# Supplementary material for: Noncanonical roles of chemokine regions in CCR9 activation revealed by structural modeling and mutational mapping
Source: Nat Commun. 2025 Aug 18;16:7695. doi: 10.1038/s41467-025-62321-9 (PMC12361432; doi:10.1038/s41467-025-62321-9)
Supplement: Supplementary file 4 — Supplementary Data 2 [file 41467_2025_62321_MOESM4_ESM.zip › CCR9_CCL25_rnk163.pdb]

SSBOND   1 CYS A   38    CYS A  289 
SSBOND   2 CYS A  119    CYS A  198 
SSBOND   3 CYS B    7    CYS B   35 
SSBOND   4 CYS B    8    CYS B   52 
ATOM      1  N   GLU A  20      -2.223  -4.051  61.568  1.00 51.79           N
ATOM      2  CA  GLU A  20      -2.379  -3.524  60.224  1.00 51.79           C
ATOM      3  C   GLU A  20      -1.096  -3.734  59.418  1.00 51.79           C
ATOM      4  O   GLU A  20      -1.146  -3.964  58.211  1.00 51.79           O
ATOM      5  HA  GLU A  20      -3.193  -4.099  59.780  1.00 51.79           H
ATOM      6  CB  GLU A  20      -2.770  -2.045  60.257  1.00 51.79           C
ATOM      7 1HB  GLU A  20      -2.327  -1.568  61.131  1.00 51.79           H
ATOM      8 2HB  GLU A  20      -2.488  -1.570  59.317  1.00 51.79           H
ATOM      9  CG  GLU A  20      -4.286  -1.881  60.385  1.00 51.79           C
ATOM     10 1HG  GLU A  20      -4.789  -2.669  59.824  1.00 51.79           H
ATOM     11 2HG  GLU A  20      -4.580  -1.995  61.428  1.00 51.79           H
ATOM     12  CD  GLU A  20      -4.735  -0.513  59.868  1.00 51.79           C
ATOM     13  OE1 GLU A  20      -5.920  -0.412  59.484  1.00 51.79           O
ATOM     14  OE2 GLU A  20      -3.883   0.402  59.869  1.00 51.79           O
ATOM     15  HN  GLU A  20      -1.322  -4.436  61.769  1.00 51.79           H
ATOM     16  N   SER A  21       0.026  -3.648  60.119  1.00 57.53           N
ATOM     17  CA  SER A  21       1.322  -3.786  59.477  1.00 57.53           C
ATOM     18  C   SER A  21       1.508  -5.219  58.976  1.00 57.53           C
ATOM     19  O   SER A  21       1.963  -5.434  57.854  1.00 57.53           O
ATOM     20  HA  SER A  21       1.305  -3.087  58.641  1.00 57.53           H
ATOM     21  CB  SER A  21       2.453  -3.407  60.435  1.00 57.53           C
ATOM     22 1HB  SER A  21       3.363  -3.220  59.865  1.00 57.53           H
ATOM     23 2HB  SER A  21       2.201  -2.478  60.945  1.00 57.53           H
ATOM     24  OG  SER A  21       2.700  -4.426  61.400  1.00 57.53           O
ATOM     25  HG  SER A  21       3.443  -4.148  62.009  1.00 57.53           H
ATOM     26  HN  SER A  21       0.057  -3.488  61.106  1.00 57.53           H
ATOM     27  N   THR A  22       1.147  -6.163  59.832  1.00 58.21           N
ATOM     28  CA  THR A  22       1.399  -7.566  59.550  1.00 58.21           C
ATOM     29  C   THR A  22       0.511  -8.047  58.400  1.00 58.21           C
ATOM     30  O   THR A  22       1.004  -8.613  57.426  1.00 58.21           O
ATOM     31  HA  THR A  22       2.433  -7.670  59.221  1.00 58.21           H
ATOM     32  CB  THR A  22       1.195  -8.354  60.846  1.00 58.21           C
ATOM     33  HB  THR A  22       0.133  -8.477  61.063  1.00 58.21           H
ATOM     34  OG1 THR A  22       1.940  -7.625  61.817  1.00 58.21           O
ATOM     35  HG1 THR A  22       1.691  -7.926  62.737  1.00 58.21           H
ATOM     36  CG2 THR A  22       1.870  -9.726  60.810  1.00 58.21           C
ATOM     37 1HG2 THR A  22       2.943  -9.599  60.660  1.00 58.21           H
ATOM     38 2HG2 THR A  22       1.456 -10.314  59.991  1.00 58.21           H
ATOM     39 3HG2 THR A  22       1.694 -10.242  61.753  1.00 58.21           H
ATOM     40  HN  THR A  22       0.691  -5.983  60.704  1.00 58.21           H
ATOM     41  N   SER A  23      -0.782  -7.803  58.552  1.00 61.09           N
ATOM     42  CA  SER A  23      -1.742  -8.199  57.536  1.00 61.09           C
ATOM     43  C   SER A  23      -1.405  -7.522  56.206  1.00 61.09           C
ATOM     44  O   SER A  23      -1.514  -8.139  55.147  1.00 61.09           O
ATOM     45  HA  SER A  23      -1.643  -9.281  57.451  1.00 61.09           H
ATOM     46  CB  SER A  23      -3.170  -7.850  57.962  1.00 61.09           C
ATOM     47 1HB  SER A  23      -3.853  -8.044  57.135  1.00 61.09           H
ATOM     48 2HB  SER A  23      -3.472  -8.500  58.783  1.00 61.09           H
ATOM     49  OG  SER A  23      -3.290  -6.489  58.366  1.00 61.09           O
ATOM     50  HG  SER A  23      -4.243  -6.279  58.583  1.00 61.09           H
ATOM     51  HN  SER A  23      -1.175  -7.345  59.349  1.00 61.09           H
ATOM     52  N   SER A  24      -1.004  -6.263  56.303  1.00 66.67           N
ATOM     53  CA  SER A  24      -0.659  -5.493  55.120  1.00 66.67           C
ATOM     54  C   SER A  24       0.556  -6.114  54.428  1.00 66.67           C
ATOM     55  O   SER A  24       0.733  -5.959  53.221  1.00 66.67           O
ATOM     56  HA  SER A  24      -1.536  -5.548  54.475  1.00 66.67           H
ATOM     57  CB  SER A  24      -0.379  -4.032  55.476  1.00 66.67           C
ATOM     58 1HB  SER A  24      -0.533  -3.408  54.596  1.00 66.67           H
ATOM     59 2HB  SER A  24      -1.092  -3.700  56.231  1.00 66.67           H
ATOM     60  OG  SER A  24       0.948  -3.846  55.962  1.00 66.67           O
ATOM     61  HG  SER A  24       1.103  -4.424  56.763  1.00 66.67           H
ATOM     62  HN  SER A  24      -0.912  -5.771  57.169  1.00 66.67           H
ATOM     63  N   MET A  25       1.362  -6.803  55.222  1.00 69.69           N
ATOM     64  CA  MET A  25       2.548  -7.458  54.698  1.00 69.69           C
ATOM     65  C   MET A  25       2.188  -8.774  54.007  1.00 69.69           C
ATOM     66  O   MET A  25       2.719  -9.085  52.942  1.00 69.69           O
ATOM     67  HA  MET A  25       2.971  -6.762  53.973  1.00 69.69           H
ATOM     68  CB  MET A  25       3.527  -7.732  55.842  1.00 69.69           C
ATOM     69 1HB  MET A  25       3.539  -6.884  56.527  1.00 69.69           H
ATOM     70 2HB  MET A  25       3.191  -8.598  56.413  1.00 69.69           H
ATOM     71  CG  MET A  25       4.939  -7.982  55.307  1.00 69.69           C
ATOM     72 1HG  MET A  25       5.541  -8.480  56.067  1.00 69.69           H
ATOM     73 2HG  MET A  25       4.897  -8.649  54.446  1.00 69.69           H
ATOM     74  SD  MET A  25       5.699  -6.435  54.844  1.00 69.69           S
ATOM     75  CE  MET A  25       7.362  -6.994  54.516  1.00 69.69           C
ATOM     76 1HE  MET A  25       7.781  -7.440  55.418  1.00 69.69           H
ATOM     77 2HE  MET A  25       7.346  -7.735  53.717  1.00 69.69           H
ATOM     78 3HE  MET A  25       7.977  -6.146  54.212  1.00 69.69           H
ATOM     79  HN  MET A  25       1.215  -6.917  56.205  1.00 69.69           H
ATOM     80  N   GLU A  26       1.289  -9.512  54.641  1.00 70.16           N
ATOM     81  CA  GLU A  26       0.833 -10.775  54.088  1.00 70.16           C
ATOM     82  C   GLU A  26       0.090 -10.540  52.771  1.00 70.16           C
ATOM     83  O   GLU A  26       0.312 -11.254  51.793  1.00 70.16           O
ATOM     84  HA  GLU A  26       1.737 -11.355  53.904  1.00 70.16           H
ATOM     85  CB  GLU A  26      -0.049 -11.526  55.088  1.00 70.16           C
ATOM     86 1HB  GLU A  26      -0.793 -10.846  55.503  1.00 70.16           H
ATOM     87 2HB  GLU A  26      -0.486 -12.401  54.608  1.00 70.16           H
ATOM     88  CG  GLU A  26       0.777 -12.047  56.265  1.00 70.16           C
ATOM     89 1HG  GLU A  26       1.558 -12.714  55.898  1.00 70.16           H
ATOM     90 2HG  GLU A  26       1.276 -11.214  56.761  1.00 70.16           H
ATOM     91  CD  GLU A  26      -0.106 -12.790  57.269  1.00 70.16           C
ATOM     92  OE1 GLU A  26       0.467 -13.568  58.062  1.00 70.16           O
ATOM     93  OE2 GLU A  26      -1.334 -12.564  57.220  1.00 70.16           O
ATOM     94  HN  GLU A  26       0.875  -9.260  55.516  1.00 70.16           H
ATOM     95  N   ASP A  27      -0.775  -9.537  52.787  1.00 70.45           N
ATOM     96  CA  ASP A  27      -1.574  -9.219  51.616  1.00 70.45           C
ATOM     97  C   ASP A  27      -0.647  -8.975  50.423  1.00 70.45           C
ATOM     98  O   ASP A  27      -0.946  -9.392  49.305  1.00 70.45           O
ATOM     99  HA  ASP A  27      -2.224 -10.082  51.469  1.00 70.45           H
ATOM    100  CB  ASP A  27      -2.400  -7.951  51.840  1.00 70.45           C
ATOM    101 1HB  ASP A  27      -1.782  -7.190  52.317  1.00 70.45           H
ATOM    102 2HB  ASP A  27      -2.719  -7.546  50.880  1.00 70.45           H
ATOM    103  CG  ASP A  27      -3.624  -8.240  52.711  1.00 70.45           C
ATOM    104  OD1 ASP A  27      -3.932  -9.441  52.875  1.00 70.45           O
ATOM    105  OD2 ASP A  27      -4.225  -7.255  53.191  1.00 70.45           O
ATOM    106  HN  ASP A  27      -0.934  -8.949  53.580  1.00 70.45           H
ATOM    107  N   TYR A  28       0.458  -8.300  50.702  1.00 71.73           N
ATOM    108  CA  TYR A  28       1.412  -7.963  49.659  1.00 71.73           C
ATOM    109  C   TYR A  28       2.153  -9.209  49.170  1.00 71.73           C
ATOM    110  O   TYR A  28       2.475  -9.321  47.988  1.00 71.73           O
ATOM    111  HA  TYR A  28       0.860  -7.528  48.826  1.00 71.73           H
ATOM    112  CB  TYR A  28       2.418  -7.006  50.301  1.00 71.73           C
ATOM    113 1HB  TYR A  28       1.882  -6.140  50.691  1.00 71.73           H
ATOM    114 2HB  TYR A  28       2.885  -7.502  51.152  1.00 71.73           H
ATOM    115  CG  TYR A  28       3.513  -6.522  49.347  1.00 71.73           C
ATOM    116  CD1 TYR A  28       4.755  -7.124  49.361  1.00 71.73           C
ATOM    117  HD1 TYR A  28       4.956  -7.943  50.051  1.00 71.73           H
ATOM    118  CD2 TYR A  28       3.258  -5.484  48.474  1.00 71.73           C
ATOM    119  HD2 TYR A  28       2.277  -5.009  48.463  1.00 71.73           H
ATOM    120  CE1 TYR A  28       5.785  -6.669  48.464  1.00 71.73           C
ATOM    121  HE1 TYR A  28       6.770  -7.135  48.464  1.00 71.73           H
ATOM    122  CE2 TYR A  28       4.289  -5.029  47.577  1.00 71.73           C
ATOM    123  HE2 TYR A  28       4.101  -4.211  46.882  1.00 71.73           H
ATOM    124  CZ  TYR A  28       5.501  -5.644  47.616  1.00 71.73           C
ATOM    125  OH  TYR A  28       6.474  -5.214  46.768  1.00 71.73           O
ATOM    126  HH  TYR A  28       6.159  -4.408  46.267  1.00 71.73           H
ATOM    127  HN  TYR A  28       0.706  -7.986  51.618  1.00 71.73           H
ATOM    128  N   VAL A  29       2.403 -10.115  50.104  1.00 69.18           N
ATOM    129  CA  VAL A  29       3.174 -11.309  49.802  1.00 69.18           C
ATOM    130  C   VAL A  29       2.300 -12.290  49.018  1.00 69.18           C
ATOM    131  O   VAL A  29       2.789 -12.992  48.134  1.00 69.18           O
ATOM    132  HA  VAL A  29       4.013 -11.009  49.176  1.00 69.18           H
ATOM    133  CB  VAL A  29       3.736 -11.909  51.093  1.00 69.18           C
ATOM    134  HB  VAL A  29       2.909 -12.039  51.791  1.00 69.18           H
ATOM    135  CG1 VAL A  29       4.353 -13.285  50.834  1.00 69.18           C
ATOM    136 1HG1 VAL A  29       3.591 -13.957  50.440  1.00 69.18           H
ATOM    137 2HG1 VAL A  29       5.163 -13.190  50.111  1.00 69.18           H
ATOM    138 3HG1 VAL A  29       4.745 -13.688  51.768  1.00 69.18           H
ATOM    139  CG2 VAL A  29       4.753 -10.965  51.739  1.00 69.18           C
ATOM    140 1HG2 VAL A  29       5.576 -10.789  51.047  1.00 69.18           H
ATOM    141 2HG2 VAL A  29       4.269 -10.017  51.976  1.00 69.18           H
ATOM    142 3HG2 VAL A  29       5.137 -11.416  52.654  1.00 69.18           H
ATOM    143  HN  VAL A  29       2.088 -10.043  51.051  1.00 69.18           H
ATOM    144  N   ASN A  30       1.023 -12.308  49.371  1.00 72.10           N
ATOM    145  CA  ASN A  30       0.104 -13.280  48.803  1.00 72.10           C
ATOM    146  C   ASN A  30      -0.407 -12.766  47.456  1.00 72.10           C
ATOM    147  O   ASN A  30      -1.060 -13.499  46.715  1.00 72.10           O
ATOM    148  HA  ASN A  30       0.682 -14.199  48.706  1.00 72.10           H
ATOM    149  CB  ASN A  30      -1.104 -13.494  49.717  1.00 72.10           C
ATOM    150 1HB  ASN A  30      -1.457 -12.533  50.090  1.00 72.10           H
ATOM    151 2HB  ASN A  30      -1.922 -13.935  49.147  1.00 72.10           H
ATOM    152  CG  ASN A  30      -0.747 -14.405  50.894  1.00 72.10           C
ATOM    153  OD1 ASN A  30       0.206 -15.165  50.857  1.00 72.10           O
ATOM    154  ND2 ASN A  30      -1.564 -14.286  51.937  1.00 72.10           N
ATOM    155 1HD2 ASN A  30      -2.329 -13.643  51.902  1.00 72.10           H
ATOM    156 2HD2 ASN A  30      -1.413 -14.840  52.756  1.00 72.10           H
ATOM    157  HN  ASN A  30       0.616 -11.676  50.029  1.00 72.10           H
ATOM    158  N   PHE A  31      -0.092 -11.509  47.180  1.00 77.57           N
ATOM    159  CA  PHE A  31      -0.481 -10.899  45.920  1.00 77.57           C
ATOM    160  C   PHE A  31       0.234 -11.566  44.744  1.00 77.57           C
ATOM    161  O   PHE A  31       1.463 -11.574  44.683  1.00 77.57           O
ATOM    162  HA  PHE A  31      -1.557 -11.035  45.814  1.00 77.57           H
ATOM    163  CB  PHE A  31      -0.064  -9.428  45.988  1.00 77.57           C
ATOM    164 1HB  PHE A  31      -0.496  -8.979  46.882  1.00 77.57           H
ATOM    165 2HB  PHE A  31       1.019  -9.373  46.094  1.00 77.57           H
ATOM    166  CG  PHE A  31      -0.484  -8.605  44.768  1.00 77.57           C
ATOM    167  CD1 PHE A  31       0.403  -8.377  43.763  1.00 77.57           C
ATOM    168  HD1 PHE A  31       1.414  -8.781  43.826  1.00 77.57           H
ATOM    169  CD2 PHE A  31      -1.745  -8.102  44.689  1.00 77.57           C
ATOM    170  HD2 PHE A  31      -2.457  -8.285  45.494  1.00 77.57           H
ATOM    171  CE1 PHE A  31       0.013  -7.614  42.631  1.00 77.57           C
ATOM    172  HE1 PHE A  31       0.724  -7.431  41.825  1.00 77.57           H
ATOM    173  CE2 PHE A  31      -2.135  -7.339  43.557  1.00 77.57           C
ATOM    174  HE2 PHE A  31      -3.146  -6.936  43.493  1.00 77.57           H
ATOM    175  CZ  PHE A  31      -1.248  -7.111  42.552  1.00 77.57           C
ATOM    176  HZ  PHE A  31      -1.547  -6.525  41.683  1.00 77.57           H
ATOM    177  HN  PHE A  31       0.419 -10.912  47.799  1.00 77.57           H
ATOM    178  N   ASN A  32      -0.565 -12.110  43.838  1.00 74.99           N
ATOM    179  CA  ASN A  32      -0.026 -12.735  42.642  1.00 74.99           C
ATOM    180  C   ASN A  32       0.350 -11.650  41.630  1.00 74.99           C
ATOM    181  O   ASN A  32      -0.515 -11.118  40.936  1.00 74.99           O
ATOM    182  HA  ASN A  32       0.839 -13.304  42.982  1.00 74.99           H
ATOM    183  CB  ASN A  32      -1.058 -13.655  41.988  1.00 74.99           C
ATOM    184 1HB  ASN A  32      -1.545 -14.262  42.751  1.00 74.99           H
ATOM    185 2HB  ASN A  32      -1.835 -13.056  41.513  1.00 74.99           H
ATOM    186  CG  ASN A  32      -0.400 -14.565  40.948  1.00 74.99           C
ATOM    187  OD1 ASN A  32       0.798 -14.529  40.724  1.00 74.99           O
ATOM    188  ND2 ASN A  32      -1.249 -15.380  40.329  1.00 74.99           N
ATOM    189 1HD2 ASN A  32      -2.222 -15.359  40.561  1.00 74.99           H
ATOM    190 2HD2 ASN A  32      -0.915 -16.014  39.632  1.00 74.99           H
ATOM    191  HN  ASN A  32      -1.562 -12.128  43.911  1.00 74.99           H
ATOM    192  N   PHE A  33       1.640 -11.355  41.579  1.00 76.66           N
ATOM    193  CA  PHE A  33       2.155 -10.419  40.593  1.00 76.66           C
ATOM    194  C   PHE A  33       2.317 -11.093  39.229  1.00 76.66           C
ATOM    195  O   PHE A  33       3.422 -11.163  38.695  1.00 76.66           O
ATOM    196  HA  PHE A  33       1.434  -9.606  40.512  1.00 76.66           H
ATOM    197  CB  PHE A  33       3.528  -9.959  41.088  1.00 76.66           C
ATOM    198 1HB  PHE A  33       4.147 -10.836  41.276  1.00 76.66           H
ATOM    199 2HB  PHE A  33       4.015  -9.389  40.297  1.00 76.66           H
ATOM    200  CG  PHE A  33       3.479  -9.105  42.356  1.00 76.66           C
ATOM    201  CD1 PHE A  33       3.280  -7.762  42.264  1.00 76.66           C
ATOM    202  HD1 PHE A  33       3.157  -7.295  41.287  1.00 76.66           H
ATOM    203  CD2 PHE A  33       3.633  -9.688  43.575  1.00 76.66           C
ATOM    204  HD2 PHE A  33       3.792 -10.764  43.648  1.00 76.66           H
ATOM    205  CE1 PHE A  33       3.235  -6.970  43.441  1.00 76.66           C
ATOM    206  HE1 PHE A  33       3.076  -5.894  43.368  1.00 76.66           H
ATOM    207  CE2 PHE A  33       3.587  -8.895  44.752  1.00 76.66           C
ATOM    208  HE2 PHE A  33       3.711  -9.362  45.729  1.00 76.66           H
ATOM    209  CZ  PHE A  33       3.389  -7.552  44.660  1.00 76.66           C
ATOM    210  HZ  PHE A  33       3.354  -6.944  45.564  1.00 76.66           H
ATOM    211  HN  PHE A  33       2.328 -11.742  42.193  1.00 76.66           H
ATOM    212  N   THR A  34       1.198 -11.571  38.705  1.00 76.37           N
ATOM    213  CA  THR A  34       1.149 -12.013  37.321  1.00 76.37           C
ATOM    214  C   THR A  34       1.676 -10.917  36.393  1.00 76.37           C
ATOM    215  O   THR A  34       1.306  -9.752  36.529  1.00 76.37           O
ATOM    216  HA  THR A  34       1.811 -12.871  37.211  1.00 76.37           H
ATOM    217  CB  THR A  34      -0.289 -12.434  37.010  1.00 76.37           C
ATOM    218  HB  THR A  34      -0.916 -11.563  36.819  1.00 76.37           H
ATOM    219  OG1 THR A  34      -0.667 -13.231  38.129  1.00 76.37           O
ATOM    220  HG1 THR A  34      -1.664 -13.301  38.177  1.00 76.37           H
ATOM    221  CG2 THR A  34      -0.374 -13.394  35.822  1.00 76.37           C
ATOM    222 1HG2 THR A  34       0.200 -14.295  36.042  1.00 76.37           H
ATOM    223 2HG2 THR A  34       0.035 -12.911  34.934  1.00 76.37           H
ATOM    224 3HG2 THR A  34      -1.415 -13.661  35.644  1.00 76.37           H
ATOM    225  HN  THR A  34       0.337 -11.658  39.207  1.00 76.37           H
ATOM    226  N   ASP A  35       2.532 -11.330  35.469  1.00 82.85           N
ATOM    227  CA  ASP A  35       3.244 -10.380  34.632  1.00 82.85           C
ATOM    228  C   ASP A  35       2.343  -9.951  33.472  1.00 82.85           C
ATOM    229  O   ASP A  35       2.555 -10.361  32.332  1.00 82.85           O
ATOM    230  HA  ASP A  35       3.498  -9.551  35.291  1.00 82.85           H
ATOM    231  CB  ASP A  35       4.508 -11.008  34.040  1.00 82.85           C
ATOM    232 1HB  ASP A  35       4.895 -11.767  34.720  1.00 82.85           H
ATOM    233 2HB  ASP A  35       4.265 -11.513  33.105  1.00 82.85           H
ATOM    234  CG  ASP A  35       5.581  -9.947  33.789  1.00 82.85           C
ATOM    235  OD1 ASP A  35       5.399  -8.822  34.303  1.00 82.85           O
ATOM    236  OD2 ASP A  35       6.560 -10.284  33.088  1.00 82.85           O
ATOM    237  HN  ASP A  35       2.740 -12.291  35.289  1.00 82.85           H
ATOM    238  N   PHE A  36       1.355  -9.132  33.804  1.00 90.46           N
ATOM    239  CA  PHE A  36       0.446  -8.611  32.799  1.00 90.46           C
ATOM    240  C   PHE A  36       1.055  -7.404  32.082  1.00 90.46           C
ATOM    241  O   PHE A  36       0.559  -6.982  31.038  1.00 90.46           O
ATOM    242  HA  PHE A  36       0.269  -9.408  32.078  1.00 90.46           H
ATOM    243  CB  PHE A  36      -0.823  -8.167  33.530  1.00 90.46           C
ATOM    244 1HB  PHE A  36      -0.544  -7.513  34.356  1.00 90.46           H
ATOM    245 2HB  PHE A  36      -1.435  -7.576  32.849  1.00 90.46           H
ATOM    246  CG  PHE A  36      -1.663  -9.323  34.076  1.00 90.46           C
ATOM    247  CD1 PHE A  36      -1.812 -10.460  33.344  1.00 90.46           C
ATOM    248  HD1 PHE A  36      -1.332 -10.548  32.369  1.00 90.46           H
ATOM    249  CD2 PHE A  36      -2.262  -9.214  35.292  1.00 90.46           C
ATOM    250  HD2 PHE A  36      -2.143  -8.303  35.878  1.00 90.46           H
ATOM    251  CE1 PHE A  36      -2.592 -11.533  33.850  1.00 90.46           C
ATOM    252  HE1 PHE A  36      -2.711 -12.444  33.264  1.00 90.46           H
ATOM    253  CE2 PHE A  36      -3.042 -10.287  35.798  1.00 90.46           C
ATOM    254  HE2 PHE A  36      -3.522 -10.200  36.773  1.00 90.46           H
ATOM    255  CZ  PHE A  36      -3.190 -11.424  35.067  1.00 90.46           C
ATOM    256  HZ  PHE A  36      -3.789 -12.248  35.455  1.00 90.46           H
ATOM    257  HN  PHE A  36       1.173  -8.826  34.739  1.00 90.46           H
ATOM    258  N   TYR A  37       2.122  -6.883  32.670  1.00 91.91           N
ATOM    259  CA  TYR A  37       2.892  -5.832  32.027  1.00 91.91           C
ATOM    260  C   TYR A  37       3.985  -6.420  31.133  1.00 91.91           C
ATOM    261  O   TYR A  37       4.907  -7.072  31.621  1.00 91.91           O
ATOM    262  HA  TYR A  37       2.210  -5.242  31.415  1.00 91.91           H
ATOM    263  CB  TYR A  37       3.548  -5.038  33.159  1.00 91.91           C
ATOM    264 1HB  TYR A  37       2.769  -4.647  33.813  1.00 91.91           H
ATOM    265 2HB  TYR A  37       4.157  -5.715  33.758  1.00 91.91           H
ATOM    266  CG  TYR A  37       4.422  -3.877  32.680  1.00 91.91           C
ATOM    267  CD1 TYR A  37       5.781  -4.056  32.524  1.00 91.91           C
ATOM    268  HD1 TYR A  37       6.232  -5.023  32.743  1.00 91.91           H
ATOM    269  CD2 TYR A  37       3.850  -2.652  32.402  1.00 91.91           C
ATOM    270  HD2 TYR A  37       2.776  -2.511  32.525  1.00 91.91           H
ATOM    271  CE1 TYR A  37       6.604  -2.963  32.073  1.00 91.91           C
ATOM    272  HE1 TYR A  37       7.679  -3.090  31.946  1.00 91.91           H
ATOM    273  CE2 TYR A  37       4.673  -1.560  31.951  1.00 91.91           C
ATOM    274  HE2 TYR A  37       4.234  -0.587  31.729  1.00 91.91           H
ATOM    275  CZ  TYR A  37       6.009  -1.769  31.809  1.00 91.91           C
ATOM    276  OH  TYR A  37       6.786  -0.737  31.383  1.00 91.91           O
ATOM    277  HH  TYR A  37       6.217   0.061  31.187  1.00 91.91           H
ATOM    278  HN  TYR A  37       2.461  -7.167  33.567  1.00 91.91           H
ATOM    279  N   CYS A  38       3.845  -6.170  29.839  1.00 91.35           N
ATOM    280  CA  CYS A  38       4.753  -6.748  28.863  1.00 91.35           C
ATOM    281  C   CYS A  38       5.762  -5.675  28.451  1.00 91.35           C
ATOM    282  O   CYS A  38       5.389  -4.656  27.873  1.00 91.35           O
ATOM    283  HA  CYS A  38       5.253  -7.581  29.356  1.00 91.35           H
ATOM    284  CB  CYS A  38       4.000  -7.316  27.658  1.00 91.35           C
ATOM    285 1HB  CYS A  38       3.226  -8.006  27.994  1.00 91.35           H
ATOM    286 2HB  CYS A  38       3.499  -6.512  27.120  1.00 91.35           H
ATOM    287  SG  CYS A  38       5.166  -8.181  26.544  1.00 91.35           S
ATOM    288  HN  CYS A  38       3.129  -5.586  29.457  1.00 91.35           H
ATOM    289  N   GLU A  39       7.022  -5.940  28.766  1.00 89.69           N
ATOM    290  CA  GLU A  39       8.113  -5.157  28.212  1.00 89.69           C
ATOM    291  C   GLU A  39       8.460  -5.650  26.806  1.00 89.69           C
ATOM    292  O   GLU A  39       8.875  -6.795  26.631  1.00 89.69           O
ATOM    293  HA  GLU A  39       7.739  -4.134  28.163  1.00 89.69           H
ATOM    294  CB  GLU A  39       9.338  -5.200  29.127  1.00 89.69           C
ATOM    295 1HB  GLU A  39       9.564  -6.233  29.390  1.00 89.69           H
ATOM    296 2HB  GLU A  39      10.172  -4.685  28.649  1.00 89.69           H
ATOM    297  CG  GLU A  39       9.070  -4.459  30.438  1.00 89.69           C
ATOM    298 1HG  GLU A  39       8.681  -3.464  30.225  1.00 89.69           H
ATOM    299 2HG  GLU A  39       8.305  -4.986  31.008  1.00 89.69           H
ATOM    300  CD  GLU A  39      10.347  -4.344  31.274  1.00 89.69           C
ATOM    301  OE1 GLU A  39      10.252  -3.765  32.378  1.00 89.69           O
ATOM    302  OE2 GLU A  39      11.388  -4.839  30.791  1.00 89.69           O
ATOM    303  HN  GLU A  39       7.300  -6.674  29.386  1.00 89.69           H
ATOM    304  N   LYS A  40       8.278  -4.762  25.840  1.00 89.47           N
ATOM    305  CA  LYS A  40       8.452  -5.128  24.445  1.00 89.47           C
ATOM    306  C   LYS A  40       9.866  -4.751  23.996  1.00 89.47           C
ATOM    307  O   LYS A  40      10.078  -4.389  22.840  1.00 89.47           O
ATOM    308  HA  LYS A  40       8.345  -6.210  24.375  1.00 89.47           H
ATOM    309  CB  LYS A  40       7.349  -4.506  23.586  1.00 89.47           C
ATOM    310 1HB  LYS A  40       7.417  -3.419  23.628  1.00 89.47           H
ATOM    311 2HB  LYS A  40       7.488  -4.794  22.544  1.00 89.47           H
ATOM    312  CG  LYS A  40       5.965  -4.954  24.063  1.00 89.47           C
ATOM    313 1HG  LYS A  40       5.992  -6.012  24.324  1.00 89.47           H
ATOM    314 2HG  LYS A  40       5.695  -4.409  24.967  1.00 89.47           H
ATOM    315  CD  LYS A  40       4.909  -4.716  22.982  1.00 89.47           C
ATOM    316 1HD  LYS A  40       4.920  -3.668  22.682  1.00 89.47           H
ATOM    317 2HD  LYS A  40       5.151  -5.303  22.096  1.00 89.47           H
ATOM    318  CE  LYS A  40       3.514  -5.093  23.486  1.00 89.47           C
ATOM    319 1HE  LYS A  40       3.505  -6.137  23.799  1.00 89.47           H
ATOM    320 2HE  LYS A  40       3.264  -4.495  24.362  1.00 89.47           H
ATOM    321  NZ  LYS A  40       2.505  -4.878  22.425  1.00 89.47           N
ATOM    322 1HZ  LYS A  40       1.592  -5.159  22.766  1.00 89.47           H
ATOM    323 2HZ  LYS A  40       2.484  -3.896  22.173  1.00 89.47           H
ATOM    324 3HZ  LYS A  40       2.747  -5.431  21.611  1.00 89.47           H
ATOM    325  HN  LYS A  40       8.016  -3.810  25.998  1.00 89.47           H
ATOM    326  N   ASN A  41      10.796  -4.850  24.934  1.00 87.77           N
ATOM    327  CA  ASN A  41      12.180  -4.509  24.654  1.00 87.77           C
ATOM    328  C   ASN A  41      12.699  -5.394  23.519  1.00 87.77           C
ATOM    329  O   ASN A  41      13.399  -4.918  22.627  1.00 87.77           O
ATOM    330  HA  ASN A  41      12.167  -3.453  24.386  1.00 87.77           H
ATOM    331  CB  ASN A  41      13.065  -4.745  25.880  1.00 87.77           C
ATOM    332 1HB  ASN A  41      12.805  -5.698  26.342  1.00 87.77           H
ATOM    333 2HB  ASN A  41      14.108  -4.814  25.573  1.00 87.77           H
ATOM    334  CG  ASN A  41      12.901  -3.617  26.900  1.00 87.77           C
ATOM    335  OD1 ASN A  41      12.561  -2.492  26.571  1.00 87.77           O
ATOM    336  ND2 ASN A  41      13.161  -3.978  28.153  1.00 87.77           N
ATOM    337 1HD2 ASN A  41      13.436  -4.918  28.356  1.00 87.77           H
ATOM    338 2HD2 ASN A  41      13.082  -3.310  28.893  1.00 87.77           H
ATOM    339  HN  ASN A  41      10.617  -5.156  25.869  1.00 87.77           H
ATOM    340  N   ASN A  42      12.337  -6.667  23.591  1.00 90.39           N
ATOM    341  CA  ASN A  42      12.791  -7.631  22.603  1.00 90.39           C
ATOM    342  C   ASN A  42      12.261  -7.230  21.225  1.00 90.39           C
ATOM    343  O   ASN A  42      12.971  -7.342  20.226  1.00 90.39           O
ATOM    344  HA  ASN A  42      13.879  -7.603  22.655  1.00 90.39           H
ATOM    345  CB  ASN A  42      12.268  -9.033  22.922  1.00 90.39           C
ATOM    346 1HB  ASN A  42      11.190  -8.996  23.079  1.00 90.39           H
ATOM    347 2HB  ASN A  42      12.444  -9.692  22.071  1.00 90.39           H
ATOM    348  CG  ASN A  42      12.951  -9.603  24.166  1.00 90.39           C
ATOM    349  OD1 ASN A  42      13.957  -9.100  24.640  1.00 90.39           O
ATOM    350  ND2 ASN A  42      12.351 -10.679  24.667  1.00 90.39           N
ATOM    351 1HD2 ASN A  42      11.529 -11.042  24.230  1.00 90.39           H
ATOM    352 2HD2 ASN A  42      12.723 -11.125  25.482  1.00 90.39           H
ATOM    353  HN  ASN A  42      11.745  -7.040  24.305  1.00 90.39           H
ATOM    354  N   VAL A  43      11.017  -6.773  21.214  1.00 90.92           N
ATOM    355  CA  VAL A  43      10.384  -6.355  19.975  1.00 90.92           C
ATOM    356  C   VAL A  43      11.154  -5.171  19.387  1.00 90.92           C
ATOM    357  O   VAL A  43      11.415  -5.130  18.186  1.00 90.92           O
ATOM    358  HA  VAL A  43      10.442  -7.192  19.278  1.00 90.92           H
ATOM    359  CB  VAL A  43       8.906  -6.045  20.221  1.00 90.92           C
ATOM    360  HB  VAL A  43       8.851  -5.198  20.905  1.00 90.92           H
ATOM    361  CG1 VAL A  43       8.206  -5.645  18.921  1.00 90.92           C
ATOM    362 1HG1 VAL A  43       8.685  -4.758  18.508  1.00 90.92           H
ATOM    363 2HG1 VAL A  43       8.277  -6.463  18.204  1.00 90.92           H
ATOM    364 3HG1 VAL A  43       7.157  -5.430  19.124  1.00 90.92           H
ATOM    365  CG2 VAL A  43       8.200  -7.230  20.882  1.00 90.92           C
ATOM    366 1HG2 VAL A  43       8.270  -8.103  20.233  1.00 90.92           H
ATOM    367 2HG2 VAL A  43       8.675  -7.449  21.838  1.00 90.92           H
ATOM    368 3HG2 VAL A  43       7.151  -6.983  21.046  1.00 90.92           H
ATOM    369  HN  VAL A  43      10.447  -6.685  22.031  1.00 90.92           H
ATOM    370  N   ARG A  44      11.495  -4.236  20.262  1.00 89.46           N
ATOM    371  CA  ARG A  44      12.172  -3.023  19.834  1.00 89.46           C
ATOM    372  C   ARG A  44      13.574  -3.352  19.317  1.00 89.46           C
ATOM    373  O   ARG A  44      14.025  -2.776  18.328  1.00 89.46           O
ATOM    374  HA  ARG A  44      11.545  -2.620  19.039  1.00 89.46           H
ATOM    375  CB  ARG A  44      12.282  -2.020  20.984  1.00 89.46           C
ATOM    376 1HB  ARG A  44      12.696  -2.513  21.864  1.00 89.46           H
ATOM    377 2HB  ARG A  44      12.974  -1.223  20.711  1.00 89.46           H
ATOM    378  CG  ARG A  44      10.915  -1.422  21.323  1.00 89.46           C
ATOM    379 1HG  ARG A  44      10.423  -1.090  20.409  1.00 89.46           H
ATOM    380 2HG  ARG A  44      10.280  -2.188  21.768  1.00 89.46           H
ATOM    381  CD  ARG A  44      11.056  -0.244  22.289  1.00 89.46           C
ATOM    382 1HD  ARG A  44      11.891   0.388  21.986  1.00 89.46           H
ATOM    383 2HD  ARG A  44      10.160   0.375  22.255  1.00 89.46           H
ATOM    384  NE  ARG A  44      11.273  -0.742  23.666  1.00 89.46           N
ATOM    385  HE  ARG A  44      11.949  -1.467  23.801  1.00 89.46           H
ATOM    386  CZ  ARG A  44      10.622  -0.283  24.743  1.00 89.46           C
ATOM    387  NH1 ARG A  44       9.706   0.688  24.621  1.00 89.46           N
ATOM    388 1HH1 ARG A  44       9.505   1.075  23.721  1.00 89.46           H
ATOM    389 2HH1 ARG A  44       9.224   1.026  25.429  1.00 89.46           H
ATOM    390  NH2 ARG A  44      10.899  -0.808  25.944  1.00 89.46           N
ATOM    391 1HH2 ARG A  44      10.422  -0.476  26.757  1.00 89.46           H
ATOM    392 2HH2 ARG A  44      11.584  -1.532  26.026  1.00 89.46           H
ATOM    393  HN  ARG A  44      11.318  -4.297  21.244  1.00 89.46           H
ATOM    394  N   GLN A  45      14.224  -4.276  20.009  1.00 91.29           N
ATOM    395  CA  GLN A  45      15.587  -4.645  19.668  1.00 91.29           C
ATOM    396  C   GLN A  45      15.633  -5.281  18.277  1.00 91.29           C
ATOM    397  O   GLN A  45      16.525  -4.984  17.484  1.00 91.29           O
ATOM    398  HA  GLN A  45      16.148  -3.711  19.666  1.00 91.29           H
ATOM    399  CB  GLN A  45      16.180  -5.584  20.720  1.00 91.29           C
ATOM    400 1HB  GLN A  45      16.078  -5.138  21.710  1.00 91.29           H
ATOM    401 2HB  GLN A  45      15.622  -6.520  20.734  1.00 91.29           H
ATOM    402  CG  GLN A  45      17.656  -5.869  20.432  1.00 91.29           C
ATOM    403 1HG  GLN A  45      17.756  -6.329  19.450  1.00 91.29           H
ATOM    404 2HG  GLN A  45      18.211  -4.931  20.404  1.00 91.29           H
ATOM    405  CD  GLN A  45      18.254  -6.790  21.497  1.00 91.29           C
ATOM    406  OE1 GLN A  45      17.570  -7.302  22.368  1.00 91.29           O
ATOM    407  NE2 GLN A  45      19.566  -6.973  21.378  1.00 91.29           N
ATOM    408 1HE2 GLN A  45      20.069  -6.523  20.640  1.00 91.29           H
ATOM    409 2HE2 GLN A  45      20.050  -7.559  22.028  1.00 91.29           H
ATOM    410  HN  GLN A  45      13.835  -4.768  20.788  1.00 91.29           H
ATOM    411  N   PHE A  46      14.661  -6.145  18.024  1.00 93.24           N
ATOM    412  CA  PHE A  46      14.545  -6.781  16.723  1.00 93.24           C
ATOM    413  C   PHE A  46      14.340  -5.740  15.620  1.00 93.24           C
ATOM    414  O   PHE A  46      15.015  -5.778  14.593  1.00 93.24           O
ATOM    415  HA  PHE A  46      15.474  -7.321  16.543  1.00 93.24           H
ATOM    416  CB  PHE A  46      13.319  -7.695  16.780  1.00 93.24           C
ATOM    417 1HB  PHE A  46      13.498  -8.481  17.513  1.00 93.24           H
ATOM    418 2HB  PHE A  46      12.464  -7.118  17.133  1.00 93.24           H
ATOM    419  CG  PHE A  46      12.961  -8.340  15.439  1.00 93.24           C
ATOM    420  CD1 PHE A  46      11.939  -7.840  14.695  1.00 93.24           C
ATOM    421  HD1 PHE A  46      11.374  -6.979  15.053  1.00 93.24           H
ATOM    422  CD2 PHE A  46      13.666  -9.414  14.992  1.00 93.24           C
ATOM    423  HD2 PHE A  46      14.485  -9.815  15.589  1.00 93.24           H
ATOM    424  CE1 PHE A  46      11.607  -8.439  13.451  1.00 93.24           C
ATOM    425  HE1 PHE A  46      10.788  -8.038  12.855  1.00 93.24           H
ATOM    426  CE2 PHE A  46      13.334 -10.013  13.748  1.00 93.24           C
ATOM    427  HE2 PHE A  46      13.899 -10.874  13.390  1.00 93.24           H
ATOM    428  CZ  PHE A  46      12.312  -9.513  13.004  1.00 93.24           C
ATOM    429  HZ  PHE A  46      12.057  -9.972  12.049  1.00 93.24           H
ATOM    430  HN  PHE A  46      13.962  -6.411  18.689  1.00 93.24           H
ATOM    431  N   ALA A  47      13.405  -4.835  15.871  1.00 92.10           N
ATOM    432  CA  ALA A  47      13.036  -3.845  14.875  1.00 92.10           C
ATOM    433  C   ALA A  47      14.274  -3.034  14.485  1.00 92.10           C
ATOM    434  O   ALA A  47      14.491  -2.754  13.307  1.00 92.10           O
ATOM    435  HA  ALA A  47      12.670  -4.377  13.997  1.00 92.10           H
ATOM    436  CB  ALA A  47      11.911  -2.964  15.422  1.00 92.10           C
ATOM    437 1HB  ALA A  47      11.046  -3.584  15.656  1.00 92.10           H
ATOM    438 2HB  ALA A  47      12.252  -2.460  16.327  1.00 92.10           H
ATOM    439 3HB  ALA A  47      11.635  -2.221  14.674  1.00 92.10           H
ATOM    440  HN  ALA A  47      12.905  -4.773  16.735  1.00 92.10           H
ATOM    441  N   SER A  48      15.053  -2.680  15.497  1.00 92.11           N
ATOM    442  CA  SER A  48      16.126  -1.718  15.314  1.00 92.11           C
ATOM    443  C   SER A  48      17.200  -2.300  14.391  1.00 92.11           C
ATOM    444  O   SER A  48      17.920  -1.558  13.725  1.00 92.11           O
ATOM    445  HA  SER A  48      15.658  -0.848  14.854  1.00 92.11           H
ATOM    446  CB  SER A  48      16.741  -1.317  16.656  1.00 92.11           C
ATOM    447 1HB  SER A  48      17.425  -0.481  16.506  1.00 92.11           H
ATOM    448 2HB  SER A  48      15.955  -0.969  17.326  1.00 92.11           H
ATOM    449  OG  SER A  48      17.441  -2.398  17.267  1.00 92.11           O
ATOM    450  HG  SER A  48      17.816  -2.108  18.148  1.00 92.11           H
ATOM    451  HN  SER A  48      14.960  -3.038  16.426  1.00 92.11           H
ATOM    452  N   HIS A  49      17.272  -3.623  14.382  1.00 93.53           N
ATOM    453  CA  HIS A  49      18.271  -4.312  13.582  1.00 93.53           C
ATOM    454  C   HIS A  49      17.679  -4.667  12.217  1.00 93.53           C
ATOM    455  O   HIS A  49      18.361  -4.571  11.197  1.00 93.53           O
ATOM    456  HA  HIS A  49      19.095  -3.613  13.441  1.00 93.53           H
ATOM    457  CB  HIS A  49      18.816  -5.532  14.327  1.00 93.53           C
ATOM    458 1HB  HIS A  49      17.981  -6.163  14.631  1.00 93.53           H
ATOM    459 2HB  HIS A  49      19.426  -6.121  13.642  1.00 93.53           H
ATOM    460  CG  HIS A  49      19.640  -5.191  15.545  1.00 93.53           C
ATOM    461  ND1 HIS A  49      19.075  -4.894  16.773  1.00 93.53           N
ATOM    462  HD1 HIS A  49      18.097  -4.875  16.978  1.00 93.53           H
ATOM    463  CD2 HIS A  49      20.991  -5.102  15.712  1.00 93.53           C
ATOM    464  HD2 HIS A  49      21.741  -5.276  14.940  1.00 93.53           H
ATOM    465  CE1 HIS A  49      20.051  -4.640  17.632  1.00 93.53           C
ATOM    466  HE1 HIS A  49      19.928  -4.374  18.682  1.00 93.53           H
ATOM    467  NE2 HIS A  49      21.238  -4.769  16.972  1.00 93.53           N
ATOM    468  HN  HIS A  49      16.666  -4.220  14.907  1.00 93.53           H
ATOM    469  N   PHE A  50      16.417  -5.068  12.241  1.00 94.90           N
ATOM    470  CA  PHE A  50      15.812  -5.704  11.083  1.00 94.90           C
ATOM    471  C   PHE A  50      15.313  -4.661  10.081  1.00 94.90           C
ATOM    472  O   PHE A  50      15.566  -4.775   8.883  1.00 94.90           O
ATOM    473  HA  PHE A  50      16.580  -6.318  10.613  1.00 94.90           H
ATOM    474  CB  PHE A  50      14.619  -6.517  11.591  1.00 94.90           C
ATOM    475 1HB  PHE A  50      14.972  -7.240  12.327  1.00 94.90           H
ATOM    476 2HB  PHE A  50      13.930  -5.848  12.107  1.00 94.90           H
ATOM    477  CG  PHE A  50      13.858  -7.260  10.491  1.00 94.90           C
ATOM    478  CD1 PHE A  50      12.612  -6.849  10.130  1.00 94.90           C
ATOM    479  HD1 PHE A  50      12.157  -5.991  10.624  1.00 94.90           H
ATOM    480  CD2 PHE A  50      14.427  -8.330   9.875  1.00 94.90           C
ATOM    481  HD2 PHE A  50      15.425  -8.659  10.165  1.00 94.90           H
ATOM    482  CE1 PHE A  50      11.906  -7.539   9.109  1.00 94.90           C
ATOM    483  HE1 PHE A  50      10.908  -7.210   8.820  1.00 94.90           H
ATOM    484  CE2 PHE A  50      13.720  -9.020   8.854  1.00 94.90           C
ATOM    485  HE2 PHE A  50      14.176  -9.878   8.360  1.00 94.90           H
ATOM    486  CZ  PHE A  50      12.475  -8.610   8.493  1.00 94.90           C
ATOM    487  HZ  PHE A  50      11.933  -9.139   7.709  1.00 94.90           H
ATOM    488  HN  PHE A  50      15.812  -4.965  13.030  1.00 94.90           H
ATOM    489  N   LEU A  51      14.613  -3.667  10.610  1.00 94.80           N
ATOM    490  CA  LEU A  51      13.781  -2.814   9.779  1.00 94.80           C
ATOM    491  C   LEU A  51      14.673  -1.873   8.967  1.00 94.80           C
ATOM    492  O   LEU A  51      14.547  -1.793   7.746  1.00 94.80           O
ATOM    493  HA  LEU A  51      13.240  -3.459   9.087  1.00 94.80           H
ATOM    494  CB  LEU A  51      12.738  -2.089  10.632  1.00 94.80           C
ATOM    495 1HB  LEU A  51      13.260  -1.470  11.361  1.00 94.80           H
ATOM    496 2HB  LEU A  51      12.174  -1.415   9.987  1.00 94.80           H
ATOM    497  CG  LEU A  51      11.746  -2.982  11.381  1.00 94.80           C
ATOM    498  HG  LEU A  51      12.307  -3.613  12.070  1.00 94.80           H
ATOM    499  CD1 LEU A  51      10.779  -2.144  12.220  1.00 94.80           C
ATOM    500 1HD1 LEU A  51      11.342  -1.560  12.948  1.00 94.80           H
ATOM    501 2HD1 LEU A  51      10.221  -1.471  11.568  1.00 94.80           H
ATOM    502 3HD1 LEU A  51      10.085  -2.803  12.741  1.00 94.80           H
ATOM    503  CD2 LEU A  51      11.008  -3.912  10.415  1.00 94.80           C
ATOM    504 1HD2 LEU A  51      10.461  -3.316   9.684  1.00 94.80           H
ATOM    505 2HD2 LEU A  51      11.729  -4.546   9.900  1.00 94.80           H
ATOM    506 3HD2 LEU A  51      10.309  -4.535  10.973  1.00 94.80           H
ATOM    507  HN  LEU A  51      14.609  -3.442  11.584  1.00 94.80           H
ATOM    508  N   PRO A  52      15.586  -1.147   9.626  1.00 95.62           N
ATOM    509  CA  PRO A  52      16.284  -0.037   8.972  1.00 95.62           C
ATOM    510  C   PRO A  52      16.933  -0.457   7.663  1.00 95.62           C
ATOM    511  O   PRO A  52      16.723   0.178   6.630  1.00 95.62           O
ATOM    512  HA  PRO A  52      15.573   0.744   8.700  1.00 95.62           H
ATOM    513  CB  PRO A  52      17.322   0.399  10.007  1.00 95.62           C
ATOM    514 1HB  PRO A  52      18.274  -0.113   9.861  1.00 95.62           H
ATOM    515 2HB  PRO A  52      17.524   1.468   9.947  1.00 95.62           H
ATOM    516  CG  PRO A  52      16.678   0.021  11.335  1.00 95.62           C
ATOM    517 1HG  PRO A  52      17.415  -0.061  12.134  1.00 95.62           H
ATOM    518 2HG  PRO A  52      15.954   0.768  11.661  1.00 95.62           H
ATOM    519  CD  PRO A  52      16.020  -1.314  11.025  1.00 95.62           C
ATOM    520 1HD  PRO A  52      16.719  -2.144  11.131  1.00 95.62           H
ATOM    521 2HD  PRO A  52      15.184  -1.518  11.694  1.00 95.62           H
ATOM    522  N   PRO A  53      17.735  -1.530   7.674  1.00 96.54           N
ATOM    523  CA  PRO A  53      18.410  -1.980   6.454  1.00 96.54           C
ATOM    524  C   PRO A  53      17.442  -2.180   5.299  1.00 96.54           C
ATOM    525  O   PRO A  53      17.727  -1.782   4.171  1.00 96.54           O
ATOM    526  HA  PRO A  53      19.110  -1.219   6.111  1.00 96.54           H
ATOM    527  CB  PRO A  53      19.075  -3.294   6.872  1.00 96.54           C
ATOM    528 1HB  PRO A  53      18.430  -4.150   6.674  1.00 96.54           H
ATOM    529 2HB  PRO A  53      20.005  -3.463   6.329  1.00 96.54           H
ATOM    530  CG  PRO A  53      19.320  -3.107   8.364  1.00 96.54           C
ATOM    531 1HG  PRO A  53      19.458  -4.060   8.875  1.00 96.54           H
ATOM    532 2HG  PRO A  53      20.220  -2.523   8.557  1.00 96.54           H
ATOM    533  CD  PRO A  53      18.063  -2.388   8.827  1.00 96.54           C
ATOM    534 1HD  PRO A  53      17.256  -3.086   9.050  1.00 96.54           H
ATOM    535 2HD  PRO A  53      18.238  -1.809   9.734  1.00 96.54           H
ATOM    536  N   LEU A  54      16.314  -2.798   5.615  1.00 96.00           N
ATOM    537  CA  LEU A  54      15.358  -3.181   4.590  1.00 96.00           C
ATOM    538  C   LEU A  54      14.703  -1.924   4.014  1.00 96.00           C
ATOM    539  O   LEU A  54      14.568  -1.790   2.799  1.00 96.00           O
ATOM    540  HA  LEU A  54      15.914  -3.676   3.793  1.00 96.00           H
ATOM    541  CB  LEU A  54      14.358  -4.198   5.143  1.00 96.00           C
ATOM    542 1HB  LEU A  54      13.911  -3.784   6.047  1.00 96.00           H
ATOM    543 2HB  LEU A  54      13.554  -4.319   4.417  1.00 96.00           H
ATOM    544  CG  LEU A  54      14.921  -5.582   5.473  1.00 96.00           C
ATOM    545  HG  LEU A  54      15.736  -5.457   6.185  1.00 96.00           H
ATOM    546  CD1 LEU A  54      13.863  -6.459   6.145  1.00 96.00           C
ATOM    547 1HD1 LEU A  54      13.533  -5.986   7.070  1.00 96.00           H
ATOM    548 2HD1 LEU A  54      13.011  -6.578   5.475  1.00 96.00           H
ATOM    549 3HD1 LEU A  54      14.289  -7.436   6.368  1.00 96.00           H
ATOM    550  CD2 LEU A  54      15.508  -6.246   4.226  1.00 96.00           C
ATOM    551 1HD2 LEU A  54      14.729  -6.357   3.472  1.00 96.00           H
ATOM    552 2HD2 LEU A  54      16.313  -5.627   3.829  1.00 96.00           H
ATOM    553 3HD2 LEU A  54      15.902  -7.228   4.489  1.00 96.00           H
ATOM    554  HN  LEU A  54      16.049  -3.036   6.550  1.00 96.00           H
ATOM    555  N   TYR A  55      14.312  -1.034   4.915  1.00 95.46           N
ATOM    556  CA  TYR A  55      13.604   0.171   4.517  1.00 95.46           C
ATOM    557  C   TYR A  55      14.485   1.061   3.639  1.00 95.46           C
ATOM    558  O   TYR A  55      13.997   1.698   2.707  1.00 95.46           O
ATOM    559  HA  TYR A  55      12.722  -0.128   3.950  1.00 95.46           H
ATOM    560  CB  TYR A  55      13.279   0.916   5.814  1.00 95.46           C
ATOM    561 1HB  TYR A  55      14.173   0.946   6.437  1.00 95.46           H
ATOM    562 2HB  TYR A  55      13.024   1.948   5.574  1.00 95.46           H
ATOM    563  CG  TYR A  55      12.134   0.297   6.618  1.00 95.46           C
ATOM    564  CD1 TYR A  55      11.422  -0.765   6.098  1.00 95.46           C
ATOM    565  HD1 TYR A  55      11.675  -1.162   5.116  1.00 95.46           H
ATOM    566  CD2 TYR A  55      11.813   0.801   7.862  1.00 95.46           C
ATOM    567  HD2 TYR A  55      12.376   1.640   8.272  1.00 95.46           H
ATOM    568  CE1 TYR A  55      10.344  -1.348   6.855  1.00 95.46           C
ATOM    569  HE1 TYR A  55       9.774  -2.187   6.457  1.00 95.46           H
ATOM    570  CE2 TYR A  55      10.736   0.218   8.618  1.00 95.46           C
ATOM    571  HE2 TYR A  55      10.472   0.606   9.602  1.00 95.46           H
ATOM    572  CZ  TYR A  55      10.054  -0.827   8.078  1.00 95.46           C
ATOM    573  OH  TYR A  55       9.036  -1.378   8.792  1.00 95.46           O
ATOM    574  HH  TYR A  55       8.610  -2.115   8.268  1.00 95.46           H
ATOM    575  HN  TYR A  55      14.471  -1.126   5.898  1.00 95.46           H
ATOM    576  N   TRP A  56      15.769   1.076   3.967  1.00 96.39           N
ATOM    577  CA  TRP A  56      16.737   1.807   3.167  1.00 96.39           C
ATOM    578  C   TRP A  56      16.821   1.135   1.795  1.00 96.39           C
ATOM    579  O   TRP A  56      16.851   1.813   0.769  1.00 96.39           O
ATOM    580  HA  TRP A  56      16.375   2.830   3.060  1.00 96.39           H
ATOM    581  CB  TRP A  56      18.089   1.885   3.879  1.00 96.39           C
ATOM    582 1HB  TRP A  56      18.223   0.987   4.482  1.00 96.39           H
ATOM    583 2HB  TRP A  56      18.882   1.888   3.131  1.00 96.39           H
ATOM    584  CG  TRP A  56      18.250   3.113   4.777  1.00 96.39           C
ATOM    585  CD1 TRP A  56      18.353   3.152   6.112  1.00 96.39           C
ATOM    586  HD1 TRP A  56      18.334   2.271   6.754  1.00 96.39           H
ATOM    587  CD2 TRP A  56      18.323   4.489   4.346  1.00 96.39           C
ATOM    588  NE1 TRP A  56      18.486   4.446   6.572  1.00 96.39           N
ATOM    589  HE1 TRP A  56      18.579   4.728   7.527  1.00 96.39           H
ATOM    590  CE2 TRP A  56      18.468   5.285   5.464  1.00 96.39           C
ATOM    591  CE3 TRP A  56      18.269   5.042   3.055  1.00 96.39           C
ATOM    592  HE3 TRP A  56      18.156   4.436   2.157  1.00 96.39           H
ATOM    593  CZ2 TRP A  56      18.570   6.680   5.404  1.00 96.39           C
ATOM    594  HZ2 TRP A  56      18.683   7.287   6.303  1.00 96.39           H
ATOM    595  CZ3 TRP A  56      18.372   6.438   3.012  1.00 96.39           C
ATOM    596  HZ3 TRP A  56      18.336   6.919   2.035  1.00 96.39           H
ATOM    597  CH2 TRP A  56      18.518   7.253   4.128  1.00 96.39           C
ATOM    598  HH2 TRP A  56      18.592   8.334   4.011  1.00 96.39           H
ATOM    599  HN  TRP A  56      16.149   0.601   4.760  1.00 96.39           H
ATOM    600  N   LEU A  57      16.858  -0.189   1.822  1.00 96.58           N
ATOM    601  CA  LEU A  57      16.968  -0.959   0.594  1.00 96.58           C
ATOM    602  C   LEU A  57      15.736  -0.703  -0.276  1.00 96.58           C
ATOM    603  O   LEU A  57      15.861  -0.418  -1.466  1.00 96.58           O
ATOM    604  HA  LEU A  57      17.848  -0.600   0.061  1.00 96.58           H
ATOM    605  CB  LEU A  57      17.201  -2.438   0.909  1.00 96.58           C
ATOM    606 1HB  LEU A  57      18.079  -2.518   1.551  1.00 96.58           H
ATOM    607 2HB  LEU A  57      16.351  -2.805   1.484  1.00 96.58           H
ATOM    608  CG  LEU A  57      17.401  -3.357  -0.297  1.00 96.58           C
ATOM    609  HG  LEU A  57      17.826  -2.767  -1.109  1.00 96.58           H
ATOM    610  CD1 LEU A  57      18.399  -4.472   0.022  1.00 96.58           C
ATOM    611 1HD1 LEU A  57      19.360  -4.034   0.290  1.00 96.58           H
ATOM    612 2HD1 LEU A  57      18.025  -5.066   0.856  1.00 96.58           H
ATOM    613 3HD1 LEU A  57      18.522  -5.111  -0.853  1.00 96.58           H
ATOM    614  CD2 LEU A  57      16.063  -3.910  -0.793  1.00 96.58           C
ATOM    615 1HD2 LEU A  57      15.587  -4.479   0.005  1.00 96.58           H
ATOM    616 2HD2 LEU A  57      15.415  -3.084  -1.086  1.00 96.58           H
ATOM    617 3HD2 LEU A  57      16.234  -4.560  -1.651  1.00 96.58           H
ATOM    618  HN  LEU A  57      16.813  -0.733   2.659  1.00 96.58           H
ATOM    619  N   VAL A  58      14.574  -0.813   0.351  1.00 96.16           N
ATOM    620  CA  VAL A  58      13.320  -0.654  -0.364  1.00 96.16           C
ATOM    621  C   VAL A  58      13.247   0.758  -0.950  1.00 96.16           C
ATOM    622  O   VAL A  58      12.845   0.938  -2.098  1.00 96.16           O
ATOM    623  HA  VAL A  58      13.314  -1.373  -1.183  1.00 96.16           H
ATOM    624  CB  VAL A  58      12.145  -0.978   0.561  1.00 96.16           C
ATOM    625  HB  VAL A  58      12.244  -0.365   1.456  1.00 96.16           H
ATOM    626  CG1 VAL A  58      10.812  -0.629  -0.103  1.00 96.16           C
ATOM    627 1HG1 VAL A  58      10.789   0.435  -0.336  1.00 96.16           H
ATOM    628 2HG1 VAL A  58      10.702  -1.205  -1.023  1.00 96.16           H
ATOM    629 3HG1 VAL A  58       9.994  -0.870   0.576  1.00 96.16           H
ATOM    630  CG2 VAL A  58      12.176  -2.446   0.991  1.00 96.16           C
ATOM    631 1HG2 VAL A  58      12.114  -3.085   0.110  1.00 96.16           H
ATOM    632 2HG2 VAL A  58      13.106  -2.650   1.522  1.00 96.16           H
ATOM    633 3HG2 VAL A  58      11.330  -2.650   1.648  1.00 96.16           H
ATOM    634  HN  VAL A  58      14.482  -1.007   1.328  1.00 96.16           H
ATOM    635  N   PHE A  59      13.643   1.724  -0.133  1.00 97.32           N
ATOM    636  CA  PHE A  59      13.634   3.113  -0.558  1.00 97.32           C
ATOM    637  C   PHE A  59      14.442   3.298  -1.845  1.00 97.32           C
ATOM    638  O   PHE A  59      13.941   3.850  -2.823  1.00 97.32           O
ATOM    639  HA  PHE A  59      12.596   3.389  -0.741  1.00 97.32           H
ATOM    640  CB  PHE A  59      14.287   3.927   0.561  1.00 97.32           C
ATOM    641 1HB  PHE A  59      13.657   3.874   1.449  1.00 97.32           H
ATOM    642 2HB  PHE A  59      15.242   3.471   0.819  1.00 97.32           H
ATOM    643  CG  PHE A  59      14.520   5.397   0.206  1.00 97.32           C
ATOM    644  CD1 PHE A  59      15.786   5.893   0.161  1.00 97.32           C
ATOM    645  HD1 PHE A  59      16.634   5.243   0.378  1.00 97.32           H
ATOM    646  CD2 PHE A  59      13.462   6.208  -0.064  1.00 97.32           C
ATOM    647  HD2 PHE A  59      12.448   5.811  -0.029  1.00 97.32           H
ATOM    648  CE1 PHE A  59      16.003   7.257  -0.168  1.00 97.32           C
ATOM    649  HE1 PHE A  59      17.017   7.655  -0.203  1.00 97.32           H
ATOM    650  CE2 PHE A  59      13.679   7.572  -0.394  1.00 97.32           C
ATOM    651  HE2 PHE A  59      12.831   8.222  -0.610  1.00 97.32           H
ATOM    652  CZ  PHE A  59      14.945   8.068  -0.438  1.00 97.32           C
ATOM    653  HZ  PHE A  59      15.111   9.115  -0.691  1.00 97.32           H
ATOM    654  HN  PHE A  59      13.965   1.570   0.801  1.00 97.32           H
ATOM    655  N   ILE A  60      15.679   2.826  -1.802  1.00 97.17           N
ATOM    656  CA  ILE A  60      16.611   3.069  -2.890  1.00 97.17           C
ATOM    657  C   ILE A  60      16.071   2.430  -4.171  1.00 97.17           C
ATOM    658  O   ILE A  60      15.964   3.092  -5.202  1.00 97.17           O
ATOM    659  HA  ILE A  60      16.666   4.147  -3.039  1.00 97.17           H
ATOM    660  CB  ILE A  60      18.015   2.593  -2.510  1.00 97.17           C
ATOM    661  HB  ILE A  60      17.937   1.577  -2.122  1.00 97.17           H
ATOM    662  CG1 ILE A  60      18.604   3.459  -1.394  1.00 97.17           C
ATOM    663 1HG1 ILE A  60      18.862   4.441  -1.790  1.00 97.17           H
ATOM    664 2HG1 ILE A  60      17.857   3.615  -0.617  1.00 97.17           H
ATOM    665  CG2 ILE A  60      18.927   2.539  -3.737  1.00 97.17           C
ATOM    666 1HG2 ILE A  60      18.510   1.848  -4.469  1.00 97.17           H
ATOM    667 2HG2 ILE A  60      19.002   3.534  -4.177  1.00 97.17           H
ATOM    668 3HG2 ILE A  60      19.918   2.198  -3.438  1.00 97.17           H
ATOM    669  CD1 ILE A  60      19.847   2.803  -0.790  1.00 97.17           C
ATOM    670 1HD1 ILE A  60      19.580   1.832  -0.374  1.00 97.17           H
ATOM    671 2HD1 ILE A  60      20.602   2.671  -1.566  1.00 97.17           H
ATOM    672 3HD1 ILE A  60      20.246   3.440  -0.000  1.00 97.17           H
ATOM    673  HN  ILE A  60      16.046   2.287  -1.043  1.00 97.17           H
ATOM    674  N   VAL A  61      15.745   1.150  -4.063  1.00 95.66           N
ATOM    675  CA  VAL A  61      15.349   0.378  -5.229  1.00 95.66           C
ATOM    676  C   VAL A  61      14.046   0.947  -5.794  1.00 95.66           C
ATOM    677  O   VAL A  61      13.900   1.088  -7.007  1.00 95.66           O
ATOM    678  HA  VAL A  61      16.133   0.488  -5.978  1.00 95.66           H
ATOM    679  CB  VAL A  61      15.245  -1.104  -4.865  1.00 95.66           C
ATOM    680  HB  VAL A  61      14.542  -1.198  -4.037  1.00 95.66           H
ATOM    681  CG1 VAL A  61      14.701  -1.921  -6.039  1.00 95.66           C
ATOM    682 1HG1 VAL A  61      13.709  -1.556  -6.306  1.00 95.66           H
ATOM    683 2HG1 VAL A  61      15.369  -1.817  -6.894  1.00 95.66           H
ATOM    684 3HG1 VAL A  61      14.637  -2.970  -5.753  1.00 95.66           H
ATOM    685  CG2 VAL A  61      16.596  -1.650  -4.397  1.00 95.66           C
ATOM    686 1HG2 VAL A  61      17.330  -1.537  -5.195  1.00 95.66           H
ATOM    687 2HG2 VAL A  61      16.927  -1.096  -3.518  1.00 95.66           H
ATOM    688 3HG2 VAL A  61      16.494  -2.705  -4.144  1.00 95.66           H
ATOM    689  HN  VAL A  61      15.748   0.642  -3.202  1.00 95.66           H
ATOM    690  N   GLY A  62      13.132   1.260  -4.887  1.00 96.03           N
ATOM    691  CA  GLY A  62      11.818   1.738  -5.283  1.00 96.03           C
ATOM    692  C   GLY A  62      11.912   3.117  -5.940  1.00 96.03           C
ATOM    693  O   GLY A  62      11.238   3.382  -6.934  1.00 96.03           O
ATOM    694 1HA  GLY A  62      11.364   1.031  -5.977  1.00 96.03           H
ATOM    695 2HA  GLY A  62      11.168   1.791  -4.410  1.00 96.03           H
ATOM    696  HN  GLY A  62      13.277   1.191  -3.900  1.00 96.03           H
ATOM    697  N   ALA A  63      12.753   3.959  -5.357  1.00 96.40           N
ATOM    698  CA  ALA A  63      12.898   5.323  -5.836  1.00 96.40           C
ATOM    699  C   ALA A  63      13.426   5.302  -7.272  1.00 96.40           C
ATOM    700  O   ALA A  63      12.920   6.020  -8.134  1.00 96.40           O
ATOM    701  HA  ALA A  63      11.910   5.784  -5.828  1.00 96.40           H
ATOM    702  CB  ALA A  63      13.813   6.102  -4.890  1.00 96.40           C
ATOM    703 1HB  ALA A  63      13.378   6.112  -3.890  1.00 96.40           H
ATOM    704 2HB  ALA A  63      14.792   5.624  -4.855  1.00 96.40           H
ATOM    705 3HB  ALA A  63      13.921   7.125  -5.249  1.00 96.40           H
ATOM    706  HN  ALA A  63      13.328   3.723  -4.574  1.00 96.40           H
ATOM    707  N   LEU A  64      14.436   4.471  -7.485  1.00 94.86           N
ATOM    708  CA  LEU A  64      15.048   4.358  -8.798  1.00 94.86           C
ATOM    709  C   LEU A  64      14.019   3.809  -9.789  1.00 94.86           C
ATOM    710  O   LEU A  64      13.863   4.342 -10.886  1.00 94.86           O
ATOM    711  HA  LEU A  64      15.330   5.362  -9.115  1.00 94.86           H
ATOM    712  CB  LEU A  64      16.331   3.529  -8.721  1.00 94.86           C
ATOM    713 1HB  LEU A  64      16.098   2.578  -8.243  1.00 94.86           H
ATOM    714 2HB  LEU A  64      16.656   3.304  -9.737  1.00 94.86           H
ATOM    715  CG  LEU A  64      17.501   4.172  -7.972  1.00 94.86           C
ATOM    716  HG  LEU A  64      17.155   4.455  -6.978  1.00 94.86           H
ATOM    717  CD1 LEU A  64      18.647   3.175  -7.786  1.00 94.86           C
ATOM    718 1HD1 LEU A  64      18.293   2.319  -7.212  1.00 94.86           H
ATOM    719 2HD1 LEU A  64      18.998   2.839  -8.761  1.00 94.86           H
ATOM    720 3HD1 LEU A  64      19.464   3.658  -7.251  1.00 94.86           H
ATOM    721  CD2 LEU A  64      17.963   5.452  -8.672  1.00 94.86           C
ATOM    722 1HD2 LEU A  64      18.285   5.216  -9.686  1.00 94.86           H
ATOM    723 2HD2 LEU A  64      17.138   6.164  -8.709  1.00 94.86           H
ATOM    724 3HD2 LEU A  64      18.795   5.888  -8.119  1.00 94.86           H
ATOM    725  HN  LEU A  64      14.835   3.884  -6.780  1.00 94.86           H
ATOM    726  N   GLY A  65      13.346   2.749  -9.367  1.00 93.20           N
ATOM    727  CA  GLY A  65      12.443   2.034 -10.253  1.00 93.20           C
ATOM    728  C   GLY A  65      11.301   2.940 -10.718  1.00 93.20           C
ATOM    729  O   GLY A  65      11.046   3.059 -11.916  1.00 93.20           O
ATOM    730 1HA  GLY A  65      12.993   1.664 -11.118  1.00 93.20           H
ATOM    731 2HA  GLY A  65      12.035   1.164  -9.738  1.00 93.20           H
ATOM    732  HN  GLY A  65      13.409   2.378  -8.440  1.00 93.20           H
ATOM    733  N   ASN A  66      10.643   3.555  -9.747  1.00 94.44           N
ATOM    734  CA  ASN A  66       9.439   4.321 -10.026  1.00 94.44           C
ATOM    735  C   ASN A  66       9.816   5.602 -10.772  1.00 94.44           C
ATOM    736  O   ASN A  66       9.065   6.071 -11.626  1.00 94.44           O
ATOM    737  HA  ASN A  66       8.811   3.659 -10.623  1.00 94.44           H
ATOM    738  CB  ASN A  66       8.728   4.720  -8.731  1.00 94.44           C
ATOM    739 1HB  ASN A  66       9.455   5.105  -8.016  1.00 94.44           H
ATOM    740 2HB  ASN A  66       8.022   5.525  -8.934  1.00 94.44           H
ATOM    741  CG  ASN A  66       7.988   3.527  -8.122  1.00 94.44           C
ATOM    742  OD1 ASN A  66       7.050   2.990  -8.688  1.00 94.44           O
ATOM    743  ND2 ASN A  66       8.461   3.144  -6.939  1.00 94.44           N
ATOM    744 1HD2 ASN A  66       9.235   3.628  -6.529  1.00 94.44           H
ATOM    745 2HD2 ASN A  66       8.044   2.372  -6.460  1.00 94.44           H
ATOM    746  HN  ASN A  66      10.919   3.537  -8.786  1.00 94.44           H
ATOM    747  N   SER A  67      10.980   6.131 -10.424  1.00 93.09           N
ATOM    748  CA  SER A  67      11.494   7.314 -11.093  1.00 93.09           C
ATOM    749  C   SER A  67      11.715   7.020 -12.578  1.00 93.09           C
ATOM    750  O   SER A  67      11.467   7.875 -13.427  1.00 93.09           O
ATOM    751  HA  SER A  67      10.726   8.076 -10.964  1.00 93.09           H
ATOM    752  CB  SER A  67      12.797   7.790 -10.446  1.00 93.09           C
ATOM    753 1HB  SER A  67      13.538   6.992 -10.494  1.00 93.09           H
ATOM    754 2HB  SER A  67      13.197   8.630 -11.013  1.00 93.09           H
ATOM    755  OG  SER A  67      12.608   8.180  -9.089  1.00 93.09           O
ATOM    756  HG  SER A  67      13.075   7.539  -8.480  1.00 93.09           H
ATOM    757  HN  SER A  67      11.566   5.766  -9.700  1.00 93.09           H
ATOM    758  N   LEU A  68      12.180   5.809 -12.846  1.00 90.33           N
ATOM    759  CA  LEU A  68      12.415   5.384 -14.216  1.00 90.33           C
ATOM    760  C   LEU A  68      11.083   5.342 -14.968  1.00 90.33           C
ATOM    761  O   LEU A  68      11.011   5.736 -16.131  1.00 90.33           O
ATOM    762  HA  LEU A  68      13.053   6.132 -14.685  1.00 90.33           H
ATOM    763  CB  LEU A  68      13.177   4.058 -14.242  1.00 90.33           C
ATOM    764 1HB  LEU A  68      14.115   4.190 -13.702  1.00 90.33           H
ATOM    765 2HB  LEU A  68      12.596   3.316 -13.694  1.00 90.33           H
ATOM    766  CG  LEU A  68      13.494   3.493 -15.628  1.00 90.33           C
ATOM    767  HG  LEU A  68      12.563   3.422 -16.189  1.00 90.33           H
ATOM    768  CD1 LEU A  68      14.419   4.434 -16.405  1.00 90.33           C
ATOM    769 1HD1 LEU A  68      13.934   5.403 -16.524  1.00 90.33           H
ATOM    770 2HD1 LEU A  68      15.352   4.560 -15.856  1.00 90.33           H
ATOM    771 3HD1 LEU A  68      14.628   4.009 -17.386  1.00 90.33           H
ATOM    772  CD2 LEU A  68      14.070   2.079 -15.526  1.00 90.33           C
ATOM    773 1HD2 LEU A  68      14.988   2.102 -14.940  1.00 90.33           H
ATOM    774 2HD2 LEU A  68      13.345   1.426 -15.040  1.00 90.33           H
ATOM    775 3HD2 LEU A  68      14.286   1.702 -16.526  1.00 90.33           H
ATOM    776  HN  LEU A  68      12.393   5.125 -12.149  1.00 90.33           H
ATOM    777  N   VAL A  69      10.062   4.862 -14.274  1.00 89.70           N
ATOM    778  CA  VAL A  69       8.745   4.733 -14.873  1.00 89.70           C
ATOM    779  C   VAL A  69       8.269   6.107 -15.348  1.00 89.70           C
ATOM    780  O   VAL A  69       7.784   6.246 -16.470  1.00 89.70           O
ATOM    781  HA  VAL A  69       8.839   4.076 -15.737  1.00 89.70           H
ATOM    782  CB  VAL A  69       7.782   4.077 -13.882  1.00 89.70           C
ATOM    783  HB  VAL A  69       7.828   4.637 -12.948  1.00 89.70           H
ATOM    784  CG1 VAL A  69       6.341   4.137 -14.395  1.00 89.70           C
ATOM    785 1HG1 VAL A  69       6.047   5.177 -14.531  1.00 89.70           H
ATOM    786 2HG1 VAL A  69       6.273   3.612 -15.348  1.00 89.70           H
ATOM    787 3HG1 VAL A  69       5.678   3.663 -13.671  1.00 89.70           H
ATOM    788  CG2 VAL A  69       8.198   2.635 -13.585  1.00 89.70           C
ATOM    789 1HG2 VAL A  69       8.195   2.058 -14.510  1.00 89.70           H
ATOM    790 2HG2 VAL A  69       9.200   2.627 -13.156  1.00 89.70           H
ATOM    791 3HG2 VAL A  69       7.497   2.192 -12.878  1.00 89.70           H
ATOM    792  HN  VAL A  69      10.125   4.564 -13.321  1.00 89.70           H
ATOM    793  N   ILE A  70       8.423   7.088 -14.470  1.00 90.50           N
ATOM    794  CA  ILE A  70       7.960   8.433 -14.763  1.00 90.50           C
ATOM    795  C   ILE A  70       8.740   8.989 -15.955  1.00 90.50           C
ATOM    796  O   ILE A  70       8.162   9.613 -16.844  1.00 90.50           O
ATOM    797  HA  ILE A  70       6.908   8.364 -15.041  1.00 90.50           H
ATOM    798  CB  ILE A  70       8.040   9.311 -13.512  1.00 90.50           C
ATOM    799  HB  ILE A  70       9.054   9.251 -13.117  1.00 90.50           H
ATOM    800  CG1 ILE A  70       7.098   8.798 -12.421  1.00 90.50           C
ATOM    801 1HG1 ILE A  70       6.067   8.850 -12.771  1.00 90.50           H
ATOM    802 2HG1 ILE A  70       7.312   7.749 -12.214  1.00 90.50           H
ATOM    803  CG2 ILE A  70       7.775  10.779 -13.854  1.00 90.50           C
ATOM    804 1HG2 ILE A  70       8.519  11.124 -14.572  1.00 90.50           H
ATOM    805 2HG2 ILE A  70       6.779  10.877 -14.287  1.00 90.50           H
ATOM    806 3HG2 ILE A  70       7.838  11.380 -12.947  1.00 90.50           H
ATOM    807  CD1 ILE A  70       7.248   9.617 -11.137  1.00 90.50           C
ATOM    808 1HD1 ILE A  70       8.274   9.543 -10.777  1.00 90.50           H
ATOM    809 2HD1 ILE A  70       7.010  10.661 -11.342  1.00 90.50           H
ATOM    810 3HD1 ILE A  70       6.568   9.231 -10.378  1.00 90.50           H
ATOM    811  HN  ILE A  70       8.855   6.974 -13.576  1.00 90.50           H
ATOM    812  N   LEU A  71      10.042   8.743 -15.936  1.00 88.10           N
ATOM    813  CA  LEU A  71      10.922   9.288 -16.956  1.00 88.10           C
ATOM    814  C   LEU A  71      10.526   8.721 -18.321  1.00 88.10           C
ATOM    815  O   LEU A  71      10.458   9.455 -19.306  1.00 88.10           O
ATOM    816  HA  LEU A  71      10.772  10.368 -16.974  1.00 88.10           H
ATOM    817  CB  LEU A  71      12.386   9.041 -16.589  1.00 88.10           C
ATOM    818 1HB  LEU A  71      12.556   9.420 -15.581  1.00 88.10           H
ATOM    819 2HB  LEU A  71      12.555   7.965 -16.557  1.00 88.10           H
ATOM    820  CG  LEU A  71      13.426   9.665 -17.521  1.00 88.10           C
ATOM    821  HG  LEU A  71      13.037  10.619 -17.876  1.00 88.10           H
ATOM    822  CD1 LEU A  71      14.728   9.958 -16.772  1.00 88.10           C
ATOM    823 1HD1 LEU A  71      14.529  10.652 -15.955  1.00 88.10           H
ATOM    824 2HD1 LEU A  71      15.132   9.030 -16.369  1.00 88.10           H
ATOM    825 3HD1 LEU A  71      15.450  10.402 -17.458  1.00 88.10           H
ATOM    826  CD2 LEU A  71      13.658   8.786 -18.751  1.00 88.10           C
ATOM    827 1HD2 LEU A  71      14.016   7.806 -18.435  1.00 88.10           H
ATOM    828 2HD2 LEU A  71      12.723   8.672 -19.298  1.00 88.10           H
ATOM    829 3HD2 LEU A  71      14.402   9.253 -19.397  1.00 88.10           H
ATOM    830  HN  LEU A  71      10.495   8.184 -15.242  1.00 88.10           H
ATOM    831  N   VAL A  72      10.274   7.421 -18.335  1.00 83.89           N
ATOM    832  CA  VAL A  72       9.905   6.743 -19.566  1.00 83.89           C
ATOM    833  C   VAL A  72       8.590   7.326 -20.089  1.00 83.89           C
ATOM    834  O   VAL A  72       8.417   7.491 -21.296  1.00 83.89           O
ATOM    835  HA  VAL A  72      10.690   6.938 -20.297  1.00 83.89           H
ATOM    836  CB  VAL A  72       9.838   5.233 -19.333  1.00 83.89           C
ATOM    837  HB  VAL A  72       9.177   5.054 -18.485  1.00 83.89           H
ATOM    838  CG1 VAL A  72       9.247   4.516 -20.549  1.00 83.89           C
ATOM    839 1HG1 VAL A  72       8.239   4.886 -20.734  1.00 83.89           H
ATOM    840 2HG1 VAL A  72       9.871   4.707 -21.422  1.00 83.89           H
ATOM    841 3HG1 VAL A  72       9.211   3.444 -20.356  1.00 83.89           H
ATOM    842  CG2 VAL A  72      11.217   4.671 -18.982  1.00 83.89           C
ATOM    843 1HG2 VAL A  72      11.909   4.867 -19.800  1.00 83.89           H
ATOM    844 2HG2 VAL A  72      11.583   5.149 -18.073  1.00 83.89           H
ATOM    845 3HG2 VAL A  72      11.141   3.595 -18.821  1.00 83.89           H
ATOM    846  HN  VAL A  72      10.320   6.833 -17.527  1.00 83.89           H
ATOM    847  N   TYR A  73       7.698   7.622 -19.155  1.00 83.76           N
ATOM    848  CA  TYR A  73       6.383   8.127 -19.510  1.00 83.76           C
ATOM    849  C   TYR A  73       6.489   9.462 -20.249  1.00 83.76           C
ATOM    850  O   TYR A  73       5.791   9.686 -21.237  1.00 83.76           O
ATOM    851  HA  TYR A  73       5.907   7.396 -20.163  1.00 83.76           H
ATOM    852  CB  TYR A  73       5.645   8.347 -18.188  1.00 83.76           C
ATOM    853 1HB  TYR A  73       5.604   7.403 -17.645  1.00 83.76           H
ATOM    854 2HB  TYR A  73       6.218   9.042 -17.575  1.00 83.76           H
ATOM    855  CG  TYR A  73       4.222   8.886 -18.351  1.00 83.76           C
ATOM    856  CD1 TYR A  73       4.002  10.247 -18.405  1.00 83.76           C
ATOM    857  HD1 TYR A  73       4.842  10.938 -18.330  1.00 83.76           H
ATOM    858  CD2 TYR A  73       3.159   8.011 -18.445  1.00 83.76           C
ATOM    859  HD2 TYR A  73       3.333   6.936 -18.403  1.00 83.76           H
ATOM    860  CE1 TYR A  73       2.664  10.755 -18.558  1.00 83.76           C
ATOM    861  HE1 TYR A  73       2.476  11.828 -18.602  1.00 83.76           H
ATOM    862  CE2 TYR A  73       1.821   8.518 -18.599  1.00 83.76           C
ATOM    863  HE2 TYR A  73       0.972   7.838 -18.675  1.00 83.76           H
ATOM    864  CZ  TYR A  73       1.639   9.865 -18.648  1.00 83.76           C
ATOM    865  OH  TYR A  73       0.374  10.345 -18.794  1.00 83.76           O
ATOM    866  HH  TYR A  73      -0.261   9.589 -18.955  1.00 83.76           H
ATOM    867  HN  TYR A  73       7.862   7.523 -18.174  1.00 83.76           H
ATOM    868  N   TRP A  74       7.367  10.315 -19.742  1.00 83.73           N
ATOM    869  CA  TRP A  74       7.483  11.667 -20.261  1.00 83.73           C
ATOM    870  C   TRP A  74       8.157  11.592 -21.633  1.00 83.73           C
ATOM    871  O   TRP A  74       7.653  12.149 -22.607  1.00 83.73           O
ATOM    872  HA  TRP A  74       6.476  12.073 -20.362  1.00 83.73           H
ATOM    873  CB  TRP A  74       8.230  12.570 -19.277  1.00 83.73           C
ATOM    874 1HB  TRP A  74       8.991  11.981 -18.766  1.00 83.73           H
ATOM    875 2HB  TRP A  74       8.751  13.347 -19.836  1.00 83.73           H
ATOM    876  CG  TRP A  74       7.330  13.231 -18.232  1.00 83.73           C
ATOM    877  CD1 TRP A  74       5.993  13.324 -18.235  1.00 83.73           C
ATOM    878  HD1 TRP A  74       5.352  12.921 -19.019  1.00 83.73           H
ATOM    879  CD2 TRP A  74       7.758  13.892 -17.022  1.00 83.73           C
ATOM    880  NE1 TRP A  74       5.530  13.993 -17.120  1.00 83.73           N
ATOM    881  HE1 TRP A  74       4.574  14.186 -16.900  1.00 83.73           H
ATOM    882  CE2 TRP A  74       6.637  14.350 -16.360  1.00 83.73           C
ATOM    883  CE3 TRP A  74       9.049  14.096 -16.505  1.00 83.73           C
ATOM    884  HE3 TRP A  74       9.950  13.744 -17.009  1.00 83.73           H
ATOM    885  CZ2 TRP A  74       6.695  15.041 -15.143  1.00 83.73           C
ATOM    886  HZ2 TRP A  74       5.795  15.392 -14.639  1.00 83.73           H
ATOM    887  CZ3 TRP A  74       9.090  14.788 -15.289  1.00 83.73           C
ATOM    888  HZ3 TRP A  74      10.068  14.973 -14.844  1.00 83.73           H
ATOM    889  CH2 TRP A  74       7.971  15.256 -14.610  1.00 83.73           C
ATOM    890  HH2 TRP A  74       8.087  15.787 -13.665  1.00 83.73           H
ATOM    891  HN  TRP A  74       7.992  10.095 -18.993  1.00 83.73           H
ATOM    892  N   TYR A  75       9.285  10.898 -21.665  1.00 77.56           N
ATOM    893  CA  TYR A  75      10.154  10.936 -22.829  1.00 77.56           C
ATOM    894  C   TYR A  75       9.633  10.011 -23.932  1.00 77.56           C
ATOM    895  O   TYR A  75      10.092  10.078 -25.071  1.00 77.56           O
ATOM    896  HA  TYR A  75      10.172  11.959 -23.202  1.00 77.56           H
ATOM    897  CB  TYR A  75      11.517  10.427 -22.355  1.00 77.56           C
ATOM    898 1HB  TYR A  75      11.364   9.584 -21.682  1.00 77.56           H
ATOM    899 2HB  TYR A  75      12.072  10.052 -23.215  1.00 77.56           H
ATOM    900  CG  TYR A  75      12.361  11.485 -21.641  1.00 77.56           C
ATOM    901  CD1 TYR A  75      13.067  12.415 -22.376  1.00 77.56           C
ATOM    902  HD1 TYR A  75      13.023  12.396 -23.465  1.00 77.56           H
ATOM    903  CD2 TYR A  75      12.417  11.508 -20.263  1.00 77.56           C
ATOM    904  HD2 TYR A  75      11.859  10.773 -19.682  1.00 77.56           H
ATOM    905  CE1 TYR A  75      13.862  13.410 -21.705  1.00 77.56           C
ATOM    906  HE1 TYR A  75      14.425  14.151 -22.273  1.00 77.56           H
ATOM    907  CE2 TYR A  75      13.212  12.503 -19.591  1.00 77.56           C
ATOM    908  HE2 TYR A  75      13.265  12.533 -18.503  1.00 77.56           H
ATOM    909  CZ  TYR A  75      13.895  13.405 -20.345  1.00 77.56           C
ATOM    910  OH  TYR A  75      14.646  14.345 -19.711  1.00 77.56           O
ATOM    911  HH  TYR A  75      14.573  14.230 -18.720  1.00 77.56           H
ATOM    912  HN  TYR A  75       9.607  10.319 -20.916  1.00 77.56           H
ATOM    913  N   CYS A  76       8.682   9.170 -23.554  1.00 69.66           N
ATOM    914  CA  CYS A  76       8.006   8.322 -24.521  1.00 69.66           C
ATOM    915  C   CYS A  76       7.096   9.204 -25.379  1.00 69.66           C
ATOM    916  O   CYS A  76       6.131   9.779 -24.878  1.00 69.66           O
ATOM    917  HA  CYS A  76       8.783   7.860 -25.130  1.00 69.66           H
ATOM    918  CB  CYS A  76       7.229   7.194 -23.840  1.00 69.66           C
ATOM    919 1HB  CYS A  76       7.884   6.652 -23.157  1.00 69.66           H
ATOM    920 2HB  CYS A  76       6.418   7.609 -23.242  1.00 69.66           H
ATOM    921  SG  CYS A  76       6.555   6.049 -25.098  1.00 69.66           S
ATOM    922  HG  CYS A  76       7.733   5.624 -25.545  1.00 69.66           H
ATOM    923  HN  CYS A  76       8.373   9.063 -22.609  1.00 69.66           H
ATOM    924  N   THR A  77       7.435   9.281 -26.658  1.00 61.76           N
ATOM    925  CA  THR A  77       6.735  10.175 -27.565  1.00 61.76           C
ATOM    926  C   THR A  77       5.417   9.548 -28.021  1.00 61.76           C
ATOM    927  O   THR A  77       4.663  10.160 -28.776  1.00 61.76           O
ATOM    928  HA  THR A  77       6.485  11.088 -27.023  1.00 61.76           H
ATOM    929  CB  THR A  77       7.680  10.511 -28.720  1.00 61.76           C
ATOM    930  HB  THR A  77       7.210  11.202 -29.420  1.00 61.76           H
ATOM    931  OG1 THR A  77       8.037   9.240 -29.257  1.00 61.76           O
ATOM    932  HG1 THR A  77       8.432   9.352 -30.169  1.00 61.76           H
ATOM    933  CG2 THR A  77       9.009  11.098 -28.239  1.00 61.76           C
ATOM    934 1HG2 THR A  77       9.511  10.378 -27.592  1.00 61.76           H
ATOM    935 2HG2 THR A  77       8.820  12.016 -27.683  1.00 61.76           H
ATOM    936 3HG2 THR A  77       9.642  11.318 -29.099  1.00 61.76           H
ATOM    937  HN  THR A  77       8.171   8.747 -27.075  1.00 61.76           H
ATOM    938  N   ARG A  78       5.178   8.336 -27.543  1.00 65.62           N
ATOM    939  CA  ARG A  78       3.995   7.593 -27.943  1.00 65.62           C
ATOM    940  C   ARG A  78       2.744   8.206 -27.311  1.00 65.62           C
ATOM    941  O   ARG A  78       2.797   8.722 -26.195  1.00 65.62           O
ATOM    942  HA  ARG A  78       3.967   7.678 -29.029  1.00 65.62           H
ATOM    943  CB  ARG A  78       4.101   6.124 -27.528  1.00 65.62           C
ATOM    944 1HB  ARG A  78       3.446   5.518 -28.154  1.00 65.62           H
ATOM    945 2HB  ARG A  78       5.118   5.768 -27.692  1.00 65.62           H
ATOM    946  CG  ARG A  78       3.722   5.941 -26.057  1.00 65.62           C
ATOM    947 1HG  ARG A  78       4.328   6.602 -25.437  1.00 65.62           H
ATOM    948 2HG  ARG A  78       2.682   6.230 -25.907  1.00 65.62           H
ATOM    949  CD  ARG A  78       3.924   4.491 -25.615  1.00 65.62           C
ATOM    950 1HD  ARG A  78       3.242   3.838 -26.160  1.00 65.62           H
ATOM    951 2HD  ARG A  78       4.936   4.166 -25.855  1.00 65.62           H
ATOM    952  NE  ARG A  78       3.685   4.367 -24.159  1.00 65.62           N
ATOM    953  HE  ARG A  78       3.744   5.196 -23.603  1.00 65.62           H
ATOM    954  CZ  ARG A  78       3.395   3.214 -23.541  1.00 65.62           C
ATOM    955  NH1 ARG A  78       3.303   2.073 -24.237  1.00 65.62           N
ATOM    956 1HH1 ARG A  78       3.451   2.078 -25.226  1.00 65.62           H
ATOM    957 2HH1 ARG A  78       3.086   1.217 -23.768  1.00 65.62           H
ATOM    958  NH2 ARG A  78       3.198   3.220 -22.215  1.00 65.62           N
ATOM    959 1HH2 ARG A  78       2.981   2.368 -21.739  1.00 65.62           H
ATOM    960 2HH2 ARG A  78       3.268   4.076 -21.703  1.00 65.62           H
ATOM    961  HN  ARG A  78       5.775   7.863 -26.895  1.00 65.62           H
ATOM    962  N   VAL A  79       1.648   8.129 -28.050  1.00 69.98           N
ATOM    963  CA  VAL A  79       0.355   8.523 -27.516  1.00 69.98           C
ATOM    964  C   VAL A  79       0.086   7.752 -26.223  1.00 69.98           C
ATOM    965  O   VAL A  79       0.224   6.530 -26.184  1.00 69.98           O
ATOM    966  HA  VAL A  79       0.405   9.587 -27.286  1.00 69.98           H
ATOM    967  CB  VAL A  79      -0.732   8.317 -28.572  1.00 69.98           C
ATOM    968  HB  VAL A  79      -0.894   7.245 -28.682  1.00 69.98           H
ATOM    969  CG1 VAL A  79      -2.053   8.949 -28.129  1.00 69.98           C
ATOM    970 1HG1 VAL A  79      -2.381   8.490 -27.196  1.00 69.98           H
ATOM    971 2HG1 VAL A  79      -1.911  10.019 -27.978  1.00 69.98           H
ATOM    972 3HG1 VAL A  79      -2.809   8.788 -28.898  1.00 69.98           H
ATOM    973  CG2 VAL A  79      -0.289   8.867 -29.930  1.00 69.98           C
ATOM    974 1HG2 VAL A  79      -0.086   9.934 -29.841  1.00 69.98           H
ATOM    975 2HG2 VAL A  79       0.614   8.351 -30.254  1.00 69.98           H
ATOM    976 3HG2 VAL A  79      -1.081   8.708 -30.662  1.00 69.98           H
ATOM    977  HN  VAL A  79       1.633   7.805 -28.996  1.00 69.98           H
ATOM    978  N   LYS A  80      -0.294   8.497 -25.195  1.00 78.16           N
ATOM    979  CA  LYS A  80      -0.556   7.902 -23.896  1.00 78.16           C
ATOM    980  C   LYS A  80      -1.862   7.108 -23.957  1.00 78.16           C
ATOM    981  O   LYS A  80      -2.712   7.369 -24.807  1.00 78.16           O
ATOM    982  HA  LYS A  80       0.259   7.210 -23.683  1.00 78.16           H
ATOM    983  CB  LYS A  80      -0.538   8.973 -22.803  1.00 78.16           C
ATOM    984 1HB  LYS A  80      -1.437   9.584 -22.872  1.00 78.16           H
ATOM    985 2HB  LYS A  80      -0.551   8.497 -21.822  1.00 78.16           H
ATOM    986  CG  LYS A  80       0.701   9.862 -22.927  1.00 78.16           C
ATOM    987 1HG  LYS A  80       0.696  10.366 -23.893  1.00 78.16           H
ATOM    988 2HG  LYS A  80       0.675  10.638 -22.162  1.00 78.16           H
ATOM    989  CD  LYS A  80       1.983   9.039 -22.783  1.00 78.16           C
ATOM    990 1HD  LYS A  80       2.034   8.611 -21.781  1.00 78.16           H
ATOM    991 2HD  LYS A  80       1.966   8.206 -23.485  1.00 78.16           H
ATOM    992  CE  LYS A  80       3.220   9.903 -23.038  1.00 78.16           C
ATOM    993 1HE  LYS A  80       3.104  10.447 -23.975  1.00 78.16           H
ATOM    994 2HE  LYS A  80       3.321  10.647 -22.248  1.00 78.16           H
ATOM    995  NZ  LYS A  80       4.437   9.062 -23.092  1.00 78.16           N
ATOM    996 1HZ  LYS A  80       5.224   9.626 -23.393  1.00 78.16           H
ATOM    997 2HZ  LYS A  80       4.626   8.680 -22.172  1.00 78.16           H
ATOM    998 3HZ  LYS A  80       4.294   8.303 -23.750  1.00 78.16           H
ATOM    999  HN  LYS A  80      -0.422   9.488 -25.240  1.00 78.16           H
ATOM   1000  N   THR A  81      -1.982   6.155 -23.045  1.00 81.11           N
ATOM   1001  CA  THR A  81      -3.237   5.446 -22.863  1.00 81.11           C
ATOM   1002  C   THR A  81      -3.767   5.656 -21.443  1.00 81.11           C
ATOM   1003  O   THR A  81      -3.056   6.171 -20.581  1.00 81.11           O
ATOM   1004  HA  THR A  81      -3.974   5.871 -23.545  1.00 81.11           H
ATOM   1005  CB  THR A  81      -3.005   3.975 -23.214  1.00 81.11           C
ATOM   1006  HB  THR A  81      -3.947   3.427 -23.236  1.00 81.11           H
ATOM   1007  OG1 THR A  81      -2.058   3.532 -22.246  1.00 81.11           O
ATOM   1008  HG1 THR A  81      -1.136   3.803 -22.521  1.00 81.11           H
ATOM   1009  CG2 THR A  81      -2.282   3.800 -24.551  1.00 81.11           C
ATOM   1010 1HG2 THR A  81      -1.310   4.291 -24.505  1.00 81.11           H
ATOM   1011 2HG2 THR A  81      -2.877   4.245 -25.348  1.00 81.11           H
ATOM   1012 3HG2 THR A  81      -2.142   2.737 -24.752  1.00 81.11           H
ATOM   1013  HN  THR A  81      -1.242   5.866 -22.438  1.00 81.11           H
ATOM   1014  N   MET A  82      -5.011   5.245 -21.243  1.00 85.23           N
ATOM   1015  CA  MET A  82      -5.624   5.327 -19.928  1.00 85.23           C
ATOM   1016  C   MET A  82      -4.838   4.504 -18.905  1.00 85.23           C
ATOM   1017  O   MET A  82      -4.627   4.947 -17.777  1.00 85.23           O
ATOM   1018  HA  MET A  82      -5.594   6.382 -19.656  1.00 85.23           H
ATOM   1019  CB  MET A  82      -7.062   4.811 -20.002  1.00 85.23           C
ATOM   1020 1HB  MET A  82      -7.654   5.466 -20.642  1.00 85.23           H
ATOM   1021 2HB  MET A  82      -7.075   3.822 -20.459  1.00 85.23           H
ATOM   1022  CG  MET A  82      -7.693   4.744 -18.610  1.00 85.23           C
ATOM   1023 1HG  MET A  82      -7.302   3.885 -18.065  1.00 85.23           H
ATOM   1024 2HG  MET A  82      -7.426   5.632 -18.037  1.00 85.23           H
ATOM   1025  SD  MET A  82      -9.468   4.619 -18.749  1.00 85.23           S
ATOM   1026  CE  MET A  82      -9.939   5.009 -17.072  1.00 85.23           C
ATOM   1027 1HE  MET A  82      -9.496   4.281 -16.392  1.00 85.23           H
ATOM   1028 2HE  MET A  82      -9.583   6.007 -16.817  1.00 85.23           H
ATOM   1029 3HE  MET A  82     -11.025   4.976 -16.982  1.00 85.23           H
ATOM   1030  HN  MET A  82      -5.595   4.863 -21.959  1.00 85.23           H
ATOM   1031  N   THR A  83      -4.428   3.320 -19.335  1.00 84.35           N
ATOM   1032  CA  THR A  83      -3.564   2.485 -18.518  1.00 84.35           C
ATOM   1033  C   THR A  83      -2.315   3.261 -18.097  1.00 84.35           C
ATOM   1034  O   THR A  83      -1.913   3.215 -16.935  1.00 84.35           O
ATOM   1035  HA  THR A  83      -4.101   2.224 -17.606  1.00 84.35           H
ATOM   1036  CB  THR A  83      -3.252   1.212 -19.308  1.00 84.35           C
ATOM   1037  HB  THR A  83      -2.750   1.450 -20.246  1.00 84.35           H
ATOM   1038  OG1 THR A  83      -4.513   0.562 -19.432  1.00 84.35           O
ATOM   1039  HG1 THR A  83      -5.136   1.124 -19.976  1.00 84.35           H
ATOM   1040  CG2 THR A  83      -2.399   0.223 -18.511  1.00 84.35           C
ATOM   1041 1HG2 THR A  83      -2.931  -0.067 -17.604  1.00 84.35           H
ATOM   1042 2HG2 THR A  83      -1.453   0.692 -18.242  1.00 84.35           H
ATOM   1043 3HG2 THR A  83      -2.207  -0.662 -19.117  1.00 84.35           H
ATOM   1044  HN  THR A  83      -4.675   2.931 -20.223  1.00 84.35           H
ATOM   1045  N   ASP A  84      -1.735   3.956 -19.064  1.00 84.49           N
ATOM   1046  CA  ASP A  84      -0.480   4.651 -18.837  1.00 84.49           C
ATOM   1047  C   ASP A  84      -0.686   5.734 -17.775  1.00 84.49           C
ATOM   1048  O   ASP A  84       0.208   5.998 -16.972  1.00 84.49           O
ATOM   1049  HA  ASP A  84       0.221   3.880 -18.516  1.00 84.49           H
ATOM   1050  CB  ASP A  84       0.013   5.331 -20.116  1.00 84.49           C
ATOM   1051 1HB  ASP A  84      -0.707   6.087 -20.431  1.00 84.49           H
ATOM   1052 2HB  ASP A  84       0.952   5.849 -19.918  1.00 84.49           H
ATOM   1053  CG  ASP A  84       0.213   4.310 -21.237  1.00 84.49           C
ATOM   1054  OD1 ASP A  84       0.804   3.249 -20.940  1.00 84.49           O
ATOM   1055  OD2 ASP A  84      -0.228   4.614 -22.367  1.00 84.49           O
ATOM   1056  HN  ASP A  84      -2.108   4.048 -19.987  1.00 84.49           H
ATOM   1057  N   MET A  85      -1.868   6.330 -17.806  1.00 89.74           N
ATOM   1058  CA  MET A  85      -2.205   7.375 -16.853  1.00 89.74           C
ATOM   1059  C   MET A  85      -2.212   6.831 -15.423  1.00 89.74           C
ATOM   1060  O   MET A  85      -1.695   7.471 -14.509  1.00 89.74           O
ATOM   1061  HA  MET A  85      -1.425   8.129 -16.958  1.00 89.74           H
ATOM   1062  CB  MET A  85      -3.583   7.948 -17.189  1.00 89.74           C
ATOM   1063 1HB  MET A  85      -3.604   8.265 -18.232  1.00 89.74           H
ATOM   1064 2HB  MET A  85      -4.341   7.172 -17.076  1.00 89.74           H
ATOM   1065  CG  MET A  85      -3.919   9.133 -16.283  1.00 89.74           C
ATOM   1066 1HG  MET A  85      -4.910   9.518 -16.526  1.00 89.74           H
ATOM   1067 2HG  MET A  85      -3.950   8.809 -15.243  1.00 89.74           H
ATOM   1068  SD  MET A  85      -2.700  10.421 -16.484  1.00 89.74           S
ATOM   1069  CE  MET A  85      -3.063  10.934 -18.155  1.00 89.74           C
ATOM   1070 1HE  MET A  85      -2.931  10.089 -18.831  1.00 89.74           H
ATOM   1071 2HE  MET A  85      -4.093  11.286 -18.211  1.00 89.74           H
ATOM   1072 3HE  MET A  85      -2.387  11.739 -18.443  1.00 89.74           H
ATOM   1073  HN  MET A  85      -2.588   6.111 -18.464  1.00 89.74           H
ATOM   1074  N   PHE A  86      -2.805   5.655 -15.274  1.00 90.79           N
ATOM   1075  CA  PHE A  86      -2.894   5.022 -13.969  1.00 90.79           C
ATOM   1076  C   PHE A  86      -1.519   4.545 -13.497  1.00 90.79           C
ATOM   1077  O   PHE A  86      -1.197   4.643 -12.314  1.00 90.79           O
ATOM   1078  HA  PHE A  86      -3.277   5.768 -13.273  1.00 90.79           H
ATOM   1079  CB  PHE A  86      -3.816   3.811 -14.122  1.00 90.79           C
ATOM   1080 1HB  PHE A  86      -3.422   3.164 -14.906  1.00 90.79           H
ATOM   1081 2HB  PHE A  86      -3.800   3.236 -13.196  1.00 90.79           H
ATOM   1082  CG  PHE A  86      -5.265   4.171 -14.457  1.00 90.79           C
ATOM   1083  CD1 PHE A  86      -5.843   5.264 -13.892  1.00 90.79           C
ATOM   1084  HD1 PHE A  86      -5.273   5.885 -13.200  1.00 90.79           H
ATOM   1085  CD2 PHE A  86      -5.975   3.396 -15.321  1.00 90.79           C
ATOM   1086  HD2 PHE A  86      -5.512   2.520 -15.774  1.00 90.79           H
ATOM   1087  CE1 PHE A  86      -7.187   5.598 -14.203  1.00 90.79           C
ATOM   1088  HE1 PHE A  86      -7.650   6.474 -13.749  1.00 90.79           H
ATOM   1089  CE2 PHE A  86      -7.320   3.730 -15.632  1.00 90.79           C
ATOM   1090  HE2 PHE A  86      -7.889   3.110 -16.324  1.00 90.79           H
ATOM   1091  CZ  PHE A  86      -7.898   4.824 -15.067  1.00 90.79           C
ATOM   1092  HZ  PHE A  86      -8.930   5.080 -15.306  1.00 90.79           H
ATOM   1093  HN  PHE A  86      -3.218   5.138 -16.024  1.00 90.79           H
ATOM   1094  N   LEU A  87      -0.745   4.038 -14.446  1.00 88.62           N
ATOM   1095  CA  LEU A  87       0.590   3.553 -14.142  1.00 88.62           C
ATOM   1096  C   LEU A  87       1.437   4.706 -13.601  1.00 88.62           C
ATOM   1097  O   LEU A  87       2.240   4.517 -12.689  1.00 88.62           O
ATOM   1098  HA  LEU A  87       0.494   2.799 -13.361  1.00 88.62           H
ATOM   1099  CB  LEU A  87       1.200   2.863 -15.364  1.00 88.62           C
ATOM   1100 1HB  LEU A  87       1.109   3.534 -16.218  1.00 88.62           H
ATOM   1101 2HB  LEU A  87       2.265   2.721 -15.183  1.00 88.62           H
ATOM   1102  CG  LEU A  87       0.591   1.512 -15.746  1.00 88.62           C
ATOM   1103  HG  LEU A  87      -0.474   1.657 -15.928  1.00 88.62           H
ATOM   1104  CD1 LEU A  87       1.203   0.981 -17.043  1.00 88.62           C
ATOM   1105 1HD1 LEU A  87       1.015   1.690 -17.850  1.00 88.62           H
ATOM   1106 2HD1 LEU A  87       2.278   0.856 -16.913  1.00 88.62           H
ATOM   1107 3HD1 LEU A  87       0.753   0.020 -17.291  1.00 88.62           H
ATOM   1108  CD2 LEU A  87       0.721   0.509 -14.598  1.00 88.62           C
ATOM   1109 1HD2 LEU A  87       1.774   0.363 -14.361  1.00 88.62           H
ATOM   1110 2HD2 LEU A  87       0.200   0.892 -13.720  1.00 88.62           H
ATOM   1111 3HD2 LEU A  87       0.280  -0.443 -14.896  1.00 88.62           H
ATOM   1112  HN  LEU A  87      -1.017   3.957 -15.405  1.00 88.62           H
ATOM   1113  N   LEU A  88       1.228   5.877 -14.186  1.00 90.45           N
ATOM   1114  CA  LEU A  88       1.947   7.065 -13.760  1.00 90.45           C
ATOM   1115  C   LEU A  88       1.603   7.368 -12.300  1.00 90.45           C
ATOM   1116  O   LEU A  88       2.495   7.541 -11.471  1.00 90.45           O
ATOM   1117  HA  LEU A  88       3.012   6.844 -13.824  1.00 90.45           H
ATOM   1118  CB  LEU A  88       1.668   8.230 -14.711  1.00 90.45           C
ATOM   1119 1HB  LEU A  88       2.073   7.978 -15.691  1.00 90.45           H
ATOM   1120 2HB  LEU A  88       0.589   8.328 -14.828  1.00 90.45           H
ATOM   1121  CG  LEU A  88       2.233   9.589 -14.292  1.00 90.45           C
ATOM   1122  HG  LEU A  88       1.937   9.778 -13.260  1.00 90.45           H
ATOM   1123  CD1 LEU A  88       3.763   9.582 -14.329  1.00 90.45           C
ATOM   1124 1HD1 LEU A  88       4.139   8.821 -13.645  1.00 90.45           H
ATOM   1125 2HD1 LEU A  88       4.100   9.360 -15.341  1.00 90.45           H
ATOM   1126 3HD1 LEU A  88       4.138  10.560 -14.026  1.00 90.45           H
ATOM   1127  CD2 LEU A  88       1.644  10.715 -15.145  1.00 90.45           C
ATOM   1128 1HD2 LEU A  88       1.889  10.543 -16.193  1.00 90.45           H
ATOM   1129 2HD2 LEU A  88       0.561  10.734 -15.023  1.00 90.45           H
ATOM   1130 3HD2 LEU A  88       2.063  11.669 -14.826  1.00 90.45           H
ATOM   1131  HN  LEU A  88       0.583   6.020 -14.937  1.00 90.45           H
ATOM   1132  N   ASN A  89       0.307   7.422 -12.030  1.00 94.15           N
ATOM   1133  CA  ASN A  89      -0.168   7.820 -10.715  1.00 94.15           C
ATOM   1134  C   ASN A  89       0.269   6.779  -9.683  1.00 94.15           C
ATOM   1135  O   ASN A  89       0.497   7.109  -8.521  1.00 94.15           O
ATOM   1136  HA  ASN A  89       0.278   8.799 -10.534  1.00 94.15           H
ATOM   1137  CB  ASN A  89      -1.695   7.906 -10.684  1.00 94.15           C
ATOM   1138 1HB  ASN A  89      -2.121   7.095 -11.274  1.00 94.15           H
ATOM   1139 2HB  ASN A  89      -2.049   7.776  -9.661  1.00 94.15           H
ATOM   1140  CG  ASN A  89      -2.180   9.251 -11.230  1.00 94.15           C
ATOM   1141  OD1 ASN A  89      -2.451  10.187 -10.496  1.00 94.15           O
ATOM   1142  ND2 ASN A  89      -2.274   9.294 -12.556  1.00 94.15           N
ATOM   1143 1HD2 ASN A  89      -2.036   8.490 -13.100  1.00 94.15           H
ATOM   1144 2HD2 ASN A  89      -2.582  10.131 -13.009  1.00 94.15           H
ATOM   1145  HN  ASN A  89      -0.412   7.200 -12.689  1.00 94.15           H
ATOM   1146  N   LEU A  90       0.371   5.541 -10.145  1.00 92.67           N
ATOM   1147  CA  LEU A  90       0.797   4.453  -9.282  1.00 92.67           C
ATOM   1148  C   LEU A  90       2.236   4.702  -8.826  1.00 92.67           C
ATOM   1149  O   LEU A  90       2.548   4.571  -7.644  1.00 92.67           O
ATOM   1150  HA  LEU A  90       0.151   4.460  -8.404  1.00 92.67           H
ATOM   1151  CB  LEU A  90       0.597   3.106  -9.980  1.00 92.67           C
ATOM   1152 1HB  LEU A  90      -0.360   3.127 -10.501  1.00 92.67           H
ATOM   1153 2HB  LEU A  90       1.371   2.994 -10.739  1.00 92.67           H
ATOM   1154  CG  LEU A  90       0.627   1.871  -9.076  1.00 92.67           C
ATOM   1155  HG  LEU A  90       1.400   2.019  -8.323  1.00 92.67           H
ATOM   1156  CD1 LEU A  90      -0.701   1.703  -8.335  1.00 92.67           C
ATOM   1157 1HD1 LEU A  90      -0.887   2.582  -7.719  1.00 92.67           H
ATOM   1158 2HD1 LEU A  90      -1.508   1.587  -9.058  1.00 92.67           H
ATOM   1159 3HD1 LEU A  90      -0.652   0.818  -7.700  1.00 92.67           H
ATOM   1160  CD2 LEU A  90       1.003   0.619  -9.871  1.00 92.67           C
ATOM   1161 1HD2 LEU A  90       0.270   0.457 -10.661  1.00 92.67           H
ATOM   1162 2HD2 LEU A  90       1.990   0.753 -10.313  1.00 92.67           H
ATOM   1163 3HD2 LEU A  90       1.017  -0.243  -9.205  1.00 92.67           H
ATOM   1164  HN  LEU A  90       0.170   5.278 -11.089  1.00 92.67           H
ATOM   1165  N   ALA A  91       3.075   5.057  -9.789  1.00 93.46           N
ATOM   1166  CA  ALA A  91       4.483   5.282  -9.509  1.00 93.46           C
ATOM   1167  C   ALA A  91       4.626   6.477  -8.565  1.00 93.46           C
ATOM   1168  O   ALA A  91       5.506   6.491  -7.705  1.00 93.46           O
ATOM   1169  HA  ALA A  91       4.869   4.390  -9.015  1.00 93.46           H
ATOM   1170  CB  ALA A  91       5.239   5.483 -10.824  1.00 93.46           C
ATOM   1171 1HB  ALA A  91       5.129   4.595 -11.446  1.00 93.46           H
ATOM   1172 2HB  ALA A  91       4.830   6.347 -11.349  1.00 93.46           H
ATOM   1173 3HB  ALA A  91       6.295   5.652 -10.614  1.00 93.46           H
ATOM   1174  HN  ALA A  91       2.807   5.190 -10.743  1.00 93.46           H
ATOM   1175  N   ILE A  92       3.749   7.451  -8.758  1.00 95.34           N
ATOM   1176  CA  ILE A  92       3.761   8.644  -7.928  1.00 95.34           C
ATOM   1177  C   ILE A  92       3.390   8.265  -6.493  1.00 95.34           C
ATOM   1178  O   ILE A  92       4.033   8.709  -5.543  1.00 95.34           O
ATOM   1179  HA  ILE A  92       4.779   9.033  -7.929  1.00 95.34           H
ATOM   1180  CB  ILE A  92       2.862   9.725  -8.531  1.00 95.34           C
ATOM   1181  HB  ILE A  92       1.898   9.275  -8.767  1.00 95.34           H
ATOM   1182  CG1 ILE A  92       3.447  10.256  -9.841  1.00 95.34           C
ATOM   1183 1HG1 ILE A  92       4.342  10.841  -9.633  1.00 95.34           H
ATOM   1184 2HG1 ILE A  92       3.751   9.421 -10.472  1.00 95.34           H
ATOM   1185  CG2 ILE A  92       2.603  10.847  -7.523  1.00 95.34           C
ATOM   1186 1HG2 ILE A  92       2.112  10.436  -6.641  1.00 95.34           H
ATOM   1187 2HG2 ILE A  92       3.550  11.301  -7.233  1.00 95.34           H
ATOM   1188 3HG2 ILE A  92       1.961  11.602  -7.977  1.00 95.34           H
ATOM   1189  CD1 ILE A  92       2.427  11.120 -10.586  1.00 95.34           C
ATOM   1190 1HD1 ILE A  92       1.543  10.524 -10.813  1.00 95.34           H
ATOM   1191 2HD1 ILE A  92       2.143  11.967  -9.961  1.00 95.34           H
ATOM   1192 3HD1 ILE A  92       2.868  11.484 -11.514  1.00 95.34           H
ATOM   1193  HN  ILE A  92       3.041   7.435  -9.463  1.00 95.34           H
ATOM   1194  N   ALA A  93       2.353   7.448  -6.380  1.00 96.31           N
ATOM   1195  CA  ALA A  93       1.853   7.049  -5.075  1.00 96.31           C
ATOM   1196  C   ALA A  93       2.956   6.307  -4.316  1.00 96.31           C
ATOM   1197  O   ALA A  93       3.142   6.520  -3.119  1.00 96.31           O
ATOM   1198  HA  ALA A  93       1.593   7.955  -4.527  1.00 96.31           H
ATOM   1199  CB  ALA A  93       0.593   6.199  -5.249  1.00 96.31           C
ATOM   1200 1HB  ALA A  93      -0.169   6.781  -5.766  1.00 96.31           H
ATOM   1201 2HB  ALA A  93       0.831   5.311  -5.834  1.00 96.31           H
ATOM   1202 3HB  ALA A  93       0.219   5.900  -4.270  1.00 96.31           H
ATOM   1203  HN  ALA A  93       1.857   7.062  -7.158  1.00 96.31           H
ATOM   1204  N   ASP A  94       3.659   5.453  -5.045  1.00 95.71           N
ATOM   1205  CA  ASP A  94       4.722   4.660  -4.450  1.00 95.71           C
ATOM   1206  C   ASP A  94       5.833   5.590  -3.958  1.00 95.71           C
ATOM   1207  O   ASP A  94       6.329   5.435  -2.844  1.00 95.71           O
ATOM   1208  HA  ASP A  94       4.248   4.110  -3.636  1.00 95.71           H
ATOM   1209  CB  ASP A  94       5.329   3.697  -5.472  1.00 95.71           C
ATOM   1210 1HB  ASP A  94       5.503   4.221  -6.412  1.00 95.71           H
ATOM   1211 2HB  ASP A  94       6.300   3.349  -5.118  1.00 95.71           H
ATOM   1212  CG  ASP A  94       4.408   2.499  -5.712  1.00 95.71           C
ATOM   1213  OD1 ASP A  94       3.672   2.151  -4.764  1.00 95.71           O
ATOM   1214  OD2 ASP A  94       4.461   1.959  -6.838  1.00 95.71           O
ATOM   1215  HN  ASP A  94       3.514   5.299  -6.022  1.00 95.71           H
ATOM   1216  N   LEU A  95       6.190   6.537  -4.814  1.00 96.51           N
ATOM   1217  CA  LEU A  95       7.276   7.452  -4.507  1.00 96.51           C
ATOM   1218  C   LEU A  95       6.948   8.211  -3.220  1.00 96.51           C
ATOM   1219  O   LEU A  95       7.808   8.374  -2.355  1.00 96.51           O
ATOM   1220  HA  LEU A  95       8.170   6.853  -4.337  1.00 96.51           H
ATOM   1221  CB  LEU A  95       7.562   8.363  -5.702  1.00 96.51           C
ATOM   1222 1HB  LEU A  95       6.610   8.683  -6.127  1.00 96.51           H
ATOM   1223 2HB  LEU A  95       8.066   9.259  -5.338  1.00 96.51           H
ATOM   1224  CG  LEU A  95       8.410   7.755  -6.822  1.00 96.51           C
ATOM   1225  HG  LEU A  95       7.893   6.874  -7.201  1.00 96.51           H
ATOM   1226  CD1 LEU A  95       8.555   8.731  -7.991  1.00 96.51           C
ATOM   1227 1HD1 LEU A  95       7.570   8.970  -8.390  1.00 96.51           H
ATOM   1228 2HD1 LEU A  95       9.039   9.644  -7.644  1.00 96.51           H
ATOM   1229 3HD1 LEU A  95       9.162   8.274  -8.772  1.00 96.51           H
ATOM   1230  CD2 LEU A  95       9.767   7.290  -6.291  1.00 96.51           C
ATOM   1231 1HD2 LEU A  95      10.303   8.140  -5.869  1.00 96.51           H
ATOM   1232 2HD2 LEU A  95       9.616   6.536  -5.518  1.00 96.51           H
ATOM   1233 3HD2 LEU A  95      10.349   6.862  -7.107  1.00 96.51           H
ATOM   1234  HN  LEU A  95       5.753   6.682  -5.702  1.00 96.51           H
ATOM   1235  N   LEU A  96       5.703   8.656  -3.133  1.00 96.50           N
ATOM   1236  CA  LEU A  96       5.281   9.487  -2.018  1.00 96.50           C
ATOM   1237  C   LEU A  96       5.516   8.733  -0.708  1.00 96.50           C
ATOM   1238  O   LEU A  96       5.957   9.319   0.279  1.00 96.50           O
ATOM   1239  HA  LEU A  96       5.907  10.379  -2.020  1.00 96.50           H
ATOM   1240  CB  LEU A  96       3.835   9.948  -2.211  1.00 96.50           C
ATOM   1241 1HB  LEU A  96       3.234   9.085  -2.496  1.00 96.50           H
ATOM   1242 2HB  LEU A  96       3.455  10.298  -1.251  1.00 96.50           H
ATOM   1243  CG  LEU A  96       3.616  11.051  -3.248  1.00 96.50           C
ATOM   1244  HG  LEU A  96       3.929  10.673  -4.221  1.00 96.50           H
ATOM   1245  CD1 LEU A  96       2.133  11.413  -3.360  1.00 96.50           C
ATOM   1246 1HD1 LEU A  96       1.566  10.532  -3.661  1.00 96.50           H
ATOM   1247 2HD1 LEU A  96       1.771  11.764  -2.393  1.00 96.50           H
ATOM   1248 3HD1 LEU A  96       2.006  12.199  -4.103  1.00 96.50           H
ATOM   1249  CD2 LEU A  96       4.482  12.274  -2.939  1.00 96.50           C
ATOM   1250 1HD2 LEU A  96       4.223  12.663  -1.954  1.00 96.50           H
ATOM   1251 2HD2 LEU A  96       5.534  11.987  -2.951  1.00 96.50           H
ATOM   1252 3HD2 LEU A  96       4.307  13.043  -3.691  1.00 96.50           H
ATOM   1253  HN  LEU A  96       4.990   8.457  -3.806  1.00 96.50           H
ATOM   1254  N   PHE A  97       5.211   7.444  -0.741  1.00 97.13           N
ATOM   1255  CA  PHE A  97       5.366   6.607   0.437  1.00 97.13           C
ATOM   1256  C   PHE A  97       6.843   6.336   0.727  1.00 97.13           C
ATOM   1257  O   PHE A  97       7.288   6.455   1.868  1.00 97.13           O
ATOM   1258  HA  PHE A  97       4.926   7.146   1.276  1.00 97.13           H
ATOM   1259  CB  PHE A  97       4.665   5.280   0.139  1.00 97.13           C
ATOM   1260 1HB  PHE A  97       3.589   5.450   0.099  1.00 97.13           H
ATOM   1261 2HB  PHE A  97       4.970   4.934  -0.848  1.00 97.13           H
ATOM   1262  CG  PHE A  97       4.955   4.180   1.161  1.00 97.13           C
ATOM   1263  CD1 PHE A  97       5.589   3.041   0.773  1.00 97.13           C
ATOM   1264  HD1 PHE A  97       5.890   2.912  -0.267  1.00 97.13           H
ATOM   1265  CD2 PHE A  97       4.580   4.340   2.459  1.00 97.13           C
ATOM   1266  HD2 PHE A  97       4.072   5.253   2.770  1.00 97.13           H
ATOM   1267  CE1 PHE A  97       5.858   2.019   1.722  1.00 97.13           C
ATOM   1268  HE1 PHE A  97       6.366   1.107   1.411  1.00 97.13           H
ATOM   1269  CE2 PHE A  97       4.849   3.319   3.408  1.00 97.13           C
ATOM   1270  HE2 PHE A  97       4.548   3.448   4.447  1.00 97.13           H
ATOM   1271  CZ  PHE A  97       5.483   2.180   3.019  1.00 97.13           C
ATOM   1272  HZ  PHE A  97       5.690   1.396   3.748  1.00 97.13           H
ATOM   1273  HN  PHE A  97       4.865   6.971  -1.552  1.00 97.13           H
ATOM   1274  N   LEU A  98       7.564   5.977  -0.325  1.00 96.80           N
ATOM   1275  CA  LEU A  98       8.944   5.548  -0.176  1.00 96.80           C
ATOM   1276  C   LEU A  98       9.737   6.636   0.550  1.00 96.80           C
ATOM   1277  O   LEU A  98      10.618   6.336   1.354  1.00 96.80           O
ATOM   1278  HA  LEU A  98       8.942   4.651   0.443  1.00 96.80           H
ATOM   1279  CB  LEU A  98       9.534   5.160  -1.534  1.00 96.80           C
ATOM   1280 1HB  LEU A  98       9.335   5.967  -2.238  1.00 96.80           H
ATOM   1281 2HB  LEU A  98      10.616   5.086  -1.430  1.00 96.80           H
ATOM   1282  CG  LEU A  98       9.018   3.853  -2.140  1.00 96.80           C
ATOM   1283  HG  LEU A  98       7.935   3.826  -2.022  1.00 96.80           H
ATOM   1284  CD1 LEU A  98       9.310   3.792  -3.641  1.00 96.80           C
ATOM   1285 1HD1 LEU A  98       8.819   4.628  -4.141  1.00 96.80           H
ATOM   1286 2HD1 LEU A  98      10.386   3.853  -3.805  1.00 96.80           H
ATOM   1287 3HD1 LEU A  98       8.933   2.854  -4.047  1.00 96.80           H
ATOM   1288  CD2 LEU A  98       9.585   2.642  -1.397  1.00 96.80           C
ATOM   1289 1HD2 LEU A  98      10.673   2.652  -1.462  1.00 96.80           H
ATOM   1290 2HD2 LEU A  98       9.283   2.685  -0.350  1.00 96.80           H
ATOM   1291 3HD2 LEU A  98       9.202   1.727  -1.848  1.00 96.80           H
ATOM   1292  HN  LEU A  98       7.220   5.977  -1.264  1.00 96.80           H
ATOM   1293  N   VAL A  99       9.395   7.878   0.241  1.00 96.77           N
ATOM   1294  CA  VAL A  99      10.100   9.013   0.813  1.00 96.77           C
ATOM   1295  C   VAL A  99       9.928   9.000   2.333  1.00 96.77           C
ATOM   1296  O   VAL A  99      10.690   9.643   3.053  1.00 96.77           O
ATOM   1297  HA  VAL A  99      11.158   8.895   0.579  1.00 96.77           H
ATOM   1298  CB  VAL A  99       9.613  10.312   0.167  1.00 96.77           C
ATOM   1299  HB  VAL A  99       8.523  10.318   0.208  1.00 96.77           H
ATOM   1300  CG1 VAL A  99      10.119  11.531   0.940  1.00 96.77           C
ATOM   1301 1HG1 VAL A  99       9.751  11.491   1.965  1.00 96.77           H
ATOM   1302 2HG1 VAL A  99      11.209  11.531   0.945  1.00 96.77           H
ATOM   1303 3HG1 VAL A  99       9.758  12.441   0.459  1.00 96.77           H
ATOM   1304  CG2 VAL A  99      10.029  10.382  -1.303  1.00 96.77           C
ATOM   1305 1HG2 VAL A  99      11.115  10.342  -1.376  1.00 96.77           H
ATOM   1306 2HG2 VAL A  99       9.597   9.540  -1.844  1.00 96.77           H
ATOM   1307 3HG2 VAL A  99       9.670  11.315  -1.738  1.00 96.77           H
ATOM   1308  HN  VAL A  99       8.653   8.115  -0.387  1.00 96.77           H
ATOM   1309  N   THR A 100       8.921   8.261   2.777  1.00 96.15           N
ATOM   1310  CA  THR A 100       8.614   8.190   4.195  1.00 96.15           C
ATOM   1311  C   THR A 100       9.449   7.099   4.868  1.00 96.15           C
ATOM   1312  O   THR A 100       9.590   7.085   6.090  1.00 96.15           O
ATOM   1313  HA  THR A 100       8.895   9.137   4.656  1.00 96.15           H
ATOM   1314  CB  THR A 100       7.105   7.978   4.342  1.00 96.15           C
ATOM   1315  HB  THR A 100       6.781   8.183   5.362  1.00 96.15           H
ATOM   1316  OG1 THR A 100       6.896   6.645   3.886  1.00 96.15           O
ATOM   1317  HG1 THR A 100       6.849   6.628   2.887  1.00 96.15           H
ATOM   1318  CG2 THR A 100       6.296   8.837   3.367  1.00 96.15           C
ATOM   1319 1HG2 THR A 100       6.573   8.583   2.344  1.00 96.15           H
ATOM   1320 2HG2 THR A 100       6.507   9.890   3.551  1.00 96.15           H
ATOM   1321 3HG2 THR A 100       5.233   8.648   3.514  1.00 96.15           H
ATOM   1322  HN  THR A 100       8.323   7.719   2.187  1.00 96.15           H
ATOM   1323  N   LEU A 101       9.980   6.210   4.041  1.00 95.89           N
ATOM   1324  CA  LEU A 101      10.645   5.021   4.546  1.00 95.89           C
ATOM   1325  C   LEU A 101      11.879   5.435   5.350  1.00 95.89           C
ATOM   1326  O   LEU A 101      12.167   4.853   6.395  1.00 95.89           O
ATOM   1327  HA  LEU A 101       9.948   4.518   5.217  1.00 95.89           H
ATOM   1328  CB  LEU A 101      10.952   4.052   3.403  1.00 95.89           C
ATOM   1329 1HB  LEU A 101      11.448   4.607   2.606  1.00 95.89           H
ATOM   1330 2HB  LEU A 101      11.662   3.309   3.764  1.00 95.89           H
ATOM   1331  CG  LEU A 101       9.749   3.319   2.804  1.00 95.89           C
ATOM   1332  HG  LEU A 101       9.117   4.053   2.303  1.00 95.89           H
ATOM   1333  CD1 LEU A 101      10.195   2.309   1.745  1.00 95.89           C
ATOM   1334 1HD1 LEU A 101      10.722   2.829   0.945  1.00 95.89           H
ATOM   1335 2HD1 LEU A 101      10.861   1.575   2.200  1.00 95.89           H
ATOM   1336 3HD1 LEU A 101       9.321   1.802   1.335  1.00 95.89           H
ATOM   1337  CD2 LEU A 101       8.904   2.666   3.899  1.00 95.89           C
ATOM   1338 1HD2 LEU A 101       9.513   1.948   4.448  1.00 95.89           H
ATOM   1339 2HD2 LEU A 101       8.540   3.433   4.583  1.00 95.89           H
ATOM   1340 3HD2 LEU A 101       8.056   2.152   3.446  1.00 95.89           H
ATOM   1341  HN  LEU A 101       9.962   6.293   3.044  1.00 95.89           H
ATOM   1342  N   PRO A 102      12.627   6.442   4.880  1.00 95.32           N
ATOM   1343  CA  PRO A 102      13.816   6.900   5.603  1.00 95.32           C
ATOM   1344  C   PRO A 102      13.517   7.229   7.056  1.00 95.32           C
ATOM   1345  O   PRO A 102      14.312   6.921   7.943  1.00 95.32           O
ATOM   1346  HA  PRO A 102      14.562   6.105   5.639  1.00 95.32           H
ATOM   1347  CB  PRO A 102      14.263   8.136   4.821  1.00 95.32           C
ATOM   1348 1HB  PRO A 102      13.826   9.048   5.228  1.00 95.32           H
ATOM   1349 2HB  PRO A 102      15.345   8.261   4.851  1.00 95.32           H
ATOM   1350  CG  PRO A 102      13.767   7.857   3.407  1.00 95.32           C
ATOM   1351 1HG  PRO A 102      13.690   8.771   2.817  1.00 95.32           H
ATOM   1352 2HG  PRO A 102      14.444   7.198   2.863  1.00 95.32           H
ATOM   1353  CD  PRO A 102      12.411   7.214   3.643  1.00 95.32           C
ATOM   1354 1HD  PRO A 102      11.626   7.960   3.769  1.00 95.32           H
ATOM   1355 2HD  PRO A 102      12.112   6.580   2.809  1.00 95.32           H
ATOM   1356  N   PHE A 103      12.367   7.853   7.263  1.00 94.67           N
ATOM   1357  CA  PHE A 103      11.971   8.269   8.598  1.00 94.67           C
ATOM   1358  C   PHE A 103      11.610   7.061   9.465  1.00 94.67           C
ATOM   1359  O   PHE A 103      11.926   7.028  10.653  1.00 94.67           O
ATOM   1360  HA  PHE A 103      12.820   8.790   9.040  1.00 94.67           H
ATOM   1361  CB  PHE A 103      10.734   9.156   8.442  1.00 94.67           C
ATOM   1362 1HB  PHE A 103       9.959   8.593   7.922  1.00 94.67           H
ATOM   1363 2HB  PHE A 103      10.344   9.397   9.431  1.00 94.67           H
ATOM   1364  CG  PHE A 103      10.994  10.459   7.682  1.00 94.67           C
ATOM   1365  CD1 PHE A 103      11.380  11.574   8.357  1.00 94.67           C
ATOM   1366  HD1 PHE A 103      11.504  11.541   9.439  1.00 94.67           H
ATOM   1367  CD2 PHE A 103      10.840  10.500   6.331  1.00 94.67           C
ATOM   1368  HD2 PHE A 103      10.531   9.606   5.790  1.00 94.67           H
ATOM   1369  CE1 PHE A 103      11.622  12.783   7.652  1.00 94.67           C
ATOM   1370  HE1 PHE A 103      11.931  13.677   8.193  1.00 94.67           H
ATOM   1371  CE2 PHE A 103      11.082  11.709   5.626  1.00 94.67           C
ATOM   1372  HE2 PHE A 103      10.958  11.742   4.544  1.00 94.67           H
ATOM   1373  CZ  PHE A 103      11.468  12.825   6.301  1.00 94.67           C
ATOM   1374  HZ  PHE A 103      11.653  13.752   5.760  1.00 94.67           H
ATOM   1375  HN  PHE A 103      11.713   8.075   6.540  1.00 94.67           H
ATOM   1376  N   TRP A 104      10.954   6.096   8.836  1.00 92.58           N
ATOM   1377  CA  TRP A 104      10.613   4.858   9.514  1.00 92.58           C
ATOM   1378  C   TRP A 104      11.910   4.222  10.019  1.00 92.58           C
ATOM   1379  O   TRP A 104      11.959   3.708  11.136  1.00 92.58           O
ATOM   1380  HA  TRP A 104       9.967   5.106  10.356  1.00 92.58           H
ATOM   1381  CB  TRP A 104       9.812   3.932   8.596  1.00 92.58           C
ATOM   1382 1HB  TRP A 104      10.266   3.939   7.605  1.00 92.58           H
ATOM   1383 2HB  TRP A 104       9.884   2.912   8.973  1.00 92.58           H
ATOM   1384  CG  TRP A 104       8.335   4.310   8.467  1.00 92.58           C
ATOM   1385  CD1 TRP A 104       7.710   4.848   7.411  1.00 92.58           C
ATOM   1386  HD1 TRP A 104       8.199   5.096   6.469  1.00 92.58           H
ATOM   1387  CD2 TRP A 104       7.317   4.153   9.478  1.00 92.58           C
ATOM   1388  NE1 TRP A 104       6.369   5.050   7.666  1.00 92.58           N
ATOM   1389  HE1 TRP A 104       5.698   5.438   7.035  1.00 92.58           H
ATOM   1390  CE2 TRP A 104       6.122   4.614   8.963  1.00 92.58           C
ATOM   1391  CE3 TRP A 104       7.402   3.640  10.784  1.00 92.58           C
ATOM   1392  HE3 TRP A 104       8.333   3.270  11.213  1.00 92.58           H
ATOM   1393  CZ2 TRP A 104       4.922   4.607   9.685  1.00 92.58           C
ATOM   1394  HZ2 TRP A 104       3.991   4.977   9.256  1.00 92.58           H
ATOM   1395  CZ3 TRP A 104       6.195   3.640  11.493  1.00 92.58           C
ATOM   1396  HZ3 TRP A 104       6.205   3.252  12.511  1.00 92.58           H
ATOM   1397  CH2 TRP A 104       4.984   4.100  10.989  1.00 92.58           C
ATOM   1398  HH2 TRP A 104       4.086   4.066  11.605  1.00 92.58           H
ATOM   1399  HN  TRP A 104      10.658   6.151   7.882  1.00 92.58           H
ATOM   1400  N   ALA A 105      12.928   4.279   9.173  1.00 94.23           N
ATOM   1401  CA  ALA A 105      14.184   3.611   9.468  1.00 94.23           C
ATOM   1402  C   ALA A 105      14.821   4.253  10.702  1.00 94.23           C
ATOM   1403  O   ALA A 105      15.248   3.554  11.620  1.00 94.23           O
ATOM   1404  HA  ALA A 105      13.961   2.566   9.687  1.00 94.23           H
ATOM   1405  CB  ALA A 105      15.096   3.673   8.241  1.00 94.23           C
ATOM   1406 1HB  ALA A 105      14.610   3.178   7.401  1.00 94.23           H
ATOM   1407 2HB  ALA A 105      15.290   4.715   7.986  1.00 94.23           H
ATOM   1408 3HB  ALA A 105      16.038   3.172   8.463  1.00 94.23           H
ATOM   1409  HN  ALA A 105      12.904   4.768   8.302  1.00 94.23           H
ATOM   1410  N   ILE A 106      14.865   5.577  10.684  1.00 93.67           N
ATOM   1411  CA  ILE A 106      15.495   6.320  11.762  1.00 93.67           C
ATOM   1412  C   ILE A 106      14.762   6.027  13.073  1.00 93.67           C
ATOM   1413  O   ILE A 106      15.393   5.818  14.108  1.00 93.67           O
ATOM   1414  HA  ILE A 106      16.520   5.959  11.852  1.00 93.67           H
ATOM   1415  CB  ILE A 106      15.567   7.808  11.417  1.00 93.67           C
ATOM   1416  HB  ILE A 106      14.589   8.122  11.052  1.00 93.67           H
ATOM   1417  CG1 ILE A 106      16.572   8.062  10.291  1.00 93.67           C
ATOM   1418 1HG1 ILE A 106      17.587   7.932  10.669  1.00 93.67           H
ATOM   1419 2HG1 ILE A 106      16.430   7.327   9.500  1.00 93.67           H
ATOM   1420  CG2 ILE A 106      15.876   8.645  12.660  1.00 93.67           C
ATOM   1421 1HG2 ILE A 106      15.091   8.497  13.402  1.00 93.67           H
ATOM   1422 2HG2 ILE A 106      16.834   8.336  13.078  1.00 93.67           H
ATOM   1423 3HG2 ILE A 106      15.921   9.699  12.386  1.00 93.67           H
ATOM   1424  CD1 ILE A 106      16.412   9.472   9.720  1.00 93.67           C
ATOM   1425 1HD1 ILE A 106      15.404   9.590   9.322  1.00 93.67           H
ATOM   1426 2HD1 ILE A 106      16.578  10.205  10.510  1.00 93.67           H
ATOM   1427 3HD1 ILE A 106      17.138   9.626   8.922  1.00 93.67           H
ATOM   1428  HN  ILE A 106      14.481   6.140   9.952  1.00 93.67           H
ATOM   1429  N   ALA A 107      13.440   6.022  12.986  1.00 92.21           N
ATOM   1430  CA  ALA A 107      12.613   5.844  14.167  1.00 92.21           C
ATOM   1431  C   ALA A 107      12.850   4.447  14.744  1.00 92.21           C
ATOM   1432  O   ALA A 107      12.828   4.261  15.960  1.00 92.21           O
ATOM   1433  HA  ALA A 107      12.919   6.588  14.903  1.00 92.21           H
ATOM   1434  CB  ALA A 107      11.146   6.083  13.805  1.00 92.21           C
ATOM   1435 1HB  ALA A 107      11.026   7.099  13.428  1.00 92.21           H
ATOM   1436 2HB  ALA A 107      10.841   5.372  13.037  1.00 92.21           H
ATOM   1437 3HB  ALA A 107      10.526   5.949  14.691  1.00 92.21           H
ATOM   1438  HN  ALA A 107      12.935   6.137  12.130  1.00 92.21           H
ATOM   1439  N   ALA A 108      13.073   3.500  13.845  1.00 91.59           N
ATOM   1440  CA  ALA A 108      13.276   2.118  14.247  1.00 91.59           C
ATOM   1441  C   ALA A 108      14.678   1.965  14.840  1.00 91.59           C
ATOM   1442  O   ALA A 108      14.891   1.150  15.736  1.00 91.59           O
ATOM   1443  HA  ALA A 108      12.539   1.884  15.015  1.00 91.59           H
ATOM   1444  CB  ALA A 108      13.047   1.198  13.046  1.00 91.59           C
ATOM   1445 1HB  ALA A 108      12.027   1.324  12.682  1.00 91.59           H
ATOM   1446 2HB  ALA A 108      13.750   1.453  12.254  1.00 91.59           H
ATOM   1447 3HB  ALA A 108      13.199   0.162  13.349  1.00 91.59           H
ATOM   1448  HN  ALA A 108      13.116   3.664  12.859  1.00 91.59           H
ATOM   1449  N   ALA A 109      15.598   2.761  14.315  1.00 91.45           N
ATOM   1450  CA  ALA A 109      16.997   2.634  14.686  1.00 91.45           C
ATOM   1451  C   ALA A 109      17.178   3.080  16.138  1.00 91.45           C
ATOM   1452  O   ALA A 109      17.987   2.511  16.870  1.00 91.45           O
ATOM   1453  HA  ALA A 109      17.269   1.582  14.601  1.00 91.45           H
ATOM   1454  CB  ALA A 109      17.858   3.445  13.715  1.00 91.45           C
ATOM   1455 1HB  ALA A 109      17.715   3.069  12.702  1.00 91.45           H
ATOM   1456 2HB  ALA A 109      17.565   4.494  13.758  1.00 91.45           H
ATOM   1457 3HB  ALA A 109      18.908   3.349  13.993  1.00 91.45           H
ATOM   1458  HN  ALA A 109      15.401   3.481  13.650  1.00 91.45           H
ATOM   1459  N   ASP A 110      16.413   4.095  16.511  1.00 87.65           N
ATOM   1460  CA  ASP A 110      16.579   4.719  17.813  1.00 87.65           C
ATOM   1461  C   ASP A 110      15.212   5.152  18.345  1.00 87.65           C
ATOM   1462  O   ASP A 110      14.477   4.344  18.910  1.00 87.65           O
ATOM   1463  HA  ASP A 110      17.047   3.957  18.438  1.00 87.65           H
ATOM   1464  CB  ASP A 110      17.466   5.962  17.719  1.00 87.65           C
ATOM   1465 1HB  ASP A 110      18.434   5.692  17.297  1.00 87.65           H
ATOM   1466 2HB  ASP A 110      17.013   6.685  17.041  1.00 87.65           H
ATOM   1467  CG  ASP A 110      17.664   6.600  19.096  1.00 87.65           C
ATOM   1468  OD1 ASP A 110      17.396   5.894  20.092  1.00 87.65           O
ATOM   1469  OD2 ASP A 110      18.078   7.779  19.121  1.00 87.65           O
ATOM   1470  HN  ASP A 110      15.691   4.490  15.943  1.00 87.65           H
ATOM   1471  N   GLN A 111      14.911   6.427  18.145  1.00 87.44           N
ATOM   1472  CA  GLN A 111      13.637   6.973  18.580  1.00 87.44           C
ATOM   1473  C   GLN A 111      13.134   8.012  17.576  1.00 87.44           C
ATOM   1474  O   GLN A 111      13.878   8.443  16.697  1.00 87.44           O
ATOM   1475  HA  GLN A 111      12.954   6.125  18.610  1.00 87.44           H
ATOM   1476  CB  GLN A 111      13.750   7.576  19.982  1.00 87.44           C
ATOM   1477 1HB  GLN A 111      12.778   7.954  20.299  1.00 87.44           H
ATOM   1478 2HB  GLN A 111      14.037   6.801  20.693  1.00 87.44           H
ATOM   1479  CG  GLN A 111      14.778   8.709  20.011  1.00 87.44           C
ATOM   1480 1HG  GLN A 111      15.757   8.323  19.726  1.00 87.44           H
ATOM   1481 2HG  GLN A 111      14.509   9.468  19.277  1.00 87.44           H
ATOM   1482  CD  GLN A 111      14.858   9.341  21.402  1.00 87.44           C
ATOM   1483  OE1 GLN A 111      13.860   9.586  22.059  1.00 87.44           O
ATOM   1484  NE2 GLN A 111      16.098   9.592  21.811  1.00 87.44           N
ATOM   1485 1HE2 GLN A 111      16.875   9.368  21.222  1.00 87.44           H
ATOM   1486 2HE2 GLN A 111      16.255  10.006  22.708  1.00 87.44           H
ATOM   1487  HN  GLN A 111      15.520   7.081  17.695  1.00 87.44           H
ATOM   1488  N   TRP A 112      11.873   8.384  17.740  1.00 90.18           N
ATOM   1489  CA  TRP A 112      11.272   9.391  16.882  1.00 90.18           C
ATOM   1490  C   TRP A 112      11.852  10.752  17.273  1.00 90.18           C
ATOM   1491  O   TRP A 112      11.580  11.257  18.361  1.00 90.18           O
ATOM   1492  HA  TRP A 112      11.539   9.154  15.853  1.00 90.18           H
ATOM   1493  CB  TRP A 112       9.745   9.345  16.969  1.00 90.18           C
ATOM   1494 1HB  TRP A 112       9.411   8.325  16.775  1.00 90.18           H
ATOM   1495 2HB  TRP A 112       9.441   9.592  17.986  1.00 90.18           H
ATOM   1496  CG  TRP A 112       9.038  10.291  15.996  1.00 90.18           C
ATOM   1497  CD1 TRP A 112       8.618  11.543  16.222  1.00 90.18           C
ATOM   1498  HD1 TRP A 112       8.733  12.067  17.171  1.00 90.18           H
ATOM   1499  CD2 TRP A 112       8.683  10.008  14.626  1.00 90.18           C
ATOM   1500  NE1 TRP A 112       8.020  12.086  15.102  1.00 90.18           N
ATOM   1501  HE1 TRP A 112       7.630  13.003  15.026  1.00 90.18           H
ATOM   1502  CE2 TRP A 112       8.061  11.122  14.101  1.00 90.18           C
ATOM   1503  CE3 TRP A 112       8.881   8.848  13.856  1.00 90.18           C
ATOM   1504  HE3 TRP A 112       9.369   7.955  14.248  1.00 90.18           H
ATOM   1505  CZ2 TRP A 112       7.587  11.187  12.786  1.00 90.18           C
ATOM   1506  HZ2 TRP A 112       7.099  12.080  12.394  1.00 90.18           H
ATOM   1507  CZ3 TRP A 112       8.401   8.929  12.544  1.00 90.18           C
ATOM   1508  HZ3 TRP A 112       8.529   8.056  11.903  1.00 90.18           H
ATOM   1509  CH2 TRP A 112       7.773  10.043  12.000  1.00 90.18           C
ATOM   1510  HH2 TRP A 112       7.427  10.027  10.967  1.00 90.18           H
ATOM   1511  HN  TRP A 112      11.266   8.010  18.442  1.00 90.18           H
ATOM   1512  N   LYS A 113      12.640  11.307  16.364  1.00 91.09           N
ATOM   1513  CA  LYS A 113      13.372  12.528  16.653  1.00 91.09           C
ATOM   1514  C   LYS A 113      12.664  13.711  15.989  1.00 91.09           C
ATOM   1515  O   LYS A 113      13.100  14.853  16.120  1.00 91.09           O
ATOM   1516  HA  LYS A 113      13.349  12.675  17.733  1.00 91.09           H
ATOM   1517  CB  LYS A 113      14.839  12.383  16.247  1.00 91.09           C
ATOM   1518 1HB  LYS A 113      14.903  12.080  15.201  1.00 91.09           H
ATOM   1519 2HB  LYS A 113      15.341  13.347  16.329  1.00 91.09           H
ATOM   1520  CG  LYS A 113      15.553  11.354  17.126  1.00 91.09           C
ATOM   1521 1HG  LYS A 113      15.552  11.693  18.162  1.00 91.09           H
ATOM   1522 2HG  LYS A 113      15.010  10.409  17.099  1.00 91.09           H
ATOM   1523  CD  LYS A 113      16.992  11.135  16.656  1.00 91.09           C
ATOM   1524 1HD  LYS A 113      16.995  10.825  15.612  1.00 91.09           H
ATOM   1525 2HD  LYS A 113      17.543  12.074  16.711  1.00 91.09           H
ATOM   1526  CE  LYS A 113      17.693  10.077  17.511  1.00 91.09           C
ATOM   1527 1HE  LYS A 113      17.755  10.417  18.544  1.00 91.09           H
ATOM   1528 2HE  LYS A 113      17.108   9.157  17.512  1.00 91.09           H
ATOM   1529  NZ  LYS A 113      19.051   9.806  16.989  1.00 91.09           N
ATOM   1530 1HZ  LYS A 113      19.464   9.037  17.505  1.00 91.09           H
ATOM   1531 2HZ  LYS A 113      18.994   9.563  16.007  1.00 91.09           H
ATOM   1532 3HZ  LYS A 113      19.627  10.634  17.100  1.00 91.09           H
ATOM   1533  HN  LYS A 113      12.782  10.936  15.446  1.00 91.09           H
ATOM   1534  N   PHE A 114      11.583  13.396  15.291  1.00 92.66           N
ATOM   1535  CA  PHE A 114      10.950  14.366  14.413  1.00 92.66           C
ATOM   1536  C   PHE A 114       9.704  14.966  15.067  1.00 92.66           C
ATOM   1537  O   PHE A 114       9.238  14.472  16.093  1.00 92.66           O
ATOM   1538  HA  PHE A 114      11.677  15.156  14.227  1.00 92.66           H
ATOM   1539  CB  PHE A 114      10.535  13.618  13.144  1.00 92.66           C
ATOM   1540 1HB  PHE A 114       9.741  12.914  13.393  1.00 92.66           H
ATOM   1541 2HB  PHE A 114      10.118  14.332  12.434  1.00 92.66           H
ATOM   1542  CG  PHE A 114      11.678  12.857  12.469  1.00 92.66           C
ATOM   1543  CD1 PHE A 114      12.614  13.533  11.750  1.00 92.66           C
ATOM   1544  HD1 PHE A 114      12.550  14.617  11.655  1.00 92.66           H
ATOM   1545  CD2 PHE A 114      11.758  11.504  12.588  1.00 92.66           C
ATOM   1546  HD2 PHE A 114      11.008  10.963  13.164  1.00 92.66           H
ATOM   1547  CE1 PHE A 114      13.675  12.826  11.124  1.00 92.66           C
ATOM   1548  HE1 PHE A 114      14.425  13.368  10.547  1.00 92.66           H
ATOM   1549  CE2 PHE A 114      12.819  10.798  11.961  1.00 92.66           C
ATOM   1550  HE2 PHE A 114      12.883   9.714  12.057  1.00 92.66           H
ATOM   1551  CZ  PHE A 114      13.754  11.474  11.242  1.00 92.66           C
ATOM   1552  HZ  PHE A 114      14.569  10.932  10.762  1.00 92.66           H
ATOM   1553  HN  PHE A 114      11.142  12.499  15.317  1.00 92.66           H
ATOM   1554  N   GLN A 115       9.199  16.022  14.447  1.00 93.29           N
ATOM   1555  CA  GLN A 115       8.042  16.721  14.979  1.00 93.29           C
ATOM   1556  C   GLN A 115       6.777  15.886  14.772  1.00 93.29           C
ATOM   1557  O   GLN A 115       6.771  14.947  13.977  1.00 93.29           O
ATOM   1558  HA  GLN A 115       8.238  16.837  16.045  1.00 93.29           H
ATOM   1559  CB  GLN A 115       7.896  18.105  14.343  1.00 93.29           C
ATOM   1560 1HB  GLN A 115       7.901  18.012  13.257  1.00 93.29           H
ATOM   1561 2HB  GLN A 115       6.935  18.538  14.622  1.00 93.29           H
ATOM   1562  CG  GLN A 115       9.028  19.034  14.787  1.00 93.29           C
ATOM   1563 1HG  GLN A 115       9.990  18.574  14.561  1.00 93.29           H
ATOM   1564 2HG  GLN A 115       8.980  19.966  14.223  1.00 93.29           H
ATOM   1565  CD  GLN A 115       8.938  19.332  16.284  1.00 93.29           C
ATOM   1566  OE1 GLN A 115       7.892  19.223  16.903  1.00 93.29           O
ATOM   1567  NE2 GLN A 115      10.089  19.714  16.830  1.00 93.29           N
ATOM   1568 1HE2 GLN A 115      10.911  19.783  16.266  1.00 93.29           H
ATOM   1569 2HE2 GLN A 115      10.132  19.932  17.805  1.00 93.29           H
ATOM   1570  HN  GLN A 115       9.567  16.401  13.597  1.00 93.29           H
ATOM   1571  N   THR A 116       5.734  16.259  15.500  1.00 93.73           N
ATOM   1572  CA  THR A 116       4.490  15.510  15.464  1.00 93.73           C
ATOM   1573  C   THR A 116       3.907  15.512  14.050  1.00 93.73           C
ATOM   1574  O   THR A 116       3.317  14.524  13.616  1.00 93.73           O
ATOM   1575  HA  THR A 116       4.706  14.472  15.719  1.00 93.73           H
ATOM   1576  CB  THR A 116       3.548  16.107  16.511  1.00 93.73           C
ATOM   1577  HB  THR A 116       3.198  17.092  16.202  1.00 93.73           H
ATOM   1578  OG1 THR A 116       4.304  16.074  17.718  1.00 93.73           O
ATOM   1579  HG1 THR A 116       3.888  16.676  18.399  1.00 93.73           H
ATOM   1580  CG2 THR A 116       2.345  15.206  16.799  1.00 93.73           C
ATOM   1581 1HG2 THR A 116       2.694  14.243  17.172  1.00 93.73           H
ATOM   1582 2HG2 THR A 116       1.776  15.056  15.882  1.00 93.73           H
ATOM   1583 3HG2 THR A 116       1.709  15.677  17.548  1.00 93.73           H
ATOM   1584  HN  THR A 116       5.731  17.055  16.106  1.00 93.73           H
ATOM   1585  N   PHE A 117       4.092  16.634  13.370  1.00 94.88           N
ATOM   1586  CA  PHE A 117       3.596  16.776  12.011  1.00 94.88           C
ATOM   1587  C   PHE A 117       4.081  15.627  11.127  1.00 94.88           C
ATOM   1588  O   PHE A 117       3.297  15.035  10.386  1.00 94.88           O
ATOM   1589  HA  PHE A 117       2.507  16.759  12.062  1.00 94.88           H
ATOM   1590  CB  PHE A 117       4.153  18.093  11.467  1.00 94.88           C
ATOM   1591 1HB  PHE A 117       3.755  18.917  12.060  1.00 94.88           H
ATOM   1592 2HB  PHE A 117       5.235  18.100  11.599  1.00 94.88           H
ATOM   1593  CG  PHE A 117       3.832  18.343   9.992  1.00 94.88           C
ATOM   1594  CD1 PHE A 117       4.799  18.185   9.050  1.00 94.88           C
ATOM   1595  HD1 PHE A 117       5.804  17.881   9.345  1.00 94.88           H
ATOM   1596  CD2 PHE A 117       2.579  18.722   9.624  1.00 94.88           C
ATOM   1597  HD2 PHE A 117       1.803  18.848  10.380  1.00 94.88           H
ATOM   1598  CE1 PHE A 117       4.501  18.417   7.681  1.00 94.88           C
ATOM   1599  HE1 PHE A 117       5.277  18.291   6.925  1.00 94.88           H
ATOM   1600  CE2 PHE A 117       2.281  18.954   8.255  1.00 94.88           C
ATOM   1601  HE2 PHE A 117       1.276  19.258   7.960  1.00 94.88           H
ATOM   1602  CZ  PHE A 117       3.248  18.796   7.312  1.00 94.88           C
ATOM   1603  HZ  PHE A 117       3.019  18.974   6.262  1.00 94.88           H
ATOM   1604  HN  PHE A 117       4.571  17.434  13.731  1.00 94.88           H
ATOM   1605  N   MET A 118       5.371  15.345  11.232  1.00 94.55           N
ATOM   1606  CA  MET A 118       5.980  14.308  10.417  1.00 94.55           C
ATOM   1607  C   MET A 118       5.399  12.933  10.754  1.00 94.55           C
ATOM   1608  O   MET A 118       5.270  12.078   9.880  1.00 94.55           O
ATOM   1609  HA  MET A 118       5.741  14.567   9.386  1.00 94.55           H
ATOM   1610  CB  MET A 118       7.492  14.295  10.652  1.00 94.55           C
ATOM   1611 1HB  MET A 118       7.881  15.311  10.592  1.00 94.55           H
ATOM   1612 2HB  MET A 118       7.704  13.931  11.657  1.00 94.55           H
ATOM   1613  CG  MET A 118       8.199  13.410   9.623  1.00 94.55           C
ATOM   1614 1HG  MET A 118       9.270  13.386   9.827  1.00 94.55           H
ATOM   1615 2HG  MET A 118       7.836  12.386   9.702  1.00 94.55           H
ATOM   1616  SD  MET A 118       7.907  14.035   7.977  1.00 94.55           S
ATOM   1617  CE  MET A 118       8.886  15.527   8.033  1.00 94.55           C
ATOM   1618 1HE  MET A 118       8.514  16.176   8.826  1.00 94.55           H
ATOM   1619 2HE  MET A 118       9.927  15.271   8.231  1.00 94.55           H
ATOM   1620 3HE  MET A 118       8.815  16.044   7.076  1.00 94.55           H
ATOM   1621  HN  MET A 118       5.996  15.810  11.860  1.00 94.55           H
ATOM   1622  N   CYS A 119       5.064  12.763  12.025  1.00 93.62           N
ATOM   1623  CA  CYS A 119       4.501  11.507  12.489  1.00 93.62           C
ATOM   1624  C   CYS A 119       3.161  11.291  11.782  1.00 93.62           C
ATOM   1625  O   CYS A 119       2.868  10.188  11.324  1.00 93.62           O
ATOM   1626  HA  CYS A 119       5.212  10.726  12.218  1.00 93.62           H
ATOM   1627  CB  CYS A 119       4.354  11.481  14.012  1.00 93.62           C
ATOM   1628 1HB  CYS A 119       5.337  11.508  14.481  1.00 93.62           H
ATOM   1629 2HB  CYS A 119       3.816  12.368  14.348  1.00 93.62           H
ATOM   1630  SG  CYS A 119       3.456   9.973  14.528  1.00 93.62           S
ATOM   1631  HN  CYS A 119       5.172  13.464  12.730  1.00 93.62           H
ATOM   1632  N   LYS A 120       2.384  12.362  11.716  1.00 94.67           N
ATOM   1633  CA  LYS A 120       1.072  12.297  11.094  1.00 94.67           C
ATOM   1634  C   LYS A 120       1.227  11.886   9.629  1.00 94.67           C
ATOM   1635  O   LYS A 120       0.516  11.004   9.150  1.00 94.67           O
ATOM   1636  HA  LYS A 120       0.504  11.524  11.612  1.00 94.67           H
ATOM   1637  CB  LYS A 120       0.322  13.617  11.287  1.00 94.67           C
ATOM   1638 1HB  LYS A 120       0.948  14.447  10.958  1.00 94.67           H
ATOM   1639 2HB  LYS A 120      -0.572  13.626  10.664  1.00 94.67           H
ATOM   1640  CG  LYS A 120      -0.069  13.816  12.753  1.00 94.67           C
ATOM   1641 1HG  LYS A 120      -0.676  12.975  13.088  1.00 94.67           H
ATOM   1642 2HG  LYS A 120       0.827  13.829  13.374  1.00 94.67           H
ATOM   1643  CD  LYS A 120      -0.846  15.120  12.941  1.00 94.67           C
ATOM   1644 1HD  LYS A 120      -0.197  15.969  12.724  1.00 94.67           H
ATOM   1645 2HD  LYS A 120      -1.672  15.161  12.231  1.00 94.67           H
ATOM   1646  CE  LYS A 120      -1.386  15.236  14.367  1.00 94.67           C
ATOM   1647 1HE  LYS A 120      -1.644  14.247  14.746  1.00 94.67           H
ATOM   1648 2HE  LYS A 120      -0.614  15.638  15.024  1.00 94.67           H
ATOM   1649  NZ  LYS A 120      -2.578  16.113  14.401  1.00 94.67           N
ATOM   1650 1HZ  LYS A 120      -2.904  16.205  15.356  1.00 94.67           H
ATOM   1651 2HZ  LYS A 120      -2.335  17.028  14.037  1.00 94.67           H
ATOM   1652 3HZ  LYS A 120      -3.313  15.707  13.831  1.00 94.67           H
ATOM   1653  HN  LYS A 120       2.637  13.260  12.076  1.00 94.67           H
ATOM   1654  N   VAL A 121       2.160  12.545   8.958  1.00 94.77           N
ATOM   1655  CA  VAL A 121       2.355  12.325   7.535  1.00 94.77           C
ATOM   1656  C   VAL A 121       2.804  10.881   7.303  1.00 94.77           C
ATOM   1657  O   VAL A 121       2.238  10.177   6.469  1.00 94.77           O
ATOM   1658  HA  VAL A 121       1.393  12.476   7.044  1.00 94.77           H
ATOM   1659  CB  VAL A 121       3.339  13.355   6.976  1.00 94.77           C
ATOM   1660  HB  VAL A 121       4.239  13.326   7.590  1.00 94.77           H
ATOM   1661  CG1 VAL A 121       3.739  13.008   5.540  1.00 94.77           C
ATOM   1662 1HG1 VAL A 121       4.212  12.026   5.522  1.00 94.77           H
ATOM   1663 2HG1 VAL A 121       2.850  12.995   4.909  1.00 94.77           H
ATOM   1664 3HG1 VAL A 121       4.439  13.756   5.167  1.00 94.77           H
ATOM   1665  CG2 VAL A 121       2.759  14.768   7.058  1.00 94.77           C
ATOM   1666 1HG2 VAL A 121       1.837  14.817   6.479  1.00 94.77           H
ATOM   1667 2HG2 VAL A 121       2.549  15.015   8.098  1.00 94.77           H
ATOM   1668 3HG2 VAL A 121       3.479  15.480   6.654  1.00 94.77           H
ATOM   1669  HN  VAL A 121       2.775  13.218   9.369  1.00 94.77           H
ATOM   1670  N   VAL A 122       3.818  10.483   8.057  1.00 93.63           N
ATOM   1671  CA  VAL A 122       4.493   9.222   7.799  1.00 93.63           C
ATOM   1672  C   VAL A 122       3.505   8.070   7.997  1.00 93.63           C
ATOM   1673  O   VAL A 122       3.533   7.089   7.255  1.00 93.63           O
ATOM   1674  HA  VAL A 122       4.818   9.230   6.758  1.00 93.63           H
ATOM   1675  CB  VAL A 122       5.736   9.102   8.683  1.00 93.63           C
ATOM   1676  HB  VAL A 122       5.438   9.316   9.710  1.00 93.63           H
ATOM   1677  CG1 VAL A 122       6.302   7.682   8.644  1.00 93.63           C
ATOM   1678 1HG1 VAL A 122       5.549   6.980   9.003  1.00 93.63           H
ATOM   1679 2HG1 VAL A 122       6.576   7.428   7.620  1.00 93.63           H
ATOM   1680 3HG1 VAL A 122       7.184   7.625   9.281  1.00 93.63           H
ATOM   1681  CG2 VAL A 122       6.797  10.127   8.278  1.00 93.63           C
ATOM   1682 1HG2 VAL A 122       7.088   9.958   7.242  1.00 93.63           H
ATOM   1683 2HG2 VAL A 122       6.390  11.133   8.382  1.00 93.63           H
ATOM   1684 3HG2 VAL A 122       7.670  10.020   8.923  1.00 93.63           H
ATOM   1685  HN  VAL A 122       4.179  11.004   8.831  1.00 93.63           H
ATOM   1686  N   ASN A 123       2.655   8.228   9.001  1.00 92.09           N
ATOM   1687  CA  ASN A 123       1.692   7.193   9.336  1.00 92.09           C
ATOM   1688  C   ASN A 123       0.624   7.124   8.243  1.00 92.09           C
ATOM   1689  O   ASN A 123       0.165   6.040   7.886  1.00 92.09           O
ATOM   1690  HA  ASN A 123       2.273   6.273   9.409  1.00 92.09           H
ATOM   1691  CB  ASN A 123       0.993   7.499  10.662  1.00 92.09           C
ATOM   1692 1HB  ASN A 123       0.818   8.571  10.746  1.00 92.09           H
ATOM   1693 2HB  ASN A 123       0.018   7.013  10.684  1.00 92.09           H
ATOM   1694  CG  ASN A 123       1.833   7.020  11.848  1.00 92.09           C
ATOM   1695  OD1 ASN A 123       2.774   6.256  11.707  1.00 92.09           O
ATOM   1696  ND2 ASN A 123       1.443   7.511  13.021  1.00 92.09           N
ATOM   1697 1HD2 ASN A 123       0.662   8.134  13.067  1.00 92.09           H
ATOM   1698 2HD2 ASN A 123       1.929   7.256  13.856  1.00 92.09           H
ATOM   1699  HN  ASN A 123       2.618   9.043   9.580  1.00 92.09           H
ATOM   1700  N   SER A 124       0.258   8.295   7.743  1.00 94.05           N
ATOM   1701  CA  SER A 124      -0.863   8.399   6.824  1.00 94.05           C
ATOM   1702  C   SER A 124      -0.424   7.999   5.414  1.00 94.05           C
ATOM   1703  O   SER A 124      -1.222   7.481   4.635  1.00 94.05           O
ATOM   1704  HA  SER A 124      -1.612   7.705   7.203  1.00 94.05           H
ATOM   1705  CB  SER A 124      -1.440   9.817   6.818  1.00 94.05           C
ATOM   1706 1HB  SER A 124      -2.206   9.893   6.046  1.00 94.05           H
ATOM   1707 2HB  SER A 124      -1.928  10.014   7.772  1.00 94.05           H
ATOM   1708  OG  SER A 124      -0.435  10.801   6.587  1.00 94.05           O
ATOM   1709  HG  SER A 124      -0.252  11.306   7.431  1.00 94.05           H
ATOM   1710  HN  SER A 124       0.713   9.160   7.954  1.00 94.05           H
ATOM   1711  N   MET A 125       0.845   8.254   5.130  1.00 94.88           N
ATOM   1712  CA  MET A 125       1.342   8.146   3.769  1.00 94.88           C
ATOM   1713  C   MET A 125       1.176   6.722   3.235  1.00 94.88           C
ATOM   1714  O   MET A 125       0.834   6.527   2.070  1.00 94.88           O
ATOM   1715  HA  MET A 125       0.737   8.835   3.179  1.00 94.88           H
ATOM   1716  CB  MET A 125       2.822   8.536   3.733  1.00 94.88           C
ATOM   1717 1HB  MET A 125       3.336   8.103   4.592  1.00 94.88           H
ATOM   1718 2HB  MET A 125       3.289   8.121   2.840  1.00 94.88           H
ATOM   1719  CG  MET A 125       2.989  10.056   3.745  1.00 94.88           C
ATOM   1720 1HG  MET A 125       2.327  10.498   4.490  1.00 94.88           H
ATOM   1721 2HG  MET A 125       4.008  10.317   4.030  1.00 94.88           H
ATOM   1722  SD  MET A 125       2.618  10.723   2.131  1.00 94.88           S
ATOM   1723  CE  MET A 125       1.783  12.229   2.601  1.00 94.88           C
ATOM   1724 1HE  MET A 125       0.900  11.985   3.193  1.00 94.88           H
ATOM   1725 2HE  MET A 125       2.457  12.848   3.193  1.00 94.88           H
ATOM   1726 3HE  MET A 125       1.481  12.772   1.706  1.00 94.88           H
ATOM   1727  HN  MET A 125       1.526   8.529   5.808  1.00 94.88           H
ATOM   1728  N   TYR A 126       1.427   5.762   4.114  1.00 89.95           N
ATOM   1729  CA  TYR A 126       1.308   4.361   3.747  1.00 89.95           C
ATOM   1730  C   TYR A 126      -0.126   4.022   3.336  1.00 89.95           C
ATOM   1731  O   TYR A 126      -0.348   3.406   2.294  1.00 89.95           O
ATOM   1732  HA  TYR A 126       1.973   4.177   2.903  1.00 89.95           H
ATOM   1733  CB  TYR A 126       1.668   3.564   5.002  1.00 89.95           C
ATOM   1734 1HB  TYR A 126       2.715   3.745   5.247  1.00 89.95           H
ATOM   1735 2HB  TYR A 126       1.076   3.936   5.838  1.00 89.95           H
ATOM   1736  CG  TYR A 126       1.444   2.057   4.867  1.00 89.95           C
ATOM   1737  CD1 TYR A 126       0.596   1.405   5.739  1.00 89.95           C
ATOM   1738  HD1 TYR A 126       0.085   1.964   6.523  1.00 89.95           H
ATOM   1739  CD2 TYR A 126       2.091   1.349   3.874  1.00 89.95           C
ATOM   1740  HD2 TYR A 126       2.762   1.864   3.186  1.00 89.95           H
ATOM   1741  CE1 TYR A 126       0.385  -0.014   5.612  1.00 89.95           C
ATOM   1742  HE1 TYR A 126      -0.282  -0.542   6.293  1.00 89.95           H
ATOM   1743  CE2 TYR A 126       1.881  -0.070   3.748  1.00 89.95           C
ATOM   1744  HE2 TYR A 126       2.385  -0.641   2.968  1.00 89.95           H
ATOM   1745  CZ  TYR A 126       1.038  -0.681   4.623  1.00 89.95           C
ATOM   1746  OH  TYR A 126       0.839  -2.021   4.503  1.00 89.95           O
ATOM   1747  HH  TYR A 126       0.864  -2.286   3.539  1.00 89.95           H
ATOM   1748  HN  TYR A 126       1.705   5.929   5.060  1.00 89.95           H
ATOM   1749  N   LYS A 127      -1.063   4.438   4.175  1.00 90.40           N
ATOM   1750  CA  LYS A 127      -2.460   4.100   3.965  1.00 90.40           C
ATOM   1751  C   LYS A 127      -2.943   4.734   2.659  1.00 90.40           C
ATOM   1752  O   LYS A 127      -3.746   4.145   1.938  1.00 90.40           O
ATOM   1753  HA  LYS A 127      -2.523   3.016   3.866  1.00 90.40           H
ATOM   1754  CB  LYS A 127      -3.296   4.493   5.185  1.00 90.40           C
ATOM   1755 1HB  LYS A 127      -3.039   5.505   5.496  1.00 90.40           H
ATOM   1756 2HB  LYS A 127      -4.353   4.500   4.919  1.00 90.40           H
ATOM   1757  CG  LYS A 127      -3.063   3.522   6.344  1.00 90.40           C
ATOM   1758 1HG  LYS A 127      -1.995   3.445   6.550  1.00 90.40           H
ATOM   1759 2HG  LYS A 127      -3.534   3.909   7.247  1.00 90.40           H
ATOM   1760  CD  LYS A 127      -3.627   2.137   6.022  1.00 90.40           C
ATOM   1761 1HD  LYS A 127      -4.661   2.229   5.691  1.00 90.40           H
ATOM   1762 2HD  LYS A 127      -3.067   1.696   5.197  1.00 90.40           H
ATOM   1763  CE  LYS A 127      -3.556   1.218   7.243  1.00 90.40           C
ATOM   1764 1HE  LYS A 127      -2.524   1.139   7.587  1.00 90.40           H
ATOM   1765 2HE  LYS A 127      -4.133   1.647   8.062  1.00 90.40           H
ATOM   1766  NZ  LYS A 127      -4.078  -0.126   6.911  1.00 90.40           N
ATOM   1767 1HZ  LYS A 127      -4.050  -0.713   7.737  1.00 90.40           H
ATOM   1768 2HZ  LYS A 127      -5.036  -0.046   6.586  1.00 90.40           H
ATOM   1769 3HZ  LYS A 127      -3.508  -0.540   6.182  1.00 90.40           H
ATOM   1770  HN  LYS A 127      -0.880   4.995   4.985  1.00 90.40           H
ATOM   1771  N   MET A 128      -2.432   5.928   2.394  1.00 93.96           N
ATOM   1772  CA  MET A 128      -2.767   6.630   1.166  1.00 93.96           C
ATOM   1773  C   MET A 128      -2.275   5.857  -0.059  1.00 93.96           C
ATOM   1774  O   MET A 128      -3.002   5.716  -1.041  1.00 93.96           O
ATOM   1775  HA  MET A 128      -3.856   6.692   1.152  1.00 93.96           H
ATOM   1776  CB  MET A 128      -2.130   8.021   1.183  1.00 93.96           C
ATOM   1777 1HB  MET A 128      -2.403   8.539   2.103  1.00 93.96           H
ATOM   1778 2HB  MET A 128      -1.044   7.927   1.180  1.00 93.96           H
ATOM   1779  CG  MET A 128      -2.581   8.845  -0.025  1.00 93.96           C
ATOM   1780 1HG  MET A 128      -2.383   8.294  -0.945  1.00 93.96           H
ATOM   1781 2HG  MET A 128      -3.656   9.014   0.020  1.00 93.96           H
ATOM   1782  SD  MET A 128      -1.719  10.408  -0.053  1.00 93.96           S
ATOM   1783  CE  MET A 128      -0.057   9.840  -0.371  1.00 93.96           C
ATOM   1784 1HE  MET A 128       0.259   9.174   0.432  1.00 93.96           H
ATOM   1785 2HE  MET A 128      -0.032   9.303  -1.320  1.00 93.96           H
ATOM   1786 3HE  MET A 128       0.616  10.696  -0.420  1.00 93.96           H
ATOM   1787  HN  MET A 128      -1.802   6.414   2.999  1.00 93.96           H
ATOM   1788  N   ASN A 129      -1.044   5.378   0.039  1.00 93.68           N
ATOM   1789  CA  ASN A 129      -0.459   4.592  -1.035  1.00 93.68           C
ATOM   1790  C   ASN A 129      -1.303   3.336  -1.259  1.00 93.68           C
ATOM   1791  O   ASN A 129      -1.676   3.028  -2.390  1.00 93.68           O
ATOM   1792  HA  ASN A 129      -0.454   5.252  -1.902  1.00 93.68           H
ATOM   1793  CB  ASN A 129       0.962   4.150  -0.682  1.00 93.68           C
ATOM   1794 1HB  ASN A 129       1.622   5.017  -0.661  1.00 93.68           H
ATOM   1795 2HB  ASN A 129       0.975   3.716   0.318  1.00 93.68           H
ATOM   1796  CG  ASN A 129       1.486   3.128  -1.694  1.00 93.68           C
ATOM   1797  OD1 ASN A 129       1.375   1.927  -1.515  1.00 93.68           O
ATOM   1798  ND2 ASN A 129       2.060   3.672  -2.764  1.00 93.68           N
ATOM   1799 1HD2 ASN A 129       2.118   4.666  -2.849  1.00 93.68           H
ATOM   1800 2HD2 ASN A 129       2.433   3.086  -3.483  1.00 93.68           H
ATOM   1801  HN  ASN A 129      -0.450   5.518   0.831  1.00 93.68           H
ATOM   1802  N   PHE A 130      -1.580   2.644  -0.164  1.00 89.97           N
ATOM   1803  CA  PHE A 130      -2.274   1.369  -0.239  1.00 89.97           C
ATOM   1804  C   PHE A 130      -3.599   1.510  -0.990  1.00 89.97           C
ATOM   1805  O   PHE A 130      -3.841   0.803  -1.967  1.00 89.97           O
ATOM   1806  HA  PHE A 130      -1.624   0.679  -0.777  1.00 89.97           H
ATOM   1807  CB  PHE A 130      -2.560   0.930   1.199  1.00 89.97           C
ATOM   1808 1HB  PHE A 130      -1.613   0.800   1.723  1.00 89.97           H
ATOM   1809 2HB  PHE A 130      -3.101   1.727   1.710  1.00 89.97           H
ATOM   1810  CG  PHE A 130      -3.367  -0.365   1.305  1.00 89.97           C
ATOM   1811  CD1 PHE A 130      -4.722  -0.314   1.417  1.00 89.97           C
ATOM   1812  HD1 PHE A 130      -5.232   0.649   1.431  1.00 89.97           H
ATOM   1813  CD2 PHE A 130      -2.731  -1.566   1.287  1.00 89.97           C
ATOM   1814  HD2 PHE A 130      -1.645  -1.607   1.197  1.00 89.97           H
ATOM   1815  CE1 PHE A 130      -5.471  -1.517   1.515  1.00 89.97           C
ATOM   1816  HE1 PHE A 130      -6.557  -1.476   1.606  1.00 89.97           H
ATOM   1817  CE2 PHE A 130      -3.480  -2.769   1.385  1.00 89.97           C
ATOM   1818  HE2 PHE A 130      -2.970  -3.732   1.371  1.00 89.97           H
ATOM   1819  CZ  PHE A 130      -4.835  -2.718   1.497  1.00 89.97           C
ATOM   1820  HZ  PHE A 130      -5.410  -3.641   1.573  1.00 89.97           H
ATOM   1821  HN  PHE A 130      -1.339   2.940   0.761  1.00 89.97           H
ATOM   1822  N   TYR A 131      -4.423   2.427  -0.505  1.00 90.57           N
ATOM   1823  CA  TYR A 131      -5.765   2.586  -1.040  1.00 90.57           C
ATOM   1824  C   TYR A 131      -5.723   3.016  -2.507  1.00 90.57           C
ATOM   1825  O   TYR A 131      -6.486   2.509  -3.328  1.00 90.57           O
ATOM   1826  HA  TYR A 131      -6.272   1.624  -0.965  1.00 90.57           H
ATOM   1827  CB  TYR A 131      -6.419   3.695  -0.214  1.00 90.57           C
ATOM   1828 1HB  TYR A 131      -5.786   4.582  -0.249  1.00 90.57           H
ATOM   1829 2HB  TYR A 131      -7.370   3.964  -0.675  1.00 90.57           H
ATOM   1830  CG  TYR A 131      -6.666   3.319   1.248  1.00 90.57           C
ATOM   1831  CD1 TYR A 131      -7.096   2.049   1.571  1.00 90.57           C
ATOM   1832  HD1 TYR A 131      -7.261   1.313   0.784  1.00 90.57           H
ATOM   1833  CD2 TYR A 131      -6.458   4.251   2.245  1.00 90.57           C
ATOM   1834  HD2 TYR A 131      -6.118   5.255   1.990  1.00 90.57           H
ATOM   1835  CE1 TYR A 131      -7.328   1.695   2.948  1.00 90.57           C
ATOM   1836  HE1 TYR A 131      -7.669   0.695   3.217  1.00 90.57           H
ATOM   1837  CE2 TYR A 131      -6.690   3.898   3.621  1.00 90.57           C
ATOM   1838  HE2 TYR A 131      -6.529   4.624   4.418  1.00 90.57           H
ATOM   1839  CZ  TYR A 131      -7.114   2.637   3.905  1.00 90.57           C
ATOM   1840  OH  TYR A 131      -7.333   2.303   5.205  1.00 90.57           O
ATOM   1841  HH  TYR A 131      -7.308   3.123   5.777  1.00 90.57           H
ATOM   1842  HN  TYR A 131      -4.188   3.054   0.238  1.00 90.57           H
ATOM   1843  N   SER A 132      -4.824   3.946  -2.793  1.00 91.78           N
ATOM   1844  CA  SER A 132      -4.696   4.475  -4.140  1.00 91.78           C
ATOM   1845  C   SER A 132      -4.243   3.369  -5.096  1.00 91.78           C
ATOM   1846  O   SER A 132      -4.740   3.270  -6.216  1.00 91.78           O
ATOM   1847  HA  SER A 132      -5.692   4.827  -4.407  1.00 91.78           H
ATOM   1848  CB  SER A 132      -3.713   5.647  -4.181  1.00 91.78           C
ATOM   1849 1HB  SER A 132      -3.591   5.982  -5.211  1.00 91.78           H
ATOM   1850 2HB  SER A 132      -4.126   6.486  -3.619  1.00 91.78           H
ATOM   1851  OG  SER A 132      -2.441   5.296  -3.643  1.00 91.78           O
ATOM   1852  HG  SER A 132      -2.323   5.717  -2.743  1.00 91.78           H
ATOM   1853  HN  SER A 132      -4.191   4.336  -2.124  1.00 91.78           H
ATOM   1854  N   CYS A 133      -3.304   2.566  -4.617  1.00 87.98           N
ATOM   1855  CA  CYS A 133      -2.767   1.481  -5.421  1.00 87.98           C
ATOM   1856  C   CYS A 133      -3.910   0.519  -5.754  1.00 87.98           C
ATOM   1857  O   CYS A 133      -4.079   0.127  -6.908  1.00 87.98           O
ATOM   1858  HA  CYS A 133      -2.364   1.932  -6.327  1.00 87.98           H
ATOM   1859  CB  CYS A 133      -1.612   0.770  -4.712  1.00 87.98           C
ATOM   1860 1HB  CYS A 133      -1.859   0.615  -3.662  1.00 87.98           H
ATOM   1861 2HB  CYS A 133      -1.456  -0.215  -5.152  1.00 87.98           H
ATOM   1862  SG  CYS A 133      -0.083   1.766  -4.855  1.00 87.98           S
ATOM   1863  HG  CYS A 133      -0.438   2.693  -3.969  1.00 87.98           H
ATOM   1864  HN  CYS A 133      -2.912   2.647  -3.701  1.00 87.98           H
ATOM   1865  N   VAL A 134      -4.664   0.167  -4.724  1.00 86.87           N
ATOM   1866  CA  VAL A 134      -5.750  -0.786  -4.882  1.00 86.87           C
ATOM   1867  C   VAL A 134      -6.700  -0.293  -5.975  1.00 86.87           C
ATOM   1868  O   VAL A 134      -7.061  -1.050  -6.875  1.00 86.87           O
ATOM   1869  HA  VAL A 134      -5.312  -1.733  -5.198  1.00 86.87           H
ATOM   1870  CB  VAL A 134      -6.448  -1.011  -3.539  1.00 86.87           C
ATOM   1871  HB  VAL A 134      -6.715  -0.036  -3.133  1.00 86.87           H
ATOM   1872  CG1 VAL A 134      -7.738  -1.814  -3.720  1.00 86.87           C
ATOM   1873 1HG1 VAL A 134      -8.415  -1.270  -4.380  1.00 86.87           H
ATOM   1874 2HG1 VAL A 134      -7.504  -2.784  -4.159  1.00 86.87           H
ATOM   1875 3HG1 VAL A 134      -8.215  -1.959  -2.751  1.00 86.87           H
ATOM   1876  CG2 VAL A 134      -5.512  -1.696  -2.542  1.00 86.87           C
ATOM   1877 1HG2 VAL A 134      -5.200  -2.662  -2.940  1.00 86.87           H
ATOM   1878 2HG2 VAL A 134      -4.634  -1.070  -2.379  1.00 86.87           H
ATOM   1879 3HG2 VAL A 134      -6.033  -1.844  -1.596  1.00 86.87           H
ATOM   1880  HN  VAL A 134      -4.544   0.520  -3.796  1.00 86.87           H
ATOM   1881  N   LEU A 135      -7.077   0.971  -5.861  1.00 89.07           N
ATOM   1882  CA  LEU A 135      -8.088   1.533  -6.740  1.00 89.07           C
ATOM   1883  C   LEU A 135      -7.524   1.633  -8.159  1.00 89.07           C
ATOM   1884  O   LEU A 135      -8.240   1.405  -9.133  1.00 89.07           O
ATOM   1885  HA  LEU A 135      -8.932   0.843  -6.752  1.00 89.07           H
ATOM   1886  CB  LEU A 135      -8.600   2.865  -6.187  1.00 89.07           C
ATOM   1887 1HB  LEU A 135      -7.749   3.533  -6.058  1.00 89.07           H
ATOM   1888 2HB  LEU A 135      -9.252   3.319  -6.933  1.00 89.07           H
ATOM   1889  CG  LEU A 135      -9.361   2.792  -4.862  1.00 89.07           C
ATOM   1890  HG  LEU A 135      -8.751   2.240  -4.147  1.00 89.07           H
ATOM   1891  CD1 LEU A 135      -9.586   4.189  -4.281  1.00 89.07           C
ATOM   1892 1HD1 LEU A 135      -8.623   4.669  -4.105  1.00 89.07           H
ATOM   1893 2HD1 LEU A 135     -10.165   4.787  -4.985  1.00 89.07           H
ATOM   1894 3HD1 LEU A 135     -10.129   4.109  -3.339  1.00 89.07           H
ATOM   1895  CD2 LEU A 135     -10.673   2.021  -5.025  1.00 89.07           C
ATOM   1896 1HD2 LEU A 135     -11.300   2.524  -5.761  1.00 89.07           H
ATOM   1897 2HD2 LEU A 135     -10.459   1.007  -5.361  1.00 89.07           H
ATOM   1898 3HD2 LEU A 135     -11.194   1.985  -4.068  1.00 89.07           H
ATOM   1899  HN  LEU A 135      -6.706   1.607  -5.184  1.00 89.07           H
ATOM   1900  N   LEU A 136      -6.246   1.975  -8.231  1.00 90.07           N
ATOM   1901  CA  LEU A 136      -5.588   2.145  -9.516  1.00 90.07           C
ATOM   1902  C   LEU A 136      -5.523   0.795 -10.233  1.00 90.07           C
ATOM   1903  O   LEU A 136      -5.773   0.714 -11.435  1.00 90.07           O
ATOM   1904  HA  LEU A 136      -6.201   2.822 -10.110  1.00 90.07           H
ATOM   1905  CB  LEU A 136      -4.223   2.811  -9.334  1.00 90.07           C
ATOM   1906 1HB  LEU A 136      -3.702   2.311  -8.517  1.00 90.07           H
ATOM   1907 2HB  LEU A 136      -3.636   2.643 -10.237  1.00 90.07           H
ATOM   1908  CG  LEU A 136      -4.243   4.314  -9.045  1.00 90.07           C
ATOM   1909  HG  LEU A 136      -4.958   4.498  -8.243  1.00 90.07           H
ATOM   1910  CD1 LEU A 136      -2.877   4.796  -8.553  1.00 90.07           C
ATOM   1911 1HD1 LEU A 136      -2.614   4.267  -7.637  1.00 90.07           H
ATOM   1912 2HD1 LEU A 136      -2.125   4.597  -9.316  1.00 90.07           H
ATOM   1913 3HD1 LEU A 136      -2.920   5.867  -8.355  1.00 90.07           H
ATOM   1914  CD2 LEU A 136      -4.723   5.100 -10.267  1.00 90.07           C
ATOM   1915 1HD2 LEU A 136      -4.051   4.914 -11.105  1.00 90.07           H
ATOM   1916 2HD2 LEU A 136      -5.731   4.782 -10.532  1.00 90.07           H
ATOM   1917 3HD2 LEU A 136      -4.727   6.165 -10.035  1.00 90.07           H
ATOM   1918  HN  LEU A 136      -5.664   2.134  -7.434  1.00 90.07           H
ATOM   1919  N   ILE A 137      -5.185  -0.231  -9.466  1.00 85.00           N
ATOM   1920  CA  ILE A 137      -5.067  -1.571 -10.017  1.00 85.00           C
ATOM   1921  C   ILE A 137      -6.423  -2.011 -10.571  1.00 85.00           C
ATOM   1922  O   ILE A 137      -6.493  -2.628 -11.633  1.00 85.00           O
ATOM   1923  HA  ILE A 137      -4.356  -1.523 -10.841  1.00 85.00           H
ATOM   1924  CB  ILE A 137      -4.488  -2.530  -8.974  1.00 85.00           C
ATOM   1925  HB  ILE A 137      -5.001  -2.356  -8.028  1.00 85.00           H
ATOM   1926  CG1 ILE A 137      -3.001  -2.252  -8.740  1.00 85.00           C
ATOM   1927 1HG1 ILE A 137      -2.431  -2.539  -9.624  1.00 85.00           H
ATOM   1928 2HG1 ILE A 137      -2.846  -1.184  -8.593  1.00 85.00           H
ATOM   1929  CG2 ILE A 137      -4.745  -3.986  -9.367  1.00 85.00           C
ATOM   1930 1HG2 ILE A 137      -5.818  -4.158  -9.442  1.00 85.00           H
ATOM   1931 2HG2 ILE A 137      -4.276  -4.191 -10.329  1.00 85.00           H
ATOM   1932 3HG2 ILE A 137      -4.323  -4.646  -8.609  1.00 85.00           H
ATOM   1933  CD1 ILE A 137      -2.486  -3.021  -7.522  1.00 85.00           C
ATOM   1934 1HD1 ILE A 137      -3.042  -2.715  -6.637  1.00 85.00           H
ATOM   1935 2HD1 ILE A 137      -2.621  -4.091  -7.684  1.00 85.00           H
ATOM   1936 3HD1 ILE A 137      -1.427  -2.806  -7.379  1.00 85.00           H
ATOM   1937  HN  ILE A 137      -4.994  -0.159  -8.487  1.00 85.00           H
ATOM   1938  N   MET A 138      -7.467  -1.677  -9.827  1.00 85.16           N
ATOM   1939  CA  MET A 138      -8.822  -1.962 -10.268  1.00 85.16           C
ATOM   1940  C   MET A 138      -9.110  -1.301 -11.618  1.00 85.16           C
ATOM   1941  O   MET A 138      -9.604  -1.951 -12.538  1.00 85.16           O
ATOM   1942  HA  MET A 138      -8.876  -3.046 -10.368  1.00 85.16           H
ATOM   1943  CB  MET A 138      -9.817  -1.449  -9.225  1.00 85.16           C
ATOM   1944 1HB  MET A 138      -9.553  -1.839  -8.243  1.00 85.16           H
ATOM   1945 2HB  MET A 138      -9.756  -0.362  -9.164  1.00 85.16           H
ATOM   1946  CG  MET A 138     -11.246  -1.866  -9.579  1.00 85.16           C
ATOM   1947 1HG  MET A 138     -11.501  -1.510 -10.578  1.00 85.16           H
ATOM   1948 2HG  MET A 138     -11.322  -2.953  -9.600  1.00 85.16           H
ATOM   1949  SD  MET A 138     -12.391  -1.198  -8.384  1.00 85.16           S
ATOM   1950  CE  MET A 138     -12.107   0.548  -8.625  1.00 85.16           C
ATOM   1951 1HE  MET A 138     -11.062   0.779  -8.415  1.00 85.16           H
ATOM   1952 2HE  MET A 138     -12.338   0.815  -9.656  1.00 85.16           H
ATOM   1953 3HE  MET A 138     -12.747   1.117  -7.950  1.00 85.16           H
ATOM   1954  HN  MET A 138      -7.399  -1.221  -8.940  1.00 85.16           H
ATOM   1955  N   CYS A 139      -8.788  -0.018 -11.693  1.00 87.52           N
ATOM   1956  CA  CYS A 139      -9.132   0.772 -12.863  1.00 87.52           C
ATOM   1957  C   CYS A 139      -8.356   0.220 -14.060  1.00 87.52           C
ATOM   1958  O   CYS A 139      -8.877   0.173 -15.174  1.00 87.52           O
ATOM   1959  HA  CYS A 139     -10.206   0.660 -13.012  1.00 87.52           H
ATOM   1960  CB  CYS A 139      -8.855   2.260 -12.641  1.00 87.52           C
ATOM   1961 1HB  CYS A 139      -7.830   2.401 -12.298  1.00 87.52           H
ATOM   1962 2HB  CYS A 139      -8.953   2.801 -13.582  1.00 87.52           H
ATOM   1963  SG  CYS A 139     -10.025   2.937 -11.407  1.00 87.52           S
ATOM   1964  HG  CYS A 139      -9.390   2.463 -10.339  1.00 87.52           H
ATOM   1965  HN  CYS A 139      -8.303   0.480 -10.974  1.00 87.52           H
ATOM   1966  N   ILE A 140      -7.123  -0.185 -13.791  1.00 83.96           N
ATOM   1967  CA  ILE A 140      -6.278  -0.751 -14.828  1.00 83.96           C
ATOM   1968  C   ILE A 140      -6.961  -1.985 -15.419  1.00 83.96           C
ATOM   1969  O   ILE A 140      -6.971  -2.171 -16.635  1.00 83.96           O
ATOM   1970  HA  ILE A 140      -6.178  -0.002 -15.613  1.00 83.96           H
ATOM   1971  CB  ILE A 140      -4.875  -1.027 -14.284  1.00 83.96           C
ATOM   1972  HB  ILE A 140      -4.974  -1.501 -13.308  1.00 83.96           H
ATOM   1973  CG1 ILE A 140      -4.101   0.277 -14.076  1.00 83.96           C
ATOM   1974 1HG1 ILE A 140      -3.835   0.704 -15.043  1.00 83.96           H
ATOM   1975 2HG1 ILE A 140      -4.736   1.004 -13.570  1.00 83.96           H
ATOM   1976  CG2 ILE A 140      -4.119  -2.004 -15.186  1.00 83.96           C
ATOM   1977 1HG2 ILE A 140      -4.665  -2.946 -15.239  1.00 83.96           H
ATOM   1978 2HG2 ILE A 140      -4.029  -1.580 -16.186  1.00 83.96           H
ATOM   1979 3HG2 ILE A 140      -3.125  -2.183 -14.777  1.00 83.96           H
ATOM   1980  CD1 ILE A 140      -2.834   0.037 -13.252  1.00 83.96           C
ATOM   1981 1HD1 ILE A 140      -3.106  -0.367 -12.277  1.00 83.96           H
ATOM   1982 2HD1 ILE A 140      -2.191  -0.672 -13.773  1.00 83.96           H
ATOM   1983 3HD1 ILE A 140      -2.303   0.980 -13.120  1.00 83.96           H
ATOM   1984  HN  ILE A 140      -6.702  -0.130 -12.885  1.00 83.96           H
ATOM   1985  N   SER A 141      -7.517  -2.797 -14.532  1.00 79.15           N
ATOM   1986  CA  SER A 141      -8.087  -4.071 -14.937  1.00 79.15           C
ATOM   1987  C   SER A 141      -9.355  -3.839 -15.760  1.00 79.15           C
ATOM   1988  O   SER A 141      -9.604  -4.545 -16.736  1.00 79.15           O
ATOM   1989  HA  SER A 141      -7.319  -4.551 -15.544  1.00 79.15           H
ATOM   1990  CB  SER A 141      -8.396  -4.947 -13.721  1.00 79.15           C
ATOM   1991 1HB  SER A 141      -9.110  -4.434 -13.077  1.00 79.15           H
ATOM   1992 2HB  SER A 141      -8.872  -5.871 -14.051  1.00 79.15           H
ATOM   1993  OG  SER A 141      -7.223  -5.259 -12.975  1.00 79.15           O
ATOM   1994  HG  SER A 141      -7.048  -4.543 -12.298  1.00 79.15           H
ATOM   1995  HN  SER A 141      -7.580  -2.598 -13.554  1.00 79.15           H
ATOM   1996  N   VAL A 142     -10.124  -2.846 -15.337  1.00 81.29           N
ATOM   1997  CA  VAL A 142     -11.326  -2.470 -16.060  1.00 81.29           C
ATOM   1998  C   VAL A 142     -10.941  -1.948 -17.446  1.00 81.29           C
ATOM   1999  O   VAL A 142     -11.595  -2.268 -18.437  1.00 81.29           O
ATOM   2000  HA  VAL A 142     -11.933  -3.368 -16.180  1.00 81.29           H
ATOM   2001  CB  VAL A 142     -12.133  -1.458 -15.244  1.00 81.29           C
ATOM   2002  HB  VAL A 142     -11.480  -0.617 -15.012  1.00 81.29           H
ATOM   2003  CG1 VAL A 142     -13.319  -0.924 -16.050  1.00 81.29           C
ATOM   2004 1HG1 VAL A 142     -12.954  -0.434 -16.952  1.00 81.29           H
ATOM   2005 2HG1 VAL A 142     -13.973  -1.752 -16.326  1.00 81.29           H
ATOM   2006 3HG1 VAL A 142     -13.875  -0.208 -15.446  1.00 81.29           H
ATOM   2007  CG2 VAL A 142     -12.600  -2.069 -13.921  1.00 81.29           C
ATOM   2008 1HG2 VAL A 142     -13.229  -2.936 -14.123  1.00 81.29           H
ATOM   2009 2HG2 VAL A 142     -11.733  -2.377 -13.337  1.00 81.29           H
ATOM   2010 3HG2 VAL A 142     -13.171  -1.329 -13.360  1.00 81.29           H
ATOM   2011  HN  VAL A 142      -9.936  -2.304 -14.518  1.00 81.29           H
ATOM   2012  N   ASP A 143      -9.881  -1.153 -17.470  1.00 82.24           N
ATOM   2013  CA  ASP A 143      -9.444  -0.526 -18.706  1.00 82.24           C
ATOM   2014  C   ASP A 143      -9.007  -1.609 -19.695  1.00 82.24           C
ATOM   2015  O   ASP A 143      -9.285  -1.512 -20.889  1.00 82.24           O
ATOM   2016  HA  ASP A 143     -10.306   0.039 -19.061  1.00 82.24           H
ATOM   2017  CB  ASP A 143      -8.251   0.400 -18.462  1.00 82.24           C
ATOM   2018 1HB  ASP A 143      -8.473   1.074 -17.634  1.00 82.24           H
ATOM   2019 2HB  ASP A 143      -7.382  -0.189 -18.169  1.00 82.24           H
ATOM   2020  CG  ASP A 143      -7.924   1.214 -19.715  1.00 82.24           C
ATOM   2021  OD1 ASP A 143      -8.872   1.813 -20.267  1.00 82.24           O
ATOM   2022  OD2 ASP A 143      -6.732   1.219 -20.093  1.00 82.24           O
ATOM   2023  HN  ASP A 143      -9.327  -0.936 -16.667  1.00 82.24           H
ATOM   2024  N   ARG A 144      -8.330  -2.615 -19.161  1.00 76.23           N
ATOM   2025  CA  ARG A 144      -7.811  -3.690 -19.989  1.00 76.23           C
ATOM   2026  C   ARG A 144      -8.961  -4.508 -20.580  1.00 76.23           C
ATOM   2027  O   ARG A 144      -8.885  -4.957 -21.723  1.00 76.23           O
ATOM   2028  HA  ARG A 144      -7.242  -3.189 -20.772  1.00 76.23           H
ATOM   2029  CB  ARG A 144      -6.899  -4.616 -19.181  1.00 76.23           C
ATOM   2030 1HB  ARG A 144      -7.344  -4.809 -18.205  1.00 76.23           H
ATOM   2031 2HB  ARG A 144      -6.810  -5.577 -19.687  1.00 76.23           H
ATOM   2032  CG  ARG A 144      -5.511  -3.998 -19.001  1.00 76.23           C
ATOM   2033 1HG  ARG A 144      -5.093  -3.744 -19.975  1.00 76.23           H
ATOM   2034 2HG  ARG A 144      -5.592  -3.069 -18.437  1.00 76.23           H
ATOM   2035  CD  ARG A 144      -4.572  -4.962 -18.273  1.00 76.23           C
ATOM   2036 1HD  ARG A 144      -4.878  -5.064 -17.232  1.00 76.23           H
ATOM   2037 2HD  ARG A 144      -4.635  -5.953 -18.722  1.00 76.23           H
ATOM   2038  NE  ARG A 144      -3.180  -4.463 -18.344  1.00 76.23           N
ATOM   2039  HE  ARG A 144      -3.035  -3.474 -18.315  1.00 76.23           H
ATOM   2040  CZ  ARG A 144      -2.103  -5.254 -18.445  1.00 76.23           C
ATOM   2041  NH1 ARG A 144      -2.239  -6.586 -18.488  1.00 76.23           N
ATOM   2042 1HH1 ARG A 144      -3.149  -6.998 -18.445  1.00 76.23           H
ATOM   2043 2HH1 ARG A 144      -1.430  -7.169 -18.563  1.00 76.23           H
ATOM   2044  NH2 ARG A 144      -0.888  -4.692 -18.502  1.00 76.23           N
ATOM   2045 1HH2 ARG A 144      -0.074  -5.268 -18.577  1.00 76.23           H
ATOM   2046 2HH2 ARG A 144      -0.795  -3.697 -18.469  1.00 76.23           H
ATOM   2047  HN  ARG A 144      -8.135  -2.702 -18.184  1.00 76.23           H
ATOM   2048  N   TYR A 145     -10.000  -4.676 -19.775  1.00 76.46           N
ATOM   2049  CA  TYR A 145     -11.205  -5.342 -20.238  1.00 76.46           C
ATOM   2050  C   TYR A 145     -11.771  -4.651 -21.480  1.00 76.46           C
ATOM   2051  O   TYR A 145     -11.985  -5.292 -22.508  1.00 76.46           O
ATOM   2052  HA  TYR A 145     -10.946  -6.371 -20.490  1.00 76.46           H
ATOM   2053  CB  TYR A 145     -12.218  -5.224 -19.097  1.00 76.46           C
ATOM   2054 1HB  TYR A 145     -11.841  -5.770 -18.232  1.00 76.46           H
ATOM   2055 2HB  TYR A 145     -12.298  -4.177 -18.803  1.00 76.46           H
ATOM   2056  CG  TYR A 145     -13.612  -5.749 -19.445  1.00 76.46           C
ATOM   2057  CD1 TYR A 145     -14.711  -4.924 -19.318  1.00 76.46           C
ATOM   2058  HD1 TYR A 145     -14.586  -3.899 -18.970  1.00 76.46           H
ATOM   2059  CD2 TYR A 145     -13.770  -7.047 -19.886  1.00 76.46           C
ATOM   2060  HD2 TYR A 145     -12.902  -7.698 -19.986  1.00 76.46           H
ATOM   2061  CE1 TYR A 145     -16.024  -5.418 -19.645  1.00 76.46           C
ATOM   2062  HE1 TYR A 145     -16.900  -4.777 -19.550  1.00 76.46           H
ATOM   2063  CE2 TYR A 145     -15.083  -7.541 -20.213  1.00 76.46           C
ATOM   2064  HE2 TYR A 145     -15.222  -8.564 -20.563  1.00 76.46           H
ATOM   2065  CZ  TYR A 145     -16.144  -6.702 -20.077  1.00 76.46           C
ATOM   2066  OH  TYR A 145     -17.384  -7.169 -20.387  1.00 76.46           O
ATOM   2067  HH  TYR A 145     -17.325  -8.118 -20.695  1.00 76.46           H
ATOM   2068  HN  TYR A 145     -10.027  -4.367 -18.824  1.00 76.46           H
ATOM   2069  N   ILE A 146     -11.997  -3.353 -21.344  1.00 77.46           N
ATOM   2070  CA  ILE A 146     -12.630  -2.588 -22.405  1.00 77.46           C
ATOM   2071  C   ILE A 146     -11.769  -2.667 -23.668  1.00 77.46           C
ATOM   2072  O   ILE A 146     -12.293  -2.788 -24.774  1.00 77.46           O
ATOM   2073  HA  ILE A 146     -13.593  -3.054 -22.614  1.00 77.46           H
ATOM   2074  CB  ILE A 146     -12.910  -1.157 -21.941  1.00 77.46           C
ATOM   2075  HB  ILE A 146     -11.981  -0.733 -21.562  1.00 77.46           H
ATOM   2076  CG1 ILE A 146     -13.917  -1.142 -20.789  1.00 77.46           C
ATOM   2077 1HG1 ILE A 146     -14.911  -1.381 -21.168  1.00 77.46           H
ATOM   2078 2HG1 ILE A 146     -13.658  -1.914 -20.064  1.00 77.46           H
ATOM   2079  CG2 ILE A 146     -13.363  -0.280 -23.110  1.00 77.46           C
ATOM   2080 1HG2 ILE A 146     -12.581  -0.255 -23.869  1.00 77.46           H
ATOM   2081 2HG2 ILE A 146     -14.275  -0.693 -23.542  1.00 77.46           H
ATOM   2082 3HG2 ILE A 146     -13.555   0.731 -22.752  1.00 77.46           H
ATOM   2083  CD1 ILE A 146     -13.943   0.224 -20.102  1.00 77.46           C
ATOM   2084 1HD1 ILE A 146     -12.953   0.449 -19.703  1.00 77.46           H
ATOM   2085 2HD1 ILE A 146     -14.226   0.990 -20.824  1.00 77.46           H
ATOM   2086 3HD1 ILE A 146     -14.667   0.208 -19.287  1.00 77.46           H
ATOM   2087  HN  ILE A 146     -11.757  -2.826 -20.529  1.00 77.46           H
ATOM   2088  N   ALA A 147     -10.462  -2.597 -23.460  1.00 77.39           N
ATOM   2089  CA  ALA A 147      -9.528  -2.558 -24.572  1.00 77.39           C
ATOM   2090  C   ALA A 147      -9.638  -3.859 -25.370  1.00 77.39           C
ATOM   2091  O   ALA A 147      -9.434  -3.867 -26.583  1.00 77.39           O
ATOM   2092  HA  ALA A 147      -9.811  -1.724 -25.214  1.00 77.39           H
ATOM   2093  CB  ALA A 147      -8.113  -2.317 -24.043  1.00 77.39           C
ATOM   2094 1HB  ALA A 147      -8.082  -1.366 -23.510  1.00 77.39           H
ATOM   2095 2HB  ALA A 147      -7.836  -3.123 -23.364  1.00 77.39           H
ATOM   2096 3HB  ALA A 147      -7.413  -2.288 -24.878  1.00 77.39           H
ATOM   2097  HN  ALA A 147     -10.041  -2.567 -22.553  1.00 77.39           H
ATOM   2098  N   ILE A 148      -9.960  -4.928 -24.656  1.00 73.26           N
ATOM   2099  CA  ILE A 148      -9.950  -6.255 -25.249  1.00 73.26           C
ATOM   2100  C   ILE A 148     -11.354  -6.594 -25.754  1.00 73.26           C
ATOM   2101  O   ILE A 148     -11.512  -7.122 -26.854  1.00 73.26           O
ATOM   2102  HA  ILE A 148      -9.274  -6.226 -26.104  1.00 73.26           H
ATOM   2103  CB  ILE A 148      -9.388  -7.279 -24.262  1.00 73.26           C
ATOM   2104  HB  ILE A 148      -9.980  -7.233 -23.348  1.00 73.26           H
ATOM   2105  CG1 ILE A 148      -7.945  -6.940 -23.882  1.00 73.26           C
ATOM   2106 1HG1 ILE A 148      -7.292  -7.103 -24.739  1.00 73.26           H
ATOM   2107 2HG1 ILE A 148      -7.872  -5.884 -23.622  1.00 73.26           H
ATOM   2108  CG2 ILE A 148      -9.517  -8.701 -24.813  1.00 73.26           C
ATOM   2109 1HG2 ILE A 148     -10.568  -8.927 -24.991  1.00 73.26           H
ATOM   2110 2HG2 ILE A 148      -8.964  -8.778 -25.749  1.00 73.26           H
ATOM   2111 3HG2 ILE A 148      -9.109  -9.408 -24.091  1.00 73.26           H
ATOM   2112  CD1 ILE A 148      -7.473  -7.795 -22.704  1.00 73.26           C
ATOM   2113 1HD1 ILE A 148      -8.113  -7.611 -21.842  1.00 73.26           H
ATOM   2114 2HD1 ILE A 148      -7.524  -8.849 -22.977  1.00 73.26           H
ATOM   2115 3HD1 ILE A 148      -6.444  -7.533 -22.455  1.00 73.26           H
ATOM   2116  HN  ILE A 148     -10.224  -4.898 -23.692  1.00 73.26           H
ATOM   2117  N   ALA A 149     -12.339  -6.276 -24.926  1.00 74.17           N
ATOM   2118  CA  ALA A 149     -13.708  -6.673 -25.205  1.00 74.17           C
ATOM   2119  C   ALA A 149     -14.309  -5.724 -26.244  1.00 74.17           C
ATOM   2120  O   ALA A 149     -15.002  -6.160 -27.161  1.00 74.17           O
ATOM   2121  HA  ALA A 149     -13.684  -7.681 -25.618  1.00 74.17           H
ATOM   2122  CB  ALA A 149     -14.509  -6.693 -23.902  1.00 74.17           C
ATOM   2123 1HB  ALA A 149     -14.059  -7.404 -23.209  1.00 74.17           H
ATOM   2124 2HB  ALA A 149     -14.503  -5.698 -23.456  1.00 74.17           H
ATOM   2125 3HB  ALA A 149     -15.537  -6.991 -24.111  1.00 74.17           H
ATOM   2126  HN  ALA A 149     -12.213  -5.758 -24.080  1.00 74.17           H
ATOM   2127  N   GLN A 150     -14.020  -4.443 -26.065  1.00 76.61           N
ATOM   2128  CA  GLN A 150     -14.600  -3.419 -26.917  1.00 76.61           C
ATOM   2129  C   GLN A 150     -13.508  -2.738 -27.745  1.00 76.61           C
ATOM   2130  O   GLN A 150     -13.532  -1.522 -27.930  1.00 76.61           O
ATOM   2131  HA  GLN A 150     -15.289  -3.947 -27.577  1.00 76.61           H
ATOM   2132  CB  GLN A 150     -15.381  -2.395 -26.091  1.00 76.61           C
ATOM   2133 1HB  GLN A 150     -14.709  -1.897 -25.393  1.00 76.61           H
ATOM   2134 2HB  GLN A 150     -15.786  -1.625 -26.748  1.00 76.61           H
ATOM   2135  CG  GLN A 150     -16.520  -3.066 -25.321  1.00 76.61           C
ATOM   2136 1HG  GLN A 150     -17.081  -3.719 -25.990  1.00 76.61           H
ATOM   2137 2HG  GLN A 150     -16.109  -3.696 -24.532  1.00 76.61           H
ATOM   2138  CD  GLN A 150     -17.459  -2.023 -24.712  1.00 76.61           C
ATOM   2139  OE1 GLN A 150     -17.293  -0.826 -24.881  1.00 76.61           O
ATOM   2140  NE2 GLN A 150     -18.453  -2.542 -23.996  1.00 76.61           N
ATOM   2141 1HE2 GLN A 150     -18.532  -3.534 -23.897  1.00 76.61           H
ATOM   2142 2HE2 GLN A 150     -19.120  -1.941 -23.557  1.00 76.61           H
ATOM   2143  HN  GLN A 150     -13.405  -4.102 -25.354  1.00 76.61           H
ATOM   2144  N   ALA A 151     -12.577  -3.551 -28.222  1.00 72.93           N
ATOM   2145  CA  ALA A 151     -11.356  -3.027 -28.809  1.00 72.93           C
ATOM   2146  C   ALA A 151     -11.708  -1.930 -29.816  1.00 72.93           C
ATOM   2147  O   ALA A 151     -11.067  -0.881 -29.845  1.00 72.93           O
ATOM   2148  HA  ALA A 151     -10.760  -2.594 -28.006  1.00 72.93           H
ATOM   2149  CB  ALA A 151     -10.565  -4.171 -29.447  1.00 72.93           C
ATOM   2150 1HB  ALA A 151     -10.314  -4.909 -28.684  1.00 72.93           H
ATOM   2151 2HB  ALA A 151     -11.168  -4.642 -30.223  1.00 72.93           H
ATOM   2152 3HB  ALA A 151      -9.648  -3.778 -29.887  1.00 72.93           H
ATOM   2153  HN  ALA A 151     -12.647  -4.548 -28.212  1.00 72.93           H
ATOM   2154  N   MET A 152     -12.726  -2.210 -30.616  1.00 68.75           N
ATOM   2155  CA  MET A 152     -13.150  -1.275 -31.643  1.00 68.75           C
ATOM   2156  C   MET A 152     -13.562   0.065 -31.029  1.00 68.75           C
ATOM   2157  O   MET A 152     -12.994   1.104 -31.359  1.00 68.75           O
ATOM   2158  HA  MET A 152     -12.283  -1.135 -32.289  1.00 68.75           H
ATOM   2159  CB  MET A 152     -14.331  -1.866 -32.417  1.00 68.75           C
ATOM   2160 1HB  MET A 152     -15.045  -2.303 -31.719  1.00 68.75           H
ATOM   2161 2HB  MET A 152     -14.853  -1.073 -32.952  1.00 68.75           H
ATOM   2162  CG  MET A 152     -13.858  -2.932 -33.407  1.00 68.75           C
ATOM   2163 1HG  MET A 152     -12.928  -3.380 -33.056  1.00 68.75           H
ATOM   2164 2HG  MET A 152     -14.594  -3.733 -33.471  1.00 68.75           H
ATOM   2165  SD  MET A 152     -13.612  -2.203 -35.018  1.00 68.75           S
ATOM   2166  CE  MET A 152     -15.304  -2.108 -35.577  1.00 68.75           C
ATOM   2167 1HE  MET A 152     -15.734  -3.109 -35.605  1.00 68.75           H
ATOM   2168 2HE  MET A 152     -15.879  -1.485 -34.892  1.00 68.75           H
ATOM   2169 3HE  MET A 152     -15.333  -1.672 -36.576  1.00 68.75           H
ATOM   2170  HN  MET A 152     -13.257  -3.057 -30.571  1.00 68.75           H
ATOM   2171  N   ARG A 153     -14.547  -0.004 -30.145  1.00 73.84           N
ATOM   2172  CA  ARG A 153     -15.082   1.197 -29.526  1.00 73.84           C
ATOM   2173  C   ARG A 153     -14.003   1.887 -28.689  1.00 73.84           C
ATOM   2174  O   ARG A 153     -13.975   3.114 -28.595  1.00 73.84           O
ATOM   2175  HA  ARG A 153     -15.393   1.826 -30.360  1.00 73.84           H
ATOM   2176  CB  ARG A 153     -16.279   0.869 -28.632  1.00 73.84           C
ATOM   2177 1HB  ARG A 153     -16.030   0.036 -27.975  1.00 73.84           H
ATOM   2178 2HB  ARG A 153     -16.505   1.723 -27.992  1.00 73.84           H
ATOM   2179  CG  ARG A 153     -17.509   0.515 -29.471  1.00 73.84           C
ATOM   2180 1HG  ARG A 153     -17.727   1.328 -30.164  1.00 73.84           H
ATOM   2181 2HG  ARG A 153     -17.300  -0.370 -30.073  1.00 73.84           H
ATOM   2182  CD  ARG A 153     -18.725   0.257 -28.579  1.00 73.84           C
ATOM   2183 1HD  ARG A 153     -18.553  -0.623 -27.961  1.00 73.84           H
ATOM   2184 2HD  ARG A 153     -18.875   1.098 -27.902  1.00 73.84           H
ATOM   2185  NE  ARG A 153     -19.932   0.060 -29.414  1.00 73.84           N
ATOM   2186  HE  ARG A 153     -19.829   0.119 -30.407  1.00 73.84           H
ATOM   2187  CZ  ARG A 153     -21.152  -0.193 -28.922  1.00 73.84           C
ATOM   2188  NH1 ARG A 153     -21.347  -0.283 -27.599  1.00 73.84           N
ATOM   2189 1HH1 ARG A 153     -20.579  -0.161 -26.971  1.00 73.84           H
ATOM   2190 2HH1 ARG A 153     -22.261  -0.471 -27.240  1.00 73.84           H
ATOM   2191  NH2 ARG A 153     -22.175  -0.355 -29.772  1.00 73.84           N
ATOM   2192 1HH2 ARG A 153     -23.092  -0.544 -29.422  1.00 73.84           H
ATOM   2193 2HH2 ARG A 153     -22.021  -0.286 -30.758  1.00 73.84           H
ATOM   2194  HN  ARG A 153     -14.977  -0.858 -29.853  1.00 73.84           H
ATOM   2195  N   ALA A 154     -13.141   1.070 -28.102  1.00 73.09           N
ATOM   2196  CA  ALA A 154     -12.142   1.576 -27.176  1.00 73.09           C
ATOM   2197  C   ALA A 154     -11.186   2.508 -27.923  1.00 73.09           C
ATOM   2198  O   ALA A 154     -10.632   3.436 -27.335  1.00 73.09           O
ATOM   2199  HA  ALA A 154     -12.661   2.144 -26.405  1.00 73.09           H
ATOM   2200  CB  ALA A 154     -11.415   0.401 -26.517  1.00 73.09           C
ATOM   2201 1HB  ALA A 154     -12.135  -0.213 -25.975  1.00 73.09           H
ATOM   2202 2HB  ALA A 154     -10.928  -0.201 -27.284  1.00 73.09           H
ATOM   2203 3HB  ALA A 154     -10.666   0.781 -25.823  1.00 73.09           H
ATOM   2204  HN  ALA A 154     -13.118   0.081 -28.250  1.00 73.09           H
ATOM   2205  N   HIS A 155     -11.021   2.228 -29.207  1.00 74.11           N
ATOM   2206  CA  HIS A 155     -10.139   3.028 -30.040  1.00 74.11           C
ATOM   2207  C   HIS A 155     -10.762   4.407 -30.270  1.00 74.11           C
ATOM   2208  O   HIS A 155     -10.103   5.428 -30.083  1.00 74.11           O
ATOM   2209  HA  HIS A 155      -9.208   3.147 -29.487  1.00 74.11           H
ATOM   2210  CB  HIS A 155      -9.816   2.299 -31.346  1.00 74.11           C
ATOM   2211 1HB  HIS A 155      -9.521   1.276 -31.116  1.00 74.11           H
ATOM   2212 2HB  HIS A 155     -10.720   2.241 -31.952  1.00 74.11           H
ATOM   2213  CG  HIS A 155      -8.724   2.952 -32.159  1.00 74.11           C
ATOM   2214  ND1 HIS A 155      -8.976   3.929 -33.107  1.00 74.11           N
ATOM   2215  HD1 HIS A 155      -9.876   4.294 -33.345  1.00 74.11           H
ATOM   2216  CD2 HIS A 155      -7.373   2.758 -32.157  1.00 74.11           C
ATOM   2217  HD2 HIS A 155      -6.832   2.054 -31.525  1.00 74.11           H
ATOM   2218  CE1 HIS A 155      -7.823   4.298 -33.644  1.00 74.11           C
ATOM   2219  HE1 HIS A 155      -7.690   5.051 -34.421  1.00 74.11           H
ATOM   2220  NE2 HIS A 155      -6.831   3.571 -33.054  1.00 74.11           N
ATOM   2221  HN  HIS A 155     -11.476   1.472 -29.678  1.00 74.11           H
ATOM   2222  N   THR A 156     -12.025   4.392 -30.671  1.00 74.53           N
ATOM   2223  CA  THR A 156     -12.708   5.620 -31.039  1.00 74.53           C
ATOM   2224  C   THR A 156     -12.854   6.535 -29.822  1.00 74.53           C
ATOM   2225  O   THR A 156     -12.793   7.757 -29.949  1.00 74.53           O
ATOM   2226  HA  THR A 156     -12.093   6.150 -31.766  1.00 74.53           H
ATOM   2227  CB  THR A 156     -14.045   5.243 -31.680  1.00 74.53           C
ATOM   2228  HB  THR A 156     -14.791   5.015 -30.919  1.00 74.53           H
ATOM   2229  OG1 THR A 156     -13.718   4.172 -32.561  1.00 74.53           O
ATOM   2230  HG1 THR A 156     -14.536   3.631 -32.760  1.00 74.53           H
ATOM   2231  CG2 THR A 156     -14.579   6.337 -32.607  1.00 74.53           C
ATOM   2232 1HG2 THR A 156     -13.862   6.517 -33.407  1.00 74.53           H
ATOM   2233 2HG2 THR A 156     -14.727   7.255 -32.037  1.00 74.53           H
ATOM   2234 3HG2 THR A 156     -15.530   6.019 -33.035  1.00 74.53           H
ATOM   2235  HN  THR A 156     -12.578   3.562 -30.745  1.00 74.53           H
ATOM   2236  N   TRP A 157     -13.044   5.909 -28.670  1.00 81.43           N
ATOM   2237  CA  TRP A 157     -13.361   6.647 -27.460  1.00 81.43           C
ATOM   2238  C   TRP A 157     -12.057   6.890 -26.698  1.00 81.43           C
ATOM   2239  O   TRP A 157     -12.076   7.164 -25.499  1.00 81.43           O
ATOM   2240  HA  TRP A 157     -13.802   7.599 -27.757  1.00 81.43           H
ATOM   2241  CB  TRP A 157     -14.412   5.910 -26.627  1.00 81.43           C
ATOM   2242 1HB  TRP A 157     -14.165   4.849 -26.606  1.00 81.43           H
ATOM   2243 2HB  TRP A 157     -14.363   6.269 -25.599  1.00 81.43           H
ATOM   2244  CG  TRP A 157     -15.843   6.076 -27.142  1.00 81.43           C
ATOM   2245  CD1 TRP A 157     -16.311   5.825 -28.373  1.00 81.43           C
ATOM   2246  HD1 TRP A 157     -15.702   5.454 -29.197  1.00 81.43           H
ATOM   2247  CD2 TRP A 157     -16.980   6.543 -26.387  1.00 81.43           C
ATOM   2248  NE1 TRP A 157     -17.662   6.094 -28.465  1.00 81.43           N
ATOM   2249  HE1 TRP A 157     -18.233   5.986 -29.278  1.00 81.43           H
ATOM   2250  CE2 TRP A 157     -18.081   6.545 -27.218  1.00 81.43           C
ATOM   2251  CE3 TRP A 157     -17.076   6.950 -25.044  1.00 81.43           C
ATOM   2252  HE3 TRP A 157     -16.221   6.957 -24.367  1.00 81.43           H
ATOM   2253  CZ2 TRP A 157     -19.357   6.945 -26.801  1.00 81.43           C
ATOM   2254  HZ2 TRP A 157     -20.211   6.937 -27.478  1.00 81.43           H
ATOM   2255  CZ3 TRP A 157     -18.357   7.346 -24.643  1.00 81.43           C
ATOM   2256  HZ3 TRP A 157     -18.487   7.672 -23.611  1.00 81.43           H
ATOM   2257  CH2 TRP A 157     -19.475   7.354 -25.468  1.00 81.43           C
ATOM   2258  HH2 TRP A 157     -20.441   7.678 -25.079  1.00 81.43           H
ATOM   2259  HN  TRP A 157     -12.985   4.917 -28.557  1.00 81.43           H
ATOM   2260  N   ARG A 158     -10.955   6.779 -27.425  1.00 80.07           N
ATOM   2261  CA  ARG A 158      -9.642   6.825 -26.806  1.00 80.07           C
ATOM   2262  C   ARG A 158      -9.464   8.134 -26.034  1.00 80.07           C
ATOM   2263  O   ARG A 158      -8.991   8.130 -24.898  1.00 80.07           O
ATOM   2264  HA  ARG A 158      -9.620   5.967 -26.134  1.00 80.07           H
ATOM   2265  CB  ARG A 158      -8.533   6.705 -27.854  1.00 80.07           C
ATOM   2266 1HB  ARG A 158      -8.673   5.793 -28.433  1.00 80.07           H
ATOM   2267 2HB  ARG A 158      -8.597   7.540 -28.553  1.00 80.07           H
ATOM   2268  CG  ARG A 158      -7.153   6.690 -27.194  1.00 80.07           C
ATOM   2269 1HG  ARG A 158      -7.029   7.584 -26.582  1.00 80.07           H
ATOM   2270 2HG  ARG A 158      -7.075   5.833 -26.525  1.00 80.07           H
ATOM   2271  CD  ARG A 158      -6.043   6.627 -28.245  1.00 80.07           C
ATOM   2272 1HD  ARG A 158      -6.202   5.772 -28.902  1.00 80.07           H
ATOM   2273 2HD  ARG A 158      -6.072   7.520 -28.870  1.00 80.07           H
ATOM   2274  NE  ARG A 158      -4.725   6.517 -27.582  1.00 80.07           N
ATOM   2275  HE  ARG A 158      -4.674   6.711 -26.602  1.00 80.07           H
ATOM   2276  CZ  ARG A 158      -3.593   6.173 -28.212  1.00 80.07           C
ATOM   2277  NH1 ARG A 158      -3.602   5.901 -29.525  1.00 80.07           N
ATOM   2278 1HH1 ARG A 158      -4.456   5.955 -30.041  1.00 80.07           H
ATOM   2279 2HH1 ARG A 158      -2.753   5.645 -29.988  1.00 80.07           H
ATOM   2280  NH2 ARG A 158      -2.454   6.105 -27.511  1.00 80.07           N
ATOM   2281 1HH2 ARG A 158      -1.601   5.849 -27.967  1.00 80.07           H
ATOM   2282 2HH2 ARG A 158      -2.456   6.309 -26.532  1.00 80.07           H
ATOM   2283  HN  ARG A 158     -10.950   6.660 -28.418  1.00 80.07           H
ATOM   2284  N   GLU A 159      -9.854   9.223 -26.681  1.00 81.36           N
ATOM   2285  CA  GLU A 159      -9.653  10.544 -26.111  1.00 81.36           C
ATOM   2286  C   GLU A 159     -10.534  10.729 -24.874  1.00 81.36           C
ATOM   2287  O   GLU A 159     -10.062  11.183 -23.833  1.00 81.36           O
ATOM   2288  HA  GLU A 159      -8.601  10.579 -25.825  1.00 81.36           H
ATOM   2289  CB  GLU A 159      -9.927  11.636 -27.147  1.00 81.36           C
ATOM   2290 1HB  GLU A 159     -10.885  11.450 -27.632  1.00 81.36           H
ATOM   2291 2HB  GLU A 159      -9.866  12.616 -26.674  1.00 81.36           H
ATOM   2292  CG  GLU A 159      -8.866  11.624 -28.250  1.00 81.36           C
ATOM   2293 1HG  GLU A 159      -7.872  11.647 -27.803  1.00 81.36           H
ATOM   2294 2HG  GLU A 159      -8.938  10.697 -28.819  1.00 81.36           H
ATOM   2295  CD  GLU A 159      -9.038  12.819 -29.189  1.00 81.36           C
ATOM   2296  OE1 GLU A 159      -8.074  13.098 -29.935  1.00 81.36           O
ATOM   2297  OE2 GLU A 159     -10.129  13.427 -29.141  1.00 81.36           O
ATOM   2298  HN  GLU A 159     -10.299   9.212 -27.576  1.00 81.36           H
ATOM   2299  N   LYS A 160     -11.799  10.368 -25.029  1.00 85.32           N
ATOM   2300  CA  LYS A 160     -12.745  10.462 -23.930  1.00 85.32           C
ATOM   2301  C   LYS A 160     -12.224   9.648 -22.744  1.00 85.32           C
ATOM   2302  O   LYS A 160     -12.283  10.101 -21.602  1.00 85.32           O
ATOM   2303  HA  LYS A 160     -12.798  11.509 -23.633  1.00 85.32           H
ATOM   2304  CB  LYS A 160     -14.145  10.050 -24.390  1.00 85.32           C
ATOM   2305 1HB  LYS A 160     -14.091   9.102 -24.927  1.00 85.32           H
ATOM   2306 2HB  LYS A 160     -14.784   9.888 -23.522  1.00 85.32           H
ATOM   2307  CG  LYS A 160     -14.762  11.120 -25.293  1.00 85.32           C
ATOM   2308 1HG  LYS A 160     -14.735  12.086 -24.789  1.00 85.32           H
ATOM   2309 2HG  LYS A 160     -14.170  11.218 -26.203  1.00 85.32           H
ATOM   2310  CD  LYS A 160     -16.206  10.766 -25.654  1.00 85.32           C
ATOM   2311 1HD  LYS A 160     -16.225   9.839 -26.227  1.00 85.32           H
ATOM   2312 2HD  LYS A 160     -16.779  10.590 -24.744  1.00 85.32           H
ATOM   2313  CE  LYS A 160     -16.859  11.887 -26.465  1.00 85.32           C
ATOM   2314 1HE  LYS A 160     -16.808  12.823 -25.909  1.00 85.32           H
ATOM   2315 2HE  LYS A 160     -16.309  12.039 -27.395  1.00 85.32           H
ATOM   2316  NZ  LYS A 160     -18.270  11.557 -26.765  1.00 85.32           N
ATOM   2317 1HZ  LYS A 160     -18.684  12.305 -27.309  1.00 85.32           H
ATOM   2318 2HZ  LYS A 160     -18.310  10.692 -27.294  1.00 85.32           H
ATOM   2319 3HZ  LYS A 160     -18.782  11.446 -25.897  1.00 85.32           H
ATOM   2320  HN  LYS A 160     -12.180  10.016 -25.885  1.00 85.32           H
ATOM   2321  N   ARG A 161     -11.724   8.461 -23.055  1.00 86.08           N
ATOM   2322  CA  ARG A 161     -11.208   7.574 -22.027  1.00 86.08           C
ATOM   2323  C   ARG A 161     -10.058   8.246 -21.274  1.00 86.08           C
ATOM   2324  O   ARG A 161      -9.925   8.082 -20.062  1.00 86.08           O
ATOM   2325  HA  ARG A 161     -12.055   7.390 -21.366  1.00 86.08           H
ATOM   2326  CB  ARG A 161     -10.712   6.259 -22.632  1.00 86.08           C
ATOM   2327 1HB  ARG A 161     -10.097   6.467 -23.508  1.00 86.08           H
ATOM   2328 2HB  ARG A 161     -10.078   5.739 -21.914  1.00 86.08           H
ATOM   2329  CG  ARG A 161     -11.886   5.360 -23.028  1.00 86.08           C
ATOM   2330 1HG  ARG A 161     -12.374   4.978 -22.131  1.00 86.08           H
ATOM   2331 2HG  ARG A 161     -12.629   5.945 -23.571  1.00 86.08           H
ATOM   2332  CD  ARG A 161     -11.414   4.192 -23.896  1.00 86.08           C
ATOM   2333 1HD  ARG A 161     -12.273   3.624 -24.253  1.00 86.08           H
ATOM   2334 2HD  ARG A 161     -10.893   4.570 -24.776  1.00 86.08           H
ATOM   2335  NE  ARG A 161     -10.515   3.313 -23.116  1.00 86.08           N
ATOM   2336  HE  ARG A 161     -10.658   3.254 -22.128  1.00 86.08           H
ATOM   2337  CZ  ARG A 161      -9.522   2.589 -23.650  1.00 86.08           C
ATOM   2338  NH1 ARG A 161      -9.285   2.629 -24.969  1.00 86.08           N
ATOM   2339 1HH1 ARG A 161      -9.851   3.201 -25.561  1.00 86.08           H
ATOM   2340 2HH1 ARG A 161      -8.542   2.086 -25.360  1.00 86.08           H
ATOM   2341  NH2 ARG A 161      -8.769   1.826 -22.847  1.00 86.08           N
ATOM   2342 1HH2 ARG A 161      -8.024   1.280 -23.230  1.00 86.08           H
ATOM   2343 2HH2 ARG A 161      -8.952   1.802 -21.864  1.00 86.08           H
ATOM   2344  HN  ARG A 161     -11.670   8.104 -23.987  1.00 86.08           H
ATOM   2345  N   LEU A 162      -9.256   8.988 -22.024  1.00 87.94           N
ATOM   2346  CA  LEU A 162      -8.108   9.666 -21.447  1.00 87.94           C
ATOM   2347  C   LEU A 162      -8.593  10.762 -20.495  1.00 87.94           C
ATOM   2348  O   LEU A 162      -8.019  10.959 -19.426  1.00 87.94           O
ATOM   2349  HA  LEU A 162      -7.549   8.930 -20.870  1.00 87.94           H
ATOM   2350  CB  LEU A 162      -7.178  10.177 -22.549  1.00 87.94           C
ATOM   2351 1HB  LEU A 162      -6.989   9.360 -23.246  1.00 87.94           H
ATOM   2352 2HB  LEU A 162      -7.700  10.956 -23.105  1.00 87.94           H
ATOM   2353  CG  LEU A 162      -5.831  10.736 -22.085  1.00 87.94           C
ATOM   2354  HG  LEU A 162      -6.017  11.464 -21.296  1.00 87.94           H
ATOM   2355  CD1 LEU A 162      -4.958   9.633 -21.485  1.00 87.94           C
ATOM   2356 1HD1 LEU A 162      -5.467   9.192 -20.628  1.00 87.94           H
ATOM   2357 2HD1 LEU A 162      -4.777   8.863 -22.236  1.00 87.94           H
ATOM   2358 3HD1 LEU A 162      -4.006  10.057 -21.163  1.00 87.94           H
ATOM   2359  CD2 LEU A 162      -5.122  11.473 -23.223  1.00 87.94           C
ATOM   2360 1HD2 LEU A 162      -4.948  10.784 -24.050  1.00 87.94           H
ATOM   2361 2HD2 LEU A 162      -5.745  12.300 -23.564  1.00 87.94           H
ATOM   2362 3HD2 LEU A 162      -4.167  11.860 -22.866  1.00 87.94           H
ATOM   2363  HN  LEU A 162      -9.381   9.129 -23.006  1.00 87.94           H
ATOM   2364  N   LEU A 163      -9.646  11.446 -20.919  1.00 90.15           N
ATOM   2365  CA  LEU A 163     -10.222  12.508 -20.112  1.00 90.15           C
ATOM   2366  C   LEU A 163     -10.730  11.922 -18.793  1.00 90.15           C
ATOM   2367  O   LEU A 163     -10.394  12.419 -17.719  1.00 90.15           O
ATOM   2368  HA  LEU A 163      -9.426  13.218 -19.890  1.00 90.15           H
ATOM   2369  CB  LEU A 163     -11.293  13.261 -20.904  1.00 90.15           C
ATOM   2370 1HB  LEU A 163     -10.860  13.579 -21.852  1.00 90.15           H
ATOM   2371 2HB  LEU A 163     -12.099  12.565 -21.139  1.00 90.15           H
ATOM   2372  CG  LEU A 163     -11.900  14.485 -20.215  1.00 90.15           C
ATOM   2373  HG  LEU A 163     -12.232  14.188 -19.221  1.00 90.15           H
ATOM   2374  CD1 LEU A 163     -10.853  15.586 -20.032  1.00 90.15           C
ATOM   2375 1HD1 LEU A 163     -10.034  15.210 -19.419  1.00 90.15           H
ATOM   2376 2HD1 LEU A 163     -10.468  15.887 -21.007  1.00 90.15           H
ATOM   2377 3HD1 LEU A 163     -11.310  16.444 -19.541  1.00 90.15           H
ATOM   2378  CD2 LEU A 163     -13.131  14.986 -20.972  1.00 90.15           C
ATOM   2379 1HD2 LEU A 163     -12.847  15.261 -21.988  1.00 90.15           H
ATOM   2380 2HD2 LEU A 163     -13.882  14.197 -21.007  1.00 90.15           H
ATOM   2381 3HD2 LEU A 163     -13.543  15.857 -20.461  1.00 90.15           H
ATOM   2382  HN  LEU A 163     -10.102  11.285 -21.794  1.00 90.15           H
ATOM   2383  N   TYR A 164     -11.531  10.874 -18.918  1.00 90.73           N
ATOM   2384  CA  TYR A 164     -12.098  10.222 -17.749  1.00 90.73           C
ATOM   2385  C   TYR A 164     -10.996   9.686 -16.833  1.00 90.73           C
ATOM   2386  O   TYR A 164     -11.147   9.681 -15.612  1.00 90.73           O
ATOM   2387  HA  TYR A 164     -12.686  10.960 -17.204  1.00 90.73           H
ATOM   2388  CB  TYR A 164     -12.920   9.046 -18.280  1.00 90.73           C
ATOM   2389 1HB  TYR A 164     -12.317   8.487 -18.994  1.00 90.73           H
ATOM   2390 2HB  TYR A 164     -13.144   8.371 -17.454  1.00 90.73           H
ATOM   2391  CG  TYR A 164     -14.231   9.457 -18.953  1.00 90.73           C
ATOM   2392  CD1 TYR A 164     -15.080  10.347 -18.326  1.00 90.73           C
ATOM   2393  HD1 TYR A 164     -14.816  10.756 -17.351  1.00 90.73           H
ATOM   2394  CD2 TYR A 164     -14.565   8.938 -20.187  1.00 90.73           C
ATOM   2395  HD2 TYR A 164     -13.895   8.236 -20.683  1.00 90.73           H
ATOM   2396  CE1 TYR A 164     -16.313  10.734 -18.959  1.00 90.73           C
ATOM   2397  HE1 TYR A 164     -16.993  11.435 -18.475  1.00 90.73           H
ATOM   2398  CE2 TYR A 164     -15.799   9.325 -20.821  1.00 90.73           C
ATOM   2399  HE2 TYR A 164     -16.075   8.923 -21.796  1.00 90.73           H
ATOM   2400  CZ  TYR A 164     -16.612  10.204 -20.176  1.00 90.73           C
ATOM   2401  OH  TYR A 164     -17.777  10.569 -20.774  1.00 90.73           O
ATOM   2402  HH  TYR A 164     -18.281  11.202 -20.185  1.00 90.73           H
ATOM   2403  HN  TYR A 164     -11.794  10.472 -19.795  1.00 90.73           H
ATOM   2404  N   SER A 165      -9.912   9.248 -17.457  1.00 91.70           N
ATOM   2405  CA  SER A 165      -8.792   8.696 -16.714  1.00 91.70           C
ATOM   2406  C   SER A 165      -8.221   9.752 -15.766  1.00 91.70           C
ATOM   2407  O   SER A 165      -7.780   9.429 -14.664  1.00 91.70           O
ATOM   2408  HA  SER A 165      -9.205   7.859 -16.150  1.00 91.70           H
ATOM   2409  CB  SER A 165      -7.702   8.185 -17.658  1.00 91.70           C
ATOM   2410 1HB  SER A 165      -7.060   7.484 -17.126  1.00 91.70           H
ATOM   2411 2HB  SER A 165      -8.162   7.636 -18.480  1.00 91.70           H
ATOM   2412  OG  SER A 165      -6.911   9.248 -18.183  1.00 91.70           O
ATOM   2413  HG  SER A 165      -7.448  10.090 -18.216  1.00 91.70           H
ATOM   2414  HN  SER A 165      -9.793   9.265 -18.450  1.00 91.70           H
ATOM   2415  N   LYS A 166      -8.249  10.993 -16.229  1.00 93.84           N
ATOM   2416  CA  LYS A 166      -7.752  12.101 -15.431  1.00 93.84           C
ATOM   2417  C   LYS A 166      -8.660  12.296 -14.215  1.00 93.84           C
ATOM   2418  O   LYS A 166      -8.178  12.430 -13.091  1.00 93.84           O
ATOM   2419  HA  LYS A 166      -6.757  11.829 -15.079  1.00 93.84           H
ATOM   2420  CB  LYS A 166      -7.600  13.356 -16.293  1.00 93.84           C
ATOM   2421 1HB  LYS A 166      -8.531  13.552 -16.825  1.00 93.84           H
ATOM   2422 2HB  LYS A 166      -7.412  14.220 -15.654  1.00 93.84           H
ATOM   2423  CG  LYS A 166      -6.456  13.198 -17.296  1.00 93.84           C
ATOM   2424 1HG  LYS A 166      -5.525  13.004 -16.764  1.00 93.84           H
ATOM   2425 2HG  LYS A 166      -6.644  12.334 -17.934  1.00 93.84           H
ATOM   2426  CD  LYS A 166      -6.305  14.452 -18.159  1.00 93.84           C
ATOM   2427 1HD  LYS A 166      -7.219  14.617 -18.730  1.00 93.84           H
ATOM   2428 2HD  LYS A 166      -6.169  15.324 -17.519  1.00 93.84           H
ATOM   2429  CE  LYS A 166      -5.117  14.322 -19.113  1.00 93.84           C
ATOM   2430 1HE  LYS A 166      -4.214  14.085 -18.549  1.00 93.84           H
ATOM   2431 2HE  LYS A 166      -5.287  13.497 -19.805  1.00 93.84           H
ATOM   2432  NZ  LYS A 166      -4.919  15.578 -19.870  1.00 93.84           N
ATOM   2433 1HZ  LYS A 166      -4.139  15.470 -20.508  1.00 93.84           H
ATOM   2434 2HZ  LYS A 166      -5.759  15.791 -20.396  1.00 93.84           H
ATOM   2435 3HZ  LYS A 166      -4.725  16.335 -19.224  1.00 93.84           H
ATOM   2436  HN  LYS A 166      -8.602  11.246 -17.130  1.00 93.84           H
ATOM   2437  N   MET A 167      -9.958  12.306 -14.481  1.00 95.03           N
ATOM   2438  CA  MET A 167     -10.936  12.518 -13.428  1.00 95.03           C
ATOM   2439  C   MET A 167     -10.859  11.408 -12.377  1.00 95.03           C
ATOM   2440  O   MET A 167     -10.880  11.681 -11.178  1.00 95.03           O
ATOM   2441  HA  MET A 167     -10.677  13.475 -12.975  1.00 95.03           H
ATOM   2442  CB  MET A 167     -12.340  12.550 -14.034  1.00 95.03           C
ATOM   2443 1HB  MET A 167     -12.520  11.633 -14.594  1.00 95.03           H
ATOM   2444 2HB  MET A 167     -13.083  12.588 -13.237  1.00 95.03           H
ATOM   2445  CG  MET A 167     -12.511  13.759 -14.956  1.00 95.03           C
ATOM   2446 1HG  MET A 167     -12.325  14.679 -14.402  1.00 95.03           H
ATOM   2447 2HG  MET A 167     -11.778  13.719 -15.762  1.00 95.03           H
ATOM   2448  SD  MET A 167     -14.162  13.781 -15.634  1.00 95.03           S
ATOM   2449  CE  MET A 167     -15.069  14.393 -14.224  1.00 95.03           C
ATOM   2450 1HE  MET A 167     -14.943  13.708 -13.386  1.00 95.03           H
ATOM   2451 2HE  MET A 167     -14.690  15.377 -13.948  1.00 95.03           H
ATOM   2452 3HE  MET A 167     -16.126  14.468 -14.477  1.00 95.03           H
ATOM   2453  HN  MET A 167     -10.342  12.174 -15.394  1.00 95.03           H
ATOM   2454  N   VAL A 168     -10.771  10.179 -12.866  1.00 95.12           N
ATOM   2455  CA  VAL A 168     -10.738   9.024 -11.985  1.00 95.12           C
ATOM   2456  C   VAL A 168      -9.515   9.121 -11.071  1.00 95.12           C
ATOM   2457  O   VAL A 168      -9.608   8.856  -9.873  1.00 95.12           O
ATOM   2458  HA  VAL A 168     -11.638   9.053 -11.371  1.00 95.12           H
ATOM   2459  CB  VAL A 168     -10.767   7.736 -12.810  1.00 95.12           C
ATOM   2460  HB  VAL A 168     -10.002   7.815 -13.582  1.00 95.12           H
ATOM   2461  CG1 VAL A 168     -10.435   6.521 -11.941  1.00 95.12           C
ATOM   2462 1HG1 VAL A 168      -9.439   6.640 -11.515  1.00 95.12           H
ATOM   2463 2HG1 VAL A 168     -11.167   6.438 -11.138  1.00 95.12           H
ATOM   2464 3HG1 VAL A 168     -10.463   5.619 -12.553  1.00 95.12           H
ATOM   2465  CG2 VAL A 168     -12.119   7.561 -13.504  1.00 95.12           C
ATOM   2466 1HG2 VAL A 168     -12.909   7.514 -12.755  1.00 95.12           H
ATOM   2467 2HG2 VAL A 168     -12.299   8.406 -14.169  1.00 95.12           H
ATOM   2468 3HG2 VAL A 168     -12.113   6.637 -14.084  1.00 95.12           H
ATOM   2469  HN  VAL A 168     -10.723   9.968 -13.842  1.00 95.12           H
ATOM   2470  N   CYS A 169      -8.396   9.500 -11.670  1.00 95.36           N
ATOM   2471  CA  CYS A 169      -7.155   9.633 -10.925  1.00 95.36           C
ATOM   2472  C   CYS A 169      -7.384  10.626  -9.784  1.00 95.36           C
ATOM   2473  O   CYS A 169      -7.023  10.356  -8.639  1.00 95.36           O
ATOM   2474  HA  CYS A 169      -6.917   8.643 -10.535  1.00 95.36           H
ATOM   2475  CB  CYS A 169      -5.996  10.059 -11.828  1.00 95.36           C
ATOM   2476 1HB  CYS A 169      -6.304  10.891 -12.461  1.00 95.36           H
ATOM   2477 2HB  CYS A 169      -5.162  10.411 -11.221  1.00 95.36           H
ATOM   2478  SG  CYS A 169      -5.461   8.650 -12.866  1.00 95.36           S
ATOM   2479  HG  CYS A 169      -6.447   8.748 -13.753  1.00 95.36           H
ATOM   2480  HN  CYS A 169      -8.329   9.715 -12.644  1.00 95.36           H
ATOM   2481  N   PHE A 170      -7.984  11.754 -10.135  1.00 96.43           N
ATOM   2482  CA  PHE A 170      -8.234  12.803  -9.161  1.00 96.43           C
ATOM   2483  C   PHE A 170      -9.125  12.297  -8.025  1.00 96.43           C
ATOM   2484  O   PHE A 170      -8.835  12.529  -6.853  1.00 96.43           O
ATOM   2485  HA  PHE A 170      -7.268  13.104  -8.756  1.00 96.43           H
ATOM   2486  CB  PHE A 170      -8.957  13.933  -9.897  1.00 96.43           C
ATOM   2487 1HB  PHE A 170      -8.351  14.246 -10.747  1.00 96.43           H
ATOM   2488 2HB  PHE A 170      -9.895  13.549 -10.298  1.00 96.43           H
ATOM   2489  CG  PHE A 170      -9.255  15.153  -9.023  1.00 96.43           C
ATOM   2490  CD1 PHE A 170     -10.495  15.322  -8.490  1.00 96.43           C
ATOM   2491  HD1 PHE A 170     -11.276  14.587  -8.684  1.00 96.43           H
ATOM   2492  CD2 PHE A 170      -8.280  16.070  -8.781  1.00 96.43           C
ATOM   2493  HD2 PHE A 170      -7.287  15.935  -9.209  1.00 96.43           H
ATOM   2494  CE1 PHE A 170     -10.771  16.454  -7.679  1.00 96.43           C
ATOM   2495  HE1 PHE A 170     -11.764  16.589  -7.252  1.00 96.43           H
ATOM   2496  CE2 PHE A 170      -8.556  17.203  -7.970  1.00 96.43           C
ATOM   2497  HE2 PHE A 170      -7.775  17.938  -7.776  1.00 96.43           H
ATOM   2498  CZ  PHE A 170      -9.796  17.371  -7.437  1.00 96.43           C
ATOM   2499  HZ  PHE A 170     -10.008  18.241  -6.814  1.00 96.43           H
ATOM   2500  HN  PHE A 170      -8.297  11.956 -11.063  1.00 96.43           H
ATOM   2501  N   THR A 171     -10.192  11.614  -8.413  1.00 96.60           N
ATOM   2502  CA  THR A 171     -11.137  11.088  -7.443  1.00 96.60           C
ATOM   2503  C   THR A 171     -10.435  10.125  -6.483  1.00 96.60           C
ATOM   2504  O   THR A 171     -10.720  10.119  -5.286  1.00 96.60           O
ATOM   2505  HA  THR A 171     -11.514  11.918  -6.845  1.00 96.60           H
ATOM   2506  CB  THR A 171     -12.294  10.445  -8.211  1.00 96.60           C
ATOM   2507  HB  THR A 171     -11.958   9.560  -8.751  1.00 96.60           H
ATOM   2508  OG1 THR A 171     -12.805  11.502  -9.019  1.00 96.60           O
ATOM   2509  HG1 THR A 171     -13.250  11.126  -9.832  1.00 96.60           H
ATOM   2510  CG2 THR A 171     -13.466  10.072  -7.300  1.00 96.60           C
ATOM   2511 1HG2 THR A 171     -13.845  10.970  -6.811  1.00 96.60           H
ATOM   2512 2HG2 THR A 171     -13.128   9.362  -6.545  1.00 96.60           H
ATOM   2513 3HG2 THR A 171     -14.259   9.620  -7.895  1.00 96.60           H
ATOM   2514  HN  THR A 171     -10.415  11.420  -9.369  1.00 96.60           H
ATOM   2515  N   ILE A 172      -9.532   9.335  -7.044  1.00 95.72           N
ATOM   2516  CA  ILE A 172      -8.823   8.335  -6.262  1.00 95.72           C
ATOM   2517  C   ILE A 172      -7.988   9.033  -5.187  1.00 95.72           C
ATOM   2518  O   ILE A 172      -7.989   8.619  -4.029  1.00 95.72           O
ATOM   2519  HA  ILE A 172      -9.572   7.715  -5.769  1.00 95.72           H
ATOM   2520  CB  ILE A 172      -8.008   7.419  -7.177  1.00 95.72           C
ATOM   2521  HB  ILE A 172      -7.506   8.038  -7.921  1.00 95.72           H
ATOM   2522  CG1 ILE A 172      -8.917   6.450  -7.935  1.00 95.72           C
ATOM   2523 1HG1 ILE A 172      -9.364   5.744  -7.236  1.00 95.72           H
ATOM   2524 2HG1 ILE A 172      -9.735   7.001  -8.399  1.00 95.72           H
ATOM   2525  CG2 ILE A 172      -6.919   6.687  -6.390  1.00 95.72           C
ATOM   2526 1HG2 ILE A 172      -6.247   7.416  -5.935  1.00 95.72           H
ATOM   2527 2HG2 ILE A 172      -7.380   6.082  -5.609  1.00 95.72           H
ATOM   2528 3HG2 ILE A 172      -6.354   6.043  -7.064  1.00 95.72           H
ATOM   2529  CD1 ILE A 172      -8.135   5.689  -9.007  1.00 95.72           C
ATOM   2530 1HD1 ILE A 172      -7.709   6.397  -9.718  1.00 95.72           H
ATOM   2531 2HD1 ILE A 172      -7.332   5.120  -8.536  1.00 95.72           H
ATOM   2532 3HD1 ILE A 172      -8.805   5.007  -9.530  1.00 95.72           H
ATOM   2533  HN  ILE A 172      -9.283   9.369  -8.012  1.00 95.72           H
ATOM   2534  N   TRP A 173      -7.295  10.081  -5.609  1.00 96.51           N
ATOM   2535  CA  TRP A 173      -6.403  10.798  -4.714  1.00 96.51           C
ATOM   2536  C   TRP A 173      -7.239  11.358  -3.562  1.00 96.51           C
ATOM   2537  O   TRP A 173      -6.869  11.220  -2.397  1.00 96.51           O
ATOM   2538  HA  TRP A 173      -5.671  10.085  -4.332  1.00 96.51           H
ATOM   2539  CB  TRP A 173      -5.622  11.877  -5.466  1.00 96.51           C
ATOM   2540 1HB  TRP A 173      -6.283  12.348  -6.194  1.00 96.51           H
ATOM   2541 2HB  TRP A 173      -5.322  12.652  -4.760  1.00 96.51           H
ATOM   2542  CG  TRP A 173      -4.379  11.356  -6.189  1.00 96.51           C
ATOM   2543  CD1 TRP A 173      -4.176  11.251  -7.510  1.00 96.51           C
ATOM   2544  HD1 TRP A 173      -4.906  11.537  -8.267  1.00 96.51           H
ATOM   2545  CD2 TRP A 173      -3.167  10.871  -5.575  1.00 96.51           C
ATOM   2546  NE1 TRP A 173      -2.927  10.736  -7.790  1.00 96.51           N
ATOM   2547  HE1 TRP A 173      -2.547  10.565  -8.699  1.00 96.51           H
ATOM   2548  CE2 TRP A 173      -2.294  10.497  -6.576  1.00 96.51           C
ATOM   2549  CE3 TRP A 173      -2.819  10.752  -4.218  1.00 96.51           C
ATOM   2550  HE3 TRP A 173      -3.491  11.040  -3.409  1.00 96.51           H
ATOM   2551  CZ2 TRP A 173      -1.017   9.979  -6.326  1.00 96.51           C
ATOM   2552  HZ2 TRP A 173      -0.346   9.691  -7.135  1.00 96.51           H
ATOM   2553  CZ3 TRP A 173      -1.540  10.232  -3.985  1.00 96.51           C
ATOM   2554  HZ3 TRP A 173      -1.221  10.119  -2.949  1.00 96.51           H
ATOM   2555  CH2 TRP A 173      -0.650   9.851  -4.981  1.00 96.51           C
ATOM   2556  HH2 TRP A 173       0.330   9.454  -4.717  1.00 96.51           H
ATOM   2557  HN  TRP A 173      -7.335  10.440  -6.542  1.00 96.51           H
ATOM   2558  N   VAL A 174      -8.352  11.977  -3.927  1.00 96.57           N
ATOM   2559  CA  VAL A 174      -9.206  12.623  -2.945  1.00 96.57           C
ATOM   2560  C   VAL A 174      -9.714  11.577  -1.951  1.00 96.57           C
ATOM   2561  O   VAL A 174      -9.701  11.806  -0.742  1.00 96.57           O
ATOM   2562  HA  VAL A 174      -8.598  13.351  -2.408  1.00 96.57           H
ATOM   2563  CB  VAL A 174     -10.336  13.377  -3.649  1.00 96.57           C
ATOM   2564  HB  VAL A 174     -10.837  12.679  -4.320  1.00 96.57           H
ATOM   2565  CG1 VAL A 174     -11.369  13.883  -2.640  1.00 96.57           C
ATOM   2566 1HG1 VAL A 174     -11.796  13.037  -2.102  1.00 96.57           H
ATOM   2567 2HG1 VAL A 174     -10.886  14.558  -1.933  1.00 96.57           H
ATOM   2568 3HG1 VAL A 174     -12.161  14.415  -3.167  1.00 96.57           H
ATOM   2569  CG2 VAL A 174      -9.784  14.527  -4.493  1.00 96.57           C
ATOM   2570 1HG2 VAL A 174      -9.247  15.225  -3.851  1.00 96.57           H
ATOM   2571 2HG2 VAL A 174      -9.105  14.131  -5.248  1.00 96.57           H
ATOM   2572 3HG2 VAL A 174     -10.609  15.046  -4.983  1.00 96.57           H
ATOM   2573  HN  VAL A 174      -8.671  12.042  -4.872  1.00 96.57           H
ATOM   2574  N   LEU A 175     -10.149  10.451  -2.497  1.00 94.96           N
ATOM   2575  CA  LEU A 175     -10.779   9.421  -1.687  1.00 94.96           C
ATOM   2576  C   LEU A 175      -9.743   8.824  -0.733  1.00 94.96           C
ATOM   2577  O   LEU A 175     -10.033   8.600   0.442  1.00 94.96           O
ATOM   2578  HA  LEU A 175     -11.558   9.902  -1.095  1.00 94.96           H
ATOM   2579  CB  LEU A 175     -11.465   8.384  -2.579  1.00 94.96           C
ATOM   2580 1HB  LEU A 175     -12.092   8.910  -3.298  1.00 94.96           H
ATOM   2581 2HB  LEU A 175     -10.697   7.860  -3.148  1.00 94.96           H
ATOM   2582  CG  LEU A 175     -12.324   7.344  -1.858  1.00 94.96           C
ATOM   2583  HG  LEU A 175     -12.402   7.632  -0.809  1.00 94.96           H
ATOM   2584  CD1 LEU A 175     -13.745   7.317  -2.426  1.00 94.96           C
ATOM   2585 1HD1 LEU A 175     -14.204   8.298  -2.301  1.00 94.96           H
ATOM   2586 2HD1 LEU A 175     -13.707   7.066  -3.486  1.00 94.96           H
ATOM   2587 3HD1 LEU A 175     -14.334   6.570  -1.896  1.00 94.96           H
ATOM   2588  CD2 LEU A 175     -11.665   5.964  -1.899  1.00 94.96           C
ATOM   2589 1HD2 LEU A 175     -11.537   5.653  -2.936  1.00 94.96           H
ATOM   2590 2HD2 LEU A 175     -10.692   6.011  -1.411  1.00 94.96           H
ATOM   2591 3HD2 LEU A 175     -12.297   5.243  -1.379  1.00 94.96           H
ATOM   2592  HN  LEU A 175     -10.077  10.237  -3.471  1.00 94.96           H
ATOM   2593  N   ALA A 176      -8.558   8.583  -1.273  1.00 94.70           N
ATOM   2594  CA  ALA A 176      -7.490   7.979  -0.494  1.00 94.70           C
ATOM   2595  C   ALA A 176      -7.127   8.903   0.670  1.00 94.70           C
ATOM   2596  O   ALA A 176      -6.857   8.438   1.776  1.00 94.70           O
ATOM   2597  HA  ALA A 176      -7.863   7.036  -0.095  1.00 94.70           H
ATOM   2598  CB  ALA A 176      -6.294   7.691  -1.405  1.00 94.70           C
ATOM   2599 1HB  ALA A 176      -6.598   7.007  -2.197  1.00 94.70           H
ATOM   2600 2HB  ALA A 176      -5.940   8.623  -1.845  1.00 94.70           H
ATOM   2601 3HB  ALA A 176      -5.494   7.237  -0.820  1.00 94.70           H
ATOM   2602  HN  ALA A 176      -8.322   8.793  -2.222  1.00 94.70           H
ATOM   2603  N   ALA A 177      -7.132  10.196   0.380  1.00 94.94           N
ATOM   2604  CA  ALA A 177      -6.776  11.188   1.380  1.00 94.94           C
ATOM   2605  C   ALA A 177      -7.788  11.136   2.527  1.00 94.94           C
ATOM   2606  O   ALA A 177      -7.407  11.141   3.696  1.00 94.94           O
ATOM   2607  HA  ALA A 177      -5.789  10.932   1.766  1.00 94.94           H
ATOM   2608  CB  ALA A 177      -6.706  12.570   0.727  1.00 94.94           C
ATOM   2609 1HB  ALA A 177      -5.952  12.562  -0.060  1.00 94.94           H
ATOM   2610 2HB  ALA A 177      -7.677  12.819   0.298  1.00 94.94           H
ATOM   2611 3HB  ALA A 177      -6.439  13.314   1.478  1.00 94.94           H
ATOM   2612  HN  ALA A 177      -7.373  10.568  -0.516  1.00 94.94           H
ATOM   2613  N   ALA A 178      -9.058  11.088   2.151  1.00 95.00           N
ATOM   2614  CA  ALA A 178     -10.130  11.123   3.131  1.00 95.00           C
ATOM   2615  C   ALA A 178     -10.024   9.897   4.040  1.00 95.00           C
ATOM   2616  O   ALA A 178     -10.289   9.983   5.238  1.00 95.00           O
ATOM   2617  HA  ALA A 178     -10.001  12.022   3.732  1.00 95.00           H
ATOM   2618  CB  ALA A 178     -11.478  11.200   2.411  1.00 95.00           C
ATOM   2619 1HB  ALA A 178     -11.513  12.103   1.802  1.00 95.00           H
ATOM   2620 2HB  ALA A 178     -11.599  10.326   1.772  1.00 95.00           H
ATOM   2621 3HB  ALA A 178     -12.282  11.226   3.147  1.00 95.00           H
ATOM   2622  HN  ALA A 178      -9.357  11.026   1.199  1.00 95.00           H
ATOM   2623  N   LEU A 179      -9.637   8.783   3.436  1.00 92.88           N
ATOM   2624  CA  LEU A 179      -9.579   7.522   4.155  1.00 92.88           C
ATOM   2625  C   LEU A 179      -8.394   7.545   5.122  1.00 92.88           C
ATOM   2626  O   LEU A 179      -8.268   6.670   5.978  1.00 92.88           O
ATOM   2627  HA  LEU A 179     -10.497   7.436   4.737  1.00 92.88           H
ATOM   2628  CB  LEU A 179      -9.551   6.347   3.176  1.00 92.88           C
ATOM   2629 1HB  LEU A 179      -8.744   6.513   2.463  1.00 92.88           H
ATOM   2630 2HB  LEU A 179      -9.305   5.442   3.732  1.00 92.88           H
ATOM   2631  CG  LEU A 179     -10.842   6.096   2.393  1.00 92.88           C
ATOM   2632  HG  LEU A 179     -11.077   6.996   1.825  1.00 92.88           H
ATOM   2633  CD1 LEU A 179     -10.658   4.961   1.384  1.00 92.88           C
ATOM   2634 1HD1 LEU A 179      -9.868   5.224   0.680  1.00 92.88           H
ATOM   2635 2HD1 LEU A 179     -10.386   4.046   1.911  1.00 92.88           H
ATOM   2636 3HD1 LEU A 179     -11.590   4.803   0.841  1.00 92.88           H
ATOM   2637  CD2 LEU A 179     -12.016   5.838   3.339  1.00 92.88           C
ATOM   2638 1HD2 LEU A 179     -11.803   4.962   3.952  1.00 92.88           H
ATOM   2639 2HD2 LEU A 179     -12.161   6.705   3.983  1.00 92.88           H
ATOM   2640 3HD2 LEU A 179     -12.920   5.662   2.756  1.00 92.88           H
ATOM   2641  HN  LEU A 179      -9.366   8.734   2.474  1.00 92.88           H
ATOM   2642  N   CYS A 180      -7.553   8.555   4.954  1.00 93.92           N
ATOM   2643  CA  CYS A 180      -6.336   8.656   5.741  1.00 93.92           C
ATOM   2644  C   CYS A 180      -6.577   9.658   6.872  1.00 93.92           C
ATOM   2645  O   CYS A 180      -5.660   9.982   7.625  1.00 93.92           O
ATOM   2646  HA  CYS A 180      -6.139   7.661   6.140  1.00 93.92           H
ATOM   2647  CB  CYS A 180      -5.135   9.047   4.878  1.00 93.92           C
ATOM   2648 1HB  CYS A 180      -5.339   9.985   4.360  1.00 93.92           H
ATOM   2649 2HB  CYS A 180      -4.262   9.215   5.509  1.00 93.92           H
ATOM   2650  SG  CYS A 180      -4.781   7.726   3.662  1.00 93.92           S
ATOM   2651  HG  CYS A 180      -5.875   7.915   2.930  1.00 93.92           H
ATOM   2652  HN  CYS A 180      -7.693   9.295   4.295  1.00 93.92           H
ATOM   2653  N   ILE A 181      -7.816  10.120   6.956  1.00 94.41           N
ATOM   2654  CA  ILE A 181      -8.180  11.105   7.960  1.00 94.41           C
ATOM   2655  C   ILE A 181      -7.860  10.553   9.351  1.00 94.41           C
ATOM   2656  O   ILE A 181      -7.236  11.232  10.164  1.00 94.41           O
ATOM   2657  HA  ILE A 181      -7.565  11.989   7.790  1.00 94.41           H
ATOM   2658  CB  ILE A 181      -9.640  11.530   7.789  1.00 94.41           C
ATOM   2659  HB  ILE A 181     -10.235  10.638   7.596  1.00 94.41           H
ATOM   2660  CG1 ILE A 181      -9.804  12.452   6.579  1.00 94.41           C
ATOM   2661 1HG1 ILE A 181      -9.271  13.387   6.754  1.00 94.41           H
ATOM   2662 2HG1 ILE A 181      -9.354  11.989   5.700  1.00 94.41           H
ATOM   2663  CG2 ILE A 181     -10.180  12.166   9.071  1.00 94.41           C
ATOM   2664 1HG2 ILE A 181     -10.120  11.446   9.887  1.00 94.41           H
ATOM   2665 2HG2 ILE A 181      -9.587  13.046   9.319  1.00 94.41           H
ATOM   2666 3HG2 ILE A 181     -11.220  12.459   8.922  1.00 94.41           H
ATOM   2667  CD1 ILE A 181     -11.281  12.744   6.308  1.00 94.41           C
ATOM   2668 1HD1 ILE A 181     -11.806  11.810   6.109  1.00 94.41           H
ATOM   2669 2HD1 ILE A 181     -11.721  13.229   7.180  1.00 94.41           H
ATOM   2670 3HD1 ILE A 181     -11.369  13.402   5.443  1.00 94.41           H
ATOM   2671  HN  ILE A 181      -8.562   9.833   6.355  1.00 94.41           H
ATOM   2672  N   PRO A 182      -8.279   9.315   9.648  1.00 92.33           N
ATOM   2673  CA  PRO A 182      -8.093   8.757  10.989  1.00 92.33           C
ATOM   2674  C   PRO A 182      -6.648   8.843  11.454  1.00 92.33           C
ATOM   2675  O   PRO A 182      -6.379   9.243  12.586  1.00 92.33           O
ATOM   2676  HA  PRO A 182      -8.661   9.335  11.718  1.00 92.33           H
ATOM   2677  CB  PRO A 182      -8.557   7.306  10.846  1.00 92.33           C
ATOM   2678 1HB  PRO A 182      -7.729   6.642  10.598  1.00 92.33           H
ATOM   2679 2HB  PRO A 182      -8.998   6.933  11.771  1.00 92.33           H
ATOM   2680  CG  PRO A 182      -9.582   7.373   9.720  1.00 92.33           C
ATOM   2681 1HG  PRO A 182      -9.745   6.398   9.263  1.00 92.33           H
ATOM   2682 2HG  PRO A 182     -10.555   7.711  10.078  1.00 92.33           H
ATOM   2683  CD  PRO A 182      -8.957   8.362   8.750  1.00 92.33           C
ATOM   2684 1HD  PRO A 182      -8.251   7.876   8.076  1.00 92.33           H
ATOM   2685 2HD  PRO A 182      -9.707   8.847   8.126  1.00 92.33           H
ATOM   2686  N   GLU A 183      -5.748   8.462  10.560  1.00 92.67           N
ATOM   2687  CA  GLU A 183      -4.331   8.452  10.881  1.00 92.67           C
ATOM   2688  C   GLU A 183      -3.865   9.856  11.271  1.00 92.67           C
ATOM   2689  O   GLU A 183      -3.071  10.016  12.197  1.00 92.67           O
ATOM   2690  HA  GLU A 183      -4.232   7.780  11.733  1.00 92.67           H
ATOM   2691  CB  GLU A 183      -3.508   7.906   9.713  1.00 92.67           C
ATOM   2692 1HB  GLU A 183      -3.899   8.297   8.773  1.00 92.67           H
ATOM   2693 2HB  GLU A 183      -2.453   8.134   9.868  1.00 92.67           H
ATOM   2694  CG  GLU A 183      -3.613   6.382   9.633  1.00 92.67           C
ATOM   2695 1HG  GLU A 183      -2.846   5.996   8.962  1.00 92.67           H
ATOM   2696 2HG  GLU A 183      -3.424   5.949  10.615  1.00 92.67           H
ATOM   2697  CD  GLU A 183      -4.995   5.952   9.138  1.00 92.67           C
ATOM   2698  OE1 GLU A 183      -5.309   4.754   9.301  1.00 92.67           O
ATOM   2699  OE2 GLU A 183      -5.707   6.833   8.608  1.00 92.67           O
ATOM   2700  HN  GLU A 183      -5.973   8.165   9.632  1.00 92.67           H
ATOM   2701  N   ILE A 184      -4.379  10.839  10.545  1.00 94.15           N
ATOM   2702  CA  ILE A 184      -3.908  12.205  10.695  1.00 94.15           C
ATOM   2703  C   ILE A 184      -4.344  12.743  12.059  1.00 94.15           C
ATOM   2704  O   ILE A 184      -3.620  13.516  12.685  1.00 94.15           O
ATOM   2705  HA  ILE A 184      -2.819  12.181  10.665  1.00 94.15           H
ATOM   2706  CB  ILE A 184      -4.374  13.064   9.517  1.00 94.15           C
ATOM   2707  HB  ILE A 184      -5.455  12.959   9.425  1.00 94.15           H
ATOM   2708  CG1 ILE A 184      -3.759  12.576   8.205  1.00 94.15           C
ATOM   2709 1HG1 ILE A 184      -2.688  12.782   8.202  1.00 94.15           H
ATOM   2710 2HG1 ILE A 184      -3.875  11.495   8.124  1.00 94.15           H
ATOM   2711  CG2 ILE A 184      -4.084  14.545   9.771  1.00 94.15           C
ATOM   2712 1HG2 ILE A 184      -4.609  14.870  10.669  1.00 94.15           H
ATOM   2713 2HG2 ILE A 184      -3.012  14.687   9.905  1.00 94.15           H
ATOM   2714 3HG2 ILE A 184      -4.425  15.133   8.919  1.00 94.15           H
ATOM   2715  CD1 ILE A 184      -4.418  13.257   7.003  1.00 94.15           C
ATOM   2716 1HD1 ILE A 184      -5.483  13.028   6.996  1.00 94.15           H
ATOM   2717 2HD1 ILE A 184      -4.278  14.335   7.075  1.00 94.15           H
ATOM   2718 3HD1 ILE A 184      -3.961  12.891   6.083  1.00 94.15           H
ATOM   2719  HN  ILE A 184      -5.102  10.713   9.866  1.00 94.15           H
ATOM   2720  N   LEU A 185      -5.524  12.313  12.480  1.00 93.46           N
ATOM   2721  CA  LEU A 185      -6.149  12.879  13.664  1.00 93.46           C
ATOM   2722  C   LEU A 185      -5.435  12.354  14.911  1.00 93.46           C
ATOM   2723  O   LEU A 185      -5.052  13.131  15.785  1.00 93.46           O
ATOM   2724  HA  LEU A 185      -6.015  13.960  13.618  1.00 93.46           H
ATOM   2725  CB  LEU A 185      -7.654  12.609  13.657  1.00 93.46           C
ATOM   2726 1HB  LEU A 185      -7.812  11.548  13.460  1.00 93.46           H
ATOM   2727 2HB  LEU A 185      -8.044  12.809  14.655  1.00 93.46           H
ATOM   2728  CG  LEU A 185      -8.476  13.414  12.648  1.00 93.46           C
ATOM   2729  HG  LEU A 185      -8.125  13.166  11.646  1.00 93.46           H
ATOM   2730  CD1 LEU A 185      -9.956  13.032  12.716  1.00 93.46           C
ATOM   2731 1HD1 LEU A 185     -10.068  11.971  12.491  1.00 93.46           H
ATOM   2732 2HD1 LEU A 185     -10.337  13.233  13.717  1.00 93.46           H
ATOM   2733 3HD1 LEU A 185     -10.517  13.619  11.989  1.00 93.46           H
ATOM   2734  CD2 LEU A 185      -8.262  14.916  12.842  1.00 93.46           C
ATOM   2735 1HD2 LEU A 185      -8.570  15.200  13.848  1.00 93.46           H
ATOM   2736 2HD2 LEU A 185      -7.208  15.154  12.703  1.00 93.46           H
ATOM   2737 3HD2 LEU A 185      -8.858  15.465  12.112  1.00 93.46           H
ATOM   2738  HN  LEU A 185      -6.051  11.593  12.028  1.00 93.46           H
ATOM   2739  N   TYR A 186      -5.278  11.039  14.955  1.00 92.84           N
ATOM   2740  CA  TYR A 186      -4.954  10.366  16.201  1.00 92.84           C
ATOM   2741  C   TYR A 186      -3.451  10.103  16.307  1.00 92.84           C
ATOM   2742  O   TYR A 186      -2.966   9.665  17.349  1.00 92.84           O
ATOM   2743  HA  TYR A 186      -5.262  11.012  17.023  1.00 92.84           H
ATOM   2744  CB  TYR A 186      -5.692   9.026  16.160  1.00 92.84           C
ATOM   2745 1HB  TYR A 186      -5.369   8.472  15.278  1.00 92.84           H
ATOM   2746 2HB  TYR A 186      -5.403   8.437  17.030  1.00 92.84           H
ATOM   2747  CG  TYR A 186      -7.216   9.155  16.132  1.00 92.84           C
ATOM   2748  CD1 TYR A 186      -7.865   9.875  17.115  1.00 92.84           C
ATOM   2749  HD1 TYR A 186      -7.292  10.352  17.910  1.00 92.84           H
ATOM   2750  CD2 TYR A 186      -7.942   8.552  15.125  1.00 92.84           C
ATOM   2751  HD2 TYR A 186      -7.429   7.984  14.349  1.00 92.84           H
ATOM   2752  CE1 TYR A 186      -9.300   9.998  17.089  1.00 92.84           C
ATOM   2753  HE1 TYR A 186      -9.825  10.563  17.859  1.00 92.84           H
ATOM   2754  CE2 TYR A 186      -9.377   8.674  15.100  1.00 92.84           C
ATOM   2755  HE2 TYR A 186      -9.962   8.203  14.310  1.00 92.84           H
ATOM   2756  CZ  TYR A 186      -9.985   9.391  16.083  1.00 92.84           C
ATOM   2757  OH  TYR A 186     -11.339   9.506  16.058  1.00 92.84           O
ATOM   2758  HH  TYR A 186     -11.644  10.119  16.787  1.00 92.84           H
ATOM   2759  HN  TYR A 186      -5.368  10.439  14.161  1.00 92.84           H
ATOM   2760  N   SER A 187      -2.755  10.382  15.215  1.00 93.28           N
ATOM   2761  CA  SER A 187      -1.305  10.283  15.205  1.00 93.28           C
ATOM   2762  C   SER A 187      -0.699  11.391  16.069  1.00 93.28           C
ATOM   2763  O   SER A 187      -0.891  12.574  15.791  1.00 93.28           O
ATOM   2764  HA  SER A 187      -1.080   9.303  15.627  1.00 93.28           H
ATOM   2765  CB  SER A 187      -0.757  10.362  13.779  1.00 93.28           C
ATOM   2766 1HB  SER A 187      -1.121  11.271  13.301  1.00 93.28           H
ATOM   2767 2HB  SER A 187       0.330  10.432  13.812  1.00 93.28           H
ATOM   2768  OG  SER A 187      -1.136   9.232  12.998  1.00 93.28           O
ATOM   2769  HG  SER A 187      -2.132   9.155  12.968  1.00 93.28           H
ATOM   2770  HN  SER A 187      -3.164  10.670  14.349  1.00 93.28           H
ATOM   2771  N   GLN A 188       0.020  10.969  17.099  1.00 91.45           N
ATOM   2772  CA  GLN A 188       0.796  11.899  17.901  1.00 91.45           C
ATOM   2773  C   GLN A 188       2.057  11.216  18.434  1.00 91.45           C
ATOM   2774  O   GLN A 188       2.202  10.000  18.324  1.00 91.45           O
ATOM   2775  HA  GLN A 188       1.070  12.707  17.223  1.00 91.45           H
ATOM   2776  CB  GLN A 188      -0.045  12.468  19.046  1.00 91.45           C
ATOM   2777 1HB  GLN A 188       0.515  13.251  19.558  1.00 91.45           H
ATOM   2778 2HB  GLN A 188      -0.946  12.932  18.645  1.00 91.45           H
ATOM   2779  CG  GLN A 188      -0.428  11.373  20.043  1.00 91.45           C
ATOM   2780 1HG  GLN A 188      -0.989  10.591  19.531  1.00 91.45           H
ATOM   2781 2HG  GLN A 188       0.473  10.909  20.443  1.00 91.45           H
ATOM   2782  CD  GLN A 188      -1.267  11.943  21.188  1.00 91.45           C
ATOM   2783  OE1 GLN A 188      -1.722  13.074  21.155  1.00 91.45           O
ATOM   2784  NE2 GLN A 188      -1.445  11.098  22.200  1.00 91.45           N
ATOM   2785 1HE2 GLN A 188      -1.044  10.183  22.164  1.00 91.45           H
ATOM   2786 2HE2 GLN A 188      -1.980  11.379  22.997  1.00 91.45           H
ATOM   2787  HN  GLN A 188       0.077  10.013  17.386  1.00 91.45           H
ATOM   2788  N   ILE A 189       2.937  12.029  18.999  1.00 91.35           N
ATOM   2789  CA  ILE A 189       4.131  11.508  19.644  1.00 91.35           C
ATOM   2790  C   ILE A 189       3.820  11.202  21.110  1.00 91.35           C
ATOM   2791  O   ILE A 189       3.259  12.037  21.817  1.00 91.35           O
ATOM   2792  HA  ILE A 189       4.391  10.575  19.144  1.00 91.35           H
ATOM   2793  CB  ILE A 189       5.306  12.468  19.451  1.00 91.35           C
ATOM   2794  HB  ILE A 189       5.030  13.435  19.872  1.00 91.35           H
ATOM   2795  CG1 ILE A 189       5.597  12.688  17.965  1.00 91.35           C
ATOM   2796 1HG1 ILE A 189       5.987  11.770  17.527  1.00 91.35           H
ATOM   2797 2HG1 ILE A 189       4.670  12.923  17.441  1.00 91.35           H
ATOM   2798  CG2 ILE A 189       6.542  11.981  20.211  1.00 91.35           C
ATOM   2799 1HG2 ILE A 189       6.313  11.917  21.275  1.00 91.35           H
ATOM   2800 2HG2 ILE A 189       6.831  10.996  19.842  1.00 91.35           H
ATOM   2801 3HG2 ILE A 189       7.363  12.681  20.057  1.00 91.35           H
ATOM   2802  CD1 ILE A 189       6.603  13.823  17.766  1.00 91.35           C
ATOM   2803 1HD1 ILE A 189       6.199  14.745  18.184  1.00 91.35           H
ATOM   2804 2HD1 ILE A 189       7.536  13.574  18.271  1.00 91.35           H
ATOM   2805 3HD1 ILE A 189       6.792  13.959  16.701  1.00 91.35           H
ATOM   2806  HN  ILE A 189       2.846  13.025  19.021  1.00 91.35           H
ATOM   2807  N   LYS A 190       4.200  10.002  21.524  1.00 88.10           N
ATOM   2808  CA  LYS A 190       4.095   9.625  22.924  1.00 88.10           C
ATOM   2809  C   LYS A 190       5.492   9.336  23.476  1.00 88.10           C
ATOM   2810  O   LYS A 190       6.260   8.590  22.871  1.00 88.10           O
ATOM   2811  HA  LYS A 190       3.681  10.478  23.462  1.00 88.10           H
ATOM   2812  CB  LYS A 190       3.114   8.463  23.094  1.00 88.10           C
ATOM   2813 1HB  LYS A 190       2.158   8.719  22.638  1.00 88.10           H
ATOM   2814 2HB  LYS A 190       3.492   7.584  22.571  1.00 88.10           H
ATOM   2815  CG  LYS A 190       2.907   8.133  24.574  1.00 88.10           C
ATOM   2816 1HG  LYS A 190       3.831   7.733  24.993  1.00 88.10           H
ATOM   2817 2HG  LYS A 190       2.675   9.044  25.124  1.00 88.10           H
ATOM   2818  CD  LYS A 190       1.777   7.118  24.756  1.00 88.10           C
ATOM   2819 1HD  LYS A 190       0.814   7.618  24.652  1.00 88.10           H
ATOM   2820 2HD  LYS A 190       1.830   6.364  23.971  1.00 88.10           H
ATOM   2821  CE  LYS A 190       1.861   6.443  26.126  1.00 88.10           C
ATOM   2822 1HE  LYS A 190       2.904   6.356  26.431  1.00 88.10           H
ATOM   2823 2HE  LYS A 190       1.361   7.059  26.873  1.00 88.10           H
ATOM   2824  NZ  LYS A 190       1.237   5.102  26.083  1.00 88.10           N
ATOM   2825 1HZ  LYS A 190       1.379   4.634  26.971  1.00 88.10           H
ATOM   2826 2HZ  LYS A 190       0.243   5.197  25.905  1.00 88.10           H
ATOM   2827 3HZ  LYS A 190       1.662   4.555  25.342  1.00 88.10           H
ATOM   2828  HN  LYS A 190       4.572   9.295  20.923  1.00 88.10           H
ATOM   2829  N   GLU A 191       5.780   9.944  24.618  1.00 85.30           N
ATOM   2830  CA  GLU A 191       7.046   9.710  25.292  1.00 85.30           C
ATOM   2831  C   GLU A 191       6.884   8.631  26.365  1.00 85.30           C
ATOM   2832  O   GLU A 191       5.985   8.710  27.200  1.00 85.30           O
ATOM   2833  HA  GLU A 191       7.727   9.361  24.516  1.00 85.30           H
ATOM   2834  CB  GLU A 191       7.593  11.005  25.895  1.00 85.30           C
ATOM   2835 1HB  GLU A 191       6.800  11.523  26.434  1.00 85.30           H
ATOM   2836 2HB  GLU A 191       8.462  10.783  26.515  1.00 85.30           H
ATOM   2837  CG  GLU A 191       8.077  11.958  24.800  1.00 85.30           C
ATOM   2838 1HG  GLU A 191       8.822  11.458  24.181  1.00 85.30           H
ATOM   2839 2HG  GLU A 191       7.245  12.220  24.148  1.00 85.30           H
ATOM   2840  CD  GLU A 191       8.679  13.228  25.405  1.00 85.30           C
ATOM   2841  OE1 GLU A 191       9.106  14.089  24.607  1.00 85.30           O
ATOM   2842  OE2 GLU A 191       8.697  13.308  26.653  1.00 85.30           O
ATOM   2843  HN  GLU A 191       5.167  10.584  25.081  1.00 85.30           H
ATOM   2844  N   GLU A 192       7.769   7.646  26.307  1.00 76.74           N
ATOM   2845  CA  GLU A 192       7.715   6.535  27.241  1.00 76.74           C
ATOM   2846  C   GLU A 192       9.124   6.165  27.708  1.00 76.74           C
ATOM   2847  O   GLU A 192       9.967   5.776  26.902  1.00 76.74           O
ATOM   2848  HA  GLU A 192       7.127   6.895  28.085  1.00 76.74           H
ATOM   2849  CB  GLU A 192       7.010   5.329  26.617  1.00 76.74           C
ATOM   2850 1HB  GLU A 192       5.979   5.589  26.377  1.00 76.74           H
ATOM   2851 2HB  GLU A 192       7.577   4.977  25.755  1.00 76.74           H
ATOM   2852  CG  GLU A 192       6.951   4.159  27.601  1.00 76.74           C
ATOM   2853 1HG  GLU A 192       7.772   3.470  27.402  1.00 76.74           H
ATOM   2854 2HG  GLU A 192       7.083   4.527  28.618  1.00 76.74           H
ATOM   2855  CD  GLU A 192       5.618   3.416  27.491  1.00 76.74           C
ATOM   2856  OE1 GLU A 192       5.388   2.532  28.345  1.00 76.74           O
ATOM   2857  OE2 GLU A 192       4.859   3.748  26.555  1.00 76.74           O
ATOM   2858  HN  GLU A 192       8.512   7.601  25.638  1.00 76.74           H
ATOM   2859  N   SER A 193       9.335   6.299  29.009  1.00 72.76           N
ATOM   2860  CA  SER A 193      10.578   5.852  29.615  1.00 72.76           C
ATOM   2861  C   SER A 193      11.768   6.507  28.911  1.00 72.76           C
ATOM   2862  O   SER A 193      12.832   5.901  28.788  1.00 72.76           O
ATOM   2863  HA  SER A 193      10.524   6.175  30.655  1.00 72.76           H
ATOM   2864  CB  SER A 193      10.702   4.328  29.561  1.00 72.76           C
ATOM   2865 1HB  SER A 193      10.827   4.012  28.525  1.00 72.76           H
ATOM   2866 2HB  SER A 193      11.597   4.018  30.099  1.00 72.76           H
ATOM   2867  OG  SER A 193       9.563   3.680  30.120  1.00 72.76           O
ATOM   2868  HG  SER A 193       9.627   2.693  29.977  1.00 72.76           H
ATOM   2869  HN  SER A 193       8.677   6.703  29.644  1.00 72.76           H
ATOM   2870  N   GLY A 194      11.550   7.736  28.467  1.00 76.74           N
ATOM   2871  CA  GLY A 194      12.607   8.500  27.827  1.00 76.74           C
ATOM   2872  C   GLY A 194      12.715   8.148  26.342  1.00 76.74           C
ATOM   2873  O   GLY A 194      13.624   8.611  25.655  1.00 76.74           O
ATOM   2874 1HA  GLY A 194      12.409   9.566  27.938  1.00 76.74           H
ATOM   2875 2HA  GLY A 194      13.557   8.298  28.322  1.00 76.74           H
ATOM   2876  HN  GLY A 194      10.671   8.209  28.539  1.00 76.74           H
ATOM   2877  N   ILE A 195      11.774   7.332  25.890  1.00 83.19           N
ATOM   2878  CA  ILE A 195      11.708   6.972  24.484  1.00 83.19           C
ATOM   2879  C   ILE A 195      10.505   7.663  23.840  1.00 83.19           C
ATOM   2880  O   ILE A 195       9.370   7.477  24.276  1.00 83.19           O
ATOM   2881  HA  ILE A 195      12.616   7.344  24.008  1.00 83.19           H
ATOM   2882  CB  ILE A 195      11.703   5.450  24.320  1.00 83.19           C
ATOM   2883  HB  ILE A 195      10.814   5.057  24.814  1.00 83.19           H
ATOM   2884  CG1 ILE A 195      12.917   4.821  25.007  1.00 83.19           C
ATOM   2885 1HG1 ILE A 195      13.832   5.183  24.538  1.00 83.19           H
ATOM   2886 2HG1 ILE A 195      12.949   5.130  26.051  1.00 83.19           H
ATOM   2887  CG2 ILE A 195      11.611   5.058  22.844  1.00 83.19           C
ATOM   2888 1HG2 ILE A 195      10.691   5.458  22.418  1.00 83.19           H
ATOM   2889 2HG2 ILE A 195      12.468   5.464  22.306  1.00 83.19           H
ATOM   2890 3HG2 ILE A 195      11.609   3.971  22.757  1.00 83.19           H
ATOM   2891  CD1 ILE A 195      12.863   3.294  24.923  1.00 83.19           C
ATOM   2892 1HD1 ILE A 195      11.959   2.935  25.413  1.00 83.19           H
ATOM   2893 2HD1 ILE A 195      12.856   2.988  23.877  1.00 83.19           H
ATOM   2894 3HD1 ILE A 195      13.738   2.872  25.418  1.00 83.19           H
ATOM   2895  HN  ILE A 195      11.067   6.921  26.465  1.00 83.19           H
ATOM   2896  N   ALA A 196      10.794   8.448  22.812  1.00 89.96           N
ATOM   2897  CA  ALA A 196       9.742   9.074  22.029  1.00 89.96           C
ATOM   2898  C   ALA A 196       9.243   8.088  20.972  1.00 89.96           C
ATOM   2899  O   ALA A 196      10.035   7.535  20.210  1.00 89.96           O
ATOM   2900  HA  ALA A 196       8.922   9.313  22.707  1.00 89.96           H
ATOM   2901  CB  ALA A 196      10.267  10.372  21.413  1.00 89.96           C
ATOM   2902 1HB  ALA A 196      10.582  11.050  22.207  1.00 89.96           H
ATOM   2903 2HB  ALA A 196      11.117  10.150  20.768  1.00 89.96           H
ATOM   2904 3HB  ALA A 196       9.478  10.842  20.827  1.00 89.96           H
ATOM   2905  HN  ALA A 196      11.725   8.657  22.512  1.00 89.96           H
ATOM   2906  N   ILE A 197       7.932   7.896  20.959  1.00 88.93           N
ATOM   2907  CA  ILE A 197       7.322   6.952  20.038  1.00 88.93           C
ATOM   2908  C   ILE A 197       6.214   7.656  19.252  1.00 88.93           C
ATOM   2909  O   ILE A 197       5.332   8.281  19.840  1.00 88.93           O
ATOM   2910  HA  ILE A 197       8.094   6.635  19.337  1.00 88.93           H
ATOM   2911  CB  ILE A 197       6.848   5.704  20.785  1.00 88.93           C
ATOM   2912  HB  ILE A 197       6.142   6.015  21.556  1.00 88.93           H
ATOM   2913  CG1 ILE A 197       8.015   5.014  21.494  1.00 88.93           C
ATOM   2914 1HG1 ILE A 197       8.721   4.635  20.755  1.00 88.93           H
ATOM   2915 2HG1 ILE A 197       8.553   5.737  22.107  1.00 88.93           H
ATOM   2916  CG2 ILE A 197       6.103   4.753  19.847  1.00 88.93           C
ATOM   2917 1HG2 ILE A 197       5.234   5.261  19.429  1.00 88.93           H
ATOM   2918 2HG2 ILE A 197       6.768   4.445  19.039  1.00 88.93           H
ATOM   2919 3HG2 ILE A 197       5.778   3.874  20.404  1.00 88.93           H
ATOM   2920  CD1 ILE A 197       7.520   3.862  22.371  1.00 88.93           C
ATOM   2921 1HD1 ILE A 197       6.833   4.248  23.124  1.00 88.93           H
ATOM   2922 2HD1 ILE A 197       7.004   3.129  21.751  1.00 88.93           H
ATOM   2923 3HD1 ILE A 197       8.369   3.389  22.863  1.00 88.93           H
ATOM   2924  HN  ILE A 197       7.291   8.372  21.562  1.00 88.93           H
ATOM   2925  N   CYS A 198       6.295   7.531  17.935  1.00 91.82           N
ATOM   2926  CA  CYS A 198       5.211   7.972  17.074  1.00 91.82           C
ATOM   2927  C   CYS A 198       4.144   6.876  17.045  1.00 91.82           C
ATOM   2928  O   CYS A 198       4.373   5.797  16.501  1.00 91.82           O
ATOM   2929  HA  CYS A 198       4.814   8.887  17.513  1.00 91.82           H
ATOM   2930  CB  CYS A 198       5.711   8.320  15.670  1.00 91.82           C
ATOM   2931 1HB  CYS A 198       6.320   9.223  15.705  1.00 91.82           H
ATOM   2932 2HB  CYS A 198       6.348   7.520  15.293  1.00 91.82           H
ATOM   2933  SG  CYS A 198       4.290   8.568  14.544  1.00 91.82           S
ATOM   2934  HN  CYS A 198       7.081   7.138  17.458  1.00 91.82           H
ATOM   2935  N   THR A 199       3.001   7.192  17.636  1.00 91.01           N
ATOM   2936  CA  THR A 199       1.915   6.231  17.726  1.00 91.01           C
ATOM   2937  C   THR A 199       0.566   6.933  17.555  1.00 91.01           C
ATOM   2938  O   THR A 199       0.481   8.155  17.664  1.00 91.01           O
ATOM   2939  HA  THR A 199       2.013   5.523  16.902  1.00 91.01           H
ATOM   2940  CB  THR A 199       2.049   5.488  19.057  1.00 91.01           C
ATOM   2941  HB  THR A 199       3.087   5.210  19.244  1.00 91.01           H
ATOM   2942  OG1 THR A 199       1.133   4.403  18.943  1.00 91.01           O
ATOM   2943  HG1 THR A 199       1.264   3.763  19.700  1.00 91.01           H
ATOM   2944  CG2 THR A 199       1.519   6.303  20.238  1.00 91.01           C
ATOM   2945 1HG2 THR A 199       0.463   6.523  20.082  1.00 91.01           H
ATOM   2946 2HG2 THR A 199       2.077   7.235  20.316  1.00 91.01           H
ATOM   2947 3HG2 THR A 199       1.638   5.729  21.157  1.00 91.01           H
ATOM   2948  HN  THR A 199       2.812   8.083  18.048  1.00 91.01           H
ATOM   2949  N   MET A 200      -0.454   6.130  17.291  1.00 91.71           N
ATOM   2950  CA  MET A 200      -1.824   6.602  17.395  1.00 91.71           C
ATOM   2951  C   MET A 200      -2.339   6.478  18.831  1.00 91.71           C
ATOM   2952  O   MET A 200      -2.202   5.427  19.455  1.00 91.71           O
ATOM   2953  HA  MET A 200      -1.796   7.651  17.101  1.00 91.71           H
ATOM   2954  CB  MET A 200      -2.718   5.785  16.460  1.00 91.71           C
ATOM   2955 1HB  MET A 200      -2.586   4.722  16.662  1.00 91.71           H
ATOM   2956 2HB  MET A 200      -3.764   6.019  16.655  1.00 91.71           H
ATOM   2957  CG  MET A 200      -2.388   6.076  14.994  1.00 91.71           C
ATOM   2958 1HG  MET A 200      -2.479   7.144  14.798  1.00 91.71           H
ATOM   2959 2HG  MET A 200      -1.355   5.800  14.784  1.00 91.71           H
ATOM   2960  SD  MET A 200      -3.492   5.164  13.928  1.00 91.71           S
ATOM   2961  CE  MET A 200      -3.058   3.494  14.387  1.00 91.71           C
ATOM   2962 1HE  MET A 200      -2.001   3.324  14.181  1.00 91.71           H
ATOM   2963 2HE  MET A 200      -3.248   3.349  15.450  1.00 91.71           H
ATOM   2964 3HE  MET A 200      -3.658   2.791  13.811  1.00 91.71           H
ATOM   2965  HN  MET A 200      -0.356   5.175  17.012  1.00 91.71           H
ATOM   2966  N   VAL A 201      -2.921   7.567  19.313  1.00 91.95           N
ATOM   2967  CA  VAL A 201      -3.557   7.559  20.619  1.00 91.95           C
ATOM   2968  C   VAL A 201      -5.035   7.921  20.464  1.00 91.95           C
ATOM   2969  O   VAL A 201      -5.372   8.902  19.802  1.00 91.95           O
ATOM   2970  HA  VAL A 201      -3.483   6.547  21.015  1.00 91.95           H
ATOM   2971  CB  VAL A 201      -2.809   8.496  21.570  1.00 91.95           C
ATOM   2972  HB  VAL A 201      -2.868   9.505  21.162  1.00 91.95           H
ATOM   2973  CG1 VAL A 201      -3.464   8.510  22.953  1.00 91.95           C
ATOM   2974 1HG1 VAL A 201      -4.495   8.853  22.863  1.00 91.95           H
ATOM   2975 2HG1 VAL A 201      -3.450   7.504  23.371  1.00 91.95           H
ATOM   2976 3HG1 VAL A 201      -2.913   9.184  23.609  1.00 91.95           H
ATOM   2977  CG2 VAL A 201      -1.331   8.114  21.667  1.00 91.95           C
ATOM   2978 1HG2 VAL A 201      -1.244   7.093  22.041  1.00 91.95           H
ATOM   2979 2HG2 VAL A 201      -0.873   8.179  20.680  1.00 91.95           H
ATOM   2980 3HG2 VAL A 201      -0.823   8.795  22.349  1.00 91.95           H
ATOM   2981  HN  VAL A 201      -2.962   8.440  18.827  1.00 91.95           H
ATOM   2982  N   TYR A 202      -5.878   7.109  21.084  1.00 90.15           N
ATOM   2983  CA  TYR A 202      -7.315   7.294  20.973  1.00 90.15           C
ATOM   2984  C   TYR A 202      -7.879   7.972  22.224  1.00 90.15           C
ATOM   2985  O   TYR A 202      -8.030   7.334  23.265  1.00 90.15           O
ATOM   2986  HA  TYR A 202      -7.507   7.929  20.108  1.00 90.15           H
ATOM   2987  CB  TYR A 202      -7.914   5.891  20.854  1.00 90.15           C
ATOM   2988 1HB  TYR A 202      -7.632   5.311  21.733  1.00 90.15           H
ATOM   2989 2HB  TYR A 202      -9.001   5.970  20.859  1.00 90.15           H
ATOM   2990  CG  TYR A 202      -7.477   5.133  19.599  1.00 90.15           C
ATOM   2991  CD1 TYR A 202      -8.135   5.341  18.404  1.00 90.15           C
ATOM   2992  HD1 TYR A 202      -8.966   6.045  18.354  1.00 90.15           H
ATOM   2993  CD2 TYR A 202      -6.426   4.242  19.662  1.00 90.15           C
ATOM   2994  HD2 TYR A 202      -5.906   4.078  20.606  1.00 90.15           H
ATOM   2995  CE1 TYR A 202      -7.724   4.627  17.222  1.00 90.15           C
ATOM   2996  HE1 TYR A 202      -8.235   4.782  16.272  1.00 90.15           H
ATOM   2997  CE2 TYR A 202      -6.015   3.528  18.481  1.00 90.15           C
ATOM   2998  HE2 TYR A 202      -5.186   2.822  18.517  1.00 90.15           H
ATOM   2999  CZ  TYR A 202      -6.684   3.756  17.319  1.00 90.15           C
ATOM   3000  OH  TYR A 202      -6.296   3.083  16.203  1.00 90.15           O
ATOM   3001  HH  TYR A 202      -5.655   2.355  16.449  1.00 90.15           H
ATOM   3002  HN  TYR A 202      -5.595   6.337  21.654  1.00 90.15           H
ATOM   3003  N   PRO A 203      -8.198   9.271  22.147  1.00 77.77           N
ATOM   3004  CA  PRO A 203      -8.761   9.979  23.298  1.00 77.77           C
ATOM   3005  C   PRO A 203     -10.168   9.510  23.633  1.00 77.77           C
ATOM   3006  O   PRO A 203     -10.793   8.802  22.846  1.00 77.77           O
ATOM   3007  HA  PRO A 203      -8.173   9.773  24.192  1.00 77.77           H
ATOM   3008  CB  PRO A 203      -8.740  11.447  22.867  1.00 77.77           C
ATOM   3009 1HB  PRO A 203      -9.574  12.003  23.295  1.00 77.77           H
ATOM   3010 2HB  PRO A 203      -7.826  11.947  23.188  1.00 77.77           H
ATOM   3011  CG  PRO A 203      -8.834  11.379  21.369  1.00 77.77           C
ATOM   3012 1HG  PRO A 203      -9.871  11.302  21.042  1.00 77.77           H
ATOM   3013 2HG  PRO A 203      -8.420  12.274  20.907  1.00 77.77           H
ATOM   3014  CD  PRO A 203      -8.053  10.158  20.979  1.00 77.77           C
ATOM   3015 1HD  PRO A 203      -8.451   9.699  20.073  1.00 77.77           H
ATOM   3016 2HD  PRO A 203      -7.008  10.396  20.783  1.00 77.77           H
ATOM   3017  N   SER A 204     -10.632   9.922  24.804  1.00 69.73           N
ATOM   3018  CA  SER A 204     -12.029   9.745  25.160  1.00 69.73           C
ATOM   3019  C   SER A 204     -12.186   8.533  26.080  1.00 69.73           C
ATOM   3020  O   SER A 204     -11.330   7.650  26.101  1.00 69.73           O
ATOM   3021  HA  SER A 204     -12.313  10.660  25.680  1.00 69.73           H
ATOM   3022  CB  SER A 204     -12.898   9.580  23.911  1.00 69.73           C
ATOM   3023 1HB  SER A 204     -13.914   9.910  24.130  1.00 69.73           H
ATOM   3024 2HB  SER A 204     -12.518  10.222  23.117  1.00 69.73           H
ATOM   3025  OG  SER A 204     -12.927   8.230  23.456  1.00 69.73           O
ATOM   3026  HG  SER A 204     -13.462   8.164  22.614  1.00 69.73           H
ATOM   3027  HN  SER A 204     -10.071  10.368  25.502  1.00 69.73           H
ATOM   3028  N   ASP A 205     -13.286   8.529  26.819  1.00 70.52           N
ATOM   3029  CA  ASP A 205     -13.599   7.409  27.689  1.00 70.52           C
ATOM   3030  C   ASP A 205     -13.834   6.159  26.840  1.00 70.52           C
ATOM   3031  O   ASP A 205     -13.706   5.038  27.330  1.00 70.52           O
ATOM   3032  HA  ASP A 205     -12.737   7.309  28.349  1.00 70.52           H
ATOM   3033  CB  ASP A 205     -14.870   7.678  28.498  1.00 70.52           C
ATOM   3034 1HB  ASP A 205     -15.664   8.016  27.832  1.00 70.52           H
ATOM   3035 2HB  ASP A 205     -15.214   6.752  28.960  1.00 70.52           H
ATOM   3036  CG  ASP A 205     -14.620   8.732  29.578  1.00 70.52           C
ATOM   3037  OD1 ASP A 205     -13.554   8.639  30.225  1.00 70.52           O
ATOM   3038  OD2 ASP A 205     -15.500   9.605  29.733  1.00 70.52           O
ATOM   3039  HN  ASP A 205     -13.956   9.272  26.829  1.00 70.52           H
ATOM   3040  N   GLU A 206     -14.175   6.393  25.581  1.00 83.44           N
ATOM   3041  CA  GLU A 206     -14.544   5.305  24.691  1.00 83.44           C
ATOM   3042  C   GLU A 206     -13.404   5.008  23.715  1.00 83.44           C
ATOM   3043  O   GLU A 206     -13.644   4.586  22.584  1.00 83.44           O
ATOM   3044  HA  GLU A 206     -14.711   4.445  25.339  1.00 83.44           H
ATOM   3045  CB  GLU A 206     -15.838   5.627  23.941  1.00 83.44           C
ATOM   3046 1HB  GLU A 206     -15.755   6.605  23.467  1.00 83.44           H
ATOM   3047 2HB  GLU A 206     -16.064   4.825  23.237  1.00 83.44           H
ATOM   3048  CG  GLU A 206     -17.025   5.703  24.903  1.00 83.44           C
ATOM   3049 1HG  GLU A 206     -16.741   6.264  25.793  1.00 83.44           H
ATOM   3050 2HG  GLU A 206     -17.845   6.245  24.432  1.00 83.44           H
ATOM   3051  CD  GLU A 206     -17.496   4.304  25.305  1.00 83.44           C
ATOM   3052  OE1 GLU A 206     -18.573   4.227  25.934  1.00 83.44           O
ATOM   3053  OE2 GLU A 206     -16.769   3.343  24.973  1.00 83.44           O
ATOM   3054  HN  GLU A 206     -14.200   7.304  25.169  1.00 83.44           H
ATOM   3055  N   SER A 207     -12.188   5.238  24.187  1.00 89.25           N
ATOM   3056  CA  SER A 207     -11.016   5.089  23.342  1.00 89.25           C
ATOM   3057  C   SER A 207     -10.948   3.664  22.788  1.00 89.25           C
ATOM   3058  O   SER A 207     -10.497   3.453  21.664  1.00 89.25           O
ATOM   3059  HA  SER A 207     -11.150   5.808  22.533  1.00 89.25           H
ATOM   3060  CB  SER A 207      -9.736   5.422  24.111  1.00 89.25           C
ATOM   3061 1HB  SER A 207      -8.870   5.120  23.521  1.00 89.25           H
ATOM   3062 2HB  SER A 207      -9.666   6.500  24.250  1.00 89.25           H
ATOM   3063  OG  SER A 207      -9.693   4.776  25.381  1.00 89.25           O
ATOM   3064  HG  SER A 207      -8.945   5.149  25.929  1.00 89.25           H
ATOM   3065  HN  SER A 207     -11.998   5.522  25.127  1.00 89.25           H
ATOM   3066  N   THR A 208     -11.402   2.725  23.604  1.00 89.17           N
ATOM   3067  CA  THR A 208     -11.365   1.322  23.225  1.00 89.17           C
ATOM   3068  C   THR A 208     -12.282   1.070  22.026  1.00 89.17           C
ATOM   3069  O   THR A 208     -11.879   0.431  21.056  1.00 89.17           O
ATOM   3070  HA  THR A 208     -10.351   1.079  22.908  1.00 89.17           H
ATOM   3071  CB  THR A 208     -11.730   0.490  24.455  1.00 89.17           C
ATOM   3072  HB  THR A 208     -11.686  -0.576  24.231  1.00 89.17           H
ATOM   3073  OG1 THR A 208     -13.009   0.984  24.842  1.00 89.17           O
ATOM   3074  HG1 THR A 208     -13.458   0.331  25.452  1.00 89.17           H
ATOM   3075  CG2 THR A 208     -10.833   0.796  25.656  1.00 89.17           C
ATOM   3076 1HG2 THR A 208     -10.929   1.848  25.923  1.00 89.17           H
ATOM   3077 2HG2 THR A 208      -9.796   0.579  25.400  1.00 89.17           H
ATOM   3078 3HG2 THR A 208     -11.135   0.178  26.502  1.00 89.17           H
ATOM   3079  HN  THR A 208     -11.790   2.908  24.507  1.00 89.17           H
ATOM   3080  N   LYS A 209     -13.498   1.584  22.133  1.00 90.80           N
ATOM   3081  CA  LYS A 209     -14.471   1.434  21.065  1.00 90.80           C
ATOM   3082  C   LYS A 209     -13.945   2.117  19.801  1.00 90.80           C
ATOM   3083  O   LYS A 209     -14.109   1.600  18.697  1.00 90.80           O
ATOM   3084  HA  LYS A 209     -14.574   0.368  20.864  1.00 90.80           H
ATOM   3085  CB  LYS A 209     -15.843   1.944  21.513  1.00 90.80           C
ATOM   3086 1HB  LYS A 209     -15.750   2.960  21.895  1.00 90.80           H
ATOM   3087 2HB  LYS A 209     -16.517   1.985  20.658  1.00 90.80           H
ATOM   3088  CG  LYS A 209     -16.437   1.039  22.595  1.00 90.80           C
ATOM   3089 1HG  LYS A 209     -16.352  -0.004  22.289  1.00 90.80           H
ATOM   3090 2HG  LYS A 209     -15.868   1.148  23.518  1.00 90.80           H
ATOM   3091  CD  LYS A 209     -17.906   1.383  22.851  1.00 90.80           C
ATOM   3092 1HD  LYS A 209     -18.027   2.465  22.900  1.00 90.80           H
ATOM   3093 2HD  LYS A 209     -18.515   1.032  22.018  1.00 90.80           H
ATOM   3094  CE  LYS A 209     -18.398   0.748  24.153  1.00 90.80           C
ATOM   3095 1HE  LYS A 209     -18.840  -0.226  23.946  1.00 90.80           H
ATOM   3096 2HE  LYS A 209     -17.556   0.581  24.824  1.00 90.80           H
ATOM   3097  NZ  LYS A 209     -19.397   1.622  24.810  1.00 90.80           N
ATOM   3098 1HZ  LYS A 209     -19.937   1.078  25.473  1.00 90.80           H
ATOM   3099 2HZ  LYS A 209     -18.920   2.373  25.297  1.00 90.80           H
ATOM   3100 3HZ  LYS A 209     -20.016   2.013  24.109  1.00 90.80           H
ATOM   3101  HN  LYS A 209     -13.821   2.095  22.930  1.00 90.80           H
ATOM   3102  N   LEU A 210     -13.322   3.269  20.005  1.00 92.01           N
ATOM   3103  CA  LEU A 210     -12.819   4.055  18.892  1.00 92.01           C
ATOM   3104  C   LEU A 210     -11.745   3.255  18.152  1.00 92.01           C
ATOM   3105  O   LEU A 210     -11.777   3.151  16.927  1.00 92.01           O
ATOM   3106  HA  LEU A 210     -13.652   4.227  18.211  1.00 92.01           H
ATOM   3107  CB  LEU A 210     -12.341   5.425  19.377  1.00 92.01           C
ATOM   3108 1HB  LEU A 210     -13.157   5.902  19.919  1.00 92.01           H
ATOM   3109 2HB  LEU A 210     -11.530   5.274  20.089  1.00 92.01           H
ATOM   3110  CG  LEU A 210     -11.856   6.389  18.292  1.00 92.01           C
ATOM   3111  HG  LEU A 210     -11.053   5.903  17.738  1.00 92.01           H
ATOM   3112  CD1 LEU A 210     -12.973   6.695  17.292  1.00 92.01           C
ATOM   3113 1HD1 LEU A 210     -13.300   5.770  16.817  1.00 92.01           H
ATOM   3114 2HD1 LEU A 210     -13.813   7.152  17.814  1.00 92.01           H
ATOM   3115 3HD1 LEU A 210     -12.601   7.382  16.531  1.00 92.01           H
ATOM   3116  CD2 LEU A 210     -11.274   7.662  18.909  1.00 92.01           C
ATOM   3117 1HD2 LEU A 210     -12.040   8.161  19.503  1.00 92.01           H
ATOM   3118 2HD2 LEU A 210     -10.430   7.403  19.549  1.00 92.01           H
ATOM   3119 3HD2 LEU A 210     -10.937   8.329  18.116  1.00 92.01           H
ATOM   3120  HN  LEU A 210     -13.159   3.664  20.910  1.00 92.01           H
ATOM   3121  N   LYS A 211     -10.819   2.711  18.927  1.00 92.28           N
ATOM   3122  CA  LYS A 211      -9.746   1.911  18.362  1.00 92.28           C
ATOM   3123  C   LYS A 211     -10.345   0.775  17.531  1.00 92.28           C
ATOM   3124  O   LYS A 211      -9.972   0.582  16.375  1.00 92.28           O
ATOM   3125  HA  LYS A 211      -9.171   2.557  17.698  1.00 92.28           H
ATOM   3126  CB  LYS A 211      -8.796   1.433  19.463  1.00 92.28           C
ATOM   3127 1HB  LYS A 211      -8.336   2.293  19.950  1.00 92.28           H
ATOM   3128 2HB  LYS A 211      -9.360   0.899  20.227  1.00 92.28           H
ATOM   3129  CG  LYS A 211      -7.709   0.521  18.891  1.00 92.28           C
ATOM   3130 1HG  LYS A 211      -8.155  -0.415  18.554  1.00 92.28           H
ATOM   3131 2HG  LYS A 211      -7.256   0.991  18.019  1.00 92.28           H
ATOM   3132  CD  LYS A 211      -6.632   0.230  19.938  1.00 92.28           C
ATOM   3133 1HD  LYS A 211      -6.218   1.167  20.310  1.00 92.28           H
ATOM   3134 2HD  LYS A 211      -7.077  -0.283  20.791  1.00 92.28           H
ATOM   3135  CE  LYS A 211      -5.512  -0.629  19.348  1.00 92.28           C
ATOM   3136 1HE  LYS A 211      -5.903  -1.608  19.071  1.00 92.28           H
ATOM   3137 2HE  LYS A 211      -5.134  -0.168  18.435  1.00 92.28           H
ATOM   3138  NZ  LYS A 211      -4.410  -0.787  20.323  1.00 92.28           N
ATOM   3139 1HZ  LYS A 211      -3.593  -1.161  19.853  1.00 92.28           H
ATOM   3140 2HZ  LYS A 211      -4.184   0.116  20.726  1.00 92.28           H
ATOM   3141 3HZ  LYS A 211      -4.698  -1.422  21.059  1.00 92.28           H
ATOM   3142  HN  LYS A 211     -10.794   2.809  19.922  1.00 92.28           H
ATOM   3143  N   SER A 212     -11.265   0.052  18.153  1.00 91.14           N
ATOM   3144  CA  SER A 212     -11.851  -1.119  17.521  1.00 91.14           C
ATOM   3145  C   SER A 212     -12.490  -0.728  16.187  1.00 91.14           C
ATOM   3146  O   SER A 212     -12.334  -1.432  15.191  1.00 91.14           O
ATOM   3147  HA  SER A 212     -11.020  -1.806  17.361  1.00 91.14           H
ATOM   3148  CB  SER A 212     -12.887  -1.777  18.434  1.00 91.14           C
ATOM   3149 1HB  SER A 212     -12.419  -2.042  19.382  1.00 91.14           H
ATOM   3150 2HB  SER A 212     -13.679  -1.062  18.659  1.00 91.14           H
ATOM   3151  OG  SER A 212     -13.455  -2.943  17.843  1.00 91.14           O
ATOM   3152  HG  SER A 212     -12.733  -3.593  17.607  1.00 91.14           H
ATOM   3153  HN  SER A 212     -11.609   0.253  19.070  1.00 91.14           H
ATOM   3154  N   ALA A 213     -13.196   0.392  16.211  1.00 92.33           N
ATOM   3155  CA  ALA A 213     -13.895   0.862  15.027  1.00 92.33           C
ATOM   3156  C   ALA A 213     -12.875   1.191  13.935  1.00 92.33           C
ATOM   3157  O   ALA A 213     -13.050   0.805  12.781  1.00 92.33           O
ATOM   3158  HA  ALA A 213     -14.539   0.054  14.680  1.00 92.33           H
ATOM   3159  CB  ALA A 213     -14.767   2.065  15.392  1.00 92.33           C
ATOM   3160 1HB  ALA A 213     -15.493   1.771  16.150  1.00 92.33           H
ATOM   3161 2HB  ALA A 213     -14.138   2.864  15.783  1.00 92.33           H
ATOM   3162 3HB  ALA A 213     -15.291   2.417  14.504  1.00 92.33           H
ATOM   3163  HN  ALA A 213     -13.294   0.974  17.019  1.00 92.33           H
ATOM   3164  N   VAL A 214     -11.832   1.902  14.339  1.00 91.70           N
ATOM   3165  CA  VAL A 214     -10.821   2.348  13.396  1.00 91.70           C
ATOM   3166  C   VAL A 214     -10.134   1.130  12.776  1.00 91.70           C
ATOM   3167  O   VAL A 214      -9.879   1.102  11.573  1.00 91.70           O
ATOM   3168  HA  VAL A 214     -11.329   2.904  12.607  1.00 91.70           H
ATOM   3169  CB  VAL A 214      -9.842   3.298  14.089  1.00 91.70           C
ATOM   3170  HB  VAL A 214      -9.506   2.820  15.009  1.00 91.70           H
ATOM   3171  CG1 VAL A 214      -8.612   3.552  13.215  1.00 91.70           C
ATOM   3172 1HG1 VAL A 214      -8.104   2.607  13.021  1.00 91.70           H
ATOM   3173 2HG1 VAL A 214      -8.923   3.999  12.271  1.00 91.70           H
ATOM   3174 3HG1 VAL A 214      -7.933   4.230  13.732  1.00 91.70           H
ATOM   3175  CG2 VAL A 214     -10.528   4.613  14.466  1.00 91.70           C
ATOM   3176 1HG2 VAL A 214     -10.905   5.097  13.565  1.00 91.70           H
ATOM   3177 2HG2 VAL A 214     -11.357   4.410  15.143  1.00 91.70           H
ATOM   3178 3HG2 VAL A 214      -9.810   5.270  14.957  1.00 91.70           H
ATOM   3179  HN  VAL A 214     -11.673   2.171  15.288  1.00 91.70           H
ATOM   3180  N   LEU A 215      -9.853   0.153  13.626  1.00 91.20           N
ATOM   3181  CA  LEU A 215      -9.185  -1.058  13.180  1.00 91.20           C
ATOM   3182  C   LEU A 215     -10.099  -1.813  12.212  1.00 91.20           C
ATOM   3183  O   LEU A 215      -9.644  -2.310  11.183  1.00 91.20           O
ATOM   3184  HA  LEU A 215      -8.287  -0.756  12.642  1.00 91.20           H
ATOM   3185  CB  LEU A 215      -8.735  -1.895  14.380  1.00 91.20           C
ATOM   3186 1HB  LEU A 215      -9.389  -1.667  15.222  1.00 91.20           H
ATOM   3187 2HB  LEU A 215      -8.882  -2.947  14.138  1.00 91.20           H
ATOM   3188  CG  LEU A 215      -7.285  -1.699  14.827  1.00 91.20           C
ATOM   3189  HG  LEU A 215      -6.678  -1.506  13.943  1.00 91.20           H
ATOM   3190  CD1 LEU A 215      -7.153  -0.480  15.742  1.00 91.20           C
ATOM   3191 1HD1 LEU A 215      -7.477   0.412  15.207  1.00 91.20           H
ATOM   3192 2HD1 LEU A 215      -7.776  -0.620  16.626  1.00 91.20           H
ATOM   3193 3HD1 LEU A 215      -6.113  -0.365  16.045  1.00 91.20           H
ATOM   3194  CD2 LEU A 215      -6.738  -2.969  15.482  1.00 91.20           C
ATOM   3195 1HD2 LEU A 215      -7.342  -3.218  16.354  1.00 91.20           H
ATOM   3196 2HD2 LEU A 215      -6.775  -3.792  14.767  1.00 91.20           H
ATOM   3197 3HD2 LEU A 215      -5.706  -2.803  15.790  1.00 91.20           H
ATOM   3198  HN  LEU A 215     -10.074   0.179  14.601  1.00 91.20           H
ATOM   3199  N   THR A 216     -11.372  -1.875  12.577  1.00 91.79           N
ATOM   3200  CA  THR A 216     -12.349  -2.581  11.766  1.00 91.79           C
ATOM   3201  C   THR A 216     -12.395  -1.993  10.354  1.00 91.79           C
ATOM   3202  O   THR A 216     -12.410  -2.731   9.370  1.00 91.79           O
ATOM   3203  HA  THR A 216     -12.030  -3.619  11.670  1.00 91.79           H
ATOM   3204  CB  THR A 216     -13.695  -2.524  12.491  1.00 91.79           C
ATOM   3205  HB  THR A 216     -14.039  -1.495  12.593  1.00 91.79           H
ATOM   3206  OG1 THR A 216     -13.459  -3.218  13.714  1.00 91.79           O
ATOM   3207  HG1 THR A 216     -13.277  -2.564  14.448  1.00 91.79           H
ATOM   3208  CG2 THR A 216     -14.772  -3.356  11.792  1.00 91.79           C
ATOM   3209 1HG2 THR A 216     -14.456  -4.399  11.751  1.00 91.79           H
ATOM   3210 2HG2 THR A 216     -14.921  -2.981  10.780  1.00 91.79           H
ATOM   3211 3HG2 THR A 216     -15.707  -3.281  12.348  1.00 91.79           H
ATOM   3212  HN  THR A 216     -11.736  -1.454  13.408  1.00 91.79           H
ATOM   3213  N   LEU A 217     -12.415  -0.669  10.299  1.00 91.01           N
ATOM   3214  CA  LEU A 217     -12.452   0.026   9.024  1.00 91.01           C
ATOM   3215  C   LEU A 217     -11.214  -0.349   8.207  1.00 91.01           C
ATOM   3216  O   LEU A 217     -11.304  -0.562   6.999  1.00 91.01           O
ATOM   3217  HA  LEU A 217     -13.336  -0.319   8.489  1.00 91.01           H
ATOM   3218  CB  LEU A 217     -12.613   1.533   9.239  1.00 91.01           C
ATOM   3219 1HB  LEU A 217     -13.526   1.702   9.809  1.00 91.01           H
ATOM   3220 2HB  LEU A 217     -11.783   1.882   9.854  1.00 91.01           H
ATOM   3221  CG  LEU A 217     -12.668   2.389   7.973  1.00 91.01           C
ATOM   3222  HG  LEU A 217     -11.789   2.165   7.370  1.00 91.01           H
ATOM   3223  CD1 LEU A 217     -13.896   2.041   7.129  1.00 91.01           C
ATOM   3224 1HD1 LEU A 217     -13.851   0.991   6.839  1.00 91.01           H
ATOM   3225 2HD1 LEU A 217     -14.800   2.219   7.711  1.00 91.01           H
ATOM   3226 3HD1 LEU A 217     -13.911   2.664   6.235  1.00 91.01           H
ATOM   3227  CD2 LEU A 217     -12.613   3.879   8.316  1.00 91.01           C
ATOM   3228 1HD2 LEU A 217     -13.461   4.138   8.951  1.00 91.01           H
ATOM   3229 2HD2 LEU A 217     -11.684   4.096   8.844  1.00 91.01           H
ATOM   3230 3HD2 LEU A 217     -12.654   4.465   7.398  1.00 91.01           H
ATOM   3231  HN  LEU A 217     -12.406  -0.076  11.104  1.00 91.01           H
ATOM   3232  N   LYS A 218     -10.086  -0.419   8.899  1.00 88.31           N
ATOM   3233  CA  LYS A 218      -8.824  -0.716   8.244  1.00 88.31           C
ATOM   3234  C   LYS A 218      -8.882  -2.125   7.651  1.00 88.31           C
ATOM   3235  O   LYS A 218      -8.346  -2.370   6.571  1.00 88.31           O
ATOM   3236  HA  LYS A 218      -8.702  -0.003   7.429  1.00 88.31           H
ATOM   3237  CB  LYS A 218      -7.656  -0.503   9.210  1.00 88.31           C
ATOM   3238 1HB  LYS A 218      -7.878  -0.979  10.165  1.00 88.31           H
ATOM   3239 2HB  LYS A 218      -6.761  -0.984   8.815  1.00 88.31           H
ATOM   3240  CG  LYS A 218      -7.388   0.988   9.426  1.00 88.31           C
ATOM   3241 1HG  LYS A 218      -7.049   1.438   8.493  1.00 88.31           H
ATOM   3242 2HG  LYS A 218      -8.314   1.490   9.705  1.00 88.31           H
ATOM   3243  CD  LYS A 218      -6.335   1.203  10.515  1.00 88.31           C
ATOM   3244 1HD  LYS A 218      -6.595   0.619  11.397  1.00 88.31           H
ATOM   3245 2HD  LYS A 218      -5.368   0.842  10.167  1.00 88.31           H
ATOM   3246  CE  LYS A 218      -6.229   2.683  10.889  1.00 88.31           C
ATOM   3247 1HE  LYS A 218      -6.436   3.301  10.015  1.00 88.31           H
ATOM   3248 2HE  LYS A 218      -6.980   2.929  11.639  1.00 88.31           H
ATOM   3249  NZ  LYS A 218      -4.879   2.990  11.412  1.00 88.31           N
ATOM   3250 1HZ  LYS A 218      -4.962   3.532  12.264  1.00 88.31           H
ATOM   3251 2HZ  LYS A 218      -4.388   2.124  11.608  1.00 88.31           H
ATOM   3252 3HZ  LYS A 218      -4.362   3.522  10.721  1.00 88.31           H
ATOM   3253  HN  LYS A 218     -10.027  -0.276   9.887  1.00 88.31           H
ATOM   3254  N   VAL A 219      -9.537  -3.015   8.382  1.00 88.37           N
ATOM   3255  CA  VAL A 219      -9.649  -4.399   7.955  1.00 88.37           C
ATOM   3256  C   VAL A 219     -10.548  -4.476   6.720  1.00 88.37           C
ATOM   3257  O   VAL A 219     -10.231  -5.176   5.759  1.00 88.37           O
ATOM   3258  HA  VAL A 219      -8.650  -4.741   7.683  1.00 88.37           H
ATOM   3259  CB  VAL A 219     -10.148  -5.265   9.113  1.00 88.37           C
ATOM   3260  HB  VAL A 219     -11.038  -4.791   9.526  1.00 88.37           H
ATOM   3261  CG1 VAL A 219     -10.542  -6.660   8.623  1.00 88.37           C
ATOM   3262 1HG1 VAL A 219     -11.338  -6.574   7.883  1.00 88.37           H
ATOM   3263 2HG1 VAL A 219      -9.677  -7.145   8.172  1.00 88.37           H
ATOM   3264 3HG1 VAL A 219     -10.894  -7.255   9.467  1.00 88.37           H
ATOM   3265  CG2 VAL A 219      -9.101  -5.350  10.225  1.00 88.37           C
ATOM   3266 1HG2 VAL A 219      -8.185  -5.790   9.830  1.00 88.37           H
ATOM   3267 2HG2 VAL A 219      -8.890  -4.350  10.603  1.00 88.37           H
ATOM   3268 3HG2 VAL A 219      -9.482  -5.972  11.036  1.00 88.37           H
ATOM   3269  HN  VAL A 219      -9.986  -2.803   9.250  1.00 88.37           H
ATOM   3270  N   ILE A 220     -11.652  -3.746   6.784  1.00 88.20           N
ATOM   3271  CA  ILE A 220     -12.618  -3.752   5.699  1.00 88.20           C
ATOM   3272  C   ILE A 220     -11.945  -3.244   4.421  1.00 88.20           C
ATOM   3273  O   ILE A 220     -12.019  -3.890   3.378  1.00 88.20           O
ATOM   3274  HA  ILE A 220     -12.925  -4.785   5.540  1.00 88.20           H
ATOM   3275  CB  ILE A 220     -13.869  -2.963   6.090  1.00 88.20           C
ATOM   3276  HB  ILE A 220     -13.553  -2.003   6.499  1.00 88.20           H
ATOM   3277  CG1 ILE A 220     -14.652  -3.686   7.187  1.00 88.20           C
ATOM   3278 1HG1 ILE A 220     -15.108  -4.588   6.779  1.00 88.20           H
ATOM   3279 2HG1 ILE A 220     -13.971  -4.003   7.977  1.00 88.20           H
ATOM   3280  CG2 ILE A 220     -14.737  -2.668   4.865  1.00 88.20           C
ATOM   3281 1HG2 ILE A 220     -14.165  -2.082   4.147  1.00 88.20           H
ATOM   3282 2HG2 ILE A 220     -15.045  -3.607   4.404  1.00 88.20           H
ATOM   3283 3HG2 ILE A 220     -15.619  -2.107   5.172  1.00 88.20           H
ATOM   3284  CD1 ILE A 220     -15.736  -2.781   7.775  1.00 88.20           C
ATOM   3285 1HD1 ILE A 220     -15.274  -1.892   8.204  1.00 88.20           H
ATOM   3286 2HD1 ILE A 220     -16.429  -2.486   6.987  1.00 88.20           H
ATOM   3287 3HD1 ILE A 220     -16.278  -3.320   8.552  1.00 88.20           H
ATOM   3288  HN  ILE A 220     -11.891  -3.160   7.559  1.00 88.20           H
ATOM   3289  N   LEU A 221     -11.305  -2.091   4.546  1.00 86.22           N
ATOM   3290  CA  LEU A 221     -10.704  -1.440   3.394  1.00 86.22           C
ATOM   3291  C   LEU A 221      -9.412  -2.168   3.018  1.00 86.22           C
ATOM   3292  O   LEU A 221      -8.968  -2.100   1.873  1.00 86.22           O
ATOM   3293  HA  LEU A 221     -11.406  -1.531   2.565  1.00 86.22           H
ATOM   3294  CB  LEU A 221     -10.513   0.054   3.663  1.00 86.22           C
ATOM   3295 1HB  LEU A 221      -9.811   0.168   4.489  1.00 86.22           H
ATOM   3296 2HB  LEU A 221     -10.048   0.504   2.786  1.00 86.22           H
ATOM   3297  CG  LEU A 221     -11.780   0.844   3.996  1.00 86.22           C
ATOM   3298  HG  LEU A 221     -12.293   0.337   4.813  1.00 86.22           H
ATOM   3299  CD1 LEU A 221     -11.436   2.253   4.482  1.00 86.22           C
ATOM   3300 1HD1 LEU A 221     -10.820   2.188   5.378  1.00 86.22           H
ATOM   3301 2HD1 LEU A 221     -10.889   2.783   3.702  1.00 86.22           H
ATOM   3302 3HD1 LEU A 221     -12.355   2.793   4.711  1.00 86.22           H
ATOM   3303  CD2 LEU A 221     -12.740   0.867   2.804  1.00 86.22           C
ATOM   3304 1HD2 LEU A 221     -12.250   1.336   1.952  1.00 86.22           H
ATOM   3305 2HD2 LEU A 221     -13.022  -0.154   2.545  1.00 86.22           H
ATOM   3306 3HD2 LEU A 221     -13.633   1.435   3.068  1.00 86.22           H
ATOM   3307  HN  LEU A 221     -11.193  -1.604   5.413  1.00 86.22           H
ATOM   3308  N   GLY A 222      -8.845  -2.847   4.005  1.00 78.65           N
ATOM   3309  CA  GLY A 222      -7.538  -3.460   3.836  1.00 78.65           C
ATOM   3310  C   GLY A 222      -7.653  -4.812   3.129  1.00 78.65           C
ATOM   3311  O   GLY A 222      -6.771  -5.192   2.362  1.00 78.65           O
ATOM   3312 1HA  GLY A 222      -6.893  -2.797   3.259  1.00 78.65           H
ATOM   3313 2HA  GLY A 222      -7.067  -3.594   4.810  1.00 78.65           H
ATOM   3314  HN  GLY A 222      -9.262  -2.981   4.903  1.00 78.65           H
ATOM   3315  N   PHE A 223      -8.749  -5.501   3.413  1.00 75.89           N
ATOM   3316  CA  PHE A 223      -8.874  -6.897   3.033  1.00 75.89           C
ATOM   3317  C   PHE A 223      -9.985  -7.086   1.998  1.00 75.89           C
ATOM   3318  O   PHE A 223      -9.734  -7.568   0.894  1.00 75.89           O
ATOM   3319  HA  PHE A 223      -7.921  -7.202   2.600  1.00 75.89           H
ATOM   3320  CB  PHE A 223      -9.237  -7.675   4.300  1.00 75.89           C
ATOM   3321 1HB  PHE A 223      -8.720  -7.227   5.149  1.00 75.89           H
ATOM   3322 2HB  PHE A 223     -10.306  -7.570   4.485  1.00 75.89           H
ATOM   3323  CG  PHE A 223      -8.889  -9.164   4.237  1.00 75.89           C
ATOM   3324  CD1 PHE A 223      -9.880 -10.090   4.145  1.00 75.89           C
ATOM   3325  HD1 PHE A 223     -10.922  -9.773   4.116  1.00 75.89           H
ATOM   3326  CD2 PHE A 223      -7.588  -9.560   4.274  1.00 75.89           C
ATOM   3327  HD2 PHE A 223      -6.794  -8.817   4.347  1.00 75.89           H
ATOM   3328  CE1 PHE A 223      -9.557 -11.472   4.087  1.00 75.89           C
ATOM   3329  HE1 PHE A 223     -10.351 -12.215   4.013  1.00 75.89           H
ATOM   3330  CE2 PHE A 223      -7.265 -10.942   4.215  1.00 75.89           C
ATOM   3331  HE2 PHE A 223      -6.223 -11.259   4.244  1.00 75.89           H
ATOM   3332  CZ  PHE A 223      -8.256 -11.868   4.123  1.00 75.89           C
ATOM   3333  HZ  PHE A 223      -8.008 -12.929   4.078  1.00 75.89           H
ATOM   3334  HN  PHE A 223      -9.540  -5.121   3.893  1.00 75.89           H
ATOM   3335  N   PHE A 224     -11.189  -6.697   2.391  1.00 79.41           N
ATOM   3336  CA  PHE A 224     -12.370  -7.005   1.603  1.00 79.41           C
ATOM   3337  C   PHE A 224     -12.368  -6.229   0.285  1.00 79.41           C
ATOM   3338  O   PHE A 224     -12.740  -6.766  -0.757  1.00 79.41           O
ATOM   3339  HA  PHE A 224     -12.348  -8.075   1.392  1.00 79.41           H
ATOM   3340  CB  PHE A 224     -13.584  -6.579   2.430  1.00 79.41           C
ATOM   3341 1HB  PHE A 224     -13.394  -5.593   2.854  1.00 79.41           H
ATOM   3342 2HB  PHE A 224     -14.445  -6.481   1.769  1.00 79.41           H
ATOM   3343  CG  PHE A 224     -13.936  -7.546   3.562  1.00 79.41           C
ATOM   3344  CD1 PHE A 224     -14.738  -8.617   3.317  1.00 79.41           C
ATOM   3345  HD1 PHE A 224     -15.130  -8.786   2.314  1.00 79.41           H
ATOM   3346  CD2 PHE A 224     -13.447  -7.335   4.814  1.00 79.41           C
ATOM   3347  HD2 PHE A 224     -12.805  -6.477   5.010  1.00 79.41           H
ATOM   3348  CE1 PHE A 224     -15.065  -9.514   4.368  1.00 79.41           C
ATOM   3349  HE1 PHE A 224     -15.708 -10.372   4.172  1.00 79.41           H
ATOM   3350  CE2 PHE A 224     -13.774  -8.232   5.864  1.00 79.41           C
ATOM   3351  HE2 PHE A 224     -13.382  -8.063   6.867  1.00 79.41           H
ATOM   3352  CZ  PHE A 224     -14.576  -9.303   5.619  1.00 79.41           C
ATOM   3353  HZ  PHE A 224     -14.827  -9.992   6.426  1.00 79.41           H
ATOM   3354  HN  PHE A 224     -11.364  -6.180   3.229  1.00 79.41           H
ATOM   3355  N   LEU A 225     -11.944  -4.976   0.373  1.00 78.22           N
ATOM   3356  CA  LEU A 225     -11.923  -4.109  -0.792  1.00 78.22           C
ATOM   3357  C   LEU A 225     -11.020  -4.725  -1.864  1.00 78.22           C
ATOM   3358  O   LEU A 225     -11.454  -4.951  -2.992  1.00 78.22           O
ATOM   3359  HA  LEU A 225     -12.939  -4.062  -1.183  1.00 78.22           H
ATOM   3360  CB  LEU A 225     -11.524  -2.687  -0.395  1.00 78.22           C
ATOM   3361 1HB  LEU A 225     -12.276  -2.298   0.291  1.00 78.22           H
ATOM   3362 2HB  LEU A 225     -10.585  -2.735   0.157  1.00 78.22           H
ATOM   3363  CG  LEU A 225     -11.357  -1.691  -1.544  1.00 78.22           C
ATOM   3364  HG  LEU A 225     -10.750  -2.161  -2.318  1.00 78.22           H
ATOM   3365  CD1 LEU A 225     -12.709  -1.350  -2.175  1.00 78.22           C
ATOM   3366 1HD1 LEU A 225     -13.168  -2.259  -2.563  1.00 78.22           H
ATOM   3367 2HD1 LEU A 225     -13.361  -0.908  -1.421  1.00 78.22           H
ATOM   3368 3HD1 LEU A 225     -12.562  -0.641  -2.989  1.00 78.22           H
ATOM   3369  CD2 LEU A 225     -10.609  -0.439  -1.081  1.00 78.22           C
ATOM   3370 1HD2 LEU A 225     -11.169   0.043  -0.279  1.00 78.22           H
ATOM   3371 2HD2 LEU A 225      -9.621  -0.720  -0.717  1.00 78.22           H
ATOM   3372 3HD2 LEU A 225     -10.505   0.252  -1.918  1.00 78.22           H
ATOM   3373  HN  LEU A 225     -11.621  -4.554   1.220  1.00 78.22           H
ATOM   3374  N   PRO A 226      -9.752  -5.005  -1.532  1.00 75.46           N
ATOM   3375  CA  PRO A 226      -8.854  -5.669  -2.480  1.00 75.46           C
ATOM   3376  C   PRO A 226      -9.447  -6.955  -3.034  1.00 75.46           C
ATOM   3377  O   PRO A 226      -9.304  -7.248  -4.219  1.00 75.46           O
ATOM   3378  HA  PRO A 226      -8.691  -5.033  -3.350  1.00 75.46           H
ATOM   3379  CB  PRO A 226      -7.591  -5.934  -1.658  1.00 75.46           C
ATOM   3380 1HB  PRO A 226      -7.614  -6.920  -1.193  1.00 75.46           H
ATOM   3381 2HB  PRO A 226      -6.694  -5.896  -2.277  1.00 75.46           H
ATOM   3382  CG  PRO A 226      -7.606  -4.820  -0.619  1.00 75.46           C
ATOM   3383 1HG  PRO A 226      -6.986  -5.063   0.244  1.00 75.46           H
ATOM   3384 2HG  PRO A 226      -7.217  -3.885  -1.022  1.00 75.46           H
ATOM   3385  CD  PRO A 226      -9.078  -4.716  -0.254  1.00 75.46           C
ATOM   3386 1HD  PRO A 226      -9.356  -5.436   0.517  1.00 75.46           H
ATOM   3387 2HD  PRO A 226      -9.331  -3.729   0.131  1.00 75.46           H
ATOM   3388  N   PHE A 227     -10.103  -7.694  -2.151  1.00 77.69           N
ATOM   3389  CA  PHE A 227     -10.655  -8.986  -2.520  1.00 77.69           C
ATOM   3390  C   PHE A 227     -11.772  -8.830  -3.554  1.00 77.69           C
ATOM   3391  O   PHE A 227     -11.821  -9.570  -4.536  1.00 77.69           O
ATOM   3392  HA  PHE A 227      -9.844  -9.574  -2.950  1.00 77.69           H
ATOM   3393  CB  PHE A 227     -11.238  -9.604  -1.247  1.00 77.69           C
ATOM   3394 1HB  PHE A 227     -10.481  -9.576  -0.463  1.00 77.69           H
ATOM   3395 2HB  PHE A 227     -12.072  -8.991  -0.907  1.00 77.69           H
ATOM   3396  CG  PHE A 227     -11.720 -11.046  -1.420  1.00 77.69           C
ATOM   3397  CD1 PHE A 227     -13.043 -11.303  -1.599  1.00 77.69           C
ATOM   3398  HD1 PHE A 227     -13.760 -10.483  -1.621  1.00 77.69           H
ATOM   3399  CD2 PHE A 227     -10.825 -12.070  -1.393  1.00 77.69           C
ATOM   3400  HD2 PHE A 227      -9.764 -11.863  -1.249  1.00 77.69           H
ATOM   3401  CE1 PHE A 227     -13.490 -12.642  -1.759  1.00 77.69           C
ATOM   3402  HE1 PHE A 227     -14.551 -12.848  -1.903  1.00 77.69           H
ATOM   3403  CE2 PHE A 227     -11.272 -13.408  -1.553  1.00 77.69           C
ATOM   3404  HE2 PHE A 227     -10.555 -14.228  -1.532  1.00 77.69           H
ATOM   3405  CZ  PHE A 227     -12.596 -13.666  -1.733  1.00 77.69           C
ATOM   3406  HZ  PHE A 227     -12.939 -14.693  -1.855  1.00 77.69           H
ATOM   3407  HN  PHE A 227     -10.259  -7.424  -1.201  1.00 77.69           H
ATOM   3408  N   VAL A 228     -12.641  -7.863  -3.299  1.00 81.11           N
ATOM   3409  CA  VAL A 228     -13.719  -7.562  -4.225  1.00 81.11           C
ATOM   3410  C   VAL A 228     -13.126  -7.167  -5.579  1.00 81.11           C
ATOM   3411  O   VAL A 228     -13.606  -7.608  -6.623  1.00 81.11           O
ATOM   3412  HA  VAL A 228     -14.308  -8.470  -4.351  1.00 81.11           H
ATOM   3413  CB  VAL A 228     -14.630  -6.484  -3.634  1.00 81.11           C
ATOM   3414  HB  VAL A 228     -14.005  -5.643  -3.335  1.00 81.11           H
ATOM   3415  CG1 VAL A 228     -15.629  -5.979  -4.677  1.00 81.11           C
ATOM   3416 1HG1 VAL A 228     -15.088  -5.554  -5.523  1.00 81.11           H
ATOM   3417 2HG1 VAL A 228     -16.246  -6.809  -5.021  1.00 81.11           H
ATOM   3418 3HG1 VAL A 228     -16.264  -5.214  -4.231  1.00 81.11           H
ATOM   3419  CG2 VAL A 228     -15.353  -7.000  -2.388  1.00 81.11           C
ATOM   3420 1HG2 VAL A 228     -15.960  -7.865  -2.652  1.00 81.11           H
ATOM   3421 2HG2 VAL A 228     -14.618  -7.288  -1.635  1.00 81.11           H
ATOM   3422 3HG2 VAL A 228     -15.994  -6.214  -1.988  1.00 81.11           H
ATOM   3423  HN  VAL A 228     -12.617  -7.292  -2.478  1.00 81.11           H
ATOM   3424  N   VAL A 229     -12.092  -6.341  -5.519  1.00 74.49           N
ATOM   3425  CA  VAL A 229     -11.416  -5.898  -6.726  1.00 74.49           C
ATOM   3426  C   VAL A 229     -10.879  -7.116  -7.480  1.00 74.49           C
ATOM   3427  O   VAL A 229     -11.093  -7.249  -8.684  1.00 74.49           O
ATOM   3428  HA  VAL A 229     -12.154  -5.396  -7.351  1.00 74.49           H
ATOM   3429  CB  VAL A 229     -10.325  -4.885  -6.374  1.00 74.49           C
ATOM   3430  HB  VAL A 229      -9.735  -5.298  -5.556  1.00 74.49           H
ATOM   3431  CG1 VAL A 229      -9.387  -4.654  -7.560  1.00 74.49           C
ATOM   3432 1HG1 VAL A 229      -8.913  -5.596  -7.836  1.00 74.49           H
ATOM   3433 2HG1 VAL A 229      -9.958  -4.273  -8.406  1.00 74.49           H
ATOM   3434 3HG1 VAL A 229      -8.622  -3.930  -7.282  1.00 74.49           H
ATOM   3435  CG2 VAL A 229     -10.936  -3.567  -5.893  1.00 74.49           C
ATOM   3436 1HG2 VAL A 229     -11.561  -3.147  -6.682  1.00 74.49           H
ATOM   3437 2HG2 VAL A 229     -11.543  -3.749  -5.007  1.00 74.49           H
ATOM   3438 3HG2 VAL A 229     -10.139  -2.864  -5.650  1.00 74.49           H
ATOM   3439  HN  VAL A 229     -11.717  -5.976  -4.666  1.00 74.49           H
ATOM   3440  N   MET A 230     -10.191  -7.974  -6.741  1.00 76.60           N
ATOM   3441  CA  MET A 230      -9.590  -9.158  -7.332  1.00 76.60           C
ATOM   3442  C   MET A 230     -10.629  -9.971  -8.107  1.00 76.60           C
ATOM   3443  O   MET A 230     -10.431 -10.279  -9.281  1.00 76.60           O
ATOM   3444  HA  MET A 230      -8.825  -8.788  -8.015  1.00 76.60           H
ATOM   3445  CB  MET A 230      -8.981 -10.026  -6.230  1.00 76.60           C
ATOM   3446 1HB  MET A 230      -9.664 -10.077  -5.382  1.00 76.60           H
ATOM   3447 2HB  MET A 230      -8.849 -11.044  -6.595  1.00 76.60           H
ATOM   3448  CG  MET A 230      -7.633  -9.464  -5.772  1.00 76.60           C
ATOM   3449 1HG  MET A 230      -6.960  -9.372  -6.624  1.00 76.60           H
ATOM   3450 2HG  MET A 230      -7.767  -8.463  -5.362  1.00 76.60           H
ATOM   3451  SD  MET A 230      -6.912 -10.536  -4.539  1.00 76.60           S
ATOM   3452  CE  MET A 230      -7.185  -9.551  -3.075  1.00 76.60           C
ATOM   3453 1HE  MET A 230      -6.676  -8.593  -3.182  1.00 76.60           H
ATOM   3454 2HE  MET A 230      -8.254  -9.382  -2.945  1.00 76.60           H
ATOM   3455 3HE  MET A 230      -6.791 -10.077  -2.205  1.00 76.60           H
ATOM   3456  HN  MET A 230     -10.043  -7.871  -5.757  1.00 76.60           H
ATOM   3457  N   ALA A 231     -11.713 -10.296  -7.418  1.00 79.53           N
ATOM   3458  CA  ALA A 231     -12.713 -11.191  -7.975  1.00 79.53           C
ATOM   3459  C   ALA A 231     -13.277 -10.583  -9.261  1.00 79.53           C
ATOM   3460  O   ALA A 231     -13.454 -11.283 -10.257  1.00 79.53           O
ATOM   3461  HA  ALA A 231     -12.219 -12.133  -8.214  1.00 79.53           H
ATOM   3462  CB  ALA A 231     -13.800 -11.456  -6.931  1.00 79.53           C
ATOM   3463 1HB  ALA A 231     -13.352 -11.915  -6.049  1.00 79.53           H
ATOM   3464 2HB  ALA A 231     -14.271 -10.515  -6.650  1.00 79.53           H
ATOM   3465 3HB  ALA A 231     -14.549 -12.128  -7.349  1.00 79.53           H
ATOM   3466  HN  ALA A 231     -11.913  -9.959  -6.498  1.00 79.53           H
ATOM   3467  N   CYS A 232     -13.543  -9.287  -9.198  1.00 78.90           N
ATOM   3468  CA  CYS A 232     -14.039  -8.568 -10.358  1.00 78.90           C
ATOM   3469  C   CYS A 232     -13.000  -8.682 -11.475  1.00 78.90           C
ATOM   3470  O   CYS A 232     -13.345  -8.950 -12.625  1.00 78.90           O
ATOM   3471  HA  CYS A 232     -14.973  -9.048 -10.648  1.00 78.90           H
ATOM   3472  CB  CYS A 232     -14.361  -7.109 -10.025  1.00 78.90           C
ATOM   3473 1HB  CYS A 232     -13.521  -6.654  -9.501  1.00 78.90           H
ATOM   3474 2HB  CYS A 232     -14.509  -6.542 -10.944  1.00 78.90           H
ATOM   3475  SG  CYS A 232     -15.866  -7.022  -8.988  1.00 78.90           S
ATOM   3476  HG  CYS A 232     -15.255  -7.276  -7.834  1.00 78.90           H
ATOM   3477  HN  CYS A 232     -13.424  -8.731  -8.375  1.00 78.90           H
ATOM   3478  N   CYS A 233     -11.747  -8.471 -11.098  1.00 75.00           N
ATOM   3479  CA  CYS A 233     -10.668  -8.437 -12.071  1.00 75.00           C
ATOM   3480  C   CYS A 233     -10.624  -9.788 -12.787  1.00 75.00           C
ATOM   3481  O   CYS A 233     -10.642  -9.844 -14.016  1.00 75.00           O
ATOM   3482  HA  CYS A 233     -10.904  -7.635 -12.771  1.00 75.00           H
ATOM   3483  CB  CYS A 233      -9.328  -8.093 -11.417  1.00 75.00           C
ATOM   3484 1HB  CYS A 233      -9.127  -8.782 -10.598  1.00 75.00           H
ATOM   3485 2HB  CYS A 233      -8.521  -8.212 -12.140  1.00 75.00           H
ATOM   3486  SG  CYS A 233      -9.359  -6.372 -10.794  1.00 75.00           S
ATOM   3487  HG  CYS A 233      -8.107  -6.364 -10.347  1.00 75.00           H
ATOM   3488  HN  CYS A 233     -11.466  -8.327 -10.149  1.00 75.00           H
ATOM   3489  N   TYR A 234     -10.566 -10.843 -11.988  1.00 75.60           N
ATOM   3490  CA  TYR A 234     -10.426 -12.185 -12.530  1.00 75.60           C
ATOM   3491  C   TYR A 234     -11.669 -12.587 -13.326  1.00 75.60           C
ATOM   3492  O   TYR A 234     -11.559 -13.211 -14.381  1.00 75.60           O
ATOM   3493  HA  TYR A 234      -9.561 -12.191 -13.193  1.00 75.60           H
ATOM   3494  CB  TYR A 234     -10.285 -13.114 -11.322  1.00 75.60           C
ATOM   3495 1HB  TYR A 234     -10.948 -12.766 -10.530  1.00 75.60           H
ATOM   3496 2HB  TYR A 234     -10.622 -14.112 -11.604  1.00 75.60           H
ATOM   3497  CG  TYR A 234      -8.861 -13.208 -10.772  1.00 75.60           C
ATOM   3498  CD1 TYR A 234      -7.837 -13.659 -11.580  1.00 75.60           C
ATOM   3499  HD1 TYR A 234      -8.044 -13.947 -12.611  1.00 75.60           H
ATOM   3500  CD2 TYR A 234      -8.600 -12.842  -9.467  1.00 75.60           C
ATOM   3501  HD2 TYR A 234      -9.408 -12.486  -8.829  1.00 75.60           H
ATOM   3502  CE1 TYR A 234      -6.496 -13.747 -11.062  1.00 75.60           C
ATOM   3503  HE1 TYR A 234      -5.679 -14.101 -11.690  1.00 75.60           H
ATOM   3504  CE2 TYR A 234      -7.259 -12.931  -8.949  1.00 75.60           C
ATOM   3505  HE2 TYR A 234      -7.039 -12.645  -7.920  1.00 75.60           H
ATOM   3506  CZ  TYR A 234      -6.274 -13.379  -9.772  1.00 75.60           C
ATOM   3507  OH  TYR A 234      -5.007 -13.462  -9.283  1.00 75.60           O
ATOM   3508  HH  TYR A 234      -4.965 -13.051  -8.373  1.00 75.60           H
ATOM   3509  HN  TYR A 234     -10.613 -10.793 -10.991  1.00 75.60           H
ATOM   3510  N   THR A 235     -12.822 -12.214 -12.791  1.00 81.23           N
ATOM   3511  CA  THR A 235     -14.080 -12.473 -13.469  1.00 81.23           C
ATOM   3512  C   THR A 235     -14.067 -11.858 -14.870  1.00 81.23           C
ATOM   3513  O   THR A 235     -14.450 -12.509 -15.841  1.00 81.23           O
ATOM   3514  HA  THR A 235     -14.188 -13.551 -13.594  1.00 81.23           H
ATOM   3515  CB  THR A 235     -15.212 -11.946 -12.585  1.00 81.23           C
ATOM   3516  HB  THR A 235     -15.162 -10.861 -12.495  1.00 81.23           H
ATOM   3517  OG1 THR A 235     -15.066 -12.670 -11.366  1.00 81.23           O
ATOM   3518  HG1 THR A 235     -14.682 -12.077 -10.659  1.00 81.23           H
ATOM   3519  CG2 THR A 235     -16.595 -12.353 -13.098  1.00 81.23           C
ATOM   3520 1HG2 THR A 235     -16.667 -13.440 -13.123  1.00 81.23           H
ATOM   3521 2HG2 THR A 235     -16.741 -11.956 -14.102  1.00 81.23           H
ATOM   3522 3HG2 THR A 235     -17.361 -11.953 -12.434  1.00 81.23           H
ATOM   3523  HN  THR A 235     -12.904 -11.744 -11.912  1.00 81.23           H
ATOM   3524  N   ILE A 236     -13.623 -10.611 -14.930  1.00 76.49           N
ATOM   3525  CA  ILE A 236     -13.507  -9.919 -16.202  1.00 76.49           C
ATOM   3526  C   ILE A 236     -12.529 -10.675 -17.103  1.00 76.49           C
ATOM   3527  O   ILE A 236     -12.795 -10.872 -18.288  1.00 76.49           O
ATOM   3528  HA  ILE A 236     -14.490  -9.933 -16.673  1.00 76.49           H
ATOM   3529  CB  ILE A 236     -13.131  -8.452 -15.982  1.00 76.49           C
ATOM   3530  HB  ILE A 236     -12.438  -8.400 -15.142  1.00 76.49           H
ATOM   3531  CG1 ILE A 236     -14.360  -7.622 -15.606  1.00 76.49           C
ATOM   3532 1HG1 ILE A 236     -15.038  -7.563 -16.457  1.00 76.49           H
ATOM   3533 2HG1 ILE A 236     -14.904  -8.115 -14.799  1.00 76.49           H
ATOM   3534  CG2 ILE A 236     -12.406  -7.882 -17.202  1.00 76.49           C
ATOM   3535 1HG2 ILE A 236     -11.495  -8.453 -17.383  1.00 76.49           H
ATOM   3536 2HG2 ILE A 236     -13.056  -7.949 -18.075  1.00 76.49           H
ATOM   3537 3HG2 ILE A 236     -12.151  -6.839 -17.019  1.00 76.49           H
ATOM   3538  CD1 ILE A 236     -13.957  -6.212 -15.169  1.00 76.49           C
ATOM   3539 1HD1 ILE A 236     -13.299  -6.275 -14.302  1.00 76.49           H
ATOM   3540 2HD1 ILE A 236     -13.435  -5.714 -15.986  1.00 76.49           H
ATOM   3541 3HD1 ILE A 236     -14.849  -5.644 -14.907  1.00 76.49           H
ATOM   3542  HN  ILE A 236     -13.346 -10.078 -14.132  1.00 76.49           H
ATOM   3543  N   ILE A 237     -11.417 -11.080 -16.506  1.00 73.77           N
ATOM   3544  CA  ILE A 237     -10.352 -11.718 -17.261  1.00 73.77           C
ATOM   3545  C   ILE A 237     -10.887 -12.998 -17.907  1.00 73.77           C
ATOM   3546  O   ILE A 237     -10.703 -13.218 -19.103  1.00 73.77           O
ATOM   3547  HA  ILE A 237     -10.055 -11.031 -18.053  1.00 73.77           H
ATOM   3548  CB  ILE A 237      -9.126 -11.943 -16.374  1.00 73.77           C
ATOM   3549  HB  ILE A 237      -9.465 -12.343 -15.418  1.00 73.77           H
ATOM   3550  CG1 ILE A 237      -8.410 -10.623 -16.083  1.00 73.77           C
ATOM   3551 1HG1 ILE A 237      -7.998 -10.218 -17.008  1.00 73.77           H
ATOM   3552 2HG1 ILE A 237      -9.126  -9.892 -15.706  1.00 73.77           H
ATOM   3553  CG2 ILE A 237      -8.187 -12.982 -16.990  1.00 73.77           C
ATOM   3554 1HG2 ILE A 237      -8.715 -13.928 -17.102  1.00 73.77           H
ATOM   3555 2HG2 ILE A 237      -7.852 -12.634 -17.967  1.00 73.77           H
ATOM   3556 3HG2 ILE A 237      -7.324 -13.122 -16.339  1.00 73.77           H
ATOM   3557  CD1 ILE A 237      -7.288 -10.821 -15.062  1.00 73.77           C
ATOM   3558 1HD1 ILE A 237      -7.707 -11.203 -14.132  1.00 73.77           H
ATOM   3559 2HD1 ILE A 237      -6.562 -11.533 -15.454  1.00 73.77           H
ATOM   3560 3HD1 ILE A 237      -6.796  -9.867 -14.874  1.00 73.77           H
ATOM   3561  HN  ILE A 237     -11.238 -10.978 -15.528  1.00 73.77           H
ATOM   3562  N   ILE A 238     -11.539 -13.809 -17.086  1.00 75.78           N
ATOM   3563  CA  ILE A 238     -12.042 -15.093 -17.545  1.00 75.78           C
ATOM   3564  C   ILE A 238     -12.988 -14.872 -18.727  1.00 75.78           C
ATOM   3565  O   ILE A 238     -12.893 -15.562 -19.741  1.00 75.78           O
ATOM   3566  HA  ILE A 238     -11.187 -15.674 -17.892  1.00 75.78           H
ATOM   3567  CB  ILE A 238     -12.675 -15.866 -16.387  1.00 75.78           C
ATOM   3568  HB  ILE A 238     -13.367 -15.200 -15.870  1.00 75.78           H
ATOM   3569  CG1 ILE A 238     -11.616 -16.295 -15.370  1.00 75.78           C
ATOM   3570 1HG1 ILE A 238     -11.004 -17.092 -15.791  1.00 75.78           H
ATOM   3571 2HG1 ILE A 238     -10.949 -15.459 -15.159  1.00 75.78           H
ATOM   3572  CG2 ILE A 238     -13.491 -17.054 -16.901  1.00 75.78           C
ATOM   3573 1HG2 ILE A 238     -14.284 -16.694 -17.556  1.00 75.78           H
ATOM   3574 2HG2 ILE A 238     -12.839 -17.728 -17.456  1.00 75.78           H
ATOM   3575 3HG2 ILE A 238     -13.930 -17.586 -16.057  1.00 75.78           H
ATOM   3576  CD1 ILE A 238     -12.265 -16.776 -14.071  1.00 75.78           C
ATOM   3577 1HD1 ILE A 238     -12.857 -15.968 -13.639  1.00 75.78           H
ATOM   3578 2HD1 ILE A 238     -12.912 -17.627 -14.282  1.00 75.78           H
ATOM   3579 3HD1 ILE A 238     -11.490 -17.075 -13.365  1.00 75.78           H
ATOM   3580  HN  ILE A 238     -11.724 -13.602 -16.125  1.00 75.78           H
ATOM   3581  N   HIS A 239     -13.880 -13.906 -18.557  1.00 78.52           N
ATOM   3582  CA  HIS A 239     -14.868 -13.612 -19.581  1.00 78.52           C
ATOM   3583  C   HIS A 239     -14.160 -13.180 -20.867  1.00 78.52           C
ATOM   3584  O   HIS A 239     -14.601 -13.516 -21.966  1.00 78.52           O
ATOM   3585  HA  HIS A 239     -15.410 -14.538 -19.769  1.00 78.52           H
ATOM   3586  CB  HIS A 239     -15.875 -12.574 -19.082  1.00 78.52           C
ATOM   3587 1HB  HIS A 239     -16.069 -12.751 -18.024  1.00 78.52           H
ATOM   3588 2HB  HIS A 239     -15.430 -11.582 -19.162  1.00 78.52           H
ATOM   3589  CG  HIS A 239     -17.187 -12.583 -19.829  1.00 78.52           C
ATOM   3590  ND1 HIS A 239     -17.415 -11.808 -20.953  1.00 78.52           N
ATOM   3591  HD1 HIS A 239     -16.759 -11.183 -21.375  1.00 78.52           H
ATOM   3592  CD2 HIS A 239     -18.337 -13.280 -19.602  1.00 78.52           C
ATOM   3593  HD2 HIS A 239     -18.503 -13.989 -18.790  1.00 78.52           H
ATOM   3594  CE1 HIS A 239     -18.651 -12.037 -21.375  1.00 78.52           C
ATOM   3595  HE1 HIS A 239     -19.128 -11.576 -22.240  1.00 78.52           H
ATOM   3596  NE2 HIS A 239     -19.220 -12.949 -20.536  1.00 78.52           N
ATOM   3597  HN  HIS A 239     -13.934 -13.333 -17.740  1.00 78.52           H
ATOM   3598  N   THR A 240     -13.075 -12.441 -20.689  1.00 73.56           N
ATOM   3599  CA  THR A 240     -12.303 -11.958 -21.821  1.00 73.56           C
ATOM   3600  C   THR A 240     -11.640 -13.127 -22.552  1.00 73.56           C
ATOM   3601  O   THR A 240     -11.636 -13.173 -23.781  1.00 73.56           O
ATOM   3602  HA  THR A 240     -12.987 -11.486 -22.527  1.00 73.56           H
ATOM   3603  CB  THR A 240     -11.306 -10.919 -21.305  1.00 73.56           C
ATOM   3604  HB  THR A 240     -10.552 -11.385 -20.670  1.00 73.56           H
ATOM   3605  OG1 THR A 240     -12.123  -9.938 -20.672  1.00 73.56           O
ATOM   3606  HG1 THR A 240     -12.071 -10.039 -19.679  1.00 73.56           H
ATOM   3607  CG2 THR A 240     -10.617 -10.155 -22.438  1.00 73.56           C
ATOM   3608 1HG2 THR A 240     -11.366  -9.634 -23.033  1.00 73.56           H
ATOM   3609 2HG2 THR A 240     -10.073 -10.857 -23.071  1.00 73.56           H
ATOM   3610 3HG2 THR A 240      -9.919  -9.431 -22.016  1.00 73.56           H
ATOM   3611  HN  THR A 240     -12.722 -12.173 -19.792  1.00 73.56           H
ATOM   3612  N   LEU A 241     -11.095 -14.042 -21.765  1.00 74.14           N
ATOM   3613  CA  LEU A 241     -10.375 -15.175 -22.322  1.00 74.14           C
ATOM   3614  C   LEU A 241     -11.332 -16.014 -23.171  1.00 74.14           C
ATOM   3615  O   LEU A 241     -10.966 -16.479 -24.249  1.00 74.14           O
ATOM   3616  HA  LEU A 241      -9.594 -14.779 -22.971  1.00 74.14           H
ATOM   3617  CB  LEU A 241      -9.682 -15.968 -21.212  1.00 74.14           C
ATOM   3618 1HB  LEU A 241     -10.397 -16.125 -20.404  1.00 74.14           H
ATOM   3619 2HB  LEU A 241      -9.422 -16.951 -21.603  1.00 74.14           H
ATOM   3620  CG  LEU A 241      -8.420 -15.334 -20.623  1.00 74.14           C
ATOM   3621  HG  LEU A 241      -8.654 -14.307 -20.340  1.00 74.14           H
ATOM   3622  CD1 LEU A 241      -7.982 -16.064 -19.352  1.00 74.14           C
ATOM   3623 1HD1 LEU A 241      -8.779 -16.012 -18.610  1.00 74.14           H
ATOM   3624 2HD1 LEU A 241      -7.772 -17.108 -19.586  1.00 74.14           H
ATOM   3625 3HD1 LEU A 241      -7.083 -15.593 -18.954  1.00 74.14           H
ATOM   3626  CD2 LEU A 241      -7.300 -15.272 -21.663  1.00 74.14           C
ATOM   3627 1HD2 LEU A 241      -7.060 -16.281 -21.999  1.00 74.14           H
ATOM   3628 2HD2 LEU A 241      -7.628 -14.674 -22.514  1.00 74.14           H
ATOM   3629 3HD2 LEU A 241      -6.416 -14.817 -21.218  1.00 74.14           H
ATOM   3630  HN  LEU A 241     -11.138 -14.019 -20.766  1.00 74.14           H
ATOM   3631  N   ILE A 242     -12.540 -16.183 -22.652  1.00 74.94           N
ATOM   3632  CA  ILE A 242     -13.540 -16.989 -23.331  1.00 74.94           C
ATOM   3633  C   ILE A 242     -13.869 -16.353 -24.684  1.00 74.94           C
ATOM   3634  O   ILE A 242     -14.085 -17.058 -25.668  1.00 74.94           O
ATOM   3635  HA  ILE A 242     -13.103 -17.971 -23.509  1.00 74.94           H
ATOM   3636  CB  ILE A 242     -14.763 -17.193 -22.434  1.00 74.94           C
ATOM   3637  HB  ILE A 242     -15.087 -16.218 -22.071  1.00 74.94           H
ATOM   3638  CG1 ILE A 242     -14.408 -18.036 -21.208  1.00 74.94           C
ATOM   3639 1HG1 ILE A 242     -14.262 -19.074 -21.506  1.00 74.94           H
ATOM   3640 2HG1 ILE A 242     -13.465 -17.690 -20.784  1.00 74.94           H
ATOM   3641  CG2 ILE A 242     -15.928 -17.792 -23.224  1.00 74.94           C
ATOM   3642 1HG2 ILE A 242     -16.200 -17.119 -24.037  1.00 74.94           H
ATOM   3643 2HG2 ILE A 242     -15.631 -18.757 -23.635  1.00 74.94           H
ATOM   3644 3HG2 ILE A 242     -16.784 -17.927 -22.562  1.00 74.94           H
ATOM   3645  CD1 ILE A 242     -15.509 -17.954 -20.149  1.00 74.94           C
ATOM   3646 1HD1 ILE A 242     -15.635 -16.918 -19.836  1.00 74.94           H
ATOM   3647 2HD1 ILE A 242     -16.445 -18.323 -20.568  1.00 74.94           H
ATOM   3648 3HD1 ILE A 242     -15.231 -18.562 -19.288  1.00 74.94           H
ATOM   3649  HN  ILE A 242     -12.838 -15.780 -21.787  1.00 74.94           H
ATOM   3650  N   GLN A 243     -13.897 -15.029 -24.688  1.00 69.85           N
ATOM   3651  CA  GLN A 243     -14.218 -14.291 -25.898  1.00 69.85           C
ATOM   3652  C   GLN A 243     -12.981 -14.169 -26.790  1.00 69.85           C
ATOM   3653  O   GLN A 243     -13.090 -13.818 -27.964  1.00 69.85           O
ATOM   3654  HA  GLN A 243     -14.982 -14.882 -26.403  1.00 69.85           H
ATOM   3655  CB  GLN A 243     -14.791 -12.912 -25.563  1.00 69.85           C
ATOM   3656 1HB  GLN A 243     -14.112 -12.385 -24.893  1.00 69.85           H
ATOM   3657 2HB  GLN A 243     -14.868 -12.316 -26.472  1.00 69.85           H
ATOM   3658  CG  GLN A 243     -16.169 -13.035 -24.909  1.00 69.85           C
ATOM   3659 1HG  GLN A 243     -16.807 -13.677 -25.516  1.00 69.85           H
ATOM   3660 2HG  GLN A 243     -16.071 -13.512 -23.934  1.00 69.85           H
ATOM   3661  CD  GLN A 243     -16.823 -11.661 -24.747  1.00 69.85           C
ATOM   3662  OE1 GLN A 243     -16.196 -10.625 -24.895  1.00 69.85           O
ATOM   3663  NE2 GLN A 243     -18.115 -11.711 -24.437  1.00 69.85           N
ATOM   3664 1HE2 GLN A 243     -18.570 -12.595 -24.330  1.00 69.85           H
ATOM   3665 2HE2 GLN A 243     -18.631 -10.864 -24.310  1.00 69.85           H
ATOM   3666  HN  GLN A 243     -13.705 -14.463 -23.886  1.00 69.85           H
ATOM   3667  N   ALA A 244     -11.833 -14.466 -26.199  1.00 63.97           N
ATOM   3668  CA  ALA A 244     -10.565 -14.242 -26.872  1.00 63.97           C
ATOM   3669  C   ALA A 244     -10.341 -15.344 -27.908  1.00 63.97           C
ATOM   3670  O   ALA A 244      -9.736 -16.372 -27.606  1.00 63.97           O
ATOM   3671  HA  ALA A 244     -10.626 -13.281 -27.383  1.00 63.97           H
ATOM   3672  CB  ALA A 244      -9.441 -14.178 -25.835  1.00 63.97           C
ATOM   3673 1HB  ALA A 244      -9.633 -13.361 -25.141  1.00 63.97           H
ATOM   3674 2HB  ALA A 244      -9.400 -15.119 -25.287  1.00 63.97           H
ATOM   3675 3HB  ALA A 244      -8.490 -14.010 -26.341  1.00 63.97           H
ATOM   3676  HN  ALA A 244     -11.761 -14.852 -25.279  1.00 63.97           H
ATOM   3677  N   LYS A 245     -10.841 -15.094 -29.110  1.00 60.86           N
ATOM   3678  CA  LYS A 245     -10.619 -16.006 -30.218  1.00 60.86           C
ATOM   3679  C   LYS A 245      -9.128 -16.031 -30.562  1.00 60.86           C
ATOM   3680  O   LYS A 245      -8.661 -16.938 -31.249  1.00 60.86           O
ATOM   3681  HA  LYS A 245     -10.912 -17.002 -29.885  1.00 60.86           H
ATOM   3682  CB  LYS A 245     -11.517 -15.641 -31.401  1.00 60.86           C
ATOM   3683 1HB  LYS A 245     -11.389 -14.588 -31.649  1.00 60.86           H
ATOM   3684 2HB  LYS A 245     -11.219 -16.213 -32.279  1.00 60.86           H
ATOM   3685  CG  LYS A 245     -12.987 -15.919 -31.080  1.00 60.86           C
ATOM   3686 1HG  LYS A 245     -13.084 -16.908 -30.630  1.00 60.86           H
ATOM   3687 2HG  LYS A 245     -13.345 -15.198 -30.345  1.00 60.86           H
ATOM   3688  CD  LYS A 245     -13.849 -15.841 -32.341  1.00 60.86           C
ATOM   3689 1HD  LYS A 245     -13.819 -14.829 -32.744  1.00 60.86           H
ATOM   3690 2HD  LYS A 245     -13.440 -16.501 -33.107  1.00 60.86           H
ATOM   3691  CE  LYS A 245     -15.297 -16.234 -32.042  1.00 60.86           C
ATOM   3692 1HE  LYS A 245     -15.319 -17.184 -31.508  1.00 60.86           H
ATOM   3693 2HE  LYS A 245     -15.754 -15.490 -31.389  1.00 60.86           H
ATOM   3694  NZ  LYS A 245     -16.074 -16.345 -33.296  1.00 60.86           N
ATOM   3695 1HZ  LYS A 245     -17.036 -16.582 -33.079  1.00 60.86           H
ATOM   3696 2HZ  LYS A 245     -16.048 -15.459 -33.790  1.00 60.86           H
ATOM   3697 3HZ  LYS A 245     -15.671 -17.069 -33.881  1.00 60.86           H
ATOM   3698  HN  LYS A 245     -11.387 -14.286 -29.330  1.00 60.86           H
ATOM   3699  N   LYS A 246      -8.423 -15.023 -30.070  1.00 60.33           N
ATOM   3700  CA  LYS A 246      -7.046 -14.802 -30.479  1.00 60.33           C
ATOM   3701  C   LYS A 246      -6.119 -15.052 -29.288  1.00 60.33           C
ATOM   3702  O   LYS A 246      -6.255 -14.412 -28.246  1.00 60.33           O
ATOM   3703  HA  LYS A 246      -6.815 -15.532 -31.255  1.00 60.33           H
ATOM   3704  CB  LYS A 246      -6.888 -13.414 -31.101  1.00 60.33           C
ATOM   3705 1HB  LYS A 246      -7.445 -12.682 -30.515  1.00 60.33           H
ATOM   3706 2HB  LYS A 246      -5.841 -13.114 -31.071  1.00 60.33           H
ATOM   3707  CG  LYS A 246      -7.386 -13.401 -32.548  1.00 60.33           C
ATOM   3708 1HG  LYS A 246      -6.998 -14.272 -33.077  1.00 60.33           H
ATOM   3709 2HG  LYS A 246      -8.473 -13.477 -32.563  1.00 60.33           H
ATOM   3710  CD  LYS A 246      -6.949 -12.124 -33.267  1.00 60.33           C
ATOM   3711 1HD  LYS A 246      -7.436 -11.261 -32.813  1.00 60.33           H
ATOM   3712 2HD  LYS A 246      -5.874 -11.984 -33.146  1.00 60.33           H
ATOM   3713  CE  LYS A 246      -7.296 -12.186 -34.756  1.00 60.33           C
ATOM   3714 1HE  LYS A 246      -6.908 -13.109 -35.188  1.00 60.33           H
ATOM   3715 2HE  LYS A 246      -8.378 -12.206 -34.882  1.00 60.33           H
ATOM   3716  NZ  LYS A 246      -6.729 -11.021 -35.470  1.00 60.33           N
ATOM   3717 1HZ  LYS A 246      -6.983 -11.069 -36.451  1.00 60.33           H
ATOM   3718 2HZ  LYS A 246      -7.096 -10.166 -35.067  1.00 60.33           H
ATOM   3719 3HZ  LYS A 246      -5.718 -11.029 -35.382  1.00 60.33           H
ATOM   3720  HN  LYS A 246      -8.777 -14.365 -29.405  1.00 60.33           H
ATOM   3721  N   SER A 247      -5.196 -15.982 -29.482  1.00 59.93           N
ATOM   3722  CA  SER A 247      -4.257 -16.336 -28.431  1.00 59.93           C
ATOM   3723  C   SER A 247      -3.594 -15.074 -27.876  1.00 59.93           C
ATOM   3724  O   SER A 247      -3.379 -14.960 -26.670  1.00 59.93           O
ATOM   3725  HA  SER A 247      -4.855 -16.823 -27.661  1.00 59.93           H
ATOM   3726  CB  SER A 247      -3.196 -17.311 -28.945  1.00 59.93           C
ATOM   3727 1HB  SER A 247      -3.586 -18.328 -28.900  1.00 59.93           H
ATOM   3728 2HB  SER A 247      -2.985 -17.097 -29.993  1.00 59.93           H
ATOM   3729  OG  SER A 247      -1.989 -17.232 -28.192  1.00 59.93           O
ATOM   3730  HG  SER A 247      -1.308 -17.858 -28.572  1.00 59.93           H
ATOM   3731  HN  SER A 247      -5.085 -16.490 -30.336  1.00 59.93           H
ATOM   3732  N   SER A 248      -3.287 -14.157 -28.783  1.00 59.94           N
ATOM   3733  CA  SER A 248      -2.466 -13.009 -28.438  1.00 59.94           C
ATOM   3734  C   SER A 248      -3.058 -12.288 -27.225  1.00 59.94           C
ATOM   3735  O   SER A 248      -2.360 -11.542 -26.540  1.00 59.94           O
ATOM   3736  HA  SER A 248      -1.484 -13.417 -28.199  1.00 59.94           H
ATOM   3737  CB  SER A 248      -2.343 -12.045 -29.620  1.00 59.94           C
ATOM   3738 1HB  SER A 248      -1.658 -11.238 -29.360  1.00 59.94           H
ATOM   3739 2HB  SER A 248      -1.910 -12.569 -30.472  1.00 59.94           H
ATOM   3740  OG  SER A 248      -3.604 -11.495 -29.994  1.00 59.94           O
ATOM   3741  HG  SER A 248      -3.486 -10.854 -30.752  1.00 59.94           H
ATOM   3742  HN  SER A 248      -3.588 -14.191 -29.736  1.00 59.94           H
ATOM   3743  N   LYS A 249      -4.339 -12.536 -26.996  1.00 63.22           N
ATOM   3744  CA  LYS A 249      -5.039 -11.901 -25.893  1.00 63.22           C
ATOM   3745  C   LYS A 249      -4.507 -12.455 -24.570  1.00 63.22           C
ATOM   3746  O   LYS A 249      -4.555 -11.777 -23.545  1.00 63.22           O
ATOM   3747  HA  LYS A 249      -4.816 -10.835 -25.935  1.00 63.22           H
ATOM   3748  CB  LYS A 249      -6.553 -12.053 -26.060  1.00 63.22           C
ATOM   3749 1HB  LYS A 249      -6.802 -13.103 -26.212  1.00 63.22           H
ATOM   3750 2HB  LYS A 249      -7.056 -11.736 -25.147  1.00 63.22           H
ATOM   3751  CG  LYS A 249      -7.060 -11.226 -27.243  1.00 63.22           C
ATOM   3752 1HG  LYS A 249      -6.835 -10.172 -27.077  1.00 63.22           H
ATOM   3753 2HG  LYS A 249      -6.537 -11.525 -28.151  1.00 63.22           H
ATOM   3754  CD  LYS A 249      -8.567 -11.407 -27.432  1.00 63.22           C
ATOM   3755 1HD  LYS A 249      -8.771 -12.405 -27.822  1.00 63.22           H
ATOM   3756 2HD  LYS A 249      -9.070 -11.333 -26.468  1.00 63.22           H
ATOM   3757  CE  LYS A 249      -9.130 -10.355 -28.390  1.00 63.22           C
ATOM   3758 1HE  LYS A 249      -8.691  -9.383 -28.170  1.00 63.22           H
ATOM   3759 2HE  LYS A 249      -8.856 -10.604 -29.415  1.00 63.22           H
ATOM   3760  NZ  LYS A 249     -10.603 -10.280 -28.269  1.00 63.22           N
ATOM   3761 1HZ  LYS A 249     -10.950  -9.515 -28.838  1.00 63.22           H
ATOM   3762 2HZ  LYS A 249     -11.014 -11.151 -28.586  1.00 63.22           H
ATOM   3763 3HZ  LYS A 249     -10.855 -10.121 -27.300  1.00 63.22           H
ATOM   3764  HN  LYS A 249      -4.896 -13.157 -27.548  1.00 63.22           H
ATOM   3765  N   HIS A 250      -4.013 -13.683 -24.636  1.00 66.33           N
ATOM   3766  CA  HIS A 250      -3.516 -14.354 -23.447  1.00 66.33           C
ATOM   3767  C   HIS A 250      -2.310 -13.593 -22.894  1.00 66.33           C
ATOM   3768  O   HIS A 250      -2.177 -13.429 -21.682  1.00 66.33           O
ATOM   3769  HA  HIS A 250      -4.321 -14.326 -22.712  1.00 66.33           H
ATOM   3770  CB  HIS A 250      -3.206 -15.823 -23.742  1.00 66.33           C
ATOM   3771 1HB  HIS A 250      -2.575 -15.879 -24.630  1.00 66.33           H
ATOM   3772 2HB  HIS A 250      -2.628 -16.235 -22.915  1.00 66.33           H
ATOM   3773  CG  HIS A 250      -4.431 -16.678 -23.958  1.00 66.33           C
ATOM   3774  ND1 HIS A 250      -4.968 -17.481 -22.967  1.00 66.33           N
ATOM   3775  HD1 HIS A 250      -4.615 -17.578 -22.036  1.00 66.33           H
ATOM   3776  CD2 HIS A 250      -5.219 -16.847 -25.059  1.00 66.33           C
ATOM   3777  HD2 HIS A 250      -5.078 -16.358 -26.023  1.00 66.33           H
ATOM   3778  CE1 HIS A 250      -6.030 -18.101 -23.461  1.00 66.33           C
ATOM   3779  HE1 HIS A 250      -6.669 -18.803 -22.925  1.00 66.33           H
ATOM   3780  NE2 HIS A 250      -6.183 -17.707 -24.758  1.00 66.33           N
ATOM   3781  HN  HIS A 250      -3.949 -14.215 -25.480  1.00 66.33           H
ATOM   3782  N   LYS A 251      -1.461 -13.148 -23.809  1.00 65.90           N
ATOM   3783  CA  LYS A 251      -0.207 -12.522 -23.425  1.00 65.90           C
ATOM   3784  C   LYS A 251      -0.500 -11.242 -22.639  1.00 65.90           C
ATOM   3785  O   LYS A 251       0.161 -10.956 -21.642  1.00 65.90           O
ATOM   3786  HA  LYS A 251       0.318 -13.217 -22.770  1.00 65.90           H
ATOM   3787  CB  LYS A 251       0.679 -12.300 -24.653  1.00 65.90           C
ATOM   3788 1HB  LYS A 251       0.242 -12.800 -25.517  1.00 65.90           H
ATOM   3789 2HB  LYS A 251       0.722 -11.237 -24.888  1.00 65.90           H
ATOM   3790  CG  LYS A 251       2.093 -12.832 -24.411  1.00 65.90           C
ATOM   3791 1HG  LYS A 251       2.499 -12.396 -23.499  1.00 65.90           H
ATOM   3792 2HG  LYS A 251       2.059 -13.911 -24.261  1.00 65.90           H
ATOM   3793  CD  LYS A 251       3.011 -12.505 -25.591  1.00 65.90           C
ATOM   3794 1HD  LYS A 251       2.560 -12.862 -26.517  1.00 65.90           H
ATOM   3795 2HD  LYS A 251       3.118 -11.424 -25.685  1.00 65.90           H
ATOM   3796  CE  LYS A 251       4.388 -13.146 -25.408  1.00 65.90           C
ATOM   3797 1HE  LYS A 251       4.790 -12.885 -24.429  1.00 65.90           H
ATOM   3798 2HE  LYS A 251       4.298 -14.232 -25.436  1.00 65.90           H
ATOM   3799  NZ  LYS A 251       5.316 -12.692 -26.469  1.00 65.90           N
ATOM   3800 1HZ  LYS A 251       6.201 -13.177 -26.374  1.00 65.90           H
ATOM   3801 2HZ  LYS A 251       4.915 -12.896 -27.378  1.00 65.90           H
ATOM   3802 3HZ  LYS A 251       5.466 -11.693 -26.382  1.00 65.90           H
ATOM   3803  HN  LYS A 251      -1.618 -13.210 -24.795  1.00 65.90           H
ATOM   3804  N   ALA A 252      -1.493 -10.506 -23.118  1.00 65.33           N
ATOM   3805  CA  ALA A 252      -1.839  -9.232 -22.513  1.00 65.33           C
ATOM   3806  C   ALA A 252      -2.336  -9.468 -21.086  1.00 65.33           C
ATOM   3807  O   ALA A 252      -2.049  -8.681 -20.185  1.00 65.33           O
ATOM   3808  HA  ALA A 252      -0.934  -8.625 -22.477  1.00 65.33           H
ATOM   3809  CB  ALA A 252      -2.877  -8.519 -23.382  1.00 65.33           C
ATOM   3810 1HB  ALA A 252      -2.463  -8.348 -24.376  1.00 65.33           H
ATOM   3811 2HB  ALA A 252      -3.771  -9.137 -23.461  1.00 65.33           H
ATOM   3812 3HB  ALA A 252      -3.136  -7.562 -22.927  1.00 65.33           H
ATOM   3813  HN  ALA A 252      -2.054 -10.767 -23.904  1.00 65.33           H
ATOM   3814  N   LEU A 253      -3.075 -10.556 -20.923  1.00 74.79           N
ATOM   3815  CA  LEU A 253      -3.729 -10.835 -19.656  1.00 74.79           C
ATOM   3816  C   LEU A 253      -2.678 -11.257 -18.627  1.00 74.79           C
ATOM   3817  O   LEU A 253      -2.839 -11.009 -17.433  1.00 74.79           O
ATOM   3818  HA  LEU A 253      -4.192  -9.909 -19.317  1.00 74.79           H
ATOM   3819  CB  LEU A 253      -4.850 -11.859 -19.845  1.00 74.79           C
ATOM   3820 1HB  LEU A 253      -4.485 -12.651 -20.500  1.00 74.79           H
ATOM   3821 2HB  LEU A 253      -5.063 -12.317 -18.879  1.00 74.79           H
ATOM   3822  CG  LEU A 253      -6.160 -11.320 -20.423  1.00 74.79           C
ATOM   3823  HG  LEU A 253      -5.921 -10.687 -21.278  1.00 74.79           H
ATOM   3824  CD1 LEU A 253      -7.041 -12.460 -20.938  1.00 74.79           C
ATOM   3825 1HD1 LEU A 253      -6.512 -13.004 -21.720  1.00 74.79           H
ATOM   3826 2HD1 LEU A 253      -7.275 -13.138 -20.117  1.00 74.79           H
ATOM   3827 3HD1 LEU A 253      -7.966 -12.049 -21.344  1.00 74.79           H
ATOM   3828  CD2 LEU A 253      -6.891 -10.445 -19.403  1.00 74.79           C
ATOM   3829 1HD2 LEU A 253      -7.117 -11.035 -18.515  1.00 74.79           H
ATOM   3830 2HD2 LEU A 253      -6.257  -9.602 -19.127  1.00 74.79           H
ATOM   3831 3HD2 LEU A 253      -7.818 -10.075 -19.840  1.00 74.79           H
ATOM   3832  HN  LEU A 253      -3.229 -11.239 -21.637  1.00 74.79           H
ATOM   3833  N   LYS A 254      -1.625 -11.886 -19.127  1.00 75.22           N
ATOM   3834  CA  LYS A 254      -0.567 -12.379 -18.262  1.00 75.22           C
ATOM   3835  C   LYS A 254      -0.122 -11.259 -17.319  1.00 75.22           C
ATOM   3836  O   LYS A 254       0.073 -11.488 -16.126  1.00 75.22           O
ATOM   3837  HA  LYS A 254      -0.984 -13.189 -17.664  1.00 75.22           H
ATOM   3838  CB  LYS A 254       0.573 -12.972 -19.094  1.00 75.22           C
ATOM   3839 1HB  LYS A 254       0.175 -13.716 -19.784  1.00 75.22           H
ATOM   3840 2HB  LYS A 254       1.032 -12.190 -19.698  1.00 75.22           H
ATOM   3841  CG  LYS A 254       1.630 -13.616 -18.194  1.00 75.22           C
ATOM   3842 1HG  LYS A 254       2.080 -12.856 -17.556  1.00 75.22           H
ATOM   3843 2HG  LYS A 254       1.158 -14.346 -17.537  1.00 75.22           H
ATOM   3844  CD  LYS A 254       2.716 -14.299 -19.028  1.00 75.22           C
ATOM   3845 1HD  LYS A 254       2.267 -15.067 -19.657  1.00 75.22           H
ATOM   3846 2HD  LYS A 254       3.179 -13.571 -19.695  1.00 75.22           H
ATOM   3847  CE  LYS A 254       3.784 -14.926 -18.129  1.00 75.22           C
ATOM   3848 1HE  LYS A 254       4.291 -14.148 -17.559  1.00 75.22           H
ATOM   3849 2HE  LYS A 254       3.313 -15.594 -17.407  1.00 75.22           H
ATOM   3850  NZ  LYS A 254       4.768 -15.678 -18.940  1.00 75.22           N
ATOM   3851 1HZ  LYS A 254       5.463 -16.092 -18.329  1.00 75.22           H
ATOM   3852 2HZ  LYS A 254       4.292 -16.410 -19.456  1.00 75.22           H
ATOM   3853 3HZ  LYS A 254       5.222 -15.046 -19.591  1.00 75.22           H
ATOM   3854  HN  LYS A 254      -1.489 -12.060 -20.103  1.00 75.22           H
ATOM   3855  N   VAL A 255       0.027 -10.073 -17.890  1.00 74.87           N
ATOM   3856  CA  VAL A 255       0.540  -8.940 -17.138  1.00 74.87           C
ATOM   3857  C   VAL A 255      -0.374  -8.672 -15.941  1.00 74.87           C
ATOM   3858  O   VAL A 255       0.102  -8.476 -14.824  1.00 74.87           O
ATOM   3859  HA  VAL A 255       1.530  -9.210 -16.770  1.00 74.87           H
ATOM   3860  CB  VAL A 255       0.692  -7.727 -18.058  1.00 74.87           C
ATOM   3861  HB  VAL A 255      -0.287  -7.503 -18.482  1.00 74.87           H
ATOM   3862  CG1 VAL A 255       1.156  -6.498 -17.273  1.00 74.87           C
ATOM   3863 1HG1 VAL A 255       0.423  -6.262 -16.502  1.00 74.87           H
ATOM   3864 2HG1 VAL A 255       2.119  -6.707 -16.809  1.00 74.87           H
ATOM   3865 3HG1 VAL A 255       1.255  -5.651 -17.951  1.00 74.87           H
ATOM   3866  CG2 VAL A 255       1.646  -8.032 -19.215  1.00 74.87           C
ATOM   3867 1HG2 VAL A 255       2.626  -8.293 -18.817  1.00 74.87           H
ATOM   3868 2HG2 VAL A 255       1.255  -8.866 -19.798  1.00 74.87           H
ATOM   3869 3HG2 VAL A 255       1.735  -7.153 -19.853  1.00 74.87           H
ATOM   3870  HN  VAL A 255      -0.196  -9.880 -18.845  1.00 74.87           H
ATOM   3871  N   THR A 256      -1.670  -8.671 -16.215  1.00 74.55           N
ATOM   3872  CA  THR A 256      -2.651  -8.343 -15.194  1.00 74.55           C
ATOM   3873  C   THR A 256      -2.588  -9.356 -14.049  1.00 74.55           C
ATOM   3874  O   THR A 256      -2.591  -8.977 -12.879  1.00 74.55           O
ATOM   3875  HA  THR A 256      -2.398  -7.370 -14.774  1.00 74.55           H
ATOM   3876  CB  THR A 256      -4.024  -8.269 -15.864  1.00 74.55           C
ATOM   3877  HB  THR A 256      -4.398  -9.265 -16.098  1.00 74.55           H
ATOM   3878  OG1 THR A 256      -3.818  -7.411 -16.984  1.00 74.55           O
ATOM   3879  HG1 THR A 256      -4.549  -7.541 -17.653  1.00 74.55           H
ATOM   3880  CG2 THR A 256      -5.053  -7.525 -15.010  1.00 74.55           C
ATOM   3881 1HG2 THR A 256      -4.710  -6.506 -14.833  1.00 74.55           H
ATOM   3882 2HG2 THR A 256      -5.173  -8.039 -14.056  1.00 74.55           H
ATOM   3883 3HG2 THR A 256      -6.010  -7.501 -15.532  1.00 74.55           H
ATOM   3884  HN  THR A 256      -2.052  -8.889 -17.113  1.00 74.55           H
ATOM   3885  N   ILE A 257      -2.532 -10.625 -14.427  1.00 77.48           N
ATOM   3886  CA  ILE A 257      -2.588 -11.700 -13.450  1.00 77.48           C
ATOM   3887  C   ILE A 257      -1.384 -11.594 -12.513  1.00 77.48           C
ATOM   3888  O   ILE A 257      -1.520 -11.753 -11.301  1.00 77.48           O
ATOM   3889  HA  ILE A 257      -3.496 -11.561 -12.863  1.00 77.48           H
ATOM   3890  CB  ILE A 257      -2.705 -13.055 -14.151  1.00 77.48           C
ATOM   3891  HB  ILE A 257      -1.886 -13.142 -14.865  1.00 77.48           H
ATOM   3892  CG1 ILE A 257      -4.009 -13.151 -14.944  1.00 77.48           C
ATOM   3893 1HG1 ILE A 257      -4.853 -13.220 -14.257  1.00 77.48           H
ATOM   3894 2HG1 ILE A 257      -4.150 -12.244 -15.532  1.00 77.48           H
ATOM   3895  CG2 ILE A 257      -2.556 -14.204 -13.151  1.00 77.48           C
ATOM   3896 1HG2 ILE A 257      -1.580 -14.142 -12.670  1.00 77.48           H
ATOM   3897 2HG2 ILE A 257      -3.338 -14.132 -12.396  1.00 77.48           H
ATOM   3898 3HG2 ILE A 257      -2.643 -15.155 -13.675  1.00 77.48           H
ATOM   3899  CD1 ILE A 257      -3.999 -14.369 -15.871  1.00 77.48           C
ATOM   3900 1HD1 ILE A 257      -3.169 -14.285 -16.572  1.00 77.48           H
ATOM   3901 2HD1 ILE A 257      -3.883 -15.276 -15.277  1.00 77.48           H
ATOM   3902 3HD1 ILE A 257      -4.938 -14.414 -16.423  1.00 77.48           H
ATOM   3903  HN  ILE A 257      -2.451 -10.923 -15.378  1.00 77.48           H
ATOM   3904  N   THR A 258      -0.232 -11.325 -13.109  1.00 81.58           N
ATOM   3905  CA  THR A 258       1.006 -11.255 -12.350  1.00 81.58           C
ATOM   3906  C   THR A 258       0.932 -10.133 -11.313  1.00 81.58           C
ATOM   3907  O   THR A 258       1.235 -10.346 -10.140  1.00 81.58           O
ATOM   3908  HA  THR A 258       1.126 -12.189 -11.803  1.00 81.58           H
ATOM   3909  CB  THR A 258       2.160 -11.091 -13.342  1.00 81.58           C
ATOM   3910  HB  THR A 258       2.105 -10.126 -13.847  1.00 81.58           H
ATOM   3911  OG1 THR A 258       2.057 -12.234 -14.186  1.00 81.58           O
ATOM   3912  HG1 THR A 258       1.431 -12.045 -14.943  1.00 81.58           H
ATOM   3913  CG2 THR A 258       3.529 -11.241 -12.676  1.00 81.58           C
ATOM   3914 1HG2 THR A 258       3.609 -12.232 -12.229  1.00 81.58           H
ATOM   3915 2HG2 THR A 258       3.642 -10.482 -11.901  1.00 81.58           H
ATOM   3916 3HG2 THR A 258       4.312 -11.115 -13.424  1.00 81.58           H
ATOM   3917  HN  THR A 258      -0.136 -11.158 -14.090  1.00 81.58           H
ATOM   3918  N   VAL A 259       0.528  -8.961 -11.783  1.00 79.40           N
ATOM   3919  CA  VAL A 259       0.460  -7.793 -10.922  1.00 79.40           C
ATOM   3920  C   VAL A 259      -0.503  -8.071  -9.766  1.00 79.40           C
ATOM   3921  O   VAL A 259      -0.200  -7.766  -8.613  1.00 79.40           O
ATOM   3922  HA  VAL A 259       1.457  -7.626 -10.515  1.00 79.40           H
ATOM   3923  CB  VAL A 259       0.070  -6.561 -11.741  1.00 79.40           C
ATOM   3924  HB  VAL A 259      -0.831  -6.804 -12.304  1.00 79.40           H
ATOM   3925  CG1 VAL A 259      -0.252  -5.375 -10.829  1.00 79.40           C
ATOM   3926 1HG1 VAL A 259      -1.083  -5.636 -10.173  1.00 79.40           H
ATOM   3927 2HG1 VAL A 259       0.624  -5.132 -10.227  1.00 79.40           H
ATOM   3928 3HG1 VAL A 259      -0.526  -4.513 -11.437  1.00 79.40           H
ATOM   3929  CG2 VAL A 259       1.168  -6.200 -12.744  1.00 79.40           C
ATOM   3930 1HG2 VAL A 259       2.093  -5.985 -12.208  1.00 79.40           H
ATOM   3931 2HG2 VAL A 259       1.328  -7.036 -13.424  1.00 79.40           H
ATOM   3932 3HG2 VAL A 259       0.865  -5.321 -13.313  1.00 79.40           H
ATOM   3933  HN  VAL A 259       0.250  -8.805 -12.730  1.00 79.40           H
ATOM   3934  N   LEU A 260      -1.644  -8.648 -10.114  1.00 79.86           N
ATOM   3935  CA  LEU A 260      -2.678  -8.916  -9.129  1.00 79.86           C
ATOM   3936  C   LEU A 260      -2.142  -9.901  -8.088  1.00 79.86           C
ATOM   3937  O   LEU A 260      -2.313  -9.694  -6.888  1.00 79.86           O
ATOM   3938  HA  LEU A 260      -2.905  -7.974  -8.629  1.00 79.86           H
ATOM   3939  CB  LEU A 260      -3.963  -9.385  -9.815  1.00 79.86           C
ATOM   3940 1HB  LEU A 260      -4.165  -8.722 -10.656  1.00 79.86           H
ATOM   3941 2HB  LEU A 260      -3.789 -10.379 -10.228  1.00 79.86           H
ATOM   3942  CG  LEU A 260      -5.212  -9.441  -8.934  1.00 79.86           C
ATOM   3943  HG  LEU A 260      -5.007 -10.102  -8.092  1.00 79.86           H
ATOM   3944  CD1 LEU A 260      -5.538  -8.062  -8.356  1.00 79.86           C
ATOM   3945 1HD1 LEU A 260      -4.699  -7.714  -7.753  1.00 79.86           H
ATOM   3946 2HD1 LEU A 260      -5.716  -7.360  -9.170  1.00 79.86           H
ATOM   3947 3HD1 LEU A 260      -6.430  -8.130  -7.734  1.00 79.86           H
ATOM   3948  CD2 LEU A 260      -6.396 -10.036  -9.698  1.00 79.86           C
ATOM   3949 1HD2 LEU A 260      -6.612  -9.420 -10.571  1.00 79.86           H
ATOM   3950 2HD2 LEU A 260      -6.149 -11.048 -10.019  1.00 79.86           H
ATOM   3951 3HD2 LEU A 260      -7.271 -10.064  -9.048  1.00 79.86           H
ATOM   3952  HN  LEU A 260      -1.866  -8.929 -11.047  1.00 79.86           H
ATOM   3953  N   THR A 261      -1.505 -10.950  -8.586  1.00 82.31           N
ATOM   3954  CA  THR A 261      -1.045 -12.025  -7.723  1.00 82.31           C
ATOM   3955  C   THR A 261       0.005 -11.507  -6.740  1.00 82.31           C
ATOM   3956  O   THR A 261      -0.040 -11.825  -5.552  1.00 82.31           O
ATOM   3957  HA  THR A 261      -1.891 -12.377  -7.132  1.00 82.31           H
ATOM   3958  CB  THR A 261      -0.537 -13.161  -8.613  1.00 82.31           C
ATOM   3959  HB  THR A 261       0.362 -12.861  -9.151  1.00 82.31           H
ATOM   3960  OG1 THR A 261      -1.659 -13.493  -9.428  1.00 82.31           O
ATOM   3961  HG1 THR A 261      -1.565 -13.068 -10.328  1.00 82.31           H
ATOM   3962  CG2 THR A 261      -0.257 -14.442  -7.825  1.00 82.31           C
ATOM   3963 1HG2 THR A 261      -1.174 -14.779  -7.342  1.00 82.31           H
ATOM   3964 2HG2 THR A 261       0.502 -14.244  -7.068  1.00 82.31           H
ATOM   3965 3HG2 THR A 261       0.101 -15.216  -8.504  1.00 82.31           H
ATOM   3966  HN  THR A 261      -1.302 -11.072  -9.558  1.00 82.31           H
ATOM   3967  N   VAL A 262       0.928 -10.718  -7.270  1.00 86.10           N
ATOM   3968  CA  VAL A 262       2.034 -10.218  -6.471  1.00 86.10           C
ATOM   3969  C   VAL A 262       1.488  -9.325  -5.354  1.00 86.10           C
ATOM   3970  O   VAL A 262       1.918  -9.429  -4.206  1.00 86.10           O
ATOM   3971  HA  VAL A 262       2.531 -11.078  -6.022  1.00 86.10           H
ATOM   3972  CB  VAL A 262       3.045  -9.501  -7.368  1.00 86.10           C
ATOM   3973  HB  VAL A 262       2.506  -8.754  -7.951  1.00 86.10           H
ATOM   3974  CG1 VAL A 262       4.100  -8.773  -6.532  1.00 86.10           C
ATOM   3975 1HG1 VAL A 262       3.613  -8.035  -5.896  1.00 86.10           H
ATOM   3976 2HG1 VAL A 262       4.633  -9.494  -5.911  1.00 86.10           H
ATOM   3977 3HG1 VAL A 262       4.806  -8.273  -7.195  1.00 86.10           H
ATOM   3978  CG2 VAL A 262       3.700 -10.479  -8.346  1.00 86.10           C
ATOM   3979 1HG2 VAL A 262       4.218 -11.259  -7.788  1.00 86.10           H
ATOM   3980 2HG2 VAL A 262       2.933 -10.931  -8.976  1.00 86.10           H
ATOM   3981 3HG2 VAL A 262       4.414  -9.944  -8.972  1.00 86.10           H
ATOM   3982  HN  VAL A 262       0.928 -10.421  -8.225  1.00 86.10           H
ATOM   3983  N   PHE A 263       0.549  -8.469  -5.730  1.00 83.75           N
ATOM   3984  CA  PHE A 263      -0.067  -7.567  -4.773  1.00 83.75           C
ATOM   3985  C   PHE A 263      -0.700  -8.343  -3.616  1.00 83.75           C
ATOM   3986  O   PHE A 263      -0.494  -8.006  -2.451  1.00 83.75           O
ATOM   3987  HA  PHE A 263       0.719  -6.919  -4.386  1.00 83.75           H
ATOM   3988  CB  PHE A 263      -1.164  -6.804  -5.519  1.00 83.75           C
ATOM   3989 1HB  PHE A 263      -0.721  -6.297  -6.376  1.00 83.75           H
ATOM   3990 2HB  PHE A 263      -1.887  -7.519  -5.910  1.00 83.75           H
ATOM   3991  CG  PHE A 263      -1.900  -5.774  -4.660  1.00 83.75           C
ATOM   3992  CD1 PHE A 263      -3.114  -6.076  -4.126  1.00 83.75           C
ATOM   3993  HD1 PHE A 263      -3.562  -7.052  -4.310  1.00 83.75           H
ATOM   3994  CD2 PHE A 263      -1.340  -4.556  -4.430  1.00 83.75           C
ATOM   3995  HD2 PHE A 263      -0.368  -4.314  -4.857  1.00 83.75           H
ATOM   3996  CE1 PHE A 263      -3.797  -5.120  -3.329  1.00 83.75           C
ATOM   3997  HE1 PHE A 263      -4.770  -5.362  -2.902  1.00 83.75           H
ATOM   3998  CE2 PHE A 263      -2.024  -3.600  -3.632  1.00 83.75           C
ATOM   3999  HE2 PHE A 263      -1.575  -2.624  -3.448  1.00 83.75           H
ATOM   4000  CZ  PHE A 263      -3.237  -3.902  -3.099  1.00 83.75           C
ATOM   4001  HZ  PHE A 263      -3.762  -3.168  -2.487  1.00 83.75           H
ATOM   4002  HN  PHE A 263       0.210  -8.387  -6.667  1.00 83.75           H
ATOM   4003  N   VAL A 264      -1.457  -9.369  -3.977  1.00 82.62           N
ATOM   4004  CA  VAL A 264      -2.278 -10.072  -3.007  1.00 82.62           C
ATOM   4005  C   VAL A 264      -1.373 -10.820  -2.026  1.00 82.62           C
ATOM   4006  O   VAL A 264      -1.589 -10.771  -0.816  1.00 82.62           O
ATOM   4007  HA  VAL A 264      -2.849  -9.324  -2.456  1.00 82.62           H
ATOM   4008  CB  VAL A 264      -3.268 -10.990  -3.726  1.00 82.62           C
ATOM   4009  HB  VAL A 264      -2.697 -11.660  -4.369  1.00 82.62           H
ATOM   4010  CG1 VAL A 264      -4.046 -11.848  -2.726  1.00 82.62           C
ATOM   4011 1HG1 VAL A 264      -3.349 -12.463  -2.156  1.00 82.62           H
ATOM   4012 2HG1 VAL A 264      -4.600 -11.202  -2.046  1.00 82.62           H
ATOM   4013 3HG1 VAL A 264      -4.742 -12.492  -3.264  1.00 82.62           H
ATOM   4014  CG2 VAL A 264      -4.219 -10.184  -4.613  1.00 82.62           C
ATOM   4015 1HG2 VAL A 264      -4.779  -9.480  -3.998  1.00 82.62           H
ATOM   4016 2HG2 VAL A 264      -3.643  -9.637  -5.360  1.00 82.62           H
ATOM   4017 3HG2 VAL A 264      -4.912 -10.862  -5.112  1.00 82.62           H
ATOM   4018  HN  VAL A 264      -1.514  -9.720  -4.912  1.00 82.62           H
ATOM   4019  N   LEU A 265      -0.379 -11.495  -2.584  1.00 87.01           N
ATOM   4020  CA  LEU A 265       0.507 -12.323  -1.783  1.00 87.01           C
ATOM   4021  C   LEU A 265       1.285 -11.436  -0.809  1.00 87.01           C
ATOM   4022  O   LEU A 265       1.645 -11.874   0.283  1.00 87.01           O
ATOM   4023  HA  LEU A 265      -0.118 -13.004  -1.205  1.00 87.01           H
ATOM   4024  CB  LEU A 265       1.399 -13.180  -2.683  1.00 87.01           C
ATOM   4025 1HB  LEU A 265       1.892 -12.525  -3.401  1.00 87.01           H
ATOM   4026 2HB  LEU A 265       2.182 -13.624  -2.068  1.00 87.01           H
ATOM   4027  CG  LEU A 265       0.697 -14.299  -3.454  1.00 87.01           C
ATOM   4028  HG  LEU A 265      -0.085 -13.853  -4.068  1.00 87.01           H
ATOM   4029  CD1 LEU A 265       1.669 -15.005  -4.402  1.00 87.01           C
ATOM   4030 1HD1 LEU A 265       2.067 -14.285  -5.117  1.00 87.01           H
ATOM   4031 2HD1 LEU A 265       2.488 -15.437  -3.827  1.00 87.01           H
ATOM   4032 3HD1 LEU A 265       1.143 -15.796  -4.937  1.00 87.01           H
ATOM   4033  CD2 LEU A 265       0.015 -15.280  -2.497  1.00 87.01           C
ATOM   4034 1HD2 LEU A 265       0.762 -15.723  -1.839  1.00 87.01           H
ATOM   4035 2HD2 LEU A 265      -0.726 -14.748  -1.900  1.00 87.01           H
ATOM   4036 3HD2 LEU A 265      -0.476 -16.065  -3.071  1.00 87.01           H
ATOM   4037  HN  LEU A 265      -0.174 -11.482  -3.563  1.00 87.01           H
ATOM   4038  N   SER A 266       1.523 -10.206  -1.240  1.00 89.58           N
ATOM   4039  CA  SER A 266       2.314  -9.277  -0.452  1.00 89.58           C
ATOM   4040  C   SER A 266       1.458  -8.678   0.667  1.00 89.58           C
ATOM   4041  O   SER A 266       1.931  -8.502   1.788  1.00 89.58           O
ATOM   4042  HA  SER A 266       3.127  -9.871  -0.035  1.00 89.58           H
ATOM   4043  CB  SER A 266       2.894  -8.165  -1.328  1.00 89.58           C
ATOM   4044 1HB  SER A 266       3.609  -7.582  -0.749  1.00 89.58           H
ATOM   4045 2HB  SER A 266       3.443  -8.608  -2.159  1.00 89.58           H
ATOM   4046  OG  SER A 266       1.880  -7.302  -1.837  1.00 89.58           O
ATOM   4047  HG  SER A 266       1.374  -7.761  -2.567  1.00 89.58           H
ATOM   4048  HN  SER A 266       1.186  -9.843  -2.109  1.00 89.58           H
ATOM   4049  N   GLN A 267       0.214  -8.383   0.322  1.00 88.67           N
ATOM   4050  CA  GLN A 267      -0.637  -7.592   1.196  1.00 88.67           C
ATOM   4051  C   GLN A 267      -1.385  -8.502   2.173  1.00 88.67           C
ATOM   4052  O   GLN A 267      -1.694  -8.095   3.292  1.00 88.67           O
ATOM   4053  HA  GLN A 267       0.040  -6.937   1.744  1.00 88.67           H
ATOM   4054  CB  GLN A 267      -1.613  -6.738   0.384  1.00 88.67           C
ATOM   4055 1HB  GLN A 267      -2.194  -7.377  -0.281  1.00 88.67           H
ATOM   4056 2HB  GLN A 267      -2.320  -6.250   1.055  1.00 88.67           H
ATOM   4057  CG  GLN A 267      -0.868  -5.683  -0.436  1.00 88.67           C
ATOM   4058 1HG  GLN A 267      -0.153  -6.170  -1.099  1.00 88.67           H
ATOM   4059 2HG  GLN A 267      -1.573  -5.143  -1.068  1.00 88.67           H
ATOM   4060  CD  GLN A 267      -0.135  -4.697   0.477  1.00 88.67           C
ATOM   4061  OE1 GLN A 267      -0.606  -4.327   1.539  1.00 88.67           O
ATOM   4062  NE2 GLN A 267       1.042  -4.295   0.004  1.00 88.67           N
ATOM   4063 1HE2 GLN A 267       1.371  -4.638  -0.876  1.00 88.67           H
ATOM   4064 2HE2 GLN A 267       1.597  -3.650   0.529  1.00 88.67           H
ATOM   4065  HN  GLN A 267      -0.214  -8.673  -0.534  1.00 88.67           H
ATOM   4066  N   PHE A 268      -1.656  -9.715   1.714  1.00 89.07           N
ATOM   4067  CA  PHE A 268      -2.537 -10.612   2.442  1.00 89.07           C
ATOM   4068  C   PHE A 268      -2.011 -10.867   3.856  1.00 89.07           C
ATOM   4069  O   PHE A 268      -2.741 -10.703   4.833  1.00 89.07           O
ATOM   4070  HA  PHE A 268      -3.512 -10.129   2.501  1.00 89.07           H
ATOM   4071  CB  PHE A 268      -2.563 -11.934   1.674  1.00 89.07           C
ATOM   4072 1HB  PHE A 268      -2.908 -11.746   0.657  1.00 89.07           H
ATOM   4073 2HB  PHE A 268      -1.547 -12.320   1.599  1.00 89.07           H
ATOM   4074  CG  PHE A 268      -3.454 -13.005   2.309  1.00 89.07           C
ATOM   4075  CD1 PHE A 268      -2.906 -13.957   3.110  1.00 89.07           C
ATOM   4076  HD1 PHE A 268      -1.832 -13.958   3.301  1.00 89.07           H
ATOM   4077  CD2 PHE A 268      -4.793 -13.004   2.071  1.00 89.07           C
ATOM   4078  HD2 PHE A 268      -5.232 -12.241   1.428  1.00 89.07           H
ATOM   4079  CE1 PHE A 268      -3.732 -14.950   3.699  1.00 89.07           C
ATOM   4080  HE1 PHE A 268      -3.293 -15.714   4.342  1.00 89.07           H
ATOM   4081  CE2 PHE A 268      -5.619 -13.997   2.660  1.00 89.07           C
ATOM   4082  HE2 PHE A 268      -6.692 -13.997   2.470  1.00 89.07           H
ATOM   4083  CZ  PHE A 268      -5.071 -14.950   3.462  1.00 89.07           C
ATOM   4084  HZ  PHE A 268      -5.705 -15.712   3.914  1.00 89.07           H
ATOM   4085  HN  PHE A 268      -1.285 -10.086   0.862  1.00 89.07           H
ATOM   4086  N   PRO A 269      -0.741 -11.272   3.992  1.00 92.67           N
ATOM   4087  CA  PRO A 269      -0.198 -11.624   5.306  1.00 92.67           C
ATOM   4088  C   PRO A 269      -0.407 -10.522   6.331  1.00 92.67           C
ATOM   4089  O   PRO A 269      -0.796 -10.791   7.467  1.00 92.67           O
ATOM   4090  HA  PRO A 269      -0.722 -12.491   5.708  1.00 92.67           H
ATOM   4091  CB  PRO A 269       1.287 -11.868   5.030  1.00 92.67           C
ATOM   4092 1HB  PRO A 269       1.876 -10.963   5.175  1.00 92.67           H
ATOM   4093 2HB  PRO A 269       1.700 -12.626   5.697  1.00 92.67           H
ATOM   4094  CG  PRO A 269       1.306 -12.326   3.577  1.00 92.67           C
ATOM   4095 1HG  PRO A 269       2.291 -12.202   3.126  1.00 92.67           H
ATOM   4096 2HG  PRO A 269       1.056 -13.382   3.482  1.00 92.67           H
ATOM   4097  CD  PRO A 269       0.265 -11.431   2.926  1.00 92.67           C
ATOM   4098 1HD  PRO A 269       0.685 -10.471   2.627  1.00 92.67           H
ATOM   4099 2HD  PRO A 269      -0.155 -11.885   2.028  1.00 92.67           H
ATOM   4100  N   TYR A 270      -0.142  -9.298   5.899  1.00 92.22           N
ATOM   4101  CA  TYR A 270      -0.204  -8.157   6.797  1.00 92.22           C
ATOM   4102  C   TYR A 270      -1.629  -7.942   7.312  1.00 92.22           C
ATOM   4103  O   TYR A 270      -1.834  -7.706   8.502  1.00 92.22           O
ATOM   4104  HA  TYR A 270       0.453  -8.359   7.643  1.00 92.22           H
ATOM   4105  CB  TYR A 270       0.214  -6.942   5.966  1.00 92.22           C
ATOM   4106 1HB  TYR A 270       1.266  -7.042   5.700  1.00 92.22           H
ATOM   4107 2HB  TYR A 270      -0.352  -6.940   5.034  1.00 92.22           H
ATOM   4108  CG  TYR A 270       0.006  -5.602   6.675  1.00 92.22           C
ATOM   4109  CD1 TYR A 270      -0.924  -4.704   6.193  1.00 92.22           C
ATOM   4110  HD1 TYR A 270      -1.512  -4.950   5.309  1.00 92.22           H
ATOM   4111  CD2 TYR A 270       0.750  -5.292   7.795  1.00 92.22           C
ATOM   4112  HD2 TYR A 270       1.485  -6.001   8.175  1.00 92.22           H
ATOM   4113  CE1 TYR A 270      -1.120  -3.443   6.860  1.00 92.22           C
ATOM   4114  HE1 TYR A 270      -1.851  -2.725   6.491  1.00 92.22           H
ATOM   4115  CE2 TYR A 270       0.555  -4.031   8.462  1.00 92.22           C
ATOM   4116  HE2 TYR A 270       1.135  -3.773   9.348  1.00 92.22           H
ATOM   4117  CZ  TYR A 270      -0.370  -3.169   7.962  1.00 92.22           C
ATOM   4118  OH  TYR A 270      -0.555  -1.977   8.591  1.00 92.22           O
ATOM   4119  HH  TYR A 270       0.077  -1.897   9.362  1.00 92.22           H
ATOM   4120  HN  TYR A 270       0.111  -9.080   4.956  1.00 92.22           H
ATOM   4121  N   ASN A 271      -2.577  -8.031   6.391  1.00 89.23           N
ATOM   4122  CA  ASN A 271      -3.969  -7.779   6.722  1.00 89.23           C
ATOM   4123  C   ASN A 271      -4.479  -8.892   7.641  1.00 89.23           C
ATOM   4124  O   ASN A 271      -5.390  -8.674   8.438  1.00 89.23           O
ATOM   4125  HA  ASN A 271      -3.976  -6.803   7.206  1.00 89.23           H
ATOM   4126  CB  ASN A 271      -4.841  -7.767   5.465  1.00 89.23           C
ATOM   4127 1HB  ASN A 271      -4.586  -8.618   4.833  1.00 89.23           H
ATOM   4128 2HB  ASN A 271      -5.889  -7.880   5.744  1.00 89.23           H
ATOM   4129  CG  ASN A 271      -4.654  -6.467   4.681  1.00 89.23           C
ATOM   4130  OD1 ASN A 271      -5.116  -5.406   5.067  1.00 89.23           O
ATOM   4131  ND2 ASN A 271      -3.953  -6.609   3.559  1.00 89.23           N
ATOM   4132 1HD2 ASN A 271      -3.602  -7.508   3.299  1.00 89.23           H
ATOM   4133 2HD2 ASN A 271      -3.777  -5.815   2.976  1.00 89.23           H
ATOM   4134  HN  ASN A 271      -2.407  -8.269   5.435  1.00 89.23           H
ATOM   4135  N   CYS A 272      -3.869 -10.059   7.499  1.00 90.92           N
ATOM   4136  CA  CYS A 272      -4.190 -11.181   8.364  1.00 90.92           C
ATOM   4137  C   CYS A 272      -3.851 -10.790   9.804  1.00 90.92           C
ATOM   4138  O   CYS A 272      -4.640 -11.027  10.717  1.00 90.92           O
ATOM   4139  HA  CYS A 272      -5.258 -11.366   8.254  1.00 90.92           H
ATOM   4140  CB  CYS A 272      -3.460 -12.455   7.932  1.00 90.92           C
ATOM   4141 1HB  CYS A 272      -2.401 -12.244   7.783  1.00 90.92           H
ATOM   4142 2HB  CYS A 272      -3.527 -13.207   8.719  1.00 90.92           H
ATOM   4143  SG  CYS A 272      -4.193 -13.102   6.386  1.00 90.92           S
ATOM   4144  HG  CYS A 272      -3.629 -12.207   5.580  1.00 90.92           H
ATOM   4145  HN  CYS A 272      -3.168 -10.244   6.810  1.00 90.92           H
ATOM   4146  N   ILE A 273      -2.677 -10.197   9.962  1.00 92.29           N
ATOM   4147  CA  ILE A 273      -2.213  -9.795  11.279  1.00 92.29           C
ATOM   4148  C   ILE A 273      -3.080  -8.643  11.791  1.00 92.29           C
ATOM   4149  O   ILE A 273      -3.402  -8.584  12.977  1.00 92.29           O
ATOM   4150  HA  ILE A 273      -2.342 -10.648  11.945  1.00 92.29           H
ATOM   4151  CB  ILE A 273      -0.718  -9.470  11.244  1.00 92.29           C
ATOM   4152  HB  ILE A 273      -0.554  -8.695  10.496  1.00 92.29           H
ATOM   4153  CG1 ILE A 273       0.098 -10.691  10.815  1.00 92.29           C
ATOM   4154 1HG1 ILE A 273      -0.230 -11.025   9.831  1.00 92.29           H
ATOM   4155 2HG1 ILE A 273       1.149 -10.417  10.725  1.00 92.29           H
ATOM   4156  CG2 ILE A 273      -0.247  -8.909  12.587  1.00 92.29           C
ATOM   4157 1HG2 ILE A 273      -0.798  -7.996  12.812  1.00 92.29           H
ATOM   4158 2HG2 ILE A 273      -0.427  -9.644  13.371  1.00 92.29           H
ATOM   4159 3HG2 ILE A 273       0.818  -8.687  12.535  1.00 92.29           H
ATOM   4160  CD1 ILE A 273      -0.051 -11.832  11.823  1.00 92.29           C
ATOM   4161 1HD1 ILE A 273       0.301 -11.502  12.801  1.00 92.29           H
ATOM   4162 2HD1 ILE A 273      -1.100 -12.120  11.893  1.00 92.29           H
ATOM   4163 3HD1 ILE A 273       0.539 -12.688  11.494  1.00 92.29           H
ATOM   4164  HN  ILE A 273      -2.049  -9.992   9.211  1.00 92.29           H
ATOM   4165  N   LEU A 274      -3.434  -7.757  10.872  1.00 91.45           N
ATOM   4166  CA  LEU A 274      -4.299  -6.638  11.205  1.00 91.45           C
ATOM   4167  C   LEU A 274      -5.615  -7.168  11.777  1.00 91.45           C
ATOM   4168  O   LEU A 274      -6.163  -6.595  12.718  1.00 91.45           O
ATOM   4169  HA  LEU A 274      -3.796  -6.055  11.977  1.00 91.45           H
ATOM   4170  CB  LEU A 274      -4.480  -5.722   9.993  1.00 91.45           C
ATOM   4171 1HB  LEU A 274      -4.524  -6.341   9.098  1.00 91.45           H
ATOM   4172 2HB  LEU A 274      -5.444  -5.221  10.082  1.00 91.45           H
ATOM   4173  CG  LEU A 274      -3.401  -4.657   9.790  1.00 91.45           C
ATOM   4174  HG  LEU A 274      -2.435  -5.158   9.721  1.00 91.45           H
ATOM   4175  CD1 LEU A 274      -3.614  -3.903   8.475  1.00 91.45           C
ATOM   4176 1HD1 LEU A 274      -3.573  -4.606   7.643  1.00 91.45           H
ATOM   4177 2HD1 LEU A 274      -4.589  -3.415   8.491  1.00 91.45           H
ATOM   4178 3HD1 LEU A 274      -2.834  -3.152   8.356  1.00 91.45           H
ATOM   4179  CD2 LEU A 274      -3.333  -3.709  10.989  1.00 91.45           C
ATOM   4180 1HD2 LEU A 274      -4.295  -3.212  11.115  1.00 91.45           H
ATOM   4181 2HD2 LEU A 274      -3.098  -4.278  11.889  1.00 91.45           H
ATOM   4182 3HD2 LEU A 274      -2.558  -2.962  10.819  1.00 91.45           H
ATOM   4183  HN  LEU A 274      -3.141  -7.795   9.917  1.00 91.45           H
ATOM   4184  N   LEU A 275      -6.084  -8.258  11.186  1.00 92.42           N
ATOM   4185  CA  LEU A 275      -7.323  -8.874  11.629  1.00 92.42           C
ATOM   4186  C   LEU A 275      -7.174  -9.320  13.085  1.00 92.42           C
ATOM   4187  O   LEU A 275      -8.038  -9.040  13.914  1.00 92.42           O
ATOM   4188  HA  LEU A 275      -8.102  -8.114  11.578  1.00 92.42           H
ATOM   4189  CB  LEU A 275      -7.728 -10.003  10.679  1.00 92.42           C
ATOM   4190 1HB  LEU A 275      -7.877  -9.580   9.686  1.00 92.42           H
ATOM   4191 2HB  LEU A 275      -6.897 -10.705  10.605  1.00 92.42           H
ATOM   4192  CG  LEU A 275      -8.986 -10.784  11.064  1.00 92.42           C
ATOM   4193  HG  LEU A 275      -8.853 -11.169  12.075  1.00 92.42           H
ATOM   4194  CD1 LEU A 275     -10.213  -9.871  11.085  1.00 92.42           C
ATOM   4195 1HD1 LEU A 275     -10.061  -9.074  11.813  1.00 92.42           H
ATOM   4196 2HD1 LEU A 275     -10.361  -9.437  10.096  1.00 92.42           H
ATOM   4197 3HD1 LEU A 275     -11.093 -10.452  11.362  1.00 92.42           H
ATOM   4198  CD2 LEU A 275      -9.185 -11.991  10.144  1.00 92.42           C
ATOM   4199 1HD2 LEU A 275      -9.287 -11.650   9.114  1.00 92.42           H
ATOM   4200 2HD2 LEU A 275      -8.324 -12.654  10.223  1.00 92.42           H
ATOM   4201 3HD2 LEU A 275     -10.086 -12.528  10.440  1.00 92.42           H
ATOM   4202  HN  LEU A 275      -5.633  -8.716  10.420  1.00 92.42           H
ATOM   4203  N   VAL A 276      -6.072 -10.005  13.351  1.00 93.64           N
ATOM   4204  CA  VAL A 276      -5.809 -10.509  14.689  1.00 93.64           C
ATOM   4205  C   VAL A 276      -5.801  -9.341  15.676  1.00 93.64           C
ATOM   4206  O   VAL A 276      -6.412  -9.419  16.741  1.00 93.64           O
ATOM   4207  HA  VAL A 276      -6.623 -11.185  14.952  1.00 93.64           H
ATOM   4208  CB  VAL A 276      -4.506 -11.310  14.699  1.00 93.64           C
ATOM   4209  HB  VAL A 276      -3.716 -10.670  14.304  1.00 93.64           H
ATOM   4210  CG1 VAL A 276      -4.119 -11.709  16.125  1.00 93.64           C
ATOM   4211 1HG1 VAL A 276      -3.982 -10.812  16.729  1.00 93.64           H
ATOM   4212 2HG1 VAL A 276      -4.909 -12.322  16.558  1.00 93.64           H
ATOM   4213 3HG1 VAL A 276      -3.189 -12.277  16.103  1.00 93.64           H
ATOM   4214  CG2 VAL A 276      -4.610 -12.540  13.795  1.00 93.64           C
ATOM   4215 1HG2 VAL A 276      -5.418 -13.182  14.147  1.00 93.64           H
ATOM   4216 2HG2 VAL A 276      -4.818 -12.223  12.773  1.00 93.64           H
ATOM   4217 3HG2 VAL A 276      -3.670 -13.091  13.821  1.00 93.64           H
ATOM   4218  HN  VAL A 276      -5.368 -10.217  12.674  1.00 93.64           H
ATOM   4219  N   GLN A 277      -5.101  -8.284  15.288  1.00 92.17           N
ATOM   4220  CA  GLN A 277      -4.984  -7.111  16.138  1.00 92.17           C
ATOM   4221  C   GLN A 277      -6.362  -6.495  16.386  1.00 92.17           C
ATOM   4222  O   GLN A 277      -6.615  -5.939  17.453  1.00 92.17           O
ATOM   4223  HA  GLN A 277      -4.567  -7.474  17.077  1.00 92.17           H
ATOM   4224  CB  GLN A 277      -4.027  -6.086  15.527  1.00 92.17           C
ATOM   4225 1HB  GLN A 277      -4.268  -5.940  14.474  1.00 92.17           H
ATOM   4226 2HB  GLN A 277      -4.157  -5.122  16.020  1.00 92.17           H
ATOM   4227  CG  GLN A 277      -2.573  -6.542  15.664  1.00 92.17           C
ATOM   4228 1HG  GLN A 277      -2.342  -6.720  16.715  1.00 92.17           H
ATOM   4229 2HG  GLN A 277      -2.435  -7.489  15.143  1.00 92.17           H
ATOM   4230  CD  GLN A 277      -1.614  -5.496  15.095  1.00 92.17           C
ATOM   4231  OE1 GLN A 277      -1.974  -4.666  14.276  1.00 92.17           O
ATOM   4232  NE2 GLN A 277      -0.375  -5.580  15.573  1.00 92.17           N
ATOM   4233 1HE2 GLN A 277      -0.145  -6.286  16.244  1.00 92.17           H
ATOM   4234 2HE2 GLN A 277       0.326  -4.939  15.261  1.00 92.17           H
ATOM   4235  HN  GLN A 277      -4.621  -8.222  14.413  1.00 92.17           H
ATOM   4236  N   THR A 278      -7.218  -6.616  15.382  1.00 92.29           N
ATOM   4237  CA  THR A 278      -8.556  -6.054  15.467  1.00 92.29           C
ATOM   4238  C   THR A 278      -9.393  -6.821  16.492  1.00 92.29           C
ATOM   4239  O   THR A 278     -10.084  -6.217  17.311  1.00 92.29           O
ATOM   4240  HA  THR A 278      -8.475  -5.027  15.824  1.00 92.29           H
ATOM   4241  CB  THR A 278      -9.161  -6.059  14.062  1.00 92.29           C
ATOM   4242  HB  THR A 278      -9.330  -7.079  13.715  1.00 92.29           H
ATOM   4243  OG1 THR A 278      -8.246  -5.289  13.286  1.00 92.29           O
ATOM   4244  HG1 THR A 278      -7.593  -5.893  12.829  1.00 92.29           H
ATOM   4245  CG2 THR A 278     -10.470  -5.271  13.985  1.00 92.29           C
ATOM   4246 1HG2 THR A 278     -10.287  -4.235  14.267  1.00 92.29           H
ATOM   4247 2HG2 THR A 278     -11.199  -5.710  14.666  1.00 92.29           H
ATOM   4248 3HG2 THR A 278     -10.857  -5.308  12.966  1.00 92.29           H
ATOM   4249  HN  THR A 278      -7.011  -7.086  14.524  1.00 92.29           H
ATOM   4250  N   ILE A 279      -9.302  -8.141  16.414  1.00 94.15           N
ATOM   4251  CA  ILE A 279     -10.058  -8.997  17.312  1.00 94.15           C
ATOM   4252  C   ILE A 279      -9.595  -8.755  18.750  1.00 94.15           C
ATOM   4253  O   ILE A 279     -10.414  -8.653  19.661  1.00 94.15           O
ATOM   4254  HA  ILE A 279     -11.106  -8.709  17.234  1.00 94.15           H
ATOM   4255  CB  ILE A 279      -9.956 -10.458  16.871  1.00 94.15           C
ATOM   4256  HB  ILE A 279      -8.901 -10.715  16.779  1.00 94.15           H
ATOM   4257  CG1 ILE A 279     -10.592 -10.661  15.495  1.00 94.15           C
ATOM   4258 1HG1 ILE A 279     -11.678 -10.617  15.582  1.00 94.15           H
ATOM   4259 2HG1 ILE A 279     -10.293  -9.852  14.829  1.00 94.15           H
ATOM   4260  CG2 ILE A 279     -10.557 -11.392  17.924  1.00 94.15           C
ATOM   4261 1HG2 ILE A 279     -10.020 -11.273  18.865  1.00 94.15           H
ATOM   4262 2HG2 ILE A 279     -11.608 -11.144  18.072  1.00 94.15           H
ATOM   4263 3HG2 ILE A 279     -10.472 -12.425  17.585  1.00 94.15           H
ATOM   4264  CD1 ILE A 279     -10.179 -12.005  14.892  1.00 94.15           C
ATOM   4265 1HD1 ILE A 279      -9.095 -12.037  14.784  1.00 94.15           H
ATOM   4266 2HD1 ILE A 279     -10.502 -12.813  15.549  1.00 94.15           H
ATOM   4267 3HD1 ILE A 279     -10.645 -12.124  13.914  1.00 94.15           H
ATOM   4268  HN  ILE A 279      -8.727  -8.624  15.753  1.00 94.15           H
ATOM   4269  N   ASP A 280      -8.282  -8.670  18.909  1.00 93.42           N
ATOM   4270  CA  ASP A 280      -7.697  -8.507  20.229  1.00 93.42           C
ATOM   4271  C   ASP A 280      -8.052  -7.122  20.773  1.00 93.42           C
ATOM   4272  O   ASP A 280      -8.242  -6.954  21.977  1.00 93.42           O
ATOM   4273  HA  ASP A 280      -8.119  -9.312  20.830  1.00 93.42           H
ATOM   4274  CB  ASP A 280      -6.171  -8.616  20.172  1.00 93.42           C
ATOM   4275 1HB  ASP A 280      -5.887  -9.526  19.645  1.00 93.42           H
ATOM   4276 2HB  ASP A 280      -5.765  -7.778  19.605  1.00 93.42           H
ATOM   4277  CG  ASP A 280      -5.570  -8.626  21.579  1.00 93.42           C
ATOM   4278  OD1 ASP A 280      -6.068  -9.423  22.403  1.00 93.42           O
ATOM   4279  OD2 ASP A 280      -4.625  -7.837  21.798  1.00 93.42           O
ATOM   4280  HN  ASP A 280      -7.624  -8.710  18.157  1.00 93.42           H
ATOM   4281  N   ALA A 281      -8.132  -6.166  19.860  1.00 91.22           N
ATOM   4282  CA  ALA A 281      -8.488  -4.806  20.229  1.00 91.22           C
ATOM   4283  C   ALA A 281      -9.884  -4.802  20.856  1.00 91.22           C
ATOM   4284  O   ALA A 281     -10.190  -3.951  21.691  1.00 91.22           O
ATOM   4285  HA  ALA A 281      -7.765  -4.463  20.969  1.00 91.22           H
ATOM   4286  CB  ALA A 281      -8.400  -3.902  18.998  1.00 91.22           C
ATOM   4287 1HB  ALA A 281      -7.382  -3.918  18.608  1.00 91.22           H
ATOM   4288 2HB  ALA A 281      -9.087  -4.263  18.232  1.00 91.22           H
ATOM   4289 3HB  ALA A 281      -8.667  -2.883  19.275  1.00 91.22           H
ATOM   4290  HN  ALA A 281      -7.959  -6.307  18.885  1.00 91.22           H
ATOM   4291  N   TYR A 282     -10.692  -5.761  20.431  1.00 90.14           N
ATOM   4292  CA  TYR A 282     -12.052  -5.871  20.932  1.00 90.14           C
ATOM   4293  C   TYR A 282     -12.114  -6.799  22.147  1.00 90.14           C
ATOM   4294  O   TYR A 282     -12.699  -6.447  23.171  1.00 90.14           O
ATOM   4295  HA  TYR A 282     -12.383  -4.876  21.226  1.00 90.14           H
ATOM   4296  CB  TYR A 282     -12.872  -6.484  19.795  1.00 90.14           C
ATOM   4297 1HB  TYR A 282     -12.727  -5.888  18.894  1.00 90.14           H
ATOM   4298 2HB  TYR A 282     -12.489  -7.482  19.582  1.00 90.14           H
ATOM   4299  CG  TYR A 282     -14.370  -6.581  20.090  1.00 90.14           C
ATOM   4300  CD1 TYR A 282     -14.929  -7.795  20.434  1.00 90.14           C
ATOM   4301  HD1 TYR A 282     -14.303  -8.685  20.495  1.00 90.14           H
ATOM   4302  CD2 TYR A 282     -15.162  -5.453  20.012  1.00 90.14           C
ATOM   4303  HD2 TYR A 282     -14.721  -4.494  19.741  1.00 90.14           H
ATOM   4304  CE1 TYR A 282     -16.339  -7.885  20.712  1.00 90.14           C
ATOM   4305  HE1 TYR A 282     -16.793  -8.838  20.984  1.00 90.14           H
ATOM   4306  CE2 TYR A 282     -16.572  -5.544  20.290  1.00 90.14           C
ATOM   4307  HE2 TYR A 282     -17.209  -4.662  20.232  1.00 90.14           H
ATOM   4308  CZ  TYR A 282     -17.091  -6.755  20.626  1.00 90.14           C
ATOM   4309  OH  TYR A 282     -18.423  -6.841  20.889  1.00 90.14           O
ATOM   4310  HH  TYR A 282     -18.844  -5.937  20.817  1.00 90.14           H
ATOM   4311  HN  TYR A 282     -10.432  -6.453  19.757  1.00 90.14           H
ATOM   4312  N   ALA A 283     -11.505  -7.965  21.994  1.00 91.60           N
ATOM   4313  CA  ALA A 283     -11.730  -9.055  22.928  1.00 91.60           C
ATOM   4314  C   ALA A 283     -10.648  -9.026  24.009  1.00 91.60           C
ATOM   4315  O   ALA A 283     -10.826  -9.594  25.086  1.00 91.60           O
ATOM   4316  HA  ALA A 283     -12.702  -8.898  23.394  1.00 91.60           H
ATOM   4317  CB  ALA A 283     -11.757 -10.382  22.166  1.00 91.60           C
ATOM   4318 1HB  ALA A 283     -12.561 -10.362  21.430  1.00 91.60           H
ATOM   4319 2HB  ALA A 283     -10.804 -10.529  21.659  1.00 91.60           H
ATOM   4320 3HB  ALA A 283     -11.926 -11.200  22.867  1.00 91.60           H
ATOM   4321  HN  ALA A 283     -10.868  -8.170  21.250  1.00 91.60           H
ATOM   4322  N   MET A 284      -9.550  -8.359  23.685  1.00 89.62           N
ATOM   4323  CA  MET A 284      -8.418  -8.294  24.595  1.00 89.62           C
ATOM   4324  C   MET A 284      -8.068  -9.682  25.135  1.00 89.62           C
ATOM   4325  O   MET A 284      -7.903  -9.859  26.340  1.00 89.62           O
ATOM   4326  HA  MET A 284      -7.589  -7.907  24.003  1.00 89.62           H
ATOM   4327  CB  MET A 284      -8.754  -7.362  25.761  1.00 89.62           C
ATOM   4328 1HB  MET A 284      -9.666  -7.701  26.252  1.00 89.62           H
ATOM   4329 2HB  MET A 284      -7.957  -7.403  26.504  1.00 89.62           H
ATOM   4330  CG  MET A 284      -8.934  -5.922  25.277  1.00 89.62           C
ATOM   4331 1HG  MET A 284      -7.992  -5.541  24.882  1.00 89.62           H
ATOM   4332 2HG  MET A 284      -9.657  -5.890  24.463  1.00 89.62           H
ATOM   4333  SD  MET A 284      -9.489  -4.890  26.624  1.00 89.62           S
ATOM   4334  CE  MET A 284     -11.240  -5.234  26.577  1.00 89.62           C
ATOM   4335 1HE  MET A 284     -11.640  -4.947  25.605  1.00 89.62           H
ATOM   4336 2HE  MET A 284     -11.405  -6.300  26.737  1.00 89.62           H
ATOM   4337 3HE  MET A 284     -11.743  -4.667  27.360  1.00 89.62           H
ATOM   4338  HN  MET A 284      -9.427  -7.870  22.822  1.00 89.62           H
ATOM   4339  N   PHE A 285      -7.965 -10.631  24.215  1.00 90.47           N
ATOM   4340  CA  PHE A 285      -7.801 -12.024  24.593  1.00 90.47           C
ATOM   4341  C   PHE A 285      -6.321 -12.376  24.762  1.00 90.47           C
ATOM   4342  O   PHE A 285      -5.987 -13.408  25.341  1.00 90.47           O
ATOM   4343  HA  PHE A 285      -8.316 -12.164  25.543  1.00 90.47           H
ATOM   4344  CB  PHE A 285      -8.387 -12.867  23.459  1.00 90.47           C
ATOM   4345 1HB  PHE A 285      -8.510 -13.892  23.808  1.00 90.47           H
ATOM   4346 2HB  PHE A 285      -9.381 -12.491  23.217  1.00 90.47           H
ATOM   4347  CG  PHE A 285      -7.537 -12.876  22.187  1.00 90.47           C
ATOM   4348  CD1 PHE A 285      -7.762 -11.954  21.212  1.00 90.47           C
ATOM   4349  HD1 PHE A 285      -8.548 -11.209  21.338  1.00 90.47           H
ATOM   4350  CD2 PHE A 285      -6.556 -13.805  22.030  1.00 90.47           C
ATOM   4351  HD2 PHE A 285      -6.376 -14.544  22.811  1.00 90.47           H
ATOM   4352  CE1 PHE A 285      -6.973 -11.962  20.032  1.00 90.47           C
ATOM   4353  HE1 PHE A 285      -7.153 -11.224  19.251  1.00 90.47           H
ATOM   4354  CE2 PHE A 285      -5.768 -13.813  20.850  1.00 90.47           C
ATOM   4355  HE2 PHE A 285      -4.982 -14.558  20.724  1.00 90.47           H
ATOM   4356  CZ  PHE A 285      -5.993 -12.892  19.875  1.00 90.47           C
ATOM   4357  HZ  PHE A 285      -5.387 -12.898  18.969  1.00 90.47           H
ATOM   4358  HN  PHE A 285      -7.992 -10.460  23.230  1.00 90.47           H
ATOM   4359  N   ILE A 286      -5.474 -11.497  24.245  1.00 90.69           N
ATOM   4360  CA  ILE A 286      -4.038 -11.676  24.376  1.00 90.69           C
ATOM   4361  C   ILE A 286      -3.574 -11.082  25.707  1.00 90.69           C
ATOM   4362  O   ILE A 286      -3.325  -9.882  25.803  1.00 90.69           O
ATOM   4363  HA  ILE A 286      -3.842 -12.748  24.389  1.00 90.69           H
ATOM   4364  CB  ILE A 286      -3.314 -11.097  23.159  1.00 90.69           C
ATOM   4365  HB  ILE A 286      -3.527 -10.030  23.110  1.00 90.69           H
ATOM   4366  CG1 ILE A 286      -3.834 -11.722  21.863  1.00 90.69           C
ATOM   4367 1HG1 ILE A 286      -3.556 -12.775  21.826  1.00 90.69           H
ATOM   4368 2HG1 ILE A 286      -4.923 -11.679  21.846  1.00 90.69           H
ATOM   4369  CG2 ILE A 286      -1.798 -11.249  23.300  1.00 90.69           C
ATOM   4370 1HG2 ILE A 286      -1.461 -10.720  24.191  1.00 90.69           H
ATOM   4371 2HG2 ILE A 286      -1.545 -12.306  23.388  1.00 90.69           H
ATOM   4372 3HG2 ILE A 286      -1.307 -10.830  22.422  1.00 90.69           H
ATOM   4373  CD1 ILE A 286      -3.270 -10.997  20.639  1.00 90.69           C
ATOM   4374 1HD1 ILE A 286      -3.570  -9.949  20.668  1.00 90.69           H
ATOM   4375 2HD1 ILE A 286      -2.182 -11.063  20.647  1.00 90.69           H
ATOM   4376 3HD1 ILE A 286      -3.656 -11.461  19.732  1.00 90.69           H
ATOM   4377  HN  ILE A 286      -5.755 -10.677  23.746  1.00 90.69           H
ATOM   4378  N   SER A 287      -3.471 -11.952  26.702  1.00 88.48           N
ATOM   4379  CA  SER A 287      -2.995 -11.538  28.011  1.00 88.48           C
ATOM   4380  C   SER A 287      -1.529 -11.940  28.185  1.00 88.48           C
ATOM   4381  O   SER A 287      -0.851 -11.453  29.088  1.00 88.48           O
ATOM   4382  HA  SER A 287      -3.098 -10.453  28.026  1.00 88.48           H
ATOM   4383  CB  SER A 287      -3.848 -12.147  29.126  1.00 88.48           C
ATOM   4384 1HB  SER A 287      -3.470 -11.816  30.093  1.00 88.48           H
ATOM   4385 2HB  SER A 287      -4.871 -11.780  29.041  1.00 88.48           H
ATOM   4386  OG  SER A 287      -3.849 -13.571  29.080  1.00 88.48           O
ATOM   4387  HG  SER A 287      -4.436 -13.936  29.803  1.00 88.48           H
ATOM   4388  HN  SER A 287      -3.707 -12.920  26.625  1.00 88.48           H
ATOM   4389  N   ASN A 288      -1.083 -12.825  27.306  1.00 92.25           N
ATOM   4390  CA  ASN A 288       0.249 -13.394  27.426  1.00 92.25           C
ATOM   4391  C   ASN A 288       1.245 -12.513  26.669  1.00 92.25           C
ATOM   4392  O   ASN A 288       1.080 -12.269  25.475  1.00 92.25           O
ATOM   4393  HA  ASN A 288       0.451 -13.426  28.496  1.00 92.25           H
ATOM   4394  CB  ASN A 288       0.305 -14.798  26.821  1.00 92.25           C
ATOM   4395 1HB  ASN A 288      -0.519 -15.398  27.208  1.00 92.25           H
ATOM   4396 2HB  ASN A 288       0.176 -14.738  25.741  1.00 92.25           H
ATOM   4397  CG  ASN A 288       1.635 -15.482  27.144  1.00 92.25           C
ATOM   4398  OD1 ASN A 288       2.694 -14.875  27.132  1.00 92.25           O
ATOM   4399  ND2 ASN A 288       1.523 -16.775  27.432  1.00 92.25           N
ATOM   4400 1HD2 ASN A 288       0.624 -17.213  27.424  1.00 92.25           H
ATOM   4401 2HD2 ASN A 288       2.338 -17.310  27.657  1.00 92.25           H
ATOM   4402  HN  ASN A 288      -1.613 -13.153  26.524  1.00 92.25           H
ATOM   4403  N   CYS A 289       2.257 -12.060  27.395  1.00 91.60           N
ATOM   4404  CA  CYS A 289       3.217 -11.123  26.838  1.00 91.60           C
ATOM   4405  C   CYS A 289       3.986 -11.830  25.720  1.00 91.60           C
ATOM   4406  O   CYS A 289       4.348 -11.210  24.722  1.00 91.60           O
ATOM   4407  HA  CYS A 289       2.643 -10.285  26.443  1.00 91.60           H
ATOM   4408  CB  CYS A 289       4.155 -10.568  27.912  1.00 91.60           C
ATOM   4409 1HB  CYS A 289       3.574 -10.090  28.701  1.00 91.60           H
ATOM   4410 2HB  CYS A 289       4.712 -11.382  28.375  1.00 91.60           H
ATOM   4411  SG  CYS A 289       5.312  -9.361  27.170  1.00 91.60           S
ATOM   4412  HN  CYS A 289       2.425 -12.323  28.345  1.00 91.60           H
ATOM   4413  N   ALA A 290       4.212 -13.120  25.925  1.00 93.48           N
ATOM   4414  CA  ALA A 290       4.978 -13.906  24.972  1.00 93.48           C
ATOM   4415  C   ALA A 290       4.238 -13.939  23.633  1.00 93.48           C
ATOM   4416  O   ALA A 290       4.853 -13.806  22.577  1.00 93.48           O
ATOM   4417  HA  ALA A 290       5.940 -13.414  24.834  1.00 93.48           H
ATOM   4418  CB  ALA A 290       5.217 -15.306  25.541  1.00 93.48           C
ATOM   4419 1HB  ALA A 290       5.771 -15.228  26.477  1.00 93.48           H
ATOM   4420 2HB  ALA A 290       4.259 -15.792  25.726  1.00 93.48           H
ATOM   4421 3HB  ALA A 290       5.792 -15.895  24.826  1.00 93.48           H
ATOM   4422  HN  ALA A 290       3.883 -13.625  26.722  1.00 93.48           H
ATOM   4423  N   VAL A 291       2.928 -14.118  23.722  1.00 93.38           N
ATOM   4424  CA  VAL A 291       2.099 -14.175  22.530  1.00 93.38           C
ATOM   4425  C   VAL A 291       2.078 -12.799  21.861  1.00 93.38           C
ATOM   4426  O   VAL A 291       2.195 -12.696  20.641  1.00 93.38           O
ATOM   4427  HA  VAL A 291       2.555 -14.891  21.846  1.00 93.38           H
ATOM   4428  CB  VAL A 291       0.702 -14.687  22.888  1.00 93.38           C
ATOM   4429  HB  VAL A 291       0.279 -14.013  23.633  1.00 93.38           H
ATOM   4430  CG1 VAL A 291      -0.217 -14.673  21.666  1.00 93.38           C
ATOM   4431 1HG1 VAL A 291      -0.305 -13.654  21.288  1.00 93.38           H
ATOM   4432 2HG1 VAL A 291       0.201 -15.314  20.889  1.00 93.38           H
ATOM   4433 3HG1 VAL A 291      -1.203 -15.041  21.949  1.00 93.38           H
ATOM   4434  CG2 VAL A 291       0.772 -16.085  23.506  1.00 93.38           C
ATOM   4435 1HG2 VAL A 291       1.225 -16.775  22.793  1.00 93.38           H
ATOM   4436 2HG2 VAL A 291       1.376 -16.052  24.413  1.00 93.38           H
ATOM   4437 3HG2 VAL A 291      -0.234 -16.425  23.751  1.00 93.38           H
ATOM   4438  HN  VAL A 291       2.435 -14.223  24.585  1.00 93.38           H
ATOM   4439  N   SER A 292       1.928 -11.776  22.690  1.00 93.14           N
ATOM   4440  CA  SER A 292       1.903 -10.410  22.196  1.00 93.14           C
ATOM   4441  C   SER A 292       3.194 -10.106  21.432  1.00 93.14           C
ATOM   4442  O   SER A 292       3.153  -9.569  20.326  1.00 93.14           O
ATOM   4443  HA  SER A 292       1.043 -10.361  21.529  1.00 93.14           H
ATOM   4444  CB  SER A 292       1.717  -9.413  23.342  1.00 93.14           C
ATOM   4445 1HB  SER A 292       0.788  -9.634  23.867  1.00 93.14           H
ATOM   4446 2HB  SER A 292       2.526  -9.534  24.062  1.00 93.14           H
ATOM   4447  OG  SER A 292       1.692  -8.066  22.878  1.00 93.14           O
ATOM   4448  HG  SER A 292       0.905  -7.926  22.277  1.00 93.14           H
ATOM   4449  HN  SER A 292       1.826 -11.870  23.681  1.00 93.14           H
ATOM   4450  N   THR A 293       4.309 -10.463  22.052  1.00 92.70           N
ATOM   4451  CA  THR A 293       5.611 -10.160  21.484  1.00 92.70           C
ATOM   4452  C   THR A 293       5.735 -10.763  20.083  1.00 92.70           C
ATOM   4453  O   THR A 293       6.177 -10.092  19.152  1.00 92.70           O
ATOM   4454  HA  THR A 293       5.696  -9.079  21.375  1.00 92.70           H
ATOM   4455  CB  THR A 293       6.680 -10.661  22.457  1.00 92.70           C
ATOM   4456  HB  THR A 293       6.551 -11.723  22.665  1.00 92.70           H
ATOM   4457  OG1 THR A 293       6.558  -9.795  23.582  1.00 92.70           O
ATOM   4458  HG1 THR A 293       5.891 -10.166  24.229  1.00 92.70           H
ATOM   4459  CG2 THR A 293       8.100 -10.410  21.947  1.00 92.70           C
ATOM   4460 1HG2 THR A 293       8.252  -9.340  21.804  1.00 92.70           H
ATOM   4461 2HG2 THR A 293       8.242 -10.927  20.998  1.00 92.70           H
ATOM   4462 3HG2 THR A 293       8.820 -10.784  22.675  1.00 92.70           H
ATOM   4463  HN  THR A 293       4.332 -10.950  22.926  1.00 92.70           H
ATOM   4464  N   ASN A 294       5.336 -12.022  19.978  1.00 94.09           N
ATOM   4465  CA  ASN A 294       5.481 -12.751  18.730  1.00 94.09           C
ATOM   4466  C   ASN A 294       4.576 -12.123  17.669  1.00 94.09           C
ATOM   4467  O   ASN A 294       4.949 -12.039  16.500  1.00 94.09           O
ATOM   4468  HA  ASN A 294       6.538 -12.674  18.474  1.00 94.09           H
ATOM   4469  CB  ASN A 294       5.070 -14.215  18.896  1.00 94.09           C
ATOM   4470 1HB  ASN A 294       4.121 -14.272  19.429  1.00 94.09           H
ATOM   4471 2HB  ASN A 294       4.912 -14.666  17.916  1.00 94.09           H
ATOM   4472  CG  ASN A 294       6.137 -15.002  19.659  1.00 94.09           C
ATOM   4473  OD1 ASN A 294       7.270 -14.575  19.811  1.00 94.09           O
ATOM   4474  ND2 ASN A 294       5.714 -16.172  20.129  1.00 94.09           N
ATOM   4475 1HD2 ASN A 294       4.771 -16.464  19.969  1.00 94.09           H
ATOM   4476 2HD2 ASN A 294       6.339 -16.760  20.642  1.00 94.09           H
ATOM   4477  HN  ASN A 294       4.922 -12.542  20.725  1.00 94.09           H
ATOM   4478  N   ILE A 295       3.402 -11.698  18.114  1.00 93.03           N
ATOM   4479  CA  ILE A 295       2.425 -11.116  17.211  1.00 93.03           C
ATOM   4480  C   ILE A 295       2.965  -9.793  16.665  1.00 93.03           C
ATOM   4481  O   ILE A 295       2.803  -9.492  15.483  1.00 93.03           O
ATOM   4482  HA  ILE A 295       2.298 -11.807  16.377  1.00 93.03           H
ATOM   4483  CB  ILE A 295       1.066 -10.986  17.902  1.00 93.03           C
ATOM   4484  HB  ILE A 295       1.234 -10.645  18.924  1.00 93.03           H
ATOM   4485  CG1 ILE A 295       0.364 -12.343  17.989  1.00 93.03           C
ATOM   4486 1HG1 ILE A 295       0.047 -12.657  16.995  1.00 93.03           H
ATOM   4487 2HG1 ILE A 295       1.062 -13.096  18.354  1.00 93.03           H
ATOM   4488  CG2 ILE A 295       0.197  -9.934  17.211  1.00 93.03           C
ATOM   4489 1HG2 ILE A 295       0.700  -8.968  17.246  1.00 93.03           H
ATOM   4490 2HG2 ILE A 295       0.034 -10.222  16.173  1.00 93.03           H
ATOM   4491 3HG2 ILE A 295      -0.763  -9.862  17.723  1.00 93.03           H
ATOM   4492  CD1 ILE A 295      -0.850 -12.273  18.918  1.00 93.03           C
ATOM   4493 1HD1 ILE A 295      -0.527 -11.982  19.917  1.00 93.03           H
ATOM   4494 2HD1 ILE A 295      -1.558 -11.537  18.536  1.00 93.03           H
ATOM   4495 3HD1 ILE A 295      -1.331 -13.250  18.962  1.00 93.03           H
ATOM   4496  HN  ILE A 295       3.117 -11.746  19.071  1.00 93.03           H
ATOM   4497  N   ASP A 296       3.597  -9.038  17.551  1.00 93.08           N
ATOM   4498  CA  ASP A 296       4.130  -7.738  17.182  1.00 93.08           C
ATOM   4499  C   ASP A 296       5.275  -7.925  16.185  1.00 93.08           C
ATOM   4500  O   ASP A 296       5.412  -7.151  15.238  1.00 93.08           O
ATOM   4501  HA  ASP A 296       3.289  -7.194  16.753  1.00 93.08           H
ATOM   4502  CB  ASP A 296       4.684  -7.002  18.404  1.00 93.08           C
ATOM   4503 1HB  ASP A 296       5.392  -7.643  18.929  1.00 93.08           H
ATOM   4504 2HB  ASP A 296       5.233  -6.117  18.083  1.00 93.08           H
ATOM   4505  CG  ASP A 296       3.557  -6.592  19.354  1.00 93.08           C
ATOM   4506  OD1 ASP A 296       2.429  -6.404  18.849  1.00 93.08           O
ATOM   4507  OD2 ASP A 296       3.849  -6.476  20.564  1.00 93.08           O
ATOM   4508  HN  ASP A 296       3.746  -9.300  18.505  1.00 93.08           H
ATOM   4509  N   ILE A 297       6.069  -8.958  16.431  1.00 93.85           N
ATOM   4510  CA  ILE A 297       7.150  -9.303  15.524  1.00 93.85           C
ATOM   4511  C   ILE A 297       6.567  -9.689  14.164  1.00 93.85           C
ATOM   4512  O   ILE A 297       7.071  -9.265  13.125  1.00 93.85           O
ATOM   4513  HA  ILE A 297       7.766  -8.412  15.396  1.00 93.85           H
ATOM   4514  CB  ILE A 297       8.041 -10.383  16.140  1.00 93.85           C
ATOM   4515  HB  ILE A 297       7.400 -11.171  16.535  1.00 93.85           H
ATOM   4516  CG1 ILE A 297       8.848  -9.825  17.314  1.00 93.85           C
ATOM   4517 1HG1 ILE A 297       9.587  -9.113  16.947  1.00 93.85           H
ATOM   4518 2HG1 ILE A 297       8.187  -9.280  17.988  1.00 93.85           H
ATOM   4519  CG2 ILE A 297       8.940 -11.023  15.080  1.00 93.85           C
ATOM   4520 1HG2 ILE A 297       8.322 -11.478  14.306  1.00 93.85           H
ATOM   4521 2HG2 ILE A 297       9.576 -10.258  14.633  1.00 93.85           H
ATOM   4522 3HG2 ILE A 297       9.563 -11.787  15.544  1.00 93.85           H
ATOM   4523  CD1 ILE A 297       9.550 -10.949  18.080  1.00 93.85           C
ATOM   4524 1HD1 ILE A 297       8.806 -11.645  18.466  1.00 93.85           H
ATOM   4525 2HD1 ILE A 297      10.228 -11.476  17.409  1.00 93.85           H
ATOM   4526 3HD1 ILE A 297      10.116 -10.524  18.909  1.00 93.85           H
ATOM   4527  HN  ILE A 297       5.981  -9.552  17.230  1.00 93.85           H
ATOM   4528  N   CYS A 298       5.512 -10.489  14.214  1.00 94.20           N
ATOM   4529  CA  CYS A 298       4.862 -10.947  12.997  1.00 94.20           C
ATOM   4530  C   CYS A 298       4.379  -9.722  12.219  1.00 94.20           C
ATOM   4531  O   CYS A 298       4.486  -9.678  10.994  1.00 94.20           O
ATOM   4532  HA  CYS A 298       5.613 -11.496  12.429  1.00 94.20           H
ATOM   4533  CB  CYS A 298       3.719 -11.919  13.299  1.00 94.20           C
ATOM   4534 1HB  CYS A 298       3.067 -11.500  14.065  1.00 94.20           H
ATOM   4535 2HB  CYS A 298       3.110 -12.064  12.407  1.00 94.20           H
ATOM   4536  SG  CYS A 298       4.394 -13.524  13.862  1.00 94.20           S
ATOM   4537  HG  CYS A 298       4.707 -13.120  15.089  1.00 94.20           H
ATOM   4538  HN  CYS A 298       5.102 -10.822  15.063  1.00 94.20           H
ATOM   4539  N   PHE A 299       3.858  -8.756  12.962  1.00 93.27           N
ATOM   4540  CA  PHE A 299       3.365  -7.530  12.357  1.00 93.27           C
ATOM   4541  C   PHE A 299       4.476  -6.815  11.586  1.00 93.27           C
ATOM   4542  O   PHE A 299       4.267  -6.371  10.458  1.00 93.27           O
ATOM   4543  HA  PHE A 299       2.568  -7.807  11.668  1.00 93.27           H
ATOM   4544  CB  PHE A 299       2.891  -6.628  13.498  1.00 93.27           C
ATOM   4545 1HB  PHE A 299       2.136  -7.160  14.078  1.00 93.27           H
ATOM   4546 2HB  PHE A 299       3.729  -6.434  14.167  1.00 93.27           H
ATOM   4547  CG  PHE A 299       2.308  -5.292  13.034  1.00 93.27           C
ATOM   4548  CD1 PHE A 299       3.114  -4.204  12.912  1.00 93.27           C
ATOM   4549  HD1 PHE A 299       4.176  -4.284  13.145  1.00 93.27           H
ATOM   4550  CD2 PHE A 299       0.983  -5.193  12.743  1.00 93.27           C
ATOM   4551  HD2 PHE A 299       0.336  -6.065  12.841  1.00 93.27           H
ATOM   4552  CE1 PHE A 299       2.573  -2.964  12.481  1.00 93.27           C
ATOM   4553  HE1 PHE A 299       3.219  -2.092  12.384  1.00 93.27           H
ATOM   4554  CE2 PHE A 299       0.442  -3.953  12.312  1.00 93.27           C
ATOM   4555  HE2 PHE A 299      -0.620  -3.873  12.079  1.00 93.27           H
ATOM   4556  CZ  PHE A 299       1.248  -2.864  12.190  1.00 93.27           C
ATOM   4557  HZ  PHE A 299       0.833  -1.913  11.859  1.00 93.27           H
ATOM   4558  HN  PHE A 299       3.770  -8.802  13.957  1.00 93.27           H
ATOM   4559  N   GLN A 300       5.633  -6.724  12.225  1.00 93.08           N
ATOM   4560  CA  GLN A 300       6.759  -6.016  11.639  1.00 93.08           C
ATOM   4561  C   GLN A 300       7.187  -6.688  10.334  1.00 93.08           C
ATOM   4562  O   GLN A 300       7.450  -6.012   9.340  1.00 93.08           O
ATOM   4563  HA  GLN A 300       6.393  -5.010  11.435  1.00 93.08           H
ATOM   4564  CB  GLN A 300       7.927  -5.934  12.623  1.00 93.08           C
ATOM   4565 1HB  GLN A 300       8.127  -6.922  13.039  1.00 93.08           H
ATOM   4566 2HB  GLN A 300       8.829  -5.621  12.097  1.00 93.08           H
ATOM   4567  CG  GLN A 300       7.623  -4.951  13.755  1.00 93.08           C
ATOM   4568 1HG  GLN A 300       7.305  -3.996  13.337  1.00 93.08           H
ATOM   4569 2HG  GLN A 300       6.795  -5.327  14.356  1.00 93.08           H
ATOM   4570  CD  GLN A 300       8.851  -4.741  14.644  1.00 93.08           C
ATOM   4571  OE1 GLN A 300       9.948  -5.183  14.345  1.00 93.08           O
ATOM   4572  NE2 GLN A 300       8.606  -4.043  15.749  1.00 93.08           N
ATOM   4573 1HE2 GLN A 300       7.682  -3.708  15.935  1.00 93.08           H
ATOM   4574 2HE2 GLN A 300       9.346  -3.853  16.394  1.00 93.08           H
ATOM   4575  HN  GLN A 300       5.808  -7.124  13.125  1.00 93.08           H
ATOM   4576  N   VAL A 301       7.245  -8.011  10.378  1.00 94.56           N
ATOM   4577  CA  VAL A 301       7.716  -8.778   9.237  1.00 94.56           C
ATOM   4578  C   VAL A 301       6.753  -8.584   8.064  1.00 94.56           C
ATOM   4579  O   VAL A 301       7.176  -8.253   6.957  1.00 94.56           O
ATOM   4580  HA  VAL A 301       8.694  -8.385   8.957  1.00 94.56           H
ATOM   4581  CB  VAL A 301       7.891 -10.247   9.630  1.00 94.56           C
ATOM   4582  HB  VAL A 301       6.948 -10.596  10.050  1.00 94.56           H
ATOM   4583  CG1 VAL A 301       8.207 -11.108   8.405  1.00 94.56           C
ATOM   4584 1HG1 VAL A 301       7.390 -11.033   7.688  1.00 94.56           H
ATOM   4585 2HG1 VAL A 301       9.130 -10.757   7.943  1.00 94.56           H
ATOM   4586 3HG1 VAL A 301       8.326 -12.147   8.713  1.00 94.56           H
ATOM   4587  CG2 VAL A 301       8.970 -10.402  10.703  1.00 94.56           C
ATOM   4588 1HG2 VAL A 301       9.920 -10.028  10.321  1.00 94.56           H
ATOM   4589 2HG2 VAL A 301       8.686  -9.835  11.589  1.00 94.56           H
ATOM   4590 3HG2 VAL A 301       9.074 -11.456  10.964  1.00 94.56           H
ATOM   4591  HN  VAL A 301       6.978  -8.557  11.172  1.00 94.56           H
ATOM   4592  N   THR A 302       5.477  -8.797   8.346  1.00 94.04           N
ATOM   4593  CA  THR A 302       4.463  -8.756   7.306  1.00 94.04           C
ATOM   4594  C   THR A 302       4.325  -7.337   6.751  1.00 94.04           C
ATOM   4595  O   THR A 302       4.058  -7.154   5.564  1.00 94.04           O
ATOM   4596  HA  THR A 302       4.790  -9.391   6.483  1.00 94.04           H
ATOM   4597  CB  THR A 302       3.162  -9.309   7.892  1.00 94.04           C
ATOM   4598  HB  THR A 302       2.364  -9.294   7.149  1.00 94.04           H
ATOM   4599  OG1 THR A 302       2.938  -8.513   9.052  1.00 94.04           O
ATOM   4600  HG1 THR A 302       3.365  -8.941   9.848  1.00 94.04           H
ATOM   4601  CG2 THR A 302       3.323 -10.729   8.439  1.00 94.04           C
ATOM   4602 1HG2 THR A 302       4.074 -10.731   9.229  1.00 94.04           H
ATOM   4603 2HG2 THR A 302       3.639 -11.394   7.635  1.00 94.04           H
ATOM   4604 3HG2 THR A 302       2.371 -11.073   8.842  1.00 94.04           H
ATOM   4605  HN  THR A 302       5.132  -8.994   9.264  1.00 94.04           H
ATOM   4606  N   GLN A 303       4.512  -6.369   7.636  1.00 93.05           N
ATOM   4607  CA  GLN A 303       4.481  -4.973   7.236  1.00 93.05           C
ATOM   4608  C   GLN A 303       5.600  -4.683   6.233  1.00 93.05           C
ATOM   4609  O   GLN A 303       5.384  -3.992   5.239  1.00 93.05           O
ATOM   4610  HA  GLN A 303       3.511  -4.829   6.760  1.00 93.05           H
ATOM   4611  CB  GLN A 303       4.584  -4.051   8.453  1.00 93.05           C
ATOM   4612 1HB  GLN A 303       3.745  -4.234   9.124  1.00 93.05           H
ATOM   4613 2HB  GLN A 303       5.493  -4.278   9.010  1.00 93.05           H
ATOM   4614  CG  GLN A 303       4.593  -2.581   8.028  1.00 93.05           C
ATOM   4615 1HG  GLN A 303       5.560  -2.330   7.593  1.00 93.05           H
ATOM   4616 2HG  GLN A 303       3.844  -2.418   7.253  1.00 93.05           H
ATOM   4617  CD  GLN A 303       4.310  -1.664   9.219  1.00 93.05           C
ATOM   4618  OE1 GLN A 303       4.997  -1.682  10.227  1.00 93.05           O
ATOM   4619  NE2 GLN A 303       3.261  -0.864   9.049  1.00 93.05           N
ATOM   4620 1HE2 GLN A 303       2.738  -0.899   8.197  1.00 93.05           H
ATOM   4621 2HE2 GLN A 303       2.995  -0.227   9.773  1.00 93.05           H
ATOM   4622  HN  GLN A 303       4.682  -6.526   8.609  1.00 93.05           H
ATOM   4623  N   THR A 304       6.772  -5.227   6.529  1.00 93.31           N
ATOM   4624  CA  THR A 304       7.930  -5.018   5.677  1.00 93.31           C
ATOM   4625  C   THR A 304       7.677  -5.593   4.282  1.00 93.31           C
ATOM   4626  O   THR A 304       8.042  -4.982   3.279  1.00 93.31           O
ATOM   4627  HA  THR A 304       8.080  -3.945   5.558  1.00 93.31           H
ATOM   4628  CB  THR A 304       9.147  -5.629   6.375  1.00 93.31           C
ATOM   4629  HB  THR A 304       9.043  -6.711   6.461  1.00 93.31           H
ATOM   4630  OG1 THR A 304       9.232  -4.920   7.608  1.00 93.31           O
ATOM   4631  HG1 THR A 304       8.755  -5.425   8.327  1.00 93.31           H
ATOM   4632  CG2 THR A 304      10.459  -5.297   5.662  1.00 93.31           C
ATOM   4633 1HG2 THR A 304      10.595  -4.215   5.636  1.00 93.31           H
ATOM   4634 2HG2 THR A 304      10.427  -5.683   4.643  1.00 93.31           H
ATOM   4635 3HG2 THR A 304      11.290  -5.755   6.199  1.00 93.31           H
ATOM   4636  HN  THR A 304       6.935  -5.800   7.331  1.00 93.31           H
ATOM   4637  N   ILE A 305       7.055  -6.763   4.263  1.00 93.84           N
ATOM   4638  CA  ILE A 305       6.733  -7.419   3.007  1.00 93.84           C
ATOM   4639  C   ILE A 305       5.782  -6.531   2.202  1.00 93.84           C
ATOM   4640  O   ILE A 305       5.926  -6.402   0.987  1.00 93.84           O
ATOM   4641  HA  ILE A 305       7.662  -7.526   2.447  1.00 93.84           H
ATOM   4642  CB  ILE A 305       6.192  -8.827   3.261  1.00 93.84           C
ATOM   4643  HB  ILE A 305       5.385  -8.756   3.991  1.00 93.84           H
ATOM   4644  CG1 ILE A 305       7.270  -9.728   3.866  1.00 93.84           C
ATOM   4645 1HG1 ILE A 305       8.026  -9.952   3.113  1.00 93.84           H
ATOM   4646 2HG1 ILE A 305       7.775  -9.203   4.677  1.00 93.84           H
ATOM   4647  CG2 ILE A 305       5.596  -9.424   1.985  1.00 93.84           C
ATOM   4648 1HG2 ILE A 305       4.778  -8.793   1.636  1.00 93.84           H
ATOM   4649 2HG2 ILE A 305       6.366  -9.479   1.216  1.00 93.84           H
ATOM   4650 3HG2 ILE A 305       5.218 -10.425   2.194  1.00 93.84           H
ATOM   4651  CD1 ILE A 305       6.665 -11.030   4.393  1.00 93.84           C
ATOM   4652 1HD1 ILE A 305       5.927 -10.803   5.163  1.00 93.84           H
ATOM   4653 2HD1 ILE A 305       6.183 -11.564   3.574  1.00 93.84           H
ATOM   4654 3HD1 ILE A 305       7.453 -11.652   4.818  1.00 93.84           H
ATOM   4655  HN  ILE A 305       6.772  -7.259   5.083  1.00 93.84           H
ATOM   4656  N   ALA A 306       4.830  -5.941   2.911  1.00 92.29           N
ATOM   4657  CA  ALA A 306       3.818  -5.121   2.269  1.00 92.29           C
ATOM   4658  C   ALA A 306       4.487  -3.906   1.622  1.00 92.29           C
ATOM   4659  O   ALA A 306       4.099  -3.487   0.533  1.00 92.29           O
ATOM   4660  HA  ALA A 306       3.347  -5.722   1.492  1.00 92.29           H
ATOM   4661  CB  ALA A 306       2.756  -4.722   3.296  1.00 92.29           C
ATOM   4662 1HB  ALA A 306       2.291  -5.620   3.705  1.00 92.29           H
ATOM   4663 2HB  ALA A 306       3.225  -4.157   4.102  1.00 92.29           H
ATOM   4664 3HB  ALA A 306       1.997  -4.107   2.814  1.00 92.29           H
ATOM   4665  HN  ALA A 306       4.745  -6.018   3.905  1.00 92.29           H
ATOM   4666  N   PHE A 307       5.481  -3.376   2.320  1.00 92.30           N
ATOM   4667  CA  PHE A 307       6.167  -2.183   1.856  1.00 92.30           C
ATOM   4668  C   PHE A 307       7.029  -2.487   0.629  1.00 92.30           C
ATOM   4669  O   PHE A 307       7.174  -1.646  -0.256  1.00 92.30           O
ATOM   4670  HA  PHE A 307       5.403  -1.453   1.589  1.00 92.30           H
ATOM   4671  CB  PHE A 307       7.073  -1.716   2.998  1.00 92.30           C
ATOM   4672 1HB  PHE A 307       7.626  -2.573   3.383  1.00 92.30           H
ATOM   4673 2HB  PHE A 307       7.808  -1.015   2.602  1.00 92.30           H
ATOM   4674  CG  PHE A 307       6.324  -1.049   4.153  1.00 92.30           C
ATOM   4675  CD1 PHE A 307       4.964  -1.059   4.178  1.00 92.30           C
ATOM   4676  HD1 PHE A 307       4.408  -1.542   3.375  1.00 92.30           H
ATOM   4677  CD2 PHE A 307       7.018  -0.445   5.155  1.00 92.30           C
ATOM   4678  HD2 PHE A 307       8.108  -0.437   5.135  1.00 92.30           H
ATOM   4679  CE1 PHE A 307       4.269  -0.439   5.250  1.00 92.30           C
ATOM   4680  HE1 PHE A 307       3.180  -0.447   5.270  1.00 92.30           H
ATOM   4681  CE2 PHE A 307       6.323   0.174   6.228  1.00 92.30           C
ATOM   4682  HE2 PHE A 307       6.879   0.657   7.031  1.00 92.30           H
ATOM   4683  CZ  PHE A 307       4.963   0.164   6.253  1.00 92.30           C
ATOM   4684  HZ  PHE A 307       4.430   0.639   7.076  1.00 92.30           H
ATOM   4685  HN  PHE A 307       5.817  -3.748   3.185  1.00 92.30           H
ATOM   4686  N   PHE A 308       7.579  -3.692   0.616  1.00 92.69           N
ATOM   4687  CA  PHE A 308       8.457  -4.103  -0.466  1.00 92.69           C
ATOM   4688  C   PHE A 308       7.720  -4.085  -1.807  1.00 92.69           C
ATOM   4689  O   PHE A 308       8.346  -3.994  -2.862  1.00 92.69           O
ATOM   4690  HA  PHE A 308       9.284  -3.393  -0.499  1.00 92.69           H
ATOM   4691  CB  PHE A 308       8.903  -5.534  -0.162  1.00 92.69           C
ATOM   4692 1HB  PHE A 308       9.251  -5.584   0.870  1.00 92.69           H
ATOM   4693 2HB  PHE A 308       8.041  -6.197  -0.240  1.00 92.69           H
ATOM   4694  CG  PHE A 308      10.010  -6.051  -1.084  1.00 92.69           C
ATOM   4695  CD1 PHE A 308       9.702  -6.876  -2.120  1.00 92.69           C
ATOM   4696  HD1 PHE A 308       8.666  -7.169  -2.294  1.00 92.69           H
ATOM   4697  CD2 PHE A 308      11.301  -5.684  -0.867  1.00 92.69           C
ATOM   4698  HD2 PHE A 308      11.548  -5.023  -0.037  1.00 92.69           H
ATOM   4699  CE1 PHE A 308      10.729  -7.355  -2.976  1.00 92.69           C
ATOM   4700  HE1 PHE A 308      10.482  -8.016  -3.806  1.00 92.69           H
ATOM   4701  CE2 PHE A 308      12.328  -6.163  -1.723  1.00 92.69           C
ATOM   4702  HE2 PHE A 308      13.364  -5.870  -1.549  1.00 92.69           H
ATOM   4703  CZ  PHE A 308      12.020  -6.988  -2.759  1.00 92.69           C
ATOM   4704  HZ  PHE A 308      12.809  -7.356  -3.416  1.00 92.69           H
ATOM   4705  HN  PHE A 308       7.434  -4.381   1.327  1.00 92.69           H
ATOM   4706  N   HIS A 309       6.401  -4.173  -1.722  1.00 90.75           N
ATOM   4707  CA  HIS A 309       5.574  -4.207  -2.916  1.00 90.75           C
ATOM   4708  C   HIS A 309       5.824  -2.947  -3.749  1.00 90.75           C
ATOM   4709  O   HIS A 309       5.816  -3.000  -4.978  1.00 90.75           O
ATOM   4710  HA  HIS A 309       5.889  -5.079  -3.489  1.00 90.75           H
ATOM   4711  CB  HIS A 309       4.100  -4.394  -2.552  1.00 90.75           C
ATOM   4712 1HB  HIS A 309       3.996  -5.303  -1.959  1.00 90.75           H
ATOM   4713 2HB  HIS A 309       3.784  -3.563  -1.921  1.00 90.75           H
ATOM   4714  CG  HIS A 309       3.179  -4.481  -3.745  1.00 90.75           C
ATOM   4715  ND1 HIS A 309       2.611  -3.366  -4.336  1.00 90.75           N
ATOM   4716  HD1 HIS A 309       2.744  -2.418  -4.046  1.00 90.75           H
ATOM   4717  CD2 HIS A 309       2.734  -5.560  -4.452  1.00 90.75           C
ATOM   4718  HD2 HIS A 309       2.990  -6.601  -4.253  1.00 90.75           H
ATOM   4719  CE1 HIS A 309       1.859  -3.768  -5.351  1.00 90.75           C
ATOM   4720  HE1 HIS A 309       1.280  -3.124  -6.013  1.00 90.75           H
ATOM   4721  NE2 HIS A 309       1.937  -5.128  -5.420  1.00 90.75           N
ATOM   4722  HN  HIS A 309       5.898  -4.220  -0.858  1.00 90.75           H
ATOM   4723  N   SER A 310       6.039  -1.845  -3.046  1.00 89.00           N
ATOM   4724  CA  SER A 310       6.058  -0.541  -3.686  1.00 89.00           C
ATOM   4725  C   SER A 310       7.283  -0.422  -4.596  1.00 89.00           C
ATOM   4726  O   SER A 310       7.357   0.482  -5.427  1.00 89.00           O
ATOM   4727  HA  SER A 310       5.140  -0.494  -4.273  1.00 89.00           H
ATOM   4728  CB  SER A 310       6.057   0.583  -2.648  1.00 89.00           C
ATOM   4729 1HB  SER A 310       6.964   0.522  -2.047  1.00 89.00           H
ATOM   4730 2HB  SER A 310       6.075   1.547  -3.157  1.00 89.00           H
ATOM   4731  OG  SER A 310       4.917   0.519  -1.794  1.00 89.00           O
ATOM   4732  HG  SER A 310       4.108   0.853  -2.278  1.00 89.00           H
ATOM   4733  HN  SER A 310       6.199  -1.833  -2.059  1.00 89.00           H
ATOM   4734  N   CYS A 311       8.212  -1.347  -4.407  1.00 91.03           N
ATOM   4735  CA  CYS A 311       9.416  -1.375  -5.220  1.00 91.03           C
ATOM   4736  C   CYS A 311       9.242  -2.447  -6.298  1.00 91.03           C
ATOM   4737  O   CYS A 311      10.040  -2.530  -7.230  1.00 91.03           O
ATOM   4738  HA  CYS A 311       9.513  -0.387  -5.670  1.00 91.03           H
ATOM   4739  CB  CYS A 311      10.666  -1.616  -4.372  1.00 91.03           C
ATOM   4740 1HB  CYS A 311      11.559  -1.382  -4.952  1.00 91.03           H
ATOM   4741 2HB  CYS A 311      10.663  -0.952  -3.508  1.00 91.03           H
ATOM   4742  SG  CYS A 311      10.721  -3.360  -3.819  1.00 91.03           S
ATOM   4743  HG  CYS A 311       9.720  -3.261  -2.949  1.00 91.03           H
ATOM   4744  HN  CYS A 311       8.153  -2.066  -3.715  1.00 91.03           H
ATOM   4745  N   LEU A 312       8.193  -3.240  -6.135  1.00 89.34           N
ATOM   4746  CA  LEU A 312       7.979  -4.385  -7.004  1.00 89.34           C
ATOM   4747  C   LEU A 312       7.258  -3.928  -8.274  1.00 89.34           C
ATOM   4748  O   LEU A 312       7.487  -4.474  -9.352  1.00 89.34           O
ATOM   4749  HA  LEU A 312       8.959  -4.772  -7.283  1.00 89.34           H
ATOM   4750  CB  LEU A 312       7.250  -5.500  -6.251  1.00 89.34           C
ATOM   4751 1HB  LEU A 312       6.417  -5.057  -5.703  1.00 89.34           H
ATOM   4752 2HB  LEU A 312       6.821  -6.185  -6.982  1.00 89.34           H
ATOM   4753  CG  LEU A 312       8.097  -6.310  -5.268  1.00 89.34           C
ATOM   4754  HG  LEU A 312       8.414  -5.647  -4.463  1.00 89.34           H
ATOM   4755  CD1 LEU A 312       7.275  -7.433  -4.632  1.00 89.34           C
ATOM   4756 1HD1 LEU A 312       6.429  -7.004  -4.094  1.00 89.34           H
ATOM   4757 2HD1 LEU A 312       6.908  -8.101  -5.411  1.00 89.34           H
ATOM   4758 3HD1 LEU A 312       7.901  -7.993  -3.938  1.00 89.34           H
ATOM   4759  CD2 LEU A 312       9.364  -6.839  -5.943  1.00 89.34           C
ATOM   4760 1HD2 LEU A 312       9.089  -7.482  -6.780  1.00 89.34           H
ATOM   4761 2HD2 LEU A 312       9.958  -6.002  -6.308  1.00 89.34           H
ATOM   4762 3HD2 LEU A 312       9.947  -7.412  -5.222  1.00 89.34           H
ATOM   4763  HN  LEU A 312       7.499  -3.111  -5.427  1.00 89.34           H
ATOM   4764  N   ASN A 313       6.403  -2.931  -8.105  1.00 81.34           N
ATOM   4765  CA  ASN A 313       5.520  -2.512  -9.180  1.00 81.34           C
ATOM   4766  C   ASN A 313       6.348  -2.235 -10.436  1.00 81.34           C
ATOM   4767  O   ASN A 313       6.074  -2.789 -11.499  1.00 81.34           O
ATOM   4768  HA  ASN A 313       4.821  -3.337  -9.315  1.00 81.34           H
ATOM   4769  CB  ASN A 313       4.775  -1.227  -8.812  1.00 81.34           C
ATOM   4770 1HB  ASN A 313       5.439  -0.564  -8.257  1.00 81.34           H
ATOM   4771 2HB  ASN A 313       4.483  -0.699  -9.719  1.00 81.34           H
ATOM   4772  CG  ASN A 313       3.534  -1.534  -7.971  1.00 81.34           C
ATOM   4773  OD1 ASN A 313       2.976  -2.618  -8.014  1.00 81.34           O
ATOM   4774  ND2 ASN A 313       3.134  -0.522  -7.207  1.00 81.34           N
ATOM   4775 1HD2 ASN A 313       3.636   0.343  -7.219  1.00 81.34           H
ATOM   4776 2HD2 ASN A 313       2.330  -0.625  -6.621  1.00 81.34           H
ATOM   4777  HN  ASN A 313       6.308  -2.414  -7.254  1.00 81.34           H
ATOM   4778  N   PRO A 314       7.372  -1.376 -10.338  1.00 79.29           N
ATOM   4779  CA  PRO A 314       8.196  -1.047 -11.504  1.00 79.29           C
ATOM   4780  C   PRO A 314       8.742  -2.288 -12.192  1.00 79.29           C
ATOM   4781  O   PRO A 314       8.738  -2.373 -13.419  1.00 79.29           O
ATOM   4782  HA  PRO A 314       7.592  -0.545 -12.259  1.00 79.29           H
ATOM   4783  CB  PRO A 314       9.315  -0.180 -10.924  1.00 79.29           C
ATOM   4784 1HB  PRO A 314      10.182  -0.779 -10.644  1.00 79.29           H
ATOM   4785 2HB  PRO A 314       9.660   0.563 -11.642  1.00 79.29           H
ATOM   4786  CG  PRO A 314       8.665   0.470  -9.709  1.00 79.29           C
ATOM   4787 1HG  PRO A 314       9.407   0.831  -8.997  1.00 79.29           H
ATOM   4788 2HG  PRO A 314       8.061   1.334  -9.987  1.00 79.29           H
ATOM   4789  CD  PRO A 314       7.820  -0.655  -9.132  1.00 79.29           C
ATOM   4790 1HD  PRO A 314       8.401  -1.300  -8.473  1.00 79.29           H
ATOM   4791 2HD  PRO A 314       6.985  -0.274  -8.545  1.00 79.29           H
ATOM   4792  N   VAL A 315       9.201  -3.225 -11.375  1.00 79.52           N
ATOM   4793  CA  VAL A 315       9.836  -4.424 -11.894  1.00 79.52           C
ATOM   4794  C   VAL A 315       8.840  -5.183 -12.773  1.00 79.52           C
ATOM   4795  O   VAL A 315       9.191  -5.647 -13.857  1.00 79.52           O
ATOM   4796  HA  VAL A 315      10.679  -4.110 -12.510  1.00 79.52           H
ATOM   4797  CB  VAL A 315      10.380  -5.269 -10.741  1.00 79.52           C
ATOM   4798  HB  VAL A 315       9.547  -5.513 -10.082  1.00 79.52           H
ATOM   4799  CG1 VAL A 315      10.973  -6.583 -11.255  1.00 79.52           C
ATOM   4800 1HG1 VAL A 315      10.200  -7.152 -11.771  1.00 79.52           H
ATOM   4801 2HG1 VAL A 315      11.788  -6.368 -11.946  1.00 79.52           H
ATOM   4802 3HG1 VAL A 315      11.352  -7.164 -10.415  1.00 79.52           H
ATOM   4803  CG2 VAL A 315      11.411  -4.485  -9.926  1.00 79.52           C
ATOM   4804 1HG2 VAL A 315      12.241  -4.197 -10.570  1.00 79.52           H
ATOM   4805 2HG2 VAL A 315      10.944  -3.591  -9.514  1.00 79.52           H
ATOM   4806 3HG2 VAL A 315      11.782  -5.109  -9.112  1.00 79.52           H
ATOM   4807  HN  VAL A 315       9.145  -3.174 -10.378  1.00 79.52           H
ATOM   4808  N   LEU A 316       7.617  -5.287 -12.274  1.00 77.94           N
ATOM   4809  CA  LEU A 316       6.596  -6.067 -12.950  1.00 77.94           C
ATOM   4810  C   LEU A 316       6.374  -5.502 -14.354  1.00 77.94           C
ATOM   4811  O   LEU A 316       6.196  -6.255 -15.310  1.00 77.94           O
ATOM   4812  HA  LEU A 316       6.972  -7.086 -13.044  1.00 77.94           H
ATOM   4813  CB  LEU A 316       5.322  -6.131 -12.105  1.00 77.94           C
ATOM   4814 1HB  LEU A 316       4.965  -5.114 -11.944  1.00 77.94           H
ATOM   4815 2HB  LEU A 316       4.555  -6.651 -12.678  1.00 77.94           H
ATOM   4816  CG  LEU A 316       5.454  -6.816 -10.743  1.00 77.94           C
ATOM   4817  HG  LEU A 316       6.181  -6.260 -10.150  1.00 77.94           H
ATOM   4818  CD1 LEU A 316       4.128  -6.782  -9.981  1.00 77.94           C
ATOM   4819 1HD1 LEU A 316       3.826  -5.747  -9.824  1.00 77.94           H
ATOM   4820 2HD1 LEU A 316       3.363  -7.300 -10.560  1.00 77.94           H
ATOM   4821 3HD1 LEU A 316       4.250  -7.276  -9.017  1.00 77.94           H
ATOM   4822  CD2 LEU A 316       5.991  -8.241 -10.896  1.00 77.94           C
ATOM   4823 1HD2 LEU A 316       5.308  -8.822 -11.515  1.00 77.94           H
ATOM   4824 2HD2 LEU A 316       6.973  -8.210 -11.369  1.00 77.94           H
ATOM   4825 3HD2 LEU A 316       6.075  -8.705  -9.913  1.00 77.94           H
ATOM   4826  HN  LEU A 316       7.322  -4.849 -11.424  1.00 77.94           H
ATOM   4827  N   TYR A 317       6.392  -4.179 -14.435  1.00 72.38           N
ATOM   4828  CA  TYR A 317       6.151  -3.503 -15.698  1.00 72.38           C
ATOM   4829  C   TYR A 317       7.334  -3.683 -16.651  1.00 72.38           C
ATOM   4830  O   TYR A 317       7.145  -3.873 -17.852  1.00 72.38           O
ATOM   4831  HA  TYR A 317       5.260  -3.940 -16.149  1.00 72.38           H
ATOM   4832  CB  TYR A 317       6.006  -2.018 -15.360  1.00 72.38           C
ATOM   4833 1HB  TYR A 317       6.937  -1.664 -14.916  1.00 72.38           H
ATOM   4834 2HB  TYR A 317       5.861  -1.458 -16.283  1.00 72.38           H
ATOM   4835  CG  TYR A 317       4.852  -1.707 -14.405  1.00 72.38           C
ATOM   4836  CD1 TYR A 317       3.692  -2.452 -14.459  1.00 72.38           C
ATOM   4837  HD1 TYR A 317       3.598  -3.263 -15.181  1.00 72.38           H
ATOM   4838  CD2 TYR A 317       4.971  -0.680 -13.490  1.00 72.38           C
ATOM   4839  HD2 TYR A 317       5.887  -0.091 -13.447  1.00 72.38           H
ATOM   4840  CE1 TYR A 317       2.605  -2.160 -13.560  1.00 72.38           C
ATOM   4841  HE1 TYR A 317       1.684  -2.741 -13.592  1.00 72.38           H
ATOM   4842  CE2 TYR A 317       3.884  -0.388 -12.591  1.00 72.38           C
ATOM   4843  HE2 TYR A 317       3.965   0.420 -11.864  1.00 72.38           H
ATOM   4844  CZ  TYR A 317       2.755  -1.142 -12.670  1.00 72.38           C
ATOM   4845  OH  TYR A 317       1.729  -0.866 -11.822  1.00 72.38           O
ATOM   4846  HH  TYR A 317       1.196  -1.694 -11.649  1.00 72.38           H
ATOM   4847  HN  TYR A 317       6.568  -3.574 -13.658  1.00 72.38           H
ATOM   4848  N   VAL A 318       8.528  -3.618 -16.081  1.00 68.02           N
ATOM   4849  CA  VAL A 318       9.742  -3.740 -16.870  1.00 68.02           C
ATOM   4850  C   VAL A 318       9.781  -5.121 -17.528  1.00 68.02           C
ATOM   4851  O   VAL A 318       9.997  -5.231 -18.734  1.00 68.02           O
ATOM   4852  HA  VAL A 318       9.705  -2.980 -17.651  1.00 68.02           H
ATOM   4853  CB  VAL A 318      10.965  -3.461 -15.995  1.00 68.02           C
ATOM   4854  HB  VAL A 318      10.922  -4.129 -15.135  1.00 68.02           H
ATOM   4855  CG1 VAL A 318      12.261  -3.755 -16.753  1.00 68.02           C
ATOM   4856 1HG1 VAL A 318      12.277  -4.803 -17.052  1.00 68.02           H
ATOM   4857 2HG1 VAL A 318      12.314  -3.123 -17.640  1.00 68.02           H
ATOM   4858 3HG1 VAL A 318      13.115  -3.548 -16.108  1.00 68.02           H
ATOM   4859  CG2 VAL A 318      10.950  -2.022 -15.473  1.00 68.02           C
ATOM   4860 1HG2 VAL A 318      10.957  -1.330 -16.315  1.00 68.02           H
ATOM   4861 2HG2 VAL A 318      10.050  -1.861 -14.879  1.00 68.02           H
ATOM   4862 3HG2 VAL A 318      11.830  -1.851 -14.854  1.00 68.02           H
ATOM   4863  HN  VAL A 318       8.673  -3.484 -15.100  1.00 68.02           H
ATOM   4864  N   PHE A 319       9.567  -6.139 -16.707  1.00 67.08           N
ATOM   4865  CA  PHE A 319       9.859  -7.502 -17.115  1.00 67.08           C
ATOM   4866  C   PHE A 319       8.676  -8.114 -17.868  1.00 67.08           C
ATOM   4867  O   PHE A 319       8.865  -8.923 -18.776  1.00 67.08           O
ATOM   4868  HA  PHE A 319      10.727  -7.465 -17.773  1.00 67.08           H
ATOM   4869  CB  PHE A 319      10.106  -8.308 -15.838  1.00 67.08           C
ATOM   4870 1HB  PHE A 319       9.369  -8.018 -15.089  1.00 67.08           H
ATOM   4871 2HB  PHE A 319       9.947  -9.365 -16.050  1.00 67.08           H
ATOM   4872  CG  PHE A 319      11.507  -8.126 -15.249  1.00 67.08           C
ATOM   4873  CD1 PHE A 319      12.565  -8.779 -15.799  1.00 67.08           C
ATOM   4874  HD1 PHE A 319      12.416  -9.432 -16.659  1.00 67.08           H
ATOM   4875  CD2 PHE A 319      11.693  -7.312 -14.176  1.00 67.08           C
ATOM   4876  HD2 PHE A 319      10.845  -6.788 -13.735  1.00 67.08           H
ATOM   4877  CE1 PHE A 319      13.865  -8.611 -15.252  1.00 67.08           C
ATOM   4878  HE1 PHE A 319      14.714  -9.135 -15.693  1.00 67.08           H
ATOM   4879  CE2 PHE A 319      12.993  -7.143 -13.629  1.00 67.08           C
ATOM   4880  HE2 PHE A 319      13.142  -6.490 -12.769  1.00 67.08           H
ATOM   4881  CZ  PHE A 319      14.052  -7.796 -14.179  1.00 67.08           C
ATOM   4882  HZ  PHE A 319      15.049  -7.667 -13.760  1.00 67.08           H
ATOM   4883  HN  PHE A 319       9.203  -6.043 -15.781  1.00 67.08           H
ATOM   4884  N   VAL A 320       7.483  -7.705 -17.465  1.00 68.69           N
ATOM   4885  CA  VAL A 320       6.268  -8.310 -17.984  1.00 68.69           C
ATOM   4886  C   VAL A 320       5.694  -7.423 -19.090  1.00 68.69           C
ATOM   4887  O   VAL A 320       5.006  -7.909 -19.987  1.00 68.69           O
ATOM   4888  HA  VAL A 320       6.540  -9.275 -18.414  1.00 68.69           H
ATOM   4889  CB  VAL A 320       5.279  -8.561 -16.844  1.00 68.69           C
ATOM   4890  HB  VAL A 320       4.701  -7.649 -16.696  1.00 68.69           H
ATOM   4891  CG1 VAL A 320       4.303  -9.683 -17.201  1.00 68.69           C
ATOM   4892 1HG1 VAL A 320       3.744  -9.407 -18.095  1.00 68.69           H
ATOM   4893 2HG1 VAL A 320       4.859 -10.602 -17.390  1.00 68.69           H
ATOM   4894 3HG1 VAL A 320       3.612  -9.840 -16.374  1.00 68.69           H
ATOM   4895  CG2 VAL A 320       6.015  -8.869 -15.538  1.00 68.69           C
ATOM   4896 1HG2 VAL A 320       6.630  -9.759 -15.669  1.00 68.69           H
ATOM   4897 2HG2 VAL A 320       6.650  -8.024 -15.271  1.00 68.69           H
ATOM   4898 3HG2 VAL A 320       5.288  -9.042 -14.744  1.00 68.69           H
ATOM   4899  HN  VAL A 320       7.338  -6.974 -16.797  1.00 68.69           H
ATOM   4900  N   GLY A 321       5.996  -6.137 -18.990  1.00 70.66           N
ATOM   4901  CA  GLY A 321       5.455  -5.166 -19.926  1.00 70.66           C
ATOM   4902  C   GLY A 321       6.284  -5.122 -21.211  1.00 70.66           C
ATOM   4903  O   GLY A 321       7.332  -4.480 -21.256  1.00 70.66           O
ATOM   4904 1HA  GLY A 321       4.423  -5.421 -20.164  1.00 70.66           H
ATOM   4905 2HA  GLY A 321       5.441  -4.179 -19.464  1.00 70.66           H
ATOM   4906  HN  GLY A 321       6.598  -5.757 -18.288  1.00 70.66           H
ATOM   4907  N   GLU A 322       5.784  -5.814 -22.225  1.00 71.32           N
ATOM   4908  CA  GLU A 322       6.417  -5.790 -23.532  1.00 71.32           C
ATOM   4909  C   GLU A 322       6.514  -4.353 -24.049  1.00 71.32           C
ATOM   4910  O   GLU A 322       7.559  -3.938 -24.547  1.00 71.32           O
ATOM   4911  HA  GLU A 322       7.417  -6.195 -23.377  1.00 71.32           H
ATOM   4912  CB  GLU A 322       5.663  -6.679 -24.523  1.00 71.32           C
ATOM   4913 1HB  GLU A 322       4.592  -6.492 -24.443  1.00 71.32           H
ATOM   4914 2HB  GLU A 322       6.054  -6.523 -25.528  1.00 71.32           H
ATOM   4915  CG  GLU A 322       5.876  -8.160 -24.203  1.00 71.32           C
ATOM   4916 1HG  GLU A 322       6.942  -8.362 -24.094  1.00 71.32           H
ATOM   4917 2HG  GLU A 322       5.408  -8.401 -23.248  1.00 71.32           H
ATOM   4918  CD  GLU A 322       5.292  -9.049 -25.303  1.00 71.32           C
ATOM   4919  OE1 GLU A 322       5.689 -10.233 -25.346  1.00 71.32           O
ATOM   4920  OE2 GLU A 322       4.462  -8.523 -26.075  1.00 71.32           O
ATOM   4921  HN  GLU A 322       4.963  -6.381 -22.163  1.00 71.32           H
ATOM   4922  N   ARG A 323       5.410  -3.633 -23.913  1.00 71.73           N
ATOM   4923  CA  ARG A 323       5.354  -2.255 -24.369  1.00 71.73           C
ATOM   4924  C   ARG A 323       6.417  -1.416 -23.657  1.00 71.73           C
ATOM   4925  O   ARG A 323       7.137  -0.650 -24.295  1.00 71.73           O
ATOM   4926  HA  ARG A 323       5.549  -2.308 -25.441  1.00 71.73           H
ATOM   4927  CB  ARG A 323       3.975  -1.645 -24.111  1.00 71.73           C
ATOM   4928 1HB  ARG A 323       3.638  -1.911 -23.109  1.00 71.73           H
ATOM   4929 2HB  ARG A 323       4.042  -0.557 -24.146  1.00 71.73           H
ATOM   4930  CG  ARG A 323       2.957  -2.133 -25.143  1.00 71.73           C
ATOM   4931 1HG  ARG A 323       3.351  -1.981 -26.148  1.00 71.73           H
ATOM   4932 2HG  ARG A 323       2.795  -3.204 -25.022  1.00 71.73           H
ATOM   4933  CD  ARG A 323       1.627  -1.391 -24.995  1.00 71.73           C
ATOM   4934 1HD  ARG A 323       1.235  -1.528 -23.987  1.00 71.73           H
ATOM   4935 2HD  ARG A 323       1.780  -0.321 -25.135  1.00 71.73           H
ATOM   4936  NE  ARG A 323       0.652  -1.896 -25.988  1.00 71.73           N
ATOM   4937  HE  ARG A 323       0.946  -2.628 -26.603  1.00 71.73           H
ATOM   4938  CZ  ARG A 323      -0.599  -1.433 -26.115  1.00 71.73           C
ATOM   4939  NH1 ARG A 323      -1.046  -0.453 -25.318  1.00 71.73           N
ATOM   4940 1HH1 ARG A 323      -0.444  -0.061 -24.622  1.00 71.73           H
ATOM   4941 2HH1 ARG A 323      -1.981  -0.114 -25.419  1.00 71.73           H
ATOM   4942  NH2 ARG A 323      -1.397  -1.965 -27.051  1.00 71.73           N
ATOM   4943 1HH2 ARG A 323      -2.333  -1.632 -27.158  1.00 71.73           H
ATOM   4944 2HH2 ARG A 323      -1.055  -2.697 -27.642  1.00 71.73           H
ATOM   4945  HN  ARG A 323       4.566  -3.976 -23.500  1.00 71.73           H
ATOM   4946  N   PHE A 324       6.481  -1.590 -22.345  1.00 72.80           N
ATOM   4947  CA  PHE A 324       7.370  -0.783 -21.526  1.00 72.80           C
ATOM   4948  C   PHE A 324       8.827  -0.968 -21.953  1.00 72.80           C
ATOM   4949  O   PHE A 324       9.586  -0.003 -22.017  1.00 72.80           O
ATOM   4950  HA  PHE A 324       7.082   0.258 -21.666  1.00 72.80           H
ATOM   4951  CB  PHE A 324       7.208  -1.265 -20.083  1.00 72.80           C
ATOM   4952 1HB  PHE A 324       6.145  -1.347 -19.855  1.00 72.80           H
ATOM   4953 2HB  PHE A 324       7.631  -2.265 -19.995  1.00 72.80           H
ATOM   4954  CG  PHE A 324       7.868  -0.354 -19.046  1.00 72.80           C
ATOM   4955  CD1 PHE A 324       9.182  -0.517 -18.736  1.00 72.80           C
ATOM   4956  HD1 PHE A 324       9.766  -1.296 -19.228  1.00 72.80           H
ATOM   4957  CD2 PHE A 324       7.141   0.618 -18.433  1.00 72.80           C
ATOM   4958  HD2 PHE A 324       6.087   0.748 -18.681  1.00 72.80           H
ATOM   4959  CE1 PHE A 324       9.795   0.328 -17.773  1.00 72.80           C
ATOM   4960  HE1 PHE A 324      10.848   0.197 -17.525  1.00 72.80           H
ATOM   4961  CE2 PHE A 324       7.753   1.463 -17.470  1.00 72.80           C
ATOM   4962  HE2 PHE A 324       7.170   2.242 -16.979  1.00 72.80           H
ATOM   4963  CZ  PHE A 324       9.068   1.300 -17.161  1.00 72.80           C
ATOM   4964  HZ  PHE A 324       9.538   1.948 -16.422  1.00 72.80           H
ATOM   4965  HN  PHE A 324       5.941  -2.266 -21.844  1.00 72.80           H
ATOM   4966  N   ARG A 325       9.175  -2.216 -22.233  1.00 73.31           N
ATOM   4967  CA  ARG A 325      10.514  -2.533 -22.698  1.00 73.31           C
ATOM   4968  C   ARG A 325      10.840  -1.736 -23.963  1.00 73.31           C
ATOM   4969  O   ARG A 325      11.923  -1.164 -24.078  1.00 73.31           O
ATOM   4970  HA  ARG A 325      11.170  -2.248 -21.875  1.00 73.31           H
ATOM   4971  CB  ARG A 325      10.655  -4.028 -22.995  1.00 73.31           C
ATOM   4972 1HB  ARG A 325       9.831  -4.355 -23.630  1.00 73.31           H
ATOM   4973 2HB  ARG A 325      11.575  -4.207 -23.551  1.00 73.31           H
ATOM   4974  CG  ARG A 325      10.665  -4.845 -21.702  1.00 73.31           C
ATOM   4975 1HG  ARG A 325      11.474  -4.502 -21.057  1.00 73.31           H
ATOM   4976 2HG  ARG A 325       9.734  -4.685 -21.159  1.00 73.31           H
ATOM   4977  CD  ARG A 325      10.839  -6.336 -21.998  1.00 73.31           C
ATOM   4978 1HD  ARG A 325       9.984  -6.706 -22.563  1.00 73.31           H
ATOM   4979 2HD  ARG A 325      11.722  -6.492 -22.618  1.00 73.31           H
ATOM   4980  NE  ARG A 325      10.973  -7.091 -20.732  1.00 73.31           N
ATOM   4981  HE  ARG A 325      10.950  -6.576 -19.875  1.00 73.31           H
ATOM   4982  CZ  ARG A 325      11.122  -8.421 -20.662  1.00 73.31           C
ATOM   4983  NH1 ARG A 325      11.159  -9.161 -21.779  1.00 73.31           N
ATOM   4984 1HH1 ARG A 325      11.075  -8.721 -22.673  1.00 73.31           H
ATOM   4985 2HH1 ARG A 325      11.270 -10.152 -21.718  1.00 73.31           H
ATOM   4986  NH2 ARG A 325      11.233  -9.000 -19.459  1.00 73.31           N
ATOM   4987 1HH2 ARG A 325      11.345  -9.991 -19.389  1.00 73.31           H
ATOM   4988 2HH2 ARG A 325      11.204  -8.441 -18.630  1.00 73.31           H
ATOM   4989  HN  ARG A 325       8.560  -3.000 -22.147  1.00 73.31           H
ATOM   4990  N   ARG A 326       9.883  -1.724 -24.879  1.00 75.35           N
ATOM   4991  CA  ARG A 326      10.056  -1.008 -26.132  1.00 75.35           C
ATOM   4992  C   ARG A 326      10.254   0.486 -25.867  1.00 75.35           C
ATOM   4993  O   ARG A 326      11.133   1.113 -26.455  1.00 75.35           O
ATOM   4994  HA  ARG A 326      10.945  -1.448 -26.584  1.00 75.35           H
ATOM   4995  CB  ARG A 326       8.845  -1.201 -27.047  1.00 75.35           C
ATOM   4996 1HB  ARG A 326       7.929  -0.997 -26.493  1.00 75.35           H
ATOM   4997 2HB  ARG A 326       8.888  -0.485 -27.868  1.00 75.35           H
ATOM   4998  CG  ARG A 326       8.802  -2.624 -27.607  1.00 75.35           C
ATOM   4999 1HG  ARG A 326       9.702  -2.817 -28.192  1.00 75.35           H
ATOM   5000 2HG  ARG A 326       8.796  -3.342 -26.786  1.00 75.35           H
ATOM   5001  CD  ARG A 326       7.564  -2.832 -28.482  1.00 75.35           C
ATOM   5002 1HD  ARG A 326       6.669  -2.539 -27.935  1.00 75.35           H
ATOM   5003 2HD  ARG A 326       7.622  -2.195 -29.365  1.00 75.35           H
ATOM   5004  NE  ARG A 326       7.465  -4.252 -28.890  1.00 75.35           N
ATOM   5005  HE  ARG A 326       7.650  -4.951 -28.199  1.00 75.35           H
ATOM   5006  CZ  ARG A 326       7.143  -4.658 -30.125  1.00 75.35           C
ATOM   5007  NH1 ARG A 326       6.885  -3.764 -31.090  1.00 75.35           N
ATOM   5008 1HH1 ARG A 326       6.933  -2.785 -30.890  1.00 75.35           H
ATOM   5009 2HH1 ARG A 326       6.646  -4.075 -32.009  1.00 75.35           H
ATOM   5010  NH2 ARG A 326       7.083  -5.972 -30.382  1.00 75.35           N
ATOM   5011 1HH2 ARG A 326       6.844  -6.291 -31.299  1.00 75.35           H
ATOM   5012 2HH2 ARG A 326       7.276  -6.632 -29.657  1.00 75.35           H
ATOM   5013  HN  ARG A 326       9.005  -2.190 -24.776  1.00 75.35           H
ATOM   5014  N   ASP A 327       9.421   1.012 -24.982  1.00 76.00           N
ATOM   5015  CA  ASP A 327       9.413   2.442 -24.719  1.00 76.00           C
ATOM   5016  C   ASP A 327      10.694   2.826 -23.976  1.00 76.00           C
ATOM   5017  O   ASP A 327      11.263   3.889 -24.220  1.00 76.00           O
ATOM   5018  HA  ASP A 327       9.343   2.912 -25.700  1.00 76.00           H
ATOM   5019  CB  ASP A 327       8.222   2.835 -23.844  1.00 76.00           C
ATOM   5020 1HB  ASP A 327       8.274   2.305 -22.892  1.00 76.00           H
ATOM   5021 2HB  ASP A 327       8.268   3.900 -23.618  1.00 76.00           H
ATOM   5022  CG  ASP A 327       6.899   2.512 -24.541  1.00 76.00           C
ATOM   5023  OD1 ASP A 327       6.839   2.724 -25.771  1.00 76.00           O
ATOM   5024  OD2 ASP A 327       5.977   2.060 -23.828  1.00 76.00           O
ATOM   5025  HN  ASP A 327       8.761   0.482 -24.449  1.00 76.00           H
ATOM   5026  N   LEU A 328      11.110   1.940 -23.082  1.00 74.96           N
ATOM   5027  CA  LEU A 328      12.346   2.144 -22.346  1.00 74.96           C
ATOM   5028  C   LEU A 328      13.505   2.291 -23.334  1.00 74.96           C
ATOM   5029  O   LEU A 328      14.308   3.216 -23.221  1.00 74.96           O
ATOM   5030  HA  LEU A 328      12.245   3.077 -21.791  1.00 74.96           H
ATOM   5031  CB  LEU A 328      12.549   1.027 -21.321  1.00 74.96           C
ATOM   5032 1HB  LEU A 328      11.717   1.050 -20.617  1.00 74.96           H
ATOM   5033 2HB  LEU A 328      12.500   0.070 -21.841  1.00 74.96           H
ATOM   5034  CG  LEU A 328      13.855   1.076 -20.525  1.00 74.96           C
ATOM   5035  HG  LEU A 328      14.684   1.117 -21.231  1.00 74.96           H
ATOM   5036  CD1 LEU A 328      13.927   2.342 -19.669  1.00 74.96           C
ATOM   5037 1HD1 LEU A 328      13.877   3.220 -20.313  1.00 74.96           H
ATOM   5038 2HD1 LEU A 328      13.091   2.356 -18.970  1.00 74.96           H
ATOM   5039 3HD1 LEU A 328      14.865   2.352 -19.113  1.00 74.96           H
ATOM   5040  CD2 LEU A 328      14.036  -0.192 -19.689  1.00 74.96           C
ATOM   5041 1HD2 LEU A 328      13.204  -0.289 -18.991  1.00 74.96           H
ATOM   5042 2HD2 LEU A 328      14.060  -1.061 -20.347  1.00 74.96           H
ATOM   5043 3HD2 LEU A 328      14.972  -0.131 -19.133  1.00 74.96           H
ATOM   5044  HN  LEU A 328      10.620   1.098 -22.860  1.00 74.96           H
ATOM   5045  N   VAL A 329      13.555   1.365 -24.279  1.00 76.41           N
ATOM   5046  CA  VAL A 329      14.635   1.346 -25.252  1.00 76.41           C
ATOM   5047  C   VAL A 329      14.555   2.603 -26.120  1.00 76.41           C
ATOM   5048  O   VAL A 329      15.580   3.166 -26.501  1.00 76.41           O
ATOM   5049  HA  VAL A 329      15.575   1.360 -24.700  1.00 76.41           H
ATOM   5050  CB  VAL A 329      14.583   0.052 -26.067  1.00 76.41           C
ATOM   5051  HB  VAL A 329      13.581  -0.040 -26.487  1.00 76.41           H
ATOM   5052  CG1 VAL A 329      15.577   0.096 -27.229  1.00 76.41           C
ATOM   5053 1HG1 VAL A 329      15.333   0.932 -27.885  1.00 76.41           H
ATOM   5054 2HG1 VAL A 329      16.587   0.223 -26.839  1.00 76.41           H
ATOM   5055 3HG1 VAL A 329      15.519  -0.836 -27.792  1.00 76.41           H
ATOM   5056  CG2 VAL A 329      14.833  -1.167 -25.177  1.00 76.41           C
ATOM   5057 1HG2 VAL A 329      15.817  -1.084 -24.715  1.00 76.41           H
ATOM   5058 2HG2 VAL A 329      14.070  -1.212 -24.400  1.00 76.41           H
ATOM   5059 3HG2 VAL A 329      14.791  -2.073 -25.781  1.00 76.41           H
ATOM   5060  HN  VAL A 329      12.877   0.638 -24.387  1.00 76.41           H
ATOM   5061  N   LYS A 330      13.326   3.007 -26.409  1.00 75.73           N
[truncated: 117,320 more chars]
