# Supplementary material for: Noncanonical roles of chemokine regions in CCR9 activation revealed by structural modeling and mutational mapping
Source: Nat Commun. 2025 Aug 18;16:7695. doi: 10.1038/s41467-025-62321-9 (PMC12361432; doi:10.1038/s41467-025-62321-9)
Supplement: Supplementary file 4 — Supplementary Data 2 [file 41467_2025_62321_MOESM4_ESM.zip › CCR9_CCL25_rnk164.pdb]

SSBOND   1 CYS A   38    CYS A  289 
SSBOND   2 CYS A  119    CYS A  198 
SSBOND   3 CYS B    7    CYS B   35 
SSBOND   4 CYS B    8    CYS B   52 
ATOM      1  N   GLU A  20      -0.053  -4.163  61.524  1.00 38.55           N
ATOM      2  CA  GLU A  20      -0.594  -4.053  60.179  1.00 38.55           C
ATOM      3  C   GLU A  20       0.520  -4.218  59.144  1.00 38.55           C
ATOM      4  O   GLU A  20       0.249  -4.335  57.950  1.00 38.55           O
ATOM      5  HA  GLU A  20      -1.309  -4.870  60.087  1.00 38.55           H
ATOM      6  CB  GLU A  20      -1.326  -2.723  59.990  1.00 38.55           C
ATOM      7 1HB  GLU A  20      -0.767  -1.923  60.476  1.00 38.55           H
ATOM      8 2HB  GLU A  20      -1.498  -2.545  58.929  1.00 38.55           H
ATOM      9  CG  GLU A  20      -2.707  -2.758  60.650  1.00 38.55           C
ATOM     10 1HG  GLU A  20      -3.179  -3.722  60.462  1.00 38.55           H
ATOM     11 2HG  GLU A  20      -2.600  -2.660  61.730  1.00 38.55           H
ATOM     12  CD  GLU A  20      -3.598  -1.634  60.116  1.00 38.55           C
ATOM     13  OE1 GLU A  20      -4.831  -1.766  60.271  1.00 38.55           O
ATOM     14  OE2 GLU A  20      -3.026  -0.669  59.566  1.00 38.55           O
ATOM     15  HN  GLU A  20       0.936  -4.300  61.571  1.00 38.55           H
ATOM     16  N   SER A  21       1.749  -4.221  59.639  1.00 43.00           N
ATOM     17  CA  SER A  21       2.907  -4.128  58.767  1.00 43.00           C
ATOM     18  C   SER A  21       3.189  -5.488  58.124  1.00 43.00           C
ATOM     19  O   SER A  21       3.534  -5.562  56.946  1.00 43.00           O
ATOM     20  HA  SER A  21       2.638  -3.394  58.007  1.00 43.00           H
ATOM     21  CB  SER A  21       4.137  -3.640  59.535  1.00 43.00           C
ATOM     22 1HB  SER A  21       4.928  -3.386  58.829  1.00 43.00           H
ATOM     23 2HB  SER A  21       3.887  -2.727  60.076  1.00 43.00           H
ATOM     24  OG  SER A  21       4.617  -4.618  60.453  1.00 43.00           O
ATOM     25  HG  SER A  21       5.411  -4.264  60.946  1.00 43.00           H
ATOM     26  HN  SER A  21       1.958  -4.286  60.615  1.00 43.00           H
ATOM     27  N   THR A  22       3.030  -6.530  58.927  1.00 45.11           N
ATOM     28  CA  THR A  22       3.431  -7.863  58.510  1.00 45.11           C
ATOM     29  C   THR A  22       2.437  -8.425  57.491  1.00 45.11           C
ATOM     30  O   THR A  22       2.829  -8.846  56.404  1.00 45.11           O
ATOM     31  HA  THR A  22       4.396  -7.791  58.008  1.00 45.11           H
ATOM     32  CB  THR A  22       3.570  -8.729  59.763  1.00 45.11           C
ATOM     33  HB  THR A  22       3.385  -9.778  59.534  1.00 45.11           H
ATOM     34  OG1 THR A  22       2.672  -8.135  60.697  1.00 45.11           O
ATOM     35  HG1 THR A  22       2.499  -8.766  61.454  1.00 45.11           H
ATOM     36  CG2 THR A  22       4.942  -8.586  60.425  1.00 45.11           C
ATOM     37 1HG2 THR A  22       5.099  -7.547  60.715  1.00 45.11           H
ATOM     38 2HG2 THR A  22       5.718  -8.888  59.721  1.00 45.11           H
ATOM     39 3HG2 THR A  22       4.988  -9.221  61.309  1.00 45.11           H
ATOM     40  HN  THR A  22       2.637  -6.475  59.844  1.00 45.11           H
ATOM     41  N   SER A  23       1.170  -8.412  57.879  1.00 46.81           N
ATOM     42  CA  SER A  23       0.130  -9.007  57.057  1.00 46.81           C
ATOM     43  C   SER A  23       0.126  -8.362  55.670  1.00 46.81           C
ATOM     44  O   SER A  23      -0.004  -9.052  54.660  1.00 46.81           O
ATOM     45  HA  SER A  23       0.387 -10.064  56.986  1.00 46.81           H
ATOM     46  CB  SER A  23      -1.243  -8.860  57.715  1.00 46.81           C
ATOM     47 1HB  SER A  23      -1.998  -9.335  57.088  1.00 46.81           H
ATOM     48 2HB  SER A  23      -1.246  -9.386  58.670  1.00 46.81           H
ATOM     49  OG  SER A  23      -1.591  -7.495  57.925  1.00 46.81           O
ATOM     50  HG  SER A  23      -2.489  -7.433  58.362  1.00 46.81           H
ATOM     51  HN  SER A  23       0.852  -8.006  58.735  1.00 46.81           H
ATOM     52  N   SER A  24       0.270  -7.044  55.665  1.00 49.44           N
ATOM     53  CA  SER A  24       0.219  -6.291  54.423  1.00 49.44           C
ATOM     54  C   SER A  24       1.407  -6.664  53.535  1.00 49.44           C
ATOM     55  O   SER A  24       1.345  -6.520  52.315  1.00 49.44           O
ATOM     56  HA  SER A  24      -0.719  -6.580  53.949  1.00 49.44           H
ATOM     57  CB  SER A  24       0.210  -4.785  54.693  1.00 49.44           C
ATOM     58 1HB  SER A  24       0.122  -4.248  53.749  1.00 49.44           H
ATOM     59 2HB  SER A  24      -0.666  -4.528  55.289  1.00 49.44           H
ATOM     60  OG  SER A  24       1.387  -4.358  55.373  1.00 49.44           O
ATOM     61  HG  SER A  24       1.263  -4.446  56.361  1.00 49.44           H
ATOM     62  HN  SER A  24       0.418  -6.495  56.487  1.00 49.44           H
ATOM     63  N   MET A  25       2.463  -7.137  54.182  1.00 50.85           N
ATOM     64  CA  MET A  25       3.654  -7.557  53.464  1.00 50.85           C
ATOM     65  C   MET A  25       3.429  -8.900  52.766  1.00 50.85           C
ATOM     66  O   MET A  25       3.852  -9.090  51.627  1.00 50.85           O
ATOM     67  HA  MET A  25       3.838  -6.780  52.722  1.00 50.85           H
ATOM     68  CB  MET A  25       4.824  -7.680  54.443  1.00 50.85           C
ATOM     69 1HB  MET A  25       4.572  -7.183  55.380  1.00 50.85           H
ATOM     70 2HB  MET A  25       4.999  -8.730  54.675  1.00 50.85           H
ATOM     71  CG  MET A  25       6.095  -7.063  53.858  1.00 50.85           C
ATOM     72 1HG  MET A  25       6.602  -7.788  53.221  1.00 50.85           H
ATOM     73 2HG  MET A  25       5.840  -6.210  53.228  1.00 50.85           H
ATOM     74  SD  MET A  25       7.183  -6.543  55.174  1.00 50.85           S
ATOM     75  CE  MET A  25       8.448  -5.716  54.223  1.00 50.85           C
ATOM     76 1HE  MET A  25       8.900  -6.424  53.528  1.00 50.85           H
ATOM     77 2HE  MET A  25       8.003  -4.893  53.665  1.00 50.85           H
ATOM     78 3HE  MET A  25       9.213  -5.328  54.896  1.00 50.85           H
ATOM     79  HN  MET A  25       2.512  -7.234  55.176  1.00 50.85           H
ATOM     80  N   GLU A  26       2.763  -9.796  53.479  1.00 51.59           N
ATOM     81  CA  GLU A  26       2.515 -11.131  52.960  1.00 51.59           C
ATOM     82  C   GLU A  26       1.616 -11.061  51.724  1.00 51.59           C
ATOM     83  O   GLU A  26       1.903 -11.690  50.707  1.00 51.59           O
ATOM     84  HA  GLU A  26       3.495 -11.520  52.683  1.00 51.59           H
ATOM     85  CB  GLU A  26       1.902 -12.032  54.034  1.00 51.59           C
ATOM     86 1HB  GLU A  26       1.133 -11.484  54.578  1.00 51.59           H
ATOM     87 2HB  GLU A  26       1.535 -12.951  53.577  1.00 51.59           H
ATOM     88  CG  GLU A  26       2.954 -12.452  55.063  1.00 51.59           C
ATOM     89 1HG  GLU A  26       3.795 -12.926  54.556  1.00 51.59           H
ATOM     90 2HG  GLU A  26       3.345 -11.570  55.570  1.00 51.59           H
ATOM     91  CD  GLU A  26       2.361 -13.418  56.090  1.00 51.59           C
ATOM     92  OE1 GLU A  26       3.148 -14.224  56.632  1.00 51.59           O
ATOM     93  OE2 GLU A  26       1.134 -13.328  56.311  1.00 51.59           O
ATOM     94  HN  GLU A  26       2.396  -9.623  54.393  1.00 51.59           H
ATOM     95  N   ASP A  27       0.545 -10.291  51.853  1.00 51.01           N
ATOM     96  CA  ASP A  27      -0.394 -10.126  50.757  1.00 51.01           C
ATOM     97  C   ASP A  27       0.363  -9.679  49.505  1.00 51.01           C
ATOM     98  O   ASP A  27      -0.034 -10.001  48.387  1.00 51.01           O
ATOM     99  HA  ASP A  27      -0.865 -11.102  50.633  1.00 51.01           H
ATOM    100  CB  ASP A  27      -1.440  -9.058  51.084  1.00 51.01           C
ATOM    101 1HB  ASP A  27      -0.961  -8.215  51.582  1.00 51.01           H
ATOM    102 2HB  ASP A  27      -1.876  -8.676  50.161  1.00 51.01           H
ATOM    103  CG  ASP A  27      -2.543  -9.627  51.979  1.00 51.01           C
ATOM    104  OD1 ASP A  27      -2.646 -10.871  52.032  1.00 51.01           O
ATOM    105  OD2 ASP A  27      -3.259  -8.804  52.590  1.00 51.01           O
ATOM    106  HN  ASP A  27       0.316  -9.787  52.686  1.00 51.01           H
ATOM    107  N   TYR A  28       1.441  -8.943  49.736  1.00 54.98           N
ATOM    108  CA  TYR A  28       2.228  -8.406  48.639  1.00 54.98           C
ATOM    109  C   TYR A  28       3.120  -9.486  48.024  1.00 54.98           C
ATOM    110  O   TYR A  28       3.492  -9.397  46.855  1.00 54.98           O
ATOM    111  HA  TYR A  28       1.539  -8.037  47.879  1.00 54.98           H
ATOM    112  CB  TYR A  28       3.113  -7.317  49.250  1.00 54.98           C
ATOM    113 1HB  TYR A  28       2.606  -6.894  50.116  1.00 54.98           H
ATOM    114 2HB  TYR A  28       4.035  -7.773  49.612  1.00 54.98           H
ATOM    115  CG  TYR A  28       3.467  -6.187  48.281  1.00 54.98           C
ATOM    116  CD1 TYR A  28       4.601  -6.277  47.500  1.00 54.98           C
ATOM    117  HD1 TYR A  28       5.244  -7.154  47.572  1.00 54.98           H
ATOM    118  CD2 TYR A  28       2.652  -5.077  48.189  1.00 54.98           C
ATOM    119  HD2 TYR A  28       1.757  -5.006  48.807  1.00 54.98           H
ATOM    120  CE1 TYR A  28       4.934  -5.213  46.588  1.00 54.98           C
ATOM    121  HE1 TYR A  28       5.826  -5.272  45.965  1.00 54.98           H
ATOM    122  CE2 TYR A  28       2.985  -4.013  47.278  1.00 54.98           C
ATOM    123  HE2 TYR A  28       2.350  -3.131  47.195  1.00 54.98           H
ATOM    124  CZ  TYR A  28       4.109  -4.134  46.522  1.00 54.98           C
ATOM    125  OH  TYR A  28       4.423  -3.129  45.661  1.00 54.98           O
ATOM    126  HH  TYR A  28       4.208  -2.244  46.075  1.00 54.98           H
ATOM    127  HN  TYR A  28       1.776  -8.714  50.649  1.00 54.98           H
ATOM    128  N   VAL A  29       3.437 -10.482  48.838  1.00 52.69           N
ATOM    129  CA  VAL A  29       4.252 -11.594  48.379  1.00 52.69           C
ATOM    130  C   VAL A  29       3.359 -12.618  47.676  1.00 52.69           C
ATOM    131  O   VAL A  29       3.733 -13.165  46.640  1.00 52.69           O
ATOM    132  HA  VAL A  29       4.969 -11.201  47.659  1.00 52.69           H
ATOM    133  CB  VAL A  29       5.034 -12.189  49.552  1.00 52.69           C
ATOM    134  HB  VAL A  29       4.315 -12.596  50.262  1.00 52.69           H
ATOM    135  CG1 VAL A  29       5.935 -13.334  49.085  1.00 52.69           C
ATOM    136 1HG1 VAL A  29       5.324 -14.118  48.640  1.00 52.69           H
ATOM    137 2HG1 VAL A  29       6.644 -12.961  48.346  1.00 52.69           H
ATOM    138 3HG1 VAL A  29       6.480 -13.738  49.939  1.00 52.69           H
ATOM    139  CG2 VAL A  29       5.846 -11.110  50.272  1.00 52.69           C
ATOM    140 1HG2 VAL A  29       6.552 -10.660  49.574  1.00 52.69           H
ATOM    141 2HG2 VAL A  29       5.173 -10.343  50.654  1.00 52.69           H
ATOM    142 3HG2 VAL A  29       6.393 -11.560  51.101  1.00 52.69           H
ATOM    143  HN  VAL A  29       3.148 -10.536  49.794  1.00 52.69           H
ATOM    144  N   ASN A  30       2.195 -12.847  48.267  1.00 52.19           N
ATOM    145  CA  ASN A  30       1.342 -13.943  47.841  1.00 52.19           C
ATOM    146  C   ASN A  30       0.545 -13.514  46.608  1.00 52.19           C
ATOM    147  O   ASN A  30      -0.071 -14.344  45.942  1.00 52.19           O
ATOM    148  HA  ASN A  30       2.021 -14.770  47.632  1.00 52.19           H
ATOM    149  CB  ASN A  30       0.347 -14.325  48.939  1.00 52.19           C
ATOM    150 1HB  ASN A  30       0.235 -13.496  49.638  1.00 52.19           H
ATOM    151 2HB  ASN A  30      -0.634 -14.505  48.499  1.00 52.19           H
ATOM    152  CG  ASN A  30       0.811 -15.573  49.691  1.00 52.19           C
ATOM    153  OD1 ASN A  30       1.768 -16.233  49.320  1.00 52.19           O
ATOM    154  ND2 ASN A  30       0.082 -15.860  50.765  1.00 52.19           N
ATOM    155 1HD2 ASN A  30      -0.691 -15.278  51.015  1.00 52.19           H
ATOM    156 2HD2 ASN A  30       0.307 -16.659  51.324  1.00 52.19           H
ATOM    157  HN  ASN A  30       1.835 -12.300  49.023  1.00 52.19           H
ATOM    158  N   PHE A  31       0.582 -12.216  46.342  1.00 55.20           N
ATOM    159  CA  PHE A  31      -0.001 -11.686  45.121  1.00 55.20           C
ATOM    160  C   PHE A  31       0.683 -12.276  43.886  1.00 55.20           C
ATOM    161  O   PHE A  31       1.846 -11.983  43.616  1.00 55.20           O
ATOM    162  HA  PHE A  31      -1.055 -11.965  45.118  1.00 55.20           H
ATOM    163  CB  PHE A  31       0.222 -10.173  45.138  1.00 55.20           C
ATOM    164 1HB  PHE A  31       0.330  -9.844  46.172  1.00 55.20           H
ATOM    165 2HB  PHE A  31       1.162  -9.949  44.633  1.00 55.20           H
ATOM    166  CG  PHE A  31      -0.900  -9.370  44.477  1.00 55.20           C
ATOM    167  CD1 PHE A  31      -0.818  -9.045  43.159  1.00 55.20           C
ATOM    168  HD1 PHE A  31       0.048  -9.357  42.574  1.00 55.20           H
ATOM    169  CD2 PHE A  31      -1.979  -8.982  45.207  1.00 55.20           C
ATOM    170  HD2 PHE A  31      -2.045  -9.242  46.263  1.00 55.20           H
ATOM    171  CE1 PHE A  31      -1.859  -8.301  42.545  1.00 55.20           C
ATOM    172  HE1 PHE A  31      -1.793  -8.040  41.489  1.00 55.20           H
ATOM    173  CE2 PHE A  31      -3.021  -8.237  44.593  1.00 55.20           C
ATOM    174  HE2 PHE A  31      -3.886  -7.925  45.178  1.00 55.20           H
ATOM    175  CZ  PHE A  31      -2.939  -7.912  43.275  1.00 55.20           C
ATOM    176  HZ  PHE A  31      -3.738  -7.340  42.804  1.00 55.20           H
ATOM    177  HN  PHE A  31       0.999 -11.534  46.941  1.00 55.20           H
ATOM    178  N   ASN A  32      -0.069 -13.098  43.168  1.00 55.83           N
ATOM    179  CA  ASN A  32       0.448 -13.728  41.965  1.00 55.83           C
ATOM    180  C   ASN A  32       0.559 -12.682  40.854  1.00 55.83           C
ATOM    181  O   ASN A  32      -0.396 -12.457  40.111  1.00 55.83           O
ATOM    182  HA  ASN A  32       1.417 -14.137  42.250  1.00 55.83           H
ATOM    183  CB  ASN A  32      -0.487 -14.838  41.479  1.00 55.83           C
ATOM    184 1HB  ASN A  32      -0.945 -15.333  42.335  1.00 55.83           H
ATOM    185 2HB  ASN A  32      -1.295 -14.405  40.890  1.00 55.83           H
ATOM    186  CG  ASN A  32       0.273 -15.864  40.636  1.00 55.83           C
ATOM    187  OD1 ASN A  32       1.456 -15.732  40.367  1.00 55.83           O
ATOM    188  ND2 ASN A  32      -0.471 -16.891  40.234  1.00 55.83           N
ATOM    189 1HD2 ASN A  32      -1.437 -16.939  40.490  1.00 55.83           H
ATOM    190 2HD2 ASN A  32      -0.064 -17.615  39.677  1.00 55.83           H
ATOM    191  HN  ASN A  32      -1.014 -13.334  43.396  1.00 55.83           H
ATOM    192  N   PHE A  33       1.731 -12.071  40.775  1.00 59.78           N
ATOM    193  CA  PHE A  33       2.011 -11.123  39.710  1.00 59.78           C
ATOM    194  C   PHE A  33       2.281 -11.847  38.389  1.00 59.78           C
ATOM    195  O   PHE A  33       3.401 -11.821  37.880  1.00 59.78           O
ATOM    196  HA  PHE A  33       1.131 -10.489  39.601  1.00 59.78           H
ATOM    197  CB  PHE A  33       3.266 -10.348  40.118  1.00 59.78           C
ATOM    198 1HB  PHE A  33       4.067 -11.058  40.327  1.00 59.78           H
ATOM    199 2HB  PHE A  33       3.593  -9.737  39.277  1.00 59.78           H
ATOM    200  CG  PHE A  33       3.070  -9.448  41.340  1.00 59.78           C
ATOM    201  CD1 PHE A  33       2.668  -8.159  41.177  1.00 59.78           C
ATOM    202  HD1 PHE A  33       2.485  -7.767  40.176  1.00 59.78           H
ATOM    203  CD2 PHE A  33       3.299  -9.936  42.588  1.00 59.78           C
ATOM    204  HD2 PHE A  33       3.622 -10.969  42.719  1.00 59.78           H
ATOM    205  CE1 PHE A  33       2.487  -7.323  42.310  1.00 59.78           C
ATOM    206  HE1 PHE A  33       2.165  -6.290  42.179  1.00 59.78           H
ATOM    207  CE2 PHE A  33       3.118  -9.100  43.722  1.00 59.78           C
ATOM    208  HE2 PHE A  33       3.301  -9.491  44.722  1.00 59.78           H
ATOM    209  CZ  PHE A  33       2.716  -7.811  43.559  1.00 59.78           C
ATOM    210  HZ  PHE A  33       2.577  -7.169  44.429  1.00 59.78           H
ATOM    211  HN  PHE A  33       2.481 -12.213  41.421  1.00 59.78           H
ATOM    212  N   THR A  34       1.236 -12.476  37.871  1.00 63.42           N
ATOM    213  CA  THR A  34       1.150 -12.735  36.444  1.00 63.42           C
ATOM    214  C   THR A  34       1.441 -11.460  35.652  1.00 63.42           C
ATOM    215  O   THR A  34       0.704 -10.480  35.752  1.00 63.42           O
ATOM    216  HA  THR A  34       1.921 -13.459  36.180  1.00 63.42           H
ATOM    217  CB  THR A  34      -0.230 -13.329  36.154  1.00 63.42           C
ATOM    218  HB  THR A  34      -0.505 -13.182  35.110  1.00 63.42           H
ATOM    219  OG1 THR A  34      -1.084 -12.705  37.109  1.00 63.42           O
ATOM    220  HG1 THR A  34      -1.093 -11.716  36.965  1.00 63.42           H
ATOM    221  CG2 THR A  34      -0.311 -14.818  36.498  1.00 63.42           C
ATOM    222 1HG2 THR A  34      -0.102 -14.957  37.559  1.00 63.42           H
ATOM    223 2HG2 THR A  34       0.422 -15.368  35.908  1.00 63.42           H
ATOM    224 3HG2 THR A  34      -1.311 -15.189  36.273  1.00 63.42           H
ATOM    225  HN  THR A  34       0.459 -12.805  38.408  1.00 63.42           H
ATOM    226  N   ASP A  35       2.518 -11.512  34.882  1.00 76.84           N
ATOM    227  CA  ASP A  35       3.084 -10.306  34.302  1.00 76.84           C
ATOM    228  C   ASP A  35       2.235  -9.874  33.105  1.00 76.84           C
ATOM    229  O   ASP A  35       2.599 -10.125  31.958  1.00 76.84           O
ATOM    230  HA  ASP A  35       3.075  -9.571  35.107  1.00 76.84           H
ATOM    231  CB  ASP A  35       4.511 -10.550  33.806  1.00 76.84           C
ATOM    232 1HB  ASP A  35       4.942 -11.401  34.333  1.00 76.84           H
ATOM    233 2HB  ASP A  35       4.492 -10.806  32.747  1.00 76.84           H
ATOM    234  CG  ASP A  35       5.385  -9.313  34.023  1.00 76.84           C
ATOM    235  OD1 ASP A  35       4.834  -8.309  34.523  1.00 76.84           O
ATOM    236  OD2 ASP A  35       6.585  -9.400  33.683  1.00 76.84           O
ATOM    237  HN  ASP A  35       3.001 -12.358  34.653  1.00 76.84           H
ATOM    238  N   PHE A  36       1.118  -9.231  33.414  1.00 88.33           N
ATOM    239  CA  PHE A  36       0.230  -8.733  32.377  1.00 88.33           C
ATOM    240  C   PHE A  36       0.803  -7.475  31.722  1.00 88.33           C
ATOM    241  O   PHE A  36       0.307  -7.028  30.689  1.00 88.33           O
ATOM    242  HA  PHE A  36       0.135  -9.519  31.628  1.00 88.33           H
ATOM    243  CB  PHE A  36      -1.097  -8.383  33.054  1.00 88.33           C
ATOM    244 1HB  PHE A  36      -0.899  -7.721  33.897  1.00 88.33           H
ATOM    245 2HB  PHE A  36      -1.716  -7.827  32.351  1.00 88.33           H
ATOM    246  CG  PHE A  36      -1.881  -9.598  33.553  1.00 88.33           C
ATOM    247  CD1 PHE A  36      -2.030 -10.687  32.751  1.00 88.33           C
ATOM    248  HD1 PHE A  36      -1.591 -10.693  31.753  1.00 88.33           H
ATOM    249  CD2 PHE A  36      -2.429  -9.591  34.797  1.00 88.33           C
ATOM    250  HD2 PHE A  36      -2.309  -8.718  35.440  1.00 88.33           H
ATOM    251  CE1 PHE A  36      -2.758 -11.815  33.213  1.00 88.33           C
ATOM    252  HE1 PHE A  36      -2.878 -12.687  32.570  1.00 88.33           H
ATOM    253  CE2 PHE A  36      -3.157 -10.719  35.260  1.00 88.33           C
ATOM    254  HE2 PHE A  36      -3.596 -10.712  36.257  1.00 88.33           H
ATOM    255  CZ  PHE A  36      -3.306 -11.807  34.458  1.00 88.33           C
ATOM    256  HZ  PHE A  36      -3.865 -12.673  34.813  1.00 88.33           H
ATOM    257  HN  PHE A  36       0.818  -9.049  34.350  1.00 88.33           H
ATOM    258  N   TYR A  37       1.839  -6.938  32.351  1.00 90.75           N
ATOM    259  CA  TYR A  37       2.637  -5.898  31.725  1.00 90.75           C
ATOM    260  C   TYR A  37       3.745  -6.502  30.861  1.00 90.75           C
ATOM    261  O   TYR A  37       4.635  -7.181  31.371  1.00 90.75           O
ATOM    262  HA  TYR A  37       1.977  -5.302  31.093  1.00 90.75           H
ATOM    263  CB  TYR A  37       3.273  -5.108  32.871  1.00 90.75           C
ATOM    264 1HB  TYR A  37       2.485  -4.751  33.534  1.00 90.75           H
ATOM    265 2HB  TYR A  37       3.902  -5.779  33.455  1.00 90.75           H
ATOM    266  CG  TYR A  37       4.113  -3.914  32.412  1.00 90.75           C
ATOM    267  CD1 TYR A  37       5.463  -4.072  32.172  1.00 90.75           C
ATOM    268  HD1 TYR A  37       5.930  -5.047  32.309  1.00 90.75           H
ATOM    269  CD2 TYR A  37       3.521  -2.680  32.239  1.00 90.75           C
ATOM    270  HD2 TYR A  37       2.455  -2.555  32.428  1.00 90.75           H
ATOM    271  CE1 TYR A  37       6.254  -2.949  31.741  1.00 90.75           C
ATOM    272  HE1 TYR A  37       7.321  -3.059  31.548  1.00 90.75           H
ATOM    273  CE2 TYR A  37       4.312  -1.556  31.807  1.00 90.75           C
ATOM    274  HE2 TYR A  37       3.857  -0.576  31.666  1.00 90.75           H
ATOM    275  CZ  TYR A  37       5.639  -1.746  31.580  1.00 90.75           C
ATOM    276  OH  TYR A  37       6.386  -0.685  31.172  1.00 90.75           O
ATOM    277  HH  TYR A  37       7.060  -0.981  30.496  1.00 90.75           H
ATOM    278  HN  TYR A  37       2.134  -7.203  33.269  1.00 90.75           H
ATOM    279  N   CYS A  38       3.655  -6.233  29.566  1.00 91.38           N
ATOM    280  CA  CYS A  38       4.571  -6.835  28.612  1.00 91.38           C
ATOM    281  C   CYS A  38       5.580  -5.770  28.177  1.00 91.38           C
ATOM    282  O   CYS A  38       5.207  -4.767  27.571  1.00 91.38           O
ATOM    283  HA  CYS A  38       5.071  -7.653  29.130  1.00 91.38           H
ATOM    284  CB  CYS A  38       3.828  -7.438  27.418  1.00 91.38           C
ATOM    285 1HB  CYS A  38       3.037  -8.101  27.768  1.00 91.38           H
ATOM    286 2HB  CYS A  38       3.349  -6.647  26.840  1.00 91.38           H
ATOM    287  SG  CYS A  38       4.996  -8.366  26.358  1.00 91.38           S
ATOM    288  HN  CYS A  38       2.974  -5.619  29.169  1.00 91.38           H
ATOM    289  N   GLU A  39       6.838  -6.024  28.505  1.00 90.30           N
ATOM    290  CA  GLU A  39       7.925  -5.207  27.992  1.00 90.30           C
ATOM    291  C   GLU A  39       8.318  -5.668  26.587  1.00 90.30           C
ATOM    292  O   GLU A  39       8.636  -6.838  26.380  1.00 90.30           O
ATOM    293  HA  GLU A  39       7.530  -4.192  27.951  1.00 90.30           H
ATOM    294  CB  GLU A  39       9.128  -5.240  28.936  1.00 90.30           C
ATOM    295 1HB  GLU A  39       9.360  -6.271  29.200  1.00 90.30           H
ATOM    296 2HB  GLU A  39       9.966  -4.712  28.481  1.00 90.30           H
ATOM    297  CG  GLU A  39       8.819  -4.509  30.244  1.00 90.30           C
ATOM    298 1HG  GLU A  39       8.426  -3.516  30.026  1.00 90.30           H
ATOM    299 2HG  GLU A  39       8.042  -5.046  30.790  1.00 90.30           H
ATOM    300  CD  GLU A  39      10.071  -4.389  31.115  1.00 90.30           C
ATOM    301  OE1 GLU A  39       9.950  -3.786  32.203  1.00 90.30           O
ATOM    302  OE2 GLU A  39      11.121  -4.903  30.673  1.00 90.30           O
ATOM    303  HN  GLU A  39       7.119  -6.771  29.108  1.00 90.30           H
ATOM    304  N   LYS A  40       8.282  -4.724  25.658  1.00 89.99           N
ATOM    305  CA  LYS A  40       8.455  -5.051  24.252  1.00 89.99           C
ATOM    306  C   LYS A  40       9.906  -4.785  23.847  1.00 89.99           C
ATOM    307  O   LYS A  40      10.191  -4.527  22.678  1.00 89.99           O
ATOM    308  HA  LYS A  40       8.255  -6.116  24.137  1.00 89.99           H
ATOM    309  CB  LYS A  40       7.431  -4.302  23.398  1.00 89.99           C
ATOM    310 1HB  LYS A  40       7.554  -3.228  23.533  1.00 89.99           H
ATOM    311 2HB  LYS A  40       7.608  -4.513  22.343  1.00 89.99           H
ATOM    312  CG  LYS A  40       6.004  -4.708  23.772  1.00 89.99           C
ATOM    313 1HG  LYS A  40       5.853  -4.575  24.843  1.00 89.99           H
ATOM    314 2HG  LYS A  40       5.292  -4.055  23.266  1.00 89.99           H
ATOM    315  CD  LYS A  40       5.730  -6.164  23.389  1.00 89.99           C
ATOM    316 1HD  LYS A  40       6.044  -6.339  22.360  1.00 89.99           H
ATOM    317 2HD  LYS A  40       6.322  -6.827  24.020  1.00 89.99           H
ATOM    318  CE  LYS A  40       4.245  -6.500  23.539  1.00 89.99           C
ATOM    319 1HE  LYS A  40       4.023  -6.736  24.580  1.00 89.99           H
ATOM    320 2HE  LYS A  40       3.641  -5.633  23.274  1.00 89.99           H
ATOM    321  NZ  LYS A  40       3.883  -7.647  22.677  1.00 89.99           N
ATOM    322 1HZ  LYS A  40       2.902  -7.869  22.804  1.00 89.99           H
ATOM    323 2HZ  LYS A  40       4.052  -7.406  21.706  1.00 89.99           H
ATOM    324 3HZ  LYS A  40       4.447  -8.451  22.929  1.00 89.99           H
ATOM    325  HN  LYS A  40       8.138  -3.754  25.851  1.00 89.99           H
ATOM    326  N   ASN A  41      10.786  -4.856  24.835  1.00 89.65           N
ATOM    327  CA  ASN A  41      12.185  -4.529  24.617  1.00 89.65           C
ATOM    328  C   ASN A  41      12.749  -5.432  23.518  1.00 89.65           C
ATOM    329  O   ASN A  41      13.465  -4.966  22.633  1.00 89.65           O
ATOM    330  HA  ASN A  41      12.193  -3.476  24.336  1.00 89.65           H
ATOM    331  CB  ASN A  41      13.009  -4.758  25.886  1.00 89.65           C
ATOM    332 1HB  ASN A  41      12.705  -5.692  26.358  1.00 89.65           H
ATOM    333 2HB  ASN A  41      14.062  -4.860  25.626  1.00 89.65           H
ATOM    334  CG  ASN A  41      12.830  -3.601  26.871  1.00 89.65           C
ATOM    335  OD1 ASN A  41      12.422  -2.507  26.517  1.00 89.65           O
ATOM    336  ND2 ASN A  41      13.158  -3.902  28.124  1.00 89.65           N
ATOM    337 1HD2 ASN A  41      13.488  -4.819  28.348  1.00 89.65           H
ATOM    338 2HD2 ASN A  41      13.076  -3.211  28.842  1.00 89.65           H
ATOM    339  HN  ASN A  41      10.557  -5.130  25.769  1.00 89.65           H
ATOM    340  N   ASN A  42      12.406  -6.708  23.611  1.00 91.34           N
ATOM    341  CA  ASN A  42      12.918  -7.691  22.671  1.00 91.34           C
ATOM    342  C   ASN A  42      12.449  -7.332  21.259  1.00 91.34           C
ATOM    343  O   ASN A  42      13.206  -7.463  20.298  1.00 91.34           O
ATOM    344  HA  ASN A  42      14.002  -7.648  22.773  1.00 91.34           H
ATOM    345  CB  ASN A  42      12.397  -9.092  23.000  1.00 91.34           C
ATOM    346 1HB  ASN A  42      11.314  -9.063  23.115  1.00 91.34           H
ATOM    347 2HB  ASN A  42      12.612  -9.767  22.172  1.00 91.34           H
ATOM    348  CG  ASN A  42      13.038  -9.627  24.282  1.00 91.34           C
ATOM    349  OD1 ASN A  42      13.974  -9.062  24.822  1.00 91.34           O
ATOM    350  ND2 ASN A  42      12.482 -10.747  24.738  1.00 91.34           N
ATOM    351 1HD2 ASN A  42      11.716 -11.160  24.247  1.00 91.34           H
ATOM    352 2HD2 ASN A  42      12.831 -11.175  25.571  1.00 91.34           H
ATOM    353  HN  ASN A  42      11.792  -7.073  24.311  1.00 91.34           H
ATOM    354  N   VAL A  43      11.204  -6.888  21.179  1.00 91.74           N
ATOM    355  CA  VAL A  43      10.617  -6.533  19.898  1.00 91.74           C
ATOM    356  C   VAL A  43      11.357  -5.326  19.319  1.00 91.74           C
ATOM    357  O   VAL A  43      11.679  -5.301  18.132  1.00 91.74           O
ATOM    358  HA  VAL A  43      10.752  -7.382  19.228  1.00 91.74           H
ATOM    359  CB  VAL A  43       9.114  -6.291  20.059  1.00 91.74           C
ATOM    360  HB  VAL A  43       8.982  -5.395  20.665  1.00 91.74           H
ATOM    361  CG1 VAL A  43       8.450  -6.046  18.703  1.00 91.74           C
ATOM    362 1HG1 VAL A  43       8.896  -5.169  18.234  1.00 91.74           H
ATOM    363 2HG1 VAL A  43       8.597  -6.916  18.064  1.00 91.74           H
ATOM    364 3HG1 VAL A  43       7.383  -5.877  18.847  1.00 91.74           H
ATOM    365  CG2 VAL A  43       8.448  -7.456  20.794  1.00 91.74           C
ATOM    366 1HG2 VAL A  43       8.595  -8.375  20.226  1.00 91.74           H
ATOM    367 2HG2 VAL A  43       8.893  -7.565  21.783  1.00 91.74           H
ATOM    368 3HG2 VAL A  43       7.381  -7.259  20.895  1.00 91.74           H
ATOM    369  HN  VAL A  43      10.600  -6.769  21.968  1.00 91.74           H
ATOM    370  N   ARG A  44      11.607  -4.354  20.184  1.00 90.54           N
ATOM    371  CA  ARG A  44      12.254  -3.124  19.762  1.00 90.54           C
ATOM    372  C   ARG A  44      13.686  -3.407  19.304  1.00 90.54           C
ATOM    373  O   ARG A  44      14.162  -2.814  18.337  1.00 90.54           O
ATOM    374  HA  ARG A  44      11.644  -2.757  18.937  1.00 90.54           H
ATOM    375  CB  ARG A  44      12.282  -2.099  20.897  1.00 90.54           C
ATOM    376 1HB  ARG A  44      12.667  -2.565  21.804  1.00 90.54           H
ATOM    377 2HB  ARG A  44      12.964  -1.287  20.643  1.00 90.54           H
ATOM    378  CG  ARG A  44      10.885  -1.534  21.161  1.00 90.54           C
ATOM    379 1HG  ARG A  44      10.462  -1.153  20.232  1.00 90.54           H
ATOM    380 2HG  ARG A  44      10.227  -2.330  21.508  1.00 90.54           H
ATOM    381  CD  ARG A  44      10.934  -0.414  22.203  1.00 90.54           C
ATOM    382 1HD  ARG A  44      11.949  -0.024  22.282  1.00 90.54           H
ATOM    383 2HD  ARG A  44      10.298   0.414  21.889  1.00 90.54           H
ATOM    384  NE  ARG A  44      10.485  -0.926  23.517  1.00 90.54           N
ATOM    385  HE  ARG A  44       9.772  -1.626  23.528  1.00 90.54           H
ATOM    386  CZ  ARG A  44      10.975  -0.508  24.692  1.00 90.54           C
ATOM    387  NH1 ARG A  44      11.931   0.428  24.737  1.00 90.54           N
ATOM    388 1HH1 ARG A  44      12.286   0.822  23.888  1.00 90.54           H
ATOM    389 2HH1 ARG A  44      12.291   0.734  25.618  1.00 90.54           H
ATOM    390  NH2 ARG A  44      10.493  -1.042  25.823  1.00 90.54           N
ATOM    391 1HH2 ARG A  44      10.847  -0.742  26.709  1.00 90.54           H
ATOM    392 2HH2 ARG A  44       9.779  -1.741  25.781  1.00 90.54           H
ATOM    393  HN  ARG A  44      11.375  -4.398  21.156  1.00 90.54           H
ATOM    394  N   GLN A  45      14.334  -4.314  20.021  1.00 92.52           N
ATOM    395  CA  GLN A  45      15.708  -4.670  19.712  1.00 92.52           C
ATOM    396  C   GLN A  45      15.792  -5.311  18.326  1.00 92.52           C
ATOM    397  O   GLN A  45      16.690  -4.997  17.546  1.00 92.52           O
ATOM    398  HA  GLN A  45      16.260  -3.730  19.719  1.00 92.52           H
ATOM    399  CB  GLN A  45      16.288  -5.599  20.781  1.00 92.52           C
ATOM    400 1HB  GLN A  45      16.151  -5.154  21.767  1.00 92.52           H
ATOM    401 2HB  GLN A  45      15.746  -6.544  20.780  1.00 92.52           H
ATOM    402  CG  GLN A  45      17.776  -5.858  20.535  1.00 92.52           C
ATOM    403 1HG  GLN A  45      17.916  -6.267  19.535  1.00 92.52           H
ATOM    404 2HG  GLN A  45      18.323  -4.916  20.574  1.00 92.52           H
ATOM    405  CD  GLN A  45      18.343  -6.828  21.573  1.00 92.52           C
ATOM    406  OE1 GLN A  45      17.621  -7.493  22.298  1.00 92.52           O
ATOM    407  NE2 GLN A  45      19.672  -6.870  21.605  1.00 92.52           N
ATOM    408 1HE2 GLN A  45      20.205  -6.297  20.983  1.00 92.52           H
ATOM    409 2HE2 GLN A  45      20.137  -7.474  22.251  1.00 92.52           H
ATOM    410  HN  GLN A  45      13.936  -4.801  20.798  1.00 92.52           H
ATOM    411  N   PHE A  46      14.844  -6.198  18.061  1.00 93.98           N
ATOM    412  CA  PHE A  46      14.776  -6.857  16.767  1.00 93.98           C
ATOM    413  C   PHE A  46      14.563  -5.841  15.644  1.00 93.98           C
ATOM    414  O   PHE A  46      15.274  -5.861  14.640  1.00 93.98           O
ATOM    415  HA  PHE A  46      15.726  -7.370  16.616  1.00 93.98           H
ATOM    416  CB  PHE A  46      13.579  -7.808  16.812  1.00 93.98           C
ATOM    417 1HB  PHE A  46      13.784  -8.601  17.532  1.00 93.98           H
ATOM    418 2HB  PHE A  46      12.708  -7.263  17.178  1.00 93.98           H
ATOM    419  CG  PHE A  46      13.236  -8.441  15.462  1.00 93.98           C
ATOM    420  CD1 PHE A  46      12.202  -7.953  14.725  1.00 93.98           C
ATOM    421  HD1 PHE A  46      11.619  -7.110  15.096  1.00 93.98           H
ATOM    422  CD2 PHE A  46      13.964  -9.493  15.000  1.00 93.98           C
ATOM    423  HD2 PHE A  46      14.792  -9.884  15.591  1.00 93.98           H
ATOM    424  CE1 PHE A  46      11.884  -8.540  13.472  1.00 93.98           C
ATOM    425  HE1 PHE A  46      11.056  -8.149  12.881  1.00 93.98           H
ATOM    426  CE2 PHE A  46      13.646 -10.080  13.747  1.00 93.98           C
ATOM    427  HE2 PHE A  46      14.229 -10.923  13.376  1.00 93.98           H
ATOM    428  CZ  PHE A  46      12.612  -9.592  13.009  1.00 93.98           C
ATOM    429  HZ  PHE A  46      12.368 -10.043  12.048  1.00 93.98           H
ATOM    430  HN  PHE A  46      14.133  -6.467  18.710  1.00 93.98           H
ATOM    431  N   ALA A  47      13.581  -4.975  15.851  1.00 92.86           N
ATOM    432  CA  ALA A  47      13.192  -4.026  14.823  1.00 92.86           C
ATOM    433  C   ALA A  47      14.384  -3.129  14.484  1.00 92.86           C
ATOM    434  O   ALA A  47      14.596  -2.784  13.323  1.00 92.86           O
ATOM    435  HA  ALA A  47      12.912  -4.594  13.935  1.00 92.86           H
ATOM    436  CB  ALA A  47      11.978  -3.226  15.300  1.00 92.86           C
ATOM    437 1HB  ALA A  47      11.150  -3.906  15.498  1.00 92.86           H
ATOM    438 2HB  ALA A  47      12.233  -2.688  16.212  1.00 92.86           H
ATOM    439 3HB  ALA A  47      11.686  -2.514  14.528  1.00 92.86           H
ATOM    440  HN  ALA A  47      13.057  -4.917  16.701  1.00 92.86           H
ATOM    441  N   SER A  48      15.132  -2.778  15.520  1.00 93.20           N
ATOM    442  CA  SER A  48      16.193  -1.795  15.377  1.00 93.20           C
ATOM    443  C   SER A  48      17.280  -2.330  14.442  1.00 93.20           C
ATOM    444  O   SER A  48      17.998  -1.555  13.813  1.00 93.20           O
ATOM    445  HA  SER A  48      15.716  -0.915  14.945  1.00 93.20           H
ATOM    446  CB  SER A  48      16.794  -1.432  16.737  1.00 93.20           C
ATOM    447 1HB  SER A  48      17.438  -0.559  16.627  1.00 93.20           H
ATOM    448 2HB  SER A  48      15.995  -1.154  17.424  1.00 93.20           H
ATOM    449  OG  SER A  48      17.544  -2.508  17.293  1.00 93.20           O
ATOM    450  HG  SER A  48      17.929  -2.237  18.176  1.00 93.20           H
ATOM    451  HN  SER A  48      15.024  -3.152  16.441  1.00 93.20           H
ATOM    452  N   HIS A  49      17.366  -3.650  14.382  1.00 94.38           N
ATOM    453  CA  HIS A  49      18.373  -4.297  13.558  1.00 94.38           C
ATOM    454  C   HIS A  49      17.769  -4.659  12.199  1.00 94.38           C
ATOM    455  O   HIS A  49      18.434  -4.546  11.170  1.00 94.38           O
ATOM    456  HA  HIS A  49      19.171  -3.569  13.409  1.00 94.38           H
ATOM    457  CB  HIS A  49      18.973  -5.505  14.281  1.00 94.38           C
ATOM    458 1HB  HIS A  49      18.166  -6.173  14.581  1.00 94.38           H
ATOM    459 2HB  HIS A  49      19.602  -6.058  13.583  1.00 94.38           H
ATOM    460  CG  HIS A  49      19.791  -5.147  15.498  1.00 94.38           C
ATOM    461  ND1 HIS A  49      19.223  -4.889  16.734  1.00 94.38           N
ATOM    462  HD1 HIS A  49      18.246  -4.910  16.944  1.00 94.38           H
ATOM    463  CD2 HIS A  49      21.139  -5.009  15.658  1.00 94.38           C
ATOM    464  HD2 HIS A  49      21.889  -5.143  14.879  1.00 94.38           H
ATOM    465  CE1 HIS A  49      20.194  -4.608  17.590  1.00 94.38           C
ATOM    466  HE1 HIS A  49      20.068  -4.360  18.644  1.00 94.38           H
ATOM    467  NE2 HIS A  49      21.381  -4.682  16.921  1.00 94.38           N
ATOM    468  HN  HIS A  49      16.765  -4.274  14.881  1.00 94.38           H
ATOM    469  N   PHE A  50      16.516  -5.088  12.240  1.00 95.35           N
ATOM    470  CA  PHE A  50      15.906  -5.726  11.086  1.00 95.35           C
ATOM    471  C   PHE A  50      15.402  -4.684  10.085  1.00 95.35           C
ATOM    472  O   PHE A  50      15.639  -4.805   8.885  1.00 95.35           O
ATOM    473  HA  PHE A  50      16.672  -6.340  10.613  1.00 95.35           H
ATOM    474  CB  PHE A  50      14.716  -6.538  11.601  1.00 95.35           C
ATOM    475 1HB  PHE A  50      15.074  -7.268  12.327  1.00 95.35           H
ATOM    476 2HB  PHE A  50      14.035  -5.871  12.129  1.00 95.35           H
ATOM    477  CG  PHE A  50      13.941  -7.271  10.504  1.00 95.35           C
ATOM    478  CD1 PHE A  50      12.719  -6.816  10.115  1.00 95.35           C
ATOM    479  HD1 PHE A  50      12.293  -5.930  10.585  1.00 95.35           H
ATOM    480  CD2 PHE A  50      14.473  -8.376   9.917  1.00 95.35           C
ATOM    481  HD2 PHE A  50      15.452  -8.740  10.229  1.00 95.35           H
ATOM    482  CE1 PHE A  50      12.000  -7.496   9.097  1.00 95.35           C
ATOM    483  HE1 PHE A  50      11.021  -7.132   8.785  1.00 95.35           H
ATOM    484  CE2 PHE A  50      13.754  -9.056   8.899  1.00 95.35           C
ATOM    485  HE2 PHE A  50      14.181  -9.942   8.429  1.00 95.35           H
ATOM    486  CZ  PHE A  50      12.532  -8.601   8.510  1.00 95.35           C
ATOM    487  HZ  PHE A  50      11.980  -9.123   7.728  1.00 95.35           H
ATOM    488  HN  PHE A  50      15.923  -5.006  13.040  1.00 95.35           H
ATOM    489  N   LEU A  51      14.717  -3.682  10.618  1.00 94.99           N
ATOM    490  CA  LEU A  51      13.879  -2.828   9.794  1.00 94.99           C
ATOM    491  C   LEU A  51      14.766  -1.897   8.965  1.00 94.99           C
ATOM    492  O   LEU A  51      14.626  -1.823   7.746  1.00 94.99           O
ATOM    493  HA  LEU A  51      13.324  -3.473   9.113  1.00 94.99           H
ATOM    494  CB  LEU A  51      12.852  -2.092  10.657  1.00 94.99           C
ATOM    495 1HB  LEU A  51      13.388  -1.489  11.390  1.00 94.99           H
ATOM    496 2HB  LEU A  51      12.299  -1.402  10.020  1.00 94.99           H
ATOM    497  CG  LEU A  51      11.846  -2.973  11.400  1.00 94.99           C
ATOM    498  HG  LEU A  51      12.400  -3.653  12.048  1.00 94.99           H
ATOM    499  CD1 LEU A  51      10.939  -2.131  12.300  1.00 94.99           C
ATOM    500 1HD1 LEU A  51      11.547  -1.600  13.033  1.00 94.99           H
ATOM    501 2HD1 LEU A  51      10.391  -1.411  11.692  1.00 94.99           H
ATOM    502 3HD1 LEU A  51      10.234  -2.782  12.817  1.00 94.99           H
ATOM    503  CD2 LEU A  51      11.043  -3.834  10.423  1.00 94.99           C
ATOM    504 1HD2 LEU A  51      10.500  -3.189   9.732  1.00 94.99           H
ATOM    505 2HD2 LEU A  51      11.723  -4.476   9.862  1.00 94.99           H
ATOM    506 3HD2 LEU A  51      10.336  -4.450  10.977  1.00 94.99           H
ATOM    507  HN  LEU A  51      14.728  -3.452  11.591  1.00 94.99           H
ATOM    508  N   PRO A  52      15.691  -1.172   9.609  1.00 95.89           N
ATOM    509  CA  PRO A  52      16.379  -0.063   8.942  1.00 95.89           C
ATOM    510  C   PRO A  52      17.006  -0.483   7.623  1.00 95.89           C
ATOM    511  O   PRO A  52      16.775   0.149   6.593  1.00 95.89           O
ATOM    512  HA  PRO A  52      15.665   0.719   8.683  1.00 95.89           H
ATOM    513  CB  PRO A  52      17.435   0.372   9.960  1.00 95.89           C
ATOM    514 1HB  PRO A  52      18.384  -0.141   9.798  1.00 95.89           H
ATOM    515 2HB  PRO A  52      17.637   1.441   9.896  1.00 95.89           H
ATOM    516  CG  PRO A  52      16.813  -0.005  11.299  1.00 95.89           C
ATOM    517 1HG  PRO A  52      17.563  -0.088  12.085  1.00 95.89           H
ATOM    518 2HG  PRO A  52      16.096   0.743  11.637  1.00 95.89           H
ATOM    519  CD  PRO A  52      16.149  -1.339  11.000  1.00 95.89           C
ATOM    520 1HD  PRO A  52      16.848  -2.170  11.094  1.00 95.89           H
ATOM    521 2HD  PRO A  52      15.324  -1.543  11.683  1.00 95.89           H
ATOM    522  N   PRO A  53      17.810  -1.555   7.621  1.00 97.05           N
ATOM    523  CA  PRO A  53      18.466  -2.004   6.391  1.00 97.05           C
ATOM    524  C   PRO A  53      17.480  -2.207   5.252  1.00 97.05           C
ATOM    525  O   PRO A  53      17.749  -1.819   4.117  1.00 97.05           O
ATOM    526  HA  PRO A  53      19.158  -1.241   6.035  1.00 97.05           H
ATOM    527  CB  PRO A  53      19.141  -3.315   6.798  1.00 97.05           C
ATOM    528 1HB  PRO A  53      18.495  -4.174   6.611  1.00 97.05           H
ATOM    529 2HB  PRO A  53      20.062  -3.483   6.240  1.00 97.05           H
ATOM    530  CG  PRO A  53      19.410  -3.127   8.286  1.00 97.05           C
ATOM    531 1HG  PRO A  53      19.559  -4.079   8.795  1.00 97.05           H
ATOM    532 2HG  PRO A  53      20.312  -2.541   8.463  1.00 97.05           H
ATOM    533  CD  PRO A  53      18.160  -2.411   8.770  1.00 97.05           C
ATOM    534 1HD  PRO A  53      17.358  -3.111   9.006  1.00 97.05           H
ATOM    535 2HD  PRO A  53      18.349  -1.831   9.673  1.00 97.05           H
ATOM    536  N   LEU A  54      16.353  -2.817   5.590  1.00 96.32           N
ATOM    537  CA  LEU A  54      15.386  -3.214   4.581  1.00 96.32           C
ATOM    538  C   LEU A  54      14.690  -1.968   4.028  1.00 96.32           C
ATOM    539  O   LEU A  54      14.499  -1.845   2.819  1.00 96.32           O
ATOM    540  HA  LEU A  54      15.937  -3.690   3.770  1.00 96.32           H
ATOM    541  CB  LEU A  54      14.420  -4.258   5.146  1.00 96.32           C
ATOM    542 1HB  LEU A  54      13.963  -3.850   6.048  1.00 96.32           H
ATOM    543 2HB  LEU A  54      13.618  -4.410   4.424  1.00 96.32           H
ATOM    544  CG  LEU A  54      15.028  -5.620   5.486  1.00 96.32           C
ATOM    545  HG  LEU A  54      15.846  -5.463   6.189  1.00 96.32           H
ATOM    546  CD1 LEU A  54      14.003  -6.520   6.179  1.00 96.32           C
ATOM    547 1HD1 LEU A  54      13.668  -6.046   7.102  1.00 96.32           H
ATOM    548 2HD1 LEU A  54      13.149  -6.673   5.519  1.00 96.32           H
ATOM    549 3HD1 LEU A  54      14.461  -7.482   6.410  1.00 96.32           H
ATOM    550  CD2 LEU A  54      15.623  -6.281   4.241  1.00 96.32           C
ATOM    551 1HD2 LEU A  54      14.840  -6.424   3.496  1.00 96.32           H
ATOM    552 2HD2 LEU A  54      16.404  -5.642   3.829  1.00 96.32           H
ATOM    553 3HD2 LEU A  54      16.048  -7.247   4.511  1.00 96.32           H
ATOM    554  HN  LEU A  54      16.097  -3.038   6.531  1.00 96.32           H
ATOM    555  N   TYR A  55      14.332  -1.076   4.939  1.00 95.46           N
ATOM    556  CA  TYR A  55      13.622   0.134   4.563  1.00 95.46           C
ATOM    557  C   TYR A  55      14.482   1.013   3.652  1.00 95.46           C
ATOM    558  O   TYR A  55      13.972   1.633   2.720  1.00 95.46           O
ATOM    559  HA  TYR A  55      12.719  -0.158   4.027  1.00 95.46           H
ATOM    560  CB  TYR A  55      13.349   0.886   5.867  1.00 95.46           C
ATOM    561 1HB  TYR A  55      14.255   0.882   6.474  1.00 95.46           H
ATOM    562 2HB  TYR A  55      13.127   1.928   5.635  1.00 95.46           H
ATOM    563  CG  TYR A  55      12.198   0.305   6.691  1.00 95.46           C
ATOM    564  CD1 TYR A  55      11.475  -0.766   6.207  1.00 95.46           C
ATOM    565  HD1 TYR A  55      11.724  -1.198   5.238  1.00 95.46           H
ATOM    566  CD2 TYR A  55      11.883   0.853   7.918  1.00 95.46           C
ATOM    567  HD2 TYR A  55      12.455   1.699   8.301  1.00 95.46           H
ATOM    568  CE1 TYR A  55      10.392  -1.312   6.983  1.00 95.46           C
ATOM    569  HE1 TYR A  55       9.812  -2.158   6.612  1.00 95.46           H
ATOM    570  CE2 TYR A  55      10.800   0.306   8.694  1.00 95.46           C
ATOM    571  HE2 TYR A  55      10.541   0.729   9.665  1.00 95.46           H
ATOM    572  CZ  TYR A  55      10.108  -0.749   8.188  1.00 95.46           C
ATOM    573  OH  TYR A  55       9.085  -1.266   8.920  1.00 95.46           O
ATOM    574  HH  TYR A  55       8.953  -0.726   9.751  1.00 95.46           H
ATOM    575  HN  TYR A  55      14.517  -1.170   5.917  1.00 95.46           H
ATOM    576  N   TRP A  56      15.772   1.039   3.954  1.00 96.90           N
ATOM    577  CA  TRP A  56      16.720   1.762   3.124  1.00 96.90           C
ATOM    578  C   TRP A  56      16.777   1.072   1.760  1.00 96.90           C
ATOM    579  O   TRP A  56      16.801   1.736   0.725  1.00 96.90           O
ATOM    580  HA  TRP A  56      16.353   2.782   3.010  1.00 96.90           H
ATOM    581  CB  TRP A  56      18.087   1.853   3.805  1.00 96.90           C
ATOM    582 1HB  TRP A  56      18.250   0.948   4.391  1.00 96.90           H
ATOM    583 2HB  TRP A  56      18.862   1.881   3.040  1.00 96.90           H
ATOM    584  CG  TRP A  56      18.247   3.070   4.718  1.00 96.90           C
ATOM    585  CD1 TRP A  56      18.375   3.091   6.052  1.00 96.90           C
ATOM    586  HD1 TRP A  56      18.381   2.200   6.681  1.00 96.90           H
ATOM    587  CD2 TRP A  56      18.293   4.453   4.307  1.00 96.90           C
ATOM    588  NE1 TRP A  56      18.499   4.380   6.529  1.00 96.90           N
ATOM    589  HE1 TRP A  56      18.605   4.649   7.486  1.00 96.90           H
ATOM    590  CE2 TRP A  56      18.447   5.234   5.434  1.00 96.90           C
ATOM    591  CE3 TRP A  56      18.206   5.024   3.025  1.00 96.90           C
ATOM    592  HE3 TRP A  56      18.085   4.429   2.120  1.00 96.90           H
ATOM    593  CZ2 TRP A  56      18.528   6.632   5.393  1.00 96.90           C
ATOM    594  HZ2 TRP A  56      18.650   7.227   6.298  1.00 96.90           H
ATOM    595  CZ3 TRP A  56      18.289   6.422   3.001  1.00 96.90           C
ATOM    596  HZ3 TRP A  56      18.227   6.916   2.032  1.00 96.90           H
ATOM    597  CH2 TRP A  56      18.444   7.223   4.127  1.00 96.90           C
ATOM    598  HH2 TRP A  56      18.500   8.307   4.024  1.00 96.90           H
ATOM    599  HN  TRP A  56      16.170   0.577   4.747  1.00 96.90           H
ATOM    600  N   LEU A  57      16.798  -0.253   1.802  1.00 97.03           N
ATOM    601  CA  LEU A  57      16.872  -1.040   0.583  1.00 97.03           C
ATOM    602  C   LEU A  57      15.642  -0.753  -0.280  1.00 97.03           C
ATOM    603  O   LEU A  57      15.769  -0.431  -1.460  1.00 97.03           O
ATOM    604  HA  LEU A  57      17.759  -0.715   0.039  1.00 97.03           H
ATOM    605  CB  LEU A  57      17.060  -2.522   0.913  1.00 97.03           C
ATOM    606 1HB  LEU A  57      17.994  -2.636   1.463  1.00 97.03           H
ATOM    607 2HB  LEU A  57      16.256  -2.829   1.582  1.00 97.03           H
ATOM    608  CG  LEU A  57      17.084  -3.477  -0.282  1.00 97.03           C
ATOM    609  HG  LEU A  57      16.185  -3.307  -0.874  1.00 97.03           H
ATOM    610  CD1 LEU A  57      18.283  -3.190  -1.188  1.00 97.03           C
ATOM    611 1HD1 LEU A  57      18.221  -2.167  -1.560  1.00 97.03           H
ATOM    612 2HD1 LEU A  57      19.206  -3.316  -0.622  1.00 97.03           H
ATOM    613 3HD1 LEU A  57      18.276  -3.883  -2.030  1.00 97.03           H
ATOM    614  CD2 LEU A  57      17.051  -4.935   0.181  1.00 97.03           C
ATOM    615 1HD2 LEU A  57      17.920  -5.137   0.808  1.00 97.03           H
ATOM    616 2HD2 LEU A  57      16.141  -5.114   0.753  1.00 97.03           H
ATOM    617 3HD2 LEU A  57      17.070  -5.592  -0.688  1.00 97.03           H
ATOM    618  HN  LEU A  57      16.764  -0.785   2.648  1.00 97.03           H
ATOM    619  N   VAL A  58      14.479  -0.879   0.342  1.00 96.03           N
ATOM    620  CA  VAL A  58      13.225  -0.720  -0.374  1.00 96.03           C
ATOM    621  C   VAL A  58      13.144   0.699  -0.942  1.00 96.03           C
ATOM    622  O   VAL A  58      12.731   0.892  -2.084  1.00 96.03           O
ATOM    623  HA  VAL A  58      13.227  -1.429  -1.202  1.00 96.03           H
ATOM    624  CB  VAL A  58      12.051  -1.065   0.543  1.00 96.03           C
ATOM    625  HB  VAL A  58      12.138  -0.456   1.443  1.00 96.03           H
ATOM    626  CG1 VAL A  58      10.716  -0.728  -0.125  1.00 96.03           C
ATOM    627 1HG1 VAL A  58      10.682   0.337  -0.351  1.00 96.03           H
ATOM    628 2HG1 VAL A  58      10.618  -1.299  -1.049  1.00 96.03           H
ATOM    629 3HG1 VAL A  58       9.898  -0.984   0.549  1.00 96.03           H
ATOM    630  CG2 VAL A  58      12.098  -2.535   0.964  1.00 96.03           C
ATOM    631 1HG2 VAL A  58      12.047  -3.169   0.078  1.00 96.03           H
ATOM    632 2HG2 VAL A  58      13.027  -2.731   1.498  1.00 96.03           H
ATOM    633 3HG2 VAL A  58      11.251  -2.754   1.615  1.00 96.03           H
ATOM    634  HN  VAL A  58      14.386  -1.086   1.316  1.00 96.03           H
ATOM    635  N   PHE A  59      13.545   1.655  -0.117  1.00 97.19           N
ATOM    636  CA  PHE A  59      13.545   3.048  -0.531  1.00 97.19           C
ATOM    637  C   PHE A  59      14.348   3.237  -1.820  1.00 97.19           C
ATOM    638  O   PHE A  59      13.842   3.789  -2.795  1.00 97.19           O
ATOM    639  HA  PHE A  59      12.508   3.334  -0.706  1.00 97.19           H
ATOM    640  CB  PHE A  59      14.210   3.848   0.592  1.00 97.19           C
ATOM    641 1HB  PHE A  59      13.571   3.816   1.474  1.00 97.19           H
ATOM    642 2HB  PHE A  59      15.149   3.365   0.861  1.00 97.19           H
ATOM    643  CG  PHE A  59      14.488   5.309   0.234  1.00 97.19           C
ATOM    644  CD1 PHE A  59      15.769   5.763   0.175  1.00 97.19           C
ATOM    645  HD1 PHE A  59      16.597   5.085   0.382  1.00 97.19           H
ATOM    646  CD2 PHE A  59      13.455   6.155  -0.025  1.00 97.19           C
ATOM    647  HD2 PHE A  59      12.428   5.791   0.023  1.00 97.19           H
ATOM    648  CE1 PHE A  59      16.027   7.119  -0.157  1.00 97.19           C
ATOM    649  HE1 PHE A  59      17.054   7.482  -0.204  1.00 97.19           H
ATOM    650  CE2 PHE A  59      13.713   7.511  -0.357  1.00 97.19           C
ATOM    651  HE2 PHE A  59      12.885   8.189  -0.564  1.00 97.19           H
ATOM    652  CZ  PHE A  59      14.994   7.964  -0.416  1.00 97.19           C
ATOM    653  HZ  PHE A  59      15.192   9.006  -0.671  1.00 97.19           H
ATOM    654  HN  PHE A  59      13.864   1.492   0.816  1.00 97.19           H
ATOM    655  N   ILE A  60      15.587   2.769  -1.781  1.00 97.41           N
ATOM    656  CA  ILE A  60      16.518   3.025  -2.867  1.00 97.41           C
ATOM    657  C   ILE A  60      15.978   2.399  -4.155  1.00 97.41           C
ATOM    658  O   ILE A  60      15.861   3.075  -5.176  1.00 97.41           O
ATOM    659  HA  ILE A  60      16.570   4.105  -3.004  1.00 97.41           H
ATOM    660  CB  ILE A  60      17.922   2.548  -2.493  1.00 97.41           C
ATOM    661  HB  ILE A  60      17.845   1.534  -2.099  1.00 97.41           H
ATOM    662  CG1 ILE A  60      18.521   3.418  -1.386  1.00 97.41           C
ATOM    663 1HG1 ILE A  60      18.790   4.394  -1.791  1.00 97.41           H
ATOM    664 2HG1 ILE A  60      17.775   3.590  -0.610  1.00 97.41           H
ATOM    665  CG2 ILE A  60      18.827   2.485  -3.725  1.00 97.41           C
ATOM    666 1HG2 ILE A  60      18.404   1.792  -4.451  1.00 97.41           H
ATOM    667 2HG2 ILE A  60      18.902   3.477  -4.171  1.00 97.41           H
ATOM    668 3HG2 ILE A  60      19.819   2.143  -3.430  1.00 97.41           H
ATOM    669  CD1 ILE A  60      19.757   2.755  -0.775  1.00 97.41           C
ATOM    670 1HD1 ILE A  60      19.479   1.791  -0.349  1.00 97.41           H
ATOM    671 2HD1 ILE A  60      20.510   2.608  -1.549  1.00 97.41           H
ATOM    672 3HD1 ILE A  60      20.162   3.395   0.009  1.00 97.41           H
ATOM    673  HN  ILE A  60      15.956   2.224  -1.028  1.00 97.41           H
ATOM    674  N   VAL A  61      15.664   1.116  -4.064  1.00 95.84           N
ATOM    675  CA  VAL A  61      15.281   0.354  -5.241  1.00 95.84           C
ATOM    676  C   VAL A  61      13.966   0.906  -5.795  1.00 95.84           C
ATOM    677  O   VAL A  61      13.809   1.046  -7.007  1.00 95.84           O
ATOM    678  HA  VAL A  61      16.062   0.490  -5.989  1.00 95.84           H
ATOM    679  CB  VAL A  61      15.207  -1.135  -4.899  1.00 95.84           C
ATOM    680  HB  VAL A  61      14.489  -1.258  -4.088  1.00 95.84           H
ATOM    681  CG1 VAL A  61      14.707  -1.948  -6.095  1.00 95.84           C
ATOM    682 1HG1 VAL A  61      13.712  -1.605  -6.378  1.00 95.84           H
ATOM    683 2HG1 VAL A  61      15.390  -1.816  -6.935  1.00 95.84           H
ATOM    684 3HG1 VAL A  61      14.664  -3.003  -5.825  1.00 95.84           H
ATOM    685  CG2 VAL A  61      16.561  -1.654  -4.411  1.00 95.84           C
ATOM    686 1HG2 VAL A  61      17.308  -1.511  -5.192  1.00 95.84           H
ATOM    687 2HG2 VAL A  61      16.860  -1.105  -3.518  1.00 95.84           H
ATOM    688 3HG2 VAL A  61      16.480  -2.715  -4.175  1.00 95.84           H
ATOM    689  HN  VAL A  61      15.668   0.598  -3.209  1.00 95.84           H
ATOM    690  N   GLY A  62      13.055   1.206  -4.880  1.00 96.01           N
ATOM    691  CA  GLY A  62      11.737   1.681  -5.265  1.00 96.01           C
ATOM    692  C   GLY A  62      11.821   3.065  -5.914  1.00 96.01           C
ATOM    693  O   GLY A  62      11.152   3.327  -6.912  1.00 96.01           O
ATOM    694 1HA  GLY A  62      11.281   0.977  -5.960  1.00 96.01           H
ATOM    695 2HA  GLY A  62      11.092   1.726  -4.387  1.00 96.01           H
ATOM    696  HN  GLY A  62      13.206   1.129  -3.895  1.00 96.01           H
ATOM    697  N   ALA A  63      12.648   3.912  -5.320  1.00 96.69           N
ATOM    698  CA  ALA A  63      12.778   5.282  -5.788  1.00 96.69           C
ATOM    699  C   ALA A  63      13.309   5.278  -7.223  1.00 96.69           C
ATOM    700  O   ALA A  63      12.792   5.991  -8.082  1.00 96.69           O
ATOM    701  HA  ALA A  63      11.786   5.732  -5.778  1.00 96.69           H
ATOM    702  CB  ALA A  63      13.684   6.063  -4.834  1.00 96.69           C
ATOM    703 1HB  ALA A  63      13.247   6.061  -3.835  1.00 96.69           H
ATOM    704 2HB  ALA A  63      14.668   5.596  -4.802  1.00 96.69           H
ATOM    705 3HB  ALA A  63      13.781   7.091  -5.185  1.00 96.69           H
ATOM    706  HN  ALA A  63      13.221   3.677  -4.536  1.00 96.69           H
ATOM    707  N   LEU A  64      14.334   4.467  -7.439  1.00 95.36           N
ATOM    708  CA  LEU A  64      14.949   4.371  -8.752  1.00 95.36           C
ATOM    709  C   LEU A  64      13.925   3.826  -9.751  1.00 95.36           C
ATOM    710  O   LEU A  64      13.754   4.382 -10.834  1.00 95.36           O
ATOM    711  HA  LEU A  64      15.226   5.380  -9.058  1.00 95.36           H
ATOM    712  CB  LEU A  64      16.237   3.548  -8.682  1.00 95.36           C
ATOM    713 1HB  LEU A  64      16.006   2.587  -8.222  1.00 95.36           H
ATOM    714 2HB  LEU A  64      16.569   3.343  -9.699  1.00 95.36           H
ATOM    715  CG  LEU A  64      17.398   4.184  -7.914  1.00 95.36           C
ATOM    716  HG  LEU A  64      17.044   4.450  -6.918  1.00 95.36           H
ATOM    717  CD1 LEU A  64      18.547   3.190  -7.736  1.00 95.36           C
ATOM    718 1HD1 LEU A  64      18.194   2.322  -7.179  1.00 95.36           H
ATOM    719 2HD1 LEU A  64      18.907   2.872  -8.714  1.00 95.36           H
ATOM    720 3HD1 LEU A  64      19.359   3.668  -7.187  1.00 95.36           H
ATOM    721  CD2 LEU A  64      17.858   5.478  -8.590  1.00 95.36           C
ATOM    722 1HD2 LEU A  64      18.188   5.260  -9.605  1.00 95.36           H
ATOM    723 2HD2 LEU A  64      17.030   6.186  -8.621  1.00 95.36           H
ATOM    724 3HD2 LEU A  64      18.684   5.909  -8.024  1.00 95.36           H
ATOM    725  HN  LEU A  64      14.743   3.884  -6.737  1.00 95.36           H
ATOM    726  N   GLY A  65      13.272   2.746  -9.350  1.00 93.48           N
ATOM    727  CA  GLY A  65      12.378   2.035 -10.249  1.00 93.48           C
ATOM    728  C   GLY A  65      11.232   2.937 -10.709  1.00 93.48           C
ATOM    729  O   GLY A  65      10.973   3.057 -11.906  1.00 93.48           O
ATOM    730 1HA  GLY A  65      12.936   1.679 -11.115  1.00 93.48           H
ATOM    731 2HA  GLY A  65      11.975   1.156  -9.746  1.00 93.48           H
ATOM    732  HN  GLY A  65      13.345   2.356  -8.432  1.00 93.48           H
ATOM    733  N   ASN A  66      10.575   3.549  -9.734  1.00 94.34           N
ATOM    734  CA  ASN A  66       9.363   4.303 -10.007  1.00 94.34           C
ATOM    735  C   ASN A  66       9.728   5.606 -10.721  1.00 94.34           C
ATOM    736  O   ASN A  66       8.971   6.093 -11.559  1.00 94.34           O
ATOM    737  HA  ASN A  66       8.750   3.647 -10.625  1.00 94.34           H
ATOM    738  CB  ASN A  66       8.634   4.662  -8.711  1.00 94.34           C
ATOM    739 1HB  ASN A  66       9.347   5.054  -7.985  1.00 94.34           H
ATOM    740 2HB  ASN A  66       7.909   5.452  -8.904  1.00 94.34           H
ATOM    741  CG  ASN A  66       7.922   3.441  -8.126  1.00 94.34           C
ATOM    742  OD1 ASN A  66       7.003   2.889  -8.707  1.00 94.34           O
ATOM    743  ND2 ASN A  66       8.397   3.052  -6.946  1.00 94.34           N
ATOM    744 1HD2 ASN A  66       9.154   3.549  -6.523  1.00 94.34           H
ATOM    745 2HD2 ASN A  66       7.997   2.262  -6.482  1.00 94.34           H
ATOM    746  HN  ASN A  66      10.857   3.535  -8.775  1.00 94.34           H
ATOM    747  N   SER A  67      10.890   6.134 -10.363  1.00 94.34           N
ATOM    748  CA  SER A  67      11.403   7.327 -11.016  1.00 94.34           C
ATOM    749  C   SER A  67      11.625   7.053 -12.505  1.00 94.34           C
ATOM    750  O   SER A  67      11.393   7.924 -13.341  1.00 94.34           O
ATOM    751  HA  SER A  67      10.633   8.086 -10.877  1.00 94.34           H
ATOM    752  CB  SER A  67      12.704   7.796 -10.362  1.00 94.34           C
ATOM    753 1HB  SER A  67      13.446   7.000 -10.420  1.00 94.34           H
ATOM    754 2HB  SER A  67      13.103   8.645 -10.917  1.00 94.34           H
ATOM    755  OG  SER A  67      12.513   8.168  -9.000  1.00 94.34           O
ATOM    756  HG  SER A  67      12.976   7.516  -8.399  1.00 94.34           H
ATOM    757  HN  SER A  67      11.475   5.762  -9.642  1.00 94.34           H
ATOM    758  N   LEU A  68      12.072   5.839 -12.790  1.00 91.53           N
ATOM    759  CA  LEU A  68      12.310   5.433 -14.165  1.00 91.53           C
ATOM    760  C   LEU A  68      10.980   5.402 -14.920  1.00 91.53           C
ATOM    761  O   LEU A  68      10.909   5.814 -16.077  1.00 91.53           O
ATOM    762  HA  LEU A  68      12.949   6.188 -14.623  1.00 91.53           H
ATOM    763  CB  LEU A  68      13.073   4.108 -14.208  1.00 91.53           C
ATOM    764 1HB  LEU A  68      13.991   4.220 -13.630  1.00 91.53           H
ATOM    765 2HB  LEU A  68      12.472   3.349 -13.707  1.00 91.53           H
ATOM    766  CG  LEU A  68      13.442   3.591 -15.600  1.00 91.53           C
ATOM    767  HG  LEU A  68      12.530   3.534 -16.195  1.00 91.53           H
ATOM    768  CD1 LEU A  68      14.388   4.560 -16.312  1.00 91.53           C
ATOM    769 1HD1 LEU A  68      13.903   5.530 -16.417  1.00 91.53           H
ATOM    770 2HD1 LEU A  68      15.301   4.671 -15.728  1.00 91.53           H
ATOM    771 3HD1 LEU A  68      14.634   4.168 -17.299  1.00 91.53           H
ATOM    772  CD2 LEU A  68      14.020   2.176 -15.524  1.00 91.53           C
ATOM    773 1HD2 LEU A  68      14.917   2.183 -14.905  1.00 91.53           H
ATOM    774 2HD2 LEU A  68      13.282   1.505 -15.086  1.00 91.53           H
ATOM    775 3HD2 LEU A  68      14.273   1.833 -16.527  1.00 91.53           H
ATOM    776  HN  LEU A  68      12.271   5.140 -12.103  1.00 91.53           H
ATOM    777  N   VAL A  69       9.959   4.909 -14.235  1.00 90.91           N
ATOM    778  CA  VAL A  69       8.643   4.783 -14.839  1.00 90.91           C
ATOM    779  C   VAL A  69       8.161   6.162 -15.293  1.00 90.91           C
ATOM    780  O   VAL A  69       7.683   6.318 -16.416  1.00 90.91           O
ATOM    781  HA  VAL A  69       8.743   4.141 -15.714  1.00 90.91           H
ATOM    782  CB  VAL A  69       7.681   4.105 -13.862  1.00 90.91           C
ATOM    783  HB  VAL A  69       7.712   4.658 -12.923  1.00 90.91           H
ATOM    784  CG1 VAL A  69       6.244   4.151 -14.386  1.00 90.91           C
ATOM    785 1HG1 VAL A  69       5.938   5.188 -14.516  1.00 90.91           H
ATOM    786 2HG1 VAL A  69       6.191   3.634 -15.344  1.00 90.91           H
ATOM    787 3HG1 VAL A  69       5.581   3.662 -13.672  1.00 90.91           H
ATOM    788  CG2 VAL A  69       8.115   2.666 -13.574  1.00 90.91           C
ATOM    789 1HG2 VAL A  69       8.126   2.098 -14.504  1.00 90.91           H
ATOM    790 2HG2 VAL A  69       9.113   2.668 -13.137  1.00 90.91           H
ATOM    791 3HG2 VAL A  69       7.413   2.208 -12.877  1.00 90.91           H
ATOM    792  HN  VAL A  69      10.019   4.599 -13.286  1.00 90.91           H
ATOM    793  N   ILE A  70       8.303   7.128 -14.397  1.00 91.79           N
ATOM    794  CA  ILE A  70       7.841   8.478 -14.672  1.00 91.79           C
ATOM    795  C   ILE A  70       8.614   9.044 -15.865  1.00 91.79           C
ATOM    796  O   ILE A  70       8.028   9.663 -16.751  1.00 91.79           O
ATOM    797  HA  ILE A  70       6.787   8.414 -14.942  1.00 91.79           H
ATOM    798  CB  ILE A  70       7.934   9.342 -13.413  1.00 91.79           C
ATOM    799  HB  ILE A  70       8.952   9.279 -13.029  1.00 91.79           H
ATOM    800  CG1 ILE A  70       7.005   8.817 -12.317  1.00 91.79           C
ATOM    801 1HG1 ILE A  70       5.970   8.875 -12.654  1.00 91.79           H
ATOM    802 2HG1 ILE A  70       7.220   7.765 -12.127  1.00 91.79           H
ATOM    803  CG2 ILE A  70       7.664  10.813 -13.737  1.00 91.79           C
ATOM    804 1HG2 ILE A  70       8.399  11.167 -14.459  1.00 91.79           H
ATOM    805 2HG2 ILE A  70       6.663  10.914 -14.158  1.00 91.79           H
ATOM    806 3HG2 ILE A  70       7.736  11.405 -12.824  1.00 91.79           H
ATOM    807  CD1 ILE A  70       7.172   9.619 -11.025  1.00 91.79           C
ATOM    808 1HD1 ILE A  70       8.202   9.538 -10.678  1.00 91.79           H
ATOM    809 2HD1 ILE A  70       6.933  10.665 -11.213  1.00 91.79           H
ATOM    810 3HD1 ILE A  70       6.500   9.224 -10.263  1.00 91.79           H
ATOM    811  HN  ILE A  70       8.724   7.000 -13.499  1.00 91.79           H
ATOM    812  N   LEU A  71       9.919   8.811 -15.848  1.00 89.61           N
ATOM    813  CA  LEU A  71      10.790   9.361 -16.873  1.00 89.61           C
ATOM    814  C   LEU A  71      10.397   8.783 -18.234  1.00 89.61           C
ATOM    815  O   LEU A  71      10.325   9.509 -19.224  1.00 89.61           O
ATOM    816  HA  LEU A  71      10.628  10.438 -16.896  1.00 89.61           H
ATOM    817  CB  LEU A  71      12.258   9.131 -16.508  1.00 89.61           C
ATOM    818 1HB  LEU A  71      12.439   9.565 -15.525  1.00 89.61           H
ATOM    819 2HB  LEU A  71      12.425   8.058 -16.419  1.00 89.61           H
ATOM    820  CG  LEU A  71      13.289   9.701 -17.485  1.00 89.61           C
ATOM    821  HG  LEU A  71      12.852  10.573 -17.971  1.00 89.61           H
ATOM    822  CD1 LEU A  71      14.541  10.175 -16.745  1.00 89.61           C
ATOM    823 1HD1 LEU A  71      14.268  10.953 -16.031  1.00 89.61           H
ATOM    824 2HD1 LEU A  71      14.989   9.336 -16.213  1.00 89.61           H
ATOM    825 3HD1 LEU A  71      15.257  10.576 -17.462  1.00 89.61           H
ATOM    826  CD2 LEU A  71      13.621   8.689 -18.583  1.00 89.61           C
ATOM    827 1HD2 LEU A  71      14.029   7.784 -18.133  1.00 89.61           H
ATOM    828 2HD2 LEU A  71      12.715   8.443 -19.136  1.00 89.61           H
ATOM    829 3HD2 LEU A  71      14.356   9.120 -19.263  1.00 89.61           H
ATOM    830  HN  LEU A  71      10.380   8.260 -15.153  1.00 89.61           H
ATOM    831  N   VAL A  72      10.152   7.480 -18.240  1.00 86.55           N
ATOM    832  CA  VAL A  72       9.807   6.789 -19.470  1.00 86.55           C
ATOM    833  C   VAL A  72       8.500   7.361 -20.023  1.00 86.55           C
ATOM    834  O   VAL A  72       8.375   7.582 -21.226  1.00 86.55           O
ATOM    835  HA  VAL A  72      10.605   6.979 -20.189  1.00 86.55           H
ATOM    836  CB  VAL A  72       9.742   5.281 -19.222  1.00 86.55           C
ATOM    837  HB  VAL A  72       9.088   5.110 -18.367  1.00 86.55           H
ATOM    838  CG1 VAL A  72       9.140   4.553 -20.426  1.00 86.55           C
ATOM    839 1HG1 VAL A  72       8.130   4.922 -20.606  1.00 86.55           H
ATOM    840 2HG1 VAL A  72       9.756   4.736 -21.306  1.00 86.55           H
ATOM    841 3HG1 VAL A  72       9.105   3.482 -20.223  1.00 86.55           H
ATOM    842  CG2 VAL A  72      11.123   4.721 -18.878  1.00 86.55           C
ATOM    843 1HG2 VAL A  72      11.808   4.910 -19.705  1.00 86.55           H
ATOM    844 2HG2 VAL A  72      11.498   5.207 -17.977  1.00 86.55           H
ATOM    845 3HG2 VAL A  72      11.048   3.647 -18.707  1.00 86.55           H
ATOM    846  HN  VAL A  72      10.186   6.901 -17.425  1.00 86.55           H
ATOM    847  N   TYR A  73       7.560   7.585 -19.117  1.00 85.18           N
ATOM    848  CA  TYR A  73       6.264   8.119 -19.500  1.00 85.18           C
ATOM    849  C   TYR A  73       6.412   9.477 -20.189  1.00 85.18           C
ATOM    850  O   TYR A  73       5.728   9.756 -21.173  1.00 85.18           O
ATOM    851  HA  TYR A  73       5.802   7.416 -20.194  1.00 85.18           H
ATOM    852  CB  TYR A  73       5.482   8.303 -18.198  1.00 85.18           C
ATOM    853 1HB  TYR A  73       5.408   7.341 -17.691  1.00 85.18           H
ATOM    854 2HB  TYR A  73       6.043   8.968 -17.540  1.00 85.18           H
ATOM    855  CG  TYR A  73       4.074   8.870 -18.392  1.00 85.18           C
ATOM    856  CD1 TYR A  73       3.881  10.236 -18.436  1.00 85.18           C
ATOM    857  HD1 TYR A  73       4.731  10.911 -18.333  1.00 85.18           H
ATOM    858  CD2 TYR A  73       2.998   8.016 -18.523  1.00 85.18           C
ATOM    859  HD2 TYR A  73       3.151   6.938 -18.488  1.00 85.18           H
ATOM    860  CE1 TYR A  73       2.556  10.770 -18.619  1.00 85.18           C
ATOM    861  HE1 TYR A  73       2.389  11.846 -18.656  1.00 85.18           H
ATOM    862  CE2 TYR A  73       1.673   8.550 -18.706  1.00 85.18           C
ATOM    863  HE2 TYR A  73       0.815   7.887 -18.810  1.00 85.18           H
ATOM    864  CZ  TYR A  73       1.518   9.900 -18.745  1.00 85.18           C
ATOM    865  OH  TYR A  73       0.266  10.404 -18.918  1.00 85.18           O
ATOM    866  HH  TYR A  73      -0.372   9.667 -19.140  1.00 85.18           H
ATOM    867  HN  TYR A  73       7.672   7.409 -18.139  1.00 85.18           H
ATOM    868  N   TRP A  74       7.309  10.286 -19.645  1.00 86.01           N
ATOM    869  CA  TRP A  74       7.436  11.665 -20.083  1.00 86.01           C
ATOM    870  C   TRP A  74       8.025  11.661 -21.495  1.00 86.01           C
ATOM    871  O   TRP A  74       7.481  12.292 -22.400  1.00 86.01           O
ATOM    872  HA  TRP A  74       6.438  12.104 -20.097  1.00 86.01           H
ATOM    873  CB  TRP A  74       8.267  12.481 -19.091  1.00 86.01           C
ATOM    874 1HB  TRP A  74       8.068  12.120 -18.082  1.00 86.01           H
ATOM    875 2HB  TRP A  74       9.325  12.307 -19.289  1.00 86.01           H
ATOM    876  CG  TRP A  74       7.995  13.986 -19.141  1.00 86.01           C
ATOM    877  CD1 TRP A  74       8.314  14.850 -20.114  1.00 86.01           C
ATOM    878  HD1 TRP A  74       8.831  14.576 -21.033  1.00 86.01           H
ATOM    879  CD2 TRP A  74       7.331  14.773 -18.130  1.00 86.01           C
ATOM    880  NE1 TRP A  74       7.906  16.132 -19.806  1.00 86.01           N
ATOM    881  HE1 TRP A  74       8.031  16.946 -20.373  1.00 86.01           H
ATOM    882  CE2 TRP A  74       7.289  16.084 -18.561  1.00 86.01           C
ATOM    883  CE3 TRP A  74       6.783  14.391 -16.893  1.00 86.01           C
ATOM    884  HE3 TRP A  74       6.803  13.363 -16.531  1.00 86.01           H
ATOM    885  CZ2 TRP A  74       6.709  17.118 -17.816  1.00 86.01           C
ATOM    886  HZ2 TRP A  74       6.689  18.145 -18.178  1.00 86.01           H
ATOM    887  CZ3 TRP A  74       6.207  15.436 -16.160  1.00 86.01           C
ATOM    888  HZ3 TRP A  74       5.768  15.194 -15.193  1.00 86.01           H
ATOM    889  CH2 TRP A  74       6.157  16.760 -16.580  1.00 86.01           C
ATOM    890  HH2 TRP A  74       5.690  17.517 -15.949  1.00 86.01           H
ATOM    891  HN  TRP A  74       7.941  10.013 -18.920  1.00 86.01           H
ATOM    892  N   TYR A  75       9.129  10.943 -21.639  1.00 81.68           N
ATOM    893  CA  TYR A  75       9.941  11.051 -22.839  1.00 81.68           C
ATOM    894  C   TYR A  75       9.425  10.117 -23.936  1.00 81.68           C
ATOM    895  O   TYR A  75       9.873  10.188 -25.079  1.00 81.68           O
ATOM    896  HA  TYR A  75       9.883  12.081 -23.193  1.00 81.68           H
ATOM    897  CB  TYR A  75      11.351  10.615 -22.436  1.00 81.68           C
ATOM    898 1HB  TYR A  75      11.278   9.742 -21.788  1.00 81.68           H
ATOM    899 2HB  TYR A  75      11.894  10.306 -23.329  1.00 81.68           H
ATOM    900  CG  TYR A  75      12.155  11.700 -21.717  1.00 81.68           C
ATOM    901  CD1 TYR A  75      12.770  12.699 -22.444  1.00 81.68           C
ATOM    902  HD1 TYR A  75      12.683  12.715 -23.530  1.00 81.68           H
ATOM    903  CD2 TYR A  75      12.266  11.679 -20.342  1.00 81.68           C
ATOM    904  HD2 TYR A  75      11.781  10.890 -19.767  1.00 81.68           H
ATOM    905  CE1 TYR A  75      13.528  13.720 -21.768  1.00 81.68           C
ATOM    906  HE1 TYR A  75      14.019  14.514 -22.330  1.00 81.68           H
ATOM    907  CE2 TYR A  75      13.024  12.700 -19.665  1.00 81.68           C
ATOM    908  HE2 TYR A  75      13.119  12.696 -18.579  1.00 81.68           H
ATOM    909  CZ  TYR A  75      13.617  13.670 -20.411  1.00 81.68           C
ATOM    910  OH  TYR A  75      14.332  14.634 -19.772  1.00 81.68           O
ATOM    911  HH  TYR A  75      14.703  15.283 -20.438  1.00 81.68           H
ATOM    912  HN  TYR A  75       9.470  10.299 -20.955  1.00 81.68           H
ATOM    913  N   CYS A  76       8.490   9.262 -23.548  1.00 75.55           N
ATOM    914  CA  CYS A  76       7.868   8.353 -24.496  1.00 75.55           C
ATOM    915  C   CYS A  76       7.043   9.180 -25.485  1.00 75.55           C
ATOM    916  O   CYS A  76       6.074   9.831 -25.097  1.00 75.55           O
ATOM    917  HA  CYS A  76       8.677   7.833 -25.008  1.00 75.55           H
ATOM    918  CB  CYS A  76       7.018   7.294 -23.791  1.00 75.55           C
ATOM    919 1HB  CYS A  76       7.634   6.729 -23.092  1.00 75.55           H
ATOM    920 2HB  CYS A  76       6.233   7.775 -23.207  1.00 75.55           H
ATOM    921  SG  CYS A  76       6.276   6.164 -25.024  1.00 75.55           S
ATOM    922  HG  CYS A  76       7.425   5.643 -25.445  1.00 75.55           H
ATOM    923  HN  CYS A  76       8.157   9.184 -22.608  1.00 75.55           H
ATOM    924  N   THR A  77       7.458   9.128 -26.742  1.00 69.17           N
ATOM    925  CA  THR A  77       6.869   9.980 -27.761  1.00 69.17           C
ATOM    926  C   THR A  77       5.564   9.369 -28.277  1.00 69.17           C
ATOM    927  O   THR A  77       4.877   9.970 -29.102  1.00 69.17           O
ATOM    928  HA  THR A  77       6.615  10.937 -27.304  1.00 69.17           H
ATOM    929  CB  THR A  77       7.913  10.198 -28.857  1.00 69.17           C
ATOM    930  HB  THR A  77       7.621  11.015 -29.516  1.00 69.17           H
ATOM    931  OG1 THR A  77       8.035   8.921 -29.479  1.00 69.17           O
ATOM    932  HG1 THR A  77       8.425   9.022 -30.394  1.00 69.17           H
ATOM    933  CG2 THR A  77       9.308  10.472 -28.291  1.00 69.17           C
ATOM    934 1HG2 THR A  77       9.628   9.623 -27.687  1.00 69.17           H
ATOM    935 2HG2 THR A  77       9.279  11.368 -27.672  1.00 69.17           H
ATOM    936 3HG2 THR A  77      10.010  10.619 -29.112  1.00 69.17           H
ATOM    937  HN  THR A  77       8.182   8.519 -27.067  1.00 69.17           H
ATOM    938  N   ARG A  78       5.261   8.184 -27.769  1.00 70.46           N
ATOM    939  CA  ARG A  78       4.058   7.479 -28.178  1.00 70.46           C
ATOM    940  C   ARG A  78       2.837   8.046 -27.450  1.00 70.46           C
ATOM    941  O   ARG A  78       2.938   8.471 -26.300  1.00 70.46           O
ATOM    942  HA  ARG A  78       3.987   7.649 -29.252  1.00 70.46           H
ATOM    943  CB  ARG A  78       4.169   5.982 -27.884  1.00 70.46           C
ATOM    944 1HB  ARG A  78       3.526   5.425 -28.566  1.00 70.46           H
ATOM    945 2HB  ARG A  78       5.191   5.647 -28.064  1.00 70.46           H
ATOM    946  CG  ARG A  78       3.774   5.676 -26.438  1.00 70.46           C
ATOM    947 1HG  ARG A  78       4.360   6.295 -25.758  1.00 70.46           H
ATOM    948 2HG  ARG A  78       2.727   5.934 -26.281  1.00 70.46           H
ATOM    949  CD  ARG A  78       3.996   4.199 -26.110  1.00 70.46           C
ATOM    950 1HD  ARG A  78       3.177   3.602 -26.511  1.00 70.46           H
ATOM    951 2HD  ARG A  78       4.911   3.845 -26.585  1.00 70.46           H
ATOM    952  NE  ARG A  78       4.084   4.013 -24.644  1.00 70.46           N
ATOM    953  HE  ARG A  78       4.993   3.994 -24.228  1.00 70.46           H
ATOM    954  CZ  ARG A  78       3.022   3.870 -23.840  1.00 70.46           C
ATOM    955  NH1 ARG A  78       1.780   3.888 -24.343  1.00 70.46           N
ATOM    956 1HH1 ARG A  78       1.641   4.009 -25.326  1.00 70.46           H
ATOM    957 2HH1 ARG A  78       0.993   3.780 -23.736  1.00 70.46           H
ATOM    958  NH2 ARG A  78       3.220   3.708 -22.524  1.00 70.46           N
ATOM    959 1HH2 ARG A  78       2.438   3.599 -21.911  1.00 70.46           H
ATOM    960 2HH2 ARG A  78       4.150   3.696 -22.157  1.00 70.46           H
ATOM    961  HN  ARG A  78       5.820   7.706 -27.091  1.00 70.46           H
ATOM    962  N   VAL A  79       1.712   8.034 -28.149  1.00 76.09           N
ATOM    963  CA  VAL A  79       0.456   8.458 -27.554  1.00 76.09           C
ATOM    964  C   VAL A  79       0.236   7.700 -26.244  1.00 76.09           C
ATOM    965  O   VAL A  79       0.391   6.480 -26.195  1.00 76.09           O
ATOM    966  HA  VAL A  79       0.540   9.522 -27.333  1.00 76.09           H
ATOM    967  CB  VAL A  79      -0.686   8.270 -28.554  1.00 76.09           C
ATOM    968  HB  VAL A  79      -0.864   7.200 -28.662  1.00 76.09           H
ATOM    969  CG1 VAL A  79      -1.977   8.911 -28.039  1.00 76.09           C
ATOM    970 1HG1 VAL A  79      -2.260   8.449 -27.093  1.00 76.09           H
ATOM    971 2HG1 VAL A  79      -1.817   9.979 -27.888  1.00 76.09           H
ATOM    972 3HG1 VAL A  79      -2.772   8.763 -28.769  1.00 76.09           H
ATOM    973  CG2 VAL A  79      -0.309   8.825 -29.929  1.00 76.09           C
ATOM    974 1HG2 VAL A  79      -0.091   9.890 -29.844  1.00 76.09           H
ATOM    975 2HG2 VAL A  79       0.572   8.303 -30.302  1.00 76.09           H
ATOM    976 3HG2 VAL A  79      -1.139   8.678 -30.620  1.00 76.09           H
ATOM    977  HN  VAL A  79       1.650   7.741 -29.104  1.00 76.09           H
ATOM    978  N   LYS A  80      -0.124   8.452 -25.215  1.00 78.83           N
ATOM    979  CA  LYS A  80      -0.425   7.860 -23.923  1.00 78.83           C
ATOM    980  C   LYS A  80      -1.728   7.064 -24.023  1.00 78.83           C
ATOM    981  O   LYS A  80      -2.556   7.330 -24.892  1.00 78.83           O
ATOM    982  HA  LYS A  80       0.384   7.169 -23.684  1.00 78.83           H
ATOM    983  CB  LYS A  80      -0.442   8.932 -22.832  1.00 78.83           C
ATOM    984 1HB  LYS A  80      -1.334   9.550 -22.937  1.00 78.83           H
ATOM    985 2HB  LYS A  80      -0.497   8.458 -21.852  1.00 78.83           H
ATOM    986  CG  LYS A  80       0.807   9.812 -22.909  1.00 78.83           C
ATOM    987 1HG  LYS A  80       0.802  10.376 -23.842  1.00 78.83           H
ATOM    988 2HG  LYS A  80       0.795  10.539 -22.097  1.00 78.83           H
ATOM    989  CD  LYS A  80       2.080   8.967 -22.825  1.00 78.83           C
ATOM    990 1HD  LYS A  80       2.035   8.322 -21.948  1.00 78.83           H
ATOM    991 2HD  LYS A  80       2.147   8.316 -23.697  1.00 78.83           H
ATOM    992  CE  LYS A  80       3.324   9.855 -22.748  1.00 78.83           C
ATOM    993 1HE  LYS A  80       3.220  10.696 -23.433  1.00 78.83           H
ATOM    994 2HE  LYS A  80       3.420  10.271 -21.745  1.00 78.83           H
ATOM    995  NZ  LYS A  80       4.537   9.078 -23.088  1.00 78.83           N
ATOM    996 1HZ  LYS A  80       5.361   9.603 -22.818  1.00 78.83           H
ATOM    997 2HZ  LYS A  80       4.522   8.194 -22.591  1.00 78.83           H
ATOM    998 3HZ  LYS A  80       4.558   8.905 -24.087  1.00 78.83           H
ATOM    999  HN  LYS A  80      -0.210   9.448 -25.253  1.00 78.83           H
ATOM   1000  N   THR A  81      -1.868   6.104 -23.121  1.00 79.25           N
ATOM   1001  CA  THR A  81      -3.141   5.425 -22.943  1.00 79.25           C
ATOM   1002  C   THR A  81      -3.677   5.659 -21.529  1.00 79.25           C
ATOM   1003  O   THR A  81      -2.960   6.161 -20.665  1.00 79.25           O
ATOM   1004  HA  THR A  81      -3.862   5.860 -23.634  1.00 79.25           H
ATOM   1005  CB  THR A  81      -2.939   3.946 -23.279  1.00 79.25           C
ATOM   1006  HB  THR A  81      -3.896   3.437 -23.387  1.00 79.25           H
ATOM   1007  OG1 THR A  81      -2.101   3.463 -22.232  1.00 79.25           O
ATOM   1008  HG1 THR A  81      -2.117   2.463 -22.214  1.00 79.25           H
ATOM   1009  CG2 THR A  81      -2.106   3.742 -24.546  1.00 79.25           C
ATOM   1010 1HG2 THR A  81      -1.123   4.193 -24.411  1.00 79.25           H
ATOM   1011 2HG2 THR A  81      -2.609   4.212 -25.391  1.00 79.25           H
ATOM   1012 3HG2 THR A  81      -1.993   2.675 -24.738  1.00 79.25           H
ATOM   1013  HN  THR A  81      -1.134   5.789 -22.520  1.00 79.25           H
ATOM   1014  N   MET A  82      -4.933   5.284 -21.337  1.00 81.31           N
ATOM   1015  CA  MET A  82      -5.530   5.317 -20.013  1.00 81.31           C
ATOM   1016  C   MET A  82      -4.702   4.503 -19.017  1.00 81.31           C
ATOM   1017  O   MET A  82      -4.482   4.935 -17.887  1.00 81.31           O
ATOM   1018  HA  MET A  82      -5.534   6.367 -19.720  1.00 81.31           H
ATOM   1019  CB  MET A  82      -6.950   4.752 -20.079  1.00 81.31           C
ATOM   1020 1HB  MET A  82      -7.564   5.376 -20.729  1.00 81.31           H
ATOM   1021 2HB  MET A  82      -6.929   3.756 -20.520  1.00 81.31           H
ATOM   1022  CG  MET A  82      -7.579   4.686 -18.685  1.00 81.31           C
ATOM   1023 1HG  MET A  82      -7.198   3.819 -18.146  1.00 81.31           H
ATOM   1024 2HG  MET A  82      -7.299   5.568 -18.109  1.00 81.31           H
ATOM   1025  SD  MET A  82      -9.356   4.586 -18.822  1.00 81.31           S
ATOM   1026  CE  MET A  82      -9.815   4.888 -17.123  1.00 81.31           C
ATOM   1027 1HE  MET A  82      -9.375   4.120 -16.486  1.00 81.31           H
ATOM   1028 2HE  MET A  82      -9.448   5.868 -16.817  1.00 81.31           H
ATOM   1029 3HE  MET A  82     -10.900   4.860 -17.029  1.00 81.31           H
ATOM   1030  HN  MET A  82      -5.538   4.962 -22.066  1.00 81.31           H
ATOM   1031  N   THR A  83      -4.265   3.338 -19.473  1.00 80.65           N
ATOM   1032  CA  THR A  83      -3.395   2.498 -18.668  1.00 80.65           C
ATOM   1033  C   THR A  83      -2.170   3.289 -18.204  1.00 80.65           C
ATOM   1034  O   THR A  83      -1.793   3.227 -17.035  1.00 80.65           O
ATOM   1035  HA  THR A  83      -3.939   2.198 -17.772  1.00 80.65           H
ATOM   1036  CB  THR A  83      -3.041   1.258 -19.490  1.00 80.65           C
ATOM   1037  HB  THR A  83      -2.175   1.445 -20.124  1.00 80.65           H
ATOM   1038  OG1 THR A  83      -4.249   0.941 -20.177  1.00 80.65           O
ATOM   1039  HG1 THR A  83      -5.030   1.048 -19.562  1.00 80.65           H
ATOM   1040  CG2 THR A  83      -2.777   0.031 -18.616  1.00 80.65           C
ATOM   1041 1HG2 THR A  83      -3.668  -0.197 -18.031  1.00 80.65           H
ATOM   1042 2HG2 THR A  83      -1.944   0.236 -17.943  1.00 80.65           H
ATOM   1043 3HG2 THR A  83      -2.530  -0.821 -19.249  1.00 80.65           H
ATOM   1044  HN  THR A  83      -4.495   2.968 -20.373  1.00 80.65           H
ATOM   1045  N   ASP A  84      -1.583   4.015 -19.144  1.00 82.68           N
ATOM   1046  CA  ASP A  84      -0.346   4.728 -18.876  1.00 82.68           C
ATOM   1047  C   ASP A  84      -0.589   5.769 -17.782  1.00 82.68           C
ATOM   1048  O   ASP A  84       0.278   6.007 -16.942  1.00 82.68           O
ATOM   1049  HA  ASP A  84       0.367   3.961 -18.571  1.00 82.68           H
ATOM   1050  CB  ASP A  84       0.150   5.461 -20.124  1.00 82.68           C
ATOM   1051 1HB  ASP A  84      -0.567   6.231 -20.407  1.00 82.68           H
ATOM   1052 2HB  ASP A  84       1.090   5.966 -19.905  1.00 82.68           H
ATOM   1053  CG  ASP A  84       0.346   4.488 -21.289  1.00 82.68           C
ATOM   1054  OD1 ASP A  84       0.887   3.392 -21.028  1.00 82.68           O
ATOM   1055  OD2 ASP A  84      -0.049   4.863 -22.414  1.00 82.68           O
ATOM   1056  HN  ASP A  84      -1.938   4.119 -20.073  1.00 82.68           H
ATOM   1057  N   MET A  85      -1.773   6.363 -17.827  1.00 87.05           N
ATOM   1058  CA  MET A  85      -2.134   7.387 -16.862  1.00 87.05           C
ATOM   1059  C   MET A  85      -2.158   6.818 -15.442  1.00 87.05           C
ATOM   1060  O   MET A  85      -1.651   7.443 -14.511  1.00 87.05           O
ATOM   1061  HA  MET A  85      -1.360   8.151 -16.942  1.00 87.05           H
ATOM   1062  CB  MET A  85      -3.513   7.952 -17.209  1.00 87.05           C
ATOM   1063 1HB  MET A  85      -3.525   8.277 -18.249  1.00 87.05           H
ATOM   1064 2HB  MET A  85      -4.266   7.171 -17.109  1.00 87.05           H
ATOM   1065  CG  MET A  85      -3.868   9.129 -16.297  1.00 87.05           C
ATOM   1066 1HG  MET A  85      -4.872   9.486 -16.525  1.00 87.05           H
ATOM   1067 2HG  MET A  85      -3.873   8.805 -15.257  1.00 87.05           H
ATOM   1068  SD  MET A  85      -2.688  10.450 -16.518  1.00 87.05           S
ATOM   1069  CE  MET A  85      -3.132  10.992 -18.159  1.00 87.05           C
ATOM   1070 1HE  MET A  85      -3.009  10.166 -18.860  1.00 87.05           H
ATOM   1071 2HE  MET A  85      -4.171  11.321 -18.164  1.00 87.05           H
ATOM   1072 3HE  MET A  85      -2.487  11.819 -18.456  1.00 87.05           H
ATOM   1073  HN  MET A  85      -2.477   6.154 -18.505  1.00 87.05           H
ATOM   1074  N   PHE A  86      -2.751   5.640 -15.320  1.00 87.84           N
ATOM   1075  CA  PHE A  86      -2.859   4.986 -14.027  1.00 87.84           C
ATOM   1076  C   PHE A  86      -1.492   4.499 -13.543  1.00 87.84           C
ATOM   1077  O   PHE A  86      -1.189   4.572 -12.353  1.00 87.84           O
ATOM   1078  HA  PHE A  86      -3.251   5.722 -13.325  1.00 87.84           H
ATOM   1079  CB  PHE A  86      -3.781   3.779 -14.212  1.00 87.84           C
ATOM   1080 1HB  PHE A  86      -3.388   3.154 -15.014  1.00 87.84           H
ATOM   1081 2HB  PHE A  86      -3.763   3.178 -13.302  1.00 87.84           H
ATOM   1082  CG  PHE A  86      -5.231   4.146 -14.534  1.00 87.84           C
ATOM   1083  CD1 PHE A  86      -5.818   5.204 -13.912  1.00 87.84           C
ATOM   1084  HD1 PHE A  86      -5.256   5.790 -13.185  1.00 87.84           H
ATOM   1085  CD2 PHE A  86      -5.932   3.416 -15.441  1.00 87.84           C
ATOM   1086  HD2 PHE A  86      -5.461   2.568 -15.939  1.00 87.84           H
ATOM   1087  CE1 PHE A  86      -7.164   5.545 -14.211  1.00 87.84           C
ATOM   1088  HE1 PHE A  86      -7.635   6.392 -13.713  1.00 87.84           H
ATOM   1089  CE2 PHE A  86      -7.278   3.757 -15.740  1.00 87.84           C
ATOM   1090  HE2 PHE A  86      -7.840   3.171 -16.467  1.00 87.84           H
ATOM   1091  CZ  PHE A  86      -7.865   4.814 -15.118  1.00 87.84           C
ATOM   1092  HZ  PHE A  86      -8.898   5.076 -15.348  1.00 87.84           H
ATOM   1093  HN  PHE A  86      -3.153   5.135 -16.084  1.00 87.84           H
ATOM   1094  N   LEU A  87      -0.703   4.014 -14.490  1.00 86.46           N
ATOM   1095  CA  LEU A  87       0.627   3.521 -14.176  1.00 86.46           C
ATOM   1096  C   LEU A  87       1.477   4.670 -13.628  1.00 86.46           C
ATOM   1097  O   LEU A  87       2.291   4.470 -12.728  1.00 86.46           O
ATOM   1098  HA  LEU A  87       0.521   2.768 -13.395  1.00 86.46           H
ATOM   1099  CB  LEU A  87       1.243   2.827 -15.392  1.00 86.46           C
ATOM   1100 1HB  LEU A  87       1.168   3.500 -16.246  1.00 86.46           H
ATOM   1101 2HB  LEU A  87       2.305   2.673 -15.199  1.00 86.46           H
ATOM   1102  CG  LEU A  87       0.624   1.483 -15.782  1.00 86.46           C
ATOM   1103  HG  LEU A  87      -0.442   1.635 -15.954  1.00 86.46           H
ATOM   1104  CD1 LEU A  87       1.223   0.962 -17.090  1.00 86.46           C
ATOM   1105 1HD1 LEU A  87       1.032   1.680 -17.888  1.00 86.46           H
ATOM   1106 2HD1 LEU A  87       2.298   0.830 -16.970  1.00 86.46           H
ATOM   1107 3HD1 LEU A  87       0.766   0.006 -17.344  1.00 86.46           H
ATOM   1108  CD2 LEU A  87       0.758   0.467 -14.646  1.00 86.46           C
ATOM   1109 1HD2 LEU A  87       1.813   0.313 -14.419  1.00 86.46           H
ATOM   1110 2HD2 LEU A  87       0.247   0.843 -13.760  1.00 86.46           H
ATOM   1111 3HD2 LEU A  87       0.311  -0.479 -14.949  1.00 86.46           H
ATOM   1112  HN  LEU A  87      -0.958   3.955 -15.455  1.00 86.46           H
ATOM   1113  N   LEU A  88       1.258   5.847 -14.195  1.00 89.85           N
ATOM   1114  CA  LEU A  88       1.965   7.035 -13.748  1.00 89.85           C
ATOM   1115  C   LEU A  88       1.602   7.321 -12.290  1.00 89.85           C
ATOM   1116  O   LEU A  88       2.484   7.475 -11.446  1.00 89.85           O
ATOM   1117  HA  LEU A  88       3.032   6.821 -13.803  1.00 89.85           H
ATOM   1118  CB  LEU A  88       1.690   8.208 -14.692  1.00 89.85           C
ATOM   1119 1HB  LEU A  88       2.145   7.987 -15.657  1.00 89.85           H
ATOM   1120 2HB  LEU A  88       0.614   8.274 -14.854  1.00 89.85           H
ATOM   1121  CG  LEU A  88       2.191   9.576 -14.224  1.00 89.85           C
ATOM   1122  HG  LEU A  88       1.821   9.749 -13.214  1.00 89.85           H
ATOM   1123  CD1 LEU A  88       3.719   9.607 -14.157  1.00 89.85           C
ATOM   1124 1HD1 LEU A  88       4.067   8.849 -13.456  1.00 89.85           H
ATOM   1125 2HD1 LEU A  88       4.131   9.403 -15.146  1.00 89.85           H
ATOM   1126 3HD1 LEU A  88       4.049  10.590 -13.823  1.00 89.85           H
ATOM   1127  CD2 LEU A  88       1.634  10.695 -15.107  1.00 89.85           C
ATOM   1128 1HD2 LEU A  88       1.954  10.539 -16.137  1.00 89.85           H
ATOM   1129 2HD2 LEU A  88       0.545  10.687 -15.059  1.00 89.85           H
ATOM   1130 3HD2 LEU A  88       2.006  11.657 -14.753  1.00 89.85           H
ATOM   1131  HN  LEU A  88       0.613   5.996 -14.944  1.00 89.85           H
ATOM   1132  N   ASN A  89       0.303   7.385 -12.038  1.00 92.44           N
ATOM   1133  CA  ASN A  89      -0.187   7.766 -10.724  1.00 92.44           C
ATOM   1134  C   ASN A  89       0.237   6.710  -9.700  1.00 92.44           C
ATOM   1135  O   ASN A  89       0.441   7.023  -8.528  1.00 92.44           O
ATOM   1136  HA  ASN A  89       0.257   8.741 -10.525  1.00 92.44           H
ATOM   1137  CB  ASN A  89      -1.714   7.853 -10.709  1.00 92.44           C
ATOM   1138 1HB  ASN A  89      -2.134   7.039 -11.301  1.00 92.44           H
ATOM   1139 2HB  ASN A  89      -2.079   7.727  -9.690  1.00 92.44           H
ATOM   1140  CG  ASN A  89      -2.192   9.195 -11.266  1.00 92.44           C
ATOM   1141  OD1 ASN A  89      -2.437  10.145 -10.541  1.00 92.44           O
ATOM   1142  ND2 ASN A  89      -2.311   9.220 -12.591  1.00 92.44           N
ATOM   1143 1HD2 ASN A  89      -2.094   8.404 -13.127  1.00 92.44           H
ATOM   1144 2HD2 ASN A  89      -2.618  10.053 -13.050  1.00 92.44           H
ATOM   1145  HN  ASN A  89      -0.408   7.181 -12.711  1.00 92.44           H
ATOM   1146  N   LEU A  90       0.356   5.481 -10.180  1.00 90.77           N
ATOM   1147  CA  LEU A  90       0.768   4.381  -9.326  1.00 90.77           C
ATOM   1148  C   LEU A  90       2.203   4.620  -8.851  1.00 90.77           C
ATOM   1149  O   LEU A  90       2.506   4.454  -7.670  1.00 90.77           O
ATOM   1150  HA  LEU A  90       0.112   4.379  -8.455  1.00 90.77           H
ATOM   1151  CB  LEU A  90       0.573   3.043 -10.042  1.00 90.77           C
ATOM   1152 1HB  LEU A  90      -0.374   3.077 -10.581  1.00 90.77           H
ATOM   1153 2HB  LEU A  90       1.360   2.935 -10.789  1.00 90.77           H
ATOM   1154  CG  LEU A  90       0.577   1.799  -9.153  1.00 90.77           C
ATOM   1155  HG  LEU A  90       1.335   1.933  -8.381  1.00 90.77           H
ATOM   1156  CD1 LEU A  90      -0.767   1.628  -8.441  1.00 90.77           C
ATOM   1157 1HD1 LEU A  90      -0.962   2.502  -7.819  1.00 90.77           H
ATOM   1158 2HD1 LEU A  90      -1.560   1.526  -9.182  1.00 90.77           H
ATOM   1159 3HD1 LEU A  90      -0.736   0.736  -7.815  1.00 90.77           H
ATOM   1160  CD2 LEU A  90       0.963   0.553  -9.953  1.00 90.77           C
ATOM   1161 1HD2 LEU A  90       0.246   0.404 -10.760  1.00 90.77           H
ATOM   1162 2HD2 LEU A  90       1.960   0.686 -10.373  1.00 90.77           H
ATOM   1163 3HD2 LEU A  90       0.959  -0.317  -9.297  1.00 90.77           H
ATOM   1164  HN  LEU A  90       0.176   5.233 -11.132  1.00 90.77           H
ATOM   1165  N   ALA A  91       3.049   5.006  -9.795  1.00 93.47           N
ATOM   1166  CA  ALA A  91       4.453   5.229  -9.497  1.00 93.47           C
ATOM   1167  C   ALA A  91       4.584   6.411  -8.534  1.00 93.47           C
ATOM   1168  O   ALA A  91       5.444   6.407  -7.655  1.00 93.47           O
ATOM   1169  HA  ALA A  91       4.836   4.331  -9.011  1.00 93.47           H
ATOM   1170  CB  ALA A  91       5.223   5.450 -10.800  1.00 93.47           C
ATOM   1171 1HB  ALA A  91       5.122   4.571 -11.436  1.00 93.47           H
ATOM   1172 2HB  ALA A  91       4.819   6.321 -11.317  1.00 93.47           H
ATOM   1173 3HB  ALA A  91       6.277   5.618 -10.576  1.00 93.47           H
ATOM   1174  HN  ALA A  91       2.788   5.166 -10.747  1.00 93.47           H
ATOM   1175  N   ILE A  92       3.717   7.393  -8.732  1.00 94.78           N
ATOM   1176  CA  ILE A  92       3.720   8.575  -7.887  1.00 94.78           C
ATOM   1177  C   ILE A  92       3.351   8.175  -6.457  1.00 94.78           C
ATOM   1178  O   ILE A  92       4.007   8.592  -5.503  1.00 94.78           O
ATOM   1179  HA  ILE A  92       4.735   8.973  -7.884  1.00 94.78           H
ATOM   1180  CB  ILE A  92       2.812   9.657  -8.476  1.00 94.78           C
ATOM   1181  HB  ILE A  92       1.852   9.201  -8.720  1.00 94.78           H
ATOM   1182  CG1 ILE A  92       3.393  10.211  -9.778  1.00 94.78           C
ATOM   1183 1HG1 ILE A  92       4.280  10.806  -9.560  1.00 94.78           H
ATOM   1184 2HG1 ILE A  92       3.711   9.389 -10.418  1.00 94.78           H
ATOM   1185  CG2 ILE A  92       2.540  10.761  -7.453  1.00 94.78           C
ATOM   1186 1HG2 ILE A  92       2.052  10.334  -6.577  1.00 94.78           H
ATOM   1187 2HG2 ILE A  92       3.483  11.220  -7.155  1.00 94.78           H
ATOM   1188 3HG2 ILE A  92       1.893  11.517  -7.897  1.00 94.78           H
ATOM   1189  CD1 ILE A  92       2.364  11.071 -10.515  1.00 94.78           C
ATOM   1190 1HD1 ILE A  92       1.489  10.466 -10.753  1.00 94.78           H
ATOM   1191 2HD1 ILE A  92       2.068  11.906  -9.881  1.00 94.78           H
ATOM   1192 3HD1 ILE A  92       2.804  11.453 -11.437  1.00 94.78           H
ATOM   1193  HN  ILE A  92       3.025   7.391  -9.453  1.00 94.78           H
ATOM   1194  N   ALA A  93       2.304   7.370  -6.353  1.00 94.56           N
ATOM   1195  CA  ALA A  93       1.812   6.946  -5.053  1.00 94.56           C
ATOM   1196  C   ALA A  93       2.928   6.213  -4.305  1.00 94.56           C
ATOM   1197  O   ALA A  93       3.160   6.469  -3.125  1.00 94.56           O
ATOM   1198  HA  ALA A  93       1.538   7.840  -4.494  1.00 94.56           H
ATOM   1199  CB  ALA A  93       0.566   6.077  -5.237  1.00 94.56           C
ATOM   1200 1HB  ALA A  93      -0.206   6.653  -5.747  1.00 94.56           H
ATOM   1201 2HB  ALA A  93       0.819   5.200  -5.834  1.00 94.56           H
ATOM   1202 3HB  ALA A  93       0.198   5.758  -4.262  1.00 94.56           H
ATOM   1203  HN  ALA A  93       1.794   7.011  -7.135  1.00 94.56           H
ATOM   1204  N   ASP A  94       3.590   5.318  -5.023  1.00 93.90           N
ATOM   1205  CA  ASP A  94       4.647   4.517  -4.431  1.00 93.90           C
ATOM   1206  C   ASP A  94       5.754   5.440  -3.918  1.00 93.90           C
ATOM   1207  O   ASP A  94       6.255   5.258  -2.809  1.00 93.90           O
ATOM   1208  HA  ASP A  94       4.167   3.956  -3.629  1.00 93.90           H
ATOM   1209  CB  ASP A  94       5.263   3.568  -5.462  1.00 93.90           C
ATOM   1210 1HB  ASP A  94       5.391   4.089  -6.410  1.00 93.90           H
ATOM   1211 2HB  ASP A  94       6.255   3.260  -5.131  1.00 93.90           H
ATOM   1212  CG  ASP A  94       4.381   2.334  -5.666  1.00 93.90           C
ATOM   1213  OD1 ASP A  94       3.683   1.968  -4.696  1.00 93.90           O
ATOM   1214  OD2 ASP A  94       4.426   1.785  -6.789  1.00 93.90           O
ATOM   1215  HN  ASP A  94       3.414   5.136  -5.991  1.00 93.90           H
ATOM   1216  N   LEU A  95       6.104   6.411  -4.749  1.00 96.14           N
ATOM   1217  CA  LEU A  95       7.182   7.327  -4.419  1.00 96.14           C
ATOM   1218  C   LEU A  95       6.851   8.047  -3.110  1.00 96.14           C
ATOM   1219  O   LEU A  95       7.706   8.180  -2.236  1.00 96.14           O
ATOM   1220  HA  LEU A  95       8.082   6.731  -4.266  1.00 96.14           H
ATOM   1221  CB  LEU A  95       7.458   8.273  -5.589  1.00 96.14           C
ATOM   1222 1HB  LEU A  95       6.503   8.611  -5.991  1.00 96.14           H
ATOM   1223 2HB  LEU A  95       7.971   9.155  -5.204  1.00 96.14           H
ATOM   1224  CG  LEU A  95       8.288   7.696  -6.737  1.00 96.14           C
ATOM   1225  HG  LEU A  95       7.764   6.825  -7.132  1.00 96.14           H
ATOM   1226  CD1 LEU A  95       8.417   8.703  -7.881  1.00 96.14           C
ATOM   1227 1HD1 LEU A  95       7.425   8.954  -8.258  1.00 96.14           H
ATOM   1228 2HD1 LEU A  95       8.906   9.606  -7.516  1.00 96.14           H
ATOM   1229 3HD1 LEU A  95       9.011   8.267  -8.684  1.00 96.14           H
ATOM   1230  CD2 LEU A  95       9.653   7.215  -6.240  1.00 96.14           C
ATOM   1231 1HD2 LEU A  95      10.196   8.053  -5.804  1.00 96.14           H
ATOM   1232 2HD2 LEU A  95       9.512   6.440  -5.486  1.00 96.14           H
ATOM   1233 3HD2 LEU A  95      10.222   6.809  -7.077  1.00 96.14           H
ATOM   1234  HN  LEU A  95       5.665   6.576  -5.632  1.00 96.14           H
ATOM   1235  N   LEU A  96       5.607   8.494  -3.016  1.00 95.27           N
ATOM   1236  CA  LEU A  96       5.183   9.294  -1.880  1.00 95.27           C
ATOM   1237  C   LEU A  96       5.415   8.504  -0.590  1.00 95.27           C
ATOM   1238  O   LEU A  96       5.841   9.066   0.417  1.00 95.27           O
ATOM   1239  HA  LEU A  96       5.809  10.186  -1.857  1.00 95.27           H
ATOM   1240  CB  LEU A  96       3.737   9.761  -2.064  1.00 95.27           C
ATOM   1241 1HB  LEU A  96       3.135   8.904  -2.364  1.00 95.27           H
ATOM   1242 2HB  LEU A  96       3.358  10.094  -1.097  1.00 95.27           H
ATOM   1243  CG  LEU A  96       3.519  10.884  -3.079  1.00 95.27           C
ATOM   1244  HG  LEU A  96       3.826  10.522  -4.060  1.00 95.27           H
ATOM   1245  CD1 LEU A  96       2.038  11.255  -3.177  1.00 95.27           C
ATOM   1246 1HD1 LEU A  96       1.465  10.383  -3.492  1.00 95.27           H
ATOM   1247 2HD1 LEU A  96       1.683  11.591  -2.203  1.00 95.27           H
ATOM   1248 3HD1 LEU A  96       1.911  12.056  -3.906  1.00 95.27           H
ATOM   1249  CD2 LEU A  96       4.393  12.097  -2.752  1.00 95.27           C
ATOM   1250 1HD2 LEU A  96       4.141  12.470  -1.760  1.00 95.27           H
ATOM   1251 2HD2 LEU A  96       5.443  11.804  -2.775  1.00 95.27           H
ATOM   1252 3HD2 LEU A  96       4.219  12.880  -3.490  1.00 95.27           H
ATOM   1253  HN  LEU A  96       4.896   8.317  -3.697  1.00 95.27           H
ATOM   1254  N   PHE A  97       5.124   7.214  -0.664  1.00 94.92           N
ATOM   1255  CA  PHE A  97       5.289   6.343   0.487  1.00 94.92           C
ATOM   1256  C   PHE A  97       6.770   6.104   0.787  1.00 94.92           C
ATOM   1257  O   PHE A  97       7.202   6.221   1.932  1.00 94.92           O
ATOM   1258  HA  PHE A  97       4.823   6.840   1.338  1.00 94.92           H
ATOM   1259  CB  PHE A  97       4.630   5.007   0.136  1.00 94.92           C
ATOM   1260 1HB  PHE A  97       3.547   5.135   0.143  1.00 94.92           H
ATOM   1261 2HB  PHE A  97       4.912   4.731  -0.880  1.00 94.92           H
ATOM   1262  CG  PHE A  97       5.001   3.863   1.081  1.00 94.92           C
ATOM   1263  CD1 PHE A  97       5.626   2.756   0.597  1.00 94.92           C
ATOM   1264  HD1 PHE A  97       5.863   2.685  -0.465  1.00 94.92           H
ATOM   1265  CD2 PHE A  97       4.705   3.952   2.406  1.00 94.92           C
ATOM   1266  HD2 PHE A  97       4.203   4.839   2.794  1.00 94.92           H
ATOM   1267  CE1 PHE A  97       5.970   1.694   1.474  1.00 94.92           C
ATOM   1268  HE1 PHE A  97       6.471   0.807   1.086  1.00 94.92           H
ATOM   1269  CE2 PHE A  97       5.049   2.890   3.283  1.00 94.92           C
ATOM   1270  HE2 PHE A  97       4.812   2.961   4.344  1.00 94.92           H
ATOM   1271  CZ  PHE A  97       5.674   1.783   2.799  1.00 94.92           C
ATOM   1272  HZ  PHE A  97       5.938   0.968   3.472  1.00 94.92           H
ATOM   1273  HN  PHE A  97       4.782   6.764  -1.489  1.00 94.92           H
ATOM   1274  N   LEU A  98       7.507   5.774  -0.264  1.00 96.22           N
ATOM   1275  CA  LEU A  98       8.889   5.352  -0.106  1.00 96.22           C
ATOM   1276  C   LEU A  98       9.668   6.440   0.635  1.00 96.22           C
ATOM   1277  O   LEU A  98      10.550   6.139   1.438  1.00 96.22           O
ATOM   1278  HA  LEU A  98       8.886   4.451   0.507  1.00 96.22           H
ATOM   1279  CB  LEU A  98       9.493   4.977  -1.460  1.00 96.22           C
ATOM   1280 1HB  LEU A  98       9.306   5.793  -2.158  1.00 96.22           H
ATOM   1281 2HB  LEU A  98      10.574   4.898  -1.344  1.00 96.22           H
ATOM   1282  CG  LEU A  98       8.979   3.679  -2.088  1.00 96.22           C
ATOM   1283  HG  LEU A  98       7.895   3.651  -1.973  1.00 96.22           H
ATOM   1284  CD1 LEU A  98       9.276   3.641  -3.588  1.00 96.22           C
ATOM   1285 1HD1 LEU A  98       8.787   4.483  -4.077  1.00 96.22           H
ATOM   1286 2HD1 LEU A  98      10.353   3.703  -3.747  1.00 96.22           H
ATOM   1287 3HD1 LEU A  98       8.901   2.708  -4.009  1.00 96.22           H
ATOM   1288  CD2 LEU A  98       9.542   2.458  -1.360  1.00 96.22           C
ATOM   1289 1HD2 LEU A  98      10.631   2.468  -1.421  1.00 96.22           H
ATOM   1290 2HD2 LEU A  98       9.237   2.485  -0.314  1.00 96.22           H
ATOM   1291 3HD2 LEU A  98       9.161   1.549  -1.826  1.00 96.22           H
ATOM   1292  HN  LEU A  98       7.176   5.792  -1.207  1.00 96.22           H
ATOM   1293  N   VAL A  99       9.315   7.682   0.339  1.00 96.42           N
ATOM   1294  CA  VAL A  99      10.013   8.817   0.918  1.00 96.42           C
ATOM   1295  C   VAL A  99       9.849   8.791   2.439  1.00 96.42           C
ATOM   1296  O   VAL A  99      10.597   9.449   3.160  1.00 96.42           O
ATOM   1297  HA  VAL A  99      11.071   8.710   0.678  1.00 96.42           H
ATOM   1298  CB  VAL A  99       9.514  10.118   0.286  1.00 96.42           C
ATOM   1299  HB  VAL A  99       8.424  10.109   0.318  1.00 96.42           H
ATOM   1300  CG1 VAL A  99       9.998  11.334   1.077  1.00 96.42           C
ATOM   1301 1HG1 VAL A  99       9.623  11.276   2.099  1.00 96.42           H
ATOM   1302 2HG1 VAL A  99      11.088  11.348   1.090  1.00 96.42           H
ATOM   1303 3HG1 VAL A  99       9.629  12.245   0.606  1.00 96.42           H
ATOM   1304  CG2 VAL A  99       9.939  10.213  -1.181  1.00 96.42           C
ATOM   1305 1HG2 VAL A  99      11.027  10.188  -1.246  1.00 96.42           H
ATOM   1306 2HG2 VAL A  99       9.523   9.372  -1.735  1.00 96.42           H
ATOM   1307 3HG2 VAL A  99       9.571  11.146  -1.606  1.00 96.42           H
ATOM   1308  HN  VAL A  99       8.568   7.918  -0.282  1.00 96.42           H
ATOM   1309  N   THR A 100       8.865   8.022   2.882  1.00 95.80           N
ATOM   1310  CA  THR A 100       8.554   7.948   4.300  1.00 95.80           C
ATOM   1311  C   THR A 100       9.419   6.885   4.980  1.00 95.80           C
ATOM   1312  O   THR A 100       9.565   6.888   6.202  1.00 95.80           O
ATOM   1313  HA  THR A 100       8.804   8.905   4.757  1.00 95.80           H
ATOM   1314  CB  THR A 100       7.052   7.691   4.442  1.00 95.80           C
ATOM   1315  HB  THR A 100       6.714   7.908   5.455  1.00 95.80           H
ATOM   1316  OG1 THR A 100       6.889   6.342   4.014  1.00 95.80           O
ATOM   1317  HG1 THR A 100       6.785   6.308   3.020  1.00 95.80           H
ATOM   1318  CG2 THR A 100       6.223   8.501   3.443  1.00 95.80           C
ATOM   1319 1HG2 THR A 100       6.514   8.234   2.427  1.00 95.80           H
ATOM   1320 2HG2 THR A 100       6.398   9.565   3.604  1.00 95.80           H
ATOM   1321 3HG2 THR A 100       5.165   8.281   3.587  1.00 95.80           H
ATOM   1322  HN  THR A 100       8.286   7.459   2.293  1.00 95.80           H
ATOM   1323  N   LEU A 101       9.970   6.002   4.160  1.00 95.64           N
ATOM   1324  CA  LEU A 101      10.666   4.835   4.675  1.00 95.64           C
ATOM   1325  C   LEU A 101      11.895   5.288   5.466  1.00 95.64           C
ATOM   1326  O   LEU A 101      12.191   4.740   6.527  1.00 95.64           O
ATOM   1327  HA  LEU A 101       9.986   4.324   5.357  1.00 95.64           H
ATOM   1328  CB  LEU A 101      10.988   3.860   3.541  1.00 95.64           C
ATOM   1329 1HB  LEU A 101      11.493   4.411   2.748  1.00 95.64           H
ATOM   1330 2HB  LEU A 101      11.695   3.120   3.916  1.00 95.64           H
ATOM   1331  CG  LEU A 101       9.794   3.122   2.932  1.00 95.64           C
ATOM   1332  HG  LEU A 101       9.151   3.856   2.446  1.00 95.64           H
ATOM   1333  CD1 LEU A 101      10.251   2.138   1.853  1.00 95.64           C
ATOM   1334 1HD1 LEU A 101      10.768   2.681   1.061  1.00 95.64           H
ATOM   1335 2HD1 LEU A 101      10.928   1.405   2.293  1.00 95.64           H
ATOM   1336 3HD1 LEU A 101       9.383   1.627   1.436  1.00 95.64           H
ATOM   1337  CD2 LEU A 101       8.961   2.438   4.016  1.00 95.64           C
ATOM   1338 1HD2 LEU A 101       9.581   1.718   4.551  1.00 95.64           H
ATOM   1339 2HD2 LEU A 101       8.589   3.187   4.715  1.00 95.64           H
ATOM   1340 3HD2 LEU A 101       8.119   1.921   3.556  1.00 95.64           H
ATOM   1341  HN  LEU A 101       9.946   6.075   3.163  1.00 95.64           H
ATOM   1342  N   PRO A 102      12.630   6.291   4.966  1.00 95.70           N
ATOM   1343  CA  PRO A 102      13.822   6.774   5.667  1.00 95.70           C
ATOM   1344  C   PRO A 102      13.533   7.135   7.116  1.00 95.70           C
ATOM   1345  O   PRO A 102      14.327   6.832   8.005  1.00 95.70           O
ATOM   1346  HA  PRO A 102      14.574   5.987   5.715  1.00 95.70           H
ATOM   1347  CB  PRO A 102      14.251   7.997   4.853  1.00 95.70           C
ATOM   1348 1HB  PRO A 102      13.810   8.914   5.244  1.00 95.70           H
ATOM   1349 2HB  PRO A 102      15.332   8.131   4.870  1.00 95.70           H
ATOM   1350  CG  PRO A 102      13.745   7.681   3.450  1.00 95.70           C
ATOM   1351 1HG  PRO A 102      13.654   8.581   2.841  1.00 95.70           H
ATOM   1352 2HG  PRO A 102      14.422   7.015   2.916  1.00 95.70           H
ATOM   1353  CD  PRO A 102      12.396   7.032   3.714  1.00 95.70           C
ATOM   1354 1HD  PRO A 102      11.605   7.774   3.830  1.00 95.70           H
ATOM   1355 2HD  PRO A 102      12.095   6.376   2.897  1.00 95.70           H
ATOM   1356  N   PHE A 103      12.392   7.778   7.316  1.00 95.04           N
ATOM   1357  CA  PHE A 103      12.015   8.239   8.641  1.00 95.04           C
ATOM   1358  C   PHE A 103      11.718   7.059   9.568  1.00 95.04           C
ATOM   1359  O   PHE A 103      12.080   7.081  10.743  1.00 95.04           O
ATOM   1360  HA  PHE A 103      12.857   8.807   9.037  1.00 95.04           H
ATOM   1361  CB  PHE A 103      10.746   9.077   8.479  1.00 95.04           C
ATOM   1362 1HB  PHE A 103       9.993   8.482   7.962  1.00 95.04           H
ATOM   1363 2HB  PHE A 103      10.347   9.309   9.466  1.00 95.04           H
ATOM   1364  CG  PHE A 103      10.957  10.384   7.711  1.00 95.04           C
ATOM   1365  CD1 PHE A 103      11.295  11.519   8.380  1.00 95.04           C
ATOM   1366  HD1 PHE A 103      11.415  11.498   9.463  1.00 95.04           H
ATOM   1367  CD2 PHE A 103      10.807  10.410   6.359  1.00 95.04           C
ATOM   1368  HD2 PHE A 103      10.536   9.501   5.823  1.00 95.04           H
ATOM   1369  CE1 PHE A 103      11.491  12.731   7.667  1.00 95.04           C
ATOM   1370  HE1 PHE A 103      11.761  13.641   8.203  1.00 95.04           H
ATOM   1371  CE2 PHE A 103      11.002  11.623   5.647  1.00 95.04           C
ATOM   1372  HE2 PHE A 103      10.882  11.644   4.564  1.00 95.04           H
ATOM   1373  CZ  PHE A 103      11.340  12.758   6.316  1.00 95.04           C
ATOM   1374  HZ  PHE A 103      11.491  13.688   5.768  1.00 95.04           H
ATOM   1375  HN  PHE A 103      11.732   7.984   6.593  1.00 95.04           H
ATOM   1376  N   TRP A 104      11.060   6.056   9.004  1.00 93.28           N
ATOM   1377  CA  TRP A 104      10.733   4.858   9.759  1.00 93.28           C
ATOM   1378  C   TRP A 104      12.044   4.173  10.151  1.00 93.28           C
ATOM   1379  O   TRP A 104      12.151   3.604  11.237  1.00 93.28           O
ATOM   1380  HA  TRP A 104      10.190   5.165  10.653  1.00 93.28           H
ATOM   1381  CB  TRP A 104       9.798   3.946   8.961  1.00 93.28           C
ATOM   1382 1HB  TRP A 104      10.139   3.909   7.927  1.00 93.28           H
ATOM   1383 2HB  TRP A 104       9.871   2.933   9.357  1.00 93.28           H
ATOM   1384  CG  TRP A 104       8.332   4.384   8.985  1.00 93.28           C
ATOM   1385  CD1 TRP A 104       7.557   4.727   7.947  1.00 93.28           C
ATOM   1386  HD1 TRP A 104       7.890   4.737   6.909  1.00 93.28           H
ATOM   1387  CD2 TRP A 104       7.492   4.512  10.151  1.00 93.28           C
ATOM   1388  NE1 TRP A 104       6.284   5.066   8.357  1.00 93.28           N
ATOM   1389  HE1 TRP A 104       5.529   5.355   7.768  1.00 93.28           H
ATOM   1390  CE2 TRP A 104       6.243   4.931   9.740  1.00 93.28           C
ATOM   1391  CE3 TRP A 104       7.778   4.282  11.508  1.00 93.28           C
ATOM   1392  HE3 TRP A 104       8.756   3.950  11.858  1.00 93.28           H
ATOM   1393  CZ2 TRP A 104       5.181   5.156  10.624  1.00 93.28           C
ATOM   1394  HZ2 TRP A 104       4.203   5.487  10.274  1.00 93.28           H
ATOM   1395  CZ3 TRP A 104       6.706   4.511  12.379  1.00 93.28           C
ATOM   1396  HZ3 TRP A 104       6.874   4.348  13.443  1.00 93.28           H
ATOM   1397  CH2 TRP A 104       5.443   4.933  11.981  1.00 93.28           C
ATOM   1398  HH2 TRP A 104       4.659   5.090  12.723  1.00 93.28           H
ATOM   1399  HN  TRP A 104      10.754   6.053   8.053  1.00 93.28           H
ATOM   1400  N   ALA A 105      13.009   4.251   9.247  1.00 94.79           N
ATOM   1401  CA  ALA A 105      14.290   3.601   9.462  1.00 94.79           C
ATOM   1402  C   ALA A 105      14.969   4.213  10.689  1.00 94.79           C
ATOM   1403  O   ALA A 105      15.469   3.492  11.551  1.00 94.79           O
ATOM   1404  HA  ALA A 105      14.099   2.545   9.652  1.00 94.79           H
ATOM   1405  CB  ALA A 105      15.145   3.726   8.199  1.00 94.79           C
ATOM   1406 1HB  ALA A 105      14.632   3.250   7.364  1.00 94.79           H
ATOM   1407 2HB  ALA A 105      15.306   4.781   7.973  1.00 94.79           H
ATOM   1408 3HB  ALA A 105      16.106   3.238   8.361  1.00 94.79           H
ATOM   1409  HN  ALA A 105      12.926   4.747   8.382  1.00 94.79           H
ATOM   1410  N   ILE A 106      14.965   5.538  10.728  1.00 94.24           N
ATOM   1411  CA  ILE A 106      15.600   6.256  11.820  1.00 94.24           C
ATOM   1412  C   ILE A 106      14.869   5.941  13.126  1.00 94.24           C
ATOM   1413  O   ILE A 106      15.501   5.704  14.154  1.00 94.24           O
ATOM   1414  HA  ILE A 106      16.624   5.889  11.900  1.00 94.24           H
ATOM   1415  CB  ILE A 106      15.679   7.751  11.503  1.00 94.24           C
ATOM   1416  HB  ILE A 106      14.699   8.078  11.156  1.00 94.24           H
ATOM   1417  CG1 ILE A 106      16.673   8.020  10.372  1.00 94.24           C
ATOM   1418 1HG1 ILE A 106      17.692   7.917  10.746  1.00 94.24           H
ATOM   1419 2HG1 ILE A 106      16.545   7.276   9.586  1.00 94.24           H
ATOM   1420  CG2 ILE A 106      16.007   8.560  12.759  1.00 94.24           C
ATOM   1421 1HG2 ILE A 106      15.230   8.402  13.507  1.00 94.24           H
ATOM   1422 2HG2 ILE A 106      16.968   8.237  13.160  1.00 94.24           H
ATOM   1423 3HG2 ILE A 106      16.057   9.619  12.506  1.00 94.24           H
ATOM   1424  CD1 ILE A 106      16.477   9.422   9.792  1.00 94.24           C
ATOM   1425 1HD1 ILE A 106      15.465   9.514   9.397  1.00 94.24           H
ATOM   1426 2HD1 ILE A 106      16.630  10.164  10.576  1.00 94.24           H
ATOM   1427 3HD1 ILE A 106      17.196   9.588   8.990  1.00 94.24           H
ATOM   1428  HN  ILE A 106      14.538   6.116  10.033  1.00 94.24           H
ATOM   1429  N   ALA A 107      13.546   5.950  13.043  1.00 93.10           N
ATOM   1430  CA  ALA A 107      12.721   5.765  14.225  1.00 93.10           C
ATOM   1431  C   ALA A 107      12.964   4.367  14.797  1.00 93.10           C
ATOM   1432  O   ALA A 107      12.925   4.173  16.011  1.00 93.10           O
ATOM   1433  HA  ALA A 107      13.026   6.508  14.962  1.00 93.10           H
ATOM   1434  CB  ALA A 107      11.253   6.001  13.865  1.00 93.10           C
ATOM   1435 1HB  ALA A 107      11.130   7.018  13.491  1.00 93.10           H
ATOM   1436 2HB  ALA A 107      10.949   5.292  13.095  1.00 93.10           H
ATOM   1437 3HB  ALA A 107      10.635   5.862  14.751  1.00 93.10           H
ATOM   1438  HN  ALA A 107      13.040   6.080  12.190  1.00 93.10           H
ATOM   1439  N   ALA A 108      13.208   3.427  13.895  1.00 92.69           N
ATOM   1440  CA  ALA A 108      13.420   2.046  14.292  1.00 92.69           C
ATOM   1441  C   ALA A 108      14.823   1.900  14.886  1.00 92.69           C
ATOM   1442  O   ALA A 108      15.035   1.101  15.797  1.00 92.69           O
ATOM   1443  HA  ALA A 108      12.684   1.804  15.058  1.00 92.69           H
ATOM   1444  CB  ALA A 108      13.199   1.129  13.087  1.00 92.69           C
ATOM   1445 1HB  ALA A 108      12.179   1.249  12.722  1.00 92.69           H
ATOM   1446 2HB  ALA A 108      13.902   1.391  12.297  1.00 92.69           H
ATOM   1447 3HB  ALA A 108      13.358   0.092  13.386  1.00 92.69           H
ATOM   1448  HN  ALA A 108      13.263   3.597  12.911  1.00 92.69           H
ATOM   1449  N   ALA A 109      15.744   2.684  14.346  1.00 92.06           N
ATOM   1450  CA  ALA A 109      17.143   2.562  14.719  1.00 92.06           C
ATOM   1451  C   ALA A 109      17.326   3.043  16.160  1.00 92.06           C
ATOM   1452  O   ALA A 109      18.169   2.523  16.889  1.00 92.06           O
ATOM   1453  HA  ALA A 109      17.412   1.507  14.660  1.00 92.06           H
ATOM   1454  CB  ALA A 109      18.006   3.346  13.729  1.00 92.06           C
ATOM   1455 1HB  ALA A 109      17.862   2.946  12.725  1.00 92.06           H
ATOM   1456 2HB  ALA A 109      17.716   4.397  13.747  1.00 92.06           H
ATOM   1457 3HB  ALA A 109      19.056   3.254  14.009  1.00 92.06           H
ATOM   1458  HN  ALA A 109      15.548   3.391  13.666  1.00 92.06           H
ATOM   1459  N   ASP A 110      16.522   4.030  16.527  1.00 88.16           N
ATOM   1460  CA  ASP A 110      16.667   4.671  17.823  1.00 88.16           C
ATOM   1461  C   ASP A 110      15.285   5.058  18.353  1.00 88.16           C
ATOM   1462  O   ASP A 110      14.610   4.249  18.987  1.00 88.16           O
ATOM   1463  HA  ASP A 110      17.163   3.933  18.453  1.00 88.16           H
ATOM   1464  CB  ASP A 110      17.507   5.945  17.716  1.00 88.16           C
ATOM   1465 1HB  ASP A 110      18.479   5.709  17.283  1.00 88.16           H
ATOM   1466 2HB  ASP A 110      17.020   6.650  17.042  1.00 88.16           H
ATOM   1467  CG  ASP A 110      17.698   6.592  19.089  1.00 88.16           C
ATOM   1468  OD1 ASP A 110      17.342   5.926  20.085  1.00 88.16           O
ATOM   1469  OD2 ASP A 110      18.196   7.739  19.112  1.00 88.16           O
ATOM   1470  HN  ASP A 110      15.784   4.391  15.957  1.00 88.16           H
ATOM   1471  N   GLN A 111      14.905   6.296  18.074  1.00 88.97           N
ATOM   1472  CA  GLN A 111      13.608   6.795  18.499  1.00 88.97           C
ATOM   1473  C   GLN A 111      13.107   7.867  17.529  1.00 88.97           C
ATOM   1474  O   GLN A 111      13.845   8.306  16.648  1.00 88.97           O
ATOM   1475  HA  GLN A 111      12.943   5.932  18.473  1.00 88.97           H
ATOM   1476  CB  GLN A 111      13.672   7.337  19.929  1.00 88.97           C
ATOM   1477 1HB  GLN A 111      12.681   7.666  20.241  1.00 88.97           H
ATOM   1478 2HB  GLN A 111      13.973   6.541  20.610  1.00 88.97           H
ATOM   1479  CG  GLN A 111      14.658   8.503  20.031  1.00 88.97           C
ATOM   1480 1HG  GLN A 111      15.652   8.170  19.732  1.00 88.97           H
ATOM   1481 2HG  GLN A 111      14.365   9.293  19.339  1.00 88.97           H
ATOM   1482  CD  GLN A 111      14.706   9.057  21.456  1.00 88.97           C
ATOM   1483  OE1 GLN A 111      13.694   9.246  22.111  1.00 88.97           O
ATOM   1484  NE2 GLN A 111      15.935   9.306  21.898  1.00 88.97           N
ATOM   1485 1HE2 GLN A 111      16.724   9.129  21.309  1.00 88.97           H
ATOM   1486 2HE2 GLN A 111      16.071   9.671  22.819  1.00 88.97           H
ATOM   1487  HN  GLN A 111      15.465   6.952  17.567  1.00 88.97           H
ATOM   1488  N   TRP A 112      11.856   8.257  17.723  1.00 91.66           N
ATOM   1489  CA  TRP A 112      11.246   9.266  16.873  1.00 91.66           C
ATOM   1490  C   TRP A 112      11.840  10.624  17.252  1.00 91.66           C
ATOM   1491  O   TRP A 112      11.507  11.181  18.297  1.00 91.66           O
ATOM   1492  HA  TRP A 112      11.495   9.026  15.840  1.00 91.66           H
ATOM   1493  CB  TRP A 112       9.721   9.228  16.985  1.00 91.66           C
ATOM   1494 1HB  TRP A 112       9.382   8.202  16.838  1.00 91.66           H
ATOM   1495 2HB  TRP A 112       9.433   9.517  17.996  1.00 91.66           H
ATOM   1496  CG  TRP A 112       9.001  10.136  15.986  1.00 91.66           C
ATOM   1497  CD1 TRP A 112       8.567  11.389  16.175  1.00 91.66           C
ATOM   1498  HD1 TRP A 112       8.678  11.943  17.107  1.00 91.66           H
ATOM   1499  CD2 TRP A 112       8.647   9.807  14.626  1.00 91.66           C
ATOM   1500  NE1 TRP A 112       7.961  11.891  15.041  1.00 91.66           N
ATOM   1501  HE1 TRP A 112       7.560  12.801  14.937  1.00 91.66           H
ATOM   1502  CE2 TRP A 112       8.011  10.898  14.069  1.00 91.66           C
ATOM   1503  CE3 TRP A 112       8.857   8.627  13.891  1.00 91.66           C
ATOM   1504  HE3 TRP A 112       9.356   7.753  14.308  1.00 91.66           H
ATOM   1505  CZ2 TRP A 112       7.534  10.918  12.753  1.00 91.66           C
ATOM   1506  HZ2 TRP A 112       7.035  11.792  12.336  1.00 91.66           H
ATOM   1507  CZ3 TRP A 112       8.373   8.663  12.578  1.00 91.66           C
ATOM   1508  HZ3 TRP A 112       8.510   7.773  11.963  1.00 91.66           H
ATOM   1509  CH2 TRP A 112       7.731   9.753  12.002  1.00 91.66           C
ATOM   1510  HH2 TRP A 112       7.383   9.701  10.970  1.00 91.66           H
ATOM   1511  HN  TRP A 112      11.263   7.897  18.443  1.00 91.66           H
ATOM   1512  N   LYS A 113      12.708  11.118  16.382  1.00 91.94           N
ATOM   1513  CA  LYS A 113      13.442  12.339  16.668  1.00 91.94           C
ATOM   1514  C   LYS A 113      12.723  13.525  16.023  1.00 91.94           C
ATOM   1515  O   LYS A 113      13.192  14.659  16.105  1.00 91.94           O
ATOM   1516  HA  LYS A 113      13.436  12.478  17.749  1.00 91.94           H
ATOM   1517  CB  LYS A 113      14.904  12.199  16.238  1.00 91.94           C
ATOM   1518 1HB  LYS A 113      14.953  11.944  15.180  1.00 91.94           H
ATOM   1519 2HB  LYS A 113      15.416  13.153  16.360  1.00 91.94           H
ATOM   1520  CG  LYS A 113      15.616  11.123  17.061  1.00 91.94           C
ATOM   1521 1HG  LYS A 113      15.601  11.397  18.115  1.00 91.94           H
ATOM   1522 2HG  LYS A 113      15.082  10.177  16.970  1.00 91.94           H
ATOM   1523  CD  LYS A 113      17.063  10.945  16.595  1.00 91.94           C
ATOM   1524 1HD  LYS A 113      17.079  10.705  15.531  1.00 91.94           H
ATOM   1525 2HD  LYS A 113      17.606  11.881  16.718  1.00 91.94           H
ATOM   1526  CE  LYS A 113      17.760   9.835  17.384  1.00 91.94           C
ATOM   1527 1HE  LYS A 113      17.766  10.084  18.445  1.00 91.94           H
ATOM   1528 2HE  LYS A 113      17.206   8.902  17.279  1.00 91.94           H
ATOM   1529  NZ  LYS A 113      19.148   9.651  16.904  1.00 91.94           N
ATOM   1530 1HZ  LYS A 113      19.585   8.892  17.415  1.00 91.94           H
ATOM   1531 2HZ  LYS A 113      19.137   9.430  15.914  1.00 91.94           H
ATOM   1532 3HZ  LYS A 113      19.673  10.505  17.053  1.00 91.94           H
ATOM   1533  HN  LYS A 113      12.912  10.700  15.497  1.00 91.94           H
ATOM   1534  N   PHE A 114      11.596  13.223  15.396  1.00 93.77           N
ATOM   1535  CA  PHE A 114      10.920  14.199  14.559  1.00 93.77           C
ATOM   1536  C   PHE A 114       9.692  14.773  15.268  1.00 93.77           C
ATOM   1537  O   PHE A 114       9.260  14.247  16.293  1.00 93.77           O
ATOM   1538  HA  PHE A 114      11.630  15.001  14.359  1.00 93.77           H
ATOM   1539  CB  PHE A 114      10.467  13.467  13.294  1.00 93.77           C
ATOM   1540 1HB  PHE A 114       9.660  12.781  13.552  1.00 93.77           H
ATOM   1541 2HB  PHE A 114      10.056  14.194  12.593  1.00 93.77           H
ATOM   1542  CG  PHE A 114      11.580  12.682  12.597  1.00 93.77           C
ATOM   1543  CD1 PHE A 114      12.512  13.338  11.854  1.00 93.77           C
ATOM   1544  HD1 PHE A 114      12.466  14.422  11.755  1.00 93.77           H
ATOM   1545  CD2 PHE A 114      11.638  11.329  12.720  1.00 93.77           C
ATOM   1546  HD2 PHE A 114      10.892  10.804  13.316  1.00 93.77           H
ATOM   1547  CE1 PHE A 114      13.545  12.609  11.207  1.00 93.77           C
ATOM   1548  HE1 PHE A 114      14.292  13.135  10.612  1.00 93.77           H
ATOM   1549  CE2 PHE A 114      12.672  10.601  12.074  1.00 93.77           C
ATOM   1550  HE2 PHE A 114      12.718   9.516  12.173  1.00 93.77           H
ATOM   1551  CZ  PHE A 114      13.603  11.256  11.331  1.00 93.77           C
ATOM   1552  HZ  PHE A 114      14.397  10.697  10.835  1.00 93.77           H
ATOM   1553  HN  PHE A 114      11.146  12.331  15.452  1.00 93.77           H
ATOM   1554  N   GLN A 115       9.164  15.845  14.696  1.00 94.10           N
ATOM   1555  CA  GLN A 115       8.015  16.516  15.279  1.00 94.10           C
ATOM   1556  C   GLN A 115       6.739  15.719  15.005  1.00 94.10           C
ATOM   1557  O   GLN A 115       6.733  14.818  14.167  1.00 94.10           O
ATOM   1558  HA  GLN A 115       8.210  16.545  16.351  1.00 94.10           H
ATOM   1559  CB  GLN A 115       7.891  17.948  14.753  1.00 94.10           C
ATOM   1560 1HB  GLN A 115       7.895  17.940  13.663  1.00 94.10           H
ATOM   1561 2HB  GLN A 115       6.937  18.372  15.065  1.00 94.10           H
ATOM   1562  CG  GLN A 115       9.037  18.822  15.267  1.00 94.10           C
ATOM   1563 1HG  GLN A 115       9.274  18.549  16.295  1.00 94.10           H
ATOM   1564 2HG  GLN A 115       9.933  18.639  14.674  1.00 94.10           H
ATOM   1565  CD  GLN A 115       8.668  20.305  15.199  1.00 94.10           C
ATOM   1566  OE1 GLN A 115       7.689  20.700  14.587  1.00 94.10           O
ATOM   1567  NE2 GLN A 115       9.503  21.101  15.859  1.00 94.10           N
ATOM   1568 1HE2 GLN A 115      10.289  20.713  16.341  1.00 94.10           H
ATOM   1569 2HE2 GLN A 115       9.347  22.089  15.874  1.00 94.10           H
ATOM   1570  HN  GLN A 115       9.508  16.254  13.850  1.00 94.10           H
ATOM   1571  N   THR A 116       5.687  16.079  15.727  1.00 94.37           N
ATOM   1572  CA  THR A 116       4.426  15.365  15.619  1.00 94.37           C
ATOM   1573  C   THR A 116       3.889  15.445  14.189  1.00 94.37           C
ATOM   1574  O   THR A 116       3.303  14.486  13.688  1.00 94.37           O
ATOM   1575  HA  THR A 116       4.607  14.312  15.835  1.00 94.37           H
ATOM   1576  CB  THR A 116       3.466  15.943  16.662  1.00 94.37           C
ATOM   1577  HB  THR A 116       3.122  16.934  16.367  1.00 94.37           H
ATOM   1578  OG1 THR A 116       4.202  15.885  17.881  1.00 94.37           O
ATOM   1579  HG1 THR A 116       3.778  16.478  18.565  1.00 94.37           H
ATOM   1580  CG2 THR A 116       2.259  15.036  16.911  1.00 94.37           C
ATOM   1581 1HG2 THR A 116       2.602  14.066  17.271  1.00 94.37           H
ATOM   1582 2HG2 THR A 116       1.705  14.904  15.982  1.00 94.37           H
ATOM   1583 3HG2 THR A 116       1.611  15.493  17.659  1.00 94.37           H
ATOM   1584  HN  THR A 116       5.688  16.841  16.374  1.00 94.37           H
ATOM   1585  N   PHE A 117       4.108  16.596  13.571  1.00 95.51           N
ATOM   1586  CA  PHE A 117       3.646  16.816  12.211  1.00 95.51           C
ATOM   1587  C   PHE A 117       4.141  15.708  11.279  1.00 95.51           C
ATOM   1588  O   PHE A 117       3.367  15.157  10.498  1.00 95.51           O
ATOM   1589  HA  PHE A 117       2.556  16.808  12.235  1.00 95.51           H
ATOM   1590  CB  PHE A 117       4.230  18.153  11.751  1.00 95.51           C
ATOM   1591 1HB  PHE A 117       3.838  18.947  12.387  1.00 95.51           H
ATOM   1592 2HB  PHE A 117       5.310  18.134  11.893  1.00 95.51           H
ATOM   1593  CG  PHE A 117       3.928  18.494  10.290  1.00 95.51           C
ATOM   1594  CD1 PHE A 117       4.902  18.370   9.348  1.00 95.51           C
ATOM   1595  HD1 PHE A 117       5.896  18.028   9.634  1.00 95.51           H
ATOM   1596  CD2 PHE A 117       2.687  18.920   9.933  1.00 95.51           C
ATOM   1597  HD2 PHE A 117       1.907  19.020  10.688  1.00 95.51           H
ATOM   1598  CE1 PHE A 117       4.622  18.686   7.993  1.00 95.51           C
ATOM   1599  HE1 PHE A 117       5.402  18.587   7.238  1.00 95.51           H
ATOM   1600  CE2 PHE A 117       2.408  19.236   8.578  1.00 95.51           C
ATOM   1601  HE2 PHE A 117       1.413  19.578   8.292  1.00 95.51           H
ATOM   1602  CZ  PHE A 117       3.381  19.113   7.636  1.00 95.51           C
ATOM   1603  HZ  PHE A 117       3.166  19.355   6.595  1.00 95.51           H
ATOM   1604  HN  PHE A 117       4.590  17.369  13.984  1.00 95.51           H
ATOM   1605  N   MET A 118       5.429  15.416  11.391  1.00 95.03           N
ATOM   1606  CA  MET A 118       6.042  14.404  10.548  1.00 95.03           C
ATOM   1607  C   MET A 118       5.435  13.025  10.816  1.00 95.03           C
ATOM   1608  O   MET A 118       5.291  12.218   9.899  1.00 95.03           O
ATOM   1609  HA  MET A 118       5.831  14.709   9.523  1.00 95.03           H
ATOM   1610  CB  MET A 118       7.548  14.360  10.817  1.00 95.03           C
ATOM   1611 1HB  MET A 118       7.949  15.374  10.826  1.00 95.03           H
ATOM   1612 2HB  MET A 118       7.733  13.935  11.803  1.00 95.03           H
ATOM   1613  CG  MET A 118       8.271  13.530   9.754  1.00 95.03           C
ATOM   1614 1HG  MET A 118       9.338  13.494   9.972  1.00 95.03           H
ATOM   1615 2HG  MET A 118       7.907  12.503   9.773  1.00 95.03           H
ATOM   1616  SD  MET A 118       8.002  14.240   8.138  1.00 95.03           S
ATOM   1617  CE  MET A 118       8.976  15.728   8.288  1.00 95.03           C
ATOM   1618 1HE  MET A 118       8.590  16.334   9.108  1.00 95.03           H
ATOM   1619 2HE  MET A 118      10.015  15.464   8.489  1.00 95.03           H
ATOM   1620 3HE  MET A 118       8.919  16.295   7.359  1.00 95.03           H
ATOM   1621  HN  MET A 118       6.047  15.856  12.042  1.00 95.03           H
ATOM   1622  N   CYS A 119       5.096  12.798  12.076  1.00 93.73           N
ATOM   1623  CA  CYS A 119       4.510  11.530  12.476  1.00 93.73           C
ATOM   1624  C   CYS A 119       3.178  11.363  11.742  1.00 93.73           C
ATOM   1625  O   CYS A 119       2.901  10.301  11.187  1.00 93.73           O
ATOM   1626  HA  CYS A 119       5.215  10.753  12.182  1.00 93.73           H
ATOM   1627  CB  CYS A 119       4.340  11.440  13.994  1.00 93.73           C
ATOM   1628 1HB  CYS A 119       5.316  11.444  14.479  1.00 93.73           H
ATOM   1629 2HB  CYS A 119       3.798  12.312  14.360  1.00 93.73           H
ATOM   1630  SG  CYS A 119       3.432   9.913  14.432  1.00 93.73           S
ATOM   1631  HN  CYS A 119       5.214  13.461  12.815  1.00 93.73           H
ATOM   1632  N   LYS A 120       2.390  12.428  11.762  1.00 94.82           N
ATOM   1633  CA  LYS A 120       1.094  12.411  11.106  1.00 94.82           C
ATOM   1634  C   LYS A 120       1.280  12.071   9.626  1.00 94.82           C
ATOM   1635  O   LYS A 120       0.648  11.148   9.114  1.00 94.82           O
ATOM   1636  HA  LYS A 120       0.503  11.622  11.570  1.00 94.82           H
ATOM   1637  CB  LYS A 120       0.355  13.730  11.345  1.00 94.82           C
ATOM   1638 1HB  LYS A 120       1.004  14.567  11.087  1.00 94.82           H
ATOM   1639 2HB  LYS A 120      -0.514  13.788  10.691  1.00 94.82           H
ATOM   1640  CG  LYS A 120      -0.088  13.853  12.805  1.00 94.82           C
ATOM   1641 1HG  LYS A 120      -0.761  13.032  13.054  1.00 94.82           H
ATOM   1642 2HG  LYS A 120       0.779  13.766  13.460  1.00 94.82           H
ATOM   1643  CD  LYS A 120      -0.790  15.189  13.054  1.00 94.82           C
ATOM   1644 1HD  LYS A 120      -0.093  16.009  12.880  1.00 94.82           H
ATOM   1645 2HD  LYS A 120      -1.609  15.312  12.344  1.00 94.82           H
ATOM   1646  CE  LYS A 120      -1.331  15.267  14.483  1.00 94.82           C
ATOM   1647 1HE  LYS A 120      -1.298  14.280  14.944  1.00 94.82           H
ATOM   1648 2HE  LYS A 120      -0.698  15.920  15.082  1.00 94.82           H
ATOM   1649  NZ  LYS A 120      -2.721  15.775  14.484  1.00 94.82           N
ATOM   1650 1HZ  LYS A 120      -3.067  15.809  15.437  1.00 94.82           H
ATOM   1651 2HZ  LYS A 120      -2.741  16.706  14.083  1.00 94.82           H
ATOM   1652 3HZ  LYS A 120      -3.307  15.157  13.934  1.00 94.82           H
ATOM   1653  HN  LYS A 120       2.624  13.288  12.214  1.00 94.82           H
ATOM   1654  N   VAL A 121       2.149  12.834   8.981  1.00 94.70           N
ATOM   1655  CA  VAL A 121       2.336  12.707   7.545  1.00 94.70           C
ATOM   1656  C   VAL A 121       2.774  11.279   7.217  1.00 94.70           C
ATOM   1657  O   VAL A 121       2.227  10.650   6.313  1.00 94.70           O
ATOM   1658  HA  VAL A 121       1.373  12.897   7.070  1.00 94.70           H
ATOM   1659  CB  VAL A 121       3.325  13.765   7.051  1.00 94.70           C
ATOM   1660  HB  VAL A 121       4.222  13.698   7.666  1.00 94.70           H
ATOM   1661  CG1 VAL A 121       3.729  13.500   5.599  1.00 94.70           C
ATOM   1662 1HG1 VAL A 121       4.200  12.520   5.526  1.00 94.70           H
ATOM   1663 2HG1 VAL A 121       2.844  13.526   4.964  1.00 94.70           H
ATOM   1664 3HG1 VAL A 121       4.433  14.267   5.273  1.00 94.70           H
ATOM   1665  CG2 VAL A 121       2.748  15.173   7.212  1.00 94.70           C
ATOM   1666 1HG2 VAL A 121       1.828  15.257   6.633  1.00 94.70           H
ATOM   1667 2HG2 VAL A 121       2.534  15.359   8.264  1.00 94.70           H
ATOM   1668 3HG2 VAL A 121       3.472  15.905   6.853  1.00 94.70           H
ATOM   1669  HN  VAL A 121       2.719  13.528   9.421  1.00 94.70           H
ATOM   1670  N   VAL A 122       3.758  10.808   7.969  1.00 93.43           N
ATOM   1671  CA  VAL A 122       4.420   9.557   7.639  1.00 93.43           C
ATOM   1672  C   VAL A 122       3.414   8.409   7.746  1.00 93.43           C
ATOM   1673  O   VAL A 122       3.396   7.514   6.903  1.00 93.43           O
ATOM   1674  HA  VAL A 122       4.762   9.628   6.607  1.00 93.43           H
ATOM   1675  CB  VAL A 122       5.646   9.362   8.533  1.00 93.43           C
ATOM   1676  HB  VAL A 122       5.355   9.594   9.557  1.00 93.43           H
ATOM   1677  CG1 VAL A 122       6.124   7.909   8.499  1.00 93.43           C
ATOM   1678 1HG1 VAL A 122       5.327   7.256   8.852  1.00 93.43           H
ATOM   1679 2HG1 VAL A 122       6.390   7.638   7.477  1.00 93.43           H
ATOM   1680 3HG1 VAL A 122       6.997   7.798   9.142  1.00 93.43           H
ATOM   1681  CG2 VAL A 122       6.772  10.319   8.136  1.00 93.43           C
ATOM   1682 1HG2 VAL A 122       7.060  10.132   7.102  1.00 93.43           H
ATOM   1683 2HG2 VAL A 122       6.426  11.348   8.236  1.00 93.43           H
ATOM   1684 3HG2 VAL A 122       7.631  10.159   8.787  1.00 93.43           H
ATOM   1685  HN  VAL A 122       4.103  11.265   8.789  1.00 93.43           H
ATOM   1686  N   ASN A 123       2.600   8.473   8.790  1.00 92.37           N
ATOM   1687  CA  ASN A 123       1.598   7.447   9.021  1.00 92.37           C
ATOM   1688  C   ASN A 123       0.556   7.496   7.902  1.00 92.37           C
ATOM   1689  O   ASN A 123       0.130   6.456   7.400  1.00 92.37           O
ATOM   1690  HA  ASN A 123       2.149   6.507   9.038  1.00 92.37           H
ATOM   1691  CB  ASN A 123       0.874   7.674  10.350  1.00 92.37           C
ATOM   1692 1HB  ASN A 123       0.785   8.744  10.542  1.00 92.37           H
ATOM   1693 2HB  ASN A 123      -0.139   7.277  10.289  1.00 92.37           H
ATOM   1694  CG  ASN A 123       1.622   7.003  11.504  1.00 92.37           C
ATOM   1695  OD1 ASN A 123       2.390   6.073  11.322  1.00 92.37           O
ATOM   1696  ND2 ASN A 123       1.356   7.526  12.698  1.00 92.37           N
ATOM   1697 1HD2 ASN A 123       0.716   8.290  12.778  1.00 92.37           H
ATOM   1698 2HD2 ASN A 123       1.797   7.155  13.515  1.00 92.37           H
ATOM   1699  HN  ASN A 123       2.618   9.208   9.468  1.00 92.37           H
ATOM   1700  N   SER A 124       0.176   8.713   7.542  1.00 93.31           N
ATOM   1701  CA  SER A 124      -0.915   8.910   6.604  1.00 93.31           C
ATOM   1702  C   SER A 124      -0.478   8.494   5.198  1.00 93.31           C
ATOM   1703  O   SER A 124      -1.267   7.934   4.439  1.00 93.31           O
ATOM   1704  HA  SER A 124      -1.721   8.267   6.959  1.00 93.31           H
ATOM   1705  CB  SER A 124      -1.387  10.365   6.605  1.00 93.31           C
ATOM   1706 1HB  SER A 124      -0.547  11.019   6.369  1.00 93.31           H
ATOM   1707 2HB  SER A 124      -2.130  10.506   5.820  1.00 93.31           H
ATOM   1708  OG  SER A 124      -1.945  10.745   7.860  1.00 93.31           O
ATOM   1709  HG  SER A 124      -1.221  11.056   8.476  1.00 93.31           H
ATOM   1710  HN  SER A 124       0.600   9.553   7.880  1.00 93.31           H
ATOM   1711  N   MET A 125       0.778   8.786   4.893  1.00 93.06           N
ATOM   1712  CA  MET A 125       1.278   8.619   3.539  1.00 93.06           C
ATOM   1713  C   MET A 125       1.206   7.153   3.105  1.00 93.06           C
ATOM   1714  O   MET A 125       0.893   6.858   1.952  1.00 93.06           O
ATOM   1715  HA  MET A 125       0.626   9.224   2.909  1.00 93.06           H
ATOM   1716  CB  MET A 125       2.728   9.102   3.467  1.00 93.06           C
ATOM   1717 1HB  MET A 125       3.265   8.788   4.362  1.00 93.06           H
ATOM   1718 2HB  MET A 125       3.228   8.637   2.617  1.00 93.06           H
ATOM   1719  CG  MET A 125       2.793  10.624   3.333  1.00 93.06           C
ATOM   1720 1HG  MET A 125       2.272  11.093   4.168  1.00 93.06           H
ATOM   1721 2HG  MET A 125       3.829  10.958   3.376  1.00 93.06           H
ATOM   1722  SD  MET A 125       2.053  11.134   1.791  1.00 93.06           S
ATOM   1723  CE  MET A 125       1.962  12.897   2.057  1.00 93.06           C
ATOM   1724 1HE  MET A 125       1.346  13.100   2.933  1.00 93.06           H
ATOM   1725 2HE  MET A 125       2.965  13.291   2.219  1.00 93.06           H
ATOM   1726 3HE  MET A 125       1.521  13.374   1.183  1.00 93.06           H
ATOM   1727  HN  MET A 125       1.448   9.129   5.551  1.00 93.06           H
ATOM   1728  N   TYR A 126       1.500   6.274   4.051  1.00 85.76           N
ATOM   1729  CA  TYR A 126       1.442   4.846   3.790  1.00 85.76           C
ATOM   1730  C   TYR A 126       0.023   4.414   3.414  1.00 85.76           C
ATOM   1731  O   TYR A 126      -0.170   3.672   2.453  1.00 85.76           O
ATOM   1732  HA  TYR A 126       2.112   4.629   2.957  1.00 85.76           H
ATOM   1733  CB  TYR A 126       1.841   4.161   5.098  1.00 85.76           C
ATOM   1734 1HB  TYR A 126       2.905   4.322   5.271  1.00 85.76           H
ATOM   1735 2HB  TYR A 126       1.309   4.636   5.922  1.00 85.76           H
ATOM   1736  CG  TYR A 126       1.557   2.657   5.125  1.00 85.76           C
ATOM   1737  CD1 TYR A 126       0.745   2.127   6.106  1.00 85.76           C
ATOM   1738  HD1 TYR A 126       0.305   2.778   6.862  1.00 85.76           H
ATOM   1739  CD2 TYR A 126       2.114   1.833   4.169  1.00 85.76           C
ATOM   1740  HD2 TYR A 126       2.756   2.252   3.394  1.00 85.76           H
ATOM   1741  CE1 TYR A 126       0.478   0.712   6.132  1.00 85.76           C
ATOM   1742  HE1 TYR A 126      -0.162   0.280   6.902  1.00 85.76           H
ATOM   1743  CE2 TYR A 126       1.847   0.418   4.195  1.00 85.76           C
ATOM   1744  HE2 TYR A 126       2.280  -0.245   3.446  1.00 85.76           H
ATOM   1745  CZ  TYR A 126       1.042  -0.073   5.175  1.00 85.76           C
ATOM   1746  OH  TYR A 126       0.789  -1.409   5.200  1.00 85.76           O
ATOM   1747  HH  TYR A 126       1.275  -1.862   4.452  1.00 85.76           H
ATOM   1748  HN  TYR A 126       1.773   6.522   4.980  1.00 85.76           H
ATOM   1749  N   LYS A 127      -0.934   4.897   4.194  1.00 86.83           N
ATOM   1750  CA  LYS A 127      -2.322   4.518   3.997  1.00 86.83           C
ATOM   1751  C   LYS A 127      -2.817   5.082   2.663  1.00 86.83           C
ATOM   1752  O   LYS A 127      -3.601   4.440   1.966  1.00 86.83           O
ATOM   1753  HA  LYS A 127      -2.360   3.429   3.946  1.00 86.83           H
ATOM   1754  CB  LYS A 127      -3.170   4.944   5.197  1.00 86.83           C
ATOM   1755 1HB  LYS A 127      -2.978   5.992   5.429  1.00 86.83           H
ATOM   1756 2HB  LYS A 127      -4.228   4.862   4.948  1.00 86.83           H
ATOM   1757  CG  LYS A 127      -2.860   4.081   6.422  1.00 86.83           C
ATOM   1758 1HG  LYS A 127      -1.790   4.108   6.629  1.00 86.83           H
ATOM   1759 2HG  LYS A 127      -3.364   4.490   7.297  1.00 86.83           H
ATOM   1760  CD  LYS A 127      -3.305   2.634   6.200  1.00 86.83           C
ATOM   1761 1HD  LYS A 127      -4.382   2.603   6.037  1.00 86.83           H
ATOM   1762 2HD  LYS A 127      -2.835   2.239   5.299  1.00 86.83           H
ATOM   1763  CE  LYS A 127      -2.939   1.758   7.399  1.00 86.83           C
ATOM   1764 1HE  LYS A 127      -1.892   1.910   7.662  1.00 86.83           H
ATOM   1765 2HE  LYS A 127      -3.531   2.051   8.266  1.00 86.83           H
ATOM   1766  NZ  LYS A 127      -3.176   0.330   7.089  1.00 86.83           N
ATOM   1767 1HZ  LYS A 127      -2.960  -0.233   7.904  1.00 86.83           H
ATOM   1768 2HZ  LYS A 127      -4.148   0.196   6.833  1.00 86.83           H
ATOM   1769 3HZ  LYS A 127      -2.582   0.049   6.317  1.00 86.83           H
ATOM   1770  HN  LYS A 127      -0.773   5.536   4.946  1.00 86.83           H
ATOM   1771  N   MET A 128      -2.338   6.276   2.349  1.00 91.45           N
ATOM   1772  CA  MET A 128      -2.709   6.927   1.104  1.00 91.45           C
ATOM   1773  C   MET A 128      -2.254   6.103  -0.102  1.00 91.45           C
ATOM   1774  O   MET A 128      -3.034   5.859  -1.022  1.00 91.45           O
ATOM   1775  HA  MET A 128      -3.797   6.991   1.119  1.00 91.45           H
ATOM   1776  CB  MET A 128      -2.070   8.316   1.043  1.00 91.45           C
ATOM   1777 1HB  MET A 128      -2.332   8.880   1.939  1.00 91.45           H
ATOM   1778 2HB  MET A 128      -0.984   8.221   1.034  1.00 91.45           H
ATOM   1779  CG  MET A 128      -2.532   9.079  -0.200  1.00 91.45           C
ATOM   1780 1HG  MET A 128      -2.246   8.532  -1.099  1.00 91.45           H
ATOM   1781 2HG  MET A 128      -3.619   9.157  -0.206  1.00 91.45           H
ATOM   1782  SD  MET A 128      -1.804  10.708  -0.222  1.00 91.45           S
ATOM   1783  CE  MET A 128      -2.818  11.517   1.004  1.00 91.45           C
ATOM   1784 1HE  MET A 128      -3.861  11.493   0.687  1.00 91.45           H
ATOM   1785 2HE  MET A 128      -2.716  11.000   1.958  1.00 91.45           H
ATOM   1786 3HE  MET A 128      -2.496  12.552   1.116  1.00 91.45           H
ATOM   1787  HN  MET A 128      -1.709   6.796   2.926  1.00 91.45           H
ATOM   1788  N   ASN A 129      -0.993   5.697  -0.060  1.00 89.66           N
ATOM   1789  CA  ASN A 129      -0.442   4.856  -1.109  1.00 89.66           C
ATOM   1790  C   ASN A 129      -1.282   3.583  -1.230  1.00 89.66           C
ATOM   1791  O   ASN A 129      -1.654   3.184  -2.333  1.00 89.66           O
ATOM   1792  HA  ASN A 129      -0.476   5.466  -2.012  1.00 89.66           H
ATOM   1793  CB  ASN A 129       0.996   4.445  -0.786  1.00 89.66           C
ATOM   1794 1HB  ASN A 129       1.662   5.296  -0.926  1.00 89.66           H
ATOM   1795 2HB  ASN A 129       1.068   4.152   0.261  1.00 89.66           H
ATOM   1796  CG  ASN A 129       1.447   3.286  -1.677  1.00 89.66           C
ATOM   1797  OD1 ASN A 129       1.233   2.122  -1.382  1.00 89.66           O
ATOM   1798  ND2 ASN A 129       2.083   3.668  -2.781  1.00 89.66           N
ATOM   1799 1HD2 ASN A 129       2.226   4.640  -2.965  1.00 89.66           H
ATOM   1800 2HD2 ASN A 129       2.417   2.982  -3.428  1.00 89.66           H
ATOM   1801  HN  ASN A 129      -0.354   5.933   0.672  1.00 89.66           H
ATOM   1802  N   PHE A 130      -1.557   2.982  -0.082  1.00 83.96           N
ATOM   1803  CA  PHE A 130      -2.175   1.667  -0.055  1.00 83.96           C
ATOM   1804  C   PHE A 130      -3.523   1.680  -0.778  1.00 83.96           C
ATOM   1805  O   PHE A 130      -3.771   0.850  -1.651  1.00 83.96           O
ATOM   1806  HA  PHE A 130      -1.498   0.981  -0.564  1.00 83.96           H
ATOM   1807  CB  PHE A 130      -2.401   1.310   1.415  1.00 83.96           C
ATOM   1808 1HB  PHE A 130      -1.448   1.359   1.942  1.00 83.96           H
ATOM   1809 2HB  PHE A 130      -3.053   2.059   1.864  1.00 83.96           H
ATOM   1810  CG  PHE A 130      -3.016  -0.075   1.631  1.00 83.96           C
ATOM   1811  CD1 PHE A 130      -4.252  -0.191   2.185  1.00 83.96           C
ATOM   1812  HD1 PHE A 130      -4.806   0.702   2.475  1.00 83.96           H
ATOM   1813  CD2 PHE A 130      -2.325  -1.189   1.270  1.00 83.96           C
ATOM   1814  HD2 PHE A 130      -1.334  -1.096   0.826  1.00 83.96           H
ATOM   1815  CE1 PHE A 130      -4.822  -1.476   2.386  1.00 83.96           C
ATOM   1816  HE1 PHE A 130      -5.813  -1.569   2.830  1.00 83.96           H
ATOM   1817  CE2 PHE A 130      -2.895  -2.474   1.470  1.00 83.96           C
ATOM   1818  HE2 PHE A 130      -2.341  -3.367   1.181  1.00 83.96           H
ATOM   1819  CZ  PHE A 130      -4.132  -2.591   2.024  1.00 83.96           C
ATOM   1820  HZ  PHE A 130      -4.569  -3.577   2.178  1.00 83.96           H
ATOM   1821  HN  PHE A 130      -1.364   3.377   0.816  1.00 83.96           H
ATOM   1822  N   TYR A 131      -4.359   2.632  -0.388  1.00 84.95           N
ATOM   1823  CA  TYR A 131      -5.695   2.731  -0.950  1.00 84.95           C
ATOM   1824  C   TYR A 131      -5.640   3.136  -2.425  1.00 84.95           C
ATOM   1825  O   TYR A 131      -6.355   2.573  -3.253  1.00 84.95           O
ATOM   1826  HA  TYR A 131      -6.168   1.753  -0.867  1.00 84.95           H
ATOM   1827  CB  TYR A 131      -6.405   3.830  -0.158  1.00 84.95           C
ATOM   1828 1HB  TYR A 131      -5.794   4.733  -0.180  1.00 84.95           H
ATOM   1829 2HB  TYR A 131      -7.346   4.071  -0.653  1.00 84.95           H
ATOM   1830  CG  TYR A 131      -6.692   3.461   1.299  1.00 84.95           C
ATOM   1831  CD1 TYR A 131      -7.164   2.203   1.612  1.00 84.95           C
ATOM   1832  HD1 TYR A 131      -7.333   1.472   0.821  1.00 84.95           H
ATOM   1833  CD2 TYR A 131      -6.478   4.387   2.300  1.00 84.95           C
ATOM   1834  HD2 TYR A 131      -6.105   5.381   2.053  1.00 84.95           H
ATOM   1835  CE1 TYR A 131      -7.434   1.855   2.983  1.00 84.95           C
ATOM   1836  HE1 TYR A 131      -7.807   0.865   3.244  1.00 84.95           H
ATOM   1837  CE2 TYR A 131      -6.748   4.039   3.671  1.00 84.95           C
ATOM   1838  HE2 TYR A 131      -6.583   4.761   4.472  1.00 84.95           H
ATOM   1839  CZ  TYR A 131      -7.212   2.791   3.945  1.00 84.95           C
ATOM   1840  OH  TYR A 131      -7.467   2.463   5.240  1.00 84.95           O
ATOM   1841  HH  TYR A 131      -7.381   3.272   5.821  1.00 84.95           H
ATOM   1842  HN  TYR A 131      -4.136   3.325   0.298  1.00 84.95           H
ATOM   1843  N   SER A 132      -4.786   4.108  -2.707  1.00 89.07           N
ATOM   1844  CA  SER A 132      -4.682   4.645  -4.054  1.00 89.07           C
ATOM   1845  C   SER A 132      -4.230   3.549  -5.021  1.00 89.07           C
ATOM   1846  O   SER A 132      -4.758   3.435  -6.126  1.00 89.07           O
ATOM   1847  HA  SER A 132      -5.686   4.988  -4.306  1.00 89.07           H
ATOM   1848  CB  SER A 132      -3.713   5.828  -4.102  1.00 89.07           C
ATOM   1849 1HB  SER A 132      -3.607   6.168  -5.132  1.00 89.07           H
ATOM   1850 2HB  SER A 132      -4.128   6.660  -3.532  1.00 89.07           H
ATOM   1851  OG  SER A 132      -2.431   5.489  -3.580  1.00 89.07           O
ATOM   1852  HG  SER A 132      -2.295   5.931  -2.693  1.00 89.07           H
ATOM   1853  HN  SER A 132      -4.174   4.527  -2.037  1.00 89.07           H
ATOM   1854  N   CYS A 133      -3.257   2.771  -4.570  1.00 83.26           N
ATOM   1855  CA  CYS A 133      -2.701   1.713  -5.396  1.00 83.26           C
ATOM   1856  C   CYS A 133      -3.818   0.717  -5.717  1.00 83.26           C
ATOM   1857  O   CYS A 133      -3.976   0.305  -6.865  1.00 83.26           O
ATOM   1858  HA  CYS A 133      -2.332   2.187  -6.305  1.00 83.26           H
ATOM   1859  CB  CYS A 133      -1.509   1.034  -4.719  1.00 83.26           C
ATOM   1860 1HB  CYS A 133      -1.727   0.865  -3.664  1.00 83.26           H
ATOM   1861 2HB  CYS A 133      -1.333   0.056  -5.169  1.00 83.26           H
ATOM   1862  SG  CYS A 133      -0.015   2.077  -4.889  1.00 83.26           S
ATOM   1863  HG  CYS A 133      -0.376   2.985  -3.987  1.00 83.26           H
ATOM   1864  HN  CYS A 133      -2.850   2.855  -3.660  1.00 83.26           H
ATOM   1865  N   VAL A 134      -4.565   0.360  -4.682  1.00 79.46           N
ATOM   1866  CA  VAL A 134      -5.636  -0.610  -4.831  1.00 79.46           C
ATOM   1867  C   VAL A 134      -6.610  -0.127  -5.908  1.00 79.46           C
ATOM   1868  O   VAL A 134      -6.977  -0.886  -6.803  1.00 79.46           O
ATOM   1869  HA  VAL A 134      -5.187  -1.548  -5.160  1.00 79.46           H
ATOM   1870  CB  VAL A 134      -6.312  -0.856  -3.481  1.00 79.46           C
ATOM   1871  HB  VAL A 134      -6.421   0.107  -2.981  1.00 79.46           H
ATOM   1872  CG1 VAL A 134      -7.709  -1.450  -3.667  1.00 79.46           C
ATOM   1873 1HG1 VAL A 134      -8.323  -0.760  -4.245  1.00 79.46           H
ATOM   1874 2HG1 VAL A 134      -7.632  -2.400  -4.197  1.00 79.46           H
ATOM   1875 3HG1 VAL A 134      -8.167  -1.615  -2.692  1.00 79.46           H
ATOM   1876  CG2 VAL A 134      -5.448  -1.752  -2.591  1.00 79.46           C
ATOM   1877 1HG2 VAL A 134      -5.293  -2.712  -3.083  1.00 79.46           H
ATOM   1878 2HG2 VAL A 134      -4.485  -1.272  -2.417  1.00 79.46           H
ATOM   1879 3HG2 VAL A 134      -5.952  -1.910  -1.637  1.00 79.46           H
ATOM   1880  HN  VAL A 134      -4.448   0.721  -3.757  1.00 79.46           H
ATOM   1881  N   LEU A 135      -7.000   1.133  -5.786  1.00 84.34           N
ATOM   1882  CA  LEU A 135      -8.021   1.688  -6.657  1.00 84.34           C
ATOM   1883  C   LEU A 135      -7.479   1.770  -8.085  1.00 84.34           C
ATOM   1884  O   LEU A 135      -8.212   1.540  -9.045  1.00 84.34           O
ATOM   1885  HA  LEU A 135      -8.867   1.001  -6.647  1.00 84.34           H
ATOM   1886  CB  LEU A 135      -8.520   3.028  -6.111  1.00 84.34           C
ATOM   1887 1HB  LEU A 135      -7.662   3.687  -5.980  1.00 84.34           H
ATOM   1888 2HB  LEU A 135      -9.163   3.487  -6.863  1.00 84.34           H
ATOM   1889  CG  LEU A 135      -9.290   2.970  -4.790  1.00 84.34           C
ATOM   1890  HG  LEU A 135      -8.721   2.356  -4.091  1.00 84.34           H
ATOM   1891  CD1 LEU A 135      -9.418   4.362  -4.168  1.00 84.34           C
ATOM   1892 1HD1 LEU A 135      -8.424   4.767  -3.977  1.00 84.34           H
ATOM   1893 2HD1 LEU A 135      -9.952   5.019  -4.855  1.00 84.34           H
ATOM   1894 3HD1 LEU A 135      -9.968   4.291  -3.230  1.00 84.34           H
ATOM   1895  CD2 LEU A 135     -10.651   2.298  -4.978  1.00 84.34           C
ATOM   1896 1HD2 LEU A 135     -11.240   2.865  -5.700  1.00 84.34           H
ATOM   1897 2HD2 LEU A 135     -10.508   1.282  -5.344  1.00 84.34           H
ATOM   1898 3HD2 LEU A 135     -11.177   2.270  -4.023  1.00 84.34           H
ATOM   1899  HN  LEU A 135      -6.631   1.770  -5.108  1.00 84.34           H
ATOM   1900  N   LEU A 136      -6.199   2.097  -8.180  1.00 85.88           N
ATOM   1901  CA  LEU A 136      -5.561   2.258  -9.476  1.00 85.88           C
ATOM   1902  C   LEU A 136      -5.511   0.904 -10.186  1.00 85.88           C
ATOM   1903  O   LEU A 136      -5.800   0.813 -11.378  1.00 85.88           O
ATOM   1904  HA  LEU A 136      -6.183   2.934 -10.064  1.00 85.88           H
ATOM   1905  CB  LEU A 136      -4.192   2.922  -9.321  1.00 85.88           C
ATOM   1906 1HB  LEU A 136      -3.659   2.426  -8.509  1.00 85.88           H
ATOM   1907 2HB  LEU A 136      -3.620   2.747 -10.232  1.00 85.88           H
ATOM   1908  CG  LEU A 136      -4.203   4.426  -9.041  1.00 85.88           C
ATOM   1909  HG  LEU A 136      -4.916   4.619  -8.239  1.00 85.88           H
ATOM   1910  CD1 LEU A 136      -2.834   4.904  -8.553  1.00 85.88           C
ATOM   1911 1HD1 LEU A 136      -2.573   4.379  -7.634  1.00 85.88           H
ATOM   1912 2HD1 LEU A 136      -2.084   4.696  -9.315  1.00 85.88           H
ATOM   1913 3HD1 LEU A 136      -2.871   5.976  -8.361  1.00 85.88           H
ATOM   1914  CD2 LEU A 136      -4.680   5.208 -10.267  1.00 85.88           C
ATOM   1915 1HD2 LEU A 136      -4.010   5.014 -11.104  1.00 85.88           H
ATOM   1916 2HD2 LEU A 136      -5.690   4.894 -10.528  1.00 85.88           H
ATOM   1917 3HD2 LEU A 136      -4.678   6.275 -10.040  1.00 85.88           H
ATOM   1918  HN  LEU A 136      -5.601   2.252  -7.393  1.00 85.88           H
ATOM   1919  N   ILE A 137      -5.143  -0.115  -9.424  1.00 77.24           N
ATOM   1920  CA  ILE A 137      -5.023  -1.455  -9.972  1.00 77.24           C
ATOM   1921  C   ILE A 137      -6.383  -1.906 -10.509  1.00 77.24           C
ATOM   1922  O   ILE A 137      -6.462  -2.520 -11.572  1.00 77.24           O
ATOM   1923  HA  ILE A 137      -4.322  -1.406 -10.806  1.00 77.24           H
ATOM   1924  CB  ILE A 137      -4.425  -2.407  -8.934  1.00 77.24           C
ATOM   1925  HB  ILE A 137      -4.929  -2.235  -7.983  1.00 77.24           H
ATOM   1926  CG1 ILE A 137      -2.938  -2.120  -8.718  1.00 77.24           C
ATOM   1927 1HG1 ILE A 137      -2.372  -2.436  -9.594  1.00 77.24           H
ATOM   1928 2HG1 ILE A 137      -2.784  -1.046  -8.609  1.00 77.24           H
ATOM   1929  CG2 ILE A 137      -4.676  -3.867  -9.320  1.00 77.24           C
ATOM   1930 1HG2 ILE A 137      -5.750  -4.046  -9.383  1.00 77.24           H
ATOM   1931 2HG2 ILE A 137      -4.217  -4.071 -10.288  1.00 77.24           H
ATOM   1932 3HG2 ILE A 137      -4.242  -4.522  -8.566  1.00 77.24           H
ATOM   1933  CD1 ILE A 137      -2.415  -2.844  -7.476  1.00 77.24           C
ATOM   1934 1HD1 ILE A 137      -2.967  -2.507  -6.599  1.00 77.24           H
ATOM   1935 2HD1 ILE A 137      -2.548  -3.919  -7.599  1.00 77.24           H
ATOM   1936 3HD1 ILE A 137      -1.356  -2.622  -7.346  1.00 77.24           H
ATOM   1937  HN  ILE A 137      -4.929  -0.036  -8.450  1.00 77.24           H
ATOM   1938  N   MET A 138      -7.420  -1.582  -9.750  1.00 76.14           N
ATOM   1939  CA  MET A 138      -8.778  -1.879 -10.172  1.00 76.14           C
ATOM   1940  C   MET A 138      -9.080  -1.246 -11.532  1.00 76.14           C
ATOM   1941  O   MET A 138      -9.590  -1.912 -12.431  1.00 76.14           O
ATOM   1942  HA  MET A 138      -8.830  -2.965 -10.249  1.00 76.14           H
ATOM   1943  CB  MET A 138      -9.764  -1.347  -9.130  1.00 76.14           C
ATOM   1944 1HB  MET A 138      -9.597  -1.847  -8.177  1.00 76.14           H
ATOM   1945 2HB  MET A 138      -9.588  -0.284  -8.968  1.00 76.14           H
ATOM   1946  CG  MET A 138     -11.210  -1.567  -9.581  1.00 76.14           C
ATOM   1947 1HG  MET A 138     -11.417  -0.970 -10.469  1.00 76.14           H
ATOM   1948 2HG  MET A 138     -11.358  -2.611  -9.858  1.00 76.14           H
ATOM   1949  SD  MET A 138     -12.333  -1.119  -8.269  1.00 76.14           S
ATOM   1950  CE  MET A 138     -12.183   0.659  -8.326  1.00 76.14           C
ATOM   1951 1HE  MET A 138     -11.147   0.942  -8.138  1.00 76.14           H
ATOM   1952 2HE  MET A 138     -12.485   1.018  -9.309  1.00 76.14           H
ATOM   1953 3HE  MET A 138     -12.824   1.102  -7.564  1.00 76.14           H
ATOM   1954  HN  MET A 138      -7.343  -1.127  -8.863  1.00 76.14           H
ATOM   1955  N   CYS A 139      -8.752   0.033 -11.639  1.00 82.02           N
ATOM   1956  CA  CYS A 139      -9.100   0.798 -12.825  1.00 82.02           C
ATOM   1957  C   CYS A 139      -8.314   0.231 -14.009  1.00 82.02           C
ATOM   1958  O   CYS A 139      -8.837   0.141 -15.119  1.00 82.02           O
ATOM   1959  HA  CYS A 139     -10.172   0.671 -12.975  1.00 82.02           H
ATOM   1960  CB  CYS A 139      -8.840   2.293 -12.630  1.00 82.02           C
ATOM   1961 1HB  CYS A 139      -7.815   2.451 -12.295  1.00 82.02           H
ATOM   1962 2HB  CYS A 139      -8.949   2.816 -13.580  1.00 82.02           H
ATOM   1963  SG  CYS A 139     -10.012   2.977 -11.402  1.00 82.02           S
ATOM   1964  HG  CYS A 139      -9.365   2.531 -10.329  1.00 82.02           H
ATOM   1965  HN  CYS A 139      -8.259   0.545 -10.936  1.00 82.02           H
ATOM   1966  N   ILE A 140      -7.071  -0.135 -13.733  1.00 78.57           N
ATOM   1967  CA  ILE A 140      -6.220  -0.723 -14.753  1.00 78.57           C
ATOM   1968  C   ILE A 140      -6.894  -1.978 -15.312  1.00 78.57           C
ATOM   1969  O   ILE A 140      -6.865  -2.218 -16.518  1.00 78.57           O
ATOM   1970  HA  ILE A 140      -6.125   0.005 -15.559  1.00 78.57           H
ATOM   1971  CB  ILE A 140      -4.816  -0.973 -14.201  1.00 78.57           C
ATOM   1972  HB  ILE A 140      -4.913  -1.417 -13.210  1.00 78.57           H
ATOM   1973  CG1 ILE A 140      -4.050   0.341 -14.035  1.00 78.57           C
ATOM   1974 1HG1 ILE A 140      -3.777   0.733 -15.015  1.00 78.57           H
ATOM   1975 2HG1 ILE A 140      -4.693   1.084 -13.562  1.00 78.57           H
ATOM   1976  CG2 ILE A 140      -4.054  -1.974 -15.071  1.00 78.57           C
ATOM   1977 1HG2 ILE A 140      -4.594  -2.921 -15.094  1.00 78.57           H
ATOM   1978 2HG2 ILE A 140      -3.966  -1.582 -16.084  1.00 78.57           H
ATOM   1979 3HG2 ILE A 140      -3.059  -2.134 -14.656  1.00 78.57           H
ATOM   1980  CD1 ILE A 140      -2.790   0.138 -13.191  1.00 78.57           C
ATOM   1981 1HD1 ILE A 140      -3.069  -0.230 -12.204  1.00 78.57           H
ATOM   1982 2HD1 ILE A 140      -2.138  -0.587 -13.679  1.00 78.57           H
ATOM   1983 3HD1 ILE A 140      -2.264   1.088 -13.089  1.00 78.57           H
ATOM   1984  HN  ILE A 140      -6.646  -0.036 -12.833  1.00 78.57           H
ATOM   1985  N   SER A 141      -7.484  -2.746 -14.408  1.00 73.46           N
ATOM   1986  CA  SER A 141      -8.019  -4.049 -14.767  1.00 73.46           C
ATOM   1987  C   SER A 141      -9.269  -3.880 -15.634  1.00 73.46           C
ATOM   1988  O   SER A 141      -9.469  -4.625 -16.592  1.00 73.46           O
ATOM   1989  HA  SER A 141      -7.226  -4.541 -15.331  1.00 73.46           H
ATOM   1990  CB  SER A 141      -8.345  -4.873 -13.520  1.00 73.46           C
ATOM   1991 1HB  SER A 141      -9.152  -4.392 -12.968  1.00 73.46           H
ATOM   1992 2HB  SER A 141      -8.707  -5.857 -13.820  1.00 73.46           H
ATOM   1993  OG  SER A 141      -7.212  -5.024 -12.669  1.00 73.46           O
ATOM   1994  HG  SER A 141      -7.205  -4.303 -11.977  1.00 73.46           H
ATOM   1995  HN  SER A 141      -7.599  -2.493 -13.448  1.00 73.46           H
ATOM   1996  N   VAL A 142     -10.077  -2.897 -15.266  1.00 74.85           N
ATOM   1997  CA  VAL A 142     -11.261  -2.571 -16.043  1.00 74.85           C
ATOM   1998  C   VAL A 142     -10.837  -2.081 -17.429  1.00 74.85           C
ATOM   1999  O   VAL A 142     -11.432  -2.464 -18.435  1.00 74.85           O
ATOM   2000  HA  VAL A 142     -11.841  -3.486 -16.157  1.00 74.85           H
ATOM   2001  CB  VAL A 142     -12.120  -1.556 -15.287  1.00 74.85           C
ATOM   2002  HB  VAL A 142     -11.492  -0.696 -15.049  1.00 74.85           H
ATOM   2003  CG1 VAL A 142     -13.280  -1.065 -16.155  1.00 74.85           C
ATOM   2004 1HG1 VAL A 142     -12.886  -0.589 -17.053  1.00 74.85           H
ATOM   2005 2HG1 VAL A 142     -13.906  -1.911 -16.436  1.00 74.85           H
ATOM   2006 3HG1 VAL A 142     -13.874  -0.344 -15.593  1.00 74.85           H
ATOM   2007  CG2 VAL A 142     -12.630  -2.143 -13.969  1.00 74.85           C
ATOM   2008 1HG2 VAL A 142     -13.234  -3.026 -14.175  1.00 74.85           H
ATOM   2009 2HG2 VAL A 142     -11.783  -2.420 -13.342  1.00 74.85           H
ATOM   2010 3HG2 VAL A 142     -13.238  -1.400 -13.452  1.00 74.85           H
ATOM   2011  HN  VAL A 142      -9.933  -2.329 -14.456  1.00 74.85           H
ATOM   2012  N   ASP A 143      -9.812  -1.242 -17.437  1.00 76.29           N
ATOM   2013  CA  ASP A 143      -9.363  -0.620 -18.672  1.00 76.29           C
ATOM   2014  C   ASP A 143      -8.854  -1.702 -19.626  1.00 76.29           C
ATOM   2015  O   ASP A 143      -9.105  -1.642 -20.829  1.00 76.29           O
ATOM   2016  HA  ASP A 143     -10.236  -0.097 -19.062  1.00 76.29           H
ATOM   2017  CB  ASP A 143      -8.216   0.358 -18.411  1.00 76.29           C
ATOM   2018 1HB  ASP A 143      -8.504   1.061 -17.629  1.00 76.29           H
ATOM   2019 2HB  ASP A 143      -7.345  -0.186 -18.045  1.00 76.29           H
ATOM   2020  CG  ASP A 143      -7.849   1.125 -19.683  1.00 76.29           C
ATOM   2021  OD1 ASP A 143      -8.780   1.698 -20.289  1.00 76.29           O
ATOM   2022  OD2 ASP A 143      -6.646   1.120 -20.021  1.00 76.29           O
ATOM   2023  HN  ASP A 143      -9.292  -0.985 -16.622  1.00 76.29           H
ATOM   2024  N   ARG A 144      -8.146  -2.665 -19.054  1.00 71.99           N
ATOM   2025  CA  ARG A 144      -7.616  -3.769 -19.836  1.00 71.99           C
ATOM   2026  C   ARG A 144      -8.757  -4.558 -20.482  1.00 71.99           C
ATOM   2027  O   ARG A 144      -8.686  -4.906 -21.660  1.00 71.99           O
ATOM   2028  HA  ARG A 144      -6.987  -3.299 -20.592  1.00 71.99           H
ATOM   2029  CB  ARG A 144      -6.783  -4.711 -18.965  1.00 71.99           C
ATOM   2030 1HB  ARG A 144      -7.206  -4.753 -17.961  1.00 71.99           H
ATOM   2031 2HB  ARG A 144      -6.826  -5.722 -19.371  1.00 71.99           H
ATOM   2032  CG  ARG A 144      -5.327  -4.247 -18.891  1.00 71.99           C
ATOM   2033 1HG  ARG A 144      -4.908  -4.194 -19.896  1.00 71.99           H
ATOM   2034 2HG  ARG A 144      -5.283  -3.241 -18.474  1.00 71.99           H
ATOM   2035  CD  ARG A 144      -4.491  -5.198 -18.033  1.00 71.99           C
ATOM   2036 1HD  ARG A 144      -4.507  -4.872 -16.993  1.00 71.99           H
ATOM   2037 2HD  ARG A 144      -4.921  -6.199 -18.060  1.00 71.99           H
ATOM   2038  NE  ARG A 144      -3.097  -5.234 -18.529  1.00 71.99           N
ATOM   2039  HE  ARG A 144      -2.849  -4.618 -19.277  1.00 71.99           H
ATOM   2040  CZ  ARG A 144      -2.145  -6.039 -18.038  1.00 71.99           C
ATOM   2041  NH1 ARG A 144      -2.420  -6.885 -17.036  1.00 71.99           N
ATOM   2042 1HH1 ARG A 144      -3.342  -6.918 -16.648  1.00 71.99           H
ATOM   2043 2HH1 ARG A 144      -1.705  -7.483 -16.675  1.00 71.99           H
ATOM   2044  NH2 ARG A 144      -0.914  -5.987 -18.565  1.00 71.99           N
ATOM   2045 1HH2 ARG A 144      -0.193  -6.582 -18.210  1.00 71.99           H
ATOM   2046 2HH2 ARG A 144      -0.717  -5.353 -19.313  1.00 71.99           H
ATOM   2047  HN  ARG A 144      -7.935  -2.700 -18.078  1.00 71.99           H
ATOM   2048  N   TYR A 145      -9.781  -4.818 -19.683  1.00 70.15           N
ATOM   2049  CA  TYR A 145     -10.938  -5.553 -20.164  1.00 70.15           C
ATOM   2050  C   TYR A 145     -11.568  -4.854 -21.371  1.00 70.15           C
ATOM   2051  O   TYR A 145     -11.819  -5.485 -22.397  1.00 70.15           O
ATOM   2052  HA  TYR A 145     -10.606  -6.547 -20.462  1.00 70.15           H
ATOM   2053  CB  TYR A 145     -11.944  -5.558 -19.011  1.00 70.15           C
ATOM   2054 1HB  TYR A 145     -11.564  -6.198 -18.215  1.00 70.15           H
ATOM   2055 2HB  TYR A 145     -12.018  -4.551 -18.602  1.00 70.15           H
ATOM   2056  CG  TYR A 145     -13.342  -6.036 -19.407  1.00 70.15           C
ATOM   2057  CD1 TYR A 145     -14.396  -5.146 -19.426  1.00 70.15           C
ATOM   2058  HD1 TYR A 145     -14.233  -4.102 -19.159  1.00 70.15           H
ATOM   2059  CD2 TYR A 145     -13.549  -7.358 -19.745  1.00 70.15           C
ATOM   2060  HD2 TYR A 145     -12.717  -8.062 -19.730  1.00 70.15           H
ATOM   2061  CE1 TYR A 145     -15.712  -5.596 -19.799  1.00 70.15           C
ATOM   2062  HE1 TYR A 145     -16.554  -4.903 -19.818  1.00 70.15           H
ATOM   2063  CE2 TYR A 145     -14.866  -7.808 -20.118  1.00 70.15           C
ATOM   2064  HE2 TYR A 145     -15.043  -8.849 -20.387  1.00 70.15           H
ATOM   2065  CZ  TYR A 145     -15.882  -6.905 -20.126  1.00 70.15           C
ATOM   2066  OH  TYR A 145     -17.125  -7.330 -20.479  1.00 70.15           O
ATOM   2067  HH  TYR A 145     -17.102  -8.303 -20.708  1.00 70.15           H
ATOM   2068  HN  TYR A 145      -9.828  -4.536 -18.725  1.00 70.15           H
ATOM   2069  N   ILE A 146     -11.806  -3.561 -21.209  1.00 72.76           N
ATOM   2070  CA  ILE A 146     -12.460  -2.784 -22.248  1.00 72.76           C
ATOM   2071  C   ILE A 146     -11.609  -2.820 -23.518  1.00 72.76           C
ATOM   2072  O   ILE A 146     -12.139  -2.943 -24.622  1.00 72.76           O
ATOM   2073  HA  ILE A 146     -13.417  -3.262 -22.459  1.00 72.76           H
ATOM   2074  CB  ILE A 146     -12.761  -1.369 -21.749  1.00 72.76           C
ATOM   2075  HB  ILE A 146     -11.845  -0.953 -21.328  1.00 72.76           H
ATOM   2076  CG1 ILE A 146     -13.804  -1.392 -20.630  1.00 72.76           C
ATOM   2077 1HG1 ILE A 146     -14.778  -1.657 -21.041  1.00 72.76           H
ATOM   2078 2HG1 ILE A 146     -13.545  -2.162 -19.903  1.00 72.76           H
ATOM   2079  CG2 ILE A 146     -13.181  -0.458 -22.905  1.00 72.76           C
ATOM   2080 1HG2 ILE A 146     -12.375  -0.407 -23.638  1.00 72.76           H
ATOM   2081 2HG2 ILE A 146     -14.077  -0.860 -23.377  1.00 72.76           H
ATOM   2082 3HG2 ILE A 146     -13.388   0.541 -22.523  1.00 72.76           H
ATOM   2083  CD1 ILE A 146     -13.890  -0.033 -19.933  1.00 72.76           C
ATOM   2084 1HD1 ILE A 146     -12.920   0.217 -19.502  1.00 72.76           H
ATOM   2085 2HD1 ILE A 146     -14.173   0.730 -20.658  1.00 72.76           H
ATOM   2086 3HD1 ILE A 146     -14.639  -0.077 -19.142  1.00 72.76           H
ATOM   2087  HN  ILE A 146     -11.559  -3.046 -20.388  1.00 72.76           H
ATOM   2088  N   ALA A 147     -10.303  -2.712 -23.321  1.00 74.20           N
ATOM   2089  CA  ALA A 147      -9.382  -2.621 -24.441  1.00 74.20           C
ATOM   2090  C   ALA A 147      -9.447  -3.915 -25.256  1.00 74.20           C
ATOM   2091  O   ALA A 147      -9.222  -3.903 -26.465  1.00 74.20           O
ATOM   2092  HA  ALA A 147      -9.703  -1.790 -25.068  1.00 74.20           H
ATOM   2093  CB  ALA A 147      -7.973  -2.330 -23.921  1.00 74.20           C
ATOM   2094 1HB  ALA A 147      -7.974  -1.387 -23.375  1.00 74.20           H
ATOM   2095 2HB  ALA A 147      -7.658  -3.134 -23.256  1.00 74.20           H
ATOM   2096 3HB  ALA A 147      -7.282  -2.262 -24.761  1.00 74.20           H
ATOM   2097  HN  ALA A 147      -9.874  -2.686 -22.418  1.00 74.20           H
ATOM   2098  N   ILE A 148      -9.757  -4.999 -24.560  1.00 69.34           N
ATOM   2099  CA  ILE A 148      -9.788  -6.308 -25.190  1.00 69.34           C
ATOM   2100  C   ILE A 148     -11.174  -6.547 -25.792  1.00 69.34           C
ATOM   2101  O   ILE A 148     -11.292  -6.919 -26.959  1.00 69.34           O
ATOM   2102  HA  ILE A 148      -9.057  -6.299 -25.999  1.00 69.34           H
ATOM   2103  CB  ILE A 148      -9.353  -7.390 -24.199  1.00 69.34           C
ATOM   2104  HB  ILE A 148      -9.944  -7.278 -23.290  1.00 69.34           H
ATOM   2105  CG1 ILE A 148      -7.884  -7.217 -23.808  1.00 69.34           C
ATOM   2106 1HG1 ILE A 148      -7.248  -7.436 -24.664  1.00 69.34           H
ATOM   2107 2HG1 ILE A 148      -7.698  -6.179 -23.530  1.00 69.34           H
ATOM   2108  CG2 ILE A 148      -9.638  -8.787 -24.753  1.00 69.34           C
ATOM   2109 1HG2 ILE A 148     -10.706  -8.894 -24.940  1.00 69.34           H
ATOM   2110 2HG2 ILE A 148      -9.090  -8.927 -25.685  1.00 69.34           H
ATOM   2111 3HG2 ILE A 148      -9.319  -9.537 -24.029  1.00 69.34           H
ATOM   2112  CD1 ILE A 148      -7.515  -8.137 -22.642  1.00 69.34           C
ATOM   2113 1HD1 ILE A 148      -8.138  -7.898 -21.779  1.00 69.34           H
ATOM   2114 2HD1 ILE A 148      -7.680  -9.174 -22.932  1.00 69.34           H
ATOM   2115 3HD1 ILE A 148      -6.466  -7.993 -22.384  1.00 69.34           H
ATOM   2116  HN  ILE A 148      -9.983  -4.993 -23.586  1.00 69.34           H
ATOM   2117  N   ALA A 149     -12.188  -6.324 -24.969  1.00 69.08           N
ATOM   2118  CA  ALA A 149     -13.538  -6.732 -25.318  1.00 69.08           C
ATOM   2119  C   ALA A 149     -14.079  -5.810 -26.411  1.00 69.08           C
ATOM   2120  O   ALA A 149     -14.813  -6.252 -27.294  1.00 69.08           O
ATOM   2121  HA  ALA A 149     -13.488  -7.750 -25.705  1.00 69.08           H
ATOM   2122  CB  ALA A 149     -14.413  -6.725 -24.063  1.00 69.08           C
ATOM   2123 1HB  ALA A 149     -14.002  -7.418 -23.329  1.00 69.08           H
ATOM   2124 2HB  ALA A 149     -14.436  -5.720 -23.641  1.00 69.08           H
ATOM   2125 3HB  ALA A 149     -15.426  -7.031 -24.324  1.00 69.08           H
ATOM   2126  HN  ALA A 149     -12.098  -5.873 -24.081  1.00 69.08           H
ATOM   2127  N   GLN A 150     -13.697  -4.545 -26.317  1.00 71.03           N
ATOM   2128  CA  GLN A 150     -14.252  -3.527 -27.194  1.00 71.03           C
ATOM   2129  C   GLN A 150     -13.134  -2.825 -27.967  1.00 71.03           C
ATOM   2130  O   GLN A 150     -13.149  -1.604 -28.115  1.00 71.03           O
ATOM   2131  HA  GLN A 150     -14.900  -4.064 -27.886  1.00 71.03           H
ATOM   2132  CB  GLN A 150     -15.088  -2.519 -26.403  1.00 71.03           C
ATOM   2133 1HB  GLN A 150     -14.456  -2.006 -25.678  1.00 71.03           H
ATOM   2134 2HB  GLN A 150     -15.482  -1.759 -27.077  1.00 71.03           H
ATOM   2135  CG  GLN A 150     -16.244  -3.214 -25.679  1.00 71.03           C
ATOM   2136 1HG  GLN A 150     -16.707  -3.944 -26.343  1.00 71.03           H
ATOM   2137 2HG  GLN A 150     -15.861  -3.762 -24.818  1.00 71.03           H
ATOM   2138  CD  GLN A 150     -17.292  -2.198 -25.219  1.00 71.03           C
ATOM   2139  OE1 GLN A 150     -17.200  -1.011 -25.482  1.00 71.03           O
ATOM   2140  NE2 GLN A 150     -18.290  -2.730 -24.519  1.00 71.03           N
ATOM   2141 1HE2 GLN A 150     -18.305  -3.714 -24.337  1.00 71.03           H
ATOM   2142 2HE2 GLN A 150     -19.025  -2.147 -24.173  1.00 71.03           H
ATOM   2143  HN  GLN A 150     -13.021  -4.212 -25.659  1.00 71.03           H
ATOM   2144  N   ALA A 151     -12.191  -3.627 -28.440  1.00 66.13           N
ATOM   2145  CA  ALA A 151     -10.956  -3.090 -28.985  1.00 66.13           C
ATOM   2146  C   ALA A 151     -11.284  -1.968 -29.971  1.00 66.13           C
ATOM   2147  O   ALA A 151     -10.628  -0.927 -29.974  1.00 66.13           O
ATOM   2148  HA  ALA A 151     -10.380  -2.677 -28.157  1.00 66.13           H
ATOM   2149  CB  ALA A 151     -10.150  -4.218 -29.632  1.00 66.13           C
ATOM   2150 1HB  ALA A 151      -9.918  -4.975 -28.883  1.00 66.13           H
ATOM   2151 2HB  ALA A 151     -10.735  -4.668 -30.434  1.00 66.13           H
ATOM   2152 3HB  ALA A 151      -9.224  -3.815 -30.040  1.00 66.13           H
ATOM   2153  HN  ALA A 151     -12.261  -4.625 -28.455  1.00 66.13           H
ATOM   2154  N   MET A 152     -12.300  -2.217 -30.785  1.00 67.50           N
ATOM   2155  CA  MET A 152     -12.682  -1.268 -31.817  1.00 67.50           C
ATOM   2156  C   MET A 152     -13.157   0.050 -31.201  1.00 67.50           C
ATOM   2157  O   MET A 152     -12.652   1.118 -31.546  1.00 67.50           O
ATOM   2158  HA  MET A 152     -11.781  -1.097 -32.407  1.00 67.50           H
ATOM   2159  CB  MET A 152     -13.802  -1.865 -32.671  1.00 67.50           C
ATOM   2160 1HB  MET A 152     -14.518  -2.379 -32.030  1.00 67.50           H
ATOM   2161 2HB  MET A 152     -14.344  -1.066 -33.177  1.00 67.50           H
ATOM   2162  CG  MET A 152     -13.241  -2.843 -33.705  1.00 67.50           C
ATOM   2163 1HG  MET A 152     -12.266  -3.208 -33.381  1.00 67.50           H
ATOM   2164 2HG  MET A 152     -13.894  -3.712 -33.789  1.00 67.50           H
ATOM   2165  SD  MET A 152     -13.093  -2.037 -35.291  1.00 67.50           S
ATOM   2166  CE  MET A 152     -14.770  -2.202 -35.880  1.00 67.50           C
ATOM   2167 1HE  MET A 152     -15.030  -3.259 -35.943  1.00 67.50           H
ATOM   2168 2HE  MET A 152     -15.448  -1.701 -35.190  1.00 67.50           H
ATOM   2169 3HE  MET A 152     -14.854  -1.748 -36.867  1.00 67.50           H
ATOM   2170  HN  MET A 152     -12.856  -3.047 -30.748  1.00 67.50           H
ATOM   2171  N   ARG A 153     -14.122  -0.068 -30.301  1.00 67.59           N
ATOM   2172  CA  ARG A 153     -14.696   1.104 -29.662  1.00 67.59           C
ATOM   2173  C   ARG A 153     -13.645   1.806 -28.799  1.00 67.59           C
ATOM   2174  O   ARG A 153     -13.659   3.030 -28.672  1.00 67.59           O
ATOM   2175  HA  ARG A 153     -15.017   1.741 -30.485  1.00 67.59           H
ATOM   2176  CB  ARG A 153     -15.892   0.723 -28.787  1.00 67.59           C
ATOM   2177 1HB  ARG A 153     -15.623  -0.112 -28.140  1.00 67.59           H
ATOM   2178 2HB  ARG A 153     -16.153   1.559 -28.138  1.00 67.59           H
ATOM   2179  CG  ARG A 153     -17.099   0.341 -29.646  1.00 67.59           C
ATOM   2180 1HG  ARG A 153     -17.349   1.164 -30.315  1.00 67.59           H
ATOM   2181 2HG  ARG A 153     -16.848  -0.515 -30.272  1.00 67.59           H
ATOM   2182  CD  ARG A 153     -18.308   0.002 -28.771  1.00 67.59           C
ATOM   2183 1HD  ARG A 153     -18.112  -0.906 -28.201  1.00 67.59           H
ATOM   2184 2HD  ARG A 153     -18.481   0.800 -28.050  1.00 67.59           H
ATOM   2185  NE  ARG A 153     -19.509  -0.183 -29.617  1.00 67.59           N
ATOM   2186  HE  ARG A 153     -19.405  -0.082 -30.607  1.00 67.59           H
ATOM   2187  CZ  ARG A 153     -20.726  -0.478 -29.140  1.00 67.59           C
ATOM   2188  NH1 ARG A 153     -20.923  -0.626 -27.823  1.00 67.59           N
ATOM   2189 1HH1 ARG A 153     -20.158  -0.516 -27.188  1.00 67.59           H
ATOM   2190 2HH1 ARG A 153     -21.834  -0.846 -27.475  1.00 67.59           H
ATOM   2191  NH2 ARG A 153     -21.743  -0.624 -30.000  1.00 67.59           N
ATOM   2192 1HH2 ARG A 153     -22.657  -0.844 -29.661  1.00 67.59           H
ATOM   2193 2HH2 ARG A 153     -21.588  -0.512 -30.982  1.00 67.59           H
ATOM   2194  HN  ARG A 153     -14.510  -0.942 -30.009  1.00 67.59           H
ATOM   2195  N   ALA A 154     -12.760   1.002 -28.230  1.00 69.17           N
ATOM   2196  CA  ALA A 154     -11.754   1.522 -27.319  1.00 69.17           C
ATOM   2197  C   ALA A 154     -10.846   2.497 -28.071  1.00 69.17           C
ATOM   2198  O   ALA A 154     -10.293   3.420 -27.476  1.00 69.17           O
ATOM   2199  HA  ALA A 154     -12.272   2.060 -26.525  1.00 69.17           H
ATOM   2200  CB  ALA A 154     -10.976   0.359 -26.700  1.00 69.17           C
ATOM   2201 1HB  ALA A 154     -11.662  -0.287 -26.153  1.00 69.17           H
ATOM   2202 2HB  ALA A 154     -10.489  -0.213 -27.490  1.00 69.17           H
ATOM   2203 3HB  ALA A 154     -10.221   0.749 -26.017  1.00 69.17           H
ATOM   2204  HN  ALA A 154     -12.723   0.014 -28.381  1.00 69.17           H
ATOM   2205  N   HIS A 155     -10.721   2.258 -29.368  1.00 70.46           N
ATOM   2206  CA  HIS A 155      -9.830   3.056 -30.193  1.00 70.46           C
ATOM   2207  C   HIS A 155     -10.458   4.428 -30.447  1.00 70.46           C
ATOM   2208  O   HIS A 155      -9.801   5.455 -30.282  1.00 70.46           O
ATOM   2209  HA  HIS A 155      -8.910   3.187 -29.624  1.00 70.46           H
ATOM   2210  CB  HIS A 155      -9.479   2.317 -31.486  1.00 70.46           C
ATOM   2211 1HB  HIS A 155      -9.170   1.301 -31.239  1.00 70.46           H
ATOM   2212 2HB  HIS A 155     -10.375   2.237 -32.102  1.00 70.46           H
ATOM   2213  CG  HIS A 155      -8.387   2.977 -32.294  1.00 70.46           C
ATOM   2214  ND1 HIS A 155      -8.646   3.915 -33.278  1.00 70.46           N
ATOM   2215  HD1 HIS A 155      -9.550   4.243 -33.550  1.00 70.46           H
ATOM   2216  CD2 HIS A 155      -7.032   2.827 -32.252  1.00 70.46           C
ATOM   2217  HD2 HIS A 155      -6.485   2.161 -31.584  1.00 70.46           H
ATOM   2218  CE1 HIS A 155      -7.491   4.303 -33.800  1.00 70.46           C
ATOM   2219  HE1 HIS A 155      -7.362   5.035 -34.598  1.00 70.46           H
ATOM   2220  NE2 HIS A 155      -6.493   3.628 -33.162  1.00 70.46           N
ATOM   2221  HN  HIS A 155     -11.213   1.536 -29.854  1.00 70.46           H
ATOM   2222  N   THR A 156     -11.722   4.401 -30.843  1.00 72.53           N
ATOM   2223  CA  THR A 156     -12.407   5.619 -31.242  1.00 72.53           C
ATOM   2224  C   THR A 156     -12.631   6.526 -30.031  1.00 72.53           C
ATOM   2225  O   THR A 156     -12.648   7.749 -30.161  1.00 72.53           O
ATOM   2226  HA  THR A 156     -11.766   6.163 -31.935  1.00 72.53           H
ATOM   2227  CB  THR A 156     -13.704   5.221 -31.951  1.00 72.53           C
ATOM   2228  HB  THR A 156     -14.377   6.074 -32.037  1.00 72.53           H
ATOM   2229  OG1 THR A 156     -14.195   4.124 -31.186  1.00 72.53           O
ATOM   2230  HG1 THR A 156     -15.153   3.949 -31.415  1.00 72.53           H
ATOM   2231  CG2 THR A 156     -13.453   4.626 -33.338  1.00 72.53           C
ATOM   2232 1HG2 THR A 156     -12.834   3.734 -33.245  1.00 72.53           H
ATOM   2233 2HG2 THR A 156     -12.942   5.360 -33.961  1.00 72.53           H
ATOM   2234 3HG2 THR A 156     -14.406   4.362 -33.797  1.00 72.53           H
ATOM   2235  HN  THR A 156     -12.274   3.569 -30.894  1.00 72.53           H
ATOM   2236  N   TRP A 157     -12.798   5.892 -28.879  1.00 76.44           N
ATOM   2237  CA  TRP A 157     -13.160   6.616 -27.672  1.00 76.44           C
ATOM   2238  C   TRP A 157     -11.878   6.896 -26.886  1.00 76.44           C
ATOM   2239  O   TRP A 157     -11.925   7.148 -25.683  1.00 76.44           O
ATOM   2240  HA  TRP A 157     -13.625   7.554 -27.973  1.00 76.44           H
ATOM   2241  CB  TRP A 157     -14.201   5.842 -26.861  1.00 76.44           C
ATOM   2242 1HB  TRP A 157     -13.883   4.803 -26.777  1.00 76.44           H
ATOM   2243 2HB  TRP A 157     -14.234   6.248 -25.850  1.00 76.44           H
ATOM   2244  CG  TRP A 157     -15.610   5.882 -27.457  1.00 76.44           C
ATOM   2245  CD1 TRP A 157     -16.018   5.411 -28.643  1.00 76.44           C
ATOM   2246  HD1 TRP A 157     -15.366   4.917 -29.364  1.00 76.44           H
ATOM   2247  CD2 TRP A 157     -16.788   6.446 -26.842  1.00 76.44           C
ATOM   2248  NE1 TRP A 157     -17.366   5.629 -28.837  1.00 76.44           N
ATOM   2249  HE1 TRP A 157     -17.898   5.367 -29.643  1.00 76.44           H
ATOM   2250  CE2 TRP A 157     -17.849   6.279 -27.708  1.00 76.44           C
ATOM   2251  CE3 TRP A 157     -16.950   7.078 -25.597  1.00 76.44           C
ATOM   2252  HE3 TRP A 157     -16.128   7.222 -24.896  1.00 76.44           H
ATOM   2253  CZ2 TRP A 157     -19.149   6.715 -27.421  1.00 76.44           C
ATOM   2254  HZ2 TRP A 157     -19.971   6.570 -28.121  1.00 76.44           H
ATOM   2255  CZ3 TRP A 157     -18.254   7.508 -25.325  1.00 76.44           C
ATOM   2256  HZ3 TRP A 157     -18.436   8.004 -24.372  1.00 76.44           H
ATOM   2257  CH2 TRP A 157     -19.334   7.346 -26.185  1.00 76.44           C
ATOM   2258  HH2 TRP A 157     -20.321   7.710 -25.899  1.00 76.44           H
ATOM   2259  HN  TRP A 157     -12.690   4.905 -28.764  1.00 76.44           H
ATOM   2260  N   ARG A 158     -10.761   6.842 -27.598  1.00 75.60           N
ATOM   2261  CA  ARG A 158      -9.460   6.878 -26.953  1.00 75.60           C
ATOM   2262  C   ARG A 158      -9.303   8.167 -26.145  1.00 75.60           C
ATOM   2263  O   ARG A 158      -8.863   8.135 -24.997  1.00 75.60           O
ATOM   2264  HA  ARG A 158      -9.447   6.003 -26.302  1.00 75.60           H
ATOM   2265  CB  ARG A 158      -8.332   6.789 -27.983  1.00 75.60           C
ATOM   2266 1HB  ARG A 158      -8.468   5.901 -28.600  1.00 75.60           H
ATOM   2267 2HB  ARG A 158      -8.375   7.650 -28.649  1.00 75.60           H
ATOM   2268  CG  ARG A 158      -6.966   6.735 -27.297  1.00 75.60           C
ATOM   2269 1HG  ARG A 158      -6.827   7.627 -26.685  1.00 75.60           H
ATOM   2270 2HG  ARG A 158      -6.926   5.879 -26.624  1.00 75.60           H
ATOM   2271  CD  ARG A 158      -5.838   6.635 -28.326  1.00 75.60           C
ATOM   2272 1HD  ARG A 158      -6.011   5.784 -28.985  1.00 75.60           H
ATOM   2273 2HD  ARG A 158      -5.827   7.527 -28.953  1.00 75.60           H
ATOM   2274  NE  ARG A 158      -4.537   6.486 -27.638  1.00 75.60           N
ATOM   2275  HE  ARG A 158      -4.501   6.672 -26.657  1.00 75.60           H
ATOM   2276  CZ  ARG A 158      -3.403   6.116 -28.249  1.00 75.60           C
ATOM   2277  NH1 ARG A 158      -3.392   5.853 -29.563  1.00 75.60           N
ATOM   2278 1HH1 ARG A 158      -4.235   5.933 -30.096  1.00 75.60           H
ATOM   2279 2HH1 ARG A 158      -2.541   5.578 -30.011  1.00 75.60           H
ATOM   2280  NH2 ARG A 158      -2.279   6.012 -27.526  1.00 75.60           N
ATOM   2281 1HH2 ARG A 158      -1.425   5.737 -27.966  1.00 75.60           H
ATOM   2282 2HH2 ARG A 158      -2.296   6.210 -26.545  1.00 75.60           H
ATOM   2283  HN  ARG A 158     -10.737   6.776 -28.596  1.00 75.60           H
ATOM   2284  N   GLU A 159      -9.672   9.272 -26.776  1.00 78.31           N
ATOM   2285  CA  GLU A 159      -9.494  10.578 -26.165  1.00 78.31           C
ATOM   2286  C   GLU A 159     -10.407  10.724 -24.947  1.00 78.31           C
ATOM   2287  O   GLU A 159      -9.965  11.153 -23.882  1.00 78.31           O
ATOM   2288  HA  GLU A 159      -8.450  10.611 -25.851  1.00 78.31           H
ATOM   2289  CB  GLU A 159      -9.748  11.697 -27.178  1.00 78.31           C
ATOM   2290 1HB  GLU A 159     -10.656  11.483 -27.741  1.00 78.31           H
ATOM   2291 2HB  GLU A 159      -9.775  12.658 -26.665  1.00 78.31           H
ATOM   2292  CG  GLU A 159      -8.609  11.783 -28.196  1.00 78.31           C
ATOM   2293 1HG  GLU A 159      -7.651  11.679 -27.686  1.00 78.31           H
ATOM   2294 2HG  GLU A 159      -8.685  10.957 -28.903  1.00 78.31           H
ATOM   2295  CD  GLU A 159      -8.649  13.114 -28.951  1.00 78.31           C
ATOM   2296  OE1 GLU A 159      -7.597  13.474 -29.522  1.00 78.31           O
ATOM   2297  OE2 GLU A 159      -9.730  13.740 -28.941  1.00 78.31           O
ATOM   2298  HN  GLU A 159     -10.086   9.284 -27.687  1.00 78.31           H
ATOM   2299  N   LYS A 160     -11.666  10.359 -25.144  1.00 81.36           N
ATOM   2300  CA  LYS A 160     -12.642  10.427 -24.070  1.00 81.36           C
ATOM   2301  C   LYS A 160     -12.144   9.602 -22.881  1.00 81.36           C
ATOM   2302  O   LYS A 160     -12.247  10.035 -21.734  1.00 81.36           O
ATOM   2303  HA  LYS A 160     -12.714  11.470 -23.760  1.00 81.36           H
ATOM   2304  CB  LYS A 160     -14.024  10.008 -24.574  1.00 81.36           C
ATOM   2305 1HB  LYS A 160     -13.942   9.082 -25.144  1.00 81.36           H
ATOM   2306 2HB  LYS A 160     -14.678   9.803 -23.726  1.00 81.36           H
ATOM   2307  CG  LYS A 160     -14.643  11.100 -25.450  1.00 81.36           C
ATOM   2308 1HG  LYS A 160     -14.636  12.048 -24.913  1.00 81.36           H
ATOM   2309 2HG  LYS A 160     -14.039  11.237 -26.347  1.00 81.36           H
ATOM   2310  CD  LYS A 160     -16.077  10.740 -25.844  1.00 81.36           C
ATOM   2311 1HD  LYS A 160     -16.075   9.832 -26.447  1.00 81.36           H
ATOM   2312 2HD  LYS A 160     -16.660  10.526 -24.948  1.00 81.36           H
ATOM   2313  CE  LYS A 160     -16.732  11.879 -26.627  1.00 81.36           C
ATOM   2314 1HE  LYS A 160     -16.715  12.793 -26.034  1.00 81.36           H
ATOM   2315 2HE  LYS A 160     -16.164  12.077 -27.536  1.00 81.36           H
ATOM   2316  NZ  LYS A 160     -18.129  11.532 -26.973  1.00 81.36           N
ATOM   2317 1HZ  LYS A 160     -18.547  12.296 -27.493  1.00 81.36           H
ATOM   2318 2HZ  LYS A 160     -18.138  10.692 -27.541  1.00 81.36           H
ATOM   2319 3HZ  LYS A 160     -18.658  11.372 -26.124  1.00 81.36           H
ATOM   2320  HN  LYS A 160     -12.020  10.022 -26.016  1.00 81.36           H
ATOM   2321  N   ARG A 161     -11.616   8.428 -23.196  1.00 81.57           N
ATOM   2322  CA  ARG A 161     -11.119   7.531 -22.168  1.00 81.57           C
ATOM   2323  C   ARG A 161      -9.981   8.194 -21.390  1.00 81.57           C
ATOM   2324  O   ARG A 161      -9.858   8.005 -20.181  1.00 81.57           O
ATOM   2325  HA  ARG A 161     -11.977   7.343 -21.523  1.00 81.57           H
ATOM   2326  CB  ARG A 161     -10.616   6.221 -22.776  1.00 81.57           C
ATOM   2327 1HB  ARG A 161      -9.939   6.436 -23.603  1.00 81.57           H
ATOM   2328 2HB  ARG A 161     -10.043   5.666 -22.032  1.00 81.57           H
ATOM   2329  CG  ARG A 161     -11.782   5.363 -23.273  1.00 81.57           C
ATOM   2330 1HG  ARG A 161     -12.364   5.007 -22.423  1.00 81.57           H
ATOM   2331 2HG  ARG A 161     -12.449   5.970 -23.884  1.00 81.57           H
ATOM   2332  CD  ARG A 161     -11.277   4.171 -24.088  1.00 81.57           C
ATOM   2333 1HD  ARG A 161     -12.110   3.698 -24.609  1.00 81.57           H
ATOM   2334 2HD  ARG A 161     -10.576   4.512 -24.850  1.00 81.57           H
ATOM   2335  NE  ARG A 161     -10.617   3.191 -23.197  1.00 81.57           N
ATOM   2336  HE  ARG A 161     -10.793   3.258 -22.215  1.00 81.57           H
ATOM   2337  CZ  ARG A 161      -9.798   2.220 -23.623  1.00 81.57           C
ATOM   2338  NH1 ARG A 161      -9.526   2.084 -24.928  1.00 81.57           N
ATOM   2339 1HH1 ARG A 161      -9.936   2.710 -25.592  1.00 81.57           H
ATOM   2340 2HH1 ARG A 161      -8.914   1.357 -25.239  1.00 81.57           H
ATOM   2341  NH2 ARG A 161      -9.255   1.387 -22.725  1.00 81.57           N
ATOM   2342 1HH2 ARG A 161      -8.642   0.657 -23.027  1.00 81.57           H
ATOM   2343 2HH2 ARG A 161      -9.463   1.496 -21.753  1.00 81.57           H
ATOM   2344  HN  ARG A 161     -11.526   8.089 -24.133  1.00 81.57           H
ATOM   2345  N   LEU A 162      -9.177   8.958 -22.115  1.00 82.04           N
ATOM   2346  CA  LEU A 162      -8.052   9.649 -21.509  1.00 82.04           C
ATOM   2347  C   LEU A 162      -8.573  10.708 -20.536  1.00 82.04           C
ATOM   2348  O   LEU A 162      -8.044  10.860 -19.436  1.00 82.04           O
ATOM   2349  HA  LEU A 162      -7.482   8.911 -20.944  1.00 82.04           H
ATOM   2350  CB  LEU A 162      -7.122  10.209 -22.588  1.00 82.04           C
ATOM   2351 1HB  LEU A 162      -6.989   9.447 -23.356  1.00 82.04           H
ATOM   2352 2HB  LEU A 162      -7.617  11.057 -23.061  1.00 82.04           H
ATOM   2353  CG  LEU A 162      -5.740  10.661 -22.113  1.00 82.04           C
ATOM   2354  HG  LEU A 162      -5.855  11.153 -21.147  1.00 82.04           H
ATOM   2355  CD1 LEU A 162      -4.813   9.463 -21.903  1.00 82.04           C
ATOM   2356 1HD1 LEU A 162      -5.241   8.800 -21.151  1.00 82.04           H
ATOM   2357 2HD1 LEU A 162      -4.700   8.922 -22.843  1.00 82.04           H
ATOM   2358 3HD1 LEU A 162      -3.837   9.813 -21.566  1.00 82.04           H
ATOM   2359  CD2 LEU A 162      -5.139  11.689 -23.074  1.00 82.04           C
ATOM   2360 1HD2 LEU A 162      -5.041  11.245 -24.065  1.00 82.04           H
ATOM   2361 2HD2 LEU A 162      -5.793  12.560 -23.130  1.00 82.04           H
ATOM   2362 3HD2 LEU A 162      -4.157  11.994 -22.713  1.00 82.04           H
ATOM   2363  HN  LEU A 162      -9.285   9.108 -23.098  1.00 82.04           H
ATOM   2364  N   LEU A 163      -9.605  11.413 -20.976  1.00 85.51           N
ATOM   2365  CA  LEU A 163     -10.198  12.460 -20.162  1.00 85.51           C
ATOM   2366  C   LEU A 163     -10.724  11.852 -18.860  1.00 85.51           C
ATOM   2367  O   LEU A 163     -10.401  12.327 -17.773  1.00 85.51           O
ATOM   2368  HA  LEU A 163      -9.408  13.170 -19.916  1.00 85.51           H
ATOM   2369  CB  LEU A 163     -11.260  13.222 -20.958  1.00 85.51           C
ATOM   2370 1HB  LEU A 163     -10.886  13.374 -21.970  1.00 85.51           H
ATOM   2371 2HB  LEU A 163     -12.147  12.593 -21.036  1.00 85.51           H
ATOM   2372  CG  LEU A 163     -11.679  14.579 -20.389  1.00 85.51           C
ATOM   2373  HG  LEU A 163     -11.473  14.579 -19.319  1.00 85.51           H
ATOM   2374  CD1 LEU A 163     -10.855  15.710 -21.008  1.00 85.51           C
ATOM   2375 1HD1 LEU A 163      -9.799  15.552 -20.791  1.00 85.51           H
ATOM   2376 2HD1 LEU A 163     -11.007  15.722 -22.087  1.00 85.51           H
ATOM   2377 3HD1 LEU A 163     -11.174  16.664 -20.586  1.00 85.51           H
ATOM   2378  CD2 LEU A 163     -13.182  14.804 -20.561  1.00 85.51           C
ATOM   2379 1HD2 LEU A 163     -13.436  14.776 -21.621  1.00 85.51           H
ATOM   2380 2HD2 LEU A 163     -13.729  14.021 -20.036  1.00 85.51           H
ATOM   2381 3HD2 LEU A 163     -13.454  15.776 -20.148  1.00 85.51           H
ATOM   2382  HN  LEU A 163     -10.034  11.279 -21.869  1.00 85.51           H
ATOM   2383  N   TYR A 164     -11.527  10.809 -19.014  1.00 86.14           N
ATOM   2384  CA  TYR A 164     -12.113  10.140 -17.865  1.00 86.14           C
ATOM   2385  C   TYR A 164     -11.027   9.586 -16.940  1.00 86.14           C
ATOM   2386  O   TYR A 164     -11.192   9.574 -15.721  1.00 86.14           O
ATOM   2387  HA  TYR A 164     -12.708  10.870 -17.318  1.00 86.14           H
ATOM   2388  CB  TYR A 164     -12.930   8.974 -18.427  1.00 86.14           C
ATOM   2389 1HB  TYR A 164     -12.323   8.436 -19.155  1.00 86.14           H
ATOM   2390 2HB  TYR A 164     -13.151   8.276 -17.620  1.00 86.14           H
ATOM   2391  CG  TYR A 164     -14.242   9.397 -19.091  1.00 86.14           C
ATOM   2392  CD1 TYR A 164     -15.106  10.248 -18.432  1.00 86.14           C
ATOM   2393  HD1 TYR A 164     -14.853  10.618 -17.438  1.00 86.14           H
ATOM   2394  CD2 TYR A 164     -14.561   8.928 -20.349  1.00 86.14           C
ATOM   2395  HD2 TYR A 164     -13.879   8.256 -20.869  1.00 86.14           H
ATOM   2396  CE1 TYR A 164     -16.341  10.646 -19.056  1.00 86.14           C
ATOM   2397  HE1 TYR A 164     -17.032  11.317 -18.547  1.00 86.14           H
ATOM   2398  CE2 TYR A 164     -15.796   9.326 -20.973  1.00 86.14           C
ATOM   2399  HE2 TYR A 164     -16.061   8.962 -21.966  1.00 86.14           H
ATOM   2400  CZ  TYR A 164     -16.625  10.165 -20.296  1.00 86.14           C
ATOM   2401  OH  TYR A 164     -17.791  10.541 -20.887  1.00 86.14           O
ATOM   2402  HH  TYR A 164     -18.304  11.145 -20.276  1.00 86.14           H
ATOM   2403  HN  TYR A 164     -11.777  10.422 -19.901  1.00 86.14           H
ATOM   2404  N   SER A 165      -9.941   9.142 -17.554  1.00 86.37           N
ATOM   2405  CA  SER A 165      -8.830   8.584 -16.802  1.00 86.37           C
ATOM   2406  C   SER A 165      -8.271   9.634 -15.839  1.00 86.37           C
ATOM   2407  O   SER A 165      -7.848   9.303 -14.732  1.00 86.37           O
ATOM   2408  HA  SER A 165      -9.250   7.743 -16.249  1.00 86.37           H
ATOM   2409  CB  SER A 165      -7.729   8.081 -17.736  1.00 86.37           C
ATOM   2410 1HB  SER A 165      -7.095   7.373 -17.202  1.00 86.37           H
ATOM   2411 2HB  SER A 165      -8.178   7.540 -18.569  1.00 86.37           H
ATOM   2412  OG  SER A 165      -6.928   9.146 -18.240  1.00 86.37           O
ATOM   2413  HG  SER A 165      -7.446  10.002 -18.223  1.00 86.37           H
ATOM   2414  HN  SER A 165      -9.813   9.159 -18.546  1.00 86.37           H
ATOM   2415  N   LYS A 166      -8.287  10.877 -16.296  1.00 87.97           N
ATOM   2416  CA  LYS A 166      -7.788  11.977 -15.488  1.00 87.97           C
ATOM   2417  C   LYS A 166      -8.706  12.174 -14.279  1.00 87.97           C
ATOM   2418  O   LYS A 166      -8.234  12.294 -13.150  1.00 87.97           O
ATOM   2419  HA  LYS A 166      -6.799  11.696 -15.128  1.00 87.97           H
ATOM   2420  CB  LYS A 166      -7.618  13.235 -16.342  1.00 87.97           C
ATOM   2421 1HB  LYS A 166      -8.538  13.433 -16.893  1.00 87.97           H
ATOM   2422 2HB  LYS A 166      -7.443  14.096 -15.697  1.00 87.97           H
ATOM   2423  CG  LYS A 166      -6.454  13.079 -17.322  1.00 87.97           C
ATOM   2424 1HG  LYS A 166      -5.533  12.886 -16.771  1.00 87.97           H
ATOM   2425 2HG  LYS A 166      -6.628  12.216 -17.965  1.00 87.97           H
ATOM   2426  CD  LYS A 166      -6.287  14.335 -18.180  1.00 87.97           C
ATOM   2427 1HD  LYS A 166      -7.195  14.508 -18.758  1.00 87.97           H
ATOM   2428 2HD  LYS A 166      -6.148  15.204 -17.537  1.00 87.97           H
ATOM   2429  CE  LYS A 166      -5.093  14.198 -19.127  1.00 87.97           C
ATOM   2430 1HE  LYS A 166      -4.197  13.948 -18.558  1.00 87.97           H
ATOM   2431 2HE  LYS A 166      -5.266  13.378 -19.824  1.00 87.97           H
ATOM   2432  NZ  LYS A 166      -4.878  15.456 -19.875  1.00 87.97           N
ATOM   2433 1HZ  LYS A 166      -4.095  15.343 -20.509  1.00 87.97           H
ATOM   2434 2HZ  LYS A 166      -5.712  15.681 -20.406  1.00 87.97           H
ATOM   2435 3HZ  LYS A 166      -4.679  16.207 -19.224  1.00 87.97           H
ATOM   2436  HN  LYS A 166      -8.631  11.137 -17.198  1.00 87.97           H
ATOM   2437  N   MET A 167     -10.001  12.201 -14.558  1.00 91.51           N
ATOM   2438  CA  MET A 167     -10.987  12.413 -13.512  1.00 91.51           C
ATOM   2439  C   MET A 167     -10.925  11.298 -12.467  1.00 91.51           C
ATOM   2440  O   MET A 167     -10.952  11.565 -11.266  1.00 91.51           O
ATOM   2441  HA  MET A 167     -10.728  13.366 -13.053  1.00 91.51           H
ATOM   2442  CB  MET A 167     -12.386  12.455 -14.131  1.00 91.51           C
ATOM   2443 1HB  MET A 167     -12.555  11.553 -14.719  1.00 91.51           H
ATOM   2444 2HB  MET A 167     -13.137  12.465 -13.341  1.00 91.51           H
ATOM   2445  CG  MET A 167     -12.556  13.689 -15.019  1.00 91.51           C
ATOM   2446 1HG  MET A 167     -12.321  14.590 -14.453  1.00 91.51           H
ATOM   2447 2HG  MET A 167     -11.856  13.645 -15.854  1.00 91.51           H
ATOM   2448  SD  MET A 167     -14.230  13.774 -15.633  1.00 91.51           S
ATOM   2449  CE  MET A 167     -15.086  14.228 -14.134  1.00 91.51           C
ATOM   2450 1HE  MET A 167     -14.930  13.459 -13.379  1.00 91.51           H
ATOM   2451 2HE  MET A 167     -14.700  15.180 -13.769  1.00 91.51           H
ATOM   2452 3HE  MET A 167     -16.152  14.325 -14.340  1.00 91.51           H
ATOM   2453  HN  MET A 167     -10.378  12.083 -15.477  1.00 91.51           H
ATOM   2454  N   VAL A 168     -10.842  10.071 -12.960  1.00 90.91           N
ATOM   2455  CA  VAL A 168     -10.813   8.912 -12.084  1.00 90.91           C
ATOM   2456  C   VAL A 168      -9.600   9.010 -11.156  1.00 90.91           C
ATOM   2457  O   VAL A 168      -9.705   8.740  -9.961  1.00 90.91           O
ATOM   2458  HA  VAL A 168     -11.719   8.934 -11.480  1.00 90.91           H
ATOM   2459  CB  VAL A 168     -10.827   7.627 -12.915  1.00 90.91           C
ATOM   2460  HB  VAL A 168     -10.049   7.710 -13.673  1.00 90.91           H
ATOM   2461  CG1 VAL A 168     -10.509   6.409 -12.046  1.00 90.91           C
ATOM   2462 1HG1 VAL A 168      -9.520   6.527 -11.602  1.00 90.91           H
ATOM   2463 2HG1 VAL A 168     -11.254   6.322 -11.255  1.00 90.91           H
ATOM   2464 3HG1 VAL A 168     -10.526   5.510 -12.661  1.00 90.91           H
ATOM   2465  CG2 VAL A 168     -12.167   7.454 -13.633  1.00 90.91           C
ATOM   2466 1HG2 VAL A 168     -12.969   7.403 -12.897  1.00 90.91           H
ATOM   2467 2HG2 VAL A 168     -12.336   8.302 -14.297  1.00 90.91           H
ATOM   2468 3HG2 VAL A 168     -12.150   6.533 -14.216  1.00 90.91           H
ATOM   2469  HN  VAL A 168     -10.795   9.863 -13.937  1.00 90.91           H
ATOM   2470  N   CYS A 169      -8.477   9.398 -11.742  1.00 89.41           N
ATOM   2471  CA  CYS A 169      -7.242   9.523 -10.985  1.00 89.41           C
ATOM   2472  C   CYS A 169      -7.475  10.521  -9.849  1.00 89.41           C
ATOM   2473  O   CYS A 169      -7.125  10.252  -8.700  1.00 89.41           O
ATOM   2474  HA  CYS A 169      -7.016   8.532 -10.590  1.00 89.41           H
ATOM   2475  CB  CYS A 169      -6.071   9.937 -11.877  1.00 89.41           C
ATOM   2476 1HB  CYS A 169      -6.342  10.815 -12.463  1.00 89.41           H
ATOM   2477 2HB  CYS A 169      -5.215  10.216 -11.262  1.00 89.41           H
ATOM   2478  SG  CYS A 169      -5.616   8.558 -12.992  1.00 89.41           S
ATOM   2479  HG  CYS A 169      -6.497   8.853 -13.944  1.00 89.41           H
ATOM   2480  HN  CYS A 169      -8.401   9.624 -12.713  1.00 89.41           H
ATOM   2481  N   PHE A 170      -8.063  11.652 -10.208  1.00 92.68           N
ATOM   2482  CA  PHE A 170      -8.304  12.710  -9.242  1.00 92.68           C
ATOM   2483  C   PHE A 170      -9.205  12.222  -8.107  1.00 92.68           C
ATOM   2484  O   PHE A 170      -8.916  12.458  -6.935  1.00 92.68           O
ATOM   2485  HA  PHE A 170      -7.336  13.003  -8.835  1.00 92.68           H
ATOM   2486  CB  PHE A 170      -9.012  13.843  -9.988  1.00 92.68           C
ATOM   2487 1HB  PHE A 170      -8.396  14.150 -10.833  1.00 92.68           H
ATOM   2488 2HB  PHE A 170      -9.949  13.465 -10.397  1.00 92.68           H
ATOM   2489  CG  PHE A 170      -9.309  15.068  -9.120  1.00 92.68           C
ATOM   2490  CD1 PHE A 170     -10.553  15.249  -8.601  1.00 92.68           C
ATOM   2491  HD1 PHE A 170     -11.339  14.520  -8.803  1.00 92.68           H
ATOM   2492  CD2 PHE A 170      -8.329  15.977  -8.869  1.00 92.68           C
ATOM   2493  HD2 PHE A 170      -7.332  15.833  -9.285  1.00 92.68           H
ATOM   2494  CE1 PHE A 170     -10.829  16.386  -7.797  1.00 92.68           C
ATOM   2495  HE1 PHE A 170     -11.826  16.530  -7.381  1.00 92.68           H
ATOM   2496  CE2 PHE A 170      -8.605  17.114  -8.064  1.00 92.68           C
ATOM   2497  HE2 PHE A 170      -7.819  17.843  -7.862  1.00 92.68           H
ATOM   2498  CZ  PHE A 170      -9.849  17.294  -7.545  1.00 92.68           C
ATOM   2499  HZ  PHE A 170     -10.060  18.167  -6.927  1.00 92.68           H
ATOM   2500  HN  PHE A 170      -8.373  11.850 -11.138  1.00 92.68           H
ATOM   2501  N   THR A 171     -10.279  11.549  -8.494  1.00 94.25           N
ATOM   2502  CA  THR A 171     -11.232  11.037  -7.523  1.00 94.25           C
ATOM   2503  C   THR A 171     -10.541  10.080  -6.551  1.00 94.25           C
ATOM   2504  O   THR A 171     -10.841  10.077  -5.358  1.00 94.25           O
ATOM   2505  HA  THR A 171     -11.607  11.875  -6.935  1.00 94.25           H
ATOM   2506  CB  THR A 171     -12.389  10.394  -8.290  1.00 94.25           C
ATOM   2507  HB  THR A 171     -12.058   9.497  -8.814  1.00 94.25           H
ATOM   2508  OG1 THR A 171     -12.882  11.443  -9.119  1.00 94.25           O
ATOM   2509  HG1 THR A 171     -12.453  11.397 -10.021  1.00 94.25           H
ATOM   2510  CG2 THR A 171     -13.572  10.048  -7.384  1.00 94.25           C
ATOM   2511 1HG2 THR A 171     -13.946  10.956  -6.912  1.00 94.25           H
ATOM   2512 2HG2 THR A 171     -13.247   9.346  -6.615  1.00 94.25           H
ATOM   2513 3HG2 THR A 171     -14.365   9.594  -7.978  1.00 94.25           H
ATOM   2514  HN  THR A 171     -10.502  11.352  -9.449  1.00 94.25           H
ATOM   2515  N   ILE A 172      -9.628   9.289  -7.097  1.00 92.68           N
ATOM   2516  CA  ILE A 172      -8.922   8.300  -6.300  1.00 92.68           C
ATOM   2517  C   ILE A 172      -8.089   9.012  -5.232  1.00 92.68           C
ATOM   2518  O   ILE A 172      -8.100   8.618  -4.067  1.00 92.68           O
ATOM   2519  HA  ILE A 172      -9.672   7.686  -5.802  1.00 92.68           H
ATOM   2520  CB  ILE A 172      -8.103   7.373  -7.201  1.00 92.68           C
ATOM   2521  HB  ILE A 172      -7.595   7.983  -7.947  1.00 92.68           H
ATOM   2522  CG1 ILE A 172      -9.011   6.399  -7.955  1.00 92.68           C
ATOM   2523 1HG1 ILE A 172      -9.468   5.703  -7.252  1.00 92.68           H
ATOM   2524 2HG1 ILE A 172      -9.823   6.949  -8.432  1.00 92.68           H
ATOM   2525  CG2 ILE A 172      -7.022   6.644  -6.400  1.00 92.68           C
ATOM   2526 1HG2 ILE A 172      -6.351   7.375  -5.948  1.00 92.68           H
ATOM   2527 2HG2 ILE A 172      -7.490   6.048  -5.617  1.00 92.68           H
ATOM   2528 3HG2 ILE A 172      -6.456   5.992  -7.064  1.00 92.68           H
ATOM   2529  CD1 ILE A 172      -8.224   5.622  -9.012  1.00 92.68           C
ATOM   2530 1HD1 ILE A 172      -7.790   6.320  -9.728  1.00 92.68           H
ATOM   2531 2HD1 ILE A 172      -7.429   5.055  -8.529  1.00 92.68           H
ATOM   2532 3HD1 ILE A 172      -8.894   4.938  -9.533  1.00 92.68           H
ATOM   2533  HN  ILE A 172      -9.370   9.317  -8.062  1.00 92.68           H
ATOM   2534  N   TRP A 173      -7.387  10.048  -5.667  1.00 93.08           N
ATOM   2535  CA  TRP A 173      -6.493  10.772  -4.780  1.00 93.08           C
ATOM   2536  C   TRP A 173      -7.329  11.355  -3.639  1.00 93.08           C
ATOM   2537  O   TRP A 173      -6.952  11.252  -2.472  1.00 93.08           O
ATOM   2538  HA  TRP A 173      -5.768  10.060  -4.385  1.00 93.08           H
ATOM   2539  CB  TRP A 173      -5.703  11.835  -5.545  1.00 93.08           C
ATOM   2540 1HB  TRP A 173      -6.357  12.297  -6.285  1.00 93.08           H
ATOM   2541 2HB  TRP A 173      -5.403  12.620  -4.851  1.00 93.08           H
ATOM   2542  CG  TRP A 173      -4.458  11.296  -6.252  1.00 93.08           C
ATOM   2543  CD1 TRP A 173      -4.252  11.158  -7.569  1.00 93.08           C
ATOM   2544  HD1 TRP A 173      -4.979  11.425  -8.336  1.00 93.08           H
ATOM   2545  CD2 TRP A 173      -3.248  10.825  -5.623  1.00 93.08           C
ATOM   2546  NE1 TRP A 173      -3.002  10.635  -7.833  1.00 93.08           N
ATOM   2547  HE1 TRP A 173      -2.620  10.442  -8.737  1.00 93.08           H
ATOM   2548  CE2 TRP A 173      -2.372  10.426  -6.612  1.00 93.08           C
ATOM   2549  CE3 TRP A 173      -2.904  10.740  -4.262  1.00 93.08           C
ATOM   2550  HE3 TRP A 173      -3.577  11.048  -3.462  1.00 93.08           H
ATOM   2551  CZ2 TRP A 173      -1.097   9.914  -6.346  1.00 93.08           C
ATOM   2552  HZ2 TRP A 173      -0.423   9.606  -7.146  1.00 93.08           H
ATOM   2553  CZ3 TRP A 173      -1.626  10.226  -4.013  1.00 93.08           C
ATOM   2554  HZ3 TRP A 173      -1.309  10.138  -2.974  1.00 93.08           H
ATOM   2555  CH2 TRP A 173      -0.733   9.820  -4.998  1.00 93.08           C
ATOM   2556  HH2 TRP A 173       0.247   9.429  -4.721  1.00 93.08           H
ATOM   2557  HN  TRP A 173      -7.423  10.393  -6.605  1.00 93.08           H
ATOM   2558  N   VAL A 174      -8.450  11.954  -4.015  1.00 94.90           N
ATOM   2559  CA  VAL A 174      -9.309  12.612  -3.045  1.00 94.90           C
ATOM   2560  C   VAL A 174      -9.814  11.579  -2.035  1.00 94.90           C
ATOM   2561  O   VAL A 174      -9.800  11.826  -0.830  1.00 94.90           O
ATOM   2562  HA  VAL A 174      -8.705  13.351  -2.518  1.00 94.90           H
ATOM   2563  CB  VAL A 174     -10.441  13.349  -3.763  1.00 94.90           C
ATOM   2564  HB  VAL A 174     -10.938  12.638  -4.423  1.00 94.90           H
ATOM   2565  CG1 VAL A 174     -11.478  13.867  -2.765  1.00 94.90           C
ATOM   2566 1HG1 VAL A 174     -11.902  13.028  -2.213  1.00 94.90           H
ATOM   2567 2HG1 VAL A 174     -10.999  14.556  -2.068  1.00 94.90           H
ATOM   2568 3HG1 VAL A 174     -12.271  14.387  -3.302  1.00 94.90           H
ATOM   2569  CG2 VAL A 174      -9.893  14.487  -4.626  1.00 94.90           C
ATOM   2570 1HG2 VAL A 174      -9.359  15.197  -3.994  1.00 94.90           H
ATOM   2571 2HG2 VAL A 174      -9.211  14.081  -5.373  1.00 94.90           H
ATOM   2572 3HG2 VAL A 174     -10.719  14.994  -5.125  1.00 94.90           H
ATOM   2573  HN  VAL A 174      -8.772  11.995  -4.961  1.00 94.90           H
ATOM   2574  N   LEU A 175     -10.248  10.445  -2.563  1.00 92.66           N
ATOM   2575  CA  LEU A 175     -10.864   9.421  -1.736  1.00 92.66           C
ATOM   2576  C   LEU A 175      -9.817   8.846  -0.780  1.00 92.66           C
ATOM   2577  O   LEU A 175     -10.105   8.607   0.391  1.00 92.66           O
ATOM   2578  HA  LEU A 175     -11.643   9.903  -1.146  1.00 92.66           H
ATOM   2579  CB  LEU A 175     -11.546   8.365  -2.609  1.00 92.66           C
ATOM   2580 1HB  LEU A 175     -12.186   8.876  -3.328  1.00 92.66           H
ATOM   2581 2HB  LEU A 175     -10.778   7.844  -3.180  1.00 92.66           H
ATOM   2582  CG  LEU A 175     -12.387   7.324  -1.868  1.00 92.66           C
ATOM   2583  HG  LEU A 175     -12.461   7.626  -0.823  1.00 92.66           H
ATOM   2584  CD1 LEU A 175     -13.811   7.272  -2.426  1.00 92.66           C
ATOM   2585 1HD1 LEU A 175     -14.282   8.248  -2.311  1.00 92.66           H
ATOM   2586 2HD1 LEU A 175     -13.777   7.007  -3.483  1.00 92.66           H
ATOM   2587 3HD1 LEU A 175     -14.387   6.524  -1.882  1.00 92.66           H
ATOM   2588  CD2 LEU A 175     -11.710   5.952  -1.895  1.00 92.66           C
ATOM   2589 1HD2 LEU A 175     -11.585   5.629  -2.928  1.00 92.66           H
ATOM   2590 2HD2 LEU A 175     -10.734   6.019  -1.414  1.00 92.66           H
ATOM   2591 3HD2 LEU A 175     -12.329   5.231  -1.361  1.00 92.66           H
ATOM   2592  HN  LEU A 175     -10.184  10.220  -3.536  1.00 92.66           H
ATOM   2593  N   ALA A 176      -8.623   8.639  -1.316  1.00 92.56           N
ATOM   2594  CA  ALA A 176      -7.537   8.076  -0.531  1.00 92.56           C
ATOM   2595  C   ALA A 176      -7.188   9.035   0.609  1.00 92.56           C
ATOM   2596  O   ALA A 176      -6.900   8.602   1.723  1.00 92.56           O
ATOM   2597  HA  ALA A 176      -7.887   7.135  -0.108  1.00 92.56           H
ATOM   2598  CB  ALA A 176      -6.341   7.793  -1.442  1.00 92.56           C
ATOM   2599 1HB  ALA A 176      -6.634   7.084  -2.217  1.00 92.56           H
ATOM   2600 2HB  ALA A 176      -6.010   8.722  -1.906  1.00 92.56           H
ATOM   2601 3HB  ALA A 176      -5.527   7.371  -0.853  1.00 92.56           H
ATOM   2602  HN  ALA A 176      -8.392   8.848  -2.267  1.00 92.56           H
ATOM   2603  N   ALA A 177      -7.224  10.321   0.290  1.00 93.16           N
ATOM   2604  CA  ALA A 177      -6.879  11.343   1.263  1.00 93.16           C
ATOM   2605  C   ALA A 177      -7.871  11.290   2.426  1.00 93.16           C
ATOM   2606  O   ALA A 177      -7.473  11.335   3.589  1.00 93.16           O
ATOM   2607  HA  ALA A 177      -5.880  11.121   1.638  1.00 93.16           H
ATOM   2608  CB  ALA A 177      -6.855  12.712   0.579  1.00 93.16           C
ATOM   2609 1HB  ALA A 177      -6.114  12.706  -0.220  1.00 93.16           H
ATOM   2610 2HB  ALA A 177      -7.839  12.926   0.161  1.00 93.16           H
ATOM   2611 3HB  ALA A 177      -6.596  13.478   1.309  1.00 93.16           H
ATOM   2612  HN  ALA A 177      -7.482  10.666  -0.612  1.00 93.16           H
ATOM   2613  N   ALA A 178      -9.144  11.193   2.072  1.00 93.76           N
ATOM   2614  CA  ALA A 178     -10.201  11.208   3.069  1.00 93.76           C
ATOM   2615  C   ALA A 178     -10.049   9.993   3.986  1.00 93.76           C
ATOM   2616  O   ALA A 178     -10.297  10.082   5.187  1.00 93.76           O
ATOM   2617  HA  ALA A 178     -10.086  12.116   3.661  1.00 93.76           H
ATOM   2618  CB  ALA A 178     -11.562  11.245   2.370  1.00 93.76           C
ATOM   2619 1HB  ALA A 178     -11.630  12.142   1.755  1.00 93.76           H
ATOM   2620 2HB  ALA A 178     -11.670  10.362   1.739  1.00 93.76           H
ATOM   2621 3HB  ALA A 178     -12.354  11.256   3.118  1.00 93.76           H
ATOM   2622  HN  ALA A 178      -9.457  11.107   1.126  1.00 93.76           H
ATOM   2623  N   LEU A 179      -9.642   8.885   3.383  1.00 91.68           N
ATOM   2624  CA  LEU A 179      -9.540   7.632   4.112  1.00 91.68           C
ATOM   2625  C   LEU A 179      -8.346   7.698   5.066  1.00 91.68           C
ATOM   2626  O   LEU A 179      -8.190   6.838   5.931  1.00 91.68           O
ATOM   2627  HA  LEU A 179     -10.449   7.522   4.703  1.00 91.68           H
ATOM   2628  CB  LEU A 179      -9.486   6.450   3.141  1.00 91.68           C
ATOM   2629 1HB  LEU A 179      -8.717   6.653   2.395  1.00 91.68           H
ATOM   2630 2HB  LEU A 179      -9.168   5.566   3.693  1.00 91.68           H
ATOM   2631  CG  LEU A 179     -10.790   6.121   2.412  1.00 91.68           C
ATOM   2632  HG  LEU A 179     -11.143   7.026   1.918  1.00 91.68           H
ATOM   2633  CD1 LEU A 179     -10.560   5.071   1.323  1.00 91.68           C
ATOM   2634 1HD1 LEU A 179      -9.841   5.452   0.598  1.00 91.68           H
ATOM   2635 2HD1 LEU A 179     -10.172   4.158   1.774  1.00 91.68           H
ATOM   2636 3HD1 LEU A 179     -11.503   4.856   0.821  1.00 91.68           H
ATOM   2637  CD2 LEU A 179     -11.877   5.693   3.400  1.00 91.68           C
ATOM   2638 1HD2 LEU A 179     -11.547   4.807   3.943  1.00 91.68           H
ATOM   2639 2HD2 LEU A 179     -12.066   6.502   4.106  1.00 91.68           H
ATOM   2640 3HD2 LEU A 179     -12.794   5.465   2.856  1.00 91.68           H
ATOM   2641  HN  LEU A 179      -9.386   8.835   2.418  1.00 91.68           H
ATOM   2642  N   CYS A 180      -7.533   8.727   4.876  1.00 92.36           N
ATOM   2643  CA  CYS A 180      -6.313   8.871   5.651  1.00 92.36           C
ATOM   2644  C   CYS A 180      -6.584   9.845   6.800  1.00 92.36           C
ATOM   2645  O   CYS A 180      -5.679  10.179   7.562  1.00 92.36           O
ATOM   2646  HA  CYS A 180      -6.067   7.880   6.034  1.00 92.36           H
ATOM   2647  CB  CYS A 180      -5.140   9.327   4.781  1.00 92.36           C
ATOM   2648 1HB  CYS A 180      -5.393  10.259   4.275  1.00 92.36           H
ATOM   2649 2HB  CYS A 180      -4.270   9.530   5.406  1.00 92.36           H
ATOM   2650  SG  CYS A 180      -4.737   8.037   3.547  1.00 92.36           S
ATOM   2651  HG  CYS A 180      -5.882   8.123   2.876  1.00 92.36           H
ATOM   2652  HN  CYS A 180      -7.698   9.454   4.209  1.00 92.36           H
ATOM   2653  N   ILE A 181      -7.836  10.272   6.887  1.00 93.55           N
ATOM   2654  CA  ILE A 181      -8.229  11.230   7.906  1.00 93.55           C
ATOM   2655  C   ILE A 181      -7.886  10.669   9.287  1.00 93.55           C
ATOM   2656  O   ILE A 181      -7.287  11.360  10.111  1.00 93.55           O
ATOM   2657  HA  ILE A 181      -7.645  12.136   7.746  1.00 93.55           H
ATOM   2658  CB  ILE A 181      -9.703  11.609   7.745  1.00 93.55           C
ATOM   2659  HB  ILE A 181     -10.271  10.698   7.555  1.00 93.55           H
ATOM   2660  CG1 ILE A 181      -9.905  12.526   6.537  1.00 93.55           C
ATOM   2661 1HG1 ILE A 181      -9.416  13.483   6.717  1.00 93.55           H
ATOM   2662 2HG1 ILE A 181      -9.431  12.086   5.659  1.00 93.55           H
ATOM   2663  CG2 ILE A 181     -10.255  12.226   9.032  1.00 93.55           C
ATOM   2664 1HG2 ILE A 181     -10.166  11.507   9.846  1.00 93.55           H
ATOM   2665 2HG2 ILE A 181      -9.688  13.124   9.276  1.00 93.55           H
ATOM   2666 3HG2 ILE A 181     -11.304  12.485   8.889  1.00 93.55           H
ATOM   2667  CD1 ILE A 181     -11.393  12.751   6.262  1.00 93.55           C
ATOM   2668 1HD1 ILE A 181     -11.873  11.794   6.058  1.00 93.55           H
ATOM   2669 2HD1 ILE A 181     -11.858  13.212   7.133  1.00 93.55           H
ATOM   2670 3HD1 ILE A 181     -11.508  13.406   5.398  1.00 93.55           H
ATOM   2671  HN  ILE A 181      -8.572   9.976   6.279  1.00 93.55           H
ATOM   2672  N   PRO A 182      -8.257   9.412   9.566  1.00 91.81           N
ATOM   2673  CA  PRO A 182      -8.050   8.842  10.899  1.00 91.81           C
ATOM   2674  C   PRO A 182      -6.610   8.977  11.367  1.00 91.81           C
ATOM   2675  O   PRO A 182      -6.358   9.363  12.507  1.00 91.81           O
ATOM   2676  HA  PRO A 182      -8.641   9.387  11.636  1.00 91.81           H
ATOM   2677  CB  PRO A 182      -8.459   7.377  10.734  1.00 91.81           C
ATOM   2678 1HB  PRO A 182      -7.605   6.749  10.477  1.00 91.81           H
ATOM   2679 2HB  PRO A 182      -8.885   6.973  11.653  1.00 91.81           H
ATOM   2680  CG  PRO A 182      -9.485   7.421   9.609  1.00 91.81           C
ATOM   2681 1HG  PRO A 182      -9.610   6.446   9.136  1.00 91.81           H
ATOM   2682 2HG  PRO A 182     -10.470   7.715   9.970  1.00 91.81           H
ATOM   2683  CD  PRO A 182      -8.897   8.447   8.654  1.00 91.81           C
ATOM   2684 1HD  PRO A 182      -8.174   7.999   7.973  1.00 91.81           H
ATOM   2685 2HD  PRO A 182      -9.666   8.911   8.036  1.00 91.81           H
ATOM   2686  N   GLU A 183      -5.696   8.652  10.465  1.00 92.28           N
ATOM   2687  CA  GLU A 183      -4.280   8.679  10.791  1.00 92.28           C
ATOM   2688  C   GLU A 183      -3.850  10.098  11.172  1.00 92.28           C
ATOM   2689  O   GLU A 183      -3.043  10.282  12.081  1.00 92.28           O
ATOM   2690  HA  GLU A 183      -4.167   8.016  11.648  1.00 92.28           H
ATOM   2691  CB  GLU A 183      -3.439   8.145   9.630  1.00 92.28           C
ATOM   2692 1HB  GLU A 183      -3.837   8.519   8.686  1.00 92.28           H
ATOM   2693 2HB  GLU A 183      -2.391   8.401   9.787  1.00 92.28           H
ATOM   2694  CG  GLU A 183      -3.505   6.618   9.562  1.00 92.28           C
ATOM   2695 1HG  GLU A 183      -2.755   6.249   8.863  1.00 92.28           H
ATOM   2696 2HG  GLU A 183      -3.266   6.197  10.538  1.00 92.28           H
ATOM   2697  CD  GLU A 183      -4.894   6.148   9.124  1.00 92.28           C
ATOM   2698  OE1 GLU A 183      -5.192   4.958   9.364  1.00 92.28           O
ATOM   2699  OE2 GLU A 183      -5.625   6.989   8.559  1.00 92.28           O
ATOM   2700  HN  GLU A 183      -5.908   8.375   9.528  1.00 92.28           H
ATOM   2701  N   ILE A 184      -4.410  11.063  10.457  1.00 94.43           N
ATOM   2702  CA  ILE A 184      -4.012  12.450  10.632  1.00 94.43           C
ATOM   2703  C   ILE A 184      -4.407  12.917  12.034  1.00 94.43           C
ATOM   2704  O   ILE A 184      -3.684  13.689  12.661  1.00 94.43           O
ATOM   2705  HA  ILE A 184      -2.926  12.491  10.547  1.00 94.43           H
ATOM   2706  CB  ILE A 184      -4.586  13.317   9.510  1.00 94.43           C
ATOM   2707  HB  ILE A 184      -5.666  13.173   9.485  1.00 94.43           H
ATOM   2708  CG1 ILE A 184      -4.041  12.883   8.148  1.00 94.43           C
ATOM   2709 1HG1 ILE A 184      -2.967  13.065   8.107  1.00 94.43           H
ATOM   2710 2HG1 ILE A 184      -4.188  11.811   8.018  1.00 94.43           H
ATOM   2711  CG2 ILE A 184      -4.335  14.802   9.781  1.00 94.43           C
ATOM   2712 1HG2 ILE A 184      -4.810  15.085  10.720  1.00 94.43           H
ATOM   2713 2HG2 ILE A 184      -3.262  14.982   9.848  1.00 94.43           H
ATOM   2714 3HG2 ILE A 184      -4.753  15.395   8.969  1.00 94.43           H
ATOM   2715  CD1 ILE A 184      -4.735  13.639   7.013  1.00 94.43           C
ATOM   2716 1HD1 ILE A 184      -5.806  13.436   7.042  1.00 94.43           H
ATOM   2717 2HD1 ILE A 184      -4.566  14.710   7.133  1.00 94.43           H
ATOM   2718 3HD1 ILE A 184      -4.329  13.312   6.056  1.00 94.43           H
ATOM   2719  HN  ILE A 184      -5.121  10.911   9.771  1.00 94.43           H
ATOM   2720  N   LEU A 185      -5.553  12.428  12.485  1.00 93.84           N
ATOM   2721  CA  LEU A 185      -6.152  12.933  13.709  1.00 93.84           C
ATOM   2722  C   LEU A 185      -5.402  12.358  14.912  1.00 93.84           C
ATOM   2723  O   LEU A 185      -4.979  13.101  15.797  1.00 93.84           O
ATOM   2724  HA  LEU A 185      -6.029  14.016  13.710  1.00 93.84           H
ATOM   2725  CB  LEU A 185      -7.655  12.647  13.727  1.00 93.84           C
ATOM   2726 1HB  LEU A 185      -7.805  11.584  13.538  1.00 93.84           H
ATOM   2727 2HB  LEU A 185      -8.030  12.848  14.731  1.00 93.84           H
ATOM   2728  CG  LEU A 185      -8.500  13.439  12.728  1.00 93.84           C
ATOM   2729  HG  LEU A 185      -8.156  13.198  11.722  1.00 93.84           H
ATOM   2730  CD1 LEU A 185      -9.973  13.031  12.811  1.00 93.84           C
ATOM   2731 1HD1 LEU A 185     -10.069  11.969  12.585  1.00 93.84           H
ATOM   2732 2HD1 LEU A 185     -10.347  13.224  13.816  1.00 93.84           H
ATOM   2733 3HD1 LEU A 185     -10.551  13.609  12.091  1.00 93.84           H
ATOM   2734  CD2 LEU A 185      -8.311  14.945  12.922  1.00 93.84           C
ATOM   2735 1HD2 LEU A 185      -8.613  15.222  13.932  1.00 93.84           H
ATOM   2736 2HD2 LEU A 185      -7.262  15.202  12.773  1.00 93.84           H
ATOM   2737 3HD2 LEU A 185      -8.924  15.484  12.200  1.00 93.84           H
ATOM   2738  HN  LEU A 185      -6.069  11.703  12.029  1.00 93.84           H
ATOM   2739  N   TYR A 186      -5.260  11.041  14.907  1.00 92.81           N
ATOM   2740  CA  TYR A 186      -4.941  10.318  16.127  1.00 92.81           C
ATOM   2741  C   TYR A 186      -3.437  10.061  16.234  1.00 92.81           C
ATOM   2742  O   TYR A 186      -2.952   9.612  17.271  1.00 92.81           O
ATOM   2743  HA  TYR A 186      -5.259  10.928  16.972  1.00 92.81           H
ATOM   2744  CB  TYR A 186      -5.670   8.976  16.024  1.00 92.81           C
ATOM   2745 1HB  TYR A 186      -5.305   8.443  15.147  1.00 92.81           H
ATOM   2746 2HB  TYR A 186      -5.417   8.370  16.894  1.00 92.81           H
ATOM   2747  CG  TYR A 186      -7.192   9.100  15.932  1.00 92.81           C
ATOM   2748  CD1 TYR A 186      -7.868   9.946  16.788  1.00 92.81           C
ATOM   2749  HD1 TYR A 186      -7.318  10.525  17.529  1.00 92.81           H
ATOM   2750  CD2 TYR A 186      -7.888   8.367  14.993  1.00 92.81           C
ATOM   2751  HD2 TYR A 186      -7.354   7.699  14.317  1.00 92.81           H
ATOM   2752  CE1 TYR A 186      -9.301  10.062  16.701  1.00 92.81           C
ATOM   2753  HE1 TYR A 186      -9.848  10.726  17.371  1.00 92.81           H
ATOM   2754  CE2 TYR A 186      -9.321   8.484  14.906  1.00 92.81           C
ATOM   2755  HE2 TYR A 186      -9.883   7.910  14.170  1.00 92.81           H
ATOM   2756  CZ  TYR A 186      -9.956   9.326  15.765  1.00 92.81           C
ATOM   2757  OH  TYR A 186     -11.309   9.436  15.683  1.00 92.81           O
ATOM   2758  HH  TYR A 186     -11.633   9.041  14.823  1.00 92.81           H
ATOM   2759  HN  TYR A 186      -5.359  10.471  14.092  1.00 92.81           H
ATOM   2760  N   SER A 187      -2.739  10.357  15.147  1.00 93.32           N
ATOM   2761  CA  SER A 187      -1.290  10.252  15.136  1.00 93.32           C
ATOM   2762  C   SER A 187      -0.682  11.311  16.058  1.00 93.32           C
ATOM   2763  O   SER A 187      -0.887  12.507  15.856  1.00 93.32           O
ATOM   2764  HA  SER A 187      -1.070   9.251  15.507  1.00 93.32           H
ATOM   2765  CB  SER A 187      -0.737  10.403  13.717  1.00 93.32           C
ATOM   2766 1HB  SER A 187      -1.053  11.362  13.306  1.00 93.32           H
ATOM   2767 2HB  SER A 187       0.352  10.414  13.752  1.00 93.32           H
ATOM   2768  OG  SER A 187      -1.174   9.352  12.860  1.00 93.32           O
ATOM   2769  HG  SER A 187      -1.676   9.731  12.083  1.00 93.32           H
ATOM   2770  HN  SER A 187      -3.147  10.663  14.287  1.00 93.32           H
ATOM   2771  N   GLN A 188       0.054  10.833  17.051  1.00 92.66           N
ATOM   2772  CA  GLN A 188       0.805  11.722  17.921  1.00 92.66           C
ATOM   2773  C   GLN A 188       2.073  11.029  18.422  1.00 92.66           C
ATOM   2774  O   GLN A 188       2.263   9.835  18.194  1.00 92.66           O
ATOM   2775  HA  GLN A 188       1.071  12.578  17.301  1.00 92.66           H
ATOM   2776  CB  GLN A 188      -0.057  12.201  19.091  1.00 92.66           C
ATOM   2777 1HB  GLN A 188       0.488  12.949  19.667  1.00 92.66           H
ATOM   2778 2HB  GLN A 188      -0.956  12.685  18.711  1.00 92.66           H
ATOM   2779  CG  GLN A 188      -0.445  11.033  20.000  1.00 92.66           C
ATOM   2780 1HG  GLN A 188      -0.985  10.282  19.423  1.00 92.66           H
ATOM   2781 2HG  GLN A 188       0.454  10.553  20.385  1.00 92.66           H
ATOM   2782  CD  GLN A 188      -1.314  11.510  21.165  1.00 92.66           C
ATOM   2783  OE1 GLN A 188      -1.869  12.597  21.155  1.00 92.66           O
ATOM   2784  NE2 GLN A 188      -1.402  10.639  22.167  1.00 92.66           N
ATOM   2785 1HE2 GLN A 188      -0.921   9.764  22.112  1.00 92.66           H
ATOM   2786 2HE2 GLN A 188      -1.948  10.860  22.975  1.00 92.66           H
ATOM   2787  HN  GLN A 188       0.141   9.860  17.264  1.00 92.66           H
ATOM   2788  N   ILE A 189       2.908  11.807  19.095  1.00 92.53           N
ATOM   2789  CA  ILE A 189       4.118  11.266  19.692  1.00 92.53           C
ATOM   2790  C   ILE A 189       3.829  10.860  21.139  1.00 92.53           C
ATOM   2791  O   ILE A 189       3.310  11.656  21.920  1.00 92.53           O
ATOM   2792  HA  ILE A 189       4.388  10.372  19.130  1.00 92.53           H
ATOM   2793  CB  ILE A 189       5.274  12.258  19.551  1.00 92.53           C
ATOM   2794  HB  ILE A 189       4.985  13.191  20.034  1.00 92.53           H
ATOM   2795  CG1 ILE A 189       5.548  12.575  18.080  1.00 92.53           C
ATOM   2796 1HG1 ILE A 189       5.921  11.684  17.575  1.00 92.53           H
ATOM   2797 2HG1 ILE A 189       4.618  12.855  17.586  1.00 92.53           H
ATOM   2798  CG2 ILE A 189       6.525  11.747  20.270  1.00 92.53           C
ATOM   2799 1HG2 ILE A 189       6.306  11.614  21.329  1.00 92.53           H
ATOM   2800 2HG2 ILE A 189       6.828  10.793  19.838  1.00 92.53           H
ATOM   2801 3HG2 ILE A 189       7.332  12.471  20.154  1.00 92.53           H
ATOM   2802  CD1 ILE A 189       6.566  13.709  17.944  1.00 92.53           C
ATOM   2803 1HD1 ILE A 189       6.179  14.605  18.428  1.00 92.53           H
ATOM   2804 2HD1 ILE A 189       7.502  13.415  18.418  1.00 92.53           H
ATOM   2805 3HD1 ILE A 189       6.742  13.914  16.888  1.00 92.53           H
ATOM   2806  HN  ILE A 189       2.770  12.787  19.235  1.00 92.53           H
ATOM   2807  N   LYS A 190       4.178   9.620  21.453  1.00 88.15           N
ATOM   2808  CA  LYS A 190       4.063   9.133  22.817  1.00 88.15           C
ATOM   2809  C   LYS A 190       5.462   8.901  23.390  1.00 88.15           C
ATOM   2810  O   LYS A 190       6.292   8.242  22.766  1.00 88.15           O
ATOM   2811  HA  LYS A 190       3.575   9.912  23.402  1.00 88.15           H
ATOM   2812  CB  LYS A 190       3.164   7.897  22.870  1.00 88.15           C
ATOM   2813 1HB  LYS A 190       2.237   8.092  22.330  1.00 88.15           H
ATOM   2814 2HB  LYS A 190       3.655   7.063  22.368  1.00 88.15           H
ATOM   2815  CG  LYS A 190       2.845   7.512  24.316  1.00 88.15           C
ATOM   2816 1HG  LYS A 190       3.773   7.344  24.864  1.00 88.15           H
ATOM   2817 2HG  LYS A 190       2.328   8.335  24.810  1.00 88.15           H
ATOM   2818  CD  LYS A 190       1.979   6.252  24.371  1.00 88.15           C
ATOM   2819 1HD  LYS A 190       1.009   6.453  23.916  1.00 88.15           H
ATOM   2820 2HD  LYS A 190       2.446   5.459  23.786  1.00 88.15           H
ATOM   2821  CE  LYS A 190       1.784   5.783  25.814  1.00 88.15           C
ATOM   2822 1HE  LYS A 190       2.747   5.743  26.323  1.00 88.15           H
ATOM   2823 2HE  LYS A 190       1.166   6.499  26.355  1.00 88.15           H
ATOM   2824  NZ  LYS A 190       1.146   4.448  25.843  1.00 88.15           N
ATOM   2825 1HZ  LYS A 190       1.287   4.025  26.753  1.00 88.15           H
ATOM   2826 2HZ  LYS A 190       0.152   4.544  25.665  1.00 88.15           H
ATOM   2827 3HZ  LYS A 190       1.561   3.859  25.129  1.00 88.15           H
ATOM   2828  HN  LYS A 190       4.533   8.956  20.795  1.00 88.15           H
ATOM   2829  N   GLU A 191       5.682   9.456  24.573  1.00 85.08           N
ATOM   2830  CA  GLU A 191       6.928   9.231  25.286  1.00 85.08           C
ATOM   2831  C   GLU A 191       6.759   8.105  26.308  1.00 85.08           C
ATOM   2832  O   GLU A 191       5.869   8.159  27.155  1.00 85.08           O
ATOM   2833  HA  GLU A 191       7.648   8.933  24.524  1.00 85.08           H
ATOM   2834  CB  GLU A 191       7.413  10.515  25.961  1.00 85.08           C
ATOM   2835 1HB  GLU A 191       6.583  10.995  26.479  1.00 85.08           H
ATOM   2836 2HB  GLU A 191       8.257  10.291  26.614  1.00 85.08           H
ATOM   2837  CG  GLU A 191       7.925  11.519  24.925  1.00 85.08           C
ATOM   2838 1HG  GLU A 191       8.702  11.056  24.318  1.00 85.08           H
ATOM   2839 2HG  GLU A 191       7.115  11.795  24.250  1.00 85.08           H
ATOM   2840  CD  GLU A 191       8.480  12.773  25.604  1.00 85.08           C
ATOM   2841  OE1 GLU A 191       8.920  13.674  24.858  1.00 85.08           O
ATOM   2842  OE2 GLU A 191       8.451  12.801  26.853  1.00 85.08           O
ATOM   2843  HN  GLU A 191       5.027  10.048  25.043  1.00 85.08           H
ATOM   2844  N   GLU A 192       7.628   7.111  26.195  1.00 77.14           N
ATOM   2845  CA  GLU A 192       7.562   5.956  27.074  1.00 77.14           C
ATOM   2846  C   GLU A 192       8.966   5.558  27.533  1.00 77.14           C
ATOM   2847  O   GLU A 192       9.826   5.245  26.712  1.00 77.14           O
ATOM   2848  HA  GLU A 192       6.970   6.277  27.931  1.00 77.14           H
ATOM   2849  CB  GLU A 192       6.857   4.784  26.388  1.00 77.14           C
ATOM   2850 1HB  GLU A 192       5.816   5.044  26.195  1.00 77.14           H
ATOM   2851 2HB  GLU A 192       7.405   4.501  25.489  1.00 77.14           H
ATOM   2852  CG  GLU A 192       6.843   3.548  27.290  1.00 77.14           C
ATOM   2853 1HG  GLU A 192       7.709   2.924  27.071  1.00 77.14           H
ATOM   2854 2HG  GLU A 192       6.926   3.854  28.333  1.00 77.14           H
ATOM   2855  CD  GLU A 192       5.560   2.739  27.091  1.00 77.14           C
ATOM   2856  OE1 GLU A 192       4.765   2.689  28.055  1.00 77.14           O
ATOM   2857  OE2 GLU A 192       5.403   2.187  25.980  1.00 77.14           O
ATOM   2858  HN  GLU A 192       8.364   7.086  25.519  1.00 77.14           H
ATOM   2859  N   SER A 193       9.155   5.584  28.844  1.00 73.35           N
ATOM   2860  CA  SER A 193      10.411   5.145  29.429  1.00 73.35           C
ATOM   2861  C   SER A 193      11.580   5.878  28.766  1.00 73.35           C
ATOM   2862  O   SER A 193      12.649   5.302  28.574  1.00 73.35           O
ATOM   2863  HA  SER A 193      10.345   5.407  30.485  1.00 73.35           H
ATOM   2864  CB  SER A 193      10.585   3.632  29.288  1.00 73.35           C
ATOM   2865 1HB  SER A 193      11.630   3.370  29.457  1.00 73.35           H
ATOM   2866 2HB  SER A 193      10.002   3.127  30.058  1.00 73.35           H
ATOM   2867  OG  SER A 193      10.181   3.165  28.004  1.00 73.35           O
ATOM   2868  HG  SER A 193      10.903   3.338  27.334  1.00 73.35           H
ATOM   2869  HN  SER A 193       8.469   5.896  29.502  1.00 73.35           H
ATOM   2870  N   GLY A 194      11.336   7.138  28.436  1.00 77.03           N
ATOM   2871  CA  GLY A 194      12.379   7.980  27.875  1.00 77.03           C
ATOM   2872  C   GLY A 194      12.545   7.723  26.376  1.00 77.03           C
ATOM   2873  O   GLY A 194      13.482   8.224  25.757  1.00 77.03           O
ATOM   2874 1HA  GLY A 194      12.134   9.028  28.043  1.00 77.03           H
ATOM   2875 2HA  GLY A 194      13.322   7.786  28.387  1.00 77.03           H
ATOM   2876  HN  GLY A 194      10.447   7.582  28.544  1.00 77.03           H
ATOM   2877  N   ILE A 195      11.620   6.942  25.836  1.00 84.73           N
ATOM   2878  CA  ILE A 195      11.627   6.649  24.413  1.00 84.73           C
ATOM   2879  C   ILE A 195      10.412   7.307  23.756  1.00 84.73           C
ATOM   2880  O   ILE A 195       9.276   7.070  24.164  1.00 84.73           O
ATOM   2881  HA  ILE A 195      12.529   7.092  23.992  1.00 84.73           H
ATOM   2882  CB  ILE A 195      11.711   5.140  24.177  1.00 84.73           C
ATOM   2883  HB  ILE A 195      10.903   4.662  24.732  1.00 84.73           H
ATOM   2884  CG1 ILE A 195      13.026   4.573  24.717  1.00 84.73           C
ATOM   2885 1HG1 ILE A 195      13.847   4.866  24.063  1.00 84.73           H
ATOM   2886 2HG1 ILE A 195      13.233   4.997  25.699  1.00 84.73           H
ATOM   2887  CG2 ILE A 195      11.505   4.803  22.699  1.00 84.73           C
ATOM   2888 1HG2 ILE A 195      10.523   5.152  22.380  1.00 84.73           H
ATOM   2889 2HG2 ILE A 195      12.276   5.293  22.104  1.00 84.73           H
ATOM   2890 3HG2 ILE A 195      11.570   3.724  22.560  1.00 84.73           H
ATOM   2891  CD1 ILE A 195      12.965   3.047  24.816  1.00 84.73           C
ATOM   2892 1HD1 ILE A 195      12.158   2.758  25.489  1.00 84.73           H
ATOM   2893 2HD1 ILE A 195      12.782   2.626  23.827  1.00 84.73           H
ATOM   2894 3HD1 ILE A 195      13.913   2.670  25.201  1.00 84.73           H
ATOM   2895  HN  ILE A 195      10.878   6.515  26.352  1.00 84.73           H
ATOM   2896  N   ALA A 196      10.693   8.122  22.749  1.00 90.59           N
ATOM   2897  CA  ALA A 196       9.635   8.762  21.987  1.00 90.59           C
ATOM   2898  C   ALA A 196       9.173   7.821  20.873  1.00 90.59           C
ATOM   2899  O   ALA A 196       9.990   7.308  20.110  1.00 90.59           O
ATOM   2900  HA  ALA A 196       8.801   8.945  22.665  1.00 90.59           H
ATOM   2901  CB  ALA A 196      10.134  10.104  21.447  1.00 90.59           C
ATOM   2902 1HB  ALA A 196      10.422  10.746  22.279  1.00 90.59           H
ATOM   2903 2HB  ALA A 196      10.997   9.937  20.801  1.00 90.59           H
ATOM   2904 3HB  ALA A 196       9.340  10.584  20.875  1.00 90.59           H
ATOM   2905  HN  ALA A 196      11.622   8.345  22.453  1.00 90.59           H
ATOM   2906  N   ILE A 197       7.864   7.622  20.814  1.00 89.84           N
ATOM   2907  CA  ILE A 197       7.287   6.722  19.830  1.00 89.84           C
ATOM   2908  C   ILE A 197       6.196   7.459  19.049  1.00 89.84           C
ATOM   2909  O   ILE A 197       5.314   8.077  19.643  1.00 89.84           O
ATOM   2910  HA  ILE A 197       8.081   6.445  19.135  1.00 89.84           H
ATOM   2911  CB  ILE A 197       6.802   5.435  20.499  1.00 89.84           C
ATOM   2912  HB  ILE A 197       6.058   5.701  21.250  1.00 89.84           H
ATOM   2913  CG1 ILE A 197       7.948   4.731  21.229  1.00 89.84           C
ATOM   2914 1HG1 ILE A 197       8.683   4.381  20.505  1.00 89.84           H
ATOM   2915 2HG1 ILE A 197       8.457   5.439  21.883  1.00 89.84           H
ATOM   2916  CG2 ILE A 197       6.115   4.516  19.488  1.00 89.84           C
ATOM   2917 1HG2 ILE A 197       5.257   5.029  19.054  1.00 89.84           H
ATOM   2918 2HG2 ILE A 197       6.819   4.255  18.698  1.00 89.84           H
ATOM   2919 3HG2 ILE A 197       5.780   3.609  19.990  1.00 89.84           H
ATOM   2920  CD1 ILE A 197       7.430   3.549  22.051  1.00 89.84           C
ATOM   2921 1HD1 ILE A 197       6.713   3.907  22.790  1.00 89.84           H
ATOM   2922 2HD1 ILE A 197       6.943   2.832  21.390  1.00 89.84           H
ATOM   2923 3HD1 ILE A 197       8.265   3.066  22.559  1.00 89.84           H
ATOM   2924  HN  ILE A 197       7.204   8.062  21.422  1.00 89.84           H
ATOM   2925  N   CYS A 198       6.293   7.368  17.731  1.00 92.19           N
ATOM   2926  CA  CYS A 198       5.221   7.836  16.869  1.00 92.19           C
ATOM   2927  C   CYS A 198       4.147   6.748  16.805  1.00 92.19           C
ATOM   2928  O   CYS A 198       4.367   5.687  16.223  1.00 92.19           O
ATOM   2929  HA  CYS A 198       4.825   8.743  17.324  1.00 92.19           H
ATOM   2930  CB  CYS A 198       5.736   8.211  15.478  1.00 92.19           C
ATOM   2931 1HB  CYS A 198       6.360   9.102  15.541  1.00 92.19           H
ATOM   2932 2HB  CYS A 198       6.363   7.410  15.085  1.00 92.19           H
ATOM   2933  SG  CYS A 198       4.328   8.512  14.348  1.00 92.19           S
ATOM   2934  HN  CYS A 198       7.083   6.985  17.253  1.00 92.19           H
ATOM   2935  N   THR A 199       3.008   7.049  17.412  1.00 91.79           N
ATOM   2936  CA  THR A 199       1.912   6.096  17.463  1.00 91.79           C
ATOM   2937  C   THR A 199       0.574   6.810  17.264  1.00 91.79           C
ATOM   2938  O   THR A 199       0.507   8.037  17.320  1.00 91.79           O
ATOM   2939  HA  THR A 199       2.027   5.396  16.635  1.00 91.79           H
ATOM   2940  CB  THR A 199       2.006   5.338  18.789  1.00 91.79           C
ATOM   2941  HB  THR A 199       3.029   5.013  18.980  1.00 91.79           H
ATOM   2942  OG1 THR A 199       1.043   4.295  18.661  1.00 91.79           O
ATOM   2943  HG1 THR A 199       1.200   3.597  19.360  1.00 91.79           H
ATOM   2944  CG2 THR A 199       1.504   6.166  19.973  1.00 91.79           C
ATOM   2945 1HG2 THR A 199       0.460   6.434  19.812  1.00 91.79           H
ATOM   2946 2HG2 THR A 199       2.102   7.073  20.061  1.00 91.79           H
ATOM   2947 3HG2 THR A 199       1.592   5.582  20.889  1.00 91.79           H
ATOM   2948  HN  THR A 199       2.829   7.923  17.862  1.00 91.79           H
ATOM   2949  N   MET A 200      -0.459   6.012  17.036  1.00 91.97           N
ATOM   2950  CA  MET A 200      -1.822   6.503  17.146  1.00 91.97           C
ATOM   2951  C   MET A 200      -2.355   6.328  18.569  1.00 91.97           C
ATOM   2952  O   MET A 200      -2.199   5.264  19.168  1.00 91.97           O
ATOM   2953  HA  MET A 200      -1.773   7.563  16.897  1.00 91.97           H
ATOM   2954  CB  MET A 200      -2.719   5.741  16.167  1.00 91.97           C
ATOM   2955 1HB  MET A 200      -2.621   4.669  16.338  1.00 91.97           H
ATOM   2956 2HB  MET A 200      -3.762   5.999  16.349  1.00 91.97           H
ATOM   2957  CG  MET A 200      -2.351   6.069  14.719  1.00 91.97           C
ATOM   2958 1HG  MET A 200      -2.338   7.149  14.573  1.00 91.97           H
ATOM   2959 2HG  MET A 200      -1.347   5.705  14.498  1.00 91.97           H
ATOM   2960  SD  MET A 200      -3.528   5.318  13.606  1.00 91.97           S
ATOM   2961  CE  MET A 200      -3.372   3.609  14.096  1.00 91.97           C
ATOM   2962 1HE  MET A 200      -2.344   3.279  13.942  1.00 91.97           H
ATOM   2963 2HE  MET A 200      -3.632   3.508  15.150  1.00 91.97           H
ATOM   2964 3HE  MET A 200      -4.044   2.996  13.496  1.00 91.97           H
ATOM   2965  HN  MET A 200      -0.375   5.049  16.782  1.00 91.97           H
ATOM   2966  N   VAL A 201      -2.973   7.387  19.070  1.00 92.66           N
ATOM   2967  CA  VAL A 201      -3.660   7.318  20.348  1.00 92.66           C
ATOM   2968  C   VAL A 201      -5.135   7.675  20.150  1.00 92.66           C
ATOM   2969  O   VAL A 201      -5.454   8.709  19.565  1.00 92.66           O
ATOM   2970  HA  VAL A 201      -3.593   6.290  20.703  1.00 92.66           H
ATOM   2971  CB  VAL A 201      -2.960   8.218  21.368  1.00 92.66           C
ATOM   2972  HB  VAL A 201      -2.990   9.240  20.990  1.00 92.66           H
ATOM   2973  CG1 VAL A 201      -3.688   8.193  22.713  1.00 92.66           C
ATOM   2974 1HG1 VAL A 201      -4.711   8.547  22.579  1.00 92.66           H
ATOM   2975 2HG1 VAL A 201      -3.704   7.174  23.099  1.00 92.66           H
ATOM   2976 3HG1 VAL A 201      -3.169   8.841  23.420  1.00 92.66           H
ATOM   2977  CG2 VAL A 201      -1.491   7.821  21.533  1.00 92.66           C
ATOM   2978 1HG2 VAL A 201      -1.430   6.789  21.878  1.00 92.66           H
ATOM   2979 2HG2 VAL A 201      -0.980   7.915  20.574  1.00 92.66           H
ATOM   2980 3HG2 VAL A 201      -1.017   8.477  22.263  1.00 92.66           H
ATOM   2981  HN  VAL A 201      -3.009   8.279  18.618  1.00 92.66           H
ATOM   2982  N   TYR A 202      -5.995   6.798  20.648  1.00 91.81           N
ATOM   2983  CA  TYR A 202      -7.426   6.968  20.466  1.00 91.81           C
ATOM   2984  C   TYR A 202      -8.062   7.617  21.697  1.00 91.81           C
ATOM   2985  O   TYR A 202      -8.240   6.965  22.725  1.00 91.81           O
ATOM   2986  HA  TYR A 202      -7.581   7.615  19.602  1.00 91.81           H
ATOM   2987  CB  TYR A 202      -7.999   5.560  20.293  1.00 91.81           C
ATOM   2988 1HB  TYR A 202      -7.711   4.953  21.152  1.00 91.81           H
ATOM   2989 2HB  TYR A 202      -9.088   5.619  20.296  1.00 91.81           H
ATOM   2990  CG  TYR A 202      -7.544   4.856  19.014  1.00 91.81           C
ATOM   2991  CD1 TYR A 202      -8.208   5.086  17.826  1.00 91.81           C
ATOM   2992  HD1 TYR A 202      -9.056   5.770  17.799  1.00 91.81           H
ATOM   2993  CD2 TYR A 202      -6.470   3.990  19.047  1.00 91.81           C
ATOM   2994  HD2 TYR A 202      -5.946   3.807  19.986  1.00 91.81           H
ATOM   2995  CE1 TYR A 202      -7.779   4.423  16.621  1.00 91.81           C
ATOM   2996  HE1 TYR A 202      -8.295   4.597  15.677  1.00 91.81           H
ATOM   2997  CE2 TYR A 202      -6.042   3.327  17.843  1.00 91.81           C
ATOM   2998  HE2 TYR A 202      -5.195   2.640  17.855  1.00 91.81           H
ATOM   2999  CZ  TYR A 202      -6.718   3.576  16.689  1.00 91.81           C
ATOM   3000  OH  TYR A 202      -6.313   2.950  15.552  1.00 91.81           O
ATOM   3001  HH  TYR A 202      -5.722   2.177  15.779  1.00 91.81           H
ATOM   3002  HN  TYR A 202      -5.728   5.986  21.167  1.00 91.81           H
ATOM   3003  N   PRO A 203      -8.414   8.907  21.616  1.00 82.33           N
ATOM   3004  CA  PRO A 203      -9.099   9.574  22.727  1.00 82.33           C
ATOM   3005  C   PRO A 203     -10.514   9.056  22.927  1.00 82.33           C
ATOM   3006  O   PRO A 203     -11.051   8.360  22.066  1.00 82.33           O
ATOM   3007  HA  PRO A 203      -8.585   9.364  23.666  1.00 82.33           H
ATOM   3008  CB  PRO A 203      -9.086  11.050  22.328  1.00 82.33           C
ATOM   3009 1HB  PRO A 203      -9.971  11.572  22.691  1.00 82.33           H
ATOM   3010 2HB  PRO A 203      -8.220  11.570  22.739  1.00 82.33           H
ATOM   3011  CG  PRO A 203      -9.045  11.012  20.827  1.00 82.33           C
ATOM   3012 1HG  PRO A 203     -10.047  10.913  20.408  1.00 82.33           H
ATOM   3013 2HG  PRO A 203      -8.620  11.930  20.421  1.00 82.33           H
ATOM   3014  CD  PRO A 203      -8.195   9.824  20.484  1.00 82.33           C
ATOM   3015 1HD  PRO A 203      -8.497   9.374  19.538  1.00 82.33           H
ATOM   3016 2HD  PRO A 203      -7.144  10.098  20.386  1.00 82.33           H
ATOM   3017  N   SER A 204     -11.084   9.411  24.069  1.00 72.68           N
ATOM   3018  CA  SER A 204     -12.482   9.115  24.331  1.00 72.68           C
ATOM   3019  C   SER A 204     -12.598   7.846  25.178  1.00 72.68           C
ATOM   3020  O   SER A 204     -11.695   7.011  25.179  1.00 72.68           O
ATOM   3021  HA  SER A 204     -12.863   9.977  24.879  1.00 72.68           H
ATOM   3022  CB  SER A 204     -13.265   8.955  23.026  1.00 72.68           C
ATOM   3023 1HB  SER A 204     -14.315   9.191  23.202  1.00 72.68           H
ATOM   3024 2HB  SER A 204     -12.896   9.670  22.291  1.00 72.68           H
ATOM   3025  OG  SER A 204     -13.159   7.635  22.498  1.00 72.68           O
ATOM   3026  HG  SER A 204     -13.632   7.580  21.619  1.00 72.68           H
ATOM   3027  HN  SER A 204     -10.609   9.893  24.805  1.00 72.68           H
ATOM   3028  N   ASP A 205     -13.717   7.741  25.880  1.00 75.87           N
ATOM   3029  CA  ASP A 205     -14.003   6.549  26.659  1.00 75.87           C
ATOM   3030  C   ASP A 205     -14.218   5.366  25.712  1.00 75.87           C
ATOM   3031  O   ASP A 205     -14.113   4.211  26.122  1.00 75.87           O
ATOM   3032  HA  ASP A 205     -13.136   6.413  27.305  1.00 75.87           H
ATOM   3033  CB  ASP A 205     -15.276   6.726  27.490  1.00 75.87           C
ATOM   3034 1HB  ASP A 205     -16.103   7.010  26.839  1.00 75.87           H
ATOM   3035 2HB  ASP A 205     -15.546   5.777  27.953  1.00 75.87           H
ATOM   3036  CG  ASP A 205     -15.081   7.791  28.570  1.00 75.87           C
ATOM   3037  OD1 ASP A 205     -14.011   7.756  29.215  1.00 75.87           O
ATOM   3038  OD2 ASP A 205     -16.006   8.616  28.727  1.00 75.87           O
ATOM   3039  HN  ASP A 205     -14.420   8.452  25.921  1.00 75.87           H
ATOM   3040  N   GLU A 206     -14.514   5.694  24.463  1.00 85.22           N
ATOM   3041  CA  GLU A 206     -14.830   4.676  23.476  1.00 85.22           C
ATOM   3042  C   GLU A 206     -13.621   4.418  22.575  1.00 85.22           C
ATOM   3043  O   GLU A 206     -13.775   3.992  21.431  1.00 85.22           O
ATOM   3044  HA  GLU A 206     -15.062   3.779  24.050  1.00 85.22           H
ATOM   3045  CB  GLU A 206     -16.055   5.074  22.650  1.00 85.22           C
ATOM   3046 1HB  GLU A 206     -15.904   6.065  22.223  1.00 85.22           H
ATOM   3047 2HB  GLU A 206     -16.257   4.308  21.901  1.00 85.22           H
ATOM   3048  CG  GLU A 206     -17.305   5.158  23.529  1.00 85.22           C
ATOM   3049 1HG  GLU A 206     -17.094   5.762  24.411  1.00 85.22           H
ATOM   3050 2HG  GLU A 206     -18.104   5.658  22.983  1.00 85.22           H
ATOM   3051  CD  GLU A 206     -17.768   3.764  23.958  1.00 85.22           C
ATOM   3052  OE1 GLU A 206     -18.853   3.692  24.574  1.00 85.22           O
ATOM   3053  OE2 GLU A 206     -17.026   2.803  23.660  1.00 85.22           O
ATOM   3054  HN  GLU A 206     -14.541   6.635  24.124  1.00 85.22           H
ATOM   3055  N   SER A 207     -12.445   4.688  23.123  1.00 90.27           N
ATOM   3056  CA  SER A 207     -11.216   4.565  22.358  1.00 90.27           C
ATOM   3057  C   SER A 207     -11.079   3.141  21.814  1.00 90.27           C
ATOM   3058  O   SER A 207     -10.559   2.940  20.718  1.00 90.27           O
ATOM   3059  HA  SER A 207     -11.313   5.279  21.541  1.00 90.27           H
ATOM   3060  CB  SER A 207      -9.999   4.928  23.210  1.00 90.27           C
ATOM   3061 1HB  SER A 207      -9.089   4.646  22.680  1.00 90.27           H
ATOM   3062 2HB  SER A 207      -9.963   6.008  23.351  1.00 90.27           H
ATOM   3063  OG  SER A 207     -10.026   4.285  24.481  1.00 90.27           O
ATOM   3064  HG  SER A 207      -9.296   4.645  25.063  1.00 90.27           H
ATOM   3065  HN  SER A 207     -12.326   4.984  24.071  1.00 90.27           H
ATOM   3066  N   THR A 208     -11.553   2.191  22.606  1.00 90.71           N
ATOM   3067  CA  THR A 208     -11.465   0.790  22.230  1.00 90.71           C
ATOM   3068  C   THR A 208     -12.331   0.514  20.999  1.00 90.71           C
ATOM   3069  O   THR A 208     -11.887  -0.144  20.058  1.00 90.71           O
ATOM   3070  HA  THR A 208     -10.434   0.573  21.951  1.00 90.71           H
ATOM   3071  CB  THR A 208     -11.853  -0.052  23.447  1.00 90.71           C
ATOM   3072  HB  THR A 208     -11.785  -1.116  23.222  1.00 90.71           H
ATOM   3073  OG1 THR A 208     -13.152   0.420  23.796  1.00 90.71           O
ATOM   3074  HG1 THR A 208     -13.606  -0.239  24.394  1.00 90.71           H
ATOM   3075  CG2 THR A 208     -10.999   0.266  24.675  1.00 90.71           C
ATOM   3076 1HG2 THR A 208     -11.121   1.316  24.941  1.00 90.71           H
ATOM   3077 2HG2 THR A 208      -9.951   0.068  24.450  1.00 90.71           H
ATOM   3078 3HG2 THR A 208     -11.316  -0.359  25.510  1.00 90.71           H
ATOM   3079  HN  THR A 208     -11.990   2.365  23.489  1.00 90.71           H
ATOM   3080  N   LYS A 209     -13.550   1.030  21.044  1.00 91.84           N
ATOM   3081  CA  LYS A 209     -14.473   0.868  19.934  1.00 91.84           C
ATOM   3082  C   LYS A 209     -13.905   1.569  18.698  1.00 91.84           C
ATOM   3083  O   LYS A 209     -14.016   1.058  17.584  1.00 91.84           O
ATOM   3084  HA  LYS A 209     -14.546  -0.199  19.722  1.00 91.84           H
ATOM   3085  CB  LYS A 209     -15.872   1.348  20.325  1.00 91.84           C
ATOM   3086 1HB  LYS A 209     -15.818   2.370  20.702  1.00 91.84           H
ATOM   3087 2HB  LYS A 209     -16.513   1.368  19.444  1.00 91.84           H
ATOM   3088  CG  LYS A 209     -16.487   0.438  21.390  1.00 91.84           C
ATOM   3089 1HG  LYS A 209     -16.345  -0.605  21.107  1.00 91.84           H
ATOM   3090 2HG  LYS A 209     -15.972   0.583  22.339  1.00 91.84           H
ATOM   3091  CD  LYS A 209     -17.979   0.727  21.563  1.00 91.84           C
ATOM   3092 1HD  LYS A 209     -18.147   1.804  21.564  1.00 91.84           H
ATOM   3093 2HD  LYS A 209     -18.533   0.319  20.718  1.00 91.84           H
ATOM   3094  CE  LYS A 209     -18.507   0.123  22.866  1.00 91.84           C
ATOM   3095 1HE  LYS A 209     -18.949  -0.854  22.668  1.00 91.84           H
ATOM   3096 2HE  LYS A 209     -17.682  -0.036  23.560  1.00 91.84           H
ATOM   3097  NZ  LYS A 209     -19.515   1.015  23.480  1.00 91.84           N
ATOM   3098 1HZ  LYS A 209     -20.062   0.493  24.155  1.00 91.84           H
ATOM   3099 2HZ  LYS A 209     -19.046   1.784  23.947  1.00 91.84           H
ATOM   3100 3HZ  LYS A 209     -20.127   1.381  22.759  1.00 91.84           H
ATOM   3101  HN  LYS A 209     -13.909   1.549  21.820  1.00 91.84           H
ATOM   3102  N   LEU A 210     -13.310   2.728  18.936  1.00 92.86           N
ATOM   3103  CA  LEU A 210     -12.775   3.531  17.850  1.00 92.86           C
ATOM   3104  C   LEU A 210     -11.642   2.764  17.164  1.00 92.86           C
ATOM   3105  O   LEU A 210     -11.607   2.666  15.938  1.00 92.86           O
ATOM   3106  HA  LEU A 210     -13.577   3.681  17.128  1.00 92.86           H
ATOM   3107  CB  LEU A 210     -12.361   4.913  18.359  1.00 92.86           C
ATOM   3108 1HB  LEU A 210     -13.221   5.372  18.846  1.00 92.86           H
ATOM   3109 2HB  LEU A 210     -11.595   4.783  19.123  1.00 92.86           H
ATOM   3110  CG  LEU A 210     -11.829   5.885  17.304  1.00 92.86           C
ATOM   3111  HG  LEU A 210     -10.992   5.410  16.792  1.00 92.86           H
ATOM   3112  CD1 LEU A 210     -12.894   6.185  16.247  1.00 92.86           C
ATOM   3113 1HD1 LEU A 210     -13.186   5.258  15.753  1.00 92.86           H
ATOM   3114 2HD1 LEU A 210     -13.765   6.631  16.726  1.00 92.86           H
ATOM   3115 3HD1 LEU A 210     -12.490   6.878  15.510  1.00 92.86           H
ATOM   3116  CD2 LEU A 210     -11.293   7.162  17.955  1.00 92.86           C
ATOM   3117 1HD2 LEU A 210     -12.094   7.651  18.509  1.00 92.86           H
ATOM   3118 2HD2 LEU A 210     -10.482   6.909  18.638  1.00 92.86           H
ATOM   3119 3HD2 LEU A 210     -10.921   7.835  17.183  1.00 92.86           H
ATOM   3120  HN  LEU A 210     -13.191   3.119  19.849  1.00 92.86           H
ATOM   3121  N   LYS A 211     -10.744   2.240  17.985  1.00 93.13           N
ATOM   3122  CA  LYS A 211      -9.621   1.472  17.474  1.00 93.13           C
ATOM   3123  C   LYS A 211     -10.146   0.308  16.632  1.00 93.13           C
ATOM   3124  O   LYS A 211      -9.693   0.095  15.508  1.00 93.13           O
ATOM   3125  HA  LYS A 211      -9.042   2.131  16.827  1.00 93.13           H
ATOM   3126  CB  LYS A 211      -8.703   1.039  18.618  1.00 93.13           C
ATOM   3127 1HB  LYS A 211      -8.310   1.918  19.128  1.00 93.13           H
ATOM   3128 2HB  LYS A 211      -9.275   0.474  19.354  1.00 93.13           H
ATOM   3129  CG  LYS A 211      -7.546   0.183  18.099  1.00 93.13           C
ATOM   3130 1HG  LYS A 211      -7.931  -0.760  17.712  1.00 93.13           H
ATOM   3131 2HG  LYS A 211      -7.057   0.692  17.268  1.00 93.13           H
ATOM   3132  CD  LYS A 211      -6.527  -0.092  19.207  1.00 93.13           C
ATOM   3133 1HD  LYS A 211      -6.172   0.852  19.622  1.00 93.13           H
ATOM   3134 2HD  LYS A 211      -7.006  -0.637  20.019  1.00 93.13           H
ATOM   3135  CE  LYS A 211      -5.341  -0.899  18.673  1.00 93.13           C
ATOM   3136 1HE  LYS A 211      -5.680  -1.882  18.348  1.00 93.13           H
ATOM   3137 2HE  LYS A 211      -4.919  -0.402  17.800  1.00 93.13           H
ATOM   3138  NZ  LYS A 211      -4.303  -1.046  19.717  1.00 93.13           N
ATOM   3139 1HZ  LYS A 211      -3.452  -1.405  19.299  1.00 93.13           H
ATOM   3140 2HZ  LYS A 211      -4.117  -0.143  20.139  1.00 93.13           H
ATOM   3141 3HZ  LYS A 211      -4.628  -1.691  20.429  1.00 93.13           H
ATOM   3142  HN  LYS A 211     -10.774   2.333  18.980  1.00 93.13           H
ATOM   3143  N   SER A 212     -11.095  -0.416  17.207  1.00 92.61           N
ATOM   3144  CA  SER A 212     -11.638  -1.595  16.553  1.00 92.61           C
ATOM   3145  C   SER A 212     -12.223  -1.215  15.192  1.00 92.61           C
ATOM   3146  O   SER A 212     -12.036  -1.932  14.210  1.00 92.61           O
ATOM   3147  HA  SER A 212     -10.793  -2.272  16.431  1.00 92.61           H
ATOM   3148  CB  SER A 212     -12.705  -2.264  17.421  1.00 92.61           C
ATOM   3149 1HB  SER A 212     -13.497  -1.547  17.640  1.00 92.61           H
ATOM   3150 2HB  SER A 212     -13.162  -3.084  16.867  1.00 92.61           H
ATOM   3151  OG  SER A 212     -12.166  -2.761  18.643  1.00 92.61           O
ATOM   3152  HG  SER A 212     -12.155  -2.036  19.332  1.00 92.61           H
ATOM   3153  HN  SER A 212     -11.491  -0.210  18.102  1.00 92.61           H
ATOM   3154  N   ALA A 213     -12.919  -0.088  15.176  1.00 93.12           N
ATOM   3155  CA  ALA A 213     -13.571   0.372  13.962  1.00 93.12           C
ATOM   3156  C   ALA A 213     -12.508   0.711  12.914  1.00 93.12           C
ATOM   3157  O   ALA A 213     -12.629   0.320  11.754  1.00 93.12           O
ATOM   3158  HA  ALA A 213     -14.190  -0.443  13.588  1.00 93.12           H
ATOM   3159  CB  ALA A 213     -14.471   1.566  14.286  1.00 93.12           C
ATOM   3160 1HB  ALA A 213     -15.226   1.265  15.012  1.00 93.12           H
ATOM   3161 2HB  ALA A 213     -13.868   2.373  14.703  1.00 93.12           H
ATOM   3162 3HB  ALA A 213     -14.960   1.911  13.375  1.00 93.12           H
ATOM   3163  HN  ALA A 213     -13.040   0.506  15.972  1.00 93.12           H
ATOM   3164  N   VAL A 214     -11.492   1.434  13.361  1.00 91.40           N
ATOM   3165  CA  VAL A 214     -10.440   1.880  12.464  1.00 91.40           C
ATOM   3166  C   VAL A 214      -9.717   0.662  11.886  1.00 91.40           C
ATOM   3167  O   VAL A 214      -9.393   0.633  10.700  1.00 91.40           O
ATOM   3168  HA  VAL A 214     -10.913   2.427  11.648  1.00 91.40           H
ATOM   3169  CB  VAL A 214      -9.500   2.841  13.196  1.00 91.40           C
ATOM   3170  HB  VAL A 214      -9.205   2.370  14.134  1.00 91.40           H
ATOM   3171  CG1 VAL A 214      -8.232   3.096  12.379  1.00 91.40           C
ATOM   3172 1HG1 VAL A 214      -7.710   2.154  12.215  1.00 91.40           H
ATOM   3173 2HG1 VAL A 214      -8.501   3.536  11.419  1.00 91.40           H
ATOM   3174 3HG1 VAL A 214      -7.582   3.782  12.923  1.00 91.40           H
ATOM   3175  CG2 VAL A 214     -10.211   4.153  13.532  1.00 91.40           C
ATOM   3176 1HG2 VAL A 214     -10.548   4.629  12.611  1.00 91.40           H
ATOM   3177 2HG2 VAL A 214     -11.069   3.949  14.171  1.00 91.40           H
ATOM   3178 3HG2 VAL A 214      -9.520   4.818  14.052  1.00 91.40           H
ATOM   3179  HN  VAL A 214     -11.381   1.714  14.315  1.00 91.40           H
ATOM   3180  N   LEU A 215      -9.486  -0.315  12.751  1.00 92.19           N
ATOM   3181  CA  LEU A 215      -8.793  -1.525  12.345  1.00 92.19           C
ATOM   3182  C   LEU A 215      -9.643  -2.275  11.317  1.00 92.19           C
ATOM   3183  O   LEU A 215      -9.129  -2.733  10.298  1.00 92.19           O
ATOM   3184  HA  LEU A 215      -7.860  -1.223  11.868  1.00 92.19           H
ATOM   3185  CB  LEU A 215      -8.424  -2.367  13.569  1.00 92.19           C
ATOM   3186 1HB  LEU A 215      -9.261  -2.344  14.266  1.00 92.19           H
ATOM   3187 2HB  LEU A 215      -8.303  -3.402  13.250  1.00 92.19           H
ATOM   3188  CG  LEU A 215      -7.159  -1.942  14.318  1.00 92.19           C
ATOM   3189  HG  LEU A 215      -7.196  -0.863  14.466  1.00 92.19           H
ATOM   3190  CD1 LEU A 215      -7.101  -2.587  15.705  1.00 92.19           C
ATOM   3191 1HD1 LEU A 215      -7.972  -2.280  16.285  1.00 92.19           H
ATOM   3192 2HD1 LEU A 215      -7.099  -3.672  15.601  1.00 92.19           H
ATOM   3193 3HD1 LEU A 215      -6.193  -2.268  16.216  1.00 92.19           H
ATOM   3194  CD2 LEU A 215      -5.906  -2.243  13.494  1.00 92.19           C
ATOM   3195 1HD2 LEU A 215      -5.851  -3.313  13.293  1.00 92.19           H
ATOM   3196 2HD2 LEU A 215      -5.953  -1.698  12.551  1.00 92.19           H
ATOM   3197 3HD2 LEU A 215      -5.022  -1.931  14.050  1.00 92.19           H
ATOM   3198  HN  LEU A 215      -9.763  -0.288  13.711  1.00 92.19           H
ATOM   3199  N   THR A 216     -10.928  -2.376  11.621  1.00 92.87           N
ATOM   3200  CA  THR A 216     -11.850  -3.080  10.746  1.00 92.87           C
ATOM   3201  C   THR A 216     -11.849  -2.450   9.352  1.00 92.87           C
ATOM   3202  O   THR A 216     -11.820  -3.158   8.346  1.00 92.87           O
ATOM   3203  HA  THR A 216     -11.501  -4.106  10.633  1.00 92.87           H
ATOM   3204  CB  THR A 216     -13.228  -3.080  11.412  1.00 92.87           C
ATOM   3205  HB  THR A 216     -13.611  -2.064  11.513  1.00 92.87           H
ATOM   3206  OG1 THR A 216     -13.023  -3.784  12.634  1.00 92.87           O
ATOM   3207  HG1 THR A 216     -12.963  -3.138  13.395  1.00 92.87           H
ATOM   3208  CG2 THR A 216     -14.245  -3.936  10.655  1.00 92.87           C
ATOM   3209 1HG2 THR A 216     -13.893  -4.966  10.613  1.00 92.87           H
ATOM   3210 2HG2 THR A 216     -14.362  -3.550   9.642  1.00 92.87           H
ATOM   3211 3HG2 THR A 216     -15.205  -3.900  11.170  1.00 92.87           H
ATOM   3212  HN  THR A 216     -11.341  -1.989  12.445  1.00 92.87           H
ATOM   3213  N   LEU A 217     -11.882  -1.125   9.336  1.00 89.27           N
ATOM   3214  CA  LEU A 217     -11.907  -0.392   8.082  1.00 89.27           C
ATOM   3215  C   LEU A 217     -10.652  -0.730   7.274  1.00 89.27           C
ATOM   3216  O   LEU A 217     -10.723  -0.913   6.059  1.00 89.27           O
ATOM   3217  HA  LEU A 217     -12.779  -0.730   7.523  1.00 89.27           H
ATOM   3218  CB  LEU A 217     -12.087   1.105   8.340  1.00 89.27           C
ATOM   3219 1HB  LEU A 217     -12.969   1.243   8.965  1.00 89.27           H
ATOM   3220 2HB  LEU A 217     -11.231   1.460   8.914  1.00 89.27           H
ATOM   3221  CG  LEU A 217     -12.233   1.987   7.098  1.00 89.27           C
ATOM   3222  HG  LEU A 217     -11.402   1.773   6.427  1.00 89.27           H
ATOM   3223  CD1 LEU A 217     -13.522   1.659   6.342  1.00 89.27           C
ATOM   3224 1HD1 LEU A 217     -13.503   0.615   6.029  1.00 89.27           H
ATOM   3225 2HD1 LEU A 217     -14.379   1.828   6.993  1.00 89.27           H
ATOM   3226 3HD1 LEU A 217     -13.601   2.300   5.464  1.00 89.27           H
ATOM   3227  CD2 LEU A 217     -12.146   3.470   7.466  1.00 89.27           C
ATOM   3228 1HD2 LEU A 217     -12.943   3.718   8.167  1.00 89.27           H
ATOM   3229 2HD2 LEU A 217     -11.180   3.674   7.927  1.00 89.27           H
ATOM   3230 3HD2 LEU A 217     -12.253   4.074   6.565  1.00 89.27           H
ATOM   3231  HN  LEU A 217     -11.891  -0.556  10.158  1.00 89.27           H
ATOM   3232  N   LYS A 218      -9.534  -0.803   7.980  1.00 86.67           N
ATOM   3233  CA  LYS A 218      -8.258  -1.066   7.336  1.00 86.67           C
ATOM   3234  C   LYS A 218      -8.290  -2.458   6.701  1.00 86.67           C
ATOM   3235  O   LYS A 218      -7.781  -2.652   5.598  1.00 86.67           O
ATOM   3236  HA  LYS A 218      -8.133  -0.328   6.544  1.00 86.67           H
ATOM   3237  CB  LYS A 218      -7.108  -0.868   8.325  1.00 86.67           C
ATOM   3238 1HB  LYS A 218      -7.341  -1.367   9.266  1.00 86.67           H
ATOM   3239 2HB  LYS A 218      -6.203  -1.334   7.934  1.00 86.67           H
ATOM   3240  CG  LYS A 218      -6.854   0.619   8.580  1.00 86.67           C
ATOM   3241 1HG  LYS A 218      -6.456   1.083   7.678  1.00 86.67           H
ATOM   3242 2HG  LYS A 218      -7.795   1.118   8.808  1.00 86.67           H
ATOM   3243  CD  LYS A 218      -5.872   0.817   9.737  1.00 86.67           C
ATOM   3244 1HD  LYS A 218      -6.247   0.312  10.627  1.00 86.67           H
ATOM   3245 2HD  LYS A 218      -4.915   0.357   9.490  1.00 86.67           H
ATOM   3246  CE  LYS A 218      -5.668   2.304  10.034  1.00 86.67           C
ATOM   3247 1HE  LYS A 218      -5.440   2.837   9.111  1.00 86.67           H
ATOM   3248 2HE  LYS A 218      -6.589   2.731  10.431  1.00 86.67           H
ATOM   3249  NZ  LYS A 218      -4.568   2.492  11.007  1.00 86.67           N
ATOM   3250 1HZ  LYS A 218      -4.658   3.401  11.447  1.00 86.67           H
ATOM   3251 2HZ  LYS A 218      -4.616   1.767  11.715  1.00 86.67           H
ATOM   3252 3HZ  LYS A 218      -3.678   2.435  10.525  1.00 86.67           H
ATOM   3253  HN  LYS A 218      -9.490  -0.686   8.972  1.00 86.67           H
ATOM   3254  N   VAL A 219      -8.893  -3.390   7.423  1.00 87.96           N
ATOM   3255  CA  VAL A 219      -8.940  -4.771   6.975  1.00 87.96           C
ATOM   3256  C   VAL A 219      -9.808  -4.866   5.719  1.00 87.96           C
ATOM   3257  O   VAL A 219      -9.434  -5.524   4.749  1.00 87.96           O
ATOM   3258  HA  VAL A 219      -7.923  -5.069   6.721  1.00 87.96           H
ATOM   3259  CB  VAL A 219      -9.429  -5.673   8.110  1.00 87.96           C
ATOM   3260  HB  VAL A 219     -10.339  -5.234   8.519  1.00 87.96           H
ATOM   3261  CG1 VAL A 219      -9.775  -7.070   7.589  1.00 87.96           C
ATOM   3262 1HG1 VAL A 219     -10.562  -6.993   6.840  1.00 87.96           H
ATOM   3263 2HG1 VAL A 219      -8.889  -7.521   7.142  1.00 87.96           H
ATOM   3264 3HG1 VAL A 219     -10.120  -7.691   8.416  1.00 87.96           H
ATOM   3265  CG2 VAL A 219      -8.395  -5.748   9.235  1.00 87.96           C
ATOM   3266 1HG2 VAL A 219      -7.462  -6.153   8.845  1.00 87.96           H
ATOM   3267 2HG2 VAL A 219      -8.219  -4.749   9.634  1.00 87.96           H
ATOM   3268 3HG2 VAL A 219      -8.768  -6.396  10.029  1.00 87.96           H
ATOM   3269  HN  VAL A 219      -9.344  -3.214   8.299  1.00 87.96           H
ATOM   3270  N   ILE A 220     -10.952  -4.200   5.777  1.00 88.13           N
ATOM   3271  CA  ILE A 220     -11.916  -4.271   4.693  1.00 88.13           C
ATOM   3272  C   ILE A 220     -11.316  -3.629   3.440  1.00 88.13           C
ATOM   3273  O   ILE A 220     -11.265  -4.254   2.382  1.00 88.13           O
ATOM   3274  HA  ILE A 220     -12.098  -5.326   4.486  1.00 88.13           H
ATOM   3275  CB  ILE A 220     -13.250  -3.657   5.120  1.00 88.13           C
ATOM   3276  HB  ILE A 220     -13.049  -2.692   5.584  1.00 88.13           H
ATOM   3277  CG1 ILE A 220     -13.944  -4.527   6.170  1.00 88.13           C
ATOM   3278 1HG1 ILE A 220     -14.261  -5.467   5.717  1.00 88.13           H
ATOM   3279 2HG1 ILE A 220     -13.239  -4.778   6.963  1.00 88.13           H
ATOM   3280  CG2 ILE A 220     -14.147  -3.396   3.908  1.00 88.13           C
ATOM   3281 1HG2 ILE A 220     -13.647  -2.707   3.227  1.00 88.13           H
ATOM   3282 2HG2 ILE A 220     -14.345  -4.337   3.393  1.00 88.13           H
ATOM   3283 3HG2 ILE A 220     -15.089  -2.959   4.240  1.00 88.13           H
ATOM   3284  CD1 ILE A 220     -15.155  -3.807   6.766  1.00 88.13           C
ATOM   3285 1HD1 ILE A 220     -14.831  -2.881   7.239  1.00 88.13           H
ATOM   3286 2HD1 ILE A 220     -15.869  -3.580   5.973  1.00 88.13           H
ATOM   3287 3HD1 ILE A 220     -15.630  -4.448   7.509  1.00 88.13           H
ATOM   3288  HN  ILE A 220     -11.223  -3.620   6.546  1.00 88.13           H
ATOM   3289  N   LEU A 221     -10.878  -2.390   3.601  1.00 82.63           N
ATOM   3290  CA  LEU A 221     -10.453  -1.592   2.464  1.00 82.63           C
ATOM   3291  C   LEU A 221      -9.063  -2.049   2.017  1.00 82.63           C
ATOM   3292  O   LEU A 221      -8.652  -1.786   0.888  1.00 82.63           O
ATOM   3293  HA  LEU A 221     -11.155  -1.780   1.652  1.00 82.63           H
ATOM   3294  CB  LEU A 221     -10.533  -0.100   2.795  1.00 82.63           C
ATOM   3295 1HB  LEU A 221      -9.931   0.087   3.685  1.00 82.63           H
ATOM   3296 2HB  LEU A 221     -10.076   0.458   1.978  1.00 82.63           H
ATOM   3297  CG  LEU A 221     -11.936   0.459   3.037  1.00 82.63           C
ATOM   3298  HG  LEU A 221     -12.358  -0.043   3.908  1.00 82.63           H
ATOM   3299  CD1 LEU A 221     -11.883   1.954   3.358  1.00 82.63           C
ATOM   3300 1HD1 LEU A 221     -11.285   2.112   4.255  1.00 82.63           H
ATOM   3301 2HD1 LEU A 221     -11.433   2.489   2.522  1.00 82.63           H
ATOM   3302 3HD1 LEU A 221     -12.894   2.326   3.525  1.00 82.63           H
ATOM   3303  CD2 LEU A 221     -12.857   0.159   1.852  1.00 82.63           C
ATOM   3304 1HD2 LEU A 221     -12.449   0.616   0.950  1.00 82.63           H
ATOM   3305 2HD2 LEU A 221     -12.930  -0.920   1.712  1.00 82.63           H
ATOM   3306 3HD2 LEU A 221     -13.848   0.567   2.050  1.00 82.63           H
ATOM   3307  HN  LEU A 221     -10.811  -1.931   4.488  1.00 82.63           H
ATOM   3308  N   GLY A 222      -8.376  -2.725   2.926  1.00 75.07           N
ATOM   3309  CA  GLY A 222      -6.969  -3.030   2.728  1.00 75.07           C
ATOM   3310  C   GLY A 222      -6.795  -4.375   2.019  1.00 75.07           C
ATOM   3311  O   GLY A 222      -5.858  -4.553   1.242  1.00 75.07           O
ATOM   3312 1HA  GLY A 222      -6.502  -2.241   2.140  1.00 75.07           H
ATOM   3313 2HA  GLY A 222      -6.460  -3.054   3.691  1.00 75.07           H
ATOM   3314  HN  GLY A 222      -8.765  -3.062   3.784  1.00 75.07           H
ATOM   3315  N   PHE A 223      -7.711  -5.285   2.312  1.00 75.69           N
ATOM   3316  CA  PHE A 223      -7.600  -6.646   1.813  1.00 75.69           C
ATOM   3317  C   PHE A 223      -8.839  -7.036   1.005  1.00 75.69           C
ATOM   3318  O   PHE A 223      -8.758  -7.232  -0.207  1.00 75.69           O
ATOM   3319  HA  PHE A 223      -6.722  -6.684   1.169  1.00 75.69           H
ATOM   3320  CB  PHE A 223      -7.492  -7.562   3.034  1.00 75.69           C
ATOM   3321 1HB  PHE A 223      -6.690  -7.200   3.678  1.00 75.69           H
ATOM   3322 2HB  PHE A 223      -8.416  -7.495   3.608  1.00 75.69           H
ATOM   3323  CG  PHE A 223      -7.228  -9.029   2.690  1.00 75.69           C
ATOM   3324  CD1 PHE A 223      -8.153  -9.977   2.996  1.00 75.69           C
ATOM   3325  HD1 PHE A 223      -9.084  -9.692   3.487  1.00 75.69           H
ATOM   3326  CD2 PHE A 223      -6.067  -9.385   2.077  1.00 75.69           C
ATOM   3327  HD2 PHE A 223      -5.325  -8.625   1.832  1.00 75.69           H
ATOM   3328  CE1 PHE A 223      -7.907 -11.339   2.676  1.00 75.69           C
ATOM   3329  HE1 PHE A 223      -8.649 -12.099   2.922  1.00 75.69           H
ATOM   3330  CE2 PHE A 223      -5.821 -10.746   1.757  1.00 75.69           C
ATOM   3331  HE2 PHE A 223      -4.890 -11.032   1.267  1.00 75.69           H
ATOM   3332  CZ  PHE A 223      -6.747 -11.695   2.064  1.00 75.69           C
ATOM   3333  HZ  PHE A 223      -6.558 -12.740   1.818  1.00 75.69           H
ATOM   3334  HN  PHE A 223      -8.516  -5.107   2.877  1.00 75.69           H
ATOM   3335  N   PHE A 224      -9.957  -7.139   1.709  1.00 82.77           N
ATOM   3336  CA  PHE A 224     -11.117  -7.832   1.174  1.00 82.77           C
ATOM   3337  C   PHE A 224     -11.615  -7.160  -0.107  1.00 82.77           C
ATOM   3338  O   PHE A 224     -11.864  -7.830  -1.108  1.00 82.77           O
ATOM   3339  HA  PHE A 224     -10.809  -8.853   0.950  1.00 82.77           H
ATOM   3340  CB  PHE A 224     -12.214  -7.753   2.237  1.00 82.77           C
ATOM   3341 1HB  PHE A 224     -12.202  -6.759   2.685  1.00 82.77           H
ATOM   3342 2HB  PHE A 224     -13.184  -7.873   1.753  1.00 82.77           H
ATOM   3343  CG  PHE A 224     -12.082  -8.798   3.347  1.00 82.77           C
ATOM   3344  CD1 PHE A 224     -12.462 -10.084   3.119  1.00 82.77           C
ATOM   3345  HD1 PHE A 224     -12.861 -10.370   2.146  1.00 82.77           H
ATOM   3346  CD2 PHE A 224     -11.584  -8.441   4.561  1.00 82.77           C
ATOM   3347  HD2 PHE A 224     -11.279  -7.411   4.743  1.00 82.77           H
ATOM   3348  CE1 PHE A 224     -12.339 -11.054   4.149  1.00 82.77           C
ATOM   3349  HE1 PHE A 224     -12.643 -12.084   3.967  1.00 82.77           H
ATOM   3350  CE2 PHE A 224     -11.461  -9.411   5.591  1.00 82.77           C
ATOM   3351  HE2 PHE A 224     -11.061  -9.125   6.564  1.00 82.77           H
ATOM   3352  CZ  PHE A 224     -11.841 -10.697   5.363  1.00 82.77           C
ATOM   3353  HZ  PHE A 224     -11.746 -11.441   6.154  1.00 82.77           H
ATOM   3354  HN  PHE A 224     -10.078  -6.759   2.626  1.00 82.77           H
ATOM   3355  N   LEU A 225     -11.745  -5.843  -0.034  1.00 80.83           N
ATOM   3356  CA  LEU A 225     -12.243  -5.077  -1.164  1.00 80.83           C
ATOM   3357  C   LEU A 225     -11.304  -5.267  -2.357  1.00 80.83           C
ATOM   3358  O   LEU A 225     -11.735  -5.688  -3.429  1.00 80.83           O
ATOM   3359  HA  LEU A 225     -13.221  -5.480  -1.427  1.00 80.83           H
ATOM   3360  CB  LEU A 225     -12.448  -3.613  -0.770  1.00 80.83           C
ATOM   3361 1HB  LEU A 225     -13.131  -3.578   0.079  1.00 80.83           H
ATOM   3362 2HB  LEU A 225     -11.493  -3.212  -0.428  1.00 80.83           H
ATOM   3363  CG  LEU A 225     -12.992  -2.693  -1.865  1.00 80.83           C
ATOM   3364  HG  LEU A 225     -12.368  -2.810  -2.750  1.00 80.83           H
ATOM   3365  CD1 LEU A 225     -14.415  -3.093  -2.259  1.00 80.83           C
ATOM   3366 1HD1 LEU A 225     -14.415  -4.118  -2.632  1.00 80.83           H
ATOM   3367 2HD1 LEU A 225     -15.067  -3.024  -1.388  1.00 80.83           H
ATOM   3368 3HD1 LEU A 225     -14.778  -2.423  -3.039  1.00 80.83           H
ATOM   3369  CD2 LEU A 225     -12.906  -1.225  -1.441  1.00 80.83           C
ATOM   3370 1HD2 LEU A 225     -13.492  -1.074  -0.534  1.00 80.83           H
ATOM   3371 2HD2 LEU A 225     -11.866  -0.963  -1.250  1.00 80.83           H
ATOM   3372 3HD2 LEU A 225     -13.300  -0.594  -2.237  1.00 80.83           H
ATOM   3373  HN  LEU A 225     -11.518  -5.303   0.776  1.00 80.83           H
ATOM   3374  N   PRO A 226     -10.010  -4.961  -2.194  1.00 74.91           N
ATOM   3375  CA  PRO A 226      -9.045  -5.159  -3.278  1.00 74.91           C
ATOM   3376  C   PRO A 226      -9.084  -6.573  -3.835  1.00 74.91           C
ATOM   3377  O   PRO A 226      -9.085  -6.765  -5.050  1.00 74.91           O
ATOM   3378  HA  PRO A 226      -9.292  -4.514  -4.121  1.00 74.91           H
ATOM   3379  CB  PRO A 226      -7.697  -4.842  -2.627  1.00 74.91           C
ATOM   3380 1HB  PRO A 226      -7.227  -5.739  -2.222  1.00 74.91           H
ATOM   3381 2HB  PRO A 226      -6.997  -4.411  -3.342  1.00 74.91           H
ATOM   3382  CG  PRO A 226      -8.060  -3.852  -1.527  1.00 74.91           C
ATOM   3383 1HG  PRO A 226      -7.289  -3.799  -0.759  1.00 74.91           H
ATOM   3384 2HG  PRO A 226      -8.176  -2.840  -1.916  1.00 74.91           H
ATOM   3385  CD  PRO A 226      -9.368  -4.408  -0.987  1.00 74.91           C
ATOM   3386 1HD  PRO A 226      -9.200  -5.179  -0.235  1.00 74.91           H
ATOM   3387 2HD  PRO A 226      -9.974  -3.634  -0.516  1.00 74.91           H
ATOM   3388  N   PHE A 227      -9.117  -7.533  -2.923  1.00 78.61           N
ATOM   3389  CA  PHE A 227      -9.031  -8.932  -3.305  1.00 78.61           C
ATOM   3390  C   PHE A 227     -10.230  -9.341  -4.163  1.00 78.61           C
ATOM   3391  O   PHE A 227     -10.065  -9.964  -5.210  1.00 78.61           O
ATOM   3392  HA  PHE A 227      -8.115  -9.053  -3.883  1.00 78.61           H
ATOM   3393  CB  PHE A 227      -9.040  -9.750  -2.013  1.00 78.61           C
ATOM   3394 1HB  PHE A 227      -8.180  -9.465  -1.407  1.00 78.61           H
ATOM   3395 2HB  PHE A 227      -9.932  -9.496  -1.440  1.00 78.61           H
ATOM   3396  CG  PHE A 227      -9.009 -11.264  -2.234  1.00 78.61           C
ATOM   3397  CD1 PHE A 227     -10.148 -11.994  -2.100  1.00 78.61           C
ATOM   3398  HD1 PHE A 227     -11.084 -11.502  -1.835  1.00 78.61           H
ATOM   3399  CD2 PHE A 227      -7.842 -11.879  -2.565  1.00 78.61           C
ATOM   3400  HD2 PHE A 227      -6.929 -11.294  -2.673  1.00 78.61           H
ATOM   3401  CE1 PHE A 227     -10.120 -13.399  -2.306  1.00 78.61           C
ATOM   3402  HE1 PHE A 227     -11.033 -13.985  -2.198  1.00 78.61           H
ATOM   3403  CE2 PHE A 227      -7.813 -13.284  -2.771  1.00 78.61           C
ATOM   3404  HE2 PHE A 227      -6.878 -13.777  -3.036  1.00 78.61           H
ATOM   3405  CZ  PHE A 227      -8.953 -14.014  -2.637  1.00 78.61           C
ATOM   3406  HZ  PHE A 227      -8.930 -15.092  -2.795  1.00 78.61           H
ATOM   3407  HN  PHE A 227      -9.201  -7.368  -1.940  1.00 78.61           H
ATOM   3408  N   VAL A 228     -11.410  -8.974  -3.686  1.00 82.06           N
ATOM   3409  CA  VAL A 228     -12.639  -9.323  -4.379  1.00 82.06           C
ATOM   3410  C   VAL A 228     -12.629  -8.693  -5.774  1.00 82.06           C
ATOM   3411  O   VAL A 228     -12.970  -9.348  -6.757  1.00 82.06           O
ATOM   3412  HA  VAL A 228     -12.661 -10.408  -4.484  1.00 82.06           H
ATOM   3413  CB  VAL A 228     -13.849  -8.903  -3.543  1.00 82.06           C
ATOM   3414  HB  VAL A 228     -13.697  -7.871  -3.227  1.00 82.06           H
ATOM   3415  CG1 VAL A 228     -15.134  -8.956  -4.372  1.00 82.06           C
ATOM   3416 1HG1 VAL A 228     -15.045  -8.280  -5.222  1.00 82.06           H
ATOM   3417 2HG1 VAL A 228     -15.293  -9.973  -4.731  1.00 82.06           H
ATOM   3418 3HG1 VAL A 228     -15.978  -8.653  -3.753  1.00 82.06           H
ATOM   3419  CG2 VAL A 228     -13.972  -9.766  -2.285  1.00 82.06           C
ATOM   3420 1HG2 VAL A 228     -14.091 -10.811  -2.572  1.00 82.06           H
ATOM   3421 2HG2 VAL A 228     -13.073  -9.656  -1.679  1.00 82.06           H
ATOM   3422 3HG2 VAL A 228     -14.841  -9.447  -1.709  1.00 82.06           H
ATOM   3423  HN  VAL A 228     -11.535  -8.449  -2.844  1.00 82.06           H
ATOM   3424  N   VAL A 229     -12.233  -7.429  -5.815  1.00 74.42           N
ATOM   3425  CA  VAL A 229     -12.244  -6.681  -7.060  1.00 74.42           C
ATOM   3426  C   VAL A 229     -11.308  -7.357  -8.064  1.00 74.42           C
ATOM   3427  O   VAL A 229     -11.693  -7.609  -9.205  1.00 74.42           O
ATOM   3428  HA  VAL A 229     -13.261  -6.712  -7.453  1.00 74.42           H
ATOM   3429  CB  VAL A 229     -11.882  -5.219  -6.796  1.00 74.42           C
ATOM   3430  HB  VAL A 229     -11.001  -5.202  -6.154  1.00 74.42           H
ATOM   3431  CG1 VAL A 229     -11.529  -4.497  -8.098  1.00 74.42           C
ATOM   3432 1HG1 VAL A 229     -10.676  -4.989  -8.566  1.00 74.42           H
ATOM   3433 2HG1 VAL A 229     -12.383  -4.529  -8.774  1.00 74.42           H
ATOM   3434 3HG1 VAL A 229     -11.275  -3.460  -7.881  1.00 74.42           H
ATOM   3435  CG2 VAL A 229     -13.014  -4.498  -6.060  1.00 74.42           C
ATOM   3436 1HG2 VAL A 229     -13.919  -4.530  -6.665  1.00 74.42           H
ATOM   3437 2HG2 VAL A 229     -13.198  -4.991  -5.105  1.00 74.42           H
ATOM   3438 3HG2 VAL A 229     -12.730  -3.460  -5.884  1.00 74.42           H
ATOM   3439  HN  VAL A 229     -11.910  -6.919  -5.018  1.00 74.42           H
ATOM   3440  N   MET A 230     -10.096  -7.631  -7.603  1.00 75.36           N
ATOM   3441  CA  MET A 230      -9.087  -8.227  -8.461  1.00 75.36           C
ATOM   3442  C   MET A 230      -9.534  -9.602  -8.961  1.00 75.36           C
ATOM   3443  O   MET A 230      -9.391  -9.913 -10.143  1.00 75.36           O
ATOM   3444  HA  MET A 230      -8.977  -7.544  -9.304  1.00 75.36           H
ATOM   3445  CB  MET A 230      -7.776  -8.368  -7.685  1.00 75.36           C
ATOM   3446 1HB  MET A 230      -7.990  -8.591  -6.639  1.00 75.36           H
ATOM   3447 2HB  MET A 230      -7.204  -9.208  -8.079  1.00 75.36           H
ATOM   3448  CG  MET A 230      -6.942  -7.088  -7.779  1.00 75.36           C
ATOM   3449 1HG  MET A 230      -6.742  -6.851  -8.824  1.00 75.36           H
ATOM   3450 2HG  MET A 230      -7.501  -6.250  -7.363  1.00 75.36           H
ATOM   3451  SD  MET A 230      -5.405  -7.295  -6.896  1.00 75.36           S
ATOM   3452  CE  MET A 230      -5.850  -6.572  -5.326  1.00 75.36           C
ATOM   3453 1HE  MET A 230      -6.140  -5.532  -5.473  1.00 75.36           H
ATOM   3454 2HE  MET A 230      -6.685  -7.125  -4.895  1.00 75.36           H
ATOM   3455 3HE  MET A 230      -4.996  -6.619  -4.649  1.00 75.36           H
ATOM   3456  HN  MET A 230      -9.802  -7.453  -6.664  1.00 75.36           H
ATOM   3457  N   ALA A 231     -10.067 -10.388  -8.037  1.00 78.22           N
ATOM   3458  CA  ALA A 231     -10.505 -11.735  -8.362  1.00 78.22           C
ATOM   3459  C   ALA A 231     -11.524 -11.673  -9.502  1.00 78.22           C
ATOM   3460  O   ALA A 231     -11.433 -12.435 -10.463  1.00 78.22           O
ATOM   3461  HA  ALA A 231      -9.633 -12.296  -8.696  1.00 78.22           H
ATOM   3462  CB  ALA A 231     -11.073 -12.404  -7.109  1.00 78.22           C
ATOM   3463 1HB  ALA A 231     -10.301 -12.449  -6.340  1.00 78.22           H
ATOM   3464 2HB  ALA A 231     -11.919 -11.825  -6.740  1.00 78.22           H
ATOM   3465 3HB  ALA A 231     -11.402 -13.414  -7.353  1.00 78.22           H
ATOM   3466  HN  ALA A 231     -10.199 -10.119  -7.083  1.00 78.22           H
ATOM   3467  N   CYS A 232     -12.472 -10.758  -9.357  1.00 78.06           N
ATOM   3468  CA  CYS A 232     -13.516 -10.597 -10.355  1.00 78.06           C
ATOM   3469  C   CYS A 232     -12.863 -10.157 -11.666  1.00 78.06           C
ATOM   3470  O   CYS A 232     -13.141 -10.722 -12.723  1.00 78.06           O
ATOM   3471  HA  CYS A 232     -13.993 -11.571 -10.468  1.00 78.06           H
ATOM   3472  CB  CYS A 232     -14.592  -9.612  -9.894  1.00 78.06           C
ATOM   3473 1HB  CYS A 232     -14.128  -8.687  -9.553  1.00 78.06           H
ATOM   3474 2HB  CYS A 232     -15.242  -9.354 -10.730  1.00 78.06           H
ATOM   3475  SG  CYS A 232     -15.579 -10.351  -8.541  1.00 78.06           S
ATOM   3476  HG  CYS A 232     -14.725 -10.051  -7.567  1.00 78.06           H
ATOM   3477  HN  CYS A 232     -12.534 -10.136  -8.577  1.00 78.06           H
ATOM   3478  N   CYS A 233     -12.007  -9.151 -11.556  1.00 71.52           N
ATOM   3479  CA  CYS A 233     -11.416  -8.538 -12.733  1.00 71.52           C
ATOM   3480  C   CYS A 233     -10.683  -9.624 -13.523  1.00 71.52           C
ATOM   3481  O   CYS A 233     -10.885  -9.762 -14.729  1.00 71.52           O
ATOM   3482  HA  CYS A 233     -12.238  -8.123 -13.316  1.00 71.52           H
ATOM   3483  CB  CYS A 233     -10.489  -7.378 -12.362  1.00 71.52           C
ATOM   3484 1HB  CYS A 233      -9.865  -7.658 -11.514  1.00 71.52           H
ATOM   3485 2HB  CYS A 233      -9.819  -7.158 -13.193  1.00 71.52           H
ATOM   3486  SG  CYS A 233     -11.478  -5.895 -11.948  1.00 71.52           S
ATOM   3487  HG  CYS A 233     -11.867  -6.318 -10.749  1.00 71.52           H
ATOM   3488  HN  CYS A 233     -11.717  -8.757 -10.683  1.00 71.52           H
ATOM   3489  N   TYR A 234      -9.848 -10.367 -12.812  1.00 73.26           N
ATOM   3490  CA  TYR A 234      -8.992 -11.351 -13.452  1.00 73.26           C
ATOM   3491  C   TYR A 234      -9.810 -12.536 -13.969  1.00 73.26           C
ATOM   3492  O   TYR A 234      -9.468 -13.132 -14.989  1.00 73.26           O
ATOM   3493  HA  TYR A 234      -8.494 -10.868 -14.293  1.00 73.26           H
ATOM   3494  CB  TYR A 234      -8.032 -11.844 -12.367  1.00 73.26           C
ATOM   3495 1HB  TYR A 234      -8.578 -11.934 -11.427  1.00 73.26           H
ATOM   3496 2HB  TYR A 234      -7.685 -12.844 -12.630  1.00 73.26           H
ATOM   3497  CG  TYR A 234      -6.818 -10.939 -12.151  1.00 73.26           C
ATOM   3498  CD1 TYR A 234      -5.939 -10.704 -13.189  1.00 73.26           C
ATOM   3499  HD1 TYR A 234      -6.110 -11.165 -14.162  1.00 73.26           H
ATOM   3500  CD2 TYR A 234      -6.602 -10.356 -10.919  1.00 73.26           C
ATOM   3501  HD2 TYR A 234      -7.297 -10.541 -10.099  1.00 73.26           H
ATOM   3502  CE1 TYR A 234      -4.797  -9.852 -12.986  1.00 73.26           C
ATOM   3503  HE1 TYR A 234      -4.094  -9.658 -13.797  1.00 73.26           H
ATOM   3504  CE2 TYR A 234      -5.460  -9.503 -10.716  1.00 73.26           C
ATOM   3505  HE2 TYR A 234      -5.277  -9.037  -9.748  1.00 73.26           H
ATOM   3506  CZ  TYR A 234      -4.613  -9.293 -11.760  1.00 73.26           C
ATOM   3507  OH  TYR A 234      -3.534  -8.488 -11.568  1.00 73.26           O
ATOM   3508  HH  TYR A 234      -3.525  -8.146 -10.628  1.00 73.26           H
ATOM   3509  HN  TYR A 234      -9.751 -10.305 -11.819  1.00 73.26           H
ATOM   3510  N   THR A 235     -10.874 -12.842 -13.242  1.00 80.59           N
ATOM   3511  CA  THR A 235     -11.802 -13.875 -13.670  1.00 80.59           C
ATOM   3512  C   THR A 235     -12.354 -13.554 -15.060  1.00 80.59           C
ATOM   3513  O   THR A 235     -12.403 -14.423 -15.929  1.00 80.59           O
ATOM   3514  HA  THR A 235     -11.255 -14.815 -13.753  1.00 80.59           H
ATOM   3515  CB  THR A 235     -12.887 -14.009 -12.601  1.00 80.59           C
ATOM   3516  HB  THR A 235     -13.462 -13.087 -12.512  1.00 80.59           H
ATOM   3517  OG1 THR A 235     -12.176 -14.404 -11.431  1.00 80.59           O
ATOM   3518  HG1 THR A 235     -12.137 -13.645 -10.781  1.00 80.59           H
ATOM   3519  CG2 THR A 235     -13.836 -15.178 -12.872  1.00 80.59           C
ATOM   3520 1HG2 THR A 235     -13.269 -16.109 -12.893  1.00 80.59           H
ATOM   3521 2HG2 THR A 235     -14.328 -15.031 -13.834  1.00 80.59           H
ATOM   3522 3HG2 THR A 235     -14.587 -15.228 -12.084  1.00 80.59           H
ATOM   3523  HN  THR A 235     -11.107 -12.398 -12.376  1.00 80.59           H
ATOM   3524  N   ILE A 236     -12.756 -12.302 -15.227  1.00 76.07           N
ATOM   3525  CA  ILE A 236     -13.314 -11.858 -16.493  1.00 76.07           C
ATOM   3526  C   ILE A 236     -12.223 -11.889 -17.565  1.00 76.07           C
ATOM   3527  O   ILE A 236     -12.450 -12.374 -18.672  1.00 76.07           O
ATOM   3528  HA  ILE A 236     -14.094 -12.566 -16.773  1.00 76.07           H
ATOM   3529  CB  ILE A 236     -13.981 -10.490 -16.334  1.00 76.07           C
ATOM   3530  HB  ILE A 236     -13.264  -9.812 -15.870  1.00 76.07           H
ATOM   3531  CG1 ILE A 236     -15.191 -10.575 -15.401  1.00 76.07           C
ATOM   3532 1HG1 ILE A 236     -16.009 -11.088 -15.906  1.00 76.07           H
ATOM   3533 2HG1 ILE A 236     -14.936 -11.170 -14.523  1.00 76.07           H
ATOM   3534  CG2 ILE A 236     -14.348  -9.897 -17.695  1.00 76.07           C
ATOM   3535 1HG2 ILE A 236     -13.446  -9.778 -18.295  1.00 76.07           H
ATOM   3536 2HG2 ILE A 236     -15.040 -10.566 -18.208  1.00 76.07           H
ATOM   3537 3HG2 ILE A 236     -14.821  -8.925 -17.553  1.00 76.07           H
ATOM   3538  CD1 ILE A 236     -15.646  -9.181 -14.965  1.00 76.07           C
ATOM   3539 1HD1 ILE A 236     -14.833  -8.681 -14.438  1.00 76.07           H
ATOM   3540 2HD1 ILE A 236     -15.923  -8.598 -15.843  1.00 76.07           H
ATOM   3541 3HD1 ILE A 236     -16.507  -9.271 -14.302  1.00 76.07           H
ATOM   3542  HN  ILE A 236     -12.705 -11.599 -14.518  1.00 76.07           H
ATOM   3543  N   ILE A 237     -11.063 -11.364 -17.199  1.00 73.68           N
ATOM   3544  CA  ILE A 237      -9.958 -11.262 -18.137  1.00 73.68           C
ATOM   3545  C   ILE A 237      -9.617 -12.654 -18.671  1.00 73.68           C
ATOM   3546  O   ILE A 237      -9.484 -12.844 -19.879  1.00 73.68           O
ATOM   3547  HA  ILE A 237     -10.294 -10.645 -18.971  1.00 73.68           H
ATOM   3548  CB  ILE A 237      -8.772 -10.543 -17.492  1.00 73.68           C
ATOM   3549  HB  ILE A 237      -8.633 -10.946 -16.489  1.00 73.68           H
ATOM   3550  CG1 ILE A 237      -9.052  -9.046 -17.343  1.00 73.68           C
ATOM   3551 1HG1 ILE A 237      -9.043  -8.572 -18.324  1.00 73.68           H
ATOM   3552 2HG1 ILE A 237     -10.049  -8.899 -16.927  1.00 73.68           H
ATOM   3553  CG2 ILE A 237      -7.481 -10.810 -18.269  1.00 73.68           C
ATOM   3554 1HG2 ILE A 237      -7.277 -11.880 -18.279  1.00 73.68           H
ATOM   3555 2HG2 ILE A 237      -7.592 -10.451 -19.292  1.00 73.68           H
ATOM   3556 3HG2 ILE A 237      -6.653 -10.287 -17.788  1.00 73.68           H
ATOM   3557  CD1 ILE A 237      -8.013  -8.381 -16.438  1.00 73.68           C
ATOM   3558 1HD1 ILE A 237      -8.042  -8.842 -15.451  1.00 73.68           H
ATOM   3559 2HD1 ILE A 237      -7.020  -8.509 -16.870  1.00 73.68           H
ATOM   3560 3HD1 ILE A 237      -8.236  -7.318 -16.349  1.00 73.68           H
ATOM   3561  HN  ILE A 237     -10.872 -11.014 -16.282  1.00 73.68           H
ATOM   3562  N   ILE A 238      -9.485 -13.592 -17.745  1.00 74.08           N
ATOM   3563  CA  ILE A 238      -9.136 -14.956 -18.105  1.00 74.08           C
ATOM   3564  C   ILE A 238     -10.190 -15.511 -19.065  1.00 74.08           C
ATOM   3565  O   ILE A 238      -9.853 -16.136 -20.070  1.00 74.08           O
ATOM   3566  HA  ILE A 238      -8.179 -14.922 -18.626  1.00 74.08           H
ATOM   3567  CB  ILE A 238      -8.938 -15.808 -16.850  1.00 74.08           C
ATOM   3568  HB  ILE A 238      -9.780 -15.631 -16.181  1.00 74.08           H
ATOM   3569  CG1 ILE A 238      -7.670 -15.393 -16.101  1.00 74.08           C
ATOM   3570 1HG1 ILE A 238      -6.792 -15.741 -16.645  1.00 74.08           H
ATOM   3571 2HG1 ILE A 238      -7.608 -14.306 -16.057  1.00 74.08           H
ATOM   3572  CG2 ILE A 238      -8.939 -17.299 -17.193  1.00 74.08           C
ATOM   3573 1HG2 ILE A 238      -9.893 -17.566 -17.650  1.00 74.08           H
ATOM   3574 2HG2 ILE A 238      -8.130 -17.512 -17.892  1.00 74.08           H
ATOM   3575 3HG2 ILE A 238      -8.797 -17.881 -16.283  1.00 74.08           H
ATOM   3576  CD1 ILE A 238      -7.659 -15.968 -14.683  1.00 74.08           C
ATOM   3577 1HD1 ILE A 238      -8.525 -15.599 -14.134  1.00 74.08           H
ATOM   3578 2HD1 ILE A 238      -7.696 -17.056 -14.731  1.00 74.08           H
ATOM   3579 3HD1 ILE A 238      -6.747 -15.658 -14.173  1.00 74.08           H
ATOM   3580  HN  ILE A 238      -9.613 -13.433 -16.766  1.00 74.08           H
ATOM   3581  N   HIS A 239     -11.446 -15.264 -18.722  1.00 78.59           N
ATOM   3582  CA  HIS A 239     -12.553 -15.775 -19.512  1.00 78.59           C
ATOM   3583  C   HIS A 239     -12.462 -15.226 -20.938  1.00 78.59           C
ATOM   3584  O   HIS A 239     -12.608 -15.973 -21.905  1.00 78.59           O
ATOM   3585  HA  HIS A 239     -12.441 -16.859 -19.542  1.00 78.59           H
ATOM   3586  CB  HIS A 239     -13.891 -15.462 -18.840  1.00 78.59           C
ATOM   3587 1HB  HIS A 239     -13.873 -15.848 -17.821  1.00 78.59           H
ATOM   3588 2HB  HIS A 239     -14.006 -14.380 -18.769  1.00 78.59           H
ATOM   3589  CG  HIS A 239     -15.089 -16.034 -19.560  1.00 78.59           C
ATOM   3590  ND1 HIS A 239     -15.846 -15.300 -20.456  1.00 78.59           N
ATOM   3591  HD1 HIS A 239     -15.688 -14.347 -20.713  1.00 78.59           H
ATOM   3592  CD2 HIS A 239     -15.650 -17.276 -19.508  1.00 78.59           C
ATOM   3593  HD2 HIS A 239     -15.301 -18.108 -18.897  1.00 78.59           H
ATOM   3594  CE1 HIS A 239     -16.818 -16.075 -20.915  1.00 78.59           C
ATOM   3595  HE1 HIS A 239     -17.582 -15.785 -21.637  1.00 78.59           H
ATOM   3596  NE2 HIS A 239     -16.695 -17.299 -20.326  1.00 78.59           N
ATOM   3597  HN  HIS A 239     -11.711 -14.726 -17.922  1.00 78.59           H
ATOM   3598  N   THR A 240     -12.221 -13.926 -21.023  1.00 73.43           N
ATOM   3599  CA  THR A 240     -12.146 -13.262 -22.313  1.00 73.43           C
ATOM   3600  C   THR A 240     -10.938 -13.770 -23.104  1.00 73.43           C
ATOM   3601  O   THR A 240     -11.016 -13.942 -24.320  1.00 73.43           O
ATOM   3602  HA  THR A 240     -13.035 -13.522 -22.886  1.00 73.43           H
ATOM   3603  CB  THR A 240     -12.119 -11.752 -22.067  1.00 73.43           C
ATOM   3604  HB  THR A 240     -11.170 -11.446 -21.628  1.00 73.43           H
ATOM   3605  OG1 THR A 240     -13.274 -11.511 -21.267  1.00 73.43           O
ATOM   3606  HG1 THR A 240     -13.040 -11.586 -20.298  1.00 73.43           H
ATOM   3607  CG2 THR A 240     -12.375 -10.947 -23.342  1.00 73.43           C
ATOM   3608 1HG2 THR A 240     -13.354 -11.204 -23.745  1.00 73.43           H
ATOM   3609 2HG2 THR A 240     -11.606 -11.180 -24.079  1.00 73.43           H
ATOM   3610 3HG2 THR A 240     -12.345  -9.882 -23.111  1.00 73.43           H
ATOM   3611  HN  THR A 240     -12.080 -13.331 -20.232  1.00 73.43           H
ATOM   3612  N   LEU A 241      -9.850 -13.995 -22.382  1.00 72.28           N
ATOM   3613  CA  LEU A 241      -8.616 -14.440 -23.007  1.00 72.28           C
ATOM   3614  C   LEU A 241      -8.813 -15.849 -23.569  1.00 72.28           C
ATOM   3615  O   LEU A 241      -8.279 -16.180 -24.626  1.00 72.28           O
ATOM   3616  HA  LEU A 241      -8.408 -13.764 -23.836  1.00 72.28           H
ATOM   3617  CB  LEU A 241      -7.448 -14.326 -22.026  1.00 72.28           C
ATOM   3618 1HB  LEU A 241      -7.776 -14.698 -21.055  1.00 72.28           H
ATOM   3619 2HB  LEU A 241      -6.649 -14.985 -22.365  1.00 72.28           H
ATOM   3620  CG  LEU A 241      -6.867 -12.924 -21.833  1.00 72.28           C
ATOM   3621  HG  LEU A 241      -7.676 -12.258 -21.532  1.00 72.28           H
ATOM   3622  CD1 LEU A 241      -5.828 -12.910 -20.710  1.00 72.28           C
ATOM   3623 1HD1 LEU A 241      -6.297 -13.225 -19.778  1.00 72.28           H
ATOM   3624 2HD1 LEU A 241      -5.016 -13.593 -20.958  1.00 72.28           H
ATOM   3625 3HD1 LEU A 241      -5.432 -11.901 -20.595  1.00 72.28           H
ATOM   3626  CD2 LEU A 241      -6.299 -12.380 -23.146  1.00 72.28           C
ATOM   3627 1HD2 LEU A 241      -5.508 -13.041 -23.501  1.00 72.28           H
ATOM   3628 2HD2 LEU A 241      -7.093 -12.331 -23.892  1.00 72.28           H
ATOM   3629 3HD2 LEU A 241      -5.893 -11.383 -22.981  1.00 72.28           H
ATOM   3630  HN  LEU A 241      -9.804 -13.879 -21.390  1.00 72.28           H
ATOM   3631  N   ILE A 242      -9.581 -16.642 -22.835  1.00 73.91           N
ATOM   3632  CA  ILE A 242      -9.877 -17.999 -23.261  1.00 73.91           C
ATOM   3633  C   ILE A 242     -10.700 -17.956 -24.551  1.00 73.91           C
ATOM   3634  O   ILE A 242     -10.479 -18.756 -25.459  1.00 73.91           O
ATOM   3635  HA  ILE A 242      -8.927 -18.490 -23.474  1.00 73.91           H
ATOM   3636  CB  ILE A 242     -10.548 -18.781 -22.130  1.00 73.91           C
ATOM   3637  HB  ILE A 242     -11.320 -18.150 -21.690  1.00 73.91           H
ATOM   3638  CG1 ILE A 242      -9.546 -19.109 -21.021  1.00 73.91           C
ATOM   3639 1HG1 ILE A 242      -8.852 -19.874 -21.368  1.00 73.91           H
ATOM   3640 2HG1 ILE A 242      -8.954 -18.224 -20.787  1.00 73.91           H
ATOM   3641  CG2 ILE A 242     -11.241 -20.036 -22.666  1.00 73.91           C
ATOM   3642 1HG2 ILE A 242     -12.002 -19.748 -23.391  1.00 73.91           H
ATOM   3643 2HG2 ILE A 242     -10.505 -20.679 -23.147  1.00 73.91           H
ATOM   3644 3HG2 ILE A 242     -11.709 -20.573 -21.841  1.00 73.91           H
ATOM   3645  CD1 ILE A 242     -10.263 -19.597 -19.761  1.00 73.91           C
ATOM   3646 1HD1 ILE A 242     -10.939 -18.820 -19.403  1.00 73.91           H
ATOM   3647 2HD1 ILE A 242     -10.834 -20.496 -19.993  1.00 73.91           H
ATOM   3648 3HD1 ILE A 242      -9.528 -19.823 -18.989  1.00 73.91           H
ATOM   3649  HN  ILE A 242      -9.996 -16.371 -21.967  1.00 73.91           H
ATOM   3650  N   GLN A 243     -11.630 -17.014 -24.590  1.00 71.98           N
ATOM   3651  CA  GLN A 243     -12.493 -16.862 -25.750  1.00 71.98           C
ATOM   3652  C   GLN A 243     -11.695 -16.318 -26.937  1.00 71.98           C
ATOM   3653  O   GLN A 243     -12.032 -16.583 -28.089  1.00 71.98           O
ATOM   3654  HA  GLN A 243     -12.854 -17.866 -25.976  1.00 71.98           H
ATOM   3655  CB  GLN A 243     -13.686 -15.960 -25.431  1.00 71.98           C
ATOM   3656 1HB  GLN A 243     -13.335 -15.030 -24.983  1.00 71.98           H
ATOM   3657 2HB  GLN A 243     -14.202 -15.694 -26.354  1.00 71.98           H
ATOM   3658  CG  GLN A 243     -14.660 -16.655 -24.478  1.00 71.98           C
ATOM   3659 1HG  GLN A 243     -14.949 -17.622 -24.889  1.00 71.98           H
ATOM   3660 2HG  GLN A 243     -14.167 -16.849 -23.525  1.00 71.98           H
ATOM   3661  CD  GLN A 243     -15.907 -15.799 -24.248  1.00 71.98           C
ATOM   3662  OE1 GLN A 243     -15.938 -14.612 -24.529  1.00 71.98           O
ATOM   3663  NE2 GLN A 243     -16.931 -16.465 -23.722  1.00 71.98           N
ATOM   3664 1HE2 GLN A 243     -16.840 -17.439 -23.514  1.00 71.98           H
ATOM   3665 2HE2 GLN A 243     -17.792 -15.992 -23.534  1.00 71.98           H
ATOM   3666  HN  GLN A 243     -11.799 -16.364 -23.850  1.00 71.98           H
ATOM   3667  N   ALA A 244     -10.653 -15.567 -26.613  1.00 65.46           N
ATOM   3668  CA  ALA A 244      -9.788 -15.007 -27.638  1.00 65.46           C
ATOM   3669  C   ALA A 244      -9.108 -16.144 -28.403  1.00 65.46           C
ATOM   3670  O   ALA A 244      -8.347 -16.918 -27.825  1.00 65.46           O
ATOM   3671  HA  ALA A 244     -10.414 -14.439 -28.327  1.00 65.46           H
ATOM   3672  CB  ALA A 244      -8.779 -14.055 -26.990  1.00 65.46           C
ATOM   3673 1HB  ALA A 244      -9.313 -13.250 -26.485  1.00 65.46           H
ATOM   3674 2HB  ALA A 244      -8.177 -14.603 -26.266  1.00 65.46           H
ATOM   3675 3HB  ALA A 244      -8.131 -13.635 -27.759  1.00 65.46           H
ATOM   3676  HN  ALA A 244     -10.396 -15.341 -25.674  1.00 65.46           H
ATOM   3677  N   LYS A 245      -9.407 -16.208 -29.693  1.00 59.11           N
ATOM   3678  CA  LYS A 245      -8.795 -17.205 -30.554  1.00 59.11           C
ATOM   3679  C   LYS A 245      -7.330 -16.833 -30.796  1.00 59.11           C
ATOM   3680  O   LYS A 245      -6.613 -17.546 -31.496  1.00 59.11           O
ATOM   3681  HA  LYS A 245      -8.826 -18.158 -30.025  1.00 59.11           H
ATOM   3682  CB  LYS A 245      -9.607 -17.374 -31.840  1.00 59.11           C
ATOM   3683 1HB  LYS A 245      -9.851 -16.395 -32.252  1.00 59.11           H
ATOM   3684 2HB  LYS A 245      -9.007 -17.893 -32.587  1.00 59.11           H
ATOM   3685  CG  LYS A 245     -10.894 -18.157 -31.576  1.00 59.11           C
ATOM   3686 1HG  LYS A 245     -10.663 -19.067 -31.021  1.00 59.11           H
ATOM   3687 2HG  LYS A 245     -11.564 -17.565 -30.953  1.00 59.11           H
ATOM   3688  CD  LYS A 245     -11.595 -18.518 -32.887  1.00 59.11           C
ATOM   3689 1HD  LYS A 245     -11.917 -17.608 -33.394  1.00 59.11           H
ATOM   3690 2HD  LYS A 245     -10.893 -19.021 -33.552  1.00 59.11           H
ATOM   3691  CE  LYS A 245     -12.803 -19.422 -32.633  1.00 59.11           C
ATOM   3692 1HE  LYS A 245     -12.496 -20.295 -32.057  1.00 59.11           H
ATOM   3693 2HE  LYS A 245     -13.543 -18.890 -32.035  1.00 59.11           H
ATOM   3694  NZ  LYS A 245     -13.407 -19.852 -33.914  1.00 59.11           N
ATOM   3695 1HZ  LYS A 245     -14.204 -20.451 -33.727  1.00 59.11           H
ATOM   3696 2HZ  LYS A 245     -13.711 -19.037 -34.435  1.00 59.11           H
ATOM   3697 3HZ  LYS A 245     -12.720 -20.363 -34.457  1.00 59.11           H
ATOM   3698  HN  LYS A 245     -10.053 -15.595 -30.148  1.00 59.11           H
ATOM   3699  N   LYS A 246      -6.930 -15.718 -30.203  1.00 57.53           N
ATOM   3700  CA  LYS A 246      -5.614 -15.162 -30.466  1.00 57.53           C
ATOM   3701  C   LYS A 246      -4.571 -15.922 -29.644  1.00 57.53           C
ATOM   3702  O   LYS A 246      -4.727 -16.086 -28.435  1.00 57.53           O
ATOM   3703  HA  LYS A 246      -5.399 -15.316 -31.523  1.00 57.53           H
ATOM   3704  CB  LYS A 246      -5.611 -13.652 -30.218  1.00 57.53           C
ATOM   3705 1HB  LYS A 246      -6.267 -13.415 -29.380  1.00 57.53           H
ATOM   3706 2HB  LYS A 246      -4.609 -13.327 -29.938  1.00 57.53           H
ATOM   3707  CG  LYS A 246      -6.071 -12.891 -31.463  1.00 57.53           C
ATOM   3708 1HG  LYS A 246      -5.512 -13.239 -32.333  1.00 57.53           H
ATOM   3709 2HG  LYS A 246      -7.123 -13.102 -31.655  1.00 57.53           H
ATOM   3710  CD  LYS A 246      -5.870 -11.384 -31.291  1.00 57.53           C
ATOM   3711 1HD  LYS A 246      -6.530 -11.014 -30.506  1.00 57.53           H
ATOM   3712 2HD  LYS A 246      -4.848 -11.184 -30.969  1.00 57.53           H
ATOM   3713  CE  LYS A 246      -6.155 -10.640 -32.597  1.00 57.53           C
ATOM   3714 1HE  LYS A 246      -5.496 -11.008 -33.383  1.00 57.53           H
ATOM   3715 2HE  LYS A 246      -7.177 -10.837 -32.919  1.00 57.53           H
ATOM   3716  NZ  LYS A 246      -5.957  -9.184 -32.417  1.00 57.53           N
ATOM   3717 1HZ  LYS A 246      -6.164  -8.705 -33.287  1.00 57.53           H
ATOM   3718 2HZ  LYS A 246      -6.577  -8.846 -31.689  1.00 57.53           H
ATOM   3719 3HZ  LYS A 246      -4.995  -9.004 -32.153  1.00 57.53           H
ATOM   3720  HN  LYS A 246      -7.487 -15.198 -29.556  1.00 57.53           H
ATOM   3721  N   SER A 247      -3.529 -16.365 -30.333  1.00 56.94           N
ATOM   3722  CA  SER A 247      -2.514 -17.192 -29.704  1.00 56.94           C
ATOM   3723  C   SER A 247      -1.880 -16.442 -28.531  1.00 56.94           C
ATOM   3724  O   SER A 247      -1.580 -17.038 -27.497  1.00 56.94           O
ATOM   3725  HA  SER A 247      -3.041 -18.079 -29.352  1.00 56.94           H
ATOM   3726  CB  SER A 247      -1.439 -17.606 -30.712  1.00 56.94           C
ATOM   3727 1HB  SER A 247      -0.734 -18.285 -30.232  1.00 56.94           H
ATOM   3728 2HB  SER A 247      -1.903 -18.155 -31.531  1.00 56.94           H
ATOM   3729  OG  SER A 247      -0.735 -16.482 -31.233  1.00 56.94           O
ATOM   3730  HG  SER A 247      -0.055 -16.784 -31.900  1.00 56.94           H
ATOM   3731  HN  SER A 247      -3.375 -16.168 -31.301  1.00 56.94           H
ATOM   3732  N   SER A 248      -1.696 -15.145 -28.729  1.00 59.96           N
ATOM   3733  CA  SER A 248      -0.979 -14.334 -27.760  1.00 59.96           C
ATOM   3734  C   SER A 248      -1.731 -14.325 -26.427  1.00 59.96           C
ATOM   3735  O   SER A 248      -1.263 -13.742 -25.451  1.00 59.96           O
ATOM   3736  HA  SER A 248      -0.006 -14.812 -27.646  1.00 59.96           H
ATOM   3737  CB  SER A 248      -0.788 -12.905 -28.271  1.00 59.96           C
ATOM   3738 1HB  SER A 248      -0.144 -12.357 -27.583  1.00 59.96           H
ATOM   3739 2HB  SER A 248      -0.276 -12.930 -29.234  1.00 59.96           H
ATOM   3740  OG  SER A 248      -2.028 -12.217 -28.411  1.00 59.96           O
ATOM   3741  HG  SER A 248      -1.868 -11.288 -28.745  1.00 59.96           H
ATOM   3742  HN  SER A 248      -2.025 -14.650 -29.533  1.00 59.96           H
ATOM   3743  N   LYS A 249      -2.884 -14.978 -26.430  1.00 63.26           N
ATOM   3744  CA  LYS A 249      -3.690 -15.079 -25.226  1.00 63.26           C
ATOM   3745  C   LYS A 249      -2.846 -15.685 -24.102  1.00 63.26           C
ATOM   3746  O   LYS A 249      -2.930 -15.250 -22.955  1.00 63.26           O
ATOM   3747  HA  LYS A 249      -3.974 -14.067 -24.937  1.00 63.26           H
ATOM   3748  CB  LYS A 249      -4.982 -15.849 -25.508  1.00 63.26           C
ATOM   3749 1HB  LYS A 249      -5.633 -15.808 -24.635  1.00 63.26           H
ATOM   3750 2HB  LYS A 249      -5.520 -15.374 -26.329  1.00 63.26           H
ATOM   3751  CG  LYS A 249      -4.685 -17.307 -25.862  1.00 63.26           C
ATOM   3752 1HG  LYS A 249      -3.892 -17.350 -26.609  1.00 63.26           H
ATOM   3753 2HG  LYS A 249      -4.319 -17.832 -24.979  1.00 63.26           H
ATOM   3754  CD  LYS A 249      -5.936 -18.008 -26.397  1.00 63.26           C
ATOM   3755 1HD  LYS A 249      -6.733 -17.951 -25.656  1.00 63.26           H
ATOM   3756 2HD  LYS A 249      -6.292 -17.492 -27.288  1.00 63.26           H
ATOM   3757  CE  LYS A 249      -5.644 -19.472 -26.730  1.00 63.26           C
ATOM   3758 1HE  LYS A 249      -4.921 -19.529 -27.543  1.00 63.26           H
ATOM   3759 2HE  LYS A 249      -5.194 -19.965 -25.868  1.00 63.26           H
ATOM   3760  NZ  LYS A 249      -6.889 -20.174 -27.115  1.00 63.26           N
ATOM   3761 1HZ  LYS A 249      -6.672 -21.131 -27.370  1.00 63.26           H
ATOM   3762 2HZ  LYS A 249      -7.534 -20.171 -26.333  1.00 63.26           H
ATOM   3763 3HZ  LYS A 249      -7.313 -19.701 -27.905  1.00 63.26           H
ATOM   3764  HN  LYS A 249      -3.267 -15.432 -27.235  1.00 63.26           H
ATOM   3765  N   HIS A 250      -2.053 -16.679 -24.472  1.00 68.75           N
ATOM   3766  CA  HIS A 250      -1.335 -17.470 -23.487  1.00 68.75           C
ATOM   3767  C   HIS A 250      -0.334 -16.581 -22.746  1.00 68.75           C
ATOM   3768  O   HIS A 250      -0.189 -16.683 -21.529  1.00 68.75           O
ATOM   3769  HA  HIS A 250      -2.077 -17.835 -22.777  1.00 68.75           H
ATOM   3770  CB  HIS A 250      -0.676 -18.686 -24.141  1.00 68.75           C
ATOM   3771 1HB  HIS A 250      -0.134 -18.360 -25.029  1.00 68.75           H
ATOM   3772 2HB  HIS A 250       0.060 -19.102 -23.453  1.00 68.75           H
ATOM   3773  CG  HIS A 250      -1.648 -19.773 -24.534  1.00 68.75           C
ATOM   3774  ND1 HIS A 250      -2.145 -20.697 -23.631  1.00 68.75           N
ATOM   3775  HD1 HIS A 250      -1.922 -20.741 -22.657  1.00 68.75           H
ATOM   3776  CD2 HIS A 250      -2.210 -20.074 -25.740  1.00 68.75           C
ATOM   3777  HD2 HIS A 250      -2.034 -19.542 -26.675  1.00 68.75           H
ATOM   3778  CE1 HIS A 250      -2.967 -21.512 -24.275  1.00 68.75           C
ATOM   3779  HE1 HIS A 250      -3.516 -22.346 -23.838  1.00 68.75           H
ATOM   3780  NE2 HIS A 250      -3.005 -21.125 -25.583  1.00 68.75           N
ATOM   3781  HN  HIS A 250      -1.897 -16.947 -25.423  1.00 68.75           H
ATOM   3782  N   LYS A 251       0.332 -15.729 -23.512  1.00 69.82           N
ATOM   3783  CA  LYS A 251       1.333 -14.840 -22.947  1.00 69.82           C
ATOM   3784  C   LYS A 251       0.657 -13.868 -21.978  1.00 69.82           C
ATOM   3785  O   LYS A 251       1.112 -13.695 -20.849  1.00 69.82           O
ATOM   3786  HA  LYS A 251       2.037 -15.454 -22.385  1.00 69.82           H
ATOM   3787  CB  LYS A 251       2.124 -14.148 -24.060  1.00 69.82           C
ATOM   3788 1HB  LYS A 251       2.454 -14.887 -24.790  1.00 69.82           H
ATOM   3789 2HB  LYS A 251       1.479 -13.446 -24.587  1.00 69.82           H
ATOM   3790  CG  LYS A 251       3.337 -13.408 -23.492  1.00 69.82           C
ATOM   3791 1HG  LYS A 251       3.002 -12.570 -22.880  1.00 69.82           H
ATOM   3792 2HG  LYS A 251       3.900 -14.074 -22.838  1.00 69.82           H
ATOM   3793  CD  LYS A 251       4.243 -12.898 -24.614  1.00 69.82           C
ATOM   3794 1HD  LYS A 251       4.484 -13.717 -25.292  1.00 69.82           H
ATOM   3795 2HD  LYS A 251       3.716 -12.145 -25.198  1.00 69.82           H
ATOM   3796  CE  LYS A 251       5.534 -12.302 -24.048  1.00 69.82           C
ATOM   3797 1HE  LYS A 251       5.313 -11.370 -23.528  1.00 69.82           H
ATOM   3798 2HE  LYS A 251       5.964 -12.982 -23.313  1.00 69.82           H
ATOM   3799  NZ  LYS A 251       6.509 -12.052 -25.133  1.00 69.82           N
ATOM   3800 1HZ  LYS A 251       7.382 -11.727 -24.734  1.00 69.82           H
ATOM   3801 2HZ  LYS A 251       6.670 -12.912 -25.646  1.00 69.82           H
ATOM   3802 3HZ  LYS A 251       6.141 -11.347 -25.762  1.00 69.82           H
ATOM   3803  HN  LYS A 251       0.198 -15.641 -24.499  1.00 69.82           H
ATOM   3804  N   ALA A 252      -0.419 -13.259 -22.456  1.00 68.20           N
ATOM   3805  CA  ALA A 252      -1.126 -12.263 -21.668  1.00 68.20           C
ATOM   3806  C   ALA A 252      -1.643 -12.910 -20.382  1.00 68.20           C
ATOM   3807  O   ALA A 252      -1.681 -12.269 -19.333  1.00 68.20           O
ATOM   3808  HA  ALA A 252      -0.416 -11.478 -21.411  1.00 68.20           H
ATOM   3809  CB  ALA A 252      -2.252 -11.654 -22.507  1.00 68.20           C
ATOM   3810 1HB  ALA A 252      -1.829 -11.183 -23.394  1.00 68.20           H
ATOM   3811 2HB  ALA A 252      -2.945 -12.439 -22.809  1.00 68.20           H
ATOM   3812 3HB  ALA A 252      -2.782 -10.908 -21.916  1.00 68.20           H
ATOM   3813  HN  ALA A 252      -0.806 -13.435 -23.361  1.00 68.20           H
ATOM   3814  N   LEU A 253      -2.026 -14.172 -20.504  1.00 73.05           N
ATOM   3815  CA  LEU A 253      -2.532 -14.915 -19.362  1.00 73.05           C
ATOM   3816  C   LEU A 253      -1.424 -15.051 -18.316  1.00 73.05           C
ATOM   3817  O   LEU A 253      -1.642 -14.776 -17.137  1.00 73.05           O
ATOM   3818  HA  LEU A 253      -3.347 -14.334 -18.930  1.00 73.05           H
ATOM   3819  CB  LEU A 253      -3.121 -16.254 -19.812  1.00 73.05           C
ATOM   3820 1HB  LEU A 253      -3.674 -16.093 -20.737  1.00 73.05           H
ATOM   3821 2HB  LEU A 253      -2.298 -16.929 -20.046  1.00 73.05           H
ATOM   3822  CG  LEU A 253      -4.046 -16.949 -18.812  1.00 73.05           C
ATOM   3823  HG  LEU A 253      -3.651 -16.784 -17.809  1.00 73.05           H
ATOM   3824  CD1 LEU A 253      -5.450 -16.343 -18.850  1.00 73.05           C
ATOM   3825 1HD1 LEU A 253      -5.396 -15.284 -18.598  1.00 73.05           H
ATOM   3826 2HD1 LEU A 253      -5.868 -16.457 -19.851  1.00 73.05           H
ATOM   3827 3HD1 LEU A 253      -6.087 -16.856 -18.130  1.00 73.05           H
ATOM   3828  CD2 LEU A 253      -4.068 -18.461 -19.045  1.00 73.05           C
ATOM   3829 1HD2 LEU A 253      -4.425 -18.668 -20.054  1.00 73.05           H
ATOM   3830 2HD2 LEU A 253      -3.061 -18.862 -18.927  1.00 73.05           H
ATOM   3831 3HD2 LEU A 253      -4.733 -18.931 -18.321  1.00 73.05           H
ATOM   3832  HN  LEU A 253      -1.996 -14.685 -21.362  1.00 73.05           H
ATOM   3833  N   LYS A 254      -0.260 -15.474 -18.785  1.00 75.12           N
ATOM   3834  CA  LYS A 254       0.864 -15.710 -17.896  1.00 75.12           C
ATOM   3835  C   LYS A 254       1.192 -14.420 -17.141  1.00 75.12           C
ATOM   3836  O   LYS A 254       1.346 -14.433 -15.921  1.00 75.12           O
ATOM   3837  HA  LYS A 254       0.556 -16.464 -17.172  1.00 75.12           H
ATOM   3838  CB  LYS A 254       2.050 -16.286 -18.672  1.00 75.12           C
ATOM   3839 1HB  LYS A 254       1.724 -17.146 -19.257  1.00 75.12           H
ATOM   3840 2HB  LYS A 254       2.423 -15.543 -19.378  1.00 75.12           H
ATOM   3841  CG  LYS A 254       3.175 -16.705 -17.723  1.00 75.12           C
ATOM   3842 1HG  LYS A 254       3.547 -15.832 -17.186  1.00 75.12           H
ATOM   3843 2HG  LYS A 254       2.787 -17.397 -16.976  1.00 75.12           H
ATOM   3844  CD  LYS A 254       4.323 -17.364 -18.491  1.00 75.12           C
ATOM   3845 1HD  LYS A 254       3.949 -18.229 -19.039  1.00 75.12           H
ATOM   3846 2HD  LYS A 254       4.720 -16.667 -19.228  1.00 75.12           H
ATOM   3847  CE  LYS A 254       5.439 -17.800 -17.540  1.00 75.12           C
ATOM   3848 1HE  LYS A 254       5.875 -16.926 -17.056  1.00 75.12           H
ATOM   3849 2HE  LYS A 254       5.028 -18.429 -16.751  1.00 75.12           H
ATOM   3850  NZ  LYS A 254       6.488 -18.541 -18.277  1.00 75.12           N
ATOM   3851 1HZ  LYS A 254       7.228 -18.805 -17.636  1.00 75.12           H
ATOM   3852 2HZ  LYS A 254       6.085 -19.375 -18.690  1.00 75.12           H
ATOM   3853 3HZ  LYS A 254       6.868 -17.951 -19.008  1.00 75.12           H
ATOM   3854  HN  LYS A 254      -0.079 -15.655 -19.752  1.00 75.12           H
ATOM   3855  N   VAL A 255       1.288 -13.337 -17.898  1.00 72.67           N
ATOM   3856  CA  VAL A 255       1.567 -12.037 -17.313  1.00 72.67           C
ATOM   3857  C   VAL A 255       0.567 -11.763 -16.188  1.00 72.67           C
ATOM   3858  O   VAL A 255       0.957 -11.395 -15.082  1.00 72.67           O
ATOM   3859  HA  VAL A 255       2.570 -12.076 -16.889  1.00 72.67           H
ATOM   3860  CB  VAL A 255       1.554 -10.960 -18.400  1.00 72.67           C
ATOM   3861  HB  VAL A 255       0.669 -11.118 -19.017  1.00 72.67           H
ATOM   3862  CG1 VAL A 255       1.454  -9.562 -17.786  1.00 72.67           C
ATOM   3863 1HG1 VAL A 255       0.535  -9.485 -17.206  1.00 72.67           H
ATOM   3864 2HG1 VAL A 255       2.311  -9.390 -17.134  1.00 72.67           H
ATOM   3865 3HG1 VAL A 255       1.447  -8.816 -18.580  1.00 72.67           H
ATOM   3866  CG2 VAL A 255       2.784 -11.076 -19.302  1.00 72.67           C
ATOM   3867 1HG2 VAL A 255       3.686 -10.957 -18.703  1.00 72.67           H
ATOM   3868 2HG2 VAL A 255       2.792 -12.056 -19.781  1.00 72.67           H
ATOM   3869 3HG2 VAL A 255       2.749 -10.299 -20.066  1.00 72.67           H
ATOM   3870  HN  VAL A 255       1.179 -13.339 -18.892  1.00 72.67           H
ATOM   3871  N   THR A 256      -0.704 -11.955 -16.510  1.00 73.09           N
ATOM   3872  CA  THR A 256      -1.772 -11.577 -15.600  1.00 73.09           C
ATOM   3873  C   THR A 256      -1.664 -12.367 -14.294  1.00 73.09           C
ATOM   3874  O   THR A 256      -1.781 -11.799 -13.209  1.00 73.09           O
ATOM   3875  HA  THR A 256      -1.652 -10.524 -15.347  1.00 73.09           H
ATOM   3876  CB  THR A 256      -3.105 -11.780 -16.324  1.00 73.09           C
ATOM   3877  HB  THR A 256      -3.217 -12.814 -16.649  1.00 73.09           H
ATOM   3878  OG1 THR A 256      -3.086 -10.807 -17.365  1.00 73.09           O
ATOM   3879  HG1 THR A 256      -3.117 -11.258 -18.256  1.00 73.09           H
ATOM   3880  CG2 THR A 256      -4.305 -11.383 -15.463  1.00 73.09           C
ATOM   3881 1HG2 THR A 256      -4.227 -10.330 -15.194  1.00 73.09           H
ATOM   3882 2HG2 THR A 256      -4.320 -11.989 -14.557  1.00 73.09           H
ATOM   3883 3HG2 THR A 256      -5.225 -11.547 -16.025  1.00 73.09           H
ATOM   3884  HN  THR A 256      -1.008 -12.358 -17.374  1.00 73.09           H
ATOM   3885  N   ILE A 257      -1.441 -13.665 -14.442  1.00 76.47           N
ATOM   3886  CA  ILE A 257      -1.370 -14.547 -13.290  1.00 76.47           C
ATOM   3887  C   ILE A 257      -0.203 -14.122 -12.397  1.00 76.47           C
ATOM   3888  O   ILE A 257      -0.345 -14.043 -11.178  1.00 76.47           O
ATOM   3889  HA  ILE A 257      -2.296 -14.426 -12.728  1.00 76.47           H
ATOM   3890  CB  ILE A 257      -1.301 -16.009 -13.738  1.00 76.47           C
ATOM   3891  HB  ILE A 257      -0.529 -16.095 -14.502  1.00 76.47           H
ATOM   3892  CG1 ILE A 257      -2.620 -16.449 -14.376  1.00 76.47           C
ATOM   3893 1HG1 ILE A 257      -3.390 -16.529 -13.610  1.00 76.47           H
ATOM   3894 2HG1 ILE A 257      -2.954 -15.693 -15.087  1.00 76.47           H
ATOM   3895  CG2 ILE A 257      -0.894 -16.919 -12.578  1.00 76.47           C
ATOM   3896 1HG2 ILE A 257       0.087 -16.620 -12.208  1.00 76.47           H
ATOM   3897 2HG2 ILE A 257      -1.626 -16.834 -11.775  1.00 76.47           H
ATOM   3898 3HG2 ILE A 257      -0.852 -17.952 -12.924  1.00 76.47           H
ATOM   3899  CD1 ILE A 257      -2.461 -17.793 -15.090  1.00 76.47           C
ATOM   3900 1HD1 ILE A 257      -1.707 -17.703 -15.872  1.00 76.47           H
ATOM   3901 2HD1 ILE A 257      -2.150 -18.552 -14.372  1.00 76.47           H
ATOM   3902 3HD1 ILE A 257      -3.413 -18.083 -15.535  1.00 76.47           H
ATOM   3903  HN  ILE A 257      -1.310 -14.113 -15.326  1.00 76.47           H
ATOM   3904  N   THR A 258       0.926 -13.859 -13.039  1.00 78.67           N
ATOM   3905  CA  THR A 258       2.140 -13.528 -12.313  1.00 78.67           C
ATOM   3906  C   THR A 258       1.905 -12.321 -11.402  1.00 78.67           C
ATOM   3907  O   THR A 258       2.290 -12.336 -10.234  1.00 78.67           O
ATOM   3908  HA  THR A 258       2.396 -14.369 -11.670  1.00 78.67           H
ATOM   3909  CB  THR A 258       3.257 -13.308 -13.336  1.00 78.67           C
ATOM   3910  HB  THR A 258       3.004 -12.499 -14.021  1.00 78.67           H
ATOM   3911  OG1 THR A 258       3.436 -14.589 -13.935  1.00 78.67           O
ATOM   3912  HG1 THR A 258       2.815 -14.693 -14.712  1.00 78.67           H
ATOM   3913  CG2 THR A 258       4.606 -13.014 -12.675  1.00 78.67           C
ATOM   3914 1HG2 THR A 258       4.891 -13.854 -12.042  1.00 78.67           H
ATOM   3915 2HG2 THR A 258       4.525 -12.113 -12.069  1.00 78.67           H
ATOM   3916 3HG2 THR A 258       5.363 -12.867 -13.446  1.00 78.67           H
ATOM   3917  HN  THR A 258       1.018 -13.869 -14.035  1.00 78.67           H
ATOM   3918  N   VAL A 259       1.273 -11.305 -11.971  1.00 74.28           N
ATOM   3919  CA  VAL A 259       1.051 -10.063 -11.250  1.00 74.28           C
ATOM   3920  C   VAL A 259       0.165 -10.338 -10.032  1.00 74.28           C
ATOM   3921  O   VAL A 259       0.441  -9.851  -8.937  1.00 74.28           O
ATOM   3922  HA  VAL A 259       2.021  -9.705 -10.904  1.00 74.28           H
ATOM   3923  CB  VAL A 259       0.464  -9.009 -12.190  1.00 74.28           C
ATOM   3924  HB  VAL A 259      -0.427  -9.433 -12.655  1.00 74.28           H
ATOM   3925  CG1 VAL A 259       0.040  -7.759 -11.416  1.00 74.28           C
ATOM   3926 1HG1 VAL A 259      -0.715  -8.028 -10.678  1.00 74.28           H
ATOM   3927 2HG1 VAL A 259       0.907  -7.333 -10.912  1.00 74.28           H
ATOM   3928 3HG1 VAL A 259      -0.374  -7.026 -12.109  1.00 74.28           H
ATOM   3929  CG2 VAL A 259       1.452  -8.656 -13.303  1.00 74.28           C
ATOM   3930 1HG2 VAL A 259       2.368  -8.261 -12.864  1.00 74.28           H
ATOM   3931 2HG2 VAL A 259       1.683  -9.551 -13.882  1.00 74.28           H
ATOM   3932 3HG2 VAL A 259       1.010  -7.905 -13.957  1.00 74.28           H
ATOM   3933  HN  VAL A 259       0.917 -11.320 -12.906  1.00 74.28           H
ATOM   3934  N   LEU A 260      -0.880 -11.118 -10.265  1.00 76.16           N
ATOM   3935  CA  LEU A 260      -1.830 -11.430  -9.211  1.00 76.16           C
ATOM   3936  C   LEU A 260      -1.106 -12.159  -8.077  1.00 76.16           C
ATOM   3937  O   LEU A 260      -1.281 -11.823  -6.907  1.00 76.16           O
ATOM   3938  HA  LEU A 260      -2.212 -10.484  -8.825  1.00 76.16           H
ATOM   3939  CB  LEU A 260      -3.023 -12.203  -9.776  1.00 76.16           C
ATOM   3940 1HB  LEU A 260      -3.517 -11.577 -10.520  1.00 76.16           H
ATOM   3941 2HB  LEU A 260      -2.646 -13.082 -10.299  1.00 76.16           H
ATOM   3942  CG  LEU A 260      -4.070 -12.659  -8.758  1.00 76.16           C
ATOM   3943  HG  LEU A 260      -3.577 -13.293  -8.021  1.00 76.16           H
ATOM   3944  CD1 LEU A 260      -4.659 -11.464  -8.005  1.00 76.16           C
ATOM   3945 1HD1 LEU A 260      -3.864 -10.940  -7.476  1.00 76.16           H
ATOM   3946 2HD1 LEU A 260      -5.134 -10.786  -8.714  1.00 76.16           H
ATOM   3947 3HD1 LEU A 260      -5.401 -11.817  -7.288  1.00 76.16           H
ATOM   3948  CD2 LEU A 260      -5.155 -13.505  -9.428  1.00 76.16           C
ATOM   3949 1HD2 LEU A 260      -5.651 -12.916 -10.199  1.00 76.16           H
ATOM   3950 2HD2 LEU A 260      -4.700 -14.386  -9.880  1.00 76.16           H
ATOM   3951 3HD2 LEU A 260      -5.886 -13.816  -8.682  1.00 76.16           H
ATOM   3952  HN  LEU A 260      -1.083 -11.532 -11.152  1.00 76.16           H
ATOM   3953  N   THR A 261      -0.309 -13.144  -8.464  1.00 83.31           N
ATOM   3954  CA  THR A 261       0.365 -13.988  -7.492  1.00 83.31           C
ATOM   3955  C   THR A 261       1.300 -13.151  -6.617  1.00 83.31           C
ATOM   3956  O   THR A 261       1.352 -13.337  -5.402  1.00 83.31           O
ATOM   3957  HA  THR A 261      -0.388 -14.420  -6.832  1.00 83.31           H
ATOM   3958  CB  THR A 261       1.081 -15.106  -8.252  1.00 83.31           C
ATOM   3959  HB  THR A 261       1.856 -14.700  -8.901  1.00 83.31           H
ATOM   3960  OG1 THR A 261       0.030 -15.806  -8.911  1.00 83.31           O
ATOM   3961  HG1 THR A 261      -0.156 -15.387  -9.800  1.00 83.31           H
ATOM   3962  CG2 THR A 261       1.694 -16.150  -7.316  1.00 83.31           C
ATOM   3963 1HG2 THR A 261       0.908 -16.604  -6.713  1.00 83.31           H
ATOM   3964 2HG2 THR A 261       2.422 -15.669  -6.662  1.00 83.31           H
ATOM   3965 3HG2 THR A 261       2.190 -16.920  -7.907  1.00 83.31           H
ATOM   3966  HN  THR A 261      -0.120 -13.367  -9.420  1.00 83.31           H
ATOM   3967  N   VAL A 262       2.018 -12.248  -7.269  1.00 81.76           N
ATOM   3968  CA  VAL A 262       3.002 -11.432  -6.577  1.00 81.76           C
ATOM   3969  C   VAL A 262       2.297 -10.574  -5.524  1.00 81.76           C
ATOM   3970  O   VAL A 262       2.776 -10.450  -4.398  1.00 81.76           O
ATOM   3971  HA  VAL A 262       3.693 -12.108  -6.073  1.00 81.76           H
ATOM   3972  CB  VAL A 262       3.799 -10.605  -7.587  1.00 81.76           C
ATOM   3973  HB  VAL A 262       3.088 -10.089  -8.233  1.00 81.76           H
ATOM   3974  CG1 VAL A 262       4.646  -9.545  -6.881  1.00 81.76           C
ATOM   3975 1HG1 VAL A 262       3.995  -8.876  -6.317  1.00 81.76           H
ATOM   3976 2HG1 VAL A 262       5.344 -10.032  -6.200  1.00 81.76           H
ATOM   3977 3HG1 VAL A 262       5.202  -8.971  -7.622  1.00 81.76           H
ATOM   3978  CG2 VAL A 262       4.668 -11.504  -8.468  1.00 81.76           C
ATOM   3979 1HG2 VAL A 262       5.367 -12.059  -7.843  1.00 81.76           H
ATOM   3980 2HG2 VAL A 262       4.033 -12.203  -9.013  1.00 81.76           H
ATOM   3981 3HG2 VAL A 262       5.224 -10.890  -9.177  1.00 81.76           H
ATOM   3982  HN  VAL A 262       1.935 -12.069  -8.249  1.00 81.76           H
ATOM   3983  N   PHE A 263       1.171 -10.004  -5.928  1.00 77.53           N
ATOM   3984  CA  PHE A 263       0.407  -9.145  -5.041  1.00 77.53           C
ATOM   3985  C   PHE A 263      -0.084  -9.919  -3.816  1.00 77.53           C
ATOM   3986  O   PHE A 263       0.119  -9.488  -2.682  1.00 77.53           O
ATOM   3987  HA  PHE A 263       1.070  -8.341  -4.719  1.00 77.53           H
ATOM   3988  CB  PHE A 263      -0.803  -8.646  -5.833  1.00 77.53           C
ATOM   3989 1HB  PHE A 263      -0.452  -8.099  -6.708  1.00 77.53           H
ATOM   3990 2HB  PHE A 263      -1.364  -9.506  -6.199  1.00 77.53           H
ATOM   3991  CG  PHE A 263      -1.745  -7.746  -5.030  1.00 77.53           C
ATOM   3992  CD1 PHE A 263      -2.798  -8.288  -4.362  1.00 77.53           C
ATOM   3993  HD1 PHE A 263      -2.971  -9.364  -4.398  1.00 77.53           H
ATOM   3994  CD2 PHE A 263      -1.528  -6.404  -4.985  1.00 77.53           C
ATOM   3995  HD2 PHE A 263      -0.684  -5.970  -5.521  1.00 77.53           H
ATOM   3996  CE1 PHE A 263      -3.672  -7.453  -3.617  1.00 77.53           C
ATOM   3997  HE1 PHE A 263      -4.516  -7.887  -3.082  1.00 77.53           H
ATOM   3998  CE2 PHE A 263      -2.402  -5.569  -4.240  1.00 77.53           C
ATOM   3999  HE2 PHE A 263      -2.229  -4.493  -4.204  1.00 77.53           H
ATOM   4000  CZ  PHE A 263      -3.455  -6.111  -3.572  1.00 77.53           C
ATOM   4001  HZ  PHE A 263      -4.126  -5.469  -3.000  1.00 77.53           H
ATOM   4002  HN  PHE A 263       0.782 -10.122  -6.842  1.00 77.53           H
ATOM   4003  N   VAL A 264      -0.721 -11.049  -4.086  1.00 83.01           N
ATOM   4004  CA  VAL A 264      -1.342 -11.829  -3.030  1.00 83.01           C
ATOM   4005  C   VAL A 264      -0.275 -12.251  -2.017  1.00 83.01           C
ATOM   4006  O   VAL A 264      -0.471 -12.114  -0.811  1.00 83.01           O
ATOM   4007  HA  VAL A 264      -2.066 -11.186  -2.529  1.00 83.01           H
ATOM   4008  CB  VAL A 264      -2.098 -13.016  -3.631  1.00 83.01           C
ATOM   4009  HB  VAL A 264      -1.411 -13.555  -4.283  1.00 83.01           H
ATOM   4010  CG1 VAL A 264      -2.563 -13.980  -2.538  1.00 83.01           C
ATOM   4011 1HG1 VAL A 264      -1.697 -14.357  -1.994  1.00 83.01           H
ATOM   4012 2HG1 VAL A 264      -3.226 -13.457  -1.849  1.00 83.01           H
ATOM   4013 3HG1 VAL A 264      -3.097 -14.814  -2.993  1.00 83.01           H
ATOM   4014  CG2 VAL A 264      -3.278 -12.541  -4.481  1.00 83.01           C
ATOM   4015 1HG2 VAL A 264      -3.966 -11.967  -3.860  1.00 83.01           H
ATOM   4016 2HG2 VAL A 264      -2.912 -11.912  -5.293  1.00 83.01           H
ATOM   4017 3HG2 VAL A 264      -3.798 -13.404  -4.896  1.00 83.01           H
ATOM   4018  HN  VAL A 264      -0.815 -11.432  -5.005  1.00 83.01           H
ATOM   4019  N   LEU A 265       0.830 -12.755  -2.546  1.00 87.98           N
ATOM   4020  CA  LEU A 265       1.860 -13.343  -1.707  1.00 87.98           C
ATOM   4021  C   LEU A 265       2.489 -12.252  -0.839  1.00 87.98           C
ATOM   4022  O   LEU A 265       2.953 -12.525   0.267  1.00 87.98           O
ATOM   4023  HA  LEU A 265       1.374 -14.068  -1.053  1.00 87.98           H
ATOM   4024  CB  LEU A 265       2.872 -14.111  -2.560  1.00 87.98           C
ATOM   4025 1HB  LEU A 265       3.215 -13.454  -3.360  1.00 87.98           H
ATOM   4026 2HB  LEU A 265       3.740 -14.338  -1.941  1.00 87.98           H
ATOM   4027  CG  LEU A 265       2.371 -15.414  -3.186  1.00 87.98           C
ATOM   4028  HG  LEU A 265       1.517 -15.180  -3.822  1.00 87.98           H
ATOM   4029  CD1 LEU A 265       3.443 -16.040  -4.080  1.00 87.98           C
ATOM   4030 1HD1 LEU A 265       3.701 -15.345  -4.879  1.00 87.98           H
ATOM   4031 2HD1 LEU A 265       4.331 -16.257  -3.486  1.00 87.98           H
ATOM   4032 3HD1 LEU A 265       3.060 -16.965  -4.512  1.00 87.98           H
ATOM   4033  CD2 LEU A 265       1.882 -16.386  -2.111  1.00 87.98           C
ATOM   4034 1HD2 LEU A 265       2.701 -16.617  -1.430  1.00 87.98           H
ATOM   4035 2HD2 LEU A 265       1.064 -15.929  -1.553  1.00 87.98           H
ATOM   4036 3HD2 LEU A 265       1.531 -17.303  -2.583  1.00 87.98           H
ATOM   4037  HN  LEU A 265       1.026 -12.765  -3.527  1.00 87.98           H
ATOM   4038  N   SER A 266       2.485 -11.040  -1.373  1.00 86.75           N
ATOM   4039  CA  SER A 266       3.136  -9.925  -0.704  1.00 86.75           C
ATOM   4040  C   SER A 266       2.199  -9.327   0.347  1.00 86.75           C
ATOM   4041  O   SER A 266       2.638  -8.959   1.436  1.00 86.75           O
ATOM   4042  HA  SER A 266       4.021 -10.350  -0.231  1.00 86.75           H
ATOM   4043  CB  SER A 266       3.560  -8.853  -1.709  1.00 86.75           C
ATOM   4044 1HB  SER A 266       4.006  -8.013  -1.176  1.00 86.75           H
ATOM   4045 2HB  SER A 266       4.330  -9.256  -2.367  1.00 86.75           H
ATOM   4046  OG  SER A 266       2.463  -8.390  -2.492  1.00 86.75           O
ATOM   4047  HG  SER A 266       2.420  -8.895  -3.353  1.00 86.75           H
ATOM   4048  HN  SER A 266       2.048 -10.813  -2.243  1.00 86.75           H
ATOM   4049  N   GLN A 267       0.928  -9.247  -0.016  1.00 86.04           N
ATOM   4050  CA  GLN A 267      -0.025  -8.472   0.760  1.00 86.04           C
ATOM   4051  C   GLN A 267      -0.738  -9.368   1.774  1.00 86.04           C
ATOM   4052  O   GLN A 267      -1.054  -8.931   2.880  1.00 86.04           O
ATOM   4053  HA  GLN A 267       0.569  -7.722   1.283  1.00 86.04           H
ATOM   4054  CB  GLN A 267      -1.031  -7.767  -0.152  1.00 86.04           C
ATOM   4055 1HB  GLN A 267      -1.554  -8.505  -0.761  1.00 86.04           H
ATOM   4056 2HB  GLN A 267      -1.784  -7.262   0.452  1.00 86.04           H
ATOM   4057  CG  GLN A 267      -0.332  -6.753  -1.059  1.00 86.04           C
ATOM   4058 1HG  GLN A 267       0.406  -7.262  -1.680  1.00 86.04           H
ATOM   4059 2HG  GLN A 267      -1.059  -6.301  -1.734  1.00 86.04           H
ATOM   4060  CD  GLN A 267       0.353  -5.661  -0.235  1.00 86.04           C
ATOM   4061  OE1 GLN A 267      -0.188  -5.142   0.727  1.00 86.04           O
ATOM   4062  NE2 GLN A 267       1.571  -5.343  -0.664  1.00 86.04           N
ATOM   4063 1HE2 GLN A 267       1.957  -5.808  -1.461  1.00 86.04           H
ATOM   4064 2HE2 GLN A 267       2.100  -4.639  -0.190  1.00 86.04           H
ATOM   4065  HN  GLN A 267       0.547  -9.700  -0.822  1.00 86.04           H
ATOM   4066  N   PHE A 268      -0.972 -10.605   1.362  1.00 88.62           N
ATOM   4067  CA  PHE A 268      -1.822 -11.501   2.126  1.00 88.62           C
ATOM   4068  C   PHE A 268      -1.305 -11.661   3.557  1.00 88.62           C
ATOM   4069  O   PHE A 268      -2.048 -11.457   4.516  1.00 88.62           O
ATOM   4070  HA  PHE A 268      -2.819 -11.060   2.149  1.00 88.62           H
ATOM   4071  CB  PHE A 268      -1.782 -12.862   1.427  1.00 88.62           C
ATOM   4072 1HB  PHE A 268      -2.104 -12.737   0.394  1.00 88.62           H
ATOM   4073 2HB  PHE A 268      -0.750 -13.213   1.399  1.00 88.62           H
ATOM   4074  CG  PHE A 268      -2.652 -13.930   2.093  1.00 88.62           C
ATOM   4075  CD1 PHE A 268      -2.076 -14.897   2.857  1.00 88.62           C
ATOM   4076  HD1 PHE A 268      -0.995 -14.911   2.995  1.00 88.62           H
ATOM   4077  CD2 PHE A 268      -4.001 -13.912   1.921  1.00 88.62           C
ATOM   4078  HD2 PHE A 268      -4.462 -13.137   1.309  1.00 88.62           H
ATOM   4079  CE1 PHE A 268      -2.883 -15.888   3.475  1.00 88.62           C
ATOM   4080  HE1 PHE A 268      -2.422 -16.663   4.087  1.00 88.62           H
ATOM   4081  CE2 PHE A 268      -4.808 -14.903   2.539  1.00 88.62           C
ATOM   4082  HE2 PHE A 268      -5.889 -14.889   2.402  1.00 88.62           H
ATOM   4083  CZ  PHE A 268      -4.232 -15.870   3.303  1.00 88.62           C
ATOM   4084  HZ  PHE A 268      -4.852 -16.631   3.777  1.00 88.62           H
ATOM   4085  HN  PHE A 268      -0.592 -10.996   0.523  1.00 88.62           H
ATOM   4086  N   PRO A 269      -0.027 -12.026   3.727  1.00 93.18           N
ATOM   4087  CA  PRO A 269       0.501 -12.327   5.060  1.00 93.18           C
ATOM   4088  C   PRO A 269       0.242 -11.204   6.050  1.00 93.18           C
ATOM   4089  O   PRO A 269      -0.164 -11.452   7.184  1.00 93.18           O
ATOM   4090  HA  PRO A 269      -0.007 -13.197   5.476  1.00 93.18           H
ATOM   4091  CB  PRO A 269       1.998 -12.537   4.818  1.00 93.18           C
ATOM   4092 1HB  PRO A 269       2.559 -11.611   4.949  1.00 93.18           H
ATOM   4093 2HB  PRO A 269       2.418 -13.264   5.512  1.00 93.18           H
ATOM   4094  CG  PRO A 269       2.056 -13.033   3.378  1.00 93.18           C
ATOM   4095 1HG  PRO A 269       3.046 -12.894   2.943  1.00 93.18           H
ATOM   4096 2HG  PRO A 269       1.837 -14.098   3.308  1.00 93.18           H
ATOM   4097  CD  PRO A 269       1.003 -12.185   2.684  1.00 93.18           C
ATOM   4098 1HD  PRO A 269       1.403 -11.222   2.366  1.00 93.18           H
ATOM   4099 2HD  PRO A 269       0.613 -12.675   1.792  1.00 93.18           H
ATOM   4100  N   TYR A 270       0.485  -9.985   5.591  1.00 91.66           N
ATOM   4101  CA  TYR A 270       0.359  -8.821   6.452  1.00 91.66           C
ATOM   4102  C   TYR A 270      -1.089  -8.631   6.907  1.00 91.66           C
ATOM   4103  O   TYR A 270      -1.344  -8.349   8.077  1.00 91.66           O
ATOM   4104  HA  TYR A 270       0.989  -8.981   7.327  1.00 91.66           H
ATOM   4105  CB  TYR A 270       0.776  -7.620   5.601  1.00 91.66           C
ATOM   4106 1HB  TYR A 270       1.845  -7.686   5.397  1.00 91.66           H
ATOM   4107 2HB  TYR A 270       0.264  -7.673   4.641  1.00 91.66           H
ATOM   4108  CG  TYR A 270       0.478  -6.266   6.248  1.00 91.66           C
ATOM   4109  CD1 TYR A 270      -0.435  -5.410   5.668  1.00 91.66           C
ATOM   4110  HD1 TYR A 270      -0.944  -5.698   4.748  1.00 91.66           H
ATOM   4111  CD2 TYR A 270       1.122  -5.901   7.413  1.00 91.66           C
ATOM   4112  HD2 TYR A 270       1.844  -6.577   7.872  1.00 91.66           H
ATOM   4113  CE1 TYR A 270      -0.716  -4.136   6.276  1.00 91.66           C
ATOM   4114  HE1 TYR A 270      -1.435  -3.450   5.828  1.00 91.66           H
ATOM   4115  CE2 TYR A 270       0.842  -4.627   8.022  1.00 91.66           C
ATOM   4116  HE2 TYR A 270       1.343  -4.326   8.942  1.00 91.66           H
ATOM   4117  CZ  TYR A 270      -0.064  -3.807   7.424  1.00 91.66           C
ATOM   4118  OH  TYR A 270      -0.329  -2.603   7.999  1.00 91.66           O
ATOM   4119  HH  TYR A 270      -0.004  -2.597   8.945  1.00 91.66           H
ATOM   4120  HN  TYR A 270       0.764  -9.787   4.651  1.00 91.66           H
ATOM   4121  N   ASN A 271      -2.000  -8.792   5.959  1.00 90.23           N
ATOM   4122  CA  ASN A 271      -3.409  -8.555   6.226  1.00 90.23           C
ATOM   4123  C   ASN A 271      -3.940  -9.654   7.148  1.00 90.23           C
ATOM   4124  O   ASN A 271      -4.900  -9.439   7.886  1.00 90.23           O
ATOM   4125  HA  ASN A 271      -3.451  -7.568   6.685  1.00 90.23           H
ATOM   4126  CB  ASN A 271      -4.227  -8.587   4.933  1.00 90.23           C
ATOM   4127 1HB  ASN A 271      -3.926  -9.442   4.329  1.00 90.23           H
ATOM   4128 2HB  ASN A 271      -5.283  -8.719   5.170  1.00 90.23           H
ATOM   4129  CG  ASN A 271      -4.037  -7.297   4.132  1.00 90.23           C
ATOM   4130  OD1 ASN A 271      -4.479  -6.227   4.516  1.00 90.23           O
ATOM   4131  ND2 ASN A 271      -3.356  -7.459   3.001  1.00 90.23           N
ATOM   4132 1HD2 ASN A 271      -3.021  -8.365   2.744  1.00 90.23           H
ATOM   4133 2HD2 ASN A 271      -3.179  -6.674   2.407  1.00 90.23           H
ATOM   4134  HN  ASN A 271      -1.789  -9.078   5.024  1.00 90.23           H
ATOM   4135  N   CYS A 272      -3.292 -10.807   7.077  1.00 93.35           N
ATOM   4136  CA  CYS A 272      -3.608 -11.901   7.980  1.00 93.35           C
ATOM   4137  C   CYS A 272      -3.348 -11.431   9.413  1.00 93.35           C
ATOM   4138  O   CYS A 272      -4.197 -11.594  10.287  1.00 93.35           O
ATOM   4139  HA  CYS A 272      -4.663 -12.132   7.834  1.00 93.35           H
ATOM   4140  CB  CYS A 272      -2.812 -13.163   7.640  1.00 93.35           C
ATOM   4141 1HB  CYS A 272      -1.754 -12.921   7.545  1.00 93.35           H
ATOM   4142 2HB  CYS A 272      -2.902 -13.888   8.450  1.00 93.35           H
ATOM   4143  SG  CYS A 272      -3.430 -13.891   6.079  1.00 93.35           S
ATOM   4144  HG  CYS A 272      -2.862 -12.997   5.275  1.00 93.35           H
ATOM   4145  HN  CYS A 272      -2.564 -11.000   6.418  1.00 93.35           H
ATOM   4146  N   ILE A 273      -2.170 -10.856   9.609  1.00 93.71           N
ATOM   4147  CA  ILE A 273      -1.765 -10.411  10.931  1.00 93.71           C
ATOM   4148  C   ILE A 273      -2.651  -9.241  11.364  1.00 93.71           C
ATOM   4149  O   ILE A 273      -3.035  -9.146  12.529  1.00 93.71           O
ATOM   4150  HA  ILE A 273      -1.928 -11.240  11.619  1.00 93.71           H
ATOM   4151  CB  ILE A 273      -0.269 -10.090  10.954  1.00 93.71           C
ATOM   4152  HB  ILE A 273      -0.069  -9.340  10.189  1.00 93.71           H
ATOM   4153  CG1 ILE A 273       0.562 -11.326  10.603  1.00 93.71           C
ATOM   4154 1HG1 ILE A 273       0.284 -11.686   9.612  1.00 93.71           H
ATOM   4155 2HG1 ILE A 273       1.618 -11.059  10.561  1.00 93.71           H
ATOM   4156  CG2 ILE A 273       0.141  -9.486  12.298  1.00 93.71           C
ATOM   4157 1HG2 ILE A 273      -0.416  -8.565  12.468  1.00 93.71           H
ATOM   4158 2HG2 ILE A 273      -0.076 -10.195  13.097  1.00 93.71           H
ATOM   4159 3HG2 ILE A 273       1.209  -9.267  12.287  1.00 93.71           H
ATOM   4160  CD1 ILE A 273       0.352 -12.438  11.633  1.00 93.71           C
ATOM   4161 1HD1 ILE A 273       0.653 -12.083  12.618  1.00 93.71           H
ATOM   4162 2HD1 ILE A 273      -0.701 -12.719  11.654  1.00 93.71           H
ATOM   4163 3HD1 ILE A 273       0.954 -13.305  11.359  1.00 93.71           H
ATOM   4164  HN  ILE A 273      -1.499 -10.694   8.885  1.00 93.71           H
ATOM   4165  N   LEU A 274      -2.951  -8.380  10.402  1.00 91.98           N
ATOM   4166  CA  LEU A 274      -3.774  -7.213  10.672  1.00 91.98           C
ATOM   4167  C   LEU A 274      -5.149  -7.668  11.167  1.00 91.98           C
ATOM   4168  O   LEU A 274      -5.748  -7.023  12.026  1.00 91.98           O
ATOM   4169  HA  LEU A 274      -3.290  -6.649  11.470  1.00 91.98           H
ATOM   4170  CB  LEU A 274      -3.832  -6.303   9.444  1.00 91.98           C
ATOM   4171 1HB  LEU A 274      -2.837  -6.260   9.001  1.00 91.98           H
ATOM   4172 2HB  LEU A 274      -4.490  -6.762   8.707  1.00 91.98           H
ATOM   4173  CG  LEU A 274      -4.311  -4.871   9.693  1.00 91.98           C
ATOM   4174  HG  LEU A 274      -5.172  -4.910  10.360  1.00 91.98           H
ATOM   4175  CD1 LEU A 274      -3.231  -4.046  10.397  1.00 91.98           C
ATOM   4176 1HD1 LEU A 274      -2.990  -4.506  11.356  1.00 91.98           H
ATOM   4177 2HD1 LEU A 274      -2.337  -4.013   9.775  1.00 91.98           H
ATOM   4178 3HD1 LEU A 274      -3.598  -3.033  10.561  1.00 91.98           H
ATOM   4179  CD2 LEU A 274      -4.776  -4.215   8.392  1.00 91.98           C
ATOM   4180 1HD2 LEU A 274      -3.949  -4.188   7.682  1.00 91.98           H
ATOM   4181 2HD2 LEU A 274      -5.599  -4.790   7.969  1.00 91.98           H
ATOM   4182 3HD2 LEU A 274      -5.111  -3.198   8.597  1.00 91.98           H
ATOM   4183  HN  LEU A 274      -2.643  -8.470   9.455  1.00 91.98           H
ATOM   4184  N   LEU A 275      -5.609  -8.774  10.602  1.00 94.17           N
ATOM   4185  CA  LEU A 275      -6.886  -9.342  11.001  1.00 94.17           C
ATOM   4186  C   LEU A 275      -6.814  -9.766  12.469  1.00 94.17           C
ATOM   4187  O   LEU A 275      -7.723  -9.479  13.247  1.00 94.17           O
ATOM   4188  HA  LEU A 275      -7.637  -8.559  10.904  1.00 94.17           H
ATOM   4189  CB  LEU A 275      -7.288 -10.474  10.053  1.00 94.17           C
ATOM   4190 1HB  LEU A 275      -7.384 -10.063   9.048  1.00 94.17           H
ATOM   4191 2HB  LEU A 275      -6.477 -11.202  10.024  1.00 94.17           H
ATOM   4192  CG  LEU A 275      -8.584 -11.210  10.399  1.00 94.17           C
ATOM   4193  HG  LEU A 275      -8.512 -11.565  11.427  1.00 94.17           H
ATOM   4194  CD1 LEU A 275      -9.786 -10.266  10.330  1.00 94.17           C
ATOM   4195 1HD1 LEU A 275      -9.647  -9.449  11.039  1.00 94.17           H
ATOM   4196 2HD1 LEU A 275      -9.872  -9.860   9.322  1.00 94.17           H
ATOM   4197 3HD1 LEU A 275     -10.694 -10.814  10.580  1.00 94.17           H
ATOM   4198  CD2 LEU A 275      -8.770 -12.440   9.508  1.00 94.17           C
ATOM   4199 1HD2 LEU A 275      -8.812 -12.130   8.464  1.00 94.17           H
ATOM   4200 2HD2 LEU A 275      -7.933 -13.123   9.651  1.00 94.17           H
ATOM   4201 3HD2 LEU A 275      -9.699 -12.945   9.775  1.00 94.17           H
ATOM   4202  HN  LEU A 275      -5.127  -9.279   9.886  1.00 94.17           H
ATOM   4203  N   VAL A 276      -5.725 -10.442  12.805  1.00 94.82           N
ATOM   4204  CA  VAL A 276      -5.526 -10.913  14.165  1.00 94.82           C
ATOM   4205  C   VAL A 276      -5.560  -9.721  15.123  1.00 94.82           C
ATOM   4206  O   VAL A 276      -6.229  -9.768  16.154  1.00 94.82           O
ATOM   4207  HA  VAL A 276      -6.353 -11.581  14.406  1.00 94.82           H
ATOM   4208  CB  VAL A 276      -4.227 -11.716  14.255  1.00 94.82           C
ATOM   4209  HB  VAL A 276      -3.423 -11.099  13.856  1.00 94.82           H
ATOM   4210  CG1 VAL A 276      -3.887 -12.047  15.710  1.00 94.82           C
ATOM   4211 1HG1 VAL A 276      -3.766 -11.122  16.274  1.00 94.82           H
ATOM   4212 2HG1 VAL A 276      -4.694 -12.636  16.146  1.00 94.82           H
ATOM   4213 3HG1 VAL A 276      -2.959 -12.618  15.745  1.00 94.82           H
ATOM   4214  CG2 VAL A 276      -4.308 -12.988  13.408  1.00 94.82           C
ATOM   4215 1HG2 VAL A 276      -5.129 -13.610  13.765  1.00 94.82           H
ATOM   4216 2HG2 VAL A 276      -4.482 -12.720  12.366  1.00 94.82           H
ATOM   4217 3HG2 VAL A 276      -3.372 -13.540  13.491  1.00 94.82           H
ATOM   4218  HN  VAL A 276      -4.988 -10.667  12.167  1.00 94.82           H
ATOM   4219  N   GLN A 277      -4.830  -8.681  14.749  1.00 93.26           N
ATOM   4220  CA  GLN A 277      -4.757  -7.484  15.569  1.00 93.26           C
ATOM   4221  C   GLN A 277      -6.147  -6.868  15.735  1.00 93.26           C
ATOM   4222  O   GLN A 277      -6.461  -6.307  16.784  1.00 93.26           O
ATOM   4223  HA  GLN A 277      -4.383  -7.818  16.537  1.00 93.26           H
ATOM   4224  CB  GLN A 277      -3.776  -6.471  14.975  1.00 93.26           C
ATOM   4225 1HB  GLN A 277      -3.965  -6.358  13.908  1.00 93.26           H
ATOM   4226 2HB  GLN A 277      -3.935  -5.494  15.432  1.00 93.26           H
ATOM   4227  CG  GLN A 277      -2.328  -6.914  15.198  1.00 93.26           C
ATOM   4228 1HG  GLN A 277      -2.144  -7.047  16.264  1.00 93.26           H
ATOM   4229 2HG  GLN A 277      -2.164  -7.882  14.723  1.00 93.26           H
ATOM   4230  CD  GLN A 277      -1.347  -5.888  14.629  1.00 93.26           C
ATOM   4231  OE1 GLN A 277      -1.667  -5.105  13.750  1.00 93.26           O
ATOM   4232  NE2 GLN A 277      -0.136  -5.935  15.178  1.00 93.26           N
ATOM   4233 1HE2 GLN A 277       0.062  -6.602  15.895  1.00 93.26           H
ATOM   4234 2HE2 GLN A 277       0.576  -5.303  14.872  1.00 93.26           H
ATOM   4235  HN  GLN A 277      -4.296  -8.647  13.904  1.00 93.26           H
ATOM   4236  N   THR A 278      -6.944  -6.993  14.683  1.00 93.79           N
ATOM   4237  CA  THR A 278      -8.290  -6.447  14.695  1.00 93.79           C
ATOM   4238  C   THR A 278      -9.163  -7.200  15.702  1.00 93.79           C
ATOM   4239  O   THR A 278      -9.892  -6.585  16.478  1.00 93.79           O
ATOM   4240  HA  THR A 278      -8.238  -5.411  15.030  1.00 93.79           H
ATOM   4241  CB  THR A 278      -8.833  -6.495  13.265  1.00 93.79           C
ATOM   4242  HB  THR A 278      -8.995  -7.524  12.945  1.00 93.79           H
ATOM   4243  OG1 THR A 278      -7.878  -5.757  12.507  1.00 93.79           O
ATOM   4244  HG1 THR A 278      -7.208  -6.380  12.103  1.00 93.79           H
ATOM   4245  CG2 THR A 278     -10.130  -5.700  13.104  1.00 93.79           C
ATOM   4246 1HG2 THR A 278      -9.951  -4.656  13.360  1.00 93.79           H
ATOM   4247 2HG2 THR A 278     -10.893  -6.111  13.767  1.00 93.79           H
ATOM   4248 3HG2 THR A 278     -10.472  -5.768  12.071  1.00 93.79           H
ATOM   4249  HN  THR A 278      -6.683  -7.456  13.836  1.00 93.79           H
ATOM   4250  N   ILE A 279      -9.058  -8.520  15.656  1.00 95.38           N
ATOM   4251  CA  ILE A 279      -9.851  -9.364  16.533  1.00 95.38           C
ATOM   4252  C   ILE A 279      -9.447  -9.104  17.986  1.00 95.38           C
ATOM   4253  O   ILE A 279     -10.302  -9.021  18.866  1.00 95.38           O
ATOM   4254  HA  ILE A 279     -10.894  -9.076  16.408  1.00 95.38           H
ATOM   4255  CB  ILE A 279      -9.733 -10.831  16.115  1.00 95.38           C
ATOM   4256  HB  ILE A 279      -8.674 -11.085  16.055  1.00 95.38           H
ATOM   4257  CG1 ILE A 279     -10.331 -11.055  14.725  1.00 95.38           C
ATOM   4258 1HG1 ILE A 279     -11.419 -11.018  14.783  1.00 95.38           H
ATOM   4259 2HG1 ILE A 279     -10.020 -10.251  14.058  1.00 95.38           H
ATOM   4260  CG2 ILE A 279     -10.359 -11.752  17.164  1.00 95.38           C
ATOM   4261 1HG2 ILE A 279      -9.847 -11.618  18.117  1.00 95.38           H
ATOM   4262 2HG2 ILE A 279     -11.414 -11.506  17.280  1.00 95.38           H
ATOM   4263 3HG2 ILE A 279     -10.261 -12.789  16.842  1.00 95.38           H
ATOM   4264  CD1 ILE A 279      -9.891 -12.402  14.149  1.00 95.38           C
ATOM   4265 1HD1 ILE A 279      -8.804 -12.426  14.069  1.00 95.38           H
ATOM   4266 2HD1 ILE A 279     -10.225 -13.205  14.806  1.00 95.38           H
ATOM   4267 3HD1 ILE A 279     -10.331 -12.536  13.160  1.00 95.38           H
ATOM   4268  HN  ILE A 279      -8.447  -9.011  15.035  1.00 95.38           H
ATOM   4269  N   ASP A 280      -8.143  -8.983  18.192  1.00 94.51           N
ATOM   4270  CA  ASP A 280      -7.610  -8.809  19.532  1.00 94.51           C
ATOM   4271  C   ASP A 280      -8.003  -7.427  20.056  1.00 94.51           C
ATOM   4272  O   ASP A 280      -8.242  -7.257  21.251  1.00 94.51           O
ATOM   4273  HA  ASP A 280      -8.045  -9.617  20.121  1.00 94.51           H
ATOM   4274  CB  ASP A 280      -6.083  -8.900  19.533  1.00 94.51           C
ATOM   4275 1HB  ASP A 280      -5.768  -9.800  19.006  1.00 94.51           H
ATOM   4276 2HB  ASP A 280      -5.664  -8.051  18.993  1.00 94.51           H
ATOM   4277  CG  ASP A 280      -5.536  -8.922  20.962  1.00 94.51           C
ATOM   4278  OD1 ASP A 280      -6.036  -9.756  21.748  1.00 94.51           O
ATOM   4279  OD2 ASP A 280      -4.632  -8.104  21.237  1.00 94.51           O
ATOM   4280  HN  ASP A 280      -7.458  -9.003  17.464  1.00 94.51           H
ATOM   4281  N   ALA A 281      -8.056  -6.474  19.137  1.00 92.80           N
ATOM   4282  CA  ALA A 281      -8.458  -5.121  19.484  1.00 92.80           C
ATOM   4283  C   ALA A 281      -9.869  -5.148  20.074  1.00 92.80           C
ATOM   4284  O   ALA A 281     -10.206  -4.326  20.925  1.00 92.80           O
ATOM   4285  HA  ALA A 281      -7.764  -4.753  20.240  1.00 92.80           H
ATOM   4286  CB  ALA A 281      -8.360  -4.226  18.247  1.00 92.80           C
ATOM   4287 1HB  ALA A 281      -7.332  -4.218  17.885  1.00 92.80           H
ATOM   4288 2HB  ALA A 281      -9.017  -4.611  17.467  1.00 92.80           H
ATOM   4289 3HB  ALA A 281      -8.661  -3.211  18.508  1.00 92.80           H
ATOM   4290  HN  ALA A 281      -7.832  -6.614  18.173  1.00 92.80           H
ATOM   4291  N   TYR A 282     -10.657  -6.101  19.598  1.00 91.33           N
ATOM   4292  CA  TYR A 282     -12.031  -6.232  20.051  1.00 91.33           C
ATOM   4293  C   TYR A 282     -12.120  -7.137  21.281  1.00 91.33           C
ATOM   4294  O   TYR A 282     -12.755  -6.783  22.273  1.00 91.33           O
ATOM   4295  HA  TYR A 282     -12.395  -5.238  20.313  1.00 91.33           H
ATOM   4296  CB  TYR A 282     -12.796  -6.883  18.896  1.00 91.33           C
ATOM   4297 1HB  TYR A 282     -12.644  -6.291  17.994  1.00 91.33           H
ATOM   4298 2HB  TYR A 282     -12.373  -7.870  18.705  1.00 91.33           H
ATOM   4299  CG  TYR A 282     -14.298  -7.028  19.148  1.00 91.33           C
ATOM   4300  CD1 TYR A 282     -14.822  -8.252  19.510  1.00 91.33           C
ATOM   4301  HD1 TYR A 282     -14.166  -9.115  19.618  1.00 91.33           H
ATOM   4302  CD2 TYR A 282     -15.129  -5.934  19.012  1.00 91.33           C
ATOM   4303  HD2 TYR A 282     -14.714  -4.967  18.725  1.00 91.33           H
ATOM   4304  CE1 TYR A 282     -16.236  -8.388  19.747  1.00 91.33           C
ATOM   4305  HE1 TYR A 282     -16.663  -9.349  20.034  1.00 91.33           H
ATOM   4306  CE2 TYR A 282     -16.542  -6.070  19.248  1.00 91.33           C
ATOM   4307  HE2 TYR A 282     -17.210  -5.215  19.144  1.00 91.33           H
ATOM   4308  CZ  TYR A 282     -17.026  -7.290  19.604  1.00 91.33           C
ATOM   4309  OH  TYR A 282     -18.362  -7.419  19.828  1.00 91.33           O
ATOM   4310  HH  TYR A 282     -18.815  -6.535  19.709  1.00 91.33           H
ATOM   4311  HN  TYR A 282     -10.371  -6.775  18.917  1.00 91.33           H
ATOM   4312  N   ALA A 283     -11.474  -8.289  21.176  1.00 93.16           N
ATOM   4313  CA  ALA A 283     -11.713  -9.370  22.117  1.00 93.16           C
ATOM   4314  C   ALA A 283     -10.655  -9.321  23.222  1.00 93.16           C
ATOM   4315  O   ALA A 283     -10.851  -9.884  24.298  1.00 93.16           O
ATOM   4316  HA  ALA A 283     -12.696  -9.213  22.560  1.00 93.16           H
ATOM   4317  CB  ALA A 283     -11.715 -10.706  21.371  1.00 93.16           C
ATOM   4318 1HB  ALA A 283     -12.503 -10.700  20.618  1.00 93.16           H
ATOM   4319 2HB  ALA A 283     -10.750 -10.853  20.887  1.00 93.16           H
ATOM   4320 3HB  ALA A 283     -11.895 -11.516  22.078  1.00 93.16           H
ATOM   4321  HN  ALA A 283     -10.799  -8.489  20.465  1.00 93.16           H
ATOM   4322  N   MET A 284      -9.559  -8.643  22.918  1.00 91.24           N
ATOM   4323  CA  MET A 284      -8.459  -8.537  23.861  1.00 91.24           C
ATOM   4324  C   MET A 284      -8.100  -9.907  24.441  1.00 91.24           C
ATOM   4325  O   MET A 284      -7.969 -10.056  25.655  1.00 91.24           O
ATOM   4326  HA  MET A 284      -7.618  -8.146  23.289  1.00 91.24           H
ATOM   4327  CB  MET A 284      -8.849  -7.588  24.996  1.00 91.24           C
ATOM   4328 1HB  MET A 284      -9.755  -7.951  25.483  1.00 91.24           H
ATOM   4329 2HB  MET A 284      -8.064  -7.577  25.752  1.00 91.24           H
ATOM   4330  CG  MET A 284      -9.078  -6.170  24.471  1.00 91.24           C
ATOM   4331 1HG  MET A 284      -8.140  -5.752  24.105  1.00 91.24           H
ATOM   4332 2HG  MET A 284      -9.768  -6.193  23.627  1.00 91.24           H
ATOM   4333  SD  MET A 284      -9.739  -5.137  25.768  1.00 91.24           S
ATOM   4334  CE  MET A 284     -11.317  -4.710  25.051  1.00 91.24           C
ATOM   4335 1HE  MET A 284     -11.157  -4.188  24.108  1.00 91.24           H
ATOM   4336 2HE  MET A 284     -11.892  -5.618  24.871  1.00 91.24           H
ATOM   4337 3HE  MET A 284     -11.864  -4.062  25.736  1.00 91.24           H
ATOM   4338  HN  MET A 284      -9.415  -8.172  22.047  1.00 91.24           H
ATOM   4339  N   PHE A 285      -7.951 -10.872  23.546  1.00 91.65           N
ATOM   4340  CA  PHE A 285      -7.785 -12.256  23.958  1.00 91.65           C
ATOM   4341  C   PHE A 285      -6.307 -12.591  24.168  1.00 91.65           C
ATOM   4342  O   PHE A 285      -5.978 -13.594  24.800  1.00 91.65           O
ATOM   4343  HA  PHE A 285      -8.321 -12.379  24.899  1.00 91.65           H
ATOM   4344  CB  PHE A 285      -8.339 -13.128  22.830  1.00 91.65           C
ATOM   4345 1HB  PHE A 285      -8.472 -14.144  23.202  1.00 91.65           H
ATOM   4346 2HB  PHE A 285      -9.325 -12.759  22.550  1.00 91.65           H
ATOM   4347  CG  PHE A 285      -7.453 -13.169  21.583  1.00 91.65           C
ATOM   4348  CD1 PHE A 285      -7.640 -12.264  20.586  1.00 91.65           C
ATOM   4349  HD1 PHE A 285      -8.421 -11.509  20.674  1.00 91.65           H
ATOM   4350  CD2 PHE A 285      -6.478 -14.111  21.472  1.00 91.65           C
ATOM   4351  HD2 PHE A 285      -6.328 -14.837  22.272  1.00 91.65           H
ATOM   4352  CE1 PHE A 285      -6.818 -12.302  19.429  1.00 91.65           C
ATOM   4353  HE1 PHE A 285      -6.968 -11.577  18.629  1.00 91.65           H
ATOM   4354  CE2 PHE A 285      -5.656 -14.150  20.315  1.00 91.65           C
ATOM   4355  HE2 PHE A 285      -4.875 -14.905  20.227  1.00 91.65           H
ATOM   4356  CZ  PHE A 285      -5.843 -13.244  19.318  1.00 91.65           C
ATOM   4357  HZ  PHE A 285      -5.212 -13.274  18.430  1.00 91.65           H
ATOM   4358  HN  PHE A 285      -7.943 -10.722  22.558  1.00 91.65           H
ATOM   4359  N   ILE A 286      -5.455 -11.734  23.626  1.00 91.94           N
ATOM   4360  CA  ILE A 286      -4.020 -11.918  23.760  1.00 91.94           C
ATOM   4361  C   ILE A 286      -3.553 -11.303  25.081  1.00 91.94           C
ATOM   4362  O   ILE A 286      -3.192 -10.128  25.130  1.00 91.94           O
ATOM   4363  HA  ILE A 286      -3.830 -12.991  23.792  1.00 91.94           H
ATOM   4364  CB  ILE A 286      -3.292 -11.365  22.533  1.00 91.94           C
ATOM   4365  HB  ILE A 286      -3.487 -10.294  22.473  1.00 91.94           H
ATOM   4366  CG1 ILE A 286      -3.830 -11.995  21.246  1.00 91.94           C
ATOM   4367 1HG1 ILE A 286      -3.542 -13.045  21.203  1.00 91.94           H
ATOM   4368 2HG1 ILE A 286      -4.920 -11.963  21.250  1.00 91.94           H
ATOM   4369  CG2 ILE A 286      -1.778 -11.542  22.668  1.00 91.94           C
ATOM   4370 1HG2 ILE A 286      -1.428 -11.009  23.552  1.00 91.94           H
ATOM   4371 2HG2 ILE A 286      -1.543 -12.601  22.766  1.00 91.94           H
ATOM   4372 3HG2 ILE A 286      -1.285 -11.140  21.782  1.00 91.94           H
ATOM   4373  CD1 ILE A 286      -3.297 -11.263  20.013  1.00 91.94           C
ATOM   4374 1HD1 ILE A 286      -3.607 -10.218  20.048  1.00 91.94           H
ATOM   4375 2HD1 ILE A 286      -2.208 -11.318  20.000  1.00 91.94           H
ATOM   4376 3HD1 ILE A 286      -3.695 -11.730  19.113  1.00 91.94           H
ATOM   4377  HN  ILE A 286      -5.731 -10.926  23.104  1.00 91.94           H
ATOM   4378  N   SER A 287      -3.574 -12.126  26.119  1.00 89.36           N
ATOM   4379  CA  SER A 287      -3.126 -11.688  27.430  1.00 89.36           C
ATOM   4380  C   SER A 287      -1.667 -12.094  27.647  1.00 89.36           C
ATOM   4381  O   SER A 287      -0.993 -11.556  28.524  1.00 89.36           O
ATOM   4382  HA  SER A 287      -3.223 -10.602  27.420  1.00 89.36           H
ATOM   4383  CB  SER A 287      -4.009 -12.268  28.537  1.00 89.36           C
ATOM   4384 1HB  SER A 287      -3.641 -11.934  29.507  1.00 89.36           H
ATOM   4385 2HB  SER A 287      -5.023 -11.883  28.431  1.00 89.36           H
ATOM   4386  OG  SER A 287      -4.037 -13.692  28.505  1.00 89.36           O
ATOM   4387  HG  SER A 287      -4.645 -14.038  29.220  1.00 89.36           H
ATOM   4388  HN  SER A 287      -3.889 -13.074  26.076  1.00 89.36           H
ATOM   4389  N   ASN A 288      -1.222 -13.041  26.834  1.00 92.68           N
ATOM   4390  CA  ASN A 288       0.100 -13.618  27.008  1.00 92.68           C
ATOM   4391  C   ASN A 288       1.133 -12.737  26.303  1.00 92.68           C
ATOM   4392  O   ASN A 288       1.032 -12.497  25.101  1.00 92.68           O
ATOM   4393  HA  ASN A 288       0.254 -13.659  28.086  1.00 92.68           H
ATOM   4394  CB  ASN A 288       0.175 -15.018  26.396  1.00 92.68           C
ATOM   4395 1HB  ASN A 288      -0.665 -15.618  26.747  1.00 92.68           H
ATOM   4396 2HB  ASN A 288       0.087 -14.950  25.312  1.00 92.68           H
ATOM   4397  CG  ASN A 288       1.490 -15.707  26.764  1.00 92.68           C
ATOM   4398  OD1 ASN A 288       2.560 -15.121  26.728  1.00 92.68           O
ATOM   4399  ND2 ASN A 288       1.353 -16.982  27.119  1.00 92.68           N
ATOM   4400 1HD2 ASN A 288       0.446 -17.403  27.127  1.00 92.68           H
ATOM   4401 2HD2 ASN A 288       2.156 -17.519  27.377  1.00 92.68           H
ATOM   4402  HN  ASN A 288      -1.747 -13.412  26.068  1.00 92.68           H
ATOM   4403  N   CYS A 289       2.104 -12.280  27.080  1.00 91.85           N
ATOM   4404  CA  CYS A 289       3.086 -11.337  26.575  1.00 91.85           C
ATOM   4405  C   CYS A 289       3.913 -12.037  25.495  1.00 91.85           C
ATOM   4406  O   CYS A 289       4.314 -11.414  24.513  1.00 91.85           O
ATOM   4407  HA  CYS A 289       2.529 -10.500  26.154  1.00 91.85           H
ATOM   4408  CB  CYS A 289       3.966 -10.781  27.696  1.00 91.85           C
ATOM   4409 1HB  CYS A 289       3.345 -10.311  28.458  1.00 91.85           H
ATOM   4410 2HB  CYS A 289       4.506 -11.594  28.183  1.00 91.85           H
ATOM   4411  SG  CYS A 289       5.151  -9.563  27.017  1.00 91.85           S
ATOM   4412  HN  CYS A 289       2.224 -12.544  28.038  1.00 91.85           H
ATOM   4413  N   ALA A 290       4.144 -13.324  25.712  1.00 93.77           N
ATOM   4414  CA  ALA A 290       4.967 -14.101  24.801  1.00 93.77           C
ATOM   4415  C   ALA A 290       4.298 -14.143  23.426  1.00 93.77           C
ATOM   4416  O   ALA A 290       4.958 -13.957  22.404  1.00 93.77           O
ATOM   4417  HA  ALA A 290       5.930 -13.597  24.712  1.00 93.77           H
ATOM   4418  CB  ALA A 290       5.193 -15.498  25.382  1.00 93.77           C
ATOM   4419 1HB  ALA A 290       5.697 -15.413  26.345  1.00 93.77           H
ATOM   4420 2HB  ALA A 290       4.232 -15.995  25.517  1.00 93.77           H
ATOM   4421 3HB  ALA A 290       5.811 -16.080  24.699  1.00 93.77           H
ATOM   4422  HN  ALA A 290       3.780 -13.833  26.491  1.00 93.77           H
ATOM   4423  N   VAL A 291       2.996 -14.388  23.443  1.00 93.87           N
ATOM   4424  CA  VAL A 291       2.232 -14.465  22.210  1.00 93.87           C
ATOM   4425  C   VAL A 291       2.220 -13.092  21.536  1.00 93.87           C
ATOM   4426  O   VAL A 291       2.412 -12.988  20.326  1.00 93.87           O
ATOM   4427  HA  VAL A 291       2.738 -15.173  21.553  1.00 93.87           H
ATOM   4428  CB  VAL A 291       0.829 -15.004  22.496  1.00 93.87           C
ATOM   4429  HB  VAL A 291       0.355 -14.337  23.217  1.00 93.87           H
ATOM   4430  CG1 VAL A 291      -0.026 -15.008  21.227  1.00 93.87           C
ATOM   4431 1HG1 VAL A 291      -0.113 -13.991  20.844  1.00 93.87           H
ATOM   4432 2HG1 VAL A 291       0.444 -15.641  20.475  1.00 93.87           H
ATOM   4433 3HG1 VAL A 291      -1.018 -15.395  21.459  1.00 93.87           H
ATOM   4434  CG2 VAL A 291       0.894 -16.400  23.119  1.00 93.87           C
ATOM   4435 1HG2 VAL A 291       1.396 -17.081  22.432  1.00 93.87           H
ATOM   4436 2HG2 VAL A 291       1.449 -16.354  24.056  1.00 93.87           H
ATOM   4437 3HG2 VAL A 291      -0.117 -16.758  23.312  1.00 93.87           H
ATOM   4438  HN  VAL A 291       2.466 -14.533  24.279  1.00 93.87           H
ATOM   4439  N   SER A 292       1.991 -12.071  22.350  1.00 92.88           N
ATOM   4440  CA  SER A 292       1.908 -10.712  21.841  1.00 92.88           C
ATOM   4441  C   SER A 292       3.229 -10.322  21.176  1.00 92.88           C
ATOM   4442  O   SER A 292       3.234  -9.700  20.114  1.00 92.88           O
ATOM   4443  HA  SER A 292       1.101 -10.727  21.109  1.00 92.88           H
ATOM   4444  CB  SER A 292       1.565  -9.726  22.959  1.00 92.88           C
ATOM   4445 1HB  SER A 292       0.692 -10.085  23.504  1.00 92.88           H
ATOM   4446 2HB  SER A 292       2.389  -9.682  23.670  1.00 92.88           H
ATOM   4447  OG  SER A 292       1.303  -8.419  22.455  1.00 92.88           O
ATOM   4448  HG  SER A 292       0.421  -8.403  21.984  1.00 92.88           H
ATOM   4449  HN  SER A 292       1.863 -12.161  23.337  1.00 92.88           H
ATOM   4450  N   THR A 293       4.319 -10.702  21.827  1.00 93.04           N
ATOM   4451  CA  THR A 293       5.643 -10.374  21.327  1.00 93.04           C
ATOM   4452  C   THR A 293       5.850 -10.974  19.934  1.00 93.04           C
ATOM   4453  O   THR A 293       6.334 -10.297  19.029  1.00 93.04           O
ATOM   4454  HA  THR A 293       5.712  -9.292  21.222  1.00 93.04           H
ATOM   4455  CB  THR A 293       6.669 -10.855  22.354  1.00 93.04           C
ATOM   4456  HB  THR A 293       6.550 -11.920  22.555  1.00 93.04           H
ATOM   4457  OG1 THR A 293       6.471  -9.993  23.472  1.00 93.04           O
ATOM   4458  HG1 THR A 293       5.882 -10.437  24.146  1.00 93.04           H
ATOM   4459  CG2 THR A 293       8.109 -10.576  21.919  1.00 93.04           C
ATOM   4460 1HG2 THR A 293       8.246  -9.503  21.784  1.00 93.04           H
ATOM   4461 2HG2 THR A 293       8.310 -11.089  20.978  1.00 93.04           H
ATOM   4462 3HG2 THR A 293       8.796 -10.937  22.684  1.00 93.04           H
ATOM   4463  HN  THR A 293       4.306 -11.223  22.680  1.00 93.04           H
ATOM   4464  N   ASN A 294       5.474 -12.238  19.808  1.00 94.48           N
ATOM   4465  CA  ASN A 294       5.676 -12.958  18.562  1.00 94.48           C
ATOM   4466  C   ASN A 294       4.800 -12.339  17.472  1.00 94.48           C
ATOM   4467  O   ASN A 294       5.219 -12.230  16.320  1.00 94.48           O
ATOM   4468  HA  ASN A 294       6.740 -12.862  18.346  1.00 94.48           H
ATOM   4469  CB  ASN A 294       5.283 -14.430  18.706  1.00 94.48           C
ATOM   4470 1HB  ASN A 294       4.313 -14.504  19.198  1.00 94.48           H
ATOM   4471 2HB  ASN A 294       5.175 -14.879  17.719  1.00 94.48           H
ATOM   4472  CG  ASN A 294       6.331 -15.201  19.511  1.00 94.48           C
ATOM   4473  OD1 ASN A 294       7.458 -14.769  19.687  1.00 94.48           O
ATOM   4474  ND2 ASN A 294       5.897 -16.364  19.990  1.00 94.48           N
ATOM   4475 1HD2 ASN A 294       4.959 -16.660  19.809  1.00 94.48           H
ATOM   4476 2HD2 ASN A 294       6.508 -16.942  20.530  1.00 94.48           H
ATOM   4477  HN  ASN A 294       5.038 -12.768  20.536  1.00 94.48           H
ATOM   4478  N   ILE A 295       3.599 -11.950  17.873  1.00 93.46           N
ATOM   4479  CA  ILE A 295       2.643 -11.384  16.935  1.00 93.46           C
ATOM   4480  C   ILE A 295       3.183 -10.055  16.403  1.00 93.46           C
ATOM   4481  O   ILE A 295       3.041  -9.753  15.219  1.00 93.46           O
ATOM   4482  HA  ILE A 295       2.554 -12.079  16.100  1.00 93.46           H
ATOM   4483  CB  ILE A 295       1.261 -11.272  17.581  1.00 93.46           C
ATOM   4484  HB  ILE A 295       1.388 -10.899  18.597  1.00 93.46           H
ATOM   4485  CG1 ILE A 295       0.591 -12.644  17.683  1.00 93.46           C
ATOM   4486 1HG1 ILE A 295       0.324 -12.997  16.687  1.00 93.46           H
ATOM   4487 2HG1 ILE A 295       1.293 -13.366  18.100  1.00 93.46           H
ATOM   4488  CG2 ILE A 295       0.387 -10.262  16.835  1.00 93.46           C
ATOM   4489 1HG2 ILE A 295       0.864  -9.282  16.858  1.00 93.46           H
ATOM   4490 2HG2 ILE A 295       0.265 -10.581  15.800  1.00 93.46           H
ATOM   4491 3HG2 ILE A 295      -0.590 -10.202  17.315  1.00 93.46           H
ATOM   4492  CD1 ILE A 295      -0.662 -12.578  18.559  1.00 93.46           C
ATOM   4493 1HD1 ILE A 295      -0.388 -12.248  19.561  1.00 93.46           H
ATOM   4494 2HD1 ILE A 295      -1.372 -11.874  18.126  1.00 93.46           H
ATOM   4495 3HD1 ILE A 295      -1.119 -13.566  18.615  1.00 93.46           H
ATOM   4496  HN  ILE A 295       3.276 -12.015  18.817  1.00 93.46           H
ATOM   4497  N   ASP A 296       3.790  -9.297  17.304  1.00 93.48           N
ATOM   4498  CA  ASP A 296       4.319  -7.991  16.948  1.00 93.48           C
ATOM   4499  C   ASP A 296       5.478  -8.165  15.964  1.00 93.48           C
ATOM   4500  O   ASP A 296       5.600  -7.406  15.004  1.00 93.48           O
ATOM   4501  HA  ASP A 296       3.479  -7.450  16.512  1.00 93.48           H
ATOM   4502  CB  ASP A 296       4.853  -7.258  18.181  1.00 93.48           C
ATOM   4503 1HB  ASP A 296       5.480  -7.931  18.766  1.00 93.48           H
ATOM   4504 2HB  ASP A 296       5.483  -6.425  17.870  1.00 93.48           H
ATOM   4505  CG  ASP A 296       3.705  -6.739  19.050  1.00 93.48           C
ATOM   4506  OD1 ASP A 296       2.568  -6.710  18.530  1.00 93.48           O
ATOM   4507  OD2 ASP A 296       3.990  -6.383  20.213  1.00 93.48           O
ATOM   4508  HN  ASP A 296       3.923  -9.560  18.259  1.00 93.48           H
ATOM   4509  N   ILE A 297       6.298  -9.169  16.237  1.00 94.36           N
ATOM   4510  CA  ILE A 297       7.413  -9.483  15.360  1.00 94.36           C
ATOM   4511  C   ILE A 297       6.878  -9.888  13.986  1.00 94.36           C
ATOM   4512  O   ILE A 297       7.380  -9.431  12.960  1.00 94.36           O
ATOM   4513  HA  ILE A 297       8.005  -8.575  15.246  1.00 94.36           H
ATOM   4514  CB  ILE A 297       8.319 -10.537  16.002  1.00 94.36           C
ATOM   4515  HB  ILE A 297       7.690 -11.342  16.382  1.00 94.36           H
ATOM   4516  CG1 ILE A 297       9.077  -9.954  17.196  1.00 94.36           C
ATOM   4517 1HG1 ILE A 297       9.813  -9.230  16.846  1.00 94.36           H
ATOM   4518 2HG1 ILE A 297       8.385  -9.416  17.844  1.00 94.36           H
ATOM   4519  CG2 ILE A 297       9.264 -11.151  14.968  1.00 94.36           C
ATOM   4520 1HG2 ILE A 297       8.680 -11.626  14.179  1.00 94.36           H
ATOM   4521 2HG2 ILE A 297       9.889 -10.369  14.536  1.00 94.36           H
ATOM   4522 3HG2 ILE A 297       9.896 -11.896  15.450  1.00 94.36           H
ATOM   4523  CD1 ILE A 297       9.777 -11.057  17.993  1.00 94.36           C
ATOM   4524 1HD1 ILE A 297       9.035 -11.765  18.362  1.00 94.36           H
ATOM   4525 2HD1 ILE A 297      10.486 -11.576  17.349  1.00 94.36           H
ATOM   4526 3HD1 ILE A 297      10.308 -10.615  18.836  1.00 94.36           H
ATOM   4527  HN  ILE A 297       6.210  -9.761  17.038  1.00 94.36           H
ATOM   4528  N   CYS A 298       5.864 -10.742  14.009  1.00 94.52           N
ATOM   4529  CA  CYS A 298       5.262 -11.222  12.777  1.00 94.52           C
ATOM   4530  C   CYS A 298       4.772 -10.012  11.978  1.00 94.52           C
ATOM   4531  O   CYS A 298       4.908  -9.974  10.757  1.00 94.52           O
ATOM   4532  HA  CYS A 298       6.043 -11.754  12.233  1.00 94.52           H
ATOM   4533  CB  CYS A 298       4.135 -12.220  13.050  1.00 94.52           C
ATOM   4534 1HB  CYS A 298       3.507 -11.858  13.864  1.00 94.52           H
ATOM   4535 2HB  CYS A 298       3.497 -12.310  12.170  1.00 94.52           H
ATOM   4536  SG  CYS A 298       4.837 -13.854  13.481  1.00 94.52           S
ATOM   4537  HG  CYS A 298       5.185 -13.532  14.724  1.00 94.52           H
ATOM   4538  HN  CYS A 298       5.456 -11.103  14.847  1.00 94.52           H
ATOM   4539  N   PHE A 299       4.212  -9.053  12.701  1.00 93.20           N
ATOM   4540  CA  PHE A 299       3.690  -7.851  12.074  1.00 93.20           C
ATOM   4541  C   PHE A 299       4.792  -7.102  11.323  1.00 93.20           C
ATOM   4542  O   PHE A 299       4.598  -6.685  10.182  1.00 93.20           O
ATOM   4543  HA  PHE A 299       2.919  -8.162  11.369  1.00 93.20           H
ATOM   4544  CB  PHE A 299       3.155  -6.958  13.196  1.00 93.20           C
ATOM   4545 1HB  PHE A 299       2.404  -7.510  13.760  1.00 93.20           H
ATOM   4546 2HB  PHE A 299       3.969  -6.731  13.885  1.00 93.20           H
ATOM   4547  CG  PHE A 299       2.541  -5.645  12.706  1.00 93.20           C
ATOM   4548  CD1 PHE A 299       3.304  -4.521  12.637  1.00 93.20           C
ATOM   4549  HD1 PHE A 299       4.353  -4.556  12.930  1.00 93.20           H
ATOM   4550  CD2 PHE A 299       1.232  -5.602  12.340  1.00 93.20           C
ATOM   4551  HD2 PHE A 299       0.620  -6.502  12.395  1.00 93.20           H
ATOM   4552  CE1 PHE A 299       2.733  -3.303  12.182  1.00 93.20           C
ATOM   4553  HE1 PHE A 299       3.345  -2.402  12.127  1.00 93.20           H
ATOM   4554  CE2 PHE A 299       0.661  -4.383  11.885  1.00 93.20           C
ATOM   4555  HE2 PHE A 299      -0.388  -4.349  11.592  1.00 93.20           H
ATOM   4556  CZ  PHE A 299       1.424  -3.259  11.816  1.00 93.20           C
ATOM   4557  HZ  PHE A 299       0.986  -2.324  11.467  1.00 93.20           H
ATOM   4558  HN  PHE A 299       4.112  -9.089  13.696  1.00 93.20           H
ATOM   4559  N   GLN A 300       5.925  -6.953  11.993  1.00 93.26           N
ATOM   4560  CA  GLN A 300       7.048  -6.235  11.415  1.00 93.26           C
ATOM   4561  C   GLN A 300       7.507  -6.917  10.125  1.00 93.26           C
ATOM   4562  O   GLN A 300       7.743  -6.252   9.117  1.00 93.26           O
ATOM   4563  HA  GLN A 300       6.669  -5.237  11.192  1.00 93.26           H
ATOM   4564  CB  GLN A 300       8.200  -6.121  12.415  1.00 93.26           C
ATOM   4565 1HB  GLN A 300       8.440  -7.107  12.812  1.00 93.26           H
ATOM   4566 2HB  GLN A 300       9.093  -5.756  11.907  1.00 93.26           H
ATOM   4567  CG  GLN A 300       7.838  -5.177  13.563  1.00 93.26           C
ATOM   4568 1HG  GLN A 300       7.039  -5.615  14.161  1.00 93.26           H
ATOM   4569 2HG  GLN A 300       8.698  -5.054  14.222  1.00 93.26           H
ATOM   4570  CD  GLN A 300       7.396  -3.812  13.032  1.00 93.26           C
ATOM   4571  OE1 GLN A 300       7.953  -3.274  12.090  1.00 93.26           O
ATOM   4572  NE2 GLN A 300       6.367  -3.284  13.688  1.00 93.26           N
ATOM   4573 1HE2 GLN A 300       5.955  -3.778  14.454  1.00 93.26           H
ATOM   4574 2HE2 GLN A 300       6.004  -2.393  13.415  1.00 93.26           H
ATOM   4575  HN  GLN A 300       6.082  -7.313  12.913  1.00 93.26           H
ATOM   4576  N   VAL A 301       7.620  -8.235  10.198  1.00 94.98           N
ATOM   4577  CA  VAL A 301       8.154  -9.003   9.086  1.00 94.98           C
ATOM   4578  C   VAL A 301       7.225  -8.856   7.879  1.00 94.98           C
ATOM   4579  O   VAL A 301       7.670  -8.499   6.789  1.00 94.98           O
ATOM   4580  HA  VAL A 301       9.127  -8.583   8.833  1.00 94.98           H
ATOM   4581  CB  VAL A 301       8.360 -10.459   9.507  1.00 94.98           C
ATOM   4582  HB  VAL A 301       7.415 -10.832   9.901  1.00 94.98           H
ATOM   4583  CG1 VAL A 301       8.745 -11.328   8.308  1.00 94.98           C
ATOM   4584 1HG1 VAL A 301       7.951 -11.289   7.562  1.00 94.98           H
ATOM   4585 2HG1 VAL A 301       9.671 -10.955   7.872  1.00 94.98           H
ATOM   4586 3HG1 VAL A 301       8.886 -12.358   8.636  1.00 94.98           H
ATOM   4587  CG2 VAL A 301       9.407 -10.565  10.619  1.00 94.98           C
ATOM   4588 1HG2 VAL A 301      10.357 -10.166  10.263  1.00 94.98           H
ATOM   4589 2HG2 VAL A 301       9.075  -9.994  11.486  1.00 94.98           H
ATOM   4590 3HG2 VAL A 301       9.534 -11.611  10.899  1.00 94.98           H
ATOM   4591  HN  VAL A 301       7.356  -8.775  10.997  1.00 94.98           H
ATOM   4592  N   THR A 302       5.952  -9.140   8.113  1.00 94.13           N
ATOM   4593  CA  THR A 302       4.985  -9.188   7.030  1.00 94.13           C
ATOM   4594  C   THR A 302       4.777  -7.793   6.438  1.00 94.13           C
ATOM   4595  O   THR A 302       4.559  -7.651   5.236  1.00 94.13           O
ATOM   4596  HA  THR A 302       5.388  -9.816   6.236  1.00 94.13           H
ATOM   4597  CB  THR A 302       3.699  -9.815   7.573  1.00 94.13           C
ATOM   4598  HB  THR A 302       2.936  -9.871   6.797  1.00 94.13           H
ATOM   4599  OG1 THR A 302       3.370  -9.010   8.702  1.00 94.13           O
ATOM   4600  HG1 THR A 302       3.713  -9.438   9.538  1.00 94.13           H
ATOM   4601  CG2 THR A 302       3.930 -11.208   8.162  1.00 94.13           C
ATOM   4602 1HG2 THR A 302       4.643 -11.141   8.984  1.00 94.13           H
ATOM   4603 2HG2 THR A 302       4.325 -11.868   7.391  1.00 94.13           H
ATOM   4604 3HG2 THR A 302       2.985 -11.607   8.533  1.00 94.13           H
ATOM   4605  HN  THR A 302       5.581  -9.334   9.021  1.00 94.13           H
ATOM   4606  N   GLN A 303       4.853  -6.797   7.310  1.00 92.48           N
ATOM   4607  CA  GLN A 303       4.714  -5.416   6.882  1.00 92.48           C
ATOM   4608  C   GLN A 303       5.815  -5.056   5.883  1.00 92.48           C
ATOM   4609  O   GLN A 303       5.555  -4.400   4.876  1.00 92.48           O
ATOM   4610  HA  GLN A 303       3.740  -5.360   6.395  1.00 92.48           H
ATOM   4611  CB  GLN A 303       4.730  -4.466   8.081  1.00 92.48           C
ATOM   4612 1HB  GLN A 303       3.919  -4.722   8.763  1.00 92.48           H
ATOM   4613 2HB  GLN A 303       5.662  -4.588   8.634  1.00 92.48           H
ATOM   4614  CG  GLN A 303       4.585  -3.011   7.631  1.00 92.48           C
ATOM   4615 1HG  GLN A 303       5.474  -2.708   7.078  1.00 92.48           H
ATOM   4616 2HG  GLN A 303       3.739  -2.920   6.949  1.00 92.48           H
ATOM   4617  CD  GLN A 303       4.382  -2.083   8.830  1.00 92.48           C
ATOM   4618  OE1 GLN A 303       5.322  -1.621   9.456  1.00 92.48           O
ATOM   4619  NE2 GLN A 303       3.107  -1.838   9.115  1.00 92.48           N
ATOM   4620 1HE2 GLN A 303       2.383  -2.250   8.562  1.00 92.48           H
ATOM   4621 2HE2 GLN A 303       2.872  -1.242   9.883  1.00 92.48           H
ATOM   4622  HN  GLN A 303       5.006  -6.923   8.290  1.00 92.48           H
ATOM   4623  N   THR A 304       7.023  -5.501   6.197  1.00 93.72           N
ATOM   4624  CA  THR A 304       8.175  -5.190   5.367  1.00 93.72           C
ATOM   4625  C   THR A 304       8.020  -5.821   3.982  1.00 93.72           C
ATOM   4626  O   THR A 304       8.358  -5.204   2.973  1.00 93.72           O
ATOM   4627  HA  THR A 304       8.213  -4.110   5.224  1.00 93.72           H
ATOM   4628  CB  THR A 304       9.431  -5.651   6.108  1.00 93.72           C
ATOM   4629  HB  THR A 304       9.454  -6.738   6.195  1.00 93.72           H
ATOM   4630  OG1 THR A 304       9.389  -4.937   7.341  1.00 93.72           O
ATOM   4631  HG1 THR A 304       8.971  -5.504   8.051  1.00 93.72           H
ATOM   4632  CG2 THR A 304      10.718  -5.165   5.439  1.00 93.72           C
ATOM   4633 1HG2 THR A 304      10.725  -4.075   5.414  1.00 93.72           H
ATOM   4634 2HG2 THR A 304      10.767  -5.553   4.422  1.00 93.72           H
ATOM   4635 3HG2 THR A 304      11.579  -5.520   6.006  1.00 93.72           H
ATOM   4636  HN  THR A 304       7.221  -6.064   7.000  1.00 93.72           H
ATOM   4637  N   ILE A 305       7.509  -7.044   3.977  1.00 93.36           N
ATOM   4638  CA  ILE A 305       7.278  -7.754   2.731  1.00 93.36           C
ATOM   4639  C   ILE A 305       6.302  -6.954   1.867  1.00 93.36           C
ATOM   4640  O   ILE A 305       6.465  -6.874   0.650  1.00 93.36           O
ATOM   4641  HA  ILE A 305       8.233  -7.814   2.208  1.00 93.36           H
ATOM   4642  CB  ILE A 305       6.822  -9.188   3.008  1.00 93.36           C
ATOM   4643  HB  ILE A 305       5.987  -9.151   3.707  1.00 93.36           H
ATOM   4644  CG1 ILE A 305       7.935  -9.998   3.676  1.00 93.36           C
ATOM   4645 1HG1 ILE A 305       8.717 -10.217   2.948  1.00 93.36           H
ATOM   4646 2HG1 ILE A 305       8.395  -9.407   4.468  1.00 93.36           H
ATOM   4647  CG2 ILE A 305       6.314  -9.858   1.730  1.00 93.36           C
ATOM   4648 1HG2 ILE A 305       5.469  -9.293   1.335  1.00 93.36           H
ATOM   4649 2HG2 ILE A 305       7.113  -9.882   0.990  1.00 93.36           H
ATOM   4650 3HG2 ILE A 305       5.996 -10.876   1.955  1.00 93.36           H
ATOM   4651  CD1 ILE A 305       7.390 -11.304   4.257  1.00 93.36           C
ATOM   4652 1HD1 ILE A 305       6.626 -11.079   5.001  1.00 93.36           H
ATOM   4653 2HD1 ILE A 305       6.953 -11.903   3.457  1.00 93.36           H
ATOM   4654 3HD1 ILE A 305       8.202 -11.860   4.726  1.00 93.36           H
ATOM   4655  HN  ILE A 305       7.256  -7.547   4.804  1.00 93.36           H
ATOM   4656  N   ALA A 306       5.307  -6.382   2.529  1.00 90.08           N
ATOM   4657  CA  ALA A 306       4.266  -5.649   1.830  1.00 90.08           C
ATOM   4658  C   ALA A 306       4.879  -4.422   1.151  1.00 90.08           C
ATOM   4659  O   ALA A 306       4.433  -4.012   0.081  1.00 90.08           O
ATOM   4660  HA  ALA A 306       3.852  -6.307   1.066  1.00 90.08           H
ATOM   4661  CB  ALA A 306       3.155  -5.275   2.813  1.00 90.08           C
ATOM   4662 1HB  ALA A 306       2.732  -6.183   3.246  1.00 90.08           H
ATOM   4663 2HB  ALA A 306       3.567  -4.652   3.607  1.00 90.08           H
ATOM   4664 3HB  ALA A 306       2.374  -4.725   2.288  1.00 90.08           H
ATOM   4665  HN  ALA A 306       5.206  -6.413   3.524  1.00 90.08           H
ATOM   4666  N   PHE A 307       5.894  -3.872   1.801  1.00 91.65           N
ATOM   4667  CA  PHE A 307       6.508  -2.643   1.328  1.00 91.65           C
ATOM   4668  C   PHE A 307       7.324  -2.891   0.058  1.00 91.65           C
ATOM   4669  O   PHE A 307       7.427  -2.015  -0.800  1.00 91.65           O
ATOM   4670  HA  PHE A 307       5.702  -1.943   1.108  1.00 91.65           H
ATOM   4671  CB  PHE A 307       7.445  -2.155   2.435  1.00 91.65           C
ATOM   4672 1HB  PHE A 307       8.092  -2.978   2.737  1.00 91.65           H
ATOM   4673 2HB  PHE A 307       8.089  -1.373   2.033  1.00 91.65           H
ATOM   4674  CG  PHE A 307       6.721  -1.614   3.669  1.00 91.65           C
ATOM   4675  CD1 PHE A 307       5.361  -1.613   3.714  1.00 91.65           C
ATOM   4676  HD1 PHE A 307       4.788  -1.998   2.871  1.00 91.65           H
ATOM   4677  CD2 PHE A 307       7.436  -1.134   4.721  1.00 91.65           C
ATOM   4678  HD2 PHE A 307       8.525  -1.135   4.685  1.00 91.65           H
ATOM   4679  CE1 PHE A 307       4.689  -1.111   4.860  1.00 91.65           C
ATOM   4680  HE1 PHE A 307       3.600  -1.111   4.896  1.00 91.65           H
ATOM   4681  CE2 PHE A 307       6.764  -0.632   5.867  1.00 91.65           C
ATOM   4682  HE2 PHE A 307       7.338  -0.247   6.710  1.00 91.65           H
ATOM   4683  CZ  PHE A 307       5.405  -0.631   5.912  1.00 91.65           C
ATOM   4684  HZ  PHE A 307       4.889  -0.246   6.792  1.00 91.65           H
ATOM   4685  HN  PHE A 307       6.296  -4.251   2.635  1.00 91.65           H
ATOM   4686  N   PHE A 308       7.884  -4.090  -0.023  1.00 91.46           N
ATOM   4687  CA  PHE A 308       8.668  -4.473  -1.184  1.00 91.46           C
ATOM   4688  C   PHE A 308       7.830  -4.396  -2.462  1.00 91.46           C
ATOM   4689  O   PHE A 308       8.373  -4.271  -3.558  1.00 91.46           O
ATOM   4690  HA  PHE A 308       9.502  -3.774  -1.256  1.00 91.46           H
ATOM   4691  CB  PHE A 308       9.113  -5.920  -0.966  1.00 91.46           C
ATOM   4692 1HB  PHE A 308       8.391  -6.418  -0.319  1.00 91.46           H
ATOM   4693 2HB  PHE A 308       9.097  -6.443  -1.922  1.00 91.46           H
ATOM   4694  CG  PHE A 308      10.507  -6.057  -0.350  1.00 91.46           C
ATOM   4695  CD1 PHE A 308      11.611  -5.952  -1.136  1.00 91.46           C
ATOM   4696  HD1 PHE A 308      11.504  -5.771  -2.206  1.00 91.46           H
ATOM   4697  CD2 PHE A 308      10.641  -6.283   0.985  1.00 91.46           C
ATOM   4698  HD2 PHE A 308       9.756  -6.367   1.615  1.00 91.46           H
ATOM   4699  CE1 PHE A 308      12.905  -6.079  -0.564  1.00 91.46           C
ATOM   4700  HE1 PHE A 308      13.790  -5.996  -1.195  1.00 91.46           H
ATOM   4701  CE2 PHE A 308      11.935  -6.410   1.557  1.00 91.46           C
ATOM   4702  HE2 PHE A 308      12.043  -6.591   2.626  1.00 91.46           H
ATOM   4703  CZ  PHE A 308      13.039  -6.305   0.770  1.00 91.46           C
ATOM   4704  HZ  PHE A 308      14.032  -6.402   1.209  1.00 91.46           H
ATOM   4705  HN  PHE A 308       7.808  -4.791   0.686  1.00 91.46           H
ATOM   4706  N   HIS A 309       6.520  -4.475  -2.277  1.00 86.83           N
ATOM   4707  CA  HIS A 309       5.605  -4.481  -3.406  1.00 86.83           C
ATOM   4708  C   HIS A 309       5.766  -3.186  -4.204  1.00 86.83           C
ATOM   4709  O   HIS A 309       5.673  -3.193  -5.431  1.00 86.83           O
ATOM   4710  HA  HIS A 309       5.890  -5.324  -4.035  1.00 86.83           H
ATOM   4711  CB  HIS A 309       4.167  -4.714  -2.937  1.00 86.83           C
ATOM   4712 1HB  HIS A 309       4.142  -5.599  -2.301  1.00 86.83           H
ATOM   4713 2HB  HIS A 309       3.855  -3.870  -2.322  1.00 86.83           H
ATOM   4714  CG  HIS A 309       3.176  -4.892  -4.063  1.00 86.83           C
ATOM   4715  ND1 HIS A 309       2.516  -3.830  -4.656  1.00 86.83           N
ATOM   4716  HD1 HIS A 309       2.621  -2.866  -4.412  1.00 86.83           H
ATOM   4717  CD2 HIS A 309       2.740  -6.019  -4.697  1.00 86.83           C
ATOM   4718  HD2 HIS A 309       3.060  -7.037  -4.477  1.00 86.83           H
ATOM   4719  CE1 HIS A 309       1.721  -4.307  -5.602  1.00 86.83           C
ATOM   4720  HE1 HIS A 309       1.070  -3.719  -6.249  1.00 86.83           H
ATOM   4721  NE2 HIS A 309       1.861  -5.664  -5.626  1.00 86.83           N
ATOM   4722  HN  HIS A 309       6.084  -4.533  -1.379  1.00 86.83           H
ATOM   4723  N   SER A 310       6.005  -2.105  -3.476  1.00 87.22           N
ATOM   4724  CA  SER A 310       6.042  -0.786  -4.085  1.00 87.22           C
ATOM   4725  C   SER A 310       7.292  -0.647  -4.956  1.00 87.22           C
ATOM   4726  O   SER A 310       7.380   0.261  -5.781  1.00 87.22           O
ATOM   4727  HA  SER A 310       5.141  -0.725  -4.696  1.00 87.22           H
ATOM   4728  CB  SER A 310       6.012   0.312  -3.020  1.00 87.22           C
ATOM   4729 1HB  SER A 310       6.781   0.116  -2.274  1.00 87.22           H
ATOM   4730 2HB  SER A 310       6.252   1.270  -3.481  1.00 87.22           H
ATOM   4731  OG  SER A 310       4.742   0.400  -2.380  1.00 87.22           O
ATOM   4732  HG  SER A 310       4.078   0.829  -2.992  1.00 87.22           H
ATOM   4733  HN  SER A 310       6.171  -2.121  -2.490  1.00 87.22           H
ATOM   4734  N   CYS A 311       8.228  -1.560  -4.742  1.00 90.16           N
ATOM   4735  CA  CYS A 311       9.459  -1.565  -5.514  1.00 90.16           C
ATOM   4736  C   CYS A 311       9.360  -2.667  -6.570  1.00 90.16           C
ATOM   4737  O   CYS A 311      10.196  -2.748  -7.469  1.00 90.16           O
ATOM   4738  HA  CYS A 311       9.538  -0.584  -5.984  1.00 90.16           H
ATOM   4739  CB  CYS A 311      10.687  -1.741  -4.619  1.00 90.16           C
ATOM   4740 1HB  CYS A 311      11.594  -1.533  -5.187  1.00 90.16           H
ATOM   4741 2HB  CYS A 311      10.654  -1.025  -3.797  1.00 90.16           H
ATOM   4742  SG  CYS A 311      10.742  -3.447  -3.959  1.00 90.16           S
ATOM   4743  HG  CYS A 311      11.859  -3.289  -3.256  1.00 90.16           H
ATOM   4744  HN  CYS A 311       8.156  -2.286  -4.058  1.00 90.16           H
ATOM   4745  N   LEU A 312       8.331  -3.489  -6.427  1.00 86.72           N
ATOM   4746  CA  LEU A 312       8.158  -4.633  -7.307  1.00 86.72           C
ATOM   4747  C   LEU A 312       7.405  -4.194  -8.564  1.00 86.72           C
ATOM   4748  O   LEU A 312       7.583  -4.776  -9.633  1.00 86.72           O
ATOM   4749  HA  LEU A 312       9.151  -4.972  -7.600  1.00 86.72           H
ATOM   4750  CB  LEU A 312       7.487  -5.787  -6.559  1.00 86.72           C
ATOM   4751 1HB  LEU A 312       6.625  -5.393  -6.021  1.00 86.72           H
ATOM   4752 2HB  LEU A 312       7.107  -6.497  -7.294  1.00 86.72           H
ATOM   4753  CG  LEU A 312       8.369  -6.546  -5.566  1.00 86.72           C
ATOM   4754  HG  LEU A 312       8.751  -5.834  -4.835  1.00 86.72           H
ATOM   4755  CD1 LEU A 312       7.557  -7.591  -4.799  1.00 86.72           C
ATOM   4756 1HD1 LEU A 312       6.757  -7.096  -4.248  1.00 86.72           H
ATOM   4757 2HD1 LEU A 312       7.127  -8.305  -5.501  1.00 86.72           H
ATOM   4758 3HD1 LEU A 312       8.208  -8.116  -4.100  1.00 86.72           H
ATOM   4759  CD2 LEU A 312       9.579  -7.164  -6.269  1.00 86.72           C
ATOM   4760 1HD2 LEU A 312       9.238  -7.859  -7.036  1.00 86.72           H
ATOM   4761 2HD2 LEU A 312      10.173  -6.375  -6.732  1.00 86.72           H
ATOM   4762 3HD2 LEU A 312      10.190  -7.697  -5.540  1.00 86.72           H
ATOM   4763  HN  LEU A 312       7.624  -3.384  -5.727  1.00 86.72           H
ATOM   4764  N   ASN A 313       6.580  -3.171  -8.394  1.00 79.13           N
ATOM   4765  CA  ASN A 313       5.708  -2.726  -9.469  1.00 79.13           C
ATOM   4766  C   ASN A 313       6.552  -2.406 -10.704  1.00 79.13           C
ATOM   4767  O   ASN A 313       6.320  -2.956 -11.779  1.00 79.13           O
ATOM   4768  HA  ASN A 313       5.018  -3.553  -9.639  1.00 79.13           H
ATOM   4769  CB  ASN A 313       4.948  -1.459  -9.073  1.00 79.13           C
ATOM   4770 1HB  ASN A 313       5.617  -0.781  -8.542  1.00 79.13           H
ATOM   4771 2HB  ASN A 313       4.611  -0.938  -9.969  1.00 79.13           H
ATOM   4772  CG  ASN A 313       3.746  -1.794  -8.188  1.00 79.13           C
ATOM   4773  OD1 ASN A 313       3.227  -2.898  -8.194  1.00 79.13           O
ATOM   4774  ND2 ASN A 313       3.333  -0.782  -7.430  1.00 79.13           N
ATOM   4775 1HD2 ASN A 313       3.803   0.099  -7.473  1.00 79.13           H
ATOM   4776 2HD2 ASN A 313       2.552  -0.903  -6.817  1.00 79.13           H
ATOM   4777  HN  ASN A 313       6.501  -2.651  -7.544  1.00 79.13           H
ATOM   4778  N   PRO A 314       7.542  -1.512 -10.575  1.00 78.88           N
ATOM   4779  CA  PRO A 314       8.378  -1.141 -11.720  1.00 78.88           C
ATOM   4780  C   PRO A 314       8.981  -2.352 -12.411  1.00 78.88           C
ATOM   4781  O   PRO A 314       9.050  -2.401 -13.638  1.00 78.88           O
ATOM   4782  HA  PRO A 314       7.772  -0.650 -12.482  1.00 78.88           H
ATOM   4783  CB  PRO A 314       9.454  -0.242 -11.107  1.00 78.88           C
ATOM   4784 1HB  PRO A 314      10.336  -0.813 -10.816  1.00 78.88           H
ATOM   4785 2HB  PRO A 314       9.787   0.522 -11.809  1.00 78.88           H
ATOM   4786  CG  PRO A 314       8.756   0.370  -9.898  1.00 78.88           C
ATOM   4787 1HG  PRO A 314       9.471   0.748  -9.167  1.00 78.88           H
ATOM   4788 2HG  PRO A 314       8.128   1.216 -10.178  1.00 78.88           H
ATOM   4789  CD  PRO A 314       7.941  -0.791  -9.352  1.00 78.88           C
ATOM   4790 1HD  PRO A 314       8.531  -1.423  -8.689  1.00 78.88           H
ATOM   4791 2HD  PRO A 314       7.080  -0.447  -8.778  1.00 78.88           H
ATOM   4792  N   VAL A 315       9.405  -3.308 -11.597  1.00 81.18           N
ATOM   4793  CA  VAL A 315      10.109  -4.471 -12.110  1.00 81.18           C
ATOM   4794  C   VAL A 315       9.175  -5.262 -13.028  1.00 81.18           C
ATOM   4795  O   VAL A 315       9.587  -5.725 -14.090  1.00 81.18           O
ATOM   4796  HA  VAL A 315      10.955  -4.112 -12.696  1.00 81.18           H
ATOM   4797  CB  VAL A 315      10.656  -5.306 -10.951  1.00 81.18           C
ATOM   4798  HB  VAL A 315       9.819  -5.573 -10.306  1.00 81.18           H
ATOM   4799  CG1 VAL A 315      11.289  -6.602 -11.460  1.00 81.18           C
ATOM   4800 1HG1 VAL A 315      10.539  -7.189 -11.990  1.00 81.18           H
ATOM   4801 2HG1 VAL A 315      12.110  -6.364 -12.137  1.00 81.18           H
ATOM   4802 3HG1 VAL A 315      11.670  -7.176 -10.615  1.00 81.18           H
ATOM   4803  CG2 VAL A 315      11.653  -4.499 -10.117  1.00 81.18           C
ATOM   4804 1HG2 VAL A 315      12.486  -4.188 -10.747  1.00 81.18           H
ATOM   4805 2HG2 VAL A 315      11.157  -3.618  -9.710  1.00 81.18           H
ATOM   4806 3HG2 VAL A 315      12.026  -5.116  -9.300  1.00 81.18           H
ATOM   4807  HN  VAL A 315       9.276  -3.296 -10.605  1.00 81.18           H
ATOM   4808  N   LEU A 316       7.933  -5.394 -12.584  1.00 76.40           N
ATOM   4809  CA  LEU A 316       6.943  -6.142 -13.341  1.00 76.40           C
ATOM   4810  C   LEU A 316       6.810  -5.534 -14.738  1.00 76.40           C
ATOM   4811  O   LEU A 316       6.729  -6.258 -15.729  1.00 76.40           O
ATOM   4812  HA  LEU A 316       7.313  -7.162 -13.442  1.00 76.40           H
ATOM   4813  CB  LEU A 316       5.622  -6.213 -12.572  1.00 76.40           C
ATOM   4814 1HB  LEU A 316       5.313  -5.197 -12.326  1.00 76.40           H
ATOM   4815 2HB  LEU A 316       4.861  -6.626 -13.234  1.00 76.40           H
ATOM   4816  CG  LEU A 316       5.640  -7.037 -11.283  1.00 76.40           C
ATOM   4817  HG  LEU A 316       6.467  -6.687 -10.665  1.00 76.40           H
ATOM   4818  CD1 LEU A 316       4.355  -6.826 -10.480  1.00 76.40           C
ATOM   4819 1HD1 LEU A 316       4.258  -5.772 -10.219  1.00 76.40           H
ATOM   4820 2HD1 LEU A 316       3.497  -7.133 -11.079  1.00 76.40           H
ATOM   4821 3HD1 LEU A 316       4.393  -7.424  -9.569  1.00 76.40           H
ATOM   4822  CD2 LEU A 316       5.893  -8.516 -11.582  1.00 76.40           C
ATOM   4823 1HD2 LEU A 316       5.103  -8.896 -12.230  1.00 76.40           H
ATOM   4824 2HD2 LEU A 316       6.856  -8.626 -12.081  1.00 76.40           H
ATOM   4825 3HD2 LEU A 316       5.900  -9.079 -10.649  1.00 76.40           H
ATOM   4826  HN  LEU A 316       7.601  -5.001 -11.727  1.00 76.40           H
ATOM   4827  N   TYR A 317       6.790  -4.210 -14.774  1.00 72.11           N
ATOM   4828  CA  TYR A 317       6.609  -3.497 -16.027  1.00 72.11           C
ATOM   4829  C   TYR A 317       7.794  -3.729 -16.966  1.00 72.11           C
ATOM   4830  O   TYR A 317       7.615  -3.862 -18.176  1.00 72.11           O
ATOM   4831  HA  TYR A 317       5.701  -3.872 -16.499  1.00 72.11           H
ATOM   4832  CB  TYR A 317       6.546  -2.012 -15.662  1.00 72.11           C
ATOM   4833 1HB  TYR A 317       7.502  -1.713 -15.233  1.00 72.11           H
ATOM   4834 2HB  TYR A 317       6.410  -1.430 -16.573  1.00 72.11           H
ATOM   4835  CG  TYR A 317       5.429  -1.660 -14.678  1.00 72.11           C
ATOM   4836  CD1 TYR A 317       4.253  -2.382 -14.681  1.00 72.11           C
ATOM   4837  HD1 TYR A 317       4.121  -3.204 -15.385  1.00 72.11           H
ATOM   4838  CD2 TYR A 317       5.598  -0.620 -13.786  1.00 72.11           C
ATOM   4839  HD2 TYR A 317       6.526  -0.049 -13.784  1.00 72.11           H
ATOM   4840  CE1 TYR A 317       3.202  -2.051 -13.755  1.00 72.11           C
ATOM   4841  HE1 TYR A 317       2.268  -2.613 -13.747  1.00 72.11           H
ATOM   4842  CE2 TYR A 317       4.546  -0.288 -12.860  1.00 72.11           C
ATOM   4843  HE2 TYR A 317       4.666   0.531 -12.151  1.00 72.11           H
ATOM   4844  CZ  TYR A 317       3.400  -1.020 -12.890  1.00 72.11           C
ATOM   4845  OH  TYR A 317       2.407  -0.707 -12.015  1.00 72.11           O
ATOM   4846  HH  TYR A 317       1.755  -1.463 -11.953  1.00 72.11           H
ATOM   4847  HN  TYR A 317       6.896  -3.627 -13.968  1.00 72.11           H
ATOM   4848  N   VAL A 318       8.979  -3.771 -16.374  1.00 70.65           N
ATOM   4849  CA  VAL A 318      10.195  -3.965 -17.145  1.00 70.65           C
ATOM   4850  C   VAL A 318      10.153  -5.337 -17.819  1.00 70.65           C
ATOM   4851  O   VAL A 318      10.222  -5.434 -19.043  1.00 70.65           O
ATOM   4852  HA  VAL A 318      10.221  -3.196 -17.917  1.00 70.65           H
ATOM   4853  CB  VAL A 318      11.419  -3.777 -16.247  1.00 70.65           C
ATOM   4854  HB  VAL A 318      11.310  -4.439 -15.388  1.00 70.65           H
ATOM   4855  CG1 VAL A 318      12.703  -4.169 -16.981  1.00 70.65           C
ATOM   4856 1HG1 VAL A 318      12.646  -5.216 -17.280  1.00 70.65           H
ATOM   4857 2HG1 VAL A 318      12.820  -3.544 -17.867  1.00 70.65           H
ATOM   4858 3HG1 VAL A 318      13.558  -4.026 -16.320  1.00 70.65           H
ATOM   4859  CG2 VAL A 318      11.502  -2.341 -15.726  1.00 70.65           C
ATOM   4860 1HG2 VAL A 318      11.578  -1.653 -16.568  1.00 70.65           H
ATOM   4861 2HG2 VAL A 318      10.607  -2.111 -15.148  1.00 70.65           H
ATOM   4862 3HG2 VAL A 318      12.382  -2.235 -15.091  1.00 70.65           H
ATOM   4863  HN  VAL A 318       9.114  -3.675 -15.388  1.00 70.65           H
ATOM   4864  N   PHE A 319      10.039  -6.365 -16.990  1.00 70.45           N
ATOM   4865  CA  PHE A 319      10.245  -7.727 -17.453  1.00 70.45           C
ATOM   4866  C   PHE A 319       9.046  -8.216 -18.269  1.00 70.45           C
ATOM   4867  O   PHE A 319       9.193  -9.066 -19.146  1.00 70.45           O
ATOM   4868  HA  PHE A 319      11.134  -7.723 -18.084  1.00 70.45           H
ATOM   4869  CB  PHE A 319      10.392  -8.605 -16.209  1.00 70.45           C
ATOM   4870 1HB  PHE A 319       9.644  -8.306 -15.475  1.00 70.45           H
ATOM   4871 2HB  PHE A 319      10.179  -9.639 -16.480  1.00 70.45           H
ATOM   4872  CG  PHE A 319      11.776  -8.538 -15.561  1.00 70.45           C
ATOM   4873  CD1 PHE A 319      12.850  -9.082 -16.193  1.00 70.45           C
ATOM   4874  HD1 PHE A 319      12.725  -9.566 -17.162  1.00 70.45           H
ATOM   4875  CD2 PHE A 319      11.933  -7.934 -14.352  1.00 70.45           C
ATOM   4876  HD2 PHE A 319      11.072  -7.498 -13.845  1.00 70.45           H
ATOM   4877  CE1 PHE A 319      14.135  -9.020 -15.591  1.00 70.45           C
ATOM   4878  HE1 PHE A 319      14.996  -9.457 -16.098  1.00 70.45           H
ATOM   4879  CE2 PHE A 319      13.217  -7.872 -13.750  1.00 70.45           C
ATOM   4880  HE2 PHE A 319      13.342  -7.389 -12.781  1.00 70.45           H
ATOM   4881  CZ  PHE A 319      14.291  -8.417 -14.382  1.00 70.45           C
ATOM   4882  HZ  PHE A 319      15.277  -8.369 -13.920  1.00 70.45           H
ATOM   4883  HN  PHE A 319       9.810  -6.279 -16.020  1.00 70.45           H
ATOM   4884  N   VAL A 320       7.887  -7.657 -17.951  1.00 67.70           N
ATOM   4885  CA  VAL A 320       6.633  -8.213 -18.429  1.00 67.70           C
ATOM   4886  C   VAL A 320       6.053  -7.299 -19.510  1.00 67.70           C
ATOM   4887  O   VAL A 320       5.361  -7.762 -20.415  1.00 67.70           O
ATOM   4888  HA  VAL A 320       6.851  -9.185 -18.872  1.00 67.70           H
ATOM   4889  CB  VAL A 320       5.677  -8.432 -17.255  1.00 67.70           C
ATOM   4890  HB  VAL A 320       5.277  -7.461 -16.963  1.00 67.70           H
ATOM   4891  CG1 VAL A 320       4.500  -9.321 -17.664  1.00 67.70           C
ATOM   4892 1HG1 VAL A 320       3.952  -8.846 -18.478  1.00 67.70           H
ATOM   4893 2HG1 VAL A 320       4.875 -10.290 -17.995  1.00 67.70           H
ATOM   4894 3HG1 VAL A 320       3.836  -9.460 -16.811  1.00 67.70           H
ATOM   4895  CG2 VAL A 320       6.414  -9.019 -16.050  1.00 67.70           C
ATOM   4896 1HG2 VAL A 320       6.854  -9.977 -16.324  1.00 67.70           H
ATOM   4897 2HG2 VAL A 320       7.201  -8.333 -15.736  1.00 67.70           H
ATOM   4898 3HG2 VAL A 320       5.711  -9.164 -15.229  1.00 67.70           H
ATOM   4899  HN  VAL A 320       7.798  -6.842 -17.380  1.00 67.70           H
ATOM   4900  N   GLY A 321       6.358  -6.016 -19.380  1.00 68.91           N
ATOM   4901  CA  GLY A 321       5.866  -5.030 -20.328  1.00 68.91           C
ATOM   4902  C   GLY A 321       6.775  -4.950 -21.557  1.00 68.91           C
ATOM   4903  O   GLY A 321       7.835  -4.328 -21.509  1.00 68.91           O
ATOM   4904 1HA  GLY A 321       4.854  -5.291 -20.637  1.00 68.91           H
ATOM   4905 2HA  GLY A 321       5.812  -4.054 -19.848  1.00 68.91           H
ATOM   4906  HN  GLY A 321       6.928  -5.648 -18.646  1.00 68.91           H
ATOM   4907  N   GLU A 322       6.327  -5.589 -22.627  1.00 74.09           N
ATOM   4908  CA  GLU A 322       6.967  -5.422 -23.921  1.00 74.09           C
ATOM   4909  C   GLU A 322       6.962  -3.947 -24.329  1.00 74.09           C
ATOM   4910  O   GLU A 322       7.976  -3.423 -24.787  1.00 74.09           O
ATOM   4911  HA  GLU A 322       7.993  -5.764 -23.783  1.00 74.09           H
ATOM   4912  CB  GLU A 322       6.288  -6.288 -24.984  1.00 74.09           C
ATOM   4913 1HB  GLU A 322       5.208  -6.156 -24.930  1.00 74.09           H
ATOM   4914 2HB  GLU A 322       6.702  -6.055 -25.966  1.00 74.09           H
ATOM   4915  CG  GLU A 322       6.565  -7.773 -24.741  1.00 74.09           C
ATOM   4916 1HG  GLU A 322       7.638  -7.935 -24.641  1.00 74.09           H
ATOM   4917 2HG  GLU A 322       6.106  -8.082 -23.802  1.00 74.09           H
ATOM   4918  CD  GLU A 322       6.019  -8.627 -25.887  1.00 74.09           C
ATOM   4919  OE1 GLU A 322       6.339  -9.836 -25.895  1.00 74.09           O
ATOM   4920  OE2 GLU A 322       5.296  -8.052 -26.729  1.00 74.09           O
ATOM   4921  HN  GLU A 322       5.543  -6.210 -22.621  1.00 74.09           H
ATOM   4922  N   ARG A 323       5.808  -3.320 -24.149  1.00 75.32           N
ATOM   4923  CA  ARG A 323       5.639  -1.934 -24.550  1.00 75.32           C
ATOM   4924  C   ARG A 323       6.612  -1.037 -23.782  1.00 75.32           C
ATOM   4925  O   ARG A 323       7.225  -0.142 -24.361  1.00 75.32           O
ATOM   4926  HA  ARG A 323       5.857  -1.925 -25.618  1.00 75.32           H
ATOM   4927  CB  ARG A 323       4.208  -1.458 -24.295  1.00 75.32           C
ATOM   4928 1HB  ARG A 323       3.509  -2.269 -24.501  1.00 75.32           H
ATOM   4929 2HB  ARG A 323       4.090  -1.194 -23.245  1.00 75.32           H
ATOM   4930  CG  ARG A 323       3.868  -0.251 -25.172  1.00 75.32           C
ATOM   4931 1HG  ARG A 323       4.540   0.575 -24.937  1.00 75.32           H
ATOM   4932 2HG  ARG A 323       4.027  -0.502 -26.221  1.00 75.32           H
ATOM   4933  CD  ARG A 323       2.418   0.189 -24.961  1.00 75.32           C
ATOM   4934 1HD  ARG A 323       1.781  -0.684 -24.820  1.00 75.32           H
ATOM   4935 2HD  ARG A 323       2.340   0.790 -24.055  1.00 75.32           H
ATOM   4936  NE  ARG A 323       1.951   0.971 -26.128  1.00 75.32           N
ATOM   4937  HE  ARG A 323       2.563   1.049 -26.915  1.00 75.32           H
ATOM   4938  CZ  ARG A 323       0.760   1.581 -26.195  1.00 75.32           C
ATOM   4939  NH1 ARG A 323      -0.100   1.510 -25.170  1.00 75.32           N
ATOM   4940 1HH1 ARG A 323       0.145   0.999 -24.346  1.00 75.32           H
ATOM   4941 2HH1 ARG A 323      -0.987   1.968 -25.229  1.00 75.32           H
ATOM   4942  NH2 ARG A 323       0.441   2.263 -27.304  1.00 75.32           N
ATOM   4943 1HH2 ARG A 323      -0.444   2.724 -27.371  1.00 75.32           H
ATOM   4944 2HH2 ARG A 323       1.088   2.311 -28.065  1.00 75.32           H
ATOM   4945  HN  ARG A 323       5.001  -3.743 -23.737  1.00 75.32           H
ATOM   4946  N   PHE A 324       6.723  -1.308 -22.490  1.00 76.38           N
ATOM   4947  CA  PHE A 324       7.568  -0.502 -21.625  1.00 76.38           C
ATOM   4948  C   PHE A 324       9.041  -0.638 -22.017  1.00 76.38           C
ATOM   4949  O   PHE A 324       9.767   0.353 -22.071  1.00 76.38           O
ATOM   4950  HA  PHE A 324       7.257   0.536 -21.745  1.00 76.38           H
ATOM   4951  CB  PHE A 324       7.381  -1.027 -20.200  1.00 76.38           C
ATOM   4952 1HB  PHE A 324       6.314  -1.095 -19.986  1.00 76.38           H
ATOM   4953 2HB  PHE A 324       7.783  -2.039 -20.141  1.00 76.38           H
ATOM   4954  CG  PHE A 324       8.048  -0.165 -19.127  1.00 76.38           C
ATOM   4955  CD1 PHE A 324       9.313  -0.449 -18.716  1.00 76.38           C
ATOM   4956  HD1 PHE A 324       9.852  -1.290 -19.152  1.00 76.38           H
ATOM   4957  CD2 PHE A 324       7.376   0.885 -18.583  1.00 76.38           C
ATOM   4958  HD2 PHE A 324       6.362   1.112 -18.912  1.00 76.38           H
ATOM   4959  CE1 PHE A 324       9.933   0.352 -17.720  1.00 76.38           C
ATOM   4960  HE1 PHE A 324      10.946   0.124 -17.391  1.00 76.38           H
ATOM   4961  CE2 PHE A 324       7.995   1.685 -17.587  1.00 76.38           C
ATOM   4962  HE2 PHE A 324       7.457   2.527 -17.151  1.00 76.38           H
ATOM   4963  CZ  PHE A 324       9.261   1.402 -17.176  1.00 76.38           C
ATOM   4964  HZ  PHE A 324       9.736   2.016 -16.412  1.00 76.38           H
ATOM   4965  HN  PHE A 324       6.249  -2.062 -22.034  1.00 76.38           H
ATOM   4966  N   ARG A 325       9.438  -1.875 -22.281  1.00 79.90           N
ATOM   4967  CA  ARG A 325      10.805  -2.150 -22.688  1.00 79.90           C
ATOM   4968  C   ARG A 325      11.154  -1.356 -23.949  1.00 79.90           C
ATOM   4969  O   ARG A 325      12.244  -0.796 -24.053  1.00 79.90           O
ATOM   4970  HA  ARG A 325      11.417  -1.834 -21.844  1.00 79.90           H
ATOM   4971  CB  ARG A 325      11.009  -3.642 -22.961  1.00 79.90           C
ATOM   4972 1HB  ARG A 325      10.088  -4.072 -23.356  1.00 79.90           H
ATOM   4973 2HB  ARG A 325      11.775  -3.775 -23.725  1.00 79.90           H
ATOM   4974  CG  ARG A 325      11.418  -4.382 -21.686  1.00 79.90           C
ATOM   4975 1HG  ARG A 325      12.322  -3.933 -21.275  1.00 79.90           H
ATOM   4976 2HG  ARG A 325      10.638  -4.273 -20.932  1.00 79.90           H
ATOM   4977  CD  ARG A 325      11.661  -5.866 -21.967  1.00 79.90           C
ATOM   4978 1HD  ARG A 325      12.080  -5.992 -22.965  1.00 79.90           H
ATOM   4979 2HD  ARG A 325      12.391  -6.263 -21.262  1.00 79.90           H
ATOM   4980  NE  ARG A 325      10.390  -6.617 -21.855  1.00 79.90           N
ATOM   4981  HE  ARG A 325       9.564  -6.107 -21.616  1.00 79.90           H
ATOM   4982  CZ  ARG A 325      10.278  -7.937 -22.055  1.00 79.90           C
ATOM   4983  NH1 ARG A 325      11.352  -8.670 -22.378  1.00 79.90           N
ATOM   4984 1HH1 ARG A 325      12.246  -8.232 -22.471  1.00 79.90           H
ATOM   4985 2HH1 ARG A 325      11.259  -9.655 -22.525  1.00 79.90           H
ATOM   4986  NH2 ARG A 325       9.075  -8.513 -21.927  1.00 79.90           N
ATOM   4987 1HH2 ARG A 325       8.974  -9.497 -22.072  1.00 79.90           H
ATOM   4988 2HH2 ARG A 325       8.278  -7.959 -21.686  1.00 79.90           H
ATOM   4989  HN  ARG A 325       8.845  -2.677 -22.220  1.00 79.90           H
ATOM   4990  N   ARG A 326      10.207  -1.334 -24.876  1.00 80.93           N
ATOM   4991  CA  ARG A 326      10.385  -0.586 -26.109  1.00 80.93           C
ATOM   4992  C   ARG A 326      10.521   0.908 -25.808  1.00 80.93           C
ATOM   4993  O   ARG A 326      11.399   1.577 -26.351  1.00 80.93           O
ATOM   4994  HA  ARG A 326      11.301  -0.983 -26.546  1.00 80.93           H
ATOM   4995  CB  ARG A 326       9.205  -0.802 -27.059  1.00 80.93           C
ATOM   4996 1HB  ARG A 326       8.269  -0.718 -26.508  1.00 80.93           H
ATOM   4997 2HB  ARG A 326       9.198  -0.021 -27.820  1.00 80.93           H
ATOM   4998  CG  ARG A 326       9.287  -2.175 -27.730  1.00 80.93           C
ATOM   4999 1HG  ARG A 326      10.214  -2.251 -28.299  1.00 80.93           H
ATOM   5000 2HG  ARG A 326       9.315  -2.955 -26.969  1.00 80.93           H
ATOM   5001  CD  ARG A 326       8.092  -2.403 -28.658  1.00 80.93           C
ATOM   5002 1HD  ARG A 326       7.167  -2.142 -28.144  1.00 80.93           H
ATOM   5003 2HD  ARG A 326       8.168  -1.753 -29.529  1.00 80.93           H
ATOM   5004  NE  ARG A 326       8.048  -3.819 -29.087  1.00 80.93           N
ATOM   5005  HE  ARG A 326       8.198  -4.524 -28.394  1.00 80.93           H
ATOM   5006  CZ  ARG A 326       7.820  -4.215 -30.347  1.00 80.93           C
ATOM   5007  NH1 ARG A 326       7.613  -3.314 -31.317  1.00 80.93           N
ATOM   5008 1HH1 ARG A 326       7.628  -2.337 -31.103  1.00 80.93           H
ATOM   5009 2HH1 ARG A 326       7.444  -3.618 -32.254  1.00 80.93           H
ATOM   5010  NH2 ARG A 326       7.803  -5.527 -30.622  1.00 80.93           N
ATOM   5011 1HH2 ARG A 326       7.634  -5.839 -31.557  1.00 80.93           H
ATOM   5012 2HH2 ARG A 326       7.958  -6.193 -29.893  1.00 80.93           H
ATOM   5013  HN  ARG A 326       9.333  -1.814 -24.795  1.00 80.93           H
ATOM   5014  N   ASP A 327       9.638   1.388 -24.944  1.00 81.26           N
ATOM   5015  CA  ASP A 327       9.617   2.800 -24.602  1.00 81.26           C
ATOM   5016  C   ASP A 327      10.916   3.165 -23.881  1.00 81.26           C
ATOM   5017  O   ASP A 327      11.491   4.225 -24.126  1.00 81.26           O
ATOM   5018  HA  ASP A 327       9.507   3.324 -25.552  1.00 81.26           H
ATOM   5019  CB  ASP A 327       8.450   3.124 -23.667  1.00 81.26           C
ATOM   5020 1HB  ASP A 327       8.520   2.513 -22.768  1.00 81.26           H
ATOM   5021 2HB  ASP A 327       8.511   4.165 -23.351  1.00 81.26           H
ATOM   5022  CG  ASP A 327       7.108   2.872 -24.358  1.00 81.26           C
ATOM   5023  OD1 ASP A 327       7.073   3.019 -25.599  1.00 81.26           O
ATOM   5024  OD2 ASP A 327       6.149   2.538 -23.630  1.00 81.26           O
ATOM   5025  HN  ASP A 327       8.948   0.832 -24.483  1.00 81.26           H
ATOM   5026  N   LEU A 328      11.341   2.266 -23.005  1.00 83.14           N
ATOM   5027  CA  LEU A 328      12.537   2.501 -22.213  1.00 83.14           C
ATOM   5028  C   LEU A 328      13.732   2.697 -23.147  1.00 83.14           C
ATOM   5029  O   LEU A 328      14.455   3.687 -23.037  1.00 83.14           O
ATOM   5030  HA  LEU A 328      12.382   3.422 -21.652  1.00 83.14           H
ATOM   5031  CB  LEU A 328      12.732   1.377 -21.193  1.00 83.14           C
ATOM   5032 1HB  LEU A 328      11.882   1.381 -20.511  1.00 83.14           H
ATOM   5033 2HB  LEU A 328      12.712   0.425 -21.722  1.00 83.14           H
ATOM   5034  CG  LEU A 328      14.016   1.440 -20.363  1.00 83.14           C
ATOM   5035  HG  LEU A 328      14.862   1.510 -21.047  1.00 83.14           H
ATOM   5036  CD1 LEU A 328      14.041   2.694 -19.485  1.00 83.14           C
ATOM   5037 1HD1 LEU A 328      13.989   3.580 -20.117  1.00 83.14           H
ATOM   5038 2HD1 LEU A 328      13.187   2.679 -18.808  1.00 83.14           H
ATOM   5039 3HD1 LEU A 328      14.964   2.714 -18.906  1.00 83.14           H
ATOM   5040  CD2 LEU A 328      14.202   0.162 -19.543  1.00 83.14           C
ATOM   5041 1HD2 LEU A 328      13.356   0.038 -18.867  1.00 83.14           H
ATOM   5042 2HD2 LEU A 328      14.262  -0.695 -20.213  1.00 83.14           H
ATOM   5043 3HD2 LEU A 328      15.122   0.234 -18.962  1.00 83.14           H
ATOM   5044  HN  LEU A 328      10.885   1.393 -22.833  1.00 83.14           H
ATOM   5045  N   VAL A 329      13.904   1.739 -24.046  1.00 82.87           N
ATOM   5046  CA  VAL A 329      15.045   1.753 -24.946  1.00 82.87           C
ATOM   5047  C   VAL A 329      14.985   3.008 -25.819  1.00 82.87           C
ATOM   5048  O   VAL A 329      16.018   3.591 -26.144  1.00 82.87           O
ATOM   5049  HA  VAL A 329      15.946   1.793 -24.334  1.00 82.87           H
ATOM   5050  CB  VAL A 329      15.083   0.459 -25.762  1.00 82.87           C
ATOM   5051  HB  VAL A 329      14.134   0.366 -26.289  1.00 82.87           H
ATOM   5052  CG1 VAL A 329      16.199   0.503 -26.807  1.00 82.87           C
ATOM   5053 1HG1 VAL A 329      16.028   1.338 -27.486  1.00 82.87           H
ATOM   5054 2HG1 VAL A 329      17.160   0.630 -26.308  1.00 82.87           H
ATOM   5055 3HG1 VAL A 329      16.204  -0.429 -27.373  1.00 82.87           H
ATOM   5056  CG2 VAL A 329      15.235  -0.760 -24.849  1.00 82.87           C
ATOM   5057 1HG2 VAL A 329      16.162  -0.677 -24.282  1.00 82.87           H
ATOM   5058 2HG2 VAL A 329      14.391  -0.806 -24.161  1.00 82.87           H
ATOM   5059 3HG2 VAL A 329      15.259  -1.666 -25.454  1.00 82.87           H
ATOM   5060  HN  VAL A 329      13.281   0.965 -24.165  1.00 82.87           H
ATOM   5061  N   LYS A 330      13.766   3.386 -26.174  1.00 82.10           N
[truncated: 117,320 more chars]
