# Supplementary material for: Noncanonical roles of chemokine regions in CCR9 activation revealed by structural modeling and mutational mapping
Source: Nat Commun. 2025 Aug 18;16:7695. doi: 10.1038/s41467-025-62321-9 (PMC12361432; doi:10.1038/s41467-025-62321-9)
Supplement: Supplementary file 4 — Supplementary Data 2 [file 41467_2025_62321_MOESM4_ESM.zip › CCR9_CCL25_rnk165.pdb]

SSBOND   1 CYS A   38    CYS A  289 
SSBOND   2 CYS A  119    CYS A  198 
SSBOND   3 CYS B    7    CYS B   35 
SSBOND   4 CYS B    8    CYS B   52 
ATOM      1  N   GLU A  20      -3.476  -4.120  60.940  1.00 45.82           N
ATOM      2  CA  GLU A  20      -3.642  -3.758  59.542  1.00 45.82           C
ATOM      3  C   GLU A  20      -2.337  -3.988  58.777  1.00 45.82           C
ATOM      4  O   GLU A  20      -2.352  -4.173  57.561  1.00 45.82           O
ATOM      5  HA  GLU A  20      -4.417  -4.423  59.161  1.00 45.82           H
ATOM      6  CB  GLU A  20      -4.111  -2.309  59.403  1.00 45.82           C
ATOM      7 1HB  GLU A  20      -3.632  -1.693  60.164  1.00 45.82           H
ATOM      8 2HB  GLU A  20      -3.928  -1.959  58.388  1.00 45.82           H
ATOM      9  CG  GLU A  20      -5.620  -2.197  59.632  1.00 45.82           C
ATOM     10 1HG  GLU A  20      -6.121  -3.066  59.207  1.00 45.82           H
ATOM     11 2HG  GLU A  20      -5.831  -2.199  60.701  1.00 45.82           H
ATOM     12  CD  GLU A  20      -6.177  -0.920  58.999  1.00 45.82           C
ATOM     13  OE1 GLU A  20      -7.401  -0.900  58.744  1.00 45.82           O
ATOM     14  OE2 GLU A  20      -5.367   0.008  58.786  1.00 45.82           O
ATOM     15  HN  GLU A  20      -2.559  -4.428  61.191  1.00 45.82           H
ATOM     16  N   SER A  21      -1.241  -3.969  59.520  1.00 52.37           N
ATOM     17  CA  SER A  21       0.077  -4.047  58.912  1.00 52.37           C
ATOM     18  C   SER A  21       0.338  -5.468  58.410  1.00 52.37           C
ATOM     19  O   SER A  21       0.844  -5.656  57.304  1.00 52.37           O
ATOM     20  HA  SER A  21       0.052  -3.345  58.079  1.00 52.37           H
ATOM     21  CB  SER A  21       1.165  -3.625  59.901  1.00 52.37           C
ATOM     22 1HB  SER A  21       2.075  -3.376  59.355  1.00 52.37           H
ATOM     23 2HB  SER A  21       0.850  -2.723  60.425  1.00 52.37           H
ATOM     24  OG  SER A  21       1.449  -4.649  60.851  1.00 52.37           O
ATOM     25  HG  SER A  21       2.157  -4.340  61.486  1.00 52.37           H
ATOM     26  HN  SER A  21      -1.243  -3.901  60.518  1.00 52.37           H
ATOM     27  N   THR A  22      -0.020  -6.432  59.245  1.00 53.28           N
ATOM     28  CA  THR A  22       0.276  -7.824  58.952  1.00 53.28           C
ATOM     29  C   THR A  22      -0.591  -8.320  57.793  1.00 53.28           C
ATOM     30  O   THR A  22      -0.080  -8.897  56.834  1.00 53.28           O
ATOM     31  HA  THR A  22       1.314  -7.895  58.628  1.00 53.28           H
ATOM     32  CB  THR A  22       0.086  -8.629  60.240  1.00 53.28           C
ATOM     33  HB  THR A  22      -0.513  -9.521  60.057  1.00 53.28           H
ATOM     34  OG1 THR A  22      -0.471  -7.691  61.157  1.00 53.28           O
ATOM     35  HG1 THR A  22      -0.862  -8.172  61.942  1.00 53.28           H
ATOM     36  CG2 THR A  22       1.417  -9.031  60.880  1.00 53.28           C
ATOM     37 1HG2 THR A  22       1.987  -8.135  61.125  1.00 53.28           H
ATOM     38 2HG2 THR A  22       1.986  -9.644  60.181  1.00 53.28           H
ATOM     39 3HG2 THR A  22       1.225  -9.599  61.790  1.00 53.28           H
ATOM     40  HN  THR A  22      -0.501  -6.275  60.108  1.00 53.28           H
ATOM     41  N   SER A  23      -1.887  -8.078  57.919  1.00 54.99           N
ATOM     42  CA  SER A  23      -2.829  -8.489  56.891  1.00 54.99           C
ATOM     43  C   SER A  23      -2.473  -7.824  55.560  1.00 54.99           C
ATOM     44  O   SER A  23      -2.574  -8.447  54.504  1.00 54.99           O
ATOM     45  HA  SER A  23      -2.723  -9.571  56.818  1.00 54.99           H
ATOM     46  CB  SER A  23      -4.265  -8.143  57.290  1.00 54.99           C
ATOM     47 1HB  SER A  23      -4.948  -8.474  56.508  1.00 54.99           H
ATOM     48 2HB  SER A  23      -4.530  -8.688  58.196  1.00 54.99           H
ATOM     49  OG  SER A  23      -4.437  -6.746  57.510  1.00 54.99           O
ATOM     50  HG  SER A  23      -5.389  -6.551  57.745  1.00 54.99           H
ATOM     51  HN  SER A  23      -2.295  -7.611  58.704  1.00 54.99           H
ATOM     52  N   SER A  24      -2.065  -6.566  55.653  1.00 60.45           N
ATOM     53  CA  SER A  24      -1.681  -5.814  54.471  1.00 60.45           C
ATOM     54  C   SER A  24      -0.435  -6.436  53.837  1.00 60.45           C
ATOM     55  O   SER A  24      -0.209  -6.295  52.636  1.00 60.45           O
ATOM     56  HA  SER A  24      -2.532  -5.887  53.794  1.00 60.45           H
ATOM     57  CB  SER A  24      -1.426  -4.345  54.812  1.00 60.45           C
ATOM     58 1HB  SER A  24      -1.586  -3.734  53.923  1.00 60.45           H
ATOM     59 2HB  SER A  24      -2.148  -4.015  55.559  1.00 60.45           H
ATOM     60  OG  SER A  24      -0.106  -4.132  55.303  1.00 60.45           O
ATOM     61  HG  SER A  24       0.024  -4.627  56.162  1.00 60.45           H
ATOM     62  HN  SER A  24      -1.995  -6.064  56.515  1.00 60.45           H
ATOM     63  N   MET A  25       0.340  -7.111  54.672  1.00 63.05           N
ATOM     64  CA  MET A  25       1.560  -7.752  54.210  1.00 63.05           C
ATOM     65  C   MET A  25       1.252  -9.080  53.515  1.00 63.05           C
ATOM     66  O   MET A  25       1.848  -9.399  52.487  1.00 63.05           O
ATOM     67  HA  MET A  25       2.005  -7.056  53.498  1.00 63.05           H
ATOM     68  CB  MET A  25       2.489  -8.001  55.399  1.00 63.05           C
ATOM     69 1HB  MET A  25       2.383  -7.193  56.123  1.00 63.05           H
ATOM     70 2HB  MET A  25       2.199  -8.922  55.905  1.00 63.05           H
ATOM     71  CG  MET A  25       3.947  -8.099  54.945  1.00 63.05           C
ATOM     72 1HG  MET A  25       4.530  -8.648  55.685  1.00 63.05           H
ATOM     73 2HG  MET A  25       4.009  -8.658  54.012  1.00 63.05           H
ATOM     74  SD  MET A  25       4.628  -6.465  54.723  1.00 63.05           S
ATOM     75  CE  MET A  25       6.370  -6.853  54.719  1.00 63.05           C
ATOM     76 1HE  MET A  25       6.641  -7.320  55.666  1.00 63.05           H
ATOM     77 2HE  MET A  25       6.588  -7.539  53.900  1.00 63.05           H
ATOM     78 3HE  MET A  25       6.946  -5.937  54.588  1.00 63.05           H
ATOM     79  HN  MET A  25       0.148  -7.224  55.647  1.00 63.05           H
ATOM     80  N   GLU A  26       0.323  -9.818  54.104  1.00 63.66           N
ATOM     81  CA  GLU A  26      -0.090 -11.091  53.539  1.00 63.66           C
ATOM     82  C   GLU A  26      -0.779 -10.875  52.190  1.00 63.66           C
ATOM     83  O   GLU A  26      -0.498 -11.583  51.224  1.00 63.66           O
ATOM     84  HA  GLU A  26       0.830 -11.658  53.398  1.00 63.66           H
ATOM     85  CB  GLU A  26      -1.003 -11.849  54.505  1.00 63.66           C
ATOM     86 1HB  GLU A  26      -1.752 -11.170  54.912  1.00 63.66           H
ATOM     87 2HB  GLU A  26      -1.433 -12.715  54.001  1.00 63.66           H
ATOM     88  CG  GLU A  26      -0.210 -12.393  55.695  1.00 63.66           C
ATOM     89 1HG  GLU A  26       0.599 -13.031  55.337  1.00 63.66           H
ATOM     90 2HG  GLU A  26       0.251 -11.568  56.238  1.00 63.66           H
ATOM     91  CD  GLU A  26      -1.114 -13.189  56.638  1.00 63.66           C
ATOM     92  OE1 GLU A  26      -0.560 -14.028  57.382  1.00 63.66           O
ATOM     93  OE2 GLU A  26      -2.338 -12.941  56.595  1.00 63.66           O
ATOM     94  HN  GLU A  26      -0.144  -9.559  54.949  1.00 63.66           H
ATOM     95  N   ASP A  27      -1.669  -9.893  52.167  1.00 60.51           N
ATOM     96  CA  ASP A  27      -2.413  -9.586  50.957  1.00 60.51           C
ATOM     97  C   ASP A  27      -1.432  -9.323  49.813  1.00 60.51           C
ATOM     98  O   ASP A  27      -1.667  -9.741  48.680  1.00 60.51           O
ATOM     99  HA  ASP A  27      -3.039 -10.460  50.776  1.00 60.51           H
ATOM    100  CB  ASP A  27      -3.271  -8.333  51.141  1.00 60.51           C
ATOM    101 1HB  ASP A  27      -2.700  -7.572  51.673  1.00 60.51           H
ATOM    102 2HB  ASP A  27      -3.527  -7.917  50.167  1.00 60.51           H
ATOM    103  CG  ASP A  27      -4.551  -8.654  51.916  1.00 60.51           C
ATOM    104  OD1 ASP A  27      -4.836  -9.862  52.066  1.00 60.51           O
ATOM    105  OD2 ASP A  27      -5.215  -7.684  52.342  1.00 60.51           O
ATOM    106  HN  ASP A  27      -1.884  -9.315  52.953  1.00 60.51           H
ATOM    107  N   TYR A  28      -0.352  -8.632  50.149  1.00 64.74           N
ATOM    108  CA  TYR A  28       0.656  -8.291  49.160  1.00 64.74           C
ATOM    109  C   TYR A  28       1.452  -9.528  48.738  1.00 64.74           C
ATOM    110  O   TYR A  28       1.880  -9.634  47.590  1.00 64.74           O
ATOM    111  HA  TYR A  28       0.146  -7.882  48.287  1.00 64.74           H
ATOM    112  CB  TYR A  28       1.600  -7.301  49.844  1.00 64.74           C
ATOM    113 1HB  TYR A  28       1.027  -6.431  50.166  1.00 64.74           H
ATOM    114 2HB  TYR A  28       2.007  -7.764  50.743  1.00 64.74           H
ATOM    115  CG  TYR A  28       2.758  -6.832  48.960  1.00 64.74           C
ATOM    116  CD1 TYR A  28       3.999  -7.424  49.077  1.00 64.74           C
ATOM    117  HD1 TYR A  28       4.154  -8.225  49.800  1.00 64.74           H
ATOM    118  CD2 TYR A  28       2.561  -5.817  48.046  1.00 64.74           C
ATOM    119  HD2 TYR A  28       1.580  -5.350  47.953  1.00 64.74           H
ATOM    120  CE1 TYR A  28       5.088  -6.983  48.245  1.00 64.74           C
ATOM    121  HE1 TYR A  28       6.074  -7.442  48.328  1.00 64.74           H
ATOM    122  CE2 TYR A  28       3.650  -5.376  47.214  1.00 64.74           C
ATOM    123  HE2 TYR A  28       3.508  -4.576  46.487  1.00 64.74           H
ATOM    124  CZ  TYR A  28       4.860  -5.981  47.355  1.00 64.74           C
ATOM    125  OH  TYR A  28       5.889  -5.565  46.569  1.00 64.74           O
ATOM    126  HH  TYR A  28       5.585  -4.821  45.973  1.00 64.74           H
ATOM    127  HN  TYR A  28      -0.162  -8.308  51.075  1.00 64.74           H
ATOM    128  N   VAL A  29       1.626 -10.433  49.691  1.00 62.40           N
ATOM    129  CA  VAL A  29       2.425 -11.623  49.455  1.00 62.40           C
ATOM    130  C   VAL A  29       1.615 -12.619  48.622  1.00 62.40           C
ATOM    131  O   VAL A  29       2.169 -13.326  47.781  1.00 62.40           O
ATOM    132  HA  VAL A  29       3.304 -11.322  48.885  1.00 62.40           H
ATOM    133  CB  VAL A  29       2.901 -12.207  50.787  1.00 62.40           C
ATOM    134  HB  VAL A  29       2.027 -12.342  51.425  1.00 62.40           H
ATOM    135  CG1 VAL A  29       3.551 -13.577  50.584  1.00 62.40           C
ATOM    136 1HG1 VAL A  29       2.827 -14.261  50.142  1.00 62.40           H
ATOM    137 2HG1 VAL A  29       4.409 -13.477  49.920  1.00 62.40           H
ATOM    138 3HG1 VAL A  29       3.880 -13.968  51.547  1.00 62.40           H
ATOM    139  CG2 VAL A  29       3.857 -11.245  51.496  1.00 62.40           C
ATOM    140 1HG2 VAL A  29       4.726 -11.065  50.863  1.00 62.40           H
ATOM    141 2HG2 VAL A  29       3.346 -10.302  51.690  1.00 62.40           H
ATOM    142 3HG2 VAL A  29       4.180 -11.684  52.439  1.00 62.40           H
ATOM    143  HN  VAL A  29       1.233 -10.363  50.607  1.00 62.40           H
ATOM    144  N   ASN A  30       0.317 -12.643  48.884  1.00 64.97           N
ATOM    145  CA  ASN A  30      -0.554 -13.627  48.263  1.00 64.97           C
ATOM    146  C   ASN A  30      -1.013 -13.107  46.900  1.00 64.97           C
ATOM    147  O   ASN A  30      -1.617 -13.844  46.121  1.00 64.97           O
ATOM    148  HA  ASN A  30       0.048 -14.532  48.183  1.00 64.97           H
ATOM    149  CB  ASN A  30      -1.799 -13.878  49.117  1.00 64.97           C
ATOM    150 1HB  ASN A  30      -2.201 -12.928  49.468  1.00 64.97           H
ATOM    151 2HB  ASN A  30      -2.572 -14.347  48.510  1.00 64.97           H
ATOM    152  CG  ASN A  30      -1.471 -14.772  50.315  1.00 64.97           C
ATOM    153  OD1 ASN A  30      -0.478 -15.481  50.340  1.00 64.97           O
ATOM    154  ND2 ASN A  30      -2.358 -14.699  51.303  1.00 64.97           N
ATOM    155 1HD2 ASN A  30      -3.151 -14.096  51.219  1.00 64.97           H
ATOM    156 2HD2 ASN A  30      -2.231 -15.246  52.130  1.00 64.97           H
ATOM    157  HN  ASN A  30      -0.140 -12.008  49.507  1.00 64.97           H
ATOM    158  N   PHE A  31      -0.711 -11.841  46.652  1.00 70.03           N
ATOM    159  CA  PHE A  31      -1.067 -11.219  45.388  1.00 70.03           C
ATOM    160  C   PHE A  31      -0.322 -11.876  44.225  1.00 70.03           C
ATOM    161  O   PHE A  31       0.908 -11.902  44.206  1.00 70.03           O
ATOM    162  HA  PHE A  31      -2.140 -11.355  45.253  1.00 70.03           H
ATOM    163  CB  PHE A  31      -0.653  -9.750  45.480  1.00 70.03           C
ATOM    164 1HB  PHE A  31      -1.099  -9.311  46.372  1.00 70.03           H
ATOM    165 2HB  PHE A  31       0.429  -9.695  45.605  1.00 70.03           H
ATOM    166  CG  PHE A  31      -1.053  -8.913  44.263  1.00 70.03           C
ATOM    167  CD1 PHE A  31      -0.163  -8.708  43.256  1.00 70.03           C
ATOM    168  HD1 PHE A  31       0.837  -9.139  43.315  1.00 70.03           H
ATOM    169  CD2 PHE A  31      -2.300  -8.375  44.188  1.00 70.03           C
ATOM    170  HD2 PHE A  31      -3.014  -8.539  44.996  1.00 70.03           H
ATOM    171  CE1 PHE A  31      -0.534  -7.931  42.127  1.00 70.03           C
ATOM    172  HE1 PHE A  31       0.179  -7.766  41.319  1.00 70.03           H
ATOM    173  CE2 PHE A  31      -2.672  -7.598  43.059  1.00 70.03           C
ATOM    174  HE2 PHE A  31      -3.671  -7.167  43.000  1.00 70.03           H
ATOM    175  CZ  PHE A  31      -1.781  -7.393  42.052  1.00 70.03           C
ATOM    176  HZ  PHE A  31      -2.067  -6.797  41.185  1.00 70.03           H
ATOM    177  HN  PHE A  31      -0.231 -11.244  47.296  1.00 70.03           H
ATOM    178  N   ASN A  32      -1.098 -12.391  43.282  1.00 67.25           N
ATOM    179  CA  ASN A  32      -0.526 -13.014  42.100  1.00 67.25           C
ATOM    180  C   ASN A  32      -0.072 -11.927  41.124  1.00 67.25           C
ATOM    181  O   ASN A  32      -0.876 -11.404  40.354  1.00 67.25           O
ATOM    182  HA  ASN A  32       0.304 -13.618  42.468  1.00 67.25           H
ATOM    183  CB  ASN A  32      -1.558 -13.889  41.386  1.00 67.25           C
ATOM    184 1HB  ASN A  32      -2.104 -14.485  42.117  1.00 67.25           H
ATOM    185 2HB  ASN A  32      -2.288 -13.258  40.880  1.00 67.25           H
ATOM    186  CG  ASN A  32      -0.883 -14.813  40.369  1.00 67.25           C
ATOM    187  OD1 ASN A  32       0.320 -14.788  40.172  1.00 67.25           O
ATOM    188  ND2 ASN A  32      -1.724 -15.628  39.737  1.00 67.25           N
ATOM    189 1HD2 ASN A  32      -2.701 -15.598  39.946  1.00 67.25           H
ATOM    190 2HD2 ASN A  32      -1.378 -16.270  39.053  1.00 67.25           H
ATOM    191  HN  ASN A  32      -2.097 -12.387  43.316  1.00 67.25           H
ATOM    192  N   PHE A  33       1.215 -11.618  41.189  1.00 69.10           N
ATOM    193  CA  PHE A  33       1.805 -10.670  40.260  1.00 69.10           C
ATOM    194  C   PHE A  33       2.068 -11.325  38.902  1.00 69.10           C
ATOM    195  O   PHE A  33       3.177 -11.250  38.377  1.00 69.10           O
ATOM    196  HA  PHE A  33       1.094  -9.853  40.136  1.00 69.10           H
ATOM    197  CB  PHE A  33       3.138 -10.223  40.863  1.00 69.10           C
ATOM    198 1HB  PHE A  33       3.753 -11.103  41.053  1.00 69.10           H
ATOM    199 2HB  PHE A  33       3.670  -9.614  40.132  1.00 69.10           H
ATOM    200  CG  PHE A  33       2.997  -9.426  42.161  1.00 69.10           C
ATOM    201  CD1 PHE A  33       2.779  -8.084  42.116  1.00 69.10           C
ATOM    202  HD1 PHE A  33       2.704  -7.577  41.154  1.00 69.10           H
ATOM    203  CD2 PHE A  33       3.091 -10.059  43.361  1.00 69.10           C
ATOM    204  HD2 PHE A  33       3.266 -11.135  43.398  1.00 69.10           H
ATOM    205  CE1 PHE A  33       2.648  -7.345  43.321  1.00 69.10           C
ATOM    206  HE1 PHE A  33       2.473  -6.270  43.285  1.00 69.10           H
ATOM    207  CE2 PHE A  33       2.960  -9.320  44.567  1.00 69.10           C
ATOM    208  HE2 PHE A  33       3.035  -9.828  45.528  1.00 69.10           H
ATOM    209  CZ  PHE A  33       2.741  -7.978  44.521  1.00 69.10           C
ATOM    210  HZ  PHE A  33       2.641  -7.411  45.446  1.00 69.10           H
ATOM    211  HN  PHE A  33       1.849 -12.003  41.860  1.00 69.10           H
ATOM    212  N   THR A  34       1.028 -11.952  38.372  1.00 71.43           N
ATOM    213  CA  THR A  34       1.012 -12.320  36.967  1.00 71.43           C
ATOM    214  C   THR A  34       1.446 -11.136  36.100  1.00 71.43           C
ATOM    215  O   THR A  34       0.948 -10.024  36.269  1.00 71.43           O
ATOM    216  HA  THR A  34       1.743 -13.115  36.812  1.00 71.43           H
ATOM    217  CB  THR A  34      -0.387 -12.840  36.630  1.00 71.43           C
ATOM    218  HB  THR A  34      -1.108 -12.023  36.595  1.00 71.43           H
ATOM    219  OG1 THR A  34      -0.634 -13.837  37.617  1.00 71.43           O
ATOM    220  HG1 THR A  34       0.124 -14.488  37.644  1.00 71.43           H
ATOM    221  CG2 THR A  34      -0.423 -13.609  35.307  1.00 71.43           C
ATOM    222 1HG2 THR A  34       0.248 -14.466  35.367  1.00 71.43           H
ATOM    223 2HG2 THR A  34      -0.104 -12.953  34.497  1.00 71.43           H
ATOM    224 3HG2 THR A  34      -1.438 -13.956  35.116  1.00 71.43           H
ATOM    225  HN  THR A  34       0.208 -12.207  38.885  1.00 71.43           H
ATOM    226  N   ASP A  35       2.368 -11.416  35.191  1.00 80.43           N
ATOM    227  CA  ASP A  35       3.019 -10.359  34.435  1.00 80.43           C
ATOM    228  C   ASP A  35       2.135  -9.969  33.249  1.00 80.43           C
ATOM    229  O   ASP A  35       2.410 -10.351  32.113  1.00 80.43           O
ATOM    230  HA  ASP A  35       3.152  -9.541  35.143  1.00 80.43           H
ATOM    231  CB  ASP A  35       4.368 -10.825  33.886  1.00 80.43           C
ATOM    232 1HB  ASP A  35       4.780 -11.601  34.532  1.00 80.43           H
ATOM    233 2HB  ASP A  35       4.230 -11.271  32.901  1.00 80.43           H
ATOM    234  CG  ASP A  35       5.354  -9.658  33.790  1.00 80.43           C
ATOM    235  OD1 ASP A  35       4.990  -8.567  34.280  1.00 80.43           O
ATOM    236  OD2 ASP A  35       6.448  -9.884  33.229  1.00 80.43           O
ATOM    237  HN  ASP A  35       2.672 -12.342  34.969  1.00 80.43           H
ATOM    238  N   PHE A  36       1.091  -9.212  33.554  1.00 89.48           N
ATOM    239  CA  PHE A  36       0.201  -8.713  32.519  1.00 89.48           C
ATOM    240  C   PHE A  36       0.799  -7.489  31.824  1.00 89.48           C
ATOM    241  O   PHE A  36       0.307  -7.059  30.782  1.00 89.48           O
ATOM    242  HA  PHE A  36       0.070  -9.514  31.791  1.00 89.48           H
ATOM    243  CB  PHE A  36      -1.103  -8.307  33.208  1.00 89.48           C
ATOM    244 1HB  PHE A  36      -0.871  -7.641  34.040  1.00 89.48           H
ATOM    245 2HB  PHE A  36      -1.712  -7.738  32.506  1.00 89.48           H
ATOM    246  CG  PHE A  36      -1.924  -9.487  33.733  1.00 89.48           C
ATOM    247  CD1 PHE A  36      -2.036 -10.620  32.989  1.00 89.48           C
ATOM    248  HD1 PHE A  36      -1.542 -10.688  32.021  1.00 89.48           H
ATOM    249  CD2 PHE A  36      -2.541  -9.402  34.942  1.00 89.48           C
ATOM    250  HD2 PHE A  36      -2.451  -8.494  35.537  1.00 89.48           H
ATOM    251  CE1 PHE A  36      -2.798 -11.716  33.476  1.00 89.48           C
ATOM    252  HE1 PHE A  36      -2.888 -12.624  32.880  1.00 89.48           H
ATOM    253  CE2 PHE A  36      -3.303 -10.498  35.428  1.00 89.48           C
ATOM    254  HE2 PHE A  36      -3.797 -10.430  36.397  1.00 89.48           H
ATOM    255  CZ  PHE A  36      -3.415 -11.631  34.685  1.00 89.48           C
ATOM    256  HZ  PHE A  36      -4.000 -12.472  35.058  1.00 89.48           H
ATOM    257  HN  PHE A  36       0.850  -8.939  34.485  1.00 89.48           H
ATOM    258  N   TYR A  37       1.853  -6.961  32.429  1.00 91.11           N
ATOM    259  CA  TYR A  37       2.615  -5.891  31.807  1.00 91.11           C
ATOM    260  C   TYR A  37       3.734  -6.454  30.928  1.00 91.11           C
ATOM    261  O   TYR A  37       4.668  -7.078  31.429  1.00 91.11           O
ATOM    262  HA  TYR A  37       1.934  -5.309  31.187  1.00 91.11           H
ATOM    263  CB  TYR A  37       3.238  -5.095  32.955  1.00 91.11           C
ATOM    264 1HB  TYR A  37       2.444  -4.754  33.620  1.00 91.11           H
ATOM    265 2HB  TYR A  37       3.879  -5.756  33.538  1.00 91.11           H
ATOM    266  CG  TYR A  37       4.057  -3.885  32.501  1.00 91.11           C
ATOM    267  CD1 TYR A  37       5.419  -4.005  32.314  1.00 91.11           C
ATOM    268  HD1 TYR A  37       5.911  -4.961  32.489  1.00 91.11           H
ATOM    269  CD2 TYR A  37       3.434  -2.674  32.279  1.00 91.11           C
ATOM    270  HD2 TYR A  37       2.358  -2.579  32.427  1.00 91.11           H
ATOM    271  CE1 TYR A  37       6.190  -2.866  31.886  1.00 91.11           C
ATOM    272  HE1 TYR A  37       7.266  -2.947  31.734  1.00 91.11           H
ATOM    273  CE2 TYR A  37       4.205  -1.535  31.851  1.00 91.11           C
ATOM    274  HE2 TYR A  37       3.725  -0.573  31.672  1.00 91.11           H
ATOM    275  CZ  TYR A  37       5.545  -1.687  31.676  1.00 91.11           C
ATOM    276  OH  TYR A  37       6.273  -0.612  31.272  1.00 91.11           O
ATOM    277  HH  TYR A  37       5.665   0.156  31.069  1.00 91.11           H
ATOM    278  HN  TYR A  37       2.187  -7.251  33.326  1.00 91.11           H
ATOM    279  N   CYS A  38       3.601  -6.215  29.632  1.00 91.72           N
ATOM    280  CA  CYS A  38       4.517  -6.797  28.665  1.00 91.72           C
ATOM    281  C   CYS A  38       5.516  -5.719  28.240  1.00 91.72           C
ATOM    282  O   CYS A  38       5.133  -4.711  27.648  1.00 91.72           O
ATOM    283  HA  CYS A  38       5.025  -7.618  29.171  1.00 91.72           H
ATOM    284  CB  CYS A  38       3.773  -7.390  27.467  1.00 91.72           C
ATOM    285 1HB  CYS A  38       2.983  -8.057  27.813  1.00 91.72           H
ATOM    286 2HB  CYS A  38       3.292  -6.595  26.898  1.00 91.72           H
ATOM    287  SG  CYS A  38       4.940  -8.307  26.397  1.00 91.72           S
ATOM    288  HN  CYS A  38       2.886  -5.635  29.240  1.00 91.72           H
ATOM    289  N   GLU A  39       6.778  -5.969  28.558  1.00 90.13           N
ATOM    290  CA  GLU A  39       7.855  -5.133  28.056  1.00 90.13           C
ATOM    291  C   GLU A  39       8.246  -5.564  26.641  1.00 90.13           C
ATOM    292  O   GLU A  39       8.566  -6.729  26.409  1.00 90.13           O
ATOM    293  HA  GLU A  39       7.451  -4.121  28.036  1.00 90.13           H
ATOM    294  CB  GLU A  39       9.063  -5.173  28.994  1.00 90.13           C
ATOM    295 1HB  GLU A  39       9.306  -6.208  29.236  1.00 90.13           H
ATOM    296 2HB  GLU A  39       9.894  -4.629  28.546  1.00 90.13           H
ATOM    297  CG  GLU A  39       8.752  -4.472  30.318  1.00 90.13           C
ATOM    298 1HG  GLU A  39       8.367  -3.471  30.122  1.00 90.13           H
ATOM    299 2HG  GLU A  39       7.970  -5.016  30.847  1.00 90.13           H
ATOM    300  CD  GLU A  39      10.001  -4.380  31.197  1.00 90.13           C
ATOM    301  OE1 GLU A  39       9.877  -3.807  32.301  1.00 90.13           O
ATOM    302  OE2 GLU A  39      11.051  -4.885  30.745  1.00 90.13           O
ATOM    303  HN  GLU A  39       7.068  -6.724  29.145  1.00 90.13           H
ATOM    304  N   LYS A  40       8.208  -4.601  25.731  1.00 89.68           N
ATOM    305  CA  LYS A  40       8.382  -4.898  24.319  1.00 89.68           C
ATOM    306  C   LYS A  40       9.828  -4.605  23.916  1.00 89.68           C
ATOM    307  O   LYS A  40      10.103  -4.297  22.757  1.00 89.68           O
ATOM    308  HA  LYS A  40       8.194  -5.963  24.184  1.00 89.68           H
ATOM    309  CB  LYS A  40       7.346  -4.145  23.482  1.00 89.68           C
ATOM    310 1HB  LYS A  40       7.457  -3.072  23.637  1.00 89.68           H
ATOM    311 2HB  LYS A  40       7.522  -4.334  22.423  1.00 89.68           H
ATOM    312  CG  LYS A  40       5.925  -4.575  23.853  1.00 89.68           C
ATOM    313 1HG  LYS A  40       5.777  -4.465  24.927  1.00 89.68           H
ATOM    314 2HG  LYS A  40       5.204  -3.920  23.363  1.00 89.68           H
ATOM    315  CD  LYS A  40       5.666  -6.026  23.442  1.00 89.68           C
ATOM    316 1HD  LYS A  40       5.967  -6.173  22.405  1.00 89.68           H
ATOM    317 2HD  LYS A  40       6.276  -6.694  24.049  1.00 89.68           H
ATOM    318  CE  LYS A  40       4.188  -6.386  23.605  1.00 89.68           C
ATOM    319 1HE  LYS A  40       3.974  -6.604  24.652  1.00 89.68           H
ATOM    320 2HE  LYS A  40       3.567  -5.536  23.323  1.00 89.68           H
ATOM    321  NZ  LYS A  40       3.844  -7.558  22.769  1.00 89.68           N
ATOM    322 1HZ  LYS A  40       2.865  -7.789  22.897  1.00 89.68           H
ATOM    323 2HZ  LYS A  40       4.015  -7.338  21.793  1.00 89.68           H
ATOM    324 3HZ  LYS A  40       4.417  -8.348  23.042  1.00 89.68           H
ATOM    325  HN  LYS A  40       8.061  -3.636  25.945  1.00 89.68           H
ATOM    326  N   ASN A  41      10.715  -4.713  24.894  1.00 89.23           N
ATOM    327  CA  ASN A  41      12.115  -4.391  24.674  1.00 89.23           C
ATOM    328  C   ASN A  41      12.671  -5.286  23.565  1.00 89.23           C
ATOM    329  O   ASN A  41      13.370  -4.811  22.671  1.00 89.23           O
ATOM    330  HA  ASN A  41      12.127  -3.336  24.404  1.00 89.23           H
ATOM    331  CB  ASN A  41      12.942  -4.637  25.938  1.00 89.23           C
ATOM    332 1HB  ASN A  41      12.619  -5.563  26.414  1.00 89.23           H
ATOM    333 2HB  ASN A  41      13.991  -4.764  25.671  1.00 89.23           H
ATOM    334  CG  ASN A  41      12.798  -3.474  26.922  1.00 89.23           C
ATOM    335  OD1 ASN A  41      12.365  -2.387  26.579  1.00 89.23           O
ATOM    336  ND2 ASN A  41      13.184  -3.763  28.161  1.00 89.23           N
ATOM    337 1HD2 ASN A  41      13.531  -4.676  28.377  1.00 89.23           H
ATOM    338 2HD2 ASN A  41      13.128  -3.068  28.878  1.00 89.23           H
ATOM    339  HN  ASN A  41      10.491  -5.013  25.822  1.00 89.23           H
ATOM    340  N   ASN A  42      12.340  -6.565  23.658  1.00 91.48           N
ATOM    341  CA  ASN A  42      12.846  -7.541  22.708  1.00 91.48           C
ATOM    342  C   ASN A  42      12.340  -7.192  21.307  1.00 91.48           C
ATOM    343  O   ASN A  42      13.074  -7.320  20.328  1.00 91.48           O
ATOM    344  HA  ASN A  42      13.932  -7.480  22.786  1.00 91.48           H
ATOM    345  CB  ASN A  42      12.356  -8.949  23.050  1.00 91.48           C
ATOM    346 1HB  ASN A  42      11.272  -8.944  23.160  1.00 91.48           H
ATOM    347 2HB  ASN A  42      12.590  -9.629  22.230  1.00 91.48           H
ATOM    348  CG  ASN A  42      13.003  -9.457  24.340  1.00 91.48           C
ATOM    349  OD1 ASN A  42      13.943  -8.879  24.863  1.00 91.48           O
ATOM    350  ND2 ASN A  42      12.450 -10.566  24.823  1.00 91.48           N
ATOM    351 1HD2 ASN A  42      11.681 -10.990  24.345  1.00 91.48           H
ATOM    352 2HD2 ASN A  42      12.804 -10.976  25.664  1.00 91.48           H
ATOM    353  HN  ASN A  42      11.739  -6.937  24.365  1.00 91.48           H
ATOM    354  N   VAL A  43      11.090  -6.757  21.255  1.00 92.01           N
ATOM    355  CA  VAL A  43      10.465  -6.424  19.986  1.00 92.01           C
ATOM    356  C   VAL A  43      11.185  -5.225  19.367  1.00 92.01           C
ATOM    357  O   VAL A  43      11.417  -5.192  18.159  1.00 92.01           O
ATOM    358  HA  VAL A  43      10.583  -7.284  19.326  1.00 92.01           H
ATOM    359  CB  VAL A  43       8.967  -6.184  20.188  1.00 92.01           C
ATOM    360  HB  VAL A  43       8.852  -5.354  20.885  1.00 92.01           H
ATOM    361  CG1 VAL A  43       8.294  -5.788  18.872  1.00 92.01           C
ATOM    362 1HG1 VAL A  43       8.747  -4.872  18.493  1.00 92.01           H
ATOM    363 2HG1 VAL A  43       8.424  -6.587  18.143  1.00 92.01           H
ATOM    364 3HG1 VAL A  43       7.230  -5.623  19.044  1.00 92.01           H
ATOM    365  CG2 VAL A  43       8.292  -7.412  20.802  1.00 92.01           C
ATOM    366 1HG2 VAL A  43       8.422  -8.267  20.139  1.00 92.01           H
ATOM    367 2HG2 VAL A  43       8.745  -7.629  21.769  1.00 92.01           H
ATOM    368 3HG2 VAL A  43       7.229  -7.213  20.934  1.00 92.01           H
ATOM    369  HN  VAL A  43      10.508  -6.632  22.058  1.00 92.01           H
ATOM    370  N   ARG A  44      11.519  -4.270  20.222  1.00 90.61           N
ATOM    371  CA  ARG A  44      12.165  -3.050  19.767  1.00 90.61           C
ATOM    372  C   ARG A  44      13.596  -3.345  19.312  1.00 90.61           C
ATOM    373  O   ARG A  44      14.075  -2.762  18.341  1.00 90.61           O
ATOM    374  HA  ARG A  44      11.552  -2.705  18.934  1.00 90.61           H
ATOM    375  CB  ARG A  44      12.195  -1.996  20.876  1.00 90.61           C
ATOM    376 1HB  ARG A  44      12.536  -2.452  21.805  1.00 90.61           H
ATOM    377 2HB  ARG A  44      12.913  -1.216  20.621  1.00 90.61           H
ATOM    378  CG  ARG A  44      10.812  -1.377  21.082  1.00 90.61           C
ATOM    379 1HG  ARG A  44      10.448  -0.969  20.139  1.00 90.61           H
ATOM    380 2HG  ARG A  44      10.106  -2.149  21.388  1.00 90.61           H
ATOM    381  CD  ARG A  44      10.858  -0.271  22.138  1.00 90.61           C
ATOM    382 1HD  ARG A  44      11.860   0.154  22.188  1.00 90.61           H
ATOM    383 2HD  ARG A  44      10.182   0.537  21.860  1.00 90.61           H
ATOM    384  NE  ARG A  44      10.475  -0.818  23.459  1.00 90.61           N
ATOM    385  HE  ARG A  44       9.808  -1.562  23.483  1.00 90.61           H
ATOM    386  CZ  ARG A  44      10.966  -0.377  24.626  1.00 90.61           C
ATOM    387  NH1 ARG A  44      11.863   0.619  24.653  1.00 90.61           N
ATOM    388 1HH1 ARG A  44      12.170   1.038  23.799  1.00 90.61           H
ATOM    389 2HH1 ARG A  44      12.224   0.942  25.528  1.00 90.61           H
ATOM    390  NH2 ARG A  44      10.547  -0.947  25.764  1.00 90.61           N
ATOM    391 1HH2 ARG A  44      10.904  -0.630  26.643  1.00 90.61           H
ATOM    392 2HH2 ARG A  44       9.878  -1.689  25.735  1.00 90.61           H
ATOM    393  HN  ARG A  44      11.357  -4.319  21.207  1.00 90.61           H
ATOM    394  N   GLN A  45      14.238  -4.249  20.037  1.00 92.27           N
ATOM    395  CA  GLN A  45      15.613  -4.611  19.735  1.00 92.27           C
ATOM    396  C   GLN A  45      15.698  -5.268  18.356  1.00 92.27           C
ATOM    397  O   GLN A  45      16.612  -4.984  17.584  1.00 92.27           O
ATOM    398  HA  GLN A  45      16.166  -3.671  19.732  1.00 92.27           H
ATOM    399  CB  GLN A  45      16.188  -5.528  20.815  1.00 92.27           C
ATOM    400 1HB  GLN A  45      16.051  -5.072  21.796  1.00 92.27           H
ATOM    401 2HB  GLN A  45      15.644  -6.472  20.824  1.00 92.27           H
ATOM    402  CG  GLN A  45      17.676  -5.793  20.574  1.00 92.27           C
ATOM    403 1HG  GLN A  45      17.816  -6.223  19.582  1.00 92.27           H
ATOM    404 2HG  GLN A  45      18.225  -4.852  20.594  1.00 92.27           H
ATOM    405  CD  GLN A  45      18.242  -6.743  21.632  1.00 92.27           C
ATOM    406  OE1 GLN A  45      17.520  -7.398  22.366  1.00 92.27           O
ATOM    407  NE2 GLN A  45      19.571  -6.780  21.670  1.00 92.27           N
ATOM    408 1HE2 GLN A  45      20.105  -6.216  21.039  1.00 92.27           H
ATOM    409 2HE2 GLN A  45      20.036  -7.371  22.328  1.00 92.27           H
ATOM    410  HN  GLN A  45      13.836  -4.730  20.816  1.00 92.27           H
ATOM    411  N   PHE A  46      14.731  -6.134  18.087  1.00 94.01           N
ATOM    412  CA  PHE A  46      14.654  -6.791  16.794  1.00 94.01           C
ATOM    413  C   PHE A  46      14.449  -5.772  15.672  1.00 94.01           C
ATOM    414  O   PHE A  46      15.155  -5.802  14.665  1.00 94.01           O
ATOM    415  HA  PHE A  46      15.597  -7.314  16.640  1.00 94.01           H
ATOM    416  CB  PHE A  46      13.446  -7.729  16.841  1.00 94.01           C
ATOM    417 1HB  PHE A  46      13.630  -8.506  17.584  1.00 94.01           H
ATOM    418 2HB  PHE A  46      12.575  -7.167  17.178  1.00 94.01           H
ATOM    419  CG  PHE A  46      13.120  -8.392  15.501  1.00 94.01           C
ATOM    420  CD1 PHE A  46      12.086  -7.931  14.748  1.00 94.01           C
ATOM    421  HD1 PHE A  46      11.489  -7.089  15.099  1.00 94.01           H
ATOM    422  CD2 PHE A  46      13.864  -9.443  15.063  1.00 94.01           C
ATOM    423  HD2 PHE A  46      14.693  -9.813  15.667  1.00 94.01           H
ATOM    424  CE1 PHE A  46      11.783  -8.546  13.504  1.00 94.01           C
ATOM    425  HE1 PHE A  46      10.954  -8.177  12.901  1.00 94.01           H
ATOM    426  CE2 PHE A  46      13.562 -10.058  13.820  1.00 94.01           C
ATOM    427  HE2 PHE A  46      14.159 -10.900  13.469  1.00 94.01           H
ATOM    428  CZ  PHE A  46      12.528  -9.597  13.067  1.00 94.01           C
ATOM    429  HZ  PHE A  46      12.296 -10.069  12.112  1.00 94.01           H
ATOM    430  HN  PHE A  46      14.012  -6.387  18.734  1.00 94.01           H
ATOM    431  N   ALA A  47      13.480  -4.893  15.883  1.00 93.20           N
ATOM    432  CA  ALA A  47      13.122  -3.915  14.870  1.00 93.20           C
ATOM    433  C   ALA A  47      14.354  -3.078  14.519  1.00 93.20           C
ATOM    434  O   ALA A  47      14.589  -2.774  13.350  1.00 93.20           O
ATOM    435  HA  ALA A  47      12.798  -4.459  13.983  1.00 93.20           H
ATOM    436  CB  ALA A  47      11.960  -3.058  15.376  1.00 93.20           C
ATOM    437 1HB  ALA A  47      11.101  -3.697  15.583  1.00 93.20           H
ATOM    438 2HB  ALA A  47      12.258  -2.543  16.289  1.00 93.20           H
ATOM    439 3HB  ALA A  47      11.692  -2.324  14.615  1.00 93.20           H
ATOM    440  HN  ALA A  47      12.944  -4.843  16.727  1.00 93.20           H
ATOM    441  N   SER A  48      15.108  -2.730  15.551  1.00 93.30           N
ATOM    442  CA  SER A  48      16.177  -1.758  15.402  1.00 93.30           C
ATOM    443  C   SER A  48      17.253  -2.304  14.461  1.00 93.30           C
ATOM    444  O   SER A  48      17.990  -1.536  13.843  1.00 93.30           O
ATOM    445  HA  SER A  48      15.706  -0.874  14.973  1.00 93.30           H
ATOM    446  CB  SER A  48      16.790  -1.401  16.758  1.00 93.30           C
ATOM    447 1HB  SER A  48      17.402  -0.505  16.655  1.00 93.30           H
ATOM    448 2HB  SER A  48      15.995  -1.164  17.465  1.00 93.30           H
ATOM    449  OG  SER A  48      17.587  -2.462  17.280  1.00 93.30           O
ATOM    450  HG  SER A  48      17.066  -3.316  17.273  1.00 93.30           H
ATOM    451  HN  SER A  48      14.997  -3.099  16.474  1.00 93.30           H
ATOM    452  N   HIS A  49      17.309  -3.625  14.381  1.00 94.75           N
ATOM    453  CA  HIS A  49      18.310  -4.283  13.559  1.00 94.75           C
ATOM    454  C   HIS A  49      17.699  -4.657  12.207  1.00 94.75           C
ATOM    455  O   HIS A  49      18.364  -4.569  11.176  1.00 94.75           O
ATOM    456  HA  HIS A  49      19.109  -3.559  13.399  1.00 94.75           H
ATOM    457  CB  HIS A  49      18.910  -5.485  14.291  1.00 94.75           C
ATOM    458 1HB  HIS A  49      18.104  -6.153  14.593  1.00 94.75           H
ATOM    459 2HB  HIS A  49      19.543  -6.041  13.599  1.00 94.75           H
ATOM    460  CG  HIS A  49      19.723  -5.118  15.510  1.00 94.75           C
ATOM    461  ND1 HIS A  49      19.156  -4.921  16.757  1.00 94.75           N
ATOM    462  HD1 HIS A  49      18.184  -4.997  16.977  1.00 94.75           H
ATOM    463  CD2 HIS A  49      21.064  -4.917  15.660  1.00 94.75           C
ATOM    464  HD2 HIS A  49      21.812  -4.993  14.871  1.00 94.75           H
ATOM    465  CE1 HIS A  49      20.122  -4.614  17.611  1.00 94.75           C
ATOM    466  HE1 HIS A  49      19.994  -4.400  18.673  1.00 94.75           H
ATOM    467  NE2 HIS A  49      21.303  -4.611  16.929  1.00 94.75           N
ATOM    468  HN  HIS A  49      16.688  -4.241  14.865  1.00 94.75           H
ATOM    469  N   PHE A  50      16.440  -5.067  12.256  1.00 95.63           N
ATOM    470  CA  PHE A  50      15.817  -5.709  11.111  1.00 95.63           C
ATOM    471  C   PHE A  50      15.310  -4.671  10.109  1.00 95.63           C
ATOM    472  O   PHE A  50      15.548  -4.793   8.908  1.00 95.63           O
ATOM    473  HA  PHE A  50      16.577  -6.330  10.635  1.00 95.63           H
ATOM    474  CB  PHE A  50      14.628  -6.513  11.641  1.00 95.63           C
ATOM    475 1HB  PHE A  50      14.988  -7.234  12.375  1.00 95.63           H
ATOM    476 2HB  PHE A  50      13.951  -5.838  12.163  1.00 95.63           H
ATOM    477  CG  PHE A  50      13.848  -7.258  10.556  1.00 95.63           C
ATOM    478  CD1 PHE A  50      12.619  -6.815  10.178  1.00 95.63           C
ATOM    479  HD1 PHE A  50      12.190  -5.930  10.647  1.00 95.63           H
ATOM    480  CD2 PHE A  50      14.382  -8.362   9.971  1.00 95.63           C
ATOM    481  HD2 PHE A  50      15.367  -8.717  10.274  1.00 95.63           H
ATOM    482  CE1 PHE A  50      11.894  -7.506   9.171  1.00 95.63           C
ATOM    483  HE1 PHE A  50      10.909  -7.152   8.868  1.00 95.63           H
ATOM    484  CE2 PHE A  50      13.658  -9.054   8.964  1.00 95.63           C
ATOM    485  HE2 PHE A  50      14.086  -9.939   8.494  1.00 95.63           H
ATOM    486  CZ  PHE A  50      12.429  -8.611   8.585  1.00 95.63           C
ATOM    487  HZ  PHE A  50      11.873  -9.141   7.813  1.00 95.63           H
ATOM    488  HN  PHE A  50      15.850  -4.967  13.057  1.00 95.63           H
ATOM    489  N   LEU A  51      14.619  -3.672  10.639  1.00 95.31           N
ATOM    490  CA  LEU A  51      13.787  -2.815   9.812  1.00 95.31           C
ATOM    491  C   LEU A  51      14.681  -1.888   8.985  1.00 95.31           C
ATOM    492  O   LEU A  51      14.541  -1.811   7.765  1.00 95.31           O
ATOM    493  HA  LEU A  51      13.233  -3.459   9.129  1.00 95.31           H
ATOM    494  CB  LEU A  51      12.760  -2.074  10.670  1.00 95.31           C
ATOM    495 1HB  LEU A  51      13.296  -1.470  11.402  1.00 95.31           H
ATOM    496 2HB  LEU A  51      12.210  -1.385  10.030  1.00 95.31           H
ATOM    497  CG  LEU A  51      11.751  -2.951  11.415  1.00 95.31           C
ATOM    498  HG  LEU A  51      12.300  -3.592  12.105  1.00 95.31           H
ATOM    499  CD1 LEU A  51      10.796  -2.098  12.252  1.00 95.31           C
ATOM    500 1HD1 LEU A  51      11.366  -1.524  12.982  1.00 95.31           H
ATOM    501 2HD1 LEU A  51      10.251  -1.416  11.599  1.00 95.31           H
ATOM    502 3HD1 LEU A  51      10.089  -2.746  12.770  1.00 95.31           H
ATOM    503  CD2 LEU A  51      11.002  -3.868  10.446  1.00 95.31           C
ATOM    504 1HD2 LEU A  51      10.466  -3.264   9.714  1.00 95.31           H
ATOM    505 2HD2 LEU A  51      11.714  -4.514   9.933  1.00 95.31           H
ATOM    506 3HD2 LEU A  51      10.291  -4.481  11.001  1.00 95.31           H
ATOM    507  HN  LEU A  51      14.623  -3.445  11.613  1.00 95.31           H
ATOM    508  N   PRO A  52      15.610  -1.170   9.630  1.00 96.15           N
ATOM    509  CA  PRO A  52      16.310  -0.069   8.964  1.00 96.15           C
ATOM    510  C   PRO A  52      16.936  -0.496   7.647  1.00 96.15           C
ATOM    511  O   PRO A  52      16.708   0.133   6.614  1.00 96.15           O
ATOM    512  HA  PRO A  52      15.603   0.719   8.702  1.00 96.15           H
ATOM    513  CB  PRO A  52      17.368   0.358   9.984  1.00 96.15           C
ATOM    514 1HB  PRO A  52      18.312  -0.163   9.825  1.00 96.15           H
ATOM    515 2HB  PRO A  52      17.579   1.425   9.920  1.00 96.15           H
ATOM    516  CG  PRO A  52      16.738  -0.012  11.322  1.00 96.15           C
ATOM    517 1HG  PRO A  52      17.486  -0.101  12.110  1.00 96.15           H
ATOM    518 2HG  PRO A  52      16.027   0.743  11.657  1.00 96.15           H
ATOM    519  CD  PRO A  52      16.063  -1.341  11.023  1.00 96.15           C
ATOM    520 1HD  PRO A  52      16.755  -2.177  11.119  1.00 96.15           H
ATOM    521 2HD  PRO A  52      15.235  -1.536  11.704  1.00 96.15           H
ATOM    522  N   PRO A  53      17.737  -1.570   7.650  1.00 97.25           N
ATOM    523  CA  PRO A  53      18.399  -2.021   6.423  1.00 97.25           C
ATOM    524  C   PRO A  53      17.418  -2.222   5.279  1.00 97.25           C
ATOM    525  O   PRO A  53      17.698  -1.840   4.144  1.00 97.25           O
ATOM    526  HA  PRO A  53      19.095  -1.260   6.072  1.00 97.25           H
ATOM    527  CB  PRO A  53      19.068  -3.334   6.835  1.00 97.25           C
ATOM    528 1HB  PRO A  53      18.421  -4.191   6.645  1.00 97.25           H
ATOM    529 2HB  PRO A  53      19.991  -3.505   6.282  1.00 97.25           H
ATOM    530  CG  PRO A  53      19.330  -3.146   8.324  1.00 97.25           C
ATOM    531 1HG  PRO A  53      19.473  -4.099   8.834  1.00 97.25           H
ATOM    532 2HG  PRO A  53      20.232  -2.562   8.506  1.00 97.25           H
ATOM    533  CD  PRO A  53      18.078  -2.426   8.800  1.00 97.25           C
ATOM    534 1HD  PRO A  53      17.274  -3.124   9.032  1.00 97.25           H
ATOM    535 2HD  PRO A  53      18.264  -1.847   9.705  1.00 97.25           H
ATOM    536  N   LEU A  54      16.285  -2.821   5.612  1.00 96.72           N
ATOM    537  CA  LEU A  54      15.319  -3.212   4.599  1.00 96.72           C
ATOM    538  C   LEU A  54      14.639  -1.961   4.040  1.00 96.72           C
ATOM    539  O   LEU A  54      14.455  -1.837   2.830  1.00 96.72           O
ATOM    540  HA  LEU A  54      15.870  -3.695   3.792  1.00 96.72           H
ATOM    541  CB  LEU A  54      14.341  -4.245   5.161  1.00 96.72           C
ATOM    542 1HB  LEU A  54      13.877  -3.828   6.056  1.00 96.72           H
ATOM    543 2HB  LEU A  54      13.545  -4.397   4.432  1.00 96.72           H
ATOM    544  CG  LEU A  54      14.936  -5.609   5.517  1.00 96.72           C
ATOM    545  HG  LEU A  54      15.742  -5.453   6.234  1.00 96.72           H
ATOM    546  CD1 LEU A  54      13.895  -6.502   6.195  1.00 96.72           C
ATOM    547 1HD1 LEU A  54      13.546  -6.023   7.110  1.00 96.72           H
ATOM    548 2HD1 LEU A  54      13.052  -6.653   5.520  1.00 96.72           H
ATOM    549 3HD1 LEU A  54      14.344  -7.465   6.437  1.00 96.72           H
ATOM    550  CD2 LEU A  54      15.550  -6.277   4.286  1.00 96.72           C
ATOM    551 1HD2 LEU A  54      14.780  -6.419   3.527  1.00 96.72           H
ATOM    552 2HD2 LEU A  54      16.342  -5.644   3.885  1.00 96.72           H
ATOM    553 3HD2 LEU A  54      15.966  -7.244   4.567  1.00 96.72           H
ATOM    554  HN  LEU A  54      16.023  -3.040   6.552  1.00 96.72           H
ATOM    555  N   TYR A  55      14.283  -1.064   4.949  1.00 95.95           N
ATOM    556  CA  TYR A  55      13.569   0.144   4.569  1.00 95.95           C
ATOM    557  C   TYR A  55      14.429   1.026   3.662  1.00 95.95           C
ATOM    558  O   TYR A  55      13.918   1.658   2.739  1.00 95.95           O
ATOM    559  HA  TYR A  55      12.670  -0.153   4.028  1.00 95.95           H
ATOM    560  CB  TYR A  55      13.287   0.894   5.872  1.00 95.95           C
ATOM    561 1HB  TYR A  55      14.191   0.898   6.480  1.00 95.95           H
ATOM    562 2HB  TYR A  55      13.056   1.934   5.638  1.00 95.95           H
ATOM    563  CG  TYR A  55      12.139   0.304   6.693  1.00 95.95           C
ATOM    564  CD1 TYR A  55      11.462  -0.806   6.234  1.00 95.95           C
ATOM    565  HD1 TYR A  55      11.744  -1.264   5.286  1.00 95.95           H
ATOM    566  CD2 TYR A  55      11.782   0.883   7.894  1.00 95.95           C
ATOM    567  HD2 TYR A  55      12.317   1.761   8.257  1.00 95.95           H
ATOM    568  CE1 TYR A  55      10.381  -1.362   7.008  1.00 95.95           C
ATOM    569  HE1 TYR A  55       9.838  -2.239   6.656  1.00 95.95           H
ATOM    570  CE2 TYR A  55      10.702   0.328   8.668  1.00 95.95           C
ATOM    571  HE2 TYR A  55      10.409   0.776   9.618  1.00 95.95           H
ATOM    572  CZ  TYR A  55      10.055  -0.767   8.186  1.00 95.95           C
ATOM    573  OH  TYR A  55       9.035  -1.291   8.917  1.00 95.95           O
ATOM    574  HH  TYR A  55       8.597  -2.033   8.409  1.00 95.95           H
ATOM    575  HN  TYR A  55      14.474  -1.152   5.926  1.00 95.95           H
ATOM    576  N   TRP A  56      15.721   1.041   3.956  1.00 97.28           N
ATOM    577  CA  TRP A  56      16.670   1.765   3.127  1.00 97.28           C
ATOM    578  C   TRP A  56      16.722   1.079   1.760  1.00 97.28           C
ATOM    579  O   TRP A  56      16.732   1.747   0.727  1.00 97.28           O
ATOM    580  HA  TRP A  56      16.305   2.786   3.018  1.00 97.28           H
ATOM    581  CB  TRP A  56      18.038   1.850   3.806  1.00 97.28           C
ATOM    582 1HB  TRP A  56      18.200   0.943   4.389  1.00 97.28           H
ATOM    583 2HB  TRP A  56      18.812   1.878   3.038  1.00 97.28           H
ATOM    584  CG  TRP A  56      18.204   3.064   4.722  1.00 97.28           C
ATOM    585  CD1 TRP A  56      18.342   3.080   6.054  1.00 97.28           C
ATOM    586  HD1 TRP A  56      18.354   2.187   6.680  1.00 97.28           H
ATOM    587  CD2 TRP A  56      18.244   4.448   4.315  1.00 97.28           C
ATOM    588  NE1 TRP A  56      18.467   4.367   6.535  1.00 97.28           N
ATOM    589  HE1 TRP A  56      18.582   4.633   7.492  1.00 97.28           H
ATOM    590  CE2 TRP A  56      18.406   5.226   5.444  1.00 97.28           C
ATOM    591  CE3 TRP A  56      18.147   5.024   3.036  1.00 97.28           C
ATOM    592  HE3 TRP A  56      18.019   4.432   2.130  1.00 97.28           H
ATOM    593  CZ2 TRP A  56      18.485   6.623   5.407  1.00 97.28           C
ATOM    594  HZ2 TRP A  56      18.613   7.215   6.313  1.00 97.28           H
ATOM    595  CZ3 TRP A  56      18.227   6.422   3.017  1.00 97.28           C
ATOM    596  HZ3 TRP A  56      18.157   6.920   2.050  1.00 97.28           H
ATOM    597  CH2 TRP A  56      18.390   7.219   4.144  1.00 97.28           C
ATOM    598  HH2 TRP A  56      18.444   8.303   4.045  1.00 97.28           H
ATOM    599  HN  TRP A  56      16.121   0.571   4.743  1.00 97.28           H
ATOM    600  N   LEU A  57      16.754  -0.245   1.799  1.00 97.34           N
ATOM    601  CA  LEU A  57      16.826  -1.028   0.576  1.00 97.34           C
ATOM    602  C   LEU A  57      15.596  -0.732  -0.286  1.00 97.34           C
ATOM    603  O   LEU A  57      15.724  -0.412  -1.466  1.00 97.34           O
ATOM    604  HA  LEU A  57      17.714  -0.705   0.033  1.00 97.34           H
ATOM    605  CB  LEU A  57      17.007  -2.512   0.901  1.00 97.34           C
ATOM    606 1HB  LEU A  57      17.943  -2.632   1.446  1.00 97.34           H
ATOM    607 2HB  LEU A  57      16.205  -2.817   1.573  1.00 97.34           H
ATOM    608  CG  LEU A  57      17.021  -3.463  -0.298  1.00 97.34           C
ATOM    609  HG  LEU A  57      16.121  -3.284  -0.886  1.00 97.34           H
ATOM    610  CD1 LEU A  57      18.219  -3.183  -1.207  1.00 97.34           C
ATOM    611 1HD1 LEU A  57      18.164  -2.158  -1.574  1.00 97.34           H
ATOM    612 2HD1 LEU A  57      19.142  -3.317  -0.643  1.00 97.34           H
ATOM    613 3HD1 LEU A  57      18.205  -3.873  -2.050  1.00 97.34           H
ATOM    614  CD2 LEU A  57      16.978  -4.922   0.160  1.00 97.34           C
ATOM    615 1HD2 LEU A  57      17.847  -5.133   0.784  1.00 97.34           H
ATOM    616 2HD2 LEU A  57      16.068  -5.096   0.734  1.00 97.34           H
ATOM    617 3HD2 LEU A  57      16.989  -5.577  -0.711  1.00 97.34           H
ATOM    618  HN  LEU A  57      16.733  -0.780   2.643  1.00 97.34           H
ATOM    619  N   VAL A  58      14.433  -0.851   0.338  1.00 96.47           N
ATOM    620  CA  VAL A  58      13.180  -0.684  -0.377  1.00 96.47           C
ATOM    621  C   VAL A  58      13.111   0.732  -0.952  1.00 96.47           C
ATOM    622  O   VAL A  58      12.700   0.922  -2.096  1.00 96.47           O
ATOM    623  HA  VAL A  58      13.174  -1.398  -1.201  1.00 96.47           H
ATOM    624  CB  VAL A  58      12.004  -1.013   0.544  1.00 96.47           C
ATOM    625  HB  VAL A  58      12.096  -0.398   1.439  1.00 96.47           H
ATOM    626  CG1 VAL A  58      10.671  -0.672  -0.126  1.00 96.47           C
ATOM    627 1HG1 VAL A  58      10.644   0.392  -0.360  1.00 96.47           H
ATOM    628 2HG1 VAL A  58      10.567  -1.249  -1.045  1.00 96.47           H
ATOM    629 3HG1 VAL A  58       9.852  -0.916   0.551  1.00 96.47           H
ATOM    630  CG2 VAL A  58      12.040  -2.481   0.976  1.00 96.47           C
ATOM    631 1HG2 VAL A  58      11.984  -3.120   0.096  1.00 96.47           H
ATOM    632 2HG2 VAL A  58      12.969  -2.679   1.511  1.00 96.47           H
ATOM    633 3HG2 VAL A  58      11.193  -2.688   1.630  1.00 96.47           H
ATOM    634  HN  VAL A  58      14.340  -1.056   1.312  1.00 96.47           H
ATOM    635  N   PHE A  59      13.518   1.690  -0.133  1.00 97.56           N
ATOM    636  CA  PHE A  59      13.527   3.081  -0.552  1.00 97.56           C
ATOM    637  C   PHE A  59      14.333   3.260  -1.840  1.00 97.56           C
ATOM    638  O   PHE A  59      13.832   3.813  -2.819  1.00 97.56           O
ATOM    639  HA  PHE A  59      12.492   3.372  -0.731  1.00 97.56           H
ATOM    640  CB  PHE A  59      14.193   3.882   0.568  1.00 97.56           C
ATOM    641 1HB  PHE A  59      13.550   3.862   1.447  1.00 97.56           H
ATOM    642 2HB  PHE A  59      15.127   3.393   0.845  1.00 97.56           H
ATOM    643  CG  PHE A  59      14.487   5.339   0.202  1.00 97.56           C
ATOM    644  CD1 PHE A  59      15.772   5.776   0.129  1.00 97.56           C
ATOM    645  HD1 PHE A  59      16.594   5.088   0.331  1.00 97.56           H
ATOM    646  CD2 PHE A  59      13.462   6.196  -0.051  1.00 97.56           C
ATOM    647  HD2 PHE A  59      12.431   5.846   0.008  1.00 97.56           H
ATOM    648  CE1 PHE A  59      16.045   7.127  -0.211  1.00 97.56           C
ATOM    649  HE1 PHE A  59      17.075   7.478  -0.270  1.00 97.56           H
ATOM    650  CE2 PHE A  59      13.734   7.548  -0.391  1.00 97.56           C
ATOM    651  HE2 PHE A  59      12.912   8.235  -0.593  1.00 97.56           H
ATOM    652  CZ  PHE A  59      15.020   7.985  -0.464  1.00 97.56           C
ATOM    653  HZ  PHE A  59      15.228   9.022  -0.725  1.00 97.56           H
ATOM    654  HN  PHE A  59      13.838   1.529   0.801  1.00 97.56           H
ATOM    655  N   ILE A  60      15.568   2.782  -1.799  1.00 97.72           N
ATOM    656  CA  ILE A  60      16.503   3.030  -2.883  1.00 97.72           C
ATOM    657  C   ILE A  60      15.960   2.410  -4.172  1.00 97.72           C
ATOM    658  O   ILE A  60      15.856   3.087  -5.194  1.00 97.72           O
ATOM    659  HA  ILE A  60      16.567   4.110  -3.019  1.00 97.72           H
ATOM    660  CB  ILE A  60      17.903   2.539  -2.506  1.00 97.72           C
ATOM    661  HB  ILE A  60      17.815   1.526  -2.114  1.00 97.72           H
ATOM    662  CG1 ILE A  60      18.506   3.402  -1.396  1.00 97.72           C
ATOM    663 1HG1 ILE A  60      18.784   4.376  -1.798  1.00 97.72           H
ATOM    664 2HG1 ILE A  60      17.760   3.578  -0.621  1.00 97.72           H
ATOM    665  CG2 ILE A  60      18.810   2.471  -3.736  1.00 97.72           C
ATOM    666 1HG2 ILE A  60      18.382   1.782  -4.465  1.00 97.72           H
ATOM    667 2HG2 ILE A  60      18.895   3.463  -4.180  1.00 97.72           H
ATOM    668 3HG2 ILE A  60      19.798   2.119  -3.440  1.00 97.72           H
ATOM    669  CD1 ILE A  60      19.736   2.727  -0.785  1.00 97.72           C
ATOM    670 1HD1 ILE A  60      19.450   1.764  -0.362  1.00 97.72           H
ATOM    671 2HD1 ILE A  60      20.489   2.575  -1.558  1.00 97.72           H
ATOM    672 3HD1 ILE A  60      20.145   3.362   0.001  1.00 97.72           H
ATOM    673  HN  ILE A  60      15.931   2.235  -1.045  1.00 97.72           H
ATOM    674  N   VAL A  61      15.629   1.131  -4.081  1.00 96.43           N
ATOM    675  CA  VAL A  61      15.235   0.375  -5.258  1.00 96.43           C
ATOM    676  C   VAL A  61      13.929   0.948  -5.814  1.00 96.43           C
ATOM    677  O   VAL A  61      13.778   1.095  -7.025  1.00 96.43           O
ATOM    678  HA  VAL A  61      16.018   0.499  -6.006  1.00 96.43           H
ATOM    679  CB  VAL A  61      15.137  -1.113  -4.916  1.00 96.43           C
ATOM    680  HB  VAL A  61      14.419  -1.223  -4.103  1.00 96.43           H
ATOM    681  CG1 VAL A  61      14.622  -1.918  -6.110  1.00 96.43           C
ATOM    682 1HG1 VAL A  61      13.632  -1.558  -6.391  1.00 96.43           H
ATOM    683 2HG1 VAL A  61      15.304  -1.797  -6.951  1.00 96.43           H
ATOM    684 3HG1 VAL A  61      14.562  -2.972  -5.839  1.00 96.43           H
ATOM    685  CG2 VAL A  61      16.484  -1.654  -4.430  1.00 96.43           C
ATOM    686 1HG2 VAL A  61      17.231  -1.524  -5.213  1.00 96.43           H
ATOM    687 2HG2 VAL A  61      16.793  -1.109  -3.538  1.00 96.43           H
ATOM    688 3HG2 VAL A  61      16.386  -2.713  -4.193  1.00 96.43           H
ATOM    689  HN  VAL A  61      15.626   0.613  -3.226  1.00 96.43           H
ATOM    690  N   GLY A  62      13.019   1.255  -4.901  1.00 96.60           N
ATOM    691  CA  GLY A  62      11.708   1.747  -5.287  1.00 96.60           C
ATOM    692  C   GLY A  62      11.811   3.127  -5.941  1.00 96.60           C
ATOM    693  O   GLY A  62      11.145   3.396  -6.940  1.00 96.60           O
ATOM    694 1HA  GLY A  62      11.242   1.046  -5.980  1.00 96.60           H
ATOM    695 2HA  GLY A  62      11.064   1.804  -4.410  1.00 96.60           H
ATOM    696  HN  GLY A  62      13.166   1.172  -3.915  1.00 96.60           H
ATOM    697  N   ALA A  63      12.652   3.964  -5.352  1.00 97.27           N
ATOM    698  CA  ALA A  63      12.801   5.330  -5.823  1.00 97.27           C
ATOM    699  C   ALA A  63      13.326   5.315  -7.260  1.00 97.27           C
ATOM    700  O   ALA A  63      12.813   6.030  -8.120  1.00 97.27           O
ATOM    701  HA  ALA A  63      11.815   5.795  -5.811  1.00 97.27           H
ATOM    702  CB  ALA A  63      13.721   6.101  -4.875  1.00 97.27           C
ATOM    703 1HB  ALA A  63      13.289   6.107  -3.874  1.00 97.27           H
ATOM    704 2HB  ALA A  63      14.698   5.618  -4.845  1.00 97.27           H
ATOM    705 3HB  ALA A  63      13.833   7.126  -5.229  1.00 97.27           H
ATOM    706  HN  ALA A  63      13.223   3.723  -4.567  1.00 97.27           H
ATOM    707  N   LEU A  64      14.341   4.492  -7.477  1.00 95.96           N
ATOM    708  CA  LEU A  64      14.956   4.391  -8.789  1.00 95.96           C
ATOM    709  C   LEU A  64      13.931   3.849  -9.788  1.00 95.96           C
ATOM    710  O   LEU A  64      13.772   4.396 -10.878  1.00 95.96           O
ATOM    711  HA  LEU A  64      15.238   5.398  -9.096  1.00 95.96           H
ATOM    712  CB  LEU A  64      16.241   3.563  -8.717  1.00 95.96           C
ATOM    713 1HB  LEU A  64      16.007   2.605  -8.253  1.00 95.96           H
ATOM    714 2HB  LEU A  64      16.572   3.353  -9.734  1.00 95.96           H
ATOM    715  CG  LEU A  64      17.405   4.197  -7.952  1.00 95.96           C
ATOM    716  HG  LEU A  64      17.054   4.462  -6.954  1.00 95.96           H
ATOM    717  CD1 LEU A  64      18.553   3.202  -7.777  1.00 95.96           C
ATOM    718 1HD1 LEU A  64      18.200   2.334  -7.220  1.00 95.96           H
ATOM    719 2HD1 LEU A  64      18.911   2.884  -8.756  1.00 95.96           H
ATOM    720 3HD1 LEU A  64      19.367   3.678  -7.230  1.00 95.96           H
ATOM    721  CD2 LEU A  64      17.865   5.491  -8.627  1.00 95.96           C
ATOM    722 1HD2 LEU A  64      18.192   5.273  -9.644  1.00 95.96           H
ATOM    723 2HD2 LEU A  64      17.038   6.200  -8.656  1.00 95.96           H
ATOM    724 3HD2 LEU A  64      18.693   5.920  -8.063  1.00 95.96           H
ATOM    725  HN  LEU A  64      14.742   3.902  -6.776  1.00 95.96           H
ATOM    726  N   GLY A  65      13.263   2.780  -9.379  1.00 94.35           N
ATOM    727  CA  GLY A  65      12.369   2.068 -10.277  1.00 94.35           C
ATOM    728  C   GLY A  65      11.220   2.969 -10.735  1.00 94.35           C
ATOM    729  O   GLY A  65      10.963   3.093 -11.931  1.00 94.35           O
ATOM    730 1HA  GLY A  65      12.925   1.713 -11.144  1.00 94.35           H
ATOM    731 2HA  GLY A  65      11.967   1.189  -9.774  1.00 94.35           H
ATOM    732  HN  GLY A  65      13.325   2.400  -8.456  1.00 94.35           H
ATOM    733  N   ASN A  66      10.561   3.576  -9.759  1.00 95.02           N
ATOM    734  CA  ASN A  66       9.351   4.332 -10.031  1.00 95.02           C
ATOM    735  C   ASN A  66       9.717   5.631 -10.751  1.00 95.02           C
ATOM    736  O   ASN A  66       8.952   6.124 -11.579  1.00 95.02           O
ATOM    737  HA  ASN A  66       8.734   3.675 -10.644  1.00 95.02           H
ATOM    738  CB  ASN A  66       8.627   4.699  -8.733  1.00 95.02           C
ATOM    739 1HB  ASN A  66       9.341   5.105  -8.017  1.00 95.02           H
ATOM    740 2HB  ASN A  66       7.894   5.481  -8.930  1.00 95.02           H
ATOM    741  CG  ASN A  66       7.930   3.478  -8.130  1.00 95.02           C
ATOM    742  OD1 ASN A  66       7.028   2.897  -8.710  1.00 95.02           O
ATOM    743  ND2 ASN A  66       8.397   3.123  -6.936  1.00 95.02           N
ATOM    744 1HD2 ASN A  66       9.140   3.644  -6.515  1.00 95.02           H
ATOM    745 2HD2 ASN A  66       8.005   2.336  -6.460  1.00 95.02           H
ATOM    746  HN  ASN A  66      10.840   3.556  -8.799  1.00 95.02           H
ATOM    747  N   SER A  67      10.888   6.149 -10.411  1.00 95.17           N
ATOM    748  CA  SER A  67      11.407   7.331 -11.079  1.00 95.17           C
ATOM    749  C   SER A  67      11.614   7.041 -12.567  1.00 95.17           C
ATOM    750  O   SER A  67      11.368   7.902 -13.411  1.00 95.17           O
ATOM    751  HA  SER A  67      10.645   8.098 -10.941  1.00 95.17           H
ATOM    752  CB  SER A  67      12.718   7.794 -10.441  1.00 95.17           C
ATOM    753 1HB  SER A  67      13.450   6.987 -10.490  1.00 95.17           H
ATOM    754 2HB  SER A  67      13.124   8.628 -11.012  1.00 95.17           H
ATOM    755  OG  SER A  67      12.540   8.190  -9.084  1.00 95.17           O
ATOM    756  HG  SER A  67      12.995   7.540  -8.475  1.00 95.17           H
ATOM    757  HN  SER A  67      11.477   5.777  -9.694  1.00 95.17           H
ATOM    758  N   LEU A  68      12.065   5.826 -12.844  1.00 92.29           N
ATOM    759  CA  LEU A  68      12.289   5.406 -14.216  1.00 92.29           C
ATOM    760  C   LEU A  68      10.952   5.366 -14.959  1.00 92.29           C
ATOM    761  O   LEU A  68      10.871   5.760 -16.121  1.00 92.29           O
ATOM    762  HA  LEU A  68      12.924   6.156 -14.688  1.00 92.29           H
ATOM    763  CB  LEU A  68      13.052   4.080 -14.253  1.00 92.29           C
ATOM    764 1HB  LEU A  68      13.982   4.203 -13.697  1.00 92.29           H
ATOM    765 2HB  LEU A  68      12.463   3.330 -13.726  1.00 92.29           H
ATOM    766  CG  LEU A  68      13.390   3.539 -15.643  1.00 92.29           C
ATOM    767  HG  LEU A  68      12.466   3.473 -16.218  1.00 92.29           H
ATOM    768  CD1 LEU A  68      14.321   4.493 -16.392  1.00 92.29           C
ATOM    769 1HD1 LEU A  68      13.835   5.463 -16.503  1.00 92.29           H
ATOM    770 2HD1 LEU A  68      15.247   4.614 -15.830  1.00 92.29           H
ATOM    771 3HD1 LEU A  68      14.545   4.084 -17.377  1.00 92.29           H
ATOM    772  CD2 LEU A  68      13.968   2.125 -15.555  1.00 92.29           C
ATOM    773 1HD2 LEU A  68      14.878   2.141 -14.956  1.00 92.29           H
ATOM    774 2HD2 LEU A  68      13.239   1.462 -15.090  1.00 92.29           H
ATOM    775 3HD2 LEU A  68      14.199   1.764 -16.558  1.00 92.29           H
ATOM    776  HN  LEU A  68      12.274   5.136 -12.151  1.00 92.29           H
ATOM    777  N   VAL A  69       9.936   4.887 -14.256  1.00 92.00           N
ATOM    778  CA  VAL A  69       8.614   4.756 -14.846  1.00 92.00           C
ATOM    779  C   VAL A  69       8.129   6.130 -15.312  1.00 92.00           C
ATOM    780  O   VAL A  69       7.636   6.272 -16.430  1.00 92.00           O
ATOM    781  HA  VAL A  69       8.705   4.103 -15.714  1.00 92.00           H
ATOM    782  CB  VAL A  69       7.661   4.091 -13.851  1.00 92.00           C
ATOM    783  HB  VAL A  69       7.698   4.659 -12.921  1.00 92.00           H
ATOM    784  CG1 VAL A  69       6.220   4.125 -14.366  1.00 92.00           C
ATOM    785 1HG1 VAL A  69       5.910   5.160 -14.509  1.00 92.00           H
ATOM    786 2HG1 VAL A  69       6.161   3.593 -15.315  1.00 92.00           H
ATOM    787 3HG1 VAL A  69       5.564   3.646 -13.639  1.00 92.00           H
ATOM    788  CG2 VAL A  69       8.100   2.658 -13.545  1.00 92.00           C
ATOM    789 1HG2 VAL A  69       8.106   2.075 -14.466  1.00 92.00           H
ATOM    790 2HG2 VAL A  69       9.102   2.669 -13.115  1.00 92.00           H
ATOM    791 3HG2 VAL A  69       7.405   2.209 -12.835  1.00 92.00           H
ATOM    792  HN  VAL A  69      10.004   4.593 -13.303  1.00 92.00           H
ATOM    793  N   ILE A  70       8.286   7.107 -14.432  1.00 92.97           N
ATOM    794  CA  ILE A  70       7.822   8.454 -14.718  1.00 92.97           C
ATOM    795  C   ILE A  70       8.591   9.010 -15.918  1.00 92.97           C
ATOM    796  O   ILE A  70       8.003   9.624 -16.807  1.00 92.97           O
ATOM    797  HA  ILE A  70       6.767   8.386 -14.986  1.00 92.97           H
ATOM    798  CB  ILE A  70       7.916   9.331 -13.468  1.00 92.97           C
ATOM    799  HB  ILE A  70       8.934   9.266 -13.082  1.00 92.97           H
ATOM    800  CG1 ILE A  70       6.982   8.820 -12.369  1.00 92.97           C
ATOM    801 1HG1 ILE A  70       5.947   8.901 -12.700  1.00 92.97           H
ATOM    802 2HG1 ILE A  70       7.177   7.764 -12.183  1.00 92.97           H
ATOM    803  CG2 ILE A  70       7.654  10.799 -13.807  1.00 92.97           C
ATOM    804 1HG2 ILE A  70       8.393  11.143 -14.531  1.00 92.97           H
ATOM    805 2HG2 ILE A  70       6.655  10.902 -14.231  1.00 92.97           H
ATOM    806 3HG2 ILE A  70       7.728  11.400 -12.900  1.00 92.97           H
ATOM    807  CD1 ILE A  70       7.172   9.615 -11.075  1.00 92.97           C
ATOM    808 1HD1 ILE A  70       8.203   9.513 -10.734  1.00 92.97           H
ATOM    809 2HD1 ILE A  70       6.954  10.667 -11.259  1.00 92.97           H
ATOM    810 3HD1 ILE A  70       6.497   9.232 -10.311  1.00 92.97           H
ATOM    811  HN  ILE A  70       8.720   6.991 -13.538  1.00 92.97           H
ATOM    812  N   LEU A  71       9.895   8.773 -15.906  1.00 90.99           N
ATOM    813  CA  LEU A  71      10.763   9.310 -16.940  1.00 90.99           C
ATOM    814  C   LEU A  71      10.364   8.717 -18.293  1.00 90.99           C
ATOM    815  O   LEU A  71      10.293   9.432 -19.291  1.00 90.99           O
ATOM    816  HA  LEU A  71      10.602  10.388 -16.974  1.00 90.99           H
ATOM    817  CB  LEU A  71      12.232   9.083 -16.578  1.00 90.99           C
ATOM    818 1HB  LEU A  71      12.428   9.564 -15.620  1.00 90.99           H
ATOM    819 2HB  LEU A  71      12.389   8.014 -16.436  1.00 90.99           H
ATOM    820  CG  LEU A  71      13.259   9.591 -17.592  1.00 90.99           C
ATOM    821  HG  LEU A  71      12.826  10.439 -18.121  1.00 90.99           H
ATOM    822  CD1 LEU A  71      14.521  10.093 -16.889  1.00 90.99           C
ATOM    823 1HD1 LEU A  71      14.262  10.910 -16.215  1.00 90.99           H
ATOM    824 2HD1 LEU A  71      14.968   9.280 -16.317  1.00 90.99           H
ATOM    825 3HD1 LEU A  71      15.235  10.449 -17.633  1.00 90.99           H
ATOM    826  CD2 LEU A  71      13.574   8.519 -18.637  1.00 90.99           C
ATOM    827 1HD2 LEU A  71      13.978   7.636 -18.143  1.00 90.99           H
ATOM    828 2HD2 LEU A  71      12.661   8.251 -19.169  1.00 90.99           H
ATOM    829 3HD2 LEU A  71      14.306   8.906 -19.346  1.00 90.99           H
ATOM    830  HN  LEU A  71      10.358   8.227 -15.207  1.00 90.99           H
ATOM    831  N   VAL A  72      10.114   7.416 -18.282  1.00 88.48           N
ATOM    832  CA  VAL A  72       9.754   6.714 -19.502  1.00 88.48           C
ATOM    833  C   VAL A  72       8.445   7.288 -20.048  1.00 88.48           C
ATOM    834  O   VAL A  72       8.310   7.500 -21.252  1.00 88.48           O
ATOM    835  HA  VAL A  72      10.545   6.891 -20.230  1.00 88.48           H
ATOM    836  CB  VAL A  72       9.682   5.209 -19.237  1.00 88.48           C
ATOM    837  HB  VAL A  72       9.037   5.051 -18.373  1.00 88.48           H
ATOM    838  CG1 VAL A  72       9.063   4.471 -20.427  1.00 88.48           C
ATOM    839 1HG1 VAL A  72       8.054   4.844 -20.600  1.00 88.48           H
ATOM    840 2HG1 VAL A  72       9.671   4.641 -21.316  1.00 88.48           H
ATOM    841 3HG1 VAL A  72       9.024   3.404 -20.212  1.00 88.48           H
ATOM    842  CG2 VAL A  72      11.064   4.645 -18.901  1.00 88.48           C
ATOM    843 1HG2 VAL A  72      11.741   4.820 -19.737  1.00 88.48           H
ATOM    844 2HG2 VAL A  72      11.451   5.138 -18.010  1.00 88.48           H
ATOM    845 3HG2 VAL A  72      10.984   3.573 -18.718  1.00 88.48           H
ATOM    846  HN  VAL A  72      10.155   6.846 -17.462  1.00 88.48           H
ATOM    847  N   TYR A  73       7.512   7.522 -19.136  1.00 87.16           N
ATOM    848  CA  TYR A  73       6.213   8.052 -19.513  1.00 87.16           C
ATOM    849  C   TYR A  73       6.355   9.404 -20.215  1.00 87.16           C
ATOM    850  O   TYR A  73       5.654   9.680 -21.187  1.00 87.16           O
ATOM    851  HA  TYR A  73       5.746   7.343 -20.198  1.00 87.16           H
ATOM    852  CB  TYR A  73       5.442   8.247 -18.206  1.00 87.16           C
ATOM    853 1HB  TYR A  73       5.360   7.287 -17.697  1.00 87.16           H
ATOM    854 2HB  TYR A  73       6.014   8.906 -17.554  1.00 87.16           H
ATOM    855  CG  TYR A  73       4.040   8.830 -18.393  1.00 87.16           C
ATOM    856  CD1 TYR A  73       3.859  10.198 -18.425  1.00 87.16           C
ATOM    857  HD1 TYR A  73       4.716  10.863 -18.318  1.00 87.16           H
ATOM    858  CD2 TYR A  73       2.955   7.987 -18.528  1.00 87.16           C
ATOM    859  HD2 TYR A  73       3.097   6.907 -18.503  1.00 87.16           H
ATOM    860  CE1 TYR A  73       2.539  10.746 -18.600  1.00 87.16           C
ATOM    861  HE1 TYR A  73       2.383  11.825 -18.627  1.00 87.16           H
ATOM    862  CE2 TYR A  73       1.635   8.536 -18.703  1.00 87.16           C
ATOM    863  HE2 TYR A  73       0.770   7.882 -18.812  1.00 87.16           H
ATOM    864  CZ  TYR A  73       1.492   9.888 -18.731  1.00 87.16           C
ATOM    865  OH  TYR A  73       0.246  10.406 -18.896  1.00 87.16           O
ATOM    866  HH  TYR A  73      -0.397   9.679 -19.139  1.00 87.16           H
ATOM    867  HN  TYR A  73       7.633   7.356 -18.158  1.00 87.16           H
ATOM    868  N   TRP A  74       7.267  10.212 -19.694  1.00 87.86           N
ATOM    869  CA  TRP A  74       7.385  11.591 -20.136  1.00 87.86           C
ATOM    870  C   TRP A  74       7.980  11.588 -21.545  1.00 87.86           C
ATOM    871  O   TRP A  74       7.436  12.214 -22.454  1.00 87.86           O
ATOM    872  HA  TRP A  74       6.383  12.021 -20.155  1.00 87.86           H
ATOM    873  CB  TRP A  74       8.205  12.417 -19.142  1.00 87.86           C
ATOM    874 1HB  TRP A  74       8.102  11.979 -18.150  1.00 87.86           H
ATOM    875 2HB  TRP A  74       9.259  12.350 -19.413  1.00 87.86           H
ATOM    876  CG  TRP A  74       7.803  13.892 -19.077  1.00 87.86           C
ATOM    877  CD1 TRP A  74       7.965  14.833 -20.017  1.00 87.86           C
ATOM    878  HD1 TRP A  74       8.424  14.656 -20.990  1.00 87.86           H
ATOM    879  CD2 TRP A  74       7.161  14.560 -17.971  1.00 87.86           C
ATOM    880  NE1 TRP A  74       7.476  16.054 -19.599  1.00 87.86           N
ATOM    881  HE1 TRP A  74       7.484  16.906 -20.123  1.00 87.86           H
ATOM    882  CE2 TRP A  74       6.972  15.883 -18.315  1.00 87.86           C
ATOM    883  CE3 TRP A  74       6.753  14.062 -16.721  1.00 87.86           C
ATOM    884  HE3 TRP A  74       6.891  13.022 -16.425  1.00 87.86           H
ATOM    885  CZ2 TRP A  74       6.371  16.818 -17.464  1.00 87.86           C
ATOM    886  HZ2 TRP A  74       6.234  17.858 -17.759  1.00 87.86           H
ATOM    887  CZ3 TRP A  74       6.155  15.010 -15.881  1.00 87.86           C
ATOM    888  HZ3 TRP A  74       5.820  14.677 -14.899  1.00 87.86           H
ATOM    889  CH2 TRP A  74       5.958  16.345 -16.213  1.00 87.86           C
ATOM    890  HH2 TRP A  74       5.483  17.021 -15.502  1.00 87.86           H
ATOM    891  HN  TRP A  74       7.917   9.938 -18.985  1.00 87.86           H
ATOM    892  N   TYR A  75       9.088  10.875 -21.683  1.00 82.90           N
ATOM    893  CA  TYR A  75       9.896  10.973 -22.887  1.00 82.90           C
ATOM    894  C   TYR A  75       9.365  10.044 -23.981  1.00 82.90           C
ATOM    895  O   TYR A  75       9.796  10.123 -25.130  1.00 82.90           O
ATOM    896  HA  TYR A  75       9.848  12.003 -23.241  1.00 82.90           H
ATOM    897  CB  TYR A  75      11.302  10.522 -22.489  1.00 82.90           C
ATOM    898 1HB  TYR A  75      11.222   9.664 -21.822  1.00 82.90           H
ATOM    899 2HB  TYR A  75      11.830  10.184 -23.381  1.00 82.90           H
ATOM    900  CG  TYR A  75      12.133  11.608 -21.802  1.00 82.90           C
ATOM    901  CD1 TYR A  75      12.786  12.559 -22.559  1.00 82.90           C
ATOM    902  HD1 TYR A  75      12.709  12.537 -23.646  1.00 82.90           H
ATOM    903  CD2 TYR A  75      12.230  11.635 -20.426  1.00 82.90           C
ATOM    904  HD2 TYR A  75      11.715  10.883 -19.828  1.00 82.90           H
ATOM    905  CE1 TYR A  75      13.568  13.581 -21.913  1.00 82.90           C
ATOM    906  HE1 TYR A  75      14.088  14.339 -22.499  1.00 82.90           H
ATOM    907  CE2 TYR A  75      13.012  12.657 -19.780  1.00 82.90           C
ATOM    908  HE2 TYR A  75      13.097  12.690 -18.694  1.00 82.90           H
ATOM    909  CZ  TYR A  75      13.642  13.580 -20.555  1.00 82.90           C
ATOM    910  OH  TYR A  75      14.381  14.545 -19.945  1.00 82.90           O
ATOM    911  HH  TYR A  75      14.790  15.147 -20.630  1.00 82.90           H
ATOM    912  HN  TYR A  75       9.434  10.240 -20.992  1.00 82.90           H
ATOM    913  N   CYS A  76       8.438   9.184 -23.584  1.00 77.00           N
ATOM    914  CA  CYS A  76       7.800   8.283 -24.529  1.00 77.00           C
ATOM    915  C   CYS A  76       6.992   9.122 -25.521  1.00 77.00           C
ATOM    916  O   CYS A  76       6.052   9.815 -25.134  1.00 77.00           O
ATOM    917  HA  CYS A  76       8.600   7.745 -25.038  1.00 77.00           H
ATOM    918  CB  CYS A  76       6.930   7.243 -23.819  1.00 77.00           C
ATOM    919 1HB  CYS A  76       7.535   6.671 -23.116  1.00 77.00           H
ATOM    920 2HB  CYS A  76       6.153   7.742 -23.240  1.00 77.00           H
ATOM    921  SG  CYS A  76       6.171   6.120 -25.048  1.00 77.00           S
ATOM    922  HG  CYS A  76       7.311   5.576 -25.463  1.00 77.00           H
ATOM    923  HN  CYS A  76       8.123   9.098 -22.639  1.00 77.00           H
ATOM    924  N   THR A  77       7.387   9.031 -26.783  1.00 70.93           N
ATOM    925  CA  THR A  77       6.814   9.884 -27.810  1.00 70.93           C
ATOM    926  C   THR A  77       5.499   9.294 -28.322  1.00 70.93           C
ATOM    927  O   THR A  77       4.817   9.905 -29.143  1.00 70.93           O
ATOM    928  HA  THR A  77       6.578  10.850 -27.362  1.00 70.93           H
ATOM    929  CB  THR A  77       7.863  10.073 -28.907  1.00 70.93           C
ATOM    930  HB  THR A  77       7.531  10.808 -29.641  1.00 70.93           H
ATOM    931  OG1 THR A  77       8.080   8.757 -29.410  1.00 70.93           O
ATOM    932  HG1 THR A  77       8.592   8.799 -30.268  1.00 70.93           H
ATOM    933  CG2 THR A  77       9.226  10.488 -28.350  1.00 70.93           C
ATOM    934 1HG2 THR A  77       9.589   9.719 -27.667  1.00 70.93           H
ATOM    935 2HG2 THR A  77       9.127  11.432 -27.814  1.00 70.93           H
ATOM    936 3HG2 THR A  77       9.933  10.608 -29.170  1.00 70.93           H
ATOM    937  HN  THR A  77       8.083   8.390 -27.106  1.00 70.93           H
ATOM    938  N   ARG A  78       5.181   8.111 -27.815  1.00 73.94           N
ATOM    939  CA  ARG A  78       3.963   7.428 -28.216  1.00 73.94           C
ATOM    940  C   ARG A  78       2.760   8.007 -27.469  1.00 73.94           C
ATOM    941  O   ARG A  78       2.878   8.414 -26.314  1.00 73.94           O
ATOM    942  HA  ARG A  78       3.883   7.607 -29.288  1.00 73.94           H
ATOM    943  CB  ARG A  78       4.055   5.927 -27.934  1.00 73.94           C
ATOM    944 1HB  ARG A  78       3.381   5.387 -28.599  1.00 73.94           H
ATOM    945 2HB  ARG A  78       5.064   5.574 -28.149  1.00 73.94           H
ATOM    946  CG  ARG A  78       3.701   5.619 -26.478  1.00 73.94           C
ATOM    947 1HG  ARG A  78       4.297   6.245 -25.815  1.00 73.94           H
ATOM    948 2HG  ARG A  78       2.655   5.867 -26.295  1.00 73.94           H
ATOM    949  CD  ARG A  78       3.946   4.144 -26.154  1.00 73.94           C
ATOM    950 1HD  ARG A  78       3.132   3.536 -26.549  1.00 73.94           H
ATOM    951 2HD  ARG A  78       4.861   3.804 -26.638  1.00 73.94           H
ATOM    952  NE  ARG A  78       4.050   3.958 -24.690  1.00 73.94           N
ATOM    953  HE  ARG A  78       4.959   3.816 -24.299  1.00 73.94           H
ATOM    954  CZ  ARG A  78       3.002   3.968 -23.855  1.00 73.94           C
ATOM    955  NH1 ARG A  78       1.760   4.154 -24.324  1.00 73.94           N
ATOM    956 1HH1 ARG A  78       1.610   4.287 -25.304  1.00 73.94           H
ATOM    957 2HH1 ARG A  78       0.983   4.160 -23.694  1.00 73.94           H
ATOM    958  NH2 ARG A  78       3.214   3.789 -22.544  1.00 73.94           N
ATOM    959 1HH2 ARG A  78       2.442   3.794 -21.907  1.00 73.94           H
ATOM    960 2HH2 ARG A  78       4.143   3.651 -22.202  1.00 73.94           H
ATOM    961  HN  ARG A  78       5.739   7.622 -27.144  1.00 73.94           H
ATOM    962  N   VAL A  79       1.628   8.025 -28.159  1.00 77.87           N
ATOM    963  CA  VAL A  79       0.387   8.469 -27.549  1.00 77.87           C
ATOM    964  C   VAL A  79       0.178   7.726 -26.228  1.00 77.87           C
ATOM    965  O   VAL A  79       0.366   6.512 -26.158  1.00 77.87           O
ATOM    966  HA  VAL A  79       0.486   9.534 -27.340  1.00 77.87           H
ATOM    967  CB  VAL A  79      -0.773   8.284 -28.529  1.00 77.87           C
ATOM    968  HB  VAL A  79      -0.957   7.215 -28.633  1.00 77.87           H
ATOM    969  CG1 VAL A  79      -2.053   8.930 -27.992  1.00 77.87           C
ATOM    970 1HG1 VAL A  79      -2.321   8.469 -27.042  1.00 77.87           H
ATOM    971 2HG1 VAL A  79      -1.887   9.997 -27.845  1.00 77.87           H
ATOM    972 3HG1 VAL A  79      -2.861   8.783 -28.708  1.00 77.87           H
ATOM    973  CG2 VAL A  79      -0.418   8.837 -29.910  1.00 77.87           C
ATOM    974 1HG2 VAL A  79      -0.195   9.901 -29.829  1.00 77.87           H
ATOM    975 2HG2 VAL A  79       0.455   8.312 -30.299  1.00 77.87           H
ATOM    976 3HG2 VAL A  79      -1.260   8.693 -30.587  1.00 77.87           H
ATOM    977  HN  VAL A  79       1.552   7.744 -29.116  1.00 77.87           H
ATOM    978  N   LYS A  80      -0.208   8.485 -25.213  1.00 82.31           N
ATOM    979  CA  LYS A  80      -0.486   7.906 -23.909  1.00 82.31           C
ATOM    980  C   LYS A  80      -1.792   7.111 -23.977  1.00 82.31           C
ATOM    981  O   LYS A  80      -2.597   7.309 -24.885  1.00 82.31           O
ATOM    982  HA  LYS A  80       0.326   7.218 -23.677  1.00 82.31           H
ATOM    983  CB  LYS A  80      -0.483   8.991 -22.830  1.00 82.31           C
ATOM    984 1HB  LYS A  80      -1.385   9.597 -22.915  1.00 82.31           H
ATOM    985 2HB  LYS A  80      -0.502   8.528 -21.844  1.00 82.31           H
ATOM    986  CG  LYS A  80       0.752   9.885 -22.956  1.00 82.31           C
ATOM    987 1HG  LYS A  80       0.742  10.392 -23.921  1.00 82.31           H
ATOM    988 2HG  LYS A  80       0.725  10.659 -22.189  1.00 82.31           H
ATOM    989  CD  LYS A  80       2.038   9.067 -22.817  1.00 82.31           C
ATOM    990 1HD  LYS A  80       2.075   8.606 -21.830  1.00 82.31           H
ATOM    991 2HD  LYS A  80       2.039   8.258 -23.547  1.00 82.31           H
ATOM    992  CE  LYS A  80       3.273   9.948 -23.021  1.00 82.31           C
ATOM    993 1HE  LYS A  80       3.132  10.584 -23.894  1.00 82.31           H
ATOM    994 2HE  LYS A  80       3.402  10.607 -22.163  1.00 82.31           H
ATOM    995  NZ  LYS A  80       4.481   9.112 -23.198  1.00 82.31           N
ATOM    996 1HZ  LYS A  80       5.267   9.703 -23.448  1.00 82.31           H
ATOM    997 2HZ  LYS A  80       4.686   8.626 -22.332  1.00 82.31           H
ATOM    998 3HZ  LYS A  80       4.319   8.435 -23.935  1.00 82.31           H
ATOM    999  HN  LYS A  80      -0.331   9.475 -25.271  1.00 82.31           H
ATOM   1000  N   THR A  81      -1.960   6.227 -23.005  1.00 83.56           N
ATOM   1001  CA  THR A  81      -3.215   5.510 -22.853  1.00 83.56           C
ATOM   1002  C   THR A  81      -3.739   5.651 -21.423  1.00 83.56           C
ATOM   1003  O   THR A  81      -3.016   6.096 -20.533  1.00 83.56           O
ATOM   1004  HA  THR A  81      -3.953   5.968 -23.511  1.00 83.56           H
ATOM   1005  CB  THR A  81      -2.984   4.058 -23.276  1.00 83.56           C
ATOM   1006  HB  THR A  81      -3.924   3.506 -23.301  1.00 83.56           H
ATOM   1007  OG1 THR A  81      -2.013   3.577 -22.352  1.00 83.56           O
ATOM   1008  HG1 THR A  81      -1.109   3.936 -22.587  1.00 83.56           H
ATOM   1009  CG2 THR A  81      -2.292   3.947 -24.636  1.00 83.56           C
ATOM   1010 1HG2 THR A  81      -1.322   4.441 -24.591  1.00 83.56           H
ATOM   1011 2HG2 THR A  81      -2.908   4.425 -25.398  1.00 83.56           H
ATOM   1012 3HG2 THR A  81      -2.153   2.896 -24.888  1.00 83.56           H
ATOM   1013  HN  THR A  81      -1.258   5.998 -22.330  1.00 83.56           H
ATOM   1014  N   MET A  82      -4.994   5.262 -21.246  1.00 86.14           N
ATOM   1015  CA  MET A  82      -5.611   5.303 -19.931  1.00 86.14           C
ATOM   1016  C   MET A  82      -4.809   4.479 -18.923  1.00 86.14           C
ATOM   1017  O   MET A  82      -4.579   4.920 -17.798  1.00 86.14           O
ATOM   1018  HA  MET A  82      -5.607   6.353 -19.638  1.00 86.14           H
ATOM   1019  CB  MET A  82      -7.037   4.755 -20.020  1.00 86.14           C
ATOM   1020 1HB  MET A  82      -7.634   5.389 -20.676  1.00 86.14           H
ATOM   1021 2HB  MET A  82      -7.022   3.760 -20.465  1.00 86.14           H
ATOM   1022  CG  MET A  82      -7.687   4.691 -18.636  1.00 86.14           C
ATOM   1023 1HG  MET A  82      -7.313   3.825 -18.090  1.00 86.14           H
ATOM   1024 2HG  MET A  82      -7.417   5.574 -18.057  1.00 86.14           H
ATOM   1025  SD  MET A  82      -9.461   4.588 -18.799  1.00 86.14           S
ATOM   1026  CE  MET A  82      -9.946   4.891 -17.107  1.00 86.14           C
ATOM   1027 1HE  MET A  82      -9.515   4.124 -16.463  1.00 86.14           H
ATOM   1028 2HE  MET A  82      -9.585   5.871 -16.796  1.00 86.14           H
ATOM   1029 3HE  MET A  82     -11.032   4.862 -17.030  1.00 86.14           H
ATOM   1030  HN  MET A  82      -5.583   4.925 -21.980  1.00 86.14           H
ATOM   1031  N   THR A  83      -4.406   3.295 -19.361  1.00 84.76           N
ATOM   1032  CA  THR A  83      -3.543   2.452 -18.552  1.00 84.76           C
ATOM   1033  C   THR A  83      -2.301   3.228 -18.109  1.00 84.76           C
ATOM   1034  O   THR A  83      -1.906   3.162 -16.946  1.00 84.76           O
ATOM   1035  HA  THR A  83      -4.085   2.172 -17.648  1.00 84.76           H
ATOM   1036  CB  THR A  83      -3.217   1.194 -19.361  1.00 84.76           C
ATOM   1037  HB  THR A  83      -2.691   1.449 -20.281  1.00 84.76           H
ATOM   1038  OG1 THR A  83      -4.479   0.555 -19.532  1.00 84.76           O
ATOM   1039  HG1 THR A  83      -5.217   1.181 -19.281  1.00 84.76           H
ATOM   1040  CG2 THR A  83      -2.391   0.183 -18.564  1.00 84.76           C
ATOM   1041 1HG2 THR A  83      -2.948  -0.123 -17.678  1.00 84.76           H
ATOM   1042 2HG2 THR A  83      -1.450   0.641 -18.262  1.00 84.76           H
ATOM   1043 3HG2 THR A  83      -2.188  -0.690 -19.185  1.00 84.76           H
ATOM   1044  HN  THR A  83      -4.658   2.913 -20.250  1.00 84.76           H
ATOM   1045  N   ASP A  84      -1.721   3.945 -19.060  1.00 85.95           N
ATOM   1046  CA  ASP A  84      -0.470   4.643 -18.813  1.00 85.95           C
ATOM   1047  C   ASP A  84      -0.688   5.703 -17.731  1.00 85.95           C
ATOM   1048  O   ASP A  84       0.191   5.942 -16.905  1.00 85.95           O
ATOM   1049  HA  ASP A  84       0.233   3.870 -18.503  1.00 85.95           H
ATOM   1050  CB  ASP A  84       0.024   5.351 -20.076  1.00 85.95           C
ATOM   1051 1HB  ASP A  84      -0.672   6.145 -20.348  1.00 85.95           H
ATOM   1052 2HB  ASP A  84       0.986   5.825 -19.879  1.00 85.95           H
ATOM   1053  CG  ASP A  84       0.163   4.366 -21.238  1.00 85.95           C
ATOM   1054  OD1 ASP A  84       0.867   3.352 -21.042  1.00 85.95           O
ATOM   1055  OD2 ASP A  84      -0.439   4.649 -22.297  1.00 85.95           O
ATOM   1056  HN  ASP A  84      -2.089   4.053 -19.983  1.00 85.95           H
ATOM   1057  N   MET A  85      -1.865   6.311 -17.772  1.00 90.81           N
ATOM   1058  CA  MET A  85      -2.205   7.349 -16.813  1.00 90.81           C
ATOM   1059  C   MET A  85      -2.225   6.794 -15.388  1.00 90.81           C
ATOM   1060  O   MET A  85      -1.717   7.427 -14.464  1.00 90.81           O
ATOM   1061  HA  MET A  85      -1.422   8.101 -16.906  1.00 90.81           H
ATOM   1062  CB  MET A  85      -3.579   7.929 -17.154  1.00 90.81           C
ATOM   1063 1HB  MET A  85      -3.589   8.263 -18.192  1.00 90.81           H
ATOM   1064 2HB  MET A  85      -4.339   7.153 -17.062  1.00 90.81           H
ATOM   1065  CG  MET A  85      -3.923   9.100 -16.232  1.00 90.81           C
ATOM   1066 1HG  MET A  85      -4.920   9.476 -16.465  1.00 90.81           H
ATOM   1067 2HG  MET A  85      -3.944   8.764 -15.196  1.00 90.81           H
ATOM   1068  SD  MET A  85      -2.720  10.405 -16.426  1.00 90.81           S
ATOM   1069  CE  MET A  85      -3.127  10.959 -18.073  1.00 90.81           C
ATOM   1070 1HE  MET A  85      -3.004  10.135 -18.775  1.00 90.81           H
ATOM   1071 2HE  MET A  85      -4.161  11.304 -18.096  1.00 90.81           H
ATOM   1072 3HE  MET A  85      -2.465  11.779 -18.355  1.00 90.81           H
ATOM   1073  HN  MET A  85      -2.578   6.104 -18.442  1.00 90.81           H
ATOM   1074  N   PHE A  86      -2.816   5.615 -15.254  1.00 91.01           N
ATOM   1075  CA  PHE A  86      -2.915   4.971 -13.955  1.00 91.01           C
ATOM   1076  C   PHE A  86      -1.544   4.487 -13.477  1.00 91.01           C
ATOM   1077  O   PHE A  86      -1.226   4.584 -12.293  1.00 91.01           O
ATOM   1078  HA  PHE A  86      -3.301   5.712 -13.255  1.00 91.01           H
ATOM   1079  CB  PHE A  86      -3.838   3.763 -14.124  1.00 91.01           C
ATOM   1080 1HB  PHE A  86      -3.443   3.124 -14.914  1.00 91.01           H
ATOM   1081 2HB  PHE A  86      -3.826   3.177 -13.205  1.00 91.01           H
ATOM   1082  CG  PHE A  86      -5.286   4.128 -14.460  1.00 91.01           C
ATOM   1083  CD1 PHE A  86      -5.866   5.212 -13.878  1.00 91.01           C
ATOM   1084  HD1 PHE A  86      -5.299   5.821 -13.174  1.00 91.01           H
ATOM   1085  CD2 PHE A  86      -5.992   3.368 -15.339  1.00 91.01           C
ATOM   1086  HD2 PHE A  86      -5.528   2.499 -15.805  1.00 91.01           H
ATOM   1087  CE1 PHE A  86      -7.209   5.551 -14.190  1.00 91.01           C
ATOM   1088  HE1 PHE A  86      -7.674   6.420 -13.724  1.00 91.01           H
ATOM   1089  CE2 PHE A  86      -7.336   3.707 -15.650  1.00 91.01           C
ATOM   1090  HE2 PHE A  86      -7.902   3.098 -16.355  1.00 91.01           H
ATOM   1091  CZ  PHE A  86      -7.916   4.791 -15.069  1.00 91.01           C
ATOM   1092  HZ  PHE A  86      -8.947   5.051 -15.308  1.00 91.01           H
ATOM   1093  HN  PHE A  86      -3.222   5.104 -16.011  1.00 91.01           H
ATOM   1094  N   LEU A  87      -0.769   3.978 -14.424  1.00 88.81           N
ATOM   1095  CA  LEU A  87       0.561   3.482 -14.115  1.00 88.81           C
ATOM   1096  C   LEU A  87       1.421   4.634 -13.589  1.00 88.81           C
ATOM   1097  O   LEU A  87       2.241   4.442 -12.692  1.00 88.81           O
ATOM   1098  HA  LEU A  87       0.458   2.739 -13.324  1.00 88.81           H
ATOM   1099  CB  LEU A  87       1.163   2.771 -15.329  1.00 88.81           C
ATOM   1100 1HB  LEU A  87       1.110   3.445 -16.183  1.00 88.81           H
ATOM   1101 2HB  LEU A  87       2.220   2.589 -15.131  1.00 88.81           H
ATOM   1102  CG  LEU A  87       0.510   1.444 -15.720  1.00 88.81           C
ATOM   1103  HG  LEU A  87      -0.553   1.621 -15.882  1.00 88.81           H
ATOM   1104  CD1 LEU A  87       1.085   0.917 -17.037  1.00 88.81           C
ATOM   1105 1HD1 LEU A  87       0.904   1.644 -17.829  1.00 88.81           H
ATOM   1106 2HD1 LEU A  87       2.158   0.760 -16.927  1.00 88.81           H
ATOM   1107 3HD1 LEU A  87       0.603  -0.027 -17.292  1.00 88.81           H
ATOM   1108  CD2 LEU A  87       0.631   0.419 -14.591  1.00 88.81           C
ATOM   1109 1HD2 LEU A  87       1.684   0.239 -14.374  1.00 88.81           H
ATOM   1110 2HD2 LEU A  87       0.136   0.802 -13.698  1.00 88.81           H
ATOM   1111 3HD2 LEU A  87       0.158  -0.515 -14.896  1.00 88.81           H
ATOM   1112  HN  LEU A  87      -1.036   3.901 -15.384  1.00 88.81           H
ATOM   1113  N   LEU A  88       1.203   5.805 -14.169  1.00 92.00           N
ATOM   1114  CA  LEU A  88       1.918   6.996 -13.742  1.00 92.00           C
ATOM   1115  C   LEU A  88       1.577   7.293 -12.280  1.00 92.00           C
ATOM   1116  O   LEU A  88       2.472   7.463 -11.453  1.00 92.00           O
ATOM   1117  HA  LEU A  88       2.984   6.780 -13.811  1.00 92.00           H
ATOM   1118  CB  LEU A  88       1.630   8.162 -14.689  1.00 92.00           C
ATOM   1119 1HB  LEU A  88       2.055   7.926 -15.664  1.00 92.00           H
ATOM   1120 2HB  LEU A  88       0.550   8.239 -14.822  1.00 92.00           H
ATOM   1121  CG  LEU A  88       2.159   9.529 -14.250  1.00 92.00           C
ATOM   1122  HG  LEU A  88       1.841   9.705 -13.222  1.00 92.00           H
ATOM   1123  CD1 LEU A  88       3.689   9.554 -14.261  1.00 92.00           C
ATOM   1124 1HD1 LEU A  88       4.069   8.795 -13.576  1.00 92.00           H
ATOM   1125 2HD1 LEU A  88       4.049   9.346 -15.269  1.00 92.00           H
ATOM   1126 3HD1 LEU A  88       4.039  10.536 -13.945  1.00 92.00           H
ATOM   1127  CD2 LEU A  88       1.562  10.649 -15.105  1.00 92.00           C
ATOM   1128 1HD2 LEU A  88       1.829  10.489 -16.150  1.00 92.00           H
ATOM   1129 2HD2 LEU A  88       0.477  10.645 -15.002  1.00 92.00           H
ATOM   1130 3HD2 LEU A  88       1.955  11.609 -14.772  1.00 92.00           H
ATOM   1131  HN  LEU A  88       0.554   5.947 -14.916  1.00 92.00           H
ATOM   1132  N   ASN A  89       0.282   7.345 -12.006  1.00 94.58           N
ATOM   1133  CA  ASN A  89      -0.189   7.735 -10.688  1.00 94.58           C
ATOM   1134  C   ASN A  89       0.228   6.675  -9.667  1.00 94.58           C
ATOM   1135  O   ASN A  89       0.436   6.984  -8.495  1.00 94.58           O
ATOM   1136  HA  ASN A  89       0.271   8.704 -10.494  1.00 94.58           H
ATOM   1137  CB  ASN A  89      -1.715   7.845 -10.658  1.00 94.58           C
ATOM   1138 1HB  ASN A  89      -2.153   7.036 -11.242  1.00 94.58           H
ATOM   1139 2HB  ASN A  89      -2.072   7.729  -9.635  1.00 94.58           H
ATOM   1140  CG  ASN A  89      -2.178   9.193 -11.216  1.00 94.58           C
ATOM   1141  OD1 ASN A  89      -2.438  10.138 -10.490  1.00 94.58           O
ATOM   1142  ND2 ASN A  89      -2.268   9.227 -12.543  1.00 94.58           N
ATOM   1143 1HD2 ASN A  89      -2.040   8.415 -13.080  1.00 94.58           H
ATOM   1144 2HD2 ASN A  89      -2.563  10.065 -13.002  1.00 94.58           H
ATOM   1145  HN  ASN A  89      -0.438   7.127 -12.664  1.00 94.58           H
ATOM   1146  N   LEU A  90       0.339   5.446 -10.150  1.00 92.71           N
ATOM   1147  CA  LEU A  90       0.764   4.344  -9.303  1.00 92.71           C
ATOM   1148  C   LEU A  90       2.198   4.593  -8.831  1.00 92.71           C
ATOM   1149  O   LEU A  90       2.505   4.425  -7.652  1.00 92.71           O
ATOM   1150  HA  LEU A  90       0.110   4.333  -8.430  1.00 92.71           H
ATOM   1151  CB  LEU A  90       0.577   3.009 -10.026  1.00 92.71           C
ATOM   1152 1HB  LEU A  90      -0.341   3.061 -10.611  1.00 92.71           H
ATOM   1153 2HB  LEU A  90       1.398   2.884 -10.733  1.00 92.71           H
ATOM   1154  CG  LEU A  90       0.513   1.767  -9.136  1.00 92.71           C
ATOM   1155  HG  LEU A  90       1.247   1.881  -8.338  1.00 92.71           H
ATOM   1156  CD1 LEU A  90      -0.859   1.638  -8.472  1.00 92.71           C
ATOM   1157 1HD1 LEU A  90      -1.050   2.518  -7.858  1.00 92.71           H
ATOM   1158 2HD1 LEU A  90      -1.628   1.557  -9.240  1.00 92.71           H
ATOM   1159 3HD1 LEU A  90      -0.877   0.747  -7.844  1.00 92.71           H
ATOM   1160  CD2 LEU A  90       0.891   0.509  -9.921  1.00 92.71           C
ATOM   1161 1HD2 LEU A  90       0.198   0.379 -10.753  1.00 92.71           H
ATOM   1162 2HD2 LEU A  90       1.905   0.612 -10.306  1.00 92.71           H
ATOM   1163 3HD2 LEU A  90       0.837  -0.359  -9.264  1.00 92.71           H
ATOM   1164  HN  LEU A  90       0.144   5.198 -11.099  1.00 92.71           H
ATOM   1165  N   ALA A  91       3.037   4.990  -9.776  1.00 94.47           N
ATOM   1166  CA  ALA A  91       4.441   5.220  -9.481  1.00 94.47           C
ATOM   1167  C   ALA A  91       4.569   6.406  -8.522  1.00 94.47           C
ATOM   1168  O   ALA A  91       5.431   6.409  -7.645  1.00 94.47           O
ATOM   1169  HA  ALA A  91       4.829   4.326  -8.994  1.00 94.47           H
ATOM   1170  CB  ALA A  91       5.208   5.442 -10.787  1.00 94.47           C
ATOM   1171 1HB  ALA A  91       5.109   4.560 -11.420  1.00 94.47           H
ATOM   1172 2HB  ALA A  91       4.798   6.309 -11.306  1.00 94.47           H
ATOM   1173 3HB  ALA A  91       6.261   5.615 -10.565  1.00 94.47           H
ATOM   1174  HN  ALA A  91       2.773   5.153 -10.727  1.00 94.47           H
ATOM   1175  N   ILE A  92       3.697   7.383  -8.721  1.00 96.09           N
ATOM   1176  CA  ILE A  92       3.698   8.569  -7.882  1.00 96.09           C
ATOM   1177  C   ILE A  92       3.328   8.176  -6.450  1.00 96.09           C
ATOM   1178  O   ILE A  92       3.976   8.606  -5.497  1.00 96.09           O
ATOM   1179  HA  ILE A  92       4.713   8.967  -7.879  1.00 96.09           H
ATOM   1180  CB  ILE A  92       2.792   9.648  -8.477  1.00 96.09           C
ATOM   1181  HB  ILE A  92       1.831   9.193  -8.718  1.00 96.09           H
ATOM   1182  CG1 ILE A  92       3.373  10.193  -9.784  1.00 96.09           C
ATOM   1183 1HG1 ILE A  92       4.259  10.791  -9.571  1.00 96.09           H
ATOM   1184 2HG1 ILE A  92       3.692   9.365 -10.417  1.00 96.09           H
ATOM   1185  CG2 ILE A  92       2.523  10.761  -7.462  1.00 96.09           C
ATOM   1186 1HG2 ILE A  92       2.035  10.340  -6.583  1.00 96.09           H
ATOM   1187 2HG2 ILE A  92       3.467  11.220  -7.168  1.00 96.09           H
ATOM   1188 3HG2 ILE A  92       1.876  11.515  -7.911  1.00 96.09           H
ATOM   1189  CD1 ILE A  92       2.343  11.045 -10.529  1.00 96.09           C
ATOM   1190 1HD1 ILE A  92       1.469  10.437 -10.762  1.00 96.09           H
ATOM   1191 2HD1 ILE A  92       2.045  11.885  -9.902  1.00 96.09           H
ATOM   1192 3HD1 ILE A  92       2.782  11.419 -11.454  1.00 96.09           H
ATOM   1193  HN  ILE A  92       3.000   7.374  -9.439  1.00 96.09           H
ATOM   1194  N   ALA A  93       2.286   7.364  -6.344  1.00 95.81           N
ATOM   1195  CA  ALA A  93       1.796   6.942  -5.044  1.00 95.81           C
ATOM   1196  C   ALA A  93       2.913   6.214  -4.293  1.00 95.81           C
ATOM   1197  O   ALA A  93       3.136   6.464  -3.110  1.00 95.81           O
ATOM   1198  HA  ALA A  93       1.519   7.837  -4.487  1.00 95.81           H
ATOM   1199  CB  ALA A  93       0.552   6.069  -5.225  1.00 95.81           C
ATOM   1200 1HB  ALA A  93      -0.222   6.642  -5.737  1.00 95.81           H
ATOM   1201 2HB  ALA A  93       0.807   5.192  -5.820  1.00 95.81           H
ATOM   1202 3HB  ALA A  93       0.184   5.753  -4.249  1.00 95.81           H
ATOM   1203  HN  ALA A  93       1.782   6.997  -7.126  1.00 95.81           H
ATOM   1204  N   ASP A  94       3.587   5.329  -5.013  1.00 94.83           N
ATOM   1205  CA  ASP A  94       4.653   4.538  -4.421  1.00 94.83           C
ATOM   1206  C   ASP A  94       5.753   5.472  -3.914  1.00 94.83           C
ATOM   1207  O   ASP A  94       6.249   5.306  -2.801  1.00 94.83           O
ATOM   1208  HA  ASP A  94       4.179   3.977  -3.616  1.00 94.83           H
ATOM   1209  CB  ASP A  94       5.273   3.592  -5.451  1.00 94.83           C
ATOM   1210 1HB  ASP A  94       5.409   4.116  -6.397  1.00 94.83           H
ATOM   1211 2HB  ASP A  94       6.262   3.280  -5.114  1.00 94.83           H
ATOM   1212  CG  ASP A  94       4.390   2.360  -5.665  1.00 94.83           C
ATOM   1213  OD1 ASP A  94       3.688   1.990  -4.699  1.00 94.83           O
ATOM   1214  OD2 ASP A  94       4.438   1.817  -6.790  1.00 94.83           O
ATOM   1215  HN  ASP A  94       3.415   5.149  -5.982  1.00 94.83           H
ATOM   1216  N   LEU A  95       6.104   6.434  -4.756  1.00 96.92           N
ATOM   1217  CA  LEU A  95       7.181   7.354  -4.434  1.00 96.92           C
ATOM   1218  C   LEU A  95       6.848   8.088  -3.133  1.00 96.92           C
ATOM   1219  O   LEU A  95       7.704   8.232  -2.261  1.00 96.92           O
ATOM   1220  HA  LEU A  95       8.081   6.760  -4.275  1.00 96.92           H
ATOM   1221  CB  LEU A  95       7.458   8.288  -5.614  1.00 96.92           C
ATOM   1222 1HB  LEU A  95       6.503   8.618  -6.022  1.00 96.92           H
ATOM   1223 2HB  LEU A  95       7.967   9.175  -5.237  1.00 96.92           H
ATOM   1224  CG  LEU A  95       8.292   7.700  -6.753  1.00 96.92           C
ATOM   1225  HG  LEU A  95       7.778   6.818  -7.133  1.00 96.92           H
ATOM   1226  CD1 LEU A  95       8.409   8.690  -7.914  1.00 96.92           C
ATOM   1227 1HD1 LEU A  95       7.414   8.924  -8.294  1.00 96.92           H
ATOM   1228 2HD1 LEU A  95       8.889   9.604  -7.566  1.00 96.92           H
ATOM   1229 3HD1 LEU A  95       9.007   8.247  -8.711  1.00 96.92           H
ATOM   1230  CD2 LEU A  95       9.663   7.243  -6.250  1.00 96.92           C
ATOM   1231 1HD2 LEU A  95      10.198   8.094  -5.828  1.00 96.92           H
ATOM   1232 2HD2 LEU A  95       9.532   6.480  -5.483  1.00 96.92           H
ATOM   1233 3HD2 LEU A  95      10.235   6.829  -7.081  1.00 96.92           H
ATOM   1234  HN  LEU A  95       5.666   6.589  -5.641  1.00 96.92           H
ATOM   1235  N   LEU A  96       5.604   8.532  -3.044  1.00 96.38           N
ATOM   1236  CA  LEU A  96       5.179   9.348  -1.919  1.00 96.38           C
ATOM   1237  C   LEU A  96       5.409   8.575  -0.619  1.00 96.38           C
ATOM   1238  O   LEU A  96       5.840   9.148   0.381  1.00 96.38           O
ATOM   1239  HA  LEU A  96       5.807  10.239  -1.906  1.00 96.38           H
ATOM   1240  CB  LEU A  96       3.734   9.814  -2.110  1.00 96.38           C
ATOM   1241 1HB  LEU A  96       3.132   8.954  -2.403  1.00 96.38           H
ATOM   1242 2HB  LEU A  96       3.354  10.156  -1.147  1.00 96.38           H
ATOM   1243  CG  LEU A  96       3.519  10.927  -3.137  1.00 96.38           C
ATOM   1244  HG  LEU A  96       3.821  10.552  -4.115  1.00 96.38           H
ATOM   1245  CD1 LEU A  96       2.040  11.305  -3.234  1.00 96.38           C
ATOM   1246 1HD1 LEU A  96       1.461  10.432  -3.538  1.00 96.38           H
ATOM   1247 2HD1 LEU A  96       1.689  11.653  -2.263  1.00 96.38           H
ATOM   1248 3HD1 LEU A  96       1.915  12.098  -3.972  1.00 96.38           H
ATOM   1249  CD2 LEU A  96       4.401  12.138  -2.826  1.00 96.38           C
ATOM   1250 1HD2 LEU A  96       4.153  12.523  -1.837  1.00 96.38           H
ATOM   1251 2HD2 LEU A  96       5.449  11.840  -2.848  1.00 96.38           H
ATOM   1252 3HD2 LEU A  96       4.228  12.915  -3.572  1.00 96.38           H
ATOM   1253  HN  LEU A  96       4.893   8.345  -3.722  1.00 96.38           H
ATOM   1254  N   PHE A  97       5.111   7.285  -0.674  1.00 96.10           N
ATOM   1255  CA  PHE A  97       5.273   6.429   0.489  1.00 96.10           C
ATOM   1256  C   PHE A  97       6.753   6.180   0.786  1.00 96.10           C
ATOM   1257  O   PHE A  97       7.189   6.303   1.929  1.00 96.10           O
ATOM   1258  HA  PHE A  97       4.815   6.942   1.334  1.00 96.10           H
ATOM   1259  CB  PHE A  97       4.600   5.095   0.159  1.00 96.10           C
ATOM   1260 1HB  PHE A  97       3.519   5.235   0.155  1.00 96.10           H
ATOM   1261 2HB  PHE A  97       4.886   4.795  -0.849  1.00 96.10           H
ATOM   1262  CG  PHE A  97       4.950   3.965   1.130  1.00 96.10           C
ATOM   1263  CD1 PHE A  97       5.569   2.843   0.673  1.00 96.10           C
ATOM   1264  HD1 PHE A  97       5.817   2.749  -0.384  1.00 96.10           H
ATOM   1265  CD2 PHE A  97       4.641   4.082   2.449  1.00 96.10           C
ATOM   1266  HD2 PHE A  97       4.144   4.981   2.815  1.00 96.10           H
ATOM   1267  CE1 PHE A  97       5.893   1.795   1.574  1.00 96.10           C
ATOM   1268  HE1 PHE A  97       6.390   0.896   1.208  1.00 96.10           H
ATOM   1269  CE2 PHE A  97       4.965   3.033   3.350  1.00 96.10           C
ATOM   1270  HE2 PHE A  97       4.717   3.127   4.407  1.00 96.10           H
ATOM   1271  CZ  PHE A  97       5.584   1.912   2.893  1.00 96.10           C
ATOM   1272  HZ  PHE A  97       5.833   1.107   3.585  1.00 96.10           H
ATOM   1273  HN  PHE A  97       4.767   6.825  -1.493  1.00 96.10           H
ATOM   1274  N   LEU A  98       7.484   5.835  -0.264  1.00 96.82           N
ATOM   1275  CA  LEU A  98       8.864   5.407  -0.106  1.00 96.82           C
ATOM   1276  C   LEU A  98       9.651   6.495   0.627  1.00 96.82           C
ATOM   1277  O   LEU A  98      10.537   6.194   1.425  1.00 96.82           O
ATOM   1278  HA  LEU A  98       8.858   4.509   0.511  1.00 96.82           H
ATOM   1279  CB  LEU A  98       9.463   5.021  -1.460  1.00 96.82           C
ATOM   1280 1HB  LEU A  98       9.276   5.834  -2.163  1.00 96.82           H
ATOM   1281 2HB  LEU A  98      10.544   4.940  -1.347  1.00 96.82           H
ATOM   1282  CG  LEU A  98       8.944   3.721  -2.078  1.00 96.82           C
ATOM   1283  HG  LEU A  98       7.860   3.697  -1.962  1.00 96.82           H
ATOM   1284  CD1 LEU A  98       9.240   3.670  -3.578  1.00 96.82           C
ATOM   1285 1HD1 LEU A  98       8.754   4.511  -4.073  1.00 96.82           H
ATOM   1286 2HD1 LEU A  98      10.317   3.727  -3.738  1.00 96.82           H
ATOM   1287 3HD1 LEU A  98       8.861   2.736  -3.992  1.00 96.82           H
ATOM   1288  CD2 LEU A  98       9.504   2.503  -1.341  1.00 96.82           C
ATOM   1289 1HD2 LEU A  98      10.592   2.509  -1.403  1.00 96.82           H
ATOM   1290 2HD2 LEU A  98       9.199   2.539  -0.295  1.00 96.82           H
ATOM   1291 3HD2 LEU A  98       9.119   1.592  -1.800  1.00 96.82           H
ATOM   1292  HN  LEU A  98       7.150   5.846  -1.206  1.00 96.82           H
ATOM   1293  N   VAL A  99       9.299   7.737   0.330  1.00 97.02           N
ATOM   1294  CA  VAL A  99      10.004   8.872   0.902  1.00 97.02           C
ATOM   1295  C   VAL A  99       9.845   8.851   2.424  1.00 97.02           C
ATOM   1296  O   VAL A  99      10.603   9.503   3.139  1.00 97.02           O
ATOM   1297  HA  VAL A  99      11.060   8.760   0.658  1.00 97.02           H
ATOM   1298  CB  VAL A  99       9.506  10.171   0.267  1.00 97.02           C
ATOM   1299  HB  VAL A  99       8.416  10.163   0.296  1.00 97.02           H
ATOM   1300  CG1 VAL A  99       9.987  11.389   1.059  1.00 97.02           C
ATOM   1301 1HG1 VAL A  99       9.608  11.331   2.080  1.00 97.02           H
ATOM   1302 2HG1 VAL A  99      11.077  11.403   1.076  1.00 97.02           H
ATOM   1303 3HG1 VAL A  99       9.619  12.299   0.586  1.00 97.02           H
ATOM   1304  CG2 VAL A  99       9.936  10.266  -1.198  1.00 97.02           C
ATOM   1305 1HG2 VAL A  99      11.024  10.241  -1.260  1.00 97.02           H
ATOM   1306 2HG2 VAL A  99       9.522   9.424  -1.754  1.00 97.02           H
ATOM   1307 3HG2 VAL A  99       9.569  11.199  -1.626  1.00 97.02           H
ATOM   1308  HN  VAL A  99       8.549   7.973  -0.288  1.00 97.02           H
ATOM   1309  N   THR A 100       8.854   8.095   2.873  1.00 96.29           N
ATOM   1310  CA  THR A 100       8.544   8.032   4.291  1.00 96.29           C
ATOM   1311  C   THR A 100       9.384   6.950   4.973  1.00 96.29           C
ATOM   1312  O   THR A 100       9.508   6.934   6.196  1.00 96.29           O
ATOM   1313  HA  THR A 100       8.820   8.983   4.746  1.00 96.29           H
ATOM   1314  CB  THR A 100       7.037   7.813   4.437  1.00 96.29           C
ATOM   1315  HB  THR A 100       6.710   8.026   5.455  1.00 96.29           H
ATOM   1316  OG1 THR A 100       6.836   6.473   3.994  1.00 96.29           O
ATOM   1317  HG1 THR A 100       6.768   6.450   2.996  1.00 96.29           H
ATOM   1318  CG2 THR A 100       6.225   8.657   3.453  1.00 96.29           C
ATOM   1319 1HG2 THR A 100       6.505   8.395   2.432  1.00 96.29           H
ATOM   1320 2HG2 THR A 100       6.429   9.713   3.626  1.00 96.29           H
ATOM   1321 3HG2 THR A 100       5.162   8.463   3.599  1.00 96.29           H
ATOM   1322  HN  THR A 100       8.269   7.533   2.287  1.00 96.29           H
ATOM   1323  N   LEU A 101       9.940   6.071   4.151  1.00 96.14           N
ATOM   1324  CA  LEU A 101      10.624   4.896   4.662  1.00 96.14           C
ATOM   1325  C   LEU A 101      11.853   5.334   5.461  1.00 96.14           C
ATOM   1326  O   LEU A 101      12.142   4.776   6.519  1.00 96.14           O
ATOM   1327  HA  LEU A 101       9.937   4.386   5.338  1.00 96.14           H
ATOM   1328  CB  LEU A 101      10.944   3.925   3.525  1.00 96.14           C
ATOM   1329 1HB  LEU A 101      11.454   4.477   2.735  1.00 96.14           H
ATOM   1330 2HB  LEU A 101      11.647   3.179   3.897  1.00 96.14           H
ATOM   1331  CG  LEU A 101       9.749   3.195   2.909  1.00 96.14           C
ATOM   1332  HG  LEU A 101       9.114   3.933   2.419  1.00 96.14           H
ATOM   1333  CD1 LEU A 101      10.204   2.206   1.834  1.00 96.14           C
ATOM   1334 1HD1 LEU A 101      10.730   2.744   1.045  1.00 96.14           H
ATOM   1335 2HD1 LEU A 101      10.872   1.469   2.278  1.00 96.14           H
ATOM   1336 3HD1 LEU A 101       9.334   1.702   1.413  1.00 96.14           H
ATOM   1337  CD2 LEU A 101       8.903   2.518   3.989  1.00 96.14           C
ATOM   1338 1HD2 LEU A 101       9.515   1.794   4.528  1.00 96.14           H
ATOM   1339 2HD2 LEU A 101       8.533   3.271   4.686  1.00 96.14           H
ATOM   1340 3HD2 LEU A 101       8.060   2.007   3.524  1.00 96.14           H
ATOM   1341  HN  LEU A 101       9.928   6.153   3.154  1.00 96.14           H
ATOM   1342  N   PRO A 102      12.596   6.336   4.973  1.00 96.05           N
ATOM   1343  CA  PRO A 102      13.788   6.807   5.683  1.00 96.05           C
ATOM   1344  C   PRO A 102      13.495   7.158   7.132  1.00 96.05           C
ATOM   1345  O   PRO A 102      14.288   6.850   8.021  1.00 96.05           O
ATOM   1346  HA  PRO A 102      14.535   6.015   5.727  1.00 96.05           H
ATOM   1347  CB  PRO A 102      14.228   8.033   4.880  1.00 96.05           C
ATOM   1348 1HB  PRO A 102      13.791   8.950   5.276  1.00 96.05           H
ATOM   1349 2HB  PRO A 102      15.310   8.161   4.903  1.00 96.05           H
ATOM   1350  CG  PRO A 102      13.726   7.732   3.472  1.00 96.05           C
ATOM   1351 1HG  PRO A 102      13.644   8.637   2.870  1.00 96.05           H
ATOM   1352 2HG  PRO A 102      14.401   7.066   2.935  1.00 96.05           H
ATOM   1353  CD  PRO A 102      12.372   7.089   3.725  1.00 96.05           C
ATOM   1354 1HD  PRO A 102      11.586   7.835   3.844  1.00 96.05           H
ATOM   1355 2HD  PRO A 102      12.071   6.442   2.902  1.00 96.05           H
ATOM   1356  N   PHE A 103      12.354   7.800   7.334  1.00 95.33           N
ATOM   1357  CA  PHE A 103      11.973   8.250   8.661  1.00 95.33           C
ATOM   1358  C   PHE A 103      11.643   7.064   9.569  1.00 95.33           C
ATOM   1359  O   PHE A 103      11.986   7.068  10.751  1.00 95.33           O
ATOM   1360  HA  PHE A 103      12.822   8.796   9.073  1.00 95.33           H
ATOM   1361  CB  PHE A 103      10.722   9.116   8.498  1.00 95.33           C
ATOM   1362 1HB  PHE A 103       9.954   8.534   7.987  1.00 95.33           H
ATOM   1363 2HB  PHE A 103      10.331   9.362   9.485  1.00 95.33           H
ATOM   1364  CG  PHE A 103      10.959  10.413   7.721  1.00 95.33           C
ATOM   1365  CD1 PHE A 103      11.330  11.542   8.382  1.00 95.33           C
ATOM   1366  HD1 PHE A 103      11.458  11.524   9.464  1.00 95.33           H
ATOM   1367  CD2 PHE A 103      10.800  10.436   6.371  1.00 95.33           C
ATOM   1368  HD2 PHE A 103      10.502   9.531   5.842  1.00 95.33           H
ATOM   1369  CE1 PHE A 103      11.551  12.746   7.661  1.00 95.33           C
ATOM   1370  HE1 PHE A 103      11.848  13.651   8.190  1.00 95.33           H
ATOM   1371  CE2 PHE A 103      11.020  11.640   5.650  1.00 95.33           C
ATOM   1372  HE2 PHE A 103      10.892  11.658   4.568  1.00 95.33           H
ATOM   1373  CZ  PHE A 103      11.391  12.769   6.311  1.00 95.33           C
ATOM   1374  HZ  PHE A 103      11.560  13.693   5.758  1.00 95.33           H
ATOM   1375  HN  PHE A 103      11.696   8.011   6.610  1.00 95.33           H
ATOM   1376  N   TRP A 104      10.980   6.078   8.983  1.00 93.32           N
ATOM   1377  CA  TRP A 104      10.641   4.868   9.712  1.00 93.32           C
ATOM   1378  C   TRP A 104      11.945   4.201  10.156  1.00 93.32           C
ATOM   1379  O   TRP A 104      12.028   3.666  11.260  1.00 93.32           O
ATOM   1380  HA  TRP A 104      10.055   5.157  10.585  1.00 93.32           H
ATOM   1381  CB  TRP A 104       9.757   3.948   8.867  1.00 93.32           C
ATOM   1382 1HB  TRP A 104      10.125   3.950   7.841  1.00 93.32           H
ATOM   1383 2HB  TRP A 104       9.852   2.928   9.239  1.00 93.32           H
ATOM   1384  CG  TRP A 104       8.277   4.338   8.864  1.00 93.32           C
ATOM   1385  CD1 TRP A 104       7.526   4.716   7.821  1.00 93.32           C
ATOM   1386  HD1 TRP A 104       7.893   4.797   6.798  1.00 93.32           H
ATOM   1387  CD2 TRP A 104       7.395   4.372  10.005  1.00 93.32           C
ATOM   1388  NE1 TRP A 104       6.229   4.991   8.204  1.00 93.32           N
ATOM   1389  HE1 TRP A 104       5.486   5.291   7.606  1.00 93.32           H
ATOM   1390  CE2 TRP A 104       6.147   4.775   9.575  1.00 93.32           C
ATOM   1391  CE3 TRP A 104       7.642   4.072  11.356  1.00 93.32           C
ATOM   1392  HE3 TRP A 104       8.618   3.752  11.721  1.00 93.32           H
ATOM   1393  CZ2 TRP A 104       5.049   4.915  10.432  1.00 93.32           C
ATOM   1394  HZ2 TRP A 104       4.073   5.236  10.068  1.00 93.32           H
ATOM   1395  CZ3 TRP A 104       6.535   4.218  12.200  1.00 93.32           C
ATOM   1396  HZ3 TRP A 104       6.672   3.998  13.259  1.00 93.32           H
ATOM   1397  CH2 TRP A 104       5.272   4.622  11.783  1.00 93.32           C
ATOM   1398  HH2 TRP A 104       4.459   4.711  12.504  1.00 93.32           H
ATOM   1399  HN  TRP A 104      10.678   6.096   8.030  1.00 93.32           H
ATOM   1400  N   ALA A 105      12.930   4.255   9.272  1.00 95.03           N
ATOM   1401  CA  ALA A 105      14.197   3.589   9.522  1.00 95.03           C
ATOM   1402  C   ALA A 105      14.862   4.213  10.750  1.00 95.03           C
ATOM   1403  O   ALA A 105      15.331   3.499  11.636  1.00 95.03           O
ATOM   1404  HA  ALA A 105      13.985   2.540   9.727  1.00 95.03           H
ATOM   1405  CB  ALA A 105      15.077   3.680   8.273  1.00 95.03           C
ATOM   1406 1HB  ALA A 105      14.571   3.197   7.437  1.00 95.03           H
ATOM   1407 2HB  ALA A 105      15.258   4.727   8.032  1.00 95.03           H
ATOM   1408 3HB  ALA A 105      16.027   3.180   8.461  1.00 95.03           H
ATOM   1409  HN  ALA A 105      12.873   4.741   8.400  1.00 95.03           H
ATOM   1410  N   ILE A 106      14.883   5.537  10.764  1.00 94.49           N
ATOM   1411  CA  ILE A 106      15.520   6.265  11.849  1.00 94.49           C
ATOM   1412  C   ILE A 106      14.788   5.963  13.158  1.00 94.49           C
ATOM   1413  O   ILE A 106      15.420   5.732  14.188  1.00 94.49           O
ATOM   1414  HA  ILE A 106      16.542   5.897  11.933  1.00 94.49           H
ATOM   1415  CB  ILE A 106      15.601   7.756  11.519  1.00 94.49           C
ATOM   1416  HB  ILE A 106      14.624   8.080  11.160  1.00 94.49           H
ATOM   1417  CG1 ILE A 106      16.604   8.015  10.393  1.00 94.49           C
ATOM   1418 1HG1 ILE A 106      17.619   7.897  10.772  1.00 94.49           H
ATOM   1419 2HG1 ILE A 106      16.470   7.275   9.604  1.00 94.49           H
ATOM   1420  CG2 ILE A 106      15.918   8.578  12.770  1.00 94.49           C
ATOM   1421 1HG2 ILE A 106      15.135   8.427  13.512  1.00 94.49           H
ATOM   1422 2HG2 ILE A 106      16.876   8.259  13.181  1.00 94.49           H
ATOM   1423 3HG2 ILE A 106      15.970   9.635  12.507  1.00 94.49           H
ATOM   1424  CD1 ILE A 106      16.429   9.421   9.815  1.00 94.49           C
ATOM   1425 1HD1 ILE A 106      15.420   9.527   9.415  1.00 94.49           H
ATOM   1426 2HD1 ILE A 106      16.588  10.159  10.601  1.00 94.49           H
ATOM   1427 3HD1 ILE A 106      17.154   9.578   9.017  1.00 94.49           H
ATOM   1428  HN  ILE A 106      14.475   6.110  10.053  1.00 94.49           H
ATOM   1429  N   ALA A 107      13.465   5.976  13.076  1.00 93.24           N
ATOM   1430  CA  ALA A 107      12.640   5.801  14.259  1.00 93.24           C
ATOM   1431  C   ALA A 107      12.874   4.403  14.836  1.00 93.24           C
ATOM   1432  O   ALA A 107      12.826   4.213  16.051  1.00 93.24           O
ATOM   1433  HA  ALA A 107      12.951   6.544  14.993  1.00 93.24           H
ATOM   1434  CB  ALA A 107      11.173   6.045  13.900  1.00 93.24           C
ATOM   1435 1HB  ALA A 107      11.056   7.061  13.522  1.00 93.24           H
ATOM   1436 2HB  ALA A 107      10.864   5.335  13.133  1.00 93.24           H
ATOM   1437 3HB  ALA A 107      10.555   5.914  14.788  1.00 93.24           H
ATOM   1438  HN  ALA A 107      12.959   6.102  12.223  1.00 93.24           H
ATOM   1439  N   ALA A 108      13.122   3.461  13.939  1.00 92.77           N
ATOM   1440  CA  ALA A 108      13.328   2.080  14.341  1.00 92.77           C
ATOM   1441  C   ALA A 108      14.733   1.928  14.927  1.00 92.77           C
ATOM   1442  O   ALA A 108      14.950   1.120  15.828  1.00 92.77           O
ATOM   1443  HA  ALA A 108      12.595   1.846  15.112  1.00 92.77           H
ATOM   1444  CB  ALA A 108      13.094   1.158  13.142  1.00 92.77           C
ATOM   1445 1HB  ALA A 108      12.073   1.283  12.782  1.00 92.77           H
ATOM   1446 2HB  ALA A 108      13.794   1.413  12.346  1.00 92.77           H
ATOM   1447 3HB  ALA A 108      13.249   0.123  13.444  1.00 92.77           H
ATOM   1448  HN  ALA A 108      13.183   3.628  12.955  1.00 92.77           H
ATOM   1449  N   ALA A 109      15.652   2.719  14.391  1.00 92.59           N
ATOM   1450  CA  ALA A 109      17.052   2.594  14.758  1.00 92.59           C
ATOM   1451  C   ALA A 109      17.243   3.074  16.198  1.00 92.59           C
ATOM   1452  O   ALA A 109      18.095   2.558  16.920  1.00 92.59           O
ATOM   1453  HA  ALA A 109      17.319   1.539  14.697  1.00 92.59           H
ATOM   1454  CB  ALA A 109      17.912   3.377  13.763  1.00 92.59           C
ATOM   1455 1HB  ALA A 109      17.762   2.978  12.760  1.00 92.59           H
ATOM   1456 2HB  ALA A 109      17.624   4.428  13.783  1.00 92.59           H
ATOM   1457 3HB  ALA A 109      18.963   3.283  14.038  1.00 92.59           H
ATOM   1458  HN  ALA A 109      15.453   3.433  13.720  1.00 92.59           H
ATOM   1459  N   ASP A 110      16.437   4.057  16.572  1.00 88.47           N
ATOM   1460  CA  ASP A 110      16.590   4.698  17.867  1.00 88.47           C
ATOM   1461  C   ASP A 110      15.213   5.106  18.395  1.00 88.47           C
ATOM   1462  O   ASP A 110      14.534   4.313  19.046  1.00 88.47           O
ATOM   1463  HA  ASP A 110      17.075   3.955  18.499  1.00 88.47           H
ATOM   1464  CB  ASP A 110      17.447   5.960  17.759  1.00 88.47           C
ATOM   1465 1HB  ASP A 110      18.423   5.707  17.344  1.00 88.47           H
ATOM   1466 2HB  ASP A 110      16.980   6.663  17.069  1.00 88.47           H
ATOM   1467  CG  ASP A 110      17.625   6.621  19.127  1.00 88.47           C
ATOM   1468  OD1 ASP A 110      17.265   5.962  20.127  1.00 88.47           O
ATOM   1469  OD2 ASP A 110      18.116   7.771  19.143  1.00 88.47           O
ATOM   1470  HN  ASP A 110      15.692   4.414  16.009  1.00 88.47           H
ATOM   1471  N   GLN A 111      14.841   6.341  18.094  1.00 89.15           N
ATOM   1472  CA  GLN A 111      13.559   6.865  18.534  1.00 89.15           C
ATOM   1473  C   GLN A 111      13.062   7.938  17.562  1.00 89.15           C
ATOM   1474  O   GLN A 111      13.799   8.365  16.674  1.00 89.15           O
ATOM   1475  HA  GLN A 111      12.879   6.014  18.524  1.00 89.15           H
ATOM   1476  CB  GLN A 111      13.652   7.416  19.958  1.00 89.15           C
ATOM   1477 1HB  GLN A 111      12.668   7.752  20.287  1.00 89.15           H
ATOM   1478 2HB  GLN A 111      13.962   6.624  20.639  1.00 89.15           H
ATOM   1479  CG  GLN A 111      14.644   8.578  20.033  1.00 89.15           C
ATOM   1480 1HG  GLN A 111      15.626   8.245  19.696  1.00 89.15           H
ATOM   1481 2HG  GLN A 111      14.329   9.375  19.359  1.00 89.15           H
ATOM   1482  CD  GLN A 111      14.747   9.121  21.460  1.00 89.15           C
ATOM   1483  OE1 GLN A 111      13.758   9.363  22.132  1.00 89.15           O
ATOM   1484  NE2 GLN A 111      15.995   9.297  21.883  1.00 89.15           N
ATOM   1485 1HE2 GLN A 111      16.763   9.079  21.281  1.00 89.15           H
ATOM   1486 2HE2 GLN A 111      16.166   9.649  22.804  1.00 89.15           H
ATOM   1487  HN  GLN A 111      15.398   6.979  17.561  1.00 89.15           H
ATOM   1488  N   TRP A 112      11.817   8.342  17.764  1.00 91.93           N
ATOM   1489  CA  TRP A 112      11.212   9.355  16.915  1.00 91.93           C
ATOM   1490  C   TRP A 112      11.812  10.710  17.294  1.00 91.93           C
ATOM   1491  O   TRP A 112      11.515  11.248  18.360  1.00 91.93           O
ATOM   1492  HA  TRP A 112      11.460   9.114  15.881  1.00 91.93           H
ATOM   1493  CB  TRP A 112       9.687   9.324  17.026  1.00 91.93           C
ATOM   1494 1HB  TRP A 112       9.343   8.299  16.881  1.00 91.93           H
ATOM   1495 2HB  TRP A 112       9.400   9.616  18.036  1.00 91.93           H
ATOM   1496  CG  TRP A 112       8.971  10.232  16.024  1.00 91.93           C
ATOM   1497  CD1 TRP A 112       8.545  11.490  16.209  1.00 91.93           C
ATOM   1498  HD1 TRP A 112       8.662  12.046  17.139  1.00 91.93           H
ATOM   1499  CD2 TRP A 112       8.613   9.901  14.666  1.00 91.93           C
ATOM   1500  NE1 TRP A 112       7.941  11.991  15.074  1.00 91.93           N
ATOM   1501  HE1 TRP A 112       7.546  12.903  14.968  1.00 91.93           H
ATOM   1502  CE2 TRP A 112       7.984  10.994  14.106  1.00 91.93           C
ATOM   1503  CE3 TRP A 112       8.814   8.717  13.935  1.00 91.93           C
ATOM   1504  HE3 TRP A 112       9.308   7.841  14.355  1.00 91.93           H
ATOM   1505  CZ2 TRP A 112       7.504  11.012  12.791  1.00 91.93           C
ATOM   1506  HZ2 TRP A 112       7.010  11.889  12.372  1.00 91.93           H
ATOM   1507  CZ3 TRP A 112       8.329   8.751  12.622  1.00 91.93           C
ATOM   1508  HZ3 TRP A 112       8.458   7.858  12.011  1.00 91.93           H
ATOM   1509  CH2 TRP A 112       7.693   9.844  12.044  1.00 91.93           C
ATOM   1510  HH2 TRP A 112       7.343   9.791  11.013  1.00 91.93           H
ATOM   1511  HN  TRP A 112      11.226   7.992  18.490  1.00 91.93           H
ATOM   1512  N   LYS A 113      12.645  11.224  16.401  1.00 92.27           N
ATOM   1513  CA  LYS A 113      13.382  12.445  16.681  1.00 92.27           C
ATOM   1514  C   LYS A 113      12.677  13.625  16.010  1.00 92.27           C
ATOM   1515  O   LYS A 113      13.150  14.758  16.083  1.00 92.27           O
ATOM   1516  HA  LYS A 113      13.362  12.599  17.760  1.00 92.27           H
ATOM   1517  CB  LYS A 113      14.848  12.291  16.272  1.00 92.27           C
ATOM   1518 1HB  LYS A 113      14.910  12.028  15.216  1.00 92.27           H
ATOM   1519 2HB  LYS A 113      15.365  13.243  16.394  1.00 92.27           H
ATOM   1520  CG  LYS A 113      15.542  11.216  17.112  1.00 92.27           C
ATOM   1521 1HG  LYS A 113      15.500  11.491  18.166  1.00 92.27           H
ATOM   1522 2HG  LYS A 113      15.011  10.270  17.007  1.00 92.27           H
ATOM   1523  CD  LYS A 113      17.000  11.041  16.682  1.00 92.27           C
ATOM   1524 1HD  LYS A 113      17.042  10.793  15.621  1.00 92.27           H
ATOM   1525 2HD  LYS A 113      17.536  11.981  16.811  1.00 92.27           H
ATOM   1526  CE  LYS A 113      17.683   9.940  17.496  1.00 92.27           C
ATOM   1527 1HE  LYS A 113      17.671  10.202  18.554  1.00 92.27           H
ATOM   1528 2HE  LYS A 113      17.130   9.007  17.393  1.00 92.27           H
ATOM   1529  NZ  LYS A 113      19.078   9.750  17.042  1.00 92.27           N
ATOM   1530 1HZ  LYS A 113      19.498   8.981  17.553  1.00 92.27           H
ATOM   1531 2HZ  LYS A 113      19.085   9.541  16.050  1.00 92.27           H
ATOM   1532 3HZ  LYS A 113      19.608  10.598  17.212  1.00 92.27           H
ATOM   1533  HN  LYS A 113      12.820  10.821  15.503  1.00 92.27           H
ATOM   1534  N   PHE A 114      11.557  13.319  15.371  1.00 94.13           N
ATOM   1535  CA  PHE A 114      10.905  14.282  14.500  1.00 94.13           C
ATOM   1536  C   PHE A 114       9.674  14.888  15.175  1.00 94.13           C
ATOM   1537  O   PHE A 114       9.229  14.402  16.214  1.00 94.13           O
ATOM   1538  HA  PHE A 114      11.628  15.071  14.292  1.00 94.13           H
ATOM   1539  CB  PHE A 114      10.464  13.523  13.246  1.00 94.13           C
ATOM   1540 1HB  PHE A 114       9.642  12.857  13.508  1.00 94.13           H
ATOM   1541 2HB  PHE A 114      10.076  14.237  12.520  1.00 94.13           H
ATOM   1542  CG  PHE A 114      11.577  12.704  12.590  1.00 94.13           C
ATOM   1543  CD1 PHE A 114      12.541  13.328  11.862  1.00 94.13           C
ATOM   1544  HD1 PHE A 114      12.521  14.411  11.745  1.00 94.13           H
ATOM   1545  CD2 PHE A 114      11.602  11.352  12.736  1.00 94.13           C
ATOM   1546  HD2 PHE A 114      10.829  10.852  13.320  1.00 94.13           H
ATOM   1547  CE1 PHE A 114      13.574  12.567  11.253  1.00 94.13           C
ATOM   1548  HE1 PHE A 114      14.347  13.067  10.669  1.00 94.13           H
ATOM   1549  CE2 PHE A 114      12.635  10.592  12.127  1.00 94.13           C
ATOM   1550  HE2 PHE A 114      12.655   9.508  12.244  1.00 94.13           H
ATOM   1551  CZ  PHE A 114      13.600  11.215  11.398  1.00 94.13           C
ATOM   1552  HZ  PHE A 114      14.393  10.631  10.931  1.00 94.13           H
ATOM   1553  HN  PHE A 114      11.096  12.434  15.443  1.00 94.13           H
ATOM   1554  N   GLN A 115       9.157  15.940  14.558  1.00 94.51           N
ATOM   1555  CA  GLN A 115       8.003  16.635  15.101  1.00 94.51           C
ATOM   1556  C   GLN A 115       6.733  15.811  14.876  1.00 94.51           C
ATOM   1557  O   GLN A 115       6.732  14.870  14.084  1.00 94.51           O
ATOM   1558  HA  GLN A 115       8.198  16.729  16.170  1.00 94.51           H
ATOM   1559  CB  GLN A 115       7.866  18.032  14.492  1.00 94.51           C
ATOM   1560 1HB  GLN A 115       7.859  17.959  13.404  1.00 94.51           H
ATOM   1561 2HB  GLN A 115       6.913  18.470  14.788  1.00 94.51           H
ATOM   1562  CG  GLN A 115       9.012  18.940  14.940  1.00 94.51           C
ATOM   1563 1HG  GLN A 115       9.139  18.866  16.020  1.00 94.51           H
ATOM   1564 2HG  GLN A 115       9.945  18.605  14.486  1.00 94.51           H
ATOM   1565  CD  GLN A 115       8.743  20.395  14.551  1.00 94.51           C
ATOM   1566  OE1 GLN A 115       7.838  20.705  13.793  1.00 94.51           O
ATOM   1567  NE2 GLN A 115       9.577  21.268  15.109  1.00 94.51           N
ATOM   1568 1HE2 GLN A 115      10.299  20.947  15.722  1.00 94.51           H
ATOM   1569 2HE2 GLN A 115       9.482  22.244  14.916  1.00 94.51           H
ATOM   1570  HN  GLN A 115       9.514  16.318  13.703  1.00 94.51           H
ATOM   1571  N   THR A 116       5.682  16.196  15.586  1.00 94.51           N
ATOM   1572  CA  THR A 116       4.424  15.473  15.512  1.00 94.51           C
ATOM   1573  C   THR A 116       3.872  15.507  14.086  1.00 94.51           C
ATOM   1574  O   THR A 116       3.276  14.535  13.624  1.00 94.51           O
ATOM   1575  HA  THR A 116       4.614  14.428  15.757  1.00 94.51           H
ATOM   1576  CB  THR A 116       3.472  16.075  16.548  1.00 94.51           C
ATOM   1577  HB  THR A 116       3.101  17.045  16.218  1.00 94.51           H
ATOM   1578  OG1 THR A 116       4.231  16.084  17.754  1.00 94.51           O
ATOM   1579  HG1 THR A 116       3.804  16.692  18.422  1.00 94.51           H
ATOM   1580  CG2 THR A 116       2.289  15.156  16.859  1.00 94.51           C
ATOM   1581 1HG2 THR A 116       2.658  14.209  17.253  1.00 94.51           H
ATOM   1582 2HG2 THR A 116       1.721  14.973  15.947  1.00 94.51           H
ATOM   1583 3HG2 THR A 116       1.645  15.631  17.599  1.00 94.51           H
ATOM   1584  HN  THR A 116       5.682  16.984  16.201  1.00 94.51           H
ATOM   1585  N   PHE A 117       4.088  16.637  13.429  1.00 95.62           N
ATOM   1586  CA  PHE A 117       3.618  16.811  12.065  1.00 95.62           C
ATOM   1587  C   PHE A 117       4.105  15.673  11.167  1.00 95.62           C
ATOM   1588  O   PHE A 117       3.324  15.094  10.414  1.00 95.62           O
ATOM   1589  HA  PHE A 117       2.528  16.807  12.096  1.00 95.62           H
ATOM   1590  CB  PHE A 117       4.200  18.132  11.556  1.00 95.62           C
ATOM   1591 1HB  PHE A 117       3.803  18.949  12.158  1.00 95.62           H
ATOM   1592 2HB  PHE A 117       5.280  18.122  11.705  1.00 95.62           H
ATOM   1593  CG  PHE A 117       3.907  18.414  10.082  1.00 95.62           C
ATOM   1594  CD1 PHE A 117       4.886  18.257   9.151  1.00 95.62           C
ATOM   1595  HD1 PHE A 117       5.880  17.930   9.455  1.00 95.62           H
ATOM   1596  CD2 PHE A 117       2.666  18.823   9.702  1.00 95.62           C
ATOM   1597  HD2 PHE A 117       1.882  18.949  10.448  1.00 95.62           H
ATOM   1598  CE1 PHE A 117       4.613  18.519   7.782  1.00 95.62           C
ATOM   1599  HE1 PHE A 117       5.397  18.394   7.036  1.00 95.62           H
ATOM   1600  CE2 PHE A 117       2.393  19.085   8.333  1.00 95.62           C
ATOM   1601  HE2 PHE A 117       1.399  19.412   8.028  1.00 95.62           H
ATOM   1602  CZ  PHE A 117       3.372  18.928   7.402  1.00 95.62           C
ATOM   1603  HZ  PHE A 117       3.163  19.129   6.352  1.00 95.62           H
ATOM   1604  HN  PHE A 117       4.574  17.423  13.812  1.00 95.62           H
ATOM   1605  N   MET A 118       5.394  15.386  11.277  1.00 95.03           N
ATOM   1606  CA  MET A 118       6.002  14.348  10.461  1.00 95.03           C
ATOM   1607  C   MET A 118       5.393  12.979  10.772  1.00 95.03           C
ATOM   1608  O   MET A 118       5.246  12.145   9.880  1.00 95.03           O
ATOM   1609  HA  MET A 118       5.787  14.623   9.429  1.00 95.03           H
ATOM   1610  CB  MET A 118       7.509  14.308  10.725  1.00 95.03           C
ATOM   1611 1HB  MET A 118       7.912  15.321  10.706  1.00 95.03           H
ATOM   1612 2HB  MET A 118       7.697  13.909  11.721  1.00 95.03           H
ATOM   1613  CG  MET A 118       8.225  13.449   9.681  1.00 95.03           C
ATOM   1614 1HG  MET A 118       9.293  13.414   9.898  1.00 95.03           H
ATOM   1615 2HG  MET A 118       7.857  12.424   9.727  1.00 95.03           H
ATOM   1616  SD  MET A 118       7.957  14.120   8.049  1.00 95.03           S
ATOM   1617  CE  MET A 118       8.935  15.609   8.161  1.00 95.03           C
ATOM   1618 1HE  MET A 118       8.552  16.236   8.967  1.00 95.03           H
ATOM   1619 2HE  MET A 118       9.973  15.347   8.367  1.00 95.03           H
ATOM   1620 3HE  MET A 118       8.878  16.153   7.219  1.00 95.03           H
ATOM   1621  HN  MET A 118       6.018  15.847  11.908  1.00 95.03           H
ATOM   1622  N   CYS A 119       5.055  12.791  12.039  1.00 93.81           N
ATOM   1623  CA  CYS A 119       4.469  11.536  12.479  1.00 93.81           C
ATOM   1624  C   CYS A 119       3.131  11.353  11.760  1.00 93.81           C
ATOM   1625  O   CYS A 119       2.840  10.272  11.249  1.00 93.81           O
ATOM   1626  HA  CYS A 119       5.170  10.749  12.200  1.00 93.81           H
ATOM   1627  CB  CYS A 119       4.311  11.488  14.000  1.00 93.81           C
ATOM   1628 1HB  CYS A 119       5.291  11.508  14.477  1.00 93.81           H
ATOM   1629 2HB  CYS A 119       3.771  12.370  14.346  1.00 93.81           H
ATOM   1630  SG  CYS A 119       3.409   9.973  14.488  1.00 93.81           S
ATOM   1631  HN  CYS A 119       5.175  13.476  12.757  1.00 93.81           H
ATOM   1632  N   LYS A 120       2.353  12.424  11.743  1.00 94.73           N
ATOM   1633  CA  LYS A 120       1.046  12.390  11.109  1.00 94.73           C
ATOM   1634  C   LYS A 120       1.206  11.993   9.640  1.00 94.73           C
ATOM   1635  O   LYS A 120       0.506  11.107   9.153  1.00 94.73           O
ATOM   1636  HA  LYS A 120       0.459  11.622  11.612  1.00 94.73           H
ATOM   1637  CB  LYS A 120       0.317  13.721  11.311  1.00 94.73           C
ATOM   1638 1HB  LYS A 120       0.965  14.544  11.009  1.00 94.73           H
ATOM   1639 2HB  LYS A 120      -0.564  13.758  10.670  1.00 94.73           H
ATOM   1640  CG  LYS A 120      -0.099  13.902  12.772  1.00 94.73           C
ATOM   1641 1HG  LYS A 120      -0.769  13.094  13.065  1.00 94.73           H
ATOM   1642 2HG  LYS A 120       0.779  13.837  13.415  1.00 94.73           H
ATOM   1643  CD  LYS A 120      -0.793  15.249  12.981  1.00 94.73           C
ATOM   1644 1HD  LYS A 120      -0.092  16.059  12.779  1.00 94.73           H
ATOM   1645 2HD  LYS A 120      -1.614  15.354  12.271  1.00 94.73           H
ATOM   1646  CE  LYS A 120      -1.328  15.375  14.409  1.00 94.73           C
ATOM   1647 1HE  LYS A 120      -1.295  14.403  14.903  1.00 94.73           H
ATOM   1648 2HE  LYS A 120      -0.690  16.046  14.985  1.00 94.73           H
ATOM   1649  NZ  LYS A 120      -2.716  15.887  14.400  1.00 94.73           N
ATOM   1650 1HZ  LYS A 120      -3.057  15.957  15.352  1.00 94.73           H
ATOM   1651 2HZ  LYS A 120      -2.735  16.803  13.966  1.00 94.73           H
ATOM   1652 3HZ  LYS A 120      -3.307  15.252  13.875  1.00 94.73           H
ATOM   1653  HN  LYS A 120       2.601  13.303  12.151  1.00 94.73           H
ATOM   1654  N   VAL A 121       2.132  12.669   8.976  1.00 94.89           N
ATOM   1655  CA  VAL A 121       2.322  12.472   7.549  1.00 94.89           C
ATOM   1656  C   VAL A 121       2.759  11.029   7.291  1.00 94.89           C
ATOM   1657  O   VAL A 121       2.189  10.347   6.441  1.00 94.89           O
ATOM   1658  HA  VAL A 121       1.361  12.640   7.063  1.00 94.89           H
ATOM   1659  CB  VAL A 121       3.313  13.503   7.006  1.00 94.89           C
ATOM   1660  HB  VAL A 121       4.211  13.463   7.624  1.00 94.89           H
ATOM   1661  CG1 VAL A 121       3.718  13.171   5.568  1.00 94.89           C
ATOM   1662 1HG1 VAL A 121       4.186  12.187   5.541  1.00 94.89           H
ATOM   1663 2HG1 VAL A 121       2.832  13.169   4.933  1.00 94.89           H
ATOM   1664 3HG1 VAL A 121       4.423  13.919   5.207  1.00 94.89           H
ATOM   1665  CG2 VAL A 121       2.740  14.919   7.101  1.00 94.89           C
ATOM   1666 1HG2 VAL A 121       1.821  14.978   6.518  1.00 94.89           H
ATOM   1667 2HG2 VAL A 121       2.526  15.155   8.143  1.00 94.89           H
ATOM   1668 3HG2 VAL A 121       3.465  15.632   6.708  1.00 94.89           H
ATOM   1669  HN  VAL A 121       2.744  13.339   9.395  1.00 94.89           H
ATOM   1670  N   VAL A 122       3.767  10.607   8.040  1.00 93.66           N
ATOM   1671  CA  VAL A 122       4.442   9.354   7.749  1.00 93.66           C
ATOM   1672  C   VAL A 122       3.458   8.196   7.926  1.00 93.66           C
ATOM   1673  O   VAL A 122       3.467   7.244   7.147  1.00 93.66           O
ATOM   1674  HA  VAL A 122       4.762   9.387   6.708  1.00 93.66           H
ATOM   1675  CB  VAL A 122       5.690   9.216   8.624  1.00 93.66           C
ATOM   1676  HB  VAL A 122       5.406   9.445   9.651  1.00 93.66           H
ATOM   1677  CG1 VAL A 122       6.226   7.784   8.593  1.00 93.66           C
ATOM   1678 1HG1 VAL A 122       5.461   7.102   8.965  1.00 93.66           H
ATOM   1679 2HG1 VAL A 122       6.486   7.515   7.569  1.00 93.66           H
ATOM   1680 3HG1 VAL A 122       7.113   7.714   9.223  1.00 93.66           H
ATOM   1681  CG2 VAL A 122       6.769  10.215   8.201  1.00 93.66           C
ATOM   1682 1HG2 VAL A 122       7.047  10.031   7.163  1.00 93.66           H
ATOM   1683 2HG2 VAL A 122       6.383  11.230   8.298  1.00 93.66           H
ATOM   1684 3HG2 VAL A 122       7.645  10.096   8.839  1.00 93.66           H
ATOM   1685  HN  VAL A 122       4.121  11.104   8.832  1.00 93.66           H
ATOM   1686  N   ASN A 123       2.632   8.315   8.955  1.00 92.34           N
ATOM   1687  CA  ASN A 123       1.643   7.290   9.243  1.00 92.34           C
ATOM   1688  C   ASN A 123       0.600   7.264   8.124  1.00 92.34           C
ATOM   1689  O   ASN A 123       0.122   6.197   7.741  1.00 92.34           O
ATOM   1690  HA  ASN A 123       2.206   6.359   9.310  1.00 92.34           H
ATOM   1691  CB  ASN A 123       0.917   7.580  10.559  1.00 92.34           C
ATOM   1692 1HB  ASN A 123       0.790   8.656  10.679  1.00 92.34           H
ATOM   1693 2HB  ASN A 123      -0.081   7.143  10.531  1.00 92.34           H
ATOM   1694  CG  ASN A 123       1.694   7.016  11.750  1.00 92.34           C
ATOM   1695  OD1 ASN A 123       2.529   6.136  11.619  1.00 92.34           O
ATOM   1696  ND2 ASN A 123       1.374   7.570  12.916  1.00 92.34           N
ATOM   1697 1HD2 ASN A 123       0.679   8.288  12.954  1.00 92.34           H
ATOM   1698 2HD2 ASN A 123       1.828   7.268  13.754  1.00 92.34           H
ATOM   1699  HN  ASN A 123       2.631   9.092   9.584  1.00 92.34           H
ATOM   1700  N   SER A 124       0.279   8.451   7.630  1.00 93.65           N
ATOM   1701  CA  SER A 124      -0.839   8.602   6.714  1.00 93.65           C
ATOM   1702  C   SER A 124      -0.425   8.171   5.306  1.00 93.65           C
ATOM   1703  O   SER A 124      -1.238   7.643   4.550  1.00 93.65           O
ATOM   1704  HA  SER A 124      -1.620   7.948   7.101  1.00 93.65           H
ATOM   1705  CB  SER A 124      -1.347  10.046   6.699  1.00 93.65           C
ATOM   1706 1HB  SER A 124      -0.574  10.697   6.290  1.00 93.65           H
ATOM   1707 2HB  SER A 124      -2.209  10.120   6.037  1.00 93.65           H
ATOM   1708  OG  SER A 124      -1.708  10.499   8.001  1.00 93.65           O
ATOM   1709  HG  SER A 124      -1.098  11.237   8.288  1.00 93.65           H
ATOM   1710  HN  SER A 124       0.766   9.297   7.846  1.00 93.65           H
ATOM   1711  N   MET A 125       0.841   8.411   4.997  1.00 93.64           N
ATOM   1712  CA  MET A 125       1.316   8.275   3.630  1.00 93.64           C
ATOM   1713  C   MET A 125       1.169   6.833   3.140  1.00 93.64           C
ATOM   1714  O   MET A 125       0.820   6.599   1.984  1.00 93.64           O
ATOM   1715  HA  MET A 125       0.687   8.935   3.034  1.00 93.64           H
ATOM   1716  CB  MET A 125       2.787   8.691   3.557  1.00 93.64           C
ATOM   1717 1HB  MET A 125       3.317   8.321   4.434  1.00 93.64           H
ATOM   1718 2HB  MET A 125       3.255   8.235   2.685  1.00 93.64           H
ATOM   1719  CG  MET A 125       2.922  10.213   3.477  1.00 93.64           C
ATOM   1720 1HG  MET A 125       2.409  10.677   4.320  1.00 93.64           H
ATOM   1721 2HG  MET A 125       3.972  10.498   3.548  1.00 93.64           H
ATOM   1722  SD  MET A 125       2.232  10.807   1.942  1.00 93.64           S
ATOM   1723  CE  MET A 125       1.305  12.210   2.541  1.00 93.64           C
ATOM   1724 1HE  MET A 125       0.559  11.872   3.260  1.00 93.64           H
ATOM   1725 2HE  MET A 125       1.982  12.914   3.024  1.00 93.64           H
ATOM   1726 3HE  MET A 125       0.807  12.700   1.704  1.00 93.64           H
ATOM   1727  HN  MET A 125       1.535   8.694   5.659  1.00 93.64           H
ATOM   1728  N   TYR A 126       1.443   5.903   4.044  1.00 86.91           N
ATOM   1729  CA  TYR A 126       1.341   4.491   3.719  1.00 86.91           C
ATOM   1730  C   TYR A 126      -0.097   4.114   3.356  1.00 86.91           C
ATOM   1731  O   TYR A 126      -0.330   3.424   2.365  1.00 86.91           O
ATOM   1732  HA  TYR A 126       1.987   4.295   2.864  1.00 86.91           H
ATOM   1733  CB  TYR A 126       1.748   3.736   4.986  1.00 86.91           C
ATOM   1734 1HB  TYR A 126       2.806   3.913   5.177  1.00 86.91           H
ATOM   1735 2HB  TYR A 126       1.198   4.146   5.834  1.00 86.91           H
ATOM   1736  CG  TYR A 126       1.501   2.228   4.919  1.00 86.91           C
ATOM   1737  CD1 TYR A 126       0.657   1.625   5.828  1.00 86.91           C
ATOM   1738  HD1 TYR A 126       0.165   2.224   6.595  1.00 86.91           H
ATOM   1739  CD2 TYR A 126       2.124   1.470   3.948  1.00 86.91           C
ATOM   1740  HD2 TYR A 126       2.791   1.946   3.229  1.00 86.91           H
ATOM   1741  CE1 TYR A 126       0.424   0.205   5.765  1.00 86.91           C
ATOM   1742  HE1 TYR A 126      -0.240  -0.283   6.477  1.00 86.91           H
ATOM   1743  CE2 TYR A 126       1.891   0.050   3.884  1.00 86.91           C
ATOM   1744  HE2 TYR A 126       2.377  -0.561   3.122  1.00 86.91           H
ATOM   1745  CZ  TYR A 126       1.053  -0.512   4.796  1.00 86.91           C
ATOM   1746  OH  TYR A 126       0.834  -1.853   4.735  1.00 86.91           O
ATOM   1747  HH  TYR A 126       1.324  -2.245   3.957  1.00 86.91           H
ATOM   1748  HN  TYR A 126       1.729   6.102   4.981  1.00 86.91           H
ATOM   1749  N   LYS A 127      -1.024   4.584   4.177  1.00 87.50           N
ATOM   1750  CA  LYS A 127      -2.426   4.253   3.992  1.00 87.50           C
ATOM   1751  C   LYS A 127      -2.917   4.851   2.671  1.00 87.50           C
ATOM   1752  O   LYS A 127      -3.699   4.227   1.956  1.00 87.50           O
ATOM   1753  HA  LYS A 127      -2.500   3.168   3.928  1.00 87.50           H
ATOM   1754  CB  LYS A 127      -3.246   4.692   5.207  1.00 87.50           C
ATOM   1755 1HB  LYS A 127      -3.004   5.724   5.461  1.00 87.50           H
ATOM   1756 2HB  LYS A 127      -4.308   4.665   4.963  1.00 87.50           H
ATOM   1757  CG  LYS A 127      -2.970   3.787   6.410  1.00 87.50           C
ATOM   1758 1HG  LYS A 127      -1.898   3.749   6.602  1.00 87.50           H
ATOM   1759 2HG  LYS A 127      -3.438   4.207   7.300  1.00 87.50           H
ATOM   1760  CD  LYS A 127      -3.501   2.373   6.166  1.00 87.50           C
ATOM   1761 1HD  LYS A 127      -4.559   2.418   5.906  1.00 87.50           H
ATOM   1762 2HD  LYS A 127      -2.983   1.928   5.317  1.00 87.50           H
ATOM   1763  CE  LYS A 127      -3.311   1.495   7.404  1.00 87.50           C
ATOM   1764 1HE  LYS A 127      -2.261   1.489   7.695  1.00 87.50           H
ATOM   1765 2HE  LYS A 127      -3.872   1.910   8.241  1.00 87.50           H
ATOM   1766  NZ  LYS A 127      -3.764   0.112   7.133  1.00 87.50           N
ATOM   1767 1HZ  LYS A 127      -3.665  -0.446   7.974  1.00 87.50           H
ATOM   1768 2HZ  LYS A 127      -4.737   0.125   6.849  1.00 87.50           H
ATOM   1769 3HZ  LYS A 127      -3.200  -0.289   6.392  1.00 87.50           H
ATOM   1770  HN  LYS A 127      -0.830   5.180   4.957  1.00 87.50           H
ATOM   1771  N   MET A 128      -2.436   6.053   2.388  1.00 92.25           N
ATOM   1772  CA  MET A 128      -2.791   6.728   1.152  1.00 92.25           C
ATOM   1773  C   MET A 128      -2.294   5.943  -0.064  1.00 92.25           C
ATOM   1774  O   MET A 128      -3.029   5.764  -1.034  1.00 92.25           O
ATOM   1775  HA  MET A 128      -3.880   6.773   1.144  1.00 92.25           H
ATOM   1776  CB  MET A 128      -2.177   8.129   1.141  1.00 92.25           C
ATOM   1777 1HB  MET A 128      -2.457   8.661   2.050  1.00 92.25           H
ATOM   1778 2HB  MET A 128      -1.089   8.054   1.138  1.00 92.25           H
ATOM   1779  CG  MET A 128      -2.641   8.922  -0.083  1.00 92.25           C
ATOM   1780 1HG  MET A 128      -2.418   8.366  -0.993  1.00 92.25           H
ATOM   1781 2HG  MET A 128      -3.722   9.058  -0.050  1.00 92.25           H
ATOM   1782  SD  MET A 128      -1.829  10.511  -0.125  1.00 92.25           S
ATOM   1783  CE  MET A 128      -2.641  11.311   1.248  1.00 92.25           C
ATOM   1784 1HE  MET A 128      -3.713  11.357   1.060  1.00 92.25           H
ATOM   1785 2HE  MET A 128      -2.456  10.743   2.160  1.00 92.25           H
ATOM   1786 3HE  MET A 128      -2.249  12.321   1.364  1.00 92.25           H
ATOM   1787  HN  MET A 128      -1.817   6.562   2.985  1.00 92.25           H
ATOM   1788  N   ASN A 129      -1.051   5.496   0.028  1.00 91.74           N
ATOM   1789  CA  ASN A 129      -0.458   4.708  -1.039  1.00 91.74           C
ATOM   1790  C   ASN A 129      -1.316   3.465  -1.285  1.00 91.74           C
ATOM   1791  O   ASN A 129      -1.705   3.190  -2.419  1.00 91.74           O
ATOM   1792  HA  ASN A 129      -0.427   5.371  -1.903  1.00 91.74           H
ATOM   1793  CB  ASN A 129       0.951   4.243  -0.663  1.00 91.74           C
ATOM   1794 1HB  ASN A 129       1.632   5.093  -0.669  1.00 91.74           H
ATOM   1795 2HB  ASN A 129       0.947   3.845   0.352  1.00 91.74           H
ATOM   1796  CG  ASN A 129       1.453   3.173  -1.634  1.00 91.74           C
ATOM   1797  OD1 ASN A 129       1.240   1.985  -1.454  1.00 91.74           O
ATOM   1798  ND2 ASN A 129       2.129   3.659  -2.672  1.00 91.74           N
ATOM   1799 1HD2 ASN A 129       2.267   4.645  -2.760  1.00 91.74           H
ATOM   1800 2HD2 ASN A 129       2.498   3.038  -3.363  1.00 91.74           H
ATOM   1801  HN  ASN A 129      -0.453   5.664   0.812  1.00 91.74           H
ATOM   1802  N   PHE A 130      -1.585   2.747  -0.205  1.00 86.87           N
ATOM   1803  CA  PHE A 130      -2.266   1.467  -0.307  1.00 86.87           C
ATOM   1804  C   PHE A 130      -3.598   1.613  -1.047  1.00 86.87           C
ATOM   1805  O   PHE A 130      -3.836   0.932  -2.044  1.00 86.87           O
ATOM   1806  HA  PHE A 130      -1.614   0.797  -0.867  1.00 86.87           H
ATOM   1807  CB  PHE A 130      -2.540   0.991   1.120  1.00 86.87           C
ATOM   1808 1HB  PHE A 130      -1.600   0.973   1.673  1.00 86.87           H
ATOM   1809 2HB  PHE A 130      -3.187   1.714   1.616  1.00 86.87           H
ATOM   1810  CG  PHE A 130      -3.188  -0.393   1.201  1.00 86.87           C
ATOM   1811  CD1 PHE A 130      -4.537  -0.520   1.078  1.00 86.87           C
ATOM   1812  HD1 PHE A 130      -5.155   0.364   0.923  1.00 86.87           H
ATOM   1813  CD2 PHE A 130      -2.416  -1.496   1.395  1.00 86.87           C
ATOM   1814  HD2 PHE A 130      -1.335  -1.394   1.494  1.00 86.87           H
ATOM   1815  CE1 PHE A 130      -5.139  -1.804   1.153  1.00 86.87           C
ATOM   1816  HE1 PHE A 130      -6.219  -1.905   1.055  1.00 86.87           H
ATOM   1817  CE2 PHE A 130      -3.018  -2.779   1.470  1.00 86.87           C
ATOM   1818  HE2 PHE A 130      -2.400  -3.663   1.626  1.00 86.87           H
ATOM   1819  CZ  PHE A 130      -4.367  -2.906   1.348  1.00 86.87           C
ATOM   1820  HZ  PHE A 130      -4.829  -3.892   1.405  1.00 86.87           H
ATOM   1821  HN  PHE A 130      -1.346   3.025   0.725  1.00 86.87           H
ATOM   1822  N   TYR A 131      -4.430   2.505  -0.531  1.00 87.97           N
ATOM   1823  CA  TYR A 131      -5.782   2.653  -1.045  1.00 87.97           C
ATOM   1824  C   TYR A 131      -5.767   3.104  -2.506  1.00 87.97           C
ATOM   1825  O   TYR A 131      -6.541   2.605  -3.322  1.00 87.97           O
ATOM   1826  HA  TYR A 131      -6.275   1.683  -0.977  1.00 87.97           H
ATOM   1827  CB  TYR A 131      -6.440   3.741  -0.194  1.00 87.97           C
ATOM   1828 1HB  TYR A 131      -5.791   4.616  -0.177  1.00 87.97           H
ATOM   1829 2HB  TYR A 131      -7.373   4.044  -0.669  1.00 87.97           H
ATOM   1830  CG  TYR A 131      -6.732   3.313   1.246  1.00 87.97           C
ATOM   1831  CD1 TYR A 131      -7.325   2.092   1.496  1.00 87.97           C
ATOM   1832  HD1 TYR A 131      -7.585   1.433   0.668  1.00 87.97           H
ATOM   1833  CD2 TYR A 131      -6.403   4.148   2.294  1.00 87.97           C
ATOM   1834  HD2 TYR A 131      -5.935   5.112   2.097  1.00 87.97           H
ATOM   1835  CE1 TYR A 131      -7.601   1.689   2.851  1.00 87.97           C
ATOM   1836  HE1 TYR A 131      -8.069   0.728   3.062  1.00 87.97           H
ATOM   1837  CE2 TYR A 131      -6.678   3.745   3.649  1.00 87.97           C
ATOM   1838  HE2 TYR A 131      -6.424   4.395   4.486  1.00 87.97           H
ATOM   1839  CZ  TYR A 131      -7.264   2.536   3.860  1.00 87.97           C
ATOM   1840  OH  TYR A 131      -7.523   2.156   5.140  1.00 87.97           O
ATOM   1841  HH  TYR A 131      -7.328   2.909   5.767  1.00 87.97           H
ATOM   1842  HN  TYR A 131      -4.195   3.119   0.222  1.00 87.97           H
ATOM   1843  N   SER A 132      -4.877   4.044  -2.793  1.00 91.03           N
ATOM   1844  CA  SER A 132      -4.765   4.582  -4.138  1.00 91.03           C
ATOM   1845  C   SER A 132      -4.294   3.491  -5.101  1.00 91.03           C
ATOM   1846  O   SER A 132      -4.796   3.386  -6.219  1.00 91.03           O
ATOM   1847  HA  SER A 132      -5.769   4.917  -4.400  1.00 91.03           H
ATOM   1848  CB  SER A 132      -3.806   5.774  -4.176  1.00 91.03           C
ATOM   1849 1HB  SER A 132      -3.706   6.126  -5.202  1.00 91.03           H
ATOM   1850 2HB  SER A 132      -4.225   6.596  -3.596  1.00 91.03           H
ATOM   1851  OG  SER A 132      -2.519   5.439  -3.662  1.00 91.03           O
ATOM   1852  HG  SER A 132      -2.396   5.845  -2.756  1.00 91.03           H
ATOM   1853  HN  SER A 132      -4.243   4.435  -2.127  1.00 91.03           H
ATOM   1854  N   CYS A 133      -3.335   2.706  -4.632  1.00 86.22           N
ATOM   1855  CA  CYS A 133      -2.757   1.657  -5.455  1.00 86.22           C
ATOM   1856  C   CYS A 133      -3.859   0.650  -5.793  1.00 86.22           C
ATOM   1857  O   CYS A 133      -4.007   0.252  -6.948  1.00 86.22           O
ATOM   1858  HA  CYS A 133      -2.382   2.138  -6.358  1.00 86.22           H
ATOM   1859  CB  CYS A 133      -1.566   0.989  -4.766  1.00 86.22           C
ATOM   1860 1HB  CYS A 133      -1.791   0.823  -3.712  1.00 86.22           H
ATOM   1861 2HB  CYS A 133      -1.380   0.010  -5.209  1.00 86.22           H
ATOM   1862  SG  CYS A 133      -0.078   2.041  -4.929  1.00 86.22           S
ATOM   1863  HG  CYS A 133      -0.451   2.950  -4.033  1.00 86.22           H
ATOM   1864  HN  CYS A 133      -2.954   2.778  -3.710  1.00 86.22           H
ATOM   1865  N   VAL A 134      -4.603   0.268  -4.766  1.00 84.23           N
ATOM   1866  CA  VAL A 134      -5.671  -0.703  -4.936  1.00 84.23           C
ATOM   1867  C   VAL A 134      -6.638  -0.208  -6.013  1.00 84.23           C
ATOM   1868  O   VAL A 134      -6.979  -0.950  -6.933  1.00 84.23           O
ATOM   1869  HA  VAL A 134      -5.217  -1.635  -5.272  1.00 84.23           H
ATOM   1870  CB  VAL A 134      -6.356  -0.967  -3.593  1.00 84.23           C
ATOM   1871  HB  VAL A 134      -6.447  -0.015  -3.070  1.00 84.23           H
ATOM   1872  CG1 VAL A 134      -7.764  -1.528  -3.798  1.00 84.23           C
ATOM   1873 1HG1 VAL A 134      -8.363  -0.811  -4.360  1.00 84.23           H
ATOM   1874 2HG1 VAL A 134      -7.705  -2.466  -4.350  1.00 84.23           H
ATOM   1875 3HG1 VAL A 134      -8.228  -1.707  -2.828  1.00 84.23           H
ATOM   1876  CG2 VAL A 134      -5.514  -1.902  -2.723  1.00 84.23           C
ATOM   1877 1HG2 VAL A 134      -5.377  -2.853  -3.238  1.00 84.23           H
ATOM   1878 2HG2 VAL A 134      -4.541  -1.447  -2.535  1.00 84.23           H
ATOM   1879 3HG2 VAL A 134      -6.024  -2.074  -1.775  1.00 84.23           H
ATOM   1880  HN  VAL A 134      -4.487   0.610  -3.833  1.00 84.23           H
ATOM   1881  N   LEU A 135      -7.052   1.041  -5.863  1.00 87.07           N
ATOM   1882  CA  LEU A 135      -8.079   1.598  -6.727  1.00 87.07           C
ATOM   1883  C   LEU A 135      -7.538   1.700  -8.155  1.00 87.07           C
ATOM   1884  O   LEU A 135      -8.270   1.476  -9.117  1.00 87.07           O
ATOM   1885  HA  LEU A 135      -8.919   0.904  -6.725  1.00 87.07           H
ATOM   1886  CB  LEU A 135      -8.588   2.928  -6.167  1.00 87.07           C
ATOM   1887 1HB  LEU A 135      -7.735   3.593  -6.033  1.00 87.07           H
ATOM   1888 2HB  LEU A 135      -9.238   3.388  -6.910  1.00 87.07           H
ATOM   1889  CG  LEU A 135      -9.350   2.849  -4.842  1.00 87.07           C
ATOM   1890  HG  LEU A 135      -8.777   2.227  -4.155  1.00 87.07           H
ATOM   1891  CD1 LEU A 135      -9.478   4.232  -4.200  1.00 87.07           C
ATOM   1892 1HD1 LEU A 135      -8.484   4.637  -4.008  1.00 87.07           H
ATOM   1893 2HD1 LEU A 135     -10.017   4.897  -4.875  1.00 87.07           H
ATOM   1894 3HD1 LEU A 135     -10.023   4.148  -3.261  1.00 87.07           H
ATOM   1895  CD2 LEU A 135     -10.711   2.177  -5.032  1.00 87.07           C
ATOM   1896 1HD2 LEU A 135     -11.304   2.752  -5.743  1.00 87.07           H
ATOM   1897 2HD2 LEU A 135     -10.567   1.166  -5.413  1.00 87.07           H
ATOM   1898 3HD2 LEU A 135     -11.232   2.134  -4.075  1.00 87.07           H
ATOM   1899  HN  LEU A 135      -6.699   1.668  -5.168  1.00 87.07           H
ATOM   1900  N   LEU A 136      -6.260   2.037  -8.247  1.00 88.39           N
ATOM   1901  CA  LEU A 136      -5.616   2.188  -9.541  1.00 88.39           C
ATOM   1902  C   LEU A 136      -5.547   0.826 -10.233  1.00 88.39           C
ATOM   1903  O   LEU A 136      -5.816   0.718 -11.429  1.00 88.39           O
ATOM   1904  HA  LEU A 136      -6.242   2.849 -10.141  1.00 88.39           H
ATOM   1905  CB  LEU A 136      -4.255   2.869  -9.386  1.00 88.39           C
ATOM   1906 1HB  LEU A 136      -3.711   2.371  -8.584  1.00 88.39           H
ATOM   1907 2HB  LEU A 136      -3.687   2.713 -10.303  1.00 88.39           H
ATOM   1908  CG  LEU A 136      -4.286   4.370  -9.088  1.00 88.39           C
ATOM   1909  HG  LEU A 136      -5.000   4.544  -8.284  1.00 88.39           H
ATOM   1910  CD1 LEU A 136      -2.922   4.859  -8.596  1.00 88.39           C
ATOM   1911 1HD1 LEU A 136      -2.653   4.327  -7.684  1.00 88.39           H
ATOM   1912 2HD1 LEU A 136      -2.170   4.670  -9.362  1.00 88.39           H
ATOM   1913 3HD1 LEU A 136      -2.972   5.929  -8.392  1.00 88.39           H
ATOM   1914  CD2 LEU A 136      -4.774   5.160 -10.304  1.00 88.39           C
ATOM   1915 1HD2 LEU A 136      -4.103   4.985 -11.145  1.00 88.39           H
ATOM   1916 2HD2 LEU A 136      -5.780   4.836 -10.568  1.00 88.39           H
ATOM   1917 3HD2 LEU A 136      -4.786   6.224 -10.065  1.00 88.39           H
ATOM   1918  HN  LEU A 136      -5.668   2.206  -7.458  1.00 88.39           H
ATOM   1919  N   ILE A 137      -5.185  -0.182  -9.452  1.00 81.70           N
ATOM   1920  CA  ILE A 137      -5.047  -1.527  -9.982  1.00 81.70           C
ATOM   1921  C   ILE A 137      -6.398  -1.999 -10.522  1.00 81.70           C
ATOM   1922  O   ILE A 137      -6.465  -2.616 -11.585  1.00 81.70           O
ATOM   1923  HA  ILE A 137      -4.341  -1.481 -10.811  1.00 81.70           H
ATOM   1924  CB  ILE A 137      -4.447  -2.460  -8.928  1.00 81.70           C
ATOM   1925  HB  ILE A 137      -4.951  -2.273  -7.980  1.00 81.70           H
ATOM   1926  CG1 ILE A 137      -2.961  -2.162  -8.716  1.00 81.70           C
ATOM   1927 1HG1 ILE A 137      -2.393  -2.488  -9.587  1.00 81.70           H
ATOM   1928 2HG1 ILE A 137      -2.811  -1.087  -8.621  1.00 81.70           H
ATOM   1929  CG2 ILE A 137      -4.692  -3.926  -9.289  1.00 81.70           C
ATOM   1930 1HG2 ILE A 137      -5.765  -4.111  -9.348  1.00 81.70           H
ATOM   1931 2HG2 ILE A 137      -4.232  -4.145 -10.252  1.00 81.70           H
ATOM   1932 3HG2 ILE A 137      -4.255  -4.567  -8.523  1.00 81.70           H
ATOM   1933  CD1 ILE A 137      -2.434  -2.868  -7.465  1.00 81.70           C
ATOM   1934 1HD1 ILE A 137      -2.988  -2.522  -6.592  1.00 81.70           H
ATOM   1935 2HD1 ILE A 137      -2.563  -3.945  -7.573  1.00 81.70           H
ATOM   1936 3HD1 ILE A 137      -1.376  -2.640  -7.337  1.00 81.70           H
ATOM   1937  HN  ILE A 137      -4.989  -0.090  -8.476  1.00 81.70           H
ATOM   1938  N   MET A 138      -7.442  -1.693  -9.766  1.00 82.30           N
ATOM   1939  CA  MET A 138      -8.795  -1.999 -10.198  1.00 82.30           C
ATOM   1940  C   MET A 138      -9.101  -1.347 -11.548  1.00 82.30           C
ATOM   1941  O   MET A 138      -9.603  -2.003 -12.459  1.00 82.30           O
ATOM   1942  HA  MET A 138      -8.834  -3.084 -10.294  1.00 82.30           H
ATOM   1943  CB  MET A 138      -9.791  -1.497  -9.151  1.00 82.30           C
ATOM   1944 1HB  MET A 138      -9.670  -2.063  -8.227  1.00 82.30           H
ATOM   1945 2HB  MET A 138      -9.582  -0.454  -8.915  1.00 82.30           H
ATOM   1946  CG  MET A 138     -11.230  -1.633  -9.653  1.00 82.30           C
ATOM   1947 1HG  MET A 138     -11.343  -1.110 -10.602  1.00 82.30           H
ATOM   1948 2HG  MET A 138     -11.462  -2.682  -9.838  1.00 82.30           H
ATOM   1949  SD  MET A 138     -12.363  -0.962  -8.448  1.00 82.30           S
ATOM   1950  CE  MET A 138     -12.032   0.780  -8.647  1.00 82.30           C
ATOM   1951 1HE  MET A 138     -10.983   0.978  -8.427  1.00 82.30           H
ATOM   1952 2HE  MET A 138     -12.249   1.077  -9.673  1.00 82.30           H
ATOM   1953 3HE  MET A 138     -12.660   1.350  -7.963  1.00 82.30           H
ATOM   1954  HN  MET A 138      -7.374  -1.243  -8.875  1.00 82.30           H
ATOM   1955  N   CYS A 139      -8.785  -0.063 -11.633  1.00 86.14           N
ATOM   1956  CA  CYS A 139      -9.123   0.713 -12.814  1.00 86.14           C
ATOM   1957  C   CYS A 139      -8.349   0.140 -14.003  1.00 86.14           C
ATOM   1958  O   CYS A 139      -8.873   0.072 -15.114  1.00 86.14           O
ATOM   1959  HA  CYS A 139     -10.198   0.605 -12.963  1.00 86.14           H
ATOM   1960  CB  CYS A 139      -8.839   2.203 -12.613  1.00 86.14           C
ATOM   1961 1HB  CYS A 139      -7.818   2.341 -12.256  1.00 86.14           H
ATOM   1962 2HB  CYS A 139      -8.918   2.729 -13.564  1.00 86.14           H
ATOM   1963  SG  CYS A 139     -10.022   2.909 -11.409  1.00 86.14           S
ATOM   1964  HG  CYS A 139      -9.416   2.436 -10.324  1.00 86.14           H
ATOM   1965  HN  CYS A 139      -8.309   0.445 -10.916  1.00 86.14           H
ATOM   1966  N   ILE A 140      -7.116  -0.257 -13.729  1.00 82.87           N
ATOM   1967  CA  ILE A 140      -6.276  -0.852 -14.755  1.00 82.87           C
ATOM   1968  C   ILE A 140      -6.948  -2.119 -15.288  1.00 82.87           C
ATOM   1969  O   ILE A 140      -6.960  -2.360 -16.494  1.00 82.87           O
ATOM   1970  HA  ILE A 140      -6.198  -0.133 -15.571  1.00 82.87           H
ATOM   1971  CB  ILE A 140      -4.861  -1.085 -14.221  1.00 82.87           C
ATOM   1972  HB  ILE A 140      -4.940  -1.544 -13.235  1.00 82.87           H
ATOM   1973  CG1 ILE A 140      -4.117   0.240 -14.045  1.00 82.87           C
ATOM   1974 1HG1 ILE A 140      -3.844   0.641 -15.021  1.00 82.87           H
ATOM   1975 2HG1 ILE A 140      -4.773   0.970 -13.572  1.00 82.87           H
ATOM   1976  CG2 ILE A 140      -4.092  -2.061 -15.114  1.00 82.87           C
ATOM   1977 1HG2 ILE A 140      -4.616  -3.016 -15.144  1.00 82.87           H
ATOM   1978 2HG2 ILE A 140      -4.022  -1.653 -16.122  1.00 82.87           H
ATOM   1979 3HG2 ILE A 140      -3.090  -2.209 -14.711  1.00 82.87           H
ATOM   1980  CD1 ILE A 140      -2.858   0.052 -13.195  1.00 82.87           C
ATOM   1981 1HD1 ILE A 140      -3.136  -0.326 -12.212  1.00 82.87           H
ATOM   1982 2HD1 ILE A 140      -2.193  -0.660 -13.683  1.00 82.87           H
ATOM   1983 3HD1 ILE A 140      -2.348   1.009 -13.086  1.00 82.87           H
ATOM   1984  HN  ILE A 140      -6.690  -0.179 -12.828  1.00 82.87           H
ATOM   1985  N   SER A 141      -7.493  -2.895 -14.362  1.00 76.43           N
ATOM   1986  CA  SER A 141      -8.081  -4.177 -14.712  1.00 76.43           C
ATOM   1987  C   SER A 141      -9.312  -3.965 -15.594  1.00 76.43           C
ATOM   1988  O   SER A 141      -9.517  -4.691 -16.566  1.00 76.43           O
ATOM   1989  HA  SER A 141      -7.304  -4.711 -15.261  1.00 76.43           H
ATOM   1990  CB  SER A 141      -8.456  -4.971 -13.459  1.00 76.43           C
ATOM   1991 1HB  SER A 141      -9.220  -4.429 -12.902  1.00 76.43           H
ATOM   1992 2HB  SER A 141      -8.892  -5.926 -13.752  1.00 76.43           H
ATOM   1993  OG  SER A 141      -7.330  -5.203 -12.617  1.00 76.43           O
ATOM   1994  HG  SER A 141      -7.224  -4.446 -11.972  1.00 76.43           H
ATOM   1995  HN  SER A 141      -7.536  -2.662 -13.391  1.00 76.43           H
ATOM   1996  N   VAL A 142     -10.100  -2.966 -15.225  1.00 79.98           N
ATOM   1997  CA  VAL A 142     -11.286  -2.624 -15.992  1.00 79.98           C
ATOM   1998  C   VAL A 142     -10.867  -2.142 -17.382  1.00 79.98           C
ATOM   1999  O   VAL A 142     -11.477  -2.516 -18.383  1.00 79.98           O
ATOM   2000  HA  VAL A 142     -11.881  -3.531 -16.100  1.00 79.98           H
ATOM   2001  CB  VAL A 142     -12.124  -1.596 -15.230  1.00 79.98           C
ATOM   2002  HB  VAL A 142     -11.484  -0.744 -15.001  1.00 79.98           H
ATOM   2003  CG1 VAL A 142     -13.286  -1.092 -16.089  1.00 79.98           C
ATOM   2004 1HG1 VAL A 142     -12.895  -0.624 -16.992  1.00 79.98           H
ATOM   2005 2HG1 VAL A 142     -13.926  -1.931 -16.363  1.00 79.98           H
ATOM   2006 3HG1 VAL A 142     -13.866  -0.362 -15.523  1.00 79.98           H
ATOM   2007  CG2 VAL A 142     -12.630  -2.173 -13.907  1.00 79.98           C
ATOM   2008 1HG2 VAL A 142     -13.247  -3.049 -14.105  1.00 79.98           H
ATOM   2009 2HG2 VAL A 142     -11.781  -2.460 -13.287  1.00 79.98           H
ATOM   2010 3HG2 VAL A 142     -13.223  -1.421 -13.386  1.00 79.98           H
ATOM   2011  HN  VAL A 142      -9.940  -2.396 -14.419  1.00 79.98           H
ATOM   2012  N   ASP A 143      -9.828  -1.319 -17.400  1.00 80.18           N
ATOM   2013  CA  ASP A 143      -9.378  -0.709 -18.640  1.00 80.18           C
ATOM   2014  C   ASP A 143      -8.895  -1.802 -19.595  1.00 80.18           C
ATOM   2015  O   ASP A 143      -9.146  -1.735 -20.798  1.00 80.18           O
ATOM   2016  HA  ASP A 143     -10.244  -0.171 -19.025  1.00 80.18           H
ATOM   2017  CB  ASP A 143      -8.212   0.250 -18.390  1.00 80.18           C
ATOM   2018 1HB  ASP A 143      -8.443   0.895 -17.542  1.00 80.18           H
ATOM   2019 2HB  ASP A 143      -7.320  -0.318 -18.125  1.00 80.18           H
ATOM   2020  CG  ASP A 143      -7.931   1.105 -19.627  1.00 80.18           C
ATOM   2021  OD1 ASP A 143      -8.907   1.686 -20.149  1.00 80.18           O
ATOM   2022  OD2 ASP A 143      -6.746   1.158 -20.022  1.00 80.18           O
ATOM   2023  HN  ASP A 143      -9.299  -1.069 -16.589  1.00 80.18           H
ATOM   2024  N   ARG A 144      -8.211  -2.782 -19.025  1.00 74.58           N
ATOM   2025  CA  ARG A 144      -7.717  -3.903 -19.806  1.00 74.58           C
ATOM   2026  C   ARG A 144      -8.884  -4.665 -20.438  1.00 74.58           C
ATOM   2027  O   ARG A 144      -8.836  -5.014 -21.617  1.00 74.58           O
ATOM   2028  HA  ARG A 144      -7.083  -3.453 -20.570  1.00 74.58           H
ATOM   2029  CB  ARG A 144      -6.901  -4.863 -18.937  1.00 74.58           C
ATOM   2030 1HB  ARG A 144      -7.374  -4.966 -17.960  1.00 74.58           H
ATOM   2031 2HB  ARG A 144      -6.893  -5.853 -19.393  1.00 74.58           H
ATOM   2032  CG  ARG A 144      -5.466  -4.362 -18.766  1.00 74.58           C
ATOM   2033 1HG  ARG A 144      -5.008  -4.216 -19.745  1.00 74.58           H
ATOM   2034 2HG  ARG A 144      -5.472  -3.392 -18.270  1.00 74.58           H
ATOM   2035  CD  ARG A 144      -4.633  -5.353 -17.950  1.00 74.58           C
ATOM   2036 1HD  ARG A 144      -4.968  -5.354 -16.913  1.00 74.58           H
ATOM   2037 2HD  ARG A 144      -4.777  -6.363 -18.333  1.00 74.58           H
ATOM   2038  NE  ARG A 144      -3.201  -4.986 -18.018  1.00 74.58           N
ATOM   2039  HE  ARG A 144      -2.955  -4.142 -18.495  1.00 74.58           H
ATOM   2040  CZ  ARG A 144      -2.213  -5.715 -17.481  1.00 74.58           C
ATOM   2041  NH1 ARG A 144      -2.484  -6.855 -16.831  1.00 74.58           N
ATOM   2042 1HH1 ARG A 144      -3.430  -7.168 -16.744  1.00 74.58           H
ATOM   2043 2HH1 ARG A 144      -1.741  -7.392 -16.433  1.00 74.58           H
ATOM   2044  NH2 ARG A 144      -0.949  -5.286 -17.603  1.00 74.58           N
ATOM   2045 1HH2 ARG A 144      -0.200  -5.818 -17.208  1.00 74.58           H
ATOM   2046 2HH2 ARG A 144      -0.755  -4.434 -18.090  1.00 74.58           H
ATOM   2047  HN  ARG A 144      -7.994  -2.819 -18.049  1.00 74.58           H
ATOM   2048  N   TYR A 145      -9.904  -4.900 -19.627  1.00 73.48           N
ATOM   2049  CA  TYR A 145     -11.087  -5.602 -20.096  1.00 73.48           C
ATOM   2050  C   TYR A 145     -11.715  -4.881 -21.290  1.00 73.48           C
ATOM   2051  O   TYR A 145     -12.013  -5.503 -22.309  1.00 73.48           O
ATOM   2052  HA  TYR A 145     -10.784  -6.603 -20.403  1.00 73.48           H
ATOM   2053  CB  TYR A 145     -12.076  -5.588 -18.929  1.00 73.48           C
ATOM   2054 1HB  TYR A 145     -11.697  -6.232 -18.136  1.00 73.48           H
ATOM   2055 2HB  TYR A 145     -12.127  -4.578 -18.521  1.00 73.48           H
ATOM   2056  CG  TYR A 145     -13.488  -6.043 -19.304  1.00 73.48           C
ATOM   2057  CD1 TYR A 145     -14.521  -5.129 -19.337  1.00 73.48           C
ATOM   2058  HD1 TYR A 145     -14.332  -4.083 -19.096  1.00 73.48           H
ATOM   2059  CD2 TYR A 145     -13.728  -7.367 -19.610  1.00 73.48           C
ATOM   2060  HD2 TYR A 145     -12.911  -8.089 -19.584  1.00 73.48           H
ATOM   2061  CE1 TYR A 145     -15.850  -5.557 -19.690  1.00 73.48           C
ATOM   2062  HE1 TYR A 145     -16.675  -4.845 -19.720  1.00 73.48           H
ATOM   2063  CE2 TYR A 145     -15.056  -7.795 -19.963  1.00 73.48           C
ATOM   2064  HE2 TYR A 145     -15.260  -8.838 -20.207  1.00 73.48           H
ATOM   2065  CZ  TYR A 145     -16.052  -6.869 -19.986  1.00 73.48           C
ATOM   2066  OH  TYR A 145     -17.307  -7.273 -20.320  1.00 73.48           O
ATOM   2067  HH  TYR A 145     -17.310  -8.254 -20.514  1.00 73.48           H
ATOM   2068  HN  TYR A 145      -9.932  -4.620 -18.667  1.00 73.48           H
ATOM   2069  N   ILE A 146     -11.898  -3.579 -21.125  1.00 76.19           N
ATOM   2070  CA  ILE A 146     -12.540  -2.778 -22.153  1.00 76.19           C
ATOM   2071  C   ILE A 146     -11.712  -2.845 -23.438  1.00 76.19           C
ATOM   2072  O   ILE A 146     -12.264  -2.967 -24.531  1.00 76.19           O
ATOM   2073  HA  ILE A 146     -13.517  -3.219 -22.349  1.00 76.19           H
ATOM   2074  CB  ILE A 146     -12.779  -1.353 -21.650  1.00 76.19           C
ATOM   2075  HB  ILE A 146     -11.845  -0.976 -21.233  1.00 76.19           H
ATOM   2076  CG1 ILE A 146     -13.815  -1.335 -20.525  1.00 76.19           C
ATOM   2077 1HG1 ILE A 146     -14.802  -1.560 -20.931  1.00 76.19           H
ATOM   2078 2HG1 ILE A 146     -13.584  -2.116 -19.800  1.00 76.19           H
ATOM   2079  CG2 ILE A 146     -13.167  -0.423 -22.801  1.00 76.19           C
ATOM   2080 1HG2 ILE A 146     -12.365  -0.403 -23.539  1.00 76.19           H
ATOM   2081 2HG2 ILE A 146     -14.082  -0.786 -23.269  1.00 76.19           H
ATOM   2082 3HG2 ILE A 146     -13.331   0.584 -22.416  1.00 76.19           H
ATOM   2083  CD1 ILE A 146     -13.843   0.026 -19.826  1.00 76.19           C
ATOM   2084 1HD1 ILE A 146     -12.862   0.236 -19.401  1.00 76.19           H
ATOM   2085 2HD1 ILE A 146     -14.099   0.800 -20.549  1.00 76.19           H
ATOM   2086 3HD1 ILE A 146     -14.588   0.011 -19.030  1.00 76.19           H
ATOM   2087  HN  ILE A 146     -11.616  -3.074 -20.310  1.00 76.19           H
ATOM   2088  N   ALA A 147     -10.401  -2.764 -23.265  1.00 75.51           N
ATOM   2089  CA  ALA A 147      -9.498  -2.704 -24.401  1.00 75.51           C
ATOM   2090  C   ALA A 147      -9.605  -4.003 -25.202  1.00 75.51           C
ATOM   2091  O   ALA A 147      -9.377  -4.012 -26.411  1.00 75.51           O
ATOM   2092  HA  ALA A 147      -9.813  -1.871 -25.031  1.00 75.51           H
ATOM   2093  CB  ALA A 147      -8.074  -2.438 -23.909  1.00 75.51           C
ATOM   2094 1HB  ALA A 147      -8.046  -1.490 -23.372  1.00 75.51           H
ATOM   2095 2HB  ALA A 147      -7.765  -3.243 -23.242  1.00 75.51           H
ATOM   2096 3HB  ALA A 147      -7.397  -2.393 -24.762  1.00 75.51           H
ATOM   2097  HN  ALA A 147      -9.956  -2.739 -22.370  1.00 75.51           H
ATOM   2098  N   ILE A 148      -9.954  -5.069 -24.496  1.00 70.69           N
ATOM   2099  CA  ILE A 148     -10.043  -6.380 -25.115  1.00 70.69           C
ATOM   2100  C   ILE A 148     -11.439  -6.561 -25.716  1.00 70.69           C
ATOM   2101  O   ILE A 148     -11.574  -6.943 -26.877  1.00 70.69           O
ATOM   2102  HA  ILE A 148      -9.313  -6.410 -25.924  1.00 70.69           H
ATOM   2103  CB  ILE A 148      -9.657  -7.472 -24.116  1.00 70.69           C
ATOM   2104  HB  ILE A 148     -10.229  -7.316 -23.201  1.00 70.69           H
ATOM   2105  CG1 ILE A 148      -8.176  -7.377 -23.745  1.00 70.69           C
ATOM   2106 1HG1 ILE A 148      -7.564  -7.666 -24.599  1.00 70.69           H
ATOM   2107 2HG1 ILE A 148      -7.923  -6.343 -23.507  1.00 70.69           H
ATOM   2108  CG2 ILE A 148     -10.026  -8.858 -24.648  1.00 70.69           C
ATOM   2109 1HG2 ILE A 148     -11.101  -8.907 -24.820  1.00 70.69           H
ATOM   2110 2HG2 ILE A 148      -9.500  -9.040 -25.585  1.00 70.69           H
ATOM   2111 3HG2 ILE A 148      -9.741  -9.616 -23.918  1.00 70.69           H
ATOM   2112  CD1 ILE A 148      -7.851  -8.275 -22.550  1.00 70.69           C
ATOM   2113 1HD1 ILE A 148      -8.447  -7.967 -21.691  1.00 70.69           H
ATOM   2114 2HD1 ILE A 148      -8.082  -9.310 -22.800  1.00 70.69           H
ATOM   2115 3HD1 ILE A 148      -6.792  -8.188 -22.307  1.00 70.69           H
ATOM   2116  HN  ILE A 148     -10.172  -5.046 -23.520  1.00 70.69           H
ATOM   2117  N   ALA A 149     -12.442  -6.280 -24.897  1.00 72.12           N
ATOM   2118  CA  ALA A 149     -13.809  -6.634 -25.238  1.00 72.12           C
ATOM   2119  C   ALA A 149     -14.316  -5.696 -26.335  1.00 72.12           C
ATOM   2120  O   ALA A 149     -15.060  -6.115 -27.220  1.00 72.12           O
ATOM   2121  HA  ALA A 149     -13.801  -7.655 -25.620  1.00 72.12           H
ATOM   2122  CB  ALA A 149     -14.678  -6.585 -23.980  1.00 72.12           C
ATOM   2123 1HB  ALA A 149     -14.293  -7.290 -23.244  1.00 72.12           H
ATOM   2124 2HB  ALA A 149     -14.658  -5.578 -23.564  1.00 72.12           H
ATOM   2125 3HB  ALA A 149     -15.704  -6.851 -24.237  1.00 72.12           H
ATOM   2126  HN  ALA A 149     -12.332  -5.819 -24.016  1.00 72.12           H
ATOM   2127  N   GLN A 150     -13.892  -4.444 -26.241  1.00 75.56           N
ATOM   2128  CA  GLN A 150     -14.415  -3.410 -27.117  1.00 75.56           C
ATOM   2129  C   GLN A 150     -13.274  -2.739 -27.886  1.00 75.56           C
ATOM   2130  O   GLN A 150     -13.241  -1.516 -28.013  1.00 75.56           O
ATOM   2131  HA  GLN A 150     -15.076  -3.926 -27.813  1.00 75.56           H
ATOM   2132  CB  GLN A 150     -15.224  -2.379 -26.327  1.00 75.56           C
ATOM   2133 1HB  GLN A 150     -14.580  -1.887 -25.598  1.00 75.56           H
ATOM   2134 2HB  GLN A 150     -15.591  -1.605 -27.002  1.00 75.56           H
ATOM   2135  CG  GLN A 150     -16.403  -3.040 -25.611  1.00 75.56           C
ATOM   2136 1HG  GLN A 150     -16.880  -3.760 -26.276  1.00 75.56           H
ATOM   2137 2HG  GLN A 150     -16.043  -3.595 -24.745  1.00 75.56           H
ATOM   2138  CD  GLN A 150     -17.428  -1.995 -25.164  1.00 75.56           C
ATOM   2139  OE1 GLN A 150     -17.314  -0.814 -25.448  1.00 75.56           O
ATOM   2140  NE2 GLN A 150     -18.434  -2.495 -24.451  1.00 75.56           N
ATOM   2141 1HE2 GLN A 150     -18.468  -3.475 -24.254  1.00 75.56           H
ATOM   2142 2HE2 GLN A 150     -19.155  -1.891 -24.113  1.00 75.56           H
ATOM   2143  HN  GLN A 150     -13.207  -4.134 -25.582  1.00 75.56           H
ATOM   2144  N   ALA A 151     -12.366  -3.570 -28.377  1.00 69.04           N
ATOM   2145  CA  ALA A 151     -11.104  -3.074 -28.899  1.00 69.04           C
ATOM   2146  C   ALA A 151     -11.373  -1.909 -29.853  1.00 69.04           C
ATOM   2147  O   ALA A 151     -10.694  -0.885 -29.794  1.00 69.04           O
ATOM   2148  HA  ALA A 151     -10.515  -2.714 -28.055  1.00 69.04           H
ATOM   2149  CB  ALA A 151     -10.347  -4.219 -29.576  1.00 69.04           C
ATOM   2150 1HB  ALA A 151     -10.155  -5.008 -28.848  1.00 69.04           H
ATOM   2151 2HB  ALA A 151     -10.946  -4.617 -30.394  1.00 69.04           H
ATOM   2152 3HB  ALA A 151      -9.400  -3.847 -29.967  1.00 69.04           H
ATOM   2153  HN  ALA A 151     -12.482  -4.562 -28.423  1.00 69.04           H
ATOM   2154  N   MET A 152     -12.365  -2.104 -30.709  1.00 70.72           N
ATOM   2155  CA  MET A 152     -12.676  -1.118 -31.731  1.00 70.72           C
ATOM   2156  C   MET A 152     -13.164   0.188 -31.101  1.00 70.72           C
ATOM   2157  O   MET A 152     -12.652   1.262 -31.415  1.00 70.72           O
ATOM   2158  HA  MET A 152     -11.742  -0.945 -32.266  1.00 70.72           H
ATOM   2159  CB  MET A 152     -13.757  -1.672 -32.662  1.00 70.72           C
ATOM   2160 1HB  MET A 152     -14.545  -2.139 -32.072  1.00 70.72           H
ATOM   2161 2HB  MET A 152     -14.217  -0.854 -33.217  1.00 70.72           H
ATOM   2162  CG  MET A 152     -13.169  -2.693 -33.638  1.00 70.72           C
ATOM   2163 1HG  MET A 152     -12.080  -2.661 -33.599  1.00 70.72           H
ATOM   2164 2HG  MET A 152     -13.470  -3.700 -33.349  1.00 70.72           H
ATOM   2165  SD  MET A 152     -13.729  -2.343 -35.297  1.00 70.72           S
ATOM   2166  CE  MET A 152     -15.440  -2.833 -35.156  1.00 70.72           C
ATOM   2167 1HE  MET A 152     -15.494  -3.887 -34.883  1.00 70.72           H
ATOM   2168 2HE  MET A 152     -15.928  -2.233 -34.388  1.00 70.72           H
ATOM   2169 3HE  MET A 152     -15.941  -2.679 -36.111  1.00 70.72           H
ATOM   2170  HN  MET A 152     -12.949  -2.915 -30.713  1.00 70.72           H
ATOM   2171  N   ARG A 153     -14.149   0.054 -30.225  1.00 71.30           N
ATOM   2172  CA  ARG A 153     -14.726   1.212 -29.565  1.00 71.30           C
ATOM   2173  C   ARG A 153     -13.680   1.899 -28.685  1.00 71.30           C
ATOM   2174  O   ARG A 153     -13.679   3.122 -28.556  1.00 71.30           O
ATOM   2175  HA  ARG A 153     -15.045   1.866 -30.377  1.00 71.30           H
ATOM   2176  CB  ARG A 153     -15.925   0.814 -28.702  1.00 71.30           C
ATOM   2177 1HB  ARG A 153     -15.659  -0.036 -28.074  1.00 71.30           H
ATOM   2178 2HB  ARG A 153     -16.186   1.635 -28.034  1.00 71.30           H
ATOM   2179  CG  ARG A 153     -17.131   0.454 -29.572  1.00 71.30           C
ATOM   2180 1HG  ARG A 153     -17.340   1.269 -30.266  1.00 71.30           H
ATOM   2181 2HG  ARG A 153     -16.901  -0.425 -30.173  1.00 71.30           H
ATOM   2182  CD  ARG A 153     -18.367   0.181 -28.711  1.00 71.30           C
ATOM   2183 1HD  ARG A 153     -18.207  -0.710 -28.104  1.00 71.30           H
ATOM   2184 2HD  ARG A 153     -18.531   1.011 -28.024  1.00 71.30           H
ATOM   2185  NE  ARG A 153     -19.555  -0.002 -29.575  1.00 71.30           N
ATOM   2186  HE  ARG A 153     -19.429   0.062 -30.565  1.00 71.30           H
ATOM   2187  CZ  ARG A 153     -20.788  -0.248 -29.113  1.00 71.30           C
ATOM   2188  NH1 ARG A 153     -21.015  -0.344 -27.795  1.00 71.30           N
ATOM   2189 1HH1 ARG A 153     -20.260  -0.231 -27.149  1.00 71.30           H
ATOM   2190 2HH1 ARG A 153     -21.938  -0.528 -27.459  1.00 71.30           H
ATOM   2191  NH2 ARG A 153     -21.792  -0.397 -29.988  1.00 71.30           N
ATOM   2192 1HH2 ARG A 153     -22.719  -0.581 -29.659  1.00 71.30           H
ATOM   2193 2HH2 ARG A 153     -21.615  -0.324 -30.969  1.00 71.30           H
ATOM   2194  HN  ARG A 153     -14.550  -0.824 -29.965  1.00 71.30           H
ATOM   2195  N   ALA A 154     -12.814   1.082 -28.104  1.00 72.28           N
ATOM   2196  CA  ALA A 154     -11.801   1.589 -27.194  1.00 72.28           C
ATOM   2197  C   ALA A 154     -10.862   2.528 -27.955  1.00 72.28           C
ATOM   2198  O   ALA A 154     -10.294   3.450 -27.372  1.00 72.28           O
ATOM   2199  HA  ALA A 154     -12.310   2.153 -26.412  1.00 72.28           H
ATOM   2200  CB  ALA A 154     -11.058   0.416 -26.552  1.00 72.28           C
ATOM   2201 1HB  ALA A 154     -11.765  -0.203 -25.999  1.00 72.28           H
ATOM   2202 2HB  ALA A 154     -10.581  -0.181 -27.329  1.00 72.28           H
ATOM   2203 3HB  ALA A 154     -10.298   0.797 -25.869  1.00 72.28           H
ATOM   2204  HN  ALA A 154     -12.797   0.092 -28.246  1.00 72.28           H
ATOM   2205  N   HIS A 155     -10.728   2.260 -29.245  1.00 73.66           N
ATOM   2206  CA  HIS A 155      -9.820   3.030 -30.079  1.00 73.66           C
ATOM   2207  C   HIS A 155     -10.419   4.410 -30.352  1.00 73.66           C
ATOM   2208  O   HIS A 155      -9.744   5.426 -30.198  1.00 73.66           O
ATOM   2209  HA  HIS A 155      -8.898   3.150 -29.509  1.00 73.66           H
ATOM   2210  CB  HIS A 155      -9.480   2.266 -31.360  1.00 73.66           C
ATOM   2211 1HB  HIS A 155      -9.179   1.252 -31.098  1.00 73.66           H
ATOM   2212 2HB  HIS A 155     -10.379   2.184 -31.971  1.00 73.66           H
ATOM   2213  CG  HIS A 155      -8.386   2.904 -32.183  1.00 73.66           C
ATOM   2214  ND1 HIS A 155      -8.641   3.819 -33.189  1.00 73.66           N
ATOM   2215  HD1 HIS A 155      -9.545   4.144 -33.469  1.00 73.66           H
ATOM   2216  CD2 HIS A 155      -7.031   2.750 -32.138  1.00 73.66           C
ATOM   2217  HD2 HIS A 155      -6.487   2.098 -31.455  1.00 73.66           H
ATOM   2218  CE1 HIS A 155      -7.486   4.192 -33.719  1.00 73.66           C
ATOM   2219  HE1 HIS A 155      -7.354   4.904 -34.534  1.00 73.66           H
ATOM   2220  NE2 HIS A 155      -6.489   3.528 -33.066  1.00 73.66           N
ATOM   2221  HN  HIS A 155     -11.225   1.535 -29.721  1.00 73.66           H
ATOM   2222  N   THR A 156     -11.682   4.403 -30.754  1.00 75.46           N
ATOM   2223  CA  THR A 156     -12.339   5.627 -31.179  1.00 75.46           C
ATOM   2224  C   THR A 156     -12.511   6.579 -29.994  1.00 75.46           C
ATOM   2225  O   THR A 156     -12.474   7.797 -30.161  1.00 75.46           O
ATOM   2226  HA  THR A 156     -11.696   6.129 -31.902  1.00 75.46           H
ATOM   2227  CB  THR A 156     -13.661   5.246 -31.849  1.00 75.46           C
ATOM   2228  HB  THR A 156     -14.281   6.127 -32.016  1.00 75.46           H
ATOM   2229  OG1 THR A 156     -14.216   4.258 -30.985  1.00 75.46           O
ATOM   2230  HG1 THR A 156     -15.193   4.153 -31.169  1.00 75.46           H
ATOM   2231  CG2 THR A 156     -13.455   4.509 -33.174  1.00 75.46           C
ATOM   2232 1HG2 THR A 156     -12.892   3.592 -32.995  1.00 75.46           H
ATOM   2233 2HG2 THR A 156     -12.901   5.147 -33.862  1.00 75.46           H
ATOM   2234 3HG2 THR A 156     -14.424   4.261 -33.607  1.00 75.46           H
ATOM   2235  HN  THR A 156     -12.252   3.582 -30.791  1.00 75.46           H
ATOM   2236  N   TRP A 157     -12.696   5.988 -28.823  1.00 79.94           N
ATOM   2237  CA  TRP A 157     -13.040   6.760 -27.641  1.00 79.94           C
ATOM   2238  C   TRP A 157     -11.756   7.011 -26.849  1.00 79.94           C
ATOM   2239  O   TRP A 157     -11.804   7.273 -25.648  1.00 79.94           O
ATOM   2240  HA  TRP A 157     -13.465   7.707 -27.974  1.00 79.94           H
ATOM   2241  CB  TRP A 157     -14.120   6.053 -26.820  1.00 79.94           C
ATOM   2242 1HB  TRP A 157     -13.844   5.005 -26.701  1.00 79.94           H
ATOM   2243 2HB  TRP A 157     -14.148   6.490 -25.822  1.00 79.94           H
ATOM   2244  CG  TRP A 157     -15.520   6.130 -27.434  1.00 79.94           C
ATOM   2245  CD1 TRP A 157     -15.849   6.204 -28.731  1.00 79.94           C
ATOM   2246  HD1 TRP A 157     -15.126   6.220 -29.547  1.00 79.94           H
ATOM   2247  CD2 TRP A 157     -16.773   6.137 -26.718  1.00 79.94           C
ATOM   2248  NE1 TRP A 157     -17.217   6.259 -28.903  1.00 79.94           N
ATOM   2249  HE1 TRP A 157     -17.702   6.318 -29.775  1.00 79.94           H
ATOM   2250  CE2 TRP A 157     -17.797   6.217 -27.640  1.00 79.94           C
ATOM   2251  CE3 TRP A 157     -17.033   6.077 -25.338  1.00 79.94           C
ATOM   2252  HE3 TRP A 157     -16.243   6.014 -24.590  1.00 79.94           H
ATOM   2253  CZ2 TRP A 157     -19.150   6.245 -27.283  1.00 79.94           C
ATOM   2254  HZ2 TRP A 157     -19.940   6.308 -28.031  1.00 79.94           H
ATOM   2255  CZ3 TRP A 157     -18.391   6.107 -24.997  1.00 79.94           C
ATOM   2256  HZ3 TRP A 157     -18.648   6.063 -23.939  1.00 79.94           H
ATOM   2257  CH2 TRP A 157     -19.433   6.187 -25.913  1.00 79.94           C
ATOM   2258  HH2 TRP A 157     -20.466   6.205 -25.566  1.00 79.94           H
ATOM   2259  HN  TRP A 157     -12.613   5.003 -28.675  1.00 79.94           H
ATOM   2260  N   ARG A 158     -10.637   6.924 -27.554  1.00 79.73           N
ATOM   2261  CA  ARG A 158      -9.339   6.939 -26.902  1.00 79.73           C
ATOM   2262  C   ARG A 158      -9.163   8.230 -26.099  1.00 79.73           C
ATOM   2263  O   ARG A 158      -8.712   8.197 -24.955  1.00 79.73           O
ATOM   2264  HA  ARG A 158      -9.346   6.068 -26.246  1.00 79.73           H
ATOM   2265  CB  ARG A 158      -8.207   6.824 -27.925  1.00 79.73           C
ATOM   2266 1HB  ARG A 158      -8.348   5.928 -28.529  1.00 79.73           H
ATOM   2267 2HB  ARG A 158      -8.240   7.675 -28.606  1.00 79.73           H
ATOM   2268  CG  ARG A 158      -6.844   6.770 -27.232  1.00 79.73           C
ATOM   2269 1HG  ARG A 158      -6.715   7.655 -26.608  1.00 79.73           H
ATOM   2270 2HG  ARG A 158      -6.803   5.905 -26.570  1.00 79.73           H
ATOM   2271  CD  ARG A 158      -5.711   6.692 -28.256  1.00 79.73           C
ATOM   2272 1HD  ARG A 158      -5.889   5.866 -28.945  1.00 79.73           H
ATOM   2273 2HD  ARG A 158      -5.684   7.604 -28.852  1.00 79.73           H
ATOM   2274  NE  ARG A 158      -4.416   6.501 -27.565  1.00 79.73           N
ATOM   2275  HE  ARG A 158      -4.376   6.690 -26.584  1.00 79.73           H
ATOM   2276  CZ  ARG A 158      -3.294   6.091 -28.171  1.00 79.73           C
ATOM   2277  NH1 ARG A 158      -3.289   5.823 -29.484  1.00 79.73           N
ATOM   2278 1HH1 ARG A 158      -4.128   5.928 -30.019  1.00 79.73           H
ATOM   2279 2HH1 ARG A 158      -2.447   5.517 -29.929  1.00 79.73           H
ATOM   2280  NH2 ARG A 158      -2.176   5.953 -27.445  1.00 79.73           N
ATOM   2281 1HH2 ARG A 158      -1.330   5.648 -27.883  1.00 79.73           H
ATOM   2282 2HH2 ARG A 158      -2.188   6.155 -26.466  1.00 79.73           H
ATOM   2283  HN  ARG A 158     -10.609   6.843 -28.550  1.00 79.73           H
ATOM   2284  N   GLU A 159      -9.527   9.336 -26.731  1.00 82.38           N
ATOM   2285  CA  GLU A 159      -9.328  10.643 -26.128  1.00 82.38           C
ATOM   2286  C   GLU A 159     -10.236  10.808 -24.908  1.00 82.38           C
ATOM   2287  O   GLU A 159      -9.784  11.234 -23.846  1.00 82.38           O
ATOM   2288  HA  GLU A 159      -8.284  10.662 -25.817  1.00 82.38           H
ATOM   2289  CB  GLU A 159      -9.569  11.759 -27.146  1.00 82.38           C
ATOM   2290 1HB  GLU A 159     -10.479  11.551 -27.710  1.00 82.38           H
ATOM   2291 2HB  GLU A 159      -9.589  12.723 -26.637  1.00 82.38           H
ATOM   2292  CG  GLU A 159      -8.427  11.831 -28.162  1.00 82.38           C
ATOM   2293 1HG  GLU A 159      -7.470  11.783 -27.642  1.00 82.38           H
ATOM   2294 2HG  GLU A 159      -8.472  10.969 -28.827  1.00 82.38           H
ATOM   2295  CD  GLU A 159      -8.504  13.120 -28.982  1.00 82.38           C
ATOM   2296  OE1 GLU A 159      -7.440  13.530 -29.495  1.00 82.38           O
ATOM   2297  OE2 GLU A 159      -9.624  13.666 -29.078  1.00 82.38           O
ATOM   2298  HN  GLU A 159      -9.951   9.349 -27.637  1.00 82.38           H
ATOM   2299  N   LYS A 160     -11.501  10.462 -25.100  1.00 86.15           N
ATOM   2300  CA  LYS A 160     -12.474  10.554 -24.025  1.00 86.15           C
ATOM   2301  C   LYS A 160     -11.991   9.723 -22.834  1.00 86.15           C
ATOM   2302  O   LYS A 160     -12.076  10.165 -21.689  1.00 86.15           O
ATOM   2303  HA  LYS A 160     -12.525  11.599 -23.719  1.00 86.15           H
ATOM   2304  CB  LYS A 160     -13.865  10.160 -24.525  1.00 86.15           C
ATOM   2305 1HB  LYS A 160     -13.803   9.230 -25.091  1.00 86.15           H
ATOM   2306 2HB  LYS A 160     -14.521   9.973 -23.676  1.00 86.15           H
ATOM   2307  CG  LYS A 160     -14.462  11.260 -25.406  1.00 86.15           C
ATOM   2308 1HG  LYS A 160     -14.414  12.215 -24.883  1.00 86.15           H
ATOM   2309 2HG  LYS A 160     -13.871  11.364 -26.315  1.00 86.15           H
ATOM   2310  CD  LYS A 160     -15.914  10.944 -25.768  1.00 86.15           C
ATOM   2311 1HD  LYS A 160     -15.954  10.030 -26.360  1.00 86.15           H
ATOM   2312 2HD  LYS A 160     -16.488  10.760 -24.860  1.00 86.15           H
ATOM   2313  CE  LYS A 160     -16.546  12.095 -26.554  1.00 86.15           C
ATOM   2314 1HE  LYS A 160     -16.473  13.018 -25.979  1.00 86.15           H
ATOM   2315 2HE  LYS A 160     -15.999  12.253 -27.482  1.00 86.15           H
ATOM   2316  NZ  LYS A 160     -17.966  11.801 -26.852  1.00 86.15           N
ATOM   2317 1HZ  LYS A 160     -18.367  12.570 -27.377  1.00 86.15           H
ATOM   2318 2HZ  LYS A 160     -18.026  10.949 -27.400  1.00 86.15           H
ATOM   2319 3HZ  LYS A 160     -18.476  11.681 -25.984  1.00 86.15           H
ATOM   2320  HN  LYS A 160     -11.863  10.125 -25.969  1.00 86.15           H
ATOM   2321  N   ARG A 161     -11.495   8.534 -23.145  1.00 86.12           N
ATOM   2322  CA  ARG A 161     -11.015   7.631 -22.113  1.00 86.12           C
ATOM   2323  C   ARG A 161      -9.867   8.275 -21.334  1.00 86.12           C
ATOM   2324  O   ARG A 161      -9.749   8.086 -20.125  1.00 86.12           O
ATOM   2325  HA  ARG A 161     -11.878   7.460 -21.469  1.00 86.12           H
ATOM   2326  CB  ARG A 161     -10.535   6.310 -22.718  1.00 86.12           C
ATOM   2327 1HB  ARG A 161      -9.853   6.511 -23.544  1.00 86.12           H
ATOM   2328 2HB  ARG A 161      -9.974   5.747 -21.972  1.00 86.12           H
ATOM   2329  CG  ARG A 161     -11.715   5.473 -23.215  1.00 86.12           C
ATOM   2330 1HG  ARG A 161     -12.301   5.122 -22.365  1.00 86.12           H
ATOM   2331 2HG  ARG A 161     -12.374   6.093 -23.823  1.00 86.12           H
ATOM   2332  CD  ARG A 161     -11.231   4.276 -24.037  1.00 86.12           C
ATOM   2333 1HD  ARG A 161     -12.073   3.811 -24.549  1.00 86.12           H
ATOM   2334 2HD  ARG A 161     -10.535   4.610 -24.806  1.00 86.12           H
ATOM   2335  NE  ARG A 161     -10.570   3.290 -23.153  1.00 86.12           N
ATOM   2336  HE  ARG A 161     -10.773   3.327 -22.174  1.00 86.12           H
ATOM   2337  CZ  ARG A 161      -9.717   2.350 -23.582  1.00 86.12           C
ATOM   2338  NH1 ARG A 161      -9.409   2.253 -24.882  1.00 86.12           N
ATOM   2339 1HH1 ARG A 161      -9.816   2.886 -25.541  1.00 86.12           H
ATOM   2340 2HH1 ARG A 161      -8.771   1.549 -25.194  1.00 86.12           H
ATOM   2341  NH2 ARG A 161      -9.177   1.507 -22.690  1.00 86.12           N
ATOM   2342 1HH2 ARG A 161      -8.538   0.800 -22.994  1.00 86.12           H
ATOM   2343 2HH2 ARG A 161      -9.412   1.586 -21.722  1.00 86.12           H
ATOM   2344  HN  ARG A 161     -11.418   8.188 -24.080  1.00 86.12           H
ATOM   2345  N   LEU A 162      -9.049   9.023 -22.060  1.00 87.60           N
ATOM   2346  CA  LEU A 162      -7.907   9.687 -21.454  1.00 87.60           C
ATOM   2347  C   LEU A 162      -8.403  10.776 -20.500  1.00 87.60           C
ATOM   2348  O   LEU A 162      -7.852  10.952 -19.414  1.00 87.60           O
ATOM   2349  HA  LEU A 162      -7.365   8.941 -20.875  1.00 87.60           H
ATOM   2350  CB  LEU A 162      -6.953  10.203 -22.534  1.00 87.60           C
ATOM   2351 1HB  LEU A 162      -6.767   9.396 -23.242  1.00 87.60           H
ATOM   2352 2HB  LEU A 162      -7.454  11.001 -23.083  1.00 87.60           H
ATOM   2353  CG  LEU A 162      -5.605  10.732 -22.040  1.00 87.60           C
ATOM   2354  HG  LEU A 162      -5.790  11.433 -21.226  1.00 87.60           H
ATOM   2355  CD1 LEU A 162      -4.746   9.599 -21.474  1.00 87.60           C
ATOM   2356 1HD1 LEU A 162      -5.266   9.132 -20.637  1.00 87.60           H
ATOM   2357 2HD1 LEU A 162      -4.567   8.856 -22.250  1.00 87.60           H
ATOM   2358 3HD1 LEU A 162      -3.794  10.002 -21.130  1.00 87.60           H
ATOM   2359  CD2 LEU A 162      -4.880  11.503 -23.145  1.00 87.60           C
ATOM   2360 1HD2 LEU A 162      -4.707  10.843 -23.995  1.00 87.60           H
ATOM   2361 2HD2 LEU A 162      -5.493  12.348 -23.460  1.00 87.60           H
ATOM   2362 3HD2 LEU A 162      -3.925  11.867 -22.767  1.00 87.60           H
ATOM   2363  HN  LEU A 162      -9.156   9.179 -23.042  1.00 87.60           H
ATOM   2364  N   LEU A 163      -9.437  11.478 -20.940  1.00 89.92           N
ATOM   2365  CA  LEU A 163     -10.014  12.543 -20.137  1.00 89.92           C
ATOM   2366  C   LEU A 163     -10.549  11.956 -18.829  1.00 89.92           C
ATOM   2367  O   LEU A 163     -10.226  12.445 -17.748  1.00 89.92           O
ATOM   2368  HA  LEU A 163      -9.214  13.243 -19.900  1.00 89.92           H
ATOM   2369  CB  LEU A 163     -11.064  13.311 -20.942  1.00 89.92           C
ATOM   2370 1HB  LEU A 163     -10.688  13.447 -21.956  1.00 89.92           H
ATOM   2371 2HB  LEU A 163     -11.960  12.694 -21.014  1.00 89.92           H
ATOM   2372  CG  LEU A 163     -11.465  14.680 -20.388  1.00 89.92           C
ATOM   2373  HG  LEU A 163     -11.135  14.738 -19.351  1.00 89.92           H
ATOM   2374  CD1 LEU A 163     -10.763  15.806 -21.150  1.00 89.92           C
ATOM   2375 1HD1 LEU A 163      -9.683  15.692 -21.053  1.00 89.92           H
ATOM   2376 2HD1 LEU A 163     -11.040  15.760 -22.203  1.00 89.92           H
ATOM   2377 3HD1 LEU A 163     -11.065  16.768 -20.736  1.00 89.92           H
ATOM   2378  CD2 LEU A 163     -12.985  14.848 -20.389  1.00 89.92           C
ATOM   2379 1HD2 LEU A 163     -13.360  14.761 -21.409  1.00 89.92           H
ATOM   2380 2HD2 LEU A 163     -13.437  14.075 -19.768  1.00 89.92           H
ATOM   2381 3HD2 LEU A 163     -13.242  15.830 -19.990  1.00 89.92           H
ATOM   2382  HN  LEU A 163      -9.878  11.329 -21.825  1.00 89.92           H
ATOM   2383  N   TYR A 164     -11.359  10.917 -18.971  1.00 90.46           N
ATOM   2384  CA  TYR A 164     -11.951  10.267 -17.815  1.00 90.46           C
ATOM   2385  C   TYR A 164     -10.871   9.711 -16.885  1.00 90.46           C
ATOM   2386  O   TYR A 164     -11.032   9.720 -15.666  1.00 90.46           O
ATOM   2387  HA  TYR A 164     -12.538  11.009 -17.275  1.00 90.46           H
ATOM   2388  CB  TYR A 164     -12.781   9.104 -18.364  1.00 90.46           C
ATOM   2389 1HB  TYR A 164     -12.175   8.543 -19.075  1.00 90.46           H
ATOM   2390 2HB  TYR A 164     -13.023   8.426 -17.546  1.00 90.46           H
ATOM   2391  CG  TYR A 164     -14.079   9.536 -19.050  1.00 90.46           C
ATOM   2392  CD1 TYR A 164     -14.920  10.438 -18.431  1.00 90.46           C
ATOM   2393  HD1 TYR A 164     -14.660  10.843 -17.453  1.00 90.46           H
ATOM   2394  CD2 TYR A 164     -14.408   9.023 -20.289  1.00 90.46           C
ATOM   2395  HD2 TYR A 164     -13.743   8.311 -20.778  1.00 90.46           H
ATOM   2396  CE1 TYR A 164     -16.141  10.844 -19.078  1.00 90.46           C
ATOM   2397  HE1 TYR A 164     -16.814  11.556 -18.600  1.00 90.46           H
ATOM   2398  CE2 TYR A 164     -15.629   9.429 -20.935  1.00 90.46           C
ATOM   2399  HE2 TYR A 164     -15.901   9.032 -21.913  1.00 90.46           H
ATOM   2400  CZ  TYR A 164     -16.435  10.320 -20.297  1.00 90.46           C
ATOM   2401  OH  TYR A 164     -17.588  10.704 -20.908  1.00 90.46           O
ATOM   2402  HH  TYR A 164     -18.090  11.340 -20.322  1.00 90.46           H
ATOM   2403  HN  TYR A 164     -11.611  10.521 -19.854  1.00 90.46           H
ATOM   2404  N   SER A 165      -9.793   9.242 -17.496  1.00 91.58           N
ATOM   2405  CA  SER A 165      -8.691   8.673 -16.739  1.00 91.58           C
ATOM   2406  C   SER A 165      -8.128   9.716 -15.772  1.00 91.58           C
ATOM   2407  O   SER A 165      -7.706   9.379 -14.667  1.00 91.58           O
ATOM   2408  HA  SER A 165      -9.120   7.835 -16.191  1.00 91.58           H
ATOM   2409  CB  SER A 165      -7.589   8.163 -17.670  1.00 91.58           C
ATOM   2410 1HB  SER A 165      -6.953   7.462 -17.128  1.00 91.58           H
ATOM   2411 2HB  SER A 165      -8.038   7.612 -18.496  1.00 91.58           H
ATOM   2412  OG  SER A 165      -6.792   9.225 -18.186  1.00 91.58           O
ATOM   2413  HG  SER A 165      -7.317  10.076 -18.191  1.00 91.58           H
ATOM   2414  HN  SER A 165      -9.667   9.246 -18.488  1.00 91.58           H
ATOM   2415  N   LYS A 166      -8.139  10.962 -16.223  1.00 93.53           N
ATOM   2416  CA  LYS A 166      -7.645  12.058 -15.406  1.00 93.53           C
ATOM   2417  C   LYS A 166      -8.577  12.256 -14.209  1.00 93.53           C
ATOM   2418  O   LYS A 166      -8.119  12.379 -13.074  1.00 93.53           O
ATOM   2419  HA  LYS A 166      -6.662  11.771 -15.034  1.00 93.53           H
ATOM   2420  CB  LYS A 166      -7.458  13.317 -16.255  1.00 93.53           C
ATOM   2421 1HB  LYS A 166      -8.377  13.532 -16.801  1.00 93.53           H
ATOM   2422 2HB  LYS A 166      -7.266  14.172 -15.607  1.00 93.53           H
ATOM   2423  CG  LYS A 166      -6.301  13.147 -17.241  1.00 93.53           C
ATOM   2424 1HG  LYS A 166      -5.380  12.946 -16.695  1.00 93.53           H
ATOM   2425 2HG  LYS A 166      -6.487  12.283 -17.880  1.00 93.53           H
ATOM   2426  CD  LYS A 166      -6.127  14.398 -18.104  1.00 93.53           C
ATOM   2427 1HD  LYS A 166      -7.035  14.576 -18.681  1.00 93.53           H
ATOM   2428 2HD  LYS A 166      -5.981  15.268 -17.464  1.00 93.53           H
ATOM   2429  CE  LYS A 166      -4.935  14.249 -19.052  1.00 93.53           C
ATOM   2430 1HE  LYS A 166      -4.040  13.998 -18.483  1.00 93.53           H
ATOM   2431 2HE  LYS A 166      -5.115  13.427 -19.745  1.00 93.53           H
ATOM   2432  NZ  LYS A 166      -4.714  15.503 -19.807  1.00 93.53           N
ATOM   2433 1HZ  LYS A 166      -3.933  15.382 -20.441  1.00 93.53           H
ATOM   2434 2HZ  LYS A 166      -5.548  15.729 -20.338  1.00 93.53           H
ATOM   2435 3HZ  LYS A 166      -4.511  16.256 -19.160  1.00 93.53           H
ATOM   2436  HN  LYS A 166      -8.476  11.227 -17.126  1.00 93.53           H
ATOM   2437  N   MET A 167      -9.869  12.281 -14.503  1.00 95.10           N
ATOM   2438  CA  MET A 167     -10.867  12.505 -13.472  1.00 95.10           C
ATOM   2439  C   MET A 167     -10.842  11.383 -12.431  1.00 95.10           C
ATOM   2440  O   MET A 167     -10.967  11.639 -11.235  1.00 95.10           O
ATOM   2441  HA  MET A 167     -10.597  13.451 -13.002  1.00 95.10           H
ATOM   2442  CB  MET A 167     -12.255  12.577 -14.111  1.00 95.10           C
ATOM   2443 1HB  MET A 167     -12.434  11.680 -14.704  1.00 95.10           H
ATOM   2444 2HB  MET A 167     -13.018  12.602 -13.333  1.00 95.10           H
ATOM   2445  CG  MET A 167     -12.386  13.816 -15.000  1.00 95.10           C
ATOM   2446 1HG  MET A 167     -12.169  14.714 -14.420  1.00 95.10           H
ATOM   2447 2HG  MET A 167     -11.654  13.774 -15.807  1.00 95.10           H
ATOM   2448  SD  MET A 167     -14.034  13.911 -15.677  1.00 95.10           S
ATOM   2449  CE  MET A 167     -14.958  14.278 -14.194  1.00 95.10           C
ATOM   2450 1HE  MET A 167     -14.821  13.473 -13.472  1.00 95.10           H
ATOM   2451 2HE  MET A 167     -14.600  15.215 -13.766  1.00 95.10           H
ATOM   2452 3HE  MET A 167     -16.016  14.371 -14.439  1.00 95.10           H
ATOM   2453  HN  MET A 167     -10.235  12.152 -15.425  1.00 95.10           H
ATOM   2454  N   VAL A 168     -10.680  10.165 -12.926  1.00 94.50           N
ATOM   2455  CA  VAL A 168     -10.656   9.001 -12.056  1.00 94.50           C
ATOM   2456  C   VAL A 168      -9.459   9.103 -11.108  1.00 94.50           C
ATOM   2457  O   VAL A 168      -9.590   8.861  -9.909  1.00 94.50           O
ATOM   2458  HA  VAL A 168     -11.573   9.013 -11.466  1.00 94.50           H
ATOM   2459  CB  VAL A 168     -10.648   7.721 -12.894  1.00 94.50           C
ATOM   2460  HB  VAL A 168      -9.858   7.814 -13.640  1.00 94.50           H
ATOM   2461  CG1 VAL A 168     -10.335   6.500 -12.027  1.00 94.50           C
ATOM   2462 1HG1 VAL A 168      -9.354   6.623 -11.567  1.00 94.50           H
ATOM   2463 2HG1 VAL A 168     -11.092   6.403 -11.249  1.00 94.50           H
ATOM   2464 3HG1 VAL A 168     -10.335   5.604 -12.648  1.00 94.50           H
ATOM   2465  CG2 VAL A 168     -11.975   7.542 -13.634  1.00 94.50           C
ATOM   2466 1HG2 VAL A 168     -12.789   7.482 -12.912  1.00 94.50           H
ATOM   2467 2HG2 VAL A 168     -12.139   8.393 -14.296  1.00 94.50           H
ATOM   2468 3HG2 VAL A 168     -11.942   6.625 -14.222  1.00 94.50           H
ATOM   2469  HN  VAL A 168     -10.566   9.967 -13.899  1.00 94.50           H
ATOM   2470  N   CYS A 169      -8.319   9.460 -11.682  1.00 94.52           N
ATOM   2471  CA  CYS A 169      -7.097   9.582 -10.906  1.00 94.52           C
ATOM   2472  C   CYS A 169      -7.345  10.579  -9.772  1.00 94.52           C
ATOM   2473  O   CYS A 169      -7.031  10.300  -8.616  1.00 94.52           O
ATOM   2474  HA  CYS A 169      -6.879   8.590 -10.508  1.00 94.52           H
ATOM   2475  CB  CYS A 169      -5.911   9.994 -11.779  1.00 94.52           C
ATOM   2476 1HB  CYS A 169      -6.186  10.846 -12.402  1.00 94.52           H
ATOM   2477 2HB  CYS A 169      -5.080  10.315 -11.151  1.00 94.52           H
ATOM   2478  SG  CYS A 169      -5.392   8.592 -12.834  1.00 94.52           S
ATOM   2479  HG  CYS A 169      -6.350   8.741 -13.745  1.00 94.52           H
ATOM   2480  HN  CYS A 169      -8.224   9.664 -12.656  1.00 94.52           H
ATOM   2481  N   PHE A 170      -7.906  11.720 -10.143  1.00 96.09           N
ATOM   2482  CA  PHE A 170      -8.172  12.772  -9.176  1.00 96.09           C
ATOM   2483  C   PHE A 170      -9.081  12.268  -8.054  1.00 96.09           C
ATOM   2484  O   PHE A 170      -8.813  12.509  -6.878  1.00 96.09           O
ATOM   2485  HA  PHE A 170      -7.213  13.076  -8.756  1.00 96.09           H
ATOM   2486  CB  PHE A 170      -8.885  13.899  -9.927  1.00 96.09           C
ATOM   2487 1HB  PHE A 170      -8.262  14.216 -10.763  1.00 96.09           H
ATOM   2488 2HB  PHE A 170      -9.812  13.510 -10.349  1.00 96.09           H
ATOM   2489  CG  PHE A 170      -9.209  15.117  -9.059  1.00 96.09           C
ATOM   2490  CD1 PHE A 170     -10.460  15.276  -8.550  1.00 96.09           C
ATOM   2491  HD1 PHE A 170     -11.232  14.536  -8.759  1.00 96.09           H
ATOM   2492  CD2 PHE A 170      -8.245  16.040  -8.797  1.00 96.09           C
ATOM   2493  HD2 PHE A 170      -7.243  15.913  -9.205  1.00 96.09           H
ATOM   2494  CE1 PHE A 170     -10.760  16.407  -7.744  1.00 96.09           C
ATOM   2495  HE1 PHE A 170     -11.762  16.534  -7.336  1.00 96.09           H
ATOM   2496  CE2 PHE A 170      -8.545  17.171  -7.992  1.00 96.09           C
ATOM   2497  HE2 PHE A 170      -7.773  17.911  -7.782  1.00 96.09           H
ATOM   2498  CZ  PHE A 170      -9.796  17.330  -7.483  1.00 96.09           C
ATOM   2499  HZ  PHE A 170     -10.026  18.198  -6.864  1.00 96.09           H
ATOM   2500  HN  PHE A 170      -8.177  11.931 -11.082  1.00 96.09           H
ATOM   2501  N   THR A 171     -10.138  11.577  -8.456  1.00 96.16           N
ATOM   2502  CA  THR A 171     -11.113  11.077  -7.502  1.00 96.16           C
ATOM   2503  C   THR A 171     -10.448  10.112  -6.517  1.00 96.16           C
ATOM   2504  O   THR A 171     -10.758  10.123  -5.327  1.00 96.16           O
ATOM   2505  HA  THR A 171     -11.488  11.919  -6.920  1.00 96.16           H
ATOM   2506  CB  THR A 171     -12.263  10.445  -8.288  1.00 96.16           C
ATOM   2507  HB  THR A 171     -11.944   9.523  -8.772  1.00 96.16           H
ATOM   2508  OG1 THR A 171     -12.695  11.483  -9.165  1.00 96.16           O
ATOM   2509  HG1 THR A 171     -12.268  11.372 -10.062  1.00 96.16           H
ATOM   2510  CG2 THR A 171     -13.486  10.165  -7.413  1.00 96.16           C
ATOM   2511 1HG2 THR A 171     -13.847  11.099  -6.982  1.00 96.16           H
ATOM   2512 2HG2 THR A 171     -13.210   9.478  -6.612  1.00 96.16           H
ATOM   2513 3HG2 THR A 171     -14.273   9.717  -8.020  1.00 96.16           H
ATOM   2514  HN  THR A 171     -10.332  11.359  -9.412  1.00 96.16           H
ATOM   2515  N   ILE A 172      -9.547   9.300  -7.050  1.00 94.45           N
ATOM   2516  CA  ILE A 172      -8.867   8.303  -6.242  1.00 94.45           C
ATOM   2517  C   ILE A 172      -8.029   9.006  -5.171  1.00 94.45           C
ATOM   2518  O   ILE A 172      -8.036   8.603  -4.009  1.00 94.45           O
ATOM   2519  HA  ILE A 172      -9.632   7.707  -5.745  1.00 94.45           H
ATOM   2520  CB  ILE A 172      -8.059   7.354  -7.129  1.00 94.45           C
ATOM   2521  HB  ILE A 172      -7.521   7.950  -7.866  1.00 94.45           H
ATOM   2522  CG1 ILE A 172      -8.981   6.407  -7.900  1.00 94.45           C
ATOM   2523 1HG1 ILE A 172      -9.454   5.710  -7.207  1.00 94.45           H
ATOM   2524 2HG1 ILE A 172      -9.780   6.977  -8.374  1.00 94.45           H
ATOM   2525  CG2 ILE A 172      -7.013   6.595  -6.311  1.00 94.45           C
ATOM   2526 1HG2 ILE A 172      -6.329   7.306  -5.847  1.00 94.45           H
ATOM   2527 2HG2 ILE A 172      -7.510   6.011  -5.536  1.00 94.45           H
ATOM   2528 3HG2 ILE A 172      -6.453   5.927  -6.966  1.00 94.45           H
ATOM   2529  CD1 ILE A 172      -8.203   5.628  -8.962  1.00 94.45           C
ATOM   2530 1HD1 ILE A 172      -7.751   6.326  -9.667  1.00 94.45           H
ATOM   2531 2HD1 ILE A 172      -7.420   5.040  -8.482  1.00 94.45           H
ATOM   2532 3HD1 ILE A 172      -8.882   4.962  -9.495  1.00 94.45           H
ATOM   2533  HN  ILE A 172      -9.281   9.316  -8.014  1.00 94.45           H
ATOM   2534  N   TRP A 173      -7.328  10.044  -5.602  1.00 95.27           N
ATOM   2535  CA  TRP A 173      -6.432  10.763  -4.711  1.00 95.27           C
ATOM   2536  C   TRP A 173      -7.266  11.337  -3.564  1.00 95.27           C
ATOM   2537  O   TRP A 173      -6.891  11.216  -2.399  1.00 95.27           O
ATOM   2538  HA  TRP A 173      -5.705  10.050  -4.323  1.00 95.27           H
ATOM   2539  CB  TRP A 173      -5.645  11.832  -5.472  1.00 95.27           C
ATOM   2540 1HB  TRP A 173      -6.302  12.300  -6.205  1.00 95.27           H
ATOM   2541 2HB  TRP A 173      -5.341  12.611  -4.772  1.00 95.27           H
ATOM   2542  CG  TRP A 173      -4.403  11.299  -6.189  1.00 95.27           C
ATOM   2543  CD1 TRP A 173      -4.193  11.194  -7.508  1.00 95.27           C
ATOM   2544  HD1 TRP A 173      -4.915  11.489  -8.269  1.00 95.27           H
ATOM   2545  CD2 TRP A 173      -3.200  10.798  -5.568  1.00 95.27           C
ATOM   2546  NE1 TRP A 173      -2.948  10.664  -7.782  1.00 95.27           N
ATOM   2547  HE1 TRP A 173      -2.565  10.491  -8.689  1.00 95.27           H
ATOM   2548  CE2 TRP A 173      -2.325  10.416  -6.564  1.00 95.27           C
ATOM   2549  CE3 TRP A 173      -2.862  10.673  -4.209  1.00 95.27           C
ATOM   2550  HE3 TRP A 173      -3.535  10.967  -3.403  1.00 95.27           H
ATOM   2551  CZ2 TRP A 173      -1.056   9.883  -6.308  1.00 95.27           C
ATOM   2552  HZ2 TRP A 173      -0.384   9.589  -7.113  1.00 95.27           H
ATOM   2553  CZ3 TRP A 173      -1.591  10.139  -3.969  1.00 95.27           C
ATOM   2554  HZ3 TRP A 173      -1.278  10.020  -2.931  1.00 95.27           H
ATOM   2555  CH2 TRP A 173      -0.698   9.749  -4.961  1.00 95.27           C
ATOM   2556  HH2 TRP A 173       0.276   9.341  -4.692  1.00 95.27           H
ATOM   2557  HN  TRP A 173      -7.364  10.395  -6.538  1.00 95.27           H
ATOM   2558  N   VAL A 174      -8.381  11.950  -3.934  1.00 96.03           N
ATOM   2559  CA  VAL A 174      -9.238  12.599  -2.957  1.00 96.03           C
ATOM   2560  C   VAL A 174      -9.748  11.557  -1.960  1.00 96.03           C
ATOM   2561  O   VAL A 174      -9.729  11.788  -0.752  1.00 96.03           O
ATOM   2562  HA  VAL A 174      -8.631  13.330  -2.422  1.00 96.03           H
ATOM   2563  CB  VAL A 174     -10.366  13.350  -3.667  1.00 96.03           C
ATOM   2564  HB  VAL A 174     -10.862  12.651  -4.341  1.00 96.03           H
ATOM   2565  CG1 VAL A 174     -11.406  13.854  -2.664  1.00 96.03           C
ATOM   2566 1HG1 VAL A 174     -11.833  13.007  -2.128  1.00 96.03           H
ATOM   2567 2HG1 VAL A 174     -10.928  14.530  -1.955  1.00 96.03           H
ATOM   2568 3HG1 VAL A 174     -12.196  14.383  -3.196  1.00 96.03           H
ATOM   2569  CG2 VAL A 174      -9.813  14.502  -4.510  1.00 96.03           C
ATOM   2570 1HG2 VAL A 174      -9.281  15.200  -3.864  1.00 96.03           H
ATOM   2571 2HG2 VAL A 174      -9.129  14.107  -5.261  1.00 96.03           H
ATOM   2572 3HG2 VAL A 174     -10.636  15.018  -5.003  1.00 96.03           H
ATOM   2573  HN  VAL A 174      -8.700  12.006  -4.880  1.00 96.03           H
ATOM   2574  N   LEU A 175     -10.192  10.433  -2.503  1.00 93.30           N
ATOM   2575  CA  LEU A 175     -10.820   9.406  -1.689  1.00 93.30           C
ATOM   2576  C   LEU A 175      -9.782   8.812  -0.735  1.00 93.30           C
ATOM   2577  O   LEU A 175     -10.074   8.577   0.437  1.00 93.30           O
ATOM   2578  HA  LEU A 175     -11.597   9.889  -1.096  1.00 93.30           H
ATOM   2579  CB  LEU A 175     -11.508   8.366  -2.576  1.00 93.30           C
ATOM   2580 1HB  LEU A 175     -12.167   8.887  -3.269  1.00 93.30           H
ATOM   2581 2HB  LEU A 175     -10.745   7.867  -3.174  1.00 93.30           H
ATOM   2582  CG  LEU A 175     -12.324   7.297  -1.846  1.00 93.30           C
ATOM   2583  HG  LEU A 175     -12.493   7.635  -0.824  1.00 93.30           H
ATOM   2584  CD1 LEU A 175     -13.698   7.118  -2.496  1.00 93.30           C
ATOM   2585 1HD1 LEU A 175     -14.243   8.061  -2.458  1.00 93.30           H
ATOM   2586 2HD1 LEU A 175     -13.571   6.813  -3.534  1.00 93.30           H
ATOM   2587 3HD1 LEU A 175     -14.257   6.353  -1.958  1.00 93.30           H
ATOM   2588  CD2 LEU A 175     -11.552   5.979  -1.764  1.00 93.30           C
ATOM   2589 1HD2 LEU A 175     -11.332   5.623  -2.771  1.00 93.30           H
ATOM   2590 2HD2 LEU A 175     -10.620   6.136  -1.222  1.00 93.30           H
ATOM   2591 3HD2 LEU A 175     -12.155   5.236  -1.241  1.00 93.30           H
ATOM   2592  HN  LEU A 175     -10.128  10.219  -3.477  1.00 93.30           H
ATOM   2593  N   ALA A 176      -8.593   8.585  -1.272  1.00 93.11           N
ATOM   2594  CA  ALA A 176      -7.519   7.993  -0.492  1.00 93.11           C
ATOM   2595  C   ALA A 176      -7.153   8.932   0.659  1.00 93.11           C
ATOM   2596  O   ALA A 176      -6.866   8.480   1.766  1.00 93.11           O
ATOM   2597  HA  ALA A 176      -7.888   7.054  -0.080  1.00 93.11           H
ATOM   2598  CB  ALA A 176      -6.328   7.697  -1.405  1.00 93.11           C
ATOM   2599 1HB  ALA A 176      -6.633   7.003  -2.187  1.00 93.11           H
ATOM   2600 2HB  ALA A 176      -5.978   8.624  -1.858  1.00 93.11           H
ATOM   2601 3HB  ALA A 176      -5.523   7.253  -0.819  1.00 93.11           H
ATOM   2602  HN  ALA A 176      -8.357   8.799  -2.220  1.00 93.11           H
ATOM   2603  N   ALA A 177      -7.175  10.222   0.357  1.00 94.01           N
ATOM   2604  CA  ALA A 177      -6.811  11.227   1.342  1.00 94.01           C
ATOM   2605  C   ALA A 177      -7.813  11.188   2.498  1.00 94.01           C
ATOM   2606  O   ALA A 177      -7.423  11.228   3.664  1.00 94.01           O
ATOM   2607  HA  ALA A 177      -5.821  10.977   1.722  1.00 94.01           H
ATOM   2608  CB  ALA A 177      -6.749  12.601   0.671  1.00 94.01           C
ATOM   2609 1HB  ALA A 177      -6.003  12.584  -0.123  1.00 94.01           H
ATOM   2610 2HB  ALA A 177      -7.724  12.843   0.248  1.00 94.01           H
ATOM   2611 3HB  ALA A 177      -6.477  13.354   1.410  1.00 94.01           H
ATOM   2612  HN  ALA A 177      -7.434  10.583  -0.539  1.00 94.01           H
ATOM   2613  N   ALA A 178      -9.085  11.110   2.135  1.00 93.66           N
ATOM   2614  CA  ALA A 178     -10.149  11.142   3.124  1.00 93.66           C
ATOM   2615  C   ALA A 178     -10.025   9.923   4.040  1.00 93.66           C
ATOM   2616  O   ALA A 178     -10.293  10.012   5.237  1.00 93.66           O
ATOM   2617  HA  ALA A 178     -10.022  12.047   3.718  1.00 93.66           H
ATOM   2618  CB  ALA A 178     -11.503  11.203   2.415  1.00 93.66           C
ATOM   2619 1HB  ALA A 178     -11.551  12.102   1.800  1.00 93.66           H
ATOM   2620 2HB  ALA A 178     -11.622  10.324   1.782  1.00 93.66           H
ATOM   2621 3HB  ALA A 178     -12.301  11.228   3.157  1.00 93.66           H
ATOM   2622  HN  ALA A 178      -9.391  11.026   1.187  1.00 93.66           H
ATOM   2623  N   LEU A 179      -9.618   8.812   3.442  1.00 91.26           N
ATOM   2624  CA  LEU A 179      -9.536   7.558   4.171  1.00 91.26           C
ATOM   2625  C   LEU A 179      -8.358   7.616   5.146  1.00 91.26           C
ATOM   2626  O   LEU A 179      -8.232   6.763   6.024  1.00 91.26           O
ATOM   2627  HA  LEU A 179     -10.456   7.453   4.746  1.00 91.26           H
ATOM   2628  CB  LEU A 179      -9.473   6.377   3.199  1.00 91.26           C
ATOM   2629 1HB  LEU A 179      -8.683   6.571   2.474  1.00 91.26           H
ATOM   2630 2HB  LEU A 179      -9.181   5.488   3.758  1.00 91.26           H
ATOM   2631  CG  LEU A 179     -10.762   6.067   2.436  1.00 91.26           C
ATOM   2632  HG  LEU A 179     -11.046   6.954   1.870  1.00 91.26           H
ATOM   2633  CD1 LEU A 179     -10.545   4.937   1.429  1.00 91.26           C
ATOM   2634 1HD1 LEU A 179      -9.777   5.231   0.713  1.00 91.26           H
ATOM   2635 2HD1 LEU A 179     -10.225   4.037   1.955  1.00 91.26           H
ATOM   2636 3HD1 LEU A 179     -11.477   4.736   0.900  1.00 91.26           H
ATOM   2637  CD2 LEU A 179     -11.910   5.762   3.401  1.00 91.26           C
ATOM   2638 1HD2 LEU A 179     -11.650   4.898   4.014  1.00 91.26           H
ATOM   2639 2HD2 LEU A 179     -12.083   6.624   4.044  1.00 91.26           H
ATOM   2640 3HD2 LEU A 179     -12.814   5.544   2.833  1.00 91.26           H
ATOM   2641  HN  LEU A 179      -9.349   8.761   2.481  1.00 91.26           H
ATOM   2642  N   CYS A 180      -7.525   8.629   4.958  1.00 92.30           N
ATOM   2643  CA  CYS A 180      -6.315   8.759   5.751  1.00 92.30           C
ATOM   2644  C   CYS A 180      -6.585   9.754   6.881  1.00 92.30           C
ATOM   2645  O   CYS A 180      -5.683  10.090   7.646  1.00 92.30           O
ATOM   2646  HA  CYS A 180      -6.095   7.769   6.151  1.00 92.30           H
ATOM   2647  CB  CYS A 180      -5.120   9.180   4.894  1.00 92.30           C
ATOM   2648 1HB  CYS A 180      -5.328  10.134   4.408  1.00 92.30           H
ATOM   2649 2HB  CYS A 180      -4.243   9.329   5.525  1.00 92.30           H
ATOM   2650  SG  CYS A 180      -4.771   7.900   3.633  1.00 92.30           S
ATOM   2651  HG  CYS A 180      -5.901   8.066   2.951  1.00 92.30           H
ATOM   2652  HN  CYS A 180      -7.667   9.351   4.281  1.00 92.30           H
ATOM   2653  N   ILE A 181      -7.832  10.197   6.951  1.00 93.15           N
ATOM   2654  CA  ILE A 181      -8.224  11.176   7.951  1.00 93.15           C
ATOM   2655  C   ILE A 181      -7.899  10.633   9.344  1.00 93.15           C
ATOM   2656  O   ILE A 181      -7.302  11.331  10.162  1.00 93.15           O
ATOM   2657  HA  ILE A 181      -7.627  12.072   7.782  1.00 93.15           H
ATOM   2658  CB  ILE A 181      -9.692  11.568   7.770  1.00 93.15           C
ATOM   2659  HB  ILE A 181     -10.267  10.662   7.582  1.00 93.15           H
ATOM   2660  CG1 ILE A 181      -9.870  12.478   6.553  1.00 93.15           C
ATOM   2661 1HG1 ILE A 181      -9.373  13.432   6.732  1.00 93.15           H
ATOM   2662 2HG1 ILE A 181      -9.392  12.027   5.684  1.00 93.15           H
ATOM   2663  CG2 ILE A 181     -10.251  12.201   9.046  1.00 93.15           C
ATOM   2664 1HG2 ILE A 181     -10.178  11.487   9.867  1.00 93.15           H
ATOM   2665 2HG2 ILE A 181      -9.678  13.095   9.290  1.00 93.15           H
ATOM   2666 3HG2 ILE A 181     -11.296  12.470   8.890  1.00 93.15           H
ATOM   2667  CD1 ILE A 181     -11.353  12.716   6.260  1.00 93.15           C
ATOM   2668 1HD1 ILE A 181     -11.841  11.763   6.058  1.00 93.15           H
ATOM   2669 2HD1 ILE A 181     -11.822  13.190   7.123  1.00 93.15           H
ATOM   2670 3HD1 ILE A 181     -11.451  13.366   5.391  1.00 93.15           H
ATOM   2671  HN  ILE A 181      -8.566   9.900   6.340  1.00 93.15           H
ATOM   2672  N   PRO A 182      -8.284   9.383   9.638  1.00 91.23           N
ATOM   2673  CA  PRO A 182      -8.085   8.828  10.979  1.00 91.23           C
ATOM   2674  C   PRO A 182      -6.645   8.954  11.447  1.00 91.23           C
ATOM   2675  O   PRO A 182      -6.390   9.358  12.581  1.00 91.23           O
ATOM   2676  HA  PRO A 182      -8.671   9.388  11.707  1.00 91.23           H
ATOM   2677  CB  PRO A 182      -8.509   7.365  10.832  1.00 91.23           C
ATOM   2678 1HB  PRO A 182      -7.662   6.725  10.584  1.00 91.23           H
ATOM   2679 2HB  PRO A 182      -8.941   6.978  11.754  1.00 91.23           H
ATOM   2680  CG  PRO A 182      -9.532   7.406   9.704  1.00 91.23           C
ATOM   2681 1HG  PRO A 182      -9.667   6.427   9.244  1.00 91.23           H
ATOM   2682 2HG  PRO A 182     -10.515   7.715  10.060  1.00 91.23           H
ATOM   2683  CD  PRO A 182      -8.933   8.413   8.737  1.00 91.23           C
ATOM   2684 1HD  PRO A 182      -8.212   7.949   8.063  1.00 91.23           H
ATOM   2685 2HD  PRO A 182      -9.695   8.878   8.112  1.00 91.23           H
ATOM   2686  N   GLU A 183      -5.732   8.601  10.554  1.00 91.91           N
ATOM   2687  CA  GLU A 183      -4.317   8.625  10.880  1.00 91.91           C
ATOM   2688  C   GLU A 183      -3.882  10.043  11.256  1.00 91.91           C
ATOM   2689  O   GLU A 183      -3.117  10.232  12.200  1.00 91.91           O
ATOM   2690  HA  GLU A 183      -4.207   7.964  11.740  1.00 91.91           H
ATOM   2691  CB  GLU A 183      -3.477   8.083   9.721  1.00 91.91           C
ATOM   2692 1HB  GLU A 183      -3.880   8.446   8.775  1.00 91.91           H
ATOM   2693 2HB  GLU A 183      -2.430   8.344   9.872  1.00 91.91           H
ATOM   2694  CG  GLU A 183      -3.537   6.555   9.668  1.00 91.91           C
ATOM   2695 1HG  GLU A 183      -2.775   6.181   8.985  1.00 91.91           H
ATOM   2696 2HG  GLU A 183      -3.312   6.144  10.652  1.00 91.91           H
ATOM   2697  CD  GLU A 183      -4.917   6.076   9.214  1.00 91.91           C
ATOM   2698  OE1 GLU A 183      -5.196   4.874   9.415  1.00 91.91           O
ATOM   2699  OE2 GLU A 183      -5.663   6.922   8.675  1.00 91.91           O
ATOM   2700  HN  GLU A 183      -5.946   8.304   9.623  1.00 91.91           H
ATOM   2701  N   ILE A 184      -4.388  11.003  10.496  1.00 94.15           N
ATOM   2702  CA  ILE A 184      -3.959  12.383  10.650  1.00 94.15           C
ATOM   2703  C   ILE A 184      -4.375  12.891  12.032  1.00 94.15           C
ATOM   2704  O   ILE A 184      -3.656  13.673  12.651  1.00 94.15           O
ATOM   2705  HA  ILE A 184      -2.871  12.395  10.590  1.00 94.15           H
ATOM   2706  CB  ILE A 184      -4.485  13.239   9.496  1.00 94.15           C
ATOM   2707  HB  ILE A 184      -5.567  13.113   9.443  1.00 94.15           H
ATOM   2708  CG1 ILE A 184      -3.910  12.770   8.158  1.00 94.15           C
ATOM   2709 1HG1 ILE A 184      -2.841  12.982   8.124  1.00 94.15           H
ATOM   2710 2HG1 ILE A 184      -4.024  11.690   8.068  1.00 94.15           H
ATOM   2711  CG2 ILE A 184      -4.215  14.724   9.747  1.00 94.15           C
ATOM   2712 1HG2 ILE A 184      -4.712  15.033  10.667  1.00 94.15           H
ATOM   2713 2HG2 ILE A 184      -3.141  14.887   9.842  1.00 94.15           H
ATOM   2714 3HG2 ILE A 184      -4.599  15.310   8.912  1.00 94.15           H
ATOM   2715  CD1 ILE A 184      -4.611  13.462   6.987  1.00 94.15           C
ATOM   2716 1HD1 ILE A 184      -5.675  13.228   7.011  1.00 94.15           H
ATOM   2717 2HD1 ILE A 184      -4.474  14.540   7.068  1.00 94.15           H
ATOM   2718 3HD1 ILE A 184      -4.182  13.110   6.048  1.00 94.15           H
ATOM   2719  HN  ILE A 184      -5.078  10.851   9.788  1.00 94.15           H
ATOM   2720  N   LEU A 185      -5.533  12.425  12.474  1.00 93.28           N
ATOM   2721  CA  LEU A 185      -6.144  12.961  13.679  1.00 93.28           C
ATOM   2722  C   LEU A 185      -5.409  12.414  14.905  1.00 93.28           C
ATOM   2723  O   LEU A 185      -4.983  13.178  15.769  1.00 93.28           O
ATOM   2724  HA  LEU A 185      -6.018  14.043  13.656  1.00 93.28           H
ATOM   2725  CB  LEU A 185      -7.648  12.680  13.688  1.00 93.28           C
ATOM   2726 1HB  LEU A 185      -7.801  11.619  13.489  1.00 93.28           H
ATOM   2727 2HB  LEU A 185      -8.028  12.874  14.691  1.00 93.28           H
ATOM   2728  CG  LEU A 185      -8.486  13.483  12.691  1.00 93.28           C
ATOM   2729  HG  LEU A 185      -8.137  13.249  11.685  1.00 93.28           H
ATOM   2730  CD1 LEU A 185      -9.960  13.079  12.763  1.00 93.28           C
ATOM   2731 1HD1 LEU A 185     -10.059  12.019  12.529  1.00 93.28           H
ATOM   2732 2HD1 LEU A 185     -10.339  13.266  13.768  1.00 93.28           H
ATOM   2733 3HD1 LEU A 185     -10.533  13.665  12.044  1.00 93.28           H
ATOM   2734  CD2 LEU A 185      -8.293  14.987  12.898  1.00 93.28           C
ATOM   2735 1HD2 LEU A 185      -8.598  15.257  13.908  1.00 93.28           H
ATOM   2736 2HD2 LEU A 185      -7.242  15.241  12.756  1.00 93.28           H
ATOM   2737 3HD2 LEU A 185      -8.899  15.534  12.176  1.00 93.28           H
ATOM   2738  HN  LEU A 185      -6.052  11.697  12.026  1.00 93.28           H
ATOM   2739  N   TYR A 186      -5.284  11.095  14.940  1.00 92.21           N
ATOM   2740  CA  TYR A 186      -4.959  10.408  16.178  1.00 92.21           C
ATOM   2741  C   TYR A 186      -3.452  10.169  16.293  1.00 92.21           C
ATOM   2742  O   TYR A 186      -2.963   9.762  17.346  1.00 92.21           O
ATOM   2743  HA  TYR A 186      -5.284  11.036  17.008  1.00 92.21           H
ATOM   2744  CB  TYR A 186      -5.674   9.057  16.111  1.00 92.21           C
ATOM   2745 1HB  TYR A 186      -5.309   8.507  15.243  1.00 92.21           H
ATOM   2746 2HB  TYR A 186      -5.409   8.473  16.992  1.00 92.21           H
ATOM   2747  CG  TYR A 186      -7.198   9.162  16.026  1.00 92.21           C
ATOM   2748  CD1 TYR A 186      -7.883   9.970  16.910  1.00 92.21           C
ATOM   2749  HD1 TYR A 186      -7.339  10.533  17.668  1.00 92.21           H
ATOM   2750  CD2 TYR A 186      -7.886   8.450  15.066  1.00 92.21           C
ATOM   2751  HD2 TYR A 186      -7.345   7.812  14.368  1.00 92.21           H
ATOM   2752  CE1 TYR A 186      -9.318  10.070  16.830  1.00 92.21           C
ATOM   2753  HE1 TYR A 186      -9.872  10.704  17.522  1.00 92.21           H
ATOM   2754  CE2 TYR A 186      -9.321   8.549  14.986  1.00 92.21           C
ATOM   2755  HE2 TYR A 186      -9.877   7.992  14.232  1.00 92.21           H
ATOM   2756  CZ  TYR A 186      -9.966   9.354  15.872  1.00 92.21           C
ATOM   2757  OH  TYR A 186     -11.320   9.448  15.797  1.00 92.21           O
ATOM   2758  HH  TYR A 186     -11.657  10.089  16.486  1.00 92.21           H
ATOM   2759  HN  TYR A 186      -5.401  10.501  14.145  1.00 92.21           H
ATOM   2760  N   SER A 187      -2.758  10.433  15.196  1.00 93.04           N
ATOM   2761  CA  SER A 187      -1.309  10.332  15.185  1.00 93.04           C
ATOM   2762  C   SER A 187      -0.702  11.406  16.089  1.00 93.04           C
ATOM   2763  O   SER A 187      -0.903  12.599  15.863  1.00 93.04           O
ATOM   2764  HA  SER A 187      -1.086   9.337  15.570  1.00 93.04           H
ATOM   2765  CB  SER A 187      -0.759  10.461  13.763  1.00 93.04           C
ATOM   2766 1HB  SER A 187      -1.111  11.394  13.322  1.00 93.04           H
ATOM   2767 2HB  SER A 187       0.329  10.516  13.798  1.00 93.04           H
ATOM   2768  OG  SER A 187      -1.151   9.368  12.937  1.00 93.04           O
ATOM   2769  HG  SER A 187      -1.683   9.701  12.159  1.00 93.04           H
ATOM   2770  HN  SER A 187      -3.169  10.711  14.328  1.00 93.04           H
ATOM   2771  N   GLN A 188       0.030  10.946  17.093  1.00 92.50           N
ATOM   2772  CA  GLN A 188       0.772  11.850  17.954  1.00 92.50           C
ATOM   2773  C   GLN A 188       2.051  11.176  18.455  1.00 92.50           C
ATOM   2774  O   GLN A 188       2.254   9.983  18.237  1.00 92.50           O
ATOM   2775  HA  GLN A 188       1.026  12.705  17.327  1.00 92.50           H
ATOM   2776  CB  GLN A 188      -0.092  12.326  19.124  1.00 92.50           C
ATOM   2777 1HB  GLN A 188       0.445  13.086  19.691  1.00 92.50           H
ATOM   2778 2HB  GLN A 188      -1.000  12.793  18.744  1.00 92.50           H
ATOM   2779  CG  GLN A 188      -0.459  11.160  20.045  1.00 92.50           C
ATOM   2780 1HG  GLN A 188      -0.985  10.394  19.475  1.00 92.50           H
ATOM   2781 2HG  GLN A 188       0.450  10.700  20.434  1.00 92.50           H
ATOM   2782  CD  GLN A 188      -1.336  11.632  21.205  1.00 92.50           C
ATOM   2783  OE1 GLN A 188      -1.983  12.665  21.147  1.00 92.50           O
ATOM   2784  NE2 GLN A 188      -1.322  10.822  22.259  1.00 92.50           N
ATOM   2785 1HE2 GLN A 188      -0.768   9.989  22.242  1.00 92.50           H
ATOM   2786 2HE2 GLN A 188      -1.864  11.045  23.069  1.00 92.50           H
ATOM   2787  HN  GLN A 188       0.119   9.976  17.321  1.00 92.50           H
ATOM   2788  N   ILE A 189       2.879  11.969  19.119  1.00 92.41           N
ATOM   2789  CA  ILE A 189       4.094  11.447  19.720  1.00 92.41           C
ATOM   2790  C   ILE A 189       3.813  11.061  21.174  1.00 92.41           C
ATOM   2791  O   ILE A 189       3.305  11.870  21.948  1.00 92.41           O
ATOM   2792  HA  ILE A 189       4.370  10.547  19.171  1.00 92.41           H
ATOM   2793  CB  ILE A 189       5.243  12.445  19.561  1.00 92.41           C
ATOM   2794  HB  ILE A 189       4.946  13.385  20.026  1.00 92.41           H
ATOM   2795  CG1 ILE A 189       5.514  12.737  18.084  1.00 92.41           C
ATOM   2796 1HG1 ILE A 189       5.901  11.842  17.597  1.00 92.41           H
ATOM   2797 2HG1 ILE A 189       4.581  12.994  17.583  1.00 92.41           H
ATOM   2798  CG2 ILE A 189       6.498  11.958  20.289  1.00 92.41           C
ATOM   2799 1HG2 ILE A 189       6.280  11.843  21.351  1.00 92.41           H
ATOM   2800 2HG2 ILE A 189       6.808  10.999  19.875  1.00 92.41           H
ATOM   2801 3HG2 ILE A 189       7.298  12.686  20.159  1.00 92.41           H
ATOM   2802  CD1 ILE A 189       6.516  13.883  17.926  1.00 92.41           C
ATOM   2803 1HD1 ILE A 189       6.116  14.783  18.393  1.00 92.41           H
ATOM   2804 2HD1 ILE A 189       7.456  13.612  18.408  1.00 92.41           H
ATOM   2805 3HD1 ILE A 189       6.691  14.069  16.867  1.00 92.41           H
ATOM   2806  HN  ILE A 189       2.732  12.950  19.247  1.00 92.41           H
ATOM   2807  N   LYS A 190       4.156   9.823  21.501  1.00 87.95           N
ATOM   2808  CA  LYS A 190       4.050   9.355  22.872  1.00 87.95           C
ATOM   2809  C   LYS A 190       5.453   9.145  23.445  1.00 87.95           C
ATOM   2810  O   LYS A 190       6.298   8.515  22.811  1.00 87.95           O
ATOM   2811  HA  LYS A 190       3.555  10.137  23.447  1.00 87.95           H
ATOM   2812  CB  LYS A 190       3.164   8.110  22.946  1.00 87.95           C
ATOM   2813 1HB  LYS A 190       2.248   8.276  22.378  1.00 87.95           H
ATOM   2814 2HB  LYS A 190       3.676   7.266  22.483  1.00 87.95           H
ATOM   2815  CG  LYS A 190       2.816   7.769  24.396  1.00 87.95           C
ATOM   2816 1HG  LYS A 190       3.721   7.786  25.004  1.00 87.95           H
ATOM   2817 2HG  LYS A 190       2.146   8.528  24.801  1.00 87.95           H
ATOM   2818  CD  LYS A 190       2.156   6.393  24.493  1.00 87.95           C
ATOM   2819 1HD  LYS A 190       1.270   6.365  23.858  1.00 87.95           H
ATOM   2820 2HD  LYS A 190       2.839   5.630  24.120  1.00 87.95           H
ATOM   2821  CE  LYS A 190       1.765   6.072  25.937  1.00 87.95           C
ATOM   2822 1HE  LYS A 190       2.501   6.495  26.622  1.00 87.95           H
ATOM   2823 2HE  LYS A 190       0.808   6.537  26.173  1.00 87.95           H
ATOM   2824  NZ  LYS A 190       1.675   4.609  26.138  1.00 87.95           N
ATOM   2825 1HZ  LYS A 190       1.115   4.414  26.961  1.00 87.95           H
ATOM   2826 2HZ  LYS A 190       1.242   4.183  25.326  1.00 87.95           H
ATOM   2827 3HZ  LYS A 190       2.606   4.227  26.264  1.00 87.95           H
ATOM   2828  HN  LYS A 190       4.500   9.148  20.849  1.00 87.95           H
ATOM   2829  N   GLU A 191       5.658   9.686  24.637  1.00 84.58           N
ATOM   2830  CA  GLU A 191       6.899   9.461  25.358  1.00 84.58           C
ATOM   2831  C   GLU A 191       6.728   8.324  26.367  1.00 84.58           C
ATOM   2832  O   GLU A 191       5.817   8.354  27.193  1.00 84.58           O
ATOM   2833  HA  GLU A 191       7.627   9.176  24.598  1.00 84.58           H
ATOM   2834  CB  GLU A 191       7.371  10.742  26.049  1.00 84.58           C
ATOM   2835 1HB  GLU A 191       6.533  11.213  26.562  1.00 84.58           H
ATOM   2836 2HB  GLU A 191       8.208  10.515  26.711  1.00 84.58           H
ATOM   2837  CG  GLU A 191       7.892  11.756  25.029  1.00 84.58           C
ATOM   2838 1HG  GLU A 191       8.673  11.299  24.422  1.00 84.58           H
ATOM   2839 2HG  GLU A 191       7.087  12.041  24.351  1.00 84.58           H
ATOM   2840  CD  GLU A 191       8.443  13.002  25.726  1.00 84.58           C
ATOM   2841  OE1 GLU A 191       8.897  13.908  24.994  1.00 84.58           O
ATOM   2842  OE2 GLU A 191       8.398  13.019  26.975  1.00 84.58           O
ATOM   2843  HN  GLU A 191       4.995  10.268  25.108  1.00 84.58           H
ATOM   2844  N   GLU A 192       7.619   7.348  26.267  1.00 76.69           N
ATOM   2845  CA  GLU A 192       7.527   6.162  27.102  1.00 76.69           C
ATOM   2846  C   GLU A 192       8.921   5.717  27.546  1.00 76.69           C
ATOM   2847  O   GLU A 192       9.761   5.373  26.716  1.00 76.69           O
ATOM   2848  HA  GLU A 192       6.941   6.464  27.970  1.00 76.69           H
ATOM   2849  CB  GLU A 192       6.797   5.033  26.372  1.00 76.69           C
ATOM   2850 1HB  GLU A 192       5.778   5.344  26.139  1.00 76.69           H
ATOM   2851 2HB  GLU A 192       7.368   4.735  25.492  1.00 76.69           H
ATOM   2852  CG  GLU A 192       6.688   3.789  27.256  1.00 76.69           C
ATOM   2853 1HG  GLU A 192       7.309   2.993  26.847  1.00 76.69           H
ATOM   2854 2HG  GLU A 192       7.069   4.012  28.252  1.00 76.69           H
ATOM   2855  CD  GLU A 192       5.237   3.312  27.354  1.00 76.69           C
ATOM   2856  OE1 GLU A 192       4.930   2.635  28.359  1.00 76.69           O
ATOM   2857  OE2 GLU A 192       4.469   3.636  26.423  1.00 76.69           O
ATOM   2858  HN  GLU A 192       8.391   7.359  25.631  1.00 76.69           H
ATOM   2859  N   SER A 193       9.125   5.736  28.855  1.00 73.03           N
ATOM   2860  CA  SER A 193      10.357   5.223  29.429  1.00 73.03           C
ATOM   2861  C   SER A 193      11.556   5.987  28.863  1.00 73.03           C
ATOM   2862  O   SER A 193      12.651   5.438  28.755  1.00 73.03           O
ATOM   2863  HA  SER A 193      10.268   5.392  30.502  1.00 73.03           H
ATOM   2864  CB  SER A 193      10.507   3.724  29.160  1.00 73.03           C
ATOM   2865 1HB  SER A 193      10.820   3.571  28.128  1.00 73.03           H
ATOM   2866 2HB  SER A 193      11.294   3.319  29.796  1.00 73.03           H
ATOM   2867  OG  SER A 193       9.294   3.015  29.398  1.00 73.03           O
ATOM   2868  HG  SER A 193       9.375   2.077  29.061  1.00 73.03           H
ATOM   2869  HN  SER A 193       8.467   6.094  29.518  1.00 73.03           H
ATOM   2870  N   GLY A 194      11.307   7.241  28.516  1.00 77.02           N
ATOM   2871  CA  GLY A 194      12.356   8.090  27.977  1.00 77.02           C
ATOM   2872  C   GLY A 194      12.523   7.867  26.472  1.00 77.02           C
ATOM   2873  O   GLY A 194      13.474   8.361  25.869  1.00 77.02           O
ATOM   2874 1HA  GLY A 194      12.117   9.136  28.169  1.00 77.02           H
ATOM   2875 2HA  GLY A 194      13.297   7.879  28.485  1.00 77.02           H
ATOM   2876  HN  GLY A 194      10.411   7.677  28.598  1.00 77.02           H
ATOM   2877  N   ILE A 195      11.583   7.122  25.909  1.00 84.67           N
ATOM   2878  CA  ILE A 195      11.602   6.845  24.483  1.00 84.67           C
ATOM   2879  C   ILE A 195      10.398   7.519  23.821  1.00 84.67           C
ATOM   2880  O   ILE A 195       9.260   7.312  24.237  1.00 84.67           O
ATOM   2881  HA  ILE A 195      12.512   7.287  24.076  1.00 84.67           H
ATOM   2882  CB  ILE A 195      11.678   5.338  24.230  1.00 84.67           C
ATOM   2883  HB  ILE A 195      10.860   4.860  24.769  1.00 84.67           H
ATOM   2884  CG1 ILE A 195      12.982   4.756  24.779  1.00 84.67           C
ATOM   2885 1HG1 ILE A 195      13.816   5.067  24.150  1.00 84.67           H
ATOM   2886 2HG1 ILE A 195      13.170   5.152  25.777  1.00 84.67           H
ATOM   2887  CG2 ILE A 195      11.488   5.020  22.746  1.00 84.67           C
ATOM   2888 1HG2 ILE A 195      10.513   5.380  22.419  1.00 84.67           H
ATOM   2889 2HG2 ILE A 195      12.270   5.512  22.166  1.00 84.67           H
ATOM   2890 3HG2 ILE A 195      11.547   3.942  22.595  1.00 84.67           H
ATOM   2891  CD1 ILE A 195      12.920   3.228  24.834  1.00 84.67           C
ATOM   2892 1HD1 ILE A 195      12.100   2.921  25.483  1.00 84.67           H
ATOM   2893 2HD1 ILE A 195      12.756   2.835  23.831  1.00 84.67           H
ATOM   2894 3HD1 ILE A 195      13.860   2.840  25.228  1.00 84.67           H
ATOM   2895  HN  ILE A 195      10.820   6.712  26.409  1.00 84.67           H
ATOM   2896  N   ALA A 196      10.692   8.312  22.800  1.00 90.82           N
ATOM   2897  CA  ALA A 196       9.643   8.955  22.027  1.00 90.82           C
ATOM   2898  C   ALA A 196       9.147   7.990  20.948  1.00 90.82           C
ATOM   2899  O   ALA A 196       9.944   7.426  20.200  1.00 90.82           O
ATOM   2900  HA  ALA A 196       8.821   9.182  22.705  1.00 90.82           H
ATOM   2901  CB  ALA A 196      10.173  10.265  21.439  1.00 90.82           C
ATOM   2902 1HB  ALA A 196      10.485  10.926  22.247  1.00 90.82           H
ATOM   2903 2HB  ALA A 196      11.025  10.054  20.792  1.00 90.82           H
ATOM   2904 3HB  ALA A 196       9.386  10.747  20.858  1.00 90.82           H
ATOM   2905  HN  ALA A 196      11.624   8.517  22.501  1.00 90.82           H
ATOM   2906  N   ILE A 197       7.832   7.830  20.902  1.00 89.75           N
ATOM   2907  CA  ILE A 197       7.224   6.903  19.963  1.00 89.75           C
ATOM   2908  C   ILE A 197       6.136   7.629  19.169  1.00 89.75           C
ATOM   2909  O   ILE A 197       5.263   8.272  19.750  1.00 89.75           O
ATOM   2910  HA  ILE A 197       8.002   6.583  19.269  1.00 89.75           H
ATOM   2911  CB  ILE A 197       6.724   5.654  20.691  1.00 89.75           C
ATOM   2912  HB  ILE A 197       6.031   5.968  21.472  1.00 89.75           H
ATOM   2913  CG1 ILE A 197       7.878   4.922  21.379  1.00 89.75           C
ATOM   2914 1HG1 ILE A 197       8.582   4.560  20.629  1.00 89.75           H
ATOM   2915 2HG1 ILE A 197       8.423   5.615  22.019  1.00 89.75           H
ATOM   2916  CG2 ILE A 197       5.949   4.739  19.741  1.00 89.75           C
ATOM   2917 1HG2 ILE A 197       5.090   5.276  19.339  1.00 89.75           H
ATOM   2918 2HG2 ILE A 197       6.600   4.430  18.923  1.00 89.75           H
ATOM   2919 3HG2 ILE A 197       5.605   3.859  20.284  1.00 89.75           H
ATOM   2920  CD1 ILE A 197       7.363   3.747  22.212  1.00 89.75           C
ATOM   2921 1HD1 ILE A 197       6.678   4.115  22.976  1.00 89.75           H
ATOM   2922 2HD1 ILE A 197       6.839   3.044  21.564  1.00 89.75           H
ATOM   2923 3HD1 ILE A 197       8.203   3.244  22.690  1.00 89.75           H
ATOM   2924  HN  ILE A 197       7.189   8.320  21.490  1.00 89.75           H
ATOM   2925  N   CYS A 198       6.224   7.501  17.853  1.00 92.17           N
ATOM   2926  CA  CYS A 198       5.149   7.950  16.984  1.00 92.17           C
ATOM   2927  C   CYS A 198       4.076   6.860  16.945  1.00 92.17           C
ATOM   2928  O   CYS A 198       4.292   5.791  16.377  1.00 92.17           O
ATOM   2929  HA  CYS A 198       4.754   8.867  17.423  1.00 92.17           H
ATOM   2930  CB  CYS A 198       5.660   8.298  15.585  1.00 92.17           C
ATOM   2931 1HB  CYS A 198       6.287   9.188  15.629  1.00 92.17           H
ATOM   2932 2HB  CYS A 198       6.283   7.488  15.205  1.00 92.17           H
ATOM   2933  SG  CYS A 198       4.249   8.582  14.455  1.00 92.17           S
ATOM   2934  HN  CYS A 198       7.009   7.101  17.381  1.00 92.17           H
ATOM   2935  N   THR A 199       2.942   7.169  17.557  1.00 91.52           N
ATOM   2936  CA  THR A 199       1.844   6.219  17.622  1.00 91.52           C
ATOM   2937  C   THR A 199       0.505   6.938  17.442  1.00 91.52           C
ATOM   2938  O   THR A 199       0.443   8.165  17.501  1.00 91.52           O
ATOM   2939  HA  THR A 199       1.945   5.519  16.792  1.00 91.52           H
ATOM   2940  CB  THR A 199       1.953   5.460  18.946  1.00 91.52           C
ATOM   2941  HB  THR A 199       2.976   5.130  19.122  1.00 91.52           H
ATOM   2942  OG1 THR A 199       0.982   4.423  18.833  1.00 91.52           O
ATOM   2943  HG1 THR A 199       1.119   3.746  19.556  1.00 91.52           H
ATOM   2944  CG2 THR A 199       1.473   6.291  20.138  1.00 91.52           C
ATOM   2945 1HG2 THR A 199       0.428   6.564  19.993  1.00 91.52           H
ATOM   2946 2HG2 THR A 199       2.077   7.194  20.218  1.00 91.52           H
ATOM   2947 3HG2 THR A 199       1.571   5.705  21.052  1.00 91.52           H
ATOM   2948  HN  THR A 199       2.767   8.047  18.002  1.00 91.52           H
ATOM   2949  N   MET A 200      -0.532   6.143  17.225  1.00 91.57           N
ATOM   2950  CA  MET A 200      -1.892   6.644  17.325  1.00 91.57           C
ATOM   2951  C   MET A 200      -2.431   6.487  18.748  1.00 91.57           C
ATOM   2952  O   MET A 200      -2.256   5.441  19.370  1.00 91.57           O
ATOM   2953  HA  MET A 200      -1.836   7.701  17.065  1.00 91.57           H
ATOM   2954  CB  MET A 200      -2.791   5.879  16.352  1.00 91.57           C
ATOM   2955 1HB  MET A 200      -2.699   4.808  16.531  1.00 91.57           H
ATOM   2956 2HB  MET A 200      -3.834   6.144  16.529  1.00 91.57           H
ATOM   2957  CG  MET A 200      -2.420   6.193  14.901  1.00 91.57           C
ATOM   2958 1HG  MET A 200      -2.456   7.269  14.732  1.00 91.57           H
ATOM   2959 2HG  MET A 200      -1.398   5.872  14.701  1.00 91.57           H
ATOM   2960  SD  MET A 200      -3.546   5.365  13.790  1.00 91.57           S
ATOM   2961  CE  MET A 200      -3.295   3.672  14.299  1.00 91.57           C
ATOM   2962 1HE  MET A 200      -2.250   3.400  14.154  1.00 91.57           H
ATOM   2963 2HE  MET A 200      -3.555   3.568  15.353  1.00 91.57           H
ATOM   2964 3HE  MET A 200      -3.928   3.016  13.702  1.00 91.57           H
ATOM   2965  HN  MET A 200      -0.455   5.175  16.985  1.00 91.57           H
ATOM   2966  N   VAL A 201      -3.076   7.543  19.223  1.00 92.09           N
ATOM   2967  CA  VAL A 201      -3.743   7.496  20.513  1.00 92.09           C
ATOM   2968  C   VAL A 201      -5.216   7.870  20.335  1.00 92.09           C
ATOM   2969  O   VAL A 201      -5.531   8.888  19.721  1.00 92.09           O
ATOM   2970  HA  VAL A 201      -3.683   6.470  20.876  1.00 92.09           H
ATOM   2971  CB  VAL A 201      -3.014   8.396  21.512  1.00 92.09           C
ATOM   2972  HB  VAL A 201      -3.050   9.417  21.132  1.00 92.09           H
ATOM   2973  CG1 VAL A 201      -3.708   8.377  22.875  1.00 92.09           C
ATOM   2974 1HG1 VAL A 201      -4.733   8.733  22.766  1.00 92.09           H
ATOM   2975 2HG1 VAL A 201      -3.717   7.358  23.264  1.00 92.09           H
ATOM   2976 3HG1 VAL A 201      -3.170   9.025  23.567  1.00 92.09           H
ATOM   2977  CG2 VAL A 201      -1.543   7.995  21.640  1.00 92.09           C
ATOM   2978 1HG2 VAL A 201      -1.477   6.963  21.987  1.00 92.09           H
ATOM   2979 2HG2 VAL A 201      -1.056   8.084  20.669  1.00 92.09           H
ATOM   2980 3HG2 VAL A 201      -1.048   8.651  22.357  1.00 92.09           H
ATOM   2981  HN  VAL A 201      -3.146   8.418  18.743  1.00 92.09           H
ATOM   2982  N   TYR A 202      -6.078   7.026  20.883  1.00 90.79           N
ATOM   2983  CA  TYR A 202      -7.509   7.190  20.693  1.00 90.79           C
ATOM   2984  C   TYR A 202      -8.151   7.858  21.911  1.00 90.79           C
ATOM   2985  O   TYR A 202      -8.270   7.244  22.970  1.00 90.79           O
ATOM   2986  HA  TYR A 202      -7.662   7.822  19.818  1.00 90.79           H
ATOM   2987  CB  TYR A 202      -8.079   5.778  20.542  1.00 90.79           C
ATOM   2988 1HB  TYR A 202      -7.796   5.188  21.413  1.00 90.79           H
ATOM   2989 2HB  TYR A 202      -9.167   5.836  20.535  1.00 90.79           H
ATOM   2990  CG  TYR A 202      -7.613   5.052  19.279  1.00 90.79           C
ATOM   2991  CD1 TYR A 202      -8.251   5.280  18.076  1.00 90.79           C
ATOM   2992  HD1 TYR A 202      -9.086   5.978  18.027  1.00 90.79           H
ATOM   2993  CD2 TYR A 202      -6.554   4.168  19.342  1.00 90.79           C
ATOM   2994  HD2 TYR A 202      -6.050   3.988  20.291  1.00 90.79           H
ATOM   2995  CE1 TYR A 202      -7.812   4.596  16.887  1.00 90.79           C
ATOM   2996  HE1 TYR A 202      -8.307   4.766  15.932  1.00 90.79           H
ATOM   2997  CE2 TYR A 202      -6.116   3.484  18.153  1.00 90.79           C
ATOM   2998  HE2 TYR A 202      -5.281   2.784  18.188  1.00 90.79           H
ATOM   2999  CZ  TYR A 202      -6.766   3.732  16.984  1.00 90.79           C
ATOM   3000  OH  TYR A 202      -6.352   3.086  15.862  1.00 90.79           O
ATOM   3001  HH  TYR A 202      -7.106   3.017  15.208  1.00 90.79           H
ATOM   3002  HN  TYR A 202      -5.813   6.244  21.448  1.00 90.79           H
ATOM   3003  N   PRO A 203      -8.574   9.124  21.784  1.00 81.29           N
ATOM   3004  CA  PRO A 203      -9.193   9.828  22.909  1.00 81.29           C
ATOM   3005  C   PRO A 203     -10.558   9.261  23.265  1.00 81.29           C
ATOM   3006  O   PRO A 203     -11.110   8.450  22.522  1.00 81.29           O
ATOM   3007  HA  PRO A 203      -8.591   9.704  23.809  1.00 81.29           H
ATOM   3008  CB  PRO A 203      -9.290  11.275  22.421  1.00 81.29           C
ATOM   3009 1HB  PRO A 203     -10.166  11.779  22.830  1.00 81.29           H
ATOM   3010 2HB  PRO A 203      -8.420  11.859  22.721  1.00 81.29           H
ATOM   3011  CG  PRO A 203      -9.377  11.142  20.928  1.00 81.29           C
ATOM   3012 1HG  PRO A 203     -10.404  10.970  20.606  1.00 81.29           H
ATOM   3013 2HG  PRO A 203      -9.036  12.050  20.430  1.00 81.29           H
ATOM   3014  CD  PRO A 203      -8.499   9.974  20.583  1.00 81.29           C
ATOM   3015 1HD  PRO A 203      -8.858   9.451  19.696  1.00 81.29           H
ATOM   3016 2HD  PRO A 203      -7.476  10.288  20.376  1.00 81.29           H
ATOM   3017  N   SER A 204     -11.070   9.705  24.403  1.00 70.13           N
ATOM   3018  CA  SER A 204     -12.456   9.444  24.752  1.00 70.13           C
ATOM   3019  C   SER A 204     -12.556   8.154  25.567  1.00 70.13           C
ATOM   3020  O   SER A 204     -11.655   7.318  25.526  1.00 70.13           O
ATOM   3021  HA  SER A 204     -12.769  10.300  25.350  1.00 70.13           H
ATOM   3022  CB  SER A 204     -13.331   9.351  23.501  1.00 70.13           C
ATOM   3023 1HB  SER A 204     -14.356   9.623  23.754  1.00 70.13           H
ATOM   3024 2HB  SER A 204     -12.984  10.072  22.761  1.00 70.13           H
ATOM   3025  OG  SER A 204     -13.314   8.044  22.933  1.00 70.13           O
ATOM   3026  HG  SER A 204     -13.848   8.030  22.088  1.00 70.13           H
ATOM   3027  HN  SER A 204     -10.556  10.234  25.079  1.00 70.13           H
ATOM   3028  N   ASP A 205     -13.661   8.032  26.289  1.00 69.27           N
ATOM   3029  CA  ASP A 205     -13.927   6.823  27.050  1.00 69.27           C
ATOM   3030  C   ASP A 205     -14.153   5.657  26.085  1.00 69.27           C
ATOM   3031  O   ASP A 205     -14.037   4.495  26.472  1.00 69.27           O
ATOM   3032  HA  ASP A 205     -13.048   6.680  27.678  1.00 69.27           H
ATOM   3033  CB  ASP A 205     -15.186   6.978  27.907  1.00 69.27           C
ATOM   3034 1HB  ASP A 205     -16.024   7.275  27.277  1.00 69.27           H
ATOM   3035 2HB  ASP A 205     -15.447   6.018  28.353  1.00 69.27           H
ATOM   3036  CG  ASP A 205     -14.974   8.018  29.009  1.00 69.27           C
ATOM   3037  OD1 ASP A 205     -13.870   8.007  29.595  1.00 69.27           O
ATOM   3038  OD2 ASP A 205     -15.921   8.801  29.240  1.00 69.27           O
ATOM   3039  HN  ASP A 205     -14.364   8.739  26.359  1.00 69.27           H
ATOM   3040  N   GLU A 206     -14.472   6.008  24.848  1.00 83.69           N
ATOM   3041  CA  GLU A 206     -14.818   5.008  23.852  1.00 83.69           C
ATOM   3042  C   GLU A 206     -13.606   4.694  22.972  1.00 83.69           C
ATOM   3043  O   GLU A 206     -13.758   4.234  21.842  1.00 83.69           O
ATOM   3044  HA  GLU A 206     -15.103   4.122  24.419  1.00 83.69           H
ATOM   3045  CB  GLU A 206     -16.006   5.467  23.005  1.00 83.69           C
ATOM   3046 1HB  GLU A 206     -15.794   6.445  22.573  1.00 83.69           H
ATOM   3047 2HB  GLU A 206     -16.240   4.707  22.258  1.00 83.69           H
ATOM   3048  CG  GLU A 206     -17.262   5.627  23.864  1.00 83.69           C
ATOM   3049 1HG  GLU A 206     -16.997   5.557  24.919  1.00 83.69           H
ATOM   3050 2HG  GLU A 206     -17.690   6.618  23.707  1.00 83.69           H
ATOM   3051  CD  GLU A 206     -18.301   4.557  23.521  1.00 83.69           C
ATOM   3052  OE1 GLU A 206     -18.834   3.957  24.479  1.00 83.69           O
ATOM   3053  OE2 GLU A 206     -18.539   4.364  22.309  1.00 83.69           O
ATOM   3054  HN  GLU A 206     -14.496   6.954  24.524  1.00 83.69           H
ATOM   3055  N   SER A 207     -12.430   4.956  23.525  1.00 89.22           N
ATOM   3056  CA  SER A 207     -11.199   4.820  22.764  1.00 89.22           C
ATOM   3057  C   SER A 207     -11.086   3.402  22.201  1.00 89.22           C
ATOM   3058  O   SER A 207     -10.597   3.210  21.088  1.00 89.22           O
ATOM   3059  HA  SER A 207     -11.278   5.548  21.957  1.00 89.22           H
ATOM   3060  CB  SER A 207      -9.980   5.147  23.628  1.00 89.22           C
ATOM   3061 1HB  SER A 207      -9.071   4.883  23.087  1.00 89.22           H
ATOM   3062 2HB  SER A 207      -9.941   6.221  23.809  1.00 89.22           H
ATOM   3063  OG  SER A 207     -10.007   4.457  24.874  1.00 89.22           O
ATOM   3064  HG  SER A 207      -9.302   4.821  25.483  1.00 89.22           H
ATOM   3065  HN  SER A 207     -12.311   5.254  24.472  1.00 89.22           H
ATOM   3066  N   THR A 208     -11.546   2.446  22.994  1.00 89.87           N
ATOM   3067  CA  THR A 208     -11.477   1.049  22.600  1.00 89.87           C
ATOM   3068  C   THR A 208     -12.372   0.793  21.385  1.00 89.87           C
ATOM   3069  O   THR A 208     -11.970   0.105  20.448  1.00 89.87           O
ATOM   3070  HA  THR A 208     -10.454   0.828  22.296  1.00 89.87           H
ATOM   3071  CB  THR A 208     -11.844   0.196  23.816  1.00 89.87           C
ATOM   3072  HB  THR A 208     -11.790  -0.866  23.577  1.00 89.87           H
ATOM   3073  OG1 THR A 208     -13.130   0.675  24.201  1.00 89.87           O
ATOM   3074  HG1 THR A 208     -13.578   0.010  24.797  1.00 89.87           H
ATOM   3075  CG2 THR A 208     -10.958   0.492  25.028  1.00 89.87           C
ATOM   3076 1HG2 THR A 208     -11.064   1.540  25.308  1.00 89.87           H
ATOM   3077 2HG2 THR A 208      -9.918   0.287  24.776  1.00 89.87           H
ATOM   3078 3HG2 THR A 208     -11.261  -0.141  25.862  1.00 89.87           H
ATOM   3079  HN  THR A 208     -11.958   2.612  23.890  1.00 89.87           H
ATOM   3080  N   LYS A 209     -13.568   1.360  21.442  1.00 91.13           N
ATOM   3081  CA  LYS A 209     -14.516   1.217  20.350  1.00 91.13           C
ATOM   3082  C   LYS A 209     -13.944   1.875  19.093  1.00 91.13           C
ATOM   3083  O   LYS A 209     -14.046   1.324  17.998  1.00 91.13           O
ATOM   3084  HA  LYS A 209     -14.634   0.150  20.158  1.00 91.13           H
ATOM   3085  CB  LYS A 209     -15.888   1.758  20.758  1.00 91.13           C
ATOM   3086 1HB  LYS A 209     -15.779   2.760  21.174  1.00 91.13           H
ATOM   3087 2HB  LYS A 209     -16.524   1.847  19.877  1.00 91.13           H
ATOM   3088  CG  LYS A 209     -16.555   0.843  21.786  1.00 91.13           C
ATOM   3089 1HG  LYS A 209     -16.807  -0.110  21.320  1.00 91.13           H
ATOM   3090 2HG  LYS A 209     -15.857   0.628  22.595  1.00 91.13           H
ATOM   3091  CD  LYS A 209     -17.820   1.489  22.355  1.00 91.13           C
ATOM   3092 1HD  LYS A 209     -17.552   2.366  22.944  1.00 91.13           H
ATOM   3093 2HD  LYS A 209     -18.455   1.834  21.540  1.00 91.13           H
ATOM   3094  CE  LYS A 209     -18.595   0.500  23.228  1.00 91.13           C
ATOM   3095 1HE  LYS A 209     -18.859  -0.382  22.644  1.00 91.13           H
ATOM   3096 2HE  LYS A 209     -17.965   0.160  24.050  1.00 91.13           H
ATOM   3097  NZ  LYS A 209     -19.821   1.132  23.764  1.00 91.13           N
ATOM   3098 1HZ  LYS A 209     -20.337   0.455  24.315  1.00 91.13           H
ATOM   3099 2HZ  LYS A 209     -19.567   1.920  24.349  1.00 91.13           H
ATOM   3100 3HZ  LYS A 209     -20.399   1.454  22.996  1.00 91.13           H
ATOM   3101  HN  LYS A 209     -13.891   1.909  22.213  1.00 91.13           H
ATOM   3102  N   LEU A 210     -13.354   3.045  19.292  1.00 92.17           N
ATOM   3103  CA  LEU A 210     -12.819   3.812  18.181  1.00 92.17           C
ATOM   3104  C   LEU A 210     -11.714   3.005  17.495  1.00 92.17           C
ATOM   3105  O   LEU A 210     -11.708   2.869  16.273  1.00 92.17           O
ATOM   3106  HA  LEU A 210     -13.629   3.963  17.468  1.00 92.17           H
ATOM   3107  CB  LEU A 210     -12.367   5.195  18.653  1.00 92.17           C
ATOM   3108 1HB  LEU A 210     -13.207   5.680  19.150  1.00 92.17           H
ATOM   3109 2HB  LEU A 210     -11.586   5.065  19.401  1.00 92.17           H
ATOM   3110  CG  LEU A 210     -11.842   6.136  17.566  1.00 92.17           C
ATOM   3111  HG  LEU A 210     -11.022   5.637  17.050  1.00 92.17           H
ATOM   3112  CD1 LEU A 210     -12.923   6.427  16.524  1.00 92.17           C
ATOM   3113 1HD1 LEU A 210     -13.237   5.494  16.056  1.00 92.17           H
ATOM   3114 2HD1 LEU A 210     -13.779   6.896  17.009  1.00 92.17           H
ATOM   3115 3HD1 LEU A 210     -12.523   7.098  15.763  1.00 92.17           H
ATOM   3116  CD2 LEU A 210     -11.276   7.419  18.179  1.00 92.17           C
ATOM   3117 1HD2 LEU A 210     -12.060   7.932  18.736  1.00 92.17           H
ATOM   3118 2HD2 LEU A 210     -10.456   7.169  18.852  1.00 92.17           H
ATOM   3119 3HD2 LEU A 210     -10.910   8.070  17.385  1.00 92.17           H
ATOM   3120  HN  LEU A 210     -13.240   3.467  20.191  1.00 92.17           H
ATOM   3121  N   LYS A 211     -10.806   2.492  18.312  1.00 92.36           N
ATOM   3122  CA  LYS A 211      -9.701   1.700  17.800  1.00 92.36           C
ATOM   3123  C   LYS A 211     -10.252   0.541  16.967  1.00 92.36           C
ATOM   3124  O   LYS A 211      -9.819   0.324  15.836  1.00 92.36           O
ATOM   3125  HA  LYS A 211      -9.111   2.344  17.148  1.00 92.36           H
ATOM   3126  CB  LYS A 211      -8.786   1.254  18.943  1.00 92.36           C
ATOM   3127 1HB  LYS A 211      -8.352   2.128  19.429  1.00 92.36           H
ATOM   3128 2HB  LYS A 211      -9.371   0.728  19.698  1.00 92.36           H
ATOM   3129  CG  LYS A 211      -7.670   0.342  18.429  1.00 92.36           C
ATOM   3130 1HG  LYS A 211      -8.094  -0.608  18.102  1.00 92.36           H
ATOM   3131 2HG  LYS A 211      -7.197   0.796  17.558  1.00 92.36           H
ATOM   3132  CD  LYS A 211      -6.622   0.093  19.514  1.00 92.36           C
ATOM   3133 1HD  LYS A 211      -6.255   1.046  19.896  1.00 92.36           H
ATOM   3134 2HD  LYS A 211      -7.079  -0.431  20.353  1.00 92.36           H
ATOM   3135  CE  LYS A 211      -5.452  -0.728  18.968  1.00 92.36           C
ATOM   3136 1HE  LYS A 211      -5.801  -1.717  18.672  1.00 92.36           H
ATOM   3137 2HE  LYS A 211      -5.051  -0.251  18.074  1.00 92.36           H
ATOM   3138  NZ  LYS A 211      -4.388  -0.856  19.989  1.00 92.36           N
ATOM   3139 1HZ  LYS A 211      -3.540  -1.201  19.552  1.00 92.36           H
ATOM   3140 2HZ  LYS A 211      -4.208   0.051  20.406  1.00 92.36           H
ATOM   3141 3HZ  LYS A 211      -4.686  -1.506  20.708  1.00 92.36           H
ATOM   3142  HN  LYS A 211     -10.817   2.609  19.305  1.00 92.36           H
ATOM   3143  N   SER A 212     -11.200  -0.172  17.557  1.00 91.76           N
ATOM   3144  CA  SER A 212     -11.774  -1.338  16.907  1.00 91.76           C
ATOM   3145  C   SER A 212     -12.348  -0.947  15.543  1.00 91.76           C
ATOM   3146  O   SER A 212     -12.069  -1.601  14.539  1.00 91.76           O
ATOM   3147  HA  SER A 212     -10.947  -2.038  16.788  1.00 91.76           H
ATOM   3148  CB  SER A 212     -12.860  -1.975  17.776  1.00 91.76           C
ATOM   3149 1HB  SER A 212     -13.633  -1.237  17.990  1.00 91.76           H
ATOM   3150 2HB  SER A 212     -13.337  -2.785  17.225  1.00 91.76           H
ATOM   3151  OG  SER A 212     -12.335  -2.479  19.001  1.00 91.76           O
ATOM   3152  HG  SER A 212     -12.301  -1.750  19.685  1.00 91.76           H
ATOM   3153  HN  SER A 212     -11.575   0.035  18.461  1.00 91.76           H
ATOM   3154  N   ALA A 213     -13.138   0.116  15.552  1.00 92.10           N
ATOM   3155  CA  ALA A 213     -13.816   0.555  14.343  1.00 92.10           C
ATOM   3156  C   ALA A 213     -12.774   0.902  13.277  1.00 92.10           C
ATOM   3157  O   ALA A 213     -12.913   0.512  12.119  1.00 92.10           O
ATOM   3158  HA  ALA A 213     -14.426  -0.274  13.986  1.00 92.10           H
ATOM   3159  CB  ALA A 213     -14.731   1.736  14.671  1.00 92.10           C
ATOM   3160 1HB  ALA A 213     -15.470   1.428  15.411  1.00 92.10           H
ATOM   3161 2HB  ALA A 213     -14.136   2.556  15.072  1.00 92.10           H
ATOM   3162 3HB  ALA A 213     -15.239   2.064  13.765  1.00 92.10           H
ATOM   3163  HN  ALA A 213     -13.317   0.673  16.363  1.00 92.10           H
ATOM   3164  N   VAL A 214     -11.755   1.632  13.707  1.00 90.07           N
ATOM   3165  CA  VAL A 214     -10.720   2.084  12.793  1.00 90.07           C
ATOM   3166  C   VAL A 214     -10.006   0.869  12.197  1.00 90.07           C
ATOM   3167  O   VAL A 214      -9.692   0.850  11.008  1.00 90.07           O
ATOM   3168  HA  VAL A 214     -11.209   2.633  11.988  1.00 90.07           H
ATOM   3169  CB  VAL A 214      -9.770   3.043  13.511  1.00 90.07           C
ATOM   3170  HB  VAL A 214      -9.457   2.571  14.443  1.00 90.07           H
ATOM   3171  CG1 VAL A 214      -8.517   3.304  12.673  1.00 90.07           C
ATOM   3172 1HG1 VAL A 214      -7.996   2.362  12.496  1.00 90.07           H
ATOM   3173 2HG1 VAL A 214      -8.803   3.745  11.719  1.00 90.07           H
ATOM   3174 3HG1 VAL A 214      -7.858   3.989  13.207  1.00 90.07           H
ATOM   3175  CG2 VAL A 214     -10.476   4.354  13.863  1.00 90.07           C
ATOM   3176 1HG2 VAL A 214     -10.831   4.832  12.950  1.00 90.07           H
ATOM   3177 2HG2 VAL A 214     -11.323   4.146  14.517  1.00 90.07           H
ATOM   3178 3HG2 VAL A 214      -9.778   5.018  14.373  1.00 90.07           H
ATOM   3179  HN  VAL A 214     -11.631   1.914  14.658  1.00 90.07           H
ATOM   3180  N   LEU A 215      -9.771  -0.117  13.051  1.00 90.84           N
ATOM   3181  CA  LEU A 215      -9.081  -1.324  12.629  1.00 90.84           C
ATOM   3182  C   LEU A 215      -9.947  -2.073  11.615  1.00 90.84           C
ATOM   3183  O   LEU A 215      -9.453  -2.517  10.579  1.00 90.84           O
ATOM   3184  HA  LEU A 215      -8.158  -1.017  12.136  1.00 90.84           H
ATOM   3185  CB  LEU A 215      -8.686  -2.167  13.843  1.00 90.84           C
ATOM   3186 1HB  LEU A 215      -9.481  -2.095  14.585  1.00 90.84           H
ATOM   3187 2HB  LEU A 215      -8.632  -3.211  13.533  1.00 90.84           H
ATOM   3188  CG  LEU A 215      -7.363  -1.795  14.517  1.00 90.84           C
ATOM   3189  HG  LEU A 215      -7.278  -0.709  14.525  1.00 90.84           H
ATOM   3190  CD1 LEU A 215      -7.340  -2.262  15.973  1.00 90.84           C
ATOM   3191 1HD1 LEU A 215      -8.156  -1.789  16.520  1.00 90.84           H
ATOM   3192 2HD1 LEU A 215      -7.459  -3.345  16.010  1.00 90.84           H
ATOM   3193 3HD1 LEU A 215      -6.389  -1.985  16.428  1.00 90.84           H
ATOM   3194  CD2 LEU A 215      -6.173  -2.336  13.722  1.00 90.84           C
ATOM   3195 1HD2 LEU A 215      -6.240  -3.422  13.660  1.00 90.84           H
ATOM   3196 2HD2 LEU A 215      -6.184  -1.913  12.718  1.00 90.84           H
ATOM   3197 3HD2 LEU A 215      -5.245  -2.058  14.223  1.00 90.84           H
ATOM   3198  HN  LEU A 215     -10.042  -0.099  14.013  1.00 90.84           H
ATOM   3199  N   THR A 216     -11.224  -2.192  11.948  1.00 91.92           N
ATOM   3200  CA  THR A 216     -12.161  -2.890  11.085  1.00 91.92           C
ATOM   3201  C   THR A 216     -12.185  -2.249   9.696  1.00 91.92           C
ATOM   3202  O   THR A 216     -12.151  -2.948   8.685  1.00 91.92           O
ATOM   3203  HA  THR A 216     -11.813  -3.915  10.958  1.00 91.92           H
ATOM   3204  CB  THR A 216     -13.526  -2.895  11.775  1.00 91.92           C
ATOM   3205  HB  THR A 216     -13.911  -1.881  11.884  1.00 91.92           H
ATOM   3206  OG1 THR A 216     -13.297  -3.600  12.992  1.00 91.92           O
ATOM   3207  HG1 THR A 216     -13.021  -2.961  13.711  1.00 91.92           H
ATOM   3208  CG2 THR A 216     -14.553  -3.754  11.035  1.00 91.92           C
ATOM   3209 1HG2 THR A 216     -14.198  -4.784  10.986  1.00 91.92           H
ATOM   3210 2HG2 THR A 216     -14.690  -3.368  10.025  1.00 91.92           H
ATOM   3211 3HG2 THR A 216     -15.504  -3.723  11.568  1.00 91.92           H
ATOM   3212  HN  THR A 216     -11.619  -1.821  12.789  1.00 91.92           H
ATOM   3213  N   LEU A 217     -12.244  -0.925   9.691  1.00 88.07           N
ATOM   3214  CA  LEU A 217     -12.297  -0.183   8.443  1.00 88.07           C
ATOM   3215  C   LEU A 217     -11.044  -0.490   7.619  1.00 88.07           C
ATOM   3216  O   LEU A 217     -11.121  -0.645   6.401  1.00 88.07           O
ATOM   3217  HA  LEU A 217     -13.168  -0.534   7.890  1.00 88.07           H
ATOM   3218  CB  LEU A 217     -12.503   1.309   8.714  1.00 88.07           C
ATOM   3219 1HB  LEU A 217     -13.383   1.424   9.347  1.00 88.07           H
ATOM   3220 2HB  LEU A 217     -11.650   1.675   9.285  1.00 88.07           H
ATOM   3221  CG  LEU A 217     -12.675   2.197   7.481  1.00 88.07           C
ATOM   3222  HG  LEU A 217     -11.847   2.001   6.800  1.00 88.07           H
ATOM   3223  CD1 LEU A 217     -13.966   1.855   6.734  1.00 88.07           C
ATOM   3224 1HD1 LEU A 217     -13.935   0.814   6.413  1.00 88.07           H
ATOM   3225 2HD1 LEU A 217     -14.819   2.005   7.396  1.00 88.07           H
ATOM   3226 3HD1 LEU A 217     -14.064   2.501   5.862  1.00 88.07           H
ATOM   3227  CD2 LEU A 217     -12.608   3.679   7.859  1.00 88.07           C
ATOM   3228 1HD2 LEU A 217     -13.401   3.909   8.569  1.00 88.07           H
ATOM   3229 2HD2 LEU A 217     -11.640   3.894   8.312  1.00 88.07           H
ATOM   3230 3HD2 LEU A 217     -12.733   4.288   6.964  1.00 88.07           H
ATOM   3231  HN  LEU A 217     -12.257  -0.363  10.518  1.00 88.07           H
ATOM   3232  N   LYS A 218      -9.921  -0.569   8.316  1.00 85.62           N
ATOM   3233  CA  LYS A 218      -8.651  -0.833   7.662  1.00 85.62           C
ATOM   3234  C   LYS A 218      -8.693  -2.218   7.014  1.00 85.62           C
ATOM   3235  O   LYS A 218      -8.169  -2.412   5.918  1.00 85.62           O
ATOM   3236  HA  LYS A 218      -8.527  -0.088   6.876  1.00 85.62           H
ATOM   3237  CB  LYS A 218      -7.493  -0.649   8.645  1.00 85.62           C
ATOM   3238 1HB  LYS A 218      -7.732  -1.137   9.590  1.00 85.62           H
ATOM   3239 2HB  LYS A 218      -6.599  -1.135   8.254  1.00 85.62           H
ATOM   3240  CG  LYS A 218      -7.209   0.834   8.887  1.00 85.62           C
ATOM   3241 1HG  LYS A 218      -6.808   1.285   7.979  1.00 85.62           H
ATOM   3242 2HG  LYS A 218      -8.140   1.354   9.116  1.00 85.62           H
ATOM   3243  CD  LYS A 218      -6.218   1.023  10.037  1.00 85.62           C
ATOM   3244 1HD  LYS A 218      -6.586   0.511  10.927  1.00 85.62           H
ATOM   3245 2HD  LYS A 218      -5.263   0.565   9.778  1.00 85.62           H
ATOM   3246  CE  LYS A 218      -6.011   2.507  10.346  1.00 85.62           C
ATOM   3247 1HE  LYS A 218      -5.871   3.061   9.418  1.00 85.62           H
ATOM   3248 2HE  LYS A 218      -6.901   2.912  10.827  1.00 85.62           H
ATOM   3249  NZ  LYS A 218      -4.836   2.695  11.225  1.00 85.62           N
ATOM   3250 1HZ  LYS A 218      -4.465   3.630  11.099  1.00 85.62           H
ATOM   3251 2HZ  LYS A 218      -5.114   2.570  12.192  1.00 85.62           H
ATOM   3252 3HZ  LYS A 218      -4.124   2.013  10.988  1.00 85.62           H
ATOM   3253  HN  LYS A 218      -9.869  -0.457   9.309  1.00 85.62           H
ATOM   3254  N   VAL A 219      -9.323  -3.147   7.719  1.00 87.20           N
ATOM   3255  CA  VAL A 219      -9.376  -4.525   7.262  1.00 87.20           C
ATOM   3256  C   VAL A 219     -10.274  -4.614   6.026  1.00 87.20           C
ATOM   3257  O   VAL A 219      -9.927  -5.276   5.049  1.00 87.20           O
ATOM   3258  HA  VAL A 219      -8.365  -4.819   6.982  1.00 87.20           H
ATOM   3259  CB  VAL A 219      -9.837  -5.437   8.401  1.00 87.20           C
ATOM   3260  HB  VAL A 219     -10.735  -5.001   8.837  1.00 87.20           H
ATOM   3261  CG1 VAL A 219     -10.195  -6.829   7.879  1.00 87.20           C
ATOM   3262 1HG1 VAL A 219     -11.002  -6.747   7.150  1.00 87.20           H
ATOM   3263 2HG1 VAL A 219      -9.321  -7.276   7.405  1.00 87.20           H
ATOM   3264 3HG1 VAL A 219     -10.519  -7.456   8.709  1.00 87.20           H
ATOM   3265  CG2 VAL A 219      -8.775  -5.520   9.500  1.00 87.20           C
ATOM   3266 1HG2 VAL A 219      -7.851  -5.921   9.082  1.00 87.20           H
ATOM   3267 2HG2 VAL A 219      -8.589  -4.524   9.902  1.00 87.20           H
ATOM   3268 3HG2 VAL A 219      -9.127  -6.174  10.297  1.00 87.20           H
ATOM   3269  HN  VAL A 219      -9.790  -2.970   8.585  1.00 87.20           H
ATOM   3270  N   ILE A 220     -11.410  -3.938   6.109  1.00 87.74           N
ATOM   3271  CA  ILE A 220     -12.404  -4.012   5.052  1.00 87.74           C
ATOM   3272  C   ILE A 220     -11.834  -3.389   3.776  1.00 87.74           C
ATOM   3273  O   ILE A 220     -11.830  -4.020   2.721  1.00 87.74           O
ATOM   3274  HA  ILE A 220     -12.601  -5.067   4.862  1.00 87.74           H
ATOM   3275  CB  ILE A 220     -13.721  -3.381   5.510  1.00 87.74           C
ATOM   3276  HB  ILE A 220     -13.498  -2.412   5.956  1.00 87.74           H
ATOM   3277  CG1 ILE A 220     -14.391  -4.233   6.590  1.00 87.74           C
ATOM   3278 1HG1 ILE A 220     -14.727  -5.175   6.158  1.00 87.74           H
ATOM   3279 2HG1 ILE A 220     -13.665  -4.479   7.366  1.00 87.74           H
ATOM   3280  CG2 ILE A 220     -14.650  -3.129   4.321  1.00 87.74           C
ATOM   3281 1HG2 ILE A 220     -14.165  -2.453   3.617  1.00 87.74           H
ATOM   3282 2HG2 ILE A 220     -14.870  -4.074   3.824  1.00 87.74           H
ATOM   3283 3HG2 ILE A 220     -15.579  -2.680   4.674  1.00 87.74           H
ATOM   3284  CD1 ILE A 220     -15.579  -3.496   7.211  1.00 87.74           C
ATOM   3285 1HD1 ILE A 220     -15.235  -2.566   7.662  1.00 87.74           H
ATOM   3286 2HD1 ILE A 220     -16.313  -3.274   6.436  1.00 87.74           H
ATOM   3287 3HD1 ILE A 220     -16.037  -4.124   7.975  1.00 87.74           H
ATOM   3288  HN  ILE A 220     -11.655  -3.348   6.879  1.00 87.74           H
ATOM   3289  N   LEU A 221     -11.367  -2.157   3.916  1.00 82.69           N
ATOM   3290  CA  LEU A 221     -10.927  -1.389   2.764  1.00 82.69           C
ATOM   3291  C   LEU A 221      -9.511  -1.822   2.378  1.00 82.69           C
ATOM   3292  O   LEU A 221      -9.094  -1.647   1.234  1.00 82.69           O
ATOM   3293  HA  LEU A 221     -11.597  -1.625   1.937  1.00 82.69           H
ATOM   3294  CB  LEU A 221     -11.057   0.111   3.038  1.00 82.69           C
ATOM   3295 1HB  LEU A 221     -10.403   0.366   3.871  1.00 82.69           H
ATOM   3296 2HB  LEU A 221     -10.690   0.653   2.166  1.00 82.69           H
ATOM   3297  CG  LEU A 221     -12.466   0.614   3.359  1.00 82.69           C
ATOM   3298  HG  LEU A 221     -12.807   0.117   4.268  1.00 82.69           H
ATOM   3299  CD1 LEU A 221     -12.460   2.118   3.641  1.00 82.69           C
ATOM   3300 1HD1 LEU A 221     -11.812   2.326   4.492  1.00 82.69           H
ATOM   3301 2HD1 LEU A 221     -12.091   2.650   2.764  1.00 82.69           H
ATOM   3302 3HD1 LEU A 221     -13.474   2.449   3.867  1.00 82.69           H
ATOM   3303  CD2 LEU A 221     -13.448   0.243   2.246  1.00 82.69           C
ATOM   3304 1HD2 LEU A 221     -13.122   0.693   1.309  1.00 82.69           H
ATOM   3305 2HD2 LEU A 221     -13.481  -0.841   2.137  1.00 82.69           H
ATOM   3306 3HD2 LEU A 221     -14.442   0.612   2.501  1.00 82.69           H
ATOM   3307  HN  LEU A 221     -11.288  -1.685   4.794  1.00 82.69           H
ATOM   3308  N   GLY A 222      -8.811  -2.381   3.355  1.00 74.61           N
ATOM   3309  CA  GLY A 222      -7.400  -2.685   3.185  1.00 74.61           C
ATOM   3310  C   GLY A 222      -7.210  -4.019   2.460  1.00 74.61           C
ATOM   3311  O   GLY A 222      -6.193  -4.233   1.803  1.00 74.61           O
ATOM   3312 1HA  GLY A 222      -6.918  -1.887   2.619  1.00 74.61           H
ATOM   3313 2HA  GLY A 222      -6.913  -2.724   4.159  1.00 74.61           H
ATOM   3314  HN  GLY A 222      -9.191  -2.624   4.247  1.00 74.61           H
ATOM   3315  N   PHE A 223      -8.206  -4.881   2.605  1.00 75.91           N
ATOM   3316  CA  PHE A 223      -8.070  -6.260   2.167  1.00 75.91           C
ATOM   3317  C   PHE A 223      -9.288  -6.698   1.350  1.00 75.91           C
ATOM   3318  O   PHE A 223      -9.183  -6.922   0.145  1.00 75.91           O
ATOM   3319  HA  PHE A 223      -7.178  -6.316   1.544  1.00 75.91           H
ATOM   3320  CB  PHE A 223      -7.980  -7.122   3.428  1.00 75.91           C
ATOM   3321 1HB  PHE A 223      -7.179  -6.740   4.061  1.00 75.91           H
ATOM   3322 2HB  PHE A 223      -8.908  -7.022   3.992  1.00 75.91           H
ATOM   3323  CG  PHE A 223      -7.728  -8.606   3.151  1.00 75.91           C
ATOM   3324  CD1 PHE A 223      -8.645  -9.535   3.532  1.00 75.91           C
ATOM   3325  HD1 PHE A 223      -9.560  -9.222   4.035  1.00 75.91           H
ATOM   3326  CD2 PHE A 223      -6.586  -8.995   2.523  1.00 75.91           C
ATOM   3327  HD2 PHE A 223      -5.851  -8.251   2.218  1.00 75.91           H
ATOM   3328  CE1 PHE A 223      -8.410 -10.911   3.275  1.00 75.91           C
ATOM   3329  HE1 PHE A 223      -9.145 -11.656   3.581  1.00 75.91           H
ATOM   3330  CE2 PHE A 223      -6.351 -10.372   2.266  1.00 75.91           C
ATOM   3331  HE2 PHE A 223      -5.436 -10.684   1.763  1.00 75.91           H
ATOM   3332  CZ  PHE A 223      -7.268 -11.301   2.647  1.00 75.91           C
ATOM   3333  HZ  PHE A 223      -7.088 -12.358   2.449  1.00 75.91           H
ATOM   3334  HN  PHE A 223      -9.090  -4.652   3.011  1.00 75.91           H
ATOM   3335  N   PHE A 224     -10.414  -6.808   2.039  1.00 84.20           N
ATOM   3336  CA  PHE A 224     -11.552  -7.534   1.501  1.00 84.20           C
ATOM   3337  C   PHE A 224     -12.062  -6.880   0.215  1.00 84.20           C
ATOM   3338  O   PHE A 224     -12.272  -7.559  -0.789  1.00 84.20           O
ATOM   3339  HA  PHE A 224     -11.216  -8.547   1.283  1.00 84.20           H
ATOM   3340  CB  PHE A 224     -12.657  -7.480   2.558  1.00 84.20           C
ATOM   3341 1HB  PHE A 224     -12.676  -6.483   2.999  1.00 84.20           H
ATOM   3342 2HB  PHE A 224     -13.620  -7.631   2.071  1.00 84.20           H
ATOM   3343  CG  PHE A 224     -12.500  -8.513   3.676  1.00 84.20           C
ATOM   3344  CD1 PHE A 224     -12.800  -9.819   3.442  1.00 84.20           C
ATOM   3345  HD1 PHE A 224     -13.152 -10.129   2.458  1.00 84.20           H
ATOM   3346  CD2 PHE A 224     -12.060  -8.126   4.903  1.00 84.20           C
ATOM   3347  HD2 PHE A 224     -11.820  -7.080   5.091  1.00 84.20           H
ATOM   3348  CE1 PHE A 224     -12.654 -10.778   4.479  1.00 84.20           C
ATOM   3349  HE1 PHE A 224     -12.895 -11.824   4.291  1.00 84.20           H
ATOM   3350  CE2 PHE A 224     -11.914  -9.085   5.940  1.00 84.20           C
ATOM   3351  HE2 PHE A 224     -11.562  -8.775   6.924  1.00 84.20           H
ATOM   3352  CZ  PHE A 224     -12.214 -10.391   5.706  1.00 84.20           C
ATOM   3353  HZ  PHE A 224     -12.102 -11.127   6.502  1.00 84.20           H
ATOM   3354  HN  PHE A 224     -10.556  -6.412   2.946  1.00 84.20           H
ATOM   3355  N   LEU A 225     -12.245  -5.570   0.287  1.00 82.60           N
ATOM   3356  CA  LEU A 225     -12.789  -4.827  -0.837  1.00 82.60           C
ATOM   3357  C   LEU A 225     -11.867  -4.993  -2.047  1.00 82.60           C
ATOM   3358  O   LEU A 225     -12.317  -5.369  -3.128  1.00 82.60           O
ATOM   3359  HA  LEU A 225     -13.758  -5.264  -1.079  1.00 82.60           H
ATOM   3360  CB  LEU A 225     -13.035  -3.369  -0.447  1.00 82.60           C
ATOM   3361 1HB  LEU A 225     -13.717  -3.351   0.404  1.00 82.60           H
ATOM   3362 2HB  LEU A 225     -12.092  -2.940  -0.108  1.00 82.60           H
ATOM   3363  CG  LEU A 225     -13.608  -2.468  -1.543  1.00 82.60           C
ATOM   3364  HG  LEU A 225     -12.984  -2.572  -2.431  1.00 82.60           H
ATOM   3365  CD1 LEU A 225     -15.022  -2.909  -1.931  1.00 82.60           C
ATOM   3366 1HD1 LEU A 225     -14.995  -3.934  -2.299  1.00 82.60           H
ATOM   3367 2HD1 LEU A 225     -15.672  -2.853  -1.058  1.00 82.60           H
ATOM   3368 3HD1 LEU A 225     -15.405  -2.252  -2.712  1.00 82.60           H
ATOM   3369  CD2 LEU A 225     -13.561  -0.997  -1.126  1.00 82.60           C
ATOM   3370 1HD2 LEU A 225     -14.147  -0.858  -0.217  1.00 82.60           H
ATOM   3371 2HD2 LEU A 225     -12.527  -0.706  -0.939  1.00 82.60           H
ATOM   3372 3HD2 LEU A 225     -13.974  -0.380  -1.923  1.00 82.60           H
ATOM   3373  HN  LEU A 225     -12.028  -5.018   1.093  1.00 82.60           H
ATOM   3374  N   PRO A 226     -10.566  -4.717  -1.888  1.00 76.54           N
ATOM   3375  CA  PRO A 226      -9.612  -4.926  -2.980  1.00 76.54           C
ATOM   3376  C   PRO A 226      -9.685  -6.333  -3.550  1.00 76.54           C
ATOM   3377  O   PRO A 226      -9.733  -6.513  -4.765  1.00 76.54           O
ATOM   3378  HA  PRO A 226      -9.850  -4.268  -3.816  1.00 76.54           H
ATOM   3379  CB  PRO A 226      -8.254  -4.645  -2.334  1.00 76.54           C
ATOM   3380 1HB  PRO A 226      -7.801  -5.555  -1.941  1.00 76.54           H
ATOM   3381 2HB  PRO A 226      -7.548  -4.222  -3.050  1.00 76.54           H
ATOM   3382  CG  PRO A 226      -8.589  -3.656  -1.223  1.00 76.54           C
ATOM   3383 1HG  PRO A 226      -7.812  -3.628  -0.459  1.00 76.54           H
ATOM   3384 2HG  PRO A 226      -8.684  -2.639  -1.602  1.00 76.54           H
ATOM   3385  CD  PRO A 226      -9.905  -4.189  -0.681  1.00 76.54           C
ATOM   3386 1HD  PRO A 226      -9.749  -4.970   0.064  1.00 76.54           H
ATOM   3387 2HD  PRO A 226     -10.491  -3.407  -0.199  1.00 76.54           H
ATOM   3388  N   PHE A 227      -9.691  -7.303  -2.647  1.00 80.78           N
ATOM   3389  CA  PHE A 227      -9.565  -8.695  -3.043  1.00 80.78           C
ATOM   3390  C   PHE A 227     -10.754  -9.131  -3.901  1.00 80.78           C
ATOM   3391  O   PHE A 227     -10.575  -9.761  -4.942  1.00 80.78           O
ATOM   3392  HA  PHE A 227      -8.647  -8.784  -3.624  1.00 80.78           H
ATOM   3393  CB  PHE A 227      -9.547  -9.526  -1.758  1.00 80.78           C
ATOM   3394 1HB  PHE A 227      -8.697  -9.217  -1.149  1.00 80.78           H
ATOM   3395 2HB  PHE A 227     -10.447  -9.306  -1.183  1.00 80.78           H
ATOM   3396  CG  PHE A 227      -9.466 -11.035  -1.994  1.00 80.78           C
ATOM   3397  CD1 PHE A 227     -10.579 -11.805  -1.865  1.00 80.78           C
ATOM   3398  HD1 PHE A 227     -11.530 -11.346  -1.593  1.00 80.78           H
ATOM   3399  CD2 PHE A 227      -8.279 -11.607  -2.332  1.00 80.78           C
ATOM   3400  HD2 PHE A 227      -7.386 -10.990  -2.435  1.00 80.78           H
ATOM   3401  CE1 PHE A 227     -10.504 -13.206  -2.084  1.00 80.78           C
ATOM   3402  HE1 PHE A 227     -11.396 -13.823  -1.980  1.00 80.78           H
ATOM   3403  CE2 PHE A 227      -8.203 -13.008  -2.551  1.00 80.78           C
ATOM   3404  HE2 PHE A 227      -7.252 -13.467  -2.823  1.00 80.78           H
ATOM   3405  CZ  PHE A 227      -9.317 -13.778  -2.422  1.00 80.78           C
ATOM   3406  HZ  PHE A 227      -9.259 -14.853  -2.591  1.00 80.78           H
ATOM   3407  HN  PHE A 227      -9.780  -7.150  -1.662  1.00 80.78           H
ATOM   3408  N   VAL A 228     -11.942  -8.778  -3.433  1.00 83.84           N
ATOM   3409  CA  VAL A 228     -13.162  -9.157  -4.125  1.00 83.84           C
ATOM   3410  C   VAL A 228     -13.170  -8.526  -5.518  1.00 83.84           C
ATOM   3411  O   VAL A 228     -13.494  -9.190  -6.502  1.00 83.84           O
ATOM   3412  HA  VAL A 228     -13.157 -10.242  -4.231  1.00 83.84           H
ATOM   3413  CB  VAL A 228     -14.382  -8.769  -3.286  1.00 83.84           C
ATOM   3414  HB  VAL A 228     -14.264  -7.729  -2.984  1.00 83.84           H
ATOM   3415  CG1 VAL A 228     -15.668  -8.877  -4.106  1.00 83.84           C
ATOM   3416 1HG1 VAL A 228     -15.608  -8.209  -4.966  1.00 83.84           H
ATOM   3417 2HG1 VAL A 228     -15.794  -9.903  -4.452  1.00 83.84           H
ATOM   3418 3HG1 VAL A 228     -16.519  -8.596  -3.486  1.00 83.84           H
ATOM   3419  CG2 VAL A 228     -14.467  -9.620  -2.017  1.00 83.84           C
ATOM   3420 1HG2 VAL A 228     -14.551 -10.672  -2.290  1.00 83.84           H
ATOM   3421 2HG2 VAL A 228     -13.569  -9.471  -1.418  1.00 83.84           H
ATOM   3422 3HG2 VAL A 228     -15.343  -9.324  -1.439  1.00 83.84           H
ATOM   3423  HN  VAL A 228     -12.078  -8.243  -2.598  1.00 83.84           H
ATOM   3424  N   VAL A 229     -12.810  -7.252  -5.558  1.00 75.86           N
ATOM   3425  CA  VAL A 229     -12.849  -6.502  -6.802  1.00 75.86           C
ATOM   3426  C   VAL A 229     -11.946  -7.184  -7.832  1.00 75.86           C
ATOM   3427  O   VAL A 229     -12.364  -7.432  -8.962  1.00 75.86           O
ATOM   3428  HA  VAL A 229     -13.876  -6.523  -7.167  1.00 75.86           H
ATOM   3429  CB  VAL A 229     -12.467  -5.043  -6.546  1.00 75.86           C
ATOM   3430  HB  VAL A 229     -11.584  -5.035  -5.907  1.00 75.86           H
ATOM   3431  CG1 VAL A 229     -12.107  -4.332  -7.852  1.00 75.86           C
ATOM   3432 1HG1 VAL A 229     -11.262  -4.838  -8.320  1.00 75.86           H
ATOM   3433 2HG1 VAL A 229     -12.964  -4.356  -8.526  1.00 75.86           H
ATOM   3434 3HG1 VAL A 229     -11.840  -3.297  -7.641  1.00 75.86           H
ATOM   3435  CG2 VAL A 229     -13.586  -4.304  -5.810  1.00 75.86           C
ATOM   3436 1HG2 VAL A 229     -14.494  -4.327  -6.413  1.00 75.86           H
ATOM   3437 2HG2 VAL A 229     -13.774  -4.790  -4.852  1.00 75.86           H
ATOM   3438 3HG2 VAL A 229     -13.289  -3.269  -5.640  1.00 75.86           H
ATOM   3439  HN  VAL A 229     -12.498  -6.734  -4.762  1.00 75.86           H
ATOM   3440  N   MET A 230     -10.724  -7.468  -7.405  1.00 77.01           N
ATOM   3441  CA  MET A 230      -9.743  -8.071  -8.291  1.00 77.01           C
ATOM   3442  C   MET A 230     -10.226  -9.430  -8.800  1.00 77.01           C
ATOM   3443  O   MET A 230     -10.180  -9.700  -9.999  1.00 77.01           O
ATOM   3444  HA  MET A 230      -9.638  -7.379  -9.126  1.00 77.01           H
ATOM   3445  CB  MET A 230      -8.420  -8.246  -7.543  1.00 77.01           C
ATOM   3446 1HB  MET A 230      -8.613  -8.621  -6.538  1.00 77.01           H
ATOM   3447 2HB  MET A 230      -7.808  -8.992  -8.050  1.00 77.01           H
ATOM   3448  CG  MET A 230      -7.656  -6.922  -7.462  1.00 77.01           C
ATOM   3449 1HG  MET A 230      -7.580  -6.476  -8.453  1.00 77.01           H
ATOM   3450 2HG  MET A 230      -8.202  -6.217  -6.835  1.00 77.01           H
ATOM   3451  SD  MET A 230      -6.026  -7.198  -6.791  1.00 77.01           S
ATOM   3452  CE  MET A 230      -6.431  -7.401  -5.064  1.00 77.01           C
ATOM   3453 1HE  MET A 230      -6.914  -6.496  -4.696  1.00 77.01           H
ATOM   3454 2HE  MET A 230      -7.107  -8.248  -4.947  1.00 77.01           H
ATOM   3455 3HE  MET A 230      -5.519  -7.583  -4.496  1.00 77.01           H
ATOM   3456  HN  MET A 230     -10.403  -7.293  -6.474  1.00 77.01           H
ATOM   3457  N   ALA A 231     -10.678 -10.251  -7.863  1.00 80.48           N
ATOM   3458  CA  ALA A 231     -11.100 -11.602  -8.191  1.00 80.48           C
ATOM   3459  C   ALA A 231     -12.149 -11.548  -9.304  1.00 80.48           C
ATOM   3460  O   ALA A 231     -12.106 -12.344 -10.241  1.00 80.48           O
ATOM   3461  HA  ALA A 231     -10.226 -12.144  -8.553  1.00 80.48           H
ATOM   3462  CB  ALA A 231     -11.623 -12.294  -6.931  1.00 80.48           C
ATOM   3463 1HB  ALA A 231     -10.832 -12.332  -6.183  1.00 80.48           H
ATOM   3464 2HB  ALA A 231     -12.471 -11.735  -6.535  1.00 80.48           H
ATOM   3465 3HB  ALA A 231     -11.940 -13.307  -7.178  1.00 80.48           H
ATOM   3466  HN  ALA A 231     -10.759 -10.006  -6.897  1.00 80.48           H
ATOM   3467  N   CYS A 232     -13.065 -10.601  -9.165  1.00 80.98           N
ATOM   3468  CA  CYS A 232     -14.121 -10.431 -10.149  1.00 80.98           C
ATOM   3469  C   CYS A 232     -13.479 -10.030 -11.478  1.00 80.98           C
ATOM   3470  O   CYS A 232     -13.778 -10.615 -12.518  1.00 80.98           O
ATOM   3471  HA  CYS A 232     -14.624 -11.393 -10.237  1.00 80.98           H
ATOM   3472  CB  CYS A 232     -15.164  -9.411  -9.688  1.00 80.98           C
ATOM   3473 1HB  CYS A 232     -14.670  -8.500  -9.351  1.00 80.98           H
ATOM   3474 2HB  CYS A 232     -15.807  -9.134 -10.524  1.00 80.98           H
ATOM   3475  SG  CYS A 232     -16.170 -10.114  -8.331  1.00 80.98           S
ATOM   3476  HG  CYS A 232     -15.303  -9.844  -7.360  1.00 80.98           H
ATOM   3477  HN  CYS A 232     -13.093  -9.958  -8.399  1.00 80.98           H
ATOM   3478  N   CYS A 233     -12.608  -9.034 -11.402  1.00 74.89           N
ATOM   3479  CA  CYS A 233     -12.025  -8.456 -12.601  1.00 74.89           C
ATOM   3480  C   CYS A 233     -11.311  -9.568 -13.372  1.00 74.89           C
ATOM   3481  O   CYS A 233     -11.517  -9.725 -14.575  1.00 74.89           O
ATOM   3482  HA  CYS A 233     -12.850  -8.048 -13.185  1.00 74.89           H
ATOM   3483  CB  CYS A 233     -11.083  -7.297 -12.269  1.00 74.89           C
ATOM   3484 1HB  CYS A 233     -10.392  -7.593 -11.479  1.00 74.89           H
ATOM   3485 2HB  CYS A 233     -10.480  -7.046 -13.142  1.00 74.89           H
ATOM   3486  SG  CYS A 233     -12.050  -5.837 -11.738  1.00 74.89           S
ATOM   3487  HG  CYS A 233     -12.317  -6.284 -10.515  1.00 74.89           H
ATOM   3488  HN  CYS A 233     -12.301  -8.624 -10.543  1.00 74.89           H
ATOM   3489  N   TYR A 234     -10.487 -10.312 -12.649  1.00 74.93           N
ATOM   3490  CA  TYR A 234      -9.653 -11.326 -13.271  1.00 74.93           C
ATOM   3491  C   TYR A 234     -10.502 -12.481 -13.806  1.00 74.93           C
ATOM   3492  O   TYR A 234     -10.183 -13.061 -14.843  1.00 74.93           O
ATOM   3493  HA  TYR A 234      -9.121 -10.861 -14.100  1.00 74.93           H
ATOM   3494  CB  TYR A 234      -8.735 -11.853 -12.166  1.00 74.93           C
ATOM   3495 1HB  TYR A 234      -9.294 -11.891 -11.231  1.00 74.93           H
ATOM   3496 2HB  TYR A 234      -8.445 -12.876 -12.406  1.00 74.93           H
ATOM   3497  CG  TYR A 234      -7.472 -11.015 -11.954  1.00 74.93           C
ATOM   3498  CD1 TYR A 234      -6.400 -11.155 -12.813  1.00 74.93           C
ATOM   3499  HD1 TYR A 234      -6.454 -11.861 -13.641  1.00 74.93           H
ATOM   3500  CD2 TYR A 234      -7.405 -10.121 -10.905  1.00 74.93           C
ATOM   3501  HD2 TYR A 234      -8.251 -10.011 -10.228  1.00 74.93           H
ATOM   3502  CE1 TYR A 234      -5.212 -10.367 -12.614  1.00 74.93           C
ATOM   3503  HE1 TYR A 234      -4.358 -10.467 -13.284  1.00 74.93           H
ATOM   3504  CE2 TYR A 234      -6.216  -9.333 -10.706  1.00 74.93           C
ATOM   3505  HE2 TYR A 234      -6.149  -8.623  -9.882  1.00 74.93           H
ATOM   3506  CZ  TYR A 234      -5.178  -9.495 -11.570  1.00 74.93           C
ATOM   3507  OH  TYR A 234      -4.056  -8.750 -11.383  1.00 74.93           O
ATOM   3508  HH  TYR A 234      -4.171  -8.152 -10.590  1.00 74.93           H
ATOM   3509  HN  TYR A 234     -10.385 -10.231 -11.657  1.00 74.93           H
ATOM   3510  N   THR A 235     -11.565 -12.781 -13.075  1.00 82.67           N
ATOM   3511  CA  THR A 235     -12.498 -13.811 -13.498  1.00 82.67           C
ATOM   3512  C   THR A 235     -13.059 -13.485 -14.884  1.00 82.67           C
ATOM   3513  O   THR A 235     -13.134 -14.356 -15.748  1.00 82.67           O
ATOM   3514  HA  THR A 235     -11.955 -14.752 -13.587  1.00 82.67           H
ATOM   3515  CB  THR A 235     -13.577 -13.943 -12.422  1.00 82.67           C
ATOM   3516  HB  THR A 235     -14.151 -13.020 -12.331  1.00 82.67           H
ATOM   3517  OG1 THR A 235     -12.858 -14.337 -11.256  1.00 82.67           O
ATOM   3518  HG1 THR A 235     -12.800 -13.572 -10.615  1.00 82.67           H
ATOM   3519  CG2 THR A 235     -14.529 -15.111 -12.686  1.00 82.67           C
ATOM   3520 1HG2 THR A 235     -13.962 -16.043 -12.710  1.00 82.67           H
ATOM   3521 2HG2 THR A 235     -15.027 -14.965 -13.644  1.00 82.67           H
ATOM   3522 3HG2 THR A 235     -15.274 -15.160 -11.892  1.00 82.67           H
ATOM   3523  HN  THR A 235     -11.792 -12.335 -12.209  1.00 82.67           H
ATOM   3524  N   ILE A 236     -13.439 -12.226 -15.052  1.00 79.76           N
ATOM   3525  CA  ILE A 236     -14.007 -11.778 -16.312  1.00 79.76           C
ATOM   3526  C   ILE A 236     -12.935 -11.846 -17.402  1.00 79.76           C
ATOM   3527  O   ILE A 236     -13.194 -12.330 -18.503  1.00 79.76           O
ATOM   3528  HA  ILE A 236     -14.809 -12.468 -16.574  1.00 79.76           H
ATOM   3529  CB  ILE A 236     -14.635 -10.392 -16.154  1.00 79.76           C
ATOM   3530  HB  ILE A 236     -13.894  -9.730 -15.708  1.00 79.76           H
ATOM   3531  CG1 ILE A 236     -15.832 -10.438 -15.201  1.00 79.76           C
ATOM   3532 1HG1 ILE A 236     -16.671 -10.933 -15.690  1.00 79.76           H
ATOM   3533 2HG1 ILE A 236     -15.578 -11.032 -14.323  1.00 79.76           H
ATOM   3534  CG2 ILE A 236     -15.009  -9.801 -17.515  1.00 79.76           C
ATOM   3535 1HG2 ILE A 236     -14.114  -9.711 -18.130  1.00 79.76           H
ATOM   3536 2HG2 ILE A 236     -15.726 -10.456 -18.011  1.00 79.76           H
ATOM   3537 3HG2 ILE A 236     -15.454  -8.816 -17.374  1.00 79.76           H
ATOM   3538  CD1 ILE A 236     -16.244  -9.029 -14.770  1.00 79.76           C
ATOM   3539 1HD1 ILE A 236     -15.410  -8.547 -14.261  1.00 79.76           H
ATOM   3540 2HD1 ILE A 236     -16.519  -8.447 -15.649  1.00 79.76           H
ATOM   3541 3HD1 ILE A 236     -17.096  -9.091 -14.093  1.00 79.76           H
ATOM   3542  HN  ILE A 236     -13.365 -11.521 -14.347  1.00 79.76           H
ATOM   3543  N   ILE A 237     -11.754 -11.355 -17.057  1.00 76.09           N
ATOM   3544  CA  ILE A 237     -10.668 -11.272 -18.019  1.00 76.09           C
ATOM   3545  C   ILE A 237     -10.356 -12.672 -18.552  1.00 76.09           C
ATOM   3546  O   ILE A 237     -10.245 -12.869 -19.761  1.00 76.09           O
ATOM   3547  HA  ILE A 237     -11.013 -10.656 -18.849  1.00 76.09           H
ATOM   3548  CB  ILE A 237      -9.459 -10.565 -17.403  1.00 76.09           C
ATOM   3549  HB  ILE A 237      -9.301 -10.968 -16.403  1.00 76.09           H
ATOM   3550  CG1 ILE A 237      -9.721  -9.065 -17.249  1.00 76.09           C
ATOM   3551 1HG1 ILE A 237      -9.737  -8.593 -18.231  1.00 76.09           H
ATOM   3552 2HG1 ILE A 237     -10.703  -8.908 -16.803  1.00 76.09           H
ATOM   3553  CG2 ILE A 237      -8.190 -10.846 -18.210  1.00 76.09           C
ATOM   3554 1HG2 ILE A 237      -7.998 -11.918 -18.223  1.00 76.09           H
ATOM   3555 2HG2 ILE A 237      -8.321 -10.487 -19.231  1.00 76.09           H
ATOM   3556 3HG2 ILE A 237      -7.346 -10.331 -17.750  1.00 76.09           H
ATOM   3557  CD1 ILE A 237      -8.648  -8.408 -16.378  1.00 76.09           C
ATOM   3558 1HD1 ILE A 237      -8.651  -8.867 -15.390  1.00 76.09           H
ATOM   3559 2HD1 ILE A 237      -7.670  -8.547 -16.840  1.00 76.09           H
ATOM   3560 3HD1 ILE A 237      -8.858  -7.343 -16.285  1.00 76.09           H
ATOM   3561  HN  ILE A 237     -11.534 -11.019 -16.142  1.00 76.09           H
ATOM   3562  N   ILE A 238     -10.223 -13.608 -17.624  1.00 76.12           N
ATOM   3563  CA  ILE A 238      -9.892 -14.976 -17.982  1.00 76.12           C
ATOM   3564  C   ILE A 238     -10.958 -15.522 -18.934  1.00 76.12           C
ATOM   3565  O   ILE A 238     -10.635 -16.170 -19.928  1.00 76.12           O
ATOM   3566  HA  ILE A 238      -8.938 -14.954 -18.509  1.00 76.12           H
ATOM   3567  CB  ILE A 238      -9.696 -15.827 -16.726  1.00 76.12           C
ATOM   3568  HB  ILE A 238     -10.541 -15.653 -16.060  1.00 76.12           H
ATOM   3569  CG1 ILE A 238      -8.433 -15.407 -15.971  1.00 76.12           C
ATOM   3570 1HG1 ILE A 238      -7.551 -15.754 -16.510  1.00 76.12           H
ATOM   3571 2HG1 ILE A 238      -8.374 -14.319 -15.930  1.00 76.12           H
ATOM   3572  CG2 ILE A 238      -9.689 -17.318 -17.069  1.00 76.12           C
ATOM   3573 1HG2 ILE A 238     -10.639 -17.589 -17.529  1.00 76.12           H
ATOM   3574 2HG2 ILE A 238      -8.876 -17.528 -17.764  1.00 76.12           H
ATOM   3575 3HG2 ILE A 238      -9.548 -17.900 -16.158  1.00 76.12           H
ATOM   3576  CD1 ILE A 238      -8.427 -15.977 -14.551  1.00 76.12           C
ATOM   3577 1HD1 ILE A 238      -9.298 -15.609 -14.009  1.00 76.12           H
ATOM   3578 2HD1 ILE A 238      -8.462 -17.066 -14.597  1.00 76.12           H
ATOM   3579 3HD1 ILE A 238      -7.519 -15.664 -14.037  1.00 76.12           H
ATOM   3580  HN  ILE A 238     -10.338 -13.444 -16.644  1.00 76.12           H
ATOM   3581  N   HIS A 239     -12.208 -15.239 -18.596  1.00 81.37           N
ATOM   3582  CA  HIS A 239     -13.326 -15.735 -19.381  1.00 81.37           C
ATOM   3583  C   HIS A 239     -13.222 -15.207 -20.813  1.00 81.37           C
ATOM   3584  O   HIS A 239     -13.370 -15.965 -21.771  1.00 81.37           O
ATOM   3585  HA  HIS A 239     -13.239 -16.822 -19.397  1.00 81.37           H
ATOM   3586  CB  HIS A 239     -14.657 -15.382 -18.714  1.00 81.37           C
ATOM   3587 1HB  HIS A 239     -14.628 -15.709 -17.675  1.00 81.37           H
ATOM   3588 2HB  HIS A 239     -14.770 -14.298 -18.705  1.00 81.37           H
ATOM   3589  CG  HIS A 239     -15.862 -15.995 -19.387  1.00 81.37           C
ATOM   3590  ND1 HIS A 239     -16.599 -15.332 -20.353  1.00 81.37           N
ATOM   3591  HD1 HIS A 239     -16.418 -14.410 -20.696  1.00 81.37           H
ATOM   3592  CD2 HIS A 239     -16.450 -17.215 -19.224  1.00 81.37           C
ATOM   3593  HD2 HIS A 239     -16.122 -17.993 -18.536  1.00 81.37           H
ATOM   3594  CE1 HIS A 239     -17.584 -16.126 -20.746  1.00 81.37           C
ATOM   3595  HE1 HIS A 239     -18.337 -15.889 -21.497  1.00 81.37           H
ATOM   3596  NE2 HIS A 239     -17.490 -17.292 -20.045  1.00 81.37           N
ATOM   3597  HN  HIS A 239     -12.461 -14.684 -17.804  1.00 81.37           H
ATOM   3598  N   THR A 240     -12.968 -13.911 -20.915  1.00 76.58           N
ATOM   3599  CA  THR A 240     -12.877 -13.265 -22.214  1.00 76.58           C
ATOM   3600  C   THR A 240     -11.650 -13.770 -22.976  1.00 76.58           C
ATOM   3601  O   THR A 240     -11.700 -13.945 -24.192  1.00 76.58           O
ATOM   3602  HA  THR A 240     -13.754 -13.545 -22.798  1.00 76.58           H
ATOM   3603  CB  THR A 240     -12.874 -11.752 -21.990  1.00 76.58           C
ATOM   3604  HB  THR A 240     -11.930 -11.425 -21.553  1.00 76.58           H
ATOM   3605  OG1 THR A 240     -14.033 -11.515 -21.197  1.00 76.58           O
ATOM   3606  HG1 THR A 240     -13.796 -11.545 -20.226  1.00 76.58           H
ATOM   3607  CG2 THR A 240     -13.138 -10.969 -23.278  1.00 76.58           C
ATOM   3608 1HG2 THR A 240     -14.112 -11.247 -23.679  1.00 76.58           H
ATOM   3609 2HG2 THR A 240     -12.364 -11.202 -24.010  1.00 76.58           H
ATOM   3610 3HG2 THR A 240     -13.124  -9.901 -23.063  1.00 76.58           H
ATOM   3611  HN  THR A 240     -12.825 -13.306 -20.132  1.00 76.58           H
ATOM   3612  N   LEU A 241     -10.578 -13.989 -22.229  1.00 74.45           N
ATOM   3613  CA  LEU A 241      -9.329 -14.431 -22.824  1.00 74.45           C
ATOM   3614  C   LEU A 241      -9.494 -15.860 -23.344  1.00 74.45           C
ATOM   3615  O   LEU A 241      -8.811 -16.266 -24.283  1.00 74.45           O
ATOM   3616  HA  LEU A 241      -9.121 -13.777 -23.672  1.00 74.45           H
ATOM   3617  CB  LEU A 241      -8.175 -14.267 -21.833  1.00 74.45           C
ATOM   3618 1HB  LEU A 241      -8.510 -14.613 -20.855  1.00 74.45           H
ATOM   3619 2HB  LEU A 241      -7.361 -14.923 -22.141  1.00 74.45           H
ATOM   3620  CG  LEU A 241      -7.619 -12.850 -21.679  1.00 74.45           C
ATOM   3621  HG  LEU A 241      -8.436 -12.194 -21.377  1.00 74.45           H
ATOM   3622  CD1 LEU A 241      -6.562 -12.793 -20.574  1.00 74.45           C
ATOM   3623 1HD1 LEU A 241      -7.009 -13.098 -19.628  1.00 74.45           H
ATOM   3624 2HD1 LEU A 241      -5.741 -13.465 -20.822  1.00 74.45           H
ATOM   3625 3HD1 LEU A 241      -6.184 -11.774 -20.486  1.00 74.45           H
ATOM   3626  CD2 LEU A 241      -7.085 -12.322 -23.012  1.00 74.45           C
ATOM   3627 1HD2 LEU A 241      -6.287 -12.974 -23.366  1.00 74.45           H
ATOM   3628 2HD2 LEU A 241      -7.892 -12.304 -23.745  1.00 74.45           H
ATOM   3629 3HD2 LEU A 241      -6.696 -11.313 -22.874  1.00 74.45           H
ATOM   3630  HN  LEU A 241     -10.554 -13.870 -21.236  1.00 74.45           H
ATOM   3631  N   ILE A 242     -10.406 -16.584 -22.712  1.00 75.19           N
ATOM   3632  CA  ILE A 242     -10.738 -17.926 -23.159  1.00 75.19           C
ATOM   3633  C   ILE A 242     -11.537 -17.842 -24.461  1.00 75.19           C
ATOM   3634  O   ILE A 242     -11.302 -18.614 -25.389  1.00 75.19           O
ATOM   3635  HA  ILE A 242      -9.801 -18.445 -23.362  1.00 75.19           H
ATOM   3636  CB  ILE A 242     -11.453 -18.700 -22.049  1.00 75.19           C
ATOM   3637  HB  ILE A 242     -12.209 -18.049 -21.611  1.00 75.19           H
ATOM   3638  CG1 ILE A 242     -10.479 -19.077 -20.930  1.00 75.19           C
ATOM   3639 1HG1 ILE A 242      -9.810 -19.864 -21.276  1.00 75.19           H
ATOM   3640 2HG1 ILE A 242      -9.858 -18.217 -20.679  1.00 75.19           H
ATOM   3641  CG2 ILE A 242     -12.179 -19.922 -22.612  1.00 75.19           C
ATOM   3642 1HG2 ILE A 242     -12.919 -19.600 -23.345  1.00 75.19           H
ATOM   3643 2HG2 ILE A 242     -11.458 -20.585 -23.092  1.00 75.19           H
ATOM   3644 3HG2 ILE A 242     -12.678 -20.454 -21.802  1.00 75.19           H
ATOM   3645  CD1 ILE A 242     -11.232 -19.550 -19.685  1.00 75.19           C
ATOM   3646 1HD1 ILE A 242     -11.883 -18.751 -19.328  1.00 75.19           H
ATOM   3647 2HD1 ILE A 242     -11.834 -20.424 -19.934  1.00 75.19           H
ATOM   3648 3HD1 ILE A 242     -10.517 -19.811 -18.905  1.00 75.19           H
ATOM   3649  HN  ILE A 242     -10.912 -16.269 -21.909  1.00 75.19           H
ATOM   3650  N   GLN A 243     -12.465 -16.896 -24.488  1.00 74.00           N
ATOM   3651  CA  GLN A 243     -13.407 -16.804 -25.591  1.00 74.00           C
ATOM   3652  C   GLN A 243     -12.696 -16.327 -26.858  1.00 74.00           C
ATOM   3653  O   GLN A 243     -13.017 -16.772 -27.959  1.00 74.00           O
ATOM   3654  HA  GLN A 243     -13.783 -17.817 -25.736  1.00 74.00           H
ATOM   3655  CB  GLN A 243     -14.576 -15.882 -25.237  1.00 74.00           C
ATOM   3656 1HB  GLN A 243     -14.196 -14.959 -24.799  1.00 74.00           H
ATOM   3657 2HB  GLN A 243     -15.114 -15.606 -26.145  1.00 74.00           H
ATOM   3658  CG  GLN A 243     -15.534 -16.561 -24.257  1.00 74.00           C
ATOM   3659 1HG  GLN A 243     -15.811 -17.545 -24.637  1.00 74.00           H
ATOM   3660 2HG  GLN A 243     -15.032 -16.718 -23.302  1.00 74.00           H
ATOM   3661  CD  GLN A 243     -16.792 -15.717 -24.045  1.00 74.00           C
ATOM   3662  OE1 GLN A 243     -16.827 -14.529 -24.321  1.00 74.00           O
ATOM   3663  NE2 GLN A 243     -17.820 -16.395 -23.542  1.00 74.00           N
ATOM   3664 1HE2 GLN A 243     -17.725 -17.369 -23.338  1.00 74.00           H
ATOM   3665 2HE2 GLN A 243     -18.688 -15.930 -23.367  1.00 74.00           H
ATOM   3666  HN  GLN A 243     -12.579 -16.203 -23.776  1.00 74.00           H
ATOM   3667  N   ALA A 244     -11.744 -15.427 -26.661  1.00 67.67           N
ATOM   3668  CA  ALA A 244     -10.969 -14.901 -27.772  1.00 67.67           C
ATOM   3669  C   ALA A 244     -10.277 -16.057 -28.498  1.00 67.67           C
ATOM   3670  O   ALA A 244      -9.968 -17.081 -27.890  1.00 67.67           O
ATOM   3671  HA  ALA A 244     -11.661 -14.415 -28.459  1.00 67.67           H
ATOM   3672  CB  ALA A 244      -9.974 -13.860 -27.254  1.00 67.67           C
ATOM   3673 1HB  ALA A 244     -10.518 -13.047 -26.774  1.00 67.67           H
ATOM   3674 2HB  ALA A 244      -9.304 -14.326 -26.532  1.00 67.67           H
ATOM   3675 3HB  ALA A 244      -9.393 -13.466 -28.088  1.00 67.67           H
ATOM   3676  HN  ALA A 244     -11.500 -15.059 -25.764  1.00 67.67           H
ATOM   3677  N   LYS A 245     -10.055 -15.855 -29.788  1.00 59.86           N
ATOM   3678  CA  LYS A 245      -9.501 -16.906 -30.626  1.00 59.86           C
ATOM   3679  C   LYS A 245      -8.003 -16.661 -30.819  1.00 59.86           C
ATOM   3680  O   LYS A 245      -7.312 -17.471 -31.435  1.00 59.86           O
ATOM   3681  HA  LYS A 245      -9.631 -17.849 -30.095  1.00 59.86           H
ATOM   3682  CB  LYS A 245     -10.281 -17.013 -31.938  1.00 59.86           C
ATOM   3683 1HB  LYS A 245     -10.495 -16.015 -32.321  1.00 59.86           H
ATOM   3684 2HB  LYS A 245      -9.671 -17.517 -32.687  1.00 59.86           H
ATOM   3685  CG  LYS A 245     -11.589 -17.780 -31.737  1.00 59.86           C
ATOM   3686 1HG  LYS A 245     -11.390 -18.716 -31.216  1.00 59.86           H
ATOM   3687 2HG  LYS A 245     -12.261 -17.200 -31.104  1.00 59.86           H
ATOM   3688  CD  LYS A 245     -12.266 -18.069 -33.078  1.00 59.86           C
ATOM   3689 1HD  LYS A 245     -12.555 -17.132 -33.554  1.00 59.86           H
ATOM   3690 2HD  LYS A 245     -11.560 -18.562 -33.747  1.00 59.86           H
ATOM   3691  CE  LYS A 245     -13.500 -18.954 -32.890  1.00 59.86           C
ATOM   3692 1HE  LYS A 245     -13.228 -19.856 -32.342  1.00 59.86           H
ATOM   3693 2HE  LYS A 245     -14.243 -18.429 -32.289  1.00 59.86           H
ATOM   3694  NZ  LYS A 245     -14.081 -19.319 -34.201  1.00 59.86           N
ATOM   3695 1HZ  LYS A 245     -14.907 -19.890 -34.057  1.00 59.86           H
ATOM   3696 2HZ  LYS A 245     -14.337 -18.477 -34.704  1.00 59.86           H
ATOM   3697 3HZ  LYS A 245     -13.399 -19.841 -34.739  1.00 59.86           H
ATOM   3698  HN  LYS A 245     -10.247 -14.995 -30.261  1.00 59.86           H
ATOM   3699  N   LYS A 246      -7.545 -15.540 -30.280  1.00 57.55           N
ATOM   3700  CA  LYS A 246      -6.202 -15.066 -30.568  1.00 57.55           C
ATOM   3701  C   LYS A 246      -5.199 -15.833 -29.704  1.00 57.55           C
ATOM   3702  O   LYS A 246      -5.400 -15.986 -28.500  1.00 57.55           O
ATOM   3703  HA  LYS A 246      -5.995 -15.287 -31.615  1.00 57.55           H
ATOM   3704  CB  LYS A 246      -6.123 -13.547 -30.401  1.00 57.55           C
ATOM   3705 1HB  LYS A 246      -6.718 -13.240 -29.541  1.00 57.55           H
ATOM   3706 2HB  LYS A 246      -5.093 -13.253 -30.197  1.00 57.55           H
ATOM   3707  CG  LYS A 246      -6.624 -12.831 -31.657  1.00 57.55           C
ATOM   3708 1HG  LYS A 246      -6.123 -13.237 -32.536  1.00 57.55           H
ATOM   3709 2HG  LYS A 246      -7.691 -13.016 -31.784  1.00 57.55           H
ATOM   3710  CD  LYS A 246      -6.369 -11.325 -31.568  1.00 57.55           C
ATOM   3711 1HD  LYS A 246      -6.993 -10.893 -30.785  1.00 57.55           H
ATOM   3712 2HD  LYS A 246      -5.332 -11.144 -31.284  1.00 57.55           H
ATOM   3713  CE  LYS A 246      -6.666 -10.638 -32.902  1.00 57.55           C
ATOM   3714 1HE  LYS A 246      -6.050 -11.075 -33.688  1.00 57.55           H
ATOM   3715 2HE  LYS A 246      -7.706 -10.808 -33.182  1.00 57.55           H
ATOM   3716  NZ  LYS A 246      -6.403  -9.185 -32.807  1.00 57.55           N
ATOM   3717 1HZ  LYS A 246      -6.617  -8.744 -33.695  1.00 57.55           H
ATOM   3718 2HZ  LYS A 246      -6.985  -8.783 -32.081  1.00 57.55           H
ATOM   3719 3HZ  LYS A 246      -5.427  -9.033 -32.581  1.00 57.55           H
ATOM   3720  HN  LYS A 246      -8.073 -14.962 -29.659  1.00 57.55           H
ATOM   3721  N   SER A 247      -4.139 -16.295 -30.352  1.00 56.67           N
ATOM   3722  CA  SER A 247      -3.136 -17.095 -29.671  1.00 56.67           C
ATOM   3723  C   SER A 247      -2.531 -16.301 -28.512  1.00 56.67           C
ATOM   3724  O   SER A 247      -2.257 -16.858 -27.450  1.00 56.67           O
ATOM   3725  HA  SER A 247      -3.669 -17.970 -29.299  1.00 56.67           H
ATOM   3726  CB  SER A 247      -2.038 -17.541 -30.639  1.00 56.67           C
ATOM   3727 1HB  SER A 247      -1.331 -18.183 -30.114  1.00 56.67           H
ATOM   3728 2HB  SER A 247      -2.478 -18.138 -31.437  1.00 56.67           H
ATOM   3729  OG  SER A 247      -1.342 -16.433 -31.204  1.00 56.67           O
ATOM   3730  HG  SER A 247      -0.646 -16.757 -31.845  1.00 56.67           H
ATOM   3731  HN  SER A 247      -3.962 -16.130 -31.323  1.00 56.67           H
ATOM   3732  N   SER A 248      -2.342 -15.013 -28.754  1.00 59.48           N
ATOM   3733  CA  SER A 248      -1.589 -14.180 -27.831  1.00 59.48           C
ATOM   3734  C   SER A 248      -2.296 -14.131 -26.475  1.00 59.48           C
ATOM   3735  O   SER A 248      -1.794 -13.521 -25.532  1.00 59.48           O
ATOM   3736  HA  SER A 248      -0.615 -14.661 -27.738  1.00 59.48           H
ATOM   3737  CB  SER A 248      -1.407 -12.767 -28.387  1.00 59.48           C
ATOM   3738 1HB  SER A 248      -0.742 -12.203 -27.733  1.00 59.48           H
ATOM   3739 2HB  SER A 248      -0.925 -12.820 -29.363  1.00 59.48           H
ATOM   3740  OG  SER A 248      -2.648 -12.077 -28.509  1.00 59.48           O
ATOM   3741  HG  SER A 248      -2.495 -11.158 -28.872  1.00 59.48           H
ATOM   3742  HN  SER A 248      -2.692 -14.538 -29.562  1.00 59.48           H
ATOM   3743  N   LYS A 249      -3.450 -14.779 -26.421  1.00 63.31           N
ATOM   3744  CA  LYS A 249      -4.259 -14.769 -25.214  1.00 63.31           C
ATOM   3745  C   LYS A 249      -3.475 -15.422 -24.074  1.00 63.31           C
ATOM   3746  O   LYS A 249      -3.577 -14.999 -22.924  1.00 63.31           O
ATOM   3747  HA  LYS A 249      -4.443 -13.726 -24.954  1.00 63.31           H
ATOM   3748  CB  LYS A 249      -5.620 -15.417 -25.476  1.00 63.31           C
ATOM   3749 1HB  LYS A 249      -5.479 -16.389 -25.949  1.00 63.31           H
ATOM   3750 2HB  LYS A 249      -6.130 -15.595 -24.529  1.00 63.31           H
ATOM   3751  CG  LYS A 249      -6.488 -14.529 -26.369  1.00 63.31           C
ATOM   3752 1HG  LYS A 249      -6.802 -13.645 -25.814  1.00 63.31           H
ATOM   3753 2HG  LYS A 249      -5.902 -14.180 -27.220  1.00 63.31           H
ATOM   3754  CD  LYS A 249      -7.719 -15.288 -26.868  1.00 63.31           C
ATOM   3755 1HD  LYS A 249      -8.499 -15.264 -26.107  1.00 63.31           H
ATOM   3756 2HD  LYS A 249      -8.121 -14.796 -27.753  1.00 63.31           H
ATOM   3757  CE  LYS A 249      -7.369 -16.740 -27.200  1.00 63.31           C
ATOM   3758 1HE  LYS A 249      -7.601 -16.946 -28.245  1.00 63.31           H
ATOM   3759 2HE  LYS A 249      -6.298 -16.901 -27.074  1.00 63.31           H
ATOM   3760  NZ  LYS A 249      -8.122 -17.668 -26.327  1.00 63.31           N
ATOM   3761 1HZ  LYS A 249      -7.922 -18.624 -26.597  1.00 63.31           H
ATOM   3762 2HZ  LYS A 249      -7.845 -17.524 -25.362  1.00 63.31           H
ATOM   3763 3HZ  LYS A 249      -9.116 -17.491 -26.423  1.00 63.31           H
ATOM   3764  HN  LYS A 249      -3.832 -15.305 -27.181  1.00 63.31           H
ATOM   3765  N   HIS A 250      -2.711 -16.443 -24.433  1.00 68.66           N
ATOM   3766  CA  HIS A 250      -1.979 -17.215 -23.443  1.00 68.66           C
ATOM   3767  C   HIS A 250      -0.973 -16.310 -22.729  1.00 68.66           C
ATOM   3768  O   HIS A 250      -0.826 -16.380 -21.510  1.00 68.66           O
ATOM   3769  HA  HIS A 250      -2.712 -17.571 -22.720  1.00 68.66           H
ATOM   3770  CB  HIS A 250      -1.324 -18.439 -24.085  1.00 68.66           C
ATOM   3771 1HB  HIS A 250      -0.794 -18.126 -24.984  1.00 68.66           H
ATOM   3772 2HB  HIS A 250      -0.578 -18.841 -23.399  1.00 68.66           H
ATOM   3773  CG  HIS A 250      -2.296 -19.537 -24.447  1.00 68.66           C
ATOM   3774  ND1 HIS A 250      -2.788 -20.439 -23.520  1.00 68.66           N
ATOM   3775  HD1 HIS A 250      -2.560 -20.460 -22.546  1.00 68.66           H
ATOM   3776  CD2 HIS A 250      -2.863 -19.867 -25.643  1.00 68.66           C
ATOM   3777  HD2 HIS A 250      -2.692 -19.357 -26.591  1.00 68.66           H
ATOM   3778  CE1 HIS A 250      -3.611 -21.270 -24.141  1.00 68.66           C
ATOM   3779  HE1 HIS A 250      -4.157 -22.094 -23.682  1.00 68.66           H
ATOM   3780  NE2 HIS A 250      -3.656 -20.914 -25.457  1.00 68.66           N
ATOM   3781  HN  HIS A 250      -2.588 -16.744 -25.379  1.00 68.66           H
ATOM   3782  N   LYS A 251      -0.306 -15.481 -23.518  1.00 69.37           N
ATOM   3783  CA  LYS A 251       0.727 -14.609 -22.986  1.00 69.37           C
ATOM   3784  C   LYS A 251       0.095 -13.613 -22.011  1.00 69.37           C
ATOM   3785  O   LYS A 251       0.581 -13.438 -20.895  1.00 69.37           O
ATOM   3786  HA  LYS A 251       1.430 -15.233 -22.434  1.00 69.37           H
ATOM   3787  CB  LYS A 251       1.507 -13.946 -24.123  1.00 69.37           C
ATOM   3788 1HB  LYS A 251       1.816 -14.700 -24.846  1.00 69.37           H
ATOM   3789 2HB  LYS A 251       0.861 -13.245 -24.651  1.00 69.37           H
ATOM   3790  CG  LYS A 251       2.737 -13.210 -23.588  1.00 69.37           C
ATOM   3791 1HG  LYS A 251       2.423 -12.349 -22.998  1.00 69.37           H
ATOM   3792 2HG  LYS A 251       3.296 -13.867 -22.921  1.00 69.37           H
ATOM   3793  CD  LYS A 251       3.641 -12.748 -24.733  1.00 69.37           C
ATOM   3794 1HD  LYS A 251       3.828 -13.580 -25.412  1.00 69.37           H
ATOM   3795 2HD  LYS A 251       3.136 -11.973 -25.310  1.00 69.37           H
ATOM   3796  CE  LYS A 251       4.970 -12.210 -24.200  1.00 69.37           C
ATOM   3797 1HE  LYS A 251       4.817 -11.231 -23.745  1.00 69.37           H
ATOM   3798 2HE  LYS A 251       5.348 -12.869 -23.418  1.00 69.37           H
ATOM   3799  NZ  LYS A 251       5.963 -12.106 -25.292  1.00 69.37           N
ATOM   3800 1HZ  LYS A 251       6.865 -11.849 -24.906  1.00 69.37           H
ATOM   3801 2HZ  LYS A 251       6.040 -13.000 -25.765  1.00 69.37           H
ATOM   3802 3HZ  LYS A 251       5.664 -11.398 -25.954  1.00 69.37           H
ATOM   3803  HN  LYS A 251      -0.461 -15.400 -24.503  1.00 69.37           H
ATOM   3804  N   ALA A 252      -0.979 -12.986 -22.469  1.00 68.37           N
ATOM   3805  CA  ALA A 252      -1.655 -11.980 -21.669  1.00 68.37           C
ATOM   3806  C   ALA A 252      -2.123 -12.608 -20.355  1.00 68.37           C
ATOM   3807  O   ALA A 252      -2.076 -11.969 -19.305  1.00 68.37           O
ATOM   3808  HA  ALA A 252      -0.935 -11.192 -21.448  1.00 68.37           H
ATOM   3809  CB  ALA A 252      -2.811 -11.380 -22.473  1.00 68.37           C
ATOM   3810 1HB  ALA A 252      -2.422 -10.921 -23.381  1.00 68.37           H
ATOM   3811 2HB  ALA A 252      -3.517 -12.168 -22.737  1.00 68.37           H
ATOM   3812 3HB  ALA A 252      -3.318 -10.625 -21.872  1.00 68.37           H
ATOM   3813  HN  ALA A 252      -1.386 -13.156 -23.366  1.00 68.37           H
ATOM   3814  N   LEU A 253      -2.565 -13.853 -20.456  1.00 73.17           N
ATOM   3815  CA  LEU A 253      -3.044 -14.574 -19.289  1.00 73.17           C
ATOM   3816  C   LEU A 253      -1.908 -14.703 -18.272  1.00 73.17           C
ATOM   3817  O   LEU A 253      -2.091 -14.409 -17.092  1.00 73.17           O
ATOM   3818  HA  LEU A 253      -3.841 -13.980 -18.842  1.00 73.17           H
ATOM   3819  CB  LEU A 253      -3.655 -15.915 -19.701  1.00 73.17           C
ATOM   3820 1HB  LEU A 253      -4.235 -15.763 -20.611  1.00 73.17           H
ATOM   3821 2HB  LEU A 253      -2.845 -16.600 -19.950  1.00 73.17           H
ATOM   3822  CG  LEU A 253      -4.555 -16.590 -18.663  1.00 73.17           C
ATOM   3823  HG  LEU A 253      -4.122 -16.423 -17.677  1.00 73.17           H
ATOM   3824  CD1 LEU A 253      -5.950 -15.962 -18.657  1.00 73.17           C
ATOM   3825 1HD1 LEU A 253      -5.871 -14.902 -18.415  1.00 73.17           H
ATOM   3826 2HD1 LEU A 253      -6.405 -16.077 -19.641  1.00 73.17           H
ATOM   3827 3HD1 LEU A 253      -6.569 -16.460 -17.910  1.00 73.17           H
ATOM   3828  CD2 LEU A 253      -4.608 -18.103 -18.884  1.00 73.17           C
ATOM   3829 1HD2 LEU A 253      -5.003 -18.311 -19.878  1.00 73.17           H
ATOM   3830 2HD2 LEU A 253      -3.603 -18.517 -18.799  1.00 73.17           H
ATOM   3831 3HD2 LEU A 253      -5.254 -18.557 -18.133  1.00 73.17           H
ATOM   3832  HN  LEU A 253      -2.598 -14.367 -21.313  1.00 73.17           H
ATOM   3833  N   LYS A 254      -0.761 -15.143 -18.767  1.00 74.66           N
ATOM   3834  CA  LYS A 254       0.385 -15.379 -17.905  1.00 74.66           C
ATOM   3835  C   LYS A 254       0.731 -14.088 -17.160  1.00 74.66           C
ATOM   3836  O   LYS A 254       0.884 -14.094 -15.939  1.00 74.66           O
ATOM   3837  HA  LYS A 254       0.094 -16.132 -17.174  1.00 74.66           H
ATOM   3838  CB  LYS A 254       1.551 -15.956 -18.710  1.00 74.66           C
ATOM   3839 1HB  LYS A 254       1.217 -16.831 -19.266  1.00 74.66           H
ATOM   3840 2HB  LYS A 254       1.889 -15.223 -19.443  1.00 74.66           H
ATOM   3841  CG  LYS A 254       2.713 -16.341 -17.792  1.00 74.66           C
ATOM   3842 1HG  LYS A 254       3.111 -15.448 -17.309  1.00 74.66           H
ATOM   3843 2HG  LYS A 254       2.354 -16.998 -17.001  1.00 74.66           H
ATOM   3844  CD  LYS A 254       3.825 -17.039 -18.578  1.00 74.66           C
ATOM   3845 1HD  LYS A 254       3.428 -17.933 -19.059  1.00 74.66           H
ATOM   3846 2HD  LYS A 254       4.182 -16.382 -19.371  1.00 74.66           H
ATOM   3847  CE  LYS A 254       4.988 -17.421 -17.661  1.00 74.66           C
ATOM   3848 1HE  LYS A 254       5.455 -16.520 -17.261  1.00 74.66           H
ATOM   3849 2HE  LYS A 254       4.616 -17.992 -16.810  1.00 74.66           H
ATOM   3850  NZ  LYS A 254       5.991 -18.220 -18.401  1.00 74.66           N
ATOM   3851 1HZ  LYS A 254       6.765 -18.445 -17.785  1.00 74.66           H
ATOM   3852 2HZ  LYS A 254       5.563 -19.077 -18.732  1.00 74.66           H
ATOM   3853 3HZ  LYS A 254       6.332 -17.684 -19.191  1.00 74.66           H
ATOM   3854  HN  LYS A 254      -0.607 -15.336 -19.736  1.00 74.66           H
ATOM   3855  N   VAL A 255       0.845 -13.013 -17.925  1.00 72.16           N
ATOM   3856  CA  VAL A 255       1.167 -11.717 -17.352  1.00 72.16           C
ATOM   3857  C   VAL A 255       0.204 -11.420 -16.201  1.00 72.16           C
ATOM   3858  O   VAL A 255       0.627 -11.000 -15.125  1.00 72.16           O
ATOM   3859  HA  VAL A 255       2.180 -11.775 -16.955  1.00 72.16           H
ATOM   3860  CB  VAL A 255       1.146 -10.643 -18.441  1.00 72.16           C
ATOM   3861  HB  VAL A 255       0.215 -10.748 -18.998  1.00 72.16           H
ATOM   3862  CG1 VAL A 255       1.172  -9.241 -17.829  1.00 72.16           C
ATOM   3863 1HG1 VAL A 255       0.299  -9.107 -17.190  1.00 72.16           H
ATOM   3864 2HG1 VAL A 255       2.079  -9.120 -17.237  1.00 72.16           H
ATOM   3865 3HG1 VAL A 255       1.157  -8.497 -18.626  1.00 72.16           H
ATOM   3866  CG2 VAL A 255       2.304 -10.835 -19.422  1.00 72.16           C
ATOM   3867 1HG2 VAL A 255       3.250 -10.769 -18.885  1.00 72.16           H
ATOM   3868 2HG2 VAL A 255       2.222 -11.813 -19.895  1.00 72.16           H
ATOM   3869 3HG2 VAL A 255       2.266 -10.058 -20.186  1.00 72.16           H
ATOM   3870  HN  VAL A 255       0.721 -13.017 -18.917  1.00 72.16           H
ATOM   3871  N   THR A 256      -1.074 -11.648 -16.467  1.00 73.02           N
ATOM   3872  CA  THR A 256      -2.118 -11.207 -15.557  1.00 73.02           C
ATOM   3873  C   THR A 256      -2.051 -11.992 -14.246  1.00 73.02           C
ATOM   3874  O   THR A 256      -2.134 -11.411 -13.165  1.00 73.02           O
ATOM   3875  HA  THR A 256      -1.941 -10.160 -15.312  1.00 73.02           H
ATOM   3876  CB  THR A 256      -3.461 -11.342 -16.278  1.00 73.02           C
ATOM   3877  HB  THR A 256      -3.634 -12.373 -16.589  1.00 73.02           H
ATOM   3878  OG1 THR A 256      -3.387 -10.386 -17.332  1.00 73.02           O
ATOM   3879  HG1 THR A 256      -3.377 -10.852 -18.217  1.00 73.02           H
ATOM   3880  CG2 THR A 256      -4.636 -10.864 -15.423  1.00 73.02           C
ATOM   3881 1HG2 THR A 256      -4.496  -9.814 -15.168  1.00 73.02           H
ATOM   3882 2HG2 THR A 256      -4.684 -11.456 -14.509  1.00 73.02           H
ATOM   3883 3HG2 THR A 256      -5.564 -10.982 -15.981  1.00 73.02           H
ATOM   3884  HN  THR A 256      -1.399 -12.124 -17.284  1.00 73.02           H
ATOM   3885  N   ILE A 257      -1.900 -13.301 -14.385  1.00 76.38           N
ATOM   3886  CA  ILE A 257      -1.826 -14.173 -13.225  1.00 76.38           C
ATOM   3887  C   ILE A 257      -0.636 -13.760 -12.357  1.00 76.38           C
ATOM   3888  O   ILE A 257      -0.751 -13.681 -11.135  1.00 76.38           O
ATOM   3889  HA  ILE A 257      -2.740 -14.028 -12.648  1.00 76.38           H
ATOM   3890  CB  ILE A 257      -1.792 -15.640 -13.658  1.00 76.38           C
ATOM   3891  HB  ILE A 257      -1.029 -15.751 -14.429  1.00 76.38           H
ATOM   3892  CG1 ILE A 257      -3.126 -16.060 -14.278  1.00 76.38           C
ATOM   3893 1HG1 ILE A 257      -3.889 -16.118 -13.502  1.00 76.38           H
ATOM   3894 2HG1 ILE A 257      -3.454 -15.304 -14.992  1.00 76.38           H
ATOM   3895  CG2 ILE A 257      -1.390 -16.547 -12.493  1.00 76.38           C
ATOM   3896 1HG2 ILE A 257      -0.400 -16.264 -12.137  1.00 76.38           H
ATOM   3897 2HG2 ILE A 257      -2.112 -16.438 -11.683  1.00 76.38           H
ATOM   3898 3HG2 ILE A 257      -1.374 -17.584 -12.828  1.00 76.38           H
ATOM   3899  CD1 ILE A 257      -3.002 -17.413 -14.981  1.00 76.38           C
ATOM   3900 1HD1 ILE A 257      -2.255 -17.345 -15.772  1.00 76.38           H
ATOM   3901 2HD1 ILE A 257      -2.698 -18.171 -14.259  1.00 76.38           H
ATOM   3902 3HD1 ILE A 257      -3.964 -17.688 -15.413  1.00 76.38           H
ATOM   3903  HN  ILE A 257      -1.829 -13.766 -15.268  1.00 76.38           H
ATOM   3904  N   THR A 258       0.482 -13.507 -13.023  1.00 78.11           N
ATOM   3905  CA  THR A 258       1.719 -13.209 -12.322  1.00 78.11           C
ATOM   3906  C   THR A 258       1.532 -12.003 -11.400  1.00 78.11           C
ATOM   3907  O   THR A 258       1.951 -12.030 -10.244  1.00 78.11           O
ATOM   3908  HA  THR A 258       1.969 -14.060 -11.689  1.00 78.11           H
ATOM   3909  CB  THR A 258       2.818 -13.010 -13.368  1.00 78.11           C
ATOM   3910  HB  THR A 258       2.593 -12.161 -14.012  1.00 78.11           H
ATOM   3911  OG1 THR A 258       2.907 -14.273 -14.023  1.00 78.11           O
ATOM   3912  HG1 THR A 258       2.257 -14.310 -14.783  1.00 78.11           H
ATOM   3913  CG2 THR A 258       4.199 -12.821 -12.737  1.00 78.11           C
ATOM   3914 1HG2 THR A 258       4.453 -13.701 -12.146  1.00 78.11           H
ATOM   3915 2HG2 THR A 258       4.186 -11.942 -12.092  1.00 78.11           H
ATOM   3916 3HG2 THR A 258       4.942 -12.684 -13.523  1.00 78.11           H
ATOM   3917  HN  THR A 258       0.549 -13.504 -14.020  1.00 78.11           H
ATOM   3918  N   VAL A 259       0.904 -10.972 -11.946  1.00 74.68           N
ATOM   3919  CA  VAL A 259       0.722  -9.732 -11.212  1.00 74.68           C
ATOM   3920  C   VAL A 259      -0.146  -9.995  -9.980  1.00 74.68           C
ATOM   3921  O   VAL A 259       0.154  -9.512  -8.890  1.00 74.68           O
ATOM   3922  HA  VAL A 259       1.706  -9.397 -10.883  1.00 74.68           H
ATOM   3923  CB  VAL A 259       0.140  -8.658 -12.135  1.00 74.68           C
ATOM   3924  HB  VAL A 259      -0.756  -9.067 -12.601  1.00 74.68           H
ATOM   3925  CG1 VAL A 259      -0.268  -7.416 -11.340  1.00 74.68           C
ATOM   3926 1HG1 VAL A 259      -1.022  -7.688 -10.602  1.00 74.68           H
ATOM   3927 2HG1 VAL A 259       0.605  -7.005 -10.834  1.00 74.68           H
ATOM   3928 3HG1 VAL A 259      -0.678  -6.669 -12.020  1.00 74.68           H
ATOM   3929  CG2 VAL A 259       1.127  -8.298 -13.247  1.00 74.68           C
ATOM   3930 1HG2 VAL A 259       2.049  -7.918 -12.806  1.00 74.68           H
ATOM   3931 2HG2 VAL A 259       1.347  -9.186 -13.840  1.00 74.68           H
ATOM   3932 3HG2 VAL A 259       0.688  -7.533 -13.888  1.00 74.68           H
ATOM   3933  HN  VAL A 259       0.523 -10.976 -12.871  1.00 74.68           H
ATOM   3934  N   LEU A 260      -1.205 -10.762 -10.195  1.00 75.90           N
ATOM   3935  CA  LEU A 260      -2.140 -11.064  -9.125  1.00 75.90           C
ATOM   3936  C   LEU A 260      -1.403 -11.796  -8.001  1.00 75.90           C
ATOM   3937  O   LEU A 260      -1.538 -11.442  -6.831  1.00 75.90           O
ATOM   3938  HA  LEU A 260      -2.508 -10.115  -8.735  1.00 75.90           H
ATOM   3939  CB  LEU A 260      -3.348 -11.830  -9.668  1.00 75.90           C
ATOM   3940 1HB  LEU A 260      -3.834 -11.212 -10.424  1.00 75.90           H
ATOM   3941 2HB  LEU A 260      -2.988 -12.726 -10.173  1.00 75.90           H
ATOM   3942  CG  LEU A 260      -4.398 -12.246  -8.636  1.00 75.90           C
ATOM   3943  HG  LEU A 260      -3.909 -12.857  -7.878  1.00 75.90           H
ATOM   3944  CD1 LEU A 260      -4.981 -11.023  -7.924  1.00 75.90           C
ATOM   3945 1HD1 LEU A 260      -4.183 -10.485  -7.413  1.00 75.90           H
ATOM   3946 2HD1 LEU A 260      -5.452 -10.366  -8.656  1.00 75.90           H
ATOM   3947 3HD1 LEU A 260      -5.725 -11.348  -7.196  1.00 75.90           H
ATOM   3948  CD2 LEU A 260      -5.487 -13.108  -9.279  1.00 75.90           C
ATOM   3949 1HD2 LEU A 260      -5.979 -12.542 -10.070  1.00 75.90           H
ATOM   3950 2HD2 LEU A 260      -5.036 -14.006  -9.701  1.00 75.90           H
ATOM   3951 3HD2 LEU A 260      -6.220 -13.390  -8.523  1.00 75.90           H
ATOM   3952  HN  LEU A 260      -1.428 -11.172 -11.079  1.00 75.90           H
ATOM   3953  N   THR A 261      -0.639 -12.804  -8.397  1.00 82.91           N
ATOM   3954  CA  THR A 261       0.027 -13.662  -7.432  1.00 82.91           C
ATOM   3955  C   THR A 261       0.979 -12.843  -6.558  1.00 82.91           C
ATOM   3956  O   THR A 261       1.034 -13.036  -5.344  1.00 82.91           O
ATOM   3957  HA  THR A 261      -0.728 -14.086  -6.770  1.00 82.91           H
ATOM   3958  CB  THR A 261       0.724 -14.787  -8.200  1.00 82.91           C
ATOM   3959  HB  THR A 261       1.505 -14.389  -8.848  1.00 82.91           H
ATOM   3960  OG1 THR A 261      -0.340 -15.465  -8.863  1.00 82.91           O
ATOM   3961  HG1 THR A 261      -0.518 -15.037  -9.750  1.00 82.91           H
ATOM   3962  CG2 THR A 261       1.321 -15.847  -7.273  1.00 82.91           C
ATOM   3963 1HG2 THR A 261       0.528 -16.292  -6.672  1.00 82.91           H
ATOM   3964 2HG2 THR A 261       2.057 -15.383  -6.617  1.00 82.91           H
ATOM   3965 3HG2 THR A 261       1.803 -16.622  -7.869  1.00 82.91           H
ATOM   3966  HN  THR A 261      -0.472 -13.037  -9.355  1.00 82.91           H
ATOM   3967  N   VAL A 262       1.706 -11.946  -7.209  1.00 82.44           N
ATOM   3968  CA  VAL A 262       2.709 -11.153  -6.519  1.00 82.44           C
ATOM   3969  C   VAL A 262       2.026 -10.282  -5.463  1.00 82.44           C
ATOM   3970  O   VAL A 262       2.516 -10.163  -4.341  1.00 82.44           O
ATOM   3971  HA  VAL A 262       3.388 -11.843  -6.019  1.00 82.44           H
ATOM   3972  CB  VAL A 262       3.519 -10.340  -7.531  1.00 82.44           C
ATOM   3973  HB  VAL A 262       2.817  -9.802  -8.169  1.00 82.44           H
ATOM   3974  CG1 VAL A 262       4.399  -9.307  -6.825  1.00 82.44           C
ATOM   3975 1HG1 VAL A 262       3.771  -8.625  -6.253  1.00 82.44           H
ATOM   3976 2HG1 VAL A 262       5.090  -9.816  -6.153  1.00 82.44           H
ATOM   3977 3HG1 VAL A 262       4.964  -8.743  -7.568  1.00 82.44           H
ATOM   3978  CG2 VAL A 262       4.358 -11.256  -8.424  1.00 82.44           C
ATOM   3979 1HG2 VAL A 262       5.047 -11.833  -7.808  1.00 82.44           H
ATOM   3980 2HG2 VAL A 262       3.701 -11.935  -8.968  1.00 82.44           H
ATOM   3981 3HG2 VAL A 262       4.924 -10.653  -9.134  1.00 82.44           H
ATOM   3982  HN  VAL A 262       1.618 -11.759  -8.187  1.00 82.44           H
ATOM   3983  N   PHE A 263       0.906  -9.695  -5.859  1.00 78.82           N
ATOM   3984  CA  PHE A 263       0.163  -8.821  -4.967  1.00 78.82           C
ATOM   3985  C   PHE A 263      -0.343  -9.588  -3.744  1.00 78.82           C
ATOM   3986  O   PHE A 263      -0.137  -9.159  -2.610  1.00 78.82           O
ATOM   3987  HA  PHE A 263       0.845  -8.034  -4.644  1.00 78.82           H
ATOM   3988  CB  PHE A 263      -1.037  -8.293  -5.756  1.00 78.82           C
ATOM   3989 1HB  PHE A 263      -0.677  -7.799  -6.659  1.00 78.82           H
ATOM   3990 2HB  PHE A 263      -1.648  -9.137  -6.076  1.00 78.82           H
ATOM   3991  CG  PHE A 263      -1.915  -7.315  -4.973  1.00 78.82           C
ATOM   3992  CD1 PHE A 263      -2.938  -7.781  -4.209  1.00 78.82           C
ATOM   3993  HD1 PHE A 263      -3.134  -8.852  -4.155  1.00 78.82           H
ATOM   3994  CD2 PHE A 263      -1.671  -5.978  -5.040  1.00 78.82           C
ATOM   3995  HD2 PHE A 263      -0.850  -5.604  -5.653  1.00 78.82           H
ATOM   3996  CE1 PHE A 263      -3.753  -6.874  -3.482  1.00 78.82           C
ATOM   3997  HE1 PHE A 263      -4.574  -7.248  -2.870  1.00 78.82           H
ATOM   3998  CE2 PHE A 263      -2.486  -5.070  -4.313  1.00 78.82           C
ATOM   3999  HE2 PHE A 263      -2.290  -3.999  -4.367  1.00 78.82           H
ATOM   4000  CZ  PHE A 263      -3.509  -5.537  -3.549  1.00 78.82           C
ATOM   4001  HZ  PHE A 263      -4.135  -4.840  -2.991  1.00 78.82           H
ATOM   4002  HN  PHE A 263       0.507  -9.809  -6.769  1.00 78.82           H
ATOM   4003  N   VAL A 264      -0.995 -10.708  -4.016  1.00 82.92           N
ATOM   4004  CA  VAL A 264      -1.631 -11.479  -2.961  1.00 82.92           C
ATOM   4005  C   VAL A 264      -0.571 -11.927  -1.953  1.00 82.92           C
ATOM   4006  O   VAL A 264      -0.758 -11.784  -0.745  1.00 82.92           O
ATOM   4007  HA  VAL A 264      -2.340 -10.823  -2.456  1.00 82.92           H
ATOM   4008  CB  VAL A 264      -2.413 -12.647  -3.565  1.00 82.92           C
ATOM   4009  HB  VAL A 264      -1.739 -13.198  -4.220  1.00 82.92           H
ATOM   4010  CG1 VAL A 264      -2.896 -13.605  -2.474  1.00 82.92           C
ATOM   4011 1HG1 VAL A 264      -2.037 -14.002  -1.933  1.00 82.92           H
ATOM   4012 2HG1 VAL A 264      -3.546 -13.070  -1.782  1.00 82.92           H
ATOM   4013 3HG1 VAL A 264      -3.449 -14.426  -2.931  1.00 82.92           H
ATOM   4014  CG2 VAL A 264      -3.585 -12.144  -4.410  1.00 82.92           C
ATOM   4015 1HG2 VAL A 264      -4.259 -11.558  -3.785  1.00 82.92           H
ATOM   4016 2HG2 VAL A 264      -3.207 -11.520  -5.220  1.00 82.92           H
ATOM   4017 3HG2 VAL A 264      -4.124 -12.994  -4.827  1.00 82.92           H
ATOM   4018  HN  VAL A 264      -1.092 -11.090  -4.935  1.00 82.92           H
ATOM   4019  N   LEU A 265       0.519 -12.460  -2.485  1.00 88.22           N
ATOM   4020  CA  LEU A 265       1.538 -13.072  -1.650  1.00 88.22           C
ATOM   4021  C   LEU A 265       2.187 -11.998  -0.775  1.00 88.22           C
ATOM   4022  O   LEU A 265       2.652 -12.287   0.326  1.00 88.22           O
ATOM   4023  HA  LEU A 265       1.039 -13.792  -1.000  1.00 88.22           H
ATOM   4024  CB  LEU A 265       2.536 -13.853  -2.507  1.00 88.22           C
ATOM   4025 1HB  LEU A 265       2.888 -13.199  -3.305  1.00 88.22           H
ATOM   4026 2HB  LEU A 265       3.400 -14.098  -1.891  1.00 88.22           H
ATOM   4027  CG  LEU A 265       2.012 -15.144  -3.138  1.00 88.22           C
ATOM   4028  HG  LEU A 265       1.158 -14.895  -3.769  1.00 88.22           H
ATOM   4029  CD1 LEU A 265       3.070 -15.781  -4.042  1.00 88.22           C
ATOM   4030 1HD1 LEU A 265       3.334 -15.086  -4.838  1.00 88.22           H
ATOM   4031 2HD1 LEU A 265       3.957 -16.015  -3.454  1.00 88.22           H
ATOM   4032 3HD1 LEU A 265       2.671 -16.698  -4.478  1.00 88.22           H
ATOM   4033  CD2 LEU A 265       1.513 -16.116  -2.066  1.00 88.22           C
ATOM   4034 1HD2 LEU A 265       2.333 -16.364  -1.392  1.00 88.22           H
ATOM   4035 2HD2 LEU A 265       0.706 -15.650  -1.502  1.00 88.22           H
ATOM   4036 3HD2 LEU A 265       1.147 -17.025  -2.542  1.00 88.22           H
ATOM   4037  HN  LEU A 265       0.710 -12.479  -3.467  1.00 88.22           H
ATOM   4038  N   SER A 266       2.197 -10.781  -1.298  1.00 88.34           N
ATOM   4039  CA  SER A 266       2.866  -9.682  -0.623  1.00 88.34           C
ATOM   4040  C   SER A 266       1.944  -9.080   0.439  1.00 88.34           C
ATOM   4041  O   SER A 266       2.388  -8.754   1.539  1.00 88.34           O
ATOM   4042  HA  SER A 266       3.748 -10.123  -0.159  1.00 88.34           H
ATOM   4043  CB  SER A 266       3.300  -8.605  -1.620  1.00 88.34           C
ATOM   4044 1HB  SER A 266       3.764  -7.779  -1.083  1.00 88.34           H
ATOM   4045 2HB  SER A 266       4.056  -9.015  -2.290  1.00 88.34           H
ATOM   4046  OG  SER A 266       2.203  -8.116  -2.387  1.00 88.34           O
ATOM   4047  HG  SER A 266       2.119  -8.637  -3.237  1.00 88.34           H
ATOM   4048  HN  SER A 266       1.759 -10.541  -2.164  1.00 88.34           H
ATOM   4049  N   GLN A 267       0.677  -8.952   0.074  1.00 87.10           N
ATOM   4050  CA  GLN A 267      -0.251  -8.156   0.858  1.00 87.10           C
ATOM   4051  C   GLN A 267      -0.997  -9.042   1.858  1.00 87.10           C
ATOM   4052  O   GLN A 267      -1.327  -8.602   2.958  1.00 87.10           O
ATOM   4053  HA  GLN A 267       0.366  -7.434   1.393  1.00 87.10           H
ATOM   4054  CB  GLN A 267      -1.230  -7.405  -0.046  1.00 87.10           C
ATOM   4055 1HB  GLN A 267      -1.791  -8.117  -0.652  1.00 87.10           H
ATOM   4056 2HB  GLN A 267      -1.955  -6.866   0.564  1.00 87.10           H
ATOM   4057  CG  GLN A 267      -0.492  -6.423  -0.958  1.00 87.10           C
ATOM   4058 1HG  GLN A 267       0.196  -6.968  -1.604  1.00 87.10           H
ATOM   4059 2HG  GLN A 267      -1.206  -5.917  -1.608  1.00 87.10           H
ATOM   4060  CD  GLN A 267       0.281  -5.389  -0.138  1.00 87.10           C
ATOM   4061  OE1 GLN A 267      -0.199  -4.855   0.849  1.00 87.10           O
ATOM   4062  NE2 GLN A 267       1.503  -5.136  -0.599  1.00 87.10           N
ATOM   4063 1HE2 GLN A 267       1.837  -5.609  -1.414  1.00 87.10           H
ATOM   4064 2HE2 GLN A 267       2.087  -4.474  -0.130  1.00 87.10           H
ATOM   4065  HN  GLN A 267       0.284  -9.379  -0.740  1.00 87.10           H
ATOM   4066  N   PHE A 268      -1.242 -10.275   1.439  1.00 88.72           N
ATOM   4067  CA  PHE A 268      -2.117 -11.160   2.189  1.00 88.72           C
ATOM   4068  C   PHE A 268      -1.591 -11.377   3.609  1.00 88.72           C
ATOM   4069  O   PHE A 268      -2.330 -11.219   4.579  1.00 88.72           O
ATOM   4070  HA  PHE A 268      -3.096 -10.684   2.235  1.00 88.72           H
ATOM   4071  CB  PHE A 268      -2.133 -12.502   1.453  1.00 88.72           C
ATOM   4072 1HB  PHE A 268      -2.476 -12.340   0.431  1.00 88.72           H
ATOM   4073 2HB  PHE A 268      -1.113 -12.882   1.390  1.00 88.72           H
ATOM   4074  CG  PHE A 268      -3.017 -13.562   2.111  1.00 88.72           C
ATOM   4075  CD1 PHE A 268      -2.462 -14.504   2.921  1.00 88.72           C
ATOM   4076  HD1 PHE A 268      -1.387 -14.503   3.100  1.00 88.72           H
ATOM   4077  CD2 PHE A 268      -4.359 -13.563   1.887  1.00 88.72           C
ATOM   4078  HD2 PHE A 268      -4.803 -12.809   1.239  1.00 88.72           H
ATOM   4079  CE1 PHE A 268      -3.284 -15.488   3.532  1.00 88.72           C
ATOM   4080  HE1 PHE A 268      -2.839 -16.243   4.180  1.00 88.72           H
ATOM   4081  CE2 PHE A 268      -5.180 -14.547   2.499  1.00 88.72           C
ATOM   4082  HE2 PHE A 268      -6.255 -14.548   2.319  1.00 88.72           H
ATOM   4083  CZ  PHE A 268      -4.625 -15.489   3.308  1.00 88.72           C
ATOM   4084  HZ  PHE A 268      -5.255 -16.244   3.777  1.00 88.72           H
ATOM   4085  HN  PHE A 268      -0.854 -10.670   0.606  1.00 88.72           H
ATOM   4086  N   PRO A 269      -0.310 -11.741   3.757  1.00 93.38           N
ATOM   4087  CA  PRO A 269       0.235 -12.064   5.078  1.00 93.38           C
ATOM   4088  C   PRO A 269      -0.015 -10.959   6.091  1.00 93.38           C
ATOM   4089  O   PRO A 269      -0.424 -11.228   7.219  1.00 93.38           O
ATOM   4090  HA  PRO A 269      -0.265 -12.943   5.485  1.00 93.38           H
ATOM   4091  CB  PRO A 269       1.729 -12.264   4.814  1.00 93.38           C
ATOM   4092 1HB  PRO A 269       2.289 -11.340   4.954  1.00 93.38           H
ATOM   4093 2HB  PRO A 269       2.161 -13.002   5.490  1.00 93.38           H
ATOM   4094  CG  PRO A 269       1.772 -12.735   3.365  1.00 93.38           C
ATOM   4095 1HG  PRO A 269       2.756 -12.585   2.920  1.00 93.38           H
ATOM   4096 2HG  PRO A 269       1.555 -13.799   3.279  1.00 93.38           H
ATOM   4097  CD  PRO A 269       0.708 -11.879   2.699  1.00 93.38           C
ATOM   4098 1HD  PRO A 269       1.101 -10.909   2.393  1.00 93.38           H
ATOM   4099 2HD  PRO A 269       0.308 -12.354   1.803  1.00 93.38           H
ATOM   4100  N   TYR A 270       0.239  -9.733   5.657  1.00 92.12           N
ATOM   4101  CA  TYR A 270       0.125  -8.587   6.542  1.00 92.12           C
ATOM   4102  C   TYR A 270      -1.321  -8.391   7.002  1.00 92.12           C
ATOM   4103  O   TYR A 270      -1.575  -8.159   8.183  1.00 92.12           O
ATOM   4104  HA  TYR A 270       0.753  -8.771   7.414  1.00 92.12           H
ATOM   4105  CB  TYR A 270       0.555  -7.372   5.717  1.00 92.12           C
ATOM   4106 1HB  TYR A 270       1.619  -7.453   5.498  1.00 92.12           H
ATOM   4107 2HB  TYR A 270       0.030  -7.390   4.762  1.00 92.12           H
ATOM   4108  CG  TYR A 270       0.291  -6.030   6.402  1.00 92.12           C
ATOM   4109  CD1 TYR A 270      -0.634  -5.154   5.871  1.00 92.12           C
ATOM   4110  HD1 TYR A 270      -1.176  -5.419   4.963  1.00 92.12           H
ATOM   4111  CD2 TYR A 270       0.977  -5.695   7.552  1.00 92.12           C
ATOM   4112  HD2 TYR A 270       1.707  -6.387   7.972  1.00 92.12           H
ATOM   4113  CE1 TYR A 270      -0.882  -3.891   6.516  1.00 92.12           C
ATOM   4114  HE1 TYR A 270      -1.610  -3.190   6.106  1.00 92.12           H
ATOM   4115  CE2 TYR A 270       0.729  -4.432   8.197  1.00 92.12           C
ATOM   4116  HE2 TYR A 270       1.264  -4.155   9.105  1.00 92.12           H
ATOM   4117  CZ  TYR A 270      -0.189  -3.592   7.647  1.00 92.12           C
ATOM   4118  OH  TYR A 270      -0.424  -2.399   8.256  1.00 92.12           O
ATOM   4119  HH  TYR A 270      -0.042  -2.406   9.180  1.00 92.12           H
ATOM   4120  HN  TYR A 270       0.517  -9.518   4.721  1.00 92.12           H
ATOM   4121  N   ASN A 271      -2.231  -8.491   6.044  1.00 89.80           N
ATOM   4122  CA  ASN A 271      -3.638  -8.253   6.321  1.00 89.80           C
ATOM   4123  C   ASN A 271      -4.163  -9.351   7.249  1.00 89.80           C
ATOM   4124  O   ASN A 271      -5.120  -9.135   7.992  1.00 89.80           O
ATOM   4125  HA  ASN A 271      -3.677  -7.266   6.780  1.00 89.80           H
ATOM   4126  CB  ASN A 271      -4.466  -8.286   5.035  1.00 89.80           C
ATOM   4127 1HB  ASN A 271      -4.158  -9.133   4.421  1.00 89.80           H
ATOM   4128 2HB  ASN A 271      -5.518  -8.435   5.279  1.00 89.80           H
ATOM   4129  CG  ASN A 271      -4.299  -6.988   4.242  1.00 89.80           C
ATOM   4130  OD1 ASN A 271      -4.717  -5.920   4.657  1.00 89.80           O
ATOM   4131  ND2 ASN A 271      -3.667  -7.140   3.082  1.00 89.80           N
ATOM   4132 1HD2 ASN A 271      -3.349  -8.046   2.801  1.00 89.80           H
ATOM   4133 2HD2 ASN A 271      -3.509  -6.349   2.491  1.00 89.80           H
ATOM   4134  HN  ASN A 271      -2.022  -8.729   5.096  1.00 89.80           H
ATOM   4135  N   CYS A 272      -3.514 -10.503   7.177  1.00 92.96           N
ATOM   4136  CA  CYS A 272      -3.849 -11.608   8.060  1.00 92.96           C
ATOM   4137  C   CYS A 272      -3.569 -11.173   9.500  1.00 92.96           C
ATOM   4138  O   CYS A 272      -4.410 -11.352  10.380  1.00 92.96           O
ATOM   4139  HA  CYS A 272      -4.910 -11.813   7.916  1.00 92.96           H
ATOM   4140  CB  CYS A 272      -3.085 -12.880   7.689  1.00 92.96           C
ATOM   4141 1HB  CYS A 272      -2.019 -12.664   7.609  1.00 92.96           H
ATOM   4142 2HB  CYS A 272      -3.200 -13.626   8.475  1.00 92.96           H
ATOM   4143  SG  CYS A 272      -3.708 -13.545   6.102  1.00 92.96           S
ATOM   4144  HG  CYS A 272      -3.111 -12.642   5.329  1.00 92.96           H
ATOM   4145  HN  CYS A 272      -2.773 -10.688   6.531  1.00 92.96           H
ATOM   4146  N   ILE A 273      -2.385 -10.612   9.696  1.00 93.30           N
ATOM   4147  CA  ILE A 273      -1.972 -10.180  11.020  1.00 93.30           C
ATOM   4148  C   ILE A 273      -2.853  -9.013  11.469  1.00 93.30           C
ATOM   4149  O   ILE A 273      -3.229  -8.929  12.638  1.00 93.30           O
ATOM   4150  HA  ILE A 273      -2.131 -11.016  11.701  1.00 93.30           H
ATOM   4151  CB  ILE A 273      -0.475  -9.862  11.036  1.00 93.30           C
ATOM   4152  HB  ILE A 273      -0.278  -9.106  10.276  1.00 93.30           H
ATOM   4153  CG1 ILE A 273       0.352 -11.096  10.672  1.00 93.30           C
ATOM   4154 1HG1 ILE A 273       0.073 -11.445   9.678  1.00 93.30           H
ATOM   4155 2HG1 ILE A 273       1.408 -10.832  10.632  1.00 93.30           H
ATOM   4156  CG2 ILE A 273      -0.056  -9.267  12.383  1.00 93.30           C
ATOM   4157 1HG2 ILE A 273      -0.611  -8.346  12.562  1.00 93.30           H
ATOM   4158 2HG2 ILE A 273      -0.270  -9.981  13.178  1.00 93.30           H
ATOM   4159 3HG2 ILE A 273       1.012  -9.051  12.367  1.00 93.30           H
ATOM   4160  CD1 ILE A 273       0.140 -12.218  11.691  1.00 93.30           C
ATOM   4161 1HD1 ILE A 273       0.443 -11.874  12.680  1.00 93.30           H
ATOM   4162 2HD1 ILE A 273      -0.914 -12.497  11.710  1.00 93.30           H
ATOM   4163 3HD1 ILE A 273       0.739 -13.084  11.408  1.00 93.30           H
ATOM   4164  HN  ILE A 273      -1.716 -10.451   8.970  1.00 93.30           H
ATOM   4165  N   LEU A 274      -3.158  -8.142  10.518  1.00 91.83           N
ATOM   4166  CA  LEU A 274      -3.983  -6.980  10.804  1.00 91.83           C
ATOM   4167  C   LEU A 274      -5.351  -7.443  11.308  1.00 91.83           C
ATOM   4168  O   LEU A 274      -5.942  -6.808  12.180  1.00 91.83           O
ATOM   4169  HA  LEU A 274      -3.493  -6.420  11.600  1.00 91.83           H
ATOM   4170  CB  LEU A 274      -4.056  -6.062   9.582  1.00 91.83           C
ATOM   4171 1HB  LEU A 274      -3.073  -6.038   9.111  1.00 91.83           H
ATOM   4172 2HB  LEU A 274      -4.743  -6.504   8.861  1.00 91.83           H
ATOM   4173  CG  LEU A 274      -4.498  -4.622   9.850  1.00 91.83           C
ATOM   4174  HG  LEU A 274      -5.295  -4.643  10.593  1.00 91.83           H
ATOM   4175  CD1 LEU A 274      -3.352  -3.798  10.440  1.00 91.83           C
ATOM   4176 1HD1 LEU A 274      -3.029  -4.245  11.380  1.00 91.83           H
ATOM   4177 2HD1 LEU A 274      -2.518  -3.782   9.739  1.00 91.83           H
ATOM   4178 3HD1 LEU A 274      -3.694  -2.779  10.621  1.00 91.83           H
ATOM   4179  CD2 LEU A 274      -5.074  -3.981   8.586  1.00 91.83           C
ATOM   4180 1HD2 LEU A 274      -4.315  -3.974   7.804  1.00 91.83           H
ATOM   4181 2HD2 LEU A 274      -5.938  -4.555   8.249  1.00 91.83           H
ATOM   4182 3HD2 LEU A 274      -5.381  -2.959   8.805  1.00 91.83           H
ATOM   4183  HN  LEU A 274      -2.852  -8.221   9.569  1.00 91.83           H
ATOM   4184  N   LEU A 275      -5.815  -8.545  10.737  1.00 93.69           N
ATOM   4185  CA  LEU A 275      -7.088  -9.118  11.140  1.00 93.69           C
ATOM   4186  C   LEU A 275      -7.007  -9.549  12.606  1.00 93.69           C
ATOM   4187  O   LEU A 275      -7.909  -9.263  13.392  1.00 93.69           O
ATOM   4188  HA  LEU A 275      -7.841  -8.335  11.052  1.00 93.69           H
ATOM   4189  CB  LEU A 275      -7.493 -10.245  10.189  1.00 93.69           C
ATOM   4190 1HB  LEU A 275      -7.597  -9.830   9.187  1.00 93.69           H
ATOM   4191 2HB  LEU A 275      -6.681 -10.971  10.151  1.00 93.69           H
ATOM   4192  CG  LEU A 275      -8.786 -10.986  10.539  1.00 93.69           C
ATOM   4193  HG  LEU A 275      -8.706 -11.346  11.565  1.00 93.69           H
ATOM   4194  CD1 LEU A 275      -9.990 -10.044  10.483  1.00 93.69           C
ATOM   4195 1HD1 LEU A 275      -9.849  -9.231  11.196  1.00 93.69           H
ATOM   4196 2HD1 LEU A 275     -10.084  -9.633   9.478  1.00 93.69           H
ATOM   4197 3HD1 LEU A 275     -10.895 -10.596  10.736  1.00 93.69           H
ATOM   4198  CD2 LEU A 275      -8.975 -12.212   9.644  1.00 93.69           C
ATOM   4199 1HD2 LEU A 275      -9.024 -11.896   8.602  1.00 93.69           H
ATOM   4200 2HD2 LEU A 275      -8.135 -12.893   9.778  1.00 93.69           H
ATOM   4201 3HD2 LEU A 275      -9.901 -12.720   9.914  1.00 93.69           H
ATOM   4202  HN  LEU A 275      -5.338  -9.043  10.013  1.00 93.69           H
ATOM   4203  N   VAL A 276      -5.917 -10.229  12.930  1.00 94.45           N
ATOM   4204  CA  VAL A 276      -5.711 -10.711  14.285  1.00 94.45           C
ATOM   4205  C   VAL A 276      -5.736  -9.526  15.253  1.00 94.45           C
ATOM   4206  O   VAL A 276      -6.401  -9.579  16.287  1.00 94.45           O
ATOM   4207  HA  VAL A 276      -6.539 -11.378  14.526  1.00 94.45           H
ATOM   4208  CB  VAL A 276      -4.414 -11.518  14.362  1.00 94.45           C
ATOM   4209  HB  VAL A 276      -3.609 -10.897  13.970  1.00 94.45           H
ATOM   4210  CG1 VAL A 276      -4.072 -11.870  15.812  1.00 94.45           C
ATOM   4211 1HG1 VAL A 276      -3.948 -10.954  16.388  1.00 94.45           H
ATOM   4212 2HG1 VAL A 276      -4.879 -12.464  16.241  1.00 94.45           H
ATOM   4213 3HG1 VAL A 276      -3.146 -12.444  15.837  1.00 94.45           H
ATOM   4214  CG2 VAL A 276      -4.500 -12.778  13.498  1.00 94.45           C
ATOM   4215 1HG2 VAL A 276      -5.322 -13.403  13.847  1.00 94.45           H
ATOM   4216 2HG2 VAL A 276      -4.675 -12.495  12.460  1.00 94.45           H
ATOM   4217 3HG2 VAL A 276      -3.565 -13.333  13.571  1.00 94.45           H
ATOM   4218  HN  VAL A 276      -5.184 -10.451  12.287  1.00 94.45           H
ATOM   4219  N   GLN A 277      -5.004  -8.486  14.883  1.00 93.02           N
ATOM   4220  CA  GLN A 277      -4.921  -7.297  15.714  1.00 93.02           C
ATOM   4221  C   GLN A 277      -6.308  -6.677  15.896  1.00 93.02           C
ATOM   4222  O   GLN A 277      -6.607  -6.115  16.948  1.00 93.02           O
ATOM   4223  HA  GLN A 277      -4.541  -7.641  16.676  1.00 93.02           H
ATOM   4224  CB  GLN A 277      -3.940  -6.282  15.122  1.00 93.02           C
ATOM   4225 1HB  GLN A 277      -4.140  -6.155  14.058  1.00 93.02           H
ATOM   4226 2HB  GLN A 277      -4.088  -5.310  15.593  1.00 93.02           H
ATOM   4227  CG  GLN A 277      -2.493  -6.737  15.323  1.00 93.02           C
ATOM   4228 1HG  GLN A 277      -2.294  -6.868  16.387  1.00 93.02           H
ATOM   4229 2HG  GLN A 277      -2.343  -7.706  14.849  1.00 93.02           H
ATOM   4230  CD  GLN A 277      -1.512  -5.719  14.737  1.00 93.02           C
ATOM   4231  OE1 GLN A 277      -1.836  -4.945  13.851  1.00 93.02           O
ATOM   4232  NE2 GLN A 277      -0.299  -5.763  15.280  1.00 93.02           N
ATOM   4233 1HE2 GLN A 277      -0.098  -6.423  16.004  1.00 93.02           H
ATOM   4234 2HE2 GLN A 277       0.413  -5.136  14.964  1.00 93.02           H
ATOM   4235  HN  GLN A 277      -4.476  -8.447  14.035  1.00 93.02           H
ATOM   4236  N   THR A 278      -7.117  -6.801  14.854  1.00 93.50           N
ATOM   4237  CA  THR A 278      -8.460  -6.248  14.880  1.00 93.50           C
ATOM   4238  C   THR A 278      -9.330  -7.008  15.883  1.00 93.50           C
ATOM   4239  O   THR A 278     -10.062  -6.400  16.661  1.00 93.50           O
ATOM   4240  HA  THR A 278      -8.401  -5.216  15.226  1.00 93.50           H
ATOM   4241  CB  THR A 278      -9.011  -6.277  13.453  1.00 93.50           C
ATOM   4242  HB  THR A 278      -9.155  -7.302  13.112  1.00 93.50           H
ATOM   4243  OG1 THR A 278      -8.076  -5.506  12.704  1.00 93.50           O
ATOM   4244  HG1 THR A 278      -7.393  -6.106  12.288  1.00 93.50           H
ATOM   4245  CG2 THR A 278     -10.325  -5.505  13.317  1.00 93.50           C
ATOM   4246 1HG2 THR A 278     -10.165  -4.463  13.593  1.00 93.50           H
ATOM   4247 2HG2 THR A 278     -11.075  -5.945  13.975  1.00 93.50           H
ATOM   4248 3HG2 THR A 278     -10.672  -5.558  12.285  1.00 93.50           H
ATOM   4249  HN  THR A 278      -6.868  -7.267  14.005  1.00 93.50           H
ATOM   4250  N   ILE A 279      -9.221  -8.328  15.831  1.00 95.00           N
ATOM   4251  CA  ILE A 279     -10.009  -9.179  16.707  1.00 95.00           C
ATOM   4252  C   ILE A 279      -9.596  -8.931  18.159  1.00 95.00           C
ATOM   4253  O   ILE A 279     -10.445  -8.850  19.045  1.00 95.00           O
ATOM   4254  HA  ILE A 279     -11.053  -8.889  16.591  1.00 95.00           H
ATOM   4255  CB  ILE A 279      -9.896 -10.642  16.276  1.00 95.00           C
ATOM   4256  HB  ILE A 279      -8.838 -10.896  16.205  1.00 95.00           H
ATOM   4257  CG1 ILE A 279     -10.505 -10.854  14.888  1.00 95.00           C
ATOM   4258 1HG1 ILE A 279     -11.593 -10.826  14.957  1.00 95.00           H
ATOM   4259 2HG1 ILE A 279     -10.206 -10.041  14.228  1.00 95.00           H
ATOM   4260  CG2 ILE A 279     -10.514 -11.572  17.322  1.00 95.00           C
ATOM   4261 1HG2 ILE A 279      -9.995 -11.446  18.272  1.00 95.00           H
ATOM   4262 2HG2 ILE A 279     -11.569 -11.325  17.448  1.00 95.00           H
ATOM   4263 3HG2 ILE A 279     -10.420 -12.606  16.990  1.00 95.00           H
ATOM   4264  CD1 ILE A 279     -10.061 -12.192  14.293  1.00 95.00           C
ATOM   4265 1HD1 ILE A 279      -8.975 -12.207  14.203  1.00 95.00           H
ATOM   4266 2HD1 ILE A 279     -10.384 -13.004  14.944  1.00 95.00           H
ATOM   4267 3HD1 ILE A 279     -10.509 -12.317  13.307  1.00 95.00           H
ATOM   4268  HN  ILE A 279      -8.609  -8.814  15.207  1.00 95.00           H
ATOM   4269  N   ASP A 280      -8.290  -8.819  18.358  1.00 94.00           N
ATOM   4270  CA  ASP A 280      -7.748  -8.662  19.697  1.00 94.00           C
ATOM   4271  C   ASP A 280      -8.140  -7.287  20.242  1.00 94.00           C
ATOM   4272  O   ASP A 280      -8.373  -7.134  21.440  1.00 94.00           O
ATOM   4273  HA  ASP A 280      -8.178  -9.478  20.278  1.00 94.00           H
ATOM   4274  CB  ASP A 280      -6.221  -8.749  19.687  1.00 94.00           C
ATOM   4275 1HB  ASP A 280      -5.908  -9.642  19.146  1.00 94.00           H
ATOM   4276 2HB  ASP A 280      -5.808  -7.893  19.154  1.00 94.00           H
ATOM   4277  CG  ASP A 280      -5.664  -8.787  21.111  1.00 94.00           C
ATOM   4278  OD1 ASP A 280      -6.151  -9.637  21.888  1.00 94.00           O
ATOM   4279  OD2 ASP A 280      -4.765  -7.965  21.391  1.00 94.00           O
ATOM   4280  HN  ASP A 280      -7.610  -8.835  17.626  1.00 94.00           H
ATOM   4281  N   ALA A 281      -8.200  -6.321  19.337  1.00 92.17           N
ATOM   4282  CA  ALA A 281      -8.596  -4.973  19.705  1.00 92.17           C
ATOM   4283  C   ALA A 281      -9.998  -5.007  20.315  1.00 92.17           C
ATOM   4284  O   ALA A 281     -10.323  -4.195  21.181  1.00 92.17           O
ATOM   4285  HA  ALA A 281      -7.891  -4.613  20.455  1.00 92.17           H
ATOM   4286  CB  ALA A 281      -8.516  -4.064  18.478  1.00 92.17           C
ATOM   4287 1HB  ALA A 281      -7.493  -4.051  18.101  1.00 92.17           H
ATOM   4288 2HB  ALA A 281      -9.184  -4.439  17.703  1.00 92.17           H
ATOM   4289 3HB  ALA A 281      -8.813  -3.052  18.755  1.00 92.17           H
ATOM   4290  HN  ALA A 281      -7.984  -6.449  18.369  1.00 92.17           H
ATOM   4291  N   TYR A 282     -10.793  -5.955  19.840  1.00 90.80           N
ATOM   4292  CA  TYR A 282     -12.161  -6.091  20.311  1.00 90.80           C
ATOM   4293  C   TYR A 282     -12.233  -7.014  21.529  1.00 90.80           C
ATOM   4294  O   TYR A 282     -12.860  -6.677  22.532  1.00 90.80           O
ATOM   4295  HA  TYR A 282     -12.519  -5.101  20.593  1.00 90.80           H
ATOM   4296  CB  TYR A 282     -12.942  -6.724  19.158  1.00 90.80           C
ATOM   4297 1HB  TYR A 282     -12.807  -6.117  18.263  1.00 90.80           H
ATOM   4298 2HB  TYR A 282     -12.521  -7.706  18.943  1.00 90.80           H
ATOM   4299  CG  TYR A 282     -14.440  -6.877  19.432  1.00 90.80           C
ATOM   4300  CD1 TYR A 282     -14.956  -8.109  19.780  1.00 90.80           C
ATOM   4301  HD1 TYR A 282     -14.296  -8.973  19.860  1.00 90.80           H
ATOM   4302  CD2 TYR A 282     -15.275  -5.783  19.330  1.00 90.80           C
ATOM   4303  HD2 TYR A 282     -14.868  -4.810  19.055  1.00 90.80           H
ATOM   4304  CE1 TYR A 282     -16.365  -8.253  20.038  1.00 90.80           C
ATOM   4305  HE1 TYR A 282     -16.785  -9.220  20.313  1.00 90.80           H
ATOM   4306  CE2 TYR A 282     -16.685  -5.927  19.588  1.00 90.80           C
ATOM   4307  HE2 TYR A 282     -17.355  -5.071  19.511  1.00 90.80           H
ATOM   4308  CZ  TYR A 282     -17.160  -7.155  19.929  1.00 90.80           C
ATOM   4309  OH  TYR A 282     -18.491  -7.291  20.172  1.00 90.80           O
ATOM   4310  HH  TYR A 282     -18.947  -6.406  20.081  1.00 90.80           H
ATOM   4311  HN  TYR A 282     -10.516  -6.621  19.148  1.00 90.80           H
ATOM   4312  N   ALA A 283     -11.582  -8.161  21.401  1.00 92.55           N
ATOM   4313  CA  ALA A 283     -11.811  -9.258  22.325  1.00 92.55           C
ATOM   4314  C   ALA A 283     -10.744  -9.227  23.421  1.00 92.55           C
ATOM   4315  O   ALA A 283     -10.929  -9.808  24.490  1.00 92.55           O
ATOM   4316  HA  ALA A 283     -12.790  -9.111  22.780  1.00 92.55           H
ATOM   4317  CB  ALA A 283     -11.818 -10.581  21.556  1.00 92.55           C
ATOM   4318 1HB  ALA A 283     -12.612 -10.563  20.810  1.00 92.55           H
ATOM   4319 2HB  ALA A 283     -10.857 -10.718  21.060  1.00 92.55           H
ATOM   4320 3HB  ALA A 283     -11.990 -11.404  22.250  1.00 92.55           H
ATOM   4321  HN  ALA A 283     -10.910  -8.346  20.684  1.00 92.55           H
ATOM   4322  N   MET A 284      -9.650  -8.543  23.119  1.00 90.56           N
ATOM   4323  CA  MET A 284      -8.544  -8.447  24.057  1.00 90.56           C
ATOM   4324  C   MET A 284      -8.174  -9.824  24.611  1.00 90.56           C
ATOM   4325  O   MET A 284      -8.017  -9.988  25.820  1.00 90.56           O
ATOM   4326  HA  MET A 284      -7.709  -8.041  23.485  1.00 90.56           H
ATOM   4327  CB  MET A 284      -8.932  -7.519  25.210  1.00 90.56           C
ATOM   4328 1HB  MET A 284      -9.742  -7.968  25.786  1.00 90.56           H
ATOM   4329 2HB  MET A 284      -8.086  -7.402  25.887  1.00 90.56           H
ATOM   4330  CG  MET A 284      -9.369  -6.148  24.688  1.00 90.56           C
ATOM   4331 1HG  MET A 284      -8.545  -5.673  24.156  1.00 90.56           H
ATOM   4332 2HG  MET A 284     -10.184  -6.265  23.974  1.00 90.56           H
ATOM   4333  SD  MET A 284      -9.892  -5.116  26.047  1.00 90.56           S
ATOM   4334  CE  MET A 284     -11.066  -4.067  25.206  1.00 90.56           C
ATOM   4335 1HE  MET A 284     -10.560  -3.525  24.406  1.00 90.56           H
ATOM   4336 2HE  MET A 284     -11.862  -4.679  24.782  1.00 90.56           H
ATOM   4337 3HE  MET A 284     -11.491  -3.357  25.914  1.00 90.56           H
ATOM   4338  HN  MET A 284      -9.513  -8.061  22.254  1.00 90.56           H
ATOM   4339  N   PHE A 285      -8.045 -10.778  23.701  1.00 91.22           N
ATOM   4340  CA  PHE A 285      -7.868 -12.166  24.092  1.00 91.22           C
ATOM   4341  C   PHE A 285      -6.386 -12.497  24.282  1.00 91.22           C
ATOM   4342  O   PHE A 285      -6.046 -13.504  24.901  1.00 91.22           O
ATOM   4343  HA  PHE A 285      -8.394 -12.306  25.036  1.00 91.22           H
ATOM   4344  CB  PHE A 285      -8.429 -13.025  22.957  1.00 91.22           C
ATOM   4345 1HB  PHE A 285      -8.549 -14.048  23.314  1.00 91.22           H
ATOM   4346 2HB  PHE A 285      -9.422 -12.661  22.695  1.00 91.22           H
ATOM   4347  CG  PHE A 285      -7.558 -13.039  21.699  1.00 91.22           C
ATOM   4348  CD1 PHE A 285      -7.760 -12.114  20.722  1.00 91.22           C
ATOM   4349  HD1 PHE A 285      -8.542 -11.363  20.836  1.00 91.22           H
ATOM   4350  CD2 PHE A 285      -6.583 -13.976  21.556  1.00 91.22           C
ATOM   4351  HD2 PHE A 285      -6.421 -14.717  22.339  1.00 91.22           H
ATOM   4352  CE1 PHE A 285      -6.953 -12.127  19.554  1.00 91.22           C
ATOM   4353  HE1 PHE A 285      -7.115 -11.386  18.772  1.00 91.22           H
ATOM   4354  CE2 PHE A 285      -5.775 -13.989  20.389  1.00 91.22           C
ATOM   4355  HE2 PHE A 285      -4.994 -14.740  20.275  1.00 91.22           H
ATOM   4356  CZ  PHE A 285      -5.977 -13.064  19.412  1.00 91.22           C
ATOM   4357  HZ  PHE A 285      -5.357 -13.073  18.516  1.00 91.22           H
ATOM   4358  HN  PHE A 285      -8.061 -10.615  22.715  1.00 91.22           H
ATOM   4359  N   ILE A 286      -5.545 -11.630  23.739  1.00 91.93           N
ATOM   4360  CA  ILE A 286      -4.107 -11.807  23.858  1.00 91.93           C
ATOM   4361  C   ILE A 286      -3.630 -11.192  25.176  1.00 91.93           C
ATOM   4362  O   ILE A 286      -3.255 -10.021  25.219  1.00 91.93           O
ATOM   4363  HA  ILE A 286      -3.911 -12.879  23.886  1.00 91.93           H
ATOM   4364  CB  ILE A 286      -3.395 -11.248  22.625  1.00 91.93           C
ATOM   4365  HB  ILE A 286      -3.588 -10.177  22.575  1.00 91.93           H
ATOM   4366  CG1 ILE A 286      -3.952 -11.868  21.342  1.00 91.93           C
ATOM   4367 1HG1 ILE A 286      -3.666 -12.919  21.288  1.00 91.93           H
ATOM   4368 2HG1 ILE A 286      -5.041 -11.835  21.361  1.00 91.93           H
ATOM   4369  CG2 ILE A 286      -1.880 -11.429  22.738  1.00 91.93           C
ATOM   4370 1HG2 ILE A 286      -1.516 -10.903  23.621  1.00 91.93           H
ATOM   4371 2HG2 ILE A 286      -1.646 -12.491  22.826  1.00 91.93           H
ATOM   4372 3HG2 ILE A 286      -1.398 -11.024  21.849  1.00 91.93           H
ATOM   4373  CD1 ILE A 286      -3.435 -11.129  20.107  1.00 91.93           C
ATOM   4374 1HD1 ILE A 286      -3.743 -10.084  20.153  1.00 91.93           H
ATOM   4375 2HD1 ILE A 286      -2.347 -11.185  20.078  1.00 91.93           H
ATOM   4376 3HD1 ILE A 286      -3.846 -11.590  19.209  1.00 91.93           H
ATOM   4377  HN  ILE A 286      -5.830 -10.820  23.227  1.00 91.93           H
ATOM   4378  N   SER A 287      -3.658 -12.010  26.218  1.00 89.37           N
ATOM   4379  CA  SER A 287      -3.203 -11.571  27.526  1.00 89.37           C
ATOM   4380  C   SER A 287      -1.747 -11.989  27.740  1.00 89.37           C
ATOM   4381  O   SER A 287      -1.070 -11.464  28.623  1.00 89.37           O
ATOM   4382  HA  SER A 287      -3.291 -10.485  27.513  1.00 89.37           H
ATOM   4383  CB  SER A 287      -4.088 -12.140  28.637  1.00 89.37           C
ATOM   4384 1HB  SER A 287      -3.708 -11.815  29.605  1.00 89.37           H
ATOM   4385 2HB  SER A 287      -5.096 -11.739  28.539  1.00 89.37           H
ATOM   4386  OG  SER A 287      -4.138 -13.564  28.602  1.00 89.37           O
ATOM   4387  HG  SER A 287      -4.759 -13.901  29.310  1.00 89.37           H
ATOM   4388  HN  SER A 287      -3.985 -12.954  26.179  1.00 89.37           H
ATOM   4389  N   ASN A 288      -1.308 -12.931  26.918  1.00 92.56           N
ATOM   4390  CA  ASN A 288       0.012 -13.516  27.087  1.00 92.56           C
ATOM   4391  C   ASN A 288       1.047 -12.643  26.376  1.00 92.56           C
ATOM   4392  O   ASN A 288       0.939 -12.399  25.175  1.00 92.56           O
ATOM   4393  HA  ASN A 288       0.171 -13.558  28.164  1.00 92.56           H
ATOM   4394  CB  ASN A 288       0.075 -14.917  26.475  1.00 92.56           C
ATOM   4395 1HB  ASN A 288      -0.765 -15.513  26.833  1.00 92.56           H
ATOM   4396 2HB  ASN A 288      -0.022 -14.849  25.391  1.00 92.56           H
ATOM   4397  CG  ASN A 288       1.390 -15.613  26.832  1.00 92.56           C
ATOM   4398  OD1 ASN A 288       2.460 -15.027  26.802  1.00 92.56           O
ATOM   4399  ND2 ASN A 288       1.251 -16.891  27.171  1.00 92.56           N
ATOM   4400 1HD2 ASN A 288       0.344 -17.312  27.175  1.00 92.56           H
ATOM   4401 2HD2 ASN A 288       2.054 -17.432  27.421  1.00 92.56           H
ATOM   4402  HN  ASN A 288      -1.835 -13.293  26.149  1.00 92.56           H
ATOM   4403  N   CYS A 289       2.027 -12.195  27.147  1.00 92.12           N
ATOM   4404  CA  CYS A 289       3.011 -11.256  26.638  1.00 92.12           C
ATOM   4405  C   CYS A 289       3.829 -11.959  25.552  1.00 92.12           C
ATOM   4406  O   CYS A 289       4.237 -11.334  24.575  1.00 92.12           O
ATOM   4407  HA  CYS A 289       2.456 -10.416  26.221  1.00 92.12           H
ATOM   4408  CB  CYS A 289       3.900 -10.706  27.756  1.00 92.12           C
ATOM   4409 1HB  CYS A 289       3.285 -10.232  28.521  1.00 92.12           H
ATOM   4410 2HB  CYS A 289       4.437 -11.522  28.239  1.00 92.12           H
ATOM   4411  SG  CYS A 289       5.088  -9.494  27.071  1.00 92.12           S
ATOM   4412  HN  CYS A 289       2.153 -12.464  28.102  1.00 92.12           H
ATOM   4413  N   ALA A 290       4.044 -13.250  25.761  1.00 93.88           N
ATOM   4414  CA  ALA A 290       4.856 -14.031  24.844  1.00 93.88           C
ATOM   4415  C   ALA A 290       4.179 -14.064  23.472  1.00 93.88           C
ATOM   4416  O   ALA A 290       4.836 -13.883  22.447  1.00 93.88           O
ATOM   4417  HA  ALA A 290       5.822 -13.534  24.751  1.00 93.88           H
ATOM   4418  CB  ALA A 290       5.075 -15.431  25.420  1.00 93.88           C
ATOM   4419 1HB  ALA A 290       5.585 -15.353  26.380  1.00 93.88           H
ATOM   4420 2HB  ALA A 290       4.111 -15.921  25.559  1.00 93.88           H
ATOM   4421 3HB  ALA A 290       5.684 -16.016  24.732  1.00 93.88           H
ATOM   4422  HN  ALA A 290       3.675 -13.760  26.538  1.00 93.88           H
ATOM   4423  N   VAL A 291       2.875 -14.297  23.496  1.00 93.90           N
ATOM   4424  CA  VAL A 291       2.103 -14.360  22.267  1.00 93.90           C
ATOM   4425  C   VAL A 291       2.099 -12.982  21.602  1.00 93.90           C
ATOM   4426  O   VAL A 291       2.284 -12.873  20.391  1.00 93.90           O
ATOM   4427  HA  VAL A 291       2.598 -15.069  21.603  1.00 93.90           H
ATOM   4428  CB  VAL A 291       0.697 -14.887  22.559  1.00 93.90           C
ATOM   4429  HB  VAL A 291       0.232 -14.219  23.284  1.00 93.90           H
ATOM   4430  CG1 VAL A 291      -0.165 -14.881  21.295  1.00 93.90           C
ATOM   4431 1HG1 VAL A 291      -0.245 -13.862  20.915  1.00 93.90           H
ATOM   4432 2HG1 VAL A 291       0.296 -15.515  20.537  1.00 93.90           H
ATOM   4433 3HG1 VAL A 291      -1.159 -15.260  21.530  1.00 93.90           H
ATOM   4434  CG2 VAL A 291       0.753 -16.286  23.177  1.00 93.90           C
ATOM   4435 1HG2 VAL A 291       1.246 -16.969  22.485  1.00 93.90           H
ATOM   4436 2HG2 VAL A 291       1.313 -16.248  24.111  1.00 93.90           H
ATOM   4437 3HG2 VAL A 291      -0.260 -16.637  23.374  1.00 93.90           H
ATOM   4438  HN  VAL A 291       2.349 -14.441  24.334  1.00 93.90           H
ATOM   4439  N   SER A 292       1.885 -11.965  22.423  1.00 92.94           N
ATOM   4440  CA  SER A 292       1.812 -10.602  21.923  1.00 92.94           C
ATOM   4441  C   SER A 292       3.133 -10.221  21.250  1.00 92.94           C
ATOM   4442  O   SER A 292       3.136  -9.599  20.189  1.00 92.94           O
ATOM   4443  HA  SER A 292       0.999 -10.604  21.197  1.00 92.94           H
ATOM   4444  CB  SER A 292       1.487  -9.619  23.049  1.00 92.94           C
ATOM   4445 1HB  SER A 292       0.612  -9.970  23.595  1.00 92.94           H
ATOM   4446 2HB  SER A 292       2.316  -9.592  23.757  1.00 92.94           H
ATOM   4447  OG  SER A 292       1.242  -8.305  22.555  1.00 92.94           O
ATOM   4448  HG  SER A 292       0.358  -8.274  22.088  1.00 92.94           H
ATOM   4449  HN  SER A 292       1.762 -12.059  23.411  1.00 92.94           H
ATOM   4450  N   THR A 293       4.223 -10.610  21.895  1.00 93.05           N
ATOM   4451  CA  THR A 293       5.546 -10.291  21.387  1.00 93.05           C
ATOM   4452  C   THR A 293       5.741 -10.890  19.993  1.00 93.05           C
ATOM   4453  O   THR A 293       6.226 -10.215  19.086  1.00 93.05           O
ATOM   4454  HA  THR A 293       5.623  -9.209  21.284  1.00 93.05           H
ATOM   4455  CB  THR A 293       6.575 -10.782  22.408  1.00 93.05           C
ATOM   4456  HB  THR A 293       6.433 -11.840  22.625  1.00 93.05           H
ATOM   4457  OG1 THR A 293       6.413  -9.900  23.515  1.00 93.05           O
ATOM   4458  HG1 THR A 293       5.781 -10.297  24.180  1.00 93.05           H
ATOM   4459  CG2 THR A 293       8.015 -10.544  21.949  1.00 93.05           C
ATOM   4460 1HG2 THR A 293       8.176  -9.476  21.797  1.00 93.05           H
ATOM   4461 2HG2 THR A 293       8.191 -11.075  21.014  1.00 93.05           H
ATOM   4462 3HG2 THR A 293       8.704 -10.910  22.710  1.00 93.05           H
ATOM   4463  HN  THR A 293       4.211 -11.133  22.747  1.00 93.05           H
ATOM   4464  N   ASN A 294       5.353 -12.151  19.865  1.00 94.67           N
ATOM   4465  CA  ASN A 294       5.539 -12.868  18.616  1.00 94.67           C
ATOM   4466  C   ASN A 294       4.664 -12.234  17.533  1.00 94.67           C
ATOM   4467  O   ASN A 294       5.080 -12.120  16.381  1.00 94.67           O
ATOM   4468  HA  ASN A 294       6.603 -12.785  18.393  1.00 94.67           H
ATOM   4469  CB  ASN A 294       5.129 -14.336  18.757  1.00 94.67           C
ATOM   4470 1HB  ASN A 294       4.164 -14.400  19.259  1.00 94.67           H
ATOM   4471 2HB  ASN A 294       5.004 -14.779  17.769  1.00 94.67           H
ATOM   4472  CG  ASN A 294       6.175 -15.124  19.547  1.00 94.67           C
ATOM   4473  OD1 ASN A 294       7.306 -14.701  19.723  1.00 94.67           O
ATOM   4474  ND2 ASN A 294       5.736 -16.291  20.011  1.00 94.67           N
ATOM   4475 1HD2 ASN A 294       4.796 -16.579  19.831  1.00 94.67           H
ATOM   4476 2HD2 ASN A 294       6.347 -16.880  20.541  1.00 94.67           H
ATOM   4477  HN  ASN A 294       4.920 -12.679  20.595  1.00 94.67           H
ATOM   4478  N   ILE A 295       3.467 -11.839  17.941  1.00 93.45           N
ATOM   4479  CA  ILE A 295       2.511 -11.265  17.010  1.00 93.45           C
ATOM   4480  C   ILE A 295       3.064  -9.946  16.467  1.00 93.45           C
ATOM   4481  O   ILE A 295       2.918  -9.648  15.282  1.00 93.45           O
ATOM   4482  HA  ILE A 295       2.404 -11.962  16.180  1.00 93.45           H
ATOM   4483  CB  ILE A 295       1.136 -11.131  17.669  1.00 93.45           C
ATOM   4484  HB  ILE A 295       1.278 -10.754  18.681  1.00 93.45           H
ATOM   4485  CG1 ILE A 295       0.449 -12.492  17.785  1.00 93.45           C
ATOM   4486 1HG1 ILE A 295       0.170 -12.849  16.793  1.00 93.45           H
ATOM   4487 2HG1 ILE A 295       1.144 -13.221  18.202  1.00 93.45           H
ATOM   4488  CG2 ILE A 295       0.269 -10.113  16.925  1.00 93.45           C
ATOM   4489 1HG2 ILE A 295       0.759  -9.139  16.938  1.00 93.45           H
ATOM   4490 2HG2 ILE A 295       0.132 -10.436  15.893  1.00 93.45           H
ATOM   4491 3HG2 ILE A 295      -0.702 -10.037  17.414  1.00 93.45           H
ATOM   4492  CD1 ILE A 295      -0.797 -12.404  18.670  1.00 93.45           C
ATOM   4493 1HD1 ILE A 295      -0.511 -12.071  19.667  1.00 93.45           H
ATOM   4494 2HD1 ILE A 295      -1.500 -11.693  18.237  1.00 93.45           H
ATOM   4495 3HD1 ILE A 295      -1.266 -13.386  18.736  1.00 93.45           H
ATOM   4496  HN  ILE A 295       3.148 -11.907  18.887  1.00 93.45           H
ATOM   4497  N   ASP A 296       3.687  -9.190  17.359  1.00 93.63           N
ATOM   4498  CA  ASP A 296       4.235  -7.896  16.991  1.00 93.63           C
ATOM   4499  C   ASP A 296       5.383  -8.096  15.999  1.00 93.63           C
ATOM   4500  O   ASP A 296       5.511  -7.345  15.034  1.00 93.63           O
ATOM   4501  HA  ASP A 296       3.401  -7.344  16.558  1.00 93.63           H
ATOM   4502  CB  ASP A 296       4.791  -7.165  18.215  1.00 93.63           C
ATOM   4503 1HB  ASP A 296       5.466  -7.824  18.762  1.00 93.63           H
ATOM   4504 2HB  ASP A 296       5.376  -6.304  17.894  1.00 93.63           H
ATOM   4505  CG  ASP A 296       3.661  -6.704  19.139  1.00 93.63           C
ATOM   4506  OD1 ASP A 296       2.511  -6.662  18.650  1.00 93.63           O
ATOM   4507  OD2 ASP A 296       3.972  -6.405  20.311  1.00 93.63           O
ATOM   4508  HN  ASP A 296       3.819  -9.448  18.316  1.00 93.63           H
ATOM   4509  N   ILE A 297       6.187  -9.113  16.272  1.00 94.51           N
ATOM   4510  CA  ILE A 297       7.289  -9.453  15.388  1.00 94.51           C
ATOM   4511  C   ILE A 297       6.734  -9.858  14.021  1.00 94.51           C
ATOM   4512  O   ILE A 297       7.254  -9.440  12.988  1.00 94.51           O
ATOM   4513  HA  ILE A 297       7.896  -8.557  15.263  1.00 94.51           H
ATOM   4514  CB  ILE A 297       8.181 -10.518  16.029  1.00 94.51           C
ATOM   4515  HB  ILE A 297       7.542 -11.314  16.412  1.00 94.51           H
ATOM   4516  CG1 ILE A 297       8.950  -9.944  17.221  1.00 94.51           C
ATOM   4517 1HG1 ILE A 297       9.694  -9.230  16.869  1.00 94.51           H
ATOM   4518 2HG1 ILE A 297       8.266  -9.397  17.870  1.00 94.51           H
ATOM   4519  CG2 ILE A 297       9.116 -11.147  14.994  1.00 94.51           C
ATOM   4520 1HG2 ILE A 297       8.524 -11.614  14.207  1.00 94.51           H
ATOM   4521 2HG2 ILE A 297       9.750 -10.374  14.560  1.00 94.51           H
ATOM   4522 3HG2 ILE A 297       9.738 -11.900  15.476  1.00 94.51           H
ATOM   4523  CD1 ILE A 297       9.638 -11.055  18.017  1.00 94.51           C
ATOM   4524 1HD1 ILE A 297       8.888 -11.754  18.388  1.00 94.51           H
ATOM   4525 2HD1 ILE A 297      10.338 -11.584  17.371  1.00 94.51           H
ATOM   4526 3HD1 ILE A 297      10.177 -10.620  18.858  1.00 94.51           H
ATOM   4527  HN  ILE A 297       6.096  -9.698  17.078  1.00 94.51           H
ATOM   4528  N   CYS A 298       5.685 -10.667  14.059  1.00 94.68           N
ATOM   4529  CA  CYS A 298       5.054 -11.132  12.836  1.00 94.68           C
ATOM   4530  C   CYS A 298       4.589  -9.910  12.041  1.00 94.68           C
ATOM   4531  O   CYS A 298       4.724  -9.872  10.819  1.00 94.68           O
ATOM   4532  HA  CYS A 298       5.813 -11.687  12.284  1.00 94.68           H
ATOM   4533  CB  CYS A 298       3.903 -12.097  13.125  1.00 94.68           C
ATOM   4534 1HB  CYS A 298       3.269 -11.694  13.915  1.00 94.68           H
ATOM   4535 2HB  CYS A 298       3.278 -12.207  12.239  1.00 94.68           H
ATOM   4536  SG  CYS A 298       4.565 -13.728  13.629  1.00 94.68           S
ATOM   4537  HG  CYS A 298       4.925 -13.359  14.855  1.00 94.68           H
ATOM   4538  HN  CYS A 298       5.269 -11.002  14.904  1.00 94.68           H
ATOM   4539  N   PHE A 299       4.050  -8.942  12.767  1.00 93.39           N
ATOM   4540  CA  PHE A 299       3.564  -7.722  12.145  1.00 93.39           C
ATOM   4541  C   PHE A 299       4.686  -7.006  11.391  1.00 93.39           C
ATOM   4542  O   PHE A 299       4.500  -6.580  10.252  1.00 93.39           O
ATOM   4543  HA  PHE A 299       2.781  -8.008  11.442  1.00 93.39           H
ATOM   4544  CB  PHE A 299       3.062  -6.815  13.270  1.00 93.39           C
ATOM   4545 1HB  PHE A 299       2.293  -7.344  13.834  1.00 93.39           H
ATOM   4546 2HB  PHE A 299       3.884  -6.619  13.959  1.00 93.39           H
ATOM   4547  CG  PHE A 299       2.491  -5.481  12.786  1.00 93.39           C
ATOM   4548  CD1 PHE A 299       3.295  -4.387  12.704  1.00 93.39           C
ATOM   4549  HD1 PHE A 299       4.346  -4.461  12.983  1.00 93.39           H
ATOM   4550  CD2 PHE A 299       1.179  -5.388  12.438  1.00 93.39           C
ATOM   4551  HD2 PHE A 299       0.535  -6.265  12.504  1.00 93.39           H
ATOM   4552  CE1 PHE A 299       2.765  -3.149  12.255  1.00 93.39           C
ATOM   4553  HE1 PHE A 299       3.409  -2.272  12.189  1.00 93.39           H
ATOM   4554  CE2 PHE A 299       0.649  -4.150  11.989  1.00 93.39           C
ATOM   4555  HE2 PHE A 299      -0.402  -4.076  11.710  1.00 93.39           H
ATOM   4556  CZ  PHE A 299       1.453  -3.056  11.907  1.00 93.39           C
ATOM   4557  HZ  PHE A 299       1.046  -2.106  11.562  1.00 93.39           H
ATOM   4558  HN  PHE A 299       3.944  -8.981  13.761  1.00 93.39           H
ATOM   4559  N   GLN A 300       5.826  -6.896  12.057  1.00 93.53           N
ATOM   4560  CA  GLN A 300       6.959  -6.186  11.488  1.00 93.53           C
ATOM   4561  C   GLN A 300       7.396  -6.846  10.179  1.00 93.53           C
ATOM   4562  O   GLN A 300       7.635  -6.162   9.184  1.00 93.53           O
ATOM   4563  HA  GLN A 300       6.600  -5.176  11.292  1.00 93.53           H
ATOM   4564  CB  GLN A 300       8.121  -6.121  12.483  1.00 93.53           C
ATOM   4565 1HB  GLN A 300       8.328  -7.118  12.871  1.00 93.53           H
ATOM   4566 2HB  GLN A 300       9.023  -5.784  11.972  1.00 93.53           H
ATOM   4567  CG  GLN A 300       7.799  -5.173  13.640  1.00 93.53           C
ATOM   4568 1HG  GLN A 300       7.588  -4.177  13.251  1.00 93.53           H
ATOM   4569 2HG  GLN A 300       6.898  -5.512  14.152  1.00 93.53           H
ATOM   4570  CD  GLN A 300       8.961  -5.105  14.632  1.00 93.53           C
ATOM   4571  OE1 GLN A 300      10.099  -5.410  14.316  1.00 93.53           O
ATOM   4572  NE2 GLN A 300       8.613  -4.687  15.846  1.00 93.53           N
ATOM   4573 1HE2 GLN A 300       7.660  -4.452  16.039  1.00 93.53           H
ATOM   4574 2HE2 GLN A 300       9.303  -4.609  16.565  1.00 93.53           H
ATOM   4575  HN  GLN A 300       5.982  -7.280  12.967  1.00 93.53           H
ATOM   4576  N   VAL A 301       7.486  -8.167  10.220  1.00 95.43           N
ATOM   4577  CA  VAL A 301       7.985  -8.920   9.082  1.00 95.43           C
ATOM   4578  C   VAL A 301       7.032  -8.738   7.899  1.00 95.43           C
ATOM   4579  O   VAL A 301       7.455  -8.353   6.810  1.00 95.43           O
ATOM   4580  HA  VAL A 301       8.958  -8.506   8.815  1.00 95.43           H
ATOM   4581  CB  VAL A 301       8.183 -10.386   9.470  1.00 95.43           C
ATOM   4582  HB  VAL A 301       7.242 -10.755   9.877  1.00 95.43           H
ATOM   4583  CG1 VAL A 301       8.530 -11.235   8.245  1.00 95.43           C
ATOM   4584 1HG1 VAL A 301       7.720 -11.172   7.518  1.00 95.43           H
ATOM   4585 2HG1 VAL A 301       9.452 -10.865   7.795  1.00 95.43           H
ATOM   4586 3HG1 VAL A 301       8.666 -12.273   8.549  1.00 95.43           H
ATOM   4587  CG2 VAL A 301       9.253 -10.527  10.555  1.00 95.43           C
ATOM   4588 1HG2 VAL A 301      10.199 -10.132  10.185  1.00 95.43           H
ATOM   4589 2HG2 VAL A 301       8.947  -9.969  11.440  1.00 95.43           H
ATOM   4590 3HG2 VAL A 301       9.373 -11.579  10.812  1.00 95.43           H
ATOM   4591  HN  VAL A 301       7.226  -8.721  11.011  1.00 95.43           H
ATOM   4592  N   THR A 302       5.763  -9.023   8.152  1.00 94.40           N
ATOM   4593  CA  THR A 302       4.773  -9.040   7.090  1.00 94.40           C
ATOM   4594  C   THR A 302       4.582  -7.634   6.516  1.00 94.40           C
ATOM   4595  O   THR A 302       4.334  -7.475   5.322  1.00 94.40           O
ATOM   4596  HA  THR A 302       5.147  -9.667   6.281  1.00 94.40           H
ATOM   4597  CB  THR A 302       3.486  -9.646   7.652  1.00 94.40           C
ATOM   4598  HB  THR A 302       2.707  -9.682   6.890  1.00 94.40           H
ATOM   4599  OG1 THR A 302       3.194  -8.843   8.793  1.00 94.40           O
ATOM   4600  HG1 THR A 302       3.574  -9.267   9.615  1.00 94.40           H
ATOM   4601  CG2 THR A 302       3.701 -11.047   8.228  1.00 94.40           C
ATOM   4602 1HG2 THR A 302       4.431 -11.000   9.036  1.00 94.40           H
ATOM   4603 2HG2 THR A 302       4.069 -11.709   7.444  1.00 94.40           H
ATOM   4604 3HG2 THR A 302       2.756 -11.431   8.613  1.00 94.40           H
ATOM   4605  HN  THR A 302       5.410  -9.240   9.063  1.00 94.40           H
ATOM   4606  N   GLN A 303       4.707  -6.650   7.394  1.00 93.47           N
ATOM   4607  CA  GLN A 303       4.601  -5.261   6.981  1.00 93.47           C
ATOM   4608  C   GLN A 303       5.704  -4.920   5.978  1.00 93.47           C
ATOM   4609  O   GLN A 303       5.454  -4.245   4.980  1.00 93.47           O
ATOM   4610  HA  GLN A 303       3.625  -5.174   6.502  1.00 93.47           H
ATOM   4611  CB  GLN A 303       4.650  -4.324   8.190  1.00 93.47           C
ATOM   4612 1HB  GLN A 303       3.826  -4.553   8.865  1.00 93.47           H
ATOM   4613 2HB  GLN A 303       5.573  -4.489   8.745  1.00 93.47           H
ATOM   4614  CG  GLN A 303       4.567  -2.860   7.752  1.00 93.47           C
ATOM   4615 1HG  GLN A 303       5.515  -2.554   7.311  1.00 93.47           H
ATOM   4616 2HG  GLN A 303       3.806  -2.750   6.980  1.00 93.47           H
ATOM   4617  CD  GLN A 303       4.232  -1.952   8.937  1.00 93.47           C
ATOM   4618  OE1 GLN A 303       5.098  -1.496   9.667  1.00 93.47           O
ATOM   4619  NE2 GLN A 303       2.932  -1.716   9.088  1.00 93.47           N
ATOM   4620 1HE2 GLN A 303       2.274  -2.121   8.454  1.00 93.47           H
ATOM   4621 2HE2 GLN A 303       2.613  -1.133   9.835  1.00 93.47           H
ATOM   4622  HN  GLN A 303       4.876  -6.788   8.370  1.00 93.47           H
ATOM   4623  N   THR A 304       6.902  -5.402   6.277  1.00 94.28           N
ATOM   4624  CA  THR A 304       8.055  -5.111   5.443  1.00 94.28           C
ATOM   4625  C   THR A 304       7.880  -5.731   4.055  1.00 94.28           C
ATOM   4626  O   THR A 304       8.220  -5.113   3.048  1.00 94.28           O
ATOM   4627  HA  THR A 304       8.117  -4.031   5.305  1.00 94.28           H
ATOM   4628  CB  THR A 304       9.305  -5.604   6.175  1.00 94.28           C
ATOM   4629  HB  THR A 304       9.305  -6.691   6.255  1.00 94.28           H
ATOM   4630  OG1 THR A 304       9.284  -4.897   7.412  1.00 94.28           O
ATOM   4631  HG1 THR A 304       8.917  -5.482   8.135  1.00 94.28           H
ATOM   4632  CG2 THR A 304      10.599  -5.142   5.503  1.00 94.28           C
ATOM   4633 1HG2 THR A 304      10.629  -4.052   5.484  1.00 94.28           H
ATOM   4634 2HG2 THR A 304      10.635  -5.524   4.483  1.00 94.28           H
ATOM   4635 3HG2 THR A 304      11.454  -5.519   6.063  1.00 94.28           H
ATOM   4636  HN  THR A 304       7.089  -5.979   7.071  1.00 94.28           H
ATOM   4637  N   ILE A 305       7.349  -6.945   4.048  1.00 94.19           N
ATOM   4638  CA  ILE A 305       7.093  -7.642   2.799  1.00 94.19           C
ATOM   4639  C   ILE A 305       6.126  -6.816   1.948  1.00 94.19           C
ATOM   4640  O   ILE A 305       6.285  -6.725   0.732  1.00 94.19           O
ATOM   4641  HA  ILE A 305       8.041  -7.719   2.267  1.00 94.19           H
ATOM   4642  CB  ILE A 305       6.609  -9.068   3.070  1.00 94.19           C
ATOM   4643  HB  ILE A 305       5.780  -9.018   3.776  1.00 94.19           H
ATOM   4644  CG1 ILE A 305       7.710  -9.905   3.723  1.00 94.19           C
ATOM   4645 1HG1 ILE A 305       8.489 -10.122   2.992  1.00 94.19           H
ATOM   4646 2HG1 ILE A 305       8.176  -9.336   4.527  1.00 94.19           H
ATOM   4647  CG2 ILE A 305       6.075  -9.718   1.792  1.00 94.19           C
ATOM   4648 1HG2 ILE A 305       5.240  -9.133   1.408  1.00 94.19           H
ATOM   4649 2HG2 ILE A 305       6.868  -9.755   1.045  1.00 94.19           H
ATOM   4650 3HG2 ILE A 305       5.738 -10.731   2.013  1.00 94.19           H
ATOM   4651  CD1 ILE A 305       7.146 -11.215   4.279  1.00 94.19           C
ATOM   4652 1HD1 ILE A 305       6.384 -10.994   5.027  1.00 94.19           H
ATOM   4653 2HD1 ILE A 305       6.702 -11.792   3.468  1.00 94.19           H
ATOM   4654 3HD1 ILE A 305       7.949 -11.791   4.738  1.00 94.19           H
ATOM   4655  HN  ILE A 305       7.096  -7.450   4.873  1.00 94.19           H
ATOM   4656  N   ALA A 306       5.144  -6.234   2.622  1.00 91.62           N
ATOM   4657  CA  ALA A 306       4.114  -5.474   1.935  1.00 91.62           C
ATOM   4658  C   ALA A 306       4.747  -4.252   1.267  1.00 91.62           C
ATOM   4659  O   ALA A 306       4.309  -3.828   0.198  1.00 91.62           O
ATOM   4660  HA  ALA A 306       3.684  -6.116   1.167  1.00 91.62           H
ATOM   4661  CB  ALA A 306       3.014  -5.091   2.929  1.00 91.62           C
ATOM   4662 1HB  ALA A 306       2.577  -5.995   3.353  1.00 91.62           H
ATOM   4663 2HB  ALA A 306       3.442  -4.485   3.727  1.00 91.62           H
ATOM   4664 3HB  ALA A 306       2.241  -4.521   2.413  1.00 91.62           H
ATOM   4665  HN  ALA A 306       5.047  -6.275   3.616  1.00 91.62           H
ATOM   4666  N   PHE A 307       5.767  -3.720   1.924  1.00 92.71           N
ATOM   4667  CA  PHE A 307       6.401  -2.498   1.459  1.00 92.71           C
ATOM   4668  C   PHE A 307       7.227  -2.755   0.197  1.00 92.71           C
ATOM   4669  O   PHE A 307       7.338  -1.883  -0.664  1.00 92.71           O
ATOM   4670  HA  PHE A 307       5.606  -1.787   1.232  1.00 92.71           H
ATOM   4671  CB  PHE A 307       7.332  -2.024   2.577  1.00 92.71           C
ATOM   4672 1HB  PHE A 307       7.957  -2.859   2.894  1.00 92.71           H
ATOM   4673 2HB  PHE A 307       7.999  -1.259   2.180  1.00 92.71           H
ATOM   4674  CG  PHE A 307       6.602  -1.460   3.797  1.00 92.71           C
ATOM   4675  CD1 PHE A 307       5.243  -1.462   3.838  1.00 92.71           C
ATOM   4676  HD1 PHE A 307       4.673  -1.865   3.001  1.00 92.71           H
ATOM   4677  CD2 PHE A 307       7.313  -0.957   4.842  1.00 92.71           C
ATOM   4678  HD2 PHE A 307       8.402  -0.955   4.810  1.00 92.71           H
ATOM   4679  CE1 PHE A 307       4.565  -0.939   4.971  1.00 92.71           C
ATOM   4680  HE1 PHE A 307       3.476  -0.940   5.003  1.00 92.71           H
ATOM   4681  CE2 PHE A 307       6.635  -0.433   5.975  1.00 92.71           C
ATOM   4682  HE2 PHE A 307       7.205  -0.030   6.812  1.00 92.71           H
ATOM   4683  CZ  PHE A 307       5.276  -0.435   6.015  1.00 92.71           C
ATOM   4684  HZ  PHE A 307       4.756  -0.034   6.885  1.00 92.71           H
ATOM   4685  HN  PHE A 307       6.159  -4.109   2.757  1.00 92.71           H
ATOM   4686  N   PHE A 308       7.786  -3.954   0.128  1.00 92.29           N
ATOM   4687  CA  PHE A 308       8.585  -4.342  -1.022  1.00 92.29           C
ATOM   4688  C   PHE A 308       7.768  -4.254  -2.312  1.00 92.29           C
ATOM   4689  O   PHE A 308       8.329  -4.111  -3.398  1.00 92.29           O
ATOM   4690  HA  PHE A 308       9.427  -3.651  -1.079  1.00 92.29           H
ATOM   4691  CB  PHE A 308       9.012  -5.795  -0.800  1.00 92.29           C
ATOM   4692 1HB  PHE A 308       8.297  -6.275  -0.132  1.00 92.29           H
ATOM   4693 2HB  PHE A 308       8.965  -6.325  -1.751  1.00 92.29           H
ATOM   4694  CG  PHE A 308      10.417  -5.948  -0.216  1.00 92.29           C
ATOM   4695  CD1 PHE A 308      11.505  -5.858  -1.027  1.00 92.29           C
ATOM   4696  HD1 PHE A 308      11.375  -5.676  -2.094  1.00 92.29           H
ATOM   4697  CD2 PHE A 308      10.579  -6.175   1.116  1.00 92.29           C
ATOM   4698  HD2 PHE A 308       9.708  -6.247   1.766  1.00 92.29           H
ATOM   4699  CE1 PHE A 308      12.810  -6.000  -0.484  1.00 92.29           C
ATOM   4700  HE1 PHE A 308      13.681  -5.928  -1.135  1.00 92.29           H
ATOM   4701  CE2 PHE A 308      11.884  -6.317   1.658  1.00 92.29           C
ATOM   4702  HE2 PHE A 308      12.013  -6.499   2.725  1.00 92.29           H
ATOM   4703  CZ  PHE A 308      12.971  -6.227   0.847  1.00 92.29           C
ATOM   4704  HZ  PHE A 308      13.973  -6.336   1.263  1.00 92.29           H
ATOM   4705  HN  PHE A 308       7.700  -4.653   0.838  1.00 92.29           H
ATOM   4706  N   HIS A 309       6.456  -4.343  -2.151  1.00 88.32           N
ATOM   4707  CA  HIS A 309       5.561  -4.349  -3.296  1.00 88.32           C
ATOM   4708  C   HIS A 309       5.738  -3.055  -4.093  1.00 88.32           C
ATOM   4709  O   HIS A 309       5.656  -3.062  -5.320  1.00 88.32           O
ATOM   4710  HA  HIS A 309       5.855  -5.193  -3.919  1.00 88.32           H
ATOM   4711  CB  HIS A 309       4.114  -4.578  -2.852  1.00 88.32           C
ATOM   4712 1HB  HIS A 309       4.073  -5.472  -2.231  1.00 88.32           H
ATOM   4713 2HB  HIS A 309       3.799  -3.741  -2.229  1.00 88.32           H
ATOM   4714  CG  HIS A 309       3.139  -4.731  -3.995  1.00 88.32           C
ATOM   4715  ND1 HIS A 309       2.479  -3.656  -4.567  1.00 88.32           N
ATOM   4716  HD1 HIS A 309       2.575  -2.699  -4.294  1.00 88.32           H
ATOM   4717  CD2 HIS A 309       2.719  -5.842  -4.666  1.00 88.32           C
ATOM   4718  HD2 HIS A 309       3.042  -6.864  -4.470  1.00 88.32           H
ATOM   4719  CE1 HIS A 309       1.700  -4.112  -5.536  1.00 88.32           C
ATOM   4720  HE1 HIS A 309       1.053  -3.510  -6.174  1.00 88.32           H
ATOM   4721  NE2 HIS A 309       1.849  -5.467  -5.596  1.00 88.32           N
ATOM   4722  HN  HIS A 309       6.005  -4.410  -1.261  1.00 88.32           H
ATOM   4723  N   SER A 310       5.979  -1.976  -3.363  1.00 89.35           N
ATOM   4724  CA  SER A 310       6.019  -0.656  -3.970  1.00 89.35           C
ATOM   4725  C   SER A 310       7.269  -0.516  -4.839  1.00 89.35           C
ATOM   4726  O   SER A 310       7.387   0.429  -5.617  1.00 89.35           O
ATOM   4727  HA  SER A 310       5.118  -0.592  -4.581  1.00 89.35           H
ATOM   4728  CB  SER A 310       5.988   0.441  -2.903  1.00 89.35           C
ATOM   4729 1HB  SER A 310       6.774   0.256  -2.171  1.00 89.35           H
ATOM   4730 2HB  SER A 310       6.205   1.403  -3.367  1.00 89.35           H
ATOM   4731  OG  SER A 310       4.728   0.507  -2.241  1.00 89.35           O
ATOM   4732  HG  SER A 310       4.042   0.903  -2.851  1.00 89.35           H
ATOM   4733  HN  SER A 310       6.146  -1.993  -2.377  1.00 89.35           H
ATOM   4734  N   CYS A 311       8.173  -1.472  -4.679  1.00 91.28           N
ATOM   4735  CA  CYS A 311       9.399  -1.482  -5.459  1.00 91.28           C
ATOM   4736  C   CYS A 311       9.296  -2.598  -6.500  1.00 91.28           C
ATOM   4737  O   CYS A 311      10.169  -2.735  -7.356  1.00 91.28           O
ATOM   4738  HA  CYS A 311       9.471  -0.508  -5.941  1.00 91.28           H
ATOM   4739  CB  CYS A 311      10.633  -1.643  -4.570  1.00 91.28           C
ATOM   4740 1HB  CYS A 311      11.534  -1.418  -5.140  1.00 91.28           H
ATOM   4741 2HB  CYS A 311      10.593  -0.932  -3.744  1.00 91.28           H
ATOM   4742  SG  CYS A 311      10.718  -3.351  -3.919  1.00 91.28           S
ATOM   4743  HG  CYS A 311      11.854  -3.188  -3.248  1.00 91.28           H
ATOM   4744  HN  CYS A 311       8.078  -2.228  -4.031  1.00 91.28           H
ATOM   4745  N   LEU A 312       8.223  -3.367  -6.393  1.00 87.95           N
ATOM   4746  CA  LEU A 312       8.053  -4.537  -7.238  1.00 87.95           C
ATOM   4747  C   LEU A 312       7.361  -4.125  -8.539  1.00 87.95           C
ATOM   4748  O   LEU A 312       7.588  -4.729  -9.586  1.00 87.95           O
ATOM   4749  HA  LEU A 312       9.047  -4.912  -7.480  1.00 87.95           H
ATOM   4750  CB  LEU A 312       7.323  -5.646  -6.478  1.00 87.95           C
ATOM   4751 1HB  LEU A 312       6.453  -5.210  -5.986  1.00 87.95           H
ATOM   4752 2HB  LEU A 312       6.949  -6.370  -7.202  1.00 87.95           H
ATOM   4753  CG  LEU A 312       8.146  -6.394  -5.428  1.00 87.95           C
ATOM   4754  HG  LEU A 312       8.503  -5.670  -4.695  1.00 87.95           H
ATOM   4755  CD1 LEU A 312       7.284  -7.410  -4.677  1.00 87.95           C
ATOM   4756 1HD1 LEU A 312       6.466  -6.893  -4.176  1.00 87.95           H
ATOM   4757 2HD1 LEU A 312       6.878  -8.134  -5.383  1.00 87.95           H
ATOM   4758 3HD1 LEU A 312       7.895  -7.927  -3.936  1.00 87.95           H
ATOM   4759  CD2 LEU A 312       9.380  -7.043  -6.059  1.00 87.95           C
ATOM   4760 1HD2 LEU A 312       9.065  -7.751  -6.826  1.00 87.95           H
ATOM   4761 2HD2 LEU A 312      10.005  -6.273  -6.511  1.00 87.95           H
ATOM   4762 3HD2 LEU A 312       9.947  -7.568  -5.291  1.00 87.95           H
ATOM   4763  HN  LEU A 312       7.479  -3.202  -5.746  1.00 87.95           H
ATOM   4764  N   ASN A 313       6.530  -3.098  -8.431  1.00 80.67           N
ATOM   4765  CA  ASN A 313       5.690  -2.694  -9.546  1.00 80.67           C
ATOM   4766  C   ASN A 313       6.570  -2.404 -10.763  1.00 80.67           C
ATOM   4767  O   ASN A 313       6.363  -2.973 -11.833  1.00 80.67           O
ATOM   4768  HA  ASN A 313       5.012  -3.531  -9.712  1.00 80.67           H
ATOM   4769  CB  ASN A 313       4.908  -1.422  -9.213  1.00 80.67           C
ATOM   4770 1HB  ASN A 313       5.567  -0.703  -8.726  1.00 80.67           H
ATOM   4771 2HB  ASN A 313       4.555  -0.957 -10.134  1.00 80.67           H
ATOM   4772  CG  ASN A 313       3.719  -1.731  -8.302  1.00 80.67           C
ATOM   4773  OD1 ASN A 313       3.183  -2.827  -8.288  1.00 80.67           O
ATOM   4774  ND2 ASN A 313       3.337  -0.707  -7.544  1.00 80.67           N
ATOM   4775 1HD2 ASN A 313       3.820   0.167  -7.604  1.00 80.67           H
ATOM   4776 2HD2 ASN A 313       2.567  -0.810  -6.914  1.00 80.67           H
ATOM   4777  HN  ASN A 313       6.426  -2.548  -7.602  1.00 80.67           H
ATOM   4778  N   PRO A 314       7.565  -1.517 -10.623  1.00 80.27           N
ATOM   4779  CA  PRO A 314       8.426  -1.164 -11.754  1.00 80.27           C
ATOM   4780  C   PRO A 314       9.033  -2.387 -12.421  1.00 80.27           C
ATOM   4781  O   PRO A 314       9.130  -2.448 -13.646  1.00 80.27           O
ATOM   4782  HA  PRO A 314       7.840  -0.677 -12.533  1.00 80.27           H
ATOM   4783  CB  PRO A 314       9.497  -0.268 -11.129  1.00 80.27           C
ATOM   4784 1HB  PRO A 314      10.368  -0.843 -10.815  1.00 80.27           H
ATOM   4785 2HB  PRO A 314       9.850   0.486 -11.832  1.00 80.27           H
ATOM   4786  CG  PRO A 314       8.780   0.362  -9.940  1.00 80.27           C
ATOM   4787 1HG  PRO A 314       9.483   0.742  -9.199  1.00 80.27           H
ATOM   4788 2HG  PRO A 314       8.165   1.210 -10.242  1.00 80.27           H
ATOM   4789  CD  PRO A 314       7.945  -0.787  -9.400  1.00 80.27           C
ATOM   4790 1HD  PRO A 314       8.516  -1.417  -8.718  1.00 80.27           H
ATOM   4791 2HD  PRO A 314       7.076  -0.430  -8.847  1.00 80.27           H
ATOM   4792  N   VAL A 315       9.431  -3.339 -11.589  1.00 82.40           N
ATOM   4793  CA  VAL A 315      10.134  -4.514 -12.077  1.00 82.40           C
ATOM   4794  C   VAL A 315       9.202  -5.322 -12.982  1.00 82.40           C
ATOM   4795  O   VAL A 315       9.622  -5.820 -14.025  1.00 82.40           O
ATOM   4796  HA  VAL A 315      10.983  -4.168 -12.667  1.00 82.40           H
ATOM   4797  CB  VAL A 315      10.675  -5.326 -10.899  1.00 82.40           C
ATOM   4798  HB  VAL A 315       9.828  -5.634 -10.286  1.00 82.40           H
ATOM   4799  CG1 VAL A 315      11.388  -6.589 -11.385  1.00 82.40           C
ATOM   4800 1HG1 VAL A 315      10.687  -7.209 -11.944  1.00 82.40           H
ATOM   4801 2HG1 VAL A 315      12.221  -6.311 -12.030  1.00 82.40           H
ATOM   4802 3HG1 VAL A 315      11.763  -7.148 -10.528  1.00 82.40           H
ATOM   4803  CG2 VAL A 315      11.601  -4.476 -10.026  1.00 82.40           C
ATOM   4804 1HG2 VAL A 315      12.442  -4.124 -10.623  1.00 82.40           H
ATOM   4805 2HG2 VAL A 315      11.049  -3.621  -9.636  1.00 82.40           H
ATOM   4806 3HG2 VAL A 315      11.972  -5.078  -9.196  1.00 82.40           H
ATOM   4807  HN  VAL A 315       9.280  -3.317 -10.601  1.00 82.40           H
ATOM   4808  N   LEU A 316       7.954  -5.426 -12.549  1.00 78.15           N
ATOM   4809  CA  LEU A 316       6.963  -6.181 -13.298  1.00 78.15           C
ATOM   4810  C   LEU A 316       6.845  -5.600 -14.709  1.00 78.15           C
ATOM   4811  O   LEU A 316       6.743  -6.343 -15.684  1.00 78.15           O
ATOM   4812  HA  LEU A 316       7.324  -7.206 -13.377  1.00 78.15           H
ATOM   4813  CB  LEU A 316       5.636  -6.225 -12.539  1.00 78.15           C
ATOM   4814 1HB  LEU A 316       5.332  -5.201 -12.318  1.00 78.15           H
ATOM   4815 2HB  LEU A 316       4.877  -6.648 -13.197  1.00 78.15           H
ATOM   4816  CG  LEU A 316       5.638  -7.019 -11.231  1.00 78.15           C
ATOM   4817  HG  LEU A 316       6.443  -6.640 -10.602  1.00 78.15           H
ATOM   4818  CD1 LEU A 316       4.330  -6.815 -10.464  1.00 78.15           C
ATOM   4819 1HD1 LEU A 316       4.207  -5.757 -10.230  1.00 78.15           H
ATOM   4820 2HD1 LEU A 316       3.493  -7.151 -11.076  1.00 78.15           H
ATOM   4821 3HD1 LEU A 316       4.358  -7.391  -9.539  1.00 78.15           H
ATOM   4822  CD2 LEU A 316       5.925  -8.499 -11.489  1.00 78.15           C
ATOM   4823 1HD2 LEU A 316       5.158  -8.909 -12.147  1.00 78.15           H
ATOM   4824 2HD2 LEU A 316       6.902  -8.602 -11.962  1.00 78.15           H
ATOM   4825 3HD2 LEU A 316       5.921  -9.041 -10.543  1.00 78.15           H
ATOM   4826  HN  LEU A 316       7.617  -5.008 -11.706  1.00 78.15           H
ATOM   4827  N   TYR A 317       6.864  -4.276 -14.773  1.00 74.75           N
ATOM   4828  CA  TYR A 317       6.703  -3.586 -16.041  1.00 74.75           C
ATOM   4829  C   TYR A 317       7.882  -3.872 -16.974  1.00 74.75           C
ATOM   4830  O   TYR A 317       7.701  -4.014 -18.182  1.00 74.75           O
ATOM   4831  HA  TYR A 317       5.786  -3.946 -16.506  1.00 74.75           H
ATOM   4832  CB  TYR A 317       6.683  -2.093 -15.709  1.00 74.75           C
ATOM   4833 1HB  TYR A 317       7.648  -1.811 -15.288  1.00 74.75           H
ATOM   4834 2HB  TYR A 317       6.560  -1.527 -16.632  1.00 74.75           H
ATOM   4835  CG  TYR A 317       5.578  -1.688 -14.729  1.00 74.75           C
ATOM   4836  CD1 TYR A 317       4.412  -2.423 -14.664  1.00 74.75           C
ATOM   4837  HD1 TYR A 317       4.277  -3.291 -15.309  1.00 74.75           H
ATOM   4838  CD2 TYR A 317       5.749  -0.590 -13.912  1.00 74.75           C
ATOM   4839  HD2 TYR A 317       6.671  -0.010 -13.964  1.00 74.75           H
ATOM   4840  CE1 TYR A 317       3.373  -2.042 -13.742  1.00 74.75           C
ATOM   4841  HE1 TYR A 317       2.446  -2.614 -13.680  1.00 74.75           H
ATOM   4842  CE2 TYR A 317       4.710  -0.209 -12.991  1.00 74.75           C
ATOM   4843  HE2 TYR A 317       4.832   0.656 -12.339  1.00 74.75           H
ATOM   4844  CZ  TYR A 317       3.573  -0.955 -12.951  1.00 74.75           C
ATOM   4845  OH  TYR A 317       2.592  -0.595 -12.081  1.00 74.75           O
ATOM   4846  HH  TYR A 317       1.911  -1.324 -12.014  1.00 74.75           H
ATOM   4847  HN  TYR A 317       6.985  -3.680 -13.979  1.00 74.75           H
ATOM   4848  N   VAL A 318       9.063  -3.948 -16.377  1.00 73.62           N
ATOM   4849  CA  VAL A 318      10.274  -4.188 -17.143  1.00 73.62           C
ATOM   4850  C   VAL A 318      10.186  -5.560 -17.813  1.00 73.62           C
ATOM   4851  O   VAL A 318      10.307  -5.669 -19.032  1.00 73.62           O
ATOM   4852  HA  VAL A 318      10.330  -3.423 -17.918  1.00 73.62           H
ATOM   4853  CB  VAL A 318      11.501  -4.040 -16.241  1.00 73.62           C
ATOM   4854  HB  VAL A 318      11.362  -4.691 -15.378  1.00 73.62           H
ATOM   4855  CG1 VAL A 318      12.772  -4.487 -16.967  1.00 73.62           C
ATOM   4856 1HG1 VAL A 318      12.675  -5.533 -17.258  1.00 73.62           H
ATOM   4857 2HG1 VAL A 318      12.916  -3.875 -17.857  1.00 73.62           H
ATOM   4858 3HG1 VAL A 318      13.629  -4.372 -16.303  1.00 73.62           H
ATOM   4859  CG2 VAL A 318      11.637  -2.604 -15.731  1.00 73.62           C
ATOM   4860 1HG2 VAL A 318      11.743  -1.926 -16.578  1.00 73.62           H
ATOM   4861 2HG2 VAL A 318      10.749  -2.336 -15.159  1.00 73.62           H
ATOM   4862 3HG2 VAL A 318      12.517  -2.528 -15.093  1.00 73.62           H
ATOM   4863  HN  VAL A 318       9.198  -3.850 -15.392  1.00 73.62           H
ATOM   4864  N   PHE A 319       9.975  -6.574 -16.987  1.00 72.73           N
ATOM   4865  CA  PHE A 319      10.098  -7.949 -17.442  1.00 72.73           C
ATOM   4866  C   PHE A 319       8.886  -8.359 -18.280  1.00 72.73           C
ATOM   4867  O   PHE A 319       9.019  -9.110 -19.245  1.00 72.73           O
ATOM   4868  HA  PHE A 319      10.998  -8.007 -18.055  1.00 72.73           H
ATOM   4869  CB  PHE A 319      10.162  -8.830 -16.193  1.00 72.73           C
ATOM   4870 1HB  PHE A 319       9.412  -8.486 -15.480  1.00 72.73           H
ATOM   4871 2HB  PHE A 319       9.897  -9.851 -16.467  1.00 72.73           H
ATOM   4872  CG  PHE A 319      11.530  -8.840 -15.507  1.00 72.73           C
ATOM   4873  CD1 PHE A 319      12.609  -9.360 -16.151  1.00 72.73           C
ATOM   4874  HD1 PHE A 319      12.499  -9.770 -17.155  1.00 72.73           H
ATOM   4875  CD2 PHE A 319      11.666  -8.329 -14.254  1.00 72.73           C
ATOM   4876  HD2 PHE A 319      10.801  -7.912 -13.738  1.00 72.73           H
ATOM   4877  CE1 PHE A 319      13.878  -9.369 -15.514  1.00 72.73           C
ATOM   4878  HE1 PHE A 319      14.743  -9.786 -16.030  1.00 72.73           H
ATOM   4879  CE2 PHE A 319      12.936  -8.338 -13.618  1.00 72.73           C
ATOM   4880  HE2 PHE A 319      13.045  -7.928 -12.614  1.00 72.73           H
ATOM   4881  CZ  PHE A 319      14.015  -8.858 -14.262  1.00 72.73           C
ATOM   4882  HZ  PHE A 319      14.989  -8.865 -13.773  1.00 72.73           H
ATOM   4883  HN  PHE A 319       9.726  -6.469 -16.024  1.00 72.73           H
ATOM   4884  N   VAL A 320       7.730  -7.849 -17.880  1.00 69.03           N
ATOM   4885  CA  VAL A 320       6.469  -8.381 -18.367  1.00 69.03           C
ATOM   4886  C   VAL A 320       5.904  -7.444 -19.436  1.00 69.03           C
ATOM   4887  O   VAL A 320       5.195  -7.883 -20.340  1.00 69.03           O
ATOM   4888  HA  VAL A 320       6.674  -9.350 -18.822  1.00 69.03           H
ATOM   4889  CB  VAL A 320       5.507  -8.601 -17.197  1.00 69.03           C
ATOM   4890  HB  VAL A 320       5.134  -7.627 -16.882  1.00 69.03           H
ATOM   4891  CG1 VAL A 320       4.307  -9.447 -17.626  1.00 69.03           C
ATOM   4892 1HG1 VAL A 320       3.771  -8.938 -18.428  1.00 69.03           H
ATOM   4893 2HG1 VAL A 320       4.654 -10.418 -17.980  1.00 69.03           H
ATOM   4894 3HG1 VAL A 320       3.639  -9.588 -16.776  1.00 69.03           H
ATOM   4895  CG2 VAL A 320       6.228  -9.236 -16.007  1.00 69.03           C
ATOM   4896 1HG2 VAL A 320       6.642 -10.199 -16.305  1.00 69.03           H
ATOM   4897 2HG2 VAL A 320       7.034  -8.580 -15.678  1.00 69.03           H
ATOM   4898 3HG2 VAL A 320       5.522  -9.382 -15.189  1.00 69.03           H
ATOM   4899  HN  VAL A 320       7.647  -7.088 -17.236  1.00 69.03           H
ATOM   4900  N   GLY A 321       6.240  -6.169 -19.298  1.00 71.22           N
ATOM   4901  CA  GLY A 321       5.747  -5.161 -20.221  1.00 71.22           C
ATOM   4902  C   GLY A 321       6.622  -5.091 -21.475  1.00 71.22           C
ATOM   4903  O   GLY A 321       7.706  -4.510 -21.447  1.00 71.22           O
ATOM   4904 1HA  GLY A 321       4.719  -5.392 -20.503  1.00 71.22           H
ATOM   4905 2HA  GLY A 321       5.731  -4.189 -19.729  1.00 71.22           H
ATOM   4906  HN  GLY A 321       6.836  -5.824 -18.574  1.00 71.22           H
ATOM   4907  N   GLU A 322       6.118  -5.690 -22.544  1.00 75.97           N
ATOM   4908  CA  GLU A 322       6.717  -5.510 -23.855  1.00 75.97           C
ATOM   4909  C   GLU A 322       6.720  -4.028 -24.238  1.00 75.97           C
ATOM   4910  O   GLU A 322       7.731  -3.506 -24.703  1.00 75.97           O
ATOM   4911  HA  GLU A 322       7.742  -5.868 -23.757  1.00 75.97           H
ATOM   4912  CB  GLU A 322       5.991  -6.347 -24.910  1.00 75.97           C
ATOM   4913 1HB  GLU A 322       4.917  -6.176 -24.839  1.00 75.97           H
ATOM   4914 2HB  GLU A 322       6.399  -6.128 -25.897  1.00 75.97           H
ATOM   4915  CG  GLU A 322       6.217  -7.842 -24.672  1.00 75.97           C
ATOM   4916 1HG  GLU A 322       7.284  -8.044 -24.588  1.00 75.97           H
ATOM   4917 2HG  GLU A 322       5.761  -8.137 -23.727  1.00 75.97           H
ATOM   4918  CD  GLU A 322       5.623  -8.673 -25.812  1.00 75.97           C
ATOM   4919  OE1 GLU A 322       6.012  -9.857 -25.912  1.00 75.97           O
ATOM   4920  OE2 GLU A 322       4.795  -8.106 -26.556  1.00 75.97           O
ATOM   4921  HN  GLU A 322       5.317  -6.288 -22.524  1.00 75.97           H
ATOM   4922  N   ARG A 323       5.576  -3.394 -24.028  1.00 76.37           N
ATOM   4923  CA  ARG A 323       5.410  -2.002 -24.413  1.00 76.37           C
ATOM   4924  C   ARG A 323       6.421  -1.123 -23.674  1.00 76.37           C
ATOM   4925  O   ARG A 323       7.030  -0.236 -24.270  1.00 76.37           O
ATOM   4926  HA  ARG A 323       5.589  -1.987 -25.488  1.00 76.37           H
ATOM   4927  CB  ARG A 323       3.995  -1.510 -24.104  1.00 76.37           C
ATOM   4928 1HB  ARG A 323       3.275  -2.297 -24.330  1.00 76.37           H
ATOM   4929 2HB  ARG A 323       3.905  -1.293 -23.040  1.00 76.37           H
ATOM   4930  CG  ARG A 323       3.660  -0.257 -24.916  1.00 76.37           C
ATOM   4931 1HG  ARG A 323       4.355   0.543 -24.660  1.00 76.37           H
ATOM   4932 2HG  ARG A 323       3.789  -0.463 -25.979  1.00 76.37           H
ATOM   4933  CD  ARG A 323       2.225   0.202 -24.650  1.00 76.37           C
ATOM   4934 1HD  ARG A 323       1.561  -0.661 -24.607  1.00 76.37           H
ATOM   4935 2HD  ARG A 323       2.167   0.698 -23.682  1.00 76.37           H
ATOM   4936  NE  ARG A 323       1.784   1.126 -25.719  1.00 76.37           N
ATOM   4937  HE  ARG A 323       2.387   1.255 -26.506  1.00 76.37           H
ATOM   4938  CZ  ARG A 323       0.626   1.800 -25.697  1.00 76.37           C
ATOM   4939  NH1 ARG A 323      -0.221   1.665 -24.668  1.00 76.37           N
ATOM   4940 1HH1 ARG A 323       0.009   1.058 -23.907  1.00 76.37           H
ATOM   4941 2HH1 ARG A 323      -1.083   2.172 -24.659  1.00 76.37           H
ATOM   4942  NH2 ARG A 323       0.327   2.612 -26.721  1.00 76.37           N
ATOM   4943 1HH2 ARG A 323      -0.533   3.122 -26.721  1.00 76.37           H
ATOM   4944 2HH2 ARG A 323       0.965   2.707 -27.486  1.00 76.37           H
ATOM   4945  HN  ARG A 323       4.773  -3.813 -23.604  1.00 76.37           H
ATOM   4946  N   PHE A 324       6.568  -1.400 -22.387  1.00 78.48           N
ATOM   4947  CA  PHE A 324       7.444  -0.603 -21.545  1.00 78.48           C
ATOM   4948  C   PHE A 324       8.904  -0.748 -21.981  1.00 78.48           C
ATOM   4949  O   PHE A 324       9.635   0.238 -22.054  1.00 78.48           O
ATOM   4950  HA  PHE A 324       7.137   0.437 -21.652  1.00 78.48           H
ATOM   4951  CB  PHE A 324       7.296  -1.132 -20.117  1.00 78.48           C
ATOM   4952 1HB  PHE A 324       6.236  -1.181 -19.867  1.00 78.48           H
ATOM   4953 2HB  PHE A 324       7.680  -2.151 -20.076  1.00 78.48           H
ATOM   4954  CG  PHE A 324       8.016  -0.289 -19.063  1.00 78.48           C
ATOM   4955  CD1 PHE A 324       9.266  -0.634 -18.653  1.00 78.48           C
ATOM   4956  HD1 PHE A 324       9.755  -1.512 -19.075  1.00 78.48           H
ATOM   4957  CD2 PHE A 324       7.406   0.807 -18.536  1.00 78.48           C
ATOM   4958  HD2 PHE A 324       6.404   1.084 -18.865  1.00 78.48           H
ATOM   4959  CE1 PHE A 324       9.934   0.148 -17.675  1.00 78.48           C
ATOM   4960  HE1 PHE A 324      10.936  -0.129 -17.346  1.00 78.48           H
ATOM   4961  CE2 PHE A 324       8.074   1.590 -17.558  1.00 78.48           C
ATOM   4962  HE2 PHE A 324       7.586   2.468 -17.136  1.00 78.48           H
ATOM   4963  CZ  PHE A 324       9.324   1.244 -17.148  1.00 78.48           C
ATOM   4964  HZ  PHE A 324       9.837   1.845 -16.397  1.00 78.48           H
ATOM   4965  HN  PHE A 324       6.102  -2.152 -21.919  1.00 78.48           H
ATOM   4966  N   ARG A 325       9.285  -1.987 -22.259  1.00 81.27           N
ATOM   4967  CA  ARG A 325      10.639  -2.271 -22.702  1.00 81.27           C
ATOM   4968  C   ARG A 325      10.965  -1.468 -23.963  1.00 81.27           C
ATOM   4969  O   ARG A 325      12.050  -0.901 -24.078  1.00 81.27           O
ATOM   4970  HA  ARG A 325      11.274  -1.969 -21.869  1.00 81.27           H
ATOM   4971  CB  ARG A 325      10.821  -3.762 -22.994  1.00 81.27           C
ATOM   4972 1HB  ARG A 325       9.908  -4.165 -23.432  1.00 81.27           H
ATOM   4973 2HB  ARG A 325      11.615  -3.898 -23.728  1.00 81.27           H
ATOM   4974  CG  ARG A 325      11.163  -4.533 -21.717  1.00 81.27           C
ATOM   4975 1HG  ARG A 325      12.059  -4.111 -21.262  1.00 81.27           H
ATOM   4976 2HG  ARG A 325      10.355  -4.421 -20.993  1.00 81.27           H
ATOM   4977  CD  ARG A 325      11.385  -6.017 -22.015  1.00 81.27           C
ATOM   4978 1HD  ARG A 325      11.915  -6.131 -22.961  1.00 81.27           H
ATOM   4979 2HD  ARG A 325      12.012  -6.462 -21.242  1.00 81.27           H
ATOM   4980  NE  ARG A 325      10.085  -6.721 -22.077  1.00 81.27           N
ATOM   4981  HE  ARG A 325       9.254  -6.186 -21.927  1.00 81.27           H
ATOM   4982  CZ  ARG A 325       9.952  -8.032 -22.322  1.00 81.27           C
ATOM   4983  NH1 ARG A 325      11.031  -8.798 -22.531  1.00 81.27           N
ATOM   4984 1HH1 ARG A 325      11.945  -8.393 -22.504  1.00 81.27           H
ATOM   4985 2HH1 ARG A 325      10.923  -9.776 -22.713  1.00 81.27           H
ATOM   4986  NH2 ARG A 325       8.723  -8.565 -22.355  1.00 81.27           N
ATOM   4987 1HH2 ARG A 325       8.606  -9.541 -22.537  1.00 81.27           H
ATOM   4988 2HH2 ARG A 325       7.922  -7.986 -22.199  1.00 81.27           H
ATOM   4989  HN  ARG A 325       8.687  -2.785 -22.186  1.00 81.27           H
ATOM   4990  N   ARG A 326      10.006  -1.446 -24.876  1.00 82.58           N
ATOM   4991  CA  ARG A 326      10.170  -0.707 -26.117  1.00 82.58           C
ATOM   4992  C   ARG A 326      10.329   0.786 -25.827  1.00 82.58           C
ATOM   4993  O   ARG A 326      11.199   1.443 -26.398  1.00 82.58           O
ATOM   4994  HA  ARG A 326      11.073  -1.118 -26.568  1.00 82.58           H
ATOM   4995  CB  ARG A 326       8.971  -0.915 -27.044  1.00 82.58           C
ATOM   4996 1HB  ARG A 326       8.046  -0.786 -26.483  1.00 82.58           H
ATOM   4997 2HB  ARG A 326       8.977  -0.157 -27.827  1.00 82.58           H
ATOM   4998  CG  ARG A 326       9.001  -2.308 -27.676  1.00 82.58           C
ATOM   4999 1HG  ARG A 326       9.907  -2.422 -28.271  1.00 82.58           H
ATOM   5000 2HG  ARG A 326       9.037  -3.066 -26.893  1.00 82.58           H
ATOM   5001  CD  ARG A 326       7.773  -2.537 -28.559  1.00 82.58           C
ATOM   5002 1HD  ARG A 326       6.873  -2.211 -28.036  1.00 82.58           H
ATOM   5003 2HD  ARG A 326       7.850  -1.937 -29.466  1.00 82.58           H
ATOM   5004  NE  ARG A 326       7.661  -3.970 -28.910  1.00 82.58           N
ATOM   5005  HE  ARG A 326       7.826  -4.643 -28.189  1.00 82.58           H
ATOM   5006  CZ  ARG A 326       7.353  -4.423 -30.133  1.00 82.58           C
ATOM   5007  NH1 ARG A 326       7.123  -3.566 -31.137  1.00 82.58           N
ATOM   5008 1HH1 ARG A 326       7.180  -2.580 -30.976  1.00 82.58           H
ATOM   5009 2HH1 ARG A 326       6.893  -3.911 -32.047  1.00 82.58           H
ATOM   5010  NH2 ARG A 326       7.280  -5.745 -30.337  1.00 82.58           N
ATOM   5011 1HH2 ARG A 326       7.051  -6.099 -31.244  1.00 82.58           H
ATOM   5012 2HH2 ARG A 326       7.453  -6.378 -29.582  1.00 82.58           H
ATOM   5013  HN  ARG A 326       9.130  -1.921 -24.780  1.00 82.58           H
ATOM   5014  N   ASP A 327       9.477   1.279 -24.941  1.00 83.74           N
ATOM   5015  CA  ASP A 327       9.482   2.693 -24.603  1.00 83.74           C
ATOM   5016  C   ASP A 327      10.800   3.042 -23.910  1.00 83.74           C
ATOM   5017  O   ASP A 327      11.386   4.091 -24.175  1.00 83.74           O
ATOM   5018  HA  ASP A 327       9.359   3.214 -25.553  1.00 83.74           H
ATOM   5019  CB  ASP A 327       8.339   3.034 -23.646  1.00 83.74           C
ATOM   5020 1HB  ASP A 327       8.416   2.421 -22.748  1.00 83.74           H
ATOM   5021 2HB  ASP A 327       8.423   4.074 -23.329  1.00 83.74           H
ATOM   5022  CG  ASP A 327       6.980   2.806 -24.311  1.00 83.74           C
ATOM   5023  OD1 ASP A 327       6.920   2.963 -25.549  1.00 83.74           O
ATOM   5024  OD2 ASP A 327       6.031   2.480 -23.565  1.00 83.74           O
ATOM   5025  HN  ASP A 327       8.793   0.732 -24.459  1.00 83.74           H
ATOM   5026  N   LEU A 328      11.228   2.144 -23.035  1.00 84.90           N
ATOM   5027  CA  LEU A 328      12.443   2.364 -22.269  1.00 84.90           C
ATOM   5028  C   LEU A 328      13.621   2.540 -23.229  1.00 84.90           C
ATOM   5029  O   LEU A 328      14.360   3.519 -23.138  1.00 84.90           O
ATOM   5030  HA  LEU A 328      12.312   3.291 -21.710  1.00 84.90           H
ATOM   5031  CB  LEU A 328      12.643   1.243 -21.248  1.00 84.90           C
ATOM   5032 1HB  LEU A 328      11.803   1.257 -20.554  1.00 84.90           H
ATOM   5033 2HB  LEU A 328      12.607   0.289 -21.773  1.00 84.90           H
ATOM   5034  CG  LEU A 328      13.939   1.299 -20.436  1.00 84.90           C
ATOM   5035  HG  LEU A 328      14.776   1.352 -21.133  1.00 84.90           H
ATOM   5036  CD1 LEU A 328      13.991   2.559 -19.571  1.00 84.90           C
ATOM   5037 1HD1 LEU A 328      13.940   3.441 -20.210  1.00 84.90           H
ATOM   5038 2HD1 LEU A 328      13.147   2.561 -18.881  1.00 84.90           H
ATOM   5039 3HD1 LEU A 328      14.922   2.573 -19.005  1.00 84.90           H
ATOM   5040  CD2 LEU A 328      14.122   0.026 -19.607  1.00 84.90           C
ATOM   5041 1HD2 LEU A 328      13.283  -0.083 -18.919  1.00 84.90           H
ATOM   5042 2HD2 LEU A 328      14.161  -0.838 -20.271  1.00 84.90           H
ATOM   5043 3HD2 LEU A 328      15.051   0.092 -19.040  1.00 84.90           H
ATOM   5044  HN  LEU A 328      10.761   1.279 -22.848  1.00 84.90           H
ATOM   5045  N   VAL A 329      13.760   1.576 -24.127  1.00 84.19           N
ATOM   5046  CA  VAL A 329      14.883   1.568 -25.050  1.00 84.19           C
ATOM   5047  C   VAL A 329      14.828   2.823 -25.923  1.00 84.19           C
ATOM   5048  O   VAL A 329      15.864   3.390 -26.267  1.00 84.19           O
ATOM   5049  HA  VAL A 329      15.796   1.594 -24.456  1.00 84.19           H
ATOM   5050  CB  VAL A 329      14.882   0.273 -25.864  1.00 84.19           C
ATOM   5051  HB  VAL A 329      13.918   0.192 -26.365  1.00 84.19           H
ATOM   5052  CG1 VAL A 329      15.970   0.301 -26.939  1.00 84.19           C
ATOM   5053 1HG1 VAL A 329      15.792   1.138 -27.614  1.00 84.19           H
ATOM   5054 2HG1 VAL A 329      16.946   0.416 -26.466  1.00 84.19           H
ATOM   5055 3HG1 VAL A 329      15.948  -0.631 -27.503  1.00 84.19           H
ATOM   5056  CG2 VAL A 329      15.042  -0.947 -24.954  1.00 84.19           C
ATOM   5057 1HG2 VAL A 329      15.985  -0.875 -24.412  1.00 84.19           H
ATOM   5058 2HG2 VAL A 329      14.216  -0.980 -24.243  1.00 84.19           H
ATOM   5059 3HG2 VAL A 329      15.038  -1.854 -25.558  1.00 84.19           H
ATOM   5060  HN  VAL A 329      13.123   0.812 -24.230  1.00 84.19           H
ATOM   5061  N   LYS A 330      13.609   3.221 -26.257  1.00 83.10           N
[truncated: 117,320 more chars]
