# Supplementary material for: Noncanonical roles of chemokine regions in CCR9 activation revealed by structural modeling and mutational mapping
Source: Nat Commun. 2025 Aug 18;16:7695. doi: 10.1038/s41467-025-62321-9 (PMC12361432; doi:10.1038/s41467-025-62321-9)
Supplement: Supplementary file 4 — Supplementary Data 2 [file 41467_2025_62321_MOESM4_ESM.zip › CCR9_CCL25_rnk166.pdb]

SSBOND   1 CYS A   38    CYS A  289 
SSBOND   2 CYS A  119    CYS A  198 
SSBOND   3 CYS B    7    CYS B   35 
SSBOND   4 CYS B    8    CYS B   52 
ATOM      1  N   GLU A  20      -1.364  -3.465  60.868  1.00 44.62           N
ATOM      2  CA  GLU A  20      -1.701  -3.274  59.467  1.00 44.62           C
ATOM      3  C   GLU A  20      -0.475  -3.529  58.587  1.00 44.62           C
ATOM      4  O   GLU A  20      -0.608  -3.793  57.393  1.00 44.62           O
ATOM      5  HA  GLU A  20      -2.472  -4.013  59.251  1.00 44.62           H
ATOM      6  CB  GLU A  20      -2.267  -1.873  59.226  1.00 44.62           C
ATOM      7 1HB  GLU A  20      -1.794  -1.164  59.905  1.00 44.62           H
ATOM      8 2HB  GLU A  20      -2.150  -1.606  58.175  1.00 44.62           H
ATOM      9  CG  GLU A  20      -3.768  -1.830  59.517  1.00 44.62           C
ATOM     10 1HG  GLU A  20      -4.228  -2.771  59.215  1.00 44.62           H
ATOM     11 2HG  GLU A  20      -3.931  -1.726  60.590  1.00 44.62           H
ATOM     12  CD  GLU A  20      -4.437  -0.669  58.780  1.00 44.62           C
ATOM     13  OE1 GLU A  20      -5.682  -0.586  58.862  1.00 44.62           O
ATOM     14  OE2 GLU A  20      -3.689   0.110  58.151  1.00 44.62           O
ATOM     15  HN  GLU A  20      -0.406  -3.691  61.045  1.00 44.62           H
ATOM     16  N   SER A  21       0.690  -3.441  59.211  1.00 49.48           N
ATOM     17  CA  SER A  21       1.940  -3.490  58.472  1.00 49.48           C
ATOM     18  C   SER A  21       2.202  -4.916  57.981  1.00 49.48           C
ATOM     19  O   SER A  21       2.601  -5.117  56.835  1.00 49.48           O
ATOM     20  HA  SER A  21       1.803  -2.814  57.628  1.00 49.48           H
ATOM     21  CB  SER A  21       3.108  -3.002  59.331  1.00 49.48           C
ATOM     22 1HB  SER A  21       3.964  -2.787  58.692  1.00 49.48           H
ATOM     23 2HB  SER A  21       2.833  -2.068  59.820  1.00 49.48           H
ATOM     24  OG  SER A  21       3.482  -3.961  60.317  1.00 49.48           O
ATOM     25  HG  SER A  21       4.236  -3.606  60.870  1.00 49.48           H
ATOM     26  HN  SER A  21       0.788  -3.339  60.201  1.00 49.48           H
ATOM     27  N   THR A  22       1.966  -5.867  58.872  1.00 51.60           N
ATOM     28  CA  THR A  22       2.264  -7.259  58.577  1.00 51.60           C
ATOM     29  C   THR A  22       1.313  -7.791  57.503  1.00 51.60           C
ATOM     30  O   THR A  22       1.755  -8.339  56.494  1.00 51.60           O
ATOM     31  HA  THR A  22       3.272  -7.315  58.168  1.00 51.60           H
ATOM     32  CB  THR A  22       2.200  -8.044  59.889  1.00 51.60           C
ATOM     33  HB  THR A  22       1.642  -8.971  59.760  1.00 51.60           H
ATOM     34  OG1 THR A  22       1.647  -7.118  60.821  1.00 51.60           O
ATOM     35  HG1 THR A  22       1.345  -7.600  61.644  1.00 51.60           H
ATOM     36  CG2 THR A  22       3.587  -8.357  60.453  1.00 51.60           C
ATOM     37 1HG2 THR A  22       4.120  -7.425  60.645  1.00 51.60           H
ATOM     38 2HG2 THR A  22       4.146  -8.953  59.731  1.00 51.60           H
ATOM     39 3HG2 THR A  22       3.484  -8.915  61.383  1.00 51.60           H
ATOM     40  HN  THR A  22       1.580  -5.700  59.779  1.00 51.60           H
ATOM     41  N   SER A  23       0.025  -7.612  57.756  1.00 52.71           N
ATOM     42  CA  SER A  23      -0.994  -8.143  56.867  1.00 52.71           C
ATOM     43  C   SER A  23      -0.816  -7.563  55.462  1.00 52.71           C
ATOM     44  O   SER A  23      -0.925  -8.283  54.471  1.00 52.71           O
ATOM     45  HA  SER A  23      -0.835  -9.222  56.858  1.00 52.71           H
ATOM     46  CB  SER A  23      -2.398  -7.839  57.394  1.00 52.71           C
ATOM     47 1HB  SER A  23      -3.139  -8.226  56.694  1.00 52.71           H
ATOM     48 2HB  SER A  23      -2.550  -8.359  58.339  1.00 52.71           H
ATOM     49  OG  SER A  23      -2.607  -6.442  57.581  1.00 52.71           O
ATOM     50  HG  SER A  23      -3.534  -6.277  57.917  1.00 52.71           H
ATOM     51  HN  SER A  23      -0.325  -7.115  58.551  1.00 52.71           H
ATOM     52  N   SER A  24      -0.546  -6.266  55.422  1.00 55.54           N
ATOM     53  CA  SER A  24      -0.370  -5.578  54.155  1.00 55.54           C
ATOM     54  C   SER A  24       0.880  -6.100  53.445  1.00 55.54           C
ATOM     55  O   SER A  24       0.994  -5.997  52.224  1.00 55.54           O
ATOM     56  HA  SER A  24      -1.264  -5.808  53.575  1.00 55.54           H
ATOM     57  CB  SER A  24      -0.271  -4.065  54.360  1.00 55.54           C
ATOM     58 1HB  SER A  24      -0.318  -3.564  53.392  1.00 55.54           H
ATOM     59 2HB  SER A  24      -1.129  -3.720  54.938  1.00 55.54           H
ATOM     60  OG  SER A  24       0.931  -3.694  55.028  1.00 55.54           O
ATOM     61  HG  SER A  24       0.868  -3.924  55.999  1.00 55.54           H
ATOM     62  HN  SER A  24      -0.448  -5.690  56.234  1.00 55.54           H
ATOM     63  N   MET A  25       1.787  -6.649  54.240  1.00 57.84           N
ATOM     64  CA  MET A  25       3.009  -7.220  53.698  1.00 57.84           C
ATOM     65  C   MET A  25       2.742  -8.586  53.064  1.00 57.84           C
ATOM     66  O   MET A  25       3.295  -8.905  52.013  1.00 57.84           O
ATOM     67  HA  MET A  25       3.348  -6.518  52.936  1.00 57.84           H
ATOM     68  CB  MET A  25       4.042  -7.369  54.817  1.00 57.84           C
ATOM     69 1HB  MET A  25       3.891  -6.588  55.563  1.00 57.84           H
ATOM     70 2HB  MET A  25       3.901  -8.324  55.322  1.00 57.84           H
ATOM     71  CG  MET A  25       5.466  -7.284  54.263  1.00 57.84           C
ATOM     72 1HG  MET A  25       6.173  -7.677  54.994  1.00 57.84           H
ATOM     73 2HG  MET A  25       5.555  -7.901  53.369  1.00 57.84           H
ATOM     74  SD  MET A  25       5.871  -5.589  53.876  1.00 57.84           S
ATOM     75  CE  MET A  25       7.571  -5.545  54.417  1.00 57.84           C
ATOM     76 1HE  MET A  25       7.620  -5.780  55.480  1.00 57.84           H
ATOM     77 2HE  MET A  25       8.150  -6.278  53.856  1.00 57.84           H
ATOM     78 3HE  MET A  25       7.981  -4.549  54.246  1.00 57.84           H
ATOM     79  HN  MET A  25       1.698  -6.707  55.234  1.00 57.84           H
ATOM     80  N   GLU A  26       1.894  -9.356  53.730  1.00 59.45           N
ATOM     81  CA  GLU A  26       1.545 -10.680  53.243  1.00 59.45           C
ATOM     82  C   GLU A  26       0.715 -10.572  51.962  1.00 59.45           C
ATOM     83  O   GLU A  26       0.971 -11.281  50.991  1.00 59.45           O
ATOM     84  HA  GLU A  26       2.495 -11.170  53.028  1.00 59.45           H
ATOM     85  CB  GLU A  26       0.799 -11.479  54.314  1.00 59.45           C
ATOM     86 1HB  GLU A  26       0.028 -10.856  54.767  1.00 59.45           H
ATOM     87 2HB  GLU A  26       0.410 -12.400  53.880  1.00 59.45           H
ATOM     88  CG  GLU A  26       1.744 -11.899  55.442  1.00 59.45           C
ATOM     89 1HG  GLU A  26       2.561 -12.495  55.033  1.00 59.45           H
ATOM     90 2HG  GLU A  26       2.191 -11.015  55.896  1.00 59.45           H
ATOM     91  CD  GLU A  26       1.001 -12.707  56.508  1.00 59.45           C
ATOM     92  OE1 GLU A  26       1.679 -13.504  57.191  1.00 59.45           O
ATOM     93  OE2 GLU A  26      -0.229 -12.509  56.614  1.00 59.45           O
ATOM     94  HN  GLU A  26       1.451  -9.090  54.586  1.00 59.45           H
ATOM     95  N   ASP A  27      -0.264  -9.680  52.003  1.00 57.65           N
ATOM     96  CA  ASP A  27      -1.144  -9.483  50.864  1.00 57.65           C
ATOM     97  C   ASP A  27      -0.304  -9.178  49.622  1.00 57.65           C
ATOM     98  O   ASP A  27      -0.614  -9.649  48.528  1.00 57.65           O
ATOM     99  HA  ASP A  27      -1.704 -10.413  50.771  1.00 57.65           H
ATOM    100  CB  ASP A  27      -2.090  -8.302  51.096  1.00 57.65           C
ATOM    101 1HB  ASP A  27      -1.537  -7.469  51.529  1.00 57.65           H
ATOM    102 2HB  ASP A  27      -2.489  -7.959  50.142  1.00 57.65           H
ATOM    103  CG  ASP A  27      -3.240  -8.696  52.025  1.00 57.65           C
ATOM    104  OD1 ASP A  27      -3.454  -9.918  52.177  1.00 57.65           O
ATOM    105  OD2 ASP A  27      -3.879  -7.766  52.563  1.00 57.65           O
ATOM    106  HN  ASP A  27      -0.458  -9.099  52.793  1.00 57.65           H
ATOM    107  N   TYR A  28       0.742  -8.392  49.832  1.00 61.34           N
ATOM    108  CA  TYR A  28       1.617  -8.003  48.740  1.00 61.34           C
ATOM    109  C   TYR A  28       2.471  -9.183  48.274  1.00 61.34           C
ATOM    110  O   TYR A  28       2.900  -9.227  47.122  1.00 61.34           O
ATOM    111  HA  TYR A  28       0.992  -7.667  47.912  1.00 61.34           H
ATOM    112  CB  TYR A  28       2.534  -6.915  49.301  1.00 61.34           C
ATOM    113 1HB  TYR A  28       1.924  -6.157  49.792  1.00 61.34           H
ATOM    114 2HB  TYR A  28       3.174  -7.353  50.067  1.00 61.34           H
ATOM    115  CG  TYR A  28       3.414  -6.238  48.248  1.00 61.34           C
ATOM    116  CD1 TYR A  28       4.661  -6.751  47.957  1.00 61.34           C
ATOM    117  HD1 TYR A  28       5.020  -7.639  48.478  1.00 61.34           H
ATOM    118  CD2 TYR A  28       2.959  -5.113  47.590  1.00 61.34           C
ATOM    119  HD2 TYR A  28       1.974  -4.707  47.820  1.00 61.34           H
ATOM    120  CE1 TYR A  28       5.489  -6.114  46.966  1.00 61.34           C
ATOM    121  HE1 TYR A  28       6.476  -6.509  46.727  1.00 61.34           H
ATOM    122  CE2 TYR A  28       3.787  -4.476  46.599  1.00 61.34           C
ATOM    123  HE2 TYR A  28       3.441  -3.587  46.071  1.00 61.34           H
ATOM    124  CZ  TYR A  28       5.011  -5.008  46.336  1.00 61.34           C
ATOM    125  OH  TYR A  28       5.793  -4.406  45.400  1.00 61.34           O
ATOM    126  HH  TYR A  28       6.368  -5.086  44.946  1.00 61.34           H
ATOM    127  HN  TYR A  28       0.994  -8.025  50.727  1.00 61.34           H
ATOM    128  N   VAL A  29       2.692 -10.112  49.193  1.00 58.67           N
ATOM    129  CA  VAL A  29       3.519 -11.271  48.902  1.00 58.67           C
ATOM    130  C   VAL A  29       2.672 -12.330  48.193  1.00 58.67           C
ATOM    131  O   VAL A  29       3.161 -13.030  47.307  1.00 58.67           O
ATOM    132  HA  VAL A  29       4.313 -10.948  48.228  1.00 58.67           H
ATOM    133  CB  VAL A  29       4.168 -11.787  50.187  1.00 58.67           C
ATOM    134  HB  VAL A  29       3.378 -11.947  50.921  1.00 58.67           H
ATOM    135  CG1 VAL A  29       4.866 -13.127  49.949  1.00 58.67           C
ATOM    136 1HG1 VAL A  29       4.137 -13.861  49.607  1.00 58.67           H
ATOM    137 2HG1 VAL A  29       5.641 -13.004  49.192  1.00 58.67           H
ATOM    138 3HG1 VAL A  29       5.319 -13.471  50.879  1.00 58.67           H
ATOM    139  CG2 VAL A  29       5.141 -10.755  50.762  1.00 58.67           C
ATOM    140 1HG2 VAL A  29       5.925 -10.550  50.033  1.00 58.67           H
ATOM    141 2HG2 VAL A  29       4.604  -9.834  50.987  1.00 58.67           H
ATOM    142 3HG2 VAL A  29       5.589 -11.148  51.675  1.00 58.67           H
ATOM    143  HN  VAL A  29       2.319 -10.081  50.120  1.00 58.67           H
ATOM    144  N   ASN A  30       1.417 -12.415  48.609  1.00 59.94           N
ATOM    145  CA  ASN A  30       0.533 -13.456  48.114  1.00 59.94           C
ATOM    146  C   ASN A  30      -0.068 -13.015  46.778  1.00 59.94           C
ATOM    147  O   ASN A  30      -0.649 -13.825  46.057  1.00 59.94           O
ATOM    148  HA  ASN A  30       1.160 -14.342  48.016  1.00 59.94           H
ATOM    149  CB  ASN A  30      -0.618 -13.711  49.089  1.00 59.94           C
ATOM    150 1HB  ASN A  30      -0.778 -12.828  49.707  1.00 59.94           H
ATOM    151 2HB  ASN A  30      -1.540 -13.882  48.532  1.00 59.94           H
ATOM    152  CG  ASN A  30      -0.323 -14.919  49.981  1.00 59.94           C
ATOM    153  OD1 ASN A  30       0.548 -15.728  49.707  1.00 59.94           O
ATOM    154  ND2 ASN A  30      -1.096 -14.995  51.061  1.00 59.94           N
ATOM    155 1HD2 ASN A  30      -1.793 -14.297  51.227  1.00 59.94           H
ATOM    156 2HD2 ASN A  30      -0.979 -15.749  51.707  1.00 59.94           H
ATOM    157  HN  ASN A  30       1.005 -11.790  49.272  1.00 59.94           H
ATOM    158  N   PHE A  31       0.092 -11.732  46.488  1.00 62.52           N
ATOM    159  CA  PHE A  31      -0.408 -11.178  45.241  1.00 62.52           C
ATOM    160  C   PHE A  31       0.265 -11.842  44.037  1.00 62.52           C
ATOM    161  O   PHE A  31       1.487 -11.799  43.903  1.00 62.52           O
ATOM    162  HA  PHE A  31      -1.480 -11.372  45.208  1.00 62.52           H
ATOM    163  CB  PHE A  31      -0.064  -9.687  45.244  1.00 62.52           C
ATOM    164 1HB  PHE A  31      -0.325  -9.267  46.216  1.00 62.52           H
ATOM    165 2HB  PHE A  31       1.013  -9.573  45.125  1.00 62.52           H
ATOM    166  CG  PHE A  31      -0.772  -8.884  44.151  1.00 62.52           C
ATOM    167  CD1 PHE A  31      -0.110  -8.563  43.007  1.00 62.52           C
ATOM    168  HD1 PHE A  31       0.924  -8.879  42.869  1.00 62.52           H
ATOM    169  CD2 PHE A  31      -2.062  -8.490  44.323  1.00 62.52           C
ATOM    170  HD2 PHE A  31      -2.592  -8.747  45.240  1.00 62.52           H
ATOM    171  CE1 PHE A  31      -0.766  -7.817  41.992  1.00 62.52           C
ATOM    172  HE1 PHE A  31      -0.236  -7.560  41.075  1.00 62.52           H
ATOM    173  CE2 PHE A  31      -2.718  -7.744  43.309  1.00 62.52           C
ATOM    174  HE2 PHE A  31      -3.752  -7.428  43.447  1.00 62.52           H
ATOM    175  CZ  PHE A  31      -2.057  -7.423  42.165  1.00 62.52           C
ATOM    176  HZ  PHE A  31      -2.560  -6.851  41.386  1.00 62.52           H
ATOM    177  HN  PHE A  31       0.553 -11.077  47.086  1.00 62.52           H
ATOM    178  N   ASN A  32      -0.562 -12.440  43.193  1.00 64.75           N
ATOM    179  CA  ASN A  32      -0.068 -13.067  41.979  1.00 64.75           C
ATOM    180  C   ASN A  32       0.259 -11.985  40.948  1.00 64.75           C
ATOM    181  O   ASN A  32      -0.625 -11.517  40.232  1.00 64.75           O
ATOM    182  HA  ASN A  32       0.814 -13.630  42.286  1.00 64.75           H
ATOM    183  CB  ASN A  32      -1.120 -13.996  41.371  1.00 64.75           C
ATOM    184 1HB  ASN A  32      -1.580 -14.595  42.158  1.00 64.75           H
ATOM    185 2HB  ASN A  32      -1.914 -13.404  40.915  1.00 64.75           H
ATOM    186  CG  ASN A  32      -0.497 -14.918  40.321  1.00 64.75           C
ATOM    187  OD1 ASN A  32       0.685 -14.854  40.024  1.00 64.75           O
ATOM    188  ND2 ASN A  32      -1.355 -15.776  39.777  1.00 64.75           N
ATOM    189 1HD2 ASN A  32      -2.312 -15.777  40.065  1.00 64.75           H
ATOM    190 2HD2 ASN A  32      -1.043 -16.421  39.079  1.00 64.75           H
ATOM    191  HN  ASN A  32      -1.551 -12.501  43.327  1.00 64.75           H
ATOM    192  N   PHE A  33       1.532 -11.619  40.905  1.00 66.27           N
ATOM    193  CA  PHE A  33       2.012 -10.700  39.887  1.00 66.27           C
ATOM    194  C   PHE A  33       2.258 -11.427  38.564  1.00 66.27           C
ATOM    195  O   PHE A  33       3.349 -11.349  38.001  1.00 66.27           O
ATOM    196  HA  PHE A  33       1.242  -9.942  39.746  1.00 66.27           H
ATOM    197  CB  PHE A  33       3.337 -10.125  40.393  1.00 66.27           C
ATOM    198 1HB  PHE A  33       4.042 -10.942  40.543  1.00 66.27           H
ATOM    199 2HB  PHE A  33       3.758  -9.478  39.623  1.00 66.27           H
ATOM    200  CG  PHE A  33       3.214  -9.330  41.695  1.00 66.27           C
ATOM    201  CD1 PHE A  33       2.942  -7.998  41.655  1.00 66.27           C
ATOM    202  HD1 PHE A  33       2.812  -7.497  40.696  1.00 66.27           H
ATOM    203  CD2 PHE A  33       3.377  -9.956  42.891  1.00 66.27           C
ATOM    204  HD2 PHE A  33       3.595 -11.024  42.923  1.00 66.27           H
ATOM    205  CE1 PHE A  33       2.828  -7.261  42.863  1.00 66.27           C
ATOM    206  HE1 PHE A  33       2.611  -6.193  42.832  1.00 66.27           H
ATOM    207  CE2 PHE A  33       3.262  -9.219  44.099  1.00 66.27           C
ATOM    208  HE2 PHE A  33       3.393  -9.720  45.058  1.00 66.27           H
ATOM    209  CZ  PHE A  33       2.991  -7.887  44.060  1.00 66.27           C
ATOM    210  HZ  PHE A  33       2.903  -7.321  44.987  1.00 66.27           H
ATOM    211  HN  PHE A  33       2.228 -11.938  41.549  1.00 66.27           H
ATOM    212  N   THR A  34       1.225 -12.119  38.105  1.00 69.22           N
ATOM    213  CA  THR A  34       1.131 -12.480  36.701  1.00 69.22           C
ATOM    214  C   THR A  34       1.461 -11.275  35.817  1.00 69.22           C
ATOM    215  O   THR A  34       0.836 -10.223  35.937  1.00 69.22           O
ATOM    216  HA  THR A  34       1.879 -13.245  36.491  1.00 69.22           H
ATOM    217  CB  THR A  34      -0.267 -13.051  36.452  1.00 69.22           C
ATOM    218  HB  THR A  34      -0.705 -12.627  35.548  1.00 69.22           H
ATOM    219  OG1 THR A  34      -0.972 -12.782  37.661  1.00 69.22           O
ATOM    220  HG1 THR A  34      -1.239 -11.819  37.695  1.00 69.22           H
ATOM    221  CG2 THR A  34      -0.267 -14.577  36.352  1.00 69.22           C
ATOM    222 1HG2 THR A  34       0.109 -15.002  37.283  1.00 69.22           H
ATOM    223 2HG2 THR A  34       0.374 -14.887  35.527  1.00 69.22           H
ATOM    224 3HG2 THR A  34      -1.283 -14.930  36.176  1.00 69.22           H
ATOM    225  HN  THR A  34       0.464 -12.430  38.674  1.00 69.22           H
ATOM    226  N   ASP A  35       2.442 -11.470  34.949  1.00 79.00           N
ATOM    227  CA  ASP A  35       3.059 -10.354  34.253  1.00 79.00           C
ATOM    228  C   ASP A  35       2.174  -9.940  33.076  1.00 79.00           C
ATOM    229  O   ASP A  35       2.488 -10.237  31.924  1.00 79.00           O
ATOM    230  HA  ASP A  35       3.152  -9.566  35.001  1.00 79.00           H
ATOM    231  CB  ASP A  35       4.432 -10.740  33.699  1.00 79.00           C
ATOM    232 1HB  ASP A  35       4.843 -11.566  34.280  1.00 79.00           H
ATOM    233 2HB  ASP A  35       4.328 -11.092  32.673  1.00 79.00           H
ATOM    234  CG  ASP A  35       5.394  -9.551  33.741  1.00 79.00           C
ATOM    235  OD1 ASP A  35       4.979  -8.504  34.282  1.00 79.00           O
ATOM    236  OD2 ASP A  35       6.524  -9.717  33.232  1.00 79.00           O
ATOM    237  HN  ASP A  35       2.815 -12.369  34.719  1.00 79.00           H
ATOM    238  N   PHE A  36       1.085  -9.261  33.406  1.00 88.85           N
ATOM    239  CA  PHE A  36       0.182  -8.754  32.387  1.00 88.85           C
ATOM    240  C   PHE A  36       0.756  -7.502  31.719  1.00 88.85           C
ATOM    241  O   PHE A  36       0.255  -7.060  30.687  1.00 88.85           O
ATOM    242  HA  PHE A  36       0.062  -9.539  31.640  1.00 88.85           H
ATOM    243  CB  PHE A  36      -1.126  -8.387  33.090  1.00 88.85           C
ATOM    244 1HB  PHE A  36      -0.903  -7.731  33.931  1.00 88.85           H
ATOM    245 2HB  PHE A  36      -1.751  -7.819  32.401  1.00 88.85           H
ATOM    246  CG  PHE A  36      -1.918  -9.593  33.599  1.00 88.85           C
ATOM    247  CD1 PHE A  36      -2.059 -10.694  32.814  1.00 88.85           C
ATOM    248  HD1 PHE A  36      -1.606 -10.718  31.823  1.00 88.85           H
ATOM    249  CD2 PHE A  36      -2.483  -9.563  34.836  1.00 88.85           C
ATOM    250  HD2 PHE A  36      -2.371  -8.680  35.465  1.00 88.85           H
ATOM    251  CE1 PHE A  36      -2.794 -11.814  33.286  1.00 88.85           C
ATOM    252  HE1 PHE A  36      -2.906 -12.697  32.657  1.00 88.85           H
ATOM    253  CE2 PHE A  36      -3.218 -10.682  35.308  1.00 88.85           C
ATOM    254  HE2 PHE A  36      -3.670 -10.658  36.300  1.00 88.85           H
ATOM    255  CZ  PHE A  36      -3.358 -11.784  34.523  1.00 88.85           C
ATOM    256  HZ  PHE A  36      -3.923 -12.643  34.886  1.00 88.85           H
ATOM    257  HN  PHE A  36       0.817  -9.057  34.347  1.00 88.85           H
ATOM    258  N   TYR A  37       1.800  -6.968  32.336  1.00 90.86           N
ATOM    259  CA  TYR A  37       2.577  -5.910  31.712  1.00 90.86           C
ATOM    260  C   TYR A  37       3.700  -6.491  30.850  1.00 90.86           C
ATOM    261  O   TYR A  37       4.624  -7.116  31.367  1.00 90.86           O
ATOM    262  HA  TYR A  37       1.907  -5.329  31.079  1.00 90.86           H
ATOM    263  CB  TYR A  37       3.194  -5.107  32.859  1.00 90.86           C
ATOM    264 1HB  TYR A  37       2.395  -4.752  33.510  1.00 90.86           H
ATOM    265 2HB  TYR A  37       3.821  -5.769  33.456  1.00 90.86           H
ATOM    266  CG  TYR A  37       4.030  -3.910  32.401  1.00 90.86           C
ATOM    267  CD1 TYR A  37       5.395  -4.039  32.253  1.00 90.86           C
ATOM    268  HD1 TYR A  37       5.879  -4.993  32.462  1.00 90.86           H
ATOM    269  CD2 TYR A  37       3.417  -2.702  32.137  1.00 90.86           C
ATOM    270  HD2 TYR A  37       2.338  -2.600  32.254  1.00 90.86           H
ATOM    271  CE1 TYR A  37       6.182  -2.912  31.822  1.00 90.86           C
ATOM    272  HE1 TYR A  37       7.262  -3.000  31.701  1.00 90.86           H
ATOM    273  CE2 TYR A  37       4.204  -1.575  31.706  1.00 90.86           C
ATOM    274  HE2 TYR A  37       3.733  -0.615  31.494  1.00 90.86           H
ATOM    275  CZ  TYR A  37       5.548  -1.736  31.570  1.00 90.86           C
ATOM    276  OH  TYR A  37       6.291  -0.672  31.163  1.00 90.86           O
ATOM    277  HH  TYR A  37       5.691   0.090  30.919  1.00 90.86           H
ATOM    278  HN  TYR A  37       2.116  -7.245  33.243  1.00 90.86           H
ATOM    279  N   CYS A  38       3.584  -6.263  29.550  1.00 91.01           N
ATOM    280  CA  CYS A  38       4.506  -6.860  28.600  1.00 91.01           C
ATOM    281  C   CYS A  38       5.515  -5.793  28.173  1.00 91.01           C
ATOM    282  O   CYS A  38       5.143  -4.785  27.575  1.00 91.01           O
ATOM    283  HA  CYS A  38       5.004  -7.679  29.119  1.00 91.01           H
ATOM    284  CB  CYS A  38       3.771  -7.462  27.400  1.00 91.01           C
ATOM    285 1HB  CYS A  38       2.982  -8.131  27.745  1.00 91.01           H
ATOM    286 2HB  CYS A  38       3.290  -6.672  26.824  1.00 91.01           H
ATOM    287  SG  CYS A  38       4.948  -8.378  26.340  1.00 91.01           S
ATOM    288  HN  CYS A  38       2.877  -5.683  29.145  1.00 91.01           H
ATOM    289  N   GLU A  39       6.774  -6.050  28.498  1.00 89.73           N
ATOM    290  CA  GLU A  39       7.860  -5.226  27.997  1.00 89.73           C
ATOM    291  C   GLU A  39       8.270  -5.683  26.596  1.00 89.73           C
ATOM    292  O   GLU A  39       8.594  -6.852  26.390  1.00 89.73           O
ATOM    293  HA  GLU A  39       7.459  -4.213  27.953  1.00 89.73           H
ATOM    294  CB  GLU A  39       9.054  -5.251  28.953  1.00 89.73           C
ATOM    295 1HB  GLU A  39       9.297  -6.282  29.211  1.00 89.73           H
ATOM    296 2HB  GLU A  39       9.890  -4.709  28.511  1.00 89.73           H
ATOM    297  CG  GLU A  39       8.722  -4.536  30.264  1.00 89.73           C
ATOM    298 1HG  GLU A  39       8.328  -3.542  30.051  1.00 89.73           H
ATOM    299 2HG  GLU A  39       7.941  -5.082  30.793  1.00 89.73           H
ATOM    300  CD  GLU A  39       9.961  -4.418  31.154  1.00 89.73           C
ATOM    301  OE1 GLU A  39       9.817  -3.843  32.255  1.00 89.73           O
ATOM    302  OE2 GLU A  39      11.024  -4.905  30.714  1.00 89.73           O
ATOM    303  HN  GLU A  39       7.055  -6.805  29.092  1.00 89.73           H
ATOM    304  N   LYS A  40       8.243  -4.738  25.668  1.00 88.68           N
ATOM    305  CA  LYS A  40       8.434  -5.061  24.264  1.00 88.68           C
ATOM    306  C   LYS A  40       9.885  -4.775  23.872  1.00 88.68           C
ATOM    307  O   LYS A  40      10.174  -4.495  22.710  1.00 88.68           O
ATOM    308  HA  LYS A  40       8.249  -6.129  24.147  1.00 88.68           H
ATOM    309  CB  LYS A  40       7.407  -4.326  23.400  1.00 88.68           C
ATOM    310 1HB  LYS A  40       7.528  -3.250  23.522  1.00 88.68           H
ATOM    311 2HB  LYS A  40       7.585  -4.549  22.348  1.00 88.68           H
ATOM    312  CG  LYS A  40       5.981  -4.731  23.780  1.00 88.68           C
ATOM    313 1HG  LYS A  40       5.840  -4.615  24.854  1.00 88.68           H
ATOM    314 2HG  LYS A  40       5.268  -4.066  23.291  1.00 88.68           H
ATOM    315  CD  LYS A  40       5.696  -6.179  23.375  1.00 88.68           C
ATOM    316 1HD  LYS A  40       5.999  -6.337  22.340  1.00 88.68           H
ATOM    317 2HD  LYS A  40       6.291  -6.855  23.989  1.00 88.68           H
ATOM    318  CE  LYS A  40       4.211  -6.510  23.534  1.00 88.68           C
ATOM    319 1HE  LYS A  40       3.997  -6.759  24.574  1.00 88.68           H
ATOM    320 2HE  LYS A  40       3.609  -5.637  23.286  1.00 88.68           H
ATOM    321  NZ  LYS A  40       3.836  -7.644  22.659  1.00 88.68           N
ATOM    322 1HZ  LYS A  40       2.853  -7.856  22.784  1.00 88.68           H
ATOM    323 2HZ  LYS A  40       4.008  -7.395  21.692  1.00 88.68           H
ATOM    324 3HZ  LYS A  40       4.391  -8.457  22.903  1.00 88.68           H
ATOM    325  HN  LYS A  40       8.094  -3.768  25.862  1.00 88.68           H
ATOM    326  N   ASN A  41      10.759  -4.856  24.864  1.00 88.56           N
ATOM    327  CA  ASN A  41      12.163  -4.546  24.652  1.00 88.56           C
ATOM    328  C   ASN A  41      12.717  -5.441  23.542  1.00 88.56           C
ATOM    329  O   ASN A  41      13.434  -4.971  22.660  1.00 88.56           O
ATOM    330  HA  ASN A  41      12.185  -3.489  24.385  1.00 88.56           H
ATOM    331  CB  ASN A  41      12.981  -4.801  25.919  1.00 88.56           C
ATOM    332 1HB  ASN A  41      12.664  -5.738  26.378  1.00 88.56           H
ATOM    333 2HB  ASN A  41      14.034  -4.915  25.659  1.00 88.56           H
ATOM    334  CG  ASN A  41      12.817  -3.655  26.918  1.00 88.56           C
ATOM    335  OD1 ASN A  41      12.535  -2.523  26.563  1.00 88.56           O
ATOM    336  ND2 ASN A  41      13.009  -4.010  28.186  1.00 88.56           N
ATOM    337 1HD2 ASN A  41      13.239  -4.958  28.410  1.00 88.56           H
ATOM    338 2HD2 ASN A  41      12.924  -3.331  28.914  1.00 88.56           H
ATOM    339  HN  ASN A  41      10.523  -5.128  25.797  1.00 88.56           H
ATOM    340  N   ASN A  42      12.363  -6.716  23.622  1.00 90.12           N
ATOM    341  CA  ASN A  42      12.866  -7.693  22.672  1.00 90.12           C
ATOM    342  C   ASN A  42      12.400  -7.317  21.264  1.00 90.12           C
ATOM    343  O   ASN A  42      13.147  -7.465  20.298  1.00 90.12           O
ATOM    344  HA  ASN A  42      13.951  -7.660  22.774  1.00 90.12           H
ATOM    345  CB  ASN A  42      12.335  -9.093  22.988  1.00 90.12           C
ATOM    346 1HB  ASN A  42      11.252  -9.057  23.102  1.00 90.12           H
ATOM    347 2HB  ASN A  42      12.547  -9.763  22.155  1.00 90.12           H
ATOM    348  CG  ASN A  42      12.970  -9.644  24.266  1.00 90.12           C
ATOM    349  OD1 ASN A  42      13.914  -9.093  24.809  1.00 90.12           O
ATOM    350  ND2 ASN A  42      12.401 -10.759  24.715  1.00 90.12           N
ATOM    351 1HD2 ASN A  42      11.629 -11.160  24.222  1.00 90.12           H
ATOM    352 2HD2 ASN A  42      12.745 -11.197  25.546  1.00 90.12           H
ATOM    353  HN  ASN A  42      11.745  -7.082  24.317  1.00 90.12           H
ATOM    354  N   VAL A  43      11.166  -6.838  21.192  1.00 90.38           N
ATOM    355  CA  VAL A  43      10.579  -6.474  19.914  1.00 90.38           C
ATOM    356  C   VAL A  43      11.318  -5.261  19.345  1.00 90.38           C
ATOM    357  O   VAL A  43      11.627  -5.220  18.155  1.00 90.38           O
ATOM    358  HA  VAL A  43      10.714  -7.317  19.237  1.00 90.38           H
ATOM    359  CB  VAL A  43       9.076  -6.235  20.078  1.00 90.38           C
ATOM    360  HB  VAL A  43       8.942  -5.276  20.579  1.00 90.38           H
ATOM    361  CG1 VAL A  43       8.382  -6.156  18.717  1.00 90.38           C
ATOM    362 1HG1 VAL A  43       8.805  -5.334  18.140  1.00 90.38           H
ATOM    363 2HG1 VAL A  43       8.530  -7.093  18.179  1.00 90.38           H
ATOM    364 3HG1 VAL A  43       7.315  -5.986  18.863  1.00 90.38           H
ATOM    365  CG2 VAL A  43       8.442  -7.316  20.956  1.00 90.38           C
ATOM    366 1HG2 VAL A  43       8.592  -8.292  20.496  1.00 90.38           H
ATOM    367 2HG2 VAL A  43       8.908  -7.303  21.942  1.00 90.38           H
ATOM    368 3HG2 VAL A  43       7.374  -7.122  21.057  1.00 90.38           H
ATOM    369  HN  VAL A  43      10.573  -6.699  21.985  1.00 90.38           H
ATOM    370  N   ARG A  44      11.580  -4.303  20.222  1.00 89.43           N
ATOM    371  CA  ARG A  44      12.277  -3.092  19.821  1.00 89.43           C
ATOM    372  C   ARG A  44      13.681  -3.431  19.315  1.00 89.43           C
ATOM    373  O   ARG A  44      14.132  -2.881  18.312  1.00 89.43           O
ATOM    374  HA  ARG A  44      11.665  -2.669  19.025  1.00 89.43           H
ATOM    375  CB  ARG A  44      12.386  -2.108  20.988  1.00 89.43           C
ATOM    376 1HB  ARG A  44      12.715  -2.635  21.883  1.00 89.43           H
ATOM    377 2HB  ARG A  44      13.143  -1.357  20.765  1.00 89.43           H
ATOM    378  CG  ARG A  44      11.044  -1.424  21.255  1.00 89.43           C
ATOM    379 1HG  ARG A  44      10.673  -0.970  20.336  1.00 89.43           H
ATOM    380 2HG  ARG A  44      10.308  -2.167  21.563  1.00 89.43           H
ATOM    381  CD  ARG A  44      11.181  -0.354  22.340  1.00 89.43           C
ATOM    382 1HD  ARG A  44      12.233  -0.125  22.506  1.00 89.43           H
ATOM    383 2HD  ARG A  44      10.702   0.569  22.014  1.00 89.43           H
ATOM    384  NE  ARG A  44      10.562  -0.827  23.598  1.00 89.43           N
ATOM    385  HE  ARG A  44       9.693  -1.319  23.538  1.00 89.43           H
ATOM    386  CZ  ARG A  44      11.092  -0.636  24.814  1.00 89.43           C
ATOM    387  NH1 ARG A  44      12.253   0.017  24.955  1.00 89.43           N
ATOM    388 1HH1 ARG A  44      12.731   0.367  24.149  1.00 89.43           H
ATOM    389 2HH1 ARG A  44      12.642   0.155  25.866  1.00 89.43           H
ATOM    390  NH2 ARG A  44      10.443  -1.108  25.887  1.00 89.43           N
ATOM    391 1HH2 ARG A  44      10.825  -0.975  26.802  1.00 89.43           H
ATOM    392 2HH2 ARG A  44       9.577  -1.595  25.774  1.00 89.43           H
ATOM    393  HN  ARG A  44      11.326  -4.344  21.188  1.00 89.43           H
ATOM    394  N   GLN A  45      14.332  -4.334  20.033  1.00 91.26           N
ATOM    395  CA  GLN A  45      15.701  -4.700  19.712  1.00 91.26           C
ATOM    396  C   GLN A  45      15.768  -5.339  18.323  1.00 91.26           C
ATOM    397  O   GLN A  45      16.662  -5.031  17.537  1.00 91.26           O
ATOM    398  HA  GLN A  45      16.260  -3.764  19.716  1.00 91.26           H
ATOM    399  CB  GLN A  45      16.282  -5.635  20.774  1.00 91.26           C
ATOM    400 1HB  GLN A  45      16.164  -5.188  21.762  1.00 91.26           H
ATOM    401 2HB  GLN A  45      15.728  -6.574  20.781  1.00 91.26           H
ATOM    402  CG  GLN A  45      17.764  -5.912  20.509  1.00 91.26           C
ATOM    403 1HG  GLN A  45      17.885  -6.333  19.511  1.00 91.26           H
ATOM    404 2HG  GLN A  45      18.322  -4.977  20.531  1.00 91.26           H
ATOM    405  CD  GLN A  45      18.335  -6.878  21.549  1.00 91.26           C
ATOM    406  OE1 GLN A  45      17.620  -7.484  22.331  1.00 91.26           O
ATOM    407  NE2 GLN A  45      19.660  -6.987  21.516  1.00 91.26           N
ATOM    408 1HE2 GLN A  45      20.188  -6.461  20.849  1.00 91.26           H
ATOM    409 2HE2 GLN A  45      20.128  -7.595  22.157  1.00 91.26           H
ATOM    410  HN  GLN A  45      13.941  -4.811  20.820  1.00 91.26           H
ATOM    411  N   PHE A  46      14.810  -6.217  18.065  1.00 93.13           N
ATOM    412  CA  PHE A  46      14.730  -6.878  16.773  1.00 93.13           C
ATOM    413  C   PHE A  46      14.523  -5.862  15.649  1.00 93.13           C
ATOM    414  O   PHE A  46      15.228  -5.893  14.641  1.00 93.13           O
ATOM    415  HA  PHE A  46      15.673  -7.402  16.619  1.00 93.13           H
ATOM    416  CB  PHE A  46      13.522  -7.816  16.825  1.00 93.13           C
ATOM    417 1HB  PHE A  46      13.720  -8.608  17.548  1.00 93.13           H
ATOM    418 2HB  PHE A  46      12.658  -7.260  17.190  1.00 93.13           H
ATOM    419  CG  PHE A  46      13.169  -8.451  15.479  1.00 93.13           C
ATOM    420  CD1 PHE A  46      12.124  -7.969  14.753  1.00 93.13           C
ATOM    421  HD1 PHE A  46      11.539  -7.131  15.130  1.00 93.13           H
ATOM    422  CD2 PHE A  46      13.899  -9.497  15.007  1.00 93.13           C
ATOM    423  HD2 PHE A  46      14.736  -9.883  15.589  1.00 93.13           H
ATOM    424  CE1 PHE A  46      11.796  -8.559  13.503  1.00 93.13           C
ATOM    425  HE1 PHE A  46      10.959  -8.173  12.921  1.00 93.13           H
ATOM    426  CE2 PHE A  46      13.572 -10.086  13.758  1.00 93.13           C
ATOM    427  HE2 PHE A  46      14.157 -10.924  13.380  1.00 93.13           H
ATOM    428  CZ  PHE A  46      12.527  -9.605  13.032  1.00 93.13           C
ATOM    429  HZ  PHE A  46      12.276 -10.057  12.073  1.00 93.13           H
ATOM    430  HN  PHE A  46      14.099  -6.478  18.718  1.00 93.13           H
ATOM    431  N   ALA A  47      13.553  -4.984  15.859  1.00 91.85           N
ATOM    432  CA  ALA A  47      13.162  -4.039  14.826  1.00 91.85           C
ATOM    433  C   ALA A  47      14.349  -3.135  14.492  1.00 91.85           C
ATOM    434  O   ALA A  47      14.556  -2.779  13.332  1.00 91.85           O
ATOM    435  HA  ALA A  47      12.890  -4.612  13.939  1.00 91.85           H
ATOM    436  CB  ALA A  47      11.939  -3.247  15.295  1.00 91.85           C
ATOM    437 1HB  ALA A  47      11.115  -3.933  15.491  1.00 91.85           H
ATOM    438 2HB  ALA A  47      12.186  -2.705  16.208  1.00 91.85           H
ATOM    439 3HB  ALA A  47      11.646  -2.539  14.520  1.00 91.85           H
ATOM    440  HN  ALA A  47      13.040  -4.911  16.714  1.00 91.85           H
ATOM    441  N   SER A  48      15.100  -2.789  15.528  1.00 92.32           N
ATOM    442  CA  SER A  48      16.161  -1.806  15.389  1.00 92.32           C
ATOM    443  C   SER A  48      17.244  -2.335  14.447  1.00 92.32           C
ATOM    444  O   SER A  48      17.959  -1.557  13.818  1.00 92.32           O
ATOM    445  HA  SER A  48      15.682  -0.924  14.964  1.00 92.32           H
ATOM    446  CB  SER A  48      16.766  -1.453  16.749  1.00 92.32           C
ATOM    447 1HB  SER A  48      17.396  -0.570  16.647  1.00 92.32           H
ATOM    448 2HB  SER A  48      15.968  -1.197  17.445  1.00 92.32           H
ATOM    449  OG  SER A  48      17.537  -2.525  17.284  1.00 92.32           O
ATOM    450  HG  SER A  48      17.009  -3.375  17.254  1.00 92.32           H
ATOM    451  HN  SER A  48      14.992  -3.168  16.447  1.00 92.32           H
ATOM    452  N   HIS A  49      17.331  -3.656  14.378  1.00 93.96           N
ATOM    453  CA  HIS A  49      18.336  -4.298  13.549  1.00 93.96           C
ATOM    454  C   HIS A  49      17.726  -4.665  12.194  1.00 93.96           C
ATOM    455  O   HIS A  49      18.385  -4.555  11.162  1.00 93.96           O
ATOM    456  HA  HIS A  49      19.128  -3.565  13.394  1.00 93.96           H
ATOM    457  CB  HIS A  49      18.947  -5.501  14.269  1.00 93.96           C
ATOM    458 1HB  HIS A  49      18.147  -6.178  14.567  1.00 93.96           H
ATOM    459 2HB  HIS A  49      19.582  -6.046  13.570  1.00 93.96           H
ATOM    460  CG  HIS A  49      19.761  -5.139  15.489  1.00 93.96           C
ATOM    461  ND1 HIS A  49      19.191  -4.916  16.730  1.00 93.96           N
ATOM    462  HD1 HIS A  49      18.216  -4.969  16.945  1.00 93.96           H
ATOM    463  CD2 HIS A  49      21.104  -4.964  15.644  1.00 93.96           C
ATOM    464  HD2 HIS A  49      21.855  -5.064  14.860  1.00 93.96           H
ATOM    465  CE1 HIS A  49      20.158  -4.620  17.587  1.00 93.96           C
ATOM    466  HE1 HIS A  49      20.030  -4.392  18.645  1.00 93.96           H
ATOM    467  NE2 HIS A  49      21.343  -4.650  16.911  1.00 93.96           N
ATOM    468  HN  HIS A  49      16.730  -4.282  14.876  1.00 93.96           H
ATOM    469  N   PHE A  50      16.473  -5.093  12.242  1.00 94.96           N
ATOM    470  CA  PHE A  50      15.856  -5.734  11.093  1.00 94.96           C
ATOM    471  C   PHE A  50      15.350  -4.694  10.092  1.00 94.96           C
ATOM    472  O   PHE A  50      15.582  -4.820   8.890  1.00 94.96           O
ATOM    473  HA  PHE A  50      16.620  -6.351  10.619  1.00 94.96           H
ATOM    474  CB  PHE A  50      14.667  -6.542  11.616  1.00 94.96           C
ATOM    475 1HB  PHE A  50      15.026  -7.265  12.349  1.00 94.96           H
ATOM    476 2HB  PHE A  50      13.986  -5.871  12.139  1.00 94.96           H
ATOM    477  CG  PHE A  50      13.892  -7.285  10.526  1.00 94.96           C
ATOM    478  CD1 PHE A  50      12.669  -6.836  10.136  1.00 94.96           C
ATOM    479  HD1 PHE A  50      12.241  -5.947  10.600  1.00 94.96           H
ATOM    480  CD2 PHE A  50      14.426  -8.394   9.947  1.00 94.96           C
ATOM    481  HD2 PHE A  50      15.406  -8.753  10.260  1.00 94.96           H
ATOM    482  CE1 PHE A  50      11.949  -7.525   9.124  1.00 94.96           C
ATOM    483  HE1 PHE A  50      10.969  -7.166   8.812  1.00 94.96           H
ATOM    484  CE2 PHE A  50      13.706  -9.083   8.936  1.00 94.96           C
ATOM    485  HE2 PHE A  50      14.134  -9.971   8.472  1.00 94.96           H
ATOM    486  CZ  PHE A  50      12.483  -8.634   8.546  1.00 94.96           C
ATOM    487  HZ  PHE A  50      11.931  -9.163   7.769  1.00 94.96           H
ATOM    488  HN  PHE A  50      15.883  -5.008  13.046  1.00 94.96           H
ATOM    489  N   LEU A  51      14.668  -3.690  10.623  1.00 94.44           N
ATOM    490  CA  LEU A  51      13.831  -2.835   9.799  1.00 94.44           C
ATOM    491  C   LEU A  51      14.719  -1.901   8.975  1.00 94.44           C
ATOM    492  O   LEU A  51      14.580  -1.823   7.755  1.00 94.44           O
ATOM    493  HA  LEU A  51      13.278  -3.479   9.115  1.00 94.44           H
ATOM    494  CB  LEU A  51      12.801  -2.102  10.661  1.00 94.44           C
ATOM    495 1HB  LEU A  51      13.335  -1.506  11.402  1.00 94.44           H
ATOM    496 2HB  LEU A  51      12.254  -1.405  10.026  1.00 94.44           H
ATOM    497  CG  LEU A  51      11.788  -2.984  11.392  1.00 94.44           C
ATOM    498  HG  LEU A  51      12.334  -3.645  12.066  1.00 94.44           H
ATOM    499  CD1 LEU A  51      10.846  -2.140  12.253  1.00 94.44           C
ATOM    500 1HD1 LEU A  51      11.426  -1.588  12.993  1.00 94.44           H
ATOM    501 2HD1 LEU A  51      10.304  -1.439  11.619  1.00 94.44           H
ATOM    502 3HD1 LEU A  51      10.136  -2.793  12.762  1.00 94.44           H
ATOM    503  CD2 LEU A  51      11.024  -3.873  10.408  1.00 94.44           C
ATOM    504 1HD2 LEU A  51      10.490  -3.247   9.693  1.00 94.44           H
ATOM    505 2HD2 LEU A  51      11.727  -4.514   9.877  1.00 94.44           H
ATOM    506 3HD2 LEU A  51      10.310  -4.490  10.955  1.00 94.44           H
ATOM    507  HN  LEU A  51      14.680  -3.459  11.596  1.00 94.44           H
ATOM    508  N   PRO A  52      15.644  -1.179   9.621  1.00 95.45           N
ATOM    509  CA  PRO A  52      16.338  -0.073   8.957  1.00 95.45           C
ATOM    510  C   PRO A  52      16.969  -0.496   7.640  1.00 95.45           C
ATOM    511  O   PRO A  52      16.745   0.136   6.609  1.00 95.45           O
ATOM    512  HA  PRO A  52      15.628   0.711   8.694  1.00 95.45           H
ATOM    513  CB  PRO A  52      17.392   0.359   9.978  1.00 95.45           C
ATOM    514 1HB  PRO A  52      18.339  -0.157   9.821  1.00 95.45           H
ATOM    515 2HB  PRO A  52      17.598   1.428   9.915  1.00 95.45           H
ATOM    516  CG  PRO A  52      16.763  -0.015  11.315  1.00 95.45           C
ATOM    517 1HG  PRO A  52      17.509  -0.100  12.105  1.00 95.45           H
ATOM    518 2HG  PRO A  52      16.047   0.736  11.650  1.00 95.45           H
ATOM    519  CD  PRO A  52      16.095  -1.347  11.015  1.00 95.45           C
ATOM    520 1HD  PRO A  52      16.791  -2.180  11.112  1.00 95.45           H
ATOM    521 2HD  PRO A  52      15.267  -1.547  11.694  1.00 95.45           H
ATOM    522  N   PRO A  53      17.769  -1.571   7.643  1.00 96.91           N
ATOM    523  CA  PRO A  53      18.433  -2.021   6.417  1.00 96.91           C
ATOM    524  C   PRO A  53      17.454  -2.219   5.271  1.00 96.91           C
ATOM    525  O   PRO A  53      17.734  -1.833   4.137  1.00 96.91           O
ATOM    526  HA  PRO A  53      19.130  -1.260   6.067  1.00 96.91           H
ATOM    527  CB  PRO A  53      19.099  -3.336   6.827  1.00 96.91           C
ATOM    528 1HB  PRO A  53      18.452  -4.191   6.634  1.00 96.91           H
ATOM    529 2HB  PRO A  53      20.024  -3.506   6.275  1.00 96.91           H
ATOM    530  CG  PRO A  53      19.359  -3.150   8.317  1.00 96.91           C
ATOM    531 1HG  PRO A  53      19.500  -4.104   8.825  1.00 96.91           H
ATOM    532 2HG  PRO A  53      20.262  -2.568   8.501  1.00 96.91           H
ATOM    533  CD  PRO A  53      18.108  -2.430   8.792  1.00 96.91           C
ATOM    534 1HD  PRO A  53      17.302  -3.127   9.022  1.00 96.91           H
ATOM    535 2HD  PRO A  53      18.292  -1.852   9.698  1.00 96.91           H
ATOM    536  N   LEU A  54      16.320  -2.820   5.600  1.00 96.24           N
ATOM    537  CA  LEU A  54      15.357  -3.210   4.584  1.00 96.24           C
ATOM    538  C   LEU A  54      14.672  -1.959   4.029  1.00 96.24           C
ATOM    539  O   LEU A  54      14.492  -1.832   2.820  1.00 96.24           O
ATOM    540  HA  LEU A  54      15.911  -3.688   3.776  1.00 96.24           H
ATOM    541  CB  LEU A  54      14.382  -4.249   5.141  1.00 96.24           C
ATOM    542 1HB  LEU A  54      13.915  -3.838   6.036  1.00 96.24           H
ATOM    543 2HB  LEU A  54      13.588  -4.402   4.410  1.00 96.24           H
ATOM    544  CG  LEU A  54      14.983  -5.612   5.494  1.00 96.24           C
ATOM    545  HG  LEU A  54      15.793  -5.454   6.206  1.00 96.24           H
ATOM    546  CD1 LEU A  54      13.947  -6.507   6.177  1.00 96.24           C
ATOM    547 1HD1 LEU A  54      13.603  -6.029   7.094  1.00 96.24           H
ATOM    548 2HD1 LEU A  54      13.101  -6.661   5.508  1.00 96.24           H
ATOM    549 3HD1 LEU A  54      14.401  -7.469   6.417  1.00 96.24           H
ATOM    550  CD2 LEU A  54      15.591  -6.279   4.258  1.00 96.24           C
ATOM    551 1HD2 LEU A  54      14.816  -6.422   3.505  1.00 96.24           H
ATOM    552 2HD2 LEU A  54      16.379  -5.644   3.853  1.00 96.24           H
ATOM    553 3HD2 LEU A  54      16.011  -7.245   4.537  1.00 96.24           H
ATOM    554  HN  LEU A  54      16.056  -3.040   6.539  1.00 96.24           H
ATOM    555  N   TYR A  55      14.310  -1.069   4.941  1.00 95.23           N
ATOM    556  CA  TYR A  55      13.599   0.141   4.563  1.00 95.23           C
ATOM    557  C   TYR A  55      14.463   1.027   3.664  1.00 95.23           C
ATOM    558  O   TYR A  55      13.957   1.660   2.739  1.00 95.23           O
ATOM    559  HA  TYR A  55      12.702  -0.152   4.018  1.00 95.23           H
ATOM    560  CB  TYR A  55      13.313   0.886   5.869  1.00 95.23           C
ATOM    561 1HB  TYR A  55      14.216   0.889   6.480  1.00 95.23           H
ATOM    562 2HB  TYR A  55      13.081   1.926   5.638  1.00 95.23           H
ATOM    563  CG  TYR A  55      12.163   0.292   6.685  1.00 95.23           C
ATOM    564  CD1 TYR A  55      11.462  -0.793   6.201  1.00 95.23           C
ATOM    565  HD1 TYR A  55      11.727  -1.227   5.237  1.00 95.23           H
ATOM    566  CD2 TYR A  55      11.828   0.842   7.906  1.00 95.23           C
ATOM    567  HD2 TYR A  55      12.382   1.699   8.289  1.00 95.23           H
ATOM    568  CE1 TYR A  55      10.380  -1.353   6.969  1.00 95.23           C
ATOM    569  HE1 TYR A  55       9.818  -2.210   6.598  1.00 95.23           H
ATOM    570  CE2 TYR A  55      10.746   0.282   8.674  1.00 95.23           C
ATOM    571  HE2 TYR A  55      10.471   0.706   9.640  1.00 95.23           H
ATOM    572  CZ  TYR A  55      10.076  -0.787   8.168  1.00 95.23           C
ATOM    573  OH  TYR A  55       9.054  -1.316   8.894  1.00 95.23           O
ATOM    574  HH  TYR A  55       8.884  -0.754   9.703  1.00 95.23           H
ATOM    575  HN  TYR A  55      14.494  -1.163   5.919  1.00 95.23           H
ATOM    576  N   TRP A  56      15.753   1.043   3.966  1.00 96.81           N
ATOM    577  CA  TRP A  56      16.706   1.769   3.144  1.00 96.81           C
ATOM    578  C   TRP A  56      16.764   1.087   1.775  1.00 96.81           C
ATOM    579  O   TRP A  56      16.786   1.758   0.744  1.00 96.81           O
ATOM    580  HA  TRP A  56      16.343   2.791   3.036  1.00 96.81           H
ATOM    581  CB  TRP A  56      18.071   1.851   3.829  1.00 96.81           C
ATOM    582 1HB  TRP A  56      18.230   0.944   4.411  1.00 96.81           H
ATOM    583 2HB  TRP A  56      18.849   1.880   3.065  1.00 96.81           H
ATOM    584  CG  TRP A  56      18.234   3.064   4.748  1.00 96.81           C
ATOM    585  CD1 TRP A  56      18.352   3.078   6.082  1.00 96.81           C
ATOM    586  HD1 TRP A  56      18.345   2.186   6.708  1.00 96.81           H
ATOM    587  CD2 TRP A  56      18.294   4.448   4.342  1.00 96.81           C
ATOM    588  NE1 TRP A  56      18.482   4.364   6.565  1.00 96.81           N
ATOM    589  HE1 TRP A  56      18.583   4.629   7.524  1.00 96.81           H
ATOM    590  CE2 TRP A  56      18.446   5.224   5.473  1.00 96.81           C
ATOM    591  CE3 TRP A  56      18.223   5.025   3.062  1.00 96.81           C
ATOM    592  HE3 TRP A  56      18.104   4.434   2.154  1.00 96.81           H
ATOM    593  CZ2 TRP A  56      18.539   6.620   5.438  1.00 96.81           C
ATOM    594  HZ2 TRP A  56      18.658   7.211   6.346  1.00 96.81           H
ATOM    595  CZ3 TRP A  56      18.317   6.421   3.044  1.00 96.81           C
ATOM    596  HZ3 TRP A  56      18.267   6.920   2.076  1.00 96.81           H
ATOM    597  CH2 TRP A  56      18.470   7.217   4.174  1.00 96.81           C
ATOM    598  HH2 TRP A  56      18.536   8.301   4.075  1.00 96.81           H
ATOM    599  HN  TRP A  56      16.148   0.574   4.756  1.00 96.81           H
ATOM    600  N   LEU A  57      16.788  -0.237   1.810  1.00 96.96           N
ATOM    601  CA  LEU A  57      16.865  -1.016   0.586  1.00 96.96           C
ATOM    602  C   LEU A  57      15.636  -0.723  -0.278  1.00 96.96           C
ATOM    603  O   LEU A  57      15.766  -0.395  -1.457  1.00 96.96           O
ATOM    604  HA  LEU A  57      17.753  -0.689   0.046  1.00 96.96           H
ATOM    605  CB  LEU A  57      17.051  -2.501   0.907  1.00 96.96           C
ATOM    606 1HB  LEU A  57      17.983  -2.619   1.458  1.00 96.96           H
ATOM    607 2HB  LEU A  57      16.245  -2.812   1.572  1.00 96.96           H
ATOM    608  CG  LEU A  57      17.078  -3.448  -0.294  1.00 96.96           C
ATOM    609  HG  LEU A  57      16.183  -3.269  -0.891  1.00 96.96           H
ATOM    610  CD1 LEU A  57      18.284  -3.162  -1.191  1.00 96.96           C
ATOM    611 1HD1 LEU A  57      18.230  -2.136  -1.557  1.00 96.96           H
ATOM    612 2HD1 LEU A  57      19.202  -3.296  -0.620  1.00 96.96           H
ATOM    613 3HD1 LEU A  57      18.279  -3.850  -2.037  1.00 96.96           H
ATOM    614  CD2 LEU A  57      17.034  -4.909   0.159  1.00 96.96           C
ATOM    615 1HD2 LEU A  57      17.898  -5.120   0.790  1.00 96.96           H
ATOM    616 2HD2 LEU A  57      16.119  -5.087   0.724  1.00 96.96           H
ATOM    617 3HD2 LEU A  57      17.055  -5.561  -0.715  1.00 96.96           H
ATOM    618  HN  LEU A  57      16.755  -0.775   2.652  1.00 96.96           H
ATOM    619  N   VAL A  58      14.472  -0.852   0.341  1.00 96.06           N
ATOM    620  CA  VAL A  58      13.220  -0.689  -0.378  1.00 96.06           C
ATOM    621  C   VAL A  58      13.144   0.729  -0.946  1.00 96.06           C
ATOM    622  O   VAL A  58      12.736   0.922  -2.091  1.00 96.06           O
ATOM    623  HA  VAL A  58      13.221  -1.399  -1.205  1.00 96.06           H
ATOM    624  CB  VAL A  58      12.043  -1.030   0.538  1.00 96.06           C
ATOM    625  HB  VAL A  58      12.128  -0.419   1.436  1.00 96.06           H
ATOM    626  CG1 VAL A  58      10.710  -0.694  -0.135  1.00 96.06           C
ATOM    627 1HG1 VAL A  58      10.677   0.371  -0.364  1.00 96.06           H
ATOM    628 2HG1 VAL A  58      10.613  -1.268  -1.057  1.00 96.06           H
ATOM    629 3HG1 VAL A  58       9.890  -0.946   0.538  1.00 96.06           H
ATOM    630  CG2 VAL A  58      12.087  -2.499   0.964  1.00 96.06           C
ATOM    631 1HG2 VAL A  58      12.038  -3.135   0.080  1.00 96.06           H
ATOM    632 2HG2 VAL A  58      13.015  -2.694   1.501  1.00 96.06           H
ATOM    633 3HG2 VAL A  58      11.239  -2.715   1.614  1.00 96.06           H
ATOM    634  HN  VAL A  58      14.377  -1.064   1.313  1.00 96.06           H
ATOM    635  N   PHE A  59      13.544   1.685  -0.121  1.00 97.09           N
ATOM    636  CA  PHE A  59      13.549   3.078  -0.535  1.00 97.09           C
ATOM    637  C   PHE A  59      14.355   3.264  -1.822  1.00 97.09           C
ATOM    638  O   PHE A  59      13.853   3.819  -2.798  1.00 97.09           O
ATOM    639  HA  PHE A  59      12.513   3.366  -0.712  1.00 97.09           H
ATOM    640  CB  PHE A  59      14.212   3.876   0.589  1.00 97.09           C
ATOM    641 1HB  PHE A  59      13.570   3.848   1.469  1.00 97.09           H
ATOM    642 2HB  PHE A  59      15.149   3.390   0.862  1.00 97.09           H
ATOM    643  CG  PHE A  59      14.498   5.336   0.230  1.00 97.09           C
ATOM    644  CD1 PHE A  59      15.781   5.785   0.175  1.00 97.09           C
ATOM    645  HD1 PHE A  59      16.605   5.104   0.387  1.00 97.09           H
ATOM    646  CD2 PHE A  59      13.469   6.185  -0.034  1.00 97.09           C
ATOM    647  HD2 PHE A  59      12.441   5.826   0.010  1.00 97.09           H
ATOM    648  CE1 PHE A  59      16.046   7.139  -0.158  1.00 97.09           C
ATOM    649  HE1 PHE A  59      17.074   7.499  -0.201  1.00 97.09           H
ATOM    650  CE2 PHE A  59      13.734   7.540  -0.367  1.00 97.09           C
ATOM    651  HE2 PHE A  59      12.909   8.221  -0.578  1.00 97.09           H
ATOM    652  CZ  PHE A  59      15.017   7.989  -0.422  1.00 97.09           C
ATOM    653  HZ  PHE A  59      15.220   9.028  -0.677  1.00 97.09           H
ATOM    654  HN  PHE A  59      13.859   1.521   0.814  1.00 97.09           H
ATOM    655  N   ILE A  60      15.592   2.791  -1.781  1.00 97.39           N
ATOM    656  CA  ILE A  60      16.526   3.045  -2.864  1.00 97.39           C
ATOM    657  C   ILE A  60      15.987   2.424  -4.154  1.00 97.39           C
ATOM    658  O   ILE A  60      15.881   3.100  -5.176  1.00 97.39           O
ATOM    659  HA  ILE A  60      16.584   4.125  -2.999  1.00 97.39           H
ATOM    660  CB  ILE A  60      17.928   2.561  -2.488  1.00 97.39           C
ATOM    661  HB  ILE A  60      17.845   1.548  -2.093  1.00 97.39           H
ATOM    662  CG1 ILE A  60      18.529   3.429  -1.380  1.00 97.39           C
ATOM    663 1HG1 ILE A  60      18.805   4.402  -1.786  1.00 97.39           H
ATOM    664 2HG1 ILE A  60      17.782   3.606  -0.607  1.00 97.39           H
ATOM    665  CG2 ILE A  60      18.834   2.493  -3.718  1.00 97.39           C
ATOM    666 1HG2 ILE A  60      18.409   1.801  -4.445  1.00 97.39           H
ATOM    667 2HG2 ILE A  60      18.915   3.484  -4.165  1.00 97.39           H
ATOM    668 3HG2 ILE A  60      19.824   2.146  -3.422  1.00 97.39           H
ATOM    669  CD1 ILE A  60      19.759   2.759  -0.765  1.00 97.39           C
ATOM    670 1HD1 ILE A  60      19.475   1.797  -0.339  1.00 97.39           H
ATOM    671 2HD1 ILE A  60      20.513   2.606  -1.537  1.00 97.39           H
ATOM    672 3HD1 ILE A  60      20.167   3.397   0.019  1.00 97.39           H
ATOM    673  HN  ILE A  60      15.957   2.243  -1.028  1.00 97.39           H
ATOM    674  N   VAL A  61      15.661   1.143  -4.065  1.00 95.84           N
ATOM    675  CA  VAL A  61      15.276   0.385  -5.243  1.00 95.84           C
ATOM    676  C   VAL A  61      13.966   0.947  -5.800  1.00 95.84           C
ATOM    677  O   VAL A  61      13.816   1.095  -7.012  1.00 95.84           O
ATOM    678  HA  VAL A  61      16.059   0.516  -5.990  1.00 95.84           H
ATOM    679  CB  VAL A  61      15.189  -1.104  -4.903  1.00 95.84           C
ATOM    680  HB  VAL A  61      14.472  -1.221  -4.091  1.00 95.84           H
ATOM    681  CG1 VAL A  61      14.682  -1.912  -6.099  1.00 95.84           C
ATOM    682 1HG1 VAL A  61      13.689  -1.560  -6.380  1.00 95.84           H
ATOM    683 2HG1 VAL A  61      15.364  -1.785  -6.939  1.00 95.84           H
ATOM    684 3HG1 VAL A  61      14.630  -2.967  -5.829  1.00 95.84           H
ATOM    685  CG2 VAL A  61      16.540  -1.634  -4.416  1.00 95.84           C
ATOM    686 1HG2 VAL A  61      17.287  -1.498  -5.198  1.00 95.84           H
ATOM    687 2HG2 VAL A  61      16.844  -1.089  -3.523  1.00 95.84           H
ATOM    688 3HG2 VAL A  61      16.450  -2.695  -4.181  1.00 95.84           H
ATOM    689  HN  VAL A  61      15.658   0.625  -3.210  1.00 95.84           H
ATOM    690  N   GLY A  62      13.053   1.246  -4.889  1.00 96.01           N
ATOM    691  CA  GLY A  62      11.738   1.728  -5.277  1.00 96.01           C
ATOM    692  C   GLY A  62      11.831   3.109  -5.928  1.00 96.01           C
ATOM    693  O   GLY A  62      11.163   3.375  -6.927  1.00 96.01           O
ATOM    694 1HA  GLY A  62      11.279   1.025  -5.971  1.00 96.01           H
ATOM    695 2HA  GLY A  62      11.092   1.778  -4.401  1.00 96.01           H
ATOM    696  HN  GLY A  62      13.198   1.164  -3.903  1.00 96.01           H
ATOM    697  N   ALA A  63      12.664   3.953  -5.337  1.00 96.73           N
ATOM    698  CA  ALA A  63      12.801   5.321  -5.805  1.00 96.73           C
ATOM    699  C   ALA A  63      13.332   5.314  -7.240  1.00 96.73           C
ATOM    700  O   ALA A  63      12.818   6.028  -8.100  1.00 96.73           O
ATOM    701  HA  ALA A  63      11.811   5.776  -5.796  1.00 96.73           H
ATOM    702  CB  ALA A  63      13.710   6.099  -4.851  1.00 96.73           C
ATOM    703 1HB  ALA A  63      13.273   6.099  -3.853  1.00 96.73           H
ATOM    704 2HB  ALA A  63      14.691   5.627  -4.818  1.00 96.73           H
ATOM    705 3HB  ALA A  63      13.812   7.126  -5.203  1.00 96.73           H
ATOM    706  HN  ALA A  63      13.238   3.715  -4.553  1.00 96.73           H
ATOM    707  N   LEU A  64      14.355   4.499  -7.455  1.00 95.43           N
ATOM    708  CA  LEU A  64      14.973   4.403  -8.766  1.00 95.43           C
ATOM    709  C   LEU A  64      13.952   3.861  -9.768  1.00 95.43           C
ATOM    710  O   LEU A  64      13.787   4.416 -10.853  1.00 95.43           O
ATOM    711  HA  LEU A  64      15.253   5.412  -9.070  1.00 95.43           H
ATOM    712  CB  LEU A  64      16.260   3.579  -8.693  1.00 95.43           C
ATOM    713 1HB  LEU A  64      16.029   2.621  -8.227  1.00 95.43           H
ATOM    714 2HB  LEU A  64      16.591   3.368  -9.709  1.00 95.43           H
ATOM    715  CG  LEU A  64      17.423   4.217  -7.929  1.00 95.43           C
ATOM    716  HG  LEU A  64      17.070   4.487  -6.934  1.00 95.43           H
ATOM    717  CD1 LEU A  64      18.571   3.223  -7.748  1.00 95.43           C
ATOM    718 1HD1 LEU A  64      18.218   2.358  -7.187  1.00 95.43           H
ATOM    719 2HD1 LEU A  64      18.930   2.900  -8.726  1.00 95.43           H
ATOM    720 3HD1 LEU A  64      19.384   3.702  -7.203  1.00 95.43           H
ATOM    721  CD2 LEU A  64      17.883   5.507  -8.611  1.00 95.43           C
ATOM    722 1HD2 LEU A  64      18.212   5.285  -9.626  1.00 95.43           H
ATOM    723 2HD2 LEU A  64      17.056   6.216  -8.644  1.00 95.43           H
ATOM    724 3HD2 LEU A  64      18.710   5.940  -8.048  1.00 95.43           H
ATOM    725  HN  LEU A  64      14.759   3.913  -6.753  1.00 95.43           H
ATOM    726  N   GLY A  65      13.293   2.783  -9.368  1.00 93.47           N
ATOM    727  CA  GLY A  65      12.406   2.071 -10.272  1.00 93.47           C
ATOM    728  C   GLY A  65      11.256   2.969 -10.733  1.00 93.47           C
ATOM    729  O   GLY A  65      11.001   3.091 -11.930  1.00 93.47           O
ATOM    730 1HA  GLY A  65      12.967   1.719 -11.137  1.00 93.47           H
ATOM    731 2HA  GLY A  65      12.005   1.188  -9.773  1.00 93.47           H
ATOM    732  HN  GLY A  65      13.358   2.398  -8.448  1.00 93.47           H
ATOM    733  N   ASN A  66      10.593   3.575  -9.759  1.00 94.22           N
ATOM    734  CA  ASN A  66       9.380   4.326 -10.034  1.00 94.22           C
ATOM    735  C   ASN A  66       9.744   5.628 -10.751  1.00 94.22           C
ATOM    736  O   ASN A  66       8.980   6.117 -11.582  1.00 94.22           O
ATOM    737  HA  ASN A  66       8.769   3.667 -10.651  1.00 94.22           H
ATOM    738  CB  ASN A  66       8.650   4.687  -8.739  1.00 94.22           C
ATOM    739 1HB  ASN A  66       9.361   5.087  -8.016  1.00 94.22           H
ATOM    740 2HB  ASN A  66       7.920   5.472  -8.935  1.00 94.22           H
ATOM    741  CG  ASN A  66       7.947   3.464  -8.147  1.00 94.22           C
ATOM    742  OD1 ASN A  66       7.040   2.894  -8.731  1.00 94.22           O
ATOM    743  ND2 ASN A  66       8.413   3.095  -6.957  1.00 94.22           N
ATOM    744 1HD2 ASN A  66       9.160   3.606  -6.532  1.00 94.22           H
ATOM    745 2HD2 ASN A  66       8.018   2.305  -6.488  1.00 94.22           H
ATOM    746  HN  ASN A  66      10.871   3.558  -8.799  1.00 94.22           H
ATOM    747  N   SER A  67      10.909   6.153 -10.402  1.00 94.24           N
ATOM    748  CA  SER A  67      11.422   7.341 -11.062  1.00 94.24           C
ATOM    749  C   SER A  67      11.639   7.061 -12.550  1.00 94.24           C
ATOM    750  O   SER A  67      11.397   7.926 -13.390  1.00 94.24           O
ATOM    751  HA  SER A  67      10.655   8.102 -10.924  1.00 94.24           H
ATOM    752  CB  SER A  67      12.727   7.810 -10.415  1.00 94.24           C
ATOM    753 1HB  SER A  67      13.467   7.012 -10.470  1.00 94.24           H
ATOM    754 2HB  SER A  67      13.127   8.654 -10.977  1.00 94.24           H
ATOM    755  OG  SER A  67      12.541   8.192  -9.055  1.00 94.24           O
ATOM    756  HG  SER A  67      13.005   7.543  -8.451  1.00 94.24           H
ATOM    757  HN  SER A  67      11.498   5.781  -9.684  1.00 94.24           H
ATOM    758  N   LEU A  68      12.092   5.848 -12.832  1.00 91.49           N
ATOM    759  CA  LEU A  68      12.326   5.436 -14.205  1.00 91.49           C
ATOM    760  C   LEU A  68      10.993   5.398 -14.955  1.00 91.49           C
ATOM    761  O   LEU A  68      10.918   5.798 -16.116  1.00 91.49           O
ATOM    762  HA  LEU A  68      12.961   6.190 -14.669  1.00 91.49           H
ATOM    763  CB  LEU A  68      13.092   4.112 -14.245  1.00 91.49           C
ATOM    764 1HB  LEU A  68      14.017   4.234 -13.682  1.00 91.49           H
ATOM    765 2HB  LEU A  68      12.500   3.357 -13.726  1.00 91.49           H
ATOM    766  CG  LEU A  68      13.440   3.580 -15.636  1.00 91.49           C
ATOM    767  HG  LEU A  68      12.520   3.518 -16.218  1.00 91.49           H
ATOM    768  CD1 LEU A  68      14.377   4.540 -16.372  1.00 91.49           C
ATOM    769 1HD1 LEU A  68      13.891   5.510 -16.480  1.00 91.49           H
ATOM    770 2HD1 LEU A  68      15.298   4.657 -15.802  1.00 91.49           H
ATOM    771 3HD1 LEU A  68      14.608   4.138 -17.358  1.00 91.49           H
ATOM    772  CD2 LEU A  68      14.018   2.166 -15.554  1.00 91.49           C
ATOM    773 1HD2 LEU A  68      14.924   2.179 -14.948  1.00 91.49           H
ATOM    774 2HD2 LEU A  68      13.285   1.500 -15.098  1.00 91.49           H
ATOM    775 3HD2 LEU A  68      14.257   1.812 -16.557  1.00 91.49           H
ATOM    776  HN  LEU A  68      12.298   5.154 -12.141  1.00 91.49           H
ATOM    777  N   VAL A  69       9.974   4.912 -14.262  1.00 90.84           N
ATOM    778  CA  VAL A  69       8.657   4.779 -14.861  1.00 90.84           C
ATOM    779  C   VAL A  69       8.171   6.153 -15.327  1.00 90.84           C
ATOM    780  O   VAL A  69       7.686   6.296 -16.448  1.00 90.84           O
ATOM    781  HA  VAL A  69       8.755   4.128 -15.730  1.00 90.84           H
ATOM    782  CB  VAL A  69       7.698   4.110 -13.874  1.00 90.84           C
ATOM    783  HB  VAL A  69       7.729   4.674 -12.942  1.00 90.84           H
ATOM    784  CG1 VAL A  69       6.261   4.144 -14.397  1.00 90.84           C
ATOM    785 1HG1 VAL A  69       5.950   5.179 -14.539  1.00 90.84           H
ATOM    786 2HG1 VAL A  69       6.208   3.615 -15.349  1.00 90.84           H
ATOM    787 3HG1 VAL A  69       5.600   3.662 -13.676  1.00 90.84           H
ATOM    788  CG2 VAL A  69       8.137   2.676 -13.570  1.00 90.84           C
ATOM    789 1HG2 VAL A  69       8.149   2.096 -14.493  1.00 90.84           H
ATOM    790 2HG2 VAL A  69       9.136   2.686 -13.134  1.00 90.84           H
ATOM    791 3HG2 VAL A  69       7.438   2.223 -12.866  1.00 90.84           H
ATOM    792  HN  VAL A  69      10.037   4.614 -13.310  1.00 90.84           H
ATOM    793  N   ILE A  70       8.319   7.129 -14.443  1.00 91.68           N
ATOM    794  CA  ILE A  70       7.855   8.475 -14.730  1.00 91.68           C
ATOM    795  C   ILE A  70       8.622   9.030 -15.931  1.00 91.68           C
ATOM    796  O   ILE A  70       8.033   9.643 -16.820  1.00 91.68           O
ATOM    797  HA  ILE A  70       6.800   8.407 -14.995  1.00 91.68           H
ATOM    798  CB  ILE A  70       7.951   9.352 -13.480  1.00 91.68           C
ATOM    799  HB  ILE A  70       8.970   9.292 -13.098  1.00 91.68           H
ATOM    800  CG1 ILE A  70       7.023   8.839 -12.377  1.00 91.68           C
ATOM    801 1HG1 ILE A  70       5.987   8.898 -12.711  1.00 91.68           H
ATOM    802 2HG1 ILE A  70       7.234   7.788 -12.179  1.00 91.68           H
ATOM    803  CG2 ILE A  70       7.681  10.820 -13.818  1.00 91.68           C
ATOM    804 1HG2 ILE A  70       8.416  11.166 -14.545  1.00 91.68           H
ATOM    805 2HG2 ILE A  70       6.680  10.918 -14.238  1.00 91.68           H
ATOM    806 3HG2 ILE A  70       7.756  11.421 -12.912  1.00 91.68           H
ATOM    807  CD1 ILE A  70       7.197   9.651 -11.092  1.00 91.68           C
ATOM    808 1HD1 ILE A  70       8.228   9.569 -10.747  1.00 91.68           H
ATOM    809 2HD1 ILE A  70       6.962  10.697 -11.288  1.00 91.68           H
ATOM    810 3HD1 ILE A  70       6.526   9.265 -10.324  1.00 91.68           H
ATOM    811  HN  ILE A  70       8.747   7.011 -13.547  1.00 91.68           H
ATOM    812  N   LEU A  71       9.926   8.796 -15.919  1.00 89.52           N
ATOM    813  CA  LEU A  71      10.794   9.340 -16.950  1.00 89.52           C
ATOM    814  C   LEU A  71      10.410   8.738 -18.303  1.00 89.52           C
ATOM    815  O   LEU A  71      10.349   9.447 -19.307  1.00 89.52           O
ATOM    816  HA  LEU A  71      10.620  10.415 -16.989  1.00 89.52           H
ATOM    817  CB  LEU A  71      12.263   9.131 -16.579  1.00 89.52           C
ATOM    818 1HB  LEU A  71      12.450   9.624 -15.625  1.00 89.52           H
ATOM    819 2HB  LEU A  71      12.430   8.065 -16.424  1.00 89.52           H
ATOM    820  CG  LEU A  71      13.290   9.638 -17.594  1.00 89.52           C
ATOM    821  HG  LEU A  71      12.816  10.406 -18.205  1.00 89.52           H
ATOM    822  CD1 LEU A  71      14.480  10.292 -16.889  1.00 89.52           C
ATOM    823 1HD1 LEU A  71      14.132  11.135 -16.294  1.00 89.52           H
ATOM    824 2HD1 LEU A  71      14.963   9.562 -16.238  1.00 89.52           H
ATOM    825 3HD1 LEU A  71      15.195  10.643 -17.634  1.00 89.52           H
ATOM    826  CD2 LEU A  71      13.728   8.516 -18.537  1.00 89.52           C
ATOM    827 1HD2 LEU A  71      14.177   7.709 -17.959  1.00 89.52           H
ATOM    828 2HD2 LEU A  71      12.861   8.136 -19.078  1.00 89.52           H
ATOM    829 3HD2 LEU A  71      14.458   8.903 -19.248  1.00 89.52           H
ATOM    830  HN  LEU A  71      10.389   8.246 -15.224  1.00 89.52           H
ATOM    831  N   VAL A  72      10.161   7.437 -18.287  1.00 86.44           N
ATOM    832  CA  VAL A  72       9.802   6.728 -19.504  1.00 86.44           C
ATOM    833  C   VAL A  72       8.494   7.300 -20.055  1.00 86.44           C
ATOM    834  O   VAL A  72       8.362   7.508 -21.260  1.00 86.44           O
ATOM    835  HA  VAL A  72      10.594   6.902 -20.232  1.00 86.44           H
ATOM    836  CB  VAL A  72       9.729   5.224 -19.232  1.00 86.44           C
ATOM    837  HB  VAL A  72       9.076   5.070 -18.373  1.00 86.44           H
ATOM    838  CG1 VAL A  72       9.123   4.481 -20.424  1.00 86.44           C
ATOM    839 1HG1 VAL A  72       8.114   4.851 -20.608  1.00 86.44           H
ATOM    840 2HG1 VAL A  72       9.738   4.647 -21.308  1.00 86.44           H
ATOM    841 3HG1 VAL A  72       9.083   3.414 -20.204  1.00 86.44           H
ATOM    842  CG2 VAL A  72      11.109   4.664 -18.881  1.00 86.44           C
ATOM    843 1HG2 VAL A  72      11.794   4.836 -19.711  1.00 86.44           H
ATOM    844 2HG2 VAL A  72      11.487   5.163 -17.988  1.00 86.44           H
ATOM    845 3HG2 VAL A  72      11.029   3.593 -18.692  1.00 86.44           H
ATOM    846  HN  VAL A  72      10.201   6.870 -17.465  1.00 86.44           H
ATOM    847  N   TYR A  73       7.560   7.537 -19.145  1.00 85.26           N
ATOM    848  CA  TYR A  73       6.262   8.068 -19.526  1.00 85.26           C
ATOM    849  C   TYR A  73       6.407   9.426 -20.217  1.00 85.26           C
ATOM    850  O   TYR A  73       5.713   9.707 -21.193  1.00 85.26           O
ATOM    851  HA  TYR A  73       5.800   7.364 -20.218  1.00 85.26           H
ATOM    852  CB  TYR A  73       5.483   8.253 -18.223  1.00 85.26           C
ATOM    853 1HB  TYR A  73       5.415   7.293 -17.712  1.00 85.26           H
ATOM    854 2HB  TYR A  73       6.042   8.923 -17.569  1.00 85.26           H
ATOM    855  CG  TYR A  73       4.072   8.813 -18.415  1.00 85.26           C
ATOM    856  CD1 TYR A  73       3.872  10.177 -18.466  1.00 85.26           C
ATOM    857  HD1 TYR A  73       4.719  10.856 -18.369  1.00 85.26           H
ATOM    858  CD2 TYR A  73       2.999   7.953 -18.538  1.00 85.26           C
ATOM    859  HD2 TYR A  73       3.158   6.875 -18.498  1.00 85.26           H
ATOM    860  CE1 TYR A  73       2.544  10.704 -18.647  1.00 85.26           C
ATOM    861  HE1 TYR A  73       2.372  11.780 -18.689  1.00 85.26           H
ATOM    862  CE2 TYR A  73       1.671   8.480 -18.719  1.00 85.26           C
ATOM    863  HE2 TYR A  73       0.816   7.812 -18.817  1.00 85.26           H
ATOM    864  CZ  TYR A  73       1.509   9.829 -18.765  1.00 85.26           C
ATOM    865  OH  TYR A  73       0.255  10.327 -18.936  1.00 85.26           O
ATOM    866  HH  TYR A  73      -0.384   9.583 -19.130  1.00 85.26           H
ATOM    867  HN  TYR A  73       7.678   7.372 -18.166  1.00 85.26           H
ATOM    868  N   TRP A  74       7.313  10.232 -19.683  1.00 85.89           N
ATOM    869  CA  TRP A  74       7.443  11.609 -20.127  1.00 85.89           C
ATOM    870  C   TRP A  74       8.010  11.597 -21.548  1.00 85.89           C
ATOM    871  O   TRP A  74       7.455  12.226 -22.447  1.00 85.89           O
ATOM    872  HA  TRP A  74       6.448  12.055 -20.126  1.00 85.89           H
ATOM    873  CB  TRP A  74       8.296  12.422 -19.150  1.00 85.89           C
ATOM    874 1HB  TRP A  74       8.059  12.112 -18.133  1.00 85.89           H
ATOM    875 2HB  TRP A  74       9.347  12.186 -19.319  1.00 85.89           H
ATOM    876  CG  TRP A  74       8.103  13.935 -19.266  1.00 85.89           C
ATOM    877  CD1 TRP A  74       8.784  14.798 -20.032  1.00 85.89           C
ATOM    878  HD1 TRP A  74       9.598  14.515 -20.700  1.00 85.89           H
ATOM    879  CD2 TRP A  74       7.132  14.734 -18.557  1.00 85.89           C
ATOM    880  NE1 TRP A  74       8.326  16.089 -19.870  1.00 85.89           N
ATOM    881  HE1 TRP A  74       8.675  16.904 -20.334  1.00 85.89           H
ATOM    882  CE2 TRP A  74       7.289  16.050 -18.945  1.00 85.89           C
ATOM    883  CE3 TRP A  74       6.154  14.359 -17.620  1.00 85.89           C
ATOM    884  HE3 TRP A  74       6.010  13.327 -17.298  1.00 85.89           H
ATOM    885  CZ2 TRP A  74       6.503  17.095 -18.446  1.00 85.89           C
ATOM    886  HZ2 TRP A  74       6.647  18.126 -18.769  1.00 85.89           H
ATOM    887  CZ3 TRP A  74       5.376  15.415 -17.131  1.00 85.89           C
ATOM    888  HZ3 TRP A  74       4.602  15.179 -16.401  1.00 85.89           H
ATOM    889  CH2 TRP A  74       5.522  16.744 -17.511  1.00 85.89           C
ATOM    890  HH2 TRP A  74       4.875  17.510 -17.083  1.00 85.89           H
ATOM    891  HN  TRP A  74       7.949   9.958 -18.962  1.00 85.89           H
ATOM    892  N   TYR A  75       9.109  10.873 -21.706  1.00 81.30           N
ATOM    893  CA  TYR A  75       9.900  10.971 -22.921  1.00 81.30           C
ATOM    894  C   TYR A  75       9.352  10.046 -24.009  1.00 81.30           C
ATOM    895  O   TYR A  75       9.773  10.120 -25.162  1.00 81.30           O
ATOM    896  HA  TYR A  75       9.852  12.001 -23.272  1.00 81.30           H
ATOM    897  CB  TYR A  75      11.311  10.513 -22.542  1.00 81.30           C
ATOM    898 1HB  TYR A  75      11.237   9.642 -21.891  1.00 81.30           H
ATOM    899 2HB  TYR A  75      11.832  10.194 -23.444  1.00 81.30           H
ATOM    900  CG  TYR A  75      12.146  11.586 -21.841  1.00 81.30           C
ATOM    901  CD1 TYR A  75      12.778  12.563 -22.583  1.00 81.30           C
ATOM    902  HD1 TYR A  75      12.682  12.570 -23.669  1.00 81.30           H
ATOM    903  CD2 TYR A  75      12.267  11.577 -20.466  1.00 81.30           C
ATOM    904  HD2 TYR A  75      11.768  10.806 -19.880  1.00 81.30           H
ATOM    905  CE1 TYR A  75      13.564  13.573 -21.923  1.00 81.30           C
ATOM    906  HE1 TYR A  75      14.068  14.351 -22.497  1.00 81.30           H
ATOM    907  CE2 TYR A  75      13.053  12.587 -19.806  1.00 81.30           C
ATOM    908  HE2 TYR A  75      13.157  12.592 -18.721  1.00 81.30           H
ATOM    909  CZ  TYR A  75      13.662  13.536 -20.567  1.00 81.30           C
ATOM    910  OH  TYR A  75      14.405  14.490 -19.944  1.00 81.30           O
ATOM    911  HH  TYR A  75      14.794  15.116 -20.619  1.00 81.30           H
ATOM    912  HN  TYR A  75       9.458  10.231 -21.024  1.00 81.30           H
ATOM    913  N   CYS A  76       8.421   9.195 -23.603  1.00 75.19           N
ATOM    914  CA  CYS A  76       7.791   8.275 -24.535  1.00 75.19           C
ATOM    915  C   CYS A  76       6.965   9.090 -25.531  1.00 75.19           C
ATOM    916  O   CYS A  76       5.984   9.730 -25.154  1.00 75.19           O
ATOM    917  HA  CYS A  76       8.596   7.743 -25.042  1.00 75.19           H
ATOM    918  CB  CYS A  76       6.941   7.229 -23.810  1.00 75.19           C
ATOM    919 1HB  CYS A  76       7.556   6.676 -23.100  1.00 75.19           H
ATOM    920 2HB  CYS A  76       6.156   7.722 -23.235  1.00 75.19           H
ATOM    921  SG  CYS A  76       6.197   6.077 -25.022  1.00 75.19           S
ATOM    922  HG  CYS A  76       7.345   5.543 -25.428  1.00 75.19           H
ATOM    923  HN  CYS A  76       8.097   9.128 -22.659  1.00 75.19           H
ATOM    924  N   THR A  77       7.392   9.042 -26.785  1.00 68.68           N
ATOM    925  CA  THR A  77       6.801   9.885 -27.810  1.00 68.68           C
ATOM    926  C   THR A  77       5.487   9.278 -28.307  1.00 68.68           C
ATOM    927  O   THR A  77       4.795   9.875 -29.130  1.00 68.68           O
ATOM    928  HA  THR A  77       6.558  10.849 -27.364  1.00 68.68           H
ATOM    929  CB  THR A  77       7.838  10.080 -28.918  1.00 68.68           C
ATOM    930  HB  THR A  77       7.467  10.763 -29.682  1.00 68.68           H
ATOM    931  OG1 THR A  77       8.124   8.757 -29.362  1.00 68.68           O
ATOM    932  HG1 THR A  77       8.679   8.788 -30.194  1.00 68.68           H
ATOM    933  CG2 THR A  77       9.177  10.591 -28.382  1.00 68.68           C
ATOM    934 1HG2 THR A  77       9.580   9.874 -27.668  1.00 68.68           H
ATOM    935 2HG2 THR A  77       9.028  11.551 -27.889  1.00 68.68           H
ATOM    936 3HG2 THR A  77       9.876  10.712 -29.210  1.00 68.68           H
ATOM    937  HN  THR A  77       8.126   8.442 -27.102  1.00 68.68           H
ATOM    938  N   ARG A  78       5.183   8.098 -27.787  1.00 69.97           N
ATOM    939  CA  ARG A  78       3.977   7.392 -28.186  1.00 69.97           C
ATOM    940  C   ARG A  78       2.761   7.966 -27.458  1.00 69.97           C
ATOM    941  O   ARG A  78       2.867   8.400 -26.312  1.00 69.97           O
ATOM    942  HA  ARG A  78       3.903   7.554 -29.262  1.00 69.97           H
ATOM    943  CB  ARG A  78       4.088   5.897 -27.881  1.00 69.97           C
ATOM    944 1HB  ARG A  78       3.417   5.338 -28.534  1.00 69.97           H
ATOM    945 2HB  ARG A  78       5.100   5.552 -28.093  1.00 69.97           H
ATOM    946  CG  ARG A  78       3.741   5.609 -26.419  1.00 69.97           C
ATOM    947 1HG  ARG A  78       4.338   6.247 -25.767  1.00 69.97           H
ATOM    948 2HG  ARG A  78       2.695   5.854 -26.234  1.00 69.97           H
ATOM    949  CD  ARG A  78       3.994   4.140 -26.075  1.00 69.97           C
ATOM    950 1HD  ARG A  78       3.181   3.522 -26.458  1.00 69.97           H
ATOM    951 2HD  ARG A  78       4.910   3.797 -26.557  1.00 69.97           H
ATOM    952  NE  ARG A  78       4.103   3.975 -24.608  1.00 69.97           N
ATOM    953  HE  ARG A  78       5.019   3.913 -24.210  1.00 69.97           H
ATOM    954  CZ  ARG A  78       3.053   3.904 -23.779  1.00 69.97           C
ATOM    955  NH1 ARG A  78       1.803   3.982 -24.257  1.00 69.97           N
ATOM    956 1HH1 ARG A  78       1.650   4.094 -25.239  1.00 69.97           H
ATOM    957 2HH1 ARG A  78       1.025   3.929 -23.632  1.00 69.97           H
ATOM    958  NH2 ARG A  78       3.270   3.755 -22.466  1.00 69.97           N
ATOM    959 1HH2 ARG A  78       2.497   3.700 -21.834  1.00 69.97           H
ATOM    960 2HH2 ARG A  78       4.206   3.697 -22.117  1.00 69.97           H
ATOM    961  HN  ARG A  78       5.743   7.626 -27.106  1.00 69.97           H
ATOM    962  N   VAL A  79       1.633   7.950 -28.152  1.00 75.40           N
ATOM    963  CA  VAL A  79       0.380   8.380 -27.556  1.00 75.40           C
ATOM    964  C   VAL A  79       0.174   7.647 -26.228  1.00 75.40           C
ATOM    965  O   VAL A  79       0.324   6.428 -26.158  1.00 75.40           O
ATOM    966  HA  VAL A  79       0.460   9.449 -27.357  1.00 75.40           H
ATOM    967  CB  VAL A  79      -0.770   8.165 -28.541  1.00 75.40           C
ATOM    968  HB  VAL A  79      -0.934   7.092 -28.637  1.00 75.40           H
ATOM    969  CG1 VAL A  79      -2.064   8.793 -28.019  1.00 75.40           C
ATOM    970 1HG1 VAL A  79      -2.331   8.336 -27.066  1.00 75.40           H
ATOM    971 2HG1 VAL A  79      -1.918   9.864 -27.880  1.00 75.40           H
ATOM    972 3HG1 VAL A  79      -2.865   8.626 -28.739  1.00 75.40           H
ATOM    973  CG2 VAL A  79      -0.415   8.712 -29.926  1.00 75.40           C
ATOM    974 1HG2 VAL A  79      -0.212   9.781 -29.853  1.00 75.40           H
ATOM    975 2HG2 VAL A  79       0.469   8.199 -30.303  1.00 75.40           H
ATOM    976 3HG2 VAL A  79      -1.250   8.547 -30.607  1.00 75.40           H
ATOM    977  HN  VAL A  79       1.567   7.650 -29.104  1.00 75.40           H
ATOM    978  N   LYS A  80      -0.167   8.421 -25.208  1.00 78.36           N
ATOM    979  CA  LYS A  80      -0.455   7.853 -23.902  1.00 78.36           C
ATOM    980  C   LYS A  80      -1.763   7.063 -23.972  1.00 78.36           C
ATOM    981  O   LYS A  80      -2.572   7.272 -24.875  1.00 78.36           O
ATOM    982  HA  LYS A  80       0.353   7.163 -23.660  1.00 78.36           H
ATOM    983  CB  LYS A  80      -0.453   8.946 -22.831  1.00 78.36           C
ATOM    984 1HB  LYS A  80      -1.330   9.581 -22.952  1.00 78.36           H
ATOM    985 2HB  LYS A  80      -0.523   8.491 -21.843  1.00 78.36           H
ATOM    986  CG  LYS A  80       0.816   9.797 -22.918  1.00 78.36           C
ATOM    987 1HG  LYS A  80       0.823  10.350 -23.858  1.00 78.36           H
ATOM    988 2HG  LYS A  80       0.820  10.534 -22.115  1.00 78.36           H
ATOM    989  CD  LYS A  80       2.069   8.924 -22.824  1.00 78.36           C
ATOM    990 1HD  LYS A  80       1.998   8.273 -21.953  1.00 78.36           H
ATOM    991 2HD  LYS A  80       2.134   8.279 -23.700  1.00 78.36           H
ATOM    992  CE  LYS A  80       3.330   9.785 -22.722  1.00 78.36           C
ATOM    993 1HE  LYS A  80       3.243  10.647 -23.383  1.00 78.36           H
ATOM    994 2HE  LYS A  80       3.434  10.170 -21.708  1.00 78.36           H
ATOM    995  NZ  LYS A  80       4.527   8.994 -23.084  1.00 78.36           N
ATOM    996 1HZ  LYS A  80       5.362   9.511 -22.831  1.00 78.36           H
ATOM    997 2HZ  LYS A  80       4.512   8.111 -22.586  1.00 78.36           H
ATOM    998 3HZ  LYS A  80       4.528   8.819 -24.083  1.00 78.36           H
ATOM    999  HN  LYS A  80      -0.246   9.416 -25.264  1.00 78.36           H
ATOM   1000  N   THR A  81      -1.931   6.171 -23.006  1.00 79.95           N
ATOM   1001  CA  THR A  81      -3.193   5.469 -22.846  1.00 79.95           C
ATOM   1002  C   THR A  81      -3.718   5.634 -21.419  1.00 79.95           C
ATOM   1003  O   THR A  81      -2.990   6.081 -20.534  1.00 79.95           O
ATOM   1004  HA  THR A  81      -3.926   5.925 -23.512  1.00 79.95           H
ATOM   1005  CB  THR A  81      -2.977   4.009 -23.249  1.00 79.95           C
ATOM   1006  HB  THR A  81      -3.921   3.466 -23.265  1.00 79.95           H
ATOM   1007  OG1 THR A  81      -2.008   3.533 -22.319  1.00 79.95           O
ATOM   1008  HG1 THR A  81      -1.098   3.861 -22.575  1.00 79.95           H
ATOM   1009  CG2 THR A  81      -2.287   3.873 -24.608  1.00 79.95           C
ATOM   1010 1HG2 THR A  81      -1.312   4.359 -24.572  1.00 79.95           H
ATOM   1011 2HG2 THR A  81      -2.901   4.345 -25.376  1.00 79.95           H
ATOM   1012 3HG2 THR A  81      -2.158   2.817 -24.846  1.00 79.95           H
ATOM   1013  HN  THR A  81      -1.224   5.927 -22.342  1.00 79.95           H
ATOM   1014  N   MET A  82      -4.978   5.265 -21.239  1.00 81.42           N
ATOM   1015  CA  MET A  82      -5.589   5.304 -19.922  1.00 81.42           C
ATOM   1016  C   MET A  82      -4.783   4.477 -18.918  1.00 81.42           C
ATOM   1017  O   MET A  82      -4.555   4.912 -17.791  1.00 81.42           O
ATOM   1018  HA  MET A  82      -5.581   6.354 -19.626  1.00 81.42           H
ATOM   1019  CB  MET A  82      -7.016   4.759 -20.004  1.00 81.42           C
ATOM   1020 1HB  MET A  82      -7.613   5.391 -20.661  1.00 81.42           H
ATOM   1021 2HB  MET A  82      -7.003   3.762 -20.445  1.00 81.42           H
ATOM   1022  CG  MET A  82      -7.661   4.701 -18.618  1.00 81.42           C
ATOM   1023 1HG  MET A  82      -7.305   3.823 -18.078  1.00 81.42           H
ATOM   1024 2HG  MET A  82      -7.369   5.574 -18.034  1.00 81.42           H
ATOM   1025  SD  MET A  82      -9.438   4.641 -18.774  1.00 81.42           S
ATOM   1026  CE  MET A  82      -9.909   4.938 -17.078  1.00 81.42           C
ATOM   1027 1HE  MET A  82      -9.493   4.156 -16.443  1.00 81.42           H
ATOM   1028 2HE  MET A  82      -9.525   5.907 -16.759  1.00 81.42           H
ATOM   1029 3HE  MET A  82     -10.996   4.933 -16.996  1.00 81.42           H
ATOM   1030  HN  MET A  82      -5.576   4.944 -21.973  1.00 81.42           H
ATOM   1031  N   THR A  83      -4.373   3.299 -19.365  1.00 81.43           N
ATOM   1032  CA  THR A  83      -3.508   2.453 -18.561  1.00 81.43           C
ATOM   1033  C   THR A  83      -2.261   3.224 -18.127  1.00 81.43           C
ATOM   1034  O   THR A  83      -1.855   3.154 -16.968  1.00 81.43           O
ATOM   1035  HA  THR A  83      -4.045   2.177 -17.653  1.00 81.43           H
ATOM   1036  CB  THR A  83      -3.193   1.193 -19.370  1.00 81.43           C
ATOM   1037  HB  THR A  83      -2.656   1.443 -20.285  1.00 81.43           H
ATOM   1038  OG1 THR A  83      -4.462   0.571 -19.552  1.00 81.43           O
ATOM   1039  HG1 THR A  83      -5.192   1.197 -19.279  1.00 81.43           H
ATOM   1040  CG2 THR A  83      -2.387   0.169 -18.569  1.00 81.43           C
ATOM   1041 1HG2 THR A  83      -2.954  -0.132 -17.689  1.00 81.43           H
ATOM   1042 2HG2 THR A  83      -1.441   0.613 -18.258  1.00 81.43           H
ATOM   1043 3HG2 THR A  83      -2.190  -0.705 -19.191  1.00 81.43           H
ATOM   1044  HN  THR A  83      -4.622   2.922 -20.257  1.00 81.43           H
ATOM   1045  N   ASP A  84      -1.687   3.943 -19.081  1.00 83.17           N
ATOM   1046  CA  ASP A  84      -0.435   4.641 -18.842  1.00 83.17           C
ATOM   1047  C   ASP A  84      -0.648   5.707 -17.765  1.00 83.17           C
ATOM   1048  O   ASP A  84       0.233   5.945 -16.940  1.00 83.17           O
ATOM   1049  HA  ASP A  84       0.269   3.868 -18.530  1.00 83.17           H
ATOM   1050  CB  ASP A  84       0.056   5.342 -20.110  1.00 83.17           C
ATOM   1051 1HB  ASP A  84      -0.640   6.133 -20.385  1.00 83.17           H
ATOM   1052 2HB  ASP A  84       1.018   5.816 -19.918  1.00 83.17           H
ATOM   1053  CG  ASP A  84       0.192   4.350 -21.267  1.00 83.17           C
ATOM   1054  OD1 ASP A  84       0.905   3.342 -21.069  1.00 83.17           O
ATOM   1055  OD2 ASP A  84      -0.420   4.621 -22.322  1.00 83.17           O
ATOM   1056  HN  ASP A  84      -2.062   4.052 -20.001  1.00 83.17           H
ATOM   1057  N   MET A  85      -1.822   6.319 -17.807  1.00 87.73           N
ATOM   1058  CA  MET A  85      -2.158   7.359 -16.850  1.00 87.73           C
ATOM   1059  C   MET A  85      -2.175   6.807 -15.423  1.00 87.73           C
ATOM   1060  O   MET A  85      -1.661   7.440 -14.503  1.00 87.73           O
ATOM   1061  HA  MET A  85      -1.376   8.112 -16.947  1.00 87.73           H
ATOM   1062  CB  MET A  85      -3.533   7.940 -17.189  1.00 87.73           C
ATOM   1063 1HB  MET A  85      -3.549   8.263 -18.230  1.00 87.73           H
ATOM   1064 2HB  MET A  85      -4.294   7.167 -17.084  1.00 87.73           H
ATOM   1065  CG  MET A  85      -3.869   9.121 -16.277  1.00 87.73           C
ATOM   1066 1HG  MET A  85      -4.867   9.495 -16.505  1.00 87.73           H
ATOM   1067 2HG  MET A  85      -3.880   8.797 -15.236  1.00 87.73           H
ATOM   1068  SD  MET A  85      -2.667  10.423 -16.496  1.00 87.73           S
ATOM   1069  CE  MET A  85      -3.102  10.974 -18.137  1.00 87.73           C
ATOM   1070 1HE  MET A  85      -2.993  10.147 -18.839  1.00 87.73           H
ATOM   1071 2HE  MET A  85      -4.136  11.320 -18.142  1.00 87.73           H
ATOM   1072 3HE  MET A  85      -2.444  11.791 -18.433  1.00 87.73           H
ATOM   1073  HN  MET A  85      -2.534   6.116 -18.479  1.00 87.73           H
ATOM   1074  N   PHE A  86      -2.771   5.632 -15.285  1.00 88.49           N
ATOM   1075  CA  PHE A  86      -2.866   4.989 -13.985  1.00 88.49           C
ATOM   1076  C   PHE A  86      -1.494   4.505 -13.512  1.00 88.49           C
ATOM   1077  O   PHE A  86      -1.175   4.593 -12.327  1.00 88.49           O
ATOM   1078  HA  PHE A  86      -3.249   5.731 -13.285  1.00 88.49           H
ATOM   1079  CB  PHE A  86      -3.791   3.782 -14.149  1.00 88.49           C
ATOM   1080 1HB  PHE A  86      -3.401   3.143 -14.943  1.00 88.49           H
ATOM   1081 2HB  PHE A  86      -3.772   3.195 -13.231  1.00 88.49           H
ATOM   1082  CG  PHE A  86      -5.240   4.148 -14.475  1.00 88.49           C
ATOM   1083  CD1 PHE A  86      -5.817   5.230 -13.886  1.00 88.49           C
ATOM   1084  HD1 PHE A  86      -5.246   5.836 -13.182  1.00 88.49           H
ATOM   1085  CD2 PHE A  86      -5.952   3.391 -15.352  1.00 88.49           C
ATOM   1086  HD2 PHE A  86      -5.490   2.524 -15.824  1.00 88.49           H
ATOM   1087  CE1 PHE A  86      -7.162   5.569 -14.187  1.00 88.49           C
ATOM   1088  HE1 PHE A  86      -7.624   6.436 -13.715  1.00 88.49           H
ATOM   1089  CE2 PHE A  86      -7.298   3.731 -15.654  1.00 88.49           C
ATOM   1090  HE2 PHE A  86      -7.868   3.125 -16.358  1.00 88.49           H
ATOM   1091  CZ  PHE A  86      -7.874   4.813 -15.065  1.00 88.49           C
ATOM   1092  HZ  PHE A  86      -8.907   5.074 -15.297  1.00 88.49           H
ATOM   1093  HN  PHE A  86      -3.184   5.122 -16.040  1.00 88.49           H
ATOM   1094  N   LEU A  87      -0.718   4.004 -14.462  1.00 86.62           N
ATOM   1095  CA  LEU A  87       0.616   3.514 -14.159  1.00 86.62           C
ATOM   1096  C   LEU A  87       1.468   4.666 -13.624  1.00 86.62           C
ATOM   1097  O   LEU A  87       2.289   4.472 -12.729  1.00 86.62           O
ATOM   1098  HA  LEU A  87       0.517   2.764 -13.374  1.00 86.62           H
ATOM   1099  CB  LEU A  87       1.220   2.816 -15.379  1.00 86.62           C
ATOM   1100 1HB  LEU A  87       1.139   3.487 -16.234  1.00 86.62           H
ATOM   1101 2HB  LEU A  87       2.284   2.662 -15.194  1.00 86.62           H
ATOM   1102  CG  LEU A  87       0.597   1.472 -15.760  1.00 86.62           C
ATOM   1103  HG  LEU A  87      -0.470   1.624 -15.924  1.00 86.62           H
ATOM   1104  CD1 LEU A  87       1.186   0.947 -17.071  1.00 86.62           C
ATOM   1105 1HD1 LEU A  87       0.989   1.662 -17.870  1.00 86.62           H
ATOM   1106 2HD1 LEU A  87       2.262   0.814 -16.959  1.00 86.62           H
ATOM   1107 3HD1 LEU A  87       0.725  -0.010 -17.319  1.00 86.62           H
ATOM   1108  CD2 LEU A  87       0.739   0.459 -14.622  1.00 86.62           C
ATOM   1109 1HD2 LEU A  87       1.795   0.305 -14.402  1.00 86.62           H
ATOM   1110 2HD2 LEU A  87       0.234   0.839 -13.733  1.00 86.62           H
ATOM   1111 3HD2 LEU A  87       0.287  -0.487 -14.919  1.00 86.62           H
ATOM   1112  HN  LEU A  87      -0.987   3.931 -15.423  1.00 86.62           H
ATOM   1113  N   LEU A  88       1.245   5.840 -14.195  1.00 90.00           N
ATOM   1114  CA  LEU A  88       1.956   7.031 -13.762  1.00 90.00           C
ATOM   1115  C   LEU A  88       1.605   7.326 -12.302  1.00 90.00           C
ATOM   1116  O   LEU A  88       2.493   7.485 -11.466  1.00 90.00           O
ATOM   1117  HA  LEU A  88       3.023   6.815 -13.823  1.00 90.00           H
ATOM   1118  CB  LEU A  88       1.675   8.198 -14.710  1.00 90.00           C
ATOM   1119 1HB  LEU A  88       2.111   7.964 -15.681  1.00 90.00           H
ATOM   1120 2HB  LEU A  88       0.597   8.272 -14.854  1.00 90.00           H
ATOM   1121  CG  LEU A  88       2.197   9.565 -14.264  1.00 90.00           C
ATOM   1122  HG  LEU A  88       1.854   9.746 -13.245  1.00 90.00           H
ATOM   1123  CD1 LEU A  88       3.726   9.587 -14.237  1.00 90.00           C
ATOM   1124 1HD1 LEU A  88       4.088   8.831 -13.540  1.00 90.00           H
ATOM   1125 2HD1 LEU A  88       4.110   9.375 -15.235  1.00 90.00           H
ATOM   1126 3HD1 LEU A  88       4.070  10.570 -13.916  1.00 90.00           H
ATOM   1127  CD2 LEU A  88       1.623  10.683 -15.138  1.00 90.00           C
ATOM   1128 1HD2 LEU A  88       1.915  10.519 -16.175  1.00 90.00           H
ATOM   1129 2HD2 LEU A  88       0.536  10.681 -15.062  1.00 90.00           H
ATOM   1130 3HD2 LEU A  88       2.010  11.644 -14.799  1.00 90.00           H
ATOM   1131  HN  LEU A  88       0.593   5.985 -14.939  1.00 90.00           H
ATOM   1132  N   ASN A  89       0.308   7.392 -12.040  1.00 92.78           N
ATOM   1133  CA  ASN A  89      -0.171   7.776 -10.723  1.00 92.78           C
ATOM   1134  C   ASN A  89       0.254   6.719  -9.703  1.00 92.78           C
ATOM   1135  O   ASN A  89       0.468   7.031  -8.532  1.00 92.78           O
ATOM   1136  HA  ASN A  89       0.278   8.749 -10.527  1.00 92.78           H
ATOM   1137  CB  ASN A  89      -1.698   7.869 -10.699  1.00 92.78           C
ATOM   1138 1HB  ASN A  89      -2.126   7.056 -11.285  1.00 92.78           H
ATOM   1139 2HB  ASN A  89      -2.057   7.748  -9.677  1.00 92.78           H
ATOM   1140  CG  ASN A  89      -2.174   9.213 -11.256  1.00 92.78           C
ATOM   1141  OD1 ASN A  89      -2.414  10.164 -10.532  1.00 92.78           O
ATOM   1142  ND2 ASN A  89      -2.297   9.236 -12.580  1.00 92.78           N
ATOM   1143 1HD2 ASN A  89      -2.084   8.419 -13.116  1.00 92.78           H
ATOM   1144 2HD2 ASN A  89      -2.602  10.070 -13.039  1.00 92.78           H
ATOM   1145  HN  ASN A  89      -0.408   7.189 -12.708  1.00 92.78           H
ATOM   1146  N   LEU A  90       0.365   5.489 -10.183  1.00 91.10           N
ATOM   1147  CA  LEU A  90       0.783   4.387  -9.332  1.00 91.10           C
ATOM   1148  C   LEU A  90       2.217   4.630  -8.860  1.00 91.10           C
ATOM   1149  O   LEU A  90       2.523   4.461  -7.680  1.00 91.10           O
ATOM   1150  HA  LEU A  90       0.128   4.382  -8.460  1.00 91.10           H
ATOM   1151  CB  LEU A  90       0.589   3.051 -10.052  1.00 91.10           C
ATOM   1152 1HB  LEU A  90      -0.351   3.090 -10.602  1.00 91.10           H
ATOM   1153 2HB  LEU A  90       1.385   2.940 -10.788  1.00 91.10           H
ATOM   1154  CG  LEU A  90       0.577   1.806  -9.163  1.00 91.10           C
ATOM   1155  HG  LEU A  90       1.337   1.930  -8.391  1.00 91.10           H
ATOM   1156  CD1 LEU A  90      -0.769   1.653  -8.452  1.00 91.10           C
ATOM   1157 1HD1 LEU A  90      -0.953   2.529  -7.830  1.00 91.10           H
ATOM   1158 2HD1 LEU A  90      -1.563   1.561  -9.193  1.00 91.10           H
ATOM   1159 3HD1 LEU A  90      -0.750   0.761  -7.827  1.00 91.10           H
ATOM   1160  CD2 LEU A  90       0.947   0.556  -9.964  1.00 91.10           C
ATOM   1161 1HD2 LEU A  90       0.229   0.416 -10.771  1.00 91.10           H
ATOM   1162 2HD2 LEU A  90       1.946   0.677 -10.383  1.00 91.10           H
ATOM   1163 3HD2 LEU A  90       0.931  -0.314  -9.308  1.00 91.10           H
ATOM   1164  HN  LEU A  90       0.175   5.240 -11.133  1.00 91.10           H
ATOM   1165  N   ALA A  91       3.059   5.022  -9.804  1.00 93.54           N
ATOM   1166  CA  ALA A  91       4.464   5.248  -9.509  1.00 93.54           C
ATOM   1167  C   ALA A  91       4.595   6.430  -8.547  1.00 93.54           C
ATOM   1168  O   ALA A  91       5.455   6.428  -7.668  1.00 93.54           O
ATOM   1169  HA  ALA A  91       4.849   4.351  -9.023  1.00 93.54           H
ATOM   1170  CB  ALA A  91       5.232   5.470 -10.813  1.00 93.54           C
ATOM   1171 1HB  ALA A  91       5.131   4.590 -11.448  1.00 93.54           H
ATOM   1172 2HB  ALA A  91       4.825   6.339 -11.330  1.00 93.54           H
ATOM   1173 3HB  ALA A  91       6.285   5.639 -10.591  1.00 93.54           H
ATOM   1174  HN  ALA A  91       2.796   5.185 -10.755  1.00 93.54           H
ATOM   1175  N   ILE A  92       3.727   7.412  -8.745  1.00 94.81           N
ATOM   1176  CA  ILE A  92       3.731   8.596  -7.903  1.00 94.81           C
ATOM   1177  C   ILE A  92       3.360   8.200  -6.472  1.00 94.81           C
ATOM   1178  O   ILE A  92       4.010   8.626  -5.519  1.00 94.81           O
ATOM   1179  HA  ILE A  92       4.747   8.991  -7.899  1.00 94.81           H
ATOM   1180  CB  ILE A  92       2.827   9.678  -8.496  1.00 94.81           C
ATOM   1181  HB  ILE A  92       1.866   9.225  -8.738  1.00 94.81           H
ATOM   1182  CG1 ILE A  92       3.410  10.226  -9.800  1.00 94.81           C
ATOM   1183 1HG1 ILE A  92       4.298  10.820  -9.584  1.00 94.81           H
ATOM   1184 2HG1 ILE A  92       3.726   9.400 -10.437  1.00 94.81           H
ATOM   1185  CG2 ILE A  92       2.559  10.788  -7.477  1.00 94.81           C
ATOM   1186 1HG2 ILE A  92       2.069  10.365  -6.600  1.00 94.81           H
ATOM   1187 2HG2 ILE A  92       3.503  11.245  -7.181  1.00 94.81           H
ATOM   1188 3HG2 ILE A  92       1.914  11.544  -7.924  1.00 94.81           H
ATOM   1189  CD1 ILE A  92       2.383  11.085 -10.541  1.00 94.81           C
ATOM   1190 1HD1 ILE A  92       1.507  10.481 -10.777  1.00 94.81           H
ATOM   1191 2HD1 ILE A  92       2.088  11.924  -9.911  1.00 94.81           H
ATOM   1192 3HD1 ILE A  92       2.824  11.462 -11.464  1.00 94.81           H
ATOM   1193  HN  ILE A  92       3.032   7.407  -9.464  1.00 94.81           H
ATOM   1194  N   ALA A  93       2.317   7.390  -6.368  1.00 94.68           N
ATOM   1195  CA  ALA A  93       1.826   6.966  -5.068  1.00 94.68           C
ATOM   1196  C   ALA A  93       2.942   6.233  -4.321  1.00 94.68           C
ATOM   1197  O   ALA A  93       3.170   6.484  -3.138  1.00 94.68           O
ATOM   1198  HA  ALA A  93       1.551   7.860  -4.509  1.00 94.68           H
ATOM   1199  CB  ALA A  93       0.579   6.097  -5.252  1.00 94.68           C
ATOM   1200 1HB  ALA A  93      -0.193   6.673  -5.761  1.00 94.68           H
ATOM   1201 2HB  ALA A  93       0.832   5.221  -5.848  1.00 94.68           H
ATOM   1202 3HB  ALA A  93       0.211   5.779  -4.276  1.00 94.68           H
ATOM   1203  HN  ALA A  93       1.811   7.026  -7.150  1.00 94.68           H
ATOM   1204  N   ASP A  94       3.607   5.342  -5.041  1.00 93.82           N
ATOM   1205  CA  ASP A  94       4.666   4.542  -4.450  1.00 93.82           C
ATOM   1206  C   ASP A  94       5.773   5.466  -3.939  1.00 93.82           C
ATOM   1207  O   ASP A  94       6.276   5.285  -2.831  1.00 93.82           O
ATOM   1208  HA  ASP A  94       4.187   3.982  -3.647  1.00 93.82           H
ATOM   1209  CB  ASP A  94       5.281   3.593  -5.480  1.00 93.82           C
ATOM   1210 1HB  ASP A  94       5.409   4.115  -6.429  1.00 93.82           H
ATOM   1211 2HB  ASP A  94       6.272   3.284  -5.150  1.00 93.82           H
ATOM   1212  CG  ASP A  94       4.398   2.360  -5.685  1.00 93.82           C
ATOM   1213  OD1 ASP A  94       3.695   1.999  -4.717  1.00 93.82           O
ATOM   1214  OD2 ASP A  94       4.448   1.807  -6.805  1.00 93.82           O
ATOM   1215  HN  ASP A  94       3.434   5.164  -6.010  1.00 93.82           H
ATOM   1216  N   LEU A  95       6.121   6.437  -4.771  1.00 96.18           N
ATOM   1217  CA  LEU A  95       7.198   7.355  -4.442  1.00 96.18           C
ATOM   1218  C   LEU A  95       6.864   8.079  -3.135  1.00 96.18           C
ATOM   1219  O   LEU A  95       7.720   8.218  -2.263  1.00 96.18           O
ATOM   1220  HA  LEU A  95       8.098   6.761  -4.287  1.00 96.18           H
ATOM   1221  CB  LEU A  95       7.474   8.299  -5.614  1.00 96.18           C
ATOM   1222 1HB  LEU A  95       6.519   8.636  -6.016  1.00 96.18           H
ATOM   1223 2HB  LEU A  95       7.988   9.181  -5.231  1.00 96.18           H
ATOM   1224  CG  LEU A  95       8.303   7.718  -6.761  1.00 96.18           C
ATOM   1225  HG  LEU A  95       7.790   6.834  -7.140  1.00 96.18           H
ATOM   1226  CD1 LEU A  95       8.407   8.712  -7.920  1.00 96.18           C
ATOM   1227 1HD1 LEU A  95       7.409   8.942  -8.292  1.00 96.18           H
ATOM   1228 2HD1 LEU A  95       8.886   9.627  -7.572  1.00 96.18           H
ATOM   1229 3HD1 LEU A  95       9.002   8.274  -8.722  1.00 96.18           H
ATOM   1230  CD2 LEU A  95       9.679   7.265  -6.269  1.00 96.18           C
ATOM   1231 1HD2 LEU A  95      10.213   8.117  -5.848  1.00 96.18           H
ATOM   1232 2HD2 LEU A  95       9.557   6.499  -5.503  1.00 96.18           H
ATOM   1233 3HD2 LEU A  95      10.248   6.857  -7.105  1.00 96.18           H
ATOM   1234  HN  LEU A  95       5.681   6.601  -5.654  1.00 96.18           H
ATOM   1235  N   LEU A  96       5.618   8.520  -3.041  1.00 95.31           N
ATOM   1236  CA  LEU A  96       5.192   9.323  -1.908  1.00 95.31           C
ATOM   1237  C   LEU A  96       5.424   8.538  -0.616  1.00 95.31           C
ATOM   1238  O   LEU A  96       5.851   9.104   0.390  1.00 95.31           O
ATOM   1239  HA  LEU A  96       5.818  10.216  -1.887  1.00 95.31           H
ATOM   1240  CB  LEU A  96       3.746   9.788  -2.095  1.00 95.31           C
ATOM   1241 1HB  LEU A  96       3.146   8.930  -2.397  1.00 95.31           H
ATOM   1242 2HB  LEU A  96       3.365  10.119  -1.129  1.00 95.31           H
ATOM   1243  CG  LEU A  96       3.528  10.911  -3.110  1.00 95.31           C
ATOM   1244  HG  LEU A  96       3.838  10.550  -4.091  1.00 95.31           H
ATOM   1245  CD1 LEU A  96       2.046  11.278  -3.212  1.00 95.31           C
ATOM   1246 1HD1 LEU A  96       1.476  10.405  -3.529  1.00 95.31           H
ATOM   1247 2HD1 LEU A  96       1.687  11.613  -2.238  1.00 95.31           H
ATOM   1248 3HD1 LEU A  96       1.920  12.079  -3.940  1.00 95.31           H
ATOM   1249  CD2 LEU A  96       4.398  12.125  -2.780  1.00 95.31           C
ATOM   1250 1HD2 LEU A  96       4.142  12.497  -1.788  1.00 95.31           H
ATOM   1251 2HD2 LEU A  96       5.449  11.836  -2.800  1.00 95.31           H
ATOM   1252 3HD2 LEU A  96       4.224  12.909  -3.517  1.00 95.31           H
ATOM   1253  HN  LEU A  96       4.908   8.336  -3.721  1.00 95.31           H
ATOM   1254  N   PHE A  97       5.133   7.248  -0.684  1.00 95.02           N
ATOM   1255  CA  PHE A  97       5.294   6.382   0.471  1.00 95.02           C
ATOM   1256  C   PHE A  97       6.774   6.139   0.772  1.00 95.02           C
ATOM   1257  O   PHE A  97       7.206   6.258   1.918  1.00 95.02           O
ATOM   1258  HA  PHE A  97       4.830   6.885   1.320  1.00 95.02           H
ATOM   1259  CB  PHE A  97       4.630   5.047   0.126  1.00 95.02           C
ATOM   1260 1HB  PHE A  97       3.548   5.179   0.132  1.00 95.02           H
ATOM   1261 2HB  PHE A  97       4.911   4.765  -0.888  1.00 95.02           H
ATOM   1262  CG  PHE A  97       4.995   3.906   1.078  1.00 95.02           C
ATOM   1263  CD1 PHE A  97       5.618   2.795   0.600  1.00 95.02           C
ATOM   1264  HD1 PHE A  97       5.857   2.718  -0.461  1.00 95.02           H
ATOM   1265  CD2 PHE A  97       4.697   4.002   2.401  1.00 95.02           C
ATOM   1266  HD2 PHE A  97       4.197   4.892   2.784  1.00 95.02           H
ATOM   1267  CE1 PHE A  97       5.957   1.736   1.483  1.00 95.02           C
ATOM   1268  HE1 PHE A  97       6.456   0.846   1.100  1.00 95.02           H
ATOM   1269  CE2 PHE A  97       5.035   2.943   3.284  1.00 95.02           C
ATOM   1270  HE2 PHE A  97       4.796   3.020   4.345  1.00 95.02           H
ATOM   1271  CZ  PHE A  97       5.658   1.832   2.806  1.00 95.02           C
ATOM   1272  HZ  PHE A  97       5.919   1.020   3.484  1.00 95.02           H
ATOM   1273  HN  PHE A  97       4.793   6.794  -1.508  1.00 95.02           H
ATOM   1274  N   LEU A  98       7.511   5.802  -0.276  1.00 96.22           N
ATOM   1275  CA  LEU A  98       8.892   5.380  -0.116  1.00 96.22           C
ATOM   1276  C   LEU A  98       9.671   6.469   0.623  1.00 96.22           C
ATOM   1277  O   LEU A  98      10.555   6.170   1.425  1.00 96.22           O
ATOM   1278  HA  LEU A  98       8.889   4.480   0.500  1.00 96.22           H
ATOM   1279  CB  LEU A  98       9.497   5.001  -1.469  1.00 96.22           C
ATOM   1280 1HB  LEU A  98       9.314   5.817  -2.168  1.00 96.22           H
ATOM   1281 2HB  LEU A  98      10.578   4.919  -1.351  1.00 96.22           H
ATOM   1282  CG  LEU A  98       8.981   3.705  -2.096  1.00 96.22           C
ATOM   1283  HG  LEU A  98       7.897   3.679  -1.984  1.00 96.22           H
ATOM   1284  CD1 LEU A  98       9.281   3.663  -3.595  1.00 96.22           C
ATOM   1285 1HD1 LEU A  98       8.796   4.506  -4.087  1.00 96.22           H
ATOM   1286 2HD1 LEU A  98      10.359   3.721  -3.751  1.00 96.22           H
ATOM   1287 3HD1 LEU A  98       8.904   2.731  -4.016  1.00 96.22           H
ATOM   1288  CD2 LEU A  98       9.539   2.482  -1.365  1.00 96.22           C
ATOM   1289 1HD2 LEU A  98      10.627   2.489  -1.423  1.00 96.22           H
ATOM   1290 2HD2 LEU A  98       9.231   2.512  -0.319  1.00 96.22           H
ATOM   1291 3HD2 LEU A  98       9.156   1.574  -1.830  1.00 96.22           H
ATOM   1292  HN  LEU A  98       7.180   5.814  -1.219  1.00 96.22           H
ATOM   1293  N   VAL A  99       9.315   7.711   0.327  1.00 96.35           N
ATOM   1294  CA  VAL A  99      10.010   8.847   0.908  1.00 96.35           C
ATOM   1295  C   VAL A  99       9.846   8.818   2.429  1.00 96.35           C
ATOM   1296  O   VAL A  99      10.596   9.473   3.150  1.00 96.35           O
ATOM   1297  HA  VAL A  99      11.068   8.743   0.667  1.00 96.35           H
ATOM   1298  CB  VAL A  99       9.506  10.147   0.277  1.00 96.35           C
ATOM   1299  HB  VAL A  99       8.417  10.134   0.307  1.00 96.35           H
ATOM   1300  CG1 VAL A  99       9.984  11.364   1.072  1.00 96.35           C
ATOM   1301 1HG1 VAL A  99       9.606  11.301   2.093  1.00 96.35           H
ATOM   1302 2HG1 VAL A  99      11.073  11.382   1.088  1.00 96.35           H
ATOM   1303 3HG1 VAL A  99       9.611  12.274   0.602  1.00 96.35           H
ATOM   1304  CG2 VAL A  99       9.934  10.247  -1.189  1.00 96.35           C
ATOM   1305 1HG2 VAL A  99      11.022  10.227  -1.251  1.00 96.35           H
ATOM   1306 2HG2 VAL A  99       9.523   9.405  -1.746  1.00 96.35           H
ATOM   1307 3HG2 VAL A  99       9.563  11.180  -1.613  1.00 96.35           H
ATOM   1308  HN  VAL A  99       8.568   7.945  -0.295  1.00 96.35           H
ATOM   1309  N   THR A 100       8.859   8.052   2.870  1.00 95.59           N
ATOM   1310  CA  THR A 100       8.544   7.980   4.287  1.00 95.59           C
ATOM   1311  C   THR A 100       9.391   6.903   4.968  1.00 95.59           C
ATOM   1312  O   THR A 100       9.516   6.889   6.191  1.00 95.59           O
ATOM   1313  HA  THR A 100       8.808   8.933   4.746  1.00 95.59           H
ATOM   1314  CB  THR A 100       7.038   7.747   4.425  1.00 95.59           C
ATOM   1315  HB  THR A 100       6.702   7.964   5.439  1.00 95.59           H
ATOM   1316  OG1 THR A 100       6.854   6.402   3.992  1.00 95.59           O
ATOM   1317  HG1 THR A 100       6.776   6.371   2.995  1.00 95.59           H
ATOM   1318  CG2 THR A 100       6.223   8.574   3.429  1.00 95.59           C
ATOM   1319 1HG2 THR A 100       6.512   8.307   2.413  1.00 95.59           H
ATOM   1320 2HG2 THR A 100       6.415   9.634   3.595  1.00 95.59           H
ATOM   1321 3HG2 THR A 100       5.162   8.370   3.571  1.00 95.59           H
ATOM   1322  HN  THR A 100       8.281   7.488   2.280  1.00 95.59           H
ATOM   1323  N   LEU A 101       9.951   6.028   4.146  1.00 95.41           N
ATOM   1324  CA  LEU A 101      10.643   4.858   4.657  1.00 95.41           C
ATOM   1325  C   LEU A 101      11.872   5.304   5.452  1.00 95.41           C
ATOM   1326  O   LEU A 101      12.162   4.753   6.513  1.00 95.41           O
ATOM   1327  HA  LEU A 101       9.961   4.345   5.335  1.00 95.41           H
ATOM   1328  CB  LEU A 101      10.966   3.887   3.519  1.00 95.41           C
ATOM   1329 1HB  LEU A 101      11.469   4.441   2.727  1.00 95.41           H
ATOM   1330 2HB  LEU A 101      11.676   3.147   3.890  1.00 95.41           H
ATOM   1331  CG  LEU A 101       9.773   3.148   2.909  1.00 95.41           C
ATOM   1332  HG  LEU A 101       9.128   3.881   2.426  1.00 95.41           H
ATOM   1333  CD1 LEU A 101      10.231   2.167   1.828  1.00 95.41           C
ATOM   1334 1HD1 LEU A 101      10.746   2.712   1.037  1.00 95.41           H
ATOM   1335 2HD1 LEU A 101      10.910   1.434   2.265  1.00 95.41           H
ATOM   1336 3HD1 LEU A 101       9.364   1.655   1.411  1.00 95.41           H
ATOM   1337  CD2 LEU A 101       8.942   2.459   3.993  1.00 95.41           C
ATOM   1338 1HD2 LEU A 101       9.564   1.739   4.526  1.00 95.41           H
ATOM   1339 2HD2 LEU A 101       8.569   3.205   4.694  1.00 95.41           H
ATOM   1340 3HD2 LEU A 101       8.101   1.941   3.532  1.00 95.41           H
ATOM   1341  HN  LEU A 101       9.937   6.109   3.149  1.00 95.41           H
ATOM   1342  N   PRO A 102      12.612   6.305   4.957  1.00 95.35           N
ATOM   1343  CA  PRO A 102      13.804   6.782   5.663  1.00 95.35           C
ATOM   1344  C   PRO A 102      13.512   7.140   7.111  1.00 95.35           C
ATOM   1345  O   PRO A 102      14.305   6.836   8.001  1.00 95.35           O
ATOM   1346  HA  PRO A 102      14.553   5.992   5.710  1.00 95.35           H
ATOM   1347  CB  PRO A 102      14.239   8.005   4.852  1.00 95.35           C
ATOM   1348 1HB  PRO A 102      13.801   8.923   5.244  1.00 95.35           H
ATOM   1349 2HB  PRO A 102      15.321   8.135   4.873  1.00 95.35           H
ATOM   1350  CG  PRO A 102      13.736   7.695   3.448  1.00 95.35           C
ATOM   1351 1HG  PRO A 102      13.651   8.596   2.840  1.00 95.35           H
ATOM   1352 2HG  PRO A 102      14.412   7.028   2.913  1.00 95.35           H
ATOM   1353  CD  PRO A 102      12.384   7.051   3.706  1.00 95.35           C
ATOM   1354 1HD  PRO A 102      11.596   7.795   3.822  1.00 95.35           H
ATOM   1355 2HD  PRO A 102      12.083   6.398   2.887  1.00 95.35           H
ATOM   1356  N   PHE A 103      12.371   7.783   7.310  1.00 94.40           N
ATOM   1357  CA  PHE A 103      11.992   8.243   8.635  1.00 94.40           C
ATOM   1358  C   PHE A 103      11.680   7.061   9.556  1.00 94.40           C
ATOM   1359  O   PHE A 103      12.032   7.079  10.735  1.00 94.40           O
ATOM   1360  HA  PHE A 103      12.837   8.801   9.038  1.00 94.40           H
ATOM   1361  CB  PHE A 103      10.731   9.093   8.471  1.00 94.40           C
ATOM   1362 1HB  PHE A 103       9.971   8.502   7.959  1.00 94.40           H
ATOM   1363 2HB  PHE A 103      10.336   9.334   9.458  1.00 94.40           H
ATOM   1364  CG  PHE A 103      10.953  10.392   7.695  1.00 94.40           C
ATOM   1365  CD1 PHE A 103      11.310  11.526   8.356  1.00 94.40           C
ATOM   1366  HD1 PHE A 103      11.437  11.509   9.438  1.00 94.40           H
ATOM   1367  CD2 PHE A 103      10.795  10.414   6.344  1.00 94.40           C
ATOM   1368  HD2 PHE A 103      10.509   9.505   5.815  1.00 94.40           H
ATOM   1369  CE1 PHE A 103      11.516  12.733   7.636  1.00 94.40           C
ATOM   1370  HE1 PHE A 103      11.802  13.642   8.166  1.00 94.40           H
ATOM   1371  CE2 PHE A 103      11.001  11.620   5.624  1.00 94.40           C
ATOM   1372  HE2 PHE A 103      10.874  11.638   4.542  1.00 94.40           H
ATOM   1373  CZ  PHE A 103      11.357  12.754   6.285  1.00 94.40           C
ATOM   1374  HZ  PHE A 103      11.516  13.680   5.733  1.00 94.40           H
ATOM   1375  HN  PHE A 103      11.713   7.991   6.586  1.00 94.40           H
ATOM   1376  N   TRP A 104      11.022   6.064   8.984  1.00 92.59           N
ATOM   1377  CA  TRP A 104      10.696   4.859   9.728  1.00 92.59           C
ATOM   1378  C   TRP A 104      12.007   4.184  10.135  1.00 92.59           C
ATOM   1379  O   TRP A 104      12.111   3.631  11.229  1.00 92.59           O
ATOM   1380  HA  TRP A 104      10.138   5.156  10.616  1.00 92.59           H
ATOM   1381  CB  TRP A 104       9.781   3.942   8.913  1.00 92.59           C
ATOM   1382 1HB  TRP A 104      10.116   3.941   7.875  1.00 92.59           H
ATOM   1383 2HB  TRP A 104       9.883   2.922   9.282  1.00 92.59           H
ATOM   1384  CG  TRP A 104       8.304   4.340   8.956  1.00 92.59           C
ATOM   1385  CD1 TRP A 104       7.523   4.726   7.938  1.00 92.59           C
ATOM   1386  HD1 TRP A 104       7.860   4.810   6.904  1.00 92.59           H
ATOM   1387  CD2 TRP A 104       7.457   4.373  10.124  1.00 92.59           C
ATOM   1388  NE1 TRP A 104       6.240   5.006   8.362  1.00 92.59           N
ATOM   1389  HE1 TRP A 104       5.480   5.312   7.788  1.00 92.59           H
ATOM   1390  CE2 TRP A 104       6.198   4.784   9.734  1.00 92.59           C
ATOM   1391  CE3 TRP A 104       7.744   4.066  11.465  1.00 92.59           C
ATOM   1392  HE3 TRP A 104       8.729   3.739  11.799  1.00 92.59           H
ATOM   1393  CZ2 TRP A 104       5.128   4.926  10.624  1.00 92.59           C
ATOM   1394  HZ2 TRP A 104       4.143   5.252  10.291  1.00 92.59           H
ATOM   1395  CZ3 TRP A 104       6.663   4.212  12.343  1.00 92.59           C
ATOM   1396  HZ3 TRP A 104       6.832   3.987  13.396  1.00 92.59           H
ATOM   1397  CH2 TRP A 104       5.390   4.625  11.966  1.00 92.59           C
ATOM   1398  HH2 TRP A 104       4.601   4.715  12.712  1.00 92.59           H
ATOM   1399  HN  TRP A 104      10.715   6.069   8.033  1.00 92.59           H
ATOM   1400  N   ALA A 105      12.976   4.253   9.234  1.00 94.21           N
ATOM   1401  CA  ALA A 105      14.252   3.594   9.455  1.00 94.21           C
ATOM   1402  C   ALA A 105      14.931   4.204  10.682  1.00 94.21           C
ATOM   1403  O   ALA A 105      15.427   3.481  11.545  1.00 94.21           O
ATOM   1404  HA  ALA A 105      14.052   2.540   9.647  1.00 94.21           H
ATOM   1405  CB  ALA A 105      15.112   3.711   8.195  1.00 94.21           C
ATOM   1406 1HB  ALA A 105      14.598   3.236   7.359  1.00 94.21           H
ATOM   1407 2HB  ALA A 105      15.282   4.763   7.967  1.00 94.21           H
ATOM   1408 3HB  ALA A 105      16.069   3.216   8.361  1.00 94.21           H
ATOM   1409  HN  ALA A 105      12.900   4.747   8.367  1.00 94.21           H
ATOM   1410  N   ILE A 106      14.931   5.528  10.722  1.00 93.56           N
ATOM   1411  CA  ILE A 106      15.571   6.245  11.812  1.00 93.56           C
ATOM   1412  C   ILE A 106      14.834   5.940  13.118  1.00 93.56           C
ATOM   1413  O   ILE A 106      15.463   5.710  14.150  1.00 93.56           O
ATOM   1414  HA  ILE A 106      16.591   5.870  11.895  1.00 93.56           H
ATOM   1415  CB  ILE A 106      15.662   7.738  11.492  1.00 93.56           C
ATOM   1416  HB  ILE A 106      14.684   8.073  11.145  1.00 93.56           H
ATOM   1417  CG1 ILE A 106      16.656   7.996  10.358  1.00 93.56           C
ATOM   1418 1HG1 ILE A 106      17.674   7.886  10.730  1.00 93.56           H
ATOM   1419 2HG1 ILE A 106      16.521   7.250   9.574  1.00 93.56           H
ATOM   1420  CG2 ILE A 106      15.999   8.548  12.745  1.00 93.56           C
ATOM   1421 1HG2 ILE A 106      15.222   8.398  13.495  1.00 93.56           H
ATOM   1422 2HG2 ILE A 106      16.958   8.217  13.144  1.00 93.56           H
ATOM   1423 3HG2 ILE A 106      16.058   9.606  12.489  1.00 93.56           H
ATOM   1424  CD1 ILE A 106      16.469   9.397   9.773  1.00 93.56           C
ATOM   1425 1HD1 ILE A 106      15.457   9.495   9.379  1.00 93.56           H
ATOM   1426 2HD1 ILE A 106      16.629  10.141  10.553  1.00 93.56           H
ATOM   1427 3HD1 ILE A 106      17.188   9.554   8.969  1.00 93.56           H
ATOM   1428  HN  ILE A 106      14.505   6.109  10.027  1.00 93.56           H
ATOM   1429  N   ALA A 107      13.512   5.948  13.031  1.00 92.22           N
ATOM   1430  CA  ALA A 107      12.683   5.767  14.210  1.00 92.22           C
ATOM   1431  C   ALA A 107      12.927   4.372  14.790  1.00 92.22           C
ATOM   1432  O   ALA A 107      12.908   4.190  16.007  1.00 92.22           O
ATOM   1433  HA  ALA A 107      12.984   6.514  14.945  1.00 92.22           H
ATOM   1434  CB  ALA A 107      11.216   5.998  13.844  1.00 92.22           C
ATOM   1435 1HB  ALA A 107      11.092   7.012  13.465  1.00 92.22           H
ATOM   1436 2HB  ALA A 107      10.917   5.284  13.076  1.00 92.22           H
ATOM   1437 3HB  ALA A 107      10.594   5.862  14.729  1.00 92.22           H
ATOM   1438  HN  ALA A 107      13.009   6.075  12.176  1.00 92.22           H
ATOM   1439  N   ALA A 108      13.150   3.423  13.892  1.00 91.55           N
ATOM   1440  CA  ALA A 108      13.355   2.043  14.297  1.00 91.55           C
ATOM   1441  C   ALA A 108      14.758   1.893  14.890  1.00 91.55           C
ATOM   1442  O   ALA A 108      14.970   1.087  15.795  1.00 91.55           O
ATOM   1443  HA  ALA A 108      12.618   1.810  15.066  1.00 91.55           H
ATOM   1444  CB  ALA A 108      13.126   1.120  13.099  1.00 91.55           C
ATOM   1445 1HB  ALA A 108      12.107   1.244  12.734  1.00 91.55           H
ATOM   1446 2HB  ALA A 108      13.829   1.374  12.305  1.00 91.55           H
ATOM   1447 3HB  ALA A 108      13.280   0.085  13.403  1.00 91.55           H
ATOM   1448  HN  ALA A 108      13.192   3.585  12.907  1.00 91.55           H
ATOM   1449  N   ALA A 109      15.679   2.681  14.355  1.00 91.49           N
ATOM   1450  CA  ALA A 109      17.078   2.556  14.727  1.00 91.49           C
ATOM   1451  C   ALA A 109      17.261   3.019  16.173  1.00 91.49           C
ATOM   1452  O   ALA A 109      18.100   2.487  16.898  1.00 91.49           O
ATOM   1453  HA  ALA A 109      17.347   1.502  14.654  1.00 91.49           H
ATOM   1454  CB  ALA A 109      17.940   3.354  13.746  1.00 91.49           C
ATOM   1455 1HB  ALA A 109      17.796   2.966  12.737  1.00 91.49           H
ATOM   1456 2HB  ALA A 109      17.649   4.404  13.777  1.00 91.49           H
ATOM   1457 3HB  ALA A 109      18.989   3.259  14.025  1.00 91.49           H
ATOM   1458  HN  ALA A 109      15.482   3.394  13.682  1.00 91.49           H
ATOM   1459  N   ASP A 110      16.460   4.005  16.551  1.00 87.64           N
ATOM   1460  CA  ASP A 110      16.614   4.638  17.850  1.00 87.64           C
ATOM   1461  C   ASP A 110      15.238   5.045  18.380  1.00 87.64           C
ATOM   1462  O   ASP A 110      14.573   4.263  19.058  1.00 87.64           O
ATOM   1463  HA  ASP A 110      17.097   3.889  18.478  1.00 87.64           H
ATOM   1464  CB  ASP A 110      17.475   5.899  17.750  1.00 87.64           C
ATOM   1465 1HB  ASP A 110      18.448   5.647  17.330  1.00 87.64           H
ATOM   1466 2HB  ASP A 110      17.007   6.609  17.068  1.00 87.64           H
ATOM   1467  CG  ASP A 110      17.658   6.548  19.123  1.00 87.64           C
ATOM   1468  OD1 ASP A 110      17.327   5.870  20.120  1.00 87.64           O
ATOM   1469  OD2 ASP A 110      18.125   7.707  19.145  1.00 87.64           O
ATOM   1470  HN  ASP A 110      15.719   4.371  15.988  1.00 87.64           H
ATOM   1471  N   GLN A 111      14.851   6.269  18.051  1.00 88.41           N
ATOM   1472  CA  GLN A 111      13.569   6.793  18.491  1.00 88.41           C
ATOM   1473  C   GLN A 111      13.071   7.864  17.519  1.00 88.41           C
ATOM   1474  O   GLN A 111      13.810   8.299  16.638  1.00 88.41           O
ATOM   1475  HA  GLN A 111      12.890   5.941  18.483  1.00 88.41           H
ATOM   1476  CB  GLN A 111      13.663   7.345  19.915  1.00 88.41           C
ATOM   1477 1HB  GLN A 111      12.681   7.686  20.242  1.00 88.41           H
ATOM   1478 2HB  GLN A 111      13.968   6.552  20.598  1.00 88.41           H
ATOM   1479  CG  GLN A 111      14.662   8.502  19.990  1.00 88.41           C
ATOM   1480 1HG  GLN A 111      15.644   8.159  19.665  1.00 88.41           H
ATOM   1481 2HG  GLN A 111      14.358   9.294  19.306  1.00 88.41           H
ATOM   1482  CD  GLN A 111      14.753   9.056  21.413  1.00 88.41           C
ATOM   1483  OE1 GLN A 111      13.759   9.300  22.077  1.00 88.41           O
ATOM   1484  NE2 GLN A 111      15.998   9.240  21.843  1.00 88.41           N
ATOM   1485 1HE2 GLN A 111      16.770   9.019  21.248  1.00 88.41           H
ATOM   1486 2HE2 GLN A 111      16.162   9.599  22.762  1.00 88.41           H
ATOM   1487  HN  GLN A 111      15.395   6.897  17.495  1.00 88.41           H
ATOM   1488  N   TRP A 112      11.821   8.259  17.714  1.00 90.54           N
ATOM   1489  CA  TRP A 112      11.214   9.269  16.863  1.00 90.54           C
ATOM   1490  C   TRP A 112      11.805  10.627  17.247  1.00 90.54           C
ATOM   1491  O   TRP A 112      11.474  11.178  18.295  1.00 90.54           O
ATOM   1492  HA  TRP A 112      11.467   9.030  15.830  1.00 90.54           H
ATOM   1493  CB  TRP A 112       9.688   9.230  16.968  1.00 90.54           C
ATOM   1494 1HB  TRP A 112       9.350   8.205  16.816  1.00 90.54           H
ATOM   1495 2HB  TRP A 112       9.397   9.514  17.979  1.00 90.54           H
ATOM   1496  CG  TRP A 112       8.972  10.142  15.970  1.00 90.54           C
ATOM   1497  CD1 TRP A 112       8.549  11.399  16.158  1.00 90.54           C
ATOM   1498  HD1 TRP A 112       8.667  11.953  17.089  1.00 90.54           H
ATOM   1499  CD2 TRP A 112       8.611   9.814  14.612  1.00 90.54           C
ATOM   1500  NE1 TRP A 112       7.943  11.903  15.026  1.00 90.54           N
ATOM   1501  HE1 TRP A 112       7.549  12.816  14.922  1.00 90.54           H
ATOM   1502  CE2 TRP A 112       7.982  10.909  14.055  1.00 90.54           C
ATOM   1503  CE3 TRP A 112       8.809   8.631  13.878  1.00 90.54           C
ATOM   1504  HE3 TRP A 112       9.303   7.753  14.295  1.00 90.54           H
ATOM   1505  CZ2 TRP A 112       7.500  10.930  12.741  1.00 90.54           C
ATOM   1506  HZ2 TRP A 112       7.007  11.808  12.324  1.00 90.54           H
ATOM   1507  CZ3 TRP A 112       8.322   8.668  12.566  1.00 90.54           C
ATOM   1508  HZ3 TRP A 112       8.449   7.776  11.953  1.00 90.54           H
ATOM   1509  CH2 TRP A 112       7.686   9.763  11.991  1.00 90.54           C
ATOM   1510  HH2 TRP A 112       7.335   9.712  10.961  1.00 90.54           H
ATOM   1511  HN  TRP A 112      11.227   7.901  18.435  1.00 90.54           H
ATOM   1512  N   LYS A 113      12.670  11.127  16.376  1.00 91.40           N
ATOM   1513  CA  LYS A 113      13.403  12.347  16.667  1.00 91.40           C
ATOM   1514  C   LYS A 113      12.696  13.532  16.004  1.00 91.40           C
ATOM   1515  O   LYS A 113      13.182  14.660  16.062  1.00 91.40           O
ATOM   1516  HA  LYS A 113      13.381  12.492  17.747  1.00 91.40           H
ATOM   1517  CB  LYS A 113      14.871  12.201  16.259  1.00 91.40           C
ATOM   1518 1HB  LYS A 113      14.934  11.923  15.207  1.00 91.40           H
ATOM   1519 2HB  LYS A 113      15.379  13.159  16.367  1.00 91.40           H
ATOM   1520  CG  LYS A 113      15.574  11.145  17.114  1.00 91.40           C
ATOM   1521 1HG  LYS A 113      15.560  11.450  18.161  1.00 91.40           H
ATOM   1522 2HG  LYS A 113      15.034  10.201  17.050  1.00 91.40           H
ATOM   1523  CD  LYS A 113      17.020  10.943  16.656  1.00 91.40           C
ATOM   1524 1HD  LYS A 113      17.036  10.664  15.603  1.00 91.40           H
ATOM   1525 2HD  LYS A 113      17.568  11.881  16.746  1.00 91.40           H
ATOM   1526  CE  LYS A 113      17.712   9.860  17.487  1.00 91.40           C
ATOM   1527 1HE  LYS A 113      17.742  10.160  18.534  1.00 91.40           H
ATOM   1528 2HE  LYS A 113      17.140   8.934  17.436  1.00 91.40           H
ATOM   1529  NZ  LYS A 113      19.088   9.628  16.992  1.00 91.40           N
ATOM   1530 1HZ  LYS A 113      19.509   8.866  17.512  1.00 91.40           H
ATOM   1531 2HZ  LYS A 113      19.057   9.389  16.007  1.00 91.40           H
ATOM   1532 3HZ  LYS A 113      19.639  10.469  17.119  1.00 91.40           H
ATOM   1533  HN  LYS A 113      12.872  10.714  15.488  1.00 91.40           H
ATOM   1534  N   PHE A 114      11.561  13.234  15.390  1.00 93.07           N
ATOM   1535  CA  PHE A 114      10.903  14.198  14.525  1.00 93.07           C
ATOM   1536  C   PHE A 114       9.669  14.793  15.206  1.00 93.07           C
ATOM   1537  O   PHE A 114       9.225  14.295  16.239  1.00 93.07           O
ATOM   1538  HA  PHE A 114      11.621  14.992  14.320  1.00 93.07           H
ATOM   1539  CB  PHE A 114      10.463  13.444  13.268  1.00 93.07           C
ATOM   1540 1HB  PHE A 114       9.650  12.766  13.529  1.00 93.07           H
ATOM   1541 2HB  PHE A 114      10.063  14.159  12.550  1.00 93.07           H
ATOM   1542  CG  PHE A 114      11.582  12.643  12.600  1.00 93.07           C
ATOM   1543  CD1 PHE A 114      12.531  13.283  11.865  1.00 93.07           C
ATOM   1544  HD1 PHE A 114      12.494  14.366  11.753  1.00 93.07           H
ATOM   1545  CD2 PHE A 114      11.627  11.291  12.740  1.00 93.07           C
ATOM   1546  HD2 PHE A 114      10.866  10.778  13.328  1.00 93.07           H
ATOM   1547  CE1 PHE A 114      13.569  12.539  11.245  1.00 93.07           C
ATOM   1548  HE1 PHE A 114      14.330  13.052  10.656  1.00 93.07           H
ATOM   1549  CE2 PHE A 114      12.666  10.547  12.119  1.00 93.07           C
ATOM   1550  HE2 PHE A 114      12.702   9.464  12.232  1.00 93.07           H
ATOM   1551  CZ  PHE A 114      13.615  11.187  11.385  1.00 93.07           C
ATOM   1552  HZ  PHE A 114      14.412  10.616  10.909  1.00 93.07           H
ATOM   1553  HN  PHE A 114      11.093  12.354  15.476  1.00 93.07           H
ATOM   1554  N   GLN A 115       9.150  15.851  14.600  1.00 93.64           N
ATOM   1555  CA  GLN A 115       7.996  16.539  15.153  1.00 93.64           C
ATOM   1556  C   GLN A 115       6.727  15.715  14.925  1.00 93.64           C
ATOM   1557  O   GLN A 115       6.723  14.784  14.120  1.00 93.64           O
ATOM   1558  HA  GLN A 115       8.194  16.626  16.221  1.00 93.64           H
ATOM   1559  CB  GLN A 115       7.854  17.940  14.554  1.00 93.64           C
ATOM   1560 1HB  GLN A 115       7.838  17.875  13.466  1.00 93.64           H
ATOM   1561 2HB  GLN A 115       6.903  18.376  14.861  1.00 93.64           H
ATOM   1562  CG  GLN A 115       9.004  18.845  14.999  1.00 93.64           C
ATOM   1563 1HG  GLN A 115       9.112  18.796  16.083  1.00 93.64           H
ATOM   1564 2HG  GLN A 115       9.940  18.489  14.569  1.00 93.64           H
ATOM   1565  CD  GLN A 115       8.759  20.294  14.571  1.00 93.64           C
ATOM   1566  OE1 GLN A 115       7.861  20.598  13.803  1.00 93.64           O
ATOM   1567  NE2 GLN A 115       9.605  21.168  15.110  1.00 93.64           N
ATOM   1568 1HE2 GLN A 115      10.320  20.852  15.734  1.00 93.64           H
ATOM   1569 2HE2 GLN A 115       9.525  22.140  14.891  1.00 93.64           H
ATOM   1570  HN  GLN A 115       9.504  16.237  13.749  1.00 93.64           H
ATOM   1571  N   THR A 116       5.681  16.086  15.649  1.00 93.67           N
ATOM   1572  CA  THR A 116       4.422  15.365  15.568  1.00 93.67           C
ATOM   1573  C   THR A 116       3.863  15.424  14.145  1.00 93.67           C
ATOM   1574  O   THR A 116       3.269  14.459  13.667  1.00 93.67           O
ATOM   1575  HA  THR A 116       4.612  14.315  15.793  1.00 93.67           H
ATOM   1576  CB  THR A 116       3.475  15.949  16.618  1.00 93.67           C
ATOM   1577  HB  THR A 116       3.111  16.929  16.311  1.00 93.67           H
ATOM   1578  OG1 THR A 116       4.234  15.924  17.823  1.00 93.67           O
ATOM   1579  HG1 THR A 116       3.807  16.513  18.509  1.00 93.67           H
ATOM   1580  CG2 THR A 116       2.285  15.031  16.908  1.00 93.67           C
ATOM   1581 1HG2 THR A 116       2.647  14.073  17.280  1.00 93.67           H
ATOM   1582 2HG2 THR A 116       1.715  14.875  15.992  1.00 93.67           H
ATOM   1583 3HG2 THR A 116       1.645  15.494  17.660  1.00 93.67           H
ATOM   1584  HN  THR A 116       5.684  16.861  16.279  1.00 93.67           H
ATOM   1585  N   PHE A 117       4.073  16.567  13.508  1.00 94.98           N
ATOM   1586  CA  PHE A 117       3.597  16.766  12.150  1.00 94.98           C
ATOM   1587  C   PHE A 117       4.093  15.652  11.226  1.00 94.98           C
ATOM   1588  O   PHE A 117       3.317  15.088  10.456  1.00 94.98           O
ATOM   1589  HA  PHE A 117       2.507  16.749  12.185  1.00 94.98           H
ATOM   1590  CB  PHE A 117       4.164  18.103  11.668  1.00 94.98           C
ATOM   1591 1HB  PHE A 117       3.764  18.902  12.292  1.00 94.98           H
ATOM   1592 2HB  PHE A 117       5.245  18.099  11.809  1.00 94.98           H
ATOM   1593  CG  PHE A 117       3.856  18.417  10.203  1.00 94.98           C
ATOM   1594  CD1 PHE A 117       4.832  18.299   9.263  1.00 94.98           C
ATOM   1595  HD1 PHE A 117       5.833  17.980   9.553  1.00 94.98           H
ATOM   1596  CD2 PHE A 117       2.607  18.814   9.840  1.00 94.98           C
ATOM   1597  HD2 PHE A 117       1.825  18.909  10.594  1.00 94.98           H
ATOM   1598  CE1 PHE A 117       4.547  18.590   7.903  1.00 94.98           C
ATOM   1599  HE1 PHE A 117       5.329  18.496   7.149  1.00 94.98           H
ATOM   1600  CE2 PHE A 117       2.322  19.106   8.480  1.00 94.98           C
ATOM   1601  HE2 PHE A 117       1.321  19.425   8.190  1.00 94.98           H
ATOM   1602  CZ  PHE A 117       3.298  18.988   7.540  1.00 94.98           C
ATOM   1603  HZ  PHE A 117       3.078  19.212   6.496  1.00 94.98           H
ATOM   1604  HN  PHE A 117       4.559  17.347  13.904  1.00 94.98           H
ATOM   1605  N   MET A 118       5.382  15.368  11.334  1.00 94.32           N
ATOM   1606  CA  MET A 118       5.997  14.351  10.498  1.00 94.32           C
ATOM   1607  C   MET A 118       5.392  12.973  10.777  1.00 94.32           C
ATOM   1608  O   MET A 118       5.244  12.160   9.866  1.00 94.32           O
ATOM   1609  HA  MET A 118       5.784  14.647   9.471  1.00 94.32           H
ATOM   1610  CB  MET A 118       7.503  14.311  10.765  1.00 94.32           C
ATOM   1611 1HB  MET A 118       7.902  15.325  10.764  1.00 94.32           H
ATOM   1612 2HB  MET A 118       7.689  13.896  11.756  1.00 94.32           H
ATOM   1613  CG  MET A 118       8.225  13.471   9.710  1.00 94.32           C
ATOM   1614 1HG  MET A 118       9.292  13.437   9.928  1.00 94.32           H
ATOM   1615 2HG  MET A 118       7.861  12.444   9.740  1.00 94.32           H
ATOM   1616  SD  MET A 118       7.957  14.166   8.088  1.00 94.32           S
ATOM   1617  CE  MET A 118       8.922  15.660   8.227  1.00 94.32           C
ATOM   1618 1HE  MET A 118       8.531  16.271   9.041  1.00 94.32           H
ATOM   1619 2HE  MET A 118       9.962  15.404   8.433  1.00 94.32           H
ATOM   1620 3HE  MET A 118       8.864  16.219   7.293  1.00 94.32           H
ATOM   1621  HN  MET A 118       6.003  15.819  11.976  1.00 94.32           H
ATOM   1622  N   CYS A 119       5.059  12.753  12.041  1.00 93.05           N
ATOM   1623  CA  CYS A 119       4.476  11.488  12.452  1.00 93.05           C
ATOM   1624  C   CYS A 119       3.138  11.319  11.730  1.00 93.05           C
ATOM   1625  O   CYS A 119       2.851  10.252  11.187  1.00 93.05           O
ATOM   1626  HA  CYS A 119       5.177  10.708  12.154  1.00 93.05           H
ATOM   1627  CB  CYS A 119       4.319  11.404  13.971  1.00 93.05           C
ATOM   1628 1HB  CYS A 119       5.300  11.406  14.447  1.00 93.05           H
ATOM   1629 2HB  CYS A 119       3.785  12.280  14.339  1.00 93.05           H
ATOM   1630  SG  CYS A 119       3.408   9.883  14.424  1.00 93.05           S
ATOM   1631  HN  CYS A 119       5.182  13.421  12.776  1.00 93.05           H
ATOM   1632  N   LYS A 120       2.354  12.387  11.747  1.00 94.25           N
ATOM   1633  CA  LYS A 120       1.047  12.366  11.111  1.00 94.25           C
ATOM   1634  C   LYS A 120       1.210  12.018   9.630  1.00 94.25           C
ATOM   1635  O   LYS A 120       0.521  11.138   9.116  1.00 94.25           O
ATOM   1636  HA  LYS A 120       0.464  11.578  11.589  1.00 94.25           H
ATOM   1637  CB  LYS A 120       0.311  13.685  11.356  1.00 94.25           C
ATOM   1638 1HB  LYS A 120       0.957  14.521  11.089  1.00 94.25           H
ATOM   1639 2HB  LYS A 120      -0.566  13.741  10.711  1.00 94.25           H
ATOM   1640  CG  LYS A 120      -0.117  13.811  12.819  1.00 94.25           C
ATOM   1641 1HG  LYS A 120      -0.760  12.972  13.087  1.00 94.25           H
ATOM   1642 2HG  LYS A 120       0.760  13.759  13.464  1.00 94.25           H
ATOM   1643  CD  LYS A 120      -0.859  15.127  13.062  1.00 94.25           C
ATOM   1644 1HD  LYS A 120      -0.183  15.965  12.894  1.00 94.25           H
ATOM   1645 2HD  LYS A 120      -1.675  15.226  12.346  1.00 94.25           H
ATOM   1646  CE  LYS A 120      -1.413  15.188  14.487  1.00 94.25           C
ATOM   1647 1HE  LYS A 120      -1.715  14.192  14.810  1.00 94.25           H
ATOM   1648 2HE  LYS A 120      -0.634  15.523  15.172  1.00 94.25           H
ATOM   1649  NZ  LYS A 120      -2.569  16.110  14.554  1.00 94.25           N
ATOM   1650 1HZ  LYS A 120      -2.907  16.160  15.509  1.00 94.25           H
ATOM   1651 2HZ  LYS A 120      -2.284  17.033  14.247  1.00 94.25           H
ATOM   1652 3HZ  LYS A 120      -3.310  15.767  13.951  1.00 94.25           H
ATOM   1653  HN  LYS A 120       2.598  13.253  12.183  1.00 94.25           H
ATOM   1654  N   VAL A 121       2.125  12.727   8.986  1.00 94.21           N
ATOM   1655  CA  VAL A 121       2.316  12.577   7.553  1.00 94.21           C
ATOM   1656  C   VAL A 121       2.752  11.143   7.248  1.00 94.21           C
ATOM   1657  O   VAL A 121       2.190  10.493   6.368  1.00 94.21           O
ATOM   1658  HA  VAL A 121       1.355  12.761   7.073  1.00 94.21           H
ATOM   1659  CB  VAL A 121       3.308  13.626   7.045  1.00 94.21           C
ATOM   1660  HB  VAL A 121       4.203  13.567   7.664  1.00 94.21           H
ATOM   1661  CG1 VAL A 121       3.715  13.339   5.599  1.00 94.21           C
ATOM   1662 1HG1 VAL A 121       4.185  12.357   5.541  1.00 94.21           H
ATOM   1663 2HG1 VAL A 121       2.831  13.357   4.962  1.00 94.21           H
ATOM   1664 3HG1 VAL A 121       4.421  14.099   5.263  1.00 94.21           H
ATOM   1665  CG2 VAL A 121       2.733  15.037   7.184  1.00 94.21           C
ATOM   1666 1HG2 VAL A 121       1.815  15.114   6.602  1.00 94.21           H
ATOM   1667 2HG2 VAL A 121       2.516  15.240   8.233  1.00 94.21           H
ATOM   1668 3HG2 VAL A 121       3.458  15.762   6.815  1.00 94.21           H
ATOM   1669  HN  VAL A 121       2.729  13.392   9.426  1.00 94.21           H
ATOM   1670  N   VAL A 122       3.752  10.692   7.992  1.00 92.70           N
ATOM   1671  CA  VAL A 122       4.418   9.441   7.671  1.00 92.70           C
ATOM   1672  C   VAL A 122       3.419   8.289   7.800  1.00 92.70           C
ATOM   1673  O   VAL A 122       3.392   7.389   6.963  1.00 92.70           O
ATOM   1674  HA  VAL A 122       4.751   9.501   6.635  1.00 92.70           H
ATOM   1675  CB  VAL A 122       5.653   9.263   8.556  1.00 92.70           C
ATOM   1676  HB  VAL A 122       5.364   9.487   9.583  1.00 92.70           H
ATOM   1677  CG1 VAL A 122       6.155   7.819   8.514  1.00 92.70           C
ATOM   1678 1HG1 VAL A 122       5.371   7.151   8.870  1.00 92.70           H
ATOM   1679 2HG1 VAL A 122       6.418   7.556   7.489  1.00 92.70           H
ATOM   1680 3HG1 VAL A 122       7.033   7.721   9.151  1.00 92.70           H
ATOM   1681  CG2 VAL A 122       6.760  10.241   8.155  1.00 92.70           C
ATOM   1682 1HG2 VAL A 122       7.044  10.062   7.118  1.00 92.70           H
ATOM   1683 2HG2 VAL A 122       6.398  11.263   8.261  1.00 92.70           H
ATOM   1684 3HG2 VAL A 122       7.626  10.093   8.800  1.00 92.70           H
ATOM   1685  HN  VAL A 122       4.107  11.165   8.798  1.00 92.70           H
ATOM   1686  N   ASN A 123       2.622   8.355   8.857  1.00 91.42           N
ATOM   1687  CA  ASN A 123       1.624   7.329   9.106  1.00 91.42           C
ATOM   1688  C   ASN A 123       0.586   7.349   7.982  1.00 91.42           C
ATOM   1689  O   ASN A 123       0.133   6.298   7.532  1.00 91.42           O
ATOM   1690  HA  ASN A 123       2.179   6.392   9.144  1.00 91.42           H
ATOM   1691  CB  ASN A 123       0.894   7.581  10.427  1.00 91.42           C
ATOM   1692 1HB  ASN A 123       0.808   8.653  10.602  1.00 91.42           H
ATOM   1693 2HB  ASN A 123      -0.120   7.186  10.368  1.00 91.42           H
ATOM   1694  CG  ASN A 123       1.634   6.926  11.596  1.00 91.42           C
ATOM   1695  OD1 ASN A 123       2.415   6.003  11.431  1.00 91.42           O
ATOM   1696  ND2 ASN A 123       1.345   7.453  12.782  1.00 91.42           N
ATOM   1697 1HD2 ASN A 123       0.695   8.210  12.848  1.00 91.42           H
ATOM   1698 2HD2 ASN A 123       1.779   7.093  13.608  1.00 91.42           H
ATOM   1699  HN  ASN A 123       2.650   9.091   9.534  1.00 91.42           H
ATOM   1700  N   SER A 124       0.240   8.557   7.560  1.00 92.98           N
ATOM   1701  CA  SER A 124      -0.871   8.739   6.642  1.00 92.98           C
ATOM   1702  C   SER A 124      -0.457   8.322   5.230  1.00 92.98           C
ATOM   1703  O   SER A 124      -1.262   7.770   4.481  1.00 92.98           O
ATOM   1704  HA  SER A 124      -1.663   8.091   7.016  1.00 92.98           H
ATOM   1705  CB  SER A 124      -1.356  10.190   6.646  1.00 92.98           C
ATOM   1706 1HB  SER A 124      -0.572  10.836   6.251  1.00 92.98           H
ATOM   1707 2HB  SER A 124      -2.214  10.288   5.981  1.00 92.98           H
ATOM   1708  OG  SER A 124      -1.717  10.629   7.953  1.00 92.98           O
ATOM   1709  HG  SER A 124      -1.100  11.356   8.253  1.00 92.98           H
ATOM   1710  HN  SER A 124       0.705   9.399   7.835  1.00 92.98           H
ATOM   1711  N   MET A 125       0.798   8.600   4.909  1.00 92.88           N
ATOM   1712  CA  MET A 125       1.271   8.451   3.543  1.00 92.88           C
ATOM   1713  C   MET A 125       1.175   6.994   3.086  1.00 92.88           C
ATOM   1714  O   MET A 125       0.837   6.722   1.935  1.00 92.88           O
ATOM   1715  HA  MET A 125       0.615   9.074   2.935  1.00 92.88           H
ATOM   1716  CB  MET A 125       2.725   8.919   3.453  1.00 92.88           C
ATOM   1717 1HB  MET A 125       3.279   8.569   4.324  1.00 92.88           H
ATOM   1718 2HB  MET A 125       3.199   8.478   2.576  1.00 92.88           H
ATOM   1719  CG  MET A 125       2.805  10.445   3.371  1.00 92.88           C
ATOM   1720 1HG  MET A 125       2.298  10.891   4.226  1.00 92.88           H
ATOM   1721 2HG  MET A 125       3.846  10.765   3.415  1.00 92.88           H
ATOM   1722  SD  MET A 125       2.057  11.015   1.854  1.00 92.88           S
ATOM   1723  CE  MET A 125       1.799  12.733   2.262  1.00 92.88           C
ATOM   1724 1HE  MET A 125       1.146  12.806   3.132  1.00 92.88           H
ATOM   1725 2HE  MET A 125       2.757  13.201   2.486  1.00 92.88           H
ATOM   1726 3HE  MET A 125       1.335  13.241   1.417  1.00 92.88           H
ATOM   1727  HN  MET A 125       1.484   8.922   5.561  1.00 92.88           H
ATOM   1728  N   TYR A 126       1.478   6.095   4.011  1.00 86.37           N
ATOM   1729  CA  TYR A 126       1.411   4.673   3.723  1.00 86.37           C
ATOM   1730  C   TYR A 126      -0.014   4.253   3.359  1.00 86.37           C
ATOM   1731  O   TYR A 126      -0.224   3.536   2.382  1.00 86.37           O
ATOM   1732  HA  TYR A 126       2.069   4.470   2.878  1.00 86.37           H
ATOM   1733  CB  TYR A 126       1.826   3.961   5.012  1.00 86.37           C
ATOM   1734 1HB  TYR A 126       2.887   4.141   5.189  1.00 86.37           H
ATOM   1735 2HB  TYR A 126       1.285   4.402   5.849  1.00 86.37           H
ATOM   1736  CG  TYR A 126       1.574   2.452   4.999  1.00 86.37           C
ATOM   1737  CD1 TYR A 126       0.762   1.880   5.957  1.00 86.37           C
ATOM   1738  HD1 TYR A 126       0.300   2.503   6.722  1.00 86.37           H
ATOM   1739  CD2 TYR A 126       2.159   1.663   4.030  1.00 86.37           C
ATOM   1740  HD2 TYR A 126       2.801   2.115   3.273  1.00 86.37           H
ATOM   1741  CE1 TYR A 126       0.525   0.460   5.945  1.00 86.37           C
ATOM   1742  HE1 TYR A 126      -0.115  -0.005   6.695  1.00 86.37           H
ATOM   1743  CE2 TYR A 126       1.922   0.243   4.017  1.00 86.37           C
ATOM   1744  HE2 TYR A 126       2.378  -0.392   3.258  1.00 86.37           H
ATOM   1745  CZ  TYR A 126       1.117  -0.289   4.975  1.00 86.37           C
ATOM   1746  OH  TYR A 126       0.893  -1.630   4.964  1.00 86.37           O
ATOM   1747  HH  TYR A 126       1.365  -2.049   4.189  1.00 86.37           H
ATOM   1748  HN  TYR A 126       1.763   6.325   4.941  1.00 86.37           H
ATOM   1749  N   LYS A 127      -0.958   4.717   4.165  1.00 86.89           N
ATOM   1750  CA  LYS A 127      -2.350   4.344   3.981  1.00 86.89           C
ATOM   1751  C   LYS A 127      -2.860   4.929   2.663  1.00 86.89           C
ATOM   1752  O   LYS A 127      -3.644   4.294   1.960  1.00 86.89           O
ATOM   1753  HA  LYS A 127      -2.391   3.257   3.915  1.00 86.89           H
ATOM   1754  CB  LYS A 127      -3.180   4.755   5.199  1.00 86.89           C
ATOM   1755 1HB  LYS A 127      -2.966   5.792   5.457  1.00 86.89           H
ATOM   1756 2HB  LYS A 127      -4.241   4.700   4.955  1.00 86.89           H
ATOM   1757  CG  LYS A 127      -2.879   3.852   6.397  1.00 86.89           C
ATOM   1758 1HG  LYS A 127      -1.807   3.849   6.594  1.00 86.89           H
ATOM   1759 2HG  LYS A 127      -3.366   4.250   7.287  1.00 86.89           H
ATOM   1760  CD  LYS A 127      -3.360   2.422   6.141  1.00 86.89           C
ATOM   1761 1HD  LYS A 127      -4.422   2.431   5.895  1.00 86.89           H
ATOM   1762 2HD  LYS A 127      -2.837   2.007   5.280  1.00 86.89           H
ATOM   1763  CE  LYS A 127      -3.122   1.537   7.366  1.00 86.89           C
ATOM   1764 1HE  LYS A 127      -2.071   1.576   7.651  1.00 86.89           H
ATOM   1765 2HE  LYS A 127      -3.696   1.914   8.212  1.00 86.89           H
ATOM   1766  NZ  LYS A 127      -3.512   0.138   7.078  1.00 86.89           N
ATOM   1767 1HZ  LYS A 127      -3.378  -0.428   7.908  1.00 86.89           H
ATOM   1768 2HZ  LYS A 127      -4.488   0.109   6.803  1.00 86.89           H
ATOM   1769 3HZ  LYS A 127      -2.938  -0.225   6.325  1.00 86.89           H
ATOM   1770  HN  LYS A 127      -0.784   5.336   4.931  1.00 86.89           H
ATOM   1771  N   MET A 128      -2.395   6.134   2.368  1.00 91.54           N
ATOM   1772  CA  MET A 128      -2.767   6.798   1.130  1.00 91.54           C
ATOM   1773  C   MET A 128      -2.267   6.013  -0.085  1.00 91.54           C
ATOM   1774  O   MET A 128      -3.006   5.818  -1.049  1.00 91.54           O
ATOM   1775  HA  MET A 128      -3.857   6.827   1.129  1.00 91.54           H
ATOM   1776  CB  MET A 128      -2.173   8.207   1.107  1.00 91.54           C
ATOM   1777 1HB  MET A 128      -2.472   8.747   2.006  1.00 91.54           H
ATOM   1778 2HB  MET A 128      -1.085   8.147   1.120  1.00 91.54           H
ATOM   1779  CG  MET A 128      -2.633   8.977  -0.133  1.00 91.54           C
ATOM   1780 1HG  MET A 128      -2.358   8.428  -1.034  1.00 91.54           H
ATOM   1781 2HG  MET A 128      -3.719   9.066  -0.133  1.00 91.54           H
ATOM   1782  SD  MET A 128      -1.887  10.598  -0.157  1.00 91.54           S
ATOM   1783  CE  MET A 128      -2.857  11.404   1.107  1.00 91.54           C
ATOM   1784 1HE  MET A 128      -3.909  11.395   0.818  1.00 91.54           H
ATOM   1785 2HE  MET A 128      -2.735  10.874   2.051  1.00 91.54           H
ATOM   1786 3HE  MET A 128      -2.521  12.434   1.222  1.00 91.54           H
ATOM   1787  HN  MET A 128      -1.776   6.654   2.956  1.00 91.54           H
ATOM   1788  N   ASN A 129      -1.017   5.584   0.002  1.00 90.19           N
ATOM   1789  CA  ASN A 129      -0.424   4.786  -1.058  1.00 90.19           C
ATOM   1790  C   ASN A 129      -1.276   3.536  -1.286  1.00 90.19           C
ATOM   1791  O   ASN A 129      -1.662   3.241  -2.416  1.00 90.19           O
ATOM   1792  HA  ASN A 129      -0.402   5.440  -1.931  1.00 90.19           H
ATOM   1793  CB  ASN A 129       0.989   4.335  -0.684  1.00 90.19           C
ATOM   1794 1HB  ASN A 129       1.668   5.187  -0.719  1.00 90.19           H
ATOM   1795 2HB  ASN A 129       0.996   3.963   0.341  1.00 90.19           H
ATOM   1796  CG  ASN A 129       1.484   3.241  -1.632  1.00 90.19           C
ATOM   1797  OD1 ASN A 129       1.276   2.058  -1.420  1.00 90.19           O
ATOM   1798  ND2 ASN A 129       2.150   3.701  -2.687  1.00 90.19           N
ATOM   1799 1HD2 ASN A 129       2.287   4.685  -2.802  1.00 90.19           H
ATOM   1800 2HD2 ASN A 129       2.515   3.064  -3.366  1.00 90.19           H
ATOM   1801  HN  ASN A 129      -0.413   5.773   0.776  1.00 90.19           H
ATOM   1802  N   PHE A 130      -1.543   2.834  -0.194  1.00 85.28           N
ATOM   1803  CA  PHE A 130      -2.212   1.547  -0.277  1.00 85.28           C
ATOM   1804  C   PHE A 130      -3.543   1.668  -1.023  1.00 85.28           C
ATOM   1805  O   PHE A 130      -3.776   0.961  -2.002  1.00 85.28           O
ATOM   1806  HA  PHE A 130      -1.552   0.873  -0.823  1.00 85.28           H
ATOM   1807  CB  PHE A 130      -2.485   1.092   1.158  1.00 85.28           C
ATOM   1808 1HB  PHE A 130      -1.546   1.082   1.710  1.00 85.28           H
ATOM   1809 2HB  PHE A 130      -3.133   1.822   1.643  1.00 85.28           H
ATOM   1810  CG  PHE A 130      -3.134  -0.290   1.260  1.00 85.28           C
ATOM   1811  CD1 PHE A 130      -4.483  -0.418   1.143  1.00 85.28           C
ATOM   1812  HD1 PHE A 130      -5.102   0.464   0.977  1.00 85.28           H
ATOM   1813  CD2 PHE A 130      -2.362  -1.390   1.466  1.00 85.28           C
ATOM   1814  HD2 PHE A 130      -1.281  -1.288   1.560  1.00 85.28           H
ATOM   1815  CE1 PHE A 130      -5.085  -1.701   1.237  1.00 85.28           C
ATOM   1816  HE1 PHE A 130      -6.167  -1.803   1.144  1.00 85.28           H
ATOM   1817  CE2 PHE A 130      -2.964  -2.673   1.561  1.00 85.28           C
ATOM   1818  HE2 PHE A 130      -2.346  -3.555   1.727  1.00 85.28           H
ATOM   1819  CZ  PHE A 130      -4.313  -2.801   1.444  1.00 85.28           C
ATOM   1820  HZ  PHE A 130      -4.776  -3.785   1.516  1.00 85.28           H
ATOM   1821  HN  PHE A 130      -1.310   3.130   0.732  1.00 85.28           H
ATOM   1822  N   TYR A 131      -4.380   2.570  -0.531  1.00 86.31           N
ATOM   1823  CA  TYR A 131      -5.727   2.706  -1.059  1.00 86.31           C
ATOM   1824  C   TYR A 131      -5.701   3.144  -2.524  1.00 86.31           C
ATOM   1825  O   TYR A 131      -6.466   2.635  -3.342  1.00 86.31           O
ATOM   1826  HA  TYR A 131      -6.216   1.734  -0.986  1.00 86.31           H
ATOM   1827  CB  TYR A 131      -6.398   3.798  -0.224  1.00 86.31           C
ATOM   1828 1HB  TYR A 131      -5.780   4.695  -0.253  1.00 86.31           H
ATOM   1829 2HB  TYR A 131      -7.354   4.055  -0.681  1.00 86.31           H
ATOM   1830  CG  TYR A 131      -6.637   3.408   1.236  1.00 86.31           C
ATOM   1831  CD1 TYR A 131      -7.095   2.144   1.546  1.00 86.31           C
ATOM   1832  HD1 TYR A 131      -7.287   1.423   0.751  1.00 86.31           H
ATOM   1833  CD2 TYR A 131      -6.393   4.320   2.243  1.00 86.31           C
ATOM   1834  HD2 TYR A 131      -6.031   5.318   1.998  1.00 86.31           H
ATOM   1835  CE1 TYR A 131      -7.319   1.776   2.920  1.00 86.31           C
ATOM   1836  HE1 TYR A 131      -7.681   0.781   3.179  1.00 86.31           H
ATOM   1837  CE2 TYR A 131      -6.618   3.952   3.617  1.00 86.31           C
ATOM   1838  HE2 TYR A 131      -6.429   4.663   4.422  1.00 86.31           H
ATOM   1839  CZ  TYR A 131      -7.069   2.699   3.888  1.00 86.31           C
ATOM   1840  OH  TYR A 131      -7.281   2.352   5.186  1.00 86.31           O
ATOM   1841  HH  TYR A 131      -7.232   3.162   5.769  1.00 86.31           H
ATOM   1842  HN  TYR A 131      -4.152   3.199   0.212  1.00 86.31           H
ATOM   1843  N   SER A 132      -4.812   4.083  -2.812  1.00 89.78           N
ATOM   1844  CA  SER A 132      -4.698   4.619  -4.158  1.00 89.78           C
ATOM   1845  C   SER A 132      -4.231   3.524  -5.119  1.00 89.78           C
ATOM   1846  O   SER A 132      -4.735   3.417  -6.236  1.00 89.78           O
ATOM   1847  HA  SER A 132      -5.701   4.956  -4.420  1.00 89.78           H
ATOM   1848  CB  SER A 132      -3.735   5.807  -4.198  1.00 89.78           C
ATOM   1849 1HB  SER A 132      -3.627   6.152  -5.227  1.00 89.78           H
ATOM   1850 2HB  SER A 132      -4.156   6.635  -3.627  1.00 89.78           H
ATOM   1851  OG  SER A 132      -2.453   5.473  -3.674  1.00 89.78           O
ATOM   1852  HG  SER A 132      -2.330   5.895  -2.775  1.00 89.78           H
ATOM   1853  HN  SER A 132      -4.178   4.476  -2.146  1.00 89.78           H
ATOM   1854  N   CYS A 133      -3.273   2.739  -4.650  1.00 84.54           N
ATOM   1855  CA  CYS A 133      -2.709   1.677  -5.466  1.00 84.54           C
ATOM   1856  C   CYS A 133      -3.822   0.679  -5.792  1.00 84.54           C
ATOM   1857  O   CYS A 133      -3.982   0.276  -6.943  1.00 84.54           O
ATOM   1858  HA  CYS A 133      -2.332   2.146  -6.374  1.00 84.54           H
ATOM   1859  CB  CYS A 133      -1.522   1.002  -4.775  1.00 84.54           C
ATOM   1860 1HB  CYS A 133      -1.751   0.834  -3.723  1.00 84.54           H
ATOM   1861 2HB  CYS A 133      -1.339   0.024  -5.221  1.00 84.54           H
ATOM   1862  SG  CYS A 133      -0.029   2.049  -4.931  1.00 84.54           S
ATOM   1863  HG  CYS A 133      -0.398   2.952  -4.027  1.00 84.54           H
ATOM   1864  HN  CYS A 133      -2.883   2.819  -3.732  1.00 84.54           H
ATOM   1865  N   VAL A 134      -4.563   0.309  -4.757  1.00 81.55           N
ATOM   1866  CA  VAL A 134      -5.628  -0.668  -4.911  1.00 81.55           C
ATOM   1867  C   VAL A 134      -6.617  -0.175  -5.969  1.00 81.55           C
ATOM   1868  O   VAL A 134      -6.990  -0.923  -6.872  1.00 81.55           O
ATOM   1869  HA  VAL A 134      -5.175  -1.596  -5.259  1.00 81.55           H
ATOM   1870  CB  VAL A 134      -6.287  -0.940  -3.557  1.00 81.55           C
ATOM   1871  HB  VAL A 134      -6.418   0.015  -3.050  1.00 81.55           H
ATOM   1872  CG1 VAL A 134      -7.670  -1.570  -3.738  1.00 81.55           C
ATOM   1873 1HG1 VAL A 134      -8.306  -0.891  -4.306  1.00 81.55           H
ATOM   1874 2HG1 VAL A 134      -7.573  -2.513  -4.275  1.00 81.55           H
ATOM   1875 3HG1 VAL A 134      -8.116  -1.753  -2.760  1.00 81.55           H
ATOM   1876  CG2 VAL A 134      -5.394  -1.821  -2.680  1.00 81.55           C
ATOM   1877 1HG2 VAL A 134      -5.218  -2.773  -3.181  1.00 81.55           H
ATOM   1878 2HG2 VAL A 134      -4.442  -1.318  -2.511  1.00 81.55           H
ATOM   1879 3HG2 VAL A 134      -5.887  -1.999  -1.724  1.00 81.55           H
ATOM   1880  HN  VAL A 134      -4.445   0.663  -3.830  1.00 81.55           H
ATOM   1881  N   LEU A 135      -7.015   1.081  -5.822  1.00 85.42           N
ATOM   1882  CA  LEU A 135      -8.039   1.647  -6.683  1.00 85.42           C
ATOM   1883  C   LEU A 135      -7.501   1.745  -8.112  1.00 85.42           C
ATOM   1884  O   LEU A 135      -8.241   1.538  -9.073  1.00 85.42           O
ATOM   1885  HA  LEU A 135      -8.885   0.959  -6.679  1.00 85.42           H
ATOM   1886  CB  LEU A 135      -8.536   2.980  -6.120  1.00 85.42           C
ATOM   1887 1HB  LEU A 135      -7.677   3.638  -5.987  1.00 85.42           H
ATOM   1888 2HB  LEU A 135      -9.184   3.446  -6.862  1.00 85.42           H
ATOM   1889  CG  LEU A 135      -9.297   2.906  -4.794  1.00 85.42           C
ATOM   1890  HG  LEU A 135      -8.713   2.303  -4.099  1.00 85.42           H
ATOM   1891  CD1 LEU A 135      -9.449   4.295  -4.172  1.00 85.42           C
ATOM   1892 1HD1 LEU A 135      -8.463   4.720  -3.985  1.00 85.42           H
ATOM   1893 2HD1 LEU A 135     -10.000   4.941  -4.855  1.00 85.42           H
ATOM   1894 3HD1 LEU A 135      -9.993   4.214  -3.231  1.00 85.42           H
ATOM   1895  CD2 LEU A 135     -10.646   2.207  -4.975  1.00 85.42           C
ATOM   1896 1HD2 LEU A 135     -11.249   2.762  -5.693  1.00 85.42           H
ATOM   1897 2HD2 LEU A 135     -10.484   1.193  -5.342  1.00 85.42           H
ATOM   1898 3HD2 LEU A 135     -11.166   2.168  -4.017  1.00 85.42           H
ATOM   1899  HN  LEU A 135      -6.650   1.706  -5.132  1.00 85.42           H
ATOM   1900  N   LEU A 136      -6.218   2.061  -8.207  1.00 86.81           N
ATOM   1901  CA  LEU A 136      -5.579   2.217  -9.503  1.00 86.81           C
ATOM   1902  C   LEU A 136      -5.521   0.859 -10.205  1.00 86.81           C
ATOM   1903  O   LEU A 136      -5.810   0.759 -11.396  1.00 86.81           O
ATOM   1904  HA  LEU A 136      -6.203   2.886 -10.096  1.00 86.81           H
ATOM   1905  CB  LEU A 136      -4.213   2.889  -9.349  1.00 86.81           C
ATOM   1906 1HB  LEU A 136      -3.676   2.394  -8.541  1.00 86.81           H
ATOM   1907 2HB  LEU A 136      -3.642   2.719 -10.262  1.00 86.81           H
ATOM   1908  CG  LEU A 136      -4.233   4.392  -9.066  1.00 86.81           C
ATOM   1909  HG  LEU A 136      -4.946   4.579  -8.262  1.00 86.81           H
ATOM   1910  CD1 LEU A 136      -2.866   4.877  -8.579  1.00 86.81           C
ATOM   1911 1HD1 LEU A 136      -2.600   4.351  -7.662  1.00 86.81           H
ATOM   1912 2HD1 LEU A 136      -2.116   4.675  -9.344  1.00 86.81           H
ATOM   1913 3HD1 LEU A 136      -2.908   5.948  -8.385  1.00 86.81           H
ATOM   1914  CD2 LEU A 136      -4.716   5.175 -10.289  1.00 86.81           C
ATOM   1915 1HD2 LEU A 136      -4.047   4.986 -11.128  1.00 86.81           H
ATOM   1916 2HD2 LEU A 136      -5.725   4.855 -10.549  1.00 86.81           H
ATOM   1917 3HD2 LEU A 136      -4.721   6.240 -10.060  1.00 86.81           H
ATOM   1918  HN  LEU A 136      -5.619   2.210  -7.420  1.00 86.81           H
ATOM   1919  N   ILE A 137      -5.147  -0.153  -9.436  1.00 79.20           N
ATOM   1920  CA  ILE A 137      -5.023  -1.497  -9.975  1.00 79.20           C
ATOM   1921  C   ILE A 137      -6.383  -1.958 -10.502  1.00 79.20           C
ATOM   1922  O   ILE A 137      -6.465  -2.583 -11.558  1.00 79.20           O
ATOM   1923  HA  ILE A 137      -4.326  -1.450 -10.812  1.00 79.20           H
ATOM   1924  CB  ILE A 137      -4.416  -2.438  -8.933  1.00 79.20           C
ATOM   1925  HB  ILE A 137      -4.911  -2.257  -7.979  1.00 79.20           H
ATOM   1926  CG1 ILE A 137      -2.927  -2.148  -8.733  1.00 79.20           C
ATOM   1927 1HG1 ILE A 137      -2.369  -2.466  -9.613  1.00 79.20           H
ATOM   1928 2HG1 ILE A 137      -2.774  -1.073  -8.629  1.00 79.20           H
ATOM   1929  CG2 ILE A 137      -4.670  -3.901  -9.302  1.00 79.20           C
ATOM   1930 1HG2 ILE A 137      -5.743  -4.082  -9.353  1.00 79.20           H
ATOM   1931 2HG2 ILE A 137      -4.219  -4.115 -10.271  1.00 79.20           H
ATOM   1932 3HG2 ILE A 137      -4.228  -4.549  -8.545  1.00 79.20           H
ATOM   1933  CD1 ILE A 137      -2.390  -2.867  -7.494  1.00 79.20           C
ATOM   1934 1HD1 ILE A 137      -2.934  -2.529  -6.612  1.00 79.20           H
ATOM   1935 2HD1 ILE A 137      -2.523  -3.943  -7.613  1.00 79.20           H
ATOM   1936 3HD1 ILE A 137      -1.330  -2.644  -7.375  1.00 79.20           H
ATOM   1937  HN  ILE A 137      -4.931  -0.066  -8.463  1.00 79.20           H
ATOM   1938  N   MET A 138      -7.418  -1.631  -9.742  1.00 78.92           N
ATOM   1939  CA  MET A 138      -8.778  -1.926 -10.161  1.00 78.92           C
ATOM   1940  C   MET A 138      -9.084  -1.289 -11.518  1.00 78.92           C
ATOM   1941  O   MET A 138      -9.580  -1.958 -12.423  1.00 78.92           O
ATOM   1942  HA  MET A 138      -8.831  -3.012 -10.241  1.00 78.92           H
ATOM   1943  CB  MET A 138      -9.761  -1.397  -9.115  1.00 78.92           C
ATOM   1944 1HB  MET A 138      -9.610  -1.920  -8.171  1.00 78.92           H
ATOM   1945 2HB  MET A 138      -9.566  -0.341  -8.929  1.00 78.92           H
ATOM   1946  CG  MET A 138     -11.207  -1.580  -9.580  1.00 78.92           C
ATOM   1947 1HG  MET A 138     -11.393  -0.970 -10.464  1.00 78.92           H
ATOM   1948 2HG  MET A 138     -11.377  -2.617  -9.868  1.00 78.92           H
ATOM   1949  SD  MET A 138     -12.332  -1.117  -8.274  1.00 78.92           S
ATOM   1950  CE  MET A 138     -12.177   0.660  -8.345  1.00 78.92           C
ATOM   1951 1HE  MET A 138     -11.140   0.942  -8.158  1.00 78.92           H
ATOM   1952 2HE  MET A 138     -12.476   1.011  -9.333  1.00 78.92           H
ATOM   1953 3HE  MET A 138     -12.818   1.111  -7.589  1.00 78.92           H
ATOM   1954  HN  MET A 138      -7.339  -1.174  -8.856  1.00 78.92           H
ATOM   1955  N   CYS A 139      -8.774  -0.005 -11.616  1.00 83.77           N
ATOM   1956  CA  CYS A 139      -9.128   0.762 -12.799  1.00 83.77           C
ATOM   1957  C   CYS A 139      -8.355   0.192 -13.990  1.00 83.77           C
ATOM   1958  O   CYS A 139      -8.885   0.112 -15.097  1.00 83.77           O
ATOM   1959  HA  CYS A 139     -10.202   0.641 -12.940  1.00 83.77           H
ATOM   1960  CB  CYS A 139      -8.859   2.256 -12.605  1.00 83.77           C
ATOM   1961 1HB  CYS A 139      -7.835   2.408 -12.265  1.00 83.77           H
ATOM   1962 2HB  CYS A 139      -8.960   2.778 -13.557  1.00 83.77           H
ATOM   1963  SG  CYS A 139     -10.032   2.950 -11.385  1.00 83.77           S
ATOM   1964  HG  CYS A 139      -9.398   2.495 -10.308  1.00 83.77           H
ATOM   1965  HN  CYS A 139      -8.291   0.510 -10.908  1.00 83.77           H
ATOM   1966  N   ILE A 140      -7.115  -0.188 -13.722  1.00 79.59           N
ATOM   1967  CA  ILE A 140      -6.275  -0.779 -14.751  1.00 79.59           C
ATOM   1968  C   ILE A 140      -6.948  -2.044 -15.288  1.00 79.59           C
ATOM   1969  O   ILE A 140      -6.957  -2.281 -16.495  1.00 79.59           O
ATOM   1970  HA  ILE A 140      -6.197  -0.057 -15.564  1.00 79.59           H
ATOM   1971  CB  ILE A 140      -4.860  -1.014 -14.217  1.00 79.59           C
ATOM   1972  HB  ILE A 140      -4.939  -1.470 -13.230  1.00 79.59           H
ATOM   1973  CG1 ILE A 140      -4.112   0.309 -14.046  1.00 79.59           C
ATOM   1974 1HG1 ILE A 140      -3.848   0.711 -15.024  1.00 79.59           H
ATOM   1975 2HG1 ILE A 140      -4.764   1.040 -13.566  1.00 79.59           H
ATOM   1976  CG2 ILE A 140      -4.095  -1.994 -15.108  1.00 79.59           C
ATOM   1977 1HG2 ILE A 140      -4.621  -2.948 -15.135  1.00 79.59           H
ATOM   1978 2HG2 ILE A 140      -4.025  -1.589 -16.118  1.00 79.59           H
ATOM   1979 3HG2 ILE A 140      -3.092  -2.144 -14.706  1.00 79.59           H
ATOM   1980  CD1 ILE A 140      -2.846   0.119 -13.207  1.00 79.59           C
ATOM   1981 1HD1 ILE A 140      -3.117  -0.260 -12.222  1.00 79.59           H
ATOM   1982 2HD1 ILE A 140      -2.187  -0.594 -13.702  1.00 79.59           H
ATOM   1983 3HD1 ILE A 140      -2.334   1.075 -13.101  1.00 79.59           H
ATOM   1984  HN  ILE A 140      -6.684  -0.099 -12.825  1.00 79.59           H
ATOM   1985  N   SER A 141      -7.495  -2.822 -14.366  1.00 74.21           N
ATOM   1986  CA  SER A 141      -8.052  -4.118 -14.715  1.00 74.21           C
ATOM   1987  C   SER A 141      -9.306  -3.935 -15.572  1.00 74.21           C
ATOM   1988  O   SER A 141      -9.523  -4.679 -16.527  1.00 74.21           O
ATOM   1989  HA  SER A 141      -7.271  -4.624 -15.282  1.00 74.21           H
ATOM   1990  CB  SER A 141      -8.380  -4.932 -13.462  1.00 74.21           C
ATOM   1991 1HB  SER A 141      -9.153  -4.420 -12.889  1.00 74.21           H
ATOM   1992 2HB  SER A 141      -8.788  -5.900 -13.754  1.00 74.21           H
ATOM   1993  OG  SER A 141      -7.233  -5.130 -12.639  1.00 74.21           O
ATOM   1994  HG  SER A 141      -7.168  -4.398 -11.961  1.00 74.21           H
ATOM   1995  HN  SER A 141      -7.560  -2.581 -13.398  1.00 74.21           H
ATOM   1996  N   VAL A 142     -10.098  -2.940 -15.200  1.00 76.66           N
ATOM   1997  CA  VAL A 142     -11.294  -2.613 -15.957  1.00 76.66           C
ATOM   1998  C   VAL A 142     -10.892  -2.113 -17.346  1.00 76.66           C
ATOM   1999  O   VAL A 142     -11.500  -2.493 -18.346  1.00 76.66           O
ATOM   2000  HA  VAL A 142     -11.874  -3.529 -16.068  1.00 76.66           H
ATOM   2001  CB  VAL A 142     -12.145  -1.604 -15.182  1.00 76.66           C
ATOM   2002  HB  VAL A 142     -11.516  -0.744 -14.950  1.00 76.66           H
ATOM   2003  CG1 VAL A 142     -13.320  -1.113 -16.029  1.00 76.66           C
ATOM   2004 1HG1 VAL A 142     -12.943  -0.632 -16.931  1.00 76.66           H
ATOM   2005 2HG1 VAL A 142     -13.948  -1.961 -16.305  1.00 76.66           H
ATOM   2006 3HG1 VAL A 142     -13.908  -0.398 -15.454  1.00 76.66           H
ATOM   2007  CG2 VAL A 142     -12.632  -2.200 -13.860  1.00 76.66           C
ATOM   2008 1HG2 VAL A 142     -13.236  -3.085 -14.061  1.00 76.66           H
ATOM   2009 2HG2 VAL A 142     -11.774  -2.477 -13.248  1.00 76.66           H
ATOM   2010 3HG2 VAL A 142     -13.234  -1.462 -13.329  1.00 76.66           H
ATOM   2011  HN  VAL A 142      -9.934  -2.364 -14.399  1.00 76.66           H
ATOM   2012  N   ASP A 143      -9.871  -1.270 -17.364  1.00 77.14           N
ATOM   2013  CA  ASP A 143      -9.439  -0.644 -18.602  1.00 77.14           C
ATOM   2014  C   ASP A 143      -8.948  -1.723 -19.569  1.00 77.14           C
ATOM   2015  O   ASP A 143      -9.214  -1.655 -20.768  1.00 77.14           O
ATOM   2016  HA  ASP A 143     -10.315  -0.116 -18.978  1.00 77.14           H
ATOM   2017  CB  ASP A 143      -8.284   0.329 -18.354  1.00 77.14           C
ATOM   2018 1HB  ASP A 143      -8.541   1.002 -17.536  1.00 77.14           H
ATOM   2019 2HB  ASP A 143      -7.397  -0.225 -18.045  1.00 77.14           H
ATOM   2020  CG  ASP A 143      -7.972   1.142 -19.612  1.00 77.14           C
ATOM   2021  OD1 ASP A 143      -8.932   1.716 -20.170  1.00 77.14           O
ATOM   2022  OD2 ASP A 143      -6.780   1.171 -19.988  1.00 77.14           O
ATOM   2023  HN  ASP A 143      -9.344  -1.013 -16.554  1.00 77.14           H
ATOM   2024  N   ARG A 144      -8.239  -2.695 -19.012  1.00 72.20           N
ATOM   2025  CA  ARG A 144      -7.727  -3.798 -19.807  1.00 72.20           C
ATOM   2026  C   ARG A 144      -8.881  -4.578 -20.439  1.00 72.20           C
ATOM   2027  O   ARG A 144      -8.828  -4.925 -21.618  1.00 72.20           O
ATOM   2028  HA  ARG A 144      -7.107  -3.327 -20.570  1.00 72.20           H
ATOM   2029  CB  ARG A 144      -6.885  -4.748 -18.952  1.00 72.20           C
ATOM   2030 1HB  ARG A 144      -7.341  -4.858 -17.968  1.00 72.20           H
ATOM   2031 2HB  ARG A 144      -6.870  -5.737 -19.409  1.00 72.20           H
ATOM   2032  CG  ARG A 144      -5.454  -4.228 -18.801  1.00 72.20           C
ATOM   2033 1HG  ARG A 144      -5.013  -4.075 -19.786  1.00 72.20           H
ATOM   2034 2HG  ARG A 144      -5.466  -3.258 -18.304  1.00 72.20           H
ATOM   2035  CD  ARG A 144      -4.596  -5.208 -17.999  1.00 72.20           C
ATOM   2036 1HD  ARG A 144      -4.886  -5.181 -16.948  1.00 72.20           H
ATOM   2037 2HD  ARG A 144      -4.767  -6.225 -18.350  1.00 72.20           H
ATOM   2038  NE  ARG A 144      -3.165  -4.859 -18.137  1.00 72.20           N
ATOM   2039  HE  ARG A 144      -2.932  -4.022 -18.632  1.00 72.20           H
ATOM   2040  CZ  ARG A 144      -2.161  -5.594 -17.641  1.00 72.20           C
ATOM   2041  NH1 ARG A 144      -2.414  -6.726 -16.969  1.00 72.20           N
ATOM   2042 1HH1 ARG A 144      -3.358  -7.027 -16.834  1.00 72.20           H
ATOM   2043 2HH1 ARG A 144      -1.659  -7.269 -16.602  1.00 72.20           H
ATOM   2044  NH2 ARG A 144      -0.900  -5.182 -17.827  1.00 72.20           N
ATOM   2045 1HH2 ARG A 144      -0.139  -5.719 -17.463  1.00 72.20           H
ATOM   2046 2HH2 ARG A 144      -0.719  -4.336 -18.330  1.00 72.20           H
ATOM   2047  HN  ARG A 144      -8.016  -2.735 -18.038  1.00 72.20           H
ATOM   2048  N   TYR A 145      -9.896  -4.832 -19.626  1.00 70.68           N
ATOM   2049  CA  TYR A 145     -11.067  -5.554 -20.095  1.00 70.68           C
ATOM   2050  C   TYR A 145     -11.707  -4.845 -21.290  1.00 70.68           C
ATOM   2051  O   TYR A 145     -11.975  -5.468 -22.315  1.00 70.68           O
ATOM   2052  HA  TYR A 145     -10.747  -6.550 -20.402  1.00 70.68           H
ATOM   2053  CB  TYR A 145     -12.056  -5.556 -18.928  1.00 70.68           C
ATOM   2054 1HB  TYR A 145     -11.669  -6.199 -18.137  1.00 70.68           H
ATOM   2055 2HB  TYR A 145     -12.119  -4.548 -18.517  1.00 70.68           H
ATOM   2056  CG  TYR A 145     -13.463  -6.026 -19.305  1.00 70.68           C
ATOM   2057  CD1 TYR A 145     -14.526  -5.150 -19.229  1.00 70.68           C
ATOM   2058  HD1 TYR A 145     -14.365  -4.124 -18.901  1.00 70.68           H
ATOM   2059  CD2 TYR A 145     -13.667  -7.326 -19.721  1.00 70.68           C
ATOM   2060  HD2 TYR A 145     -12.827  -8.018 -19.780  1.00 70.68           H
ATOM   2061  CE1 TYR A 145     -15.850  -5.593 -19.584  1.00 70.68           C
ATOM   2062  HE1 TYR A 145     -16.699  -4.912 -19.529  1.00 70.68           H
ATOM   2063  CE2 TYR A 145     -14.990  -7.769 -20.075  1.00 70.68           C
ATOM   2064  HE2 TYR A 145     -15.166  -8.793 -20.405  1.00 70.68           H
ATOM   2065  CZ  TYR A 145     -16.017  -6.880 -19.990  1.00 70.68           C
ATOM   2066  OH  TYR A 145     -17.267  -7.298 -20.325  1.00 70.68           O
ATOM   2067  HH  TYR A 145     -17.244  -8.260 -20.598  1.00 70.68           H
ATOM   2068  HN  TYR A 145      -9.927  -4.554 -18.666  1.00 70.68           H
ATOM   2069  N   ILE A 146     -11.933  -3.551 -21.117  1.00 73.51           N
ATOM   2070  CA  ILE A 146     -12.593  -2.763 -22.144  1.00 73.51           C
ATOM   2071  C   ILE A 146     -11.760  -2.804 -23.427  1.00 73.51           C
ATOM   2072  O   ILE A 146     -12.306  -2.921 -24.523  1.00 73.51           O
ATOM   2073  HA  ILE A 146     -13.558  -3.229 -22.344  1.00 73.51           H
ATOM   2074  CB  ILE A 146     -12.872  -1.346 -21.637  1.00 73.51           C
ATOM   2075  HB  ILE A 146     -11.947  -0.943 -21.225  1.00 73.51           H
ATOM   2076  CG1 ILE A 146     -13.902  -1.362 -20.505  1.00 73.51           C
ATOM   2077 1HG1 ILE A 146     -14.881  -1.625 -20.904  1.00 73.51           H
ATOM   2078 2HG1 ILE A 146     -13.637  -2.130 -19.778  1.00 73.51           H
ATOM   2079  CG2 ILE A 146     -13.294  -0.426 -22.784  1.00 73.51           C
ATOM   2080 1HG2 ILE A 146     -12.497  -0.381 -23.526  1.00 73.51           H
ATOM   2081 2HG2 ILE A 146     -14.201  -0.816 -23.247  1.00 73.51           H
ATOM   2082 3HG2 ILE A 146     -13.486   0.574 -22.395  1.00 73.51           H
ATOM   2083  CD1 ILE A 146     -13.976   0.000 -19.813  1.00 73.51           C
ATOM   2084 1HD1 ILE A 146     -13.001   0.249 -19.394  1.00 73.51           H
ATOM   2085 2HD1 ILE A 146     -14.265   0.761 -20.538  1.00 73.51           H
ATOM   2086 3HD1 ILE A 146     -14.715  -0.038 -19.013  1.00 73.51           H
ATOM   2087  HN  ILE A 146     -11.674  -3.042 -20.296  1.00 73.51           H
ATOM   2088  N   ALA A 147     -10.451  -2.705 -23.247  1.00 73.83           N
ATOM   2089  CA  ALA A 147      -9.544  -2.629 -24.380  1.00 73.83           C
ATOM   2090  C   ALA A 147      -9.634  -3.925 -25.188  1.00 73.83           C
ATOM   2091  O   ALA A 147      -9.440  -3.919 -26.402  1.00 73.83           O
ATOM   2092  HA  ALA A 147      -9.866  -1.797 -25.007  1.00 73.83           H
ATOM   2093  CB  ALA A 147      -8.125  -2.350 -23.881  1.00 73.83           C
ATOM   2094 1HB  ALA A 147      -8.110  -1.405 -23.339  1.00 73.83           H
ATOM   2095 2HB  ALA A 147      -7.810  -3.155 -23.216  1.00 73.83           H
ATOM   2096 3HB  ALA A 147      -7.445  -2.293 -24.731  1.00 73.83           H
ATOM   2097  HN  ALA A 147     -10.010  -2.677 -22.350  1.00 73.83           H
ATOM   2098  N   ILE A 148      -9.928  -5.007 -24.481  1.00 69.12           N
ATOM   2099  CA  ILE A 148      -9.981  -6.318 -25.105  1.00 69.12           C
ATOM   2100  C   ILE A 148     -11.374  -6.539 -25.699  1.00 69.12           C
ATOM   2101  O   ILE A 148     -11.503  -6.926 -26.859  1.00 69.12           O
ATOM   2102  HA  ILE A 148      -9.254  -6.322 -25.917  1.00 69.12           H
ATOM   2103  CB  ILE A 148      -9.557  -7.401 -24.112  1.00 69.12           C
ATOM   2104  HB  ILE A 148     -10.141  -7.276 -23.200  1.00 69.12           H
ATOM   2105  CG1 ILE A 148      -8.083  -7.248 -23.729  1.00 69.12           C
ATOM   2106 1HG1 ILE A 148      -7.455  -7.487 -24.587  1.00 69.12           H
ATOM   2107 2HG1 ILE A 148      -7.879  -6.211 -23.463  1.00 69.12           H
ATOM   2108  CG2 ILE A 148      -9.865  -8.797 -24.658  1.00 69.12           C
ATOM   2109 1HG2 ILE A 148     -10.936  -8.888 -24.838  1.00 69.12           H
ATOM   2110 2HG2 ILE A 148      -9.325  -8.948 -25.593  1.00 69.12           H
ATOM   2111 3HG2 ILE A 148      -9.553  -9.548 -23.932  1.00 69.12           H
ATOM   2112  CD1 ILE A 148      -7.724  -8.162 -22.556  1.00 69.12           C
ATOM   2113 1HD1 ILE A 148      -8.337  -7.903 -21.693  1.00 69.12           H
ATOM   2114 2HD1 ILE A 148      -7.906  -9.199 -22.834  1.00 69.12           H
ATOM   2115 3HD1 ILE A 148      -6.671  -8.033 -22.304  1.00 69.12           H
ATOM   2116  HN  ILE A 148     -10.128  -4.997 -23.501  1.00 69.12           H
ATOM   2117  N   ALA A 149     -12.380  -6.284 -24.876  1.00 69.47           N
ATOM   2118  CA  ALA A 149     -13.739  -6.674 -25.213  1.00 69.47           C
ATOM   2119  C   ALA A 149     -14.277  -5.744 -26.302  1.00 69.47           C
ATOM   2120  O   ALA A 149     -15.022  -6.176 -27.180  1.00 69.47           O
ATOM   2121  HA  ALA A 149     -13.706  -7.692 -25.600  1.00 69.47           H
ATOM   2122  CB  ALA A 149     -14.603  -6.655 -23.950  1.00 69.47           C
ATOM   2123 1HB  ALA A 149     -14.195  -7.354 -23.220  1.00 69.47           H
ATOM   2124 2HB  ALA A 149     -14.608  -5.650 -23.528  1.00 69.47           H
ATOM   2125 3HB  ALA A 149     -15.622  -6.947 -24.203  1.00 69.47           H
ATOM   2126  HN  ALA A 149     -12.279  -5.821 -23.996  1.00 69.47           H
ATOM   2127  N   GLN A 150     -13.879  -4.483 -26.209  1.00 71.82           N
ATOM   2128  CA  GLN A 150     -14.426  -3.459 -27.083  1.00 71.82           C
ATOM   2129  C   GLN A 150     -13.303  -2.777 -27.867  1.00 71.82           C
ATOM   2130  O   GLN A 150     -13.297  -1.555 -28.012  1.00 71.82           O
ATOM   2131  HA  GLN A 150     -15.088  -3.988 -27.769  1.00 71.82           H
ATOM   2132  CB  GLN A 150     -15.239  -2.437 -26.287  1.00 71.82           C
ATOM   2133 1HB  GLN A 150     -14.593  -1.930 -25.571  1.00 71.82           H
ATOM   2134 2HB  GLN A 150     -15.628  -1.673 -26.960  1.00 71.82           H
ATOM   2135  CG  GLN A 150     -16.397  -3.112 -25.549  1.00 71.82           C
ATOM   2136 1HG  GLN A 150     -16.884  -3.830 -26.209  1.00 71.82           H
ATOM   2137 2HG  GLN A 150     -16.013  -3.671 -24.696  1.00 71.82           H
ATOM   2138  CD  GLN A 150     -17.418  -2.078 -25.069  1.00 71.82           C
ATOM   2139  OE1 GLN A 150     -17.310  -0.892 -25.333  1.00 71.82           O
ATOM   2140  NE2 GLN A 150     -18.413  -2.594 -24.352  1.00 71.82           N
ATOM   2141 1HE2 GLN A 150     -18.443  -3.577 -24.172  1.00 71.82           H
ATOM   2142 2HE2 GLN A 150     -19.131  -1.997 -23.993  1.00 71.82           H
ATOM   2143  HN  GLN A 150     -13.197  -4.159 -25.553  1.00 71.82           H
ATOM   2144  N   ALA A 151     -12.382  -3.595 -28.353  1.00 65.93           N
ATOM   2145  CA  ALA A 151     -11.144  -3.080 -28.913  1.00 65.93           C
ATOM   2146  C   ALA A 151     -11.465  -1.955 -29.899  1.00 65.93           C
ATOM   2147  O   ALA A 151     -10.787  -0.928 -29.916  1.00 65.93           O
ATOM   2148  HA  ALA A 151     -10.551  -2.675 -28.093  1.00 65.93           H
ATOM   2149  CB  ALA A 151     -10.365  -4.223 -29.567  1.00 65.93           C
ATOM   2150 1HB  ALA A 151     -10.136  -4.982 -28.819  1.00 65.93           H
ATOM   2151 2HB  ALA A 151     -10.966  -4.665 -30.361  1.00 65.93           H
ATOM   2152 3HB  ALA A 151      -9.436  -3.836 -29.987  1.00 65.93           H
ATOM   2153  HN  ALA A 151     -12.470  -4.591 -28.368  1.00 65.93           H
ATOM   2154  N   MET A 152     -12.498  -2.186 -30.696  1.00 66.47           N
ATOM   2155  CA  MET A 152     -12.876  -1.234 -31.727  1.00 66.47           C
ATOM   2156  C   MET A 152     -13.321   0.094 -31.110  1.00 66.47           C
ATOM   2157  O   MET A 152     -12.807   1.152 -31.469  1.00 66.47           O
ATOM   2158  HA  MET A 152     -11.979  -1.081 -32.327  1.00 66.47           H
ATOM   2159  CB  MET A 152     -14.015  -1.815 -32.566  1.00 66.47           C
ATOM   2160 1HB  MET A 152     -14.745  -2.293 -31.913  1.00 66.47           H
ATOM   2161 2HB  MET A 152     -14.534  -1.011 -33.088  1.00 66.47           H
ATOM   2162  CG  MET A 152     -13.486  -2.831 -33.580  1.00 66.47           C
ATOM   2163 1HG  MET A 152     -12.467  -3.119 -33.321  1.00 66.47           H
ATOM   2164 2HG  MET A 152     -14.091  -3.738 -33.548  1.00 66.47           H
ATOM   2165  SD  MET A 152     -13.523  -2.132 -35.221  1.00 66.47           S
ATOM   2166  CE  MET A 152     -15.239  -2.403 -35.635  1.00 66.47           C
ATOM   2167 1HE  MET A 152     -15.456  -3.471 -35.603  1.00 66.47           H
ATOM   2168 2HE  MET A 152     -15.872  -1.882 -34.917  1.00 66.47           H
ATOM   2169 3HE  MET A 152     -15.435  -2.022 -36.637  1.00 66.47           H
ATOM   2170  HN  MET A 152     -13.071  -3.003 -30.645  1.00 66.47           H
ATOM   2171  N   ARG A 153     -14.272  -0.005 -30.193  1.00 66.46           N
ATOM   2172  CA  ARG A 153     -14.816   1.177 -29.548  1.00 66.46           C
ATOM   2173  C   ARG A 153     -13.741   1.862 -28.701  1.00 66.46           C
ATOM   2174  O   ARG A 153     -13.742   3.084 -28.560  1.00 66.46           O
ATOM   2175  HA  ARG A 153     -15.137   1.820 -30.368  1.00 66.46           H
ATOM   2176  CB  ARG A 153     -16.007   0.820 -28.657  1.00 66.46           C
ATOM   2177 1HB  ARG A 153     -15.752  -0.034 -28.028  1.00 66.46           H
ATOM   2178 2HB  ARG A 153     -16.229   1.652 -27.989  1.00 66.46           H
ATOM   2179  CG  ARG A 153     -17.242   0.491 -29.498  1.00 66.46           C
ATOM   2180 1HG  ARG A 153     -17.471   1.328 -30.157  1.00 66.46           H
ATOM   2181 2HG  ARG A 153     -17.034  -0.369 -30.134  1.00 66.46           H
ATOM   2182  CD  ARG A 153     -18.449   0.192 -28.606  1.00 66.46           C
ATOM   2183 1HD  ARG A 153     -18.279  -0.728 -28.046  1.00 66.46           H
ATOM   2184 2HD  ARG A 153     -18.578   0.990 -27.875  1.00 66.46           H
ATOM   2185  NE  ARG A 153     -19.669   0.061 -29.433  1.00 66.46           N
ATOM   2186  HE  ARG A 153     -19.580   0.175 -30.422  1.00 66.46           H
ATOM   2187  CZ  ARG A 153     -20.887  -0.201 -28.939  1.00 66.46           C
ATOM   2188  NH1 ARG A 153     -21.066  -0.363 -27.621  1.00 66.46           N
ATOM   2189 1HH1 ARG A 153     -20.287  -0.289 -26.998  1.00 66.46           H
ATOM   2190 2HH1 ARG A 153     -21.978  -0.558 -27.260  1.00 66.46           H
ATOM   2191  NH2 ARG A 153     -21.924  -0.297 -29.782  1.00 66.46           N
ATOM   2192 1HH2 ARG A 153     -22.839  -0.492 -29.430  1.00 66.46           H
ATOM   2193 2HH2 ARG A 153     -21.782  -0.175 -30.765  1.00 66.46           H
ATOM   2194  HN  ARG A 153     -14.669  -0.872 -29.891  1.00 66.46           H
ATOM   2195  N   ALA A 154     -12.850   1.044 -28.160  1.00 68.14           N
ATOM   2196  CA  ALA A 154     -11.827   1.544 -27.258  1.00 68.14           C
ATOM   2197  C   ALA A 154     -10.920   2.518 -28.013  1.00 68.14           C
ATOM   2198  O   ALA A 154     -10.348   3.429 -27.416  1.00 68.14           O
ATOM   2199  HA  ALA A 154     -12.327   2.078 -26.451  1.00 68.14           H
ATOM   2200  CB  ALA A 154     -11.051   0.367 -26.663  1.00 68.14           C
ATOM   2201 1HB  ALA A 154     -11.736  -0.278 -26.113  1.00 68.14           H
ATOM   2202 2HB  ALA A 154     -10.581  -0.202 -27.466  1.00 68.14           H
ATOM   2203 3HB  ALA A 154     -10.283   0.742 -25.987  1.00 68.14           H
ATOM   2204  HN  ALA A 154     -12.821   0.059 -28.328  1.00 68.14           H
ATOM   2205  N   HIS A 155     -10.816   2.293 -29.314  1.00 69.27           N
ATOM   2206  CA  HIS A 155      -9.927   3.088 -30.143  1.00 69.27           C
ATOM   2207  C   HIS A 155     -10.550   4.464 -30.391  1.00 69.27           C
ATOM   2208  O   HIS A 155      -9.885   5.487 -30.239  1.00 69.27           O
ATOM   2209  HA  HIS A 155      -9.003   3.214 -29.579  1.00 69.27           H
ATOM   2210  CB  HIS A 155      -9.586   2.350 -31.439  1.00 69.27           C
ATOM   2211 1HB  HIS A 155      -9.328   1.318 -31.200  1.00 69.27           H
ATOM   2212 2HB  HIS A 155     -10.473   2.318 -32.071  1.00 69.27           H
ATOM   2213  CG  HIS A 155      -8.451   2.969 -32.219  1.00 69.27           C
ATOM   2214  ND1 HIS A 155      -8.647   3.947 -33.179  1.00 69.27           N
ATOM   2215  HD1 HIS A 155      -9.529   4.333 -33.449  1.00 69.27           H
ATOM   2216  CD2 HIS A 155      -7.107   2.742 -32.170  1.00 69.27           C
ATOM   2217  HD2 HIS A 155      -6.605   2.028 -31.517  1.00 69.27           H
ATOM   2218  CE1 HIS A 155      -7.468   4.284 -33.680  1.00 69.27           C
ATOM   2219  HE1 HIS A 155      -7.290   5.028 -34.456  1.00 69.27           H
ATOM   2220  NE2 HIS A 155      -6.515   3.535 -33.053  1.00 69.27           N
ATOM   2221  HN  HIS A 155     -11.326   1.583 -29.801  1.00 69.27           H
ATOM   2222  N   THR A 156     -11.820   4.443 -30.769  1.00 72.11           N
ATOM   2223  CA  THR A 156     -12.507   5.666 -31.150  1.00 72.11           C
ATOM   2224  C   THR A 156     -12.698   6.572 -29.932  1.00 72.11           C
ATOM   2225  O   THR A 156     -12.710   7.795 -30.059  1.00 72.11           O
ATOM   2226  HA  THR A 156     -11.878   6.208 -31.856  1.00 72.11           H
ATOM   2227  CB  THR A 156     -13.821   5.277 -31.830  1.00 72.11           C
ATOM   2228  HB  THR A 156     -14.486   6.137 -31.912  1.00 72.11           H
ATOM   2229  OG1 THR A 156     -14.311   4.194 -31.045  1.00 72.11           O
ATOM   2230  HG1 THR A 156     -15.278   4.036 -31.246  1.00 72.11           H
ATOM   2231  CG2 THR A 156     -13.605   4.665 -33.215  1.00 72.11           C
ATOM   2232 1HG2 THR A 156     -12.995   3.766 -33.124  1.00 72.11           H
ATOM   2233 2HG2 THR A 156     -13.096   5.386 -33.855  1.00 72.11           H
ATOM   2234 3HG2 THR A 156     -14.569   4.407 -33.653  1.00 72.11           H
ATOM   2235  HN  THR A 156     -12.376   3.614 -30.817  1.00 72.11           H
ATOM   2236  N   TRP A 157     -12.842   5.936 -28.778  1.00 76.36           N
ATOM   2237  CA  TRP A 157     -13.190   6.657 -27.565  1.00 76.36           C
ATOM   2238  C   TRP A 157     -11.898   6.933 -26.793  1.00 76.36           C
ATOM   2239  O   TRP A 157     -11.932   7.188 -25.590  1.00 76.36           O
ATOM   2240  HA  TRP A 157     -13.657   7.596 -27.858  1.00 76.36           H
ATOM   2241  CB  TRP A 157     -14.223   5.882 -26.744  1.00 76.36           C
ATOM   2242 1HB  TRP A 157     -13.924   4.835 -26.699  1.00 76.36           H
ATOM   2243 2HB  TRP A 157     -14.216   6.260 -25.722  1.00 76.36           H
ATOM   2244  CG  TRP A 157     -15.647   5.968 -27.295  1.00 76.36           C
ATOM   2245  CD1 TRP A 157     -16.050   5.829 -28.566  1.00 76.36           C
ATOM   2246  HD1 TRP A 157     -15.382   5.628 -29.403  1.00 76.36           H
ATOM   2247  CD2 TRP A 157     -16.849   6.220 -26.536  1.00 76.36           C
ATOM   2248  NE1 TRP A 157     -17.418   5.973 -28.681  1.00 76.36           N
ATOM   2249  HE1 TRP A 157     -17.951   5.912 -29.525  1.00 76.36           H
ATOM   2250  CE2 TRP A 157     -17.919   6.218 -27.408  1.00 76.36           C
ATOM   2251  CE3 TRP A 157     -17.026   6.442 -25.159  1.00 76.36           C
ATOM   2252  HE3 TRP A 157     -16.197   6.449 -24.451  1.00 76.36           H
ATOM   2253  CZ2 TRP A 157     -19.241   6.433 -26.999  1.00 76.36           C
ATOM   2254  HZ2 TRP A 157     -20.069   6.426 -27.707  1.00 76.36           H
ATOM   2255  CZ3 TRP A 157     -18.352   6.655 -24.767  1.00 76.36           C
ATOM   2256  HZ3 TRP A 157     -18.546   6.833 -23.709  1.00 76.36           H
ATOM   2257  CH2 TRP A 157     -19.441   6.656 -25.632  1.00 76.36           C
ATOM   2258  HH2 TRP A 157     -20.446   6.831 -25.247  1.00 76.36           H
ATOM   2259  HN  TRP A 157     -12.726   4.949 -28.665  1.00 76.36           H
ATOM   2260  N   ARG A 158     -10.790   6.874 -27.517  1.00 75.76           N
ATOM   2261  CA  ARG A 158      -9.481   6.905 -26.885  1.00 75.76           C
ATOM   2262  C   ARG A 158      -9.303   8.204 -26.097  1.00 75.76           C
ATOM   2263  O   ARG A 158      -8.826   8.185 -24.963  1.00 75.76           O
ATOM   2264  HA  ARG A 158      -9.471   6.039 -26.223  1.00 75.76           H
ATOM   2265  CB  ARG A 158      -8.365   6.790 -27.925  1.00 75.76           C
ATOM   2266 1HB  ARG A 158      -8.530   5.909 -28.545  1.00 75.76           H
ATOM   2267 2HB  ARG A 158      -8.390   7.655 -28.588  1.00 75.76           H
ATOM   2268  CG  ARG A 158      -6.995   6.698 -27.251  1.00 75.76           C
ATOM   2269 1HG  ARG A 158      -6.820   7.590 -26.650  1.00 75.76           H
ATOM   2270 2HG  ARG A 158      -6.977   5.846 -26.571  1.00 75.76           H
ATOM   2271  CD  ARG A 158      -5.881   6.550 -28.290  1.00 75.76           C
ATOM   2272 1HD  ARG A 158      -6.092   5.704 -28.943  1.00 75.76           H
ATOM   2273 2HD  ARG A 158      -5.842   7.438 -28.921  1.00 75.76           H
ATOM   2274  NE  ARG A 158      -4.580   6.354 -27.613  1.00 75.76           N
ATOM   2275  HE  ARG A 158      -4.533   6.527 -26.629  1.00 75.76           H
ATOM   2276  CZ  ARG A 158      -3.461   5.959 -28.236  1.00 75.76           C
ATOM   2277  NH1 ARG A 158      -3.467   5.713 -29.553  1.00 75.76           N
ATOM   2278 1HH1 ARG A 158      -4.310   5.824 -30.079  1.00 75.76           H
ATOM   2279 2HH1 ARG A 158      -2.627   5.418 -30.010  1.00 75.76           H
ATOM   2280  NH2 ARG A 158      -2.337   5.814 -27.521  1.00 75.76           N
ATOM   2281 1HH2 ARG A 158      -1.493   5.520 -27.971  1.00 75.76           H
ATOM   2282 2HH2 ARG A 158      -2.341   6.000 -26.539  1.00 75.76           H
ATOM   2283  HN  ARG A 158     -10.776   6.806 -28.514  1.00 75.76           H
ATOM   2284  N   GLU A 159      -9.695   9.301 -26.728  1.00 78.23           N
ATOM   2285  CA  GLU A 159      -9.515  10.613 -26.131  1.00 78.23           C
ATOM   2286  C   GLU A 159     -10.414  10.764 -24.902  1.00 78.23           C
ATOM   2287  O   GLU A 159      -9.957  11.195 -23.844  1.00 78.23           O
ATOM   2288  HA  GLU A 159      -8.468  10.654 -25.831  1.00 78.23           H
ATOM   2289  CB  GLU A 159      -9.789  11.721 -27.150  1.00 78.23           C
ATOM   2290 1HB  GLU A 159     -10.710  11.503 -27.691  1.00 78.23           H
ATOM   2291 2HB  GLU A 159      -9.803  12.688 -26.646  1.00 78.23           H
ATOM   2292  CG  GLU A 159      -8.672  11.795 -28.193  1.00 78.23           C
ATOM   2293 1HG  GLU A 159      -7.703  11.790 -27.693  1.00 78.23           H
ATOM   2294 2HG  GLU A 159      -8.706  10.912 -28.831  1.00 78.23           H
ATOM   2295  CD  GLU A 159      -8.803  13.056 -29.049  1.00 78.23           C
ATOM   2296  OE1 GLU A 159      -7.779  13.443 -29.651  1.00 78.23           O
ATOM   2297  OE2 GLU A 159      -9.926  13.604 -29.082  1.00 78.23           O
ATOM   2298  HN  GLU A 159     -10.128   9.302 -27.630  1.00 78.23           H
ATOM   2299  N   LYS A 160     -11.675  10.401 -25.082  1.00 81.53           N
ATOM   2300  CA  LYS A 160     -12.638  10.476 -23.997  1.00 81.53           C
ATOM   2301  C   LYS A 160     -12.130   9.651 -22.813  1.00 81.53           C
ATOM   2302  O   LYS A 160     -12.217  10.086 -21.666  1.00 81.53           O
ATOM   2303  HA  LYS A 160     -12.702  11.519 -23.688  1.00 81.53           H
ATOM   2304  CB  LYS A 160     -14.028  10.062 -24.484  1.00 81.53           C
ATOM   2305 1HB  LYS A 160     -13.958   9.132 -25.049  1.00 81.53           H
ATOM   2306 2HB  LYS A 160     -14.674   9.865 -23.628  1.00 81.53           H
ATOM   2307  CG  LYS A 160     -14.650  11.152 -25.359  1.00 81.53           C
ATOM   2308 1HG  LYS A 160     -14.629  12.104 -24.830  1.00 81.53           H
ATOM   2309 2HG  LYS A 160     -14.057  11.278 -26.265  1.00 81.53           H
ATOM   2310  CD  LYS A 160     -16.092  10.801 -25.730  1.00 81.53           C
ATOM   2311 1HD  LYS A 160     -16.105   9.890 -26.330  1.00 81.53           H
ATOM   2312 2HD  LYS A 160     -16.665  10.595 -24.826  1.00 81.53           H
ATOM   2313  CE  LYS A 160     -16.750  11.941 -26.510  1.00 81.53           C
ATOM   2314 1HE  LYS A 160     -16.713  12.859 -25.924  1.00 81.53           H
ATOM   2315 2HE  LYS A 160     -16.197  12.127 -27.430  1.00 81.53           H
ATOM   2316  NZ  LYS A 160     -18.156  11.606 -26.829  1.00 81.53           N
ATOM   2317 1HZ  LYS A 160     -18.576  12.369 -27.348  1.00 81.53           H
ATOM   2318 2HZ  LYS A 160     -18.184  10.761 -27.390  1.00 81.53           H
ATOM   2319 3HZ  LYS A 160     -18.672  11.457 -25.969  1.00 81.53           H
ATOM   2320  HN  LYS A 160     -12.041  10.062 -25.949  1.00 81.53           H
ATOM   2321  N   ARG A 161     -11.611   8.474 -23.132  1.00 81.78           N
ATOM   2322  CA  ARG A 161     -11.106   7.576 -22.107  1.00 81.78           C
ATOM   2323  C   ARG A 161      -9.965   8.241 -21.335  1.00 81.78           C
ATOM   2324  O   ARG A 161      -9.841   8.059 -20.125  1.00 81.78           O
ATOM   2325  HA  ARG A 161     -11.960   7.386 -21.458  1.00 81.78           H
ATOM   2326  CB  ARG A 161     -10.603   6.268 -22.721  1.00 81.78           C
ATOM   2327 1HB  ARG A 161      -9.940   6.486 -23.558  1.00 81.78           H
ATOM   2328 2HB  ARG A 161     -10.017   5.718 -21.984  1.00 81.78           H
ATOM   2329  CG  ARG A 161     -11.771   5.403 -23.200  1.00 81.78           C
ATOM   2330 1HG  ARG A 161     -12.338   5.043 -22.341  1.00 81.78           H
ATOM   2331 2HG  ARG A 161     -12.451   6.005 -23.801  1.00 81.78           H
ATOM   2332  CD  ARG A 161     -11.271   4.214 -24.022  1.00 81.78           C
ATOM   2333 1HD  ARG A 161     -12.108   3.731 -24.526  1.00 81.78           H
ATOM   2334 2HD  ARG A 161     -10.588   4.559 -24.799  1.00 81.78           H
ATOM   2335  NE  ARG A 161     -10.583   3.243 -23.142  1.00 81.78           N
ATOM   2336  HE  ARG A 161     -10.749   3.303 -22.158  1.00 81.78           H
ATOM   2337  CZ  ARG A 161      -9.753   2.287 -23.581  1.00 81.78           C
ATOM   2338  NH1 ARG A 161      -9.495   2.159 -24.890  1.00 81.78           N
ATOM   2339 1HH1 ARG A 161      -9.923   2.780 -25.547  1.00 81.78           H
ATOM   2340 2HH1 ARG A 161      -8.874   1.443 -25.210  1.00 81.78           H
ATOM   2341  NH2 ARG A 161      -9.185   1.461 -22.692  1.00 81.78           N
ATOM   2342 1HH2 ARG A 161      -8.563   0.742 -23.004  1.00 81.78           H
ATOM   2343 2HH2 ARG A 161      -9.383   1.563 -21.717  1.00 81.78           H
ATOM   2344  HN  ARG A 161     -11.534   8.133 -24.069  1.00 81.78           H
ATOM   2345  N   LEU A 162      -9.160   8.998 -22.066  1.00 82.88           N
ATOM   2346  CA  LEU A 162      -8.032   9.689 -21.466  1.00 82.88           C
ATOM   2347  C   LEU A 162      -8.548  10.748 -20.490  1.00 82.88           C
ATOM   2348  O   LEU A 162      -8.000  10.915 -19.402  1.00 82.88           O
ATOM   2349  HA  LEU A 162      -7.459   8.952 -20.903  1.00 82.88           H
ATOM   2350  CB  LEU A 162      -7.108  10.249 -22.549  1.00 82.88           C
ATOM   2351 1HB  LEU A 162      -6.985   9.491 -23.322  1.00 82.88           H
ATOM   2352 2HB  LEU A 162      -7.603  11.102 -23.015  1.00 82.88           H
ATOM   2353  CG  LEU A 162      -5.720  10.692 -22.084  1.00 82.88           C
ATOM   2354  HG  LEU A 162      -5.820  11.152 -21.101  1.00 82.88           H
ATOM   2355  CD1 LEU A 162      -4.784   9.492 -21.928  1.00 82.88           C
ATOM   2356 1HD1 LEU A 162      -5.197   8.803 -21.191  1.00 82.88           H
ATOM   2357 2HD1 LEU A 162      -4.685   8.981 -22.886  1.00 82.88           H
ATOM   2358 3HD1 LEU A 162      -3.805   9.835 -21.596  1.00 82.88           H
ATOM   2359  CD2 LEU A 162      -5.139  11.753 -23.022  1.00 82.88           C
ATOM   2360 1HD2 LEU A 162      -5.056  11.342 -24.028  1.00 82.88           H
ATOM   2361 2HD2 LEU A 162      -5.797  12.622 -23.038  1.00 82.88           H
ATOM   2362 3HD2 LEU A 162      -4.152  12.050 -22.668  1.00 82.88           H
ATOM   2363  HN  LEU A 162      -9.269   9.143 -23.050  1.00 82.88           H
ATOM   2364  N   LEU A 163      -9.597  11.437 -20.915  1.00 86.08           N
ATOM   2365  CA  LEU A 163     -10.167  12.505 -20.111  1.00 86.08           C
ATOM   2366  C   LEU A 163     -10.723  11.919 -18.812  1.00 86.08           C
ATOM   2367  O   LEU A 163     -10.428  12.416 -17.726  1.00 86.08           O
ATOM   2368  HA  LEU A 163      -9.359  13.192 -19.862  1.00 86.08           H
ATOM   2369  CB  LEU A 163     -11.198  13.293 -20.921  1.00 86.08           C
ATOM   2370 1HB  LEU A 163     -10.827  13.398 -21.940  1.00 86.08           H
ATOM   2371 2HB  LEU A 163     -12.115  12.706 -20.974  1.00 86.08           H
ATOM   2372  CG  LEU A 163     -11.548  14.684 -20.389  1.00 86.08           C
ATOM   2373  HG  LEU A 163     -10.992  14.846 -19.465  1.00 86.08           H
ATOM   2374  CD1 LEU A 163     -11.114  15.773 -21.373  1.00 86.08           C
ATOM   2375 1HD1 LEU A 163     -10.036  15.717 -21.525  1.00 86.08           H
ATOM   2376 2HD1 LEU A 163     -11.623  15.625 -22.326  1.00 86.08           H
ATOM   2377 3HD1 LEU A 163     -11.374  16.751 -20.970  1.00 86.08           H
ATOM   2378  CD2 LEU A 163     -13.035  14.782 -20.045  1.00 86.08           C
ATOM   2379 1HD2 LEU A 163     -13.628  14.591 -20.939  1.00 86.08           H
ATOM   2380 2HD2 LEU A 163     -13.281  14.044 -19.281  1.00 86.08           H
ATOM   2381 3HD2 LEU A 163     -13.256  15.781 -19.669  1.00 86.08           H
ATOM   2382  HN  LEU A 163     -10.056  11.275 -21.789  1.00 86.08           H
ATOM   2383  N   TYR A 164     -11.517  10.869 -18.966  1.00 87.23           N
ATOM   2384  CA  TYR A 164     -12.091  10.191 -17.816  1.00 87.23           C
ATOM   2385  C   TYR A 164     -10.996   9.645 -16.898  1.00 87.23           C
ATOM   2386  O   TYR A 164     -11.152   9.636 -15.678  1.00 87.23           O
ATOM   2387  HA  TYR A 164     -12.692  10.914 -17.264  1.00 87.23           H
ATOM   2388  CB  TYR A 164     -12.899   9.019 -18.379  1.00 87.23           C
ATOM   2389 1HB  TYR A 164     -12.288   8.485 -19.106  1.00 87.23           H
ATOM   2390 2HB  TYR A 164     -13.118   8.321 -17.571  1.00 87.23           H
ATOM   2391  CG  TYR A 164     -14.213   9.433 -19.045  1.00 87.23           C
ATOM   2392  CD1 TYR A 164     -15.078  10.289 -18.394  1.00 87.23           C
ATOM   2393  HD1 TYR A 164     -14.824  10.671 -17.405  1.00 87.23           H
ATOM   2394  CD2 TYR A 164     -14.534   8.949 -20.297  1.00 87.23           C
ATOM   2395  HD2 TYR A 164     -13.851   8.273 -20.811  1.00 87.23           H
ATOM   2396  CE1 TYR A 164     -16.314  10.678 -19.021  1.00 87.23           C
ATOM   2397  HE1 TYR A 164     -17.006  11.354 -18.518  1.00 87.23           H
ATOM   2398  CE2 TYR A 164     -15.770   9.338 -20.924  1.00 87.23           C
ATOM   2399  HE2 TYR A 164     -16.036   8.964 -21.913  1.00 87.23           H
ATOM   2400  CZ  TYR A 164     -16.599  10.184 -20.255  1.00 87.23           C
ATOM   2401  OH  TYR A 164     -17.767  10.551 -20.848  1.00 87.23           O
ATOM   2402  HH  TYR A 164     -18.283  11.156 -20.241  1.00 87.23           H
ATOM   2403  HN  TYR A 164     -11.768  10.483 -19.853  1.00 87.23           H
ATOM   2404  N   SER A 165      -9.913   9.203 -17.519  1.00 87.26           N
ATOM   2405  CA  SER A 165      -8.800   8.640 -16.774  1.00 87.26           C
ATOM   2406  C   SER A 165      -8.233   9.685 -15.811  1.00 87.26           C
ATOM   2407  O   SER A 165      -7.799   9.349 -14.710  1.00 87.26           O
ATOM   2408  HA  SER A 165      -9.218   7.798 -16.222  1.00 87.26           H
ATOM   2409  CB  SER A 165      -7.704   8.137 -17.716  1.00 87.26           C
ATOM   2410 1HB  SER A 165      -7.078   7.416 -17.191  1.00 87.26           H
ATOM   2411 2HB  SER A 165      -8.161   7.611 -18.555  1.00 87.26           H
ATOM   2412  OG  SER A 165      -6.893   9.200 -18.208  1.00 87.26           O
ATOM   2413  HG  SER A 165      -6.146   8.832 -18.761  1.00 87.26           H
ATOM   2414  HN  SER A 165      -9.789   9.224 -18.511  1.00 87.26           H
ATOM   2415  N   LYS A 166      -8.255  10.931 -16.261  1.00 89.34           N
ATOM   2416  CA  LYS A 166      -7.757  12.028 -15.449  1.00 89.34           C
ATOM   2417  C   LYS A 166      -8.675  12.221 -14.240  1.00 89.34           C
ATOM   2418  O   LYS A 166      -8.202  12.344 -13.111  1.00 89.34           O
ATOM   2419  HA  LYS A 166      -6.767  11.746 -15.090  1.00 89.34           H
ATOM   2420  CB  LYS A 166      -7.587  13.289 -16.299  1.00 89.34           C
ATOM   2421 1HB  LYS A 166      -8.507  13.490 -16.847  1.00 89.34           H
ATOM   2422 2HB  LYS A 166      -7.407  14.147 -15.652  1.00 89.34           H
ATOM   2423  CG  LYS A 166      -6.425  13.134 -17.283  1.00 89.34           C
ATOM   2424 1HG  LYS A 166      -5.506  12.926 -16.736  1.00 89.34           H
ATOM   2425 2HG  LYS A 166      -6.608  12.281 -17.936  1.00 89.34           H
ATOM   2426  CD  LYS A 166      -6.248  14.399 -18.126  1.00 89.34           C
ATOM   2427 1HD  LYS A 166      -7.159  14.592 -18.693  1.00 89.34           H
ATOM   2428 2HD  LYS A 166      -6.092  15.257 -17.472  1.00 89.34           H
ATOM   2429  CE  LYS A 166      -5.064  14.258 -19.084  1.00 89.34           C
ATOM   2430 1HE  LYS A 166      -4.167  13.987 -18.526  1.00 89.34           H
ATOM   2431 2HE  LYS A 166      -5.255  13.452 -19.792  1.00 89.34           H
ATOM   2432  NZ  LYS A 166      -4.835  15.524 -19.815  1.00 89.34           N
ATOM   2433 1HZ  LYS A 166      -4.059  15.409 -20.458  1.00 89.34           H
ATOM   2434 2HZ  LYS A 166      -5.670  15.770 -20.335  1.00 89.34           H
ATOM   2435 3HZ  LYS A 166      -4.619  16.262 -19.154  1.00 89.34           H
ATOM   2436  HN  LYS A 166      -8.604  11.195 -17.160  1.00 89.34           H
ATOM   2437  N   MET A 167      -9.970  12.241 -14.518  1.00 92.38           N
ATOM   2438  CA  MET A 167     -10.957  12.439 -13.471  1.00 92.38           C
ATOM   2439  C   MET A 167     -10.883  11.322 -12.429  1.00 92.38           C
ATOM   2440  O   MET A 167     -10.903  11.586 -11.227  1.00 92.38           O
ATOM   2441  HA  MET A 167     -10.707  13.394 -13.009  1.00 92.38           H
ATOM   2442  CB  MET A 167     -12.357  12.470 -14.088  1.00 92.38           C
ATOM   2443 1HB  MET A 167     -12.519  11.567 -14.677  1.00 92.38           H
ATOM   2444 2HB  MET A 167     -13.107  12.473 -13.297  1.00 92.38           H
ATOM   2445  CG  MET A 167     -12.538  13.703 -14.975  1.00 92.38           C
ATOM   2446 1HG  MET A 167     -12.330  14.607 -14.402  1.00 92.38           H
ATOM   2447 2HG  MET A 167     -11.825  13.677 -15.799  1.00 92.38           H
ATOM   2448  SD  MET A 167     -14.204  13.757 -15.613  1.00 92.38           S
ATOM   2449  CE  MET A 167     -15.097  14.147 -14.118  1.00 92.38           C
ATOM   2450 1HE  MET A 167     -14.930  13.362 -13.380  1.00 92.38           H
ATOM   2451 2HE  MET A 167     -14.744  15.099 -13.722  1.00 92.38           H
ATOM   2452 3HE  MET A 167     -16.162  14.218 -14.338  1.00 92.38           H
ATOM   2453  HN  MET A 167     -10.346  12.125 -15.438  1.00 92.38           H
ATOM   2454  N   VAL A 168     -10.798  10.097 -12.926  1.00 91.47           N
ATOM   2455  CA  VAL A 168     -10.761   8.936 -12.053  1.00 91.47           C
ATOM   2456  C   VAL A 168      -9.552   9.041 -11.122  1.00 91.47           C
ATOM   2457  O   VAL A 168      -9.659   8.767  -9.928  1.00 91.47           O
ATOM   2458  HA  VAL A 168     -11.670   8.948 -11.451  1.00 91.47           H
ATOM   2459  CB  VAL A 168     -10.763   7.653 -12.888  1.00 91.47           C
ATOM   2460  HB  VAL A 168      -9.985   7.745 -13.645  1.00 91.47           H
ATOM   2461  CG1 VAL A 168     -10.436   6.435 -12.023  1.00 91.47           C
ATOM   2462 1HG1 VAL A 168      -9.449   6.561 -11.577  1.00 91.47           H
ATOM   2463 2HG1 VAL A 168     -11.181   6.339 -11.233  1.00 91.47           H
ATOM   2464 3HG1 VAL A 168     -10.443   5.538 -12.641  1.00 91.47           H
ATOM   2465  CG2 VAL A 168     -12.100   7.470 -13.609  1.00 91.47           C
ATOM   2466 1HG2 VAL A 168     -12.904   7.410 -12.875  1.00 91.47           H
ATOM   2467 2HG2 VAL A 168     -12.276   8.319 -14.271  1.00 91.47           H
ATOM   2468 3HG2 VAL A 168     -12.074   6.552 -14.195  1.00 91.47           H
ATOM   2469  HN  VAL A 168     -10.755   9.892 -13.904  1.00 91.47           H
ATOM   2470  N   CYS A 169      -8.430   9.438 -11.704  1.00 91.08           N
ATOM   2471  CA  CYS A 169      -7.197   9.564 -10.945  1.00 91.08           C
ATOM   2472  C   CYS A 169      -7.433  10.561  -9.809  1.00 91.08           C
ATOM   2473  O   CYS A 169      -7.085  10.292  -8.660  1.00 91.08           O
ATOM   2474  HA  CYS A 169      -6.971   8.574 -10.550  1.00 91.08           H
ATOM   2475  CB  CYS A 169      -6.025   9.979 -11.835  1.00 91.08           C
ATOM   2476 1HB  CYS A 169      -6.294  10.861 -12.418  1.00 91.08           H
ATOM   2477 2HB  CYS A 169      -5.169  10.254 -11.219  1.00 91.08           H
ATOM   2478  SG  CYS A 169      -5.572   8.605 -12.956  1.00 91.08           S
ATOM   2479  HG  CYS A 169      -6.436   8.919 -13.917  1.00 91.08           H
ATOM   2480  HN  CYS A 169      -8.355   9.671 -12.673  1.00 91.08           H
ATOM   2481  N   PHE A 170      -8.022  11.692 -10.169  1.00 93.70           N
ATOM   2482  CA  PHE A 170      -8.270  12.748  -9.202  1.00 93.70           C
ATOM   2483  C   PHE A 170      -9.170  12.252  -8.068  1.00 93.70           C
ATOM   2484  O   PHE A 170      -8.885  12.492  -6.896  1.00 93.70           O
ATOM   2485  HA  PHE A 170      -7.304  13.045  -8.794  1.00 93.70           H
ATOM   2486  CB  PHE A 170      -8.984  13.878  -9.947  1.00 93.70           C
ATOM   2487 1HB  PHE A 170      -8.367  14.190 -10.789  1.00 93.70           H
ATOM   2488 2HB  PHE A 170      -9.916  13.494 -10.360  1.00 93.70           H
ATOM   2489  CG  PHE A 170      -9.292  15.098  -9.078  1.00 93.70           C
ATOM   2490  CD1 PHE A 170     -10.538  15.268  -8.561  1.00 93.70           C
ATOM   2491  HD1 PHE A 170     -11.318  14.534  -8.765  1.00 93.70           H
ATOM   2492  CD2 PHE A 170      -8.319  16.014  -8.822  1.00 93.70           C
ATOM   2493  HD2 PHE A 170      -7.320  15.878  -9.237  1.00 93.70           H
ATOM   2494  CE1 PHE A 170     -10.824  16.401  -7.754  1.00 93.70           C
ATOM   2495  HE1 PHE A 170     -11.823  16.537  -7.340  1.00 93.70           H
ATOM   2496  CE2 PHE A 170      -8.605  17.147  -8.015  1.00 93.70           C
ATOM   2497  HE2 PHE A 170      -7.826  17.881  -7.811  1.00 93.70           H
ATOM   2498  CZ  PHE A 170      -9.852  17.317  -7.498  1.00 93.70           C
ATOM   2499  HZ  PHE A 170     -10.071  18.187  -6.879  1.00 93.70           H
ATOM   2500  HN  PHE A 170      -8.327  11.891 -11.100  1.00 93.70           H
ATOM   2501  N   THR A 171     -10.237  11.571  -8.457  1.00 94.59           N
ATOM   2502  CA  THR A 171     -11.190  11.055  -7.489  1.00 94.59           C
ATOM   2503  C   THR A 171     -10.498  10.093  -6.520  1.00 94.59           C
ATOM   2504  O   THR A 171     -10.794  10.089  -5.327  1.00 94.59           O
ATOM   2505  HA  THR A 171     -11.565  11.890  -6.897  1.00 94.59           H
ATOM   2506  CB  THR A 171     -12.346  10.414  -8.258  1.00 94.59           C
ATOM   2507  HB  THR A 171     -12.018   9.512  -8.775  1.00 94.59           H
ATOM   2508  OG1 THR A 171     -12.828  11.461  -9.096  1.00 94.59           O
ATOM   2509  HG1 THR A 171     -12.394  11.407  -9.995  1.00 94.59           H
ATOM   2510  CG2 THR A 171     -13.537  10.081  -7.357  1.00 94.59           C
ATOM   2511 1HG2 THR A 171     -13.908  10.995  -6.892  1.00 94.59           H
ATOM   2512 2HG2 THR A 171     -13.221   9.382  -6.582  1.00 94.59           H
ATOM   2513 3HG2 THR A 171     -14.329   9.628  -7.953  1.00 94.59           H
ATOM   2514  HN  THR A 171     -10.455  11.370  -9.412  1.00 94.59           H
ATOM   2515  N   ILE A 172      -9.589   9.301  -7.071  1.00 93.17           N
ATOM   2516  CA  ILE A 172      -8.882   8.310  -6.279  1.00 93.17           C
ATOM   2517  C   ILE A 172      -8.049   9.018  -5.208  1.00 93.17           C
ATOM   2518  O   ILE A 172      -8.057   8.618  -4.045  1.00 93.17           O
ATOM   2519  HA  ILE A 172      -9.631   7.694  -5.782  1.00 93.17           H
ATOM   2520  CB  ILE A 172      -8.064   7.385  -7.183  1.00 93.17           C
ATOM   2521  HB  ILE A 172      -7.561   7.997  -7.932  1.00 93.17           H
ATOM   2522  CG1 ILE A 172      -8.972   6.408  -7.933  1.00 93.17           C
ATOM   2523 1HG1 ILE A 172      -9.423   5.711  -7.228  1.00 93.17           H
ATOM   2524 2HG1 ILE A 172      -9.788   6.955  -8.407  1.00 93.17           H
ATOM   2525  CG2 ILE A 172      -6.976   6.661  -6.387  1.00 93.17           C
ATOM   2526 1HG2 ILE A 172      -6.306   7.394  -5.939  1.00 93.17           H
ATOM   2527 2HG2 ILE A 172      -7.438   6.063  -5.602  1.00 93.17           H
ATOM   2528 3HG2 ILE A 172      -6.410   6.011  -7.054  1.00 93.17           H
ATOM   2529  CD1 ILE A 172      -8.186   5.634  -8.994  1.00 93.17           C
ATOM   2530 1HD1 ILE A 172      -7.757   6.334  -9.711  1.00 93.17           H
ATOM   2531 2HD1 ILE A 172      -7.387   5.070  -8.514  1.00 93.17           H
ATOM   2532 3HD1 ILE A 172      -8.855   4.947  -9.512  1.00 93.17           H
ATOM   2533  HN  ILE A 172      -9.334   9.330  -8.038  1.00 93.17           H
ATOM   2534  N   TRP A 173      -7.349  10.057  -5.640  1.00 93.61           N
ATOM   2535  CA  TRP A 173      -6.454  10.777  -4.751  1.00 93.61           C
ATOM   2536  C   TRP A 173      -7.289  11.353  -3.605  1.00 93.61           C
ATOM   2537  O   TRP A 173      -6.910  11.244  -2.440  1.00 93.61           O
ATOM   2538  HA  TRP A 173      -5.727  10.065  -4.361  1.00 93.61           H
ATOM   2539  CB  TRP A 173      -5.667  11.845  -5.513  1.00 93.61           C
ATOM   2540 1HB  TRP A 173      -6.324  12.311  -6.247  1.00 93.61           H
ATOM   2541 2HB  TRP A 173      -5.364  12.626  -4.815  1.00 93.61           H
ATOM   2542  CG  TRP A 173      -4.424  11.311  -6.228  1.00 93.61           C
ATOM   2543  CD1 TRP A 173      -4.221  11.187  -7.547  1.00 93.61           C
ATOM   2544  HD1 TRP A 173      -4.949  11.464  -8.309  1.00 93.61           H
ATOM   2545  CD2 TRP A 173      -3.214  10.831  -5.606  1.00 93.61           C
ATOM   2546  NE1 TRP A 173      -2.973  10.664  -7.819  1.00 93.61           N
ATOM   2547  HE1 TRP A 173      -2.593  10.479  -8.725  1.00 93.61           H
ATOM   2548  CE2 TRP A 173      -2.341  10.440  -6.601  1.00 93.61           C
ATOM   2549  CE3 TRP A 173      -2.868  10.730  -4.247  1.00 93.61           C
ATOM   2550  HE3 TRP A 173      -3.539  11.031  -3.442  1.00 93.61           H
ATOM   2551  CZ2 TRP A 173      -1.067   9.922  -6.343  1.00 93.61           C
ATOM   2552  HZ2 TRP A 173      -0.396   9.621  -7.147  1.00 93.61           H
ATOM   2553  CZ3 TRP A 173      -1.591  10.210  -4.006  1.00 93.61           C
ATOM   2554  HZ3 TRP A 173      -1.272  10.110  -2.968  1.00 93.61           H
ATOM   2555  CH2 TRP A 173      -0.700   9.812  -4.996  1.00 93.61           C
ATOM   2556  HH2 TRP A 173       0.279   9.417  -4.726  1.00 93.61           H
ATOM   2557  HN  TRP A 173      -7.386  10.406  -6.576  1.00 93.61           H
ATOM   2558  N   VAL A 174      -8.409  11.955  -3.976  1.00 95.00           N
ATOM   2559  CA  VAL A 174      -9.268  12.605  -3.001  1.00 95.00           C
ATOM   2560  C   VAL A 174      -9.773  11.564  -1.999  1.00 95.00           C
ATOM   2561  O   VAL A 174      -9.755  11.800  -0.792  1.00 95.00           O
ATOM   2562  HA  VAL A 174      -8.665  13.340  -2.469  1.00 95.00           H
ATOM   2563  CB  VAL A 174     -10.401  13.347  -3.713  1.00 95.00           C
ATOM   2564  HB  VAL A 174     -10.897  12.641  -4.380  1.00 95.00           H
ATOM   2565  CG1 VAL A 174     -11.439  13.855  -2.711  1.00 95.00           C
ATOM   2566 1HG1 VAL A 174     -11.862  13.011  -2.167  1.00 95.00           H
ATOM   2567 2HG1 VAL A 174     -10.961  14.538  -2.008  1.00 95.00           H
ATOM   2568 3HG1 VAL A 174     -12.233  14.379  -3.244  1.00 95.00           H
ATOM   2569  CG2 VAL A 174      -9.854  14.494  -4.566  1.00 95.00           C
ATOM   2570 1HG2 VAL A 174      -9.322  15.199  -3.928  1.00 95.00           H
ATOM   2571 2HG2 VAL A 174      -9.171  14.095  -5.316  1.00 95.00           H
ATOM   2572 3HG2 VAL A 174     -10.680  15.004  -5.061  1.00 95.00           H
ATOM   2573  HN  VAL A 174      -8.732  12.003  -4.922  1.00 95.00           H
ATOM   2574  N   LEU A 175     -10.211  10.435  -2.537  1.00 92.59           N
ATOM   2575  CA  LEU A 175     -10.830   9.407  -1.717  1.00 92.59           C
ATOM   2576  C   LEU A 175      -9.786   8.824  -0.763  1.00 92.59           C
ATOM   2577  O   LEU A 175     -10.075   8.586   0.408  1.00 92.59           O
ATOM   2578  HA  LEU A 175     -11.609   9.887  -1.125  1.00 92.59           H
ATOM   2579  CB  LEU A 175     -11.512   8.359  -2.599  1.00 92.59           C
ATOM   2580 1HB  LEU A 175     -12.152   8.875  -3.314  1.00 92.59           H
ATOM   2581 2HB  LEU A 175     -10.744   7.841  -3.174  1.00 92.59           H
ATOM   2582  CG  LEU A 175     -12.353   7.311  -1.866  1.00 92.59           C
ATOM   2583  HG  LEU A 175     -12.446   7.617  -0.824  1.00 92.59           H
ATOM   2584  CD1 LEU A 175     -13.767   7.241  -2.445  1.00 92.59           C
ATOM   2585 1HD1 LEU A 175     -14.251   8.213  -2.342  1.00 92.59           H
ATOM   2586 2HD1 LEU A 175     -13.715   6.972  -3.500  1.00 92.59           H
ATOM   2587 3HD1 LEU A 175     -14.344   6.489  -1.906  1.00 92.59           H
ATOM   2588  CD2 LEU A 175     -11.661   5.947  -1.877  1.00 92.59           C
ATOM   2589 1HD2 LEU A 175     -11.516   5.621  -2.907  1.00 92.59           H
ATOM   2590 2HD2 LEU A 175     -10.693   6.027  -1.382  1.00 92.59           H
ATOM   2591 3HD2 LEU A 175     -12.280   5.221  -1.350  1.00 92.59           H
ATOM   2592  HN  LEU A 175     -10.148  10.219  -3.511  1.00 92.59           H
ATOM   2593  N   ALA A 176      -8.594   8.610  -1.300  1.00 92.30           N
ATOM   2594  CA  ALA A 176      -7.513   8.035  -0.518  1.00 92.30           C
ATOM   2595  C   ALA A 176      -7.158   8.984   0.628  1.00 92.30           C
ATOM   2596  O   ALA A 176      -6.871   8.541   1.740  1.00 92.30           O
ATOM   2597  HA  ALA A 176      -7.869   7.093  -0.102  1.00 92.30           H
ATOM   2598  CB  ALA A 176      -6.317   7.751  -1.430  1.00 92.30           C
ATOM   2599 1HB  ALA A 176      -6.614   7.049  -2.210  1.00 92.30           H
ATOM   2600 2HB  ALA A 176      -5.980   8.681  -1.888  1.00 92.30           H
ATOM   2601 3HB  ALA A 176      -5.507   7.320  -0.843  1.00 92.30           H
ATOM   2602  HN  ALA A 176      -8.362   8.822  -2.250  1.00 92.30           H
ATOM   2603  N   ALA A 177      -7.189  10.272   0.319  1.00 92.89           N
ATOM   2604  CA  ALA A 177      -6.840  11.286   1.300  1.00 92.89           C
ATOM   2605  C   ALA A 177      -7.838  11.235   2.458  1.00 92.89           C
ATOM   2606  O   ALA A 177      -7.446  11.274   3.623  1.00 92.89           O
ATOM   2607  HA  ALA A 177      -5.845  11.052   1.679  1.00 92.89           H
ATOM   2608  CB  ALA A 177      -6.800  12.658   0.624  1.00 92.89           C
ATOM   2609 1HB  ALA A 177      -6.055  12.650  -0.171  1.00 92.89           H
ATOM   2610 2HB  ALA A 177      -7.780  12.884   0.202  1.00 92.89           H
ATOM   2611 3HB  ALA A 177      -6.538  13.418   1.360  1.00 92.89           H
ATOM   2612  HN  ALA A 177      -7.446  10.626  -0.580  1.00 92.89           H
ATOM   2613  N   ALA A 178      -9.110  11.148   2.097  1.00 93.40           N
ATOM   2614  CA  ALA A 178     -10.172  11.165   3.089  1.00 93.40           C
ATOM   2615  C   ALA A 178     -10.037   9.941   3.996  1.00 93.40           C
ATOM   2616  O   ALA A 178     -10.297  10.021   5.195  1.00 93.40           O
ATOM   2617  HA  ALA A 178     -10.051  12.067   3.689  1.00 93.40           H
ATOM   2618  CB  ALA A 178     -11.529  11.221   2.383  1.00 93.40           C
ATOM   2619 1HB  ALA A 178     -11.585  12.124   1.775  1.00 93.40           H
ATOM   2620 2HB  ALA A 178     -11.642  10.345   1.744  1.00 93.40           H
ATOM   2621 3HB  ALA A 178     -12.325  11.234   3.127  1.00 93.40           H
ATOM   2622  HN  ALA A 178      -9.418  11.068   1.149  1.00 93.40           H
ATOM   2623  N   LEU A 179      -9.630   8.836   3.388  1.00 91.32           N
ATOM   2624  CA  LEU A 179      -9.538   7.577   4.108  1.00 91.32           C
ATOM   2625  C   LEU A 179      -8.350   7.630   5.070  1.00 91.32           C
ATOM   2626  O   LEU A 179      -8.200   6.759   5.925  1.00 91.32           O
ATOM   2627  HA  LEU A 179     -10.451   7.467   4.693  1.00 91.32           H
ATOM   2628  CB  LEU A 179      -9.484   6.403   3.128  1.00 91.32           C
ATOM   2629 1HB  LEU A 179      -8.707   6.606   2.391  1.00 91.32           H
ATOM   2630 2HB  LEU A 179      -9.178   5.512   3.676  1.00 91.32           H
ATOM   2631  CG  LEU A 179     -10.784   6.089   2.385  1.00 91.32           C
ATOM   2632  HG  LEU A 179     -11.115   6.995   1.878  1.00 91.32           H
ATOM   2633  CD1 LEU A 179     -10.557   5.025   1.309  1.00 91.32           C
ATOM   2634 1HD1 LEU A 179      -9.822   5.386   0.590  1.00 91.32           H
ATOM   2635 2HD1 LEU A 179     -10.191   4.110   1.775  1.00 91.32           H
ATOM   2636 3HD1 LEU A 179     -11.497   4.820   0.797  1.00 91.32           H
ATOM   2637  CD2 LEU A 179     -11.891   5.689   3.363  1.00 91.32           C
ATOM   2638 1HD2 LEU A 179     -11.583   4.803   3.918  1.00 91.32           H
ATOM   2639 2HD2 LEU A 179     -12.075   6.507   4.058  1.00 91.32           H
ATOM   2640 3HD2 LEU A 179     -12.804   5.471   2.808  1.00 91.32           H
ATOM   2641  HN  LEU A 179      -9.367   8.792   2.425  1.00 91.32           H
ATOM   2642  N   CYS A 180      -7.536   8.661   4.899  1.00 92.03           N
ATOM   2643  CA  CYS A 180      -6.324   8.797   5.688  1.00 92.03           C
ATOM   2644  C   CYS A 180      -6.601   9.780   6.828  1.00 92.03           C
ATOM   2645  O   CYS A 180      -5.699  10.118   7.593  1.00 92.03           O
ATOM   2646  HA  CYS A 180      -6.092   7.807   6.079  1.00 92.03           H
ATOM   2647  CB  CYS A 180      -5.136   9.239   4.830  1.00 92.03           C
ATOM   2648 1HB  CYS A 180      -5.365  10.184   4.338  1.00 92.03           H
ATOM   2649 2HB  CYS A 180      -4.265   9.411   5.461  1.00 92.03           H
ATOM   2650  SG  CYS A 180      -4.758   7.959   3.578  1.00 92.03           S
ATOM   2651  HG  CYS A 180      -5.897   8.084   2.903  1.00 92.03           H
ATOM   2652  HN  CYS A 180      -7.693   9.394   4.236  1.00 92.03           H
ATOM   2653  N   ILE A 181      -7.852  10.209   6.905  1.00 93.15           N
ATOM   2654  CA  ILE A 181      -8.252  11.167   7.922  1.00 93.15           C
ATOM   2655  C   ILE A 181      -7.919  10.604   9.306  1.00 93.15           C
ATOM   2656  O   ILE A 181      -7.326  11.293  10.134  1.00 93.15           O
ATOM   2657  HA  ILE A 181      -7.666  12.072   7.768  1.00 93.15           H
ATOM   2658  CB  ILE A 181      -9.725  11.545   7.751  1.00 93.15           C
ATOM   2659  HB  ILE A 181     -10.291  10.635   7.553  1.00 93.15           H
ATOM   2660  CG1 ILE A 181      -9.917  12.468   6.546  1.00 93.15           C
ATOM   2661 1HG1 ILE A 181      -9.435  13.426   6.736  1.00 93.15           H
ATOM   2662 2HG1 ILE A 181      -9.431  12.035   5.671  1.00 93.15           H
ATOM   2663  CG2 ILE A 181     -10.287  12.157   9.036  1.00 93.15           C
ATOM   2664 1HG2 ILE A 181     -10.204  11.435   9.848  1.00 93.15           H
ATOM   2665 2HG2 ILE A 181      -9.722  13.054   9.288  1.00 93.15           H
ATOM   2666 3HG2 ILE A 181     -11.335  12.417   8.886  1.00 93.15           H
ATOM   2667  CD1 ILE A 181     -11.403  12.687   6.254  1.00 93.15           C
ATOM   2668 1HD1 ILE A 181     -11.876  11.728   6.040  1.00 93.15           H
ATOM   2669 2HD1 ILE A 181     -11.880  13.142   7.122  1.00 93.15           H
ATOM   2670 3HD1 ILE A 181     -11.511  13.346   5.393  1.00 93.15           H
ATOM   2671  HN  ILE A 181      -8.583   9.915   6.290  1.00 93.15           H
ATOM   2672  N   PRO A 182      -8.293   9.347   9.580  1.00 91.37           N
ATOM   2673  CA  PRO A 182      -8.088   8.772  10.912  1.00 91.37           C
ATOM   2674  C   PRO A 182      -6.648   8.903  11.381  1.00 91.37           C
ATOM   2675  O   PRO A 182      -6.396   9.286  12.523  1.00 91.37           O
ATOM   2676  HA  PRO A 182      -8.678   9.316  11.649  1.00 91.37           H
ATOM   2677  CB  PRO A 182      -8.498   7.308  10.743  1.00 91.37           C
ATOM   2678 1HB  PRO A 182      -7.646   6.680  10.484  1.00 91.37           H
ATOM   2679 2HB  PRO A 182      -8.926   6.903  11.659  1.00 91.37           H
ATOM   2680  CG  PRO A 182      -9.524   7.357   9.616  1.00 91.37           C
ATOM   2681 1HG  PRO A 182      -9.650   6.384   9.141  1.00 91.37           H
ATOM   2682 2HG  PRO A 182     -10.509   7.652   9.978  1.00 91.37           H
ATOM   2683  CD  PRO A 182      -8.934   8.385   8.665  1.00 91.37           C
ATOM   2684 1HD  PRO A 182      -8.210   7.938   7.983  1.00 91.37           H
ATOM   2685 2HD  PRO A 182      -9.701   8.853   8.047  1.00 91.37           H
ATOM   2686  N   GLU A 183      -5.733   8.579  10.479  1.00 91.70           N
ATOM   2687  CA  GLU A 183      -4.318   8.603  10.807  1.00 91.70           C
ATOM   2688  C   GLU A 183      -3.887  10.017  11.202  1.00 91.70           C
ATOM   2689  O   GLU A 183      -3.103  10.194  12.132  1.00 91.70           O
ATOM   2690  HA  GLU A 183      -4.206   7.931  11.658  1.00 91.70           H
ATOM   2691  CB  GLU A 183      -3.476   8.079   9.641  1.00 91.70           C
ATOM   2692 1HB  GLU A 183      -3.874   8.460   8.701  1.00 91.70           H
ATOM   2693 2HB  GLU A 183      -2.429   8.334   9.800  1.00 91.70           H
ATOM   2694  CG  GLU A 183      -3.541   6.552   9.561  1.00 91.70           C
ATOM   2695 1HG  GLU A 183      -2.785   6.189   8.865  1.00 91.70           H
ATOM   2696 2HG  GLU A 183      -3.309   6.123  10.536  1.00 91.70           H
ATOM   2697  CD  GLU A 183      -4.925   6.085   9.108  1.00 91.70           C
ATOM   2698  OE1 GLU A 183      -5.221   4.891   9.328  1.00 91.70           O
ATOM   2699  OE2 GLU A 183      -5.657   6.933   8.552  1.00 91.70           O
ATOM   2700  HN  GLU A 183      -5.945   8.305   9.541  1.00 91.70           H
ATOM   2701  N   ILE A 184      -4.420  10.988  10.474  1.00 93.91           N
ATOM   2702  CA  ILE A 184      -4.007  12.369  10.653  1.00 93.91           C
ATOM   2703  C   ILE A 184      -4.417  12.843  12.049  1.00 93.91           C
ATOM   2704  O   ILE A 184      -3.696  13.610  12.684  1.00 93.91           O
ATOM   2705  HA  ILE A 184      -2.920  12.397  10.585  1.00 93.91           H
ATOM   2706  CB  ILE A 184      -4.554  13.243   9.522  1.00 93.91           C
ATOM   2707  HB  ILE A 184      -5.633  13.100   9.471  1.00 93.91           H
ATOM   2708  CG1 ILE A 184      -3.978  12.814   8.171  1.00 93.91           C
ATOM   2709 1HG1 ILE A 184      -2.912  13.037   8.139  1.00 93.91           H
ATOM   2710 2HG1 ILE A 184      -4.081  11.735   8.053  1.00 93.91           H
ATOM   2711  CG2 ILE A 184      -4.307  14.726   9.805  1.00 93.91           C
ATOM   2712 1HG2 ILE A 184      -4.804  15.006  10.734  1.00 93.91           H
ATOM   2713 2HG2 ILE A 184      -3.236  14.904   9.898  1.00 93.91           H
ATOM   2714 3HG2 ILE A 184      -4.706  15.324   8.986  1.00 93.91           H
ATOM   2715  CD1 ILE A 184      -4.689  13.528   7.020  1.00 93.91           C
ATOM   2716 1HD1 ILE A 184      -5.751  13.282   7.041  1.00 93.91           H
ATOM   2717 2HD1 ILE A 184      -4.563  14.605   7.127  1.00 93.91           H
ATOM   2718 3HD1 ILE A 184      -4.260  13.205   6.071  1.00 93.91           H
ATOM   2719  HN  ILE A 184      -5.120  10.843   9.775  1.00 93.91           H
ATOM   2720  N   LEU A 185      -5.575  12.367  12.484  1.00 93.41           N
ATOM   2721  CA  LEU A 185      -6.187  12.882  13.697  1.00 93.41           C
ATOM   2722  C   LEU A 185      -5.456  12.312  14.914  1.00 93.41           C
ATOM   2723  O   LEU A 185      -5.064  13.056  15.812  1.00 93.41           O
ATOM   2724  HA  LEU A 185      -6.059  13.965  13.693  1.00 93.41           H
ATOM   2725  CB  LEU A 185      -7.691  12.604  13.698  1.00 93.41           C
ATOM   2726 1HB  LEU A 185      -7.845  11.545  13.490  1.00 93.41           H
ATOM   2727 2HB  LEU A 185      -8.075  12.792  14.700  1.00 93.41           H
ATOM   2728  CG  LEU A 185      -8.524  13.416  12.703  1.00 93.41           C
ATOM   2729  HG  LEU A 185      -8.170  13.191  11.697  1.00 93.41           H
ATOM   2730  CD1 LEU A 185      -9.998  13.012  12.764  1.00 93.41           C
ATOM   2731 1HD1 LEU A 185     -10.096  11.955  12.520  1.00 93.41           H
ATOM   2732 2HD1 LEU A 185     -10.382  13.190  13.769  1.00 93.41           H
ATOM   2733 3HD1 LEU A 185     -10.567  13.605  12.048  1.00 93.41           H
ATOM   2734  CD2 LEU A 185      -8.331  14.918  12.924  1.00 93.41           C
ATOM   2735 1HD2 LEU A 185      -8.642  15.179  13.936  1.00 93.41           H
ATOM   2736 2HD2 LEU A 185      -7.280  15.173  12.790  1.00 93.41           H
ATOM   2737 3HD2 LEU A 185      -8.934  15.471  12.204  1.00 93.41           H
ATOM   2738  HN  LEU A 185      -6.091  11.644  12.024  1.00 93.41           H
ATOM   2739  N   TYR A 186      -5.295  10.997  14.905  1.00 92.44           N
ATOM   2740  CA  TYR A 186      -4.970  10.274  16.123  1.00 92.44           C
ATOM   2741  C   TYR A 186      -3.464  10.031  16.232  1.00 92.44           C
ATOM   2742  O   TYR A 186      -2.976   9.591  17.272  1.00 92.44           O
ATOM   2743  HA  TYR A 186      -5.295  10.880  16.970  1.00 92.44           H
ATOM   2744  CB  TYR A 186      -5.687   8.927  16.017  1.00 92.44           C
ATOM   2745 1HB  TYR A 186      -5.327   8.404  15.131  1.00 92.44           H
ATOM   2746 2HB  TYR A 186      -5.418   8.315  16.879  1.00 92.44           H
ATOM   2747  CG  TYR A 186      -7.211   9.036  15.944  1.00 92.44           C
ATOM   2748  CD1 TYR A 186      -7.889   9.841  16.837  1.00 92.44           C
ATOM   2749  HD1 TYR A 186      -7.338  10.399  17.594  1.00 92.44           H
ATOM   2750  CD2 TYR A 186      -7.908   8.330  14.984  1.00 92.44           C
ATOM   2751  HD2 TYR A 186      -7.372   7.694  14.279  1.00 92.44           H
ATOM   2752  CE1 TYR A 186      -9.323   9.944  16.767  1.00 92.44           C
ATOM   2753  HE1 TYR A 186      -9.871  10.576  17.466  1.00 92.44           H
ATOM   2754  CE2 TYR A 186      -9.342   8.433  14.915  1.00 92.44           C
ATOM   2755  HE2 TYR A 186      -9.905   7.881  14.162  1.00 92.44           H
ATOM   2756  CZ  TYR A 186      -9.979   9.235  15.810  1.00 92.44           C
ATOM   2757  OH  TYR A 186     -11.334   9.333  15.744  1.00 92.44           O
ATOM   2758  HH  TYR A 186     -11.665   9.970  16.440  1.00 92.44           H
ATOM   2759  HN  TYR A 186      -5.382  10.429  14.087  1.00 92.44           H
ATOM   2760  N   SER A 187      -2.769  10.326  15.143  1.00 92.94           N
ATOM   2761  CA  SER A 187      -1.319  10.230  15.131  1.00 92.94           C
ATOM   2762  C   SER A 187      -0.717  11.296  16.049  1.00 92.94           C
ATOM   2763  O   SER A 187      -0.922  12.490  15.838  1.00 92.94           O
ATOM   2764  HA  SER A 187      -1.093   9.232  15.505  1.00 92.94           H
ATOM   2765  CB  SER A 187      -0.769  10.380  13.711  1.00 92.94           C
ATOM   2766 1HB  SER A 187      -1.107  11.326  13.289  1.00 92.94           H
ATOM   2767 2HB  SER A 187       0.320  10.418  13.747  1.00 92.94           H
ATOM   2768  OG  SER A 187      -1.178   9.309  12.865  1.00 92.94           O
ATOM   2769  HG  SER A 187      -1.694   9.667  12.087  1.00 92.94           H
ATOM   2770  HN  SER A 187      -3.179  10.626  14.282  1.00 92.94           H
ATOM   2771  N   GLN A 188       0.015  10.825  17.049  1.00 91.82           N
ATOM   2772  CA  GLN A 188       0.765  11.720  17.913  1.00 91.82           C
ATOM   2773  C   GLN A 188       2.038  11.034  18.411  1.00 91.82           C
ATOM   2774  O   GLN A 188       2.226   9.837  18.198  1.00 91.82           O
ATOM   2775  HA  GLN A 188       1.026  12.575  17.288  1.00 91.82           H
ATOM   2776  CB  GLN A 188      -0.094  12.200  19.085  1.00 91.82           C
ATOM   2777 1HB  GLN A 188       0.447  12.958  19.651  1.00 91.82           H
ATOM   2778 2HB  GLN A 188      -1.001  12.671  18.706  1.00 91.82           H
ATOM   2779  CG  GLN A 188      -0.464  11.035  20.005  1.00 91.82           C
ATOM   2780 1HG  GLN A 188      -0.995  10.271  19.436  1.00 91.82           H
ATOM   2781 2HG  GLN A 188       0.442  10.571  20.393  1.00 91.82           H
ATOM   2782  CD  GLN A 188      -1.338  11.511  21.168  1.00 91.82           C
ATOM   2783  OE1 GLN A 188      -1.935  12.574  21.134  1.00 91.82           O
ATOM   2784  NE2 GLN A 188      -1.378  10.667  22.195  1.00 91.82           N
ATOM   2785 1HE2 GLN A 188      -0.865   9.810  22.158  1.00 91.82           H
ATOM   2786 2HE2 GLN A 188      -1.923  10.890  23.003  1.00 91.82           H
ATOM   2787  HN  GLN A 188       0.099   9.854  17.271  1.00 91.82           H
ATOM   2788  N   ILE A 189       2.880  11.821  19.066  1.00 91.45           N
ATOM   2789  CA  ILE A 189       4.092  11.288  19.663  1.00 91.45           C
ATOM   2790  C   ILE A 189       3.802  10.866  21.105  1.00 91.45           C
ATOM   2791  O   ILE A 189       3.262  11.646  21.887  1.00 91.45           O
ATOM   2792  HA  ILE A 189       4.375  10.402  19.094  1.00 91.45           H
ATOM   2793  CB  ILE A 189       5.239  12.292  19.535  1.00 91.45           C
ATOM   2794  HB  ILE A 189       4.937  13.219  20.023  1.00 91.45           H
ATOM   2795  CG1 ILE A 189       5.517  12.623  18.068  1.00 91.45           C
ATOM   2796 1HG1 ILE A 189       5.904  11.740  17.559  1.00 91.45           H
ATOM   2797 2HG1 ILE A 189       4.587  12.896  17.570  1.00 91.45           H
ATOM   2798  CG2 ILE A 189       6.491  11.790  20.257  1.00 91.45           C
ATOM   2799 1HG2 ILE A 189       6.268  11.647  21.314  1.00 91.45           H
ATOM   2800 2HG2 ILE A 189       6.806  10.842  19.821  1.00 91.45           H
ATOM   2801 3HG2 ILE A 189       7.291  12.523  20.150  1.00 91.45           H
ATOM   2802  CD1 ILE A 189       6.523  13.769  17.945  1.00 91.45           C
ATOM   2803 1HD1 ILE A 189       6.123  14.658  18.434  1.00 91.45           H
ATOM   2804 2HD1 ILE A 189       7.460  13.483  18.423  1.00 91.45           H
ATOM   2805 3HD1 ILE A 189       6.703  13.984  16.892  1.00 91.45           H
ATOM   2806  HN  ILE A 189       2.744  12.804  19.190  1.00 91.45           H
ATOM   2807  N   LYS A 190       4.174   9.632  21.413  1.00 87.06           N
ATOM   2808  CA  LYS A 190       4.056   9.132  22.772  1.00 87.06           C
ATOM   2809  C   LYS A 190       5.455   8.907  23.351  1.00 87.06           C
ATOM   2810  O   LYS A 190       6.296   8.269  22.720  1.00 87.06           O
ATOM   2811  HA  LYS A 190       3.559   9.902  23.361  1.00 87.06           H
ATOM   2812  CB  LYS A 190       3.167   7.887  22.810  1.00 87.06           C
ATOM   2813 1HB  LYS A 190       2.248   8.074  22.255  1.00 87.06           H
ATOM   2814 2HB  LYS A 190       3.674   7.058  22.316  1.00 87.06           H
ATOM   2815  CG  LYS A 190       2.829   7.499  24.251  1.00 87.06           C
ATOM   2816 1HG  LYS A 190       3.736   7.507  24.856  1.00 87.06           H
ATOM   2817 2HG  LYS A 190       2.152   8.237  24.681  1.00 87.06           H
ATOM   2818  CD  LYS A 190       2.183   6.113  24.308  1.00 87.06           C
ATOM   2819 1HD  LYS A 190       1.303   6.091  23.665  1.00 87.06           H
ATOM   2820 2HD  LYS A 190       2.879   5.368  23.922  1.00 87.06           H
ATOM   2821  CE  LYS A 190       1.784   5.753  25.741  1.00 87.06           C
ATOM   2822 1HE  LYS A 190       2.524   6.143  26.440  1.00 87.06           H
ATOM   2823 2HE  LYS A 190       0.833   6.223  25.989  1.00 87.06           H
ATOM   2824  NZ  LYS A 190       1.674   4.285  25.894  1.00 87.06           N
ATOM   2825 1HZ  LYS A 190       1.080   4.072  26.688  1.00 87.06           H
ATOM   2826 2HZ  LYS A 190       1.270   3.887  25.054  1.00 87.06           H
ATOM   2827 3HZ  LYS A 190       2.596   3.891  26.047  1.00 87.06           H
ATOM   2828  HN  LYS A 190       4.548   8.980  20.753  1.00 87.06           H
ATOM   2829  N   GLU A 191       5.659   9.443  24.545  1.00 84.18           N
ATOM   2830  CA  GLU A 191       6.898   9.209  25.267  1.00 84.18           C
ATOM   2831  C   GLU A 191       6.723   8.064  26.266  1.00 84.18           C
ATOM   2832  O   GLU A 191       5.806   8.085  27.086  1.00 84.18           O
ATOM   2833  HA  GLU A 191       7.628   8.930  24.508  1.00 84.18           H
ATOM   2834  CB  GLU A 191       7.370  10.483  25.972  1.00 84.18           C
ATOM   2835 1HB  GLU A 191       6.532  10.948  26.491  1.00 84.18           H
ATOM   2836 2HB  GLU A 191       8.209  10.250  26.628  1.00 84.18           H
ATOM   2837  CG  GLU A 191       7.886  11.509  24.961  1.00 84.18           C
ATOM   2838 1HG  GLU A 191       8.663  11.058  24.344  1.00 84.18           H
ATOM   2839 2HG  GLU A 191       7.078  11.804  24.292  1.00 84.18           H
ATOM   2840  CD  GLU A 191       8.444  12.745  25.671  1.00 84.18           C
ATOM   2841  OE1 GLU A 191       8.899  13.657  24.948  1.00 84.18           O
ATOM   2842  OE2 GLU A 191       8.403  12.749  26.920  1.00 84.18           O
ATOM   2843  HN  GLU A 191       4.998  10.026  25.017  1.00 84.18           H
ATOM   2844  N   GLU A 192       7.616   7.090  26.164  1.00 76.35           N
ATOM   2845  CA  GLU A 192       7.512   5.891  26.978  1.00 76.35           C
ATOM   2846  C   GLU A 192       8.897   5.460  27.465  1.00 76.35           C
ATOM   2847  O   GLU A 192       9.764   5.120  26.662  1.00 76.35           O
ATOM   2848  HA  GLU A 192       6.892   6.172  27.829  1.00 76.35           H
ATOM   2849  CB  GLU A 192       6.826   4.762  26.207  1.00 76.35           C
ATOM   2850 1HB  GLU A 192       5.812   5.062  25.942  1.00 76.35           H
ATOM   2851 2HB  GLU A 192       7.432   4.484  25.345  1.00 76.35           H
ATOM   2852  CG  GLU A 192       6.702   3.505  27.071  1.00 76.35           C
ATOM   2853 1HG  GLU A 192       7.274   2.693  26.621  1.00 76.35           H
ATOM   2854 2HG  GLU A 192       7.132   3.691  28.055  1.00 76.35           H
ATOM   2855  CD  GLU A 192       5.239   3.084  27.219  1.00 76.35           C
ATOM   2856  OE1 GLU A 192       4.916   2.521  28.288  1.00 76.35           O
ATOM   2857  OE2 GLU A 192       4.476   3.333  26.261  1.00 76.35           O
ATOM   2858  HN  GLU A 192       8.397   7.111  25.540  1.00 76.35           H
ATOM   2859  N   SER A 193       9.062   5.487  28.780  1.00 72.65           N
ATOM   2860  CA  SER A 193      10.300   5.030  29.389  1.00 72.65           C
ATOM   2861  C   SER A 193      11.491   5.754  28.757  1.00 72.65           C
ATOM   2862  O   SER A 193      12.557   5.166  28.583  1.00 72.65           O
ATOM   2863  HA  SER A 193      10.213   5.285  30.445  1.00 72.65           H
ATOM   2864  CB  SER A 193      10.460   3.516  29.242  1.00 72.65           C
ATOM   2865 1HB  SER A 193      11.502   3.244  29.408  1.00 72.65           H
ATOM   2866 2HB  SER A 193       9.872   3.013  30.010  1.00 72.65           H
ATOM   2867  OG  SER A 193      10.050   3.058  27.956  1.00 72.65           O
ATOM   2868  HG  SER A 193       9.983   2.060  27.954  1.00 72.65           H
ATOM   2869  HN  SER A 193       8.369   5.812  29.424  1.00 72.65           H
ATOM   2870  N   GLY A 194      11.269   7.019  28.432  1.00 76.02           N
ATOM   2871  CA  GLY A 194      12.333   7.850  27.894  1.00 76.02           C
ATOM   2872  C   GLY A 194      12.504   7.617  26.391  1.00 76.02           C
ATOM   2873  O   GLY A 194      13.458   8.105  25.789  1.00 76.02           O
ATOM   2874 1HA  GLY A 194      12.107   8.900  28.079  1.00 76.02           H
ATOM   2875 2HA  GLY A 194      13.268   7.629  28.408  1.00 76.02           H
ATOM   2876  HN  GLY A 194      10.385   7.475  28.531  1.00 76.02           H
ATOM   2877  N   ILE A 195      11.564   6.871  25.830  1.00 83.97           N
ATOM   2878  CA  ILE A 195      11.570   6.610  24.400  1.00 83.97           C
ATOM   2879  C   ILE A 195      10.368   7.302  23.755  1.00 83.97           C
ATOM   2880  O   ILE A 195       9.227   7.075  24.155  1.00 83.97           O
ATOM   2881  HA  ILE A 195      12.481   7.048  23.992  1.00 83.97           H
ATOM   2882  CB  ILE A 195      11.631   5.105  24.131  1.00 83.97           C
ATOM   2883  HB  ILE A 195      10.759   4.640  24.591  1.00 83.97           H
ATOM   2884  CG1 ILE A 195      12.869   4.482  24.778  1.00 83.97           C
ATOM   2885 1HG1 ILE A 195      13.769   4.909  24.334  1.00 83.97           H
ATOM   2886 2HG1 ILE A 195      12.891   4.726  25.840  1.00 83.97           H
ATOM   2887  CG2 ILE A 195      11.559   4.814  22.631  1.00 83.97           C
ATOM   2888 1HG2 ILE A 195      10.624   5.203  22.229  1.00 83.97           H
ATOM   2889 2HG2 ILE A 195      12.398   5.293  22.127  1.00 83.97           H
ATOM   2890 3HG2 ILE A 195      11.604   3.737  22.467  1.00 83.97           H
ATOM   2891  CD1 ILE A 195      12.876   2.963  24.597  1.00 83.97           C
ATOM   2892 1HD1 ILE A 195      11.988   2.537  25.062  1.00 83.97           H
ATOM   2893 2HD1 ILE A 195      12.879   2.723  23.533  1.00 83.97           H
ATOM   2894 3HD1 ILE A 195      13.767   2.545  25.066  1.00 83.97           H
ATOM   2895  HN  ILE A 195      10.809   6.449  26.333  1.00 83.97           H
ATOM   2896  N   ALA A 196      10.664   8.133  22.766  1.00 89.61           N
ATOM   2897  CA  ALA A 196       9.618   8.765  21.980  1.00 89.61           C
ATOM   2898  C   ALA A 196       9.179   7.813  20.866  1.00 89.61           C
ATOM   2899  O   ALA A 196      10.009   7.311  20.110  1.00 89.61           O
ATOM   2900  HA  ALA A 196       8.773   8.951  22.642  1.00 89.61           H
ATOM   2901  CB  ALA A 196      10.125  10.103  21.438  1.00 89.61           C
ATOM   2902 1HB  ALA A 196      10.396  10.753  22.270  1.00 89.61           H
ATOM   2903 2HB  ALA A 196      10.999   9.933  20.809  1.00 89.61           H
ATOM   2904 3HB  ALA A 196       9.340  10.577  20.848  1.00 89.61           H
ATOM   2905  HN  ALA A 196      11.598   8.376  22.501  1.00 89.61           H
ATOM   2906  N   ILE A 197       7.874   7.595  20.799  1.00 88.71           N
ATOM   2907  CA  ILE A 197       7.315   6.703  19.797  1.00 88.71           C
ATOM   2908  C   ILE A 197       6.202   7.429  19.038  1.00 88.71           C
ATOM   2909  O   ILE A 197       5.330   8.045  19.648  1.00 88.71           O
ATOM   2910  HA  ILE A 197       8.112   6.461  19.094  1.00 88.71           H
ATOM   2911  CB  ILE A 197       6.865   5.389  20.440  1.00 88.71           C
ATOM   2912  HB  ILE A 197       6.083   5.614  21.165  1.00 88.71           H
ATOM   2913  CG1 ILE A 197       8.015   4.732  21.206  1.00 88.71           C
ATOM   2914 1HG1 ILE A 197       8.795   4.429  20.508  1.00 88.71           H
ATOM   2915 2HG1 ILE A 197       8.462   5.454  21.889  1.00 88.71           H
ATOM   2916  CG2 ILE A 197       6.258   4.448  19.398  1.00 88.71           C
ATOM   2917 1HG2 ILE A 197       5.393   4.926  18.937  1.00 88.71           H
ATOM   2918 2HG2 ILE A 197       7.002   4.226  18.632  1.00 88.71           H
ATOM   2919 3HG2 ILE A 197       5.947   3.522  19.881  1.00 88.71           H
ATOM   2920  CD1 ILE A 197       7.525   3.514  21.992  1.00 88.71           C
ATOM   2921 1HD1 ILE A 197       6.762   3.825  22.706  1.00 88.71           H
ATOM   2922 2HD1 ILE A 197       7.101   2.783  21.302  1.00 88.71           H
ATOM   2923 3HD1 ILE A 197       8.362   3.065  22.526  1.00 88.71           H
ATOM   2924  HN  ILE A 197       7.204   8.014  21.412  1.00 88.71           H
ATOM   2925  N   CYS A 198       6.269   7.332  17.718  1.00 91.17           N
ATOM   2926  CA  CYS A 198       5.189   7.817  16.877  1.00 91.17           C
ATOM   2927  C   CYS A 198       4.112   6.733  16.805  1.00 91.17           C
ATOM   2928  O   CYS A 198       4.323   5.682  16.202  1.00 91.17           O
ATOM   2929  HA  CYS A 198       4.801   8.717  17.353  1.00 91.17           H
ATOM   2930  CB  CYS A 198       5.690   8.216  15.487  1.00 91.17           C
ATOM   2931 1HB  CYS A 198       6.292   9.122  15.555  1.00 91.17           H
ATOM   2932 2HB  CYS A 198       6.334   7.434  15.085  1.00 91.17           H
ATOM   2933  SG  CYS A 198       4.270   8.493  14.366  1.00 91.17           S
ATOM   2934  HN  CYS A 198       7.042   6.931  17.226  1.00 91.17           H
ATOM   2935  N   THR A 199       2.980   7.025  17.430  1.00 90.98           N
ATOM   2936  CA  THR A 199       1.882   6.075  17.474  1.00 90.98           C
ATOM   2937  C   THR A 199       0.546   6.795  17.285  1.00 90.98           C
ATOM   2938  O   THR A 199       0.483   8.021  17.349  1.00 90.98           O
ATOM   2939  HA  THR A 199       1.993   5.382  16.639  1.00 90.98           H
ATOM   2940  CB  THR A 199       1.976   5.304  18.792  1.00 90.98           C
ATOM   2941  HB  THR A 199       3.001   4.989  18.986  1.00 90.98           H
ATOM   2942  OG1 THR A 199       1.026   4.252  18.647  1.00 90.98           O
ATOM   2943  HG1 THR A 199       1.197   3.541  19.330  1.00 90.98           H
ATOM   2944  CG2 THR A 199       1.457   6.114  19.982  1.00 90.98           C
ATOM   2945 1HG2 THR A 199       0.411   6.371  19.817  1.00 90.98           H
ATOM   2946 2HG2 THR A 199       2.044   7.026  20.084  1.00 90.98           H
ATOM   2947 3HG2 THR A 199       1.546   5.520  20.892  1.00 90.98           H
ATOM   2948  HN  THR A 199       2.808   7.891  17.899  1.00 90.98           H
ATOM   2949  N   MET A 200      -0.490   6.001  17.055  1.00 91.44           N
ATOM   2950  CA  MET A 200      -1.852   6.494  17.175  1.00 91.44           C
ATOM   2951  C   MET A 200      -2.366   6.342  18.608  1.00 91.44           C
ATOM   2952  O   MET A 200      -2.191   5.293  19.226  1.00 91.44           O
ATOM   2953  HA  MET A 200      -1.806   7.550  16.908  1.00 91.44           H
ATOM   2954  CB  MET A 200      -2.762   5.718  16.221  1.00 91.44           C
ATOM   2955 1HB  MET A 200      -2.670   4.649  16.413  1.00 91.44           H
ATOM   2956 2HB  MET A 200      -3.802   5.986  16.406  1.00 91.44           H
ATOM   2957  CG  MET A 200      -2.406   6.012  14.762  1.00 91.44           C
ATOM   2958 1HG  MET A 200      -2.426   7.087  14.584  1.00 91.44           H
ATOM   2959 2HG  MET A 200      -1.392   5.673  14.551  1.00 91.44           H
ATOM   2960  SD  MET A 200      -3.560   5.193  13.675  1.00 91.44           S
ATOM   2961  CE  MET A 200      -3.345   3.504  14.210  1.00 91.44           C
ATOM   2962 1HE  MET A 200      -2.307   3.205  14.061  1.00 91.44           H
ATOM   2963 2HE  MET A 200      -3.598   3.422  15.267  1.00 91.44           H
ATOM   2964 3HE  MET A 200      -3.998   2.852  13.629  1.00 91.44           H
ATOM   2965  HN  MET A 200      -0.411   5.040  16.791  1.00 91.44           H
ATOM   2966  N   VAL A 201      -2.989   7.405  19.095  1.00 92.02           N
ATOM   2967  CA  VAL A 201      -3.665   7.353  20.380  1.00 92.02           C
ATOM   2968  C   VAL A 201      -5.139   7.719  20.191  1.00 92.02           C
ATOM   2969  O   VAL A 201      -5.455   8.737  19.577  1.00 92.02           O
ATOM   2970  HA  VAL A 201      -3.603   6.327  20.743  1.00 92.02           H
ATOM   2971  CB  VAL A 201      -2.949   8.256  21.386  1.00 92.02           C
ATOM   2972  HB  VAL A 201      -2.972   9.274  20.997  1.00 92.02           H
ATOM   2973  CG1 VAL A 201      -3.668   8.252  22.736  1.00 92.02           C
ATOM   2974 1HG1 VAL A 201      -4.688   8.614  22.606  1.00 92.02           H
ATOM   2975 2HG1 VAL A 201      -3.691   7.236  23.132  1.00 92.02           H
ATOM   2976 3HG1 VAL A 201      -3.138   8.902  23.432  1.00 92.02           H
ATOM   2977  CG2 VAL A 201      -1.483   7.846  21.544  1.00 92.02           C
ATOM   2978 1HG2 VAL A 201      -1.430   6.817  21.898  1.00 92.02           H
ATOM   2979 2HG2 VAL A 201      -0.978   7.925  20.581  1.00 92.02           H
ATOM   2980 3HG2 VAL A 201      -0.997   8.505  22.264  1.00 92.02           H
ATOM   2981  HN  VAL A 201      -3.036   8.288  18.628  1.00 92.02           H
ATOM   2982  N   TYR A 202      -6.000   6.869  20.731  1.00 91.44           N
ATOM   2983  CA  TYR A 202      -7.433   7.050  20.565  1.00 91.44           C
ATOM   2984  C   TYR A 202      -8.048   7.709  21.801  1.00 91.44           C
ATOM   2985  O   TYR A 202      -8.248   7.056  22.824  1.00 91.44           O
ATOM   2986  HA  TYR A 202      -7.593   7.694  19.701  1.00 91.44           H
ATOM   2987  CB  TYR A 202      -8.019   5.646  20.406  1.00 91.44           C
ATOM   2988 1HB  TYR A 202      -7.738   5.045  21.271  1.00 91.44           H
ATOM   2989 2HB  TYR A 202      -9.107   5.715  20.407  1.00 91.44           H
ATOM   2990  CG  TYR A 202      -7.569   4.924  19.134  1.00 91.44           C
ATOM   2991  CD1 TYR A 202      -8.229   5.149  17.943  1.00 91.44           C
ATOM   2992  HD1 TYR A 202      -9.071   5.840  17.909  1.00 91.44           H
ATOM   2993  CD2 TYR A 202      -6.503   4.048  19.178  1.00 91.44           C
ATOM   2994  HD2 TYR A 202      -5.982   3.871  20.118  1.00 91.44           H
ATOM   2995  CE1 TYR A 202      -7.806   4.470  16.746  1.00 91.44           C
ATOM   2996  HE1 TYR A 202      -8.319   4.638  15.799  1.00 91.44           H
ATOM   2997  CE2 TYR A 202      -6.080   3.369  17.981  1.00 91.44           C
ATOM   2998  HE2 TYR A 202      -5.240   2.675  18.001  1.00 91.44           H
ATOM   2999  CZ  TYR A 202      -6.752   3.614  16.824  1.00 91.44           C
ATOM   3000  OH  TYR A 202      -6.352   2.972  15.693  1.00 91.44           O
ATOM   3001  HH  TYR A 202      -5.789   2.181  15.930  1.00 91.44           H
ATOM   3002  HN  TYR A 202      -5.735   6.071  21.271  1.00 91.44           H
ATOM   3003  N   PRO A 203      -8.359   9.011  21.731  1.00 81.86           N
ATOM   3004  CA  PRO A 203      -9.041   9.685  22.838  1.00 81.86           C
ATOM   3005  C   PRO A 203     -10.475   9.209  23.007  1.00 81.86           C
ATOM   3006  O   PRO A 203     -11.044   8.606  22.099  1.00 81.86           O
ATOM   3007  HA  PRO A 203      -8.550   9.449  23.782  1.00 81.86           H
ATOM   3008  CB  PRO A 203      -8.975  11.165  22.457  1.00 81.86           C
ATOM   3009 1HB  PRO A 203      -9.850  11.710  22.812  1.00 81.86           H
ATOM   3010 2HB  PRO A 203      -8.101  11.652  22.888  1.00 81.86           H
ATOM   3011  CG  PRO A 203      -8.910  11.144  20.956  1.00 81.86           C
ATOM   3012 1HG  PRO A 203      -9.907  11.080  20.519  1.00 81.86           H
ATOM   3013 2HG  PRO A 203      -8.450  12.053  20.569  1.00 81.86           H
ATOM   3014  CD  PRO A 203      -8.091   9.934  20.613  1.00 81.86           C
ATOM   3015 1HD  PRO A 203      -8.391   9.505  19.657  1.00 81.86           H
ATOM   3016 2HD  PRO A 203      -7.031  10.175  20.536  1.00 81.86           H
ATOM   3017  N   SER A 204     -11.025   9.496  24.178  1.00 72.68           N
ATOM   3018  CA  SER A 204     -12.430   9.225  24.430  1.00 72.68           C
ATOM   3019  C   SER A 204     -12.573   7.982  25.311  1.00 72.68           C
ATOM   3020  O   SER A 204     -11.688   7.128  25.333  1.00 72.68           O
ATOM   3021  HA  SER A 204     -12.806  10.107  24.949  1.00 72.68           H
ATOM   3022  CB  SER A 204     -13.199   9.039  23.121  1.00 72.68           C
ATOM   3023 1HB  SER A 204     -14.254   9.260  23.286  1.00 72.68           H
ATOM   3024 2HB  SER A 204     -12.836   9.753  22.382  1.00 72.68           H
ATOM   3025  OG  SER A 204     -13.067   7.716  22.607  1.00 72.68           O
ATOM   3026  HG  SER A 204     -13.542   7.641  21.731  1.00 72.68           H
ATOM   3027  HN  SER A 204     -10.530   9.906  24.944  1.00 72.68           H
ATOM   3028  N   ASP A 205     -13.694   7.921  26.015  1.00 75.64           N
ATOM   3029  CA  ASP A 205     -14.002   6.759  26.832  1.00 75.64           C
ATOM   3030  C   ASP A 205     -14.232   5.550  25.923  1.00 75.64           C
ATOM   3031  O   ASP A 205     -14.143   4.407  26.370  1.00 75.64           O
ATOM   3032  HA  ASP A 205     -13.139   6.631  27.485  1.00 75.64           H
ATOM   3033  CB  ASP A 205     -15.274   6.984  27.651  1.00 75.64           C
ATOM   3034 1HB  ASP A 205     -16.097   7.248  26.987  1.00 75.64           H
ATOM   3035 2HB  ASP A 205     -15.555   6.058  28.155  1.00 75.64           H
ATOM   3036  CG  ASP A 205     -15.071   8.092  28.686  1.00 75.64           C
ATOM   3037  OD1 ASP A 205     -13.970   8.121  29.278  1.00 75.64           O
ATOM   3038  OD2 ASP A 205     -16.021   8.885  28.863  1.00 75.64           O
ATOM   3039  HN  ASP A 205     -14.383   8.645  26.034  1.00 75.64           H
ATOM   3040  N   GLU A 206     -14.525   5.842  24.664  1.00 85.06           N
ATOM   3041  CA  GLU A 206     -14.844   4.796  23.708  1.00 85.06           C
ATOM   3042  C   GLU A 206     -13.647   4.531  22.792  1.00 85.06           C
ATOM   3043  O   GLU A 206     -13.817   4.102  21.652  1.00 85.06           O
ATOM   3044  HA  GLU A 206     -15.055   3.911  24.307  1.00 85.06           H
ATOM   3045  CB  GLU A 206     -16.088   5.159  22.894  1.00 85.06           C
ATOM   3046 1HB  GLU A 206     -15.958   6.144  22.445  1.00 85.06           H
ATOM   3047 2HB  GLU A 206     -16.290   4.376  22.163  1.00 85.06           H
ATOM   3048  CG  GLU A 206     -17.325   5.242  23.790  1.00 85.06           C
ATOM   3049 1HG  GLU A 206     -17.110   5.869  24.655  1.00 85.06           H
ATOM   3050 2HG  GLU A 206     -18.141   5.718  23.246  1.00 85.06           H
ATOM   3051  CD  GLU A 206     -17.758   3.851  24.256  1.00 85.06           C
ATOM   3052  OE1 GLU A 206     -18.815   3.779  24.920  1.00 85.06           O
ATOM   3053  OE2 GLU A 206     -17.023   2.891  23.939  1.00 85.06           O
ATOM   3054  HN  GLU A 206     -14.545   6.772  24.297  1.00 85.06           H
ATOM   3055  N   SER A 207     -12.464   4.798  23.325  1.00 89.87           N
ATOM   3056  CA  SER A 207     -11.246   4.678  22.542  1.00 89.87           C
ATOM   3057  C   SER A 207     -11.112   3.254  21.998  1.00 89.87           C
ATOM   3058  O   SER A 207     -10.598   3.052  20.899  1.00 89.87           O
ATOM   3059  HA  SER A 207     -11.357   5.391  21.725  1.00 89.87           H
ATOM   3060  CB  SER A 207     -10.017   5.046  23.376  1.00 89.87           C
ATOM   3061 1HB  SER A 207      -9.114   4.770  22.831  1.00 89.87           H
ATOM   3062 2HB  SER A 207      -9.985   6.126  23.519  1.00 89.87           H
ATOM   3063  OG  SER A 207     -10.020   4.400  24.646  1.00 89.87           O
ATOM   3064  HG  SER A 207     -10.247   5.058  25.364  1.00 89.87           H
ATOM   3065  HN  SER A 207     -12.331   5.091  24.272  1.00 89.87           H
ATOM   3066  N   THR A 208     -11.583   2.305  22.793  1.00 90.61           N
ATOM   3067  CA  THR A 208     -11.510   0.905  22.411  1.00 90.61           C
ATOM   3068  C   THR A 208     -12.376   0.643  21.177  1.00 90.61           C
ATOM   3069  O   THR A 208     -11.919   0.031  20.213  1.00 90.61           O
ATOM   3070  HA  THR A 208     -10.481   0.677  22.134  1.00 90.61           H
ATOM   3071  CB  THR A 208     -11.910   0.062  23.624  1.00 90.61           C
ATOM   3072  HB  THR A 208     -11.865  -1.002  23.390  1.00 90.61           H
ATOM   3073  OG1 THR A 208     -13.197   0.559  23.983  1.00 90.61           O
ATOM   3074  HG1 THR A 208     -13.663  -0.097  24.576  1.00 90.61           H
ATOM   3075  CG2 THR A 208     -11.043   0.352  24.850  1.00 90.61           C
ATOM   3076 1HG2 THR A 208     -11.141   1.403  25.124  1.00 90.61           H
ATOM   3077 2HG2 THR A 208     -10.001   0.133  24.619  1.00 90.61           H
ATOM   3078 3HG2 THR A 208     -11.370  -0.272  25.682  1.00 90.61           H
ATOM   3079  HN  THR A 208     -12.008   2.479  23.682  1.00 90.61           H
ATOM   3080  N   LYS A 209     -13.610   1.120  21.247  1.00 92.01           N
ATOM   3081  CA  LYS A 209     -14.539   0.958  20.142  1.00 92.01           C
ATOM   3082  C   LYS A 209     -13.978   1.660  18.903  1.00 92.01           C
ATOM   3083  O   LYS A 209     -14.100   1.153  17.789  1.00 92.01           O
ATOM   3084  HA  LYS A 209     -14.612  -0.109  19.930  1.00 92.01           H
ATOM   3085  CB  LYS A 209     -15.936   1.438  20.541  1.00 92.01           C
ATOM   3086 1HB  LYS A 209     -15.881   2.461  20.912  1.00 92.01           H
ATOM   3087 2HB  LYS A 209     -16.584   1.452  19.664  1.00 92.01           H
ATOM   3088  CG  LYS A 209     -16.541   0.531  21.615  1.00 92.01           C
ATOM   3089 1HG  LYS A 209     -16.407  -0.513  21.331  1.00 92.01           H
ATOM   3090 2HG  LYS A 209     -16.012   0.676  22.557  1.00 92.01           H
ATOM   3091  CD  LYS A 209     -18.029   0.828  21.807  1.00 92.01           C
ATOM   3092 1HD  LYS A 209     -18.191   1.905  21.819  1.00 92.01           H
ATOM   3093 2HD  LYS A 209     -18.595   0.429  20.965  1.00 92.01           H
ATOM   3094  CE  LYS A 209     -18.546   0.215  23.111  1.00 92.01           C
ATOM   3095 1HE  LYS A 209     -19.012  -0.749  22.907  1.00 92.01           H
ATOM   3096 2HE  LYS A 209     -17.712   0.029  23.788  1.00 92.01           H
ATOM   3097  NZ  LYS A 209     -19.524   1.119  23.756  1.00 92.01           N
ATOM   3098 1HZ  LYS A 209     -20.070   0.598  24.434  1.00 92.01           H
ATOM   3099 2HZ  LYS A 209     -19.031   1.871  24.225  1.00 92.01           H
ATOM   3100 3HZ  LYS A 209     -20.141   1.507  23.052  1.00 92.01           H
ATOM   3101  HN  LYS A 209     -13.977   1.608  22.039  1.00 92.01           H
ATOM   3102  N   LEU A 210     -13.375   2.816  19.140  1.00 92.75           N
ATOM   3103  CA  LEU A 210     -12.842   3.619  18.052  1.00 92.75           C
ATOM   3104  C   LEU A 210     -11.721   2.844  17.355  1.00 92.75           C
ATOM   3105  O   LEU A 210     -11.697   2.750  16.129  1.00 92.75           O
ATOM   3106  HA  LEU A 210     -13.649   3.777  17.337  1.00 92.75           H
ATOM   3107  CB  LEU A 210     -12.413   4.996  18.562  1.00 92.75           C
ATOM   3108 1HB  LEU A 210     -13.267   5.461  19.056  1.00 92.75           H
ATOM   3109 2HB  LEU A 210     -11.643   4.856  19.321  1.00 92.75           H
ATOM   3110  CG  LEU A 210     -11.879   5.966  17.507  1.00 92.75           C
ATOM   3111  HG  LEU A 210     -11.053   5.482  16.985  1.00 92.75           H
ATOM   3112  CD1 LEU A 210     -12.950   6.283  16.461  1.00 92.75           C
ATOM   3113 1HD1 LEU A 210     -13.259   5.362  15.966  1.00 92.75           H
ATOM   3114 2HD1 LEU A 210     -13.812   6.738  16.950  1.00 92.75           H
ATOM   3115 3HD1 LEU A 210     -12.544   6.974  15.723  1.00 92.75           H
ATOM   3116  CD2 LEU A 210     -11.321   7.233  18.158  1.00 92.75           C
ATOM   3117 1HD2 LEU A 210     -12.111   7.729  18.722  1.00 92.75           H
ATOM   3118 2HD2 LEU A 210     -10.507   6.966  18.832  1.00 92.75           H
ATOM   3119 3HD2 LEU A 210     -10.948   7.905  17.385  1.00 92.75           H
ATOM   3120  HN  LEU A 210     -13.250   3.205  20.053  1.00 92.75           H
ATOM   3121  N   LYS A 211     -10.821   2.310  18.167  1.00 92.86           N
ATOM   3122  CA  LYS A 211      -9.705   1.540  17.644  1.00 92.86           C
ATOM   3123  C   LYS A 211     -10.241   0.384  16.798  1.00 92.86           C
ATOM   3124  O   LYS A 211      -9.796   0.177  15.670  1.00 92.86           O
ATOM   3125  HA  LYS A 211      -9.126   2.201  16.999  1.00 92.86           H
ATOM   3126  CB  LYS A 211      -8.783   1.094  18.780  1.00 92.86           C
ATOM   3127 1HB  LYS A 211      -8.370   1.969  19.283  1.00 92.86           H
ATOM   3128 2HB  LYS A 211      -9.357   0.541  19.524  1.00 92.86           H
ATOM   3129  CG  LYS A 211      -7.645   0.218  18.252  1.00 92.86           C
ATOM   3130 1HG  LYS A 211      -8.049  -0.723  17.880  1.00 92.86           H
ATOM   3131 2HG  LYS A 211      -7.163   0.713  17.408  1.00 92.86           H
ATOM   3132  CD  LYS A 211      -6.613  -0.059  19.346  1.00 92.86           C
ATOM   3133 1HD  LYS A 211      -6.243   0.883  19.750  1.00 92.86           H
ATOM   3134 2HD  LYS A 211      -7.085  -0.595  20.169  1.00 92.86           H
ATOM   3135  CE  LYS A 211      -5.442  -0.880  18.800  1.00 92.86           C
ATOM   3136 1HE  LYS A 211      -5.797  -1.859  18.477  1.00 92.86           H
ATOM   3137 2HE  LYS A 211      -5.023  -0.387  17.923  1.00 92.86           H
ATOM   3138  NZ  LYS A 211      -4.396  -1.041  19.834  1.00 92.86           N
ATOM   3139 1HZ  LYS A 211      -3.559  -1.426  19.410  1.00 92.86           H
ATOM   3140 2HZ  LYS A 211      -4.183  -0.138  20.243  1.00 92.86           H
ATOM   3141 3HZ  LYS A 211      -4.728  -1.670  20.557  1.00 92.86           H
ATOM   3142  HN  LYS A 211     -10.845   2.396  19.163  1.00 92.86           H
ATOM   3143  N   SER A 212     -11.190  -0.340  17.374  1.00 92.60           N
ATOM   3144  CA  SER A 212     -11.739  -1.513  16.717  1.00 92.60           C
ATOM   3145  C   SER A 212     -12.345  -1.122  15.368  1.00 92.60           C
ATOM   3146  O   SER A 212     -12.171  -1.829  14.377  1.00 92.60           O
ATOM   3147  HA  SER A 212     -10.895  -2.188  16.576  1.00 92.60           H
ATOM   3148  CB  SER A 212     -12.792  -2.193  17.595  1.00 92.60           C
ATOM   3149 1HB  SER A 212     -12.356  -2.435  18.564  1.00 92.60           H
ATOM   3150 2HB  SER A 212     -13.613  -1.500  17.779  1.00 92.60           H
ATOM   3151  OG  SER A 212     -13.301  -3.382  16.995  1.00 92.60           O
ATOM   3152  HG  SER A 212     -12.550  -4.008  16.787  1.00 92.60           H
ATOM   3153  HN  SER A 212     -11.580  -0.136  18.272  1.00 92.60           H
ATOM   3154  N   ALA A 213     -13.045   0.003  15.374  1.00 92.95           N
ATOM   3155  CA  ALA A 213     -13.701   0.482  14.169  1.00 92.95           C
ATOM   3156  C   ALA A 213     -12.645   0.804  13.111  1.00 92.95           C
ATOM   3157  O   ALA A 213     -12.776   0.404  11.955  1.00 92.95           O
ATOM   3158  HA  ALA A 213     -14.341  -0.319  13.799  1.00 92.95           H
ATOM   3159  CB  ALA A 213     -14.574   1.692  14.510  1.00 92.95           C
ATOM   3160 1HB  ALA A 213     -15.326   1.403  15.243  1.00 92.95           H
ATOM   3161 2HB  ALA A 213     -13.950   2.485  14.923  1.00 92.95           H
ATOM   3162 3HB  ALA A 213     -15.066   2.051  13.606  1.00 92.95           H
ATOM   3163  HN  ALA A 213     -13.165   0.583  16.180  1.00 92.95           H
ATOM   3164  N   VAL A 214     -11.620   1.525  13.543  1.00 91.17           N
ATOM   3165  CA  VAL A 214     -10.577   1.965  12.633  1.00 91.17           C
ATOM   3166  C   VAL A 214      -9.867   0.742  12.048  1.00 91.17           C
ATOM   3167  O   VAL A 214      -9.555   0.711  10.859  1.00 91.17           O
ATOM   3168  HA  VAL A 214     -11.058   2.512  11.822  1.00 91.17           H
ATOM   3169  CB  VAL A 214      -9.625   2.923  13.351  1.00 91.17           C
ATOM   3170  HB  VAL A 214      -9.319   2.452  14.286  1.00 91.17           H
ATOM   3171  CG1 VAL A 214      -8.367   3.173  12.518  1.00 91.17           C
ATOM   3172 1HG1 VAL A 214      -7.850   2.229  12.347  1.00 91.17           H
ATOM   3173 2HG1 VAL A 214      -8.647   3.612  11.560  1.00 91.17           H
ATOM   3174 3HG1 VAL A 214      -7.707   3.857  13.052  1.00 91.17           H
ATOM   3175  CG2 VAL A 214     -10.326   4.238  13.695  1.00 91.17           C
ATOM   3176 1HG2 VAL A 214     -10.674   4.714  12.778  1.00 91.17           H
ATOM   3177 2HG2 VAL A 214     -11.177   4.038  14.346  1.00 91.17           H
ATOM   3178 3HG2 VAL A 214      -9.627   4.901  14.205  1.00 91.17           H
ATOM   3179  HN  VAL A 214     -11.497   1.806  14.495  1.00 91.17           H
ATOM   3180  N   LEU A 215      -9.632  -0.235  12.912  1.00 91.79           N
ATOM   3181  CA  LEU A 215      -8.950  -1.450  12.500  1.00 91.79           C
ATOM   3182  C   LEU A 215      -9.812  -2.193  11.478  1.00 91.79           C
ATOM   3183  O   LEU A 215      -9.309  -2.652  10.454  1.00 91.79           O
ATOM   3184  HA  LEU A 215      -8.019  -1.154  12.017  1.00 91.79           H
ATOM   3185  CB  LEU A 215      -8.577  -2.295  13.720  1.00 91.79           C
ATOM   3186 1HB  LEU A 215      -9.381  -2.216  14.451  1.00 91.79           H
ATOM   3187 2HB  LEU A 215      -8.527  -3.339  13.412  1.00 91.79           H
ATOM   3188  CG  LEU A 215      -7.261  -1.932  14.411  1.00 91.79           C
ATOM   3189  HG  LEU A 215      -7.199  -0.846  14.479  1.00 91.79           H
ATOM   3190  CD1 LEU A 215      -7.222  -2.478  15.839  1.00 91.79           C
ATOM   3191 1HD1 LEU A 215      -8.046  -2.054  16.413  1.00 91.79           H
ATOM   3192 2HD1 LEU A 215      -7.317  -3.564  15.816  1.00 91.79           H
ATOM   3193 3HD1 LEU A 215      -6.276  -2.206  16.307  1.00 91.79           H
ATOM   3194  CD2 LEU A 215      -6.061  -2.401  13.585  1.00 91.79           C
ATOM   3195 1HD2 LEU A 215      -6.105  -3.484  13.463  1.00 91.79           H
ATOM   3196 2HD2 LEU A 215      -6.085  -1.924  12.605  1.00 91.79           H
ATOM   3197 3HD2 LEU A 215      -5.138  -2.131  14.098  1.00 91.79           H
ATOM   3198  HN  LEU A 215      -9.900  -0.206  13.875  1.00 91.79           H
ATOM   3199  N   THR A 216     -11.096  -2.287  11.791  1.00 92.88           N
ATOM   3200  CA  THR A 216     -12.030  -2.977  10.919  1.00 92.88           C
ATOM   3201  C   THR A 216     -12.024  -2.346   9.525  1.00 92.88           C
ATOM   3202  O   THR A 216     -11.971  -3.053   8.520  1.00 92.88           O
ATOM   3203  HA  THR A 216     -11.697  -4.009  10.804  1.00 92.88           H
ATOM   3204  CB  THR A 216     -13.406  -2.957  11.588  1.00 92.88           C
ATOM   3205  HB  THR A 216     -13.760  -1.934  11.719  1.00 92.88           H
ATOM   3206  OG1 THR A 216     -13.218  -3.701  12.789  1.00 92.88           O
ATOM   3207  HG1 THR A 216     -13.072  -3.079  13.558  1.00 92.88           H
ATOM   3208  CG2 THR A 216     -14.448  -3.762  10.810  1.00 92.88           C
ATOM   3209 1HG2 THR A 216     -14.125  -4.801  10.738  1.00 92.88           H
ATOM   3210 2HG2 THR A 216     -14.556  -3.345   9.809  1.00 92.88           H
ATOM   3211 3HG2 THR A 216     -15.406  -3.714  11.328  1.00 92.88           H
ATOM   3212  HN  THR A 216     -11.498  -1.904  12.623  1.00 92.88           H
ATOM   3213  N   LEU A 217     -12.078  -1.022   9.509  1.00 89.24           N
ATOM   3214  CA  LEU A 217     -12.096  -0.289   8.255  1.00 89.24           C
ATOM   3215  C   LEU A 217     -10.834  -0.622   7.457  1.00 89.24           C
ATOM   3216  O   LEU A 217     -10.894  -0.800   6.241  1.00 89.24           O
ATOM   3217  HA  LEU A 217     -12.963  -0.630   7.690  1.00 89.24           H
ATOM   3218  CB  LEU A 217     -12.283   1.208   8.513  1.00 89.24           C
ATOM   3219 1HB  LEU A 217     -13.189   1.344   9.104  1.00 89.24           H
ATOM   3220 2HB  LEU A 217     -11.450   1.559   9.122  1.00 89.24           H
ATOM   3221  CG  LEU A 217     -12.380   2.095   7.270  1.00 89.24           C
ATOM   3222  HG  LEU A 217     -11.522   1.883   6.631  1.00 89.24           H
ATOM   3223  CD1 LEU A 217     -13.637   1.771   6.461  1.00 89.24           C
ATOM   3224 1HD1 LEU A 217     -13.607   0.728   6.145  1.00 89.24           H
ATOM   3225 2HD1 LEU A 217     -14.520   1.937   7.079  1.00 89.24           H
ATOM   3226 3HD1 LEU A 217     -13.681   2.416   5.584  1.00 89.24           H
ATOM   3227  CD2 LEU A 217     -12.307   3.576   7.647  1.00 89.24           C
ATOM   3228 1HD2 LEU A 217     -13.131   3.822   8.317  1.00 89.24           H
ATOM   3229 2HD2 LEU A 217     -11.360   3.778   8.147  1.00 89.24           H
ATOM   3230 3HD2 LEU A 217     -12.378   4.185   6.745  1.00 89.24           H
ATOM   3231  HN  LEU A 217     -12.109  -0.454  10.332  1.00 89.24           H
ATOM   3232  N   LYS A 218      -9.721  -0.696   8.172  1.00 86.83           N
ATOM   3233  CA  LYS A 218      -8.441  -0.963   7.539  1.00 86.83           C
ATOM   3234  C   LYS A 218      -8.470  -2.357   6.908  1.00 86.83           C
ATOM   3235  O   LYS A 218      -7.900  -2.570   5.840  1.00 86.83           O
ATOM   3236  HA  LYS A 218      -8.309  -0.228   6.746  1.00 86.83           H
ATOM   3237  CB  LYS A 218      -7.298  -0.764   8.537  1.00 86.83           C
ATOM   3238 1HB  LYS A 218      -7.546  -1.249   9.482  1.00 86.83           H
ATOM   3239 2HB  LYS A 218      -6.395  -1.243   8.161  1.00 86.83           H
ATOM   3240  CG  LYS A 218      -7.032   0.724   8.775  1.00 86.83           C
ATOM   3241 1HG  LYS A 218      -6.641   1.177   7.865  1.00 86.83           H
ATOM   3242 2HG  LYS A 218      -7.968   1.232   9.008  1.00 86.83           H
ATOM   3243  CD  LYS A 218      -6.037   0.926   9.920  1.00 86.83           C
ATOM   3244 1HD  LYS A 218      -6.409   0.437  10.821  1.00 86.83           H
ATOM   3245 2HD  LYS A 218      -5.088   0.453   9.670  1.00 86.83           H
ATOM   3246  CE  LYS A 218      -5.814   2.414  10.196  1.00 86.83           C
ATOM   3247 1HE  LYS A 218      -5.642   2.942   9.258  1.00 86.83           H
ATOM   3248 2HE  LYS A 218      -6.709   2.845  10.645  1.00 86.83           H
ATOM   3249  NZ  LYS A 218      -4.658   2.606  11.100  1.00 86.83           N
ATOM   3250 1HZ  LYS A 218      -4.874   3.331  11.776  1.00 86.83           H
ATOM   3251 2HZ  LYS A 218      -4.461   1.738  11.586  1.00 86.83           H
ATOM   3252 3HZ  LYS A 218      -3.847   2.881  10.557  1.00 86.83           H
ATOM   3253  HN  LYS A 218      -9.686  -0.577   9.164  1.00 86.83           H
ATOM   3254  N   VAL A 219      -9.141  -3.269   7.596  1.00 87.91           N
ATOM   3255  CA  VAL A 219      -9.205  -4.649   7.145  1.00 87.91           C
ATOM   3256  C   VAL A 219     -10.076  -4.731   5.890  1.00 87.91           C
ATOM   3257  O   VAL A 219      -9.725  -5.414   4.930  1.00 87.91           O
ATOM   3258  HA  VAL A 219      -8.192  -4.959   6.889  1.00 87.91           H
ATOM   3259  CB  VAL A 219      -9.704  -5.547   8.279  1.00 87.91           C
ATOM   3260  HB  VAL A 219     -10.610  -5.100   8.687  1.00 87.91           H
ATOM   3261  CG1 VAL A 219     -10.063  -6.940   7.757  1.00 87.91           C
ATOM   3262 1HG1 VAL A 219     -10.848  -6.856   7.006  1.00 87.91           H
ATOM   3263 2HG1 VAL A 219      -9.181  -7.399   7.310  1.00 87.91           H
ATOM   3264 3HG1 VAL A 219     -10.414  -7.558   8.583  1.00 87.91           H
ATOM   3265  CG2 VAL A 219      -8.672  -5.633   9.405  1.00 87.91           C
ATOM   3266 1HG2 VAL A 219      -7.742  -6.046   9.015  1.00 87.91           H
ATOM   3267 2HG2 VAL A 219      -8.487  -4.636   9.805  1.00 87.91           H
ATOM   3268 3HG2 VAL A 219      -9.052  -6.277  10.198  1.00 87.91           H
ATOM   3269  HN  VAL A 219      -9.634  -3.079   8.445  1.00 87.91           H
ATOM   3270  N   ILE A 220     -11.196  -4.023   5.938  1.00 88.10           N
ATOM   3271  CA  ILE A 220     -12.155  -4.065   4.848  1.00 88.10           C
ATOM   3272  C   ILE A 220     -11.518  -3.469   3.591  1.00 88.10           C
ATOM   3273  O   ILE A 220     -11.528  -4.091   2.530  1.00 88.10           O
ATOM   3274  HA  ILE A 220     -12.385  -5.113   4.654  1.00 88.10           H
ATOM   3275  CB  ILE A 220     -13.462  -3.383   5.257  1.00 88.10           C
ATOM   3276  HB  ILE A 220     -13.218  -2.425   5.716  1.00 88.10           H
ATOM   3277  CG1 ILE A 220     -14.206  -4.210   6.307  1.00 88.10           C
ATOM   3278 1HG1 ILE A 220     -14.575  -5.131   5.855  1.00 88.10           H
ATOM   3279 2HG1 ILE A 220     -13.519  -4.498   7.103  1.00 88.10           H
ATOM   3280  CG2 ILE A 220     -14.334  -3.090   4.035  1.00 88.10           C
ATOM   3281 1HG2 ILE A 220     -13.795  -2.432   3.353  1.00 88.10           H
ATOM   3282 2HG2 ILE A 220     -14.572  -4.024   3.525  1.00 88.10           H
ATOM   3283 3HG2 ILE A 220     -15.256  -2.605   4.354  1.00 88.10           H
ATOM   3284  CD1 ILE A 220     -15.377  -3.421   6.898  1.00 88.10           C
ATOM   3285 1HD1 ILE A 220     -15.001  -2.513   7.370  1.00 88.10           H
ATOM   3286 2HD1 ILE A 220     -16.074  -3.156   6.103  1.00 88.10           H
ATOM   3287 3HD1 ILE A 220     -15.888  -4.032   7.641  1.00 88.10           H
ATOM   3288  HN  ILE A 220     -11.451  -3.432   6.703  1.00 88.10           H
ATOM   3289  N   LEU A 221     -10.978  -2.270   3.752  1.00 83.17           N
ATOM   3290  CA  LEU A 221     -10.431  -1.537   2.622  1.00 83.17           C
ATOM   3291  C   LEU A 221      -9.037  -2.077   2.297  1.00 83.17           C
ATOM   3292  O   LEU A 221      -8.561  -1.940   1.171  1.00 83.17           O
ATOM   3293  HA  LEU A 221     -11.081  -1.723   1.767  1.00 83.17           H
ATOM   3294  CB  LEU A 221     -10.460  -0.032   2.895  1.00 83.17           C
ATOM   3295 1HB  LEU A 221      -9.819   0.174   3.752  1.00 83.17           H
ATOM   3296 2HB  LEU A 221     -10.022   0.481   2.038  1.00 83.17           H
ATOM   3297  CG  LEU A 221     -11.838   0.574   3.167  1.00 83.17           C
ATOM   3298  HG  LEU A 221     -12.263   0.079   4.040  1.00 83.17           H
ATOM   3299  CD1 LEU A 221     -11.726   2.063   3.500  1.00 83.17           C
ATOM   3300 1HD1 LEU A 221     -11.107   2.191   4.388  1.00 83.17           H
ATOM   3301 2HD1 LEU A 221     -11.272   2.590   2.662  1.00 83.17           H
ATOM   3302 3HD1 LEU A 221     -12.720   2.469   3.689  1.00 83.17           H
ATOM   3303  CD2 LEU A 221     -12.790   0.319   1.996  1.00 83.17           C
ATOM   3304 1HD2 LEU A 221     -12.382   0.770   1.091  1.00 83.17           H
ATOM   3305 2HD2 LEU A 221     -12.903  -0.755   1.847  1.00 83.17           H
ATOM   3306 3HD2 LEU A 221     -13.762   0.760   2.215  1.00 83.17           H
ATOM   3307  HN  LEU A 221     -10.911  -1.800   4.632  1.00 83.17           H
ATOM   3308  N   GLY A 222      -8.420  -2.678   3.304  1.00 75.54           N
ATOM   3309  CA  GLY A 222      -7.047  -3.137   3.174  1.00 75.54           C
ATOM   3310  C   GLY A 222      -6.972  -4.410   2.329  1.00 75.54           C
ATOM   3311  O   GLY A 222      -6.022  -4.602   1.572  1.00 75.54           O
ATOM   3312 1HA  GLY A 222      -6.441  -2.356   2.716  1.00 75.54           H
ATOM   3313 2HA  GLY A 222      -6.629  -3.327   4.162  1.00 75.54           H
ATOM   3314  HN  GLY A 222      -8.842  -2.853   4.193  1.00 75.54           H
ATOM   3315  N   PHE A 223      -7.987  -5.247   2.486  1.00 76.18           N
ATOM   3316  CA  PHE A 223      -7.904  -6.620   2.016  1.00 76.18           C
ATOM   3317  C   PHE A 223      -9.126  -6.985   1.171  1.00 76.18           C
ATOM   3318  O   PHE A 223      -9.007  -7.217  -0.031  1.00 76.18           O
ATOM   3319  HA  PHE A 223      -7.005  -6.699   1.405  1.00 76.18           H
ATOM   3320  CB  PHE A 223      -7.871  -7.516   3.256  1.00 76.18           C
ATOM   3321 1HB  PHE A 223      -7.062  -7.186   3.908  1.00 76.18           H
ATOM   3322 2HB  PHE A 223      -8.800  -7.386   3.810  1.00 76.18           H
ATOM   3323  CG  PHE A 223      -7.682  -9.002   2.945  1.00 76.18           C
ATOM   3324  CD1 PHE A 223      -8.644  -9.897   3.296  1.00 76.18           C
ATOM   3325  HD1 PHE A 223      -9.549  -9.556   3.798  1.00 76.18           H
ATOM   3326  CD2 PHE A 223      -6.553  -9.428   2.318  1.00 76.18           C
ATOM   3327  HD2 PHE A 223      -5.782  -8.710   2.037  1.00 76.18           H
ATOM   3328  CE1 PHE A 223      -8.469 -11.277   3.007  1.00 76.18           C
ATOM   3329  HE1 PHE A 223      -9.240 -11.994   3.288  1.00 76.18           H
ATOM   3330  CE2 PHE A 223      -6.378 -10.807   2.029  1.00 76.18           C
ATOM   3331  HE2 PHE A 223      -5.473 -11.148   1.526  1.00 76.18           H
ATOM   3332  CZ  PHE A 223      -7.340 -11.702   2.380  1.00 76.18           C
ATOM   3333  HZ  PHE A 223      -7.206 -12.761   2.158  1.00 76.18           H
ATOM   3334  HN  PHE A 223      -8.852  -5.002   2.924  1.00 76.18           H
ATOM   3335  N   PHE A 224     -10.274  -7.023   1.833  1.00 83.25           N
ATOM   3336  CA  PHE A 224     -11.445  -7.666   1.262  1.00 83.25           C
ATOM   3337  C   PHE A 224     -11.878  -6.971  -0.030  1.00 83.25           C
ATOM   3338  O   PHE A 224     -12.129  -7.628  -1.039  1.00 83.25           O
ATOM   3339  HA  PHE A 224     -11.173  -8.699   1.044  1.00 83.25           H
ATOM   3340  CB  PHE A 224     -12.569  -7.545   2.294  1.00 83.25           C
ATOM   3341 1HB  PHE A 224     -12.536  -6.550   2.737  1.00 83.25           H
ATOM   3342 2HB  PHE A 224     -13.528  -7.636   1.784  1.00 83.25           H
ATOM   3343  CG  PHE A 224     -12.502  -8.587   3.412  1.00 83.25           C
ATOM   3344  CD1 PHE A 224     -12.915  -9.862   3.180  1.00 83.25           C
ATOM   3345  HD1 PHE A 224     -13.293 -10.141   2.197  1.00 83.25           H
ATOM   3346  CD2 PHE A 224     -12.029  -8.238   4.639  1.00 83.25           C
ATOM   3347  HD2 PHE A 224     -11.699  -7.217   4.826  1.00 83.25           H
ATOM   3348  CE1 PHE A 224     -12.852 -10.829   4.218  1.00 83.25           C
ATOM   3349  HE1 PHE A 224     -13.183 -11.850   4.032  1.00 83.25           H
ATOM   3350  CE2 PHE A 224     -11.967  -9.205   5.677  1.00 83.25           C
ATOM   3351  HE2 PHE A 224     -11.589  -8.926   6.660  1.00 83.25           H
ATOM   3352  CZ  PHE A 224     -12.380 -10.480   5.445  1.00 83.25           C
ATOM   3353  HZ  PHE A 224     -12.332 -11.222   6.241  1.00 83.25           H
ATOM   3354  HN  PHE A 224     -10.409  -6.626   2.740  1.00 83.25           H
ATOM   3355  N   LEU A 225     -11.953  -5.650   0.043  1.00 81.71           N
ATOM   3356  CA  LEU A 225     -12.404  -4.862  -1.091  1.00 81.71           C
ATOM   3357  C   LEU A 225     -11.469  -5.103  -2.278  1.00 81.71           C
ATOM   3358  O   LEU A 225     -11.917  -5.484  -3.359  1.00 81.71           O
ATOM   3359  HA  LEU A 225     -13.400  -5.216  -1.359  1.00 81.71           H
ATOM   3360  CB  LEU A 225     -12.536  -3.389  -0.702  1.00 81.71           C
ATOM   3361 1HB  LEU A 225     -13.230  -3.315   0.135  1.00 81.71           H
ATOM   3362 2HB  LEU A 225     -11.567  -3.040  -0.344  1.00 81.71           H
ATOM   3363  CG  LEU A 225     -13.012  -2.443  -1.806  1.00 81.71           C
ATOM   3364  HG  LEU A 225     -12.381  -2.596  -2.682  1.00 81.71           H
ATOM   3365  CD1 LEU A 225     -14.448  -2.764  -2.222  1.00 81.71           C
ATOM   3366 1HD1 LEU A 225     -14.499  -3.788  -2.593  1.00 81.71           H
ATOM   3367 2HD1 LEU A 225     -15.109  -2.656  -1.362  1.00 81.71           H
ATOM   3368 3HD1 LEU A 225     -14.761  -2.077  -3.009  1.00 81.71           H
ATOM   3369  CD2 LEU A 225     -12.850  -0.981  -1.384  1.00 81.71           C
ATOM   3370 1HD2 LEU A 225     -13.441  -0.795  -0.486  1.00 81.71           H
ATOM   3371 2HD2 LEU A 225     -11.800  -0.777  -1.177  1.00 81.71           H
ATOM   3372 3HD2 LEU A 225     -13.196  -0.331  -2.187  1.00 81.71           H
ATOM   3373  HN  LEU A 225     -11.712  -5.120   0.856  1.00 81.71           H
ATOM   3374  N   PRO A 226     -10.158  -4.887  -2.100  1.00 75.94           N
ATOM   3375  CA  PRO A 226      -9.198  -5.150  -3.175  1.00 75.94           C
ATOM   3376  C   PRO A 226      -9.328  -6.557  -3.733  1.00 75.94           C
ATOM   3377  O   PRO A 226      -9.348  -6.748  -4.948  1.00 75.94           O
ATOM   3378  HA  PRO A 226      -9.391  -4.489  -4.020  1.00 75.94           H
ATOM   3379  CB  PRO A 226      -7.839  -4.926  -2.508  1.00 75.94           C
ATOM   3380 1HB  PRO A 226      -7.435  -5.853  -2.100  1.00 75.94           H
ATOM   3381 2HB  PRO A 226      -7.103  -4.544  -3.216  1.00 75.94           H
ATOM   3382  CG  PRO A 226      -8.145  -3.913  -1.412  1.00 75.94           C
ATOM   3383 1HG  PRO A 226      -7.381  -3.914  -0.635  1.00 75.94           H
ATOM   3384 2HG  PRO A 226      -8.187  -2.896  -1.801  1.00 75.94           H
ATOM   3385  CD  PRO A 226      -9.493  -4.379  -0.887  1.00 75.94           C
ATOM   3386 1HD  PRO A 226      -9.386  -5.159  -0.133  1.00 75.94           H
ATOM   3387 2HD  PRO A 226     -10.050  -3.565  -0.422  1.00 75.94           H
ATOM   3388  N   PHE A 227      -9.413  -7.515  -2.822  1.00 79.63           N
ATOM   3389  CA  PHE A 227      -9.393  -8.917  -3.205  1.00 79.63           C
ATOM   3390  C   PHE A 227     -10.597  -9.263  -4.083  1.00 79.63           C
ATOM   3391  O   PHE A 227     -10.447  -9.893  -5.128  1.00 79.63           O
ATOM   3392  HA  PHE A 227      -8.475  -9.085  -3.768  1.00 79.63           H
ATOM   3393  CB  PHE A 227      -9.466  -9.735  -1.914  1.00 79.63           C
ATOM   3394 1HB  PHE A 227      -8.605  -9.492  -1.292  1.00 79.63           H
ATOM   3395 2HB  PHE A 227     -10.355  -9.437  -1.357  1.00 79.63           H
ATOM   3396  CG  PHE A 227      -9.505 -11.248  -2.137  1.00 79.63           C
ATOM   3397  CD1 PHE A 227     -10.681 -11.922  -2.022  1.00 79.63           C
ATOM   3398  HD1 PHE A 227     -11.595 -11.384  -1.771  1.00 79.63           H
ATOM   3399  CD2 PHE A 227      -8.365 -11.919  -2.451  1.00 79.63           C
ATOM   3400  HD2 PHE A 227      -7.423 -11.378  -2.543  1.00 79.63           H
ATOM   3401  CE1 PHE A 227     -10.717 -13.326  -2.230  1.00 79.63           C
ATOM   3402  HE1 PHE A 227     -11.659 -13.867  -2.137  1.00 79.63           H
ATOM   3403  CE2 PHE A 227      -8.401 -13.323  -2.658  1.00 79.63           C
ATOM   3404  HE2 PHE A 227      -7.487 -13.861  -2.910  1.00 79.63           H
ATOM   3405  CZ  PHE A 227      -9.577 -13.997  -2.543  1.00 79.63           C
ATOM   3406  HZ  PHE A 227      -9.604 -15.075  -2.703  1.00 79.63           H
ATOM   3407  HN  PHE A 227      -9.495  -7.347  -1.839  1.00 79.63           H
ATOM   3408  N   VAL A 228     -11.765  -8.835  -3.626  1.00 83.00           N
ATOM   3409  CA  VAL A 228     -12.998  -9.119  -4.340  1.00 83.00           C
ATOM   3410  C   VAL A 228     -12.930  -8.494  -5.735  1.00 83.00           C
ATOM   3411  O   VAL A 228     -13.278  -9.136  -6.725  1.00 83.00           O
ATOM   3412  HA  VAL A 228     -13.075 -10.202  -4.444  1.00 83.00           H
ATOM   3413  CB  VAL A 228     -14.198  -8.634  -3.525  1.00 83.00           C
ATOM   3414  HB  VAL A 228     -13.998  -7.610  -3.210  1.00 83.00           H
ATOM   3415  CG1 VAL A 228     -15.470  -8.623  -4.376  1.00 83.00           C
ATOM   3416 1HG1 VAL A 228     -15.332  -7.955  -5.227  1.00 83.00           H
ATOM   3417 2HG1 VAL A 228     -15.676  -9.631  -4.735  1.00 83.00           H
ATOM   3418 3HG1 VAL A 228     -16.308  -8.274  -3.773  1.00 83.00           H
ATOM   3419  CG2 VAL A 228     -14.387  -9.485  -2.268  1.00 83.00           C
ATOM   3420 1HG2 VAL A 228     -14.556 -10.524  -2.554  1.00 83.00           H
ATOM   3421 2HG2 VAL A 228     -13.494  -9.420  -1.647  1.00 83.00           H
ATOM   3422 3HG2 VAL A 228     -15.247  -9.119  -1.707  1.00 83.00           H
ATOM   3423  HN  VAL A 228     -11.876  -8.304  -2.786  1.00 83.00           H
ATOM   3424  N   VAL A 229     -12.479  -7.249  -5.769  1.00 75.48           N
ATOM   3425  CA  VAL A 229     -12.454  -6.496  -7.012  1.00 75.48           C
ATOM   3426  C   VAL A 229     -11.570  -7.224  -8.026  1.00 75.48           C
ATOM   3427  O   VAL A 229     -11.976  -7.440  -9.167  1.00 75.48           O
ATOM   3428  HA  VAL A 229     -13.473  -6.461  -7.396  1.00 75.48           H
ATOM   3429  CB  VAL A 229     -11.998  -5.060  -6.744  1.00 75.48           C
ATOM   3430  HB  VAL A 229     -11.133  -5.100  -6.083  1.00 75.48           H
ATOM   3431  CG1 VAL A 229     -11.567  -4.371  -8.041  1.00 75.48           C
ATOM   3432 1HG1 VAL A 229     -10.740  -4.922  -8.488  1.00 75.48           H
ATOM   3433 2HG1 VAL A 229     -12.406  -4.348  -8.736  1.00 75.48           H
ATOM   3434 3HG1 VAL A 229     -11.248  -3.352  -7.822  1.00 75.48           H
ATOM   3435  CG2 VAL A 229     -13.094  -4.260  -6.036  1.00 75.48           C
ATOM   3436 1HG2 VAL A 229     -13.986  -4.233  -6.662  1.00 75.48           H
ATOM   3437 2HG2 VAL A 229     -13.332  -4.734  -5.084  1.00 75.48           H
ATOM   3438 3HG2 VAL A 229     -12.743  -3.243  -5.858  1.00 75.48           H
ATOM   3439  HN  VAL A 229     -12.137  -6.756  -4.969  1.00 75.48           H
ATOM   3440  N   MET A 230     -10.377  -7.583  -7.574  1.00 76.10           N
ATOM   3441  CA  MET A 230      -9.423  -8.261  -8.435  1.00 76.10           C
ATOM   3442  C   MET A 230      -9.999  -9.578  -8.962  1.00 76.10           C
ATOM   3443  O   MET A 230      -9.973  -9.834 -10.164  1.00 76.10           O
ATOM   3444  HA  MET A 230      -9.241  -7.579  -9.265  1.00 76.10           H
ATOM   3445  CB  MET A 230      -8.139  -8.543  -7.652  1.00 76.10           C
ATOM   3446 1HB  MET A 230      -8.389  -8.910  -6.657  1.00 76.10           H
ATOM   3447 2HB  MET A 230      -7.571  -9.329  -8.149  1.00 76.10           H
ATOM   3448  CG  MET A 230      -7.280  -7.282  -7.537  1.00 76.10           C
ATOM   3449 1HG  MET A 230      -7.110  -6.855  -8.526  1.00 76.10           H
ATOM   3450 2HG  MET A 230      -7.805  -6.527  -6.950  1.00 76.10           H
ATOM   3451  SD  MET A 230      -5.719  -7.675  -6.767  1.00 76.10           S
ATOM   3452  CE  MET A 230      -6.237  -7.806  -5.064  1.00 76.10           C
ATOM   3453 1HE  MET A 230      -6.664  -6.856  -4.740  1.00 76.10           H
ATOM   3454 2HE  MET A 230      -6.987  -8.591  -4.971  1.00 76.10           H
ATOM   3455 3HE  MET A 230      -5.377  -8.049  -4.440  1.00 76.10           H
ATOM   3456  HN  MET A 230     -10.061  -7.419  -6.640  1.00 76.10           H
ATOM   3457  N   ALA A 231     -10.506 -10.378  -8.035  1.00 78.99           N
ATOM   3458  CA  ALA A 231     -11.023 -11.690  -8.381  1.00 78.99           C
ATOM   3459  C   ALA A 231     -12.045 -11.549  -9.511  1.00 78.99           C
ATOM   3460  O   ALA A 231     -12.024 -12.317 -10.472  1.00 78.99           O
ATOM   3461  HA  ALA A 231     -10.187 -12.295  -8.733  1.00 78.99           H
ATOM   3462  CB  ALA A 231     -11.619 -12.350  -7.136  1.00 78.99           C
ATOM   3463 1HB  ALA A 231     -10.846 -12.454  -6.375  1.00 78.99           H
ATOM   3464 2HB  ALA A 231     -12.428 -11.731  -6.749  1.00 78.99           H
ATOM   3465 3HB  ALA A 231     -12.007 -13.334  -7.396  1.00 78.99           H
ATOM   3466  HN  ALA A 231     -10.566 -10.142  -7.065  1.00 78.99           H
ATOM   3467  N   CYS A 232     -12.916 -10.562  -9.358  1.00 79.25           N
ATOM   3468  CA  CYS A 232     -13.947 -10.313 -10.352  1.00 79.25           C
ATOM   3469  C   CYS A 232     -13.265  -9.953 -11.673  1.00 79.25           C
ATOM   3470  O   CYS A 232     -13.594 -10.510 -12.718  1.00 79.25           O
ATOM   3471  HA  CYS A 232     -14.517 -11.238 -10.450  1.00 79.25           H
ATOM   3472  CB  CYS A 232     -14.920  -9.224  -9.896  1.00 79.25           C
ATOM   3473 1HB  CYS A 232     -14.367  -8.346  -9.563  1.00 79.25           H
ATOM   3474 2HB  CYS A 232     -15.544  -8.909 -10.733  1.00 79.25           H
ATOM   3475  SG  CYS A 232     -15.971  -9.853  -8.536  1.00 79.25           S
ATOM   3476  HG  CYS A 232     -15.085  -9.642  -7.567  1.00 79.25           H
ATOM   3477  HN  CYS A 232     -12.925  -9.940  -8.575  1.00 79.25           H
ATOM   3478  N   CYS A 233     -12.326  -9.022 -11.582  1.00 72.45           N
ATOM   3479  CA  CYS A 233     -11.698  -8.474 -12.772  1.00 72.45           C
ATOM   3480  C   CYS A 233     -11.037  -9.621 -13.539  1.00 72.45           C
ATOM   3481  O   CYS A 233     -11.215  -9.748 -14.749  1.00 72.45           O
ATOM   3482  HA  CYS A 233     -12.493  -8.020 -13.364  1.00 72.45           H
ATOM   3483  CB  CYS A 233     -10.699  -7.368 -12.426  1.00 72.45           C
ATOM   3484 1HB  CYS A 233     -10.040  -7.700 -11.625  1.00 72.45           H
ATOM   3485 2HB  CYS A 233     -10.069  -7.153 -13.289  1.00 72.45           H
ATOM   3486  SG  CYS A 233     -11.593  -5.855 -11.914  1.00 72.45           S
ATOM   3487  HG  CYS A 233     -11.900  -6.283 -10.692  1.00 72.45           H
ATOM   3488  HN  CYS A 233     -11.994  -8.645 -10.717  1.00 72.45           H
ATOM   3489  N   TYR A 234     -10.287 -10.427 -12.802  1.00 72.83           N
ATOM   3490  CA  TYR A 234      -9.491 -11.477 -13.415  1.00 72.83           C
ATOM   3491  C   TYR A 234     -10.385 -12.580 -13.986  1.00 72.83           C
ATOM   3492  O   TYR A 234     -10.091 -13.138 -15.042  1.00 72.83           O
ATOM   3493  HA  TYR A 234      -8.914 -11.032 -14.226  1.00 72.83           H
ATOM   3494  CB  TYR A 234      -8.630 -12.063 -12.295  1.00 72.83           C
ATOM   3495 1HB  TYR A 234      -9.193 -12.027 -11.362  1.00 72.83           H
ATOM   3496 2HB  TYR A 234      -8.438 -13.114 -12.510  1.00 72.83           H
ATOM   3497  CG  TYR A 234      -7.294 -11.345 -12.096  1.00 72.83           C
ATOM   3498  CD1 TYR A 234      -6.201 -11.696 -12.862  1.00 72.83           C
ATOM   3499  HD1 TYR A 234      -6.290 -12.485 -13.608  1.00 72.83           H
ATOM   3500  CD2 TYR A 234      -7.182 -10.346 -11.150  1.00 72.83           C
ATOM   3501  HD2 TYR A 234      -8.045 -10.068 -10.546  1.00 72.83           H
ATOM   3502  CE1 TYR A 234      -4.944 -11.020 -12.675  1.00 72.83           C
ATOM   3503  HE1 TYR A 234      -4.073 -11.288 -13.273  1.00 72.83           H
ATOM   3504  CE2 TYR A 234      -5.924  -9.670 -10.963  1.00 72.83           C
ATOM   3505  HE2 TYR A 234      -5.822  -8.879 -10.220  1.00 72.83           H
ATOM   3506  CZ  TYR A 234      -4.867 -10.040 -11.735  1.00 72.83           C
ATOM   3507  OH  TYR A 234      -3.680  -9.402 -11.558  1.00 72.83           O
ATOM   3508  HH  TYR A 234      -2.957  -9.878 -12.060  1.00 72.83           H
ATOM   3509  HN  TYR A 234     -10.218 -10.372 -11.806  1.00 72.83           H
ATOM   3510  N   THR A 235     -11.458 -12.862 -13.261  1.00 81.05           N
ATOM   3511  CA  THR A 235     -12.441 -13.827 -13.724  1.00 81.05           C
ATOM   3512  C   THR A 235     -12.963 -13.435 -15.107  1.00 81.05           C
ATOM   3513  O   THR A 235     -13.105 -14.285 -15.985  1.00 81.05           O
ATOM   3514  HA  THR A 235     -11.949 -14.794 -13.830  1.00 81.05           H
ATOM   3515  CB  THR A 235     -13.541 -13.927 -12.665  1.00 81.05           C
ATOM   3516  HB  THR A 235     -14.016 -12.959 -12.506  1.00 81.05           H
ATOM   3517  OG1 THR A 235     -12.881 -14.482 -11.530  1.00 81.05           O
ATOM   3518  HG1 THR A 235     -12.571 -13.750 -10.923  1.00 81.05           H
ATOM   3519  CG2 THR A 235     -14.605 -14.965 -13.022  1.00 81.05           C
ATOM   3520 1HG2 THR A 235     -14.139 -15.946 -13.115  1.00 81.05           H
ATOM   3521 2HG2 THR A 235     -15.074 -14.695 -13.968  1.00 81.05           H
ATOM   3522 3HG2 THR A 235     -15.362 -14.995 -12.238  1.00 81.05           H
ATOM   3523  HN  THR A 235     -11.660 -12.445 -12.375  1.00 81.05           H
ATOM   3524  N   ILE A 236     -13.235 -12.147 -15.259  1.00 76.99           N
ATOM   3525  CA  ILE A 236     -13.769 -11.638 -16.511  1.00 76.99           C
ATOM   3526  C   ILE A 236     -12.694 -11.735 -17.596  1.00 76.99           C
ATOM   3527  O   ILE A 236     -12.983 -12.120 -18.727  1.00 76.99           O
ATOM   3528  HA  ILE A 236     -14.604 -12.277 -16.794  1.00 76.99           H
ATOM   3529  CB  ILE A 236     -14.324 -10.225 -16.320  1.00 76.99           C
ATOM   3530  HB  ILE A 236     -13.558  -9.619 -15.837  1.00 76.99           H
ATOM   3531  CG1 ILE A 236     -15.543 -10.235 -15.395  1.00 76.99           C
ATOM   3532 1HG1 ILE A 236     -16.394 -10.675 -15.914  1.00 76.99           H
ATOM   3533 2HG1 ILE A 236     -15.339 -10.862 -14.527  1.00 76.99           H
ATOM   3534  CG2 ILE A 236     -14.634  -9.571 -17.669  1.00 76.99           C
ATOM   3535 1HG2 ILE A 236     -13.721  -9.511 -18.261  1.00 76.99           H
ATOM   3536 2HG2 ILE A 236     -15.374 -10.169 -18.201  1.00 76.99           H
ATOM   3537 3HG2 ILE A 236     -15.027  -8.568 -17.504  1.00 76.99           H
ATOM   3538  CD1 ILE A 236     -15.894  -8.818 -14.936  1.00 76.99           C
ATOM   3539 1HD1 ILE A 236     -15.049  -8.391 -14.397  1.00 76.99           H
ATOM   3540 2HD1 ILE A 236     -16.120  -8.200 -15.805  1.00 76.99           H
ATOM   3541 3HD1 ILE A 236     -16.764  -8.854 -14.280  1.00 76.99           H
ATOM   3542  HN  ILE A 236     -13.097 -11.459 -14.547  1.00 76.99           H
ATOM   3543  N   ILE A 237     -11.477 -11.379 -17.211  1.00 73.70           N
ATOM   3544  CA  ILE A 237     -10.369 -11.369 -18.151  1.00 73.70           C
ATOM   3545  C   ILE A 237     -10.140 -12.786 -18.680  1.00 73.70           C
ATOM   3546  O   ILE A 237     -10.033 -12.992 -19.888  1.00 73.70           O
ATOM   3547  HA  ILE A 237     -10.656 -10.731 -18.987  1.00 73.70           H
ATOM   3548  CB  ILE A 237      -9.128 -10.744 -17.510  1.00 73.70           C
ATOM   3549  HB  ILE A 237      -9.022 -11.151 -16.504  1.00 73.70           H
ATOM   3550  CG1 ILE A 237      -9.288  -9.229 -17.369  1.00 73.70           C
ATOM   3551 1HG1 ILE A 237      -9.250  -8.763 -18.354  1.00 73.70           H
ATOM   3552 2HG1 ILE A 237     -10.266  -9.000 -16.946  1.00 73.70           H
ATOM   3553  CG2 ILE A 237      -7.863 -11.117 -18.285  1.00 73.70           C
ATOM   3554 1HG2 ILE A 237      -7.746 -12.201 -18.289  1.00 73.70           H
ATOM   3555 2HG2 ILE A 237      -7.946 -10.757 -19.310  1.00 73.70           H
ATOM   3556 3HG2 ILE A 237      -6.996 -10.660 -17.808  1.00 73.70           H
ATOM   3557  CD1 ILE A 237      -8.191  -8.642 -16.479  1.00 73.70           C
ATOM   3558 1HD1 ILE A 237      -8.247  -9.093 -15.488  1.00 73.70           H
ATOM   3559 2HD1 ILE A 237      -7.215  -8.851 -16.919  1.00 73.70           H
ATOM   3560 3HD1 ILE A 237      -8.328  -7.564 -16.396  1.00 73.70           H
ATOM   3561  HN  ILE A 237     -11.243 -11.103 -16.279  1.00 73.70           H
ATOM   3562  N   ILE A 238     -10.072 -13.727 -17.749  1.00 73.52           N
ATOM   3563  CA  ILE A 238      -9.831 -15.115 -18.104  1.00 73.52           C
ATOM   3564  C   ILE A 238     -10.903 -15.578 -19.092  1.00 73.52           C
ATOM   3565  O   ILE A 238     -10.592 -16.212 -20.099  1.00 73.52           O
ATOM   3566  HA  ILE A 238      -8.861 -15.161 -18.600  1.00 73.52           H
ATOM   3567  CB  ILE A 238      -9.738 -15.981 -16.846  1.00 73.52           C
ATOM   3568  HB  ILE A 238     -10.582 -15.737 -16.201  1.00 73.52           H
ATOM   3569  CG1 ILE A 238      -8.463 -15.671 -16.059  1.00 73.52           C
ATOM   3570 1HG1 ILE A 238      -7.606 -16.129 -16.554  1.00 73.52           H
ATOM   3571 2HG1 ILE A 238      -8.289 -14.595 -16.052  1.00 73.52           H
ATOM   3572  CG2 ILE A 238      -9.850 -17.467 -17.194  1.00 73.52           C
ATOM   3573 1HG2 ILE A 238     -10.808 -17.655 -17.679  1.00 73.52           H
ATOM   3574 2HG2 ILE A 238      -9.041 -17.744 -17.870  1.00 73.52           H
ATOM   3575 3HG2 ILE A 238      -9.781 -18.060 -16.282  1.00 73.52           H
ATOM   3576  CD1 ILE A 238      -8.566 -16.187 -14.623  1.00 73.52           C
ATOM   3577 1HD1 ILE A 238      -9.409 -15.708 -14.125  1.00 73.52           H
ATOM   3578 2HD1 ILE A 238      -8.716 -17.267 -14.634  1.00 73.52           H
ATOM   3579 3HD1 ILE A 238      -7.647 -15.953 -14.086  1.00 73.52           H
ATOM   3580  HN  ILE A 238     -10.178 -13.553 -16.770  1.00 73.52           H
ATOM   3581  N   HIS A 239     -12.144 -15.243 -18.770  1.00 78.52           N
ATOM   3582  CA  HIS A 239     -13.269 -15.662 -19.588  1.00 78.52           C
ATOM   3583  C   HIS A 239     -13.080 -15.155 -21.019  1.00 78.52           C
ATOM   3584  O   HIS A 239     -13.253 -15.907 -21.976  1.00 78.52           O
ATOM   3585  HA  HIS A 239     -13.262 -16.752 -19.594  1.00 78.52           H
ATOM   3586  CB  HIS A 239     -14.591 -15.208 -18.967  1.00 78.52           C
ATOM   3587 1HB  HIS A 239     -14.624 -15.535 -17.928  1.00 78.52           H
ATOM   3588 2HB  HIS A 239     -14.622 -14.118 -18.960  1.00 78.52           H
ATOM   3589  CG  HIS A 239     -15.816 -15.727 -19.682  1.00 78.52           C
ATOM   3590  ND1 HIS A 239     -16.472 -15.006 -20.665  1.00 78.52           N
ATOM   3591  HD1 HIS A 239     -16.215 -14.098 -20.994  1.00 78.52           H
ATOM   3592  CD2 HIS A 239     -16.495 -16.902 -19.549  1.00 78.52           C
ATOM   3593  HD2 HIS A 239     -16.246 -17.707 -18.857  1.00 78.52           H
ATOM   3594  CE1 HIS A 239     -17.499 -15.724 -21.095  1.00 78.52           C
ATOM   3595  HE1 HIS A 239     -18.209 -15.429 -21.868  1.00 78.52           H
ATOM   3596  NE2 HIS A 239     -17.512 -16.899 -20.402  1.00 78.52           N
ATOM   3597  HN  HIS A 239     -12.385 -14.697 -17.967  1.00 78.52           H
ATOM   3598  N   THR A 240     -12.727 -13.882 -21.119  1.00 73.94           N
ATOM   3599  CA  THR A 240     -12.577 -13.247 -22.418  1.00 73.94           C
ATOM   3600  C   THR A 240     -11.364 -13.817 -23.154  1.00 73.94           C
ATOM   3601  O   THR A 240     -11.416 -14.043 -24.362  1.00 73.94           O
ATOM   3602  HA  THR A 240     -13.456 -13.482 -23.018  1.00 73.94           H
ATOM   3603  CB  THR A 240     -12.499 -11.734 -22.198  1.00 73.94           C
ATOM   3604  HB  THR A 240     -11.527 -11.449 -21.796  1.00 73.94           H
ATOM   3605  OG1 THR A 240     -13.618 -11.446 -21.364  1.00 73.94           O
ATOM   3606  HG1 THR A 240     -13.325 -11.377 -20.410  1.00 73.94           H
ATOM   3607  CG2 THR A 240     -12.774 -10.942 -23.478  1.00 73.94           C
ATOM   3608 1HG2 THR A 240     -13.774 -11.177 -23.843  1.00 73.94           H
ATOM   3609 2HG2 THR A 240     -12.038 -11.210 -24.236  1.00 73.94           H
ATOM   3610 3HG2 THR A 240     -12.706  -9.875 -23.266  1.00 73.94           H
ATOM   3611  HN  THR A 240     -12.545 -13.288 -20.335  1.00 73.94           H
ATOM   3612  N   LEU A 241     -10.300 -14.034 -22.395  1.00 71.89           N
ATOM   3613  CA  LEU A 241      -9.054 -14.512 -22.972  1.00 71.89           C
ATOM   3614  C   LEU A 241      -9.259 -15.926 -23.518  1.00 71.89           C
ATOM   3615  O   LEU A 241      -8.549 -16.354 -24.426  1.00 71.89           O
ATOM   3616  HA  LEU A 241      -8.806 -13.853 -23.804  1.00 71.89           H
ATOM   3617  CB  LEU A 241      -7.917 -14.405 -21.954  1.00 71.89           C
ATOM   3618 1HB  LEU A 241      -8.276 -14.782 -20.996  1.00 71.89           H
ATOM   3619 2HB  LEU A 241      -7.108 -15.062 -22.273  1.00 71.89           H
ATOM   3620  CG  LEU A 241      -7.342 -13.004 -21.735  1.00 71.89           C
ATOM   3621  HG  LEU A 241      -8.151 -12.351 -21.406  1.00 71.89           H
ATOM   3622  CD1 LEU A 241      -6.287 -13.011 -20.628  1.00 71.89           C
ATOM   3623 1HD1 LEU A 241      -6.739 -13.352 -19.697  1.00 71.89           H
ATOM   3624 2HD1 LEU A 241      -5.474 -13.682 -20.905  1.00 71.89           H
ATOM   3625 3HD1 LEU A 241      -5.895 -12.003 -20.493  1.00 71.89           H
ATOM   3626  CD2 LEU A 241      -6.798 -12.424 -23.042  1.00 71.89           C
ATOM   3627 1HD2 LEU A 241      -6.008 -13.070 -23.425  1.00 71.89           H
ATOM   3628 2HD2 LEU A 241      -7.602 -12.361 -23.775  1.00 71.89           H
ATOM   3629 3HD2 LEU A 241      -6.396 -11.428 -22.858  1.00 71.89           H
ATOM   3630  HN  LEU A 241     -10.279 -13.890 -21.406  1.00 71.89           H
ATOM   3631  N   ILE A 242     -10.235 -16.613 -22.942  1.00 73.22           N
ATOM   3632  CA  ILE A 242     -10.610 -17.931 -23.426  1.00 73.22           C
ATOM   3633  C   ILE A 242     -11.243 -17.798 -24.813  1.00 73.22           C
ATOM   3634  O   ILE A 242     -10.971 -18.601 -25.703  1.00 73.22           O
ATOM   3635  HA  ILE A 242      -9.696 -18.517 -23.519  1.00 73.22           H
ATOM   3636  CB  ILE A 242     -11.503 -18.642 -22.408  1.00 73.22           C
ATOM   3637  HB  ILE A 242     -12.248 -17.931 -22.051  1.00 73.22           H
ATOM   3638  CG1 ILE A 242     -10.693 -19.096 -21.192  1.00 73.22           C
ATOM   3639 1HG1 ILE A 242     -10.062 -19.941 -21.466  1.00 73.22           H
ATOM   3640 2HG1 ILE A 242     -10.030 -18.293 -20.871  1.00 73.22           H
ATOM   3641  CG2 ILE A 242     -12.260 -19.801 -23.058  1.00 73.22           C
ATOM   3642 1HG2 ILE A 242     -12.886 -19.420 -23.865  1.00 73.22           H
ATOM   3643 2HG2 ILE A 242     -11.547 -20.521 -23.461  1.00 73.22           H
ATOM   3644 3HG2 ILE A 242     -12.887 -20.290 -22.312  1.00 73.22           H
ATOM   3645  CD1 ILE A 242     -11.615 -19.496 -20.038  1.00 73.22           C
ATOM   3646 1HD1 ILE A 242     -12.228 -18.641 -19.750  1.00 73.22           H
ATOM   3647 2HD1 ILE A 242     -12.260 -20.315 -20.354  1.00 73.22           H
ATOM   3648 3HD1 ILE A 242     -11.014 -19.814 -19.186  1.00 73.22           H
ATOM   3649  HN  ILE A 242     -10.763 -16.285 -22.159  1.00 73.22           H
ATOM   3650  N   GLN A 243     -12.077 -16.777 -24.952  1.00 71.47           N
ATOM   3651  CA  GLN A 243     -12.837 -16.594 -26.177  1.00 71.47           C
ATOM   3652  C   GLN A 243     -11.906 -16.202 -27.326  1.00 71.47           C
ATOM   3653  O   GLN A 243     -12.164 -16.537 -28.481  1.00 71.47           O
ATOM   3654  HA  GLN A 243     -13.292 -17.562 -26.383  1.00 71.47           H
ATOM   3655  CB  GLN A 243     -13.941 -15.551 -25.986  1.00 71.47           C
ATOM   3656 1HB  GLN A 243     -13.513 -14.631 -25.588  1.00 71.47           H
ATOM   3657 2HB  GLN A 243     -14.384 -15.305 -26.951  1.00 71.47           H
ATOM   3658  CG  GLN A 243     -15.025 -16.068 -25.037  1.00 71.47           C
ATOM   3659 1HG  GLN A 243     -15.408 -17.021 -25.402  1.00 71.47           H
ATOM   3660 2HG  GLN A 243     -14.594 -16.253 -24.053  1.00 71.47           H
ATOM   3661  CD  GLN A 243     -16.172 -15.063 -24.916  1.00 71.47           C
ATOM   3662  OE1 GLN A 243     -16.071 -13.915 -25.318  1.00 71.47           O
ATOM   3663  NE2 GLN A 243     -17.265 -15.557 -24.342  1.00 71.47           N
ATOM   3664 1HE2 GLN A 243     -17.282 -16.508 -24.034  1.00 71.47           H
ATOM   3665 2HE2 GLN A 243     -18.070 -14.976 -24.218  1.00 71.47           H
ATOM   3666  HN  GLN A 243     -12.236 -16.085 -24.248  1.00 71.47           H
ATOM   3667  N   ALA A 244     -10.842 -15.497 -26.969  1.00 65.23           N
ATOM   3668  CA  ALA A 244     -10.168 -14.628 -27.918  1.00 65.23           C
ATOM   3669  C   ALA A 244      -9.404 -15.481 -28.932  1.00 65.23           C
ATOM   3670  O   ALA A 244      -8.251 -15.193 -29.249  1.00 65.23           O
ATOM   3671  HA  ALA A 244     -10.931 -14.052 -28.441  1.00 65.23           H
ATOM   3672  CB  ALA A 244      -9.253 -13.661 -27.163  1.00 65.23           C
ATOM   3673 1HB  ALA A 244      -9.848 -13.058 -26.478  1.00 65.23           H
ATOM   3674 2HB  ALA A 244      -8.512 -14.227 -26.600  1.00 65.23           H
ATOM   3675 3HB  ALA A 244      -8.747 -13.009 -27.876  1.00 65.23           H
ATOM   3676  HN  ALA A 244     -10.442 -15.514 -26.053  1.00 65.23           H
ATOM   3677  N   LYS A 245     -10.078 -16.515 -29.414  1.00 58.13           N
ATOM   3678  CA  LYS A 245      -9.465 -17.435 -30.358  1.00 58.13           C
ATOM   3679  C   LYS A 245      -7.969 -17.133 -30.458  1.00 58.13           C
ATOM   3680  O   LYS A 245      -7.175 -18.013 -30.785  1.00 58.13           O
ATOM   3681  HA  LYS A 245      -9.588 -18.442 -29.960  1.00 58.13           H
ATOM   3682  CB  LYS A 245     -10.194 -17.387 -31.702  1.00 58.13           C
ATOM   3683 1HB  LYS A 245     -10.328 -16.350 -32.011  1.00 58.13           H
ATOM   3684 2HB  LYS A 245      -9.585 -17.870 -32.467  1.00 58.13           H
ATOM   3685  CG  LYS A 245     -11.555 -18.078 -31.613  1.00 58.13           C
ATOM   3686 1HG  LYS A 245     -11.446 -19.041 -31.113  1.00 58.13           H
ATOM   3687 2HG  LYS A 245     -12.233 -17.478 -31.006  1.00 58.13           H
ATOM   3688  CD  LYS A 245     -12.157 -18.286 -33.004  1.00 58.13           C
ATOM   3689 1HD  LYS A 245     -12.338 -17.319 -33.474  1.00 58.13           H
ATOM   3690 2HD  LYS A 245     -11.447 -18.820 -33.636  1.00 58.13           H
ATOM   3691  CE  LYS A 245     -13.467 -19.073 -32.923  1.00 58.13           C
ATOM   3692 1HE  LYS A 245     -13.311 -19.993 -32.361  1.00 58.13           H
ATOM   3693 2HE  LYS A 245     -14.214 -18.492 -32.382  1.00 58.13           H
ATOM   3694  NZ  LYS A 245     -13.965 -19.391 -34.280  1.00 58.13           N
ATOM   3695 1HZ  LYS A 245     -14.824 -19.926 -34.208  1.00 58.13           H
ATOM   3696 2HZ  LYS A 245     -14.144 -18.530 -34.785  1.00 58.13           H
ATOM   3697 3HZ  LYS A 245     -13.269 -19.936 -34.777  1.00 58.13           H
ATOM   3698  HN  LYS A 245     -11.025 -16.729 -29.170  1.00 58.13           H
ATOM   3699  N   LYS A 246      -7.629 -15.885 -30.170  1.00 56.49           N
ATOM   3700  CA  LYS A 246      -6.310 -15.373 -30.503  1.00 56.49           C
ATOM   3701  C   LYS A 246      -5.269 -16.025 -29.591  1.00 56.49           C
ATOM   3702  O   LYS A 246      -5.407 -16.000 -28.369  1.00 56.49           O
ATOM   3703  HA  LYS A 246      -6.097 -15.663 -31.532  1.00 56.49           H
ATOM   3704  CB  LYS A 246      -6.301 -13.844 -30.453  1.00 56.49           C
ATOM   3705 1HB  LYS A 246      -6.919 -13.499 -29.624  1.00 56.49           H
ATOM   3706 2HB  LYS A 246      -5.288 -13.489 -30.262  1.00 56.49           H
ATOM   3707  CG  LYS A 246      -6.818 -13.248 -31.764  1.00 56.49           C
ATOM   3708 1HG  LYS A 246      -6.326 -13.734 -32.606  1.00 56.49           H
ATOM   3709 2HG  LYS A 246      -7.886 -13.447 -31.861  1.00 56.49           H
ATOM   3710  CD  LYS A 246      -6.566 -11.740 -31.818  1.00 56.49           C
ATOM   3711 1HD  LYS A 246      -7.215 -11.234 -31.104  1.00 56.49           H
ATOM   3712 2HD  LYS A 246      -5.539 -11.528 -31.522  1.00 56.49           H
ATOM   3713  CE  LYS A 246      -6.821 -11.193 -33.224  1.00 56.49           C
ATOM   3714 1HE  LYS A 246      -6.215 -11.737 -33.948  1.00 56.49           H
ATOM   3715 2HE  LYS A 246      -7.864 -11.350 -33.499  1.00 56.49           H
ATOM   3716  NZ  LYS A 246      -6.498  -9.749 -33.284  1.00 56.49           N
ATOM   3717 1HZ  LYS A 246      -6.693  -9.398 -34.215  1.00 56.49           H
ATOM   3718 2HZ  LYS A 246      -7.064  -9.248 -32.608  1.00 56.49           H
ATOM   3719 3HZ  LYS A 246      -5.516  -9.613 -33.070  1.00 56.49           H
ATOM   3720  HN  LYS A 246      -8.235 -15.230 -29.719  1.00 56.49           H
ATOM   3721  N   SER A 247      -4.251 -16.593 -30.219  1.00 55.92           N
ATOM   3722  CA  SER A 247      -3.223 -17.309 -29.484  1.00 55.92           C
ATOM   3723  C   SER A 247      -2.678 -16.430 -28.356  1.00 55.92           C
ATOM   3724  O   SER A 247      -2.434 -16.912 -27.251  1.00 55.92           O
ATOM   3725  HA  SER A 247      -3.719 -18.189 -29.076  1.00 55.92           H
ATOM   3726  CB  SER A 247      -2.087 -17.748 -30.410  1.00 55.92           C
ATOM   3727 1HB  SER A 247      -1.412 -18.410 -29.868  1.00 55.92           H
ATOM   3728 2HB  SER A 247      -2.498 -18.323 -31.240  1.00 55.92           H
ATOM   3729  OG  SER A 247      -1.354 -16.638 -30.920  1.00 55.92           O
ATOM   3730  HG  SER A 247      -0.627 -16.957 -31.528  1.00 55.92           H
ATOM   3731  HN  SER A 247      -4.123 -16.570 -31.211  1.00 55.92           H
ATOM   3732  N   SER A 248      -2.503 -15.156 -28.674  1.00 58.35           N
ATOM   3733  CA  SER A 248      -1.769 -14.259 -27.798  1.00 58.35           C
ATOM   3734  C   SER A 248      -2.450 -14.191 -26.430  1.00 58.35           C
ATOM   3735  O   SER A 248      -1.955 -13.531 -25.517  1.00 58.35           O
ATOM   3736  HA  SER A 248      -0.773 -14.694 -27.708  1.00 58.35           H
ATOM   3737  CB  SER A 248      -1.660 -12.860 -28.407  1.00 58.35           C
ATOM   3738 1HB  SER A 248      -0.970 -12.259 -27.813  1.00 58.35           H
ATOM   3739 2HB  SER A 248      -1.237 -12.933 -29.409  1.00 58.35           H
ATOM   3740  OG  SER A 248      -2.924 -12.206 -28.471  1.00 58.35           O
ATOM   3741  HG  SER A 248      -2.816 -11.290 -28.859  1.00 58.35           H
ATOM   3742  HN  SER A 248      -2.851 -14.735 -29.512  1.00 58.35           H
ATOM   3743  N   LYS A 249      -3.576 -14.883 -26.330  1.00 61.14           N
ATOM   3744  CA  LYS A 249      -4.292 -14.970 -25.068  1.00 61.14           C
ATOM   3745  C   LYS A 249      -3.345 -15.490 -23.985  1.00 61.14           C
ATOM   3746  O   LYS A 249      -3.347 -14.990 -22.861  1.00 61.14           O
ATOM   3747  HA  LYS A 249      -4.603 -13.961 -24.799  1.00 61.14           H
ATOM   3748  CB  LYS A 249      -5.561 -15.808 -25.229  1.00 61.14           C
ATOM   3749 1HB  LYS A 249      -5.319 -16.754 -25.715  1.00 61.14           H
ATOM   3750 2HB  LYS A 249      -5.969 -16.050 -24.247  1.00 61.14           H
ATOM   3751  CG  LYS A 249      -6.612 -15.060 -26.053  1.00 61.14           C
ATOM   3752 1HG  LYS A 249      -7.431 -14.748 -25.406  1.00 61.14           H
ATOM   3753 2HG  LYS A 249      -6.173 -14.154 -26.471  1.00 61.14           H
ATOM   3754  CD  LYS A 249      -7.153 -15.940 -27.181  1.00 61.14           C
ATOM   3755 1HD  LYS A 249      -6.933 -15.479 -28.144  1.00 61.14           H
ATOM   3756 2HD  LYS A 249      -6.647 -16.906 -27.168  1.00 61.14           H
ATOM   3757  CE  LYS A 249      -8.662 -16.146 -27.040  1.00 61.14           C
ATOM   3758 1HE  LYS A 249      -9.076 -15.395 -26.367  1.00 61.14           H
ATOM   3759 2HE  LYS A 249      -9.146 -16.009 -28.007  1.00 61.14           H
ATOM   3760  NZ  LYS A 249      -8.954 -17.501 -26.521  1.00 61.14           N
ATOM   3761 1HZ  LYS A 249      -9.958 -17.626 -26.448  1.00 61.14           H
ATOM   3762 2HZ  LYS A 249      -8.571 -18.195 -27.153  1.00 61.14           H
ATOM   3763 3HZ  LYS A 249      -8.533 -17.610 -25.605  1.00 61.14           H
ATOM   3764  HN  LYS A 249      -3.999 -15.376 -27.090  1.00 61.14           H
ATOM   3765  N   HIS A 250      -2.558 -16.488 -24.361  1.00 65.92           N
ATOM   3766  CA  HIS A 250      -1.786 -17.240 -23.387  1.00 65.92           C
ATOM   3767  C   HIS A 250      -0.777 -16.314 -22.705  1.00 65.92           C
ATOM   3768  O   HIS A 250      -0.590 -16.381 -21.491  1.00 65.92           O
ATOM   3769  HA  HIS A 250      -2.493 -17.605 -22.642  1.00 65.92           H
ATOM   3770  CB  HIS A 250      -1.126 -18.457 -24.039  1.00 65.92           C
ATOM   3771 1HB  HIS A 250      -0.636 -18.142 -24.960  1.00 65.92           H
ATOM   3772 2HB  HIS A 250      -0.348 -18.834 -23.376  1.00 65.92           H
ATOM   3773  CG  HIS A 250      -2.086 -19.580 -24.355  1.00 65.92           C
ATOM   3774  ND1 HIS A 250      -2.565 -20.450 -23.392  1.00 65.92           N
ATOM   3775  HD1 HIS A 250      -2.335 -20.430 -22.419  1.00 65.92           H
ATOM   3776  CD2 HIS A 250      -2.650 -19.964 -25.536  1.00 65.92           C
ATOM   3777  HD2 HIS A 250      -2.487 -19.490 -26.504  1.00 65.92           H
ATOM   3778  CE1 HIS A 250      -3.379 -21.315 -23.978  1.00 65.92           C
ATOM   3779  HE1 HIS A 250      -3.915 -22.127 -23.485  1.00 65.92           H
ATOM   3780  NE2 HIS A 250      -3.430 -21.012 -25.307  1.00 65.92           N
ATOM   3781  HN  HIS A 250      -2.443 -16.783 -25.310  1.00 65.92           H
ATOM   3782  N   LYS A 251      -0.154 -15.471 -23.515  1.00 67.99           N
ATOM   3783  CA  LYS A 251       0.869 -14.569 -23.014  1.00 67.99           C
ATOM   3784  C   LYS A 251       0.234 -13.570 -22.046  1.00 67.99           C
ATOM   3785  O   LYS A 251       0.716 -13.389 -20.929  1.00 67.99           O
ATOM   3786  HA  LYS A 251       1.593 -15.171 -22.463  1.00 67.99           H
ATOM   3787  CB  LYS A 251       1.618 -13.911 -24.174  1.00 67.99           C
ATOM   3788 1HB  LYS A 251       1.915 -14.669 -24.899  1.00 67.99           H
ATOM   3789 2HB  LYS A 251       0.955 -13.218 -24.693  1.00 67.99           H
ATOM   3790  CG  LYS A 251       2.856 -13.163 -23.675  1.00 67.99           C
ATOM   3791 1HG  LYS A 251       2.550 -12.287 -23.103  1.00 67.99           H
ATOM   3792 2HG  LYS A 251       3.423 -13.803 -22.998  1.00 67.99           H
ATOM   3793  CD  LYS A 251       3.744 -12.731 -24.843  1.00 67.99           C
ATOM   3794 1HD  LYS A 251       3.918 -13.579 -25.505  1.00 67.99           H
ATOM   3795 2HD  LYS A 251       3.234 -11.968 -25.430  1.00 67.99           H
ATOM   3796  CE  LYS A 251       5.083 -12.186 -24.341  1.00 67.99           C
ATOM   3797 1HE  LYS A 251       4.942 -11.191 -23.920  1.00 67.99           H
ATOM   3798 2HE  LYS A 251       5.463 -12.820 -23.540  1.00 67.99           H
ATOM   3799  NZ  LYS A 251       6.067 -12.130 -25.446  1.00 67.99           N
ATOM   3800 1HZ  LYS A 251       6.985 -11.920 -25.070  1.00 67.99           H
ATOM   3801 2HZ  LYS A 251       6.092 -13.025 -25.921  1.00 67.99           H
ATOM   3802 3HZ  LYS A 251       5.796 -11.406 -26.102  1.00 67.99           H
ATOM   3803  HN  LYS A 251      -0.339 -15.398 -24.495  1.00 67.99           H
ATOM   3804  N   ALA A 252      -0.840 -12.946 -22.510  1.00 66.88           N
ATOM   3805  CA  ALA A 252      -1.522 -11.940 -21.715  1.00 66.88           C
ATOM   3806  C   ALA A 252      -1.988 -12.565 -20.398  1.00 66.88           C
ATOM   3807  O   ALA A 252      -1.947 -11.919 -19.352  1.00 66.88           O
ATOM   3808  HA  ALA A 252      -0.806 -11.147 -21.498  1.00 66.88           H
ATOM   3809  CB  ALA A 252      -2.681 -11.350 -22.522  1.00 66.88           C
ATOM   3810 1HB  ALA A 252      -2.293 -10.893 -23.433  1.00 66.88           H
ATOM   3811 2HB  ALA A 252      -3.382 -12.143 -22.784  1.00 66.88           H
ATOM   3812 3HB  ALA A 252      -3.192 -10.595 -21.926  1.00 66.88           H
ATOM   3813  HN  ALA A 252      -1.242 -13.119 -23.409  1.00 66.88           H
ATOM   3814  N   LEU A 253      -2.419 -13.814 -20.493  1.00 71.36           N
ATOM   3815  CA  LEU A 253      -2.889 -14.534 -19.322  1.00 71.36           C
ATOM   3816  C   LEU A 253      -1.746 -14.662 -18.314  1.00 71.36           C
ATOM   3817  O   LEU A 253      -1.912 -14.346 -17.137  1.00 71.36           O
ATOM   3818  HA  LEU A 253      -3.683 -13.940 -18.870  1.00 71.36           H
ATOM   3819  CB  LEU A 253      -3.503 -15.875 -19.729  1.00 71.36           C
ATOM   3820 1HB  LEU A 253      -4.071 -15.729 -20.647  1.00 71.36           H
ATOM   3821 2HB  LEU A 253      -2.694 -16.567 -19.962  1.00 71.36           H
ATOM   3822  CG  LEU A 253      -4.419 -16.535 -18.696  1.00 71.36           C
ATOM   3823  HG  LEU A 253      -3.989 -16.374 -17.707  1.00 71.36           H
ATOM   3824  CD1 LEU A 253      -5.804 -15.885 -18.697  1.00 71.36           C
ATOM   3825 1HD1 LEU A 253      -5.710 -14.827 -18.455  1.00 71.36           H
ATOM   3826 2HD1 LEU A 253      -6.255 -15.993 -19.683  1.00 71.36           H
ATOM   3827 3HD1 LEU A 253      -6.435 -16.373 -17.953  1.00 71.36           H
ATOM   3828  CD2 LEU A 253      -4.495 -18.047 -18.916  1.00 71.36           C
ATOM   3829 1HD2 LEU A 253      -4.888 -18.250 -19.911  1.00 71.36           H
ATOM   3830 2HD2 LEU A 253      -3.498 -18.478 -18.824  1.00 71.36           H
ATOM   3831 3HD2 LEU A 253      -5.152 -18.490 -18.168  1.00 71.36           H
ATOM   3832  HN  LEU A 253      -2.451 -14.331 -21.348  1.00 71.36           H
ATOM   3833  N   LYS A 254      -0.609 -15.125 -18.813  1.00 73.46           N
ATOM   3834  CA  LYS A 254       0.538 -15.374 -17.956  1.00 73.46           C
ATOM   3835  C   LYS A 254       0.923 -14.078 -17.239  1.00 73.46           C
ATOM   3836  O   LYS A 254       1.155 -14.079 -16.031  1.00 73.46           O
ATOM   3837  HA  LYS A 254       0.235 -16.106 -17.208  1.00 73.46           H
ATOM   3838  CB  LYS A 254       1.682 -15.995 -18.759  1.00 73.46           C
ATOM   3839 1HB  LYS A 254       1.328 -16.890 -19.272  1.00 73.46           H
ATOM   3840 2HB  LYS A 254       2.012 -15.297 -19.529  1.00 73.46           H
ATOM   3841  CG  LYS A 254       2.859 -16.354 -17.850  1.00 73.46           C
ATOM   3842 1HG  LYS A 254       3.264 -15.449 -17.398  1.00 73.46           H
ATOM   3843 2HG  LYS A 254       2.512 -16.989 -17.034  1.00 73.46           H
ATOM   3844  CD  LYS A 254       3.958 -17.075 -18.633  1.00 73.46           C
ATOM   3845 1HD  LYS A 254       3.550 -17.975 -19.094  1.00 73.46           H
ATOM   3846 2HD  LYS A 254       4.312 -16.436 -19.442  1.00 73.46           H
ATOM   3847  CE  LYS A 254       5.128 -17.447 -17.721  1.00 73.46           C
ATOM   3848 1HE  LYS A 254       5.594 -16.543 -17.329  1.00 73.46           H
ATOM   3849 2HE  LYS A 254       4.763 -18.014 -16.864  1.00 73.46           H
ATOM   3850  NZ  LYS A 254       6.129 -18.247 -18.461  1.00 73.46           N
ATOM   3851 1HZ  LYS A 254       6.902 -18.474 -17.846  1.00 73.46           H
ATOM   3852 2HZ  LYS A 254       5.699 -19.103 -18.795  1.00 73.46           H
ATOM   3853 3HZ  LYS A 254       6.472 -17.711 -19.251  1.00 73.46           H
ATOM   3854  HN  LYS A 254      -0.465 -15.330 -19.781  1.00 73.46           H
ATOM   3855  N   VAL A 255       0.980 -13.005 -18.013  1.00 71.34           N
ATOM   3856  CA  VAL A 255       1.318 -11.703 -17.464  1.00 71.34           C
ATOM   3857  C   VAL A 255       0.402 -11.402 -16.276  1.00 71.34           C
ATOM   3858  O   VAL A 255       0.874 -11.027 -15.203  1.00 71.34           O
ATOM   3859  HA  VAL A 255       2.348 -11.753 -17.109  1.00 71.34           H
ATOM   3860  CB  VAL A 255       1.245 -10.638 -18.560  1.00 71.34           C
ATOM   3861  HB  VAL A 255       0.300 -10.765 -19.088  1.00 71.34           H
ATOM   3862  CG1 VAL A 255       1.261  -9.231 -17.959  1.00 71.34           C
ATOM   3863 1HG1 VAL A 255       0.405  -9.109 -17.295  1.00 71.34           H
ATOM   3864 2HG1 VAL A 255       2.182  -9.088 -17.393  1.00 71.34           H
ATOM   3865 3HG1 VAL A 255       1.208  -8.493 -18.759  1.00 71.34           H
ATOM   3866  CG2 VAL A 255       2.378 -10.814 -19.573  1.00 71.34           C
ATOM   3867 1HG2 VAL A 255       3.338 -10.726 -19.064  1.00 71.34           H
ATOM   3868 2HG2 VAL A 255       2.301 -11.798 -20.036  1.00 71.34           H
ATOM   3869 3HG2 VAL A 255       2.302 -10.044 -20.340  1.00 71.34           H
ATOM   3870  HN  VAL A 255       0.801 -13.015 -18.997  1.00 71.34           H
ATOM   3871  N   THR A 256      -0.890 -11.578 -16.507  1.00 71.89           N
ATOM   3872  CA  THR A 256      -1.889 -11.117 -15.557  1.00 71.89           C
ATOM   3873  C   THR A 256      -1.814 -11.934 -14.266  1.00 71.89           C
ATOM   3874  O   THR A 256      -1.785 -11.372 -13.172  1.00 71.89           O
ATOM   3875  HA  THR A 256      -1.664 -10.084 -15.295  1.00 71.89           H
ATOM   3876  CB  THR A 256      -3.257 -11.184 -16.240  1.00 71.89           C
ATOM   3877  HB  THR A 256      -3.557 -12.219 -16.410  1.00 71.89           H
ATOM   3878  OG1 THR A 256      -3.099 -10.390 -17.412  1.00 71.89           O
ATOM   3879  HG1 THR A 256      -3.184 -10.963 -18.228  1.00 71.89           H
ATOM   3880  CG2 THR A 256      -4.345 -10.462 -15.444  1.00 71.89           C
ATOM   3881 1HG2 THR A 256      -4.077  -9.411 -15.333  1.00 71.89           H
ATOM   3882 2HG2 THR A 256      -4.439 -10.919 -14.459  1.00 71.89           H
ATOM   3883 3HG2 THR A 256      -5.295 -10.540 -15.973  1.00 71.89           H
ATOM   3884  HN  THR A 256      -1.257 -12.024 -17.323  1.00 71.89           H
ATOM   3885  N   ILE A 257      -1.785 -13.248 -14.435  1.00 75.32           N
ATOM   3886  CA  ILE A 257      -1.723 -14.148 -13.296  1.00 75.32           C
ATOM   3887  C   ILE A 257      -0.530 -13.768 -12.417  1.00 75.32           C
ATOM   3888  O   ILE A 257      -0.640 -13.746 -11.192  1.00 75.32           O
ATOM   3889  HA  ILE A 257      -2.636 -14.009 -12.719  1.00 75.32           H
ATOM   3890  CB  ILE A 257      -1.702 -15.605 -13.765  1.00 75.32           C
ATOM   3891  HB  ILE A 257      -0.944 -15.703 -14.542  1.00 75.32           H
ATOM   3892  CG1 ILE A 257      -3.042 -15.999 -14.389  1.00 75.32           C
ATOM   3893 1HG1 ILE A 257      -3.808 -16.046 -13.615  1.00 75.32           H
ATOM   3894 2HG1 ILE A 257      -3.355 -15.235 -15.101  1.00 75.32           H
ATOM   3895  CG2 ILE A 257      -1.303 -16.542 -12.624  1.00 75.32           C
ATOM   3896 1HG2 ILE A 257      -0.308 -16.276 -12.266  1.00 75.32           H
ATOM   3897 2HG2 ILE A 257      -2.020 -16.448 -11.808  1.00 75.32           H
ATOM   3898 3HG2 ILE A 257      -1.296 -17.571 -12.984  1.00 75.32           H
ATOM   3899  CD1 ILE A 257      -2.940 -17.352 -15.096  1.00 75.32           C
ATOM   3900 1HD1 ILE A 257      -2.191 -17.294 -15.886  1.00 75.32           H
ATOM   3901 2HD1 ILE A 257      -2.651 -18.117 -14.377  1.00 75.32           H
ATOM   3902 3HD1 ILE A 257      -3.907 -17.608 -15.531  1.00 75.32           H
ATOM   3903  HN  ILE A 257      -1.804 -13.697 -15.329  1.00 75.32           H
ATOM   3904  N   THR A 258       0.582 -13.479 -13.076  1.00 77.62           N
ATOM   3905  CA  THR A 258       1.820 -13.196 -12.368  1.00 77.62           C
ATOM   3906  C   THR A 258       1.636 -12.004 -11.427  1.00 77.62           C
ATOM   3907  O   THR A 258       2.046 -12.054 -10.269  1.00 77.62           O
ATOM   3908  HA  THR A 258       2.065 -14.058 -11.747  1.00 77.62           H
ATOM   3909  CB  THR A 258       2.922 -12.986 -13.408  1.00 77.62           C
ATOM   3910  HB  THR A 258       2.746 -12.077 -13.983  1.00 77.62           H
ATOM   3911  OG1 THR A 258       2.926 -14.197 -14.159  1.00 77.62           O
ATOM   3912  HG1 THR A 258       2.446 -14.063 -15.026  1.00 77.62           H
ATOM   3913  CG2 THR A 258       4.316 -12.932 -12.781  1.00 77.62           C
ATOM   3914 1HG2 THR A 258       4.518 -13.869 -12.263  1.00 77.62           H
ATOM   3915 2HG2 THR A 258       4.363 -12.106 -12.070  1.00 77.62           H
ATOM   3916 3HG2 THR A 258       5.061 -12.781 -13.563  1.00 77.62           H
ATOM   3917  HN  THR A 258       0.646 -13.435 -14.073  1.00 77.62           H
ATOM   3918  N   VAL A 259       1.019 -10.960 -11.961  1.00 73.51           N
ATOM   3919  CA  VAL A 259       0.842  -9.730 -11.207  1.00 73.51           C
ATOM   3920  C   VAL A 259      -0.042 -10.006  -9.990  1.00 73.51           C
ATOM   3921  O   VAL A 259       0.238  -9.526  -8.893  1.00 73.51           O
ATOM   3922  HA  VAL A 259       1.825  -9.411 -10.862  1.00 73.51           H
ATOM   3923  CB  VAL A 259       0.281  -8.635 -12.117  1.00 73.51           C
ATOM   3924  HB  VAL A 259      -0.626  -9.019 -12.585  1.00 73.51           H
ATOM   3925  CG1 VAL A 259      -0.098  -7.392 -11.310  1.00 73.51           C
ATOM   3926 1HG1 VAL A 259      -0.855  -7.655 -10.571  1.00 73.51           H
ATOM   3927 2HG1 VAL A 259       0.786  -7.006 -10.802  1.00 73.51           H
ATOM   3928 3HG1 VAL A 259      -0.493  -6.630 -11.981  1.00 73.51           H
ATOM   3929  CG2 VAL A 259       1.272  -8.286 -13.229  1.00 73.51           C
ATOM   3930 1HG2 VAL A 259       2.203  -7.930 -12.788  1.00 73.51           H
ATOM   3931 2HG2 VAL A 259       1.470  -9.173 -13.831  1.00 73.51           H
ATOM   3932 3HG2 VAL A 259       0.848  -7.505 -13.861  1.00 73.51           H
ATOM   3933  HN  VAL A 259       0.646 -10.945 -12.888  1.00 73.51           H
ATOM   3934  N   LEU A 260      -1.092 -10.780 -10.224  1.00 75.23           N
ATOM   3935  CA  LEU A 260      -2.028 -11.113  -9.164  1.00 75.23           C
ATOM   3936  C   LEU A 260      -1.283 -11.833  -8.038  1.00 75.23           C
ATOM   3937  O   LEU A 260      -1.417 -11.472  -6.870  1.00 75.23           O
ATOM   3938  HA  LEU A 260      -2.424 -10.176  -8.771  1.00 75.23           H
ATOM   3939  CB  LEU A 260      -3.212 -11.905  -9.723  1.00 75.23           C
ATOM   3940 1HB  LEU A 260      -3.668 -11.322 -10.523  1.00 75.23           H
ATOM   3941 2HB  LEU A 260      -2.830 -12.821 -10.174  1.00 75.23           H
ATOM   3942  CG  LEU A 260      -4.302 -12.282  -8.717  1.00 75.23           C
ATOM   3943  HG  LEU A 260      -3.845 -12.874  -7.924  1.00 75.23           H
ATOM   3944  CD1 LEU A 260      -4.899 -11.034  -8.063  1.00 75.23           C
ATOM   3945 1HD1 LEU A 260      -4.115 -10.487  -7.540  1.00 75.23           H
ATOM   3946 2HD1 LEU A 260      -5.337 -10.396  -8.831  1.00 75.23           H
ATOM   3947 3HD1 LEU A 260      -5.671 -11.330  -7.353  1.00 75.23           H
ATOM   3948  CD2 LEU A 260      -5.374 -13.154  -9.372  1.00 75.23           C
ATOM   3949 1HD2 LEU A 260      -5.833 -12.609 -10.197  1.00 75.23           H
ATOM   3950 2HD2 LEU A 260      -4.917 -14.069  -9.751  1.00 75.23           H
ATOM   3951 3HD2 LEU A 260      -6.137 -13.407  -8.636  1.00 75.23           H
ATOM   3952  HN  LEU A 260      -1.307 -11.176 -11.117  1.00 75.23           H
ATOM   3953  N   THR A 261      -0.513 -12.838  -8.430  1.00 82.45           N
ATOM   3954  CA  THR A 261       0.136 -13.705  -7.462  1.00 82.45           C
ATOM   3955  C   THR A 261       1.102 -12.901  -6.589  1.00 82.45           C
ATOM   3956  O   THR A 261       1.172 -13.110  -5.379  1.00 82.45           O
ATOM   3957  HA  THR A 261      -0.628 -14.114  -6.800  1.00 82.45           H
ATOM   3958  CB  THR A 261       0.813 -14.844  -8.226  1.00 82.45           C
ATOM   3959  HB  THR A 261       1.587 -14.461  -8.891  1.00 82.45           H
ATOM   3960  OG1 THR A 261      -0.265 -15.523  -8.864  1.00 82.45           O
ATOM   3961  HG1 THR A 261      -0.440 -15.120  -9.762  1.00 82.45           H
ATOM   3962  CG2 THR A 261       1.417 -15.897  -7.294  1.00 82.45           C
ATOM   3963 1HG2 THR A 261       0.631 -16.329  -6.676  1.00 82.45           H
ATOM   3964 2HG2 THR A 261       2.167 -15.429  -6.656  1.00 82.45           H
ATOM   3965 3HG2 THR A 261       1.885 -16.682  -7.888  1.00 82.45           H
ATOM   3966  HN  THR A 261      -0.331 -13.063  -9.387  1.00 82.45           H
ATOM   3967  N   VAL A 262       1.822 -11.997  -7.237  1.00 81.55           N
ATOM   3968  CA  VAL A 262       2.819 -11.198  -6.545  1.00 81.55           C
ATOM   3969  C   VAL A 262       2.129 -10.333  -5.488  1.00 81.55           C
ATOM   3970  O   VAL A 262       2.613 -10.216  -4.364  1.00 81.55           O
ATOM   3971  HA  VAL A 262       3.502 -11.885  -6.044  1.00 81.55           H
ATOM   3972  CB  VAL A 262       3.627 -10.379  -7.554  1.00 81.55           C
ATOM   3973  HB  VAL A 262       2.923  -9.828  -8.178  1.00 81.55           H
ATOM   3974  CG1 VAL A 262       4.522  -9.362  -6.844  1.00 81.55           C
ATOM   3975 1HG1 VAL A 262       3.905  -8.683  -6.256  1.00 81.55           H
ATOM   3976 2HG1 VAL A 262       5.214  -9.886  -6.185  1.00 81.55           H
ATOM   3977 3HG1 VAL A 262       5.084  -8.794  -7.584  1.00 81.55           H
ATOM   3978  CG2 VAL A 262       4.449 -11.291  -8.467  1.00 81.55           C
ATOM   3979 1HG2 VAL A 262       5.139 -11.881  -7.864  1.00 81.55           H
ATOM   3980 2HG2 VAL A 262       3.781 -11.958  -9.012  1.00 81.55           H
ATOM   3981 3HG2 VAL A 262       5.013 -10.683  -9.174  1.00 81.55           H
ATOM   3982  HN  VAL A 262       1.734 -11.808  -8.215  1.00 81.55           H
ATOM   3983  N   PHE A 263       1.009  -9.749  -5.888  1.00 77.81           N
ATOM   3984  CA  PHE A 263       0.260  -8.879  -4.997  1.00 77.81           C
ATOM   3985  C   PHE A 263      -0.259  -9.653  -3.784  1.00 77.81           C
ATOM   3986  O   PHE A 263      -0.061  -9.234  -2.644  1.00 77.81           O
ATOM   3987  HA  PHE A 263       0.940  -8.095  -4.663  1.00 77.81           H
ATOM   3988  CB  PHE A 263      -0.932  -8.343  -5.793  1.00 77.81           C
ATOM   3989 1HB  PHE A 263      -0.562  -7.843  -6.689  1.00 77.81           H
ATOM   3990 2HB  PHE A 263      -1.541  -9.183  -6.126  1.00 77.81           H
ATOM   3991  CG  PHE A 263      -1.815  -7.369  -5.011  1.00 77.81           C
ATOM   3992  CD1 PHE A 263      -2.821  -7.842  -4.228  1.00 77.81           C
ATOM   3993  HD1 PHE A 263      -2.999  -8.915  -4.158  1.00 77.81           H
ATOM   3994  CD2 PHE A 263      -1.594  -6.030  -5.099  1.00 77.81           C
ATOM   3995  HD2 PHE A 263      -0.788  -5.650  -5.726  1.00 77.81           H
ATOM   3996  CE1 PHE A 263      -3.641  -6.938  -3.502  1.00 77.81           C
ATOM   3997  HE1 PHE A 263      -4.448  -7.317  -2.875  1.00 77.81           H
ATOM   3998  CE2 PHE A 263      -2.414  -5.126  -4.372  1.00 77.81           C
ATOM   3999  HE2 PHE A 263      -2.237  -4.052  -4.443  1.00 77.81           H
ATOM   4000  CZ  PHE A 263      -3.420  -5.599  -3.590  1.00 77.81           C
ATOM   4001  HZ  PHE A 263      -4.049  -4.905  -3.032  1.00 77.81           H
ATOM   4002  HN  PHE A 263       0.614  -9.861  -6.799  1.00 77.81           H
ATOM   4003  N   VAL A 264      -0.915 -10.768  -4.069  1.00 82.36           N
ATOM   4004  CA  VAL A 264      -1.560 -11.545  -3.025  1.00 82.36           C
ATOM   4005  C   VAL A 264      -0.508 -12.005  -2.013  1.00 82.36           C
ATOM   4006  O   VAL A 264      -0.706 -11.877  -0.806  1.00 82.36           O
ATOM   4007  HA  VAL A 264      -2.270 -10.891  -2.519  1.00 82.36           H
ATOM   4008  CB  VAL A 264      -2.342 -12.706  -3.644  1.00 82.36           C
ATOM   4009  HB  VAL A 264      -1.665 -13.255  -4.297  1.00 82.36           H
ATOM   4010  CG1 VAL A 264      -2.838 -13.670  -2.564  1.00 82.36           C
ATOM   4011 1HG1 VAL A 264      -1.985 -14.074  -2.018  1.00 82.36           H
ATOM   4012 2HG1 VAL A 264      -3.492 -13.137  -1.874  1.00 82.36           H
ATOM   4013 3HG1 VAL A 264      -3.390 -14.485  -3.031  1.00 82.36           H
ATOM   4014  CG2 VAL A 264      -3.504 -12.192  -4.496  1.00 82.36           C
ATOM   4015 1HG2 VAL A 264      -4.181 -11.607  -3.872  1.00 82.36           H
ATOM   4016 2HG2 VAL A 264      -3.116 -11.564  -5.298  1.00 82.36           H
ATOM   4017 3HG2 VAL A 264      -4.043 -13.037  -4.923  1.00 82.36           H
ATOM   4018  HN  VAL A 264      -1.008 -11.141  -4.992  1.00 82.36           H
ATOM   4019  N   LEU A 265       0.587 -12.530  -2.543  1.00 87.42           N
ATOM   4020  CA  LEU A 265       1.603 -13.145  -1.706  1.00 87.42           C
ATOM   4021  C   LEU A 265       2.249 -12.073  -0.826  1.00 87.42           C
ATOM   4022  O   LEU A 265       2.701 -12.364   0.280  1.00 87.42           O
ATOM   4023  HA  LEU A 265       1.101 -13.866  -1.060  1.00 87.42           H
ATOM   4024  CB  LEU A 265       2.603 -13.924  -2.562  1.00 87.42           C
ATOM   4025 1HB  LEU A 265       2.962 -13.267  -3.355  1.00 87.42           H
ATOM   4026 2HB  LEU A 265       3.464 -14.174  -1.942  1.00 87.42           H
ATOM   4027  CG  LEU A 265       2.079 -15.211  -3.203  1.00 87.42           C
ATOM   4028  HG  LEU A 265       1.227 -14.956  -3.833  1.00 87.42           H
ATOM   4029  CD1 LEU A 265       3.138 -15.843  -4.108  1.00 87.42           C
ATOM   4030 1HD1 LEU A 265       3.405 -15.143  -4.899  1.00 87.42           H
ATOM   4031 2HD1 LEU A 265       4.024 -16.082  -3.519  1.00 87.42           H
ATOM   4032 3HD1 LEU A 265       2.739 -16.756  -4.550  1.00 87.42           H
ATOM   4033  CD2 LEU A 265       1.577 -16.188  -2.138  1.00 87.42           C
ATOM   4034 1HD2 LEU A 265       2.394 -16.441  -1.463  1.00 87.42           H
ATOM   4035 2HD2 LEU A 265       0.768 -15.725  -1.572  1.00 87.42           H
ATOM   4036 3HD2 LEU A 265       1.210 -17.094  -2.620  1.00 87.42           H
ATOM   4037  HN  LEU A 265       0.784 -12.540  -3.523  1.00 87.42           H
ATOM   4038  N   SER A 266       2.273 -10.857  -1.351  1.00 87.28           N
ATOM   4039  CA  SER A 266       2.944  -9.762  -0.672  1.00 87.28           C
ATOM   4040  C   SER A 266       2.018  -9.156   0.385  1.00 87.28           C
ATOM   4041  O   SER A 266       2.460  -8.818   1.482  1.00 87.28           O
ATOM   4042  HA  SER A 266       3.821 -10.207  -0.202  1.00 87.28           H
ATOM   4043  CB  SER A 266       3.389  -8.687  -1.666  1.00 87.28           C
ATOM   4044 1HB  SER A 266       3.850  -7.861  -1.124  1.00 87.28           H
ATOM   4045 2HB  SER A 266       4.151  -9.099  -2.328  1.00 87.28           H
ATOM   4046  OG  SER A 266       2.300  -8.196  -2.443  1.00 87.28           O
ATOM   4047  HG  SER A 266       2.242  -8.698  -3.306  1.00 87.28           H
ATOM   4048  HN  SER A 266       1.845 -10.615  -2.222  1.00 87.28           H
ATOM   4049  N   GLN A 267       0.750  -9.038   0.018  1.00 86.18           N
ATOM   4050  CA  GLN A 267      -0.185  -8.248   0.801  1.00 86.18           C
ATOM   4051  C   GLN A 267      -0.927  -9.138   1.799  1.00 86.18           C
ATOM   4052  O   GLN A 267      -1.269  -8.697   2.895  1.00 86.18           O
ATOM   4053  HA  GLN A 267       0.427  -7.522   1.336  1.00 86.18           H
ATOM   4054  CB  GLN A 267      -1.167  -7.504  -0.107  1.00 86.18           C
ATOM   4055 1HB  GLN A 267      -1.721  -8.220  -0.713  1.00 86.18           H
ATOM   4056 2HB  GLN A 267      -1.896  -6.969   0.502  1.00 86.18           H
ATOM   4057  CG  GLN A 267      -0.433  -6.517  -1.017  1.00 86.18           C
ATOM   4058 1HG  GLN A 267       0.271  -7.056  -1.651  1.00 86.18           H
ATOM   4059 2HG  GLN A 267      -1.147  -6.027  -1.679  1.00 86.18           H
ATOM   4060  CD  GLN A 267       0.315  -5.465  -0.195  1.00 86.18           C
ATOM   4061  OE1 GLN A 267      -0.181  -4.941   0.789  1.00 86.18           O
ATOM   4062  NE2 GLN A 267       1.532  -5.186  -0.652  1.00 86.18           N
ATOM   4063 1HE2 GLN A 267       1.880  -5.653  -1.466  1.00 86.18           H
ATOM   4064 2HE2 GLN A 267       2.100  -4.510  -0.182  1.00 86.18           H
ATOM   4065  HN  GLN A 267       0.361  -9.470  -0.796  1.00 86.18           H
ATOM   4066  N   PHE A 268      -1.155 -10.376   1.383  1.00 88.35           N
ATOM   4067  CA  PHE A 268      -2.018 -11.271   2.135  1.00 88.35           C
ATOM   4068  C   PHE A 268      -1.494 -11.471   3.558  1.00 88.35           C
ATOM   4069  O   PHE A 268      -2.237 -11.310   4.525  1.00 88.35           O
ATOM   4070  HA  PHE A 268      -3.005 -10.810   2.175  1.00 88.35           H
ATOM   4071  CB  PHE A 268      -2.010 -12.616   1.407  1.00 88.35           C
ATOM   4072 1HB  PHE A 268      -2.365 -12.468   0.387  1.00 88.35           H
ATOM   4073 2HB  PHE A 268      -0.983 -12.974   1.338  1.00 88.35           H
ATOM   4074  CG  PHE A 268      -2.866 -13.692   2.078  1.00 88.35           C
ATOM   4075  CD1 PHE A 268      -2.282 -14.626   2.875  1.00 88.35           C
ATOM   4076  HD1 PHE A 268      -1.204 -14.609   3.036  1.00 88.35           H
ATOM   4077  CD2 PHE A 268      -4.211 -13.714   1.878  1.00 88.35           C
ATOM   4078  HD2 PHE A 268      -4.679 -12.966   1.239  1.00 88.35           H
ATOM   4079  CE1 PHE A 268      -3.076 -15.625   3.499  1.00 88.35           C
ATOM   4080  HE1 PHE A 268      -2.608 -16.374   4.137  1.00 88.35           H
ATOM   4081  CE2 PHE A 268      -5.006 -14.713   2.501  1.00 88.35           C
ATOM   4082  HE2 PHE A 268      -6.084 -14.730   2.341  1.00 88.35           H
ATOM   4083  CZ  PHE A 268      -4.421 -15.647   3.298  1.00 88.35           C
ATOM   4084  HZ  PHE A 268      -5.031 -16.413   3.777  1.00 88.35           H
ATOM   4085  HN  PHE A 268      -0.762 -10.768   0.552  1.00 88.35           H
ATOM   4086  N   PRO A 269      -0.211 -11.825   3.712  1.00 93.03           N
ATOM   4087  CA  PRO A 269       0.333 -12.135   5.037  1.00 93.03           C
ATOM   4088  C   PRO A 269       0.070 -11.025   6.042  1.00 93.03           C
ATOM   4089  O   PRO A 269      -0.347 -11.289   7.168  1.00 93.03           O
ATOM   4090  HA  PRO A 269      -0.162 -13.014   5.448  1.00 93.03           H
ATOM   4091  CB  PRO A 269       1.829 -12.325   4.779  1.00 93.03           C
ATOM   4092 1HB  PRO A 269       2.381 -11.396   4.915  1.00 93.03           H
ATOM   4093 2HB  PRO A 269       2.263 -13.056   5.461  1.00 93.03           H
ATOM   4094  CG  PRO A 269       1.879 -12.805   3.333  1.00 93.03           C
ATOM   4095 1HG  PRO A 269       2.863 -12.651   2.890  1.00 93.03           H
ATOM   4096 2HG  PRO A 269       1.671 -13.872   3.253  1.00 93.03           H
ATOM   4097  CD  PRO A 269       0.811 -11.961   2.658  1.00 93.03           C
ATOM   4098 1HD  PRO A 269       1.197 -10.990   2.348  1.00 93.03           H
ATOM   4099 2HD  PRO A 269       0.418 -12.445   1.764  1.00 93.03           H
ATOM   4100  N   TYR A 270       0.325  -9.801   5.604  1.00 91.63           N
ATOM   4101  CA  TYR A 270       0.199  -8.650   6.482  1.00 91.63           C
ATOM   4102  C   TYR A 270      -1.252  -8.457   6.927  1.00 91.63           C
ATOM   4103  O   TYR A 270      -1.517  -8.213   8.103  1.00 91.63           O
ATOM   4104  HA  TYR A 270       0.820  -8.827   7.360  1.00 91.63           H
ATOM   4105  CB  TYR A 270       0.631  -7.438   5.654  1.00 91.63           C
ATOM   4106 1HB  TYR A 270       1.701  -7.505   5.462  1.00 91.63           H
ATOM   4107 2HB  TYR A 270       0.131  -7.475   4.686  1.00 91.63           H
ATOM   4108  CG  TYR A 270       0.329  -6.092   6.316  1.00 91.63           C
ATOM   4109  CD1 TYR A 270      -0.610  -5.246   5.762  1.00 91.63           C
ATOM   4110  HD1 TYR A 270      -1.137  -5.537   4.853  1.00 91.63           H
ATOM   4111  CD2 TYR A 270       0.995  -5.725   7.467  1.00 91.63           C
ATOM   4112  HD2 TYR A 270       1.737  -6.393   7.904  1.00 91.63           H
ATOM   4113  CE1 TYR A 270      -0.895  -3.980   6.385  1.00 91.63           C
ATOM   4114  HE1 TYR A 270      -1.634  -3.302   5.959  1.00 91.63           H
ATOM   4115  CE2 TYR A 270       0.711  -4.458   8.090  1.00 91.63           C
ATOM   4116  HE2 TYR A 270       1.231  -4.156   8.999  1.00 91.63           H
ATOM   4117  CZ  TYR A 270      -0.220  -3.648   7.519  1.00 91.63           C
ATOM   4118  OH  TYR A 270      -0.488  -2.452   8.108  1.00 91.63           O
ATOM   4119  HH  TYR A 270      -0.071  -2.416   9.016  1.00 91.63           H
ATOM   4120  HN  TYR A 270       0.613  -9.590   4.669  1.00 91.63           H
ATOM   4121  N   ASN A 271      -2.154  -8.575   5.964  1.00 90.00           N
ATOM   4122  CA  ASN A 271      -3.565  -8.351   6.229  1.00 90.00           C
ATOM   4123  C   ASN A 271      -4.083  -9.443   7.168  1.00 90.00           C
ATOM   4124  O   ASN A 271      -5.036  -9.224   7.913  1.00 90.00           O
ATOM   4125  HA  ASN A 271      -3.620  -7.358   6.674  1.00 90.00           H
ATOM   4126  CB  ASN A 271      -4.384  -8.412   4.938  1.00 90.00           C
ATOM   4127 1HB  ASN A 271      -4.042  -9.245   4.324  1.00 90.00           H
ATOM   4128 2HB  ASN A 271      -5.431  -8.601   5.175  1.00 90.00           H
ATOM   4129  CG  ASN A 271      -4.262  -7.106   4.149  1.00 90.00           C
ATOM   4130  OD1 ASN A 271      -4.732  -6.057   4.559  1.00 90.00           O
ATOM   4131  ND2 ASN A 271      -3.607  -7.228   2.998  1.00 90.00           N
ATOM   4132 1HD2 ASN A 271      -3.246  -8.119   2.721  1.00 90.00           H
ATOM   4133 2HD2 ASN A 271      -3.475  -6.430   2.411  1.00 90.00           H
ATOM   4134  HN  ASN A 271      -1.935  -8.818   5.019  1.00 90.00           H
ATOM   4135  N   CYS A 272      -3.431 -10.594   7.102  1.00 93.09           N
ATOM   4136  CA  CYS A 272      -3.766 -11.696   7.987  1.00 93.09           C
ATOM   4137  C   CYS A 272      -3.498 -11.255   9.427  1.00 93.09           C
ATOM   4138  O   CYS A 272      -4.345 -11.428  10.301  1.00 93.09           O
ATOM   4139  HA  CYS A 272      -4.825 -11.906   7.838  1.00 93.09           H
ATOM   4140  CB  CYS A 272      -2.994 -12.967   7.626  1.00 93.09           C
ATOM   4141 1HB  CYS A 272      -1.930 -12.745   7.545  1.00 93.09           H
ATOM   4142 2HB  CYS A 272      -3.105 -13.707   8.419  1.00 93.09           H
ATOM   4143  SG  CYS A 272      -3.613 -13.648   6.044  1.00 93.09           S
ATOM   4144  HG  CYS A 272      -3.026 -12.744   5.265  1.00 93.09           H
ATOM   4145  HN  CYS A 272      -2.687 -10.779   6.459  1.00 93.09           H
ATOM   4146  N   ILE A 273      -2.315 -10.693   9.629  1.00 93.25           N
ATOM   4147  CA  ILE A 273      -1.908 -10.261  10.955  1.00 93.25           C
ATOM   4148  C   ILE A 273      -2.797  -9.099  11.403  1.00 93.25           C
ATOM   4149  O   ILE A 273      -3.175  -9.016  12.571  1.00 93.25           O
ATOM   4150  HA  ILE A 273      -2.067 -11.098  11.635  1.00 93.25           H
ATOM   4151  CB  ILE A 273      -0.413  -9.936  10.978  1.00 93.25           C
ATOM   4152  HB  ILE A 273      -0.217  -9.177  10.221  1.00 93.25           H
ATOM   4153  CG1 ILE A 273       0.421 -11.166  10.612  1.00 93.25           C
ATOM   4154 1HG1 ILE A 273       0.148 -11.510   9.615  1.00 93.25           H
ATOM   4155 2HG1 ILE A 273       1.476 -10.896  10.578  1.00 93.25           H
ATOM   4156  CG2 ILE A 273      -0.001  -9.345  12.328  1.00 93.25           C
ATOM   4157 1HG2 ILE A 273      -0.561  -8.428  12.509  1.00 93.25           H
ATOM   4158 2HG2 ILE A 273      -0.215 -10.063  13.120  1.00 93.25           H
ATOM   4159 3HG2 ILE A 273       1.066  -9.124  12.317  1.00 93.25           H
ATOM   4160  CD1 ILE A 273       0.208 -12.293  11.624  1.00 93.25           C
ATOM   4161 1HD1 ILE A 273       0.505 -11.953  12.615  1.00 93.25           H
ATOM   4162 2HD1 ILE A 273      -0.845 -12.576  11.636  1.00 93.25           H
ATOM   4163 3HD1 ILE A 273       0.812 -13.155  11.339  1.00 93.25           H
ATOM   4164  HN  ILE A 273      -1.642 -10.532   8.907  1.00 93.25           H
ATOM   4165  N   LEU A 274      -3.104  -8.229  10.452  1.00 91.77           N
ATOM   4166  CA  LEU A 274      -3.925  -7.065  10.738  1.00 91.77           C
ATOM   4167  C   LEU A 274      -5.304  -7.524  11.216  1.00 91.77           C
ATOM   4168  O   LEU A 274      -5.913  -6.884  12.071  1.00 91.77           O
ATOM   4169  HA  LEU A 274      -3.443  -6.517  11.548  1.00 91.77           H
ATOM   4170  CB  LEU A 274      -3.973  -6.132   9.527  1.00 91.77           C
ATOM   4171 1HB  LEU A 274      -2.962  -6.030   9.131  1.00 91.77           H
ATOM   4172 2HB  LEU A 274      -4.572  -6.608   8.750  1.00 91.77           H
ATOM   4173  CG  LEU A 274      -4.536  -4.732   9.780  1.00 91.77           C
ATOM   4174  HG  LEU A 274      -5.469  -4.834  10.333  1.00 91.77           H
ATOM   4175  CD1 LEU A 274      -3.584  -3.908  10.648  1.00 91.77           C
ATOM   4176 1HD1 LEU A 274      -3.442  -4.406  11.607  1.00 91.77           H
ATOM   4177 2HD1 LEU A 274      -2.622  -3.812  10.144  1.00 91.77           H
ATOM   4178 3HD1 LEU A 274      -4.008  -2.917  10.813  1.00 91.77           H
ATOM   4179  CD2 LEU A 274      -4.866  -4.027   8.463  1.00 91.77           C
ATOM   4180 1HD2 LEU A 274      -3.961  -3.937   7.862  1.00 91.77           H
ATOM   4181 2HD2 LEU A 274      -5.608  -4.609   7.916  1.00 91.77           H
ATOM   4182 3HD2 LEU A 274      -5.264  -3.034   8.672  1.00 91.77           H
ATOM   4183  HN  LEU A 274      -2.802  -8.310   9.502  1.00 91.77           H
ATOM   4184  N   LEU A 275      -5.756  -8.630  10.643  1.00 94.02           N
ATOM   4185  CA  LEU A 275      -7.029  -9.209  11.035  1.00 94.02           C
ATOM   4186  C   LEU A 275      -6.958  -9.643  12.501  1.00 94.02           C
ATOM   4187  O   LEU A 275      -7.869  -9.363  13.279  1.00 94.02           O
ATOM   4188  HA  LEU A 275      -7.785  -8.430  10.942  1.00 94.02           H
ATOM   4189  CB  LEU A 275      -7.422 -10.337  10.079  1.00 94.02           C
ATOM   4190 1HB  LEU A 275      -7.521  -9.919   9.077  1.00 94.02           H
ATOM   4191 2HB  LEU A 275      -6.605 -11.058  10.044  1.00 94.02           H
ATOM   4192  CG  LEU A 275      -8.712 -11.087  10.419  1.00 94.02           C
ATOM   4193  HG  LEU A 275      -8.636 -11.448  11.444  1.00 94.02           H
ATOM   4194  CD1 LEU A 275      -9.921 -10.152  10.356  1.00 94.02           C
ATOM   4195 1HD1 LEU A 275      -9.790  -9.340  11.071  1.00 94.02           H
ATOM   4196 2HD1 LEU A 275     -10.011  -9.740   9.351  1.00 94.02           H
ATOM   4197 3HD1 LEU A 275     -10.825 -10.710  10.602  1.00 94.02           H
ATOM   4198  CD2 LEU A 275      -8.887 -12.312   9.519  1.00 94.02           C
ATOM   4199 1HD2 LEU A 275      -8.931 -11.995   8.478  1.00 94.02           H
ATOM   4200 2HD2 LEU A 275      -8.043 -12.988   9.658  1.00 94.02           H
ATOM   4201 3HD2 LEU A 275      -9.811 -12.826   9.782  1.00 94.02           H
ATOM   4202  HN  LEU A 275      -5.268  -9.127   9.925  1.00 94.02           H
ATOM   4203  N   VAL A 276      -5.868 -10.318  12.833  1.00 94.35           N
ATOM   4204  CA  VAL A 276      -5.670 -10.800  14.189  1.00 94.35           C
ATOM   4205  C   VAL A 276      -5.707  -9.616  15.157  1.00 94.35           C
ATOM   4206  O   VAL A 276      -6.379  -9.671  16.186  1.00 94.35           O
ATOM   4207  HA  VAL A 276      -6.496 -11.471  14.424  1.00 94.35           H
ATOM   4208  CB  VAL A 276      -4.369 -11.601  14.275  1.00 94.35           C
ATOM   4209  HB  VAL A 276      -3.564 -10.976  13.890  1.00 94.35           H
ATOM   4210  CG1 VAL A 276      -4.037 -11.953  15.727  1.00 94.35           C
ATOM   4211 1HG1 VAL A 276      -3.922 -11.037  16.305  1.00 94.35           H
ATOM   4212 2HG1 VAL A 276      -4.845 -12.551  16.149  1.00 94.35           H
ATOM   4213 3HG1 VAL A 276      -3.108 -12.523  15.759  1.00 94.35           H
ATOM   4214  CG2 VAL A 276      -4.443 -12.860  13.409  1.00 94.35           C
ATOM   4215 1HG2 VAL A 276      -5.264 -13.490  13.751  1.00 94.35           H
ATOM   4216 2HG2 VAL A 276      -4.610 -12.577  12.370  1.00 94.35           H
ATOM   4217 3HG2 VAL A 276      -3.505 -13.411  13.488  1.00 94.35           H
ATOM   4218  HN  VAL A 276      -5.129 -10.537  12.194  1.00 94.35           H
ATOM   4219  N   GLN A 277      -4.978  -8.571  14.792  1.00 92.91           N
ATOM   4220  CA  GLN A 277      -4.908  -7.381  15.622  1.00 92.91           C
ATOM   4221  C   GLN A 277      -6.300  -6.768  15.790  1.00 92.91           C
ATOM   4222  O   GLN A 277      -6.615  -6.211  16.841  1.00 92.91           O
ATOM   4223  HA  GLN A 277      -4.535  -7.722  16.588  1.00 92.91           H
ATOM   4224  CB  GLN A 277      -3.927  -6.362  15.038  1.00 92.91           C
ATOM   4225 1HB  GLN A 277      -4.117  -6.239  13.972  1.00 92.91           H
ATOM   4226 2HB  GLN A 277      -4.087  -5.390  15.505  1.00 92.91           H
ATOM   4227  CG  GLN A 277      -2.480  -6.807  15.256  1.00 92.91           C
ATOM   4228 1HG  GLN A 277      -2.292  -6.939  16.321  1.00 92.91           H
ATOM   4229 2HG  GLN A 277      -2.318  -7.775  14.781  1.00 92.91           H
ATOM   4230  CD  GLN A 277      -1.499  -5.782  14.683  1.00 92.91           C
ATOM   4231  OE1 GLN A 277      -1.820  -5.004  13.799  1.00 92.91           O
ATOM   4232  NE2 GLN A 277      -0.289  -5.825  15.233  1.00 92.91           N
ATOM   4233 1HE2 GLN A 277      -0.091  -6.489  15.954  1.00 92.91           H
ATOM   4234 2HE2 GLN A 277       0.423  -5.194  14.925  1.00 92.91           H
ATOM   4235  HN  GLN A 277      -4.442  -8.530  13.949  1.00 92.91           H
ATOM   4236  N   THR A 278      -7.097  -6.892  14.738  1.00 93.68           N
ATOM   4237  CA  THR A 278      -8.445  -6.350  14.753  1.00 93.68           C
ATOM   4238  C   THR A 278      -9.313  -7.106  15.760  1.00 93.68           C
ATOM   4239  O   THR A 278     -10.038  -6.494  16.543  1.00 93.68           O
ATOM   4240  HA  THR A 278      -8.395  -5.314  15.088  1.00 93.68           H
ATOM   4241  CB  THR A 278      -8.989  -6.398  13.324  1.00 93.68           C
ATOM   4242  HB  THR A 278      -9.133  -7.428  12.997  1.00 93.68           H
ATOM   4243  OG1 THR A 278      -8.048  -5.639  12.568  1.00 93.68           O
ATOM   4244  HG1 THR A 278      -7.117  -5.912  12.809  1.00 93.68           H
ATOM   4245  CG2 THR A 278     -10.300  -5.625  13.170  1.00 93.68           C
ATOM   4246 1HG2 THR A 278     -10.139  -4.580  13.433  1.00 93.68           H
ATOM   4247 2HG2 THR A 278     -11.054  -6.053  13.831  1.00 93.68           H
ATOM   4248 3HG2 THR A 278     -10.643  -5.692  12.137  1.00 93.68           H
ATOM   4249  HN  THR A 278      -6.835  -7.352  13.890  1.00 93.68           H
ATOM   4250  N   ILE A 279      -9.212  -8.426  15.706  1.00 95.18           N
ATOM   4251  CA  ILE A 279     -10.005  -9.274  16.580  1.00 95.18           C
ATOM   4252  C   ILE A 279      -9.602  -9.018  18.034  1.00 95.18           C
ATOM   4253  O   ILE A 279     -10.459  -8.920  18.911  1.00 95.18           O
ATOM   4254  HA  ILE A 279     -11.049  -8.986  16.456  1.00 95.18           H
ATOM   4255  CB  ILE A 279      -9.886 -10.739  16.158  1.00 95.18           C
ATOM   4256  HB  ILE A 279      -8.827 -10.992  16.096  1.00 95.18           H
ATOM   4257  CG1 ILE A 279     -10.484 -10.960  14.767  1.00 95.18           C
ATOM   4258 1HG1 ILE A 279     -11.572 -10.938  14.829  1.00 95.18           H
ATOM   4259 2HG1 ILE A 279     -10.186 -10.146  14.106  1.00 95.18           H
ATOM   4260  CG2 ILE A 279     -10.511 -11.664  17.204  1.00 95.18           C
ATOM   4261 1HG2 ILE A 279      -9.999 -11.533  18.158  1.00 95.18           H
ATOM   4262 2HG2 ILE A 279     -11.566 -11.419  17.322  1.00 95.18           H
ATOM   4263 3HG2 ILE A 279     -10.412 -12.700  16.879  1.00 95.18           H
ATOM   4264  CD1 ILE A 279     -10.028 -12.296  14.179  1.00 95.18           C
ATOM   4265 1HD1 ILE A 279      -8.941 -12.304  14.097  1.00 95.18           H
ATOM   4266 2HD1 ILE A 279     -10.349 -13.109  14.831  1.00 95.18           H
ATOM   4267 3HD1 ILE A 279     -10.468 -12.427  13.191  1.00 95.18           H
ATOM   4268  HN  ILE A 279      -8.603  -8.915  15.082  1.00 95.18           H
ATOM   4269  N   ASP A 280      -8.298  -8.918  18.245  1.00 93.93           N
ATOM   4270  CA  ASP A 280      -7.767  -8.755  19.587  1.00 93.93           C
ATOM   4271  C   ASP A 280      -8.150  -7.372  20.119  1.00 93.93           C
ATOM   4272  O   ASP A 280      -8.386  -7.206  21.314  1.00 93.93           O
ATOM   4273  HA  ASP A 280      -8.209  -9.563  20.170  1.00 93.93           H
ATOM   4274  CB  ASP A 280      -6.240  -8.857  19.592  1.00 93.93           C
ATOM   4275 1HB  ASP A 280      -5.930  -9.754  19.056  1.00 93.93           H
ATOM   4276 2HB  ASP A 280      -5.814  -8.005  19.062  1.00 93.93           H
ATOM   4277  CG  ASP A 280      -5.698  -8.898  21.022  1.00 93.93           C
ATOM   4278  OD1 ASP A 280      -6.214  -9.728  21.801  1.00 93.93           O
ATOM   4279  OD2 ASP A 280      -4.779  -8.099  21.304  1.00 93.93           O
ATOM   4280  HN  ASP A 280      -7.610  -8.946  17.519  1.00 93.93           H
ATOM   4281  N   ALA A 281      -8.199  -6.415  19.204  1.00 92.38           N
ATOM   4282  CA  ALA A 281      -8.591  -5.061  19.558  1.00 92.38           C
ATOM   4283  C   ALA A 281     -10.009  -5.078  20.131  1.00 92.38           C
ATOM   4284  O   ALA A 281     -10.370  -4.216  20.930  1.00 92.38           O
ATOM   4285  HA  ALA A 281      -7.903  -4.706  20.325  1.00 92.38           H
ATOM   4286  CB  ALA A 281      -8.469  -4.157  18.330  1.00 92.38           C
ATOM   4287 1HB  ALA A 281      -7.437  -4.156  17.980  1.00 92.38           H
ATOM   4288 2HB  ALA A 281      -9.121  -4.528  17.539  1.00 92.38           H
ATOM   4289 3HB  ALA A 281      -8.763  -3.141  18.596  1.00 92.38           H
ATOM   4290  HN  ALA A 281      -7.978  -6.552  18.238  1.00 92.38           H
ATOM   4291  N   TYR A 282     -10.775  -6.070  19.700  1.00 91.15           N
ATOM   4292  CA  TYR A 282     -12.145  -6.213  20.164  1.00 91.15           C
ATOM   4293  C   TYR A 282     -12.216  -7.127  21.389  1.00 91.15           C
ATOM   4294  O   TYR A 282     -12.830  -6.775  22.395  1.00 91.15           O
ATOM   4295  HA  TYR A 282     -12.513  -5.224  20.435  1.00 91.15           H
ATOM   4296  CB  TYR A 282     -12.914  -6.864  19.012  1.00 91.15           C
ATOM   4297 1HB  TYR A 282     -12.760  -6.275  18.108  1.00 91.15           H
ATOM   4298 2HB  TYR A 282     -12.497  -7.853  18.823  1.00 91.15           H
ATOM   4299  CG  TYR A 282     -14.417  -6.999  19.265  1.00 91.15           C
ATOM   4300  CD1 TYR A 282     -14.948  -8.218  19.634  1.00 91.15           C
ATOM   4301  HD1 TYR A 282     -14.296  -9.085  19.744  1.00 91.15           H
ATOM   4302  CD2 TYR A 282     -15.242  -5.901  19.125  1.00 91.15           C
ATOM   4303  HD2 TYR A 282     -14.822  -4.938  18.834  1.00 91.15           H
ATOM   4304  CE1 TYR A 282     -16.362  -8.345  19.872  1.00 91.15           C
ATOM   4305  HE1 TYR A 282     -16.794  -9.303  20.164  1.00 91.15           H
ATOM   4306  CE2 TYR A 282     -16.656  -6.028  19.363  1.00 91.15           C
ATOM   4307  HE2 TYR A 282     -17.319  -5.169  19.256  1.00 91.15           H
ATOM   4308  CZ  TYR A 282     -17.146  -7.244  19.725  1.00 91.15           C
ATOM   4309  OH  TYR A 282     -18.482  -7.364  19.950  1.00 91.15           O
ATOM   4310  HH  TYR A 282     -18.929  -6.477  19.837  1.00 91.15           H
ATOM   4311  HN  TYR A 282     -10.475  -6.766  19.048  1.00 91.15           H
ATOM   4312  N   ALA A 283     -11.580  -8.282  21.264  1.00 93.04           N
ATOM   4313  CA  ALA A 283     -11.812  -9.370  22.199  1.00 93.04           C
ATOM   4314  C   ALA A 283     -10.750  -9.325  23.300  1.00 93.04           C
ATOM   4315  O   ALA A 283     -10.939  -9.896  24.373  1.00 93.04           O
ATOM   4316  HA  ALA A 283     -12.794  -9.218  22.647  1.00 93.04           H
ATOM   4317  CB  ALA A 283     -11.814 -10.701  21.445  1.00 93.04           C
ATOM   4318 1HB  ALA A 283     -12.605 -10.692  20.695  1.00 93.04           H
ATOM   4319 2HB  ALA A 283     -10.851 -10.843  20.955  1.00 93.04           H
ATOM   4320 3HB  ALA A 283     -11.988 -11.516  22.147  1.00 93.04           H
ATOM   4321  HN  ALA A 283     -10.918  -8.481  20.541  1.00 93.04           H
ATOM   4322  N   MET A 284      -9.657  -8.641  22.995  1.00 90.60           N
ATOM   4323  CA  MET A 284      -8.550  -8.543  23.932  1.00 90.60           C
ATOM   4324  C   MET A 284      -8.184  -9.918  24.494  1.00 90.60           C
ATOM   4325  O   MET A 284      -8.029 -10.077  25.704  1.00 90.60           O
ATOM   4326  HA  MET A 284      -7.714  -8.143  23.359  1.00 90.60           H
ATOM   4327  CB  MET A 284      -8.935  -7.608  25.081  1.00 90.60           C
ATOM   4328 1HB  MET A 284      -9.767  -8.037  25.640  1.00 90.60           H
ATOM   4329 2HB  MET A 284      -8.099  -7.515  25.774  1.00 90.60           H
ATOM   4330  CG  MET A 284      -9.326  -6.225  24.555  1.00 90.60           C
ATOM   4331 1HG  MET A 284      -8.474  -5.763  24.056  1.00 90.60           H
ATOM   4332 2HG  MET A 284     -10.117  -6.320  23.811  1.00 90.60           H
ATOM   4333  SD  MET A 284      -9.876  -5.193  25.902  1.00 90.60           S
ATOM   4334  CE  MET A 284     -11.172  -4.279  25.083  1.00 90.60           C
ATOM   4335 1HE  MET A 284     -10.752  -3.725  24.244  1.00 90.60           H
ATOM   4336 2HE  MET A 284     -11.930  -4.972  24.718  1.00 90.60           H
ATOM   4337 3HE  MET A 284     -11.626  -3.582  25.787  1.00 90.60           H
ATOM   4338  HN  MET A 284      -9.520  -8.161  22.129  1.00 90.60           H
ATOM   4339  N   PHE A 285      -8.057 -10.877  23.589  1.00 91.48           N
ATOM   4340  CA  PHE A 285      -7.880 -12.263  23.987  1.00 91.48           C
ATOM   4341  C   PHE A 285      -6.400 -12.592  24.190  1.00 91.48           C
ATOM   4342  O   PHE A 285      -6.063 -13.599  24.811  1.00 91.48           O
ATOM   4343  HA  PHE A 285      -8.413 -12.400  24.928  1.00 91.48           H
ATOM   4344  CB  PHE A 285      -8.431 -13.128  22.852  1.00 91.48           C
ATOM   4345 1HB  PHE A 285      -8.550 -14.150  23.212  1.00 91.48           H
ATOM   4346 2HB  PHE A 285      -9.424 -12.768  22.583  1.00 91.48           H
ATOM   4347  CG  PHE A 285      -7.554 -13.143  21.598  1.00 91.48           C
ATOM   4348  CD1 PHE A 285      -7.756 -12.224  20.616  1.00 91.48           C
ATOM   4349  HD1 PHE A 285      -8.543 -11.478  20.722  1.00 91.48           H
ATOM   4350  CD2 PHE A 285      -6.572 -14.075  21.467  1.00 91.48           C
ATOM   4351  HD2 PHE A 285      -6.410 -14.811  22.254  1.00 91.48           H
ATOM   4352  CE1 PHE A 285      -6.941 -12.238  19.453  1.00 91.48           C
ATOM   4353  HE1 PHE A 285      -7.103 -11.502  18.666  1.00 91.48           H
ATOM   4354  CE2 PHE A 285      -5.757 -14.088  20.303  1.00 91.48           C
ATOM   4355  HE2 PHE A 285      -4.970 -14.835  20.198  1.00 91.48           H
ATOM   4356  CZ  PHE A 285      -5.959 -13.170  19.321  1.00 91.48           C
ATOM   4357  HZ  PHE A 285      -5.334 -13.180  18.428  1.00 91.48           H
ATOM   4358  HN  PHE A 285      -8.072 -10.720  22.602  1.00 91.48           H
ATOM   4359  N   ILE A 286      -5.555 -11.722  23.654  1.00 91.04           N
ATOM   4360  CA  ILE A 286      -4.118 -11.896  23.787  1.00 91.04           C
ATOM   4361  C   ILE A 286      -3.654 -11.273  25.106  1.00 91.04           C
ATOM   4362  O   ILE A 286      -3.311 -10.093  25.153  1.00 91.04           O
ATOM   4363  HA  ILE A 286      -3.920 -12.967  23.823  1.00 91.04           H
ATOM   4364  CB  ILE A 286      -3.396 -11.342  22.558  1.00 91.04           C
ATOM   4365  HB  ILE A 286      -3.599 -10.273  22.495  1.00 91.04           H
ATOM   4366  CG1 ILE A 286      -3.931 -11.979  21.274  1.00 91.04           C
ATOM   4367 1HG1 ILE A 286      -3.631 -13.026  21.231  1.00 91.04           H
ATOM   4368 2HG1 ILE A 286      -5.021 -11.960  21.281  1.00 91.04           H
ATOM   4369  CG2 ILE A 286      -1.881 -11.507  22.692  1.00 91.04           C
ATOM   4370 1HG2 ILE A 286      -1.533 -10.969  23.573  1.00 91.04           H
ATOM   4371 2HG2 ILE A 286      -1.638 -12.565  22.792  1.00 91.04           H
ATOM   4372 3HG2 ILE A 286      -1.392 -11.105  21.804  1.00 91.04           H
ATOM   4373  CD1 ILE A 286      -3.410 -11.243  20.038  1.00 91.04           C
ATOM   4374 1HD1 ILE A 286      -3.733 -10.202  20.072  1.00 91.04           H
ATOM   4375 2HD1 ILE A 286      -2.321 -11.285  20.022  1.00 91.04           H
ATOM   4376 3HD1 ILE A 286      -3.806 -11.716  19.140  1.00 91.04           H
ATOM   4377  HN  ILE A 286      -5.837 -10.914  23.138  1.00 91.04           H
ATOM   4378  N   SER A 287      -3.658 -12.095  26.145  1.00 88.92           N
ATOM   4379  CA  SER A 287      -3.202 -11.652  27.451  1.00 88.92           C
ATOM   4380  C   SER A 287      -1.741 -12.057  27.660  1.00 88.92           C
ATOM   4381  O   SER A 287      -1.063 -11.517  28.533  1.00 88.92           O
ATOM   4382  HA  SER A 287      -3.300 -10.567  27.439  1.00 88.92           H
ATOM   4383  CB  SER A 287      -4.077 -12.230  28.566  1.00 88.92           C
ATOM   4384 1HB  SER A 287      -3.693 -11.905  29.533  1.00 88.92           H
ATOM   4385 2HB  SER A 287      -5.088 -11.834  28.475  1.00 88.92           H
ATOM   4386  OG  SER A 287      -4.120 -13.654  28.527  1.00 88.92           O
ATOM   4387  HG  SER A 287      -4.724 -13.998  29.246  1.00 88.92           H
ATOM   4388  HN  SER A 287      -3.965 -13.046  26.105  1.00 88.92           H
ATOM   4389  N   ASN A 288      -1.300 -13.003  26.844  1.00 92.25           N
ATOM   4390  CA  ASN A 288       0.022 -13.581  27.014  1.00 92.25           C
ATOM   4391  C   ASN A 288       1.055 -12.698  26.310  1.00 92.25           C
ATOM   4392  O   ASN A 288       0.944 -12.444  25.111  1.00 92.25           O
ATOM   4393  HA  ASN A 288       0.179 -13.626  28.092  1.00 92.25           H
ATOM   4394  CB  ASN A 288       0.096 -14.979  26.397  1.00 92.25           C
ATOM   4395 1HB  ASN A 288      -0.740 -15.582  26.752  1.00 92.25           H
ATOM   4396 2HB  ASN A 288      -0.000 -14.908  25.314  1.00 92.25           H
ATOM   4397  CG  ASN A 288       1.415 -15.667  26.754  1.00 92.25           C
ATOM   4398  OD1 ASN A 288       2.480 -15.073  26.733  1.00 92.25           O
ATOM   4399  ND2 ASN A 288       1.285 -16.950  27.080  1.00 92.25           N
ATOM   4400 1HD2 ASN A 288       0.381 -17.378  27.077  1.00 92.25           H
ATOM   4401 2HD2 ASN A 288       2.092 -17.486  27.329  1.00 92.25           H
ATOM   4402  HN  ASN A 288      -1.828 -13.373  26.080  1.00 92.25           H
ATOM   4403  N   CYS A 289       2.034 -12.255  27.084  1.00 91.10           N
ATOM   4404  CA  CYS A 289       3.021 -11.316  26.578  1.00 91.10           C
ATOM   4405  C   CYS A 289       3.830 -12.012  25.482  1.00 91.10           C
ATOM   4406  O   CYS A 289       4.216 -11.385  24.497  1.00 91.10           O
ATOM   4407  HA  CYS A 289       2.468 -10.469  26.172  1.00 91.10           H
ATOM   4408  CB  CYS A 289       3.918 -10.781  27.697  1.00 91.10           C
ATOM   4409 1HB  CYS A 289       3.309 -10.316  28.472  1.00 91.10           H
ATOM   4410 2HB  CYS A 289       4.457 -11.604  28.166  1.00 91.10           H
ATOM   4411  SG  CYS A 289       5.104  -9.563  27.019  1.00 91.10           S
ATOM   4412  HN  CYS A 289       2.160 -12.527  28.038  1.00 91.10           H
ATOM   4413  N   ALA A 290       4.062 -13.300  25.690  1.00 93.24           N
ATOM   4414  CA  ALA A 290       4.874 -14.073  24.765  1.00 93.24           C
ATOM   4415  C   ALA A 290       4.192 -14.100  23.395  1.00 93.24           C
ATOM   4416  O   ALA A 290       4.842 -13.902  22.370  1.00 93.24           O
ATOM   4417  HA  ALA A 290       5.838 -13.573  24.672  1.00 93.24           H
ATOM   4418  CB  ALA A 290       5.098 -15.476  25.332  1.00 93.24           C
ATOM   4419 1HB  ALA A 290       5.611 -15.403  26.291  1.00 93.24           H
ATOM   4420 2HB  ALA A 290       4.137 -15.970  25.472  1.00 93.24           H
ATOM   4421 3HB  ALA A 290       5.707 -16.056  24.638  1.00 93.24           H
ATOM   4422  HN  ALA A 290       3.708 -13.813  26.472  1.00 93.24           H
ATOM   4423  N   VAL A 291       2.891 -14.347  23.422  1.00 93.18           N
ATOM   4424  CA  VAL A 291       2.115 -14.407  22.195  1.00 93.18           C
ATOM   4425  C   VAL A 291       2.105 -13.027  21.535  1.00 93.18           C
ATOM   4426  O   VAL A 291       2.286 -12.914  20.324  1.00 93.18           O
ATOM   4427  HA  VAL A 291       2.610 -15.112  21.528  1.00 93.18           H
ATOM   4428  CB  VAL A 291       0.711 -14.939  22.490  1.00 93.18           C
ATOM   4429  HB  VAL A 291       0.246 -14.274  23.217  1.00 93.18           H
ATOM   4430  CG1 VAL A 291      -0.154 -14.933  21.227  1.00 93.18           C
ATOM   4431 1HG1 VAL A 291      -0.238 -13.914  20.850  1.00 93.18           H
ATOM   4432 2HG1 VAL A 291       0.307 -15.565  20.468  1.00 93.18           H
ATOM   4433 3HG1 VAL A 291      -1.146 -15.316  21.465  1.00 93.18           H
ATOM   4434  CG2 VAL A 291       0.772 -16.339  23.105  1.00 93.18           C
ATOM   4435 1HG2 VAL A 291       1.265 -17.019  22.411  1.00 93.18           H
ATOM   4436 2HG2 VAL A 291       1.334 -16.301  24.038  1.00 93.18           H
ATOM   4437 3HG2 VAL A 291      -0.239 -16.693  23.304  1.00 93.18           H
ATOM   4438  HN  VAL A 291       2.368 -14.504  24.261  1.00 93.18           H
ATOM   4439  N   SER A 292       1.892 -12.013  22.360  1.00 91.89           N
ATOM   4440  CA  SER A 292       1.808 -10.650  21.865  1.00 91.89           C
ATOM   4441  C   SER A 292       3.120 -10.260  21.181  1.00 91.89           C
ATOM   4442  O   SER A 292       3.110  -9.646  20.115  1.00 91.89           O
ATOM   4443  HA  SER A 292       0.989 -10.654  21.146  1.00 91.89           H
ATOM   4444  CB  SER A 292       1.488  -9.671  22.996  1.00 91.89           C
ATOM   4445 1HB  SER A 292       0.623 -10.032  23.554  1.00 91.89           H
ATOM   4446 2HB  SER A 292       2.325  -9.636  23.693  1.00 91.89           H
ATOM   4447  OG  SER A 292       1.222  -8.359  22.508  1.00 91.89           O
ATOM   4448  HG  SER A 292       0.328  -8.335  22.061  1.00 91.89           H
ATOM   4449  HN  SER A 292       1.778 -12.111  23.349  1.00 91.89           H
ATOM   4450  N   THR A 293       4.218 -10.632  21.823  1.00 91.94           N
ATOM   4451  CA  THR A 293       5.535 -10.295  21.310  1.00 91.94           C
ATOM   4452  C   THR A 293       5.733 -10.891  19.915  1.00 91.94           C
ATOM   4453  O   THR A 293       6.196 -10.208  19.004  1.00 91.94           O
ATOM   4454  HA  THR A 293       5.597  -9.212  21.206  1.00 91.94           H
ATOM   4455  CB  THR A 293       6.574 -10.770  22.327  1.00 91.94           C
ATOM   4456  HB  THR A 293       6.512 -11.849  22.472  1.00 91.94           H
ATOM   4457  OG1 THR A 293       6.317  -9.978  23.483  1.00 91.94           O
ATOM   4458  HG1 THR A 293       5.830 -10.521  24.168  1.00 91.94           H
ATOM   4459  CG2 THR A 293       8.002 -10.392  21.927  1.00 91.94           C
ATOM   4460 1HG2 THR A 293       8.081  -9.308  21.848  1.00 91.94           H
ATOM   4461 2HG2 THR A 293       8.241 -10.845  20.965  1.00 91.94           H
ATOM   4462 3HG2 THR A 293       8.699 -10.753  22.683  1.00 91.94           H
ATOM   4463  HN  THR A 293       4.217 -11.153  22.677  1.00 91.94           H
ATOM   4464  N   ASN A 294       5.372 -12.160  19.793  1.00 93.75           N
ATOM   4465  CA  ASN A 294       5.567 -12.877  18.543  1.00 93.75           C
ATOM   4466  C   ASN A 294       4.680 -12.256  17.461  1.00 93.75           C
ATOM   4467  O   ASN A 294       5.083 -12.162  16.303  1.00 93.75           O
ATOM   4468  HA  ASN A 294       6.629 -12.778  18.319  1.00 93.75           H
ATOM   4469  CB  ASN A 294       5.178 -14.349  18.686  1.00 93.75           C
ATOM   4470 1HB  ASN A 294       4.217 -14.428  19.195  1.00 93.75           H
ATOM   4471 2HB  ASN A 294       5.053 -14.794  17.699  1.00 93.75           H
ATOM   4472  CG  ASN A 294       6.240 -15.124  19.469  1.00 93.75           C
ATOM   4473  OD1 ASN A 294       7.369 -14.689  19.631  1.00 93.75           O
ATOM   4474  ND2 ASN A 294       5.818 -16.292  19.945  1.00 93.75           N
ATOM   4475 1HD2 ASN A 294       4.878 -16.590  19.776  1.00 93.75           H
ATOM   4476 2HD2 ASN A 294       6.440 -16.872  20.471  1.00 93.75           H
ATOM   4477  HN  ASN A 294       4.954 -12.696  20.526  1.00 93.75           H
ATOM   4478  N   ILE A 295       3.490 -11.849  17.878  1.00 92.79           N
ATOM   4479  CA  ILE A 295       2.527 -11.281  16.950  1.00 92.79           C
ATOM   4480  C   ILE A 295       3.073  -9.963  16.398  1.00 92.79           C
ATOM   4481  O   ILE A 295       2.942  -9.683  15.208  1.00 92.79           O
ATOM   4482  HA  ILE A 295       2.417 -11.983  16.123  1.00 92.79           H
ATOM   4483  CB  ILE A 295       1.156 -11.148  17.616  1.00 92.79           C
ATOM   4484  HB  ILE A 295       1.303 -10.768  18.627  1.00 92.79           H
ATOM   4485  CG1 ILE A 295       0.472 -12.511  17.741  1.00 92.79           C
ATOM   4486 1HG1 ILE A 295       0.187 -12.871  16.752  1.00 92.79           H
ATOM   4487 2HG1 ILE A 295       1.172 -13.237  18.154  1.00 92.79           H
ATOM   4488  CG2 ILE A 295       0.282 -10.134  16.875  1.00 92.79           C
ATOM   4489 1HG2 ILE A 295       0.770  -9.160  16.883  1.00 92.79           H
ATOM   4490 2HG2 ILE A 295       0.140 -10.461  15.845  1.00 92.79           H
ATOM   4491 3HG2 ILE A 295      -0.687 -10.059  17.370  1.00 92.79           H
ATOM   4492  CD1 ILE A 295      -0.767 -12.424  18.634  1.00 92.79           C
ATOM   4493 1HD1 ILE A 295      -0.475 -12.087  19.628  1.00 92.79           H
ATOM   4494 2HD1 ILE A 295      -1.475 -11.715  18.204  1.00 92.79           H
ATOM   4495 3HD1 ILE A 295      -1.234 -13.406  18.705  1.00 92.79           H
ATOM   4496  HN  ILE A 295       3.182 -11.902  18.828  1.00 92.79           H
ATOM   4497  N   ASP A 296       3.673  -9.188  17.290  1.00 92.33           N
ATOM   4498  CA  ASP A 296       4.218  -7.895  16.912  1.00 92.33           C
ATOM   4499  C   ASP A 296       5.376  -8.102  15.933  1.00 92.33           C
ATOM   4500  O   ASP A 296       5.510  -7.361  14.960  1.00 92.33           O
ATOM   4501  HA  ASP A 296       3.385  -7.353  16.465  1.00 92.33           H
ATOM   4502  CB  ASP A 296       4.758  -7.147  18.133  1.00 92.33           C
ATOM   4503 1HB  ASP A 296       5.440  -7.793  18.687  1.00 92.33           H
ATOM   4504 2HB  ASP A 296       5.334  -6.281  17.807  1.00 92.33           H
ATOM   4505  CG  ASP A 296       3.618  -6.695  19.047  1.00 92.33           C
ATOM   4506  OD1 ASP A 296       2.498  -6.527  18.518  1.00 92.33           O
ATOM   4507  OD2 ASP A 296       3.893  -6.528  20.255  1.00 92.33           O
ATOM   4508  HN  ASP A 296       3.788  -9.430  18.254  1.00 92.33           H
ATOM   4509  N   ILE A 297       6.182  -9.112  16.225  1.00 93.43           N
ATOM   4510  CA  ILE A 297       7.297  -9.453  15.358  1.00 93.43           C
ATOM   4511  C   ILE A 297       6.764  -9.852  13.981  1.00 93.43           C
ATOM   4512  O   ILE A 297       7.284  -9.411  12.958  1.00 93.43           O
ATOM   4513  HA  ILE A 297       7.909  -8.558  15.245  1.00 93.43           H
ATOM   4514  CB  ILE A 297       8.176 -10.522  16.011  1.00 93.43           C
ATOM   4515  HB  ILE A 297       7.528 -11.313  16.389  1.00 93.43           H
ATOM   4516  CG1 ILE A 297       8.936  -9.950  17.209  1.00 93.43           C
ATOM   4517 1HG1 ILE A 297       9.671  -9.223  16.865  1.00 93.43           H
ATOM   4518 2HG1 ILE A 297       8.245  -9.419  17.864  1.00 93.43           H
ATOM   4519  CG2 ILE A 297       9.116 -11.160  14.986  1.00 93.43           C
ATOM   4520 1HG2 ILE A 297       8.529 -11.625  14.195  1.00 93.43           H
ATOM   4521 2HG2 ILE A 297       9.761 -10.392  14.558  1.00 93.43           H
ATOM   4522 3HG2 ILE A 297       9.729 -11.916  15.477  1.00 93.43           H
ATOM   4523  CD1 ILE A 297       9.638 -11.060  17.994  1.00 93.43           C
ATOM   4524 1HD1 ILE A 297       8.898 -11.773  18.357  1.00 93.43           H
ATOM   4525 2HD1 ILE A 297      10.347 -11.573  17.342  1.00 93.43           H
ATOM   4526 3HD1 ILE A 297      10.171 -10.626  18.840  1.00 93.43           H
ATOM   4527  HN  ILE A 297       6.084  -9.690  17.034  1.00 93.43           H
ATOM   4528  N   CYS A 298       5.732 -10.683  14.000  1.00 93.87           N
ATOM   4529  CA  CYS A 298       5.119 -11.144  12.765  1.00 93.87           C
ATOM   4530  C   CYS A 298       4.639  -9.921  11.982  1.00 93.87           C
ATOM   4531  O   CYS A 298       4.777  -9.869  10.760  1.00 93.87           O
ATOM   4532  HA  CYS A 298       5.892 -11.679  12.213  1.00 93.87           H
ATOM   4533  CB  CYS A 298       3.983 -12.133  13.033  1.00 93.87           C
ATOM   4534 1HB  CYS A 298       3.356 -11.769  13.846  1.00 93.87           H
ATOM   4535 2HB  CYS A 298       3.346 -12.215  12.152  1.00 93.87           H
ATOM   4536  SG  CYS A 298       4.670 -13.775  13.461  1.00 93.87           S
ATOM   4537  HG  CYS A 298       5.015 -13.461  14.706  1.00 93.87           H
ATOM   4538  HN  CYS A 298       5.316 -11.040  14.837  1.00 93.87           H
ATOM   4539  N   PHE A 299       4.085  -8.968  12.716  1.00 92.47           N
ATOM   4540  CA  PHE A 299       3.581  -7.750  12.104  1.00 92.47           C
ATOM   4541  C   PHE A 299       4.695  -7.005  11.366  1.00 92.47           C
ATOM   4542  O   PHE A 299       4.512  -6.579  10.227  1.00 92.47           O
ATOM   4543  HA  PHE A 299       2.808  -8.041  11.393  1.00 92.47           H
ATOM   4544  CB  PHE A 299       3.056  -6.865  13.237  1.00 92.47           C
ATOM   4545 1HB  PHE A 299       2.294  -7.414  13.790  1.00 92.47           H
ATOM   4546 2HB  PHE A 299       3.870  -6.661  13.932  1.00 92.47           H
ATOM   4547  CG  PHE A 299       2.463  -5.536  12.764  1.00 92.47           C
ATOM   4548  CD1 PHE A 299       3.218  -4.405  12.799  1.00 92.47           C
ATOM   4549  HD1 PHE A 299       4.244  -4.445  13.164  1.00 92.47           H
ATOM   4550  CD2 PHE A 299       1.183  -5.486  12.309  1.00 92.47           C
ATOM   4551  HD2 PHE A 299       0.578  -6.392  12.281  1.00 92.47           H
ATOM   4552  CE1 PHE A 299       2.668  -3.171  12.361  1.00 92.47           C
ATOM   4553  HE1 PHE A 299       3.272  -2.264  12.389  1.00 92.47           H
ATOM   4554  CE2 PHE A 299       0.633  -4.252  11.870  1.00 92.47           C
ATOM   4555  HE2 PHE A 299      -0.393  -4.212  11.506  1.00 92.47           H
ATOM   4556  CZ  PHE A 299       1.387  -3.121  11.905  1.00 92.47           C
ATOM   4557  HZ  PHE A 299       0.965  -2.174  11.569  1.00 92.47           H
ATOM   4558  HN  PHE A 299       3.978  -9.017  13.709  1.00 92.47           H
ATOM   4559  N   GLN A 300       5.825  -6.872  12.045  1.00 92.43           N
ATOM   4560  CA  GLN A 300       6.954  -6.150  11.484  1.00 92.43           C
ATOM   4561  C   GLN A 300       7.421  -6.819  10.190  1.00 92.43           C
ATOM   4562  O   GLN A 300       7.692  -6.142   9.199  1.00 92.43           O
ATOM   4563  HA  GLN A 300       6.581  -5.149  11.269  1.00 92.43           H
ATOM   4564  CB  GLN A 300       8.099  -6.052  12.495  1.00 92.43           C
ATOM   4565 1HB  GLN A 300       8.360  -7.049  12.851  1.00 92.43           H
ATOM   4566 2HB  GLN A 300       8.985  -5.646  12.007  1.00 92.43           H
ATOM   4567  CG  GLN A 300       7.710  -5.166  13.680  1.00 92.43           C
ATOM   4568 1HG  GLN A 300       6.933  -5.657  14.266  1.00 92.43           H
ATOM   4569 2HG  GLN A 300       8.569  -5.034  14.337  1.00 92.43           H
ATOM   4570  CD  GLN A 300       7.210  -3.801  13.202  1.00 92.43           C
ATOM   4571  OE1 GLN A 300       7.645  -3.270  12.194  1.00 92.43           O
ATOM   4572  NE2 GLN A 300       6.275  -3.265  13.981  1.00 92.43           N
ATOM   4573 1HE2 GLN A 300       5.961  -3.754  14.795  1.00 92.43           H
ATOM   4574 2HE2 GLN A 300       5.885  -2.373  13.753  1.00 92.43           H
ATOM   4575  HN  GLN A 300       5.975  -7.246  12.960  1.00 92.43           H
ATOM   4576  N   VAL A 301       7.502  -8.141  10.240  1.00 94.56           N
ATOM   4577  CA  VAL A 301       8.027  -8.902   9.119  1.00 94.56           C
ATOM   4578  C   VAL A 301       7.096  -8.739   7.916  1.00 94.56           C
ATOM   4579  O   VAL A 301       7.537  -8.368   6.830  1.00 94.56           O
ATOM   4580  HA  VAL A 301       9.002  -8.485   8.866  1.00 94.56           H
ATOM   4581  CB  VAL A 301       8.228 -10.363   9.526  1.00 94.56           C
ATOM   4582  HB  VAL A 301       7.284 -10.731   9.928  1.00 94.56           H
ATOM   4583  CG1 VAL A 301       8.591 -11.225   8.315  1.00 94.56           C
ATOM   4584 1HG1 VAL A 301       7.789 -11.174   7.579  1.00 94.56           H
ATOM   4585 2HG1 VAL A 301       9.516 -10.855   7.871  1.00 94.56           H
ATOM   4586 3HG1 VAL A 301       8.728 -12.258   8.633  1.00 94.56           H
ATOM   4587  CG2 VAL A 301       9.286 -10.485  10.624  1.00 94.56           C
ATOM   4588 1HG2 VAL A 301      10.235 -10.091  10.260  1.00 94.56           H
ATOM   4589 2HG2 VAL A 301       8.969  -9.919  11.500  1.00 94.56           H
ATOM   4590 3HG2 VAL A 301       9.409 -11.534  10.895  1.00 94.56           H
ATOM   4591  HN  VAL A 301       7.216  -8.689  11.026  1.00 94.56           H
ATOM   4592  N   THR A 302       5.823  -9.024   8.151  1.00 94.05           N
ATOM   4593  CA  THR A 302       4.851  -9.053   7.071  1.00 94.05           C
ATOM   4594  C   THR A 302       4.660  -7.651   6.489  1.00 94.05           C
ATOM   4595  O   THR A 302       4.424  -7.499   5.292  1.00 94.05           O
ATOM   4596  HA  THR A 302       5.244  -9.680   6.271  1.00 94.05           H
ATOM   4597  CB  THR A 302       3.559  -9.667   7.614  1.00 94.05           C
ATOM   4598  HB  THR A 302       2.793  -9.710   6.840  1.00 94.05           H
ATOM   4599  OG1 THR A 302       3.242  -8.863   8.748  1.00 94.05           O
ATOM   4600  HG1 THR A 302       3.594  -9.292   9.580  1.00 94.05           H
ATOM   4601  CG2 THR A 302       3.775 -11.065   8.197  1.00 94.05           C
ATOM   4602 1HG2 THR A 302       4.491 -11.010   9.017  1.00 94.05           H
ATOM   4603 2HG2 THR A 302       4.161 -11.726   7.421  1.00 94.05           H
ATOM   4604 3HG2 THR A 302       2.827 -11.454   8.568  1.00 94.05           H
ATOM   4605  HN  THR A 302       5.455  -9.233   9.057  1.00 94.05           H
ATOM   4606  N   GLN A 303       4.769  -6.661   7.364  1.00 92.12           N
ATOM   4607  CA  GLN A 303       4.666  -5.275   6.942  1.00 92.12           C
ATOM   4608  C   GLN A 303       5.768  -4.943   5.935  1.00 92.12           C
ATOM   4609  O   GLN A 303       5.518  -4.276   4.933  1.00 92.12           O
ATOM   4610  HA  GLN A 303       3.690  -5.189   6.464  1.00 92.12           H
ATOM   4611  CB  GLN A 303       4.719  -4.331   8.145  1.00 92.12           C
ATOM   4612 1HB  GLN A 303       3.888  -4.545   8.818  1.00 92.12           H
ATOM   4613 2HB  GLN A 303       5.637  -4.503   8.707  1.00 92.12           H
ATOM   4614  CG  GLN A 303       4.656  -2.869   7.698  1.00 92.12           C
ATOM   4615 1HG  GLN A 303       5.618  -2.570   7.281  1.00 92.12           H
ATOM   4616 2HG  GLN A 303       3.917  -2.759   6.904  1.00 92.12           H
ATOM   4617  CD  GLN A 303       4.294  -1.952   8.868  1.00 92.12           C
ATOM   4618  OE1 GLN A 303       5.147  -1.395   9.540  1.00 92.12           O
ATOM   4619  NE2 GLN A 303       2.986  -1.828   9.074  1.00 92.12           N
ATOM   4620 1HE2 GLN A 303       2.339  -2.313   8.485  1.00 92.12           H
ATOM   4621 2HE2 GLN A 303       2.650  -1.249   9.817  1.00 92.12           H
ATOM   4622  HN  GLN A 303       4.924  -6.795   8.343  1.00 92.12           H
ATOM   4623  N   THR A 304       6.966  -5.424   6.237  1.00 93.65           N
ATOM   4624  CA  THR A 304       8.119  -5.141   5.399  1.00 93.65           C
ATOM   4625  C   THR A 304       7.936  -5.760   4.013  1.00 93.65           C
ATOM   4626  O   THR A 304       8.262  -5.138   3.003  1.00 93.65           O
ATOM   4627  HA  THR A 304       8.186  -4.062   5.261  1.00 93.65           H
ATOM   4628  CB  THR A 304       9.367  -5.642   6.129  1.00 93.65           C
ATOM   4629  HB  THR A 304       9.360  -6.729   6.210  1.00 93.65           H
ATOM   4630  OG1 THR A 304       9.355  -4.933   7.365  1.00 93.65           O
ATOM   4631  HG1 THR A 304       8.913  -5.485   8.072  1.00 93.65           H
ATOM   4632  CG2 THR A 304      10.662  -5.189   5.452  1.00 93.65           C
ATOM   4633 1HG2 THR A 304      10.700  -4.100   5.431  1.00 93.65           H
ATOM   4634 2HG2 THR A 304      10.692  -5.572   4.432  1.00 93.65           H
ATOM   4635 3HG2 THR A 304      11.517  -5.571   6.009  1.00 93.65           H
ATOM   4636  HN  THR A 304       7.153  -5.997   7.035  1.00 93.65           H
ATOM   4637  N   ILE A 305       7.414  -6.978   4.008  1.00 93.46           N
ATOM   4638  CA  ILE A 305       7.166  -7.682   2.760  1.00 93.46           C
ATOM   4639  C   ILE A 305       6.202  -6.862   1.901  1.00 93.46           C
ATOM   4640  O   ILE A 305       6.367  -6.778   0.685  1.00 93.46           O
ATOM   4641  HA  ILE A 305       8.118  -7.759   2.234  1.00 93.46           H
ATOM   4642  CB  ILE A 305       6.684  -9.107   3.036  1.00 93.46           C
ATOM   4643  HB  ILE A 305       5.849  -9.057   3.734  1.00 93.46           H
ATOM   4644  CG1 ILE A 305       7.782  -9.938   3.704  1.00 93.46           C
ATOM   4645 1HG1 ILE A 305       8.564 -10.163   2.979  1.00 93.46           H
ATOM   4646 2HG1 ILE A 305       8.245  -9.359   4.503  1.00 93.46           H
ATOM   4647  CG2 ILE A 305       6.165  -9.767   1.757  1.00 93.46           C
ATOM   4648 1HG2 ILE A 305       5.331  -9.187   1.361  1.00 93.46           H
ATOM   4649 2HG2 ILE A 305       6.965  -9.805   1.017  1.00 93.46           H
ATOM   4650 3HG2 ILE A 305       5.829 -10.780   1.981  1.00 93.46           H
ATOM   4651  CD1 ILE A 305       7.215 -11.240   4.273  1.00 93.46           C
ATOM   4652 1HD1 ILE A 305       6.450 -11.010   5.014  1.00 93.46           H
ATOM   4653 2HD1 ILE A 305       6.775 -11.827   3.467  1.00 93.46           H
ATOM   4654 3HD1 ILE A 305       8.016 -11.811   4.742  1.00 93.46           H
ATOM   4655  HN  ILE A 305       7.162  -7.482   4.834  1.00 93.46           H
ATOM   4656  N   ALA A 306       5.216  -6.278   2.566  1.00 90.63           N
ATOM   4657  CA  ALA A 306       4.187  -5.524   1.871  1.00 90.63           C
ATOM   4658  C   ALA A 306       4.822  -4.308   1.194  1.00 90.63           C
ATOM   4659  O   ALA A 306       4.382  -3.887   0.125  1.00 90.63           O
ATOM   4660  HA  ALA A 306       3.760  -6.173   1.106  1.00 90.63           H
ATOM   4661  CB  ALA A 306       3.086  -5.133   2.858  1.00 90.63           C
ATOM   4662 1HB  ALA A 306       2.648  -6.033   3.289  1.00 90.63           H
ATOM   4663 2HB  ALA A 306       3.511  -4.519   3.652  1.00 90.63           H
ATOM   4664 3HB  ALA A 306       2.314  -4.567   2.335  1.00 90.63           H
ATOM   4665  HN  ALA A 306       5.115  -6.314   3.560  1.00 90.63           H
ATOM   4666  N   PHE A 307       5.848  -3.776   1.843  1.00 91.87           N
ATOM   4667  CA  PHE A 307       6.481  -2.557   1.373  1.00 91.87           C
ATOM   4668  C   PHE A 307       7.299  -2.817   0.106  1.00 91.87           C
ATOM   4669  O   PHE A 307       7.404  -1.949  -0.759  1.00 91.87           O
ATOM   4670  HA  PHE A 307       5.687  -1.845   1.150  1.00 91.87           H
ATOM   4671  CB  PHE A 307       7.421  -2.083   2.483  1.00 91.87           C
ATOM   4672 1HB  PHE A 307       8.053  -2.917   2.790  1.00 91.87           H
ATOM   4673 2HB  PHE A 307       8.081  -1.314   2.083  1.00 91.87           H
ATOM   4674  CG  PHE A 307       6.701  -1.528   3.713  1.00 91.87           C
ATOM   4675  CD1 PHE A 307       5.341  -1.516   3.758  1.00 91.87           C
ATOM   4676  HD1 PHE A 307       4.765  -1.903   2.917  1.00 91.87           H
ATOM   4677  CD2 PHE A 307       7.419  -1.046   4.762  1.00 91.87           C
ATOM   4678  HD2 PHE A 307       8.509  -1.055   4.727  1.00 91.87           H
ATOM   4679  CE1 PHE A 307       4.673  -1.001   4.899  1.00 91.87           C
ATOM   4680  HE1 PHE A 307       3.583  -0.991   4.935  1.00 91.87           H
ATOM   4681  CE2 PHE A 307       6.751  -0.530   5.904  1.00 91.87           C
ATOM   4682  HE2 PHE A 307       7.327  -0.144   6.745  1.00 91.87           H
ATOM   4683  CZ  PHE A 307       5.392  -0.518   5.948  1.00 91.87           C
ATOM   4684  HZ  PHE A 307       4.878  -0.123   6.825  1.00 91.87           H
ATOM   4685  HN  PHE A 307       6.244  -4.165   2.676  1.00 91.87           H
ATOM   4686  N   PHE A 308       7.857  -4.017   0.036  1.00 91.58           N
ATOM   4687  CA  PHE A 308       8.648  -4.409  -1.118  1.00 91.58           C
ATOM   4688  C   PHE A 308       7.819  -4.335  -2.402  1.00 91.58           C
ATOM   4689  O   PHE A 308       8.370  -4.207  -3.494  1.00 91.58           O
ATOM   4690  HA  PHE A 308       9.485  -3.714  -1.187  1.00 91.58           H
ATOM   4691  CB  PHE A 308       9.085  -5.857  -0.890  1.00 91.58           C
ATOM   4692 1HB  PHE A 308       8.367  -6.343  -0.228  1.00 91.58           H
ATOM   4693 2HB  PHE A 308       9.052  -6.390  -1.840  1.00 91.58           H
ATOM   4694  CG  PHE A 308      10.486  -5.998  -0.291  1.00 91.58           C
ATOM   4695  CD1 PHE A 308      11.580  -5.911  -1.093  1.00 91.58           C
ATOM   4696  HD1 PHE A 308      11.460  -5.741  -2.163  1.00 91.58           H
ATOM   4697  CD2 PHE A 308      10.636  -6.210   1.044  1.00 91.58           C
ATOM   4698  HD2 PHE A 308       9.759  -6.280   1.687  1.00 91.58           H
ATOM   4699  CE1 PHE A 308      12.880  -6.041  -0.537  1.00 91.58           C
ATOM   4700  HE1 PHE A 308      13.758  -5.971  -1.180  1.00 91.58           H
ATOM   4701  CE2 PHE A 308      11.936  -6.340   1.600  1.00 91.58           C
ATOM   4702  HE2 PHE A 308      12.057  -6.510   2.670  1.00 91.58           H
ATOM   4703  CZ  PHE A 308      13.031  -6.253   0.798  1.00 91.58           C
ATOM   4704  HZ  PHE A 308      14.029  -6.353   1.225  1.00 91.58           H
ATOM   4705  HN  PHE A 308       7.775  -4.714   0.749  1.00 91.58           H
ATOM   4706  N   HIS A 309       6.508  -4.419  -2.227  1.00 87.34           N
ATOM   4707  CA  HIS A 309       5.601  -4.427  -3.363  1.00 87.34           C
ATOM   4708  C   HIS A 309       5.772  -3.136  -4.165  1.00 87.34           C
ATOM   4709  O   HIS A 309       5.700  -3.149  -5.393  1.00 87.34           O
ATOM   4710  HA  HIS A 309       5.889  -5.273  -3.987  1.00 87.34           H
ATOM   4711  CB  HIS A 309       4.159  -4.654  -2.905  1.00 87.34           C
ATOM   4712 1HB  HIS A 309       4.122  -5.554  -2.290  1.00 87.34           H
ATOM   4713 2HB  HIS A 309       3.855  -3.822  -2.270  1.00 87.34           H
ATOM   4714  CG  HIS A 309       3.170  -4.794  -4.037  1.00 87.34           C
ATOM   4715  ND1 HIS A 309       2.511  -3.712  -4.594  1.00 87.34           N
ATOM   4716  HD1 HIS A 309       2.616  -2.757  -4.317  1.00 87.34           H
ATOM   4717  CD2 HIS A 309       2.735  -5.898  -4.710  1.00 87.34           C
ATOM   4718  HD2 HIS A 309       3.054  -6.923  -4.525  1.00 87.34           H
ATOM   4719  CE1 HIS A 309       1.718  -4.156  -5.558  1.00 87.34           C
ATOM   4720  HE1 HIS A 309       1.068  -3.546  -6.185  1.00 87.34           H
ATOM   4721  NE2 HIS A 309       1.858  -5.511  -5.628  1.00 87.34           N
ATOM   4722  HN  HIS A 309       6.066  -4.480  -1.333  1.00 87.34           H
ATOM   4723  N   SER A 310       5.994  -2.050  -3.438  1.00 87.75           N
ATOM   4724  CA  SER A 310       6.028  -0.733  -4.052  1.00 87.75           C
ATOM   4725  C   SER A 310       7.284  -0.591  -4.915  1.00 87.75           C
ATOM   4726  O   SER A 310       7.381   0.328  -5.727  1.00 87.75           O
ATOM   4727  HA  SER A 310       5.131  -0.679  -4.669  1.00 87.75           H
ATOM   4728  CB  SER A 310       5.985   0.369  -2.992  1.00 87.75           C
ATOM   4729 1HB  SER A 310       6.754   0.181  -2.242  1.00 87.75           H
ATOM   4730 2HB  SER A 310       6.220   1.327  -3.455  1.00 87.75           H
ATOM   4731  OG  SER A 310       4.713   0.449  -2.356  1.00 87.75           O
ATOM   4732  HG  SER A 310       4.047   0.867  -2.974  1.00 87.75           H
ATOM   4733  HN  SER A 310       6.148  -2.060  -2.451  1.00 87.75           H
ATOM   4734  N   CYS A 311       8.212  -1.513  -4.710  1.00 90.58           N
ATOM   4735  CA  CYS A 311       9.447  -1.515  -5.475  1.00 90.58           C
ATOM   4736  C   CYS A 311       9.360  -2.623  -6.526  1.00 90.58           C
ATOM   4737  O   CYS A 311      10.217  -2.721  -7.403  1.00 90.58           O
ATOM   4738  HA  CYS A 311       9.523  -0.537  -5.949  1.00 90.58           H
ATOM   4739  CB  CYS A 311      10.672  -1.679  -4.572  1.00 90.58           C
ATOM   4740 1HB  CYS A 311      11.580  -1.458  -5.133  1.00 90.58           H
ATOM   4741 2HB  CYS A 311      10.624  -0.968  -3.748  1.00 90.58           H
ATOM   4742  SG  CYS A 311      10.742  -3.387  -3.919  1.00 90.58           S
ATOM   4743  HG  CYS A 311      11.865  -3.224  -3.224  1.00 90.58           H
ATOM   4744  HN  CYS A 311       8.131  -2.249  -4.037  1.00 90.58           H
ATOM   4745  N   LEU A 312       8.317  -3.431  -6.402  1.00 86.89           N
ATOM   4746  CA  LEU A 312       8.162  -4.590  -7.266  1.00 86.89           C
ATOM   4747  C   LEU A 312       7.445  -4.170  -8.551  1.00 86.89           C
ATOM   4748  O   LEU A 312       7.662  -4.761  -9.607  1.00 86.89           O
ATOM   4749  HA  LEU A 312       9.161  -4.939  -7.526  1.00 86.89           H
ATOM   4750  CB  LEU A 312       7.465  -5.727  -6.516  1.00 86.89           C
ATOM   4751 1HB  LEU A 312       6.596  -5.317  -6.001  1.00 86.89           H
ATOM   4752 2HB  LEU A 312       7.093  -6.444  -7.248  1.00 86.89           H
ATOM   4753  CG  LEU A 312       8.320  -6.480  -5.495  1.00 86.89           C
ATOM   4754  HG  LEU A 312       8.694  -5.761  -4.766  1.00 86.89           H
ATOM   4755  CD1 LEU A 312       7.483  -7.506  -4.729  1.00 86.89           C
ATOM   4756 1HD1 LEU A 312       6.676  -6.996  -4.201  1.00 86.89           H
ATOM   4757 2HD1 LEU A 312       7.060  -8.226  -5.430  1.00 86.89           H
ATOM   4758 3HD1 LEU A 312       8.115  -8.027  -4.010  1.00 86.89           H
ATOM   4759  CD2 LEU A 312       9.538  -7.119  -6.164  1.00 86.89           C
ATOM   4760 1HD2 LEU A 312       9.206  -7.822  -6.928  1.00 86.89           H
ATOM   4761 2HD2 LEU A 312      10.148  -6.342  -6.626  1.00 86.89           H
ATOM   4762 3HD2 LEU A 312      10.129  -7.648  -5.416  1.00 86.89           H
ATOM   4763  HN  LEU A 312       7.589  -3.305  -5.729  1.00 86.89           H
ATOM   4764  N   ASN A 313       6.606  -3.154  -8.417  1.00 79.16           N
ATOM   4765  CA  ASN A 313       5.753  -2.738  -9.518  1.00 79.16           C
ATOM   4766  C   ASN A 313       6.619  -2.430 -10.741  1.00 79.16           C
ATOM   4767  O   ASN A 313       6.408  -2.994 -11.813  1.00 79.16           O
ATOM   4768  HA  ASN A 313       5.075  -3.575  -9.687  1.00 79.16           H
ATOM   4769  CB  ASN A 313       4.971  -1.472  -9.161  1.00 79.16           C
ATOM   4770 1HB  ASN A 313       5.627  -0.767  -8.651  1.00 79.16           H
ATOM   4771 2HB  ASN A 313       4.626  -0.984 -10.073  1.00 79.16           H
ATOM   4772  CG  ASN A 313       3.773  -1.801  -8.268  1.00 79.16           C
ATOM   4773  OD1 ASN A 313       3.252  -2.904  -8.265  1.00 79.16           O
ATOM   4774  ND2 ASN A 313       3.366  -0.785  -7.513  1.00 79.16           N
ATOM   4775 1HD2 ASN A 313       3.838   0.095  -7.563  1.00 79.16           H
ATOM   4776 2HD2 ASN A 313       2.589  -0.901  -6.894  1.00 79.16           H
ATOM   4777  HN  ASN A 313       6.504  -2.619  -7.579  1.00 79.16           H
ATOM   4778  N   PRO A 314       7.605  -1.533 -10.604  1.00 78.90           N
ATOM   4779  CA  PRO A 314       8.452  -1.164 -11.740  1.00 78.90           C
ATOM   4780  C   PRO A 314       9.067  -2.377 -12.419  1.00 78.90           C
ATOM   4781  O   PRO A 314       9.156  -2.428 -13.645  1.00 78.90           O
ATOM   4782  HA  PRO A 314       7.854  -0.679 -12.511  1.00 78.90           H
ATOM   4783  CB  PRO A 314       9.518  -0.260 -11.118  1.00 78.90           C
ATOM   4784 1HB  PRO A 314      10.398  -0.827 -10.816  1.00 78.90           H
ATOM   4785 2HB  PRO A 314       9.857   0.502 -11.820  1.00 78.90           H
ATOM   4786  CG  PRO A 314       8.805   0.356  -9.920  1.00 78.90           C
ATOM   4787 1HG  PRO A 314       9.509   0.739  -9.183  1.00 78.90           H
ATOM   4788 2HG  PRO A 314       8.177   1.198 -10.212  1.00 78.90           H
ATOM   4789  CD  PRO A 314       7.987  -0.806  -9.380  1.00 78.90           C
ATOM   4790 1HD  PRO A 314       8.571  -1.434  -8.707  1.00 78.90           H
ATOM   4791 2HD  PRO A 314       7.119  -0.462  -8.817  1.00 78.90           H
ATOM   4792  N   VAL A 315       9.480  -3.330 -11.597  1.00 81.38           N
ATOM   4793  CA  VAL A 315      10.193  -4.493 -12.097  1.00 81.38           C
ATOM   4794  C   VAL A 315       9.266  -5.302 -13.006  1.00 81.38           C
ATOM   4795  O   VAL A 315       9.689  -5.788 -14.054  1.00 81.38           O
ATOM   4796  HA  VAL A 315      11.037  -4.133 -12.686  1.00 81.38           H
ATOM   4797  CB  VAL A 315      10.746  -5.310 -10.927  1.00 81.38           C
ATOM   4798  HB  VAL A 315       9.905  -5.621 -10.308  1.00 81.38           H
ATOM   4799  CG1 VAL A 315      11.455  -6.571 -11.426  1.00 81.38           C
ATOM   4800 1HG1 VAL A 315      10.749  -7.189 -11.981  1.00 81.38           H
ATOM   4801 2HG1 VAL A 315      12.282  -6.289 -12.078  1.00 81.38           H
ATOM   4802 3HG1 VAL A 315      11.838  -7.133 -10.575  1.00 81.38           H
ATOM   4803  CG2 VAL A 315      11.680  -4.463 -10.060  1.00 81.38           C
ATOM   4804 1HG2 VAL A 315      12.515  -4.109 -10.664  1.00 81.38           H
ATOM   4805 2HG2 VAL A 315      11.132  -3.610  -9.661  1.00 81.38           H
ATOM   4806 3HG2 VAL A 315      12.059  -5.069  -9.236  1.00 81.38           H
ATOM   4807  HN  VAL A 315       9.335  -3.316 -10.607  1.00 81.38           H
ATOM   4808  N   LEU A 316       8.020  -5.421 -12.572  1.00 76.72           N
ATOM   4809  CA  LEU A 316       7.035  -6.181 -13.323  1.00 76.72           C
ATOM   4810  C   LEU A 316       6.904  -5.588 -14.728  1.00 76.72           C
ATOM   4811  O   LEU A 316       6.803  -6.323 -15.709  1.00 76.72           O
ATOM   4812  HA  LEU A 316       7.409  -7.201 -13.413  1.00 76.72           H
ATOM   4813  CB  LEU A 316       5.713  -6.248 -12.558  1.00 76.72           C
ATOM   4814 1HB  LEU A 316       5.398  -5.231 -12.325  1.00 76.72           H
ATOM   4815 2HB  LEU A 316       4.955  -6.673 -13.217  1.00 76.72           H
ATOM   4816  CG  LEU A 316       5.730  -7.056 -11.259  1.00 76.72           C
ATOM   4817  HG  LEU A 316       6.539  -6.680 -10.633  1.00 76.72           H
ATOM   4818  CD1 LEU A 316       4.428  -6.865 -10.477  1.00 76.72           C
ATOM   4819 1HD1 LEU A 316       4.303  -5.811 -10.231  1.00 76.72           H
ATOM   4820 2HD1 LEU A 316       3.587  -7.199 -11.085  1.00 76.72           H
ATOM   4821 3HD1 LEU A 316       4.467  -7.451  -9.558  1.00 76.72           H
ATOM   4822  CD2 LEU A 316       6.021  -8.532 -11.535  1.00 76.72           C
ATOM   4823 1HD2 LEU A 316       5.250  -8.939 -12.189  1.00 76.72           H
ATOM   4824 2HD2 LEU A 316       6.994  -8.626 -12.018  1.00 76.72           H
ATOM   4825 3HD2 LEU A 316       6.028  -9.084 -10.595  1.00 76.72           H
ATOM   4826  HN  LEU A 316       7.681  -5.011 -11.725  1.00 76.72           H
ATOM   4827  N   TYR A 317       6.909  -4.264 -14.779  1.00 73.22           N
ATOM   4828  CA  TYR A 317       6.737  -3.564 -16.041  1.00 73.22           C
ATOM   4829  C   TYR A 317       7.921  -3.819 -16.976  1.00 73.22           C
ATOM   4830  O   TYR A 317       7.743  -3.953 -18.185  1.00 73.22           O
ATOM   4831  HA  TYR A 317       5.826  -3.935 -16.510  1.00 73.22           H
ATOM   4832  CB  TYR A 317       6.689  -2.074 -15.693  1.00 73.22           C
ATOM   4833 1HB  TYR A 317       7.646  -1.781 -15.263  1.00 73.22           H
ATOM   4834 2HB  TYR A 317       6.563  -1.501 -16.611  1.00 73.22           H
ATOM   4835  CG  TYR A 317       5.572  -1.699 -14.717  1.00 73.22           C
ATOM   4836  CD1 TYR A 317       4.406  -2.437 -14.686  1.00 73.22           C
ATOM   4837  HD1 TYR A 317       4.281  -3.287 -15.357  1.00 73.22           H
ATOM   4838  CD2 TYR A 317       5.730  -0.623 -13.868  1.00 73.22           C
ATOM   4839  HD2 TYR A 317       6.651  -0.040 -13.893  1.00 73.22           H
ATOM   4840  CE1 TYR A 317       3.355  -2.084 -13.768  1.00 73.22           C
ATOM   4841  HE1 TYR A 317       2.429  -2.658 -13.733  1.00 73.22           H
ATOM   4842  CE2 TYR A 317       4.679  -0.269 -12.950  1.00 73.22           C
ATOM   4843  HE2 TYR A 317       4.791   0.578 -12.274  1.00 73.22           H
ATOM   4844  CZ  TYR A 317       3.543  -1.017 -12.945  1.00 73.22           C
ATOM   4845  OH  TYR A 317       2.550  -0.684 -12.077  1.00 73.22           O
ATOM   4846  HH  TYR A 317       1.893  -1.434 -12.005  1.00 73.22           H
ATOM   4847  HN  TYR A 317       7.028  -3.674 -13.981  1.00 73.22           H
ATOM   4848  N   VAL A 318       9.103  -3.877 -16.379  1.00 71.77           N
ATOM   4849  CA  VAL A 318      10.319  -4.085 -17.147  1.00 71.77           C
ATOM   4850  C   VAL A 318      10.264  -5.458 -17.820  1.00 71.77           C
ATOM   4851  O   VAL A 318      10.369  -5.560 -19.041  1.00 71.77           O
ATOM   4852  HA  VAL A 318      10.355  -3.317 -17.920  1.00 71.77           H
ATOM   4853  CB  VAL A 318      11.543  -3.910 -16.246  1.00 71.77           C
ATOM   4854  HB  VAL A 318      11.424  -4.570 -15.387  1.00 71.77           H
ATOM   4855  CG1 VAL A 318      12.824  -4.316 -16.977  1.00 71.77           C
ATOM   4856 1HG1 VAL A 318      12.757  -5.362 -17.275  1.00 71.77           H
ATOM   4857 2HG1 VAL A 318      12.950  -3.693 -17.863  1.00 71.77           H
ATOM   4858 3HG1 VAL A 318      13.679  -4.181 -16.314  1.00 71.77           H
ATOM   4859  CG2 VAL A 318      11.639  -2.474 -15.726  1.00 71.77           C
ATOM   4860 1HG2 VAL A 318      11.724  -1.787 -16.568  1.00 71.77           H
ATOM   4861 2HG2 VAL A 318      10.745  -2.235 -15.151  1.00 71.77           H
ATOM   4862 3HG2 VAL A 318      12.518  -2.377 -15.089  1.00 71.77           H
ATOM   4863  HN  VAL A 318       9.236  -3.786 -15.393  1.00 71.77           H
ATOM   4864  N   PHE A 319      10.098  -6.481 -16.994  1.00 71.55           N
ATOM   4865  CA  PHE A 319      10.262  -7.849 -17.454  1.00 71.55           C
ATOM   4866  C   PHE A 319       9.060  -8.294 -18.290  1.00 71.55           C
ATOM   4867  O   PHE A 319       9.210  -9.053 -19.245  1.00 71.55           O
ATOM   4868  HA  PHE A 319      11.161  -7.878 -18.070  1.00 71.55           H
ATOM   4869  CB  PHE A 319      10.356  -8.732 -16.208  1.00 71.55           C
ATOM   4870 1HB  PHE A 319       9.600  -8.412 -15.490  1.00 71.55           H
ATOM   4871 2HB  PHE A 319      10.118  -9.759 -16.484  1.00 71.55           H
ATOM   4872  CG  PHE A 319      11.727  -8.706 -15.529  1.00 71.55           C
ATOM   4873  CD1 PHE A 319      12.812  -9.219 -16.168  1.00 71.55           C
ATOM   4874  HD1 PHE A 319      12.705  -9.649 -17.164  1.00 71.55           H
ATOM   4875  CD2 PHE A 319      11.860  -8.169 -14.286  1.00 71.55           C
ATOM   4876  HD2 PHE A 319      10.990  -7.757 -13.774  1.00 71.55           H
ATOM   4877  CE1 PHE A 319      14.084  -9.195 -15.537  1.00 71.55           C
ATOM   4878  HE1 PHE A 319      14.954  -9.606 -16.049  1.00 71.55           H
ATOM   4879  CE2 PHE A 319      13.132  -8.144 -13.656  1.00 71.55           C
ATOM   4880  HE2 PHE A 319      13.239  -7.714 -12.660  1.00 71.55           H
ATOM   4881  CZ  PHE A 319      14.217  -8.658 -14.295  1.00 71.55           C
ATOM   4882  HZ  PHE A 319      15.194  -8.639 -13.811  1.00 71.55           H
ATOM   4883  HN  PHE A 319       9.857  -6.386 -16.028  1.00 71.55           H
ATOM   4884  N   VAL A 320       7.893  -7.801 -17.900  1.00 67.85           N
ATOM   4885  CA  VAL A 320       6.644  -8.355 -18.393  1.00 67.85           C
ATOM   4886  C   VAL A 320       6.069  -7.430 -19.467  1.00 67.85           C
ATOM   4887  O   VAL A 320       5.380  -7.884 -20.379  1.00 67.85           O
ATOM   4888  HA  VAL A 320       6.869  -9.321 -18.846  1.00 67.85           H
ATOM   4889  CB  VAL A 320       5.680  -8.591 -17.229  1.00 67.85           C
ATOM   4890  HB  VAL A 320       5.278  -7.624 -16.925  1.00 67.85           H
ATOM   4891  CG1 VAL A 320       4.506  -9.473 -17.659  1.00 67.85           C
ATOM   4892 1HG1 VAL A 320       3.963  -8.986 -18.469  1.00 67.85           H
ATOM   4893 2HG1 VAL A 320       4.882 -10.437 -18.001  1.00 67.85           H
ATOM   4894 3HG1 VAL A 320       3.836  -9.624 -16.812  1.00 67.85           H
ATOM   4895  CG2 VAL A 320       6.409  -9.195 -16.027  1.00 67.85           C
ATOM   4896 1HG2 VAL A 320       6.851 -10.150 -16.313  1.00 67.85           H
ATOM   4897 2HG2 VAL A 320       7.194  -8.515 -15.698  1.00 67.85           H
ATOM   4898 3HG2 VAL A 320       5.700  -9.352 -15.214  1.00 67.85           H
ATOM   4899  HN  VAL A 320       7.794  -7.039 -17.260  1.00 67.85           H
ATOM   4900  N   GLY A 321       6.374  -6.148 -19.323  1.00 69.60           N
ATOM   4901  CA  GLY A 321       5.872  -5.151 -20.253  1.00 69.60           C
ATOM   4902  C   GLY A 321       6.762  -5.061 -21.494  1.00 69.60           C
ATOM   4903  O   GLY A 321       7.824  -4.442 -21.458  1.00 69.60           O
ATOM   4904 1HA  GLY A 321       4.854  -5.404 -20.549  1.00 69.60           H
ATOM   4905 2HA  GLY A 321       5.829  -4.179 -19.761  1.00 69.60           H
ATOM   4906  HN  GLY A 321       6.951  -5.790 -18.590  1.00 69.60           H
ATOM   4907  N   GLU A 322       6.296  -5.689 -22.564  1.00 74.40           N
ATOM   4908  CA  GLU A 322       6.911  -5.505 -23.867  1.00 74.40           C
ATOM   4909  C   GLU A 322       6.884  -4.027 -24.263  1.00 74.40           C
ATOM   4910  O   GLU A 322       7.887  -3.486 -24.727  1.00 74.40           O
ATOM   4911  HA  GLU A 322       7.943  -5.837 -23.750  1.00 74.40           H
ATOM   4912  CB  GLU A 322       6.223  -6.369 -24.926  1.00 74.40           C
ATOM   4913 1HB  GLU A 322       5.142  -6.239 -24.860  1.00 74.40           H
ATOM   4914 2HB  GLU A 322       6.626  -6.133 -25.911  1.00 74.40           H
ATOM   4915  CG  GLU A 322       6.504  -7.854 -24.689  1.00 74.40           C
ATOM   4916 1HG  GLU A 322       7.578  -8.014 -24.594  1.00 74.40           H
ATOM   4917 2HG  GLU A 322       6.050  -8.168 -23.749  1.00 74.40           H
ATOM   4918  CD  GLU A 322       5.955  -8.705 -25.836  1.00 74.40           C
ATOM   4919  OE1 GLU A 322       6.427  -9.855 -25.965  1.00 74.40           O
ATOM   4920  OE2 GLU A 322       5.076  -8.186 -26.558  1.00 74.40           O
ATOM   4921  HN  GLU A 322       5.514  -6.312 -22.550  1.00 74.40           H
ATOM   4922  N   ARG A 323       5.725  -3.416 -24.066  1.00 75.43           N
ATOM   4923  CA  ARG A 323       5.536  -2.028 -24.454  1.00 75.43           C
ATOM   4924  C   ARG A 323       6.526  -1.129 -23.711  1.00 75.43           C
ATOM   4925  O   ARG A 323       7.116  -0.227 -24.303  1.00 75.43           O
ATOM   4926  HA  ARG A 323       5.720  -2.011 -25.528  1.00 75.43           H
ATOM   4927  CB  ARG A 323       4.110  -1.562 -24.153  1.00 75.43           C
ATOM   4928 1HB  ARG A 323       3.407  -2.366 -24.369  1.00 75.43           H
ATOM   4929 2HB  ARG A 323       4.015  -1.333 -23.091  1.00 75.43           H
ATOM   4930  CG  ARG A 323       3.751  -0.327 -24.981  1.00 75.43           C
ATOM   4931 1HG  ARG A 323       4.424   0.493 -24.729  1.00 75.43           H
ATOM   4932 2HG  ARG A 323       3.892  -0.541 -26.040  1.00 75.43           H
ATOM   4933  CD  ARG A 323       2.303   0.100 -24.729  1.00 75.43           C
ATOM   4934 1HD  ARG A 323       1.657  -0.777 -24.697  1.00 75.43           H
ATOM   4935 2HD  ARG A 323       2.223   0.590 -23.759  1.00 75.43           H
ATOM   4936  NE  ARG A 323       1.853   1.019 -25.798  1.00 75.43           N
ATOM   4937  HE  ARG A 323       2.459   1.160 -26.581  1.00 75.43           H
ATOM   4938  CZ  ARG A 323       0.685   1.675 -25.783  1.00 75.43           C
ATOM   4939  NH1 ARG A 323      -0.166   1.524 -24.759  1.00 75.43           N
ATOM   4940 1HH1 ARG A 323       0.069   0.919 -23.998  1.00 75.43           H
ATOM   4941 2HH1 ARG A 323      -1.036   2.018 -24.755  1.00 75.43           H
ATOM   4942  NH2 ARG A 323       0.380   2.484 -26.807  1.00 75.43           N
ATOM   4943 1HH2 ARG A 323      -0.488   2.980 -26.811  1.00 75.43           H
ATOM   4944 2HH2 ARG A 323       1.021   2.591 -27.567  1.00 75.43           H
ATOM   4945  HN  ARG A 323       4.927  -3.851 -23.651  1.00 75.43           H
ATOM   4946  N   PHE A 324       6.679  -1.407 -22.424  1.00 76.57           N
ATOM   4947  CA  PHE A 324       7.543  -0.599 -21.581  1.00 76.57           C
ATOM   4948  C   PHE A 324       9.006  -0.733 -22.009  1.00 76.57           C
ATOM   4949  O   PHE A 324       9.730   0.260 -22.077  1.00 76.57           O
ATOM   4950  HA  PHE A 324       7.227   0.438 -21.694  1.00 76.57           H
ATOM   4951  CB  PHE A 324       7.392  -1.124 -20.152  1.00 76.57           C
ATOM   4952 1HB  PHE A 324       6.331  -1.198 -19.914  1.00 76.57           H
ATOM   4953 2HB  PHE A 324       7.801  -2.133 -20.101  1.00 76.57           H
ATOM   4954  CG  PHE A 324       8.078  -0.256 -19.095  1.00 76.57           C
ATOM   4955  CD1 PHE A 324       9.341  -0.554 -18.687  1.00 76.57           C
ATOM   4956  HD1 PHE A 324       9.864  -1.410 -19.113  1.00 76.57           H
ATOM   4957  CD2 PHE A 324       7.426   0.812 -18.563  1.00 76.57           C
ATOM   4958  HD2 PHE A 324       6.414   1.050 -18.890  1.00 76.57           H
ATOM   4959  CE1 PHE A 324       9.978   0.251 -17.706  1.00 76.57           C
ATOM   4960  HE1 PHE A 324      10.990   0.013 -17.379  1.00 76.57           H
ATOM   4961  CE2 PHE A 324       8.063   1.617 -17.582  1.00 76.57           C
ATOM   4962  HE2 PHE A 324       7.540   2.473 -17.156  1.00 76.57           H
ATOM   4963  CZ  PHE A 324       9.326   1.319 -17.174  1.00 76.57           C
ATOM   4964  HZ  PHE A 324       9.815   1.937 -16.421  1.00 76.57           H
ATOM   4965  HN  PHE A 324       6.225  -2.167 -21.959  1.00 76.57           H
ATOM   4966  N   ARG A 325       9.399  -1.968 -22.285  1.00 80.28           N
ATOM   4967  CA  ARG A 325      10.756  -2.241 -22.725  1.00 80.28           C
ATOM   4968  C   ARG A 325      11.075  -1.441 -23.990  1.00 80.28           C
ATOM   4969  O   ARG A 325      12.159  -0.872 -24.111  1.00 80.28           O
ATOM   4970  HA  ARG A 325      11.387  -1.928 -21.893  1.00 80.28           H
ATOM   4971  CB  ARG A 325      10.953  -3.732 -23.010  1.00 80.28           C
ATOM   4972 1HB  ARG A 325      10.045  -4.145 -23.449  1.00 80.28           H
ATOM   4973 2HB  ARG A 325      11.750  -3.864 -23.741  1.00 80.28           H
ATOM   4974  CG  ARG A 325      11.298  -4.493 -21.728  1.00 80.28           C
ATOM   4975 1HG  ARG A 325      12.187  -4.059 -21.271  1.00 80.28           H
ATOM   4976 2HG  ARG A 325      10.486  -4.389 -21.009  1.00 80.28           H
ATOM   4977  CD  ARG A 325      11.541  -5.976 -22.020  1.00 80.28           C
ATOM   4978 1HD  ARG A 325      12.046  -6.088 -22.979  1.00 80.28           H
ATOM   4979 2HD  ARG A 325      12.198  -6.401 -21.262  1.00 80.28           H
ATOM   4980  NE  ARG A 325      10.253  -6.705 -22.039  1.00 80.28           N
ATOM   4981  HE  ARG A 325       9.422  -6.194 -21.821  1.00 80.28           H
ATOM   4982  CZ  ARG A 325      10.132  -8.007 -22.330  1.00 80.28           C
ATOM   4983  NH1 ARG A 325      11.212  -8.741 -22.629  1.00 80.28           N
ATOM   4984 1HH1 ARG A 325      12.118  -8.317 -22.637  1.00 80.28           H
ATOM   4985 2HH1 ARG A 325      11.113  -9.712 -22.845  1.00 80.28           H
ATOM   4986  NH2 ARG A 325       8.913  -8.565 -22.316  1.00 80.28           N
ATOM   4987 1HH2 ARG A 325       8.805  -9.536 -22.531  1.00 80.28           H
ATOM   4988 2HH2 ARG A 325       8.112  -8.011 -22.092  1.00 80.28           H
ATOM   4989  HN  ARG A 325       8.808  -2.771 -22.213  1.00 80.28           H
ATOM   4990  N   ARG A 326      10.112  -1.423 -24.899  1.00 80.88           N
ATOM   4991  CA  ARG A 326      10.263  -0.672 -26.134  1.00 80.88           C
ATOM   4992  C   ARG A 326      10.421   0.819 -25.833  1.00 80.88           C
ATOM   4993  O   ARG A 326      11.293   1.480 -26.394  1.00 80.88           O
ATOM   4994  HA  ARG A 326      11.163  -1.076 -26.598  1.00 80.88           H
ATOM   4995  CB  ARG A 326       9.056  -0.875 -27.053  1.00 80.88           C
ATOM   4996 1HB  ARG A 326       8.135  -0.750 -26.482  1.00 80.88           H
ATOM   4997 2HB  ARG A 326       9.054  -0.112 -27.831  1.00 80.88           H
ATOM   4998  CG  ARG A 326       9.081  -2.264 -27.693  1.00 80.88           C
ATOM   4999 1HG  ARG A 326      10.003  -2.389 -28.262  1.00 80.88           H
ATOM   5000 2HG  ARG A 326       9.081  -3.027 -26.915  1.00 80.88           H
ATOM   5001  CD  ARG A 326       7.876  -2.466 -28.614  1.00 80.88           C
ATOM   5002 1HD  ARG A 326       6.966  -2.131 -28.114  1.00 80.88           H
ATOM   5003 2HD  ARG A 326       7.988  -1.858 -29.512  1.00 80.88           H
ATOM   5004  NE  ARG A 326       7.753  -3.894 -28.982  1.00 80.88           N
ATOM   5005  HE  ARG A 326       7.824  -4.574 -28.253  1.00 80.88           H
ATOM   5006  CZ  ARG A 326       7.554  -4.332 -30.233  1.00 80.88           C
ATOM   5007  NH1 ARG A 326       7.451  -3.465 -31.249  1.00 80.88           N
ATOM   5008 1HH1 ARG A 326       7.524  -2.483 -31.078  1.00 80.88           H
ATOM   5009 2HH1 ARG A 326       7.302  -3.801 -32.179  1.00 80.88           H
ATOM   5010  NH2 ARG A 326       7.458  -5.651 -30.451  1.00 80.88           N
ATOM   5011 1HH2 ARG A 326       7.309  -5.995 -31.378  1.00 80.88           H
ATOM   5012 2HH2 ARG A 326       7.536  -6.291 -29.687  1.00 80.88           H
ATOM   5013  HN  ARG A 326       9.243  -1.909 -24.803  1.00 80.88           H
ATOM   5014  N   ASP A 327       9.563   1.305 -24.947  1.00 80.81           N
ATOM   5015  CA  ASP A 327       9.558   2.719 -24.609  1.00 80.81           C
ATOM   5016  C   ASP A 327      10.872   3.077 -23.913  1.00 80.81           C
ATOM   5017  O   ASP A 327      11.453   4.128 -24.179  1.00 80.81           O
ATOM   5018  HA  ASP A 327       9.433   3.240 -25.558  1.00 80.81           H
ATOM   5019  CB  ASP A 327       8.410   3.052 -23.654  1.00 80.81           C
ATOM   5020 1HB  ASP A 327       8.496   2.446 -22.751  1.00 80.81           H
ATOM   5021 2HB  ASP A 327       8.480   4.094 -23.345  1.00 80.81           H
ATOM   5022  CG  ASP A 327       7.054   2.800 -24.316  1.00 80.81           C
ATOM   5023  OD1 ASP A 327       6.993   2.947 -25.556  1.00 80.81           O
ATOM   5024  OD2 ASP A 327       6.110   2.467 -23.568  1.00 80.81           O
ATOM   5025  HN  ASP A 327       8.883   0.753 -24.466  1.00 80.81           H
ATOM   5026  N   LEU A 328      11.302   2.184 -23.034  1.00 83.08           N
ATOM   5027  CA  LEU A 328      12.513   2.414 -22.264  1.00 83.08           C
ATOM   5028  C   LEU A 328      13.692   2.603 -23.220  1.00 83.08           C
ATOM   5029  O   LEU A 328      14.423   3.587 -23.122  1.00 83.08           O
ATOM   5030  HA  LEU A 328      12.372   3.338 -21.703  1.00 83.08           H
ATOM   5031  CB  LEU A 328      12.721   1.292 -21.245  1.00 83.08           C
ATOM   5032 1HB  LEU A 328      11.880   1.297 -20.552  1.00 83.08           H
ATOM   5033 2HB  LEU A 328      12.694   0.339 -21.773  1.00 83.08           H
ATOM   5034  CG  LEU A 328      14.016   1.357 -20.432  1.00 83.08           C
ATOM   5035  HG  LEU A 328      14.853   1.421 -21.127  1.00 83.08           H
ATOM   5036  CD1 LEU A 328      14.054   2.614 -19.561  1.00 83.08           C
ATOM   5037 1HD1 LEU A 328      13.996   3.498 -20.196  1.00 83.08           H
ATOM   5038 2HD1 LEU A 328      13.209   2.605 -18.873  1.00 83.08           H
ATOM   5039 3HD1 LEU A 328      14.985   2.635 -18.994  1.00 83.08           H
ATOM   5040  CD2 LEU A 328      14.209   0.082 -19.608  1.00 83.08           C
ATOM   5041 1HD2 LEU A 328      13.371  -0.037 -18.921  1.00 83.08           H
ATOM   5042 2HD2 LEU A 328      14.258  -0.778 -20.275  1.00 83.08           H
ATOM   5043 3HD2 LEU A 328      15.137   0.154 -19.040  1.00 83.08           H
ATOM   5044  HN  LEU A 328      10.840   1.317 -22.846  1.00 83.08           H
ATOM   5045  N   VAL A 329      13.840   1.645 -24.123  1.00 82.85           N
ATOM   5046  CA  VAL A 329      14.960   1.655 -25.049  1.00 82.85           C
ATOM   5047  C   VAL A 329      14.889   2.915 -25.914  1.00 82.85           C
ATOM   5048  O   VAL A 329      15.918   3.498 -26.253  1.00 82.85           O
ATOM   5049  HA  VAL A 329      15.875   1.687 -24.458  1.00 82.85           H
ATOM   5050  CB  VAL A 329      14.971   0.365 -25.871  1.00 82.85           C
ATOM   5051  HB  VAL A 329      14.003   0.273 -26.364  1.00 82.85           H
ATOM   5052  CG1 VAL A 329      16.048   0.417 -26.957  1.00 82.85           C
ATOM   5053 1HG1 VAL A 329      15.851   1.255 -27.625  1.00 82.85           H
ATOM   5054 2HG1 VAL A 329      17.026   0.544 -26.493  1.00 82.85           H
ATOM   5055 3HG1 VAL A 329      16.034  -0.513 -27.526  1.00 82.85           H
ATOM   5056  CG2 VAL A 329      15.158  -0.857 -24.971  1.00 82.85           C
ATOM   5057 1HG2 VAL A 329      16.105  -0.775 -24.438  1.00 82.85           H
ATOM   5058 2HG2 VAL A 329      14.340  -0.908 -24.252  1.00 82.85           H
ATOM   5059 3HG2 VAL A 329      15.162  -1.761 -25.581  1.00 82.85           H
ATOM   5060  HN  VAL A 329      13.213   0.873 -24.227  1.00 82.85           H
ATOM   5061  N   LYS A 330      13.665   3.299 -26.246  1.00 82.05           N
[truncated: 117,320 more chars]
