# Supplementary material for: Noncanonical roles of chemokine regions in CCR9 activation revealed by structural modeling and mutational mapping
Source: Nat Commun. 2025 Aug 18;16:7695. doi: 10.1038/s41467-025-62321-9 (PMC12361432; doi:10.1038/s41467-025-62321-9)
Supplement: Supplementary file 4 — Supplementary Data 2 [file 41467_2025_62321_MOESM4_ESM.zip › CCR9_CCL25_rnk167.pdb]

SSBOND   1 CYS A   38    CYS A  289 
SSBOND   2 CYS A  119    CYS A  198 
SSBOND   3 CYS B    7    CYS B   35 
SSBOND   4 CYS B    8    CYS B   52 
ATOM      1  N   GLU A  20       3.904  -3.207  61.994  1.00 37.29           N
ATOM      2  CA  GLU A  20       2.961  -3.354  60.898  1.00 37.29           C
ATOM      3  C   GLU A  20       3.702  -3.378  59.560  1.00 37.29           C
ATOM      4  O   GLU A  20       3.102  -3.642  58.519  1.00 37.29           O
ATOM      5  HA  GLU A  20       2.468  -4.312  61.066  1.00 37.29           H
ATOM      6  CB  GLU A  20       1.912  -2.240  60.924  1.00 37.29           C
ATOM      7 1HB  GLU A  20       2.397  -1.284  61.123  1.00 37.29           H
ATOM      8 2HB  GLU A  20       1.343  -2.249  59.995  1.00 37.29           H
ATOM      9  CG  GLU A  20       0.902  -2.464  62.051  1.00 37.29           C
ATOM     10 1HG  GLU A  20       0.610  -3.514  62.079  1.00 37.29           H
ATOM     11 2HG  GLU A  20       1.365  -2.237  63.011  1.00 37.29           H
ATOM     12  CD  GLU A  20      -0.339  -1.590  61.857  1.00 37.29           C
ATOM     13  OE1 GLU A  20      -1.400  -1.986  62.386  1.00 37.29           O
ATOM     14  OE2 GLU A  20      -0.198  -0.546  61.184  1.00 37.29           O
ATOM     15  HN  GLU A  20       4.864  -3.159  61.721  1.00 37.29           H
ATOM     16  N   SER A  21       4.995  -3.099  59.631  1.00 40.40           N
ATOM     17  CA  SER A  21       5.771  -2.836  58.431  1.00 40.40           C
ATOM     18  C   SER A  21       6.139  -4.154  57.746  1.00 40.40           C
ATOM     19  O   SER A  21       6.165  -4.234  56.519  1.00 40.40           O
ATOM     20  HA  SER A  21       5.120  -2.242  57.791  1.00 40.40           H
ATOM     21  CB  SER A  21       7.034  -2.036  58.756  1.00 40.40           C
ATOM     22 1HB  SER A  21       7.495  -1.694  57.829  1.00 40.40           H
ATOM     23 2HB  SER A  21       6.764  -1.147  59.324  1.00 40.40           H
ATOM     24  OG  SER A  21       7.977  -2.805  59.498  1.00 40.40           O
ATOM     25  HG  SER A  21       8.780  -2.249  59.711  1.00 40.40           H
ATOM     26  HN  SER A  21       5.511  -3.052  60.486  1.00 40.40           H
ATOM     27  N   THR A  22       6.414  -5.155  58.570  1.00 40.87           N
ATOM     28  CA  THR A  22       7.011  -6.386  58.079  1.00 40.87           C
ATOM     29  C   THR A  22       5.947  -7.274  57.432  1.00 40.87           C
ATOM     30  O   THR A  22       6.071  -7.650  56.267  1.00 40.87           O
ATOM     31  HA  THR A  22       7.731  -6.131  57.301  1.00 40.87           H
ATOM     32  CB  THR A  22       7.736  -7.058  59.246  1.00 40.87           C
ATOM     33  HB  THR A  22       7.807  -8.135  59.092  1.00 40.87           H
ATOM     34  OG1 THR A  22       6.999  -6.648  60.395  1.00 40.87           O
ATOM     35  HG1 THR A  22       7.245  -7.217  61.180  1.00 40.87           H
ATOM     36  CG2 THR A  22       9.135  -6.482  59.476  1.00 40.87           C
ATOM     37 1HG2 THR A  22       9.058  -5.418  59.697  1.00 40.87           H
ATOM     38 2HG2 THR A  22       9.738  -6.625  58.580  1.00 40.87           H
ATOM     39 3HG2 THR A  22       9.605  -6.994  60.316  1.00 40.87           H
ATOM     40  HN  THR A  22       6.235  -5.135  59.553  1.00 40.87           H
ATOM     41  N   SER A  23       4.925  -7.585  58.216  1.00 43.54           N
ATOM     42  CA  SER A  23       3.909  -8.530  57.782  1.00 43.54           C
ATOM     43  C   SER A  23       3.307  -8.076  56.451  1.00 43.54           C
ATOM     44  O   SER A  23       3.088  -8.889  55.555  1.00 43.54           O
ATOM     45  HA  SER A  23       4.431  -9.479  57.662  1.00 43.54           H
ATOM     46  CB  SER A  23       2.812  -8.682  58.837  1.00 43.54           C
ATOM     47 1HB  SER A  23       2.069  -9.398  58.487  1.00 43.54           H
ATOM     48 2HB  SER A  23       3.242  -9.091  59.751  1.00 43.54           H
ATOM     49  OG  SER A  23       2.175  -7.441  59.127  1.00 43.54           O
ATOM     50  HG  SER A  23       1.456  -7.576  59.809  1.00 43.54           H
ATOM     51  HN  SER A  23       4.785  -7.205  59.130  1.00 43.54           H
ATOM     52  N   SER A  24       3.055  -6.778  56.364  1.00 44.88           N
ATOM     53  CA  SER A  24       2.334  -6.229  55.228  1.00 44.88           C
ATOM     54  C   SER A  24       3.182  -6.354  53.960  1.00 44.88           C
ATOM     55  O   SER A  24       2.647  -6.405  52.854  1.00 44.88           O
ATOM     56  HA  SER A  24       1.429  -6.831  55.143  1.00 44.88           H
ATOM     57  CB  SER A  24       1.953  -4.768  55.470  1.00 44.88           C
ATOM     58 1HB  SER A  24       1.085  -4.514  54.862  1.00 44.88           H
ATOM     59 2HB  SER A  24       1.662  -4.637  56.512  1.00 44.88           H
ATOM     60  OG  SER A  24       3.024  -3.879  55.162  1.00 44.88           O
ATOM     61  HG  SER A  24       3.521  -3.641  55.997  1.00 44.88           H
ATOM     62  HN  SER A  24       3.335  -6.107  57.051  1.00 44.88           H
ATOM     63  N   MET A  25       4.491  -6.399  54.164  1.00 46.52           N
ATOM     64  CA  MET A  25       5.420  -6.469  53.049  1.00 46.52           C
ATOM     65  C   MET A  25       5.333  -7.826  52.347  1.00 46.52           C
ATOM     66  O   MET A  25       5.577  -7.923  51.146  1.00 46.52           O
ATOM     67  HA  MET A  25       5.116  -5.677  52.365  1.00 46.52           H
ATOM     68  CB  MET A  25       6.846  -6.248  53.558  1.00 46.52           C
ATOM     69 1HB  MET A  25       6.856  -6.283  54.648  1.00 46.52           H
ATOM     70 2HB  MET A  25       7.490  -7.055  53.208  1.00 46.52           H
ATOM     71  CG  MET A  25       7.397  -4.904  53.080  1.00 46.52           C
ATOM     72 1HG  MET A  25       7.207  -4.783  52.013  1.00 46.52           H
ATOM     73 2HG  MET A  25       6.883  -4.089  53.590  1.00 46.52           H
ATOM     74  SD  MET A  25       9.150  -4.814  53.401  1.00 46.52           S
ATOM     75  CE  MET A  25       9.502  -3.189  52.749  1.00 46.52           C
ATOM     76 1HE  MET A  25       9.243  -3.159  51.690  1.00 46.52           H
ATOM     77 2HE  MET A  25       8.914  -2.447  53.288  1.00 46.52           H
ATOM     78 3HE  MET A  25      10.563  -2.971  52.870  1.00 46.52           H
ATOM     79  HN  MET A  25       4.916  -6.389  55.069  1.00 46.52           H
ATOM     80  N   GLU A  26       4.983  -8.838  53.127  1.00 47.46           N
ATOM     81  CA  GLU A  26       5.009 -10.205  52.634  1.00 47.46           C
ATOM     82  C   GLU A  26       3.781 -10.480  51.764  1.00 47.46           C
ATOM     83  O   GLU A  26       3.871 -11.188  50.763  1.00 47.46           O
ATOM     84  HA  GLU A  26       5.914 -10.278  52.031  1.00 47.46           H
ATOM     85  CB  GLU A  26       5.096 -11.203  53.791  1.00 47.46           C
ATOM     86 1HB  GLU A  26       4.406 -10.909  54.582  1.00 47.46           H
ATOM     87 2HB  GLU A  26       4.922 -12.212  53.419  1.00 47.46           H
ATOM     88  CG  GLU A  26       6.497 -11.207  54.408  1.00 47.46           C
ATOM     89 1HG  GLU A  26       7.241 -11.368  53.628  1.00 47.46           H
ATOM     90 2HG  GLU A  26       6.705 -10.233  54.851  1.00 47.46           H
ATOM     91  CD  GLU A  26       6.623 -12.297  55.474  1.00 47.46           C
ATOM     92  OE1 GLU A  26       7.755 -12.802  55.638  1.00 47.46           O
ATOM     93  OE2 GLU A  26       5.585 -12.600  56.101  1.00 47.46           O
ATOM     94  HN  GLU A  26       4.686  -8.737  54.076  1.00 47.46           H
ATOM     95  N   ASP A  27       2.662  -9.905  52.179  1.00 47.10           N
ATOM     96  CA  ASP A  27       1.382 -10.239  51.577  1.00 47.10           C
ATOM     97  C   ASP A  27       1.474 -10.060  50.060  1.00 47.10           C
ATOM     98  O   ASP A  27       0.966 -10.885  49.303  1.00 47.10           O
ATOM     99  HA  ASP A  27       1.192 -11.273  51.864  1.00 47.10           H
ATOM    100  CB  ASP A  27       0.273  -9.321  52.095  1.00 47.10           C
ATOM    101 1HB  ASP A  27       0.599  -8.282  52.038  1.00 47.10           H
ATOM    102 2HB  ASP A  27      -0.608  -9.414  51.460  1.00 47.10           H
ATOM    103  CG  ASP A  27      -0.094  -9.666  53.540  1.00 47.10           C
ATOM    104  OD1 ASP A  27       0.095 -10.846  53.907  1.00 47.10           O
ATOM    105  OD2 ASP A  27      -0.556  -8.742  54.244  1.00 47.10           O
ATOM    106  HN  ASP A  27       2.620  -9.224  52.910  1.00 47.10           H
ATOM    107  N   TYR A  28       2.125  -8.977  49.663  1.00 51.16           N
ATOM    108  CA  TYR A  28       2.172  -8.604  48.259  1.00 51.16           C
ATOM    109  C   TYR A  28       3.296  -9.345  47.533  1.00 51.16           C
ATOM    110  O   TYR A  28       3.381  -9.302  46.306  1.00 51.16           O
ATOM    111  HA  TYR A  28       1.217  -8.875  47.808  1.00 51.16           H
ATOM    112  CB  TYR A  28       2.464  -7.103  48.231  1.00 51.16           C
ATOM    113 1HB  TYR A  28       3.431  -6.922  48.701  1.00 51.16           H
ATOM    114 2HB  TYR A  28       2.548  -6.779  47.194  1.00 51.16           H
ATOM    115  CG  TYR A  28       1.405  -6.249  48.932  1.00 51.16           C
ATOM    116  CD1 TYR A  28       0.174  -6.054  48.340  1.00 51.16           C
ATOM    117  HD1 TYR A  28      -0.044  -6.508  47.374  1.00 51.16           H
ATOM    118  CD2 TYR A  28       1.682  -5.675  50.156  1.00 51.16           C
ATOM    119  HD2 TYR A  28       2.655  -5.829  50.623  1.00 51.16           H
ATOM    120  CE1 TYR A  28      -0.823  -5.251  49.000  1.00 51.16           C
ATOM    121  HE1 TYR A  28      -1.799  -5.089  48.544  1.00 51.16           H
ATOM    122  CE2 TYR A  28       0.685  -4.872  50.816  1.00 51.16           C
ATOM    123  HE2 TYR A  28       0.891  -4.412  51.783  1.00 51.16           H
ATOM    124  CZ  TYR A  28      -0.518  -4.699  50.205  1.00 51.16           C
ATOM    125  OH  TYR A  28      -1.459  -3.941  50.829  1.00 51.16           O
ATOM    126  HH  TYR A  28      -2.368  -4.324  50.667  1.00 51.16           H
ATOM    127  HN  TYR A  28       2.614  -8.361  50.280  1.00 51.16           H
ATOM    128  N   VAL A  29       4.132 -10.006  48.320  1.00 51.09           N
ATOM    129  CA  VAL A  29       5.133 -10.901  47.765  1.00 51.09           C
ATOM    130  C   VAL A  29       4.440 -12.127  47.167  1.00 51.09           C
ATOM    131  O   VAL A  29       4.802 -12.583  46.084  1.00 51.09           O
ATOM    132  HA  VAL A  29       5.647 -10.365  46.968  1.00 51.09           H
ATOM    133  CB  VAL A  29       6.164 -11.261  48.837  1.00 51.09           C
ATOM    134  HB  VAL A  29       5.657 -11.837  49.611  1.00 51.09           H
ATOM    135  CG1 VAL A  29       7.277 -12.135  48.255  1.00 51.09           C
ATOM    136 1HG1 VAL A  29       6.847 -13.056  47.860  1.00 51.09           H
ATOM    137 2HG1 VAL A  29       7.780 -11.596  47.452  1.00 51.09           H
ATOM    138 3HG1 VAL A  29       7.997 -12.376  49.037  1.00 51.09           H
ATOM    139  CG2 VAL A  29       6.740 -10.002  49.489  1.00 51.09           C
ATOM    140 1HG2 VAL A  29       7.224  -9.389  48.729  1.00 51.09           H
ATOM    141 2HG2 VAL A  29       5.935  -9.434  49.955  1.00 51.09           H
ATOM    142 3HG2 VAL A  29       7.470 -10.287  50.246  1.00 51.09           H
ATOM    143  HN  VAL A  29       4.132  -9.938  49.318  1.00 51.09           H
ATOM    144  N   ASN A  30       3.454 -12.626  47.899  1.00 49.38           N
ATOM    145  CA  ASN A  30       2.840 -13.898  47.560  1.00 49.38           C
ATOM    146  C   ASN A  30       1.701 -13.661  46.567  1.00 49.38           C
ATOM    147  O   ASN A  30       1.054 -14.608  46.121  1.00 49.38           O
ATOM    148  HA  ASN A  30       3.644 -14.500  47.137  1.00 49.38           H
ATOM    149  CB  ASN A  30       2.253 -14.574  48.801  1.00 49.38           C
ATOM    150 1HB  ASN A  30       2.277 -13.882  49.642  1.00 49.38           H
ATOM    151 2HB  ASN A  30       1.207 -14.823  48.623  1.00 49.38           H
ATOM    152  CG  ASN A  30       3.031 -15.843  49.154  1.00 49.38           C
ATOM    153  OD1 ASN A  30       4.030 -16.182  48.539  1.00 49.38           O
ATOM    154  ND2 ASN A  30       2.521 -16.524  50.176  1.00 49.38           N
ATOM    155 1HD2 ASN A  30       1.699 -16.191  50.638  1.00 49.38           H
ATOM    156 2HD2 ASN A  30       2.959 -17.369  50.483  1.00 49.38           H
ATOM    157  HN  ASN A  30       3.077 -12.177  48.709  1.00 49.38           H
ATOM    158  N   PHE A  31       1.489 -12.392  46.250  1.00 51.69           N
ATOM    159  CA  PHE A  31       0.715 -12.034  45.074  1.00 51.69           C
ATOM    160  C   PHE A  31       1.386 -12.546  43.798  1.00 51.69           C
ATOM    161  O   PHE A  31       2.386 -11.986  43.351  1.00 51.69           O
ATOM    162  HA  PHE A  31      -0.265 -12.499  45.178  1.00 51.69           H
ATOM    163  CB  PHE A  31       0.655 -10.506  45.026  1.00 51.69           C
ATOM    164 1HB  PHE A  31       1.454 -10.101  45.648  1.00 51.69           H
ATOM    165 2HB  PHE A  31       0.848 -10.176  44.006  1.00 51.69           H
ATOM    166  CG  PHE A  31      -0.680  -9.920  45.491  1.00 51.69           C
ATOM    167  CD1 PHE A  31      -1.670  -9.684  44.589  1.00 51.69           C
ATOM    168  HD1 PHE A  31      -1.512  -9.911  43.535  1.00 51.69           H
ATOM    169  CD2 PHE A  31      -0.877  -9.637  46.807  1.00 51.69           C
ATOM    170  HD2 PHE A  31      -0.083  -9.826  47.530  1.00 51.69           H
ATOM    171  CE1 PHE A  31      -2.909  -9.141  45.021  1.00 51.69           C
ATOM    172  HE1 PHE A  31      -3.702  -8.951  44.298  1.00 51.69           H
ATOM    173  CE2 PHE A  31      -2.116  -9.094  47.239  1.00 51.69           C
ATOM    174  HE2 PHE A  31      -2.273  -8.866  48.293  1.00 51.69           H
ATOM    175  CZ  PHE A  31      -3.106  -8.857  46.336  1.00 51.69           C
ATOM    176  HZ  PHE A  31      -4.057  -8.440  46.668  1.00 51.69           H
ATOM    177  HN  PHE A  31       1.836 -11.618  46.779  1.00 51.69           H
ATOM    178  N   ASN A  32       0.810 -13.604  43.248  1.00 52.16           N
ATOM    179  CA  ASN A  32       1.277 -14.136  41.979  1.00 52.16           C
ATOM    180  C   ASN A  32       0.888 -13.175  40.854  1.00 52.16           C
ATOM    181  O   ASN A  32      -0.077 -13.418  40.131  1.00 52.16           O
ATOM    182  HA  ASN A  32       2.357 -14.233  42.089  1.00 52.16           H
ATOM    183  CB  ASN A  32       0.638 -15.494  41.682  1.00 52.16           C
ATOM    184 1HB  ASN A  32       0.287 -15.946  42.610  1.00 52.16           H
ATOM    185 2HB  ASN A  32      -0.234 -15.358  41.044  1.00 52.16           H
ATOM    186  CG  ASN A  32       1.636 -16.432  40.999  1.00 52.16           C
ATOM    187  OD1 ASN A  32       2.796 -16.110  40.803  1.00 52.16           O
ATOM    188  ND2 ASN A  32       1.121 -17.607  40.648  1.00 52.16           N
ATOM    189 1HD2 ASN A  32       0.160 -17.809  40.838  1.00 52.16           H
ATOM    190 2HD2 ASN A  32       1.695 -18.289  40.195  1.00 52.16           H
ATOM    191  HN  ASN A  32       0.038 -14.095  43.653  1.00 52.16           H
ATOM    192  N   PHE A  33       1.659 -12.103  40.741  1.00 57.85           N
ATOM    193  CA  PHE A  33       1.474 -11.159  39.652  1.00 57.85           C
ATOM    194  C   PHE A  33       1.847 -11.792  38.310  1.00 57.85           C
ATOM    195  O   PHE A  33       2.991 -11.694  37.870  1.00 57.85           O
ATOM    196  HA  PHE A  33       0.420 -10.881  39.641  1.00 57.85           H
ATOM    197  CB  PHE A  33       2.406  -9.977  39.922  1.00 57.85           C
ATOM    198 1HB  PHE A  33       3.403 -10.357  40.144  1.00 57.85           H
ATOM    199 2HB  PHE A  33       2.488  -9.378  39.015  1.00 57.85           H
ATOM    200  CG  PHE A  33       1.952  -9.076  41.072  1.00 57.85           C
ATOM    201  CD1 PHE A  33       0.959  -8.168  40.872  1.00 57.85           C
ATOM    202  HD1 PHE A  33       0.487  -8.083  39.894  1.00 57.85           H
ATOM    203  CD2 PHE A  33       2.540  -9.182  42.293  1.00 57.85           C
ATOM    204  HD2 PHE A  33       3.336  -9.909  42.453  1.00 57.85           H
ATOM    205  CE1 PHE A  33       0.537  -7.332  41.940  1.00 57.85           C
ATOM    206  HE1 PHE A  33      -0.259  -6.604  41.780  1.00 57.85           H
ATOM    207  CE2 PHE A  33       2.119  -8.346  43.360  1.00 57.85           C
ATOM    208  HE2 PHE A  33       2.591  -8.431  44.339  1.00 57.85           H
ATOM    209  CZ  PHE A  33       1.126  -7.438  43.161  1.00 57.85           C
ATOM    210  HZ  PHE A  33       0.802  -6.796  43.980  1.00 57.85           H
ATOM    211  HN  PHE A  33       2.397 -11.876  41.377  1.00 57.85           H
ATOM    212  N   THR A  34       0.859 -12.426  37.696  1.00 63.27           N
ATOM    213  CA  THR A  34       0.875 -12.622  36.256  1.00 63.27           C
ATOM    214  C   THR A  34       1.218 -11.312  35.544  1.00 63.27           C
ATOM    215  O   THR A  34       0.487 -10.330  35.657  1.00 63.27           O
ATOM    216  HA  THR A  34       1.665 -13.334  36.015  1.00 63.27           H
ATOM    217  CB  THR A  34      -0.479 -13.202  35.843  1.00 63.27           C
ATOM    218  HB  THR A  34      -0.699 -12.972  34.800  1.00 63.27           H
ATOM    219  OG1 THR A  34      -1.392 -12.667  36.797  1.00 63.27           O
ATOM    220  HG1 THR A  34      -1.403 -11.669  36.738  1.00 63.27           H
ATOM    221  CG2 THR A  34      -0.559 -14.715  36.059  1.00 63.27           C
ATOM    222 1HG2 THR A  34      -0.406 -14.940  37.114  1.00 63.27           H
ATOM    223 2HG2 THR A  34       0.212 -15.207  35.467  1.00 63.27           H
ATOM    224 3HG2 THR A  34      -1.540 -15.075  35.749  1.00 63.27           H
ATOM    225  HN  THR A  34       0.059 -12.803  38.165  1.00 63.27           H
ATOM    226  N   ASP A  35       2.331 -11.340  34.825  1.00 77.24           N
ATOM    227  CA  ASP A  35       2.908 -10.119  34.291  1.00 77.24           C
ATOM    228  C   ASP A  35       2.083  -9.654  33.089  1.00 77.24           C
ATOM    229  O   ASP A  35       2.455  -9.903  31.943  1.00 77.24           O
ATOM    230  HA  ASP A  35       2.882  -9.405  35.115  1.00 77.24           H
ATOM    231  CB  ASP A  35       4.344 -10.349  33.818  1.00 77.24           C
ATOM    232 1HB  ASP A  35       4.762 -11.221  34.322  1.00 77.24           H
ATOM    233 2HB  ASP A  35       4.349 -10.565  32.750  1.00 77.24           H
ATOM    234  CG  ASP A  35       5.217  -9.124  34.100  1.00 77.24           C
ATOM    235  OD1 ASP A  35       4.645  -8.114  34.564  1.00 77.24           O
ATOM    236  OD2 ASP A  35       6.437  -9.226  33.845  1.00 77.24           O
ATOM    237  HN  ASP A  35       2.835 -12.176  34.608  1.00 77.24           H
ATOM    238  N   PHE A  36       0.979  -8.986  33.391  1.00 88.13           N
ATOM    239  CA  PHE A  36       0.100  -8.482  32.350  1.00 88.13           C
ATOM    240  C   PHE A  36       0.687  -7.230  31.696  1.00 88.13           C
ATOM    241  O   PHE A  36       0.194  -6.774  30.665  1.00 88.13           O
ATOM    242  HA  PHE A  36       0.002  -9.269  31.601  1.00 88.13           H
ATOM    243  CB  PHE A  36      -1.226  -8.120  33.021  1.00 88.13           C
ATOM    244 1HB  PHE A  36      -1.026  -7.460  33.865  1.00 88.13           H
ATOM    245 2HB  PHE A  36      -1.837  -7.557  32.315  1.00 88.13           H
ATOM    246  CG  PHE A  36      -2.025  -9.328  33.514  1.00 88.13           C
ATOM    247  CD1 PHE A  36      -2.161 -10.423  32.719  1.00 88.13           C
ATOM    248  HD1 PHE A  36      -1.701 -10.440  31.731  1.00 88.13           H
ATOM    249  CD2 PHE A  36      -2.599  -9.306  34.746  1.00 88.13           C
ATOM    250  HD2 PHE A  36      -2.490  -8.428  35.383  1.00 88.13           H
ATOM    251  CE1 PHE A  36      -2.903 -11.544  33.177  1.00 88.13           C
ATOM    252  HE1 PHE A  36      -3.012 -12.422  32.540  1.00 88.13           H
ATOM    253  CE2 PHE A  36      -3.341 -10.427  35.204  1.00 88.13           C
ATOM    254  HE2 PHE A  36      -3.801 -10.410  36.192  1.00 88.13           H
ATOM    255  CZ  PHE A  36      -3.477 -11.523  34.410  1.00 88.13           C
ATOM    256  HZ  PHE A  36      -4.046 -12.383  34.761  1.00 88.13           H
ATOM    257  HN  PHE A  36       0.684  -8.789  34.326  1.00 88.13           H
ATOM    258  N   TYR A  37       1.732  -6.708  32.322  1.00 90.72           N
ATOM    259  CA  TYR A  37       2.537  -5.672  31.698  1.00 90.72           C
ATOM    260  C   TYR A  37       3.651  -6.282  30.845  1.00 90.72           C
ATOM    261  O   TYR A  37       4.553  -6.934  31.369  1.00 90.72           O
ATOM    262  HA  TYR A  37       1.884  -5.078  31.059  1.00 90.72           H
ATOM    263  CB  TYR A  37       3.166  -4.879  32.846  1.00 90.72           C
ATOM    264 1HB  TYR A  37       2.374  -4.526  33.507  1.00 90.72           H
ATOM    265 2HB  TYR A  37       3.797  -5.547  33.432  1.00 90.72           H
ATOM    266  CG  TYR A  37       4.001  -3.681  32.390  1.00 90.72           C
ATOM    267  CD1 TYR A  37       5.366  -3.812  32.229  1.00 90.72           C
ATOM    268  HD1 TYR A  37       5.848  -4.769  32.428  1.00 90.72           H
ATOM    269  CD2 TYR A  37       3.390  -2.469  32.138  1.00 90.72           C
ATOM    270  HD2 TYR A  37       2.312  -2.366  32.265  1.00 90.72           H
ATOM    271  CE1 TYR A  37       6.152  -2.685  31.800  1.00 90.72           C
ATOM    272  HE1 TYR A  37       7.230  -2.774  31.670  1.00 90.72           H
ATOM    273  CE2 TYR A  37       4.176  -1.342  31.709  1.00 90.72           C
ATOM    274  HE2 TYR A  37       3.706  -0.379  31.508  1.00 90.72           H
ATOM    275  CZ  TYR A  37       5.518  -1.505  31.561  1.00 90.72           C
ATOM    276  OH  TYR A  37       6.261  -0.440  31.156  1.00 90.72           O
ATOM    277  HH  TYR A  37       5.663   0.333  30.944  1.00 90.72           H
ATOM    278  HN  TYR A  37       2.030  -6.982  33.236  1.00 90.72           H
ATOM    279  N   CYS A  38       3.552  -6.049  29.545  1.00 91.37           N
ATOM    280  CA  CYS A  38       4.469  -6.666  28.602  1.00 91.37           C
ATOM    281  C   CYS A  38       5.485  -5.611  28.159  1.00 91.37           C
ATOM    282  O   CYS A  38       5.120  -4.616  27.536  1.00 91.37           O
ATOM    283  HA  CYS A  38       4.963  -7.480  29.132  1.00 91.37           H
ATOM    284  CB  CYS A  38       3.728  -7.280  27.412  1.00 91.37           C
ATOM    285 1HB  CYS A  38       2.939  -7.943  27.767  1.00 91.37           H
ATOM    286 2HB  CYS A  38       3.247  -6.495  26.828  1.00 91.37           H
ATOM    287  SG  CYS A  38       4.899  -8.213  26.359  1.00 91.37           S
ATOM    288  HN  CYS A  38       2.863  -5.451  29.135  1.00 91.37           H
ATOM    289  N   GLU A  39       6.741  -5.866  28.497  1.00 90.19           N
ATOM    290  CA  GLU A  39       7.831  -5.045  27.999  1.00 90.19           C
ATOM    291  C   GLU A  39       8.235  -5.495  26.594  1.00 90.19           C
ATOM    292  O   GLU A  39       8.560  -6.662  26.381  1.00 90.19           O
ATOM    293  HA  GLU A  39       7.437  -4.030  27.964  1.00 90.19           H
ATOM    294  CB  GLU A  39       9.027  -5.086  28.952  1.00 90.19           C
ATOM    295 1HB  GLU A  39       9.265  -6.121  29.199  1.00 90.19           H
ATOM    296 2HB  GLU A  39       9.865  -4.544  28.514  1.00 90.19           H
ATOM    297  CG  GLU A  39       8.702  -4.382  30.271  1.00 90.19           C
ATOM    298 1HG  GLU A  39       8.306  -3.387  30.068  1.00 90.19           H
ATOM    299 2HG  GLU A  39       7.924  -4.933  30.799  1.00 90.19           H
ATOM    300  CD  GLU A  39       9.946  -4.270  31.155  1.00 90.19           C
ATOM    301  OE1 GLU A  39       9.820  -3.659  32.238  1.00 90.19           O
ATOM    302  OE2 GLU A  39      10.995  -4.799  30.727  1.00 90.19           O
ATOM    303  HN  GLU A  39       7.016  -6.616  29.099  1.00 90.19           H
ATOM    304  N   LYS A  40       8.200  -4.545  25.670  1.00 89.71           N
ATOM    305  CA  LYS A  40       8.394  -4.860  24.265  1.00 89.71           C
ATOM    306  C   LYS A  40       9.847  -4.580  23.879  1.00 89.71           C
ATOM    307  O   LYS A  40      10.141  -4.287  22.721  1.00 89.71           O
ATOM    308  HA  LYS A  40       8.202  -5.926  24.140  1.00 89.71           H
ATOM    309  CB  LYS A  40       7.374  -4.113  23.403  1.00 89.71           C
ATOM    310 1HB  LYS A  40       7.500  -3.038  23.534  1.00 89.71           H
ATOM    311 2HB  LYS A  40       7.554  -4.329  22.350  1.00 89.71           H
ATOM    312  CG  LYS A  40       5.944  -4.513  23.774  1.00 89.71           C
ATOM    313 1HG  LYS A  40       5.785  -4.359  24.841  1.00 89.71           H
ATOM    314 2HG  LYS A  40       5.236  -3.872  23.250  1.00 89.71           H
ATOM    315  CD  LYS A  40       5.675  -5.977  23.419  1.00 89.71           C
ATOM    316 1HD  LYS A  40       5.998  -6.171  22.396  1.00 89.71           H
ATOM    317 2HD  LYS A  40       6.263  -6.626  24.067  1.00 89.71           H
ATOM    318  CE  LYS A  40       4.190  -6.312  23.564  1.00 89.71           C
ATOM    319 1HE  LYS A  40       3.954  -6.500  24.611  1.00 89.71           H
ATOM    320 2HE  LYS A  40       3.586  -5.461  23.249  1.00 89.71           H
ATOM    321  NZ  LYS A  40       3.845  -7.500  22.751  1.00 89.71           N
ATOM    322 1HZ  LYS A  40       2.860  -7.713  22.865  1.00 89.71           H
ATOM    323 2HZ  LYS A  40       4.038  -7.309  21.774  1.00 89.71           H
ATOM    324 3HZ  LYS A  40       4.399  -8.292  23.057  1.00 89.71           H
ATOM    325  HN  LYS A  40       8.044  -3.578  25.869  1.00 89.71           H
ATOM    326  N   ASN A  41      10.719  -4.680  24.872  1.00 89.57           N
ATOM    327  CA  ASN A  41      12.126  -4.381  24.665  1.00 89.57           C
ATOM    328  C   ASN A  41      12.676  -5.278  23.555  1.00 89.57           C
ATOM    329  O   ASN A  41      13.376  -4.807  22.660  1.00 89.57           O
ATOM    330  HA  ASN A  41      12.158  -3.324  24.401  1.00 89.57           H
ATOM    331  CB  ASN A  41      12.938  -4.647  25.934  1.00 89.57           C
ATOM    332 1HB  ASN A  41      12.624  -5.591  26.380  1.00 89.57           H
ATOM    333 2HB  ASN A  41      13.993  -4.751  25.680  1.00 89.57           H
ATOM    334  CG  ASN A  41      12.760  -3.514  26.947  1.00 89.57           C
ATOM    335  OD1 ASN A  41      12.307  -2.427  26.628  1.00 89.57           O
ATOM    336  ND2 ASN A  41      13.142  -3.828  28.182  1.00 89.57           N
ATOM    337 1HD2 ASN A  41      13.506  -4.738  28.377  1.00 89.57           H
ATOM    338 2HD2 ASN A  41      13.064  -3.153  28.916  1.00 89.57           H
ATOM    339  HN  ASN A  41      10.479  -4.959  25.802  1.00 89.57           H
ATOM    340  N   ASN A  42      12.338  -6.556  23.649  1.00 91.24           N
ATOM    341  CA  ASN A  42      12.835  -7.533  22.695  1.00 91.24           C
ATOM    342  C   ASN A  42      12.330  -7.176  21.296  1.00 91.24           C
ATOM    343  O   ASN A  42      13.051  -7.336  20.312  1.00 91.24           O
ATOM    344  HA  ASN A  42      13.921  -7.482  22.772  1.00 91.24           H
ATOM    345  CB  ASN A  42      12.333  -8.938  23.034  1.00 91.24           C
ATOM    346 1HB  ASN A  42      11.247  -8.927  23.132  1.00 91.24           H
ATOM    347 2HB  ASN A  42      12.573  -9.621  22.219  1.00 91.24           H
ATOM    348  CG  ASN A  42      12.962  -9.446  24.334  1.00 91.24           C
ATOM    349  OD1 ASN A  42      13.885  -8.862  24.877  1.00 91.24           O
ATOM    350  ND2 ASN A  42      12.412 -10.564  24.800  1.00 91.24           N
ATOM    351 1HD2 ASN A  42      11.656 -10.994  24.305  1.00 91.24           H
ATOM    352 2HD2 ASN A  42      12.754 -10.975  25.645  1.00 91.24           H
ATOM    353  HN  ASN A  42      11.739  -6.925  24.359  1.00 91.24           H
ATOM    354  N   VAL A  43      11.094  -6.699  21.251  1.00 91.81           N
ATOM    355  CA  VAL A  43      10.472  -6.352  19.985  1.00 91.81           C
ATOM    356  C   VAL A  43      11.197  -5.150  19.378  1.00 91.81           C
ATOM    357  O   VAL A  43      11.438  -5.110  18.172  1.00 91.81           O
ATOM    358  HA  VAL A  43      10.587  -7.205  19.317  1.00 91.81           H
ATOM    359  CB  VAL A  43       8.975  -6.107  20.188  1.00 91.81           C
ATOM    360  HB  VAL A  43       8.862  -5.271  20.878  1.00 91.81           H
ATOM    361  CG1 VAL A  43       8.298  -5.724  18.870  1.00 91.81           C
ATOM    362 1HG1 VAL A  43       8.752  -4.813  18.481  1.00 91.81           H
ATOM    363 2HG1 VAL A  43       8.426  -6.531  18.148  1.00 91.81           H
ATOM    364 3HG1 VAL A  43       7.235  -5.556  19.043  1.00 91.81           H
ATOM    365  CG2 VAL A  43       8.300  -7.328  20.816  1.00 91.81           C
ATOM    366 1HG2 VAL A  43       8.428  -8.191  20.162  1.00 91.81           H
ATOM    367 2HG2 VAL A  43       8.755  -7.537  21.785  1.00 91.81           H
ATOM    368 3HG2 VAL A  43       7.237  -7.128  20.949  1.00 91.81           H
ATOM    369  HN  VAL A  43      10.523  -6.550  22.058  1.00 91.81           H
ATOM    370  N   ARG A  44      11.524  -4.199  20.240  1.00 90.52           N
ATOM    371  CA  ARG A  44      12.194  -2.987  19.799  1.00 90.52           C
ATOM    372  C   ARG A  44      13.614  -3.307  19.328  1.00 90.52           C
ATOM    373  O   ARG A  44      14.093  -2.730  18.352  1.00 90.52           O
ATOM    374  HA  ARG A  44      11.583  -2.614  18.978  1.00 90.52           H
ATOM    375  CB  ARG A  44      12.259  -1.953  20.925  1.00 90.52           C
ATOM    376 1HB  ARG A  44      12.649  -2.419  21.830  1.00 90.52           H
ATOM    377 2HB  ARG A  44      12.952  -1.157  20.653  1.00 90.52           H
ATOM    378  CG  ARG A  44      10.877  -1.360  21.206  1.00 90.52           C
ATOM    379 1HG  ARG A  44      10.434  -1.006  20.275  1.00 90.52           H
ATOM    380 2HG  ARG A  44      10.218  -2.135  21.598  1.00 90.52           H
ATOM    381  CD  ARG A  44      10.968  -0.206  22.206  1.00 90.52           C
ATOM    382 1HD  ARG A  44      11.834   0.415  21.980  1.00 90.52           H
ATOM    383 2HD  ARG A  44      10.087   0.431  22.120  1.00 90.52           H
ATOM    384  NE  ARG A  44      11.073  -0.738  23.583  1.00 90.52           N
ATOM    385  HE  ARG A  44      11.472  -1.646  23.706  1.00 90.52           H
ATOM    386  CZ  ARG A  44      10.668  -0.077  24.677  1.00 90.52           C
ATOM    387  NH1 ARG A  44      10.126   1.144  24.572  1.00 90.52           N
ATOM    388 1HH1 ARG A  44      10.022   1.569  23.672  1.00 90.52           H
ATOM    389 2HH1 ARG A  44       9.827   1.631  25.392  1.00 90.52           H
ATOM    390  NH2 ARG A  44      10.813  -0.656  25.876  1.00 90.52           N
ATOM    391 1HH2 ARG A  44      10.515  -0.176  26.702  1.00 90.52           H
ATOM    392 2HH2 ARG A  44      11.218  -1.568  25.946  1.00 90.52           H
ATOM    393  HN  ARG A  44      11.340  -4.246  21.222  1.00 90.52           H
ATOM    394  N   GLN A  45      14.248  -4.225  20.042  1.00 92.06           N
ATOM    395  CA  GLN A  45      15.619  -4.597  19.736  1.00 92.06           C
ATOM    396  C   GLN A  45      15.696  -5.248  18.354  1.00 92.06           C
ATOM    397  O   GLN A  45      16.604  -4.957  17.577  1.00 92.06           O
ATOM    398  HA  GLN A  45      16.179  -3.662  19.737  1.00 92.06           H
ATOM    399  CB  GLN A  45      16.189  -5.524  20.812  1.00 92.06           C
ATOM    400 1HB  GLN A  45      16.054  -5.073  21.795  1.00 92.06           H
ATOM    401 2HB  GLN A  45      15.638  -6.465  20.815  1.00 92.06           H
ATOM    402  CG  GLN A  45      17.674  -5.797  20.569  1.00 92.06           C
ATOM    403 1HG  GLN A  45      17.811  -6.228  19.577  1.00 92.06           H
ATOM    404 2HG  GLN A  45      18.228  -4.859  20.588  1.00 92.06           H
ATOM    405  CD  GLN A  45      18.237  -6.749  21.627  1.00 92.06           C
ATOM    406  OE1 GLN A  45      17.513  -7.374  22.385  1.00 92.06           O
ATOM    407  NE2 GLN A  45      19.564  -6.825  21.635  1.00 92.06           N
ATOM    408 1HE2 GLN A  45      20.100  -6.286  20.985  1.00 92.06           H
ATOM    409 2HE2 GLN A  45      20.027  -7.422  22.291  1.00 92.06           H
ATOM    410  HN  GLN A  45      13.841  -4.711  20.816  1.00 92.06           H
ATOM    411  N   PHE A  46      14.732  -6.118  18.090  1.00 93.76           N
ATOM    412  CA  PHE A  46      14.648  -6.772  16.795  1.00 93.76           C
ATOM    413  C   PHE A  46      14.446  -5.748  15.676  1.00 93.76           C
ATOM    414  O   PHE A  46      15.142  -5.786  14.662  1.00 93.76           O
ATOM    415  HA  PHE A  46      15.590  -7.299  16.637  1.00 93.76           H
ATOM    416  CB  PHE A  46      13.436  -7.704  16.842  1.00 93.76           C
ATOM    417 1HB  PHE A  46      13.618  -8.482  17.584  1.00 93.76           H
ATOM    418 2HB  PHE A  46      12.568  -7.138  17.180  1.00 93.76           H
ATOM    419  CG  PHE A  46      13.107  -8.365  15.502  1.00 93.76           C
ATOM    420  CD1 PHE A  46      12.075  -7.897  14.749  1.00 93.76           C
ATOM    421  HD1 PHE A  46      11.483  -7.051  15.101  1.00 93.76           H
ATOM    422  CD2 PHE A  46      13.845  -9.419  15.064  1.00 93.76           C
ATOM    423  HD2 PHE A  46      14.671  -9.794  15.667  1.00 93.76           H
ATOM    424  CE1 PHE A  46      11.769  -8.510  13.506  1.00 93.76           C
ATOM    425  HE1 PHE A  46      10.942  -8.135  12.902  1.00 93.76           H
ATOM    426  CE2 PHE A  46      13.538 -10.032  13.820  1.00 93.76           C
ATOM    427  HE2 PHE A  46      14.130 -10.878  13.469  1.00 93.76           H
ATOM    428  CZ  PHE A  46      12.507  -9.564  13.067  1.00 93.76           C
ATOM    429  HZ  PHE A  46      12.272 -10.035  12.112  1.00 93.76           H
ATOM    430  HN  PHE A  46      14.018  -6.376  18.741  1.00 93.76           H
ATOM    431  N   ALA A  47      13.490  -4.858  15.897  1.00 93.04           N
ATOM    432  CA  ALA A  47      13.129  -3.881  14.885  1.00 93.04           C
ATOM    433  C   ALA A  47      14.362  -3.052  14.519  1.00 93.04           C
ATOM    434  O   ALA A  47      14.588  -2.753  13.348  1.00 93.04           O
ATOM    435  HA  ALA A  47      12.793  -4.425  14.002  1.00 93.04           H
ATOM    436  CB  ALA A  47      11.976  -3.016  15.398  1.00 93.04           C
ATOM    437 1HB  ALA A  47      11.116  -3.648  15.615  1.00 93.04           H
ATOM    438 2HB  ALA A  47      12.286  -2.500  16.307  1.00 93.04           H
ATOM    439 3HB  ALA A  47      11.706  -2.282  14.638  1.00 93.04           H
ATOM    440  HN  ALA A  47      12.967  -4.799  16.747  1.00 93.04           H
ATOM    441  N   SER A  48      15.127  -2.704  15.544  1.00 93.02           N
ATOM    442  CA  SER A  48      16.201  -1.740  15.382  1.00 93.02           C
ATOM    443  C   SER A  48      17.274  -2.304  14.448  1.00 93.02           C
ATOM    444  O   SER A  48      18.009  -1.549  13.814  1.00 93.02           O
ATOM    445  HA  SER A  48      15.735  -0.859  14.941  1.00 93.02           H
ATOM    446  CB  SER A  48      16.816  -1.368  16.733  1.00 93.02           C
ATOM    447 1HB  SER A  48      17.490  -0.521  16.604  1.00 93.02           H
ATOM    448 2HB  SER A  48      16.027  -1.048  17.414  1.00 93.02           H
ATOM    449  OG  SER A  48      17.529  -2.457  17.313  1.00 93.02           O
ATOM    450  HG  SER A  48      17.917  -2.182  18.193  1.00 93.02           H
ATOM    451  HN  SER A  48      15.021  -3.069  16.469  1.00 93.02           H
ATOM    452  N   HIS A  49      17.330  -3.627  14.394  1.00 94.43           N
ATOM    453  CA  HIS A  49      18.323  -4.301  13.575  1.00 94.43           C
ATOM    454  C   HIS A  49      17.710  -4.666  12.221  1.00 94.43           C
ATOM    455  O   HIS A  49      18.378  -4.588  11.191  1.00 94.43           O
ATOM    456  HA  HIS A  49      19.133  -3.589  13.416  1.00 94.43           H
ATOM    457  CB  HIS A  49      18.902  -5.512  14.309  1.00 94.43           C
ATOM    458 1HB  HIS A  49      18.085  -6.169  14.605  1.00 94.43           H
ATOM    459 2HB  HIS A  49      19.531  -6.075  13.620  1.00 94.43           H
ATOM    460  CG  HIS A  49      19.713  -5.158  15.533  1.00 94.43           C
ATOM    461  ND1 HIS A  49      19.136  -4.892  16.763  1.00 94.43           N
ATOM    462  HD1 HIS A  49      18.157  -4.906  16.965  1.00 94.43           H
ATOM    463  CD2 HIS A  49      21.060  -5.029  15.703  1.00 94.43           C
ATOM    464  HD2 HIS A  49      21.816  -5.170  14.931  1.00 94.43           H
ATOM    465  CE1 HIS A  49      20.102  -4.617  17.627  1.00 94.43           C
ATOM    466  HE1 HIS A  49      19.968  -4.366  18.679  1.00 94.43           H
ATOM    467  NE2 HIS A  49      21.294  -4.702  16.968  1.00 94.43           N
ATOM    468  HN  HIS A  49      16.714  -4.234  14.896  1.00 94.43           H
ATOM    469  N   PHE A  50      16.444  -5.056  12.267  1.00 95.37           N
ATOM    470  CA  PHE A  50      15.816  -5.694  11.122  1.00 95.37           C
ATOM    471  C   PHE A  50      15.315  -4.652  10.121  1.00 95.37           C
ATOM    472  O   PHE A  50      15.553  -4.775   8.920  1.00 95.37           O
ATOM    473  HA  PHE A  50      16.571  -6.319  10.646  1.00 95.37           H
ATOM    474  CB  PHE A  50      14.622  -6.490  11.653  1.00 95.37           C
ATOM    475 1HB  PHE A  50      14.978  -7.215  12.386  1.00 95.37           H
ATOM    476 2HB  PHE A  50      13.950  -5.811  12.178  1.00 95.37           H
ATOM    477  CG  PHE A  50      13.834  -7.228  10.569  1.00 95.37           C
ATOM    478  CD1 PHE A  50      12.599  -6.788  10.208  1.00 95.37           C
ATOM    479  HD1 PHE A  50      12.170  -5.910  10.692  1.00 95.37           H
ATOM    480  CD2 PHE A  50      14.369  -8.323   9.966  1.00 95.37           C
ATOM    481  HD2 PHE A  50      15.359  -8.675  10.255  1.00 95.37           H
ATOM    482  CE1 PHE A  50      11.868  -7.473   9.202  1.00 95.37           C
ATOM    483  HE1 PHE A  50      10.877  -7.120   8.913  1.00 95.37           H
ATOM    484  CE2 PHE A  50      13.638  -9.007   8.959  1.00 95.37           C
ATOM    485  HE2 PHE A  50      14.067  -9.885   8.476  1.00 95.37           H
ATOM    486  CZ  PHE A  50      12.403  -8.568   8.598  1.00 95.37           C
ATOM    487  HZ  PHE A  50      11.841  -9.093   7.826  1.00 95.37           H
ATOM    488  HN  PHE A  50      15.853  -4.944  13.065  1.00 95.37           H
ATOM    489  N   LEU A  51      14.629  -3.650  10.652  1.00 94.94           N
ATOM    490  CA  LEU A  51      13.802  -2.789   9.824  1.00 94.94           C
ATOM    491  C   LEU A  51      14.700  -1.867   8.996  1.00 94.94           C
ATOM    492  O   LEU A  51      14.563  -1.794   7.776  1.00 94.94           O
ATOM    493  HA  LEU A  51      13.242  -3.429   9.143  1.00 94.94           H
ATOM    494  CB  LEU A  51      12.780  -2.041  10.684  1.00 94.94           C
ATOM    495 1HB  LEU A  51      13.320  -1.442  11.417  1.00 94.94           H
ATOM    496 2HB  LEU A  51      12.235  -1.347  10.044  1.00 94.94           H
ATOM    497  CG  LEU A  51      11.764  -2.911  11.426  1.00 94.94           C
ATOM    498  HG  LEU A  51      12.306  -3.551  12.123  1.00 94.94           H
ATOM    499  CD1 LEU A  51      10.806  -2.051  12.254  1.00 94.94           C
ATOM    500 1HD1 LEU A  51      11.374  -1.476  12.985  1.00 94.94           H
ATOM    501 2HD1 LEU A  51      10.268  -1.370  11.595  1.00 94.94           H
ATOM    502 3HD1 LEU A  51      10.095  -2.695  12.771  1.00 94.94           H
ATOM    503  CD2 LEU A  51      11.017  -3.830  10.457  1.00 94.94           C
ATOM    504 1HD2 LEU A  51      10.488  -3.227   9.719  1.00 94.94           H
ATOM    505 2HD2 LEU A  51      11.730  -4.481   9.951  1.00 94.94           H
ATOM    506 3HD2 LEU A  51      10.301  -4.437  11.011  1.00 94.94           H
ATOM    507  HN  LEU A  51      14.633  -3.424  11.626  1.00 94.94           H
ATOM    508  N   PRO A  52      15.631  -1.151   9.641  1.00 95.81           N
ATOM    509  CA  PRO A  52      16.334  -0.052   8.974  1.00 95.81           C
ATOM    510  C   PRO A  52      16.959  -0.483   7.657  1.00 95.81           C
ATOM    511  O   PRO A  52      16.734   0.145   6.624  1.00 95.81           O
ATOM    512  HA  PRO A  52      15.630   0.737   8.710  1.00 95.81           H
ATOM    513  CB  PRO A  52      17.392   0.373   9.993  1.00 95.81           C
ATOM    514 1HB  PRO A  52      18.335  -0.151   9.835  1.00 95.81           H
ATOM    515 2HB  PRO A  52      17.606   1.440   9.928  1.00 95.81           H
ATOM    516  CG  PRO A  52      16.761   0.007  11.331  1.00 95.81           C
ATOM    517 1HG  PRO A  52      17.508  -0.083  12.120  1.00 95.81           H
ATOM    518 2HG  PRO A  52      16.052   0.764  11.665  1.00 95.81           H
ATOM    519  CD  PRO A  52      16.082  -1.321  11.034  1.00 95.81           C
ATOM    520 1HD  PRO A  52      16.772  -2.159  11.132  1.00 95.81           H
ATOM    521 2HD  PRO A  52      15.253  -1.513  11.715  1.00 95.81           H
ATOM    522  N   PRO A  53      17.757  -1.560   7.662  1.00 97.00           N
ATOM    523  CA  PRO A  53      18.417  -2.016   6.436  1.00 97.00           C
ATOM    524  C   PRO A  53      17.435  -2.215   5.293  1.00 97.00           C
ATOM    525  O   PRO A  53      17.713  -1.832   4.158  1.00 97.00           O
ATOM    526  HA  PRO A  53      19.116  -1.258   6.083  1.00 97.00           H
ATOM    527  CB  PRO A  53      19.081  -3.331   6.850  1.00 97.00           C
ATOM    528 1HB  PRO A  53      18.431  -4.185   6.661  1.00 97.00           H
ATOM    529 2HB  PRO A  53      20.004  -3.506   6.297  1.00 97.00           H
ATOM    530  CG  PRO A  53      19.344  -3.141   8.339  1.00 97.00           C
ATOM    531 1HG  PRO A  53      19.483  -4.093   8.850  1.00 97.00           H
ATOM    532 2HG  PRO A  53      20.248  -2.560   8.520  1.00 97.00           H
ATOM    533  CD  PRO A  53      18.095  -2.416   8.814  1.00 97.00           C
ATOM    534 1HD  PRO A  53      17.288  -3.110   9.047  1.00 97.00           H
ATOM    535 2HD  PRO A  53      18.283  -1.835   9.717  1.00 97.00           H
ATOM    536  N   LEU A  54      16.302  -2.815   5.626  1.00 96.42           N
ATOM    537  CA  LEU A  54      15.338  -3.208   4.612  1.00 96.42           C
ATOM    538  C   LEU A  54      14.646  -1.960   4.061  1.00 96.42           C
ATOM    539  O   LEU A  54      14.448  -1.838   2.853  1.00 96.42           O
ATOM    540  HA  LEU A  54      15.891  -3.683   3.802  1.00 96.42           H
ATOM    541  CB  LEU A  54      14.368  -4.252   5.171  1.00 96.42           C
ATOM    542 1HB  LEU A  54      13.901  -3.842   6.067  1.00 96.42           H
ATOM    543 2HB  LEU A  54      13.574  -4.409   4.441  1.00 96.42           H
ATOM    544  CG  LEU A  54      14.976  -5.611   5.524  1.00 96.42           C
ATOM    545  HG  LEU A  54      15.787  -5.449   6.233  1.00 96.42           H
ATOM    546  CD1 LEU A  54      13.946  -6.510   6.211  1.00 96.42           C
ATOM    547 1HD1 LEU A  54      13.602  -6.033   7.129  1.00 96.42           H
ATOM    548 2HD1 LEU A  54      13.099  -6.668   5.544  1.00 96.42           H
ATOM    549 3HD1 LEU A  54      14.404  -7.470   6.451  1.00 96.42           H
ATOM    550  CD2 LEU A  54      15.583  -6.277   4.287  1.00 96.42           C
ATOM    551 1HD2 LEU A  54      14.808  -6.425   3.536  1.00 96.42           H
ATOM    552 2HD2 LEU A  54      16.367  -5.639   3.879  1.00 96.42           H
ATOM    553 3HD2 LEU A  54      16.008  -7.241   4.566  1.00 96.42           H
ATOM    554  HN  LEU A  54      16.040  -3.033   6.566  1.00 96.42           H
ATOM    555  N   TYR A  55      14.298  -1.064   4.973  1.00 95.33           N
ATOM    556  CA  TYR A  55      13.586   0.147   4.599  1.00 95.33           C
ATOM    557  C   TYR A  55      14.444   1.028   3.689  1.00 95.33           C
ATOM    558  O   TYR A  55      13.931   1.656   2.764  1.00 95.33           O
ATOM    559  HA  TYR A  55      12.684  -0.146   4.062  1.00 95.33           H
ATOM    560  CB  TYR A  55      13.313   0.895   5.905  1.00 95.33           C
ATOM    561 1HB  TYR A  55      14.217   0.885   6.514  1.00 95.33           H
ATOM    562 2HB  TYR A  55      13.096   1.938   5.675  1.00 95.33           H
ATOM    563  CG  TYR A  55      12.157   0.317   6.723  1.00 95.33           C
ATOM    564  CD1 TYR A  55      11.476  -0.793   6.267  1.00 95.33           C
ATOM    565  HD1 TYR A  55      11.762  -1.259   5.324  1.00 95.33           H
ATOM    566  CD2 TYR A  55      11.795   0.906   7.918  1.00 95.33           C
ATOM    567  HD2 TYR A  55      12.332   1.783   8.278  1.00 95.33           H
ATOM    568  CE1 TYR A  55      10.388  -1.338   7.037  1.00 95.33           C
ATOM    569  HE1 TYR A  55       9.842  -2.214   6.689  1.00 95.33           H
ATOM    570  CE2 TYR A  55      10.707   0.362   8.688  1.00 95.33           C
ATOM    571  HE2 TYR A  55      10.410   0.817   9.633  1.00 95.33           H
ATOM    572  CZ  TYR A  55      10.057  -0.733   8.210  1.00 95.33           C
ATOM    573  OH  TYR A  55       9.030  -1.247   8.938  1.00 95.33           O
ATOM    574  HH  TYR A  55       8.590  -1.989   8.431  1.00 95.33           H
ATOM    575  HN  TYR A  55      14.495  -1.154   5.949  1.00 95.33           H
ATOM    576  N   TRP A  56      15.736   1.048   3.984  1.00 96.93           N
ATOM    577  CA  TRP A  56      16.683   1.769   3.150  1.00 96.93           C
ATOM    578  C   TRP A  56      16.732   1.079   1.785  1.00 96.93           C
ATOM    579  O   TRP A  56      16.743   1.744   0.750  1.00 96.93           O
ATOM    580  HA  TRP A  56      16.319   2.790   3.039  1.00 96.93           H
ATOM    581  CB  TRP A  56      18.053   1.855   3.826  1.00 96.93           C
ATOM    582 1HB  TRP A  56      18.218   0.948   4.407  1.00 96.93           H
ATOM    583 2HB  TRP A  56      18.825   1.886   3.057  1.00 96.93           H
ATOM    584  CG  TRP A  56      18.219   3.068   4.743  1.00 96.93           C
ATOM    585  CD1 TRP A  56      18.363   3.082   6.075  1.00 96.93           C
ATOM    586  HD1 TRP A  56      18.381   2.188   6.700  1.00 96.93           H
ATOM    587  CD2 TRP A  56      18.252   4.453   4.339  1.00 96.93           C
ATOM    588  NE1 TRP A  56      18.486   4.369   6.558  1.00 96.93           N
ATOM    589  HE1 TRP A  56      18.604   4.634   7.515  1.00 96.93           H
ATOM    590  CE2 TRP A  56      18.417   5.230   5.468  1.00 96.93           C
ATOM    591  CE3 TRP A  56      18.147   5.031   3.062  1.00 96.93           C
ATOM    592  HE3 TRP A  56      18.017   4.441   2.155  1.00 96.93           H
ATOM    593  CZ2 TRP A  56      18.491   6.627   5.434  1.00 96.93           C
ATOM    594  HZ2 TRP A  56      18.621   7.218   6.341  1.00 96.93           H
ATOM    595  CZ3 TRP A  56      18.222   6.429   3.045  1.00 96.93           C
ATOM    596  HZ3 TRP A  56      18.146   6.929   2.079  1.00 96.93           H
ATOM    597  CH2 TRP A  56      18.388   7.225   4.172  1.00 96.93           C
ATOM    598  HH2 TRP A  56      18.437   8.309   4.075  1.00 96.93           H
ATOM    599  HN  TRP A  56      16.136   0.583   4.773  1.00 96.93           H
ATOM    600  N   LEU A  57      16.760  -0.245   1.827  1.00 97.02           N
ATOM    601  CA  LEU A  57      16.827  -1.031   0.607  1.00 97.02           C
ATOM    602  C   LEU A  57      15.596  -0.736  -0.252  1.00 97.02           C
ATOM    603  O   LEU A  57      15.721  -0.418  -1.434  1.00 97.02           O
ATOM    604  HA  LEU A  57      17.714  -0.711   0.060  1.00 97.02           H
ATOM    605  CB  LEU A  57      17.007  -2.514   0.935  1.00 97.02           C
ATOM    606 1HB  LEU A  57      17.941  -2.634   1.484  1.00 97.02           H
ATOM    607 2HB  LEU A  57      16.202  -2.818   1.605  1.00 97.02           H
ATOM    608  CG  LEU A  57      17.025  -3.468  -0.261  1.00 97.02           C
ATOM    609  HG  LEU A  57      16.124  -3.294  -0.851  1.00 97.02           H
ATOM    610  CD1 LEU A  57      18.222  -3.185  -1.171  1.00 97.02           C
ATOM    611 1HD1 LEU A  57      18.163  -2.161  -1.541  1.00 97.02           H
ATOM    612 2HD1 LEU A  57      19.146  -3.315  -0.606  1.00 97.02           H
ATOM    613 3HD1 LEU A  57      18.211  -3.877  -2.013  1.00 97.02           H
ATOM    614  CD2 LEU A  57      16.987  -4.927   0.200  1.00 97.02           C
ATOM    615 1HD2 LEU A  57      17.857  -5.133   0.824  1.00 97.02           H
ATOM    616 2HD2 LEU A  57      16.078  -5.103   0.774  1.00 97.02           H
ATOM    617 3HD2 LEU A  57      17.001  -5.583  -0.670  1.00 97.02           H
ATOM    618  HN  LEU A  57      16.738  -0.778   2.673  1.00 97.02           H
ATOM    619  N   VAL A  58      14.434  -0.852   0.375  1.00 96.04           N
ATOM    620  CA  VAL A  58      13.179  -0.683  -0.337  1.00 96.04           C
ATOM    621  C   VAL A  58      13.108   0.735  -0.908  1.00 96.04           C
ATOM    622  O   VAL A  58      12.699   0.928  -2.052  1.00 96.04           O
ATOM    623  HA  VAL A  58      13.171  -1.394  -1.163  1.00 96.04           H
ATOM    624  CB  VAL A  58      12.005  -1.015   0.586  1.00 96.04           C
ATOM    625  HB  VAL A  58      12.100  -0.404   1.483  1.00 96.04           H
ATOM    626  CG1 VAL A  58      10.670  -0.669  -0.079  1.00 96.04           C
ATOM    627 1HG1 VAL A  58      10.644   0.396  -0.308  1.00 96.04           H
ATOM    628 2HG1 VAL A  58      10.564  -1.242  -1.000  1.00 96.04           H
ATOM    629 3HG1 VAL A  58       9.853  -0.915   0.599  1.00 96.04           H
ATOM    630  CG2 VAL A  58      12.041  -2.484   1.012  1.00 96.04           C
ATOM    631 1HG2 VAL A  58      11.981  -3.120   0.128  1.00 96.04           H
ATOM    632 2HG2 VAL A  58      12.971  -2.686   1.543  1.00 96.04           H
ATOM    633 3HG2 VAL A  58      11.195  -2.693   1.667  1.00 96.04           H
ATOM    634  HN  VAL A  58      14.343  -1.057   1.349  1.00 96.04           H
ATOM    635  N   PHE A  59      13.514   1.691  -0.084  1.00 97.09           N
ATOM    636  CA  PHE A  59      13.522   3.083  -0.500  1.00 97.09           C
ATOM    637  C   PHE A  59      14.328   3.265  -1.788  1.00 97.09           C
ATOM    638  O   PHE A  59      13.826   3.816  -2.766  1.00 97.09           O
ATOM    639  HA  PHE A  59      12.487   3.374  -0.677  1.00 97.09           H
ATOM    640  CB  PHE A  59      14.189   3.881   0.622  1.00 97.09           C
ATOM    641 1HB  PHE A  59      13.547   3.857   1.502  1.00 97.09           H
ATOM    642 2HB  PHE A  59      15.124   3.392   0.896  1.00 97.09           H
ATOM    643  CG  PHE A  59      14.481   5.339   0.261  1.00 97.09           C
ATOM    644  CD1 PHE A  59      15.766   5.779   0.196  1.00 97.09           C
ATOM    645  HD1 PHE A  59      16.588   5.094   0.401  1.00 97.09           H
ATOM    646  CD2 PHE A  59      13.455   6.194   0.005  1.00 97.09           C
ATOM    647  HD2 PHE A  59      12.425   5.841   0.057  1.00 97.09           H
ATOM    648  CE1 PHE A  59      16.036   7.132  -0.140  1.00 97.09           C
ATOM    649  HE1 PHE A  59      17.066   7.486  -0.192  1.00 97.09           H
ATOM    650  CE2 PHE A  59      13.725   7.547  -0.331  1.00 97.09           C
ATOM    651  HE2 PHE A  59      12.903   8.233  -0.536  1.00 97.09           H
ATOM    652  CZ  PHE A  59      15.010   7.988  -0.396  1.00 97.09           C
ATOM    653  HZ  PHE A  59      15.218   9.026  -0.653  1.00 97.09           H
ATOM    654  HN  PHE A  59      13.831   1.527   0.850  1.00 97.09           H
ATOM    655  N   ILE A  60      15.565   2.792  -1.746  1.00 97.39           N
ATOM    656  CA  ILE A  60      16.499   3.042  -2.831  1.00 97.39           C
ATOM    657  C   ILE A  60      15.956   2.420  -4.119  1.00 97.39           C
ATOM    658  O   ILE A  60      15.845   3.096  -5.141  1.00 97.39           O
ATOM    659  HA  ILE A  60      16.560   4.121  -2.968  1.00 97.39           H
ATOM    660  CB  ILE A  60      17.900   2.553  -2.456  1.00 97.39           C
ATOM    661  HB  ILE A  60      17.814   1.540  -2.063  1.00 97.39           H
ATOM    662  CG1 ILE A  60      18.502   3.418  -1.346  1.00 97.39           C
ATOM    663 1HG1 ILE A  60      18.782   4.391  -1.750  1.00 97.39           H
ATOM    664 2HG1 ILE A  60      17.755   3.596  -0.573  1.00 97.39           H
ATOM    665  CG2 ILE A  60      18.806   2.487  -3.687  1.00 97.39           C
ATOM    666 1HG2 ILE A  60      18.379   1.797  -4.415  1.00 97.39           H
ATOM    667 2HG2 ILE A  60      18.889   3.479  -4.131  1.00 97.39           H
ATOM    668 3HG2 ILE A  60      19.795   2.137  -3.391  1.00 97.39           H
ATOM    669  CD1 ILE A  60      19.730   2.743  -0.731  1.00 97.39           C
ATOM    670 1HD1 ILE A  60      19.441   1.781  -0.307  1.00 97.39           H
ATOM    671 2HD1 ILE A  60      20.484   2.588  -1.503  1.00 97.39           H
ATOM    672 3HD1 ILE A  60      20.139   3.378   0.054  1.00 97.39           H
ATOM    673  HN  ILE A  60      15.931   2.249  -0.991  1.00 97.39           H
ATOM    674  N   VAL A  61      15.631   1.138  -4.028  1.00 95.91           N
ATOM    675  CA  VAL A  61      15.243   0.379  -5.205  1.00 95.91           C
ATOM    676  C   VAL A  61      13.929   0.937  -5.756  1.00 95.91           C
ATOM    677  O   VAL A  61      13.770   1.079  -6.967  1.00 95.91           O
ATOM    678  HA  VAL A  61      16.023   0.513  -5.955  1.00 95.91           H
ATOM    679  CB  VAL A  61      15.164  -1.110  -4.865  1.00 95.91           C
ATOM    680  HB  VAL A  61      14.443  -1.231  -4.056  1.00 95.91           H
ATOM    681  CG1 VAL A  61      14.666  -1.921  -6.063  1.00 95.91           C
ATOM    682 1HG1 VAL A  61      13.672  -1.574  -6.348  1.00 95.91           H
ATOM    683 2HG1 VAL A  61      15.351  -1.790  -6.900  1.00 95.91           H
ATOM    684 3HG1 VAL A  61      14.619  -2.976  -5.793  1.00 95.91           H
ATOM    685  CG2 VAL A  61      16.515  -1.633  -4.372  1.00 95.91           C
ATOM    686 1HG2 VAL A  61      17.264  -1.492  -5.151  1.00 95.91           H
ATOM    687 2HG2 VAL A  61      16.812  -1.085  -3.478  1.00 95.91           H
ATOM    688 3HG2 VAL A  61      16.430  -2.694  -4.137  1.00 95.91           H
ATOM    689  HN  VAL A  61      15.630   0.621  -3.172  1.00 95.91           H
ATOM    690  N   GLY A  62      13.021   1.239  -4.840  1.00 96.09           N
ATOM    691  CA  GLY A  62      11.705   1.722  -5.221  1.00 96.09           C
ATOM    692  C   GLY A  62      11.796   3.103  -5.873  1.00 96.09           C
ATOM    693  O   GLY A  62      11.125   3.368  -6.870  1.00 96.09           O
ATOM    694 1HA  GLY A  62      11.242   1.019  -5.913  1.00 96.09           H
ATOM    695 2HA  GLY A  62      11.063   1.773  -4.342  1.00 96.09           H
ATOM    696  HN  GLY A  62      13.172   1.158  -3.854  1.00 96.09           H
ATOM    697  N   ALA A  63      12.630   3.947  -5.284  1.00 96.77           N
ATOM    698  CA  ALA A  63      12.765   5.316  -5.752  1.00 96.77           C
ATOM    699  C   ALA A  63      13.300   5.310  -7.185  1.00 96.77           C
ATOM    700  O   ALA A  63      12.791   6.029  -8.044  1.00 96.77           O
ATOM    701  HA  ALA A  63      11.773   5.768  -5.745  1.00 96.77           H
ATOM    702  CB  ALA A  63      13.668   6.096  -4.795  1.00 96.77           C
ATOM    703 1HB  ALA A  63      13.229   6.095  -3.798  1.00 96.77           H
ATOM    704 2HB  ALA A  63      14.651   5.627  -4.760  1.00 96.77           H
ATOM    705 3HB  ALA A  63      13.769   7.123  -5.147  1.00 96.77           H
ATOM    706  HN  ALA A  63      13.207   3.709  -4.503  1.00 96.77           H
ATOM    707  N   LEU A  64      14.319   4.492  -7.399  1.00 95.51           N
ATOM    708  CA  LEU A  64      14.940   4.395  -8.710  1.00 95.51           C
ATOM    709  C   LEU A  64      13.922   3.846  -9.712  1.00 95.51           C
ATOM    710  O   LEU A  64      13.759   4.394 -10.800  1.00 95.51           O
ATOM    711  HA  LEU A  64      15.215   5.404  -9.016  1.00 95.51           H
ATOM    712  CB  LEU A  64      16.230   3.577  -8.633  1.00 95.51           C
ATOM    713 1HB  LEU A  64      16.002   2.617  -8.171  1.00 95.51           H
ATOM    714 2HB  LEU A  64      16.567   3.371  -9.649  1.00 95.51           H
ATOM    715  CG  LEU A  64      17.386   4.219  -7.863  1.00 95.51           C
ATOM    716  HG  LEU A  64      17.028   4.485  -6.868  1.00 95.51           H
ATOM    717  CD1 LEU A  64      18.539   3.230  -7.679  1.00 95.51           C
ATOM    718 1HD1 LEU A  64      18.187   2.362  -7.121  1.00 95.51           H
ATOM    719 2HD1 LEU A  64      18.904   2.912  -8.655  1.00 95.51           H
ATOM    720 3HD1 LEU A  64      19.347   3.712  -7.128  1.00 95.51           H
ATOM    721  CD2 LEU A  64      17.844   5.513  -8.538  1.00 95.51           C
ATOM    722 1HD2 LEU A  64      18.178   5.295  -9.553  1.00 95.51           H
ATOM    723 2HD2 LEU A  64      17.013   6.218  -8.574  1.00 95.51           H
ATOM    724 3HD2 LEU A  64      18.666   5.949  -7.970  1.00 95.51           H
ATOM    725  HN  LEU A  64      14.720   3.902  -6.698  1.00 95.51           H
ATOM    726  N   GLY A  65      13.265   2.768  -9.308  1.00 93.64           N
ATOM    727  CA  GLY A  65      12.371   2.057 -10.206  1.00 93.64           C
ATOM    728  C   GLY A  65      11.223   2.959 -10.664  1.00 93.64           C
ATOM    729  O   GLY A  65      10.967   3.084 -11.861  1.00 93.64           O
ATOM    730 1HA  GLY A  65      12.927   1.702 -11.073  1.00 93.64           H
ATOM    731 2HA  GLY A  65      11.968   1.178  -9.703  1.00 93.64           H
ATOM    732  HN  GLY A  65      13.335   2.382  -8.388  1.00 93.64           H
ATOM    733  N   ASN A  66      10.562   3.564  -9.688  1.00 94.37           N
ATOM    734  CA  ASN A  66       9.349   4.316  -9.960  1.00 94.37           C
ATOM    735  C   ASN A  66       9.711   5.620 -10.675  1.00 94.37           C
ATOM    736  O   ASN A  66       8.948   6.109 -11.506  1.00 94.37           O
ATOM    737  HA  ASN A  66       8.736   3.659 -10.577  1.00 94.37           H
ATOM    738  CB  ASN A  66       8.621   4.675  -8.663  1.00 94.37           C
ATOM    739 1HB  ASN A  66       9.333   5.073  -7.940  1.00 94.37           H
ATOM    740 2HB  ASN A  66       7.890   5.460  -8.857  1.00 94.37           H
ATOM    741  CG  ASN A  66       7.917   3.451  -8.073  1.00 94.37           C
ATOM    742  OD1 ASN A  66       7.003   2.889  -8.653  1.00 94.37           O
ATOM    743  ND2 ASN A  66       8.393   3.072  -6.890  1.00 94.37           N
ATOM    744 1HD2 ASN A  66       9.146   3.577  -6.469  1.00 94.37           H
ATOM    745 2HD2 ASN A  66       7.998   2.281  -6.423  1.00 94.37           H
ATOM    746  HN  ASN A  66      10.842   3.547  -8.729  1.00 94.37           H
ATOM    747  N   SER A  67      10.876   6.145 -10.325  1.00 94.47           N
ATOM    748  CA  SER A  67      11.388   7.335 -10.983  1.00 94.47           C
ATOM    749  C   SER A  67      11.613   7.055 -12.470  1.00 94.47           C
ATOM    750  O   SER A  67      11.373   7.919 -13.311  1.00 94.47           O
ATOM    751  HA  SER A  67      10.617   8.094 -10.849  1.00 94.47           H
ATOM    752  CB  SER A  67      12.687   7.810 -10.329  1.00 94.47           C
ATOM    753 1HB  SER A  67      13.431   7.014 -10.381  1.00 94.47           H
ATOM    754 2HB  SER A  67      13.087   8.656 -10.889  1.00 94.47           H
ATOM    755  OG  SER A  67      12.493   8.190  -8.970  1.00 94.47           O
ATOM    756  HG  SER A  67      12.970   7.553  -8.365  1.00 94.47           H
ATOM    757  HN  SER A  67      11.464   5.773  -9.607  1.00 94.47           H
ATOM    758  N   LEU A  68      12.072   5.843 -12.748  1.00 91.69           N
ATOM    759  CA  LEU A  68      12.307   5.429 -14.120  1.00 91.69           C
ATOM    760  C   LEU A  68      10.975   5.385 -14.871  1.00 91.69           C
ATOM    761  O   LEU A  68      10.900   5.780 -16.033  1.00 91.69           O
ATOM    762  HA  LEU A  68      12.941   6.184 -14.586  1.00 91.69           H
ATOM    763  CB  LEU A  68      13.078   4.107 -14.157  1.00 91.69           C
ATOM    764 1HB  LEU A  68      13.995   4.228 -13.580  1.00 91.69           H
ATOM    765 2HB  LEU A  68      12.481   3.348 -13.651  1.00 91.69           H
ATOM    766  CG  LEU A  68      13.446   3.584 -15.546  1.00 91.69           C
ATOM    767  HG  LEU A  68      12.535   3.525 -16.142  1.00 91.69           H
ATOM    768  CD1 LEU A  68      14.394   4.549 -16.262  1.00 91.69           C
ATOM    769 1HD1 LEU A  68      13.909   5.519 -16.371  1.00 91.69           H
ATOM    770 2HD1 LEU A  68      15.307   4.662 -15.677  1.00 91.69           H
ATOM    771 3HD1 LEU A  68      14.640   4.152 -17.247  1.00 91.69           H
ATOM    772  CD2 LEU A  68      14.024   2.169 -15.464  1.00 91.69           C
ATOM    773 1HD2 LEU A  68      14.920   2.178 -14.844  1.00 91.69           H
ATOM    774 2HD2 LEU A  68      13.284   1.500 -15.023  1.00 91.69           H
ATOM    775 3HD2 LEU A  68      14.277   1.821 -16.465  1.00 91.69           H
ATOM    776  HN  LEU A  68      12.282   5.152 -12.056  1.00 91.69           H
ATOM    777  N   VAL A  69       9.956   4.900 -14.175  1.00 91.09           N
ATOM    778  CA  VAL A  69       8.638   4.768 -14.772  1.00 91.09           C
ATOM    779  C   VAL A  69       8.152   6.143 -15.234  1.00 91.09           C
ATOM    780  O   VAL A  69       7.668   6.290 -16.356  1.00 91.09           O
ATOM    781  HA  VAL A  69       8.735   4.119 -15.643  1.00 91.09           H
ATOM    782  CB  VAL A  69       7.682   4.096 -13.785  1.00 91.09           C
ATOM    783  HB  VAL A  69       7.717   4.656 -12.851  1.00 91.09           H
ATOM    784  CG1 VAL A  69       6.243   4.135 -14.303  1.00 91.09           C
ATOM    785 1HG1 VAL A  69       5.933   5.171 -14.439  1.00 91.09           H
ATOM    786 2HG1 VAL A  69       6.186   3.611 -15.257  1.00 91.09           H
ATOM    787 3HG1 VAL A  69       5.584   3.651 -13.582  1.00 91.09           H
ATOM    788  CG2 VAL A  69       8.119   2.660 -13.489  1.00 91.09           C
ATOM    789 1HG2 VAL A  69       8.127   2.084 -14.414  1.00 91.09           H
ATOM    790 2HG2 VAL A  69       9.120   2.667 -13.056  1.00 91.09           H
ATOM    791 3HG2 VAL A  69       7.422   2.206 -12.784  1.00 91.09           H
ATOM    792  HN  VAL A  69      10.021   4.602 -13.223  1.00 91.09           H
ATOM    793  N   ILE A  70       8.297   7.116 -14.346  1.00 92.02           N
ATOM    794  CA  ILE A  70       7.830   8.462 -14.629  1.00 92.02           C
ATOM    795  C   ILE A  70       8.606   9.027 -15.820  1.00 92.02           C
ATOM    796  O   ILE A  70       8.022   9.645 -16.710  1.00 92.02           O
ATOM    797  HA  ILE A  70       6.778   8.392 -14.904  1.00 92.02           H
ATOM    798  CB  ILE A  70       7.913   9.332 -13.373  1.00 92.02           C
ATOM    799  HB  ILE A  70       8.929   9.274 -12.983  1.00 92.02           H
ATOM    800  CG1 ILE A  70       6.979   8.808 -12.280  1.00 92.02           C
ATOM    801 1HG1 ILE A  70       5.945   8.864 -12.623  1.00 92.02           H
ATOM    802 2HG1 ILE A  70       7.194   7.758 -12.086  1.00 92.02           H
ATOM    803  CG2 ILE A  70       7.640  10.801 -13.704  1.00 92.02           C
ATOM    804 1HG2 ILE A  70       8.379  11.154 -14.424  1.00 92.02           H
ATOM    805 2HG2 ILE A  70       6.642  10.898 -14.132  1.00 92.02           H
ATOM    806 3HG2 ILE A  70       7.705  11.397 -12.794  1.00 92.02           H
ATOM    807  CD1 ILE A  70       7.138   9.614 -10.990  1.00 92.02           C
ATOM    808 1HD1 ILE A  70       8.166   9.537 -10.637  1.00 92.02           H
ATOM    809 2HD1 ILE A  70       6.898  10.660 -11.183  1.00 92.02           H
ATOM    810 3HD1 ILE A  70       6.463   9.221 -10.230  1.00 92.02           H
ATOM    811  HN  ILE A  70       8.724   6.996 -13.450  1.00 92.02           H
ATOM    812  N   LEU A  71       9.910   8.795 -15.800  1.00 90.02           N
ATOM    813  CA  LEU A  71      10.785   9.348 -16.820  1.00 90.02           C
ATOM    814  C   LEU A  71      10.409   8.758 -18.181  1.00 90.02           C
ATOM    815  O   LEU A  71      10.351   9.477 -19.178  1.00 90.02           O
ATOM    816  HA  LEU A  71      10.612  10.424 -16.851  1.00 90.02           H
ATOM    817  CB  LEU A  71      12.252   9.135 -16.441  1.00 90.02           C
ATOM    818 1HB  LEU A  71      12.429   9.608 -15.475  1.00 90.02           H
ATOM    819 2HB  LEU A  71      12.421   8.067 -16.309  1.00 90.02           H
ATOM    820  CG  LEU A  71      13.285   9.668 -17.436  1.00 90.02           C
ATOM    821  HG  LEU A  71      12.841  10.504 -17.976  1.00 90.02           H
ATOM    822  CD1 LEU A  71      14.520  10.205 -16.709  1.00 90.02           C
ATOM    823 1HD1 LEU A  71      14.225  11.016 -16.043  1.00 90.02           H
ATOM    824 2HD1 LEU A  71      14.975   9.404 -16.126  1.00 90.02           H
ATOM    825 3HD1 LEU A  71      15.238  10.577 -17.439  1.00 90.02           H
ATOM    826  CD2 LEU A  71      13.649   8.603 -18.472  1.00 90.02           C
ATOM    827 1HD2 LEU A  71      14.066   7.732 -17.967  1.00 90.02           H
ATOM    828 2HD2 LEU A  71      12.754   8.310 -19.021  1.00 90.02           H
ATOM    829 3HD2 LEU A  71      14.385   9.008 -19.167  1.00 90.02           H
ATOM    830  HN  LEU A  71      10.369   8.243 -15.104  1.00 90.02           H
ATOM    831  N   VAL A  72      10.165   7.456 -18.179  1.00 87.16           N
ATOM    832  CA  VAL A  72       9.816   6.758 -19.405  1.00 87.16           C
ATOM    833  C   VAL A  72       8.512   7.335 -19.961  1.00 87.16           C
ATOM    834  O   VAL A  72       8.394   7.564 -21.164  1.00 87.16           O
ATOM    835  HA  VAL A  72      10.614   6.938 -20.125  1.00 87.16           H
ATOM    836  CB  VAL A  72       9.741   5.252 -19.146  1.00 87.16           C
ATOM    837  HB  VAL A  72       9.085   5.091 -18.291  1.00 87.16           H
ATOM    838  CG1 VAL A  72       9.137   4.519 -20.346  1.00 87.16           C
ATOM    839 1HG1 VAL A  72       8.130   4.893 -20.531  1.00 87.16           H
ATOM    840 2HG1 VAL A  72       9.756   4.693 -21.227  1.00 87.16           H
ATOM    841 3HG1 VAL A  72       9.096   3.451 -20.136  1.00 87.16           H
ATOM    842  CG2 VAL A  72      11.119   4.687 -18.795  1.00 87.16           C
ATOM    843 1HG2 VAL A  72      11.806   4.866 -19.622  1.00 87.16           H
ATOM    844 2HG2 VAL A  72      11.495   5.178 -17.897  1.00 87.16           H
ATOM    845 3HG2 VAL A  72      11.037   3.615 -18.617  1.00 87.16           H
ATOM    846  HN  VAL A  72      10.203   6.881 -17.362  1.00 87.16           H
ATOM    847  N   TYR A  73       7.566   7.552 -19.059  1.00 85.75           N
ATOM    848  CA  TYR A  73       6.270   8.081 -19.447  1.00 85.75           C
ATOM    849  C   TYR A  73       6.414   9.445 -20.125  1.00 85.75           C
ATOM    850  O   TYR A  73       5.722   9.733 -21.100  1.00 85.75           O
ATOM    851  HA  TYR A  73       5.817   7.380 -20.149  1.00 85.75           H
ATOM    852  CB  TYR A  73       5.478   8.252 -18.148  1.00 85.75           C
ATOM    853 1HB  TYR A  73       5.404   7.285 -17.650  1.00 85.75           H
ATOM    854 2HB  TYR A  73       6.032   8.912 -17.482  1.00 85.75           H
ATOM    855  CG  TYR A  73       4.070   8.816 -18.348  1.00 85.75           C
ATOM    856  CD1 TYR A  73       3.873  10.181 -18.384  1.00 85.75           C
ATOM    857  HD1 TYR A  73       4.720  10.858 -18.272  1.00 85.75           H
ATOM    858  CD2 TYR A  73       2.998   7.959 -18.490  1.00 85.75           C
ATOM    859  HD2 TYR A  73       3.154   6.881 -18.461  1.00 85.75           H
ATOM    860  CE1 TYR A  73       2.547  10.712 -18.572  1.00 85.75           C
ATOM    861  HE1 TYR A  73       2.377  11.788 -18.603  1.00 85.75           H
ATOM    862  CE2 TYR A  73       1.672   8.490 -18.678  1.00 85.75           C
ATOM    863  HE2 TYR A  73       0.816   7.825 -18.792  1.00 85.75           H
ATOM    864  CZ  TYR A  73       1.513   9.841 -18.709  1.00 85.75           C
ATOM    865  OH  TYR A  73       0.261  10.342 -18.886  1.00 85.75           O
ATOM    866  HH  TYR A  73      -0.375   9.604 -19.112  1.00 85.75           H
ATOM    867  HN  TYR A  73       7.675   7.374 -18.081  1.00 85.75           H
ATOM    868  N   TRP A  74       7.318  10.247 -19.582  1.00 86.43           N
ATOM    869  CA  TRP A  74       7.442  11.631 -20.008  1.00 86.43           C
ATOM    870  C   TRP A  74       8.029  11.640 -21.421  1.00 86.43           C
ATOM    871  O   TRP A  74       7.477  12.269 -22.322  1.00 86.43           O
ATOM    872  HA  TRP A  74       6.444  12.068 -20.016  1.00 86.43           H
ATOM    873  CB  TRP A  74       8.274  12.439 -19.011  1.00 86.43           C
ATOM    874 1HB  TRP A  74       8.049  12.094 -18.001  1.00 86.43           H
ATOM    875 2HB  TRP A  74       9.331  12.238 -19.187  1.00 86.43           H
ATOM    876  CG  TRP A  74       8.038  13.949 -19.082  1.00 86.43           C
ATOM    877  CD1 TRP A  74       8.664  14.846 -19.857  1.00 86.43           C
ATOM    878  HD1 TRP A  74       9.456  14.600 -20.564  1.00 86.43           H
ATOM    879  CD2 TRP A  74       7.078  14.707 -18.316  1.00 86.43           C
ATOM    880  NE1 TRP A  74       8.180  16.121 -19.646  1.00 86.43           N
ATOM    881  HE1 TRP A  74       8.488  16.955 -20.104  1.00 86.43           H
ATOM    882  CE2 TRP A  74       7.185  16.034 -18.679  1.00 86.43           C
ATOM    883  CE3 TRP A  74       6.151  14.285 -17.347  1.00 86.43           C
ATOM    884  HE3 TRP A  74       6.047  13.243 -17.043  1.00 86.43           H
ATOM    885  CZ2 TRP A  74       6.394  17.047 -18.123  1.00 86.43           C
ATOM    886  HZ2 TRP A  74       6.498  18.088 -18.427  1.00 86.43           H
ATOM    887  CZ3 TRP A  74       5.368  15.309 -16.802  1.00 86.43           C
ATOM    888  HZ3 TRP A  74       4.632  15.036 -16.045  1.00 86.43           H
ATOM    889  CH2 TRP A  74       5.463  16.650 -17.156  1.00 86.43           C
ATOM    890  HH2 TRP A  74       4.816  17.388 -16.684  1.00 86.43           H
ATOM    891  HN  TRP A  74       7.956   9.967 -18.865  1.00 86.43           H
ATOM    892  N   TYR A  75       9.140  10.934 -21.570  1.00 82.24           N
ATOM    893  CA  TYR A  75       9.938  11.042 -22.780  1.00 82.24           C
ATOM    894  C   TYR A  75       9.404  10.116 -23.874  1.00 82.24           C
ATOM    895  O   TYR A  75       9.838  10.191 -25.022  1.00 82.24           O
ATOM    896  HA  TYR A  75       9.884  12.073 -23.128  1.00 82.24           H
ATOM    897  CB  TYR A  75      11.350  10.594 -22.394  1.00 82.24           C
ATOM    898 1HB  TYR A  75      11.279   9.724 -21.742  1.00 82.24           H
ATOM    899 2HB  TYR A  75      11.877  10.277 -23.294  1.00 82.24           H
ATOM    900  CG  TYR A  75      12.175  11.674 -21.691  1.00 82.24           C
ATOM    901  CD1 TYR A  75      12.796  12.659 -22.431  1.00 82.24           C
ATOM    902  HD1 TYR A  75      12.700  12.667 -23.517  1.00 82.24           H
ATOM    903  CD2 TYR A  75      12.297  11.663 -20.316  1.00 82.24           C
ATOM    904  HD2 TYR A  75      11.806  10.885 -19.732  1.00 82.24           H
ATOM    905  CE1 TYR A  75      13.572  13.675 -21.769  1.00 82.24           C
ATOM    906  HE1 TYR A  75      14.069  14.459 -22.342  1.00 82.24           H
ATOM    907  CE2 TYR A  75      13.073  12.679 -19.655  1.00 82.24           C
ATOM    908  HE2 TYR A  75      13.178  12.682 -18.570  1.00 82.24           H
ATOM    909  CZ  TYR A  75      13.672  13.635 -20.414  1.00 82.24           C
ATOM    910  OH  TYR A  75      14.405  14.595 -19.789  1.00 82.24           O
ATOM    911  HH  TYR A  75      14.787  15.227 -20.463  1.00 82.24           H
ATOM    912  HN  TYR A  75       9.495  10.298 -20.885  1.00 82.24           H
ATOM    913  N   CYS A  76       8.468   9.264 -23.480  1.00 76.11           N
ATOM    914  CA  CYS A  76       7.846   8.348 -24.420  1.00 76.11           C
ATOM    915  C   CYS A  76       7.064   9.170 -25.446  1.00 76.11           C
ATOM    916  O   CYS A  76       6.129   9.886 -25.091  1.00 76.11           O
ATOM    917  HA  CYS A  76       8.654   7.796 -24.901  1.00 76.11           H
ATOM    918  CB  CYS A  76       6.956   7.326 -23.709  1.00 76.11           C
ATOM    919 1HB  CYS A  76       7.545   6.754 -22.994  1.00 76.11           H
ATOM    920 2HB  CYS A  76       6.179   7.840 -23.144  1.00 76.11           H
ATOM    921  SG  CYS A  76       6.195   6.200 -24.935  1.00 76.11           S
ATOM    922  HG  CYS A  76       7.337   5.679 -25.373  1.00 76.11           H
ATOM    923  HN  CYS A  76       8.136   9.195 -22.539  1.00 76.11           H
ATOM    924  N   THR A  77       7.476   9.041 -26.699  1.00 69.83           N
ATOM    925  CA  THR A  77       6.928   9.873 -27.757  1.00 69.83           C
ATOM    926  C   THR A  77       5.580   9.322 -28.226  1.00 69.83           C
ATOM    927  O   THR A  77       4.871   9.974 -28.990  1.00 69.83           O
ATOM    928  HA  THR A  77       6.743  10.867 -27.350  1.00 69.83           H
ATOM    929  CB  THR A  77       7.970   9.964 -28.874  1.00 69.83           C
ATOM    930  HB  THR A  77       7.621  10.611 -29.679  1.00 69.83           H
ATOM    931  OG1 THR A  77       8.210   8.607 -29.235  1.00 69.83           O
ATOM    932  HG1 THR A  77       8.663   8.565 -30.126  1.00 69.83           H
ATOM    933  CG2 THR A  77       9.326  10.461 -28.371  1.00 69.83           C
ATOM    934 1HG2 THR A  77       9.706   9.776 -27.613  1.00 69.83           H
ATOM    935 2HG2 THR A  77       9.211  11.455 -27.938  1.00 69.83           H
ATOM    936 3HG2 THR A  77      10.028  10.507 -29.203  1.00 69.83           H
ATOM    937  HN  THR A  77       8.169   8.383 -26.995  1.00 69.83           H
ATOM    938  N   ARG A  78       5.268   8.126 -27.748  1.00 71.06           N
ATOM    939  CA  ARG A  78       4.052   7.448 -28.165  1.00 71.06           C
ATOM    940  C   ARG A  78       2.842   8.029 -27.430  1.00 71.06           C
ATOM    941  O   ARG A  78       2.946   8.424 -26.270  1.00 71.06           O
ATOM    942  HA  ARG A  78       3.985   7.631 -29.237  1.00 71.06           H
ATOM    943  CB  ARG A  78       4.136   5.946 -27.887  1.00 71.06           C
ATOM    944 1HB  ARG A  78       3.462   5.411 -28.556  1.00 71.06           H
ATOM    945 2HB  ARG A  78       5.144   5.589 -28.098  1.00 71.06           H
ATOM    946  CG  ARG A  78       3.773   5.636 -26.434  1.00 71.06           C
ATOM    947 1HG  ARG A  78       4.344   6.282 -25.767  1.00 71.06           H
ATOM    948 2HG  ARG A  78       2.719   5.855 -26.264  1.00 71.06           H
ATOM    949  CD  ARG A  78       4.056   4.170 -26.099  1.00 71.06           C
ATOM    950 1HD  ARG A  78       3.215   3.549 -26.407  1.00 71.06           H
ATOM    951 2HD  ARG A  78       4.928   3.824 -26.653  1.00 71.06           H
ATOM    952  NE  ARG A  78       4.288   4.019 -24.645  1.00 71.06           N
ATOM    953  HE  ARG A  78       5.233   3.940 -24.327  1.00 71.06           H
ATOM    954  CZ  ARG A  78       3.311   3.981 -23.728  1.00 71.06           C
ATOM    955  NH1 ARG A  78       2.027   4.082 -24.097  1.00 71.06           N
ATOM    956 1HH1 ARG A  78       1.792   4.186 -25.064  1.00 71.06           H
ATOM    957 2HH1 ARG A  78       1.305   4.052 -23.407  1.00 71.06           H
ATOM    958  NH2 ARG A  78       3.638   3.840 -22.436  1.00 71.06           N
ATOM    959 1HH2 ARG A  78       2.922   3.810 -21.739  1.00 71.06           H
ATOM    960 2HH2 ARG A  78       4.599   3.765 -22.169  1.00 71.06           H
ATOM    961  HN  ARG A  78       5.827   7.623 -27.089  1.00 71.06           H
ATOM    962  N   VAL A  79       1.721   8.062 -28.136  1.00 76.70           N
ATOM    963  CA  VAL A  79       0.471   8.494 -27.536  1.00 76.70           C
ATOM    964  C   VAL A  79       0.251   7.737 -26.225  1.00 76.70           C
ATOM    965  O   VAL A  79       0.401   6.517 -26.176  1.00 76.70           O
ATOM    966  HA  VAL A  79       0.562   9.558 -27.315  1.00 76.70           H
ATOM    967  CB  VAL A  79      -0.678   8.313 -28.530  1.00 76.70           C
ATOM    968  HB  VAL A  79      -0.849   7.244 -28.654  1.00 76.70           H
ATOM    969  CG1 VAL A  79      -1.969   8.937 -27.997  1.00 76.70           C
ATOM    970 1HG1 VAL A  79      -2.242   8.458 -27.056  1.00 76.70           H
ATOM    971 2HG1 VAL A  79      -1.815  10.004 -27.830  1.00 76.70           H
ATOM    972 3HG1 VAL A  79      -2.769   8.794 -28.723  1.00 76.70           H
ATOM    973  CG2 VAL A  79      -0.314   8.892 -29.899  1.00 76.70           C
ATOM    974 1HG2 VAL A  79      -0.103   9.957 -29.799  1.00 76.70           H
ATOM    975 2HG2 VAL A  79       0.568   8.382 -30.287  1.00 76.70           H
ATOM    976 3HG2 VAL A  79      -1.148   8.750 -30.587  1.00 76.70           H
ATOM    977  HN  VAL A  79       1.659   7.800 -29.100  1.00 76.70           H
ATOM    978  N   LYS A  80      -0.101   8.492 -25.194  1.00 78.96           N
ATOM    979  CA  LYS A  80      -0.387   7.902 -23.898  1.00 78.96           C
ATOM    980  C   LYS A  80      -1.684   7.095 -23.985  1.00 78.96           C
ATOM    981  O   LYS A  80      -2.488   7.300 -24.893  1.00 78.96           O
ATOM    982  HA  LYS A  80       0.429   7.219 -23.662  1.00 78.96           H
ATOM    983  CB  LYS A  80      -0.405   8.979 -22.811  1.00 78.96           C
ATOM    984 1HB  LYS A  80      -1.311   9.578 -22.902  1.00 78.96           H
ATOM    985 2HB  LYS A  80      -0.432   8.509 -21.828  1.00 78.96           H
ATOM    986  CG  LYS A  80       0.824   9.885 -22.916  1.00 78.96           C
ATOM    987 1HG  LYS A  80       0.824  10.391 -23.881  1.00 78.96           H
ATOM    988 2HG  LYS A  80       0.776  10.658 -22.150  1.00 78.96           H
ATOM    989  CD  LYS A  80       2.114   9.078 -22.756  1.00 78.96           C
ATOM    990 1HD  LYS A  80       2.143   8.625 -21.765  1.00 78.96           H
ATOM    991 2HD  LYS A  80       2.130   8.264 -23.480  1.00 78.96           H
ATOM    992  CE  LYS A  80       3.344   9.967 -22.953  1.00 78.96           C
ATOM    993 1HE  LYS A  80       3.212  10.590 -23.838  1.00 78.96           H
ATOM    994 2HE  LYS A  80       3.453  10.640 -22.103  1.00 78.96           H
ATOM    995  NZ  LYS A  80       4.563   9.141 -23.099  1.00 78.96           N
ATOM    996 1HZ  LYS A  80       5.347   9.735 -23.344  1.00 78.96           H
ATOM    997 2HZ  LYS A  80       4.758   8.669 -22.223  1.00 78.96           H
ATOM    998 3HZ  LYS A  80       4.419   8.452 -23.829  1.00 78.96           H
ATOM    999  HN  LYS A  80      -0.191   9.487 -25.235  1.00 78.96           H
ATOM   1000  N   THR A  81      -1.848   6.193 -23.028  1.00 79.84           N
ATOM   1001  CA  THR A  81      -3.103   5.475 -22.883  1.00 79.84           C
ATOM   1002  C   THR A  81      -3.640   5.622 -21.458  1.00 79.84           C
ATOM   1003  O   THR A  81      -2.922   6.066 -20.563  1.00 79.84           O
ATOM   1004  HA  THR A  81      -3.837   5.928 -23.549  1.00 79.84           H
ATOM   1005  CB  THR A  81      -2.866   4.021 -23.296  1.00 79.84           C
ATOM   1006  HB  THR A  81      -3.802   3.464 -23.312  1.00 79.84           H
ATOM   1007  OG1 THR A  81      -1.888   3.552 -22.371  1.00 79.84           O
ATOM   1008  HG1 THR A  81      -0.985   3.902 -22.621  1.00 79.84           H
ATOM   1009  CG2 THR A  81      -2.178   3.904 -24.657  1.00 79.84           C
ATOM   1010 1HG2 THR A  81      -1.210   4.404 -24.620  1.00 79.84           H
ATOM   1011 2HG2 THR A  81      -2.800   4.372 -25.420  1.00 79.84           H
ATOM   1012 3HG2 THR A  81      -2.034   2.851 -24.902  1.00 79.84           H
ATOM   1013  HN  THR A  81      -1.143   5.952 -22.360  1.00 79.84           H
ATOM   1014  N   MET A  82      -4.898   5.242 -21.291  1.00 81.11           N
ATOM   1015  CA  MET A  82      -5.522   5.273 -19.979  1.00 81.11           C
ATOM   1016  C   MET A  82      -4.719   4.448 -18.971  1.00 81.11           C
ATOM   1017  O   MET A  82      -4.511   4.879 -17.837  1.00 81.11           O
ATOM   1018  HA  MET A  82      -5.526   6.321 -19.681  1.00 81.11           H
ATOM   1019  CB  MET A  82      -6.944   4.716 -20.077  1.00 81.11           C
ATOM   1020 1HB  MET A  82      -7.546   5.359 -20.719  1.00 81.11           H
ATOM   1021 2HB  MET A  82      -6.922   3.731 -20.543  1.00 81.11           H
ATOM   1022  CG  MET A  82      -7.590   4.618 -18.694  1.00 81.11           C
ATOM   1023 1HG  MET A  82      -7.209   3.745 -18.166  1.00 81.11           H
ATOM   1024 2HG  MET A  82      -7.327   5.492 -18.097  1.00 81.11           H
ATOM   1025  SD  MET A  82      -9.364   4.505 -18.856  1.00 81.11           S
ATOM   1026  CE  MET A  82      -9.850   4.798 -17.163  1.00 81.11           C
ATOM   1027 1HE  MET A  82      -9.413   4.031 -16.522  1.00 81.11           H
ATOM   1028 2HE  MET A  82      -9.496   5.779 -16.848  1.00 81.11           H
ATOM   1029 3HE  MET A  82     -10.936   4.761 -17.085  1.00 81.11           H
ATOM   1030  HN  MET A  82      -5.487   4.917 -22.032  1.00 81.11           H
ATOM   1031  N   THR A  83      -4.290   3.278 -19.419  1.00 80.93           N
ATOM   1032  CA  THR A  83      -3.432   2.434 -18.606  1.00 80.93           C
ATOM   1033  C   THR A  83      -2.190   3.208 -18.160  1.00 80.93           C
ATOM   1034  O   THR A  83      -1.788   3.129 -17.000  1.00 80.93           O
ATOM   1035  HA  THR A  83      -3.978   2.157 -17.703  1.00 80.93           H
ATOM   1036  CB  THR A  83      -3.106   1.174 -19.411  1.00 80.93           C
ATOM   1037  HB  THR A  83      -2.551   1.424 -20.315  1.00 80.93           H
ATOM   1038  OG1 THR A  83      -4.374   0.557 -19.619  1.00 80.93           O
ATOM   1039  HG1 THR A  83      -5.106   1.175 -19.330  1.00 80.93           H
ATOM   1040  CG2 THR A  83      -2.320   0.145 -18.597  1.00 80.93           C
ATOM   1041 1HG2 THR A  83      -2.905  -0.155 -17.728  1.00 80.93           H
ATOM   1042 2HG2 THR A  83      -1.379   0.585 -18.267  1.00 80.93           H
ATOM   1043 3HG2 THR A  83      -2.115  -0.728 -19.216  1.00 80.93           H
ATOM   1044  HN  THR A  83      -4.518   2.906 -20.319  1.00 80.93           H
ATOM   1045  N   ASP A  84      -1.616   3.938 -19.105  1.00 82.91           N
ATOM   1046  CA  ASP A  84      -0.375   4.650 -18.850  1.00 82.91           C
ATOM   1047  C   ASP A  84      -0.611   5.704 -17.766  1.00 82.91           C
ATOM   1048  O   ASP A  84       0.258   5.945 -16.930  1.00 82.91           O
ATOM   1049  HA  ASP A  84       0.336   3.885 -18.540  1.00 82.91           H
ATOM   1050  CB  ASP A  84       0.116   5.369 -20.108  1.00 82.91           C
ATOM   1051 1HB  ASP A  84      -0.600   6.139 -20.395  1.00 82.91           H
ATOM   1052 2HB  ASP A  84       1.059   5.873 -19.899  1.00 82.91           H
ATOM   1053  CG  ASP A  84       0.303   4.383 -21.264  1.00 82.91           C
ATOM   1054  OD1 ASP A  84       1.100   3.438 -21.079  1.00 82.91           O
ATOM   1055  OD2 ASP A  84      -0.354   4.598 -22.305  1.00 82.91           O
ATOM   1056  HN  ASP A  84      -1.983   4.046 -20.028  1.00 82.91           H
ATOM   1057  N   MET A  85      -1.792   6.304 -17.815  1.00 87.32           N
ATOM   1058  CA  MET A  85      -2.146   7.338 -16.858  1.00 87.32           C
ATOM   1059  C   MET A  85      -2.168   6.782 -15.433  1.00 87.32           C
ATOM   1060  O   MET A  85      -1.660   7.415 -14.508  1.00 87.32           O
ATOM   1061  HA  MET A  85      -1.370   8.098 -16.947  1.00 87.32           H
ATOM   1062  CB  MET A  85      -3.524   7.905 -17.206  1.00 87.32           C
ATOM   1063 1HB  MET A  85      -3.533   8.236 -18.244  1.00 87.32           H
ATOM   1064 2HB  MET A  85      -4.277   7.122 -17.114  1.00 87.32           H
ATOM   1065  CG  MET A  85      -3.883   9.075 -16.288  1.00 87.32           C
ATOM   1066 1HG  MET A  85      -4.884   9.438 -16.521  1.00 87.32           H
ATOM   1067 2HG  MET A  85      -3.899   8.743 -15.250  1.00 87.32           H
ATOM   1068  SD  MET A  85      -2.696  10.394 -16.487  1.00 87.32           S
ATOM   1069  CE  MET A  85      -3.123  10.949 -18.129  1.00 87.32           C
ATOM   1070 1HE  MET A  85      -2.996  10.129 -18.835  1.00 87.32           H
ATOM   1071 2HE  MET A  85      -4.161  11.282 -18.141  1.00 87.32           H
ATOM   1072 3HE  MET A  85      -2.472  11.777 -18.413  1.00 87.32           H
ATOM   1073  HN  MET A  85      -2.498   6.094 -18.491  1.00 87.32           H
ATOM   1074  N   PHE A  86      -2.760   5.604 -15.300  1.00 88.06           N
ATOM   1075  CA  PHE A  86      -2.866   4.962 -14.001  1.00 88.06           C
ATOM   1076  C   PHE A  86      -1.497   4.482 -13.514  1.00 88.06           C
ATOM   1077  O   PHE A  86      -1.191   4.568 -12.326  1.00 88.06           O
ATOM   1078  HA  PHE A  86      -3.258   5.703 -13.304  1.00 88.06           H
ATOM   1079  CB  PHE A  86      -3.785   3.751 -14.174  1.00 88.06           C
ATOM   1080 1HB  PHE A  86      -3.391   3.119 -14.969  1.00 88.06           H
ATOM   1081 2HB  PHE A  86      -3.767   3.161 -13.258  1.00 88.06           H
ATOM   1082  CG  PHE A  86      -5.235   4.113 -14.502  1.00 88.06           C
ATOM   1083  CD1 PHE A  86      -5.825   5.177 -13.894  1.00 88.06           C
ATOM   1084  HD1 PHE A  86      -5.264   5.772 -13.173  1.00 88.06           H
ATOM   1085  CD2 PHE A  86      -5.935   3.371 -15.401  1.00 88.06           C
ATOM   1086  HD2 PHE A  86      -5.462   2.518 -15.888  1.00 88.06           H
ATOM   1087  CE1 PHE A  86      -7.170   5.513 -14.198  1.00 88.06           C
ATOM   1088  HE1 PHE A  86      -7.643   6.366 -13.710  1.00 88.06           H
ATOM   1089  CE2 PHE A  86      -7.280   3.706 -15.705  1.00 88.06           C
ATOM   1090  HE2 PHE A  86      -7.841   3.111 -16.426  1.00 88.06           H
ATOM   1091  CZ  PHE A  86      -7.870   4.770 -15.097  1.00 88.06           C
ATOM   1092  HZ  PHE A  86      -8.903   5.028 -15.331  1.00 88.06           H
ATOM   1093  HN  PHE A  86      -3.163   5.093 -16.058  1.00 88.06           H
ATOM   1094  N   LEU A  87      -0.709   3.987 -14.457  1.00 86.56           N
ATOM   1095  CA  LEU A  87       0.623   3.500 -14.141  1.00 86.56           C
ATOM   1096  C   LEU A  87       1.471   4.657 -13.607  1.00 86.56           C
ATOM   1097  O   LEU A  87       2.295   4.467 -12.714  1.00 86.56           O
ATOM   1098  HA  LEU A  87       0.519   2.756 -13.352  1.00 86.56           H
ATOM   1099  CB  LEU A  87       1.238   2.795 -15.351  1.00 86.56           C
ATOM   1100 1HB  LEU A  87       1.149   3.454 -16.215  1.00 86.56           H
ATOM   1101 2HB  LEU A  87       2.303   2.657 -15.164  1.00 86.56           H
ATOM   1102  CG  LEU A  87       0.632   1.438 -15.716  1.00 86.56           C
ATOM   1103  HG  LEU A  87      -0.433   1.578 -15.901  1.00 86.56           H
ATOM   1104  CD1 LEU A  87       1.247   0.891 -17.005  1.00 86.56           C
ATOM   1105 1HD1 LEU A  87       1.060   1.589 -17.822  1.00 86.56           H
ATOM   1106 2HD1 LEU A  87       2.322   0.770 -16.872  1.00 86.56           H
ATOM   1107 3HD1 LEU A  87       0.799  -0.074 -17.241  1.00 86.56           H
ATOM   1108  CD2 LEU A  87       0.762   0.450 -14.555  1.00 86.56           C
ATOM   1109 1HD2 LEU A  87       1.815   0.309 -14.314  1.00 86.56           H
ATOM   1110 2HD2 LEU A  87       0.239   0.843 -13.683  1.00 86.56           H
ATOM   1111 3HD2 LEU A  87       0.323  -0.506 -14.841  1.00 86.56           H
ATOM   1112  HN  LEU A  87      -0.966   3.917 -15.421  1.00 86.56           H
ATOM   1113  N   LEU A  88       1.239   5.830 -14.177  1.00 90.14           N
ATOM   1114  CA  LEU A  88       1.942   7.025 -13.742  1.00 90.14           C
ATOM   1115  C   LEU A  88       1.590   7.315 -12.281  1.00 90.14           C
ATOM   1116  O   LEU A  88       2.478   7.465 -11.443  1.00 90.14           O
ATOM   1117  HA  LEU A  88       3.010   6.817 -13.805  1.00 90.14           H
ATOM   1118  CB  LEU A  88       1.651   8.192 -14.688  1.00 90.14           C
ATOM   1119 1HB  LEU A  88       2.083   7.961 -15.662  1.00 90.14           H
ATOM   1120 2HB  LEU A  88       0.572   8.262 -14.825  1.00 90.14           H
ATOM   1121  CG  LEU A  88       2.171   9.561 -14.243  1.00 90.14           C
ATOM   1122  HG  LEU A  88       1.844   9.734 -13.218  1.00 90.14           H
ATOM   1123  CD1 LEU A  88       3.700   9.593 -14.242  1.00 90.14           C
ATOM   1124 1HD1 LEU A  88       4.079   8.836 -13.556  1.00 90.14           H
ATOM   1125 2HD1 LEU A  88       4.069   9.389 -15.247  1.00 90.14           H
ATOM   1126 3HD1 LEU A  88       4.043  10.577 -13.923  1.00 90.14           H
ATOM   1127  CD2 LEU A  88       1.575  10.679 -15.102  1.00 90.14           C
ATOM   1128 1HD2 LEU A  88       1.850  10.522 -16.145  1.00 90.14           H
ATOM   1129 2HD2 LEU A  88       0.489  10.669 -15.008  1.00 90.14           H
ATOM   1130 3HD2 LEU A  88       1.961  11.641 -14.765  1.00 90.14           H
ATOM   1131  HN  LEU A  88       0.587   5.971 -14.921  1.00 90.14           H
ATOM   1132  N   ASN A  89       0.293   7.386 -12.021  1.00 92.63           N
ATOM   1133  CA  ASN A  89      -0.186   7.774 -10.706  1.00 92.63           C
ATOM   1134  C   ASN A  89       0.230   6.715  -9.683  1.00 92.63           C
ATOM   1135  O   ASN A  89       0.448   7.028  -8.513  1.00 92.63           O
ATOM   1136  HA  ASN A  89       0.269   8.745 -10.510  1.00 92.63           H
ATOM   1137  CB  ASN A  89      -1.713   7.878 -10.684  1.00 92.63           C
ATOM   1138 1HB  ASN A  89      -2.144   7.065 -11.268  1.00 92.63           H
ATOM   1139 2HB  ASN A  89      -2.074   7.762  -9.662  1.00 92.63           H
ATOM   1140  CG  ASN A  89      -2.180   9.221 -11.247  1.00 92.63           C
ATOM   1141  OD1 ASN A  89      -2.410  10.179 -10.527  1.00 92.63           O
ATOM   1142  ND2 ASN A  89      -2.306   9.239 -12.571  1.00 92.63           N
ATOM   1143 1HD2 ASN A  89      -2.101   8.418 -13.104  1.00 92.63           H
ATOM   1144 2HD2 ASN A  89      -2.606  10.073 -13.034  1.00 92.63           H
ATOM   1145  HN  ASN A  89      -0.423   7.184 -12.689  1.00 92.63           H
ATOM   1146  N   LEU A  90       0.329   5.484 -10.161  1.00 90.76           N
ATOM   1147  CA  LEU A  90       0.707   4.375  -9.301  1.00 90.76           C
ATOM   1148  C   LEU A  90       2.151   4.568  -8.833  1.00 90.76           C
ATOM   1149  O   LEU A  90       2.464   4.343  -7.665  1.00 90.76           O
ATOM   1150  HA  LEU A  90       0.055   4.402  -8.428  1.00 90.76           H
ATOM   1151  CB  LEU A  90       0.462   3.041 -10.008  1.00 90.76           C
ATOM   1152 1HB  LEU A  90      -0.550   3.046 -10.411  1.00 90.76           H
ATOM   1153 2HB  LEU A  90       1.143   2.972 -10.856  1.00 90.76           H
ATOM   1154  CG  LEU A  90       0.633   1.786  -9.149  1.00 90.76           C
ATOM   1155  HG  LEU A  90       1.628   1.809  -8.705  1.00 90.76           H
ATOM   1156  CD1 LEU A  90      -0.376   1.767  -7.999  1.00 90.76           C
ATOM   1157 1HD1 LEU A  90      -0.226   2.644  -7.370  1.00 90.76           H
ATOM   1158 2HD1 LEU A  90      -1.388   1.779  -8.404  1.00 90.76           H
ATOM   1159 3HD1 LEU A  90      -0.233   0.864  -7.405  1.00 90.76           H
ATOM   1160  CD2 LEU A  90       0.550   0.520 -10.006  1.00 90.76           C
ATOM   1161 1HD2 LEU A  90      -0.422   0.478 -10.498  1.00 90.76           H
ATOM   1162 2HD2 LEU A  90       1.338   0.539 -10.758  1.00 90.76           H
ATOM   1163 3HD2 LEU A  90       0.674  -0.357  -9.371  1.00 90.76           H
ATOM   1164  HN  LEU A  90       0.157   5.238 -11.115  1.00 90.76           H
ATOM   1165  N   ALA A  91       2.992   4.982  -9.769  1.00 93.61           N
ATOM   1166  CA  ALA A  91       4.397   5.200  -9.468  1.00 93.61           C
ATOM   1167  C   ALA A  91       4.531   6.381  -8.504  1.00 93.61           C
ATOM   1168  O   ALA A  91       5.376   6.365  -7.611  1.00 93.61           O
ATOM   1169  HA  ALA A  91       4.776   4.301  -8.983  1.00 93.61           H
ATOM   1170  CB  ALA A  91       5.169   5.421 -10.771  1.00 93.61           C
ATOM   1171 1HB  ALA A  91       5.067   4.542 -11.407  1.00 93.61           H
ATOM   1172 2HB  ALA A  91       4.769   6.293 -11.288  1.00 93.61           H
ATOM   1173 3HB  ALA A  91       6.223   5.584 -10.545  1.00 93.61           H
ATOM   1174  HN  ALA A  91       2.729   5.167 -10.715  1.00 93.61           H
ATOM   1175  N   ILE A  92       3.683   7.377  -8.718  1.00 94.84           N
ATOM   1176  CA  ILE A  92       3.699   8.565  -7.883  1.00 94.84           C
ATOM   1177  C   ILE A  92       3.330   8.180  -6.449  1.00 94.84           C
ATOM   1178  O   ILE A  92       3.986   8.606  -5.499  1.00 94.84           O
ATOM   1179  HA  ILE A  92       4.718   8.953  -7.884  1.00 94.84           H
ATOM   1180  CB  ILE A  92       2.801   9.652  -8.478  1.00 94.84           C
ATOM   1181  HB  ILE A  92       1.838   9.203  -8.722  1.00 94.84           H
ATOM   1182  CG1 ILE A  92       3.389  10.194  -9.782  1.00 94.84           C
ATOM   1183 1HG1 ILE A  92       4.278  10.787  -9.566  1.00 94.84           H
ATOM   1184 2HG1 ILE A  92       3.705   9.366 -10.416  1.00 94.84           H
ATOM   1185  CG2 ILE A  92       2.538  10.764  -7.462  1.00 94.84           C
ATOM   1186 1HG2 ILE A  92       2.044  10.345  -6.585  1.00 94.84           H
ATOM   1187 2HG2 ILE A  92       3.484  11.217  -7.165  1.00 94.84           H
ATOM   1188 3HG2 ILE A  92       1.897  11.523  -7.911  1.00 94.84           H
ATOM   1189  CD1 ILE A  92       2.366  11.053 -10.529  1.00 94.84           C
ATOM   1190 1HD1 ILE A  92       1.489  10.450 -10.766  1.00 94.84           H
ATOM   1191 2HD1 ILE A  92       2.071  11.894  -9.902  1.00 94.84           H
ATOM   1192 3HD1 ILE A  92       2.810  11.426 -11.452  1.00 94.84           H
ATOM   1193  HN  ILE A  92       2.996   7.381  -9.445  1.00 94.84           H
ATOM   1194  N   ALA A  93       2.280   7.380  -6.337  1.00 94.48           N
ATOM   1195  CA  ALA A  93       1.796   6.958  -5.033  1.00 94.48           C
ATOM   1196  C   ALA A  93       2.919   6.237  -4.286  1.00 94.48           C
ATOM   1197  O   ALA A  93       3.162   6.508  -3.110  1.00 94.48           O
ATOM   1198  HA  ALA A  93       1.518   7.853  -4.477  1.00 94.48           H
ATOM   1199  CB  ALA A  93       0.555   6.081  -5.208  1.00 94.48           C
ATOM   1200 1HB  ALA A  93      -0.223   6.649  -5.718  1.00 94.48           H
ATOM   1201 2HB  ALA A  93       0.812   5.203  -5.801  1.00 94.48           H
ATOM   1202 3HB  ALA A  93       0.192   5.765  -4.230  1.00 94.48           H
ATOM   1203  HN  ALA A  93       1.764   7.021  -7.115  1.00 94.48           H
ATOM   1204  N   ASP A  94       3.575   5.332  -4.998  1.00 93.65           N
ATOM   1205  CA  ASP A  94       4.636   4.537  -4.403  1.00 93.65           C
ATOM   1206  C   ASP A  94       5.740   5.466  -3.895  1.00 93.65           C
ATOM   1207  O   ASP A  94       6.239   5.293  -2.784  1.00 93.65           O
ATOM   1208  HA  ASP A  94       4.158   3.978  -3.599  1.00 93.65           H
ATOM   1209  CB  ASP A  94       5.253   3.586  -5.431  1.00 93.65           C
ATOM   1210 1HB  ASP A  94       5.377   4.103  -6.382  1.00 93.65           H
ATOM   1211 2HB  ASP A  94       6.247   3.283  -5.100  1.00 93.65           H
ATOM   1212  CG  ASP A  94       4.376   2.348  -5.628  1.00 93.65           C
ATOM   1213  OD1 ASP A  94       3.684   1.981  -4.654  1.00 93.65           O
ATOM   1214  OD2 ASP A  94       4.418   1.796  -6.749  1.00 93.65           O
ATOM   1215  HN  ASP A  94       3.393   5.140  -5.962  1.00 93.65           H
ATOM   1216  N   LEU A  95       6.090   6.431  -4.733  1.00 96.11           N
ATOM   1217  CA  LEU A  95       7.168   7.350  -4.408  1.00 96.11           C
ATOM   1218  C   LEU A  95       6.838   8.074  -3.101  1.00 96.11           C
ATOM   1219  O   LEU A  95       7.694   8.208  -2.229  1.00 96.11           O
ATOM   1220  HA  LEU A  95       8.069   6.756  -4.256  1.00 96.11           H
ATOM   1221  CB  LEU A  95       7.440   8.292  -5.582  1.00 96.11           C
ATOM   1222 1HB  LEU A  95       6.484   8.629  -5.982  1.00 96.11           H
ATOM   1223 2HB  LEU A  95       7.955   9.175  -5.202  1.00 96.11           H
ATOM   1224  CG  LEU A  95       8.266   7.711  -6.732  1.00 96.11           C
ATOM   1225  HG  LEU A  95       7.737   6.843  -7.127  1.00 96.11           H
ATOM   1226  CD1 LEU A  95       8.399   8.718  -7.875  1.00 96.11           C
ATOM   1227 1HD1 LEU A  95       7.409   8.975  -8.251  1.00 96.11           H
ATOM   1228 2HD1 LEU A  95       8.894   9.619  -7.510  1.00 96.11           H
ATOM   1229 3HD1 LEU A  95       8.991   8.280  -8.679  1.00 96.11           H
ATOM   1230  CD2 LEU A  95       9.628   7.222  -6.236  1.00 96.11           C
ATOM   1231 1HD2 LEU A  95      10.176   8.057  -5.799  1.00 96.11           H
ATOM   1232 2HD2 LEU A  95       9.484   6.448  -5.482  1.00 96.11           H
ATOM   1233 3HD2 LEU A  95      10.194   6.814  -7.073  1.00 96.11           H
ATOM   1234  HN  LEU A  95       5.652   6.589  -5.618  1.00 96.11           H
ATOM   1235  N   LEU A  96       5.595   8.523  -3.008  1.00 95.13           N
ATOM   1236  CA  LEU A  96       5.174   9.333  -1.878  1.00 95.13           C
ATOM   1237  C   LEU A  96       5.394   8.548  -0.583  1.00 95.13           C
ATOM   1238  O   LEU A  96       5.801   9.115   0.430  1.00 95.13           O
ATOM   1239  HA  LEU A  96       5.810  10.218  -1.857  1.00 95.13           H
ATOM   1240  CB  LEU A  96       3.735   9.814  -2.069  1.00 95.13           C
ATOM   1241 1HB  LEU A  96       3.127   8.964  -2.379  1.00 95.13           H
ATOM   1242 2HB  LEU A  96       3.352  10.145  -1.104  1.00 95.13           H
ATOM   1243  CG  LEU A  96       3.534  10.944  -3.081  1.00 95.13           C
ATOM   1244  HG  LEU A  96       3.888  10.599  -4.053  1.00 95.13           H
ATOM   1245  CD1 LEU A  96       2.050  11.284  -3.236  1.00 95.13           C
ATOM   1246 1HD1 LEU A  96       1.510  10.404  -3.583  1.00 95.13           H
ATOM   1247 2HD1 LEU A  96       1.648  11.601  -2.273  1.00 95.13           H
ATOM   1248 3HD1 LEU A  96       1.936  12.090  -3.960  1.00 95.13           H
ATOM   1249  CD2 LEU A  96       4.367  12.171  -2.705  1.00 95.13           C
ATOM   1250 1HD2 LEU A  96       4.067  12.526  -1.720  1.00 95.13           H
ATOM   1251 2HD2 LEU A  96       5.423  11.901  -2.688  1.00 95.13           H
ATOM   1252 3HD2 LEU A  96       4.206  12.959  -3.441  1.00 95.13           H
ATOM   1253  HN  LEU A  96       4.882   8.341  -3.686  1.00 95.13           H
ATOM   1254  N   PHE A  97       5.114   7.255  -0.658  1.00 94.78           N
ATOM   1255  CA  PHE A  97       5.276   6.386   0.495  1.00 94.78           C
ATOM   1256  C   PHE A  97       6.756   6.149   0.800  1.00 94.78           C
ATOM   1257  O   PHE A  97       7.184   6.268   1.947  1.00 94.78           O
ATOM   1258  HA  PHE A  97       4.807   6.884   1.344  1.00 94.78           H
ATOM   1259  CB  PHE A  97       4.620   5.049   0.144  1.00 94.78           C
ATOM   1260 1HB  PHE A  97       3.537   5.177   0.142  1.00 94.78           H
ATOM   1261 2HB  PHE A  97       4.909   4.769  -0.869  1.00 94.78           H
ATOM   1262  CG  PHE A  97       4.983   3.908   1.096  1.00 94.78           C
ATOM   1263  CD1 PHE A  97       5.608   2.799   0.620  1.00 94.78           C
ATOM   1264  HD1 PHE A  97       5.851   2.722  -0.439  1.00 94.78           H
ATOM   1265  CD2 PHE A  97       4.680   4.004   2.419  1.00 94.78           C
ATOM   1266  HD2 PHE A  97       4.178   4.894   2.800  1.00 94.78           H
ATOM   1267  CE1 PHE A  97       5.946   1.740   1.504  1.00 94.78           C
ATOM   1268  HE1 PHE A  97       6.447   0.850   1.123  1.00 94.78           H
ATOM   1269  CE2 PHE A  97       5.017   2.945   3.303  1.00 94.78           C
ATOM   1270  HE2 PHE A  97       4.774   3.022   4.362  1.00 94.78           H
ATOM   1271  CZ  PHE A  97       5.643   1.835   2.827  1.00 94.78           C
ATOM   1272  HZ  PHE A  97       5.902   1.023   3.506  1.00 94.78           H
ATOM   1273  HN  PHE A  97       4.783   6.802  -1.486  1.00 94.78           H
ATOM   1274  N   LEU A  98       7.498   5.819  -0.248  1.00 96.06           N
ATOM   1275  CA  LEU A  98       8.879   5.399  -0.084  1.00 96.06           C
ATOM   1276  C   LEU A  98       9.655   6.490   0.657  1.00 96.06           C
ATOM   1277  O   LEU A  98      10.535   6.192   1.462  1.00 96.06           O
ATOM   1278  HA  LEU A  98       8.876   4.499   0.531  1.00 96.06           H
ATOM   1279  CB  LEU A  98       9.488   5.022  -1.436  1.00 96.06           C
ATOM   1280 1HB  LEU A  98       9.307   5.839  -2.135  1.00 96.06           H
ATOM   1281 2HB  LEU A  98      10.568   4.940  -1.316  1.00 96.06           H
ATOM   1282  CG  LEU A  98       8.972   3.727  -2.066  1.00 96.06           C
ATOM   1283  HG  LEU A  98       7.888   3.701  -1.955  1.00 96.06           H
ATOM   1284  CD1 LEU A  98       9.275   3.688  -3.565  1.00 96.06           C
ATOM   1285 1HD1 LEU A  98       8.790   4.532  -4.056  1.00 96.06           H
ATOM   1286 2HD1 LEU A  98      10.352   3.747  -3.720  1.00 96.06           H
ATOM   1287 3HD1 LEU A  98       8.898   2.756  -3.988  1.00 96.06           H
ATOM   1288  CD2 LEU A  98       9.530   2.503  -1.337  1.00 96.06           C
ATOM   1289 1HD2 LEU A  98      10.619   2.510  -1.394  1.00 96.06           H
ATOM   1290 2HD2 LEU A  98       9.221   2.531  -0.292  1.00 96.06           H
ATOM   1291 3HD2 LEU A  98       9.148   1.596  -1.805  1.00 96.06           H
ATOM   1292  HN  LEU A  98       7.170   5.835  -1.192  1.00 96.06           H
ATOM   1293  N   VAL A  99       9.300   7.731   0.357  1.00 96.30           N
ATOM   1294  CA  VAL A  99       9.995   8.869   0.936  1.00 96.30           C
ATOM   1295  C   VAL A  99       9.831   8.840   2.457  1.00 96.30           C
ATOM   1296  O   VAL A  99      10.579   9.499   3.178  1.00 96.30           O
ATOM   1297  HA  VAL A  99      11.053   8.765   0.696  1.00 96.30           H
ATOM   1298  CB  VAL A  99       9.490  10.167   0.305  1.00 96.30           C
ATOM   1299  HB  VAL A  99       8.400  10.154   0.337  1.00 96.30           H
ATOM   1300  CG1 VAL A  99       9.968  11.385   1.099  1.00 96.30           C
ATOM   1301 1HG1 VAL A  99       9.591  11.323   2.120  1.00 96.30           H
ATOM   1302 2HG1 VAL A  99      11.057  11.404   1.113  1.00 96.30           H
ATOM   1303 3HG1 VAL A  99       9.594  12.295   0.628  1.00 96.30           H
ATOM   1304  CG2 VAL A  99       9.916  10.266  -1.161  1.00 96.30           C
ATOM   1305 1HG2 VAL A  99      11.004  10.247  -1.225  1.00 96.30           H
ATOM   1306 2HG2 VAL A  99       9.504   9.424  -1.717  1.00 96.30           H
ATOM   1307 3HG2 VAL A  99       9.544  11.199  -1.585  1.00 96.30           H
ATOM   1308  HN  VAL A  99       8.555   7.965  -0.267  1.00 96.30           H
ATOM   1309  N   THR A 100       8.848   8.070   2.901  1.00 95.64           N
ATOM   1310  CA  THR A 100       8.536   7.996   4.318  1.00 95.64           C
ATOM   1311  C   THR A 100       9.401   6.934   5.000  1.00 95.64           C
ATOM   1312  O   THR A 100       9.549   6.939   6.221  1.00 95.64           O
ATOM   1313  HA  THR A 100       8.786   8.954   4.775  1.00 95.64           H
ATOM   1314  CB  THR A 100       7.035   7.739   4.459  1.00 95.64           C
ATOM   1315  HB  THR A 100       6.695   7.959   5.471  1.00 95.64           H
ATOM   1316  OG1 THR A 100       6.872   6.388   4.035  1.00 95.64           O
ATOM   1317  HG1 THR A 100       6.774   6.351   3.041  1.00 95.64           H
ATOM   1318  CG2 THR A 100       6.206   8.546   3.457  1.00 95.64           C
ATOM   1319 1HG2 THR A 100       6.499   8.276   2.442  1.00 95.64           H
ATOM   1320 2HG2 THR A 100       6.381   9.610   3.614  1.00 95.64           H
ATOM   1321 3HG2 THR A 100       5.148   8.326   3.600  1.00 95.64           H
ATOM   1322  HN  THR A 100       8.272   7.505   2.311  1.00 95.64           H
ATOM   1323  N   LEU A 101       9.950   6.049   4.181  1.00 95.50           N
ATOM   1324  CA  LEU A 101      10.642   4.880   4.697  1.00 95.50           C
ATOM   1325  C   LEU A 101      11.870   5.330   5.492  1.00 95.50           C
ATOM   1326  O   LEU A 101      12.163   4.782   6.553  1.00 95.50           O
ATOM   1327  HA  LEU A 101       9.960   4.370   5.377  1.00 95.50           H
ATOM   1328  CB  LEU A 101      10.966   3.905   3.564  1.00 95.50           C
ATOM   1329 1HB  LEU A 101      11.477   4.454   2.773  1.00 95.50           H
ATOM   1330 2HB  LEU A 101      11.669   3.162   3.941  1.00 95.50           H
ATOM   1331  CG  LEU A 101       9.773   3.172   2.948  1.00 95.50           C
ATOM   1332  HG  LEU A 101       9.136   3.908   2.457  1.00 95.50           H
ATOM   1333  CD1 LEU A 101      10.232   2.183   1.875  1.00 95.50           C
ATOM   1334 1HD1 LEU A 101      10.756   2.721   1.085  1.00 95.50           H
ATOM   1335 2HD1 LEU A 101      10.902   1.447   2.321  1.00 95.50           H
ATOM   1336 3HD1 LEU A 101       9.364   1.675   1.454  1.00 95.50           H
ATOM   1337  CD2 LEU A 101       8.929   2.494   4.029  1.00 95.50           C
ATOM   1338 1HD2 LEU A 101       9.542   1.772   4.570  1.00 95.50           H
ATOM   1339 2HD2 LEU A 101       8.556   3.246   4.724  1.00 95.50           H
ATOM   1340 3HD2 LEU A 101       8.088   1.980   3.565  1.00 95.50           H
ATOM   1341  HN  LEU A 101       9.927   6.120   3.184  1.00 95.50           H
ATOM   1342  N   PRO A 102      12.608   6.333   4.995  1.00 95.51           N
ATOM   1343  CA  PRO A 102      13.801   6.812   5.698  1.00 95.51           C
ATOM   1344  C   PRO A 102      13.511   7.170   7.147  1.00 95.51           C
ATOM   1345  O   PRO A 102      14.304   6.864   8.036  1.00 95.51           O
ATOM   1346  HA  PRO A 102      14.551   6.023   5.744  1.00 95.51           H
ATOM   1347  CB  PRO A 102      14.233   8.035   4.886  1.00 95.51           C
ATOM   1348 1HB  PRO A 102      13.794   8.952   5.278  1.00 95.51           H
ATOM   1349 2HB  PRO A 102      15.314   8.167   4.905  1.00 95.51           H
ATOM   1350  CG  PRO A 102      13.727   7.724   3.483  1.00 95.51           C
ATOM   1351 1HG  PRO A 102      13.640   8.624   2.875  1.00 95.51           H
ATOM   1352 2HG  PRO A 102      14.403   7.057   2.947  1.00 95.51           H
ATOM   1353  CD  PRO A 102      12.376   7.077   3.744  1.00 95.51           C
ATOM   1354 1HD  PRO A 102      11.588   7.821   3.861  1.00 95.51           H
ATOM   1355 2HD  PRO A 102      12.075   6.424   2.925  1.00 95.51           H
ATOM   1356  N   PHE A 103      12.371   7.815   7.347  1.00 94.90           N
ATOM   1357  CA  PHE A 103      11.996   8.277   8.672  1.00 94.90           C
ATOM   1358  C   PHE A 103      11.695   7.098   9.599  1.00 94.90           C
ATOM   1359  O   PHE A 103      12.055   7.120  10.775  1.00 94.90           O
ATOM   1360  HA  PHE A 103      12.839   8.843   9.069  1.00 94.90           H
ATOM   1361  CB  PHE A 103      10.729   9.119   8.510  1.00 94.90           C
ATOM   1362 1HB  PHE A 103       9.974   8.526   7.995  1.00 94.90           H
ATOM   1363 2HB  PHE A 103      10.331   9.353   9.498  1.00 94.90           H
ATOM   1364  CG  PHE A 103      10.944  10.425   7.742  1.00 94.90           C
ATOM   1365  CD1 PHE A 103      11.280  11.560   8.410  1.00 94.90           C
ATOM   1366  HD1 PHE A 103      11.397  11.540   9.494  1.00 94.90           H
ATOM   1367  CD2 PHE A 103      10.798  10.450   6.390  1.00 94.90           C
ATOM   1368  HD2 PHE A 103      10.528   9.540   5.854  1.00 94.90           H
ATOM   1369  CE1 PHE A 103      11.479  12.772   7.697  1.00 94.90           C
ATOM   1370  HE1 PHE A 103      11.748  13.682   8.233  1.00 94.90           H
ATOM   1371  CE2 PHE A 103      10.997  11.661   5.676  1.00 94.90           C
ATOM   1372  HE2 PHE A 103      10.880  11.681   4.593  1.00 94.90           H
ATOM   1373  CZ  PHE A 103      11.333  12.797   6.345  1.00 94.90           C
ATOM   1374  HZ  PHE A 103      11.486  13.727   5.797  1.00 94.90           H
ATOM   1375  HN  PHE A 103      11.711   8.022   6.625  1.00 94.90           H
ATOM   1376  N   TRP A 104      11.037   6.096   9.035  1.00 93.05           N
ATOM   1377  CA  TRP A 104      10.705   4.900   9.790  1.00 93.05           C
ATOM   1378  C   TRP A 104      12.013   4.208  10.180  1.00 93.05           C
ATOM   1379  O   TRP A 104      12.120   3.643  11.268  1.00 93.05           O
ATOM   1380  HA  TRP A 104      10.166   5.210  10.685  1.00 93.05           H
ATOM   1381  CB  TRP A 104       9.763   3.993   8.995  1.00 93.05           C
ATOM   1382 1HB  TRP A 104      10.118   3.932   7.966  1.00 93.05           H
ATOM   1383 2HB  TRP A 104       9.810   2.986   9.408  1.00 93.05           H
ATOM   1384  CG  TRP A 104       8.306   4.460   8.990  1.00 93.05           C
ATOM   1385  CD1 TRP A 104       7.557   4.815   7.937  1.00 93.05           C
ATOM   1386  HD1 TRP A 104       7.909   4.815   6.906  1.00 93.05           H
ATOM   1387  CD2 TRP A 104       7.448   4.609  10.140  1.00 93.05           C
ATOM   1388  NE1 TRP A 104       6.284   5.180   8.323  1.00 93.05           N
ATOM   1389  HE1 TRP A 104       5.546   5.483   7.719  1.00 93.05           H
ATOM   1390  CE2 TRP A 104       6.215   5.051   9.705  1.00 93.05           C
ATOM   1391  CE3 TRP A 104       7.704   4.378  11.503  1.00 93.05           C
ATOM   1392  HE3 TRP A 104       8.669   4.028  11.872  1.00 93.05           H
ATOM   1393  CZ2 TRP A 104       5.142   5.300  10.569  1.00 93.05           C
ATOM   1394  HZ2 TRP A 104       4.177   5.650  10.200  1.00 93.05           H
ATOM   1395  CZ3 TRP A 104       6.621   4.631  12.353  1.00 93.05           C
ATOM   1396  HZ3 TRP A 104       6.766   4.468  13.421  1.00 93.05           H
ATOM   1397  CH2 TRP A 104       5.374   5.077  11.931  1.00 93.05           C
ATOM   1398  HH2 TRP A 104       4.580   5.252  12.658  1.00 93.05           H
ATOM   1399  HN  TRP A 104      10.734   6.092   8.082  1.00 93.05           H
ATOM   1400  N   ALA A 105      12.974   4.275   9.271  1.00 94.65           N
ATOM   1401  CA  ALA A 105      14.252   3.615   9.483  1.00 94.65           C
ATOM   1402  C   ALA A 105      14.938   4.224  10.708  1.00 94.65           C
ATOM   1403  O   ALA A 105      15.431   3.500  11.571  1.00 94.65           O
ATOM   1404  HA  ALA A 105      14.053   2.561   9.675  1.00 94.65           H
ATOM   1405  CB  ALA A 105      15.104   3.734   8.218  1.00 94.65           C
ATOM   1406 1HB  ALA A 105      14.585   3.261   7.384  1.00 94.65           H
ATOM   1407 2HB  ALA A 105      15.272   4.787   7.991  1.00 94.65           H
ATOM   1408 3HB  ALA A 105      16.062   3.240   8.378  1.00 94.65           H
ATOM   1409  HN  ALA A 105      12.891   4.767   8.404  1.00 94.65           H
ATOM   1410  N   ILE A 106      14.947   5.548  10.744  1.00 94.10           N
ATOM   1411  CA  ILE A 106      15.591   6.262  11.833  1.00 94.10           C
ATOM   1412  C   ILE A 106      14.856   5.959  13.141  1.00 94.10           C
ATOM   1413  O   ILE A 106      15.486   5.725  14.171  1.00 94.10           O
ATOM   1414  HA  ILE A 106      16.610   5.885  11.914  1.00 94.10           H
ATOM   1415  CB  ILE A 106      15.686   7.755  11.513  1.00 94.10           C
ATOM   1416  HB  ILE A 106      14.710   8.092  11.162  1.00 94.10           H
ATOM   1417  CG1 ILE A 106      16.686   8.011  10.384  1.00 94.10           C
ATOM   1418 1HG1 ILE A 106      17.702   7.896  10.760  1.00 94.10           H
ATOM   1419 2HG1 ILE A 106      16.551   7.268   9.598  1.00 94.10           H
ATOM   1420  CG2 ILE A 106      16.018   8.565  12.768  1.00 94.10           C
ATOM   1421 1HG2 ILE A 106      15.237   8.417  13.514  1.00 94.10           H
ATOM   1422 2HG2 ILE A 106      16.974   8.233  13.172  1.00 94.10           H
ATOM   1423 3HG2 ILE A 106      16.080   9.623  12.512  1.00 94.10           H
ATOM   1424  CD1 ILE A 106      16.507   9.415   9.801  1.00 94.10           C
ATOM   1425 1HD1 ILE A 106      15.498   9.518   9.404  1.00 94.10           H
ATOM   1426 2HD1 ILE A 106      16.667  10.156  10.584  1.00 94.10           H
ATOM   1427 3HD1 ILE A 106      17.231   9.571   9.001  1.00 94.10           H
ATOM   1428  HN  ILE A 106      14.525   6.130  10.048  1.00 94.10           H
ATOM   1429  N   ALA A 107      13.534   5.974  13.057  1.00 92.94           N
ATOM   1430  CA  ALA A 107      12.707   5.800  14.239  1.00 92.94           C
ATOM   1431  C   ALA A 107      12.932   4.399  14.811  1.00 92.94           C
ATOM   1432  O   ALA A 107      12.873   4.203  16.024  1.00 92.94           O
ATOM   1433  HA  ALA A 107      13.022   6.539  14.976  1.00 92.94           H
ATOM   1434  CB  ALA A 107      11.242   6.055  13.879  1.00 92.94           C
ATOM   1435 1HB  ALA A 107      11.132   7.073  13.505  1.00 92.94           H
ATOM   1436 2HB  ALA A 107      10.929   5.350  13.110  1.00 92.94           H
ATOM   1437 3HB  ALA A 107      10.622   5.925  14.766  1.00 92.94           H
ATOM   1438  HN  ALA A 107      13.029   6.101  12.203  1.00 92.94           H
ATOM   1439  N   ALA A 108      13.184   3.460  13.911  1.00 92.43           N
ATOM   1440  CA  ALA A 108      13.390   2.078  14.309  1.00 92.43           C
ATOM   1441  C   ALA A 108      14.796   1.923  14.892  1.00 92.43           C
ATOM   1442  O   ALA A 108      15.010   1.125  15.803  1.00 92.43           O
ATOM   1443  HA  ALA A 108      12.658   1.842  15.082  1.00 92.43           H
ATOM   1444  CB  ALA A 108      13.152   1.160  13.108  1.00 92.43           C
ATOM   1445 1HB  ALA A 108      12.130   1.287  12.751  1.00 92.43           H
ATOM   1446 2HB  ALA A 108      13.850   1.416  12.311  1.00 92.43           H
ATOM   1447 3HB  ALA A 108      13.307   0.123  13.407  1.00 92.43           H
ATOM   1448  HN  ALA A 108      13.249   3.631  12.928  1.00 92.43           H
ATOM   1449  N   ALA A 109      15.718   2.700  14.343  1.00 91.94           N
ATOM   1450  CA  ALA A 109      17.118   2.574  14.710  1.00 91.94           C
ATOM   1451  C   ALA A 109      17.308   3.052  16.151  1.00 91.94           C
ATOM   1452  O   ALA A 109      18.147   2.523  16.879  1.00 91.94           O
ATOM   1453  HA  ALA A 109      17.384   1.519  14.649  1.00 91.94           H
ATOM   1454  CB  ALA A 109      17.980   3.358  13.718  1.00 91.94           C
ATOM   1455 1HB  ALA A 109      17.831   2.960  12.714  1.00 91.94           H
ATOM   1456 2HB  ALA A 109      17.692   4.409  13.739  1.00 91.94           H
ATOM   1457 3HB  ALA A 109      19.030   3.263  13.994  1.00 91.94           H
ATOM   1458  HN  ALA A 109      15.522   3.404  13.660  1.00 91.94           H
ATOM   1459  N   ASP A 110      16.514   4.047  16.520  1.00 87.84           N
ATOM   1460  CA  ASP A 110      16.666   4.683  17.818  1.00 87.84           C
ATOM   1461  C   ASP A 110      15.288   5.089  18.345  1.00 87.84           C
ATOM   1462  O   ASP A 110      14.603   4.291  18.982  1.00 87.84           O
ATOM   1463  HA  ASP A 110      17.150   3.937  18.448  1.00 87.84           H
ATOM   1464  CB  ASP A 110      17.524   5.945  17.716  1.00 87.84           C
ATOM   1465 1HB  ASP A 110      18.497   5.694  17.293  1.00 87.84           H
ATOM   1466 2HB  ASP A 110      17.054   6.655  17.036  1.00 87.84           H
ATOM   1467  CG  ASP A 110      17.711   6.593  19.089  1.00 87.84           C
ATOM   1468  OD1 ASP A 110      17.358   5.925  20.085  1.00 87.84           O
ATOM   1469  OD2 ASP A 110      18.203   7.742  19.112  1.00 87.84           O
ATOM   1470  HN  ASP A 110      15.781   4.417  15.951  1.00 87.84           H
ATOM   1471  N   GLN A 111      14.924   6.331  18.061  1.00 88.68           N
ATOM   1472  CA  GLN A 111      13.636   6.850  18.489  1.00 88.68           C
ATOM   1473  C   GLN A 111      13.146   7.924  17.515  1.00 88.68           C
ATOM   1474  O   GLN A 111      13.892   8.358  16.638  1.00 88.68           O
ATOM   1475  HA  GLN A 111      12.958   5.996  18.468  1.00 88.68           H
ATOM   1476  CB  GLN A 111      13.711   7.396  19.916  1.00 88.68           C
ATOM   1477 1HB  GLN A 111      12.725   7.740  20.230  1.00 88.68           H
ATOM   1478 2HB  GLN A 111      14.003   6.599  20.599  1.00 88.68           H
ATOM   1479  CG  GLN A 111      14.713   8.549  20.009  1.00 88.68           C
ATOM   1480 1HG  GLN A 111      15.699   8.204  19.700  1.00 88.68           H
ATOM   1481 2HG  GLN A 111      14.423   9.344  19.322  1.00 88.68           H
ATOM   1482  CD  GLN A 111      14.783   9.100  21.435  1.00 88.68           C
ATOM   1483  OE1 GLN A 111      13.780   9.310  22.097  1.00 88.68           O
ATOM   1484  NE2 GLN A 111      16.020   9.321  21.869  1.00 88.68           N
ATOM   1485 1HE2 GLN A 111      16.801   9.127  21.275  1.00 88.68           H
ATOM   1486 2HE2 GLN A 111      16.170   9.682  22.790  1.00 88.68           H
ATOM   1487  HN  GLN A 111      15.491   6.977  17.549  1.00 88.68           H
ATOM   1488  N   TRP A 112      11.896   8.322  17.702  1.00 91.40           N
ATOM   1489  CA  TRP A 112      11.298   9.336  16.851  1.00 91.40           C
ATOM   1490  C   TRP A 112      11.900  10.689  17.232  1.00 91.40           C
ATOM   1491  O   TRP A 112      11.571  11.246  18.278  1.00 91.40           O
ATOM   1492  HA  TRP A 112      11.549   9.094  15.818  1.00 91.40           H
ATOM   1493  CB  TRP A 112       9.772   9.309  16.956  1.00 91.40           C
ATOM   1494 1HB  TRP A 112       9.425   8.287  16.806  1.00 91.40           H
ATOM   1495 2HB  TRP A 112       9.483   9.599  17.966  1.00 91.40           H
ATOM   1496  CG  TRP A 112       9.063  10.224  15.955  1.00 91.40           C
ATOM   1497  CD1 TRP A 112       8.658  11.489  16.137  1.00 91.40           C
ATOM   1498  HD1 TRP A 112       8.790  12.048  17.063  1.00 91.40           H
ATOM   1499  CD2 TRP A 112       8.690   9.892  14.601  1.00 91.40           C
ATOM   1500  NE1 TRP A 112       8.054  11.994  15.004  1.00 91.40           N
ATOM   1501  HE1 TRP A 112       7.672  12.912  14.896  1.00 91.40           H
ATOM   1502  CE2 TRP A 112       8.074  10.992  14.040  1.00 91.40           C
ATOM   1503  CE3 TRP A 112       8.868   8.702  13.874  1.00 91.40           C
ATOM   1504  HE3 TRP A 112       9.351   7.820  14.295  1.00 91.40           H
ATOM   1505  CZ2 TRP A 112       7.585  11.011  12.728  1.00 91.40           C
ATOM   1506  HZ2 TRP A 112       7.102  11.893  12.308  1.00 91.40           H
ATOM   1507  CZ3 TRP A 112       8.374   8.737  12.565  1.00 91.40           C
ATOM   1508  HZ3 TRP A 112       8.485   7.839  11.957  1.00 91.40           H
ATOM   1509  CH2 TRP A 112       7.751   9.836  11.985  1.00 91.40           C
ATOM   1510  HH2 TRP A 112       7.393   9.784  10.957  1.00 91.40           H
ATOM   1511  HN  TRP A 112      11.297   7.965  18.419  1.00 91.40           H
ATOM   1512  N   LYS A 113      12.772  11.180  16.363  1.00 91.93           N
ATOM   1513  CA  LYS A 113      13.518  12.392  16.654  1.00 91.93           C
ATOM   1514  C   LYS A 113      12.816  13.586  16.003  1.00 91.93           C
ATOM   1515  O   LYS A 113      13.297  14.715  16.088  1.00 91.93           O
ATOM   1516  HA  LYS A 113      13.506  12.532  17.735  1.00 91.93           H
ATOM   1517  CB  LYS A 113      14.981  12.235  16.234  1.00 91.93           C
ATOM   1518 1HB  LYS A 113      15.034  11.960  15.180  1.00 91.93           H
ATOM   1519 2HB  LYS A 113      15.498  13.188  16.340  1.00 91.93           H
ATOM   1520  CG  LYS A 113      15.683  11.171  17.080  1.00 91.93           C
ATOM   1521 1HG  LYS A 113      15.674  11.470  18.128  1.00 91.93           H
ATOM   1522 2HG  LYS A 113      15.137  10.230  17.013  1.00 91.93           H
ATOM   1523  CD  LYS A 113      17.125  10.964  16.614  1.00 91.93           C
ATOM   1524 1HD  LYS A 113      17.135  10.689  15.560  1.00 91.93           H
ATOM   1525 2HD  LYS A 113      17.678  11.899  16.705  1.00 91.93           H
ATOM   1526  CE  LYS A 113      17.816   9.875  17.437  1.00 91.93           C
ATOM   1527 1HE  LYS A 113      17.848  10.169  18.487  1.00 91.93           H
ATOM   1528 2HE  LYS A 113      17.242   8.950  17.383  1.00 91.93           H
ATOM   1529  NZ  LYS A 113      19.191   9.642  16.940  1.00 91.93           N
ATOM   1530 1HZ  LYS A 113      19.613   8.880  17.458  1.00 91.93           H
ATOM   1531 2HZ  LYS A 113      19.157   9.404  15.954  1.00 91.93           H
ATOM   1532 3HZ  LYS A 113      19.743  10.484  17.066  1.00 91.93           H
ATOM   1533  HN  LYS A 113      12.971  10.764  15.475  1.00 91.93           H
ATOM   1534  N   PHE A 114      11.690  13.296  15.368  1.00 93.71           N
ATOM   1535  CA  PHE A 114      11.039  14.274  14.514  1.00 93.71           C
ATOM   1536  C   PHE A 114       9.819  14.883  15.209  1.00 93.71           C
ATOM   1537  O   PHE A 114       9.366  14.375  16.233  1.00 93.71           O
ATOM   1538  HA  PHE A 114      11.767  15.059  14.308  1.00 93.71           H
ATOM   1539  CB  PHE A 114      10.579  13.534  13.257  1.00 93.71           C
ATOM   1540 1HB  PHE A 114       9.757  12.868  13.520  1.00 93.71           H
ATOM   1541 2HB  PHE A 114      10.185  14.260  12.544  1.00 93.71           H
ATOM   1542  CG  PHE A 114      11.680  12.719  12.576  1.00 93.71           C
ATOM   1543  CD1 PHE A 114      12.627  13.346  11.828  1.00 93.71           C
ATOM   1544  HD1 PHE A 114      12.601  14.430  11.713  1.00 93.71           H
ATOM   1545  CD2 PHE A 114      11.712  11.367  12.720  1.00 93.71           C
ATOM   1546  HD2 PHE A 114      10.953  10.864  13.319  1.00 93.71           H
ATOM   1547  CE1 PHE A 114      13.649  12.589  11.197  1.00 93.71           C
ATOM   1548  HE1 PHE A 114      14.408  13.091  10.597  1.00 93.71           H
ATOM   1549  CE2 PHE A 114      12.734  10.610  12.088  1.00 93.71           C
ATOM   1550  HE2 PHE A 114      12.759   9.526  12.203  1.00 93.71           H
ATOM   1551  CZ  PHE A 114      13.681  11.237  11.340  1.00 93.71           C
ATOM   1552  HZ  PHE A 114      14.465  10.656  10.855  1.00 93.71           H
ATOM   1553  HN  PHE A 114      11.225  12.413  15.430  1.00 93.71           H
ATOM   1554  N   GLN A 115       9.322  15.962  14.623  1.00 94.05           N
ATOM   1555  CA  GLN A 115       8.182  16.663  15.189  1.00 94.05           C
ATOM   1556  C   GLN A 115       6.898  15.864  14.956  1.00 94.05           C
ATOM   1557  O   GLN A 115       6.875  14.944  14.139  1.00 94.05           O
ATOM   1558  HA  GLN A 115       8.386  16.732  16.258  1.00 94.05           H
ATOM   1559  CB  GLN A 115       8.062  18.074  14.610  1.00 94.05           C
ATOM   1560 1HB  GLN A 115       8.037  18.023  13.521  1.00 94.05           H
ATOM   1561 2HB  GLN A 115       7.122  18.524  14.929  1.00 94.05           H
ATOM   1562  CG  GLN A 115       9.233  18.952  15.057  1.00 94.05           C
ATOM   1563 1HG  GLN A 115       9.353  18.880  16.138  1.00 94.05           H
ATOM   1564 2HG  GLN A 115      10.157  18.588  14.609  1.00 94.05           H
ATOM   1565  CD  GLN A 115       9.006  20.412  14.660  1.00 94.05           C
ATOM   1566  OE1 GLN A 115       8.100  20.746  13.914  1.00 94.05           O
ATOM   1567  NE2 GLN A 115       9.878  21.260  15.197  1.00 94.05           N
ATOM   1568 1HE2 GLN A 115      10.599  20.920  15.801  1.00 94.05           H
ATOM   1569 2HE2 GLN A 115       9.813  22.238  14.997  1.00 94.05           H
ATOM   1570  HN  GLN A 115       9.684  16.357  13.779  1.00 94.05           H
ATOM   1571  N   THR A 116       5.861  16.243  15.688  1.00 94.12           N
ATOM   1572  CA  THR A 116       4.590  15.544  15.604  1.00 94.12           C
ATOM   1573  C   THR A 116       4.026  15.630  14.185  1.00 94.12           C
ATOM   1574  O   THR A 116       3.409  14.683  13.700  1.00 94.12           O
ATOM   1575  HA  THR A 116       4.764  14.489  15.816  1.00 94.12           H
ATOM   1576  CB  THR A 116       3.657  16.131  16.665  1.00 94.12           C
ATOM   1577  HB  THR A 116       3.305  17.120  16.370  1.00 94.12           H
ATOM   1578  OG1 THR A 116       4.423  16.084  17.866  1.00 94.12           O
ATOM   1579  HG1 THR A 116       4.013  16.680  18.557  1.00 94.12           H
ATOM   1580  CG2 THR A 116       2.456  15.228  16.954  1.00 94.12           C
ATOM   1581 1HG2 THR A 116       2.807  14.261  17.314  1.00 94.12           H
ATOM   1582 2HG2 THR A 116       1.879  15.088  16.040  1.00 94.12           H
ATOM   1583 3HG2 THR A 116       1.827  15.692  17.713  1.00 94.12           H
ATOM   1584  HN  THR A 116       5.880  17.012  16.328  1.00 94.12           H
ATOM   1585  N   PHE A 117       4.259  16.775  13.558  1.00 95.28           N
ATOM   1586  CA  PHE A 117       3.787  16.995  12.202  1.00 95.28           C
ATOM   1587  C   PHE A 117       4.259  15.877  11.269  1.00 95.28           C
ATOM   1588  O   PHE A 117       3.471  15.337  10.495  1.00 95.28           O
ATOM   1589  HA  PHE A 117       2.697  17.001  12.236  1.00 95.28           H
ATOM   1590  CB  PHE A 117       4.383  18.322  11.731  1.00 95.28           C
ATOM   1591 1HB  PHE A 117       4.001  19.125  12.362  1.00 95.28           H
ATOM   1592 2HB  PHE A 117       5.464  18.294  11.870  1.00 95.28           H
ATOM   1593  CG  PHE A 117       4.081  18.656  10.268  1.00 95.28           C
ATOM   1594  CD1 PHE A 117       5.052  18.522   9.326  1.00 95.28           C
ATOM   1595  HD1 PHE A 117       6.046  18.177   9.612  1.00 95.28           H
ATOM   1596  CD2 PHE A 117       2.841  19.086   9.911  1.00 95.28           C
ATOM   1597  HD2 PHE A 117       2.063  19.193  10.666  1.00 95.28           H
ATOM   1598  CE1 PHE A 117       4.772  18.832   7.969  1.00 95.28           C
ATOM   1599  HE1 PHE A 117       5.551  18.725   7.213  1.00 95.28           H
ATOM   1600  CE2 PHE A 117       2.561  19.395   8.553  1.00 95.28           C
ATOM   1601  HE2 PHE A 117       1.568  19.740   8.267  1.00 95.28           H
ATOM   1602  CZ  PHE A 117       3.533  19.262   7.611  1.00 95.28           C
ATOM   1603  HZ  PHE A 117       3.317  19.499   6.569  1.00 95.28           H
ATOM   1604  HN  PHE A 117       4.758  17.541  13.962  1.00 95.28           H
ATOM   1605  N   MET A 118       5.542  15.565  11.374  1.00 94.89           N
ATOM   1606  CA  MET A 118       6.134  14.541  10.530  1.00 94.89           C
ATOM   1607  C   MET A 118       5.501  13.175  10.798  1.00 94.89           C
ATOM   1608  O   MET A 118       5.331  12.375   9.880  1.00 94.89           O
ATOM   1609  HA  MET A 118       5.928  14.851   9.506  1.00 94.89           H
ATOM   1610  CB  MET A 118       7.639  14.468  10.797  1.00 94.89           C
ATOM   1611 1HB  MET A 118       8.060  15.473  10.808  1.00 94.89           H
ATOM   1612 2HB  MET A 118       7.817  14.037  11.782  1.00 94.89           H
ATOM   1613  CG  MET A 118       8.344  13.626   9.732  1.00 94.89           C
ATOM   1614 1HG  MET A 118       9.412  13.572   9.946  1.00 94.89           H
ATOM   1615 2HG  MET A 118       7.964  12.604   9.753  1.00 94.89           H
ATOM   1616  SD  MET A 118       8.082  14.339   8.117  1.00 94.89           S
ATOM   1617  CE  MET A 118       9.064  15.822   8.270  1.00 94.89           C
ATOM   1618 1HE  MET A 118       8.681  16.429   9.090  1.00 94.89           H
ATOM   1619 2HE  MET A 118      10.101  15.552   8.472  1.00 94.89           H
ATOM   1620 3HE  MET A 118       9.011  16.390   7.341  1.00 94.89           H
ATOM   1621  HN  MET A 118       6.171  15.997  12.020  1.00 94.89           H
ATOM   1622  N   CYS A 119       5.169  12.950  12.061  1.00 93.54           N
ATOM   1623  CA  CYS A 119       4.556  11.694  12.461  1.00 93.54           C
ATOM   1624  C   CYS A 119       3.216  11.561  11.735  1.00 93.54           C
ATOM   1625  O   CYS A 119       2.903  10.503  11.192  1.00 93.54           O
ATOM   1626  HA  CYS A 119       5.241  10.902  12.159  1.00 93.54           H
ATOM   1627  CB  CYS A 119       4.394  11.603  13.980  1.00 93.54           C
ATOM   1628 1HB  CYS A 119       5.374  11.587  14.458  1.00 93.54           H
ATOM   1629 2HB  CYS A 119       3.872  12.484  14.352  1.00 93.54           H
ATOM   1630  SG  CYS A 119       3.460  10.092  14.420  1.00 93.54           S
ATOM   1631  HN  CYS A 119       5.311  13.605  12.802  1.00 93.54           H
ATOM   1632  N   LYS A 120       2.461  12.649  11.749  1.00 94.65           N
ATOM   1633  CA  LYS A 120       1.157  12.664  11.109  1.00 94.65           C
ATOM   1634  C   LYS A 120       1.317  12.320   9.627  1.00 94.65           C
ATOM   1635  O   LYS A 120       0.616  11.453   9.107  1.00 94.65           O
ATOM   1636  HA  LYS A 120       0.553  11.888  11.580  1.00 94.65           H
ATOM   1637  CB  LYS A 120       0.452  13.999  11.357  1.00 94.65           C
ATOM   1638 1HB  LYS A 120       1.118  14.821  11.094  1.00 94.65           H
ATOM   1639 2HB  LYS A 120      -0.422  14.079  10.711  1.00 94.65           H
ATOM   1640  CG  LYS A 120       0.026  14.130  12.821  1.00 94.65           C
ATOM   1641 1HG  LYS A 120      -0.652  13.316  13.080  1.00 94.65           H
ATOM   1642 2HG  LYS A 120       0.898  14.037  13.467  1.00 94.65           H
ATOM   1643  CD  LYS A 120      -0.662  15.473  13.073  1.00 94.65           C
ATOM   1644 1HD  LYS A 120       0.051  16.285  12.922  1.00 94.65           H
ATOM   1645 2HD  LYS A 120      -1.465  15.617  12.351  1.00 94.65           H
ATOM   1646  CE  LYS A 120      -1.227  15.541  14.493  1.00 94.65           C
ATOM   1647 1HE  LYS A 120      -1.359  14.534  14.887  1.00 94.65           H
ATOM   1648 2HE  LYS A 120      -0.520  16.050  15.149  1.00 94.65           H
ATOM   1649  NZ  LYS A 120      -2.523  16.257  14.501  1.00 94.65           N
ATOM   1650 1HZ  LYS A 120      -2.870  16.317  15.452  1.00 94.65           H
ATOM   1651 2HZ  LYS A 120      -2.395  17.191  14.129  1.00 94.65           H
ATOM   1652 3HZ  LYS A 120      -3.191  15.753  13.929  1.00 94.65           H
ATOM   1653  HN  LYS A 120       2.726  13.509  12.187  1.00 94.65           H
ATOM   1654  N   VAL A 121       2.245  13.017   8.987  1.00 94.60           N
ATOM   1655  CA  VAL A 121       2.429  12.879   7.553  1.00 94.60           C
ATOM   1656  C   VAL A 121       2.842  11.441   7.232  1.00 94.60           C
ATOM   1657  O   VAL A 121       2.272  10.812   6.341  1.00 94.60           O
ATOM   1658  HA  VAL A 121       1.470  13.083   7.077  1.00 94.60           H
ATOM   1659  CB  VAL A 121       3.436  13.916   7.052  1.00 94.60           C
ATOM   1660  HB  VAL A 121       4.332  13.837   7.668  1.00 94.60           H
ATOM   1661  CG1 VAL A 121       3.837  13.635   5.602  1.00 94.60           C
ATOM   1662 1HG1 VAL A 121       4.291  12.647   5.535  1.00 94.60           H
ATOM   1663 2HG1 VAL A 121       2.952  13.673   4.967  1.00 94.60           H
ATOM   1664 3HG1 VAL A 121       4.554  14.387   5.272  1.00 94.60           H
ATOM   1665  CG2 VAL A 121       2.884  15.335   7.204  1.00 94.60           C
ATOM   1666 1HG2 VAL A 121       1.966  15.431   6.624  1.00 94.60           H
ATOM   1667 2HG2 VAL A 121       2.673  15.532   8.255  1.00 94.60           H
ATOM   1668 3HG2 VAL A 121       3.620  16.052   6.840  1.00 94.60           H
ATOM   1669  HN  VAL A 121       2.863  13.665   9.432  1.00 94.60           H
ATOM   1670  N   VAL A 122       3.829  10.962   7.975  1.00 93.16           N
ATOM   1671  CA  VAL A 122       4.466   9.698   7.649  1.00 93.16           C
ATOM   1672  C   VAL A 122       3.437   8.571   7.757  1.00 93.16           C
ATOM   1673  O   VAL A 122       3.378   7.695   6.896  1.00 93.16           O
ATOM   1674  HA  VAL A 122       4.811   9.760   6.617  1.00 93.16           H
ATOM   1675  CB  VAL A 122       5.687   9.481   8.545  1.00 93.16           C
ATOM   1676  HB  VAL A 122       5.400   9.727   9.567  1.00 93.16           H
ATOM   1677  CG1 VAL A 122       6.131   8.017   8.521  1.00 93.16           C
ATOM   1678 1HG1 VAL A 122       5.318   7.385   8.879  1.00 93.16           H
ATOM   1679 2HG1 VAL A 122       6.391   7.733   7.501  1.00 93.16           H
ATOM   1680 3HG1 VAL A 122       7.000   7.891   9.166  1.00 93.16           H
ATOM   1681  CG2 VAL A 122       6.834  10.409   8.142  1.00 93.16           C
ATOM   1682 1HG2 VAL A 122       7.119  10.207   7.109  1.00 93.16           H
ATOM   1683 2HG2 VAL A 122       6.513  11.446   8.234  1.00 93.16           H
ATOM   1684 3HG2 VAL A 122       7.690  10.234   8.794  1.00 93.16           H
ATOM   1685  HN  VAL A 122       4.192  11.422   8.785  1.00 93.16           H
ATOM   1686  N   ASN A 123       2.652   8.630   8.823  1.00 91.82           N
ATOM   1687  CA  ASN A 123       1.627   7.625   9.054  1.00 91.82           C
ATOM   1688  C   ASN A 123       0.593   7.690   7.929  1.00 91.82           C
ATOM   1689  O   ASN A 123       0.128   6.657   7.448  1.00 91.82           O
ATOM   1690  HA  ASN A 123       2.159   6.674   9.078  1.00 91.82           H
ATOM   1691  CB  ASN A 123       0.901   7.874  10.378  1.00 91.82           C
ATOM   1692 1HB  ASN A 123       0.839   8.945  10.567  1.00 91.82           H
ATOM   1693 2HB  ASN A 123      -0.121   7.502  10.312  1.00 91.82           H
ATOM   1694  CG  ASN A 123       1.626   7.187  11.538  1.00 91.82           C
ATOM   1695  OD1 ASN A 123       2.383   6.247  11.361  1.00 91.82           O
ATOM   1696  ND2 ASN A 123       1.352   7.707  12.731  1.00 91.82           N
ATOM   1697 1HD2 ASN A 123       0.721   8.479  12.806  1.00 91.82           H
ATOM   1698 2HD2 ASN A 123       1.777   7.326  13.552  1.00 91.82           H
ATOM   1699  HN  ASN A 123       2.707   9.345   9.520  1.00 91.82           H
ATOM   1700  N   SER A 124       0.262   8.913   7.541  1.00 92.98           N
ATOM   1701  CA  SER A 124      -0.841   9.135   6.622  1.00 92.98           C
ATOM   1702  C   SER A 124      -0.441   8.701   5.210  1.00 92.98           C
ATOM   1703  O   SER A 124      -1.251   8.134   4.479  1.00 92.98           O
ATOM   1704  HA  SER A 124      -1.656   8.516   6.996  1.00 92.98           H
ATOM   1705  CB  SER A 124      -1.273  10.602   6.624  1.00 92.98           C
ATOM   1706 1HB  SER A 124      -0.463  11.219   6.236  1.00 92.98           H
ATOM   1707 2HB  SER A 124      -2.122  10.731   5.952  1.00 92.98           H
ATOM   1708  OG  SER A 124      -1.629  11.052   7.928  1.00 92.98           O
ATOM   1709  HG  SER A 124      -0.983  11.750   8.238  1.00 92.98           H
ATOM   1710  HN  SER A 124       0.733   9.742   7.844  1.00 92.98           H
ATOM   1711  N   MET A 125       0.808   8.985   4.870  1.00 92.77           N
ATOM   1712  CA  MET A 125       1.277   8.784   3.509  1.00 92.77           C
ATOM   1713  C   MET A 125       1.202   7.308   3.115  1.00 92.77           C
ATOM   1714  O   MET A 125       0.879   6.982   1.974  1.00 92.77           O
ATOM   1715  HA  MET A 125       0.607   9.370   2.879  1.00 92.77           H
ATOM   1716  CB  MET A 125       2.722   9.272   3.390  1.00 92.77           C
ATOM   1717 1HB  MET A 125       3.287   8.966   4.270  1.00 92.77           H
ATOM   1718 2HB  MET A 125       3.197   8.805   2.528  1.00 92.77           H
ATOM   1719  CG  MET A 125       2.776  10.794   3.247  1.00 92.77           C
ATOM   1720 1HG  MET A 125       2.264  11.266   4.086  1.00 92.77           H
ATOM   1721 2HG  MET A 125       3.812  11.134   3.275  1.00 92.77           H
ATOM   1722  SD  MET A 125       2.014  11.291   1.711  1.00 92.77           S
ATOM   1723  CE  MET A 125       1.790  13.034   2.026  1.00 92.77           C
ATOM   1724 1HE  MET A 125       1.152  13.166   2.900  1.00 92.77           H
ATOM   1725 2HE  MET A 125       2.759  13.498   2.209  1.00 92.77           H
ATOM   1726 3HE  MET A 125       1.321  13.502   1.160  1.00 92.77           H
ATOM   1727  HN  MET A 125       1.492   9.344   5.504  1.00 92.77           H
ATOM   1728  N   TYR A 126       1.506   6.454   4.082  1.00 85.64           N
ATOM   1729  CA  TYR A 126       1.440   5.019   3.862  1.00 85.64           C
ATOM   1730  C   TYR A 126       0.018   4.585   3.502  1.00 85.64           C
ATOM   1731  O   TYR A 126      -0.183   3.829   2.553  1.00 85.64           O
ATOM   1732  HA  TYR A 126       2.107   4.775   3.036  1.00 85.64           H
ATOM   1733  CB  TYR A 126       1.838   4.370   5.189  1.00 85.64           C
ATOM   1734 1HB  TYR A 126       2.904   4.525   5.352  1.00 85.64           H
ATOM   1735 2HB  TYR A 126       1.315   4.877   6.001  1.00 85.64           H
ATOM   1736  CG  TYR A 126       1.536   2.872   5.264  1.00 85.64           C
ATOM   1737  CD1 TYR A 126       0.726   2.381   6.268  1.00 85.64           C
ATOM   1738  HD1 TYR A 126       0.302   3.060   7.007  1.00 85.64           H
ATOM   1739  CD2 TYR A 126       2.075   2.013   4.328  1.00 85.64           C
ATOM   1740  HD2 TYR A 126       2.714   2.401   3.536  1.00 85.64           H
ATOM   1741  CE1 TYR A 126       0.443   0.971   6.338  1.00 85.64           C
ATOM   1742  HE1 TYR A 126      -0.195   0.569   7.126  1.00 85.64           H
ATOM   1743  CE2 TYR A 126       1.791   0.603   4.399  1.00 85.64           C
ATOM   1744  HE2 TYR A 126       2.209  -0.088   3.666  1.00 85.64           H
ATOM   1745  CZ  TYR A 126       0.989   0.151   5.400  1.00 85.64           C
ATOM   1746  OH  TYR A 126       0.721  -1.180   5.467  1.00 85.64           O
ATOM   1747  HH  TYR A 126       1.200  -1.663   4.733  1.00 85.64           H
ATOM   1748  HN  TYR A 126       1.794   6.728   5.000  1.00 85.64           H
ATOM   1749  N   LYS A 127      -0.933   5.083   4.279  1.00 86.36           N
ATOM   1750  CA  LYS A 127      -2.323   4.701   4.098  1.00 86.36           C
ATOM   1751  C   LYS A 127      -2.826   5.240   2.757  1.00 86.36           C
ATOM   1752  O   LYS A 127      -3.621   4.589   2.081  1.00 86.36           O
ATOM   1753  HA  LYS A 127      -2.362   3.612   4.068  1.00 86.36           H
ATOM   1754  CB  LYS A 127      -3.163   5.150   5.295  1.00 86.36           C
ATOM   1755 1HB  LYS A 127      -2.979   6.206   5.498  1.00 86.36           H
ATOM   1756 2HB  LYS A 127      -4.222   5.052   5.059  1.00 86.36           H
ATOM   1757  CG  LYS A 127      -2.833   4.322   6.539  1.00 86.36           C
ATOM   1758 1HG  LYS A 127      -1.776   4.430   6.782  1.00 86.36           H
ATOM   1759 2HG  LYS A 127      -3.396   4.700   7.392  1.00 86.36           H
ATOM   1760  CD  LYS A 127      -3.162   2.844   6.316  1.00 86.36           C
ATOM   1761 1HD  LYS A 127      -4.198   2.743   5.996  1.00 86.36           H
ATOM   1762 2HD  LYS A 127      -2.540   2.447   5.514  1.00 86.36           H
ATOM   1763  CE  LYS A 127      -2.935   2.034   7.594  1.00 86.36           C
ATOM   1764 1HE  LYS A 127      -1.928   2.210   7.970  1.00 86.36           H
ATOM   1765 2HE  LYS A 127      -3.627   2.365   8.369  1.00 86.36           H
ATOM   1766  NZ  LYS A 127      -3.128   0.590   7.333  1.00 86.36           N
ATOM   1767 1HZ  LYS A 127      -2.963   0.067   8.186  1.00 86.36           H
ATOM   1768 2HZ  LYS A 127      -4.078   0.428   7.016  1.00 86.36           H
ATOM   1769 3HZ  LYS A 127      -2.476   0.286   6.619  1.00 86.36           H
ATOM   1770  HN  LYS A 127      -0.767   5.734   5.019  1.00 86.36           H
ATOM   1771  N   MET A 128      -2.342   6.424   2.413  1.00 91.12           N
ATOM   1772  CA  MET A 128      -2.720   7.051   1.158  1.00 91.12           C
ATOM   1773  C   MET A 128      -2.244   6.221  -0.035  1.00 91.12           C
ATOM   1774  O   MET A 128      -3.005   5.981  -0.972  1.00 91.12           O
ATOM   1775  HA  MET A 128      -3.809   7.095   1.168  1.00 91.12           H
ATOM   1776  CB  MET A 128      -2.108   8.452   1.082  1.00 91.12           C
ATOM   1777 1HB  MET A 128      -2.390   9.024   1.966  1.00 91.12           H
ATOM   1778 2HB  MET A 128      -1.020   8.377   1.085  1.00 91.12           H
ATOM   1779  CG  MET A 128      -2.572   9.185  -0.178  1.00 91.12           C
ATOM   1780 1HG  MET A 128      -2.306   8.608  -1.063  1.00 91.12           H
ATOM   1781 2HG  MET A 128      -3.658   9.281  -0.174  1.00 91.12           H
ATOM   1782  SD  MET A 128      -1.818  10.801  -0.256  1.00 91.12           S
ATOM   1783  CE  MET A 128      -2.745  11.637   1.021  1.00 91.12           C
ATOM   1784 1HE  MET A 128      -3.804  11.630   0.765  1.00 91.12           H
ATOM   1785 2HE  MET A 128      -2.597  11.125   1.972  1.00 91.12           H
ATOM   1786 3HE  MET A 128      -2.399  12.667   1.106  1.00 91.12           H
ATOM   1787  HN  MET A 128      -1.704   6.952   2.974  1.00 91.12           H
ATOM   1788  N   ASN A 129      -0.989   5.803   0.038  1.00 89.00           N
ATOM   1789  CA  ASN A 129      -0.422   4.952  -0.994  1.00 89.00           C
ATOM   1790  C   ASN A 129      -1.273   3.688  -1.131  1.00 89.00           C
ATOM   1791  O   ASN A 129      -1.659   3.311  -2.236  1.00 89.00           O
ATOM   1792  HA  ASN A 129      -0.427   5.558  -1.900  1.00 89.00           H
ATOM   1793  CB  ASN A 129       1.003   4.526  -0.635  1.00 89.00           C
ATOM   1794 1HB  ASN A 129       1.677   5.376  -0.737  1.00 89.00           H
ATOM   1795 2HB  ASN A 129       1.041   4.212   0.408  1.00 89.00           H
ATOM   1796  CG  ASN A 129       1.476   3.382  -1.535  1.00 89.00           C
ATOM   1797  OD1 ASN A 129       1.255   2.213  -1.265  1.00 89.00           O
ATOM   1798  ND2 ASN A 129       2.138   3.783  -2.617  1.00 89.00           N
ATOM   1799 1HD2 ASN A 129       2.286   4.759  -2.779  1.00 89.00           H
ATOM   1800 2HD2 ASN A 129       2.488   3.109  -3.267  1.00 89.00           H
ATOM   1801  HN  ASN A 129      -0.364   6.037   0.783  1.00 89.00           H
ATOM   1802  N   PHE A 130      -1.542   3.068   0.009  1.00 83.27           N
ATOM   1803  CA  PHE A 130      -2.178   1.762   0.019  1.00 83.27           C
ATOM   1804  C   PHE A 130      -3.516   1.798  -0.724  1.00 83.27           C
ATOM   1805  O   PHE A 130      -3.755   0.989  -1.619  1.00 83.27           O
ATOM   1806  HA  PHE A 130      -1.504   1.069  -0.485  1.00 83.27           H
ATOM   1807  CB  PHE A 130      -2.432   1.398   1.483  1.00 83.27           C
ATOM   1808 1HB  PHE A 130      -1.476   1.344   2.004  1.00 83.27           H
ATOM   1809 2HB  PHE A 130      -3.005   2.198   1.951  1.00 83.27           H
ATOM   1810  CG  PHE A 130      -3.177   0.076   1.676  1.00 83.27           C
ATOM   1811  CD1 PHE A 130      -4.535   0.043   1.598  1.00 83.27           C
ATOM   1812  HD1 PHE A 130      -5.092   0.958   1.398  1.00 83.27           H
ATOM   1813  CD2 PHE A 130      -2.482  -1.066   1.925  1.00 83.27           C
ATOM   1814  HD2 PHE A 130      -1.395  -1.040   1.988  1.00 83.27           H
ATOM   1815  CE1 PHE A 130      -5.226  -1.184   1.777  1.00 83.27           C
ATOM   1816  HE1 PHE A 130      -6.314  -1.211   1.715  1.00 83.27           H
ATOM   1817  CE2 PHE A 130      -3.174  -2.293   2.105  1.00 83.27           C
ATOM   1818  HE2 PHE A 130      -2.617  -3.209   2.305  1.00 83.27           H
ATOM   1819  CZ  PHE A 130      -4.531  -2.326   2.027  1.00 83.27           C
ATOM   1820  HZ  PHE A 130      -5.062  -3.268   2.164  1.00 83.27           H
ATOM   1821  HN  PHE A 130      -1.332   3.442   0.912  1.00 83.27           H
ATOM   1822  N   TYR A 131      -4.352   2.745  -0.325  1.00 84.29           N
ATOM   1823  CA  TYR A 131      -5.688   2.848  -0.886  1.00 84.29           C
ATOM   1824  C   TYR A 131      -5.634   3.234  -2.366  1.00 84.29           C
ATOM   1825  O   TYR A 131      -6.369   2.682  -3.183  1.00 84.29           O
ATOM   1826  HA  TYR A 131      -6.170   1.875  -0.790  1.00 84.29           H
ATOM   1827  CB  TYR A 131      -6.389   3.963  -0.107  1.00 84.29           C
ATOM   1828 1HB  TYR A 131      -5.758   4.851  -0.117  1.00 84.29           H
ATOM   1829 2HB  TYR A 131      -7.315   4.223  -0.618  1.00 84.29           H
ATOM   1830  CG  TYR A 131      -6.709   3.600   1.345  1.00 84.29           C
ATOM   1831  CD1 TYR A 131      -7.304   2.390   1.639  1.00 84.29           C
ATOM   1832  HD1 TYR A 131      -7.546   1.693   0.836  1.00 84.29           H
ATOM   1833  CD2 TYR A 131      -6.402   4.483   2.360  1.00 84.29           C
ATOM   1834  HD2 TYR A 131      -5.932   5.439   2.128  1.00 84.29           H
ATOM   1835  CE1 TYR A 131      -7.605   2.049   3.005  1.00 84.29           C
ATOM   1836  HE1 TYR A 131      -8.075   1.097   3.251  1.00 84.29           H
ATOM   1837  CE2 TYR A 131      -6.704   4.142   3.726  1.00 84.29           C
ATOM   1838  HE2 TYR A 131      -6.467   4.830   4.538  1.00 84.29           H
ATOM   1839  CZ  TYR A 131      -7.290   2.941   3.981  1.00 84.29           C
ATOM   1840  OH  TYR A 131      -7.575   2.619   5.271  1.00 84.29           O
ATOM   1841  HH  TYR A 131      -7.497   3.430   5.852  1.00 84.29           H
ATOM   1842  HN  TYR A 131      -4.130   3.432   0.367  1.00 84.29           H
ATOM   1843  N   SER A 132      -4.755   4.180  -2.666  1.00 88.66           N
ATOM   1844  CA  SER A 132      -4.665   4.717  -4.013  1.00 88.66           C
ATOM   1845  C   SER A 132      -4.197   3.628  -4.980  1.00 88.66           C
ATOM   1846  O   SER A 132      -4.712   3.518  -6.092  1.00 88.66           O
ATOM   1847  HA  SER A 132      -5.675   5.042  -4.262  1.00 88.66           H
ATOM   1848  CB  SER A 132      -3.716   5.917  -4.064  1.00 88.66           C
ATOM   1849 1HB  SER A 132      -3.633   6.269  -5.093  1.00 88.66           H
ATOM   1850 2HB  SER A 132      -4.135   6.736  -3.480  1.00 88.66           H
ATOM   1851  OG  SER A 132      -2.420   5.594  -3.568  1.00 88.66           O
ATOM   1852  HG  SER A 132      -2.266   6.050  -2.691  1.00 88.66           H
ATOM   1853  HN  SER A 132      -4.114   4.576  -2.008  1.00 88.66           H
ATOM   1854  N   CYS A 133      -3.226   2.852  -4.522  1.00 82.45           N
ATOM   1855  CA  CYS A 133      -2.672   1.786  -5.340  1.00 82.45           C
ATOM   1856  C   CYS A 133      -3.798   0.809  -5.684  1.00 82.45           C
ATOM   1857  O   CYS A 133      -3.955   0.420  -6.840  1.00 82.45           O
ATOM   1858  HA  CYS A 133      -2.277   2.255  -6.241  1.00 82.45           H
ATOM   1859  CB  CYS A 133      -1.503   1.087  -4.642  1.00 82.45           C
ATOM   1860 1HB  CYS A 133      -1.768   0.862  -3.609  1.00 82.45           H
ATOM   1861 2HB  CYS A 133      -1.293   0.136  -5.131  1.00 82.45           H
ATOM   1862  SG  CYS A 133      -0.018   2.154  -4.687  1.00 82.45           S
ATOM   1863  HG  CYS A 133      -0.423   2.997  -3.741  1.00 82.45           H
ATOM   1864  HN  CYS A 133      -2.820   2.942  -3.613  1.00 82.45           H
ATOM   1865  N   VAL A 134      -4.553   0.442  -4.659  1.00 78.21           N
ATOM   1866  CA  VAL A 134      -5.611  -0.540  -4.823  1.00 78.21           C
ATOM   1867  C   VAL A 134      -6.582  -0.061  -5.904  1.00 78.21           C
ATOM   1868  O   VAL A 134      -6.926  -0.814  -6.813  1.00 78.21           O
ATOM   1869  HA  VAL A 134      -5.149  -1.470  -5.155  1.00 78.21           H
ATOM   1870  CB  VAL A 134      -6.294  -0.803  -3.480  1.00 78.21           C
ATOM   1871  HB  VAL A 134      -6.443   0.157  -2.986  1.00 78.21           H
ATOM   1872  CG1 VAL A 134      -7.668  -1.446  -3.680  1.00 78.21           C
ATOM   1873 1HG1 VAL A 134      -8.299  -0.779  -4.268  1.00 78.21           H
ATOM   1874 2HG1 VAL A 134      -7.553  -2.394  -4.204  1.00 78.21           H
ATOM   1875 3HG1 VAL A 134      -8.132  -1.622  -2.709  1.00 78.21           H
ATOM   1876  CG2 VAL A 134      -5.412  -1.665  -2.575  1.00 78.21           C
ATOM   1877 1HG2 VAL A 134      -5.218  -2.621  -3.061  1.00 78.21           H
ATOM   1878 2HG2 VAL A 134      -4.467  -1.152  -2.393  1.00 78.21           H
ATOM   1879 3HG2 VAL A 134      -5.921  -1.837  -1.627  1.00 78.21           H
ATOM   1880  HN  VAL A 134      -4.451   0.802  -3.732  1.00 78.21           H
ATOM   1881  N   LEU A 135      -6.997   1.190  -5.769  1.00 83.18           N
ATOM   1882  CA  LEU A 135      -8.027   1.736  -6.637  1.00 83.18           C
ATOM   1883  C   LEU A 135      -7.488   1.822  -8.067  1.00 83.18           C
ATOM   1884  O   LEU A 135      -8.226   1.606  -9.026  1.00 83.18           O
ATOM   1885  HA  LEU A 135      -8.866   1.040  -6.626  1.00 83.18           H
ATOM   1886  CB  LEU A 135      -8.538   3.070  -6.091  1.00 83.18           C
ATOM   1887 1HB  LEU A 135      -7.687   3.742  -5.973  1.00 83.18           H
ATOM   1888 2HB  LEU A 135      -9.196   3.517  -6.836  1.00 83.18           H
ATOM   1889  CG  LEU A 135      -9.289   3.006  -4.760  1.00 83.18           C
ATOM   1890  HG  LEU A 135      -8.702   2.406  -4.065  1.00 83.18           H
ATOM   1891  CD1 LEU A 135      -9.434   4.399  -4.144  1.00 83.18           C
ATOM   1892 1HD1 LEU A 135      -8.445   4.823  -3.967  1.00 83.18           H
ATOM   1893 2HD1 LEU A 135      -9.987   5.043  -4.828  1.00 83.18           H
ATOM   1894 3HD1 LEU A 135      -9.971   4.325  -3.199  1.00 83.18           H
ATOM   1895  CD2 LEU A 135     -10.641   2.310  -4.927  1.00 83.18           C
ATOM   1896 1HD2 LEU A 135     -11.248   2.862  -5.644  1.00 83.18           H
ATOM   1897 2HD2 LEU A 135     -10.485   1.294  -5.289  1.00 83.18           H
ATOM   1898 3HD2 LEU A 135     -11.155   2.278  -3.965  1.00 83.18           H
ATOM   1899  HN  LEU A 135      -6.643   1.826  -5.083  1.00 83.18           H
ATOM   1900  N   LEU A 136      -6.205   2.140  -8.164  1.00 85.20           N
ATOM   1901  CA  LEU A 136      -5.568   2.293  -9.460  1.00 85.20           C
ATOM   1902  C   LEU A 136      -5.515   0.935 -10.162  1.00 85.20           C
ATOM   1903  O   LEU A 136      -5.801   0.836 -11.354  1.00 85.20           O
ATOM   1904  HA  LEU A 136      -6.191   2.964 -10.053  1.00 85.20           H
ATOM   1905  CB  LEU A 136      -4.200   2.962  -9.309  1.00 85.20           C
ATOM   1906 1HB  LEU A 136      -3.660   2.461  -8.506  1.00 85.20           H
ATOM   1907 2HB  LEU A 136      -3.634   2.796 -10.226  1.00 85.20           H
ATOM   1908  CG  LEU A 136      -4.216   4.464  -9.017  1.00 85.20           C
ATOM   1909  HG  LEU A 136      -4.928   4.648  -8.213  1.00 85.20           H
ATOM   1910  CD1 LEU A 136      -2.848   4.941  -8.527  1.00 85.20           C
ATOM   1911 1HD1 LEU A 136      -2.584   4.410  -7.612  1.00 85.20           H
ATOM   1912 2HD1 LEU A 136      -2.097   4.742  -9.292  1.00 85.20           H
ATOM   1913 3HD1 LEU A 136      -2.887   6.012  -8.327  1.00 85.20           H
ATOM   1914  CD2 LEU A 136      -4.696   5.254 -10.236  1.00 85.20           C
ATOM   1915 1HD2 LEU A 136      -4.027   5.069 -11.076  1.00 85.20           H
ATOM   1916 2HD2 LEU A 136      -5.706   4.939 -10.499  1.00 85.20           H
ATOM   1917 3HD2 LEU A 136      -4.698   6.319 -10.001  1.00 85.20           H
ATOM   1918  HN  LEU A 136      -5.606   2.291  -7.378  1.00 85.20           H
ATOM   1919  N   ILE A 137      -5.146  -0.079  -9.392  1.00 76.55           N
ATOM   1920  CA  ILE A 137      -5.015  -1.421  -9.934  1.00 76.55           C
ATOM   1921  C   ILE A 137      -6.372  -1.885 -10.467  1.00 76.55           C
ATOM   1922  O   ILE A 137      -6.446  -2.520 -11.518  1.00 76.55           O
ATOM   1923  HA  ILE A 137      -4.315  -1.370 -10.768  1.00 76.55           H
ATOM   1924  CB  ILE A 137      -4.410  -2.363  -8.891  1.00 76.55           C
ATOM   1925  HB  ILE A 137      -4.914  -2.189  -7.940  1.00 76.55           H
ATOM   1926  CG1 ILE A 137      -2.925  -2.061  -8.677  1.00 76.55           C
ATOM   1927 1HG1 ILE A 137      -2.357  -2.372  -9.554  1.00 76.55           H
ATOM   1928 2HG1 ILE A 137      -2.781  -0.987  -8.567  1.00 76.55           H
ATOM   1929  CG2 ILE A 137      -4.649  -3.826  -9.269  1.00 76.55           C
ATOM   1930 1HG2 ILE A 137      -5.721  -4.015  -9.330  1.00 76.55           H
ATOM   1931 2HG2 ILE A 137      -4.188  -4.031 -10.235  1.00 76.55           H
ATOM   1932 3HG2 ILE A 137      -4.209  -4.473  -8.511  1.00 76.55           H
ATOM   1933  CD1 ILE A 137      -2.393  -2.782  -7.436  1.00 76.55           C
ATOM   1934 1HD1 ILE A 137      -2.947  -2.451  -6.558  1.00 76.55           H
ATOM   1935 2HD1 ILE A 137      -2.517  -3.858  -7.560  1.00 76.55           H
ATOM   1936 3HD1 ILE A 137      -1.336  -2.551  -7.307  1.00 76.55           H
ATOM   1937  HN  ILE A 137      -4.938   0.006  -8.418  1.00 76.55           H
ATOM   1938  N   MET A 138      -7.413  -1.549  -9.719  1.00 74.94           N
ATOM   1939  CA  MET A 138      -8.768  -1.859 -10.140  1.00 74.94           C
ATOM   1940  C   MET A 138      -9.076  -1.235 -11.503  1.00 74.94           C
ATOM   1941  O   MET A 138      -9.588  -1.908 -12.396  1.00 74.94           O
ATOM   1942  HA  MET A 138      -8.812  -2.946 -10.212  1.00 74.94           H
ATOM   1943  CB  MET A 138      -9.759  -1.330  -9.101  1.00 74.94           C
ATOM   1944 1HB  MET A 138      -9.605  -1.844  -8.152  1.00 74.94           H
ATOM   1945 2HB  MET A 138      -9.575  -0.271  -8.924  1.00 74.94           H
ATOM   1946  CG  MET A 138     -11.202  -1.532  -9.567  1.00 74.94           C
ATOM   1947 1HG  MET A 138     -11.371  -0.993 -10.499  1.00 74.94           H
ATOM   1948 2HG  MET A 138     -11.383  -2.587  -9.773  1.00 74.94           H
ATOM   1949  SD  MET A 138     -12.335  -0.954  -8.315  1.00 74.94           S
ATOM   1950  CE  MET A 138     -12.087   0.808  -8.463  1.00 74.94           C
ATOM   1951 1HE  MET A 138     -11.043   1.046  -8.260  1.00 74.94           H
ATOM   1952 2HE  MET A 138     -12.343   1.127  -9.473  1.00 74.94           H
ATOM   1953 3HE  MET A 138     -12.724   1.326  -7.746  1.00 74.94           H
ATOM   1954  HN  MET A 138      -7.341  -1.075  -8.841  1.00 74.94           H
ATOM   1955  N   CYS A 139      -8.750   0.044 -11.619  1.00 81.11           N
ATOM   1956  CA  CYS A 139      -9.102   0.801 -12.808  1.00 81.11           C
ATOM   1957  C   CYS A 139      -8.319   0.229 -13.991  1.00 81.11           C
ATOM   1958  O   CYS A 139      -8.840   0.142 -15.102  1.00 81.11           O
ATOM   1959  HA  CYS A 139     -10.174   0.671 -12.955  1.00 81.11           H
ATOM   1960  CB  CYS A 139      -8.845   2.297 -12.623  1.00 81.11           C
ATOM   1961 1HB  CYS A 139      -7.816   2.461 -12.301  1.00 81.11           H
ATOM   1962 2HB  CYS A 139      -8.967   2.816 -13.574  1.00 81.11           H
ATOM   1963  SG  CYS A 139     -10.003   2.983 -11.384  1.00 81.11           S
ATOM   1964  HG  CYS A 139      -9.336   2.553 -10.317  1.00 81.11           H
ATOM   1965  HN  CYS A 139      -8.255   0.561 -10.920  1.00 81.11           H
ATOM   1966  N   ILE A 140      -7.079  -0.147 -13.713  1.00 78.20           N
ATOM   1967  CA  ILE A 140      -6.226  -0.729 -14.735  1.00 78.20           C
ATOM   1968  C   ILE A 140      -6.894  -1.985 -15.297  1.00 78.20           C
ATOM   1969  O   ILE A 140      -6.879  -2.214 -16.505  1.00 78.20           O
ATOM   1970  HA  ILE A 140      -6.134   0.002 -15.539  1.00 78.20           H
ATOM   1971  CB  ILE A 140      -4.820  -0.975 -14.183  1.00 78.20           C
ATOM   1972  HB  ILE A 140      -4.915  -1.434 -13.200  1.00 78.20           H
ATOM   1973  CG1 ILE A 140      -4.066   0.343 -13.996  1.00 78.20           C
ATOM   1974 1HG1 ILE A 140      -3.792   0.751 -14.969  1.00 78.20           H
ATOM   1975 2HG1 ILE A 140      -4.718   1.074 -13.517  1.00 78.20           H
ATOM   1976  CG2 ILE A 140      -4.048  -1.956 -15.068  1.00 78.20           C
ATOM   1977 1HG2 ILE A 140      -4.580  -2.907 -15.106  1.00 78.20           H
ATOM   1978 2HG2 ILE A 140      -3.962  -1.547 -16.075  1.00 78.20           H
ATOM   1979 3HG2 ILE A 140      -3.052  -2.113 -14.653  1.00 78.20           H
ATOM   1980  CD1 ILE A 140      -2.808   0.140 -13.149  1.00 78.20           C
ATOM   1981 1HD1 ILE A 140      -3.089  -0.244 -12.168  1.00 78.20           H
ATOM   1982 2HD1 ILE A 140      -2.149  -0.573 -13.643  1.00 78.20           H
ATOM   1983 3HD1 ILE A 140      -2.292   1.093 -13.031  1.00 78.20           H
ATOM   1984  HN  ILE A 140      -6.657  -0.059 -12.810  1.00 78.20           H
ATOM   1985  N   SER A 141      -7.466  -2.767 -14.392  1.00 72.82           N
ATOM   1986  CA  SER A 141      -8.025  -4.056 -14.763  1.00 72.82           C
ATOM   1987  C   SER A 141      -9.247  -3.857 -15.663  1.00 72.82           C
ATOM   1988  O   SER A 141      -9.430  -4.586 -16.637  1.00 72.82           O
ATOM   1989  HA  SER A 141      -7.231  -4.570 -15.305  1.00 72.82           H
ATOM   1990  CB  SER A 141      -8.405  -4.869 -13.524  1.00 72.82           C
ATOM   1991 1HB  SER A 141      -9.187  -4.347 -12.974  1.00 72.82           H
ATOM   1992 2HB  SER A 141      -8.819  -5.829 -13.833  1.00 72.82           H
ATOM   1993  OG  SER A 141      -7.288  -5.088 -12.667  1.00 72.82           O
ATOM   1994  HG  SER A 141      -7.200  -4.331 -12.020  1.00 72.82           H
ATOM   1995  HN  SER A 141      -7.551  -2.533 -13.424  1.00 72.82           H
ATOM   1996  N   VAL A 142     -10.051  -2.867 -15.304  1.00 73.75           N
ATOM   1997  CA  VAL A 142     -11.230  -2.540 -16.087  1.00 73.75           C
ATOM   1998  C   VAL A 142     -10.799  -2.064 -17.476  1.00 73.75           C
ATOM   1999  O   VAL A 142     -11.393  -2.451 -18.481  1.00 73.75           O
ATOM   2000  HA  VAL A 142     -11.817  -3.453 -16.196  1.00 73.75           H
ATOM   2001  CB  VAL A 142     -12.085  -1.514 -15.342  1.00 73.75           C
ATOM   2002  HB  VAL A 142     -11.457  -0.651 -15.120  1.00 73.75           H
ATOM   2003  CG1 VAL A 142     -13.250  -1.035 -16.211  1.00 73.75           C
ATOM   2004 1HG1 VAL A 142     -12.860  -0.572 -17.118  1.00 73.75           H
ATOM   2005 2HG1 VAL A 142     -13.878  -1.885 -16.478  1.00 73.75           H
ATOM   2006 3HG1 VAL A 142     -13.841  -0.306 -15.657  1.00 73.75           H
ATOM   2007  CG2 VAL A 142     -12.590  -2.081 -14.014  1.00 73.75           C
ATOM   2008 1HG2 VAL A 142     -13.195  -2.968 -14.204  1.00 73.75           H
ATOM   2009 2HG2 VAL A 142     -11.740  -2.350 -13.386  1.00 73.75           H
ATOM   2010 3HG2 VAL A 142     -13.195  -1.331 -13.504  1.00 73.75           H
ATOM   2011  HN  VAL A 142      -9.908  -2.295 -14.497  1.00 73.75           H
ATOM   2012  N   ASP A 143      -9.769  -1.230 -17.487  1.00 76.19           N
ATOM   2013  CA  ASP A 143      -9.316  -0.618 -18.724  1.00 76.19           C
ATOM   2014  C   ASP A 143      -8.819  -1.708 -19.676  1.00 76.19           C
ATOM   2015  O   ASP A 143      -9.075  -1.652 -20.878  1.00 76.19           O
ATOM   2016  HA  ASP A 143     -10.183  -0.086 -19.116  1.00 76.19           H
ATOM   2017  CB  ASP A 143      -8.158   0.349 -18.468  1.00 76.19           C
ATOM   2018 1HB  ASP A 143      -8.419   1.028 -17.656  1.00 76.19           H
ATOM   2019 2HB  ASP A 143      -7.278  -0.208 -18.147  1.00 76.19           H
ATOM   2020  CG  ASP A 143      -7.828   1.154 -19.726  1.00 76.19           C
ATOM   2021  OD1 ASP A 143      -8.782   1.712 -20.310  1.00 76.19           O
ATOM   2022  OD2 ASP A 143      -6.628   1.194 -20.076  1.00 76.19           O
ATOM   2023  HN  ASP A 143      -9.250  -0.973 -16.673  1.00 76.19           H
ATOM   2024  N   ARG A 144      -8.118  -2.675 -19.102  1.00 71.70           N
ATOM   2025  CA  ARG A 144      -7.585  -3.778 -19.884  1.00 71.70           C
ATOM   2026  C   ARG A 144      -8.723  -4.569 -20.531  1.00 71.70           C
ATOM   2027  O   ARG A 144      -8.649  -4.921 -21.707  1.00 71.70           O
ATOM   2028  HA  ARG A 144      -6.957  -3.306 -20.640  1.00 71.70           H
ATOM   2029  CB  ARG A 144      -6.750  -4.718 -19.012  1.00 71.70           C
ATOM   2030 1HB  ARG A 144      -7.221  -4.827 -18.035  1.00 71.70           H
ATOM   2031 2HB  ARG A 144      -6.721  -5.709 -19.465  1.00 71.70           H
ATOM   2032  CG  ARG A 144      -5.325  -4.187 -18.842  1.00 71.70           C
ATOM   2033 1HG  ARG A 144      -4.869  -4.039 -19.820  1.00 71.70           H
ATOM   2034 2HG  ARG A 144      -5.352  -3.214 -18.352  1.00 71.70           H
ATOM   2035  CD  ARG A 144      -4.474  -5.156 -18.018  1.00 71.70           C
ATOM   2036 1HD  ARG A 144      -4.775  -5.117 -16.971  1.00 71.70           H
ATOM   2037 2HD  ARG A 144      -4.639  -6.178 -18.359  1.00 71.70           H
ATOM   2038  NE  ARG A 144      -3.042  -4.805 -18.145  1.00 71.70           N
ATOM   2039  HE  ARG A 144      -2.803  -3.998 -18.684  1.00 71.70           H
ATOM   2040  CZ  ARG A 144      -2.045  -5.503 -17.583  1.00 71.70           C
ATOM   2041  NH1 ARG A 144      -2.307  -6.594 -16.850  1.00 71.70           N
ATOM   2042 1HH1 ARG A 144      -3.252  -6.893 -16.719  1.00 71.70           H
ATOM   2043 2HH1 ARG A 144      -1.558  -7.108 -16.434  1.00 71.70           H
ATOM   2044  NH2 ARG A 144      -0.783  -5.093 -17.765  1.00 71.70           N
ATOM   2045 1HH2 ARG A 144      -0.027  -5.602 -17.352  1.00 71.70           H
ATOM   2046 2HH2 ARG A 144      -0.596  -4.278 -18.313  1.00 71.70           H
ATOM   2047  HN  ARG A 144      -7.913  -2.713 -18.124  1.00 71.70           H
ATOM   2048  N   TYR A 145      -9.750  -4.826 -19.734  1.00 69.92           N
ATOM   2049  CA  TYR A 145     -10.907  -5.561 -20.217  1.00 69.92           C
ATOM   2050  C   TYR A 145     -11.532  -4.865 -21.428  1.00 69.92           C
ATOM   2051  O   TYR A 145     -11.792  -5.500 -22.448  1.00 69.92           O
ATOM   2052  HA  TYR A 145     -10.574  -6.556 -20.511  1.00 69.92           H
ATOM   2053  CB  TYR A 145     -11.916  -5.562 -19.067  1.00 69.92           C
ATOM   2054 1HB  TYR A 145     -11.546  -6.210 -18.273  1.00 69.92           H
ATOM   2055 2HB  TYR A 145     -11.981  -4.556 -18.652  1.00 69.92           H
ATOM   2056  CG  TYR A 145     -13.318  -6.023 -19.470  1.00 69.92           C
ATOM   2057  CD1 TYR A 145     -14.347  -5.107 -19.558  1.00 69.92           C
ATOM   2058  HD1 TYR A 145     -14.160  -4.055 -19.340  1.00 69.92           H
ATOM   2059  CD2 TYR A 145     -13.554  -7.354 -19.745  1.00 69.92           C
ATOM   2060  HD2 TYR A 145     -12.742  -8.078 -19.676  1.00 69.92           H
ATOM   2061  CE1 TYR A 145     -15.666  -5.541 -19.937  1.00 69.92           C
ATOM   2062  HE1 TYR A 145     -16.488  -4.828 -20.011  1.00 69.92           H
ATOM   2063  CE2 TYR A 145     -14.874  -7.788 -20.125  1.00 69.92           C
ATOM   2064  HE2 TYR A 145     -15.074  -8.837 -20.345  1.00 69.92           H
ATOM   2065  CZ  TYR A 145     -15.865  -6.860 -20.202  1.00 69.92           C
ATOM   2066  OH  TYR A 145     -17.111  -7.269 -20.560  1.00 69.92           O
ATOM   2067  HH  TYR A 145     -17.108  -8.252 -20.747  1.00 69.92           H
ATOM   2068  HN  TYR A 145      -9.800  -4.542 -18.777  1.00 69.92           H
ATOM   2069  N   ILE A 146     -11.756  -3.568 -21.274  1.00 72.06           N
ATOM   2070  CA  ILE A 146     -12.409  -2.792 -22.315  1.00 72.06           C
ATOM   2071  C   ILE A 146     -11.555  -2.829 -23.584  1.00 72.06           C
ATOM   2072  O   ILE A 146     -12.082  -2.963 -24.688  1.00 72.06           O
ATOM   2073  HA  ILE A 146     -13.364  -3.271 -22.528  1.00 72.06           H
ATOM   2074  CB  ILE A 146     -12.712  -1.377 -21.819  1.00 72.06           C
ATOM   2075  HB  ILE A 146     -11.798  -0.960 -21.397  1.00 72.06           H
ATOM   2076  CG1 ILE A 146     -13.756  -1.400 -20.701  1.00 72.06           C
ATOM   2077 1HG1 ILE A 146     -14.727  -1.678 -21.111  1.00 72.06           H
ATOM   2078 2HG1 ILE A 146     -13.491  -2.161 -19.967  1.00 72.06           H
ATOM   2079  CG2 ILE A 146     -13.132  -0.469 -22.976  1.00 72.06           C
ATOM   2080 1HG2 ILE A 146     -12.326  -0.417 -23.708  1.00 72.06           H
ATOM   2081 2HG2 ILE A 146     -14.027  -0.873 -23.449  1.00 72.06           H
ATOM   2082 3HG2 ILE A 146     -13.342   0.531 -22.596  1.00 72.06           H
ATOM   2083  CD1 ILE A 146     -13.856  -0.036 -20.016  1.00 72.06           C
ATOM   2084 1HD1 ILE A 146     -12.890   0.227 -19.586  1.00 72.06           H
ATOM   2085 2HD1 ILE A 146     -14.145   0.718 -20.748  1.00 72.06           H
ATOM   2086 3HD1 ILE A 146     -14.605  -0.080 -19.225  1.00 72.06           H
ATOM   2087  HN  ILE A 146     -11.499  -3.049 -20.459  1.00 72.06           H
ATOM   2088  N   ALA A 147     -10.250  -2.708 -23.385  1.00 73.61           N
ATOM   2089  CA  ALA A 147      -9.328  -2.617 -24.504  1.00 73.61           C
ATOM   2090  C   ALA A 147      -9.390  -3.912 -25.317  1.00 73.61           C
ATOM   2091  O   ALA A 147      -9.164  -3.901 -26.526  1.00 73.61           O
ATOM   2092  HA  ALA A 147      -9.650  -1.788 -25.133  1.00 73.61           H
ATOM   2093  CB  ALA A 147      -7.920  -2.323 -23.983  1.00 73.61           C
ATOM   2094 1HB  ALA A 147      -7.924  -1.379 -23.438  1.00 73.61           H
ATOM   2095 2HB  ALA A 147      -7.604  -3.125 -23.316  1.00 73.61           H
ATOM   2096 3HB  ALA A 147      -7.228  -2.255 -24.822  1.00 73.61           H
ATOM   2097  HN  ALA A 147      -9.824  -2.672 -22.482  1.00 73.61           H
ATOM   2098  N   ILE A 148      -9.696  -4.997 -24.620  1.00 68.40           N
ATOM   2099  CA  ILE A 148      -9.719  -6.307 -25.247  1.00 68.40           C
ATOM   2100  C   ILE A 148     -11.097  -6.548 -25.866  1.00 68.40           C
ATOM   2101  O   ILE A 148     -11.200  -6.935 -27.029  1.00 68.40           O
ATOM   2102  HA  ILE A 148      -8.978  -6.300 -26.046  1.00 68.40           H
ATOM   2103  CB  ILE A 148      -9.296  -7.386 -24.248  1.00 68.40           C
ATOM   2104  HB  ILE A 148      -9.878  -7.254 -23.336  1.00 68.40           H
ATOM   2105  CG1 ILE A 148      -7.821  -7.236 -23.870  1.00 68.40           C
ATOM   2106 1HG1 ILE A 148      -7.195  -7.492 -24.724  1.00 68.40           H
ATOM   2107 2HG1 ILE A 148      -7.610  -6.196 -23.621  1.00 68.40           H
ATOM   2108  CG2 ILE A 148      -9.610  -8.784 -24.785  1.00 68.40           C
ATOM   2109 1HG2 ILE A 148     -10.682  -8.873 -24.962  1.00 68.40           H
ATOM   2110 2HG2 ILE A 148      -9.073  -8.943 -25.720  1.00 68.40           H
ATOM   2111 3HG2 ILE A 148      -9.300  -9.532 -24.055  1.00 68.40           H
ATOM   2112  CD1 ILE A 148      -7.466  -8.132 -22.682  1.00 68.40           C
ATOM   2113 1HD1 ILE A 148      -8.077  -7.856 -21.823  1.00 68.40           H
ATOM   2114 2HD1 ILE A 148      -7.655  -9.173 -22.943  1.00 68.40           H
ATOM   2115 3HD1 ILE A 148      -6.412  -8.006 -22.434  1.00 68.40           H
ATOM   2116  HN  ILE A 148      -9.926  -4.990 -23.647  1.00 68.40           H
ATOM   2117  N   ALA A 149     -12.122  -6.310 -25.061  1.00 68.09           N
ATOM   2118  CA  ALA A 149     -13.469  -6.718 -25.423  1.00 68.09           C
ATOM   2119  C   ALA A 149     -13.994  -5.802 -26.530  1.00 68.09           C
ATOM   2120  O   ALA A 149     -14.716  -6.248 -27.420  1.00 68.09           O
ATOM   2121  HA  ALA A 149     -13.416  -7.738 -25.802  1.00 68.09           H
ATOM   2122  CB  ALA A 149     -14.360  -6.699 -24.179  1.00 68.09           C
ATOM   2123 1HB  ALA A 149     -13.960  -7.387 -23.435  1.00 68.09           H
ATOM   2124 2HB  ALA A 149     -14.384  -5.691 -23.765  1.00 68.09           H
ATOM   2125 3HB  ALA A 149     -15.370  -7.004 -24.451  1.00 68.09           H
ATOM   2126  HN  ALA A 149     -12.043  -5.849 -24.177  1.00 68.09           H
ATOM   2127  N   GLN A 150     -13.610  -4.537 -26.439  1.00 70.45           N
ATOM   2128  CA  GLN A 150     -14.160  -3.523 -27.323  1.00 70.45           C
ATOM   2129  C   GLN A 150     -13.036  -2.815 -28.083  1.00 70.45           C
ATOM   2130  O   GLN A 150     -13.047  -1.593 -28.219  1.00 70.45           O
ATOM   2131  HA  GLN A 150     -14.797  -4.063 -28.023  1.00 70.45           H
ATOM   2132  CB  GLN A 150     -15.010  -2.518 -26.543  1.00 70.45           C
ATOM   2133 1HB  GLN A 150     -14.392  -2.010 -25.803  1.00 70.45           H
ATOM   2134 2HB  GLN A 150     -15.389  -1.753 -27.221  1.00 70.45           H
ATOM   2135  CG  GLN A 150     -16.181  -3.216 -25.847  1.00 70.45           C
ATOM   2136 1HG  GLN A 150     -16.630  -3.943 -26.523  1.00 70.45           H
ATOM   2137 2HG  GLN A 150     -15.816  -3.768 -24.981  1.00 70.45           H
ATOM   2138  CD  GLN A 150     -17.238  -2.202 -25.403  1.00 70.45           C
ATOM   2139  OE1 GLN A 150     -17.131  -1.010 -25.643  1.00 70.45           O
ATOM   2140  NE2 GLN A 150     -18.261  -2.740 -24.745  1.00 70.45           N
ATOM   2141 1HE2 GLN A 150     -18.287  -3.726 -24.582  1.00 70.45           H
ATOM   2142 2HE2 GLN A 150     -19.003  -2.158 -24.414  1.00 70.45           H
ATOM   2143  HN  GLN A 150     -12.938  -4.202 -25.779  1.00 70.45           H
ATOM   2144  N   ALA A 151     -12.092  -3.615 -28.559  1.00 66.24           N
ATOM   2145  CA  ALA A 151     -10.851  -3.075 -29.088  1.00 66.24           C
ATOM   2146  C   ALA A 151     -11.168  -1.941 -30.064  1.00 66.24           C
ATOM   2147  O   ALA A 151     -10.517  -0.897 -30.041  1.00 66.24           O
ATOM   2148  HA  ALA A 151     -10.280  -2.674 -28.251  1.00 66.24           H
ATOM   2149  CB  ALA A 151     -10.044  -4.199 -29.742  1.00 66.24           C
ATOM   2150 1HB  ALA A 151      -9.819  -4.965 -29.000  1.00 66.24           H
ATOM   2151 2HB  ALA A 151     -10.624  -4.638 -30.553  1.00 66.24           H
ATOM   2152 3HB  ALA A 151      -9.113  -3.793 -30.139  1.00 66.24           H
ATOM   2153  HN  ALA A 151     -12.165  -4.612 -28.586  1.00 66.24           H
ATOM   2154  N   MET A 152     -12.168  -2.183 -30.899  1.00 67.17           N
ATOM   2155  CA  MET A 152     -12.535  -1.224 -31.926  1.00 67.17           C
ATOM   2156  C   MET A 152     -13.029   0.084 -31.304  1.00 67.17           C
ATOM   2157  O   MET A 152     -12.520   1.158 -31.621  1.00 67.17           O
ATOM   2158  HA  MET A 152     -11.624  -1.041 -32.496  1.00 67.17           H
ATOM   2159  CB  MET A 152     -13.635  -1.816 -32.809  1.00 67.17           C
ATOM   2160 1HB  MET A 152     -14.357  -2.348 -32.190  1.00 67.17           H
ATOM   2161 2HB  MET A 152     -14.176  -1.014 -33.311  1.00 67.17           H
ATOM   2162  CG  MET A 152     -13.047  -2.770 -33.851  1.00 67.17           C
ATOM   2163 1HG  MET A 152     -12.003  -2.979 -33.617  1.00 67.17           H
ATOM   2164 2HG  MET A 152     -13.576  -3.723 -33.823  1.00 67.17           H
ATOM   2165  SD  MET A 152     -13.174  -2.050 -35.479  1.00 67.17           S
ATOM   2166  CE  MET A 152     -14.893  -2.379 -35.830  1.00 67.17           C
ATOM   2167 1HE  MET A 152     -15.070  -3.454 -35.806  1.00 67.17           H
ATOM   2168 2HE  MET A 152     -15.517  -1.892 -35.081  1.00 67.17           H
ATOM   2169 3HE  MET A 152     -15.143  -1.992 -36.818  1.00 67.17           H
ATOM   2170  HN  MET A 152     -12.722  -3.016 -30.881  1.00 67.17           H
ATOM   2171  N   ARG A 153     -14.015  -0.050 -30.429  1.00 67.38           N
ATOM   2172  CA  ARG A 153     -14.603   1.110 -29.781  1.00 67.38           C
ATOM   2173  C   ARG A 153     -13.565   1.810 -28.902  1.00 67.38           C
ATOM   2174  O   ARG A 153     -13.584   3.033 -28.766  1.00 67.38           O
ATOM   2175  HA  ARG A 153     -14.922   1.755 -30.600  1.00 67.38           H
ATOM   2176  CB  ARG A 153     -15.804   0.711 -28.921  1.00 67.38           C
ATOM   2177 1HB  ARG A 153     -15.546  -0.152 -28.308  1.00 67.38           H
ATOM   2178 2HB  ARG A 153     -16.053   1.524 -28.238  1.00 67.38           H
ATOM   2179  CG  ARG A 153     -17.017   0.380 -29.793  1.00 67.38           C
ATOM   2180 1HG  ARG A 153     -17.245   1.226 -30.441  1.00 67.38           H
ATOM   2181 2HG  ARG A 153     -16.783  -0.464 -30.441  1.00 67.38           H
ATOM   2182  CD  ARG A 153     -18.237   0.047 -28.931  1.00 67.38           C
ATOM   2183 1HD  ARG A 153     -18.063  -0.880 -28.384  1.00 67.38           H
ATOM   2184 2HD  ARG A 153     -18.393   0.830 -28.190  1.00 67.38           H
ATOM   2185  NE  ARG A 153     -19.438  -0.088 -29.785  1.00 67.38           N
ATOM   2186  HE  ARG A 153     -19.330   0.047 -30.770  1.00 67.38           H
ATOM   2187  CZ  ARG A 153     -20.661  -0.378 -29.321  1.00 67.38           C
ATOM   2188  NH1 ARG A 153     -20.863  -0.568 -28.010  1.00 67.38           N
ATOM   2189 1HH1 ARG A 153     -20.099  -0.494 -27.370  1.00 67.38           H
ATOM   2190 2HH1 ARG A 153     -21.779  -0.785 -27.672  1.00 67.38           H
ATOM   2191  NH2 ARG A 153     -21.678  -0.476 -30.188  1.00 67.38           N
ATOM   2192 1HH2 ARG A 153     -22.597  -0.692 -29.858  1.00 67.38           H
ATOM   2193 2HH2 ARG A 153     -21.519  -0.332 -31.164  1.00 67.38           H
ATOM   2194  HN  ARG A 153     -14.411  -0.928 -30.162  1.00 67.38           H
ATOM   2195  N   ALA A 154     -12.683   1.005 -28.327  1.00 69.05           N
ATOM   2196  CA  ALA A 154     -11.688   1.522 -27.404  1.00 69.05           C
ATOM   2197  C   ALA A 154     -10.767   2.494 -28.145  1.00 69.05           C
ATOM   2198  O   ALA A 154     -10.213   3.412 -27.543  1.00 69.05           O
ATOM   2199  HA  ALA A 154     -12.214   2.062 -26.617  1.00 69.05           H
ATOM   2200  CB  ALA A 154     -10.921   0.357 -26.775  1.00 69.05           C
ATOM   2201 1HB  ALA A 154     -11.616  -0.286 -26.236  1.00 69.05           H
ATOM   2202 2HB  ALA A 154     -10.426  -0.217 -27.558  1.00 69.05           H
ATOM   2203 3HB  ALA A 154     -10.174   0.746 -26.082  1.00 69.05           H
ATOM   2204  HN  ALA A 154     -12.643   0.018 -28.483  1.00 69.05           H
ATOM   2205  N   HIS A 155     -10.632   2.258 -29.442  1.00 70.01           N
ATOM   2206  CA  HIS A 155      -9.742   3.064 -30.260  1.00 70.01           C
ATOM   2207  C   HIS A 155     -10.375   4.434 -30.511  1.00 70.01           C
ATOM   2208  O   HIS A 155      -9.730   5.464 -30.322  1.00 70.01           O
ATOM   2209  HA  HIS A 155      -8.824   3.197 -29.687  1.00 70.01           H
ATOM   2210  CB  HIS A 155      -9.382   2.332 -31.555  1.00 70.01           C
ATOM   2211 1HB  HIS A 155      -9.077   1.314 -31.311  1.00 70.01           H
ATOM   2212 2HB  HIS A 155     -10.273   2.258 -32.178  1.00 70.01           H
ATOM   2213  CG  HIS A 155      -8.282   2.994 -32.349  1.00 70.01           C
ATOM   2214  ND1 HIS A 155      -8.529   3.956 -33.314  1.00 70.01           N
ATOM   2215  HD1 HIS A 155      -9.429   4.302 -33.577  1.00 70.01           H
ATOM   2216  CD2 HIS A 155      -6.929   2.825 -32.313  1.00 70.01           C
ATOM   2217  HD2 HIS A 155      -6.391   2.137 -31.660  1.00 70.01           H
ATOM   2218  CE1 HIS A 155      -7.370   4.340 -33.828  1.00 70.01           C
ATOM   2219  HE1 HIS A 155      -7.231   5.086 -34.610  1.00 70.01           H
ATOM   2220  NE2 HIS A 155      -6.379   3.637 -33.206  1.00 70.01           N
ATOM   2221  HN  HIS A 155     -11.117   1.534 -29.932  1.00 70.01           H
ATOM   2222  N   THR A 156     -11.631   4.402 -30.933  1.00 72.63           N
ATOM   2223  CA  THR A 156     -12.329   5.623 -31.299  1.00 72.63           C
ATOM   2224  C   THR A 156     -12.525   6.514 -30.070  1.00 72.63           C
ATOM   2225  O   THR A 156     -12.523   7.739 -30.181  1.00 72.63           O
ATOM   2226  HA  THR A 156     -11.705   6.178 -32.000  1.00 72.63           H
ATOM   2227  CB  THR A 156     -13.641   5.231 -31.981  1.00 72.63           C
ATOM   2228  HB  THR A 156     -14.410   5.983 -31.806  1.00 72.63           H
ATOM   2229  OG1 THR A 156     -13.922   3.931 -31.471  1.00 72.63           O
ATOM   2230  HG1 THR A 156     -14.882   3.700 -31.635  1.00 72.63           H
ATOM   2231  CG2 THR A 156     -13.475   5.013 -33.487  1.00 72.63           C
ATOM   2232 1HG2 THR A 156     -12.754   4.214 -33.661  1.00 72.63           H
ATOM   2233 2HG2 THR A 156     -13.117   5.933 -33.950  1.00 72.63           H
ATOM   2234 3HG2 THR A 156     -14.435   4.737 -33.922  1.00 72.63           H
ATOM   2235  HN  THR A 156     -12.168   3.564 -31.026  1.00 72.63           H
ATOM   2236  N   TRP A 157     -12.690   5.863 -28.928  1.00 76.84           N
ATOM   2237  CA  TRP A 157     -13.059   6.568 -27.712  1.00 76.84           C
ATOM   2238  C   TRP A 157     -11.780   6.847 -26.921  1.00 76.84           C
ATOM   2239  O   TRP A 157     -11.832   7.099 -25.718  1.00 76.84           O
ATOM   2240  HA  TRP A 157     -13.531   7.508 -28.001  1.00 76.84           H
ATOM   2241  CB  TRP A 157     -14.096   5.777 -26.912  1.00 76.84           C
ATOM   2242 1HB  TRP A 157     -13.768   4.740 -26.838  1.00 76.84           H
ATOM   2243 2HB  TRP A 157     -14.136   6.172 -25.897  1.00 76.84           H
ATOM   2244  CG  TRP A 157     -15.503   5.810 -27.513  1.00 76.84           C
ATOM   2245  CD1 TRP A 157     -15.865   5.565 -28.780  1.00 76.84           C
ATOM   2246  HD1 TRP A 157     -15.170   5.300 -29.576  1.00 76.84           H
ATOM   2247  CD2 TRP A 157     -16.728   6.116 -26.815  1.00 76.84           C
ATOM   2248  NE1 TRP A 157     -17.229   5.691 -28.949  1.00 76.84           N
ATOM   2249  HE1 TRP A 157     -17.734   5.558 -29.802  1.00 76.84           H
ATOM   2250  CE2 TRP A 157     -17.770   6.037 -27.716  1.00 76.84           C
ATOM   2251  CE3 TRP A 157     -16.949   6.449 -25.467  1.00 76.84           C
ATOM   2252  HE3 TRP A 157     -16.144   6.518 -24.736  1.00 76.84           H
ATOM   2253  CZ2 TRP A 157     -19.105   6.277 -27.368  1.00 76.84           C
ATOM   2254  HZ2 TRP A 157     -19.911   6.208 -28.099  1.00 76.84           H
ATOM   2255  CZ3 TRP A 157     -18.288   6.686 -25.135  1.00 76.84           C
ATOM   2256  HZ3 TRP A 157     -18.516   6.948 -24.102  1.00 76.84           H
ATOM   2257  CH2 TRP A 157     -19.349   6.610 -26.031  1.00 76.84           C
ATOM   2258  HH2 TRP A 157     -20.366   6.810 -25.693  1.00 76.84           H
ATOM   2259  HN  TRP A 157     -12.577   4.875 -28.825  1.00 76.84           H
ATOM   2260  N   ARG A 158     -10.661   6.793 -27.628  1.00 76.06           N
ATOM   2261  CA  ARG A 158      -9.362   6.825 -26.978  1.00 76.06           C
ATOM   2262  C   ARG A 158      -9.203   8.116 -26.172  1.00 76.06           C
ATOM   2263  O   ARG A 158      -8.745   8.088 -25.031  1.00 76.06           O
ATOM   2264  HA  ARG A 158      -9.355   5.952 -26.325  1.00 76.06           H
ATOM   2265  CB  ARG A 158      -8.230   6.730 -28.003  1.00 76.06           C
ATOM   2266 1HB  ARG A 158      -8.364   5.839 -28.616  1.00 76.06           H
ATOM   2267 2HB  ARG A 158      -8.269   7.588 -28.674  1.00 76.06           H
ATOM   2268  CG  ARG A 158      -6.866   6.679 -27.311  1.00 76.06           C
ATOM   2269 1HG  ARG A 158      -6.729   7.573 -26.703  1.00 76.06           H
ATOM   2270 2HG  ARG A 158      -6.829   5.825 -26.635  1.00 76.06           H
ATOM   2271  CD  ARG A 158      -5.735   6.574 -28.336  1.00 76.06           C
ATOM   2272 1HD  ARG A 158      -5.913   5.729 -29.001  1.00 76.06           H
ATOM   2273 2HD  ARG A 158      -5.712   7.470 -28.957  1.00 76.06           H
ATOM   2274  NE  ARG A 158      -4.438   6.408 -27.643  1.00 76.06           N
ATOM   2275  HE  ARG A 158      -4.408   6.577 -26.657  1.00 76.06           H
ATOM   2276  CZ  ARG A 158      -3.302   6.044 -28.252  1.00 76.06           C
ATOM   2277  NH1 ARG A 158      -3.284   5.805 -29.571  1.00 76.06           N
ATOM   2278 1HH1 ARG A 158      -4.123   5.897 -30.107  1.00 76.06           H
ATOM   2279 2HH1 ARG A 158      -2.431   5.534 -30.018  1.00 76.06           H
ATOM   2280  NH2 ARG A 158      -2.183   5.924 -27.524  1.00 76.06           N
ATOM   2281 1HH2 ARG A 158      -1.327   5.653 -27.964  1.00 76.06           H
ATOM   2282 2HH2 ARG A 158      -2.205   6.104 -26.541  1.00 76.06           H
ATOM   2283  HN  ARG A 158     -10.632   6.728 -28.626  1.00 76.06           H
ATOM   2284  N   GLU A 159      -9.592   9.218 -26.798  1.00 78.58           N
ATOM   2285  CA  GLU A 159      -9.422  10.525 -26.187  1.00 78.58           C
ATOM   2286  C   GLU A 159     -10.338  10.666 -24.970  1.00 78.58           C
ATOM   2287  O   GLU A 159      -9.899  11.091 -23.903  1.00 78.58           O
ATOM   2288  HA  GLU A 159      -8.379  10.564 -25.871  1.00 78.58           H
ATOM   2289  CB  GLU A 159      -9.680  11.642 -27.200  1.00 78.58           C
ATOM   2290 1HB  GLU A 159     -10.583  11.420 -27.769  1.00 78.58           H
ATOM   2291 2HB  GLU A 159      -9.720  12.602 -26.686  1.00 78.58           H
ATOM   2292  CG  GLU A 159      -8.535  11.742 -28.210  1.00 78.58           C
ATOM   2293 1HG  GLU A 159      -7.580  11.729 -27.685  1.00 78.58           H
ATOM   2294 2HG  GLU A 159      -8.549  10.872 -28.868  1.00 78.58           H
ATOM   2295  CD  GLU A 159      -8.648  13.020 -29.043  1.00 78.58           C
ATOM   2296  OE1 GLU A 159      -7.601  13.442 -29.580  1.00 78.58           O
ATOM   2297  OE2 GLU A 159      -9.779  13.547 -29.123  1.00 78.58           O
ATOM   2298  HN  GLU A 159     -10.015   9.227 -27.704  1.00 78.58           H
ATOM   2299  N   LYS A 160     -11.596  10.301 -25.171  1.00 81.44           N
ATOM   2300  CA  LYS A 160     -12.577  10.374 -24.102  1.00 81.44           C
ATOM   2301  C   LYS A 160     -12.093   9.540 -22.914  1.00 81.44           C
ATOM   2302  O   LYS A 160     -12.211   9.964 -21.765  1.00 81.44           O
ATOM   2303  HA  LYS A 160     -12.642  11.416 -23.789  1.00 81.44           H
ATOM   2304  CB  LYS A 160     -13.960   9.967 -24.615  1.00 81.44           C
ATOM   2305 1HB  LYS A 160     -13.883   9.043 -25.187  1.00 81.44           H
ATOM   2306 2HB  LYS A 160     -14.620   9.766 -23.771  1.00 81.44           H
ATOM   2307  CG  LYS A 160     -14.565  11.067 -25.491  1.00 81.44           C
ATOM   2308 1HG  LYS A 160     -14.538  12.017 -24.958  1.00 81.44           H
ATOM   2309 2HG  LYS A 160     -13.965  11.189 -26.392  1.00 81.44           H
ATOM   2310  CD  LYS A 160     -16.008  10.731 -25.874  1.00 81.44           C
ATOM   2311 1HD  LYS A 160     -16.027   9.819 -26.470  1.00 81.44           H
ATOM   2312 2HD  LYS A 160     -16.590  10.536 -24.973  1.00 81.44           H
ATOM   2313  CE  LYS A 160     -16.646  11.876 -26.663  1.00 81.44           C
ATOM   2314 1HE  LYS A 160     -16.617  12.793 -26.073  1.00 81.44           H
ATOM   2315 2HE  LYS A 160     -16.073  12.064 -27.571  1.00 81.44           H
ATOM   2316  NZ  LYS A 160     -18.046  11.548 -27.012  1.00 81.44           N
ATOM   2317 1HZ  LYS A 160     -18.454  12.317 -27.532  1.00 81.44           H
ATOM   2318 2HZ  LYS A 160     -18.064  10.708 -27.580  1.00 81.44           H
ATOM   2319 3HZ  LYS A 160     -18.579  11.393 -26.163  1.00 81.44           H
ATOM   2320  HN  LYS A 160     -11.947   9.961 -26.044  1.00 81.44           H
ATOM   2321  N   ARG A 161     -11.558   8.370 -23.231  1.00 81.92           N
ATOM   2322  CA  ARG A 161     -11.065   7.469 -22.203  1.00 81.92           C
ATOM   2323  C   ARG A 161      -9.931   8.130 -21.418  1.00 81.92           C
ATOM   2324  O   ARG A 161      -9.816   7.939 -20.208  1.00 81.92           O
ATOM   2325  HA  ARG A 161     -11.927   7.279 -21.563  1.00 81.92           H
ATOM   2326  CB  ARG A 161     -10.559   6.161 -22.815  1.00 81.92           C
ATOM   2327 1HB  ARG A 161      -9.882   6.380 -23.641  1.00 81.92           H
ATOM   2328 2HB  ARG A 161      -9.986   5.606 -22.072  1.00 81.92           H
ATOM   2329  CG  ARG A 161     -11.722   5.303 -23.315  1.00 81.92           C
ATOM   2330 1HG  ARG A 161     -12.297   4.934 -22.465  1.00 81.92           H
ATOM   2331 2HG  ARG A 161     -12.397   5.912 -23.916  1.00 81.92           H
ATOM   2332  CD  ARG A 161     -11.215   4.123 -24.146  1.00 81.92           C
ATOM   2333 1HD  ARG A 161     -12.050   3.640 -24.654  1.00 81.92           H
ATOM   2334 2HD  ARG A 161     -10.534   4.478 -24.919  1.00 81.92           H
ATOM   2335  NE  ARG A 161     -10.524   3.148 -23.272  1.00 81.92           N
ATOM   2336  HE  ARG A 161     -10.717   3.178 -22.292  1.00 81.92           H
ATOM   2337  CZ  ARG A 161      -9.655   2.228 -23.713  1.00 81.92           C
ATOM   2338  NH1 ARG A 161      -9.358   2.143 -25.017  1.00 81.92           N
ATOM   2339 1HH1 ARG A 161      -9.786   2.768 -25.670  1.00 81.92           H
ATOM   2340 2HH1 ARG A 161      -8.709   1.454 -25.338  1.00 81.92           H
ATOM   2341  NH2 ARG A 161      -9.087   1.395 -22.831  1.00 81.92           N
ATOM   2342 1HH2 ARG A 161      -8.436   0.703 -23.143  1.00 81.92           H
ATOM   2343 2HH2 ARG A 161      -9.314   1.466 -21.859  1.00 81.92           H
ATOM   2344  HN  ARG A 161     -11.459   8.036 -24.169  1.00 81.92           H
ATOM   2345  N   LEU A 162      -9.122   8.893 -22.137  1.00 82.26           N
ATOM   2346  CA  LEU A 162      -7.998   9.581 -21.523  1.00 82.26           C
ATOM   2347  C   LEU A 162      -8.523  10.645 -20.558  1.00 82.26           C
ATOM   2348  O   LEU A 162      -7.988  10.814 -19.464  1.00 82.26           O
ATOM   2349  HA  LEU A 162      -7.437   8.842 -20.950  1.00 82.26           H
ATOM   2350  CB  LEU A 162      -7.057  10.133 -22.595  1.00 82.26           C
ATOM   2351 1HB  LEU A 162      -6.908   9.362 -23.352  1.00 82.26           H
ATOM   2352 2HB  LEU A 162      -7.551  10.971 -23.087  1.00 82.26           H
ATOM   2353  CG  LEU A 162      -5.685  10.601 -22.107  1.00 82.26           C
ATOM   2354  HG  LEU A 162      -5.822  11.140 -21.169  1.00 82.26           H
ATOM   2355  CD1 LEU A 162      -4.771   9.409 -21.814  1.00 82.26           C
ATOM   2356 1HD1 LEU A 162      -5.223   8.786 -21.042  1.00 82.26           H
ATOM   2357 2HD1 LEU A 162      -4.637   8.823 -22.723  1.00 82.26           H
ATOM   2358 3HD1 LEU A 162      -3.803   9.771 -21.468  1.00 82.26           H
ATOM   2359  CD2 LEU A 162      -5.053  11.578 -23.100  1.00 82.26           C
ATOM   2360 1HD2 LEU A 162      -4.931  11.086 -24.065  1.00 82.26           H
ATOM   2361 2HD2 LEU A 162      -5.699  12.448 -23.215  1.00 82.26           H
ATOM   2362 3HD2 LEU A 162      -4.078  11.895 -22.728  1.00 82.26           H
ATOM   2363  HN  LEU A 162      -9.224   9.045 -23.121  1.00 82.26           H
ATOM   2364  N   LEU A 163      -9.565  11.336 -20.999  1.00 85.94           N
ATOM   2365  CA  LEU A 163     -10.163  12.385 -20.191  1.00 85.94           C
ATOM   2366  C   LEU A 163     -10.682  11.783 -18.884  1.00 85.94           C
ATOM   2367  O   LEU A 163     -10.353  12.266 -17.801  1.00 85.94           O
ATOM   2368  HA  LEU A 163      -9.377  13.103 -19.953  1.00 85.94           H
ATOM   2369  CB  LEU A 163     -11.232  13.133 -20.991  1.00 85.94           C
ATOM   2370 1HB  LEU A 163     -10.855  13.296 -22.000  1.00 85.94           H
ATOM   2371 2HB  LEU A 163     -12.108  12.491 -21.077  1.00 85.94           H
ATOM   2372  CG  LEU A 163     -11.676  14.482 -20.419  1.00 85.94           C
ATOM   2373  HG  LEU A 163     -11.558  14.449 -19.336  1.00 85.94           H
ATOM   2374  CD1 LEU A 163     -10.788  15.615 -20.937  1.00 85.94           C
ATOM   2375 1HD1 LEU A 163      -9.756  15.433 -20.640  1.00 85.94           H
ATOM   2376 2HD1 LEU A 163     -10.851  15.659 -22.024  1.00 85.94           H
ATOM   2377 3HD1 LEU A 163     -11.126  16.562 -20.515  1.00 85.94           H
ATOM   2378  CD2 LEU A 163     -13.157  14.737 -20.705  1.00 85.94           C
ATOM   2379 1HD2 LEU A 163     -13.324  14.742 -21.782  1.00 85.94           H
ATOM   2380 2HD2 LEU A 163     -13.756  13.949 -20.248  1.00 85.94           H
ATOM   2381 3HD2 LEU A 163     -13.446  15.702 -20.288  1.00 85.94           H
ATOM   2382  HN  LEU A 163      -9.997  11.189 -21.888  1.00 85.94           H
ATOM   2383  N   TYR A 164     -11.484  10.739 -19.028  1.00 86.84           N
ATOM   2384  CA  TYR A 164     -12.067  10.078 -17.873  1.00 86.84           C
ATOM   2385  C   TYR A 164     -10.979   9.529 -16.948  1.00 86.84           C
ATOM   2386  O   TYR A 164     -11.142   9.518 -15.729  1.00 86.84           O
ATOM   2387  HA  TYR A 164     -12.659  10.813 -17.328  1.00 86.84           H
ATOM   2388  CB  TYR A 164     -12.888   8.911 -18.424  1.00 86.84           C
ATOM   2389 1HB  TYR A 164     -12.278   8.356 -19.137  1.00 86.84           H
ATOM   2390 2HB  TYR A 164     -13.124   8.228 -17.608  1.00 86.84           H
ATOM   2391  CG  TYR A 164     -14.189   9.334 -19.109  1.00 86.84           C
ATOM   2392  CD1 TYR A 164     -14.992  10.296 -18.530  1.00 86.84           C
ATOM   2393  HD1 TYR A 164     -14.698  10.755 -17.586  1.00 86.84           H
ATOM   2394  CD2 TYR A 164     -14.560   8.753 -20.304  1.00 86.84           C
ATOM   2395  HD2 TYR A 164     -13.927   7.993 -20.761  1.00 86.84           H
ATOM   2396  CE1 TYR A 164     -16.216  10.694 -19.174  1.00 86.84           C
ATOM   2397  HE1 TYR A 164     -16.859  11.453 -18.728  1.00 86.84           H
ATOM   2398  CE2 TYR A 164     -15.785   9.151 -20.948  1.00 86.84           C
ATOM   2399  HE2 TYR A 164     -16.090   8.700 -21.893  1.00 86.84           H
ATOM   2400  CZ  TYR A 164     -16.553  10.102 -20.352  1.00 86.84           C
ATOM   2401  OH  TYR A 164     -17.710  10.478 -20.960  1.00 86.84           O
ATOM   2402  HH  TYR A 164     -17.843   9.949 -21.798  1.00 86.84           H
ATOM   2403  HN  TYR A 164     -11.735  10.344 -19.912  1.00 86.84           H
ATOM   2404  N   SER A 165      -9.892   9.085 -17.563  1.00 86.68           N
ATOM   2405  CA  SER A 165      -8.777   8.536 -16.810  1.00 86.68           C
ATOM   2406  C   SER A 165      -8.226   9.589 -15.847  1.00 86.68           C
ATOM   2407  O   SER A 165      -7.798   9.261 -14.742  1.00 86.68           O
ATOM   2408  HA  SER A 165      -9.190   7.691 -16.258  1.00 86.68           H
ATOM   2409  CB  SER A 165      -7.672   8.041 -17.745  1.00 86.68           C
ATOM   2410 1HB  SER A 165      -7.033   7.338 -17.211  1.00 86.68           H
ATOM   2411 2HB  SER A 165      -8.118   7.497 -18.578  1.00 86.68           H
ATOM   2412  OG  SER A 165      -6.880   9.113 -18.249  1.00 86.68           O
ATOM   2413  HG  SER A 165      -7.406   9.964 -18.235  1.00 86.68           H
ATOM   2414  HN  SER A 165      -9.767   9.097 -18.555  1.00 86.68           H
ATOM   2415  N   LYS A 166      -8.256  10.833 -16.302  1.00 88.50           N
ATOM   2416  CA  LYS A 166      -7.761  11.936 -15.496  1.00 88.50           C
ATOM   2417  C   LYS A 166      -8.685  12.138 -14.293  1.00 88.50           C
ATOM   2418  O   LYS A 166      -8.218  12.266 -13.162  1.00 88.50           O
ATOM   2419  HA  LYS A 166      -6.773  11.656 -15.129  1.00 88.50           H
ATOM   2420  CB  LYS A 166      -7.586  13.191 -16.354  1.00 88.50           C
ATOM   2421 1HB  LYS A 166      -8.506  13.392 -16.903  1.00 88.50           H
ATOM   2422 2HB  LYS A 166      -7.405  14.053 -15.712  1.00 88.50           H
ATOM   2423  CG  LYS A 166      -6.425  13.026 -17.336  1.00 88.50           C
ATOM   2424 1HG  LYS A 166      -5.503  12.835 -16.786  1.00 88.50           H
ATOM   2425 2HG  LYS A 166      -6.602  12.159 -17.972  1.00 88.50           H
ATOM   2426  CD  LYS A 166      -6.258  14.275 -18.203  1.00 88.50           C
ATOM   2427 1HD  LYS A 166      -7.169  14.450 -18.775  1.00 88.50           H
ATOM   2428 2HD  LYS A 166      -6.110  15.147 -17.566  1.00 88.50           H
ATOM   2429  CE  LYS A 166      -5.071  14.127 -19.157  1.00 88.50           C
ATOM   2430 1HE  LYS A 166      -4.174  13.871 -18.594  1.00 88.50           H
ATOM   2431 2HE  LYS A 166      -5.256  13.307 -19.851  1.00 88.50           H
ATOM   2432  NZ  LYS A 166      -4.851  15.381 -19.910  1.00 88.50           N
ATOM   2433 1HZ  LYS A 166      -4.074  15.260 -20.550  1.00 88.50           H
ATOM   2434 2HZ  LYS A 166      -5.687  15.612 -20.434  1.00 88.50           H
ATOM   2435 3HZ  LYS A 166      -4.640  16.132 -19.262  1.00 88.50           H
ATOM   2436  HN  LYS A 166      -8.609  11.092 -17.201  1.00 88.50           H
ATOM   2437  N   MET A 167      -9.978  12.160 -14.578  1.00 91.95           N
ATOM   2438  CA  MET A 167     -10.970  12.377 -13.538  1.00 91.95           C
ATOM   2439  C   MET A 167     -10.908  11.271 -12.483  1.00 91.95           C
ATOM   2440  O   MET A 167     -10.941  11.548 -11.285  1.00 91.95           O
ATOM   2441  HA  MET A 167     -10.716  13.335 -13.085  1.00 91.95           H
ATOM   2442  CB  MET A 167     -12.366  12.408 -14.163  1.00 91.95           C
ATOM   2443 1HB  MET A 167     -12.532  11.497 -14.738  1.00 91.95           H
ATOM   2444 2HB  MET A 167     -13.120  12.430 -13.376  1.00 91.95           H
ATOM   2445  CG  MET A 167     -12.534  13.629 -15.070  1.00 91.95           C
ATOM   2446 1HG  MET A 167     -12.335  14.541 -14.507  1.00 91.95           H
ATOM   2447 2HG  MET A 167     -11.807  13.591 -15.882  1.00 91.95           H
ATOM   2448  SD  MET A 167     -14.189  13.672 -15.736  1.00 91.95           S
ATOM   2449  CE  MET A 167     -15.106  14.083 -14.261  1.00 91.95           C
ATOM   2450 1HE  MET A 167     -14.951  13.309 -13.510  1.00 91.95           H
ATOM   2451 2HE  MET A 167     -14.760  15.041 -13.873  1.00 91.95           H
ATOM   2452 3HE  MET A 167     -16.168  14.150 -14.500  1.00 91.95           H
ATOM   2453  HN  MET A 167     -10.351  12.034 -15.497  1.00 91.95           H
ATOM   2454  N   VAL A 168     -10.819  10.040 -12.966  1.00 91.13           N
ATOM   2455  CA  VAL A 168     -10.789   8.889 -12.080  1.00 91.13           C
ATOM   2456  C   VAL A 168      -9.581   9.000 -11.147  1.00 91.13           C
ATOM   2457  O   VAL A 168      -9.693   8.745  -9.949  1.00 91.13           O
ATOM   2458  HA  VAL A 168     -11.699   8.911 -11.480  1.00 91.13           H
ATOM   2459  CB  VAL A 168     -10.794   7.597 -12.900  1.00 91.13           C
ATOM   2460  HB  VAL A 168     -10.013   7.677 -13.655  1.00 91.13           H
ATOM   2461  CG1 VAL A 168     -10.475   6.387 -12.019  1.00 91.13           C
ATOM   2462 1HG1 VAL A 168      -9.489   6.513 -11.572  1.00 91.13           H
ATOM   2463 2HG1 VAL A 168     -11.224   6.304 -11.231  1.00 91.13           H
ATOM   2464 3HG1 VAL A 168     -10.485   5.483 -12.627  1.00 91.13           H
ATOM   2465  CG2 VAL A 168     -12.130   7.412 -13.623  1.00 91.13           C
ATOM   2466 1HG2 VAL A 168     -12.936   7.364 -12.891  1.00 91.13           H
ATOM   2467 2HG2 VAL A 168     -12.299   8.253 -14.295  1.00 91.13           H
ATOM   2468 3HG2 VAL A 168     -12.106   6.486 -14.198  1.00 91.13           H
ATOM   2469  HN  VAL A 168     -10.768   9.824 -13.941  1.00 91.13           H
ATOM   2470  N   CYS A 169      -8.455   9.381 -11.732  1.00 89.77           N
ATOM   2471  CA  CYS A 169      -7.224   9.512 -10.971  1.00 89.77           C
ATOM   2472  C   CYS A 169      -7.460  10.521  -9.845  1.00 89.77           C
ATOM   2473  O   CYS A 169      -7.114  10.263  -8.694  1.00 89.77           O
ATOM   2474  HA  CYS A 169      -7.000   8.525 -10.566  1.00 89.77           H
ATOM   2475  CB  CYS A 169      -6.049   9.917 -11.863  1.00 89.77           C
ATOM   2476 1HB  CYS A 169      -6.316  10.790 -12.458  1.00 89.77           H
ATOM   2477 2HB  CYS A 169      -5.195  10.200 -11.247  1.00 89.77           H
ATOM   2478  SG  CYS A 169      -5.591   8.528 -12.964  1.00 89.77           S
ATOM   2479  HG  CYS A 169      -6.463   8.819 -13.925  1.00 89.77           H
ATOM   2480  HN  CYS A 169      -8.376   9.597 -12.705  1.00 89.77           H
ATOM   2481  N   PHE A 170      -8.048  11.648 -10.218  1.00 93.01           N
ATOM   2482  CA  PHE A 170      -8.292  12.717  -9.264  1.00 93.01           C
ATOM   2483  C   PHE A 170      -9.193  12.238  -8.124  1.00 93.01           C
ATOM   2484  O   PHE A 170      -8.904  12.485  -6.954  1.00 93.01           O
ATOM   2485  HA  PHE A 170      -7.325  13.015  -8.859  1.00 93.01           H
ATOM   2486  CB  PHE A 170      -9.001  13.841 -10.022  1.00 93.01           C
ATOM   2487 1HB  PHE A 170      -8.382  14.143 -10.866  1.00 93.01           H
ATOM   2488 2HB  PHE A 170      -9.934  13.455 -10.432  1.00 93.01           H
ATOM   2489  CG  PHE A 170      -9.307  15.072  -9.166  1.00 93.01           C
ATOM   2490  CD1 PHE A 170     -10.554  15.251  -8.654  1.00 93.01           C
ATOM   2491  HD1 PHE A 170     -11.335  14.518  -8.852  1.00 93.01           H
ATOM   2492  CD2 PHE A 170      -8.331  15.987  -8.918  1.00 93.01           C
ATOM   2493  HD2 PHE A 170      -7.332  15.843  -9.329  1.00 93.01           H
ATOM   2494  CE1 PHE A 170     -10.837  16.393  -7.860  1.00 93.01           C
ATOM   2495  HE1 PHE A 170     -11.837  16.537  -7.449  1.00 93.01           H
ATOM   2496  CE2 PHE A 170      -8.615  17.129  -8.124  1.00 93.01           C
ATOM   2497  HE2 PHE A 170      -7.834  17.862  -7.925  1.00 93.01           H
ATOM   2498  CZ  PHE A 170      -9.862  17.308  -7.612  1.00 93.01           C
ATOM   2499  HZ  PHE A 170     -10.080  18.185  -7.002  1.00 93.01           H
ATOM   2500  HN  PHE A 170      -8.355  11.837 -11.151  1.00 93.01           H
ATOM   2501  N   THR A 171     -10.267  11.562  -8.505  1.00 94.45           N
ATOM   2502  CA  THR A 171     -11.222  11.063  -7.531  1.00 94.45           C
ATOM   2503  C   THR A 171     -10.532  10.119  -6.544  1.00 94.45           C
ATOM   2504  O   THR A 171     -10.832  10.135  -5.351  1.00 94.45           O
ATOM   2505  HA  THR A 171     -11.599  11.908  -6.955  1.00 94.45           H
ATOM   2506  CB  THR A 171     -12.376  10.407  -8.292  1.00 94.45           C
ATOM   2507  HB  THR A 171     -12.041   9.506  -8.806  1.00 94.45           H
ATOM   2508  OG1 THR A 171     -12.871  11.446  -9.133  1.00 94.45           O
ATOM   2509  HG1 THR A 171     -12.442  11.390 -10.034  1.00 94.45           H
ATOM   2510  CG2 THR A 171     -13.559  10.067  -7.384  1.00 94.45           C
ATOM   2511 1HG2 THR A 171     -13.937  10.980  -6.922  1.00 94.45           H
ATOM   2512 2HG2 THR A 171     -13.233   9.375  -6.607  1.00 94.45           H
ATOM   2513 3HG2 THR A 171     -14.350   9.605  -7.974  1.00 94.45           H
ATOM   2514  HN  THR A 171     -10.489  11.356  -9.458  1.00 94.45           H
ATOM   2515  N   ILE A 172      -9.621   9.319  -7.077  1.00 92.54           N
ATOM   2516  CA  ILE A 172      -8.918   8.339  -6.267  1.00 92.54           C
ATOM   2517  C   ILE A 172      -8.083   9.064  -5.209  1.00 92.54           C
ATOM   2518  O   ILE A 172      -8.094   8.686  -4.038  1.00 92.54           O
ATOM   2519  HA  ILE A 172      -9.669   7.735  -5.759  1.00 92.54           H
ATOM   2520  CB  ILE A 172      -8.102   7.396  -7.153  1.00 92.54           C
ATOM   2521  HB  ILE A 172      -7.587   7.994  -7.905  1.00 92.54           H
ATOM   2522  CG1 ILE A 172      -9.013   6.420  -7.899  1.00 92.54           C
ATOM   2523 1HG1 ILE A 172      -9.477   5.735  -7.189  1.00 92.54           H
ATOM   2524 2HG1 ILE A 172      -9.820   6.968  -8.386  1.00 92.54           H
ATOM   2525  CG2 ILE A 172      -7.028   6.671  -6.340  1.00 92.54           C
ATOM   2526 1HG2 ILE A 172      -6.354   7.402  -5.894  1.00 92.54           H
ATOM   2527 2HG2 ILE A 172      -7.502   6.087  -5.551  1.00 92.54           H
ATOM   2528 3HG2 ILE A 172      -6.463   6.007  -6.994  1.00 92.54           H
ATOM   2529  CD1 ILE A 172      -8.227   5.624  -8.943  1.00 92.54           C
ATOM   2530 1HD1 ILE A 172      -7.785   6.311  -9.665  1.00 92.54           H
ATOM   2531 2HD1 ILE A 172      -7.437   5.058  -8.450  1.00 92.54           H
ATOM   2532 3HD1 ILE A 172      -8.899   4.938  -9.459  1.00 92.54           H
ATOM   2533  HN  ILE A 172      -9.361   9.332  -8.043  1.00 92.54           H
ATOM   2534  N   TRP A 173      -7.380  10.093  -5.658  1.00 93.17           N
ATOM   2535  CA  TRP A 173      -6.484  10.828  -4.781  1.00 93.17           C
ATOM   2536  C   TRP A 173      -7.319  11.426  -3.647  1.00 93.17           C
ATOM   2537  O   TRP A 173      -6.939  11.342  -2.480  1.00 93.17           O
ATOM   2538  HA  TRP A 173      -5.759  10.121  -4.377  1.00 93.17           H
ATOM   2539  CB  TRP A 173      -5.694  11.880  -5.561  1.00 93.17           C
ATOM   2540 1HB  TRP A 173      -6.349  12.335  -6.304  1.00 93.17           H
ATOM   2541 2HB  TRP A 173      -5.389  12.672  -4.877  1.00 93.17           H
ATOM   2542  CG  TRP A 173      -4.452  11.329  -6.267  1.00 93.17           C
ATOM   2543  CD1 TRP A 173      -4.248  11.184  -7.583  1.00 93.17           C
ATOM   2544  HD1 TRP A 173      -4.974  11.452  -8.350  1.00 93.17           H
ATOM   2545  CD2 TRP A 173      -3.245  10.854  -5.635  1.00 93.17           C
ATOM   2546  NE1 TRP A 173      -3.002  10.651  -7.845  1.00 93.17           N
ATOM   2547  HE1 TRP A 173      -2.622  10.451  -8.748  1.00 93.17           H
ATOM   2548  CE2 TRP A 173      -2.373  10.445  -6.623  1.00 93.17           C
ATOM   2549  CE3 TRP A 173      -2.900  10.773  -4.275  1.00 93.17           C
ATOM   2550  HE3 TRP A 173      -3.571  11.090  -3.476  1.00 93.17           H
ATOM   2551  CZ2 TRP A 173      -1.100   9.926  -6.356  1.00 93.17           C
ATOM   2552  HZ2 TRP A 173      -0.429   9.609  -7.154  1.00 93.17           H
ATOM   2553  CZ3 TRP A 173      -1.625  10.253  -4.024  1.00 93.17           C
ATOM   2554  HZ3 TRP A 173      -1.308  10.168  -2.985  1.00 93.17           H
ATOM   2555  CH2 TRP A 173      -0.736   9.836  -5.007  1.00 93.17           C
ATOM   2556  HH2 TRP A 173       0.241   9.441  -4.729  1.00 93.17           H
ATOM   2557  HN  TRP A 173      -7.414  10.425  -6.601  1.00 93.17           H
ATOM   2558  N   VAL A 174      -8.441  12.018  -4.030  1.00 94.96           N
ATOM   2559  CA  VAL A 174      -9.297  12.692  -3.069  1.00 94.96           C
ATOM   2560  C   VAL A 174      -9.798  11.677  -2.040  1.00 94.96           C
ATOM   2561  O   VAL A 174      -9.781  11.944  -0.839  1.00 94.96           O
ATOM   2562  HA  VAL A 174      -8.692  13.440  -2.557  1.00 94.96           H
ATOM   2563  CB  VAL A 174     -10.432  13.416  -3.796  1.00 94.96           C
ATOM   2564  HB  VAL A 174     -10.928  12.694  -4.445  1.00 94.96           H
ATOM   2565  CG1 VAL A 174     -11.469  13.946  -2.804  1.00 94.96           C
ATOM   2566 1HG1 VAL A 174     -11.890  13.115  -2.239  1.00 94.96           H
ATOM   2567 2HG1 VAL A 174     -10.991  14.646  -2.118  1.00 94.96           H
ATOM   2568 3HG1 VAL A 174     -12.264  14.456  -3.348  1.00 94.96           H
ATOM   2569  CG2 VAL A 174      -9.888  14.543  -4.676  1.00 94.96           C
ATOM   2570 1HG2 VAL A 174      -9.355  15.263  -4.056  1.00 94.96           H
ATOM   2571 2HG2 VAL A 174      -9.206  14.128  -5.418  1.00 94.96           H
ATOM   2572 3HG2 VAL A 174     -10.716  15.041  -5.182  1.00 94.96           H
ATOM   2573  HN  VAL A 174      -8.766  12.042  -4.975  1.00 94.96           H
ATOM   2574  N   LEU A 175     -10.234  10.533  -2.548  1.00 92.48           N
ATOM   2575  CA  LEU A 175     -10.845   9.522  -1.701  1.00 92.48           C
ATOM   2576  C   LEU A 175      -9.796   8.972  -0.733  1.00 92.48           C
ATOM   2577  O   LEU A 175     -10.079   8.771   0.447  1.00 92.48           O
ATOM   2578  HA  LEU A 175     -11.627  10.012  -1.120  1.00 92.48           H
ATOM   2579  CB  LEU A 175     -11.521   8.446  -2.553  1.00 92.48           C
ATOM   2580 1HB  LEU A 175     -12.172   8.939  -3.275  1.00 92.48           H
ATOM   2581 2HB  LEU A 175     -10.751   7.925  -3.121  1.00 92.48           H
ATOM   2582  CG  LEU A 175     -12.345   7.407  -1.791  1.00 92.48           C
ATOM   2583  HG  LEU A 175     -12.411   7.721  -0.749  1.00 92.48           H
ATOM   2584  CD1 LEU A 175     -13.774   7.336  -2.333  1.00 92.48           C
ATOM   2585 1HD1 LEU A 175     -14.253   8.309  -2.225  1.00 92.48           H
ATOM   2586 2HD1 LEU A 175     -13.749   7.058  -3.387  1.00 92.48           H
ATOM   2587 3HD1 LEU A 175     -14.338   6.589  -1.774  1.00 92.48           H
ATOM   2588  CD2 LEU A 175     -11.656   6.041  -1.808  1.00 92.48           C
ATOM   2589 1HD2 LEU A 175     -11.539   5.706  -2.839  1.00 92.48           H
ATOM   2590 2HD2 LEU A 175     -10.676   6.122  -1.339  1.00 92.48           H
ATOM   2591 3HD2 LEU A 175     -12.264   5.321  -1.260  1.00 92.48           H
ATOM   2592  HN  LEU A 175     -10.174  10.292  -3.516  1.00 92.48           H
ATOM   2593  N   ALA A 176      -8.605   8.742  -1.269  1.00 92.27           N
ATOM   2594  CA  ALA A 176      -7.521   8.191  -0.474  1.00 92.27           C
ATOM   2595  C   ALA A 176      -7.167   9.170   0.647  1.00 92.27           C
ATOM   2596  O   ALA A 176      -6.877   8.757   1.769  1.00 92.27           O
ATOM   2597  HA  ALA A 176      -7.874   7.259  -0.033  1.00 92.27           H
ATOM   2598  CB  ALA A 176      -6.327   7.887  -1.381  1.00 92.27           C
ATOM   2599 1HB  ALA A 176      -6.623   7.165  -2.142  1.00 92.27           H
ATOM   2600 2HB  ALA A 176      -5.993   8.806  -1.863  1.00 92.27           H
ATOM   2601 3HB  ALA A 176      -5.514   7.473  -0.785  1.00 92.27           H
ATOM   2602  HN  ALA A 176      -8.378   8.927  -2.225  1.00 92.27           H
ATOM   2603  N   ALA A 177      -7.202  10.450   0.305  1.00 93.15           N
ATOM   2604  CA  ALA A 177      -6.847  11.489   1.256  1.00 93.15           C
ATOM   2605  C   ALA A 177      -7.834  11.464   2.425  1.00 93.15           C
ATOM   2606  O   ALA A 177      -7.431  11.540   3.584  1.00 93.15           O
ATOM   2607  HA  ALA A 177      -5.847  11.268   1.631  1.00 93.15           H
ATOM   2608  CB  ALA A 177      -6.819  12.844   0.546  1.00 93.15           C
ATOM   2609 1HB  ALA A 177      -6.081  12.818  -0.256  1.00 93.15           H
ATOM   2610 2HB  ALA A 177      -7.803  13.055   0.128  1.00 93.15           H
ATOM   2611 3HB  ALA A 177      -6.552  13.623   1.260  1.00 93.15           H
ATOM   2612  HN  ALA A 177      -7.467  10.779  -0.601  1.00 93.15           H
ATOM   2613  N   ALA A 178      -9.109  11.356   2.079  1.00 93.57           N
ATOM   2614  CA  ALA A 178     -10.162  11.399   3.079  1.00 93.57           C
ATOM   2615  C   ALA A 178     -10.009  10.207   4.026  1.00 93.57           C
ATOM   2616  O   ALA A 178     -10.251  10.327   5.226  1.00 93.57           O
ATOM   2617  HA  ALA A 178     -10.042  12.321   3.648  1.00 93.57           H
ATOM   2618  CB  ALA A 178     -11.525  11.421   2.385  1.00 93.57           C
ATOM   2619 1HB  ALA A 178     -11.594  12.302   1.747  1.00 93.57           H
ATOM   2620 2HB  ALA A 178     -11.638  10.523   1.777  1.00 93.57           H
ATOM   2621 3HB  ALA A 178     -12.315  11.453   3.136  1.00 93.57           H
ATOM   2622  HN  ALA A 178      -9.425  11.242   1.137  1.00 93.57           H
ATOM   2623  N   LEU A 179      -9.607   9.083   3.451  1.00 91.24           N
ATOM   2624  CA  LEU A 179      -9.508   7.848   4.210  1.00 91.24           C
ATOM   2625  C   LEU A 179      -8.307   7.928   5.153  1.00 91.24           C
ATOM   2626  O   LEU A 179      -8.137   7.075   6.023  1.00 91.24           O
ATOM   2627  HA  LEU A 179     -10.414   7.760   4.810  1.00 91.24           H
ATOM   2628  CB  LEU A 179      -9.472   6.642   3.268  1.00 91.24           C
ATOM   2629 1HB  LEU A 179      -8.694   6.811   2.524  1.00 91.24           H
ATOM   2630 2HB  LEU A 179      -9.176   5.765   3.844  1.00 91.24           H
ATOM   2631  CG  LEU A 179     -10.777   6.321   2.538  1.00 91.24           C
ATOM   2632  HG  LEU A 179     -11.098   7.216   2.004  1.00 91.24           H
ATOM   2633  CD1 LEU A 179     -10.565   5.224   1.493  1.00 91.24           C
ATOM   2634 1HD1 LEU A 179      -9.828   5.555   0.762  1.00 91.24           H
ATOM   2635 2HD1 LEU A 179     -10.209   4.319   1.984  1.00 91.24           H
ATOM   2636 3HD1 LEU A 179     -11.509   5.015   0.989  1.00 91.24           H
ATOM   2637  CD2 LEU A 179     -11.886   5.963   3.528  1.00 91.24           C
ATOM   2638 1HD2 LEU A 179     -11.587   5.091   4.109  1.00 91.24           H
ATOM   2639 2HD2 LEU A 179     -12.059   6.805   4.200  1.00 91.24           H
ATOM   2640 3HD2 LEU A 179     -12.803   5.740   2.983  1.00 91.24           H
ATOM   2641  HN  LEU A 179      -9.353   9.008   2.487  1.00 91.24           H
ATOM   2642  N   CYS A 180      -7.502   8.961   4.948  1.00 92.05           N
ATOM   2643  CA  CYS A 180      -6.278   9.120   5.714  1.00 92.05           C
ATOM   2644  C   CYS A 180      -6.546  10.110   6.850  1.00 92.05           C
ATOM   2645  O   CYS A 180      -5.640  10.452   7.607  1.00 92.05           O
ATOM   2646  HA  CYS A 180      -6.027   8.136   6.110  1.00 92.05           H
ATOM   2647  CB  CYS A 180      -5.112   9.567   4.831  1.00 92.05           C
ATOM   2648 1HB  CYS A 180      -5.364  10.501   4.327  1.00 92.05           H
ATOM   2649 2HB  CYS A 180      -4.233   9.764   5.445  1.00 92.05           H
ATOM   2650  SG  CYS A 180      -4.732   8.273   3.594  1.00 92.05           S
ATOM   2651  HG  CYS A 180      -5.885   8.365   2.937  1.00 92.05           H
ATOM   2652  HN  CYS A 180      -7.676   9.680   4.275  1.00 92.05           H
ATOM   2653  N   ILE A 181      -7.796  10.542   6.931  1.00 93.24           N
ATOM   2654  CA  ILE A 181      -8.186  11.518   7.935  1.00 93.24           C
ATOM   2655  C   ILE A 181      -7.848  10.976   9.325  1.00 93.24           C
ATOM   2656  O   ILE A 181      -7.247  11.676  10.139  1.00 93.24           O
ATOM   2657  HA  ILE A 181      -7.595  12.418   7.763  1.00 93.24           H
ATOM   2658  CB  ILE A 181      -9.657  11.903   7.766  1.00 93.24           C
ATOM   2659  HB  ILE A 181     -10.230  10.992   7.594  1.00 93.24           H
ATOM   2660  CG1 ILE A 181      -9.852  12.797   6.540  1.00 93.24           C
ATOM   2661 1HG1 ILE A 181      -9.361  13.756   6.703  1.00 93.24           H
ATOM   2662 2HG1 ILE A 181      -9.378  12.339   5.672  1.00 93.24           H
ATOM   2663  CG2 ILE A 181     -10.205  12.548   9.040  1.00 93.24           C
ATOM   2664 1HG2 ILE A 181     -10.121  11.846   9.869  1.00 93.24           H
ATOM   2665 2HG2 ILE A 181      -9.633  13.448   9.266  1.00 93.24           H
ATOM   2666 3HG2 ILE A 181     -11.252  12.812   8.892  1.00 93.24           H
ATOM   2667  CD1 ILE A 181     -11.339  13.022   6.257  1.00 93.24           C
ATOM   2668 1HD1 ILE A 181     -11.822  12.063   6.070  1.00 93.24           H
ATOM   2669 2HD1 ILE A 181     -11.804  13.502   7.117  1.00 93.24           H
ATOM   2670 3HD1 ILE A 181     -11.449  13.661   5.380  1.00 93.24           H
ATOM   2671  HN  ILE A 181      -8.534  10.238   6.329  1.00 93.24           H
ATOM   2672  N   PRO A 182      -8.226   9.725   9.622  1.00 91.06           N
ATOM   2673  CA  PRO A 182      -8.019   9.172  10.963  1.00 91.06           C
ATOM   2674  C   PRO A 182      -6.577   9.305  11.425  1.00 91.06           C
ATOM   2675  O   PRO A 182      -6.320   9.705  12.560  1.00 91.06           O
ATOM   2676  HA  PRO A 182      -8.605   9.731  11.693  1.00 91.06           H
ATOM   2677  CB  PRO A 182      -8.437   7.708  10.819  1.00 91.06           C
ATOM   2678 1HB  PRO A 182      -7.588   7.071  10.569  1.00 91.06           H
ATOM   2679 2HB  PRO A 182      -8.863   7.319  11.744  1.00 91.06           H
ATOM   2680  CG  PRO A 182      -9.465   7.742   9.695  1.00 91.06           C
ATOM   2681 1HG  PRO A 182      -9.597   6.762   9.237  1.00 91.06           H
ATOM   2682 2HG  PRO A 182     -10.448   8.047  10.055  1.00 91.06           H
ATOM   2683  CD  PRO A 182      -8.874   8.752   8.725  1.00 91.06           C
ATOM   2684 1HD  PRO A 182      -8.154   8.290   8.049  1.00 91.06           H
ATOM   2685 2HD  PRO A 182      -9.641   9.212   8.102  1.00 91.06           H
ATOM   2686  N   GLU A 183      -5.667   8.963  10.526  1.00 91.79           N
ATOM   2687  CA  GLU A 183      -4.250   8.986  10.848  1.00 91.79           C
ATOM   2688  C   GLU A 183      -3.814  10.405  11.219  1.00 91.79           C
ATOM   2689  O   GLU A 183      -3.020  10.594  12.139  1.00 91.79           O
ATOM   2690  HA  GLU A 183      -4.139   8.328  11.710  1.00 91.79           H
ATOM   2691  CB  GLU A 183      -3.415   8.441   9.688  1.00 91.79           C
ATOM   2692 1HB  GLU A 183      -3.821   8.800   8.742  1.00 91.79           H
ATOM   2693 2HB  GLU A 183      -2.367   8.704   9.835  1.00 91.79           H
ATOM   2694  CG  GLU A 183      -3.473   6.913   9.642  1.00 91.79           C
ATOM   2695 1HG  GLU A 183      -2.729   6.538   8.939  1.00 91.79           H
ATOM   2696 2HG  GLU A 183      -3.220   6.506  10.621  1.00 91.79           H
ATOM   2697  CD  GLU A 183      -4.864   6.429   9.226  1.00 91.79           C
ATOM   2698  OE1 GLU A 183      -5.154   5.242   9.489  1.00 91.79           O
ATOM   2699  OE2 GLU A 183      -5.605   7.258   8.655  1.00 91.79           O
ATOM   2700  HN  GLU A 183      -5.883   8.675   9.593  1.00 91.79           H
ATOM   2701  N   ILE A 184      -4.351  11.367  10.482  1.00 93.97           N
ATOM   2702  CA  ILE A 184      -3.939  12.751  10.642  1.00 93.97           C
ATOM   2703  C   ILE A 184      -4.329  13.237  12.039  1.00 93.97           C
ATOM   2704  O   ILE A 184      -3.604  14.016  12.655  1.00 93.97           O
ATOM   2705  HA  ILE A 184      -2.852  12.780  10.558  1.00 93.97           H
ATOM   2706  CB  ILE A 184      -4.503  13.612   9.511  1.00 93.97           C
ATOM   2707  HB  ILE A 184      -5.584  13.470   9.480  1.00 93.97           H
ATOM   2708  CG1 ILE A 184      -3.951  13.168   8.155  1.00 93.97           C
ATOM   2709 1HG1 ILE A 184      -2.885  13.392   8.101  1.00 93.97           H
ATOM   2710 2HG1 ILE A 184      -4.055  12.088   8.052  1.00 93.97           H
ATOM   2711  CG2 ILE A 184      -4.250  15.098   9.774  1.00 93.97           C
ATOM   2712 1HG2 ILE A 184      -4.731  15.389  10.708  1.00 93.97           H
ATOM   2713 2HG2 ILE A 184      -3.177  15.276   9.847  1.00 93.97           H
ATOM   2714 3HG2 ILE A 184      -4.661  15.687   8.955  1.00 93.97           H
ATOM   2715  CD1 ILE A 184      -4.683  13.868   7.008  1.00 93.97           C
ATOM   2716 1HD1 ILE A 184      -5.744  13.621   7.051  1.00 93.97           H
ATOM   2717 2HD1 ILE A 184      -4.556  14.946   7.101  1.00 93.97           H
ATOM   2718 3HD1 ILE A 184      -4.271  13.534   6.056  1.00 93.97           H
ATOM   2719  HN  ILE A 184      -5.054  11.213   9.788  1.00 93.97           H
ATOM   2720  N   LEU A 185      -5.476  12.757  12.499  1.00 93.21           N
ATOM   2721  CA  LEU A 185      -6.071  13.279  13.717  1.00 93.21           C
ATOM   2722  C   LEU A 185      -5.322  12.716  14.927  1.00 93.21           C
ATOM   2723  O   LEU A 185      -4.902  13.467  15.806  1.00 93.21           O
ATOM   2724  HA  LEU A 185      -5.943  14.361  13.705  1.00 93.21           H
ATOM   2725  CB  LEU A 185      -7.575  13.000  13.741  1.00 93.21           C
ATOM   2726 1HB  LEU A 185      -7.730  11.937  13.557  1.00 93.21           H
ATOM   2727 2HB  LEU A 185      -7.947  13.207  14.744  1.00 93.21           H
ATOM   2728  CG  LEU A 185      -8.420  13.791  12.741  1.00 93.21           C
ATOM   2729  HG  LEU A 185      -8.083  13.540  11.735  1.00 93.21           H
ATOM   2730  CD1 LEU A 185      -9.895  13.397  12.836  1.00 93.21           C
ATOM   2731 1HD1 LEU A 185     -10.001  12.334  12.619  1.00 93.21           H
ATOM   2732 2HD1 LEU A 185     -10.262  13.601  13.841  1.00 93.21           H
ATOM   2733 3HD1 LEU A 185     -10.473  13.974  12.114  1.00 93.21           H
ATOM   2734  CD2 LEU A 185      -8.216  15.297  12.921  1.00 93.21           C
ATOM   2735 1HD2 LEU A 185      -8.510  15.585  13.931  1.00 93.21           H
ATOM   2736 2HD2 LEU A 185      -7.166  15.543  12.764  1.00 93.21           H
ATOM   2737 3HD2 LEU A 185      -8.828  15.836  12.198  1.00 93.21           H
ATOM   2738  HN  LEU A 185      -5.995  12.027  12.054  1.00 93.21           H
ATOM   2739  N   TYR A 186      -5.177  11.399  14.933  1.00 92.28           N
ATOM   2740  CA  TYR A 186      -4.846  10.688  16.156  1.00 92.28           C
ATOM   2741  C   TYR A 186      -3.344  10.411  16.240  1.00 92.28           C
ATOM   2742  O   TYR A 186      -2.848   9.966  17.274  1.00 92.28           O
ATOM   2743  HA  TYR A 186      -5.141  11.313  16.999  1.00 92.28           H
ATOM   2744  CB  TYR A 186      -5.595   9.355  16.085  1.00 92.28           C
ATOM   2745 1HB  TYR A 186      -5.241   8.798  15.217  1.00 92.28           H
ATOM   2746 2HB  TYR A 186      -5.348   8.764  16.966  1.00 92.28           H
ATOM   2747  CG  TYR A 186      -7.115   9.500  15.995  1.00 92.28           C
ATOM   2748  CD1 TYR A 186      -7.780  10.344  16.861  1.00 92.28           C
ATOM   2749  HD1 TYR A 186      -7.223  10.908  17.608  1.00 92.28           H
ATOM   2750  CD2 TYR A 186      -7.822   8.786  15.048  1.00 92.28           C
ATOM   2751  HD2 TYR A 186      -7.296   8.119  14.364  1.00 92.28           H
ATOM   2752  CE1 TYR A 186      -9.212  10.480  16.776  1.00 92.28           C
ATOM   2753  HE1 TYR A 186      -9.749  11.143  17.454  1.00 92.28           H
ATOM   2754  CE2 TYR A 186      -9.253   8.922  14.964  1.00 92.28           C
ATOM   2755  HE2 TYR A 186      -9.823   8.364  14.221  1.00 92.28           H
ATOM   2756  CZ  TYR A 186      -9.877   9.762  15.832  1.00 92.28           C
ATOM   2757  OH  TYR A 186     -11.229   9.890  15.752  1.00 92.28           O
ATOM   2758  HH  TYR A 186     -11.556  10.511  16.465  1.00 92.28           H
ATOM   2759  HN  TYR A 186      -5.282  10.821  14.123  1.00 92.28           H
ATOM   2760  N   SER A 187      -2.661  10.688  15.139  1.00 92.91           N
ATOM   2761  CA  SER A 187      -1.218  10.524  15.092  1.00 92.91           C
ATOM   2762  C   SER A 187      -0.548  11.516  16.045  1.00 92.91           C
ATOM   2763  O   SER A 187      -0.722  12.726  15.910  1.00 92.91           O
ATOM   2764  HA  SER A 187      -1.033   9.499  15.415  1.00 92.91           H
ATOM   2765  CB  SER A 187      -0.688  10.714  13.670  1.00 92.91           C
ATOM   2766 1HB  SER A 187      -0.984  11.695  13.300  1.00 92.91           H
ATOM   2767 2HB  SER A 187       0.402  10.694  13.683  1.00 92.91           H
ATOM   2768  OG  SER A 187      -1.169   9.708  12.782  1.00 92.91           O
ATOM   2769  HG  SER A 187      -1.686  10.129  12.036  1.00 92.91           H
ATOM   2770  HN  SER A 187      -3.077  11.017  14.291  1.00 92.91           H
ATOM   2771  N   GLN A 188       0.205  10.967  16.987  1.00 92.19           N
ATOM   2772  CA  GLN A 188       0.869  11.786  17.986  1.00 92.19           C
ATOM   2773  C   GLN A 188       2.213  11.164  18.374  1.00 92.19           C
ATOM   2774  O   GLN A 188       2.502  10.025  18.011  1.00 92.19           O
ATOM   2775  HA  GLN A 188       1.033  12.751  17.508  1.00 92.19           H
ATOM   2776  CB  GLN A 188      -0.020  11.980  19.216  1.00 92.19           C
ATOM   2777 1HB  GLN A 188      -0.259  11.011  19.654  1.00 92.19           H
ATOM   2778 2HB  GLN A 188       0.519  12.548  19.974  1.00 92.19           H
ATOM   2779  CG  GLN A 188      -1.313  12.711  18.847  1.00 92.19           C
ATOM   2780 1HG  GLN A 188      -1.077  13.607  18.273  1.00 92.19           H
ATOM   2781 2HG  GLN A 188      -1.925  12.075  18.207  1.00 92.19           H
ATOM   2782  CD  GLN A 188      -2.103  13.094  20.100  1.00 92.19           C
ATOM   2783  OE1 GLN A 188      -1.628  12.994  21.219  1.00 92.19           O
ATOM   2784  NE2 GLN A 188      -3.332  13.536  19.851  1.00 92.19           N
ATOM   2785 1HE2 GLN A 188      -3.661  13.594  18.908  1.00 92.19           H
ATOM   2786 2HE2 GLN A 188      -3.927  13.812  20.606  1.00 92.19           H
ATOM   2787  HN  GLN A 188       0.363   9.983  17.073  1.00 92.19           H
ATOM   2788  N   ILE A 189       2.997  11.940  19.108  1.00 92.10           N
ATOM   2789  CA  ILE A 189       4.215  11.420  19.707  1.00 92.10           C
ATOM   2790  C   ILE A 189       3.947  11.065  21.171  1.00 92.10           C
ATOM   2791  O   ILE A 189       3.477  11.902  21.940  1.00 92.10           O
ATOM   2792  HA  ILE A 189       4.478  10.507  19.173  1.00 92.10           H
ATOM   2793  CB  ILE A 189       5.370  12.405  19.514  1.00 92.10           C
ATOM   2794  HB  ILE A 189       5.083  13.359  19.957  1.00 92.10           H
ATOM   2795  CG1 ILE A 189       5.633  12.658  18.028  1.00 92.10           C
ATOM   2796 1HG1 ILE A 189       6.010  11.747  17.562  1.00 92.10           H
ATOM   2797 2HG1 ILE A 189       4.698  12.909  17.527  1.00 92.10           H
ATOM   2798  CG2 ILE A 189       6.626  11.927  20.245  1.00 92.10           C
ATOM   2799 1HG2 ILE A 189       6.415  11.840  21.311  1.00 92.10           H
ATOM   2800 2HG2 ILE A 189       6.926  10.955  19.854  1.00 92.10           H
ATOM   2801 3HG2 ILE A 189       7.431  12.646  20.092  1.00 92.10           H
ATOM   2802  CD1 ILE A 189       6.641  13.792  17.835  1.00 92.10           C
ATOM   2803 1HD1 ILE A 189       6.250  14.706  18.281  1.00 92.10           H
ATOM   2804 2HD1 ILE A 189       7.583  13.526  18.316  1.00 92.10           H
ATOM   2805 3HD1 ILE A 189       6.810  13.950  16.770  1.00 92.10           H
ATOM   2806  HN  ILE A 189       2.813  12.905  19.295  1.00 92.10           H
ATOM   2807  N   LYS A 190       4.258   9.823  21.512  1.00 87.73           N
ATOM   2808  CA  LYS A 190       4.155   9.378  22.891  1.00 87.73           C
ATOM   2809  C   LYS A 190       5.554   9.078  23.432  1.00 87.73           C
ATOM   2810  O   LYS A 190       6.322   8.347  22.808  1.00 87.73           O
ATOM   2811  HA  LYS A 190       3.730  10.199  23.469  1.00 87.73           H
ATOM   2812  CB  LYS A 190       3.187   8.198  23.002  1.00 87.73           C
ATOM   2813 1HB  LYS A 190       2.236   8.457  22.536  1.00 87.73           H
ATOM   2814 2HB  LYS A 190       3.586   7.343  22.456  1.00 87.73           H
ATOM   2815  CG  LYS A 190       2.957   7.813  24.465  1.00 87.73           C
ATOM   2816 1HG  LYS A 190       3.819   7.262  24.840  1.00 87.73           H
ATOM   2817 2HG  LYS A 190       2.866   8.714  25.071  1.00 87.73           H
ATOM   2818  CD  LYS A 190       1.695   6.961  24.616  1.00 87.73           C
ATOM   2819 1HD  LYS A 190       0.819   7.608  24.672  1.00 87.73           H
ATOM   2820 2HD  LYS A 190       1.570   6.332  23.735  1.00 87.73           H
ATOM   2821  CE  LYS A 190       1.771   6.086  25.868  1.00 87.73           C
ATOM   2822 1HE  LYS A 190       2.813   5.885  26.116  1.00 87.73           H
ATOM   2823 2HE  LYS A 190       1.338   6.616  26.716  1.00 87.73           H
ATOM   2824  NZ  LYS A 190       1.052   4.810  25.653  1.00 87.73           N
ATOM   2825 1HZ  LYS A 190       1.134   4.232  26.482  1.00 87.73           H
ATOM   2826 2HZ  LYS A 190       0.073   5.000  25.469  1.00 87.73           H
ATOM   2827 3HZ  LYS A 190       1.457   4.323  24.861  1.00 87.73           H
ATOM   2828  HN  LYS A 190       4.575   9.129  20.866  1.00 87.73           H
ATOM   2829  N   GLU A 191       5.844   9.658  24.588  1.00 84.67           N
ATOM   2830  CA  GLU A 191       7.095   9.380  25.272  1.00 84.67           C
ATOM   2831  C   GLU A 191       6.897   8.275  26.312  1.00 84.67           C
ATOM   2832  O   GLU A 191       6.109   8.429  27.244  1.00 84.67           O
ATOM   2833  HA  GLU A 191       7.780   9.039  24.496  1.00 84.67           H
ATOM   2834  CB  GLU A 191       7.660  10.646  25.918  1.00 84.67           C
ATOM   2835 1HB  GLU A 191       6.874  11.158  26.473  1.00 84.67           H
ATOM   2836 2HB  GLU A 191       8.524  10.391  26.532  1.00 84.67           H
ATOM   2837  CG  GLU A 191       8.161  11.627  24.856  1.00 84.67           C
ATOM   2838 1HG  GLU A 191       8.911  11.142  24.232  1.00 84.67           H
ATOM   2839 2HG  GLU A 191       7.337  11.911  24.201  1.00 84.67           H
ATOM   2840  CD  GLU A 191       8.759  12.878  25.503  1.00 84.67           C
ATOM   2841  OE1 GLU A 191       9.220  13.749  24.735  1.00 84.67           O
ATOM   2842  OE2 GLU A 191       8.742  12.934  26.752  1.00 84.67           O
ATOM   2843  HN  GLU A 191       5.242  10.307  25.054  1.00 84.67           H
ATOM   2844  N   GLU A 192       7.626   7.186  26.117  1.00 76.51           N
ATOM   2845  CA  GLU A 192       7.586   6.081  27.060  1.00 76.51           C
ATOM   2846  C   GLU A 192       9.005   5.674  27.461  1.00 76.51           C
ATOM   2847  O   GLU A 192       9.837   5.383  26.603  1.00 76.51           O
ATOM   2848  HA  GLU A 192       7.050   6.461  27.929  1.00 76.51           H
ATOM   2849  CB  GLU A 192       6.819   4.891  26.478  1.00 76.51           C
ATOM   2850 1HB  GLU A 192       6.095   5.245  25.743  1.00 76.51           H
ATOM   2851 2HB  GLU A 192       7.521   4.163  26.074  1.00 76.51           H
ATOM   2852  CG  GLU A 192       6.024   4.167  27.566  1.00 76.51           C
ATOM   2853 1HG  GLU A 192       6.667   3.977  28.426  1.00 76.51           H
ATOM   2854 2HG  GLU A 192       5.209   4.803  27.912  1.00 76.51           H
ATOM   2855  CD  GLU A 192       5.459   2.844  27.043  1.00 76.51           C
ATOM   2856  OE1 GLU A 192       4.799   2.152  27.848  1.00 76.51           O
ATOM   2857  OE2 GLU A 192       5.700   2.556  25.851  1.00 76.51           O
ATOM   2858  HN  GLU A 192       8.233   7.052  25.334  1.00 76.51           H
ATOM   2859  N   SER A 193       9.238   5.667  28.765  1.00 73.13           N
ATOM   2860  CA  SER A 193      10.489   5.158  29.300  1.00 73.13           C
ATOM   2861  C   SER A 193      11.670   5.875  28.642  1.00 73.13           C
ATOM   2862  O   SER A 193      12.719   5.274  28.417  1.00 73.13           O
ATOM   2863  HA  SER A 193      10.457   5.375  30.367  1.00 73.13           H
ATOM   2864  CB  SER A 193      10.603   3.647  29.091  1.00 73.13           C
ATOM   2865 1HB  SER A 193      11.643   3.342  29.204  1.00 73.13           H
ATOM   2866 2HB  SER A 193      10.034   3.130  29.863  1.00 73.13           H
ATOM   2867  OG  SER A 193      10.130   3.248  27.807  1.00 73.13           O
ATOM   2868  HG  SER A 193       9.165   2.993  27.862  1.00 73.13           H
ATOM   2869  HN  SER A 193       8.590   6.001  29.451  1.00 73.13           H
ATOM   2870  N   GLY A 194      11.458   7.151  28.351  1.00 77.16           N
ATOM   2871  CA  GLY A 194      12.510   7.971  27.774  1.00 77.16           C
ATOM   2872  C   GLY A 194      12.636   7.723  26.269  1.00 77.16           C
ATOM   2873  O   GLY A 194      13.560   8.223  25.630  1.00 77.16           O
ATOM   2874 1HA  GLY A 194      12.296   9.024  27.956  1.00 77.16           H
ATOM   2875 2HA  GLY A 194      13.459   7.749  28.263  1.00 77.16           H
ATOM   2876  HN  GLY A 194      10.590   7.622  28.502  1.00 77.16           H
ATOM   2877  N   ILE A 195      11.693   6.952  25.748  1.00 84.67           N
ATOM   2878  CA  ILE A 195      11.668   6.658  24.325  1.00 84.67           C
ATOM   2879  C   ILE A 195      10.473   7.365  23.683  1.00 84.67           C
ATOM   2880  O   ILE A 195       9.331   7.150  24.085  1.00 84.67           O
ATOM   2881  HA  ILE A 195      12.583   7.064  23.892  1.00 84.67           H
ATOM   2882  CB  ILE A 195      11.687   5.147  24.090  1.00 84.67           C
ATOM   2883  HB  ILE A 195      10.846   4.707  24.626  1.00 84.67           H
ATOM   2884  CG1 ILE A 195      12.963   4.520  24.657  1.00 84.67           C
ATOM   2885 1HG1 ILE A 195      13.818   4.814  24.050  1.00 84.67           H
ATOM   2886 2HG1 ILE A 195      13.141   4.898  25.664  1.00 84.67           H
ATOM   2887  CG2 ILE A 195      11.499   4.820  22.607  1.00 84.67           C
ATOM   2888 1HG2 ILE A 195      10.541   5.214  22.267  1.00 84.67           H
ATOM   2889 2HG2 ILE A 195      12.304   5.274  22.030  1.00 84.67           H
ATOM   2890 3HG2 ILE A 195      11.516   3.739  22.468  1.00 84.67           H
ATOM   2891  CD1 ILE A 195      12.855   2.994  24.691  1.00 84.67           C
ATOM   2892 1HD1 ILE A 195      12.013   2.703  25.319  1.00 84.67           H
ATOM   2893 2HD1 ILE A 195      12.701   2.618  23.680  1.00 84.67           H
ATOM   2894 3HD1 ILE A 195      13.775   2.574  25.099  1.00 84.67           H
ATOM   2895  HN  ILE A 195      10.957   6.533  26.279  1.00 84.67           H
ATOM   2896  N   ALA A 196      10.777   8.196  22.697  1.00 90.74           N
ATOM   2897  CA  ALA A 196       9.737   8.864  21.933  1.00 90.74           C
ATOM   2898  C   ALA A 196       9.222   7.919  20.845  1.00 90.74           C
ATOM   2899  O   ALA A 196      10.009   7.349  20.090  1.00 90.74           O
ATOM   2900  HA  ALA A 196       8.921   9.096  22.617  1.00 90.74           H
ATOM   2901  CB  ALA A 196      10.286  10.171  21.358  1.00 90.74           C
ATOM   2902 1HB  ALA A 196      10.611  10.818  22.172  1.00 90.74           H
ATOM   2903 2HB  ALA A 196      11.132   9.954  20.706  1.00 90.74           H
ATOM   2904 3HB  ALA A 196       9.505  10.672  20.785  1.00 90.74           H
ATOM   2905  HN  ALA A 196      11.713   8.414  22.417  1.00 90.74           H
ATOM   2906  N   ILE A 197       7.905   7.782  20.800  1.00 89.62           N
ATOM   2907  CA  ILE A 197       7.279   6.881  19.847  1.00 89.62           C
ATOM   2908  C   ILE A 197       6.182   7.631  19.088  1.00 89.62           C
ATOM   2909  O   ILE A 197       5.327   8.271  19.698  1.00 89.62           O
ATOM   2910  HA  ILE A 197       8.045   6.576  19.134  1.00 89.62           H
ATOM   2911  CB  ILE A 197       6.785   5.616  20.551  1.00 89.62           C
ATOM   2912  HB  ILE A 197       6.104   5.912  21.348  1.00 89.62           H
ATOM   2913  CG1 ILE A 197       7.946   4.864  21.205  1.00 89.62           C
ATOM   2914 1HG1 ILE A 197       8.622   4.491  20.435  1.00 89.62           H
ATOM   2915 2HG1 ILE A 197       8.520   5.547  21.830  1.00 89.62           H
ATOM   2916  CG2 ILE A 197       5.995   4.726  19.589  1.00 89.62           C
ATOM   2917 1HG2 ILE A 197       5.133   5.275  19.212  1.00 89.62           H
ATOM   2918 2HG2 ILE A 197       6.634   4.436  18.755  1.00 89.62           H
ATOM   2919 3HG2 ILE A 197       5.656   3.834  20.115  1.00 89.62           H
ATOM   2920  CD1 ILE A 197       7.435   3.696  22.051  1.00 89.62           C
ATOM   2921 1HD1 ILE A 197       6.779   4.074  22.834  1.00 89.62           H
ATOM   2922 2HD1 ILE A 197       6.882   3.002  21.417  1.00 89.62           H
ATOM   2923 3HD1 ILE A 197       8.281   3.178  22.504  1.00 89.62           H
ATOM   2924  HN  ILE A 197       7.271   8.272  21.397  1.00 89.62           H
ATOM   2925  N   CYS A 198       6.242   7.526  17.769  1.00 91.86           N
ATOM   2926  CA  CYS A 198       5.158   8.008  16.930  1.00 91.86           C
ATOM   2927  C   CYS A 198       4.066   6.937  16.893  1.00 91.86           C
ATOM   2928  O   CYS A 198       4.252   5.875  16.302  1.00 91.86           O
ATOM   2929  HA  CYS A 198       4.787   8.923  17.392  1.00 91.86           H
ATOM   2930  CB  CYS A 198       5.647   8.372  15.527  1.00 91.86           C
ATOM   2931 1HB  CYS A 198       6.275   9.262  15.571  1.00 91.86           H
ATOM   2932 2HB  CYS A 198       6.264   7.566  15.128  1.00 91.86           H
ATOM   2933  SG  CYS A 198       4.218   8.670  14.423  1.00 91.86           S
ATOM   2934  HN  CYS A 198       7.011   7.121  17.274  1.00 91.86           H
ATOM   2935  N   THR A 199       2.949   7.254  17.533  1.00 91.21           N
ATOM   2936  CA  THR A 199       1.834   6.324  17.598  1.00 91.21           C
ATOM   2937  C   THR A 199       0.508   7.069  17.432  1.00 91.21           C
ATOM   2938  O   THR A 199       0.471   8.298  17.488  1.00 91.21           O
ATOM   2939  HA  THR A 199       1.917   5.629  16.762  1.00 91.21           H
ATOM   2940  CB  THR A 199       1.937   5.553  18.915  1.00 91.21           C
ATOM   2941  HB  THR A 199       2.959   5.216  19.090  1.00 91.21           H
ATOM   2942  OG1 THR A 199       0.962   4.522  18.791  1.00 91.21           O
ATOM   2943  HG1 THR A 199       1.097   3.836  19.506  1.00 91.21           H
ATOM   2944  CG2 THR A 199       1.459   6.375  20.114  1.00 91.21           C
ATOM   2945 1HG2 THR A 199       0.415   6.655  19.969  1.00 91.21           H
ATOM   2946 2HG2 THR A 199       2.067   7.275  20.203  1.00 91.21           H
ATOM   2947 3HG2 THR A 199       1.553   5.781  21.023  1.00 91.21           H
ATOM   2948  HN  THR A 199       2.800   8.125  18.000  1.00 91.21           H
ATOM   2949  N   MET A 200      -0.548   6.295  17.230  1.00 91.28           N
ATOM   2950  CA  MET A 200      -1.895   6.832  17.307  1.00 91.28           C
ATOM   2951  C   MET A 200      -2.465   6.682  18.720  1.00 91.28           C
ATOM   2952  O   MET A 200      -2.364   5.615  19.323  1.00 91.28           O
ATOM   2953  HA  MET A 200      -1.805   7.889  17.055  1.00 91.28           H
ATOM   2954  CB  MET A 200      -2.796   6.097  16.313  1.00 91.28           C
ATOM   2955 1HB  MET A 200      -2.739   5.023  16.489  1.00 91.28           H
ATOM   2956 2HB  MET A 200      -3.834   6.391  16.471  1.00 91.28           H
ATOM   2957  CG  MET A 200      -2.388   6.406  14.871  1.00 91.28           C
ATOM   2958 1HG  MET A 200      -2.278   7.482  14.738  1.00 91.28           H
ATOM   2959 2HG  MET A 200      -1.418   5.958  14.656  1.00 91.28           H
ATOM   2960  SD  MET A 200      -3.615   5.774  13.740  1.00 91.28           S
ATOM   2961  CE  MET A 200      -3.606   4.050  14.203  1.00 91.28           C
ATOM   2962 1HE  MET A 200      -2.608   3.638  14.050  1.00 91.28           H
ATOM   2963 2HE  MET A 200      -3.881   3.955  15.254  1.00 91.28           H
ATOM   2964 3HE  MET A 200      -4.323   3.505  13.589  1.00 91.28           H
ATOM   2965  HN  MET A 200      -0.493   5.320  17.017  1.00 91.28           H
ATOM   2966  N   VAL A 201      -3.050   7.767  19.205  1.00 91.70           N
ATOM   2967  CA  VAL A 201      -3.722   7.742  20.494  1.00 91.70           C
ATOM   2968  C   VAL A 201      -5.198   8.092  20.301  1.00 91.70           C
ATOM   2969  O   VAL A 201      -5.524   9.137  19.739  1.00 91.70           O
ATOM   2970  HA  VAL A 201      -3.650   6.726  20.882  1.00 91.70           H
ATOM   2971  CB  VAL A 201      -3.008   8.676  21.474  1.00 91.70           C
ATOM   2972  HB  VAL A 201      -3.133   9.697  21.115  1.00 91.70           H
ATOM   2973  CG1 VAL A 201      -3.634   8.589  22.868  1.00 91.70           C
ATOM   2974 1HG1 VAL A 201      -4.684   8.875  22.813  1.00 91.70           H
ATOM   2975 2HG1 VAL A 201      -3.554   7.567  23.238  1.00 91.70           H
ATOM   2976 3HG1 VAL A 201      -3.108   9.262  23.544  1.00 91.70           H
ATOM   2977  CG2 VAL A 201      -1.509   8.375  21.525  1.00 91.70           C
ATOM   2978 1HG2 VAL A 201      -1.356   7.346  21.849  1.00 91.70           H
ATOM   2979 2HG2 VAL A 201      -1.077   8.512  20.534  1.00 91.70           H
ATOM   2980 3HG2 VAL A 201      -1.027   9.053  22.230  1.00 91.70           H
ATOM   2981  HN  VAL A 201      -3.070   8.650  18.736  1.00 91.70           H
ATOM   2982  N   TYR A 202      -6.053   7.200  20.780  1.00 90.62           N
ATOM   2983  CA  TYR A 202      -7.484   7.350  20.578  1.00 90.62           C
ATOM   2984  C   TYR A 202      -8.138   8.037  21.778  1.00 90.62           C
ATOM   2985  O   TYR A 202      -8.203   7.465  22.865  1.00 90.62           O
ATOM   2986  HA  TYR A 202      -7.635   7.964  19.690  1.00 90.62           H
ATOM   2987  CB  TYR A 202      -8.043   5.932  20.450  1.00 90.62           C
ATOM   2988 1HB  TYR A 202      -7.719   5.346  21.310  1.00 90.62           H
ATOM   2989 2HB  TYR A 202      -9.131   5.977  20.487  1.00 90.62           H
ATOM   2990  CG  TYR A 202      -7.619   5.209  19.170  1.00 90.62           C
ATOM   2991  CD1 TYR A 202      -8.330   5.400  18.002  1.00 90.62           C
ATOM   2992  HD1 TYR A 202      -9.193   6.065  17.992  1.00 90.62           H
ATOM   2993  CD2 TYR A 202      -6.526   4.366  19.183  1.00 90.62           C
ATOM   2994  HD2 TYR A 202      -5.965   4.215  20.105  1.00 90.62           H
ATOM   2995  CE1 TYR A 202      -7.931   4.719  16.798  1.00 90.62           C
ATOM   2996  HE1 TYR A 202      -8.484   4.861  15.869  1.00 90.62           H
ATOM   2997  CE2 TYR A 202      -6.128   3.686  17.978  1.00 90.62           C
ATOM   2998  HE2 TYR A 202      -5.267   3.017  17.974  1.00 90.62           H
ATOM   2999  CZ  TYR A 202      -6.850   3.896  16.845  1.00 90.62           C
ATOM   3000  OH  TYR A 202      -6.473   3.253  15.707  1.00 90.62           O
ATOM   3001  HH  TYR A 202      -5.836   2.515  15.926  1.00 90.62           H
ATOM   3002  HN  TYR A 202      -5.782   6.387  21.296  1.00 90.62           H
ATOM   3003  N   PRO A 203      -8.631   9.271  21.605  1.00 78.84           N
ATOM   3004  CA  PRO A 203      -9.169  10.033  22.735  1.00 78.84           C
ATOM   3005  C   PRO A 203     -10.463   9.440  23.267  1.00 78.84           C
ATOM   3006  O   PRO A 203     -11.075   8.593  22.618  1.00 78.84           O
ATOM   3007  HA  PRO A 203      -8.476  10.002  23.575  1.00 78.84           H
ATOM   3008  CB  PRO A 203      -9.383  11.434  22.157  1.00 78.84           C
ATOM   3009 1HB  PRO A 203     -10.237  11.931  22.616  1.00 78.84           H
ATOM   3010 2HB  PRO A 203      -8.516  12.073  22.324  1.00 78.84           H
ATOM   3011  CG  PRO A 203      -9.610  11.185  20.693  1.00 78.84           C
ATOM   3012 1HG  PRO A 203     -10.654  10.947  20.491  1.00 78.84           H
ATOM   3013 2HG  PRO A 203      -9.363  12.065  20.101  1.00 78.84           H
ATOM   3014  CD  PRO A 203      -8.716  10.030  20.345  1.00 78.84           C
ATOM   3015 1HD  PRO A 203      -9.135   9.427  19.540  1.00 78.84           H
ATOM   3016 2HD  PRO A 203      -7.734  10.369  20.013  1.00 78.84           H
ATOM   3017  N   SER A 204     -10.849   9.904  24.446  1.00 69.99           N
ATOM   3018  CA  SER A 204     -12.233   9.801  24.875  1.00 69.99           C
ATOM   3019  C   SER A 204     -12.521   8.384  25.377  1.00 69.99           C
ATOM   3020  O   SER A 204     -11.708   7.480  25.195  1.00 69.99           O
ATOM   3021  HA  SER A 204     -12.339  10.522  25.685  1.00 69.99           H
ATOM   3022  CB  SER A 204     -13.191  10.166  23.739  1.00 69.99           C
ATOM   3023 1HB  SER A 204     -14.158  10.447  24.156  1.00 69.99           H
ATOM   3024 2HB  SER A 204     -12.807  11.037  23.208  1.00 69.99           H
ATOM   3025  OG  SER A 204     -13.366   9.090  22.821  1.00 69.99           O
ATOM   3026  HG  SER A 204     -13.993   9.361  22.091  1.00 69.99           H
ATOM   3027  HN  SER A 204     -10.235  10.343  25.102  1.00 69.99           H
ATOM   3028  N   ASP A 205     -13.681   8.236  26.000  1.00 66.87           N
ATOM   3029  CA  ASP A 205     -14.017   6.991  26.670  1.00 66.87           C
ATOM   3030  C   ASP A 205     -14.117   5.870  25.634  1.00 66.87           C
ATOM   3031  O   ASP A 205     -13.915   4.701  25.958  1.00 66.87           O
ATOM   3032  HA  ASP A 205     -13.213   6.826  27.387  1.00 66.87           H
ATOM   3033  CB  ASP A 205     -15.366   7.097  27.384  1.00 66.87           C
ATOM   3034 1HB  ASP A 205     -16.121   7.468  26.690  1.00 66.87           H
ATOM   3035 2HB  ASP A 205     -15.689   6.107  27.707  1.00 66.87           H
ATOM   3036  CG  ASP A 205     -15.275   8.029  28.594  1.00 66.87           C
ATOM   3037  OD1 ASP A 205     -14.294   7.879  29.353  1.00 66.87           O
ATOM   3038  OD2 ASP A 205     -16.189   8.870  28.732  1.00 66.87           O
ATOM   3039  HN  ASP A 205     -14.384   8.946  26.051  1.00 66.87           H
ATOM   3040  N   GLU A 206     -14.428   6.266  24.409  1.00 82.68           N
ATOM   3041  CA  GLU A 206     -14.754   5.302  23.371  1.00 82.68           C
ATOM   3042  C   GLU A 206     -13.531   5.036  22.491  1.00 82.68           C
ATOM   3043  O   GLU A 206     -13.669   4.681  21.321  1.00 82.68           O
ATOM   3044  HA  GLU A 206     -15.035   4.391  23.900  1.00 82.68           H
ATOM   3045  CB  GLU A 206     -15.940   5.781  22.531  1.00 82.68           C
ATOM   3046 1HB  GLU A 206     -15.752   6.793  22.174  1.00 82.68           H
ATOM   3047 2HB  GLU A 206     -16.133   5.069  21.728  1.00 82.68           H
ATOM   3048  CG  GLU A 206     -17.218   5.839  23.371  1.00 82.68           C
ATOM   3049 1HG  GLU A 206     -17.023   6.376  24.299  1.00 82.68           H
ATOM   3050 2HG  GLU A 206     -17.984   6.399  22.834  1.00 82.68           H
ATOM   3051  CD  GLU A 206     -17.732   4.433  23.685  1.00 82.68           C
ATOM   3052  OE1 GLU A 206     -18.786   4.351  24.352  1.00 82.68           O
ATOM   3053  OE2 GLU A 206     -17.060   3.473  23.252  1.00 82.68           O
ATOM   3054  HN  GLU A 206     -14.460   7.223  24.121  1.00 82.68           H
ATOM   3055  N   SER A 207     -12.362   5.217  23.088  1.00 88.50           N
ATOM   3056  CA  SER A 207     -11.116   5.042  22.361  1.00 88.50           C
ATOM   3057  C   SER A 207     -11.021   3.613  21.822  1.00 88.50           C
ATOM   3058  O   SER A 207     -10.500   3.391  20.730  1.00 88.50           O
ATOM   3059  HA  SER A 207     -11.157   5.758  21.541  1.00 88.50           H
ATOM   3060  CB  SER A 207      -9.911   5.354  23.250  1.00 88.50           C
ATOM   3061 1HB  SER A 207      -8.996   5.053  22.740  1.00 88.50           H
ATOM   3062 2HB  SER A 207      -9.847   6.431  23.410  1.00 88.50           H
ATOM   3063  OG  SER A 207      -9.991   4.693  24.510  1.00 88.50           O
ATOM   3064  HG  SER A 207      -9.280   5.037  25.123  1.00 88.50           H
ATOM   3065  HN  SER A 207     -12.258   5.478  24.047  1.00 88.50           H
ATOM   3066  N   THR A 208     -11.533   2.681  22.612  1.00 88.87           N
ATOM   3067  CA  THR A 208     -11.477   1.276  22.246  1.00 88.87           C
ATOM   3068  C   THR A 208     -12.353   1.009  21.020  1.00 88.87           C
ATOM   3069  O   THR A 208     -11.913   0.371  20.065  1.00 88.87           O
ATOM   3070  HA  THR A 208     -10.452   1.035  21.964  1.00 88.87           H
ATOM   3071  CB  THR A 208     -11.878   0.452  23.471  1.00 88.87           C
ATOM   3072  HB  THR A 208     -11.832  -0.615  23.254  1.00 88.87           H
ATOM   3073  OG1 THR A 208     -13.165   0.954  23.821  1.00 88.87           O
ATOM   3074  HG1 THR A 208     -13.633   0.305  24.421  1.00 88.87           H
ATOM   3075  CG2 THR A 208     -11.012   0.761  24.694  1.00 88.87           C
ATOM   3076 1HG2 THR A 208     -11.110   1.816  24.952  1.00 88.87           H
ATOM   3077 2HG2 THR A 208      -9.969   0.539  24.466  1.00 88.87           H
ATOM   3078 3HG2 THR A 208     -11.338   0.149  25.535  1.00 88.87           H
ATOM   3079  HN  THR A 208     -11.979   2.872  23.486  1.00 88.87           H
ATOM   3080  N   LYS A 209     -13.578   1.509  21.088  1.00 90.62           N
ATOM   3081  CA  LYS A 209     -14.515   1.346  19.989  1.00 90.62           C
ATOM   3082  C   LYS A 209     -13.959   2.039  18.744  1.00 90.62           C
ATOM   3083  O   LYS A 209     -14.086   1.525  17.634  1.00 90.62           O
ATOM   3084  HA  LYS A 209     -14.595   0.279  19.784  1.00 90.62           H
ATOM   3085  CB  LYS A 209     -15.907   1.835  20.395  1.00 90.62           C
ATOM   3086 1HB  LYS A 209     -15.843   2.855  20.775  1.00 90.62           H
ATOM   3087 2HB  LYS A 209     -16.556   1.862  19.520  1.00 90.62           H
ATOM   3088  CG  LYS A 209     -16.518   0.925  21.463  1.00 90.62           C
ATOM   3089 1HG  LYS A 209     -16.308  -0.117  21.221  1.00 90.62           H
ATOM   3090 2HG  LYS A 209     -16.053   1.128  22.428  1.00 90.62           H
ATOM   3091  CD  LYS A 209     -18.030   1.136  21.564  1.00 90.62           C
ATOM   3092 1HD  LYS A 209     -18.261   2.195  21.448  1.00 90.62           H
ATOM   3093 2HD  LYS A 209     -18.529   0.611  20.750  1.00 90.62           H
ATOM   3094  CE  LYS A 209     -18.565   0.635  22.907  1.00 90.62           C
ATOM   3095 1HE  LYS A 209     -19.022  -0.346  22.779  1.00 90.62           H
ATOM   3096 2HE  LYS A 209     -17.741   0.514  23.610  1.00 90.62           H
ATOM   3097  NZ  LYS A 209     -19.558   1.585  23.456  1.00 90.62           N
ATOM   3098 1HZ  LYS A 209     -20.077   1.137  24.203  1.00 90.62           H
ATOM   3099 2HZ  LYS A 209     -19.080   2.402  23.819  1.00 90.62           H
ATOM   3100 3HZ  LYS A 209     -20.198   1.867  22.721  1.00 90.62           H
ATOM   3101  HN  LYS A 209     -13.932   2.017  21.873  1.00 90.62           H
ATOM   3102  N   LEU A 210     -13.354   3.196  18.970  1.00 91.76           N
ATOM   3103  CA  LEU A 210     -12.816   3.986  17.875  1.00 91.76           C
ATOM   3104  C   LEU A 210     -11.691   3.204  17.194  1.00 91.76           C
ATOM   3105  O   LEU A 210     -11.651   3.108  15.968  1.00 91.76           O
ATOM   3106  HA  LEU A 210     -13.619   4.134  17.154  1.00 91.76           H
ATOM   3107  CB  LEU A 210     -12.390   5.369  18.371  1.00 91.76           C
ATOM   3108 1HB  LEU A 210     -13.247   5.839  18.855  1.00 91.76           H
ATOM   3109 2HB  LEU A 210     -11.624   5.240  19.135  1.00 91.76           H
ATOM   3110  CG  LEU A 210     -11.853   6.328  17.306  1.00 91.76           C
ATOM   3111  HG  LEU A 210     -11.025   5.839  16.793  1.00 91.76           H
ATOM   3112  CD1 LEU A 210     -12.921   6.630  16.252  1.00 91.76           C
ATOM   3113 1HD1 LEU A 210     -13.226   5.703  15.767  1.00 91.76           H
ATOM   3114 2HD1 LEU A 210     -13.785   7.090  16.732  1.00 91.76           H
ATOM   3115 3HD1 LEU A 210     -12.513   7.314  15.508  1.00 91.76           H
ATOM   3116  CD2 LEU A 210     -11.300   7.603  17.945  1.00 91.76           C
ATOM   3117 1HD2 LEU A 210     -12.094   8.105  18.499  1.00 91.76           H
ATOM   3118 2HD2 LEU A 210     -10.489   7.346  18.625  1.00 91.76           H
ATOM   3119 3HD2 LEU A 210     -10.925   8.267  17.165  1.00 91.76           H
ATOM   3120  HN  LEU A 210     -13.230   3.594  19.879  1.00 91.76           H
ATOM   3121  N   LYS A 211     -10.804   2.666  18.018  1.00 92.12           N
ATOM   3122  CA  LYS A 211      -9.693   1.878  17.511  1.00 92.12           C
ATOM   3123  C   LYS A 211     -10.235   0.722  16.668  1.00 92.12           C
ATOM   3124  O   LYS A 211      -9.821   0.536  15.525  1.00 92.12           O
ATOM   3125  HA  LYS A 211      -9.100   2.527  16.867  1.00 92.12           H
ATOM   3126  CB  LYS A 211      -8.787   1.429  18.659  1.00 92.12           C
ATOM   3127 1HB  LYS A 211      -8.379   2.302  19.169  1.00 92.12           H
ATOM   3128 2HB  LYS A 211      -9.371   0.876  19.394  1.00 92.12           H
ATOM   3129  CG  LYS A 211      -7.643   0.553  18.145  1.00 92.12           C
ATOM   3130 1HG  LYS A 211      -8.043  -0.391  17.773  1.00 92.12           H
ATOM   3131 2HG  LYS A 211      -7.153   1.044  17.304  1.00 92.12           H
ATOM   3132  CD  LYS A 211      -6.621   0.280  19.250  1.00 92.12           C
ATOM   3133 1HD  LYS A 211      -6.271   1.224  19.668  1.00 92.12           H
ATOM   3134 2HD  LYS A 211      -7.096  -0.271  20.062  1.00 92.12           H
ATOM   3135  CE  LYS A 211      -5.432  -0.518  18.712  1.00 92.12           C
ATOM   3136 1HE  LYS A 211      -5.767  -1.499  18.376  1.00 92.12           H
ATOM   3137 2HE  LYS A 211      -5.008  -0.011  17.845  1.00 92.12           H
ATOM   3138  NZ  LYS A 211      -4.396  -0.673  19.758  1.00 92.12           N
ATOM   3139 1HZ  LYS A 211      -3.547  -1.039  19.341  1.00 92.12           H
ATOM   3140 2HZ  LYS A 211      -4.204   0.229  20.180  1.00 92.12           H
ATOM   3141 3HZ  LYS A 211      -4.727  -1.315  20.469  1.00 92.12           H
ATOM   3142  HN  LYS A 211     -10.836   2.760  19.013  1.00 92.12           H
ATOM   3143  N   SER A 212     -11.154  -0.023  17.265  1.00 91.49           N
ATOM   3144  CA  SER A 212     -11.703  -1.199  16.611  1.00 91.49           C
ATOM   3145  C   SER A 212     -12.299  -0.814  15.256  1.00 91.49           C
ATOM   3146  O   SER A 212     -12.103  -1.516  14.265  1.00 91.49           O
ATOM   3147  HA  SER A 212     -10.859  -1.877  16.480  1.00 91.49           H
ATOM   3148  CB  SER A 212     -12.763  -1.870  17.486  1.00 91.49           C
ATOM   3149 1HB  SER A 212     -12.330  -2.119  18.455  1.00 91.49           H
ATOM   3150 2HB  SER A 212     -13.577  -1.169  17.673  1.00 91.49           H
ATOM   3151  OG  SER A 212     -13.284  -3.051  16.883  1.00 91.49           O
ATOM   3152  HG  SER A 212     -12.537  -3.672  16.646  1.00 91.49           H
ATOM   3153  HN  SER A 212     -11.521   0.164  18.176  1.00 91.49           H
ATOM   3154  N   ALA A 213     -13.017   0.300  15.256  1.00 91.86           N
ATOM   3155  CA  ALA A 213     -13.671   0.769  14.046  1.00 91.86           C
ATOM   3156  C   ALA A 213     -12.611   1.100  12.994  1.00 91.86           C
ATOM   3157  O   ALA A 213     -12.739   0.709  11.835  1.00 91.86           O
ATOM   3158  HA  ALA A 213     -14.300  -0.040  13.675  1.00 91.86           H
ATOM   3159  CB  ALA A 213     -14.558   1.970  14.379  1.00 91.86           C
ATOM   3160 1HB  ALA A 213     -15.312   1.674  15.108  1.00 91.86           H
ATOM   3161 2HB  ALA A 213     -13.946   2.771  14.794  1.00 91.86           H
ATOM   3162 3HB  ALA A 213     -15.049   2.322  13.471  1.00 91.86           H
ATOM   3163  HN  ALA A 213     -13.153   0.877  16.061  1.00 91.86           H
ATOM   3164  N   VAL A 214     -11.589   1.818  13.435  1.00 89.90           N
ATOM   3165  CA  VAL A 214     -10.540   2.261  12.532  1.00 89.90           C
ATOM   3166  C   VAL A 214      -9.826   1.041  11.949  1.00 89.90           C
ATOM   3167  O   VAL A 214      -9.528   1.003  10.756  1.00 89.90           O
ATOM   3168  HA  VAL A 214     -11.016   2.811  11.720  1.00 89.90           H
ATOM   3169  CB  VAL A 214      -9.592   3.217  13.260  1.00 89.90           C
ATOM   3170  HB  VAL A 214      -9.302   2.749  14.201  1.00 89.90           H
ATOM   3171  CG1 VAL A 214      -8.322   3.457  12.442  1.00 89.90           C
ATOM   3172 1HG1 VAL A 214      -7.808   2.509  12.283  1.00 89.90           H
ATOM   3173 2HG1 VAL A 214      -8.587   3.894  11.479  1.00 89.90           H
ATOM   3174 3HG1 VAL A 214      -7.666   4.140  12.982  1.00 89.90           H
ATOM   3175  CG2 VAL A 214     -10.291   4.538  13.588  1.00 89.90           C
ATOM   3176 1HG2 VAL A 214     -10.625   5.012  12.665  1.00 89.90           H
ATOM   3177 2HG2 VAL A 214     -11.152   4.345  14.228  1.00 89.90           H
ATOM   3178 3HG2 VAL A 214      -9.595   5.199  14.105  1.00 89.90           H
ATOM   3179  HN  VAL A 214     -11.471   2.096  14.389  1.00 89.90           H
ATOM   3180  N   LEU A 215      -9.572   0.072  12.817  1.00 90.75           N
ATOM   3181  CA  LEU A 215      -8.880  -1.138  12.407  1.00 90.75           C
ATOM   3182  C   LEU A 215      -9.750  -1.904  11.408  1.00 90.75           C
ATOM   3183  O   LEU A 215      -9.252  -2.397  10.397  1.00 90.75           O
ATOM   3184  HA  LEU A 215      -7.962  -0.835  11.904  1.00 90.75           H
ATOM   3185  CB  LEU A 215      -8.475  -1.964  13.630  1.00 90.75           C
ATOM   3186 1HB  LEU A 215      -9.184  -1.760  14.432  1.00 90.75           H
ATOM   3187 2HB  LEU A 215      -8.572  -3.020  13.378  1.00 90.75           H
ATOM   3188  CG  LEU A 215      -7.062  -1.723  14.163  1.00 90.75           C
ATOM   3189  HG  LEU A 215      -6.658  -0.836  13.674  1.00 90.75           H
ATOM   3190  CD1 LEU A 215      -7.084  -1.440  15.667  1.00 90.75           C
ATOM   3191 1HD1 LEU A 215      -7.686  -0.552  15.860  1.00 90.75           H
ATOM   3192 2HD1 LEU A 215      -7.515  -2.292  16.191  1.00 90.75           H
ATOM   3193 3HD1 LEU A 215      -6.066  -1.272  16.020  1.00 90.75           H
ATOM   3194  CD2 LEU A 215      -6.137  -2.891  13.814  1.00 90.75           C
ATOM   3195 1HD2 LEU A 215      -6.527  -3.808  14.257  1.00 90.75           H
ATOM   3196 2HD2 LEU A 215      -6.088  -3.004  12.731  1.00 90.75           H
ATOM   3197 3HD2 LEU A 215      -5.139  -2.694  14.205  1.00 90.75           H
ATOM   3198  HN  LEU A 215      -9.831   0.105  13.782  1.00 90.75           H
ATOM   3199  N   THR A 216     -11.034  -1.980  11.726  1.00 91.71           N
ATOM   3200  CA  THR A 216     -11.975  -2.690  10.877  1.00 91.71           C
ATOM   3201  C   THR A 216     -11.990  -2.083   9.473  1.00 91.71           C
ATOM   3202  O   THR A 216     -11.981  -2.807   8.479  1.00 91.71           O
ATOM   3203  HA  THR A 216     -11.635  -3.721  10.775  1.00 91.71           H
ATOM   3204  CB  THR A 216     -13.342  -2.668  11.563  1.00 91.71           C
ATOM   3205  HB  THR A 216     -13.702  -1.646  11.679  1.00 91.71           H
ATOM   3206  OG1 THR A 216     -13.133  -3.388  12.775  1.00 91.71           O
ATOM   3207  HG1 THR A 216     -13.008  -2.750  13.535  1.00 91.71           H
ATOM   3208  CG2 THR A 216     -14.387  -3.496  10.813  1.00 91.71           C
ATOM   3209 1HG2 THR A 216     -14.057  -4.533  10.757  1.00 91.71           H
ATOM   3210 2HG2 THR A 216     -14.511  -3.098   9.806  1.00 91.71           H
ATOM   3211 3HG2 THR A 216     -15.339  -3.446  11.343  1.00 91.71           H
ATOM   3212  HN  THR A 216     -11.432  -1.568  12.546  1.00 91.71           H
ATOM   3213  N   LEU A 217     -12.012  -0.758   9.436  1.00 88.38           N
ATOM   3214  CA  LEU A 217     -12.046  -0.045   8.171  1.00 88.38           C
ATOM   3215  C   LEU A 217     -10.795  -0.392   7.361  1.00 88.38           C
ATOM   3216  O   LEU A 217     -10.868  -0.573   6.147  1.00 88.38           O
ATOM   3217  HA  LEU A 217     -12.920  -0.395   7.622  1.00 88.38           H
ATOM   3218  CB  LEU A 217     -12.230   1.456   8.406  1.00 88.38           C
ATOM   3219 1HB  LEU A 217     -13.091   1.598   9.059  1.00 88.38           H
ATOM   3220 2HB  LEU A 217     -11.357   1.828   8.943  1.00 88.38           H
ATOM   3221  CG  LEU A 217     -12.428   2.312   7.154  1.00 88.38           C
ATOM   3222  HG  LEU A 217     -11.632   2.073   6.448  1.00 88.38           H
ATOM   3223  CD1 LEU A 217     -13.755   1.981   6.468  1.00 88.38           C
ATOM   3224 1HD1 LEU A 217     -13.762   0.931   6.178  1.00 88.38           H
ATOM   3225 2HD1 LEU A 217     -14.577   2.174   7.156  1.00 88.38           H
ATOM   3226 3HD1 LEU A 217     -13.870   2.604   5.581  1.00 88.38           H
ATOM   3227  CD2 LEU A 217     -12.308   3.801   7.483  1.00 88.38           C
ATOM   3228 1HD2 LEU A 217     -13.067   4.073   8.216  1.00 88.38           H
ATOM   3229 2HD2 LEU A 217     -11.318   4.004   7.893  1.00 88.38           H
ATOM   3230 3HD2 LEU A 217     -12.453   4.387   6.576  1.00 88.38           H
ATOM   3231  HN  LEU A 217     -12.007  -0.176  10.249  1.00 88.38           H
ATOM   3232  N   LYS A 218      -9.676  -0.474   8.066  1.00 85.53           N
ATOM   3233  CA  LYS A 218      -8.405  -0.758   7.422  1.00 85.53           C
ATOM   3234  C   LYS A 218      -8.448  -2.162   6.816  1.00 85.53           C
ATOM   3235  O   LYS A 218      -7.968  -2.376   5.704  1.00 85.53           O
ATOM   3236  HA  LYS A 218      -8.279  -0.036   6.615  1.00 85.53           H
ATOM   3237  CB  LYS A 218      -7.249  -0.546   8.402  1.00 85.53           C
ATOM   3238 1HB  LYS A 218      -7.477  -1.033   9.351  1.00 85.53           H
ATOM   3239 2HB  LYS A 218      -6.346  -1.016   8.012  1.00 85.53           H
ATOM   3240  CG  LYS A 218      -6.995   0.944   8.636  1.00 85.53           C
ATOM   3241 1HG  LYS A 218      -6.587   1.394   7.731  1.00 85.53           H
ATOM   3242 2HG  LYS A 218      -7.938   1.449   8.846  1.00 85.53           H
ATOM   3243  CD  LYS A 218      -6.025   1.159   9.800  1.00 85.53           C
ATOM   3244 1HD  LYS A 218      -6.420   0.686  10.699  1.00 85.53           H
ATOM   3245 2HD  LYS A 218      -5.073   0.677   9.578  1.00 85.53           H
ATOM   3246  CE  LYS A 218      -5.799   2.650  10.058  1.00 85.53           C
ATOM   3247 1HE  LYS A 218      -5.528   3.149   9.128  1.00 85.53           H
ATOM   3248 2HE  LYS A 218      -6.724   3.109  10.407  1.00 85.53           H
ATOM   3249  NZ  LYS A 218      -4.731   2.846  11.063  1.00 85.53           N
ATOM   3250 1HZ  LYS A 218      -4.705   3.821  11.343  1.00 85.53           H
ATOM   3251 2HZ  LYS A 218      -4.919   2.267  11.874  1.00 85.53           H
ATOM   3252 3HZ  LYS A 218      -3.837   2.586  10.662  1.00 85.53           H
ATOM   3253  HN  LYS A 218      -9.630  -0.351   9.057  1.00 85.53           H
ATOM   3254  N   VAL A 219      -9.026  -3.082   7.574  1.00 87.13           N
ATOM   3255  CA  VAL A 219      -9.074  -4.473   7.157  1.00 87.13           C
ATOM   3256  C   VAL A 219      -9.953  -4.597   5.911  1.00 87.13           C
ATOM   3257  O   VAL A 219      -9.588  -5.279   4.954  1.00 87.13           O
ATOM   3258  HA  VAL A 219      -8.058  -4.775   6.901  1.00 87.13           H
ATOM   3259  CB  VAL A 219      -9.552  -5.350   8.315  1.00 87.13           C
ATOM   3260  HB  VAL A 219     -10.451  -4.896   8.731  1.00 87.13           H
ATOM   3261  CG1 VAL A 219      -9.917  -6.753   7.826  1.00 87.13           C
ATOM   3262 1HG1 VAL A 219     -10.715  -6.684   7.088  1.00 87.13           H
ATOM   3263 2HG1 VAL A 219      -9.042  -7.219   7.373  1.00 87.13           H
ATOM   3264 3HG1 VAL A 219     -10.253  -7.356   8.670  1.00 87.13           H
ATOM   3265  CG2 VAL A 219      -8.500  -5.413   9.425  1.00 87.13           C
ATOM   3266 1HG2 VAL A 219      -7.576  -5.832   9.027  1.00 87.13           H
ATOM   3267 2HG2 VAL A 219      -8.311  -4.408   9.803  1.00 87.13           H
ATOM   3268 3HG2 VAL A 219      -8.865  -6.043  10.236  1.00 87.13           H
ATOM   3269  HN  VAL A 219      -9.456  -2.890   8.456  1.00 87.13           H
ATOM   3270  N   ILE A 220     -11.096  -3.929   5.962  1.00 87.31           N
ATOM   3271  CA  ILE A 220     -12.074  -4.034   4.893  1.00 87.31           C
ATOM   3272  C   ILE A 220     -11.497  -3.418   3.617  1.00 87.31           C
ATOM   3273  O   ILE A 220     -11.426  -4.079   2.582  1.00 87.31           O
ATOM   3274  HA  ILE A 220     -12.250  -5.095   4.715  1.00 87.31           H
ATOM   3275  CB  ILE A 220     -13.407  -3.420   5.324  1.00 87.31           C
ATOM   3276  HB  ILE A 220     -13.207  -2.443   5.764  1.00 87.31           H
ATOM   3277  CG1 ILE A 220     -14.081  -4.271   6.402  1.00 87.31           C
ATOM   3278 1HG1 ILE A 220     -14.386  -5.228   5.977  1.00 87.31           H
ATOM   3279 2HG1 ILE A 220     -13.368  -4.489   7.197  1.00 87.31           H
ATOM   3280  CG2 ILE A 220     -14.322  -3.193   4.118  1.00 87.31           C
ATOM   3281 1HG2 ILE A 220     -13.835  -2.515   3.416  1.00 87.31           H
ATOM   3282 2HG2 ILE A 220     -14.518  -4.146   3.627  1.00 87.31           H
ATOM   3283 3HG2 ILE A 220     -15.262  -2.755   4.453  1.00 87.31           H
ATOM   3284  CD1 ILE A 220     -15.300  -3.554   6.985  1.00 87.31           C
ATOM   3285 1HD1 ILE A 220     -14.988  -2.610   7.430  1.00 87.31           H
ATOM   3286 2HD1 ILE A 220     -16.022  -3.360   6.191  1.00 87.31           H
ATOM   3287 3HD1 ILE A 220     -15.760  -4.182   7.748  1.00 87.31           H
ATOM   3288  HN  ILE A 220     -11.357  -3.325   6.716  1.00 87.31           H
ATOM   3289  N   LEU A 221     -11.099  -2.160   3.733  1.00 81.47           N
ATOM   3290  CA  LEU A 221     -10.739  -1.378   2.563  1.00 81.47           C
ATOM   3291  C   LEU A 221      -9.308  -1.723   2.145  1.00 81.47           C
ATOM   3292  O   LEU A 221      -8.901  -1.440   1.019  1.00 81.47           O
ATOM   3293  HA  LEU A 221     -11.413  -1.667   1.756  1.00 81.47           H
ATOM   3294  CB  LEU A 221     -10.960   0.113   2.825  1.00 81.47           C
ATOM   3295 1HB  LEU A 221     -10.346   0.407   3.677  1.00 81.47           H
ATOM   3296 2HB  LEU A 221     -10.597   0.672   1.963  1.00 81.47           H
ATOM   3297  CG  LEU A 221     -12.404   0.538   3.102  1.00 81.47           C
ATOM   3298  HG  LEU A 221     -12.733   0.051   4.020  1.00 81.47           H
ATOM   3299  CD1 LEU A 221     -12.496   2.048   3.333  1.00 81.47           C
ATOM   3300 1HD1 LEU A 221     -11.880   2.323   4.190  1.00 81.47           H
ATOM   3301 2HD1 LEU A 221     -12.140   2.574   2.447  1.00 81.47           H
ATOM   3302 3HD1 LEU A 221     -13.533   2.323   3.528  1.00 81.47           H
ATOM   3303  CD2 LEU A 221     -13.337   0.072   1.983  1.00 81.47           C
ATOM   3304 1HD2 LEU A 221     -13.018   0.511   1.037  1.00 81.47           H
ATOM   3305 2HD2 LEU A 221     -13.301  -1.015   1.909  1.00 81.47           H
ATOM   3306 3HD2 LEU A 221     -14.356   0.387   2.204  1.00 81.47           H
ATOM   3307  HN  LEU A 221     -11.022  -1.676   4.605  1.00 81.47           H
ATOM   3308  N   GLY A 222      -8.584  -2.329   3.074  1.00 74.50           N
ATOM   3309  CA  GLY A 222      -7.158  -2.539   2.893  1.00 74.50           C
ATOM   3310  C   GLY A 222      -6.856  -4.005   2.572  1.00 74.50           C
ATOM   3311  O   GLY A 222      -5.720  -4.353   2.256  1.00 74.50           O
ATOM   3312 1HA  GLY A 222      -6.792  -1.904   2.086  1.00 74.50           H
ATOM   3313 2HA  GLY A 222      -6.625  -2.245   3.797  1.00 74.50           H
ATOM   3314  HN  GLY A 222      -8.956  -2.672   3.937  1.00 74.50           H
ATOM   3315  N   PHE A 223      -7.895  -4.823   2.663  1.00 74.94           N
ATOM   3316  CA  PHE A 223      -7.803  -6.201   2.212  1.00 74.94           C
ATOM   3317  C   PHE A 223      -9.026  -6.587   1.378  1.00 74.94           C
ATOM   3318  O   PHE A 223      -8.921  -6.779   0.168  1.00 74.94           O
ATOM   3319  HA  PHE A 223      -6.906  -6.281   1.598  1.00 74.94           H
ATOM   3320  CB  PHE A 223      -7.756  -7.079   3.464  1.00 74.94           C
ATOM   3321 1HB  PHE A 223      -6.983  -6.701   4.133  1.00 74.94           H
ATOM   3322 2HB  PHE A 223      -8.705  -6.992   3.993  1.00 74.94           H
ATOM   3323  CG  PHE A 223      -7.483  -8.557   3.177  1.00 74.94           C
ATOM   3324  CD1 PHE A 223      -8.407  -9.497   3.515  1.00 74.94           C
ATOM   3325  HD1 PHE A 223      -9.341  -9.197   3.989  1.00 74.94           H
ATOM   3326  CD2 PHE A 223      -6.317  -8.931   2.586  1.00 74.94           C
ATOM   3327  HD2 PHE A 223      -5.577  -8.178   2.316  1.00 74.94           H
ATOM   3328  CE1 PHE A 223      -8.153 -10.869   3.249  1.00 74.94           C
ATOM   3329  HE1 PHE A 223      -8.893 -11.622   3.519  1.00 74.94           H
ATOM   3330  CE2 PHE A 223      -6.064 -10.303   2.320  1.00 74.94           C
ATOM   3331  HE2 PHE A 223      -5.129 -10.602   1.845  1.00 74.94           H
ATOM   3332  CZ  PHE A 223      -6.987 -11.243   2.657  1.00 74.94           C
ATOM   3333  HZ  PHE A 223      -6.793 -12.296   2.452  1.00 74.94           H
ATOM   3334  HN  PHE A 223      -8.784  -4.559   3.037  1.00 74.94           H
ATOM   3335  N   PHE A 224     -10.158  -6.690   2.059  1.00 81.86           N
ATOM   3336  CA  PHE A 224     -11.295  -7.413   1.515  1.00 81.86           C
ATOM   3337  C   PHE A 224     -11.785  -6.770   0.217  1.00 81.86           C
ATOM   3338  O   PHE A 224     -11.984  -7.457  -0.784  1.00 81.86           O
ATOM   3339  HA  PHE A 224     -10.963  -8.431   1.312  1.00 81.86           H
ATOM   3340  CB  PHE A 224     -12.412  -7.341   2.559  1.00 81.86           C
ATOM   3341 1HB  PHE A 224     -12.414  -6.347   3.006  1.00 81.86           H
ATOM   3342 2HB  PHE A 224     -13.372  -7.467   2.059  1.00 81.86           H
ATOM   3343  CG  PHE A 224     -12.292  -8.384   3.672  1.00 81.86           C
ATOM   3344  CD1 PHE A 224     -12.678  -9.668   3.444  1.00 81.86           C
ATOM   3345  HD1 PHE A 224     -13.072  -9.954   2.469  1.00 81.86           H
ATOM   3346  CD2 PHE A 224     -11.800  -8.027   4.889  1.00 81.86           C
ATOM   3347  HD2 PHE A 224     -11.491  -6.998   5.071  1.00 81.86           H
ATOM   3348  CE1 PHE A 224     -12.567 -10.637   4.477  1.00 81.86           C
ATOM   3349  HE1 PHE A 224     -12.876 -11.666   4.295  1.00 81.86           H
ATOM   3350  CE2 PHE A 224     -11.689  -8.996   5.921  1.00 81.86           C
ATOM   3351  HE2 PHE A 224     -11.295  -8.710   6.896  1.00 81.86           H
ATOM   3352  CZ  PHE A 224     -12.075 -10.280   5.694  1.00 81.86           C
ATOM   3353  HZ  PHE A 224     -11.989 -11.023   6.486  1.00 81.86           H
ATOM   3354  HN  PHE A 224     -10.305  -6.289   2.963  1.00 81.86           H
ATOM   3355  N   LEU A 225     -11.965  -5.458   0.274  1.00 79.12           N
ATOM   3356  CA  LEU A 225     -12.458  -4.719  -0.875  1.00 79.12           C
ATOM   3357  C   LEU A 225     -11.493  -4.905  -2.048  1.00 79.12           C
ATOM   3358  O   LEU A 225     -11.904  -5.295  -3.139  1.00 79.12           O
ATOM   3359  HA  LEU A 225     -13.422  -5.147  -1.150  1.00 79.12           H
ATOM   3360  CB  LEU A 225     -12.702  -3.255  -0.506  1.00 79.12           C
ATOM   3361 1HB  LEU A 225     -13.396  -3.223   0.334  1.00 79.12           H
ATOM   3362 2HB  LEU A 225     -11.762  -2.826  -0.159  1.00 79.12           H
ATOM   3363  CG  LEU A 225     -13.254  -2.365  -1.622  1.00 79.12           C
ATOM   3364  HG  LEU A 225     -12.621  -2.486  -2.500  1.00 79.12           H
ATOM   3365  CD1 LEU A 225     -14.667  -2.797  -2.019  1.00 79.12           C
ATOM   3366 1HD1 LEU A 225     -14.646  -3.828  -2.373  1.00 79.12           H
ATOM   3367 2HD1 LEU A 225     -15.326  -2.723  -1.154  1.00 79.12           H
ATOM   3368 3HD1 LEU A 225     -15.035  -2.148  -2.814  1.00 79.12           H
ATOM   3369  CD2 LEU A 225     -13.196  -0.888  -1.224  1.00 79.12           C
ATOM   3370 1HD2 LEU A 225     -13.791  -0.731  -0.325  1.00 79.12           H
ATOM   3371 2HD2 LEU A 225     -12.162  -0.604  -1.030  1.00 79.12           H
ATOM   3372 3HD2 LEU A 225     -13.595  -0.278  -2.035  1.00 79.12           H
ATOM   3373  HN  LEU A 225     -11.780  -4.904   1.086  1.00 79.12           H
ATOM   3374  N   PRO A 226     -10.197  -4.631  -1.845  1.00 72.21           N
ATOM   3375  CA  PRO A 226      -9.203  -4.865  -2.896  1.00 72.21           C
ATOM   3376  C   PRO A 226      -9.261  -6.284  -3.439  1.00 72.21           C
ATOM   3377  O   PRO A 226      -9.324  -6.487  -4.650  1.00 72.21           O
ATOM   3378  HA  PRO A 226      -9.406  -4.224  -3.753  1.00 72.21           H
ATOM   3379  CB  PRO A 226      -7.869  -4.576  -2.204  1.00 72.21           C
ATOM   3380 1HB  PRO A 226      -7.436  -5.480  -1.775  1.00 72.21           H
ATOM   3381 2HB  PRO A 226      -7.135  -4.172  -2.901  1.00 72.21           H
ATOM   3382  CG  PRO A 226      -8.242  -3.564  -1.127  1.00 72.21           C
ATOM   3383 1HG  PRO A 226      -7.495  -3.523  -0.334  1.00 72.21           H
ATOM   3384 2HG  PRO A 226      -8.318  -2.554  -1.530  1.00 72.21           H
ATOM   3385  CD  PRO A 226      -9.580  -4.081  -0.624  1.00 72.21           C
ATOM   3386 1HD  PRO A 226      -9.457  -4.847   0.141  1.00 72.21           H
ATOM   3387 2HD  PRO A 226     -10.181  -3.286  -0.182  1.00 72.21           H
ATOM   3388  N   PHE A 227      -9.238  -7.237  -2.518  1.00 76.14           N
ATOM   3389  CA  PHE A 227      -9.096  -8.634  -2.891  1.00 76.14           C
ATOM   3390  C   PHE A 227     -10.277  -9.097  -3.746  1.00 76.14           C
ATOM   3391  O   PHE A 227     -10.088  -9.750  -4.771  1.00 76.14           O
ATOM   3392  HA  PHE A 227      -8.175  -8.722  -3.469  1.00 76.14           H
ATOM   3393  CB  PHE A 227      -9.073  -9.443  -1.593  1.00 76.14           C
ATOM   3394 1HB  PHE A 227      -8.226  -9.117  -0.989  1.00 76.14           H
ATOM   3395 2HB  PHE A 227      -9.975  -9.222  -1.023  1.00 76.14           H
ATOM   3396  CG  PHE A 227      -8.978 -10.956  -1.804  1.00 76.14           C
ATOM   3397  CD1 PHE A 227     -10.086 -11.732  -1.667  1.00 76.14           C
ATOM   3398  HD1 PHE A 227     -11.041 -11.277  -1.407  1.00 76.14           H
ATOM   3399  CD2 PHE A 227      -7.785 -11.524  -2.129  1.00 76.14           C
ATOM   3400  HD2 PHE A 227      -6.897 -10.901  -2.239  1.00 76.14           H
ATOM   3401  CE1 PHE A 227      -9.998 -13.136  -1.863  1.00 76.14           C
ATOM   3402  HE1 PHE A 227     -10.886 -13.758  -1.753  1.00 76.14           H
ATOM   3403  CE2 PHE A 227      -7.697 -12.927  -2.325  1.00 76.14           C
ATOM   3404  HE2 PHE A 227      -6.742 -13.382  -2.585  1.00 76.14           H
ATOM   3405  CZ  PHE A 227      -8.805 -13.704  -2.188  1.00 76.14           C
ATOM   3406  HZ  PHE A 227      -8.738 -14.781  -2.338  1.00 76.14           H
ATOM   3407  HN  PHE A 227      -9.315  -7.068  -1.536  1.00 76.14           H
ATOM   3408  N   VAL A 228     -11.470  -8.740  -3.293  1.00 80.41           N
ATOM   3409  CA  VAL A 228     -12.683  -9.123  -3.995  1.00 80.41           C
ATOM   3410  C   VAL A 228     -12.669  -8.512  -5.398  1.00 80.41           C
ATOM   3411  O   VAL A 228     -12.980  -9.188  -6.377  1.00 80.41           O
ATOM   3412  HA  VAL A 228     -12.682 -10.209  -4.086  1.00 80.41           H
ATOM   3413  CB  VAL A 228     -13.911  -8.716  -3.179  1.00 80.41           C
ATOM   3414  HB  VAL A 228     -13.784  -7.676  -2.877  1.00 80.41           H
ATOM   3415  CG1 VAL A 228     -15.185  -8.808  -4.022  1.00 80.41           C
ATOM   3416 1HG1 VAL A 228     -15.101  -8.142  -4.881  1.00 80.41           H
ATOM   3417 2HG1 VAL A 228     -15.319  -9.833  -4.367  1.00 80.41           H
ATOM   3418 3HG1 VAL A 228     -16.043  -8.513  -3.417  1.00 80.41           H
ATOM   3419  CG2 VAL A 228     -14.031  -9.563  -1.910  1.00 80.41           C
ATOM   3420 1HG2 VAL A 228     -14.125 -10.614  -2.183  1.00 80.41           H
ATOM   3421 2HG2 VAL A 228     -13.141  -9.425  -1.296  1.00 80.41           H
ATOM   3422 3HG2 VAL A 228     -14.912  -9.253  -1.348  1.00 80.41           H
ATOM   3423  HN  VAL A 228     -11.615  -8.201  -2.463  1.00 80.41           H
ATOM   3424  N   VAL A 229     -12.304  -7.239  -5.451  1.00 72.58           N
ATOM   3425  CA  VAL A 229     -12.320  -6.507  -6.706  1.00 72.58           C
ATOM   3426  C   VAL A 229     -11.351  -7.168  -7.689  1.00 72.58           C
ATOM   3427  O   VAL A 229     -11.711  -7.441  -8.833  1.00 72.58           O
ATOM   3428  HA  VAL A 229     -13.329  -6.572  -7.112  1.00 72.58           H
ATOM   3429  CB  VAL A 229     -12.003  -5.032  -6.456  1.00 72.58           C
ATOM   3430  HB  VAL A 229     -11.129  -4.982  -5.807  1.00 72.58           H
ATOM   3431  CG1 VAL A 229     -11.660  -4.315  -7.763  1.00 72.58           C
ATOM   3432 1HG1 VAL A 229     -10.789  -4.787  -8.218  1.00 72.58           H
ATOM   3433 2HG1 VAL A 229     -12.506  -4.380  -8.446  1.00 72.58           H
ATOM   3434 3HG1 VAL A 229     -11.439  -3.268  -7.556  1.00 72.58           H
ATOM   3435  CG2 VAL A 229     -13.162  -4.336  -5.738  1.00 72.58           C
ATOM   3436 1HG2 VAL A 229     -14.061  -4.402  -6.350  1.00 72.58           H
ATOM   3437 2HG2 VAL A 229     -13.339  -4.823  -4.779  1.00 72.58           H
ATOM   3438 3HG2 VAL A 229     -12.910  -3.289  -5.572  1.00 72.58           H
ATOM   3439  HN  VAL A 229     -12.003  -6.710  -4.657  1.00 72.58           H
ATOM   3440  N   MET A 230     -10.140  -7.407  -7.206  1.00 73.45           N
ATOM   3441  CA  MET A 230      -9.109  -8.007  -8.036  1.00 73.45           C
ATOM   3442  C   MET A 230      -9.534  -9.396  -8.518  1.00 73.45           C
ATOM   3443  O   MET A 230      -9.380  -9.722  -9.694  1.00 73.45           O
ATOM   3444  HA  MET A 230      -8.992  -7.339  -8.889  1.00 73.45           H
ATOM   3445  CB  MET A 230      -7.811  -8.120  -7.235  1.00 73.45           C
ATOM   3446 1HB  MET A 230      -8.041  -8.303  -6.185  1.00 73.45           H
ATOM   3447 2HB  MET A 230      -7.234  -8.975  -7.588  1.00 73.45           H
ATOM   3448  CG  MET A 230      -6.974  -6.845  -7.364  1.00 73.45           C
ATOM   3449 1HG  MET A 230      -6.711  -6.678  -8.408  1.00 73.45           H
ATOM   3450 2HG  MET A 230      -7.558  -5.983  -7.041  1.00 73.45           H
ATOM   3451  SD  MET A 230      -5.494  -6.984  -6.377  1.00 73.45           S
ATOM   3452  CE  MET A 230      -6.163  -6.624  -4.762  1.00 73.45           C
ATOM   3453 1HE  MET A 230      -6.602  -5.626  -4.765  1.00 73.45           H
ATOM   3454 2HE  MET A 230      -6.930  -7.357  -4.515  1.00 73.45           H
ATOM   3455 3HE  MET A 230      -5.366  -6.668  -4.020  1.00 73.45           H
ATOM   3456  HN  MET A 230      -9.860  -7.197  -6.270  1.00 73.45           H
ATOM   3457  N   ALA A 231     -10.060 -10.176  -7.586  1.00 76.18           N
ATOM   3458  CA  ALA A 231     -10.480 -11.533  -7.894  1.00 76.18           C
ATOM   3459  C   ALA A 231     -11.486 -11.501  -9.046  1.00 76.18           C
ATOM   3460  O   ALA A 231     -11.362 -12.261 -10.005  1.00 76.18           O
ATOM   3461  HA  ALA A 231      -9.597 -12.090  -8.209  1.00 76.18           H
ATOM   3462  CB  ALA A 231     -11.054 -12.188  -6.637  1.00 76.18           C
ATOM   3463 1HB  ALA A 231     -10.290 -12.212  -5.859  1.00 76.18           H
ATOM   3464 2HB  ALA A 231     -11.911 -11.613  -6.286  1.00 76.18           H
ATOM   3465 3HB  ALA A 231     -11.368 -13.206  -6.869  1.00 76.18           H
ATOM   3466  HN  ALA A 231     -10.200  -9.896  -6.636  1.00 76.18           H
ATOM   3467  N   CYS A 232     -12.461 -10.613  -8.914  1.00 75.38           N
ATOM   3468  CA  CYS A 232     -13.495 -10.480  -9.925  1.00 75.38           C
ATOM   3469  C   CYS A 232     -12.837 -10.026 -11.230  1.00 75.38           C
ATOM   3470  O   CYS A 232     -13.086 -10.601 -12.288  1.00 75.38           O
ATOM   3471  HA  CYS A 232     -13.947 -11.466 -10.042  1.00 75.38           H
ATOM   3472  CB  CYS A 232     -14.602  -9.522  -9.481  1.00 75.38           C
ATOM   3473 1HB  CYS A 232     -14.166  -8.584  -9.138  1.00 75.38           H
ATOM   3474 2HB  CYS A 232     -15.248  -9.282 -10.326  1.00 75.38           H
ATOM   3475  SG  CYS A 232     -15.586 -10.281  -8.138  1.00 75.38           S
ATOM   3476  HG  CYS A 232     -14.749  -9.962  -7.155  1.00 75.38           H
ATOM   3477  HN  CYS A 232     -12.550  -9.992  -8.135  1.00 75.38           H
ATOM   3478  N   CYS A 233     -12.008  -8.999 -11.110  1.00 70.37           N
ATOM   3479  CA  CYS A 233     -11.407  -8.383 -12.281  1.00 70.37           C
ATOM   3480  C   CYS A 233     -10.659  -9.466 -13.062  1.00 70.37           C
ATOM   3481  O   CYS A 233     -10.870  -9.627 -14.263  1.00 70.37           O
ATOM   3482  HA  CYS A 233     -12.224  -7.973 -12.874  1.00 70.37           H
ATOM   3483  CB  CYS A 233     -10.490  -7.219 -11.900  1.00 70.37           C
ATOM   3484 1HB  CYS A 233      -9.907  -7.479 -11.016  1.00 70.37           H
ATOM   3485 2HB  CYS A 233      -9.781  -7.025 -12.704  1.00 70.37           H
ATOM   3486  SG  CYS A 233     -11.487  -5.720 -11.571  1.00 70.37           S
ATOM   3487  HG  CYS A 233     -11.948  -6.116 -10.388  1.00 70.37           H
ATOM   3488  HN  CYS A 233     -11.747  -8.589 -10.236  1.00 70.37           H
ATOM   3489  N   TYR A 234      -9.800 -10.179 -12.349  1.00 72.14           N
ATOM   3490  CA  TYR A 234      -8.933 -11.158 -12.982  1.00 72.14           C
ATOM   3491  C   TYR A 234      -9.736 -12.359 -13.484  1.00 72.14           C
ATOM   3492  O   TYR A 234      -9.386 -12.966 -14.495  1.00 72.14           O
ATOM   3493  HA  TYR A 234      -8.445 -10.676 -13.830  1.00 72.14           H
ATOM   3494  CB  TYR A 234      -7.962 -11.625 -11.897  1.00 72.14           C
ATOM   3495 1HB  TYR A 234      -8.499 -11.702 -10.951  1.00 72.14           H
ATOM   3496 2HB  TYR A 234      -7.610 -12.627 -12.145  1.00 72.14           H
ATOM   3497  CG  TYR A 234      -6.752 -10.708 -11.706  1.00 72.14           C
ATOM   3498  CD1 TYR A 234      -5.834 -10.556 -12.726  1.00 72.14           C
ATOM   3499  HD1 TYR A 234      -5.971 -11.089 -13.666  1.00 72.14           H
ATOM   3500  CD2 TYR A 234      -6.579 -10.033 -10.515  1.00 72.14           C
ATOM   3501  HD2 TYR A 234      -7.303 -10.154  -9.710  1.00 72.14           H
ATOM   3502  CE1 TYR A 234      -4.696  -9.692 -12.546  1.00 72.14           C
ATOM   3503  HE1 TYR A 234      -3.964  -9.563 -13.343  1.00 72.14           H
ATOM   3504  CE2 TYR A 234      -5.440  -9.170 -10.336  1.00 72.14           C
ATOM   3505  HE2 TYR A 234      -5.291  -8.631  -9.400  1.00 72.14           H
ATOM   3506  CZ  TYR A 234      -4.555  -9.042 -11.360  1.00 72.14           C
ATOM   3507  OH  TYR A 234      -3.480  -8.226 -11.191  1.00 72.14           O
ATOM   3508  HH  TYR A 234      -3.529  -7.776 -10.300  1.00 72.14           H
ATOM   3509  HN  TYR A 234      -9.692 -10.097 -11.358  1.00 72.14           H
ATOM   3510  N   THR A 235     -10.798 -12.667 -12.754  1.00 78.71           N
ATOM   3511  CA  THR A 235     -11.712 -13.718 -13.168  1.00 78.71           C
ATOM   3512  C   THR A 235     -12.284 -13.411 -14.554  1.00 78.71           C
ATOM   3513  O   THR A 235     -12.314 -14.281 -15.423  1.00 78.71           O
ATOM   3514  HA  THR A 235     -11.150 -14.648 -13.253  1.00 78.71           H
ATOM   3515  CB  THR A 235     -12.784 -13.865 -12.087  1.00 78.71           C
ATOM   3516  HB  THR A 235     -13.374 -12.953 -11.997  1.00 78.71           H
ATOM   3517  OG1 THR A 235     -12.054 -14.243 -10.923  1.00 78.71           O
ATOM   3518  HG1 THR A 235     -12.040 -13.488 -10.268  1.00 78.71           H
ATOM   3519  CG2 THR A 235     -13.716 -15.052 -12.344  1.00 78.71           C
ATOM   3520 1HG2 THR A 235     -13.133 -15.973 -12.367  1.00 78.71           H
ATOM   3521 2HG2 THR A 235     -14.220 -14.917 -13.301  1.00 78.71           H
ATOM   3522 3HG2 THR A 235     -14.457 -15.110 -11.548  1.00 78.71           H
ATOM   3523  HN  THR A 235     -11.037 -12.214 -11.895  1.00 78.71           H
ATOM   3524  N   ILE A 236     -12.723 -12.172 -14.716  1.00 74.19           N
ATOM   3525  CA  ILE A 236     -13.304 -11.743 -15.977  1.00 74.19           C
ATOM   3526  C   ILE A 236     -12.224 -11.755 -17.061  1.00 74.19           C
ATOM   3527  O   ILE A 236     -12.457 -12.234 -18.169  1.00 74.19           O
ATOM   3528  HA  ILE A 236     -14.072 -12.468 -16.247  1.00 74.19           H
ATOM   3529  CB  ILE A 236     -13.997 -10.389 -15.815  1.00 74.19           C
ATOM   3530  HB  ILE A 236     -13.297  -9.701 -15.341  1.00 74.19           H
ATOM   3531  CG1 ILE A 236     -15.213 -10.502 -14.892  1.00 74.19           C
ATOM   3532 1HG1 ILE A 236     -16.024 -11.010 -15.415  1.00 74.19           H
ATOM   3533 2HG1 ILE A 236     -14.960 -11.113 -14.026  1.00 74.19           H
ATOM   3534  CG2 ILE A 236     -14.364  -9.794 -17.176  1.00 74.19           C
ATOM   3535 1HG2 ILE A 236     -13.460  -9.654 -17.767  1.00 74.19           H
ATOM   3536 2HG2 ILE A 236     -15.039 -10.472 -17.699  1.00 74.19           H
ATOM   3537 3HG2 ILE A 236     -14.856  -8.832 -17.031  1.00 74.19           H
ATOM   3538  CD1 ILE A 236     -15.681  -9.121 -14.431  1.00 74.19           C
ATOM   3539 1HD1 ILE A 236     -14.876  -8.627 -13.888  1.00 74.19           H
ATOM   3540 2HD1 ILE A 236     -15.956  -8.522 -15.299  1.00 74.19           H
ATOM   3541 3HD1 ILE A 236     -16.546  -9.231 -13.776  1.00 74.19           H
ATOM   3542  HN  ILE A 236     -12.688 -11.468 -14.007  1.00 74.19           H
ATOM   3543  N   ILE A 237     -11.065 -11.221 -16.703  1.00 72.34           N
ATOM   3544  CA  ILE A 237      -9.968 -11.110 -17.649  1.00 72.34           C
ATOM   3545  C   ILE A 237      -9.612 -12.501 -18.176  1.00 72.34           C
ATOM   3546  O   ILE A 237      -9.494 -12.700 -19.384  1.00 72.34           O
ATOM   3547  HA  ILE A 237     -10.318 -10.504 -18.485  1.00 72.34           H
ATOM   3548  CB  ILE A 237      -8.788 -10.370 -17.016  1.00 72.34           C
ATOM   3549  HB  ILE A 237      -8.638 -10.763 -16.011  1.00 72.34           H
ATOM   3550  CG1 ILE A 237      -9.087  -8.876 -16.878  1.00 72.34           C
ATOM   3551 1HG1 ILE A 237      -9.085  -8.409 -17.863  1.00 72.34           H
ATOM   3552 2HG1 ILE A 237     -10.085  -8.739 -16.462  1.00 72.34           H
ATOM   3553  CG2 ILE A 237      -7.498 -10.627 -17.798  1.00 72.34           C
ATOM   3554 1HG2 ILE A 237      -7.280 -11.695 -17.800  1.00 72.34           H
ATOM   3555 2HG2 ILE A 237      -7.619 -10.279 -18.824  1.00 72.34           H
ATOM   3556 3HG2 ILE A 237      -6.674 -10.090 -17.327  1.00 72.34           H
ATOM   3557  CD1 ILE A 237      -8.054  -8.191 -15.981  1.00 72.34           C
ATOM   3558 1HD1 ILE A 237      -8.076  -8.645 -14.990  1.00 72.34           H
ATOM   3559 2HD1 ILE A 237      -7.061  -8.310 -16.413  1.00 72.34           H
ATOM   3560 3HD1 ILE A 237      -8.290  -7.130 -15.899  1.00 72.34           H
ATOM   3561  HN  ILE A 237     -10.871 -10.869 -15.788  1.00 72.34           H
ATOM   3562  N   ILE A 238      -9.450 -13.428 -17.243  1.00 73.81           N
ATOM   3563  CA  ILE A 238      -9.084 -14.789 -17.596  1.00 73.81           C
ATOM   3564  C   ILE A 238     -10.139 -15.368 -18.541  1.00 73.81           C
ATOM   3565  O   ILE A 238      -9.801 -15.995 -19.544  1.00 73.81           O
ATOM   3566  HA  ILE A 238      -8.132 -14.745 -18.126  1.00 73.81           H
ATOM   3567  CB  ILE A 238      -8.861 -15.628 -16.336  1.00 73.81           C
ATOM   3568  HB  ILE A 238      -9.672 -15.420 -15.639  1.00 73.81           H
ATOM   3569  CG1 ILE A 238      -7.555 -15.236 -15.641  1.00 73.81           C
ATOM   3570 1HG1 ILE A 238      -6.708 -15.621 -16.207  1.00 73.81           H
ATOM   3571 2HG1 ILE A 238      -7.460 -14.151 -15.623  1.00 73.81           H
ATOM   3572  CG2 ILE A 238      -8.913 -17.123 -16.657  1.00 73.81           C
ATOM   3573 1HG2 ILE A 238      -9.889 -17.372 -17.073  1.00 73.81           H
ATOM   3574 2HG2 ILE A 238      -8.136 -17.367 -17.381  1.00 73.81           H
ATOM   3575 3HG2 ILE A 238      -8.751 -17.696 -15.744  1.00 73.81           H
ATOM   3576  CD1 ILE A 238      -7.511 -15.781 -14.212  1.00 73.81           C
ATOM   3577 1HD1 ILE A 238      -8.346 -15.375 -13.642  1.00 73.81           H
ATOM   3578 2HD1 ILE A 238      -7.581 -16.869 -14.235  1.00 73.81           H
ATOM   3579 3HD1 ILE A 238      -6.573 -15.488 -13.740  1.00 73.81           H
ATOM   3580  HN  ILE A 238      -9.565 -13.262 -16.264  1.00 73.81           H
ATOM   3581  N   HIS A 239     -11.394 -15.137 -18.188  1.00 77.23           N
ATOM   3582  CA  HIS A 239     -12.501 -15.679 -18.958  1.00 77.23           C
ATOM   3583  C   HIS A 239     -12.449 -15.130 -20.386  1.00 77.23           C
ATOM   3584  O   HIS A 239     -12.607 -15.879 -21.348  1.00 77.23           O
ATOM   3585  HA  HIS A 239     -12.361 -16.760 -18.988  1.00 77.23           H
ATOM   3586  CB  HIS A 239     -13.835 -15.400 -18.263  1.00 77.23           C
ATOM   3587 1HB  HIS A 239     -13.759 -15.703 -17.219  1.00 77.23           H
ATOM   3588 2HB  HIS A 239     -14.019 -14.326 -18.271  1.00 77.23           H
ATOM   3589  CG  HIS A 239     -15.014 -16.103 -18.892  1.00 77.23           C
ATOM   3590  ND1 HIS A 239     -15.838 -15.498 -19.825  1.00 77.23           N
ATOM   3591  HD1 HIS A 239     -15.744 -14.563 -20.170  1.00 77.23           H
ATOM   3592  CD2 HIS A 239     -15.498 -17.366 -18.714  1.00 77.23           C
ATOM   3593  HD2 HIS A 239     -15.082 -18.118 -18.044  1.00 77.23           H
ATOM   3594  CE1 HIS A 239     -16.772 -16.366 -20.184  1.00 77.23           C
ATOM   3595  HE1 HIS A 239     -17.570 -16.186 -20.905  1.00 77.23           H
ATOM   3596  NE2 HIS A 239     -16.560 -17.523 -19.494  1.00 77.23           N
ATOM   3597  HN  HIS A 239     -11.660 -14.592 -17.393  1.00 77.23           H
ATOM   3598  N   THR A 240     -12.228 -13.827 -20.477  1.00 72.22           N
ATOM   3599  CA  THR A 240     -12.183 -13.165 -21.769  1.00 72.22           C
ATOM   3600  C   THR A 240     -10.983 -13.659 -22.580  1.00 72.22           C
ATOM   3601  O   THR A 240     -11.084 -13.847 -23.792  1.00 72.22           O
ATOM   3602  HA  THR A 240     -13.080 -13.437 -22.327  1.00 72.22           H
ATOM   3603  CB  THR A 240     -12.171 -11.654 -21.526  1.00 72.22           C
ATOM   3604  HB  THR A 240     -11.243 -11.345 -21.046  1.00 72.22           H
ATOM   3605  OG1 THR A 240     -13.360 -11.414 -20.779  1.00 72.22           O
ATOM   3606  HG1 THR A 240     -13.173 -11.500 -19.800  1.00 72.22           H
ATOM   3607  CG2 THR A 240     -12.372 -10.852 -22.814  1.00 72.22           C
ATOM   3608 1HG2 THR A 240     -13.332 -11.113 -23.258  1.00 72.22           H
ATOM   3609 2HG2 THR A 240     -11.571 -11.086 -23.516  1.00 72.22           H
ATOM   3610 3HG2 THR A 240     -12.355  -9.787 -22.584  1.00 72.22           H
ATOM   3611  HN  THR A 240     -12.082 -13.228 -19.690  1.00 72.22           H
ATOM   3612  N   LEU A 241      -9.876 -13.856 -21.879  1.00 71.92           N
ATOM   3613  CA  LEU A 241      -8.647 -14.282 -22.526  1.00 71.92           C
ATOM   3614  C   LEU A 241      -8.829 -15.698 -23.076  1.00 71.92           C
ATOM   3615  O   LEU A 241      -8.310 -16.025 -24.142  1.00 71.92           O
ATOM   3616  HA  LEU A 241      -8.467 -13.607 -23.363  1.00 71.92           H
ATOM   3617  CB  LEU A 241      -7.462 -14.141 -21.569  1.00 71.92           C
ATOM   3618 1HB  LEU A 241      -7.765 -14.512 -20.590  1.00 71.92           H
ATOM   3619 2HB  LEU A 241      -6.658 -14.788 -21.921  1.00 71.92           H
ATOM   3620  CG  LEU A 241      -6.903 -12.727 -21.397  1.00 71.92           C
ATOM   3621  HG  LEU A 241      -7.719 -12.072 -21.095  1.00 71.92           H
ATOM   3622  CD1 LEU A 241      -5.853 -12.684 -20.285  1.00 71.92           C
ATOM   3623 1HD1 LEU A 241      -6.307 -12.998 -19.344  1.00 71.92           H
ATOM   3624 2HD1 LEU A 241      -5.032 -13.357 -20.534  1.00 71.92           H
ATOM   3625 3HD1 LEU A 241      -5.472 -11.668 -20.183  1.00 71.92           H
ATOM   3626  CD2 LEU A 241      -6.357 -12.188 -22.721  1.00 71.92           C
ATOM   3627 1HD2 LEU A 241      -5.558 -12.839 -23.077  1.00 71.92           H
ATOM   3628 2HD2 LEU A 241      -7.158 -12.160 -23.459  1.00 71.92           H
ATOM   3629 3HD2 LEU A 241      -5.966 -11.182 -22.570  1.00 71.92           H
ATOM   3630  HN  LEU A 241      -9.811 -13.729 -20.890  1.00 71.92           H
ATOM   3631  N   ILE A 242      -9.568 -16.500 -22.323  1.00 73.73           N
ATOM   3632  CA  ILE A 242      -9.847 -17.865 -22.734  1.00 73.73           C
ATOM   3633  C   ILE A 242     -10.701 -17.846 -24.003  1.00 73.73           C
ATOM   3634  O   ILE A 242     -10.488 -18.648 -24.912  1.00 73.73           O
ATOM   3635  HA  ILE A 242      -8.893 -18.338 -22.968  1.00 73.73           H
ATOM   3636  CB  ILE A 242     -10.473 -18.654 -21.583  1.00 73.73           C
ATOM   3637  HB  ILE A 242     -11.248 -18.037 -21.127  1.00 73.73           H
ATOM   3638  CG1 ILE A 242      -9.438 -18.955 -20.497  1.00 73.73           C
ATOM   3639 1HG1 ILE A 242      -8.740 -19.712 -20.855  1.00 73.73           H
ATOM   3640 2HG1 ILE A 242      -8.855 -18.058 -20.287  1.00 73.73           H
ATOM   3641  CG2 ILE A 242     -11.152 -19.926 -22.095  1.00 73.73           C
ATOM   3642 1HG2 ILE A 242     -11.937 -19.659 -22.803  1.00 73.73           H
ATOM   3643 2HG2 ILE A 242     -10.415 -20.557 -22.591  1.00 73.73           H
ATOM   3644 3HG2 ILE A 242     -11.589 -20.468 -21.256  1.00 73.73           H
ATOM   3645  CD1 ILE A 242     -10.114 -19.443 -19.215  1.00 73.73           C
ATOM   3646 1HD1 ILE A 242     -10.793 -18.674 -18.847  1.00 73.73           H
ATOM   3647 2HD1 ILE A 242     -10.676 -20.354 -19.424  1.00 73.73           H
ATOM   3648 3HD1 ILE A 242      -9.356 -19.649 -18.460  1.00 73.73           H
ATOM   3649  HN  ILE A 242      -9.972 -16.231 -21.449  1.00 73.73           H
ATOM   3650  N   GLN A 243     -11.651 -16.923 -24.025  1.00 70.88           N
ATOM   3651  CA  GLN A 243     -12.550 -16.800 -25.161  1.00 70.88           C
ATOM   3652  C   GLN A 243     -11.801 -16.238 -26.371  1.00 70.88           C
ATOM   3653  O   GLN A 243     -12.177 -16.497 -27.513  1.00 70.88           O
ATOM   3654  HA  GLN A 243     -12.889 -17.814 -25.373  1.00 70.88           H
ATOM   3655  CB  GLN A 243     -13.758 -15.929 -24.812  1.00 70.88           C
ATOM   3656 1HB  GLN A 243     -13.421 -14.995 -24.363  1.00 70.88           H
ATOM   3657 2HB  GLN A 243     -14.298 -15.669 -25.722  1.00 70.88           H
ATOM   3658  CG  GLN A 243     -14.697 -16.656 -23.846  1.00 70.88           C
ATOM   3659 1HG  GLN A 243     -14.983 -17.619 -24.267  1.00 70.88           H
ATOM   3660 2HG  GLN A 243     -14.175 -16.859 -22.911  1.00 70.88           H
ATOM   3661  CD  GLN A 243     -15.949 -15.822 -23.567  1.00 70.88           C
ATOM   3662  OE1 GLN A 243     -15.995 -14.626 -23.805  1.00 70.88           O
ATOM   3663  NE2 GLN A 243     -16.958 -16.517 -23.050  1.00 70.88           N
ATOM   3664 1HE2 GLN A 243     -16.853 -17.497 -22.878  1.00 70.88           H
ATOM   3665 2HE2 GLN A 243     -17.820 -16.061 -22.832  1.00 70.88           H
ATOM   3666  HN  GLN A 243     -11.812 -16.268 -23.287  1.00 70.88           H
ATOM   3667  N   ALA A 244     -10.754 -15.480 -26.080  1.00 64.97           N
ATOM   3668  CA  ALA A 244      -9.938 -14.895 -27.130  1.00 64.97           C
ATOM   3669  C   ALA A 244      -9.285 -16.014 -27.945  1.00 64.97           C
ATOM   3670  O   ALA A 244      -8.535 -16.825 -27.404  1.00 64.97           O
ATOM   3671  HA  ALA A 244     -10.597 -14.320 -27.781  1.00 64.97           H
ATOM   3672  CB  ALA A 244      -8.908 -13.949 -26.510  1.00 64.97           C
ATOM   3673 1HB  ALA A 244      -9.423 -13.157 -25.967  1.00 64.97           H
ATOM   3674 2HB  ALA A 244      -8.271 -14.506 -25.822  1.00 64.97           H
ATOM   3675 3HB  ALA A 244      -8.296 -13.511 -27.298  1.00 64.97           H
ATOM   3676  HN  ALA A 244     -10.462 -15.264 -25.148  1.00 64.97           H
ATOM   3677  N   LYS A 245      -9.595 -16.021 -29.234  1.00 57.81           N
ATOM   3678  CA  LYS A 245      -9.041 -17.021 -30.131  1.00 57.81           C
ATOM   3679  C   LYS A 245      -7.562 -16.714 -30.378  1.00 57.81           C
ATOM   3680  O   LYS A 245      -6.858 -17.502 -31.008  1.00 57.81           O
ATOM   3681  HA  LYS A 245      -9.114 -17.986 -29.629  1.00 57.81           H
ATOM   3682  CB  LYS A 245      -9.873 -17.112 -31.411  1.00 57.81           C
ATOM   3683 1HB  LYS A 245     -10.079 -16.110 -31.788  1.00 57.81           H
ATOM   3684 2HB  LYS A 245      -9.304 -17.631 -32.183  1.00 57.81           H
ATOM   3685  CG  LYS A 245     -11.190 -17.849 -31.158  1.00 57.81           C
ATOM   3686 1HG  LYS A 245     -10.992 -18.787 -30.639  1.00 57.81           H
ATOM   3687 2HG  LYS A 245     -11.825 -17.251 -30.505  1.00 57.81           H
ATOM   3688  CD  LYS A 245     -11.921 -18.132 -32.472  1.00 57.81           C
ATOM   3689 1HD  LYS A 245     -12.213 -17.191 -32.940  1.00 57.81           H
ATOM   3690 2HD  LYS A 245     -11.249 -18.637 -33.165  1.00 57.81           H
ATOM   3691  CE  LYS A 245     -13.161 -18.995 -32.234  1.00 57.81           C
ATOM   3692 1HE  LYS A 245     -12.883 -19.901 -31.695  1.00 57.81           H
ATOM   3693 2HE  LYS A 245     -13.872 -18.457 -31.608  1.00 57.81           H
ATOM   3694  NZ  LYS A 245     -13.798 -19.354 -33.522  1.00 57.81           N
ATOM   3695 1HZ  LYS A 245     -14.615 -19.928 -33.346  1.00 57.81           H
ATOM   3696 2HZ  LYS A 245     -14.076 -18.509 -34.008  1.00 57.81           H
ATOM   3697 3HZ  LYS A 245     -13.138 -19.871 -34.092  1.00 57.81           H
ATOM   3698  HN  LYS A 245     -10.211 -15.362 -29.665  1.00 57.81           H
ATOM   3699  N   LYS A 246      -7.136 -15.567 -29.871  1.00 57.21           N
ATOM   3700  CA  LYS A 246      -5.817 -15.050 -30.195  1.00 57.21           C
ATOM   3701  C   LYS A 246      -4.761 -15.826 -29.405  1.00 57.21           C
ATOM   3702  O   LYS A 246      -4.904 -16.024 -28.199  1.00 57.21           O
ATOM   3703  HA  LYS A 246      -5.650 -15.224 -31.257  1.00 57.21           H
ATOM   3704  CB  LYS A 246      -5.765 -13.538 -29.970  1.00 57.21           C
ATOM   3705 1HB  LYS A 246      -6.341 -13.278 -29.081  1.00 57.21           H
ATOM   3706 2HB  LYS A 246      -4.736 -13.229 -29.783  1.00 57.21           H
ATOM   3707  CG  LYS A 246      -6.318 -12.784 -31.181  1.00 57.21           C
ATOM   3708 1HG  LYS A 246      -5.848 -13.157 -32.091  1.00 57.21           H
ATOM   3709 2HG  LYS A 246      -7.387 -12.972 -31.274  1.00 57.21           H
ATOM   3710  CD  LYS A 246      -6.068 -11.280 -31.051  1.00 57.21           C
ATOM   3711 1HD  LYS A 246      -6.652 -10.881 -30.221  1.00 57.21           H
ATOM   3712 2HD  LYS A 246      -5.019 -11.100 -30.818  1.00 57.21           H
ATOM   3713  CE  LYS A 246      -6.442 -10.549 -32.342  1.00 57.21           C
ATOM   3714 1HE  LYS A 246      -5.870 -10.955 -33.176  1.00 57.21           H
ATOM   3715 2HE  LYS A 246      -7.495 -10.713 -32.568  1.00 57.21           H
ATOM   3716  NZ  LYS A 246      -6.177  -9.098 -32.212  1.00 57.21           N
ATOM   3717 1HZ  LYS A 246      -6.446  -8.627 -33.068  1.00 57.21           H
ATOM   3718 2HZ  LYS A 246      -6.715  -8.725 -31.438  1.00 57.21           H
ATOM   3719 3HZ  LYS A 246      -5.189  -8.949 -32.040  1.00 57.21           H
ATOM   3720  HN  LYS A 246      -7.673 -14.996 -29.250  1.00 57.21           H
ATOM   3721  N   SER A 247      -3.725 -16.245 -30.116  1.00 56.96           N
ATOM   3722  CA  SER A 247      -2.697 -17.081 -29.521  1.00 56.96           C
ATOM   3723  C   SER A 247      -2.048 -16.353 -28.342  1.00 56.96           C
ATOM   3724  O   SER A 247      -1.713 -16.973 -27.334  1.00 56.96           O
ATOM   3725  HA  SER A 247      -3.216 -17.977 -29.179  1.00 56.96           H
ATOM   3726  CB  SER A 247      -1.637 -17.470 -30.553  1.00 56.96           C
ATOM   3727 1HB  SER A 247      -1.013 -18.267 -30.149  1.00 56.96           H
ATOM   3728 2HB  SER A 247      -2.126 -17.868 -31.443  1.00 56.96           H
ATOM   3729  OG  SER A 247      -0.816 -16.364 -30.918  1.00 56.96           O
ATOM   3730  HG  SER A 247      -0.143 -16.648 -31.600  1.00 56.96           H
ATOM   3731  HN  SER A 247      -3.583 -16.022 -31.081  1.00 56.96           H
ATOM   3732  N   SER A 248      -1.890 -15.048 -28.508  1.00 60.62           N
ATOM   3733  CA  SER A 248      -1.166 -14.252 -27.532  1.00 60.62           C
ATOM   3734  C   SER A 248      -1.901 -14.273 -26.190  1.00 60.62           C
ATOM   3735  O   SER A 248      -1.417 -13.718 -25.205  1.00 60.62           O
ATOM   3736  HA  SER A 248      -0.189 -14.727 -27.441  1.00 60.62           H
ATOM   3737  CB  SER A 248      -0.989 -12.812 -28.018  1.00 60.62           C
ATOM   3738 1HB  SER A 248      -0.363 -12.266 -27.313  1.00 60.62           H
ATOM   3739 2HB  SER A 248      -0.465 -12.814 -28.974  1.00 60.62           H
ATOM   3740  OG  SER A 248      -2.237 -12.140 -28.163  1.00 60.62           O
ATOM   3741  HG  SER A 248      -2.086 -11.200 -28.470  1.00 60.62           H
ATOM   3742  HN  SER A 248      -2.247 -14.537 -29.290  1.00 60.62           H
ATOM   3743  N   LYS A 249      -3.058 -14.918 -26.196  1.00 63.13           N
ATOM   3744  CA  LYS A 249      -3.850 -15.043 -24.984  1.00 63.13           C
ATOM   3745  C   LYS A 249      -2.989 -15.654 -23.877  1.00 63.13           C
ATOM   3746  O   LYS A 249      -3.049 -15.221 -22.728  1.00 63.13           O
ATOM   3747  HA  LYS A 249      -4.142 -14.038 -24.679  1.00 63.13           H
ATOM   3748  CB  LYS A 249      -5.137 -15.823 -25.264  1.00 63.13           C
ATOM   3749 1HB  LYS A 249      -5.783 -15.793 -24.387  1.00 63.13           H
ATOM   3750 2HB  LYS A 249      -5.684 -15.349 -26.079  1.00 63.13           H
ATOM   3751  CG  LYS A 249      -4.828 -17.277 -25.627  1.00 63.13           C
ATOM   3752 1HG  LYS A 249      -4.022 -17.310 -26.360  1.00 63.13           H
ATOM   3753 2HG  LYS A 249      -4.477 -17.810 -24.743  1.00 63.13           H
ATOM   3754  CD  LYS A 249      -6.067 -17.976 -26.191  1.00 63.13           C
ATOM   3755 1HD  LYS A 249      -6.891 -17.891 -25.483  1.00 63.13           H
ATOM   3756 2HD  LYS A 249      -6.382 -17.479 -27.109  1.00 63.13           H
ATOM   3757  CE  LYS A 249      -5.782 -19.452 -26.476  1.00 63.13           C
ATOM   3758 1HE  LYS A 249      -5.021 -19.539 -27.252  1.00 63.13           H
ATOM   3759 2HE  LYS A 249      -5.381 -19.930 -25.582  1.00 63.13           H
ATOM   3760  NZ  LYS A 249      -7.017 -20.145 -26.905  1.00 63.13           N
ATOM   3761 1HZ  LYS A 249      -6.804 -21.113 -27.119  1.00 63.13           H
ATOM   3762 2HZ  LYS A 249      -7.702 -20.107 -26.158  1.00 63.13           H
ATOM   3763 3HZ  LYS A 249      -7.391 -19.690 -27.730  1.00 63.13           H
ATOM   3764  HN  LYS A 249      -3.454 -15.349 -27.006  1.00 63.13           H
ATOM   3765  N   HIS A 250      -2.207 -16.652 -24.263  1.00 69.87           N
ATOM   3766  CA  HIS A 250      -1.468 -17.442 -23.293  1.00 69.87           C
ATOM   3767  C   HIS A 250      -0.456 -16.551 -22.569  1.00 69.87           C
ATOM   3768  O   HIS A 250      -0.282 -16.661 -21.357  1.00 69.87           O
ATOM   3769  HA  HIS A 250      -2.196 -17.811 -22.570  1.00 69.87           H
ATOM   3770  CB  HIS A 250      -0.819 -18.656 -23.961  1.00 69.87           C
ATOM   3771 1HB  HIS A 250      -0.311 -18.329 -24.869  1.00 69.87           H
ATOM   3772 2HB  HIS A 250      -0.056 -19.059 -23.296  1.00 69.87           H
ATOM   3773  CG  HIS A 250      -1.791 -19.756 -24.314  1.00 69.87           C
ATOM   3774  ND1 HIS A 250      -2.270 -20.661 -23.382  1.00 69.87           N
ATOM   3775  HD1 HIS A 250      -2.031 -20.682 -22.411  1.00 69.87           H
ATOM   3776  CD2 HIS A 250      -2.371 -20.086 -25.504  1.00 69.87           C
ATOM   3777  HD2 HIS A 250      -2.212 -19.575 -26.453  1.00 69.87           H
ATOM   3778  CE1 HIS A 250      -3.097 -21.494 -23.995  1.00 69.87           C
ATOM   3779  HE1 HIS A 250      -3.635 -22.320 -23.530  1.00 69.87           H
ATOM   3780  NE2 HIS A 250      -3.158 -21.137 -25.310  1.00 69.87           N
ATOM   3781  HN  HIS A 250      -2.074 -16.922 -25.217  1.00 69.87           H
ATOM   3782  N   LYS A 251       0.186 -15.690 -23.345  1.00 70.77           N
ATOM   3783  CA  LYS A 251       1.192 -14.796 -22.797  1.00 70.77           C
ATOM   3784  C   LYS A 251       0.526 -13.820 -21.825  1.00 70.77           C
ATOM   3785  O   LYS A 251       0.991 -13.645 -20.699  1.00 70.77           O
ATOM   3786  HA  LYS A 251       1.903 -15.406 -22.240  1.00 70.77           H
ATOM   3787  CB  LYS A 251       1.968 -14.109 -23.922  1.00 70.77           C
ATOM   3788 1HB  LYS A 251       2.296 -14.851 -24.649  1.00 70.77           H
ATOM   3789 2HB  LYS A 251       1.313 -13.415 -24.450  1.00 70.77           H
ATOM   3790  CG  LYS A 251       3.180 -13.355 -23.372  1.00 70.77           C
ATOM   3791 1HG  LYS A 251       2.845 -12.513 -22.766  1.00 70.77           H
ATOM   3792 2HG  LYS A 251       3.754 -14.011 -22.717  1.00 70.77           H
ATOM   3793  CD  LYS A 251       4.074 -12.850 -24.506  1.00 70.77           C
ATOM   3794 1HD  LYS A 251       4.297 -13.669 -25.190  1.00 70.77           H
ATOM   3795 2HD  LYS A 251       3.544 -12.091 -25.081  1.00 70.77           H
ATOM   3796  CE  LYS A 251       5.378 -12.266 -23.959  1.00 70.77           C
ATOM   3797 1HE  LYS A 251       5.179 -11.314 -23.467  1.00 70.77           H
ATOM   3798 2HE  LYS A 251       5.794 -12.934 -23.204  1.00 70.77           H
ATOM   3799  NZ  LYS A 251       6.357 -12.072 -25.051  1.00 70.77           N
ATOM   3800 1HZ  LYS A 251       7.245 -11.776 -24.660  1.00 70.77           H
ATOM   3801 2HZ  LYS A 251       6.482 -12.944 -25.553  1.00 70.77           H
ATOM   3802 3HZ  LYS A 251       6.016 -11.361 -25.689  1.00 70.77           H
ATOM   3803  HN  LYS A 251       0.029 -15.597 -24.328  1.00 70.77           H
ATOM   3804  N   ALA A 252      -0.553 -13.210 -22.294  1.00 68.88           N
ATOM   3805  CA  ALA A 252      -1.257 -12.218 -21.500  1.00 68.88           C
ATOM   3806  C   ALA A 252      -1.747 -12.864 -20.202  1.00 68.88           C
ATOM   3807  O   ALA A 252      -1.737 -12.231 -19.147  1.00 68.88           O
ATOM   3808  HA  ALA A 252      -0.550 -11.425 -21.256  1.00 68.88           H
ATOM   3809  CB  ALA A 252      -2.401 -11.623 -22.323  1.00 68.88           C
ATOM   3810 1HB  ALA A 252      -1.997 -11.151 -23.218  1.00 68.88           H
ATOM   3811 2HB  ALA A 252      -3.092 -12.416 -22.610  1.00 68.88           H
ATOM   3812 3HB  ALA A 252      -2.929 -10.879 -21.727  1.00 68.88           H
ATOM   3813  HN  ALA A 252      -0.944 -13.384 -23.198  1.00 68.88           H
ATOM   3814  N   LEU A 253      -2.163 -14.116 -20.322  1.00 73.26           N
ATOM   3815  CA  LEU A 253      -2.656 -14.855 -19.172  1.00 73.26           C
ATOM   3816  C   LEU A 253      -1.535 -14.991 -18.140  1.00 73.26           C
ATOM   3817  O   LEU A 253      -1.733 -14.704 -16.961  1.00 73.26           O
ATOM   3818  HA  LEU A 253      -3.463 -14.270 -18.730  1.00 73.26           H
ATOM   3819  CB  LEU A 253      -3.254 -16.193 -19.611  1.00 73.26           C
ATOM   3820 1HB  LEU A 253      -3.799 -16.037 -20.542  1.00 73.26           H
ATOM   3821 2HB  LEU A 253      -2.436 -16.879 -19.832  1.00 73.26           H
ATOM   3822  CG  LEU A 253      -4.193 -16.869 -18.610  1.00 73.26           C
ATOM   3823  HG  LEU A 253      -3.823 -16.666 -17.604  1.00 73.26           H
ATOM   3824  CD1 LEU A 253      -5.604 -16.283 -18.699  1.00 73.26           C
ATOM   3825 1HD1 LEU A 253      -5.568 -15.216 -18.480  1.00 73.26           H
ATOM   3826 2HD1 LEU A 253      -5.997 -16.435 -19.704  1.00 73.26           H
ATOM   3827 3HD1 LEU A 253      -6.250 -16.781 -17.977  1.00 73.26           H
ATOM   3828  CD2 LEU A 253      -4.190 -18.387 -18.794  1.00 73.26           C
ATOM   3829 1HD2 LEU A 253      -4.522 -18.631 -19.803  1.00 73.26           H
ATOM   3830 2HD2 LEU A 253      -3.181 -18.770 -18.640  1.00 73.26           H
ATOM   3831 3HD2 LEU A 253      -4.866 -18.842 -18.070  1.00 73.26           H
ATOM   3832  HN  LEU A 253      -2.166 -14.624 -21.184  1.00 73.26           H
ATOM   3833  N   LYS A 254      -0.381 -15.430 -18.622  1.00 75.98           N
ATOM   3834  CA  LYS A 254       0.759 -15.651 -17.748  1.00 75.98           C
ATOM   3835  C   LYS A 254       1.091 -14.352 -17.011  1.00 75.98           C
ATOM   3836  O   LYS A 254       1.245 -14.348 -15.791  1.00 75.98           O
ATOM   3837  HA  LYS A 254       0.466 -16.400 -17.012  1.00 75.98           H
ATOM   3838  CB  LYS A 254       1.936 -16.228 -18.538  1.00 75.98           C
ATOM   3839 1HB  LYS A 254       1.611 -17.109 -19.091  1.00 75.98           H
ATOM   3840 2HB  LYS A 254       2.277 -15.499 -19.273  1.00 75.98           H
ATOM   3841  CG  LYS A 254       3.091 -16.601 -17.606  1.00 75.98           C
ATOM   3842 1HG  LYS A 254       3.472 -15.705 -17.117  1.00 75.98           H
ATOM   3843 2HG  LYS A 254       2.729 -17.264 -16.821  1.00 75.98           H
ATOM   3844  CD  LYS A 254       4.220 -17.285 -18.380  1.00 75.98           C
ATOM   3845 1HD  LYS A 254       3.836 -18.175 -18.879  1.00 75.98           H
ATOM   3846 2HD  LYS A 254       4.589 -16.617 -19.159  1.00 75.98           H
ATOM   3847  CE  LYS A 254       5.368 -17.672 -17.446  1.00 75.98           C
ATOM   3848 1HE  LYS A 254       5.810 -16.775 -17.013  1.00 75.98           H
ATOM   3849 2HE  LYS A 254       4.986 -18.271 -16.619  1.00 75.98           H
ATOM   3850  NZ  LYS A 254       6.400 -18.435 -18.183  1.00 75.98           N
ATOM   3851 1HZ  LYS A 254       7.162 -18.667 -17.555  1.00 75.98           H
ATOM   3852 2HZ  LYS A 254       5.993 -19.288 -18.550  1.00 75.98           H
ATOM   3853 3HZ  LYS A 254       6.754 -17.873 -18.949  1.00 75.98           H
ATOM   3854  HN  LYS A 254      -0.219 -15.634 -19.587  1.00 75.98           H
ATOM   3855  N   VAL A 255       1.191 -13.280 -17.784  1.00 72.82           N
ATOM   3856  CA  VAL A 255       1.469 -11.972 -17.216  1.00 72.82           C
ATOM   3857  C   VAL A 255       0.490 -11.699 -16.072  1.00 72.82           C
ATOM   3858  O   VAL A 255       0.898 -11.292 -14.985  1.00 72.82           O
ATOM   3859  HA  VAL A 255       2.481 -11.996 -16.813  1.00 72.82           H
ATOM   3860  CB  VAL A 255       1.420 -10.905 -18.312  1.00 72.82           C
ATOM   3861  HB  VAL A 255       0.513 -11.065 -18.895  1.00 72.82           H
ATOM   3862  CG1 VAL A 255       1.348  -9.501 -17.707  1.00 72.82           C
ATOM   3863 1HG1 VAL A 255       0.450  -9.415 -17.095  1.00 72.82           H
ATOM   3864 2HG1 VAL A 255       2.228  -9.327 -17.088  1.00 72.82           H
ATOM   3865 3HG1 VAL A 255       1.314  -8.762 -18.508  1.00 72.82           H
ATOM   3866  CG2 VAL A 255       2.616 -11.034 -19.257  1.00 72.82           C
ATOM   3867 1HG2 VAL A 255       3.540 -10.913 -18.692  1.00 72.82           H
ATOM   3868 2HG2 VAL A 255       2.603 -12.018 -19.726  1.00 72.82           H
ATOM   3869 3HG2 VAL A 255       2.556 -10.264 -20.026  1.00 72.82           H
ATOM   3870  HN  VAL A 255       1.087 -13.296 -18.778  1.00 72.82           H
ATOM   3871  N   THR A 256      -0.782 -11.935 -16.355  1.00 72.95           N
ATOM   3872  CA  THR A 256      -1.839 -11.540 -15.439  1.00 72.95           C
ATOM   3873  C   THR A 256      -1.736 -12.331 -14.133  1.00 72.95           C
ATOM   3874  O   THR A 256      -1.832 -11.760 -13.048  1.00 72.95           O
ATOM   3875  HA  THR A 256      -1.700 -10.489 -15.187  1.00 72.95           H
ATOM   3876  CB  THR A 256      -3.178 -11.721 -16.155  1.00 72.95           C
ATOM   3877  HB  THR A 256      -3.324 -12.761 -16.450  1.00 72.95           H
ATOM   3878  OG1 THR A 256      -3.131 -10.780 -17.223  1.00 72.95           O
ATOM   3879  HG1 THR A 256      -3.115 -11.259 -18.101  1.00 72.95           H
ATOM   3880  CG2 THR A 256      -4.364 -11.261 -15.305  1.00 72.95           C
ATOM   3881 1HG2 THR A 256      -4.251 -10.204 -15.066  1.00 72.95           H
ATOM   3882 2HG2 THR A 256      -4.396 -11.840 -14.382  1.00 72.95           H
ATOM   3883 3HG2 THR A 256      -5.290 -11.412 -15.860  1.00 72.95           H
ATOM   3884  HN  THR A 256      -1.095 -12.386 -17.191  1.00 72.95           H
ATOM   3885  N   ILE A 257      -1.541 -13.633 -14.282  1.00 76.53           N
ATOM   3886  CA  ILE A 257      -1.471 -14.516 -13.129  1.00 76.53           C
ATOM   3887  C   ILE A 257      -0.284 -14.111 -12.254  1.00 76.53           C
ATOM   3888  O   ILE A 257      -0.385 -14.104 -11.028  1.00 76.53           O
ATOM   3889  HA  ILE A 257      -2.387 -14.376 -12.555  1.00 76.53           H
ATOM   3890  CB  ILE A 257      -1.436 -15.979 -13.576  1.00 76.53           C
ATOM   3891  HB  ILE A 257      -0.673 -16.082 -14.347  1.00 76.53           H
ATOM   3892  CG1 ILE A 257      -2.770 -16.393 -14.201  1.00 76.53           C
ATOM   3893 1HG1 ILE A 257      -3.532 -16.467 -13.426  1.00 76.53           H
ATOM   3894 2HG1 ILE A 257      -3.101 -15.626 -14.901  1.00 76.53           H
ATOM   3895  CG2 ILE A 257      -1.037 -16.896 -12.418  1.00 76.53           C
ATOM   3896 1HG2 ILE A 257      -0.047 -16.617 -12.059  1.00 76.53           H
ATOM   3897 2HG2 ILE A 257      -1.759 -16.795 -11.609  1.00 76.53           H
ATOM   3898 3HG2 ILE A 257      -1.020 -17.930 -12.763  1.00 76.53           H
ATOM   3899  CD1 ILE A 257      -2.642 -17.733 -14.928  1.00 76.53           C
ATOM   3900 1HD1 ILE A 257      -1.896 -17.648 -15.719  1.00 76.53           H
ATOM   3901 2HD1 ILE A 257      -2.334 -18.502 -14.220  1.00 76.53           H
ATOM   3902 3HD1 ILE A 257      -3.603 -18.004 -15.364  1.00 76.53           H
ATOM   3903  HN  ILE A 257      -1.432 -14.085 -15.167  1.00 76.53           H
ATOM   3904  N   THR A 258       0.816 -13.785 -12.917  1.00 79.02           N
ATOM   3905  CA  THR A 258       2.041 -13.444 -12.215  1.00 79.02           C
ATOM   3906  C   THR A 258       1.815 -12.234 -11.306  1.00 79.02           C
ATOM   3907  O   THR A 258       2.201 -12.249 -10.138  1.00 79.02           O
ATOM   3908  HA  THR A 258       2.312 -14.281 -11.571  1.00 79.02           H
ATOM   3909  CB  THR A 258       3.139 -13.224 -13.257  1.00 79.02           C
ATOM   3910  HB  THR A 258       2.883 -12.400 -13.923  1.00 79.02           H
ATOM   3911  OG1 THR A 258       3.284 -14.497 -13.882  1.00 79.02           O
ATOM   3912  HG1 THR A 258       2.622 -14.591 -14.625  1.00 79.02           H
ATOM   3913  CG2 THR A 258       4.506 -12.962 -12.622  1.00 79.02           C
ATOM   3914 1HG2 THR A 258       4.791 -13.817 -12.009  1.00 79.02           H
ATOM   3915 2HG2 THR A 258       4.451 -12.070 -11.998  1.00 79.02           H
ATOM   3916 3HG2 THR A 258       5.248 -12.813 -13.406  1.00 79.02           H
ATOM   3917  HN  THR A 258       0.877 -13.751 -13.915  1.00 79.02           H
ATOM   3918  N   VAL A 259       1.190 -11.214 -11.876  1.00 74.06           N
ATOM   3919  CA  VAL A 259       0.976  -9.970 -11.156  1.00 74.06           C
ATOM   3920  C   VAL A 259       0.084 -10.236  -9.942  1.00 74.06           C
ATOM   3921  O   VAL A 259       0.363  -9.754  -8.845  1.00 74.06           O
ATOM   3922  HA  VAL A 259       1.948  -9.621 -10.807  1.00 74.06           H
ATOM   3923  CB  VAL A 259       0.402  -8.911 -12.100  1.00 74.06           C
ATOM   3924  HB  VAL A 259      -0.500  -9.321 -12.555  1.00 74.06           H
ATOM   3925  CG1 VAL A 259       0.008  -7.648 -11.332  1.00 74.06           C
ATOM   3926 1HG1 VAL A 259      -0.746  -7.897 -10.585  1.00 74.06           H
ATOM   3927 2HG1 VAL A 259       0.887  -7.235 -10.836  1.00 74.06           H
ATOM   3928 3HG1 VAL A 259      -0.397  -6.912 -12.026  1.00 74.06           H
ATOM   3929  CG2 VAL A 259       1.388  -8.585 -13.223  1.00 74.06           C
ATOM   3930 1HG2 VAL A 259       2.315  -8.205 -12.793  1.00 74.06           H
ATOM   3931 2HG2 VAL A 259       1.598  -9.488 -13.796  1.00 74.06           H
ATOM   3932 3HG2 VAL A 259       0.955  -7.830 -13.879  1.00 74.06           H
ATOM   3933  HN  VAL A 259       0.834 -11.228 -12.810  1.00 74.06           H
ATOM   3934  N   LEU A 260      -0.971 -11.002 -10.179  1.00 75.99           N
ATOM   3935  CA  LEU A 260      -1.918 -11.319  -9.123  1.00 75.99           C
ATOM   3936  C   LEU A 260      -1.188 -12.042  -7.989  1.00 75.99           C
ATOM   3937  O   LEU A 260      -1.385 -11.724  -6.818  1.00 75.99           O
ATOM   3938  HA  LEU A 260      -2.306 -10.376  -8.738  1.00 75.99           H
ATOM   3939  CB  LEU A 260      -3.106 -12.100  -9.687  1.00 75.99           C
ATOM   3940 1HB  LEU A 260      -3.621 -11.469 -10.411  1.00 75.99           H
ATOM   3941 2HB  LEU A 260      -2.723 -12.963 -10.232  1.00 75.99           H
ATOM   3942  CG  LEU A 260      -4.131 -12.594  -8.663  1.00 75.99           C
ATOM   3943  HG  LEU A 260      -3.623 -13.261  -7.966  1.00 75.99           H
ATOM   3944  CD1 LEU A 260      -4.694 -11.429  -7.846  1.00 75.99           C
ATOM   3945 1HD1 LEU A 260      -3.882 -10.931  -7.316  1.00 75.99           H
ATOM   3946 2HD1 LEU A 260      -5.181 -10.719  -8.513  1.00 75.99           H
ATOM   3947 3HD1 LEU A 260      -5.419 -11.808  -7.126  1.00 75.99           H
ATOM   3948  CD2 LEU A 260      -5.236 -13.406  -9.341  1.00 75.99           C
ATOM   3949 1HD2 LEU A 260      -5.747 -12.782 -10.074  1.00 75.99           H
ATOM   3950 2HD2 LEU A 260      -4.798 -14.269  -9.841  1.00 75.99           H
ATOM   3951 3HD2 LEU A 260      -5.951 -13.744  -8.590  1.00 75.99           H
ATOM   3952  HN  LEU A 260      -1.182 -11.402 -11.070  1.00 75.99           H
ATOM   3953  N   THR A 261      -0.361 -13.001  -8.378  1.00 83.45           N
ATOM   3954  CA  THR A 261       0.293 -13.864  -7.409  1.00 83.45           C
ATOM   3955  C   THR A 261       1.238 -13.050  -6.523  1.00 83.45           C
ATOM   3956  O   THR A 261       1.272 -13.238  -5.308  1.00 83.45           O
ATOM   3957  HA  THR A 261      -0.471 -14.288  -6.757  1.00 83.45           H
ATOM   3958  CB  THR A 261       0.994 -14.988  -8.174  1.00 83.45           C
ATOM   3959  HB  THR A 261       1.818 -14.598  -8.770  1.00 83.45           H
ATOM   3960  OG1 THR A 261      -0.054 -15.614  -8.908  1.00 83.45           O
ATOM   3961  HG1 THR A 261      -0.047 -15.293  -9.855  1.00 83.45           H
ATOM   3962  CG2 THR A 261       1.511 -16.092  -7.248  1.00 83.45           C
ATOM   3963 1HG2 THR A 261       0.676 -16.528  -6.701  1.00 83.45           H
ATOM   3964 2HG2 THR A 261       2.226 -15.669  -6.543  1.00 83.45           H
ATOM   3965 3HG2 THR A 261       2.000 -16.864  -7.842  1.00 83.45           H
ATOM   3966  HN  THR A 261      -0.136 -13.192  -9.334  1.00 83.45           H
ATOM   3967  N   VAL A 262       1.983 -12.163  -7.166  1.00 81.82           N
ATOM   3968  CA  VAL A 262       2.968 -11.360  -6.460  1.00 81.82           C
ATOM   3969  C   VAL A 262       2.259 -10.490  -5.420  1.00 81.82           C
ATOM   3970  O   VAL A 262       2.728 -10.359  -4.291  1.00 81.82           O
ATOM   3971  HA  VAL A 262       3.641 -12.045  -5.943  1.00 81.82           H
ATOM   3972  CB  VAL A 262       3.793 -10.547  -7.458  1.00 81.82           C
ATOM   3973  HB  VAL A 262       3.100 -10.004  -8.102  1.00 81.82           H
ATOM   3974  CG1 VAL A 262       4.668  -9.519  -6.738  1.00 81.82           C
ATOM   3975 1HG1 VAL A 262       4.034  -8.837  -6.170  1.00 81.82           H
ATOM   3976 2HG1 VAL A 262       5.348 -10.033  -6.059  1.00 81.82           H
ATOM   3977 3HG1 VAL A 262       5.244  -8.954  -7.471  1.00 81.82           H
ATOM   3978  CG2 VAL A 262       4.640 -11.462  -8.345  1.00 81.82           C
ATOM   3979 1HG2 VAL A 262       5.319 -12.044  -7.722  1.00 81.82           H
ATOM   3980 2HG2 VAL A 262       3.987 -12.137  -8.898  1.00 81.82           H
ATOM   3981 3HG2 VAL A 262       5.216 -10.858  -9.045  1.00 81.82           H
ATOM   3982  HN  VAL A 262       1.923 -11.989  -8.148  1.00 81.82           H
ATOM   3983  N   PHE A 263       1.140  -9.917  -5.839  1.00 77.43           N
ATOM   3984  CA  PHE A 263       0.372  -9.047  -4.964  1.00 77.43           C
ATOM   3985  C   PHE A 263      -0.132  -9.809  -3.738  1.00 77.43           C
ATOM   3986  O   PHE A 263       0.072  -9.375  -2.605  1.00 77.43           O
ATOM   3987  HA  PHE A 263       1.035  -8.244  -4.643  1.00 77.43           H
ATOM   3988  CB  PHE A 263      -0.829  -8.550  -5.771  1.00 77.43           C
ATOM   3989 1HB  PHE A 263      -0.468  -8.029  -6.658  1.00 77.43           H
ATOM   3990 2HB  PHE A 263      -1.403  -9.410  -6.117  1.00 77.43           H
ATOM   3991  CG  PHE A 263      -1.758  -7.616  -4.992  1.00 77.43           C
ATOM   3992  CD1 PHE A 263      -2.784  -8.131  -4.263  1.00 77.43           C
ATOM   3993  HD1 PHE A 263      -2.945  -9.208  -4.233  1.00 77.43           H
ATOM   3994  CD2 PHE A 263      -1.558  -6.271  -5.029  1.00 77.43           C
ATOM   3995  HD2 PHE A 263      -0.735  -5.859  -5.613  1.00 77.43           H
ATOM   3996  CE1 PHE A 263      -3.646  -7.264  -3.540  1.00 77.43           C
ATOM   3997  HE1 PHE A 263      -4.469  -7.677  -2.956  1.00 77.43           H
ATOM   3998  CE2 PHE A 263      -2.420  -5.405  -4.306  1.00 77.43           C
ATOM   3999  HE2 PHE A 263      -2.259  -4.327  -4.336  1.00 77.43           H
ATOM   4000  CZ  PHE A 263      -3.446  -5.919  -3.577  1.00 77.43           C
ATOM   4001  HZ  PHE A 263      -4.108  -5.254  -3.022  1.00 77.43           H
ATOM   4002  HN  PHE A 263       0.758 -10.038  -6.755  1.00 77.43           H
ATOM   4003  N   VAL A 264      -0.782 -10.933  -4.005  1.00 82.86           N
ATOM   4004  CA  VAL A 264      -1.422 -11.697  -2.948  1.00 82.86           C
ATOM   4005  C   VAL A 264      -0.369 -12.122  -1.922  1.00 82.86           C
ATOM   4006  O   VAL A 264      -0.572 -11.969  -0.719  1.00 82.86           O
ATOM   4007  HA  VAL A 264      -2.143 -11.041  -2.459  1.00 82.86           H
ATOM   4008  CB  VAL A 264      -2.186 -12.880  -3.546  1.00 82.86           C
ATOM   4009  HB  VAL A 264      -1.502 -13.426  -4.195  1.00 82.86           H
ATOM   4010  CG1 VAL A 264      -2.660 -13.837  -2.450  1.00 82.86           C
ATOM   4011 1HG1 VAL A 264      -1.798 -14.218  -1.903  1.00 82.86           H
ATOM   4012 2HG1 VAL A 264      -3.320 -13.306  -1.764  1.00 82.86           H
ATOM   4013 3HG1 VAL A 264      -3.200 -14.668  -2.903  1.00 82.86           H
ATOM   4014  CG2 VAL A 264      -3.361 -12.399  -4.399  1.00 82.86           C
ATOM   4015 1HG2 VAL A 264      -4.046 -11.818  -3.781  1.00 82.86           H
ATOM   4016 2HG2 VAL A 264      -2.989 -11.776  -5.213  1.00 82.86           H
ATOM   4017 3HG2 VAL A 264      -3.887 -13.260  -4.812  1.00 82.86           H
ATOM   4018  HN  VAL A 264      -0.875 -11.321  -4.922  1.00 82.86           H
ATOM   4019  N   LEU A 265       0.733 -12.647  -2.437  1.00 87.88           N
ATOM   4020  CA  LEU A 265       1.752 -13.233  -1.582  1.00 87.88           C
ATOM   4021  C   LEU A 265       2.383 -12.136  -0.722  1.00 87.88           C
ATOM   4022  O   LEU A 265       2.838 -12.399   0.390  1.00 87.88           O
ATOM   4023  HA  LEU A 265       1.256 -13.945  -0.924  1.00 87.88           H
ATOM   4024  CB  LEU A 265       2.765 -14.018  -2.418  1.00 87.88           C
ATOM   4025 1HB  LEU A 265       3.123 -13.372  -3.220  1.00 87.88           H
ATOM   4026 2HB  LEU A 265       3.624 -14.249  -1.788  1.00 87.88           H
ATOM   4027  CG  LEU A 265       2.257 -15.321  -3.038  1.00 87.88           C
ATOM   4028  HG  LEU A 265       1.411 -15.085  -3.683  1.00 87.88           H
ATOM   4029  CD1 LEU A 265       3.331 -15.965  -3.917  1.00 87.88           C
ATOM   4030 1HD1 LEU A 265       3.603 -15.279  -4.719  1.00 87.88           H
ATOM   4031 2HD1 LEU A 265       4.211 -16.185  -3.313  1.00 87.88           H
ATOM   4032 3HD1 LEU A 265       2.943 -16.890  -4.345  1.00 87.88           H
ATOM   4033  CD2 LEU A 265       1.749 -16.279  -1.959  1.00 87.88           C
ATOM   4034 1HD2 LEU A 265       2.560 -16.513  -1.269  1.00 87.88           H
ATOM   4035 2HD2 LEU A 265       0.931 -15.810  -1.412  1.00 87.88           H
ATOM   4036 3HD2 LEU A 265       1.394 -17.198  -2.427  1.00 87.88           H
ATOM   4037  HN  LEU A 265       0.935 -12.676  -3.416  1.00 87.88           H
ATOM   4038  N   SER A 266       2.390 -10.929  -1.270  1.00 86.56           N
ATOM   4039  CA  SER A 266       3.051  -9.814  -0.614  1.00 86.56           C
ATOM   4040  C   SER A 266       2.113  -9.183   0.418  1.00 86.56           C
ATOM   4041  O   SER A 266       2.547  -8.801   1.504  1.00 86.56           O
ATOM   4042  HA  SER A 266       3.925 -10.243  -0.125  1.00 86.56           H
ATOM   4043  CB  SER A 266       3.501  -8.765  -1.633  1.00 86.56           C
ATOM   4044 1HB  SER A 266       3.967  -7.929  -1.110  1.00 86.56           H
ATOM   4045 2HB  SER A 266       4.261  -9.196  -2.285  1.00 86.56           H
ATOM   4046  OG  SER A 266       2.416  -8.285  -2.421  1.00 86.56           O
ATOM   4047  HG  SER A 266       2.352  -8.809  -3.270  1.00 86.56           H
ATOM   4048  HN  SER A 266       1.955 -10.709  -2.143  1.00 86.56           H
ATOM   4049  N   GLN A 267       0.846  -9.094   0.042  1.00 85.45           N
ATOM   4050  CA  GLN A 267      -0.101  -8.285   0.790  1.00 85.45           C
ATOM   4051  C   GLN A 267      -0.855  -9.149   1.803  1.00 85.45           C
ATOM   4052  O   GLN A 267      -1.187  -8.688   2.893  1.00 85.45           O
ATOM   4053  HA  GLN A 267       0.502  -7.543   1.314  1.00 85.45           H
ATOM   4054  CB  GLN A 267      -1.072  -7.568  -0.150  1.00 85.45           C
ATOM   4055 1HB  GLN A 267      -1.610  -8.302  -0.751  1.00 85.45           H
ATOM   4056 2HB  GLN A 267      -1.817  -7.027   0.434  1.00 85.45           H
ATOM   4057  CG  GLN A 267      -0.330  -6.595  -1.068  1.00 85.45           C
ATOM   4058 1HG  GLN A 267       0.389  -7.142  -1.678  1.00 85.45           H
ATOM   4059 2HG  GLN A 267      -1.036  -6.124  -1.752  1.00 85.45           H
ATOM   4060  CD  GLN A 267       0.395  -5.520  -0.255  1.00 85.45           C
ATOM   4061  OE1 GLN A 267      -0.147  -4.929   0.664  1.00 85.45           O
ATOM   4062  NE2 GLN A 267       1.648  -5.301  -0.645  1.00 85.45           N
ATOM   4063 1HE2 GLN A 267       2.033  -5.821  -1.407  1.00 85.45           H
ATOM   4064 2HE2 GLN A 267       2.205  -4.616  -0.175  1.00 85.45           H
ATOM   4065  HN  GLN A 267       0.465  -9.562  -0.755  1.00 85.45           H
ATOM   4066  N   PHE A 268      -1.104 -10.389   1.405  1.00 88.00           N
ATOM   4067  CA  PHE A 268      -1.981 -11.258   2.170  1.00 88.00           C
ATOM   4068  C   PHE A 268      -1.472 -11.428   3.603  1.00 88.00           C
ATOM   4069  O   PHE A 268      -2.212 -11.206   4.560  1.00 88.00           O
ATOM   4070  HA  PHE A 268      -2.965 -10.788   2.190  1.00 88.00           H
ATOM   4071  CB  PHE A 268      -1.978 -12.621   1.475  1.00 88.00           C
ATOM   4072 1HB  PHE A 268      -2.284 -12.488   0.437  1.00 88.00           H
ATOM   4073 2HB  PHE A 268      -0.959 -13.008   1.461  1.00 88.00           H
ATOM   4074  CG  PHE A 268      -2.892 -13.657   2.132  1.00 88.00           C
ATOM   4075  CD1 PHE A 268      -2.367 -14.600   2.959  1.00 88.00           C
ATOM   4076  HD1 PHE A 268      -1.294 -14.618   3.154  1.00 88.00           H
ATOM   4077  CD2 PHE A 268      -4.230 -13.635   1.889  1.00 88.00           C
ATOM   4078  HD2 PHE A 268      -4.651 -12.879   1.226  1.00 88.00           H
ATOM   4079  CE1 PHE A 268      -3.215 -15.562   3.569  1.00 88.00           C
ATOM   4080  HE1 PHE A 268      -2.794 -16.318   4.232  1.00 88.00           H
ATOM   4081  CE2 PHE A 268      -5.078 -14.597   2.499  1.00 88.00           C
ATOM   4082  HE2 PHE A 268      -6.151 -14.579   2.305  1.00 88.00           H
ATOM   4083  CZ  PHE A 268      -4.553 -15.540   3.327  1.00 88.00           C
ATOM   4084  HZ  PHE A 268      -5.204 -16.278   3.795  1.00 88.00           H
ATOM   4085  HN  PHE A 268      -0.718 -10.799   0.579  1.00 88.00           H
ATOM   4086  N   PRO A 269      -0.203 -11.824   3.776  1.00 92.95           N
ATOM   4087  CA  PRO A 269       0.314 -12.135   5.111  1.00 92.95           C
ATOM   4088  C   PRO A 269       0.080 -11.004   6.099  1.00 92.95           C
ATOM   4089  O   PRO A 269      -0.338 -11.240   7.231  1.00 92.95           O
ATOM   4090  HA  PRO A 269      -0.216 -12.992   5.528  1.00 92.95           H
ATOM   4091  CB  PRO A 269       1.805 -12.381   4.874  1.00 92.95           C
ATOM   4092 1HB  PRO A 269       2.388 -11.470   5.004  1.00 92.95           H
ATOM   4093 2HB  PRO A 269       2.207 -13.117   5.570  1.00 92.95           H
ATOM   4094  CG  PRO A 269       1.856 -12.882   3.435  1.00 92.95           C
ATOM   4095 1HG  PRO A 269       2.849 -12.768   3.001  1.00 92.95           H
ATOM   4096 2HG  PRO A 269       1.611 -13.942   3.366  1.00 92.95           H
ATOM   4097  CD  PRO A 269       0.825 -12.010   2.736  1.00 92.95           C
ATOM   4098 1HD  PRO A 269       1.248 -11.058   2.418  1.00 92.95           H
ATOM   4099 2HD  PRO A 269       0.425 -12.493   1.844  1.00 92.95           H
ATOM   4100  N   TYR A 270       0.358  -9.793   5.639  1.00 91.23           N
ATOM   4101  CA  TYR A 270       0.259  -8.625   6.498  1.00 91.23           C
ATOM   4102  C   TYR A 270      -1.185  -8.397   6.950  1.00 91.23           C
ATOM   4103  O   TYR A 270      -1.434  -8.108   8.119  1.00 91.23           O
ATOM   4104  HA  TYR A 270       0.884  -8.798   7.374  1.00 91.23           H
ATOM   4105  CB  TYR A 270       0.708  -7.436   5.646  1.00 91.23           C
ATOM   4106 1HB  TYR A 270       1.775  -7.528   5.444  1.00 91.23           H
ATOM   4107 2HB  TYR A 270       0.196  -7.477   4.685  1.00 91.23           H
ATOM   4108  CG  TYR A 270       0.442  -6.073   6.291  1.00 91.23           C
ATOM   4109  CD1 TYR A 270      -0.457  -5.201   5.713  1.00 91.23           C
ATOM   4110  HD1 TYR A 270      -0.979  -5.482   4.798  1.00 91.23           H
ATOM   4111  CD2 TYR A 270       1.102  -5.718   7.449  1.00 91.23           C
ATOM   4112  HD2 TYR A 270       1.813  -6.407   7.905  1.00 91.23           H
ATOM   4113  CE1 TYR A 270      -0.707  -3.919   6.320  1.00 91.23           C
ATOM   4114  HE1 TYR A 270      -1.415  -3.220   5.874  1.00 91.23           H
ATOM   4115  CE2 TYR A 270       0.853  -4.436   8.056  1.00 91.23           C
ATOM   4116  HE2 TYR A 270       1.367  -4.143   8.971  1.00 91.23           H
ATOM   4117  CZ  TYR A 270      -0.040  -3.600   7.461  1.00 91.23           C
ATOM   4118  OH  TYR A 270      -0.276  -2.389   8.034  1.00 91.23           O
ATOM   4119  HH  TYR A 270       0.026  -2.397   8.987  1.00 91.23           H
ATOM   4120  HN  TYR A 270       0.645  -9.603   4.700  1.00 91.23           H
ATOM   4121  N   ASN A 271      -2.098  -8.537   6.000  1.00 89.31           N
ATOM   4122  CA  ASN A 271      -3.500  -8.260   6.263  1.00 89.31           C
ATOM   4123  C   ASN A 271      -4.063  -9.342   7.188  1.00 89.31           C
ATOM   4124  O   ASN A 271      -5.017  -9.098   7.925  1.00 89.31           O
ATOM   4125  HA  ASN A 271      -3.516  -7.271   6.721  1.00 89.31           H
ATOM   4126  CB  ASN A 271      -4.316  -8.272   4.969  1.00 89.31           C
ATOM   4127 1HB  ASN A 271      -4.022  -9.125   4.357  1.00 89.31           H
ATOM   4128 2HB  ASN A 271      -5.373  -8.397   5.203  1.00 89.31           H
ATOM   4129  CG  ASN A 271      -4.112  -6.977   4.181  1.00 89.31           C
ATOM   4130  OD1 ASN A 271      -4.491  -5.897   4.602  1.00 89.31           O
ATOM   4131  ND2 ASN A 271      -3.493  -7.145   3.016  1.00 89.31           N
ATOM   4132 1HD2 ASN A 271      -3.207  -8.059   2.728  1.00 89.31           H
ATOM   4133 2HD2 ASN A 271      -3.313  -6.357   2.427  1.00 89.31           H
ATOM   4134  HN  ASN A 271      -1.893  -8.832   5.067  1.00 89.31           H
ATOM   4135  N   CYS A 272      -3.450 -10.514   7.118  1.00 92.74           N
ATOM   4136  CA  CYS A 272      -3.792 -11.593   8.028  1.00 92.74           C
ATOM   4137  C   CYS A 272      -3.517 -11.122   9.457  1.00 92.74           C
ATOM   4138  O   CYS A 272      -4.361 -11.278  10.339  1.00 92.74           O
ATOM   4139  HA  CYS A 272      -4.853 -11.799   7.885  1.00 92.74           H
ATOM   4140  CB  CYS A 272      -3.030 -12.878   7.694  1.00 92.74           C
ATOM   4141 1HB  CYS A 272      -1.965 -12.665   7.600  1.00 92.74           H
ATOM   4142 2HB  CYS A 272      -3.141 -13.597   8.506  1.00 92.74           H
ATOM   4143  SG  CYS A 272      -3.664 -13.594   6.134  1.00 92.74           S
ATOM   4144  HG  CYS A 272      -3.064 -12.724   5.327  1.00 92.74           H
ATOM   4145  HN  CYS A 272      -2.732 -10.731   6.456  1.00 92.74           H
ATOM   4146  N   ILE A 273      -2.334 -10.554   9.642  1.00 93.18           N
ATOM   4147  CA  ILE A 273      -1.922 -10.096  10.958  1.00 93.18           C
ATOM   4148  C   ILE A 273      -2.797  -8.913  11.378  1.00 93.18           C
ATOM   4149  O   ILE A 273      -3.182  -8.804  12.542  1.00 93.18           O
ATOM   4150  HA  ILE A 273      -2.089 -10.915  11.657  1.00 93.18           H
ATOM   4151  CB  ILE A 273      -0.423  -9.787  10.972  1.00 93.18           C
ATOM   4152  HB  ILE A 273      -0.219  -9.048  10.197  1.00 93.18           H
ATOM   4153  CG1 ILE A 273       0.396 -11.034  10.634  1.00 93.18           C
ATOM   4154 1HG1 ILE A 273       0.118 -11.400   9.645  1.00 93.18           H
ATOM   4155 2HG1 ILE A 273       1.455 -10.777  10.592  1.00 93.18           H
ATOM   4156  CG2 ILE A 273      -0.003  -9.169  12.307  1.00 93.18           C
ATOM   4157 1HG2 ILE A 273      -0.553  -8.242  12.467  1.00 93.18           H
ATOM   4158 2HG2 ILE A 273      -0.224  -9.867  13.115  1.00 93.18           H
ATOM   4159 3HG2 ILE A 273       1.066  -8.960  12.290  1.00 93.18           H
ATOM   4160  CD1 ILE A 273       0.173 -12.135  11.673  1.00 93.18           C
ATOM   4161 1HD1 ILE A 273       0.476 -11.774  12.655  1.00 93.18           H
ATOM   4162 2HD1 ILE A 273      -0.882 -12.406  11.694  1.00 93.18           H
ATOM   4163 3HD1 ILE A 273       0.768 -13.010  11.408  1.00 93.18           H
ATOM   4164  HN  ILE A 273      -1.665 -10.407   8.914  1.00 93.18           H
ATOM   4165  N   LEU A 274      -3.086  -8.058  10.409  1.00 91.21           N
ATOM   4166  CA  LEU A 274      -3.909  -6.888  10.664  1.00 91.21           C
ATOM   4167  C   LEU A 274      -5.278  -7.335  11.181  1.00 91.21           C
ATOM   4168  O   LEU A 274      -5.861  -6.686  12.047  1.00 91.21           O
ATOM   4169  HA  LEU A 274      -3.418  -6.307  11.446  1.00 91.21           H
ATOM   4170  CB  LEU A 274      -3.981  -6.001   9.419  1.00 91.21           C
ATOM   4171 1HB  LEU A 274      -3.034  -6.080   8.886  1.00 91.21           H
ATOM   4172 2HB  LEU A 274      -4.752  -6.398   8.759  1.00 91.21           H
ATOM   4173  CG  LEU A 274      -4.274  -4.520   9.667  1.00 91.21           C
ATOM   4174  HG  LEU A 274      -4.893  -4.439  10.561  1.00 91.21           H
ATOM   4175  CD1 LEU A 274      -2.984  -3.744   9.938  1.00 91.21           C
ATOM   4176 1HD1 LEU A 274      -2.491  -4.155  10.819  1.00 91.21           H
ATOM   4177 2HD1 LEU A 274      -2.320  -3.830   9.078  1.00 91.21           H
ATOM   4178 3HD1 LEU A 274      -3.221  -2.694  10.110  1.00 91.21           H
ATOM   4179  CD2 LEU A 274      -5.072  -3.918   8.509  1.00 91.21           C
ATOM   4180 1HD2 LEU A 274      -4.500  -4.012   7.586  1.00 91.21           H
ATOM   4181 2HD2 LEU A 274      -6.019  -4.449   8.405  1.00 91.21           H
ATOM   4182 3HD2 LEU A 274      -5.267  -2.865   8.710  1.00 91.21           H
ATOM   4183  HN  LEU A 274      -2.769  -8.154   9.465  1.00 91.21           H
ATOM   4184  N   LEU A 275      -5.751  -8.442  10.627  1.00 93.45           N
ATOM   4185  CA  LEU A 275      -7.032  -8.994  11.034  1.00 93.45           C
ATOM   4186  C   LEU A 275      -6.960  -9.405  12.506  1.00 93.45           C
ATOM   4187  O   LEU A 275      -7.862  -9.098  13.284  1.00 93.45           O
ATOM   4188  HA  LEU A 275      -7.776  -8.204  10.932  1.00 93.45           H
ATOM   4189  CB  LEU A 275      -7.447 -10.131  10.098  1.00 93.45           C
ATOM   4190 1HB  LEU A 275      -7.539  -9.729   9.089  1.00 93.45           H
ATOM   4191 2HB  LEU A 275      -6.645 -10.868  10.075  1.00 93.45           H
ATOM   4192  CG  LEU A 275      -8.751 -10.848  10.452  1.00 93.45           C
ATOM   4193  HG  LEU A 275      -8.683 -11.193  11.484  1.00 93.45           H
ATOM   4194  CD1 LEU A 275      -9.943  -9.892  10.373  1.00 93.45           C
ATOM   4195 1HD1 LEU A 275      -9.795  -9.069  11.073  1.00 93.45           H
ATOM   4196 2HD1 LEU A 275     -10.025  -9.496   9.360  1.00 93.45           H
ATOM   4197 3HD1 LEU A 275     -10.857 -10.427  10.629  1.00 93.45           H
ATOM   4198  CD2 LEU A 275      -8.951 -12.086   9.575  1.00 93.45           C
ATOM   4199 1HD2 LEU A 275      -8.990 -11.787   8.527  1.00 93.45           H
ATOM   4200 2HD2 LEU A 275      -8.121 -12.776   9.725  1.00 93.45           H
ATOM   4201 3HD2 LEU A 275      -9.886 -12.577   9.847  1.00 93.45           H
ATOM   4202  HN  LEU A 275      -5.277  -8.957   9.913  1.00 93.45           H
ATOM   4203  N   VAL A 276      -5.879 -10.093  12.843  1.00 94.38           N
ATOM   4204  CA  VAL A 276      -5.680 -10.553  14.207  1.00 94.38           C
ATOM   4205  C   VAL A 276      -5.702  -9.352  15.155  1.00 94.38           C
ATOM   4206  O   VAL A 276      -6.373  -9.383  16.186  1.00 94.38           O
ATOM   4207  HA  VAL A 276      -6.512 -11.212  14.456  1.00 94.38           H
ATOM   4208  CB  VAL A 276      -4.387 -11.366  14.302  1.00 94.38           C
ATOM   4209  HB  VAL A 276      -3.580 -10.761  13.889  1.00 94.38           H
ATOM   4210  CG1 VAL A 276      -4.042 -11.679  15.759  1.00 94.38           C
ATOM   4211 1HG1 VAL A 276      -3.911 -10.747  16.309  1.00 94.38           H
ATOM   4212 2HG1 VAL A 276      -4.851 -12.255  16.208  1.00 94.38           H
ATOM   4213 3HG1 VAL A 276      -3.119 -12.257  15.797  1.00 94.38           H
ATOM   4214  CG2 VAL A 276      -4.484 -12.649  13.473  1.00 94.38           C
ATOM   4215 1HG2 VAL A 276      -5.308 -13.259  13.843  1.00 94.38           H
ATOM   4216 2HG2 VAL A 276      -4.661 -12.394  12.428  1.00 94.38           H
ATOM   4217 3HG2 VAL A 276      -3.552 -13.207  13.558  1.00 94.38           H
ATOM   4218  HN  VAL A 276      -5.148 -10.335  12.205  1.00 94.38           H
ATOM   4219  N   GLN A 277      -4.961  -8.323  14.772  1.00 92.70           N
ATOM   4220  CA  GLN A 277      -4.872  -7.121  15.584  1.00 92.70           C
ATOM   4221  C   GLN A 277      -6.256  -6.489  15.749  1.00 92.70           C
ATOM   4222  O   GLN A 277      -6.557  -5.911  16.792  1.00 92.70           O
ATOM   4223  HA  GLN A 277      -4.499  -7.453  16.553  1.00 92.70           H
ATOM   4224  CB  GLN A 277      -3.882  -6.124  14.980  1.00 92.70           C
ATOM   4225 1HB  GLN A 277      -4.075  -6.014  13.913  1.00 92.70           H
ATOM   4226 2HB  GLN A 277      -4.027  -5.143  15.432  1.00 92.70           H
ATOM   4227  CG  GLN A 277      -2.439  -6.583  15.198  1.00 92.70           C
ATOM   4228 1HG  GLN A 277      -2.251  -6.709  16.264  1.00 92.70           H
ATOM   4229 2HG  GLN A 277      -2.289  -7.556  14.730  1.00 92.70           H
ATOM   4230  CD  GLN A 277      -1.448  -5.574  14.615  1.00 92.70           C
ATOM   4231  OE1 GLN A 277      -1.761  -4.799  13.726  1.00 92.70           O
ATOM   4232  NE2 GLN A 277      -0.238  -5.625  15.165  1.00 92.70           N
ATOM   4233 1HE2 GLN A 277      -0.046  -6.284  15.891  1.00 92.70           H
ATOM   4234 2HE2 GLN A 277       0.480  -5.003  14.851  1.00 92.70           H
ATOM   4235  HN  GLN A 277      -4.428  -8.302  13.926  1.00 92.70           H
ATOM   4236  N   THR A 278      -7.060  -6.621  14.704  1.00 93.23           N
ATOM   4237  CA  THR A 278      -8.394  -6.044  14.709  1.00 93.23           C
ATOM   4238  C   THR A 278      -9.288  -6.778  15.710  1.00 93.23           C
ATOM   4239  O   THR A 278     -10.015  -6.147  16.476  1.00 93.23           O
ATOM   4240  HA  THR A 278      -8.320  -5.010  15.044  1.00 93.23           H
ATOM   4241  CB  THR A 278      -8.929  -6.080  13.276  1.00 93.23           C
ATOM   4242  HB  THR A 278      -9.068  -7.107  12.938  1.00 93.23           H
ATOM   4243  OG1 THR A 278      -7.987  -5.310  12.534  1.00 93.23           O
ATOM   4244  HG1 THR A 278      -7.301  -5.911  12.124  1.00 93.23           H
ATOM   4245  CG2 THR A 278     -10.243  -5.310  13.123  1.00 93.23           C
ATOM   4246 1HG2 THR A 278     -10.087  -4.267  13.397  1.00 93.23           H
ATOM   4247 2HG2 THR A 278     -10.999  -5.748  13.775  1.00 93.23           H
ATOM   4248 3HG2 THR A 278     -10.578  -5.367  12.087  1.00 93.23           H
ATOM   4249  HN  THR A 278      -6.814  -7.110  13.867  1.00 93.23           H
ATOM   4250  N   ILE A 279      -9.205  -8.099  15.672  1.00 94.75           N
ATOM   4251  CA  ILE A 279     -10.009  -8.926  16.557  1.00 94.75           C
ATOM   4252  C   ILE A 279      -9.603  -8.657  18.007  1.00 94.75           C
ATOM   4253  O   ILE A 279     -10.458  -8.541  18.883  1.00 94.75           O
ATOM   4254  HA  ILE A 279     -11.049  -8.626  16.428  1.00 94.75           H
ATOM   4255  CB  ILE A 279      -9.908 -10.398  16.153  1.00 94.75           C
ATOM   4256  HB  ILE A 279      -8.853 -10.665  16.094  1.00 94.75           H
ATOM   4257  CG1 ILE A 279     -10.511 -10.629  14.766  1.00 94.75           C
ATOM   4258 1HG1 ILE A 279     -11.598 -10.586  14.826  1.00 94.75           H
ATOM   4259 2HG1 ILE A 279     -10.197  -9.831  14.092  1.00 94.75           H
ATOM   4260  CG2 ILE A 279     -10.544 -11.301  17.211  1.00 94.75           C
ATOM   4261 1HG2 ILE A 279     -10.030 -11.164  18.163  1.00 94.75           H
ATOM   4262 2HG2 ILE A 279     -11.596 -11.042  17.326  1.00 94.75           H
ATOM   4263 3HG2 ILE A 279     -10.459 -12.342  16.899  1.00 94.75           H
ATOM   4264  CD1 ILE A 279     -10.078 -11.982  14.198  1.00 94.75           C
ATOM   4265 1HD1 ILE A 279      -8.992 -12.012  14.117  1.00 94.75           H
ATOM   4266 2HD1 ILE A 279     -10.414 -12.779  14.862  1.00 94.75           H
ATOM   4267 3HD1 ILE A 279     -10.520 -12.120  13.211  1.00 94.75           H
ATOM   4268  HN  ILE A 279      -8.604  -8.604  15.052  1.00 94.75           H
ATOM   4269  N   ASP A 280      -8.298  -8.564  18.216  1.00 93.88           N
ATOM   4270  CA  ASP A 280      -7.765  -8.384  19.555  1.00 93.88           C
ATOM   4271  C   ASP A 280      -8.136  -6.990  20.064  1.00 93.88           C
ATOM   4272  O   ASP A 280      -8.374  -6.803  21.256  1.00 93.88           O
ATOM   4273  HA  ASP A 280      -8.214  -9.179  20.151  1.00 93.88           H
ATOM   4274  CB  ASP A 280      -6.239  -8.499  19.561  1.00 93.88           C
ATOM   4275 1HB  ASP A 280      -5.937  -9.404  19.033  1.00 93.88           H
ATOM   4276 2HB  ASP A 280      -5.805  -7.656  19.023  1.00 93.88           H
ATOM   4277  CG  ASP A 280      -5.697  -8.531  20.992  1.00 93.88           C
ATOM   4278  OD1 ASP A 280      -6.215  -9.355  21.776  1.00 93.88           O
ATOM   4279  OD2 ASP A 280      -4.778  -7.731  21.268  1.00 93.88           O
ATOM   4280  HN  ASP A 280      -7.611  -8.611  17.490  1.00 93.88           H
ATOM   4281  N   ALA A 281      -8.173  -6.046  19.134  1.00 91.89           N
ATOM   4282  CA  ALA A 281      -8.555  -4.684  19.466  1.00 91.89           C
ATOM   4283  C   ALA A 281      -9.974  -4.681  20.038  1.00 91.89           C
ATOM   4284  O   ALA A 281     -10.326  -3.807  20.829  1.00 91.89           O
ATOM   4285  HA  ALA A 281      -7.864  -4.322  20.228  1.00 91.89           H
ATOM   4286  CB  ALA A 281      -8.425  -3.801  18.223  1.00 91.89           C
ATOM   4287 1HB  ALA A 281      -7.393  -3.814  17.874  1.00 91.89           H
ATOM   4288 2HB  ALA A 281      -9.079  -4.180  17.438  1.00 91.89           H
ATOM   4289 3HB  ALA A 281      -8.711  -2.779  18.473  1.00 91.89           H
ATOM   4290  HN  ALA A 281      -7.950  -6.200  18.172  1.00 91.89           H
ATOM   4291  N   TYR A 282     -10.750  -5.668  19.616  1.00 90.78           N
ATOM   4292  CA  TYR A 282     -12.120  -5.795  20.082  1.00 90.78           C
ATOM   4293  C   TYR A 282     -12.198  -6.690  21.320  1.00 90.78           C
ATOM   4294  O   TYR A 282     -12.802  -6.316  22.324  1.00 90.78           O
ATOM   4295  HA  TYR A 282     -12.481  -4.799  20.340  1.00 90.78           H
ATOM   4296  CB  TYR A 282     -12.895  -6.455  18.940  1.00 90.78           C
ATOM   4297 1HB  TYR A 282     -12.738  -5.881  18.027  1.00 90.78           H
ATOM   4298 2HB  TYR A 282     -12.485  -7.450  18.764  1.00 90.78           H
ATOM   4299  CG  TYR A 282     -14.398  -6.577  19.196  1.00 90.78           C
ATOM   4300  CD1 TYR A 282     -14.939  -7.790  19.570  1.00 90.78           C
ATOM   4301  HD1 TYR A 282     -14.294  -8.662  19.682  1.00 90.78           H
ATOM   4302  CD2 TYR A 282     -15.214  -5.473  19.054  1.00 90.78           C
ATOM   4303  HD2 TYR A 282     -14.787  -4.514  18.759  1.00 90.78           H
ATOM   4304  CE1 TYR A 282     -16.354  -7.905  19.811  1.00 90.78           C
ATOM   4305  HE1 TYR A 282     -16.794  -8.857  20.107  1.00 90.78           H
ATOM   4306  CE2 TYR A 282     -16.629  -5.587  19.296  1.00 90.78           C
ATOM   4307  HE2 TYR A 282     -17.284  -4.723  19.187  1.00 90.78           H
ATOM   4308  CZ  TYR A 282     -17.129  -6.797  19.662  1.00 90.78           C
ATOM   4309  OH  TYR A 282     -18.465  -6.905  19.890  1.00 90.78           O
ATOM   4310  HH  TYR A 282     -18.905  -6.015  19.774  1.00 90.78           H
ATOM   4311  HN  TYR A 282     -10.457  -6.372  18.968  1.00 90.78           H
ATOM   4312  N   ALA A 283     -11.577  -7.855  21.208  1.00 92.49           N
ATOM   4313  CA  ALA A 283     -11.827  -8.930  22.154  1.00 92.49           C
ATOM   4314  C   ALA A 283     -10.768  -8.888  23.258  1.00 92.49           C
ATOM   4315  O   ALA A 283     -10.968  -9.446  24.336  1.00 92.49           O
ATOM   4316  HA  ALA A 283     -12.808  -8.761  22.597  1.00 92.49           H
ATOM   4317  CB  ALA A 283     -11.844 -10.268  21.413  1.00 92.49           C
ATOM   4318 1HB  ALA A 283     -12.632 -10.257  20.660  1.00 92.49           H
ATOM   4319 2HB  ALA A 283     -10.880 -10.428  20.928  1.00 92.49           H
ATOM   4320 3HB  ALA A 283     -12.031 -11.074  22.123  1.00 92.49           H
ATOM   4321  HN  ALA A 283     -10.916  -8.070  20.489  1.00 92.49           H
ATOM   4322  N   MET A 284      -9.665  -8.221  22.951  1.00 89.92           N
ATOM   4323  CA  MET A 284      -8.557  -8.135  23.887  1.00 89.92           C
ATOM   4324  C   MET A 284      -8.212  -9.513  24.455  1.00 89.92           C
ATOM   4325  O   MET A 284      -8.070  -9.671  25.667  1.00 89.92           O
ATOM   4326  HA  MET A 284      -7.716  -7.750  23.312  1.00 89.92           H
ATOM   4327  CB  MET A 284      -8.928  -7.189  25.032  1.00 89.92           C
ATOM   4328 1HB  MET A 284      -9.791  -7.583  25.569  1.00 89.92           H
ATOM   4329 2HB  MET A 284      -8.106  -7.136  25.745  1.00 89.92           H
ATOM   4330  CG  MET A 284      -9.245  -5.789  24.504  1.00 89.92           C
ATOM   4331 1HG  MET A 284      -8.354  -5.350  24.055  1.00 89.92           H
ATOM   4332 2HG  MET A 284     -10.001  -5.848  23.721  1.00 89.92           H
ATOM   4333  SD  MET A 284      -9.829  -4.753  25.835  1.00 89.92           S
ATOM   4334  CE  MET A 284     -11.281  -4.053  25.070  1.00 89.92           C
ATOM   4335 1HE  MET A 284     -10.991  -3.503  24.175  1.00 89.92           H
ATOM   4336 2HE  MET A 284     -11.969  -4.853  24.797  1.00 89.92           H
ATOM   4337 3HE  MET A 284     -11.771  -3.376  25.770  1.00 89.92           H
ATOM   4338  HN  MET A 284      -9.522  -7.746  22.083  1.00 89.92           H
ATOM   4339  N   PHE A 285      -8.086 -10.475  23.553  1.00 91.28           N
ATOM   4340  CA  PHE A 285      -7.932 -11.863  23.955  1.00 91.28           C
ATOM   4341  C   PHE A 285      -6.457 -12.214  24.162  1.00 91.28           C
ATOM   4342  O   PHE A 285      -6.137 -13.219  24.794  1.00 91.28           O
ATOM   4343  HA  PHE A 285      -8.468 -11.988  24.896  1.00 91.28           H
ATOM   4344  CB  PHE A 285      -8.494 -12.722  22.821  1.00 91.28           C
ATOM   4345 1HB  PHE A 285      -8.629 -13.741  23.184  1.00 91.28           H
ATOM   4346 2HB  PHE A 285      -9.481 -12.347  22.550  1.00 91.28           H
ATOM   4347  CG  PHE A 285      -7.615 -12.754  21.570  1.00 91.28           C
ATOM   4348  CD1 PHE A 285      -7.801 -11.836  20.584  1.00 91.28           C
ATOM   4349  HD1 PHE A 285      -8.577 -11.077  20.686  1.00 91.28           H
ATOM   4350  CD2 PHE A 285      -6.647 -13.701  21.443  1.00 91.28           C
ATOM   4351  HD2 PHE A 285      -6.497 -14.437  22.233  1.00 91.28           H
ATOM   4352  CE1 PHE A 285      -6.985 -11.866  19.423  1.00 91.28           C
ATOM   4353  HE1 PHE A 285      -7.135 -11.130  18.632  1.00 91.28           H
ATOM   4354  CE2 PHE A 285      -5.830 -13.731  20.281  1.00 91.28           C
ATOM   4355  HE2 PHE A 285      -5.054 -14.489  20.180  1.00 91.28           H
ATOM   4356  CZ  PHE A 285      -6.017 -12.812  19.296  1.00 91.28           C
ATOM   4357  HZ  PHE A 285      -5.390 -12.835  18.404  1.00 91.28           H
ATOM   4358  HN  PHE A 285      -8.087 -10.319  22.565  1.00 91.28           H
ATOM   4359  N   ILE A 286      -5.598 -11.365  23.616  1.00 91.78           N
ATOM   4360  CA  ILE A 286      -4.164 -11.558  23.756  1.00 91.78           C
ATOM   4361  C   ILE A 286      -3.699 -10.951  25.081  1.00 91.78           C
ATOM   4362  O   ILE A 286      -3.334  -9.777  25.136  1.00 91.78           O
ATOM   4363  HA  ILE A 286      -3.980 -12.632  23.785  1.00 91.78           H
ATOM   4364  CB  ILE A 286      -3.428 -11.005  22.534  1.00 91.78           C
ATOM   4365  HB  ILE A 286      -3.613  -9.932  22.481  1.00 91.78           H
ATOM   4366  CG1 ILE A 286      -3.969 -11.621  21.243  1.00 91.78           C
ATOM   4367 1HG1 ILE A 286      -3.687 -12.673  21.191  1.00 91.78           H
ATOM   4368 2HG1 ILE A 286      -5.058 -11.584  21.246  1.00 91.78           H
ATOM   4369  CG2 ILE A 286      -1.916 -11.197  22.672  1.00 91.78           C
ATOM   4370 1HG2 ILE A 286      -1.563 -10.673  23.560  1.00 91.78           H
ATOM   4371 2HG2 ILE A 286      -1.692 -12.260  22.764  1.00 91.78           H
ATOM   4372 3HG2 ILE A 286      -1.417 -10.795  21.790  1.00 91.78           H
ATOM   4373  CD1 ILE A 286      -3.431 -10.883  20.015  1.00 91.78           C
ATOM   4374 1HD1 ILE A 286      -3.736  -9.837  20.058  1.00 91.78           H
ATOM   4375 2HD1 ILE A 286      -2.343 -10.944  20.003  1.00 91.78           H
ATOM   4376 3HD1 ILE A 286      -3.832 -11.341  19.111  1.00 91.78           H
ATOM   4377  HN  ILE A 286      -5.866 -10.559  23.088  1.00 91.78           H
ATOM   4378  N   SER A 287      -3.728 -11.777  26.116  1.00 89.51           N
ATOM   4379  CA  SER A 287      -3.287 -11.345  27.432  1.00 89.51           C
ATOM   4380  C   SER A 287      -1.837 -11.776  27.666  1.00 89.51           C
ATOM   4381  O   SER A 287      -1.167 -11.255  28.556  1.00 89.51           O
ATOM   4382  HA  SER A 287      -3.365 -10.258  27.419  1.00 89.51           H
ATOM   4383  CB  SER A 287      -4.192 -11.908  28.529  1.00 89.51           C
ATOM   4384 1HB  SER A 287      -3.811 -11.605  29.504  1.00 89.51           H
ATOM   4385 2HB  SER A 287      -5.190 -11.482  28.430  1.00 89.51           H
ATOM   4386  OG  SER A 287      -4.276 -13.330  28.474  1.00 89.51           O
ATOM   4387  HG  SER A 287      -4.910 -13.662  29.173  1.00 89.51           H
ATOM   4388  HN  SER A 287      -4.044 -12.725  26.067  1.00 89.51           H
ATOM   4389  N   ASN A 288      -1.397 -12.724  26.851  1.00 92.58           N
ATOM   4390  CA  ASN A 288      -0.085 -13.321  27.038  1.00 92.58           C
ATOM   4391  C   ASN A 288       0.967 -12.462  26.333  1.00 92.58           C
ATOM   4392  O   ASN A 288       0.872 -12.221  25.130  1.00 92.58           O
ATOM   4393  HA  ASN A 288       0.062 -13.357  28.117  1.00 92.58           H
ATOM   4394  CB  ASN A 288      -0.029 -14.726  26.435  1.00 92.58           C
ATOM   4395 1HB  ASN A 288      -0.876 -15.313  26.792  1.00 92.58           H
ATOM   4396 2HB  ASN A 288      -0.118 -14.665  25.351  1.00 92.58           H
ATOM   4397  CG  ASN A 288       1.277 -15.430  26.807  1.00 92.58           C
ATOM   4398  OD1 ASN A 288       2.349 -14.848  26.801  1.00 92.58           O
ATOM   4399  ND2 ASN A 288       1.129 -16.712  27.129  1.00 92.58           N
ATOM   4400 1HD2 ASN A 288       0.220 -17.129  27.113  1.00 92.58           H
ATOM   4401 2HD2 ASN A 288       1.925 -17.258  27.386  1.00 92.58           H
ATOM   4402  HN  ASN A 288      -1.918 -13.082  26.076  1.00 92.58           H
ATOM   4403  N   CYS A 289       1.945 -12.024  27.111  1.00 91.84           N
ATOM   4404  CA  CYS A 289       2.948 -11.102  26.606  1.00 91.84           C
ATOM   4405  C   CYS A 289       3.759 -11.820  25.525  1.00 91.84           C
ATOM   4406  O   CYS A 289       4.167 -11.206  24.540  1.00 91.84           O
ATOM   4407  HA  CYS A 289       2.409 -10.253  26.186  1.00 91.84           H
ATOM   4408  CB  CYS A 289       3.840 -10.566  27.727  1.00 91.84           C
ATOM   4409 1HB  CYS A 289       3.230 -10.082  28.489  1.00 91.84           H
ATOM   4410 2HB  CYS A 289       4.361 -11.391  28.214  1.00 91.84           H
ATOM   4411  SG  CYS A 289       5.053  -9.376  27.047  1.00 91.84           S
ATOM   4412  HN  CYS A 289       2.058 -12.288  28.069  1.00 91.84           H
ATOM   4413  N   ALA A 290       3.968 -13.109  25.745  1.00 93.74           N
ATOM   4414  CA  ALA A 290       4.773 -13.904  24.833  1.00 93.74           C
ATOM   4415  C   ALA A 290       4.099 -13.935  23.460  1.00 93.74           C
ATOM   4416  O   ALA A 290       4.759 -13.762  22.436  1.00 93.74           O
ATOM   4417  HA  ALA A 290       5.745 -13.419  24.740  1.00 93.74           H
ATOM   4418  CB  ALA A 290       4.974 -15.304  25.416  1.00 93.74           C
ATOM   4419 1HB  ALA A 290       5.483 -15.228  26.377  1.00 93.74           H
ATOM   4420 2HB  ALA A 290       4.004 -15.782  25.555  1.00 93.74           H
ATOM   4421 3HB  ALA A 290       5.578 -15.899  24.731  1.00 93.74           H
ATOM   4422  HN  ALA A 290       3.599 -13.610  26.528  1.00 93.74           H
ATOM   4423  N   VAL A 291       2.793 -14.157  23.482  1.00 93.89           N
ATOM   4424  CA  VAL A 291       2.023 -14.222  22.251  1.00 93.89           C
ATOM   4425  C   VAL A 291       2.034 -12.850  21.575  1.00 93.89           C
ATOM   4426  O   VAL A 291       2.223 -12.752  20.363  1.00 93.89           O
ATOM   4427  HA  VAL A 291       2.514 -14.940  21.594  1.00 93.89           H
ATOM   4428  CB  VAL A 291       0.611 -14.734  22.543  1.00 93.89           C
ATOM   4429  HB  VAL A 291       0.151 -14.057  23.262  1.00 93.89           H
ATOM   4430  CG1 VAL A 291      -0.247 -14.728  21.276  1.00 93.89           C
ATOM   4431 1HG1 VAL A 291      -0.316 -13.711  20.889  1.00 93.89           H
ATOM   4432 2HG1 VAL A 291       0.210 -15.372  20.524  1.00 93.89           H
ATOM   4433 3HG1 VAL A 291      -1.245 -15.096  21.512  1.00 93.89           H
ATOM   4434  CG2 VAL A 291       0.653 -16.129  23.170  1.00 93.89           C
ATOM   4435 1HG2 VAL A 291       1.141 -16.821  22.485  1.00 93.89           H
ATOM   4436 2HG2 VAL A 291       1.211 -16.090  24.106  1.00 93.89           H
ATOM   4437 3HG2 VAL A 291      -0.364 -16.469  23.367  1.00 93.89           H
ATOM   4438  HN  VAL A 291       2.262 -14.290  24.319  1.00 93.89           H
ATOM   4439  N   SER A 292       1.829 -11.823  22.387  1.00 92.69           N
ATOM   4440  CA  SER A 292       1.766 -10.465  21.876  1.00 92.69           C
ATOM   4441  C   SER A 292       3.089 -10.098  21.201  1.00 92.69           C
ATOM   4442  O   SER A 292       3.097  -9.505  20.123  1.00 92.69           O
ATOM   4443  HA  SER A 292       0.953 -10.467  21.149  1.00 92.69           H
ATOM   4444  CB  SER A 292       1.447  -9.470  22.993  1.00 92.69           C
ATOM   4445 1HB  SER A 292       0.571  -9.813  23.545  1.00 92.69           H
ATOM   4446 2HB  SER A 292       2.276  -9.439  23.699  1.00 92.69           H
ATOM   4447  OG  SER A 292       1.205  -8.159  22.488  1.00 92.69           O
ATOM   4448  HG  SER A 292       0.321  -8.130  22.022  1.00 92.69           H
ATOM   4449  HN  SER A 292       1.707 -11.909  23.376  1.00 92.69           H
ATOM   4450  N   THR A 293       4.176 -10.467  21.862  1.00 92.82           N
ATOM   4451  CA  THR A 293       5.502 -10.154  21.356  1.00 92.82           C
ATOM   4452  C   THR A 293       5.708 -10.780  19.976  1.00 92.82           C
ATOM   4453  O   THR A 293       6.209 -10.127  19.062  1.00 92.82           O
ATOM   4454  HA  THR A 293       5.576  -9.073  21.232  1.00 92.82           H
ATOM   4455  CB  THR A 293       6.526 -10.619  22.394  1.00 92.82           C
ATOM   4456  HB  THR A 293       6.360 -11.662  22.663  1.00 92.82           H
ATOM   4457  OG1 THR A 293       6.393  -9.681  23.458  1.00 92.82           O
ATOM   4458  HG1 THR A 293       5.744 -10.024  24.137  1.00 92.82           H
ATOM   4459  CG2 THR A 293       7.968 -10.438  21.915  1.00 92.82           C
ATOM   4460 1HG2 THR A 293       8.153  -9.384  21.711  1.00 92.82           H
ATOM   4461 2HG2 THR A 293       8.124 -11.018  21.006  1.00 92.82           H
ATOM   4462 3HG2 THR A 293       8.653 -10.784  22.689  1.00 92.82           H
ATOM   4463  HN  THR A 293       4.161 -10.969  22.727  1.00 92.82           H
ATOM   4464  N   ASN A 294       5.310 -12.039  19.867  1.00 94.38           N
ATOM   4465  CA  ASN A 294       5.497 -12.779  18.631  1.00 94.38           C
ATOM   4466  C   ASN A 294       4.625 -12.162  17.536  1.00 94.38           C
ATOM   4467  O   ASN A 294       5.036 -12.087  16.379  1.00 94.38           O
ATOM   4468  HA  ASN A 294       6.561 -12.703  18.409  1.00 94.38           H
ATOM   4469  CB  ASN A 294       5.082 -14.243  18.797  1.00 94.38           C
ATOM   4470 1HB  ASN A 294       4.115 -14.296  19.297  1.00 94.38           H
ATOM   4471 2HB  ASN A 294       4.960 -14.703  17.816  1.00 94.38           H
ATOM   4472  CG  ASN A 294       6.124 -15.019  19.605  1.00 94.38           C
ATOM   4473  OD1 ASN A 294       7.252 -14.593  19.784  1.00 94.38           O
ATOM   4474  ND2 ASN A 294       5.683 -16.180  20.081  1.00 94.38           N
ATOM   4475 1HD2 ASN A 294       4.744 -16.472  19.897  1.00 94.38           H
ATOM   4476 2HD2 ASN A 294       6.290 -16.762  20.623  1.00 94.38           H
ATOM   4477  HN  ASN A 294       4.868 -12.552  20.604  1.00 94.38           H
ATOM   4478  N   ILE A 295       3.437 -11.736  17.939  1.00 93.24           N
ATOM   4479  CA  ILE A 295       2.489 -11.162  17.000  1.00 93.24           C
ATOM   4480  C   ILE A 295       3.054  -9.852  16.448  1.00 93.24           C
ATOM   4481  O   ILE A 295       2.909  -9.560  15.261  1.00 93.24           O
ATOM   4482  HA  ILE A 295       2.380 -11.866  16.174  1.00 93.24           H
ATOM   4483  CB  ILE A 295       1.113 -11.012  17.651  1.00 93.24           C
ATOM   4484  HB  ILE A 295       1.254 -10.639  18.665  1.00 93.24           H
ATOM   4485  CG1 ILE A 295       0.408 -12.366  17.761  1.00 93.24           C
ATOM   4486 1HG1 ILE A 295       0.137 -12.721  16.767  1.00 93.24           H
ATOM   4487 2HG1 ILE A 295       1.091 -13.102  18.187  1.00 93.24           H
ATOM   4488  CG2 ILE A 295       0.262  -9.983  16.905  1.00 93.24           C
ATOM   4489 1HG2 ILE A 295       0.764  -9.015  16.923  1.00 93.24           H
ATOM   4490 2HG2 ILE A 295       0.127 -10.303  15.872  1.00 93.24           H
ATOM   4491 3HG2 ILE A 295      -0.711  -9.896  17.389  1.00 93.24           H
ATOM   4492  CD1 ILE A 295      -0.846 -12.262  18.632  1.00 93.24           C
ATOM   4493 1HD1 ILE A 295      -0.567 -11.931  19.632  1.00 93.24           H
ATOM   4494 2HD1 ILE A 295      -1.536 -11.544  18.190  1.00 93.24           H
ATOM   4495 3HD1 ILE A 295      -1.327 -13.238  18.693  1.00 93.24           H
ATOM   4496  HN  ILE A 295       3.120 -11.777  18.887  1.00 93.24           H
ATOM   4497  N   ASP A 296       3.685  -9.096  17.334  1.00 93.27           N
ATOM   4498  CA  ASP A 296       4.241  -7.808  16.959  1.00 93.27           C
ATOM   4499  C   ASP A 296       5.394  -8.022  15.976  1.00 93.27           C
ATOM   4500  O   ASP A 296       5.524  -7.287  14.997  1.00 93.27           O
ATOM   4501  HA  ASP A 296       3.412  -7.256  16.516  1.00 93.27           H
ATOM   4502  CB  ASP A 296       4.793  -7.069  18.180  1.00 93.27           C
ATOM   4503 1HB  ASP A 296       5.467  -7.724  18.732  1.00 93.27           H
ATOM   4504 2HB  ASP A 296       5.379  -6.209  17.855  1.00 93.27           H
ATOM   4505  CG  ASP A 296       3.660  -6.604  19.097  1.00 93.27           C
ATOM   4506  OD1 ASP A 296       2.514  -6.551  18.601  1.00 93.27           O
ATOM   4507  OD2 ASP A 296       3.966  -6.312  20.274  1.00 93.27           O
ATOM   4508  HN  ASP A 296       3.819  -9.352  18.292  1.00 93.27           H
ATOM   4509  N   ILE A 297       6.201  -9.031  16.269  1.00 94.23           N
ATOM   4510  CA  ILE A 297       7.305  -9.385  15.394  1.00 94.23           C
ATOM   4511  C   ILE A 297       6.755  -9.798  14.027  1.00 94.23           C
ATOM   4512  O   ILE A 297       7.272  -9.378  12.993  1.00 94.23           O
ATOM   4513  HA  ILE A 297       7.918  -8.493  15.264  1.00 94.23           H
ATOM   4514  CB  ILE A 297       8.187 -10.450  16.049  1.00 94.23           C
ATOM   4515  HB  ILE A 297       7.541 -11.236  16.440  1.00 94.23           H
ATOM   4516  CG1 ILE A 297       8.960  -9.868  17.235  1.00 94.23           C
ATOM   4517 1HG1 ILE A 297       9.714  -9.169  16.874  1.00 94.23           H
ATOM   4518 2HG1 ILE A 297       8.281  -9.303  17.873  1.00 94.23           H
ATOM   4519  CG2 ILE A 297       9.117 -11.098  15.022  1.00 94.23           C
ATOM   4520 1HG2 ILE A 297       8.522 -11.570  14.240  1.00 94.23           H
ATOM   4521 2HG2 ILE A 297       9.759 -10.336  14.580  1.00 94.23           H
ATOM   4522 3HG2 ILE A 297       9.733 -11.851  15.514  1.00 94.23           H
ATOM   4523  CD1 ILE A 297       9.631 -10.977  18.049  1.00 94.23           C
ATOM   4524 1HD1 ILE A 297       8.871 -11.660  18.428  1.00 94.23           H
ATOM   4525 2HD1 ILE A 297      10.326 -11.524  17.413  1.00 94.23           H
ATOM   4526 3HD1 ILE A 297      10.172 -10.536  18.885  1.00 94.23           H
ATOM   4527  HN  ILE A 297       6.110  -9.600  17.086  1.00 94.23           H
ATOM   4528  N   CYS A 298       5.713 -10.615  14.067  1.00 94.50           N
ATOM   4529  CA  CYS A 298       5.087 -11.089  12.845  1.00 94.50           C
ATOM   4530  C   CYS A 298       4.630  -9.873  12.036  1.00 94.50           C
ATOM   4531  O   CYS A 298       4.771  -9.847  10.814  1.00 94.50           O
ATOM   4532  HA  CYS A 298       5.846 -11.652  12.302  1.00 94.50           H
ATOM   4533  CB  CYS A 298       3.930 -12.048  13.136  1.00 94.50           C
ATOM   4534 1HB  CYS A 298       3.327 -11.664  13.959  1.00 94.50           H
ATOM   4535 2HB  CYS A 298       3.276 -12.117  12.267  1.00 94.50           H
ATOM   4536  SG  CYS A 298       4.582 -13.704  13.560  1.00 94.50           S
ATOM   4537  HG  CYS A 298       4.970 -13.390  14.793  1.00 94.50           H
ATOM   4538  HN  CYS A 298       5.298 -10.952  14.912  1.00 94.50           H
ATOM   4539  N   PHE A 299       4.091  -8.896  12.750  1.00 93.02           N
ATOM   4540  CA  PHE A 299       3.614  -7.680  12.114  1.00 93.02           C
ATOM   4541  C   PHE A 299       4.744  -6.976  11.360  1.00 93.02           C
ATOM   4542  O   PHE A 299       4.568  -6.563  10.215  1.00 93.02           O
ATOM   4543  HA  PHE A 299       2.834  -7.967  11.410  1.00 93.02           H
ATOM   4544  CB  PHE A 299       3.112  -6.760  13.229  1.00 93.02           C
ATOM   4545 1HB  PHE A 299       2.327  -7.274  13.785  1.00 93.02           H
ATOM   4546 2HB  PHE A 299       3.927  -6.573  13.928  1.00 93.02           H
ATOM   4547  CG  PHE A 299       2.569  -5.419  12.732  1.00 93.02           C
ATOM   4548  CD1 PHE A 299       3.394  -4.341  12.645  1.00 93.02           C
ATOM   4549  HD1 PHE A 299       4.442  -4.433  12.930  1.00 93.02           H
ATOM   4550  CD2 PHE A 299       1.261  -5.304  12.376  1.00 93.02           C
ATOM   4551  HD2 PHE A 299       0.600  -6.168  12.446  1.00 93.02           H
ATOM   4552  CE1 PHE A 299       2.890  -3.096  12.183  1.00 93.02           C
ATOM   4553  HE1 PHE A 299       3.552  -2.233  12.114  1.00 93.02           H
ATOM   4554  CE2 PHE A 299       0.757  -4.059  11.915  1.00 93.02           C
ATOM   4555  HE2 PHE A 299      -0.291  -3.967  11.630  1.00 93.02           H
ATOM   4556  CZ  PHE A 299       1.582  -2.982  11.828  1.00 93.02           C
ATOM   4557  HZ  PHE A 299       1.196  -2.026  11.474  1.00 93.02           H
ATOM   4558  HN  PHE A 299       3.978  -8.926  13.743  1.00 93.02           H
ATOM   4559  N   GLN A 300       5.880  -6.862  12.032  1.00 93.32           N
ATOM   4560  CA  GLN A 300       7.022  -6.168  11.460  1.00 93.32           C
ATOM   4561  C   GLN A 300       7.455  -6.842  10.157  1.00 93.32           C
ATOM   4562  O   GLN A 300       7.693  -6.169   9.155  1.00 93.32           O
ATOM   4563  HA  GLN A 300       6.672  -5.156  11.255  1.00 93.32           H
ATOM   4564  CB  GLN A 300       8.181  -6.106  12.457  1.00 93.32           C
ATOM   4565 1HB  GLN A 300       8.380  -7.102  12.852  1.00 93.32           H
ATOM   4566 2HB  GLN A 300       9.087  -5.779  11.947  1.00 93.32           H
ATOM   4567  CG  GLN A 300       7.864  -5.149  13.608  1.00 93.32           C
ATOM   4568 1HG  GLN A 300       7.645  -4.157  13.212  1.00 93.32           H
ATOM   4569 2HG  GLN A 300       6.969  -5.487  14.131  1.00 93.32           H
ATOM   4570  CD  GLN A 300       9.034  -5.065  14.590  1.00 93.32           C
ATOM   4571  OE1 GLN A 300      10.181  -5.309  14.251  1.00 93.32           O
ATOM   4572  NE2 GLN A 300       8.683  -4.707  15.821  1.00 93.32           N
ATOM   4573 1HE2 GLN A 300       7.723  -4.521  16.033  1.00 93.32           H
ATOM   4574 2HE2 GLN A 300       9.378  -4.624  16.536  1.00 93.32           H
ATOM   4575  HN  GLN A 300       6.027  -7.233  12.949  1.00 93.32           H
ATOM   4576  N   VAL A 301       7.543  -8.163  10.213  1.00 95.03           N
ATOM   4577  CA  VAL A 301       8.052  -8.927   9.086  1.00 95.03           C
ATOM   4578  C   VAL A 301       7.109  -8.758   7.893  1.00 95.03           C
ATOM   4579  O   VAL A 301       7.539  -8.378   6.806  1.00 95.03           O
ATOM   4580  HA  VAL A 301       9.027  -8.516   8.823  1.00 95.03           H
ATOM   4581  CB  VAL A 301       8.247 -10.389   9.491  1.00 95.03           C
ATOM   4582  HB  VAL A 301       7.303 -10.754   9.895  1.00 95.03           H
ATOM   4583  CG1 VAL A 301       8.604 -11.251   8.278  1.00 95.03           C
ATOM   4584 1HG1 VAL A 301       7.800 -11.196   7.544  1.00 95.03           H
ATOM   4585 2HG1 VAL A 301       9.529 -10.885   7.832  1.00 95.03           H
ATOM   4586 3HG1 VAL A 301       8.737 -12.286   8.594  1.00 95.03           H
ATOM   4587  CG2 VAL A 301       9.308 -10.518  10.586  1.00 95.03           C
ATOM   4588 1HG2 VAL A 301      10.257 -10.127  10.220  1.00 95.03           H
ATOM   4589 2HG2 VAL A 301       8.996  -9.951  11.463  1.00 95.03           H
ATOM   4590 3HG2 VAL A 301       9.427 -11.568  10.855  1.00 95.03           H
ATOM   4591  HN  VAL A 301       7.276  -8.709  11.007  1.00 95.03           H
ATOM   4592  N   THR A 302       5.839  -9.048   8.138  1.00 94.08           N
ATOM   4593  CA  THR A 302       4.856  -9.068   7.068  1.00 94.08           C
ATOM   4594  C   THR A 302       4.677  -7.666   6.482  1.00 94.08           C
ATOM   4595  O   THR A 302       4.450  -7.515   5.283  1.00 94.08           O
ATOM   4596  HA  THR A 302       5.234  -9.703   6.266  1.00 94.08           H
ATOM   4597  CB  THR A 302       3.562  -9.664   7.625  1.00 94.08           C
ATOM   4598  HB  THR A 302       2.790  -9.705   6.857  1.00 94.08           H
ATOM   4599  OG1 THR A 302       3.263  -8.849   8.755  1.00 94.08           O
ATOM   4600  HG1 THR A 302       3.609  -9.280   9.589  1.00 94.08           H
ATOM   4601  CG2 THR A 302       3.768 -11.060   8.217  1.00 94.08           C
ATOM   4602 1HG2 THR A 302       4.491 -11.007   9.031  1.00 94.08           H
ATOM   4603 2HG2 THR A 302       4.141 -11.731   7.443  1.00 94.08           H
ATOM   4604 3HG2 THR A 302       2.819 -11.437   8.598  1.00 94.08           H
ATOM   4605  HN  THR A 302       5.480  -9.266   9.045  1.00 94.08           H
ATOM   4606  N   GLN A 303       4.784  -6.676   7.356  1.00 92.39           N
ATOM   4607  CA  GLN A 303       4.674  -5.290   6.934  1.00 92.39           C
ATOM   4608  C   GLN A 303       5.780  -4.951   5.933  1.00 92.39           C
ATOM   4609  O   GLN A 303       5.532  -4.284   4.930  1.00 92.39           O
ATOM   4610  HA  GLN A 303       3.700  -5.211   6.451  1.00 92.39           H
ATOM   4611  CB  GLN A 303       4.715  -4.346   8.137  1.00 92.39           C
ATOM   4612 1HB  GLN A 303       3.893  -4.577   8.814  1.00 92.39           H
ATOM   4613 2HB  GLN A 303       5.639  -4.500   8.694  1.00 92.39           H
ATOM   4614  CG  GLN A 303       4.620  -2.885   7.692  1.00 92.39           C
ATOM   4615 1HG  GLN A 303       5.549  -2.589   7.203  1.00 92.39           H
ATOM   4616 2HG  GLN A 303       3.824  -2.777   6.955  1.00 92.39           H
ATOM   4617  CD  GLN A 303       4.349  -1.965   8.883  1.00 92.39           C
ATOM   4618  OE1 GLN A 303       5.248  -1.543   9.592  1.00 92.39           O
ATOM   4619  NE2 GLN A 303       3.063  -1.678   9.063  1.00 92.39           N
ATOM   4620 1HE2 GLN A 303       2.375  -2.058   8.445  1.00 92.39           H
ATOM   4621 2HE2 GLN A 303       2.784  -1.083   9.817  1.00 92.39           H
ATOM   4622  HN  GLN A 303       4.942  -6.809   8.335  1.00 92.39           H
ATOM   4623  N   THR A 304       6.978  -5.426   6.240  1.00 93.71           N
ATOM   4624  CA  THR A 304       8.134  -5.135   5.409  1.00 93.71           C
ATOM   4625  C   THR A 304       7.969  -5.765   4.025  1.00 93.71           C
ATOM   4626  O   THR A 304       8.306  -5.151   3.015  1.00 93.71           O
ATOM   4627  HA  THR A 304       8.190  -4.056   5.265  1.00 93.71           H
ATOM   4628  CB  THR A 304       9.383  -5.616   6.151  1.00 93.71           C
ATOM   4629  HB  THR A 304       9.387  -6.702   6.243  1.00 93.71           H
ATOM   4630  OG1 THR A 304       9.357  -4.895   7.380  1.00 93.71           O
ATOM   4631  HG1 THR A 304       9.005  -5.478   8.112  1.00 93.71           H
ATOM   4632  CG2 THR A 304      10.678  -5.157   5.477  1.00 93.71           C
ATOM   4633 1HG2 THR A 304      10.705  -4.068   5.446  1.00 93.71           H
ATOM   4634 2HG2 THR A 304      10.718  -5.551   4.462  1.00 93.71           H
ATOM   4635 3HG2 THR A 304      11.533  -5.526   6.044  1.00 93.71           H
ATOM   4636  HN  THR A 304       7.165  -6.000   7.038  1.00 93.71           H
ATOM   4637  N   ILE A 305       7.450  -6.985   4.024  1.00 93.36           N
ATOM   4638  CA  ILE A 305       7.207  -7.693   2.778  1.00 93.36           C
ATOM   4639  C   ILE A 305       6.243  -6.878   1.914  1.00 93.36           C
ATOM   4640  O   ILE A 305       6.415  -6.791   0.699  1.00 93.36           O
ATOM   4641  HA  ILE A 305       8.159  -7.769   2.254  1.00 93.36           H
ATOM   4642  CB  ILE A 305       6.727  -9.118   3.058  1.00 93.36           C
ATOM   4643  HB  ILE A 305       5.895  -9.068   3.759  1.00 93.36           H
ATOM   4644  CG1 ILE A 305       7.829  -9.947   3.722  1.00 93.36           C
ATOM   4645 1HG1 ILE A 305       8.605 -10.177   2.993  1.00 93.36           H
ATOM   4646 2HG1 ILE A 305       8.298  -9.365   4.515  1.00 93.36           H
ATOM   4647  CG2 ILE A 305       6.203  -9.781   1.782  1.00 93.36           C
ATOM   4648 1HG2 ILE A 305       5.367  -9.202   1.389  1.00 93.36           H
ATOM   4649 2HG2 ILE A 305       7.000  -9.819   1.039  1.00 93.36           H
ATOM   4650 3HG2 ILE A 305       5.869 -10.793   2.009  1.00 93.36           H
ATOM   4651  CD1 ILE A 305       7.264 -11.246   4.302  1.00 93.36           C
ATOM   4652 1HD1 ILE A 305       6.505 -11.011   5.048  1.00 93.36           H
ATOM   4653 2HD1 ILE A 305       6.817 -11.836   3.502  1.00 93.36           H
ATOM   4654 3HD1 ILE A 305       8.068 -11.815   4.768  1.00 93.36           H
ATOM   4655  HN  ILE A 305       7.198  -7.486   4.851  1.00 93.36           H
ATOM   4656  N   ALA A 306       5.249  -6.302   2.574  1.00 89.93           N
ATOM   4657  CA  ALA A 306       4.218  -5.556   1.873  1.00 89.93           C
ATOM   4658  C   ALA A 306       4.848  -4.339   1.192  1.00 89.93           C
ATOM   4659  O   ALA A 306       4.411  -3.928   0.118  1.00 89.93           O
ATOM   4660  HA  ALA A 306       3.795  -6.210   1.110  1.00 89.93           H
ATOM   4661  CB  ALA A 306       3.112  -5.166   2.855  1.00 89.93           C
ATOM   4662 1HB  ALA A 306       2.677  -6.066   3.289  1.00 89.93           H
ATOM   4663 2HB  ALA A 306       3.532  -4.547   3.648  1.00 89.93           H
ATOM   4664 3HB  ALA A 306       2.339  -4.606   2.329  1.00 89.93           H
ATOM   4665  HN  ALA A 306       5.142  -6.339   3.567  1.00 89.93           H
ATOM   4666  N   PHE A 307       5.866  -3.798   1.845  1.00 91.31           N
ATOM   4667  CA  PHE A 307       6.492  -2.574   1.373  1.00 91.31           C
ATOM   4668  C   PHE A 307       7.312  -2.830   0.107  1.00 91.31           C
ATOM   4669  O   PHE A 307       7.419  -1.959  -0.755  1.00 91.31           O
ATOM   4670  HA  PHE A 307       5.692  -1.868   1.149  1.00 91.31           H
ATOM   4671  CB  PHE A 307       7.427  -2.093   2.484  1.00 91.31           C
ATOM   4672 1HB  PHE A 307       8.065  -2.921   2.792  1.00 91.31           H
ATOM   4673 2HB  PHE A 307       8.082  -1.318   2.083  1.00 91.31           H
ATOM   4674  CG  PHE A 307       6.702  -1.541   3.713  1.00 91.31           C
ATOM   4675  CD1 PHE A 307       5.342  -1.538   3.755  1.00 91.31           C
ATOM   4676  HD1 PHE A 307       4.770  -1.927   2.914  1.00 91.31           H
ATOM   4677  CD2 PHE A 307       7.416  -1.055   4.763  1.00 91.31           C
ATOM   4678  HD2 PHE A 307       8.505  -1.058   4.729  1.00 91.31           H
ATOM   4679  CE1 PHE A 307       4.669  -1.026   4.896  1.00 91.31           C
ATOM   4680  HE1 PHE A 307       3.579  -1.023   4.930  1.00 91.31           H
ATOM   4681  CE2 PHE A 307       6.743  -0.544   5.904  1.00 91.31           C
ATOM   4682  HE2 PHE A 307       7.315  -0.154   6.745  1.00 91.31           H
ATOM   4683  CZ  PHE A 307       5.383  -0.540   5.946  1.00 91.31           C
ATOM   4684  HZ  PHE A 307       4.866  -0.148   6.822  1.00 91.31           H
ATOM   4685  HN  PHE A 307       6.262  -4.180   2.680  1.00 91.31           H
ATOM   4686  N   PHE A 308       7.871  -4.030   0.035  1.00 91.54           N
ATOM   4687  CA  PHE A 308       8.660  -4.419  -1.121  1.00 91.54           C
ATOM   4688  C   PHE A 308       7.826  -4.353  -2.402  1.00 91.54           C
ATOM   4689  O   PHE A 308       8.373  -4.236  -3.497  1.00 91.54           O
ATOM   4690  HA  PHE A 308       9.493  -3.720  -1.195  1.00 91.54           H
ATOM   4691  CB  PHE A 308       9.106  -5.865  -0.891  1.00 91.54           C
ATOM   4692 1HB  PHE A 308       8.381  -6.360  -0.245  1.00 91.54           H
ATOM   4693 2HB  PHE A 308       9.095  -6.393  -1.845  1.00 91.54           H
ATOM   4694  CG  PHE A 308      10.497  -5.995  -0.268  1.00 91.54           C
ATOM   4695  CD1 PHE A 308      11.605  -5.879  -1.047  1.00 91.54           C
ATOM   4696  HD1 PHE A 308      11.503  -5.693  -2.116  1.00 91.54           H
ATOM   4697  CD2 PHE A 308      10.625  -6.228   1.066  1.00 91.54           C
ATOM   4698  HD2 PHE A 308       9.737  -6.321   1.691  1.00 91.54           H
ATOM   4699  CE1 PHE A 308      12.896  -6.000  -0.468  1.00 91.54           C
ATOM   4700  HE1 PHE A 308      13.785  -5.907  -1.093  1.00 91.54           H
ATOM   4701  CE2 PHE A 308      11.916  -6.349   1.645  1.00 91.54           C
ATOM   4702  HE2 PHE A 308      12.019  -6.535   2.714  1.00 91.54           H
ATOM   4703  CZ  PHE A 308      13.024  -6.233   0.865  1.00 91.54           C
ATOM   4704  HZ  PHE A 308      14.015  -6.326   1.310  1.00 91.54           H
ATOM   4705  HN  PHE A 308       7.791  -4.727   0.747  1.00 91.54           H
ATOM   4706  N   HIS A 309       6.516  -4.430  -2.222  1.00 86.78           N
ATOM   4707  CA  HIS A 309       5.604  -4.443  -3.353  1.00 86.78           C
ATOM   4708  C   HIS A 309       5.766  -3.150  -4.156  1.00 86.78           C
ATOM   4709  O   HIS A 309       5.679  -3.163  -5.383  1.00 86.78           O
ATOM   4710  HA  HIS A 309       5.893  -5.287  -3.979  1.00 86.78           H
ATOM   4711  CB  HIS A 309       4.165  -4.677  -2.889  1.00 86.78           C
ATOM   4712 1HB  HIS A 309       4.137  -5.567  -2.260  1.00 86.78           H
ATOM   4713 2HB  HIS A 309       3.854  -3.837  -2.268  1.00 86.78           H
ATOM   4714  CG  HIS A 309       3.176  -4.844  -4.018  1.00 86.78           C
ATOM   4715  ND1 HIS A 309       2.516  -3.776  -4.601  1.00 86.78           N
ATOM   4716  HD1 HIS A 309       2.621  -2.814  -4.347  1.00 86.78           H
ATOM   4717  CD2 HIS A 309       2.741  -5.964  -4.664  1.00 86.78           C
ATOM   4718  HD2 HIS A 309       3.061  -6.985  -4.454  1.00 86.78           H
ATOM   4719  CE1 HIS A 309       1.723  -4.244  -5.553  1.00 86.78           C
ATOM   4720  HE1 HIS A 309       1.072  -3.649  -6.194  1.00 86.78           H
ATOM   4721  NE2 HIS A 309       1.863  -5.600  -5.590  1.00 86.78           N
ATOM   4722  HN  HIS A 309       6.077  -4.484  -1.325  1.00 86.78           H
ATOM   4723  N   SER A 310       5.997  -2.066  -3.431  1.00 87.18           N
ATOM   4724  CA  SER A 310       6.035  -0.749  -4.045  1.00 87.18           C
ATOM   4725  C   SER A 310       7.283  -0.616  -4.920  1.00 87.18           C
ATOM   4726  O   SER A 310       7.366   0.284  -5.755  1.00 87.18           O
ATOM   4727  HA  SER A 310       5.133  -0.689  -4.653  1.00 87.18           H
ATOM   4728  CB  SER A 310       6.010   0.354  -2.985  1.00 87.18           C
ATOM   4729 1HB  SER A 310       6.783   0.160  -2.242  1.00 87.18           H
ATOM   4730 2HB  SER A 310       6.248   1.310  -3.451  1.00 87.18           H
ATOM   4731  OG  SER A 310       4.743   0.444  -2.339  1.00 87.18           O
ATOM   4732  HG  SER A 310       4.076   0.871  -2.950  1.00 87.18           H
ATOM   4733  HN  SER A 310       6.157  -2.077  -2.444  1.00 87.18           H
ATOM   4734  N   CYS A 311       8.222  -1.524  -4.699  1.00 90.35           N
ATOM   4735  CA  CYS A 311       9.455  -1.528  -5.468  1.00 90.35           C
ATOM   4736  C   CYS A 311       9.364  -2.638  -6.517  1.00 90.35           C
ATOM   4737  O   CYS A 311      10.203  -2.722  -7.412  1.00 90.35           O
ATOM   4738  HA  CYS A 311       9.530  -0.550  -5.945  1.00 90.35           H
ATOM   4739  CB  CYS A 311      10.682  -1.691  -4.569  1.00 90.35           C
ATOM   4740 1HB  CYS A 311      11.590  -1.505  -5.141  1.00 90.35           H
ATOM   4741 2HB  CYS A 311      10.655  -0.955  -3.766  1.00 90.35           H
ATOM   4742  SG  CYS A 311      10.722  -3.380  -3.866  1.00 90.35           S
ATOM   4743  HG  CYS A 311      11.852  -3.220  -3.183  1.00 90.35           H
ATOM   4744  HN  CYS A 311       8.150  -2.246  -4.011  1.00 90.35           H
ATOM   4745  N   LEU A 312       8.337  -3.463  -6.371  1.00 86.74           N
ATOM   4746  CA  LEU A 312       8.171  -4.612  -7.244  1.00 86.74           C
ATOM   4747  C   LEU A 312       7.430  -4.181  -8.512  1.00 86.74           C
ATOM   4748  O   LEU A 312       7.623  -4.765  -9.577  1.00 86.74           O
ATOM   4749  HA  LEU A 312       9.166  -4.956  -7.526  1.00 86.74           H
ATOM   4750  CB  LEU A 312       7.491  -5.761  -6.496  1.00 86.74           C
ATOM   4751 1HB  LEU A 312       6.627  -5.361  -5.964  1.00 86.74           H
ATOM   4752 2HB  LEU A 312       7.112  -6.472  -7.229  1.00 86.74           H
ATOM   4753  CG  LEU A 312       8.364  -6.519  -5.494  1.00 86.74           C
ATOM   4754  HG  LEU A 312       8.750  -5.803  -4.768  1.00 86.74           H
ATOM   4755  CD1 LEU A 312       7.541  -7.550  -4.719  1.00 86.74           C
ATOM   4756 1HD1 LEU A 312       6.744  -7.044  -4.175  1.00 86.74           H
ATOM   4757 2HD1 LEU A 312       7.107  -8.266  -5.417  1.00 86.74           H
ATOM   4758 3HD1 LEU A 312       8.187  -8.074  -4.015  1.00 86.74           H
ATOM   4759  CD2 LEU A 312       9.571  -7.153  -6.189  1.00 86.74           C
ATOM   4760 1HD2 LEU A 312       9.226  -7.852  -6.951  1.00 86.74           H
ATOM   4761 2HD2 LEU A 312      10.172  -6.373  -6.657  1.00 86.74           H
ATOM   4762 3HD2 LEU A 312      10.175  -7.685  -5.454  1.00 86.74           H
ATOM   4763  HN  LEU A 312       7.629  -3.357  -5.673  1.00 86.74           H
ATOM   4764  N   ASN A 313       6.599  -3.161  -8.355  1.00 79.39           N
ATOM   4765  CA  ASN A 313       5.738  -2.724  -9.441  1.00 79.39           C
ATOM   4766  C   ASN A 313       6.594  -2.410 -10.669  1.00 79.39           C
ATOM   4767  O   ASN A 313       6.374  -2.969 -11.743  1.00 79.39           O
ATOM   4768  HA  ASN A 313       5.050  -3.552  -9.612  1.00 79.39           H
ATOM   4769  CB  ASN A 313       4.973  -1.455  -9.060  1.00 79.39           C
ATOM   4770 1HB  ASN A 313       5.629  -0.783  -8.506  1.00 79.39           H
ATOM   4771 2HB  ASN A 313       4.665  -0.927  -9.963  1.00 79.39           H
ATOM   4772  CG  ASN A 313       3.743  -1.789  -8.213  1.00 79.39           C
ATOM   4773  OD1 ASN A 313       3.238  -2.899  -8.217  1.00 79.39           O
ATOM   4774  ND2 ASN A 313       3.292  -0.768  -7.489  1.00 79.39           N
ATOM   4775 1HD2 ASN A 313       3.753   0.118  -7.532  1.00 79.39           H
ATOM   4776 2HD2 ASN A 313       2.491  -0.887  -6.902  1.00 79.39           H
ATOM   4777  HN  ASN A 313       6.509  -2.639  -7.507  1.00 79.39           H
ATOM   4778  N   PRO A 314       7.580  -1.513 -10.536  1.00 79.27           N
ATOM   4779  CA  PRO A 314       8.424  -1.145 -11.676  1.00 79.27           C
ATOM   4780  C   PRO A 314       9.037  -2.359 -12.356  1.00 79.27           C
ATOM   4781  O   PRO A 314       9.109  -2.417 -13.582  1.00 79.27           O
ATOM   4782  HA  PRO A 314       7.824  -0.661 -12.446  1.00 79.27           H
ATOM   4783  CB  PRO A 314       9.492  -0.240 -11.059  1.00 79.27           C
ATOM   4784 1HB  PRO A 314      10.374  -0.807 -10.758  1.00 79.27           H
ATOM   4785 2HB  PRO A 314       9.829   0.521 -11.763  1.00 79.27           H
ATOM   4786  CG  PRO A 314       8.783   0.376  -9.859  1.00 79.27           C
ATOM   4787 1HG  PRO A 314       9.490   0.760  -9.124  1.00 79.27           H
ATOM   4788 2HG  PRO A 314       8.155   1.219 -10.150  1.00 79.27           H
ATOM   4789  CD  PRO A 314       7.966  -0.784  -9.315  1.00 79.27           C
ATOM   4790 1HD  PRO A 314       8.552  -1.411  -8.643  1.00 79.27           H
ATOM   4791 2HD  PRO A 314       7.100  -0.440  -8.750  1.00 79.27           H
ATOM   4792  N   VAL A 315       9.466  -3.304 -11.533  1.00 81.61           N
ATOM   4793  CA  VAL A 315      10.177  -4.468 -12.035  1.00 81.61           C
ATOM   4794  C   VAL A 315       9.251  -5.268 -12.953  1.00 81.61           C
ATOM   4795  O   VAL A 315       9.673  -5.741 -14.007  1.00 81.61           O
ATOM   4796  HA  VAL A 315      11.025  -4.109 -12.619  1.00 81.61           H
ATOM   4797  CB  VAL A 315      10.720  -5.294 -10.867  1.00 81.61           C
ATOM   4798  HB  VAL A 315       9.877  -5.581 -10.239  1.00 81.61           H
ATOM   4799  CG1 VAL A 315      11.393  -6.574 -11.367  1.00 81.61           C
ATOM   4800 1HG1 VAL A 315      10.666  -7.176 -11.913  1.00 81.61           H
ATOM   4801 2HG1 VAL A 315      12.220  -6.315 -12.028  1.00 81.61           H
ATOM   4802 3HG1 VAL A 315      11.770  -7.142 -10.517  1.00 81.61           H
ATOM   4803  CG2 VAL A 315      11.683  -4.467 -10.012  1.00 81.61           C
ATOM   4804 1HG2 VAL A 315      12.521  -4.135 -10.626  1.00 81.61           H
ATOM   4805 2HG2 VAL A 315      11.159  -3.598  -9.613  1.00 81.61           H
ATOM   4806 3HG2 VAL A 315      12.054  -5.078  -9.190  1.00 81.61           H
ATOM   4807  HN  VAL A 315       9.336  -3.284 -10.541  1.00 81.61           H
ATOM   4808  N   LEU A 316       8.005  -5.395 -12.519  1.00 77.20           N
ATOM   4809  CA  LEU A 316       7.021  -6.146 -13.279  1.00 77.20           C
ATOM   4810  C   LEU A 316       6.896  -5.544 -14.680  1.00 77.20           C
ATOM   4811  O   LEU A 316       6.808  -6.273 -15.668  1.00 77.20           O
ATOM   4812  HA  LEU A 316       7.391  -7.167 -13.374  1.00 77.20           H
ATOM   4813  CB  LEU A 316       5.695  -6.214 -12.519  1.00 77.20           C
ATOM   4814 1HB  LEU A 316       5.392  -5.199 -12.265  1.00 77.20           H
ATOM   4815 2HB  LEU A 316       4.934  -6.615 -13.190  1.00 77.20           H
ATOM   4816  CG  LEU A 316       5.698  -7.052 -11.239  1.00 77.20           C
ATOM   4817  HG  LEU A 316       6.521  -6.713 -10.611  1.00 77.20           H
ATOM   4818  CD1 LEU A 316       4.407  -6.843 -10.444  1.00 77.20           C
ATOM   4819 1HD1 LEU A 316       4.313  -5.791 -10.174  1.00 77.20           H
ATOM   4820 2HD1 LEU A 316       3.553  -7.139 -11.053  1.00 77.20           H
ATOM   4821 3HD1 LEU A 316       4.435  -7.450  -9.539  1.00 77.20           H
ATOM   4822  CD2 LEU A 316       5.946  -8.529 -11.551  1.00 77.20           C
ATOM   4823 1HD2 LEU A 316       5.159  -8.899 -12.208  1.00 77.20           H
ATOM   4824 2HD2 LEU A 316       6.912  -8.639 -12.043  1.00 77.20           H
ATOM   4825 3HD2 LEU A 316       5.943  -9.102 -10.623  1.00 77.20           H
ATOM   4826  HN  LEU A 316       7.666  -4.996 -11.667  1.00 77.20           H
ATOM   4827  N   TYR A 317       6.894  -4.220 -14.723  1.00 73.43           N
ATOM   4828  CA  TYR A 317       6.723  -3.511 -15.980  1.00 73.43           C
ATOM   4829  C   TYR A 317       7.909  -3.759 -16.914  1.00 73.43           C
ATOM   4830  O   TYR A 317       7.735  -3.882 -18.125  1.00 73.43           O
ATOM   4831  HA  TYR A 317       5.814  -3.881 -16.453  1.00 73.43           H
ATOM   4832  CB  TYR A 317       6.673  -2.025 -15.622  1.00 73.43           C
ATOM   4833 1HB  TYR A 317       7.638  -1.728 -15.210  1.00 73.43           H
ATOM   4834 2HB  TYR A 317       6.525  -1.447 -16.535  1.00 73.43           H
ATOM   4835  CG  TYR A 317       5.574  -1.662 -14.622  1.00 73.43           C
ATOM   4836  CD1 TYR A 317       4.402  -2.391 -14.590  1.00 73.43           C
ATOM   4837  HD1 TYR A 317       4.260  -3.225 -15.277  1.00 73.43           H
ATOM   4838  CD2 TYR A 317       5.754  -0.606 -13.751  1.00 73.43           C
ATOM   4839  HD2 TYR A 317       6.679  -0.030 -13.777  1.00 73.43           H
ATOM   4840  CE1 TYR A 317       3.368  -2.049 -13.648  1.00 73.43           C
ATOM   4841  HE1 TYR A 317       2.438  -2.616 -13.612  1.00 73.43           H
ATOM   4842  CE2 TYR A 317       4.719  -0.265 -12.810  1.00 73.43           C
ATOM   4843  HE2 TYR A 317       4.849   0.567 -12.117  1.00 73.43           H
ATOM   4844  CZ  TYR A 317       3.577  -1.003 -12.805  1.00 73.43           C
ATOM   4845  OH  TYR A 317       2.600  -0.681 -11.915  1.00 73.43           O
ATOM   4846  HH  TYR A 317       1.954  -1.439 -11.827  1.00 73.43           H
ATOM   4847  HN  TYR A 317       7.006  -3.635 -13.919  1.00 73.43           H
ATOM   4848  N   VAL A 318       9.090  -3.826 -16.315  1.00 72.04           N
ATOM   4849  CA  VAL A 318      10.307  -4.026 -17.082  1.00 72.04           C
ATOM   4850  C   VAL A 318      10.254  -5.393 -17.768  1.00 72.04           C
ATOM   4851  O   VAL A 318      10.362  -5.483 -18.990  1.00 72.04           O
ATOM   4852  HA  VAL A 318      10.345  -3.251 -17.848  1.00 72.04           H
ATOM   4853  CB  VAL A 318      11.529  -3.859 -16.177  1.00 72.04           C
ATOM   4854  HB  VAL A 318      11.407  -4.524 -15.322  1.00 72.04           H
ATOM   4855  CG1 VAL A 318      12.812  -4.263 -16.907  1.00 72.04           C
ATOM   4856 1HG1 VAL A 318      12.743  -5.308 -17.211  1.00 72.04           H
ATOM   4857 2HG1 VAL A 318      12.942  -3.636 -17.788  1.00 72.04           H
ATOM   4858 3HG1 VAL A 318      13.665  -4.135 -16.240  1.00 72.04           H
ATOM   4859  CG2 VAL A 318      11.628  -2.427 -15.648  1.00 72.04           C
ATOM   4860 1HG2 VAL A 318      11.717  -1.735 -16.486  1.00 72.04           H
ATOM   4861 2HG2 VAL A 318      10.732  -2.189 -15.074  1.00 72.04           H
ATOM   4862 3HG2 VAL A 318      12.505  -2.335 -15.007  1.00 72.04           H
ATOM   4863  HN  VAL A 318       9.221  -3.746 -15.327  1.00 72.04           H
ATOM   4864  N   PHE A 319      10.088  -6.423 -16.952  1.00 71.74           N
ATOM   4865  CA  PHE A 319      10.252  -7.787 -17.425  1.00 71.74           C
ATOM   4866  C   PHE A 319       9.040  -8.232 -18.245  1.00 71.74           C
ATOM   4867  O   PHE A 319       9.180  -8.989 -19.205  1.00 71.74           O
ATOM   4868  HA  PHE A 319      11.142  -7.806 -18.054  1.00 71.74           H
ATOM   4869  CB  PHE A 319      10.370  -8.679 -16.187  1.00 71.74           C
ATOM   4870 1HB  PHE A 319       9.618  -8.374 -15.459  1.00 71.74           H
ATOM   4871 2HB  PHE A 319      10.142  -9.707 -16.469  1.00 71.74           H
ATOM   4872  CG  PHE A 319      11.747  -8.641 -15.522  1.00 71.74           C
ATOM   4873  CD1 PHE A 319      12.823  -9.182 -16.154  1.00 71.74           C
ATOM   4874  HD1 PHE A 319      12.704  -9.642 -17.135  1.00 71.74           H
ATOM   4875  CD2 PHE A 319      11.896  -8.066 -14.298  1.00 71.74           C
ATOM   4876  HD2 PHE A 319      11.034  -7.633 -13.791  1.00 71.74           H
ATOM   4877  CE1 PHE A 319      14.101  -9.147 -15.537  1.00 71.74           C
ATOM   4878  HE1 PHE A 319      14.963  -9.580 -16.044  1.00 71.74           H
ATOM   4879  CE2 PHE A 319      13.175  -8.031 -13.681  1.00 71.74           C
ATOM   4880  HE2 PHE A 319      13.294  -7.571 -12.700  1.00 71.74           H
ATOM   4881  CZ  PHE A 319      14.250  -8.572 -14.314  1.00 71.74           C
ATOM   4882  HZ  PHE A 319      15.232  -8.545 -13.840  1.00 71.74           H
ATOM   4883  HN  PHE A 319       9.846  -6.337 -15.985  1.00 71.74           H
ATOM   4884  N   VAL A 320       7.878  -7.743 -17.838  1.00 68.13           N
ATOM   4885  CA  VAL A 320       6.623  -8.292 -18.325  1.00 68.13           C
ATOM   4886  C   VAL A 320       6.053  -7.370 -19.405  1.00 68.13           C
ATOM   4887  O   VAL A 320       5.372  -7.829 -20.321  1.00 68.13           O
ATOM   4888  HA  VAL A 320       6.840  -9.263 -18.771  1.00 68.13           H
ATOM   4889  CB  VAL A 320       5.660  -8.511 -17.157  1.00 68.13           C
ATOM   4890  HB  VAL A 320       5.270  -7.539 -16.856  1.00 68.13           H
ATOM   4891  CG1 VAL A 320       4.475  -9.382 -17.579  1.00 68.13           C
ATOM   4892 1HG1 VAL A 320       3.935  -8.893 -18.390  1.00 68.13           H
ATOM   4893 2HG1 VAL A 320       4.840 -10.352 -17.918  1.00 68.13           H
ATOM   4894 3HG1 VAL A 320       3.806  -9.522 -16.730  1.00 68.13           H
ATOM   4895  CG2 VAL A 320       6.386  -9.118 -15.954  1.00 68.13           C
ATOM   4896 1HG2 VAL A 320       6.817 -10.079 -16.237  1.00 68.13           H
ATOM   4897 2HG2 VAL A 320       7.180  -8.445 -15.631  1.00 68.13           H
ATOM   4898 3HG2 VAL A 320       5.678  -9.264 -15.138  1.00 68.13           H
ATOM   4899  HN  VAL A 320       7.785  -6.988 -17.190  1.00 68.13           H
ATOM   4900  N   GLY A 321       6.352  -6.088 -19.261  1.00 70.32           N
ATOM   4901  CA  GLY A 321       5.856  -5.094 -20.198  1.00 70.32           C
ATOM   4902  C   GLY A 321       6.752  -5.012 -21.436  1.00 70.32           C
ATOM   4903  O   GLY A 321       7.820  -4.404 -21.394  1.00 70.32           O
ATOM   4904 1HA  GLY A 321       4.839  -5.347 -20.498  1.00 70.32           H
ATOM   4905 2HA  GLY A 321       5.812  -4.120 -19.712  1.00 70.32           H
ATOM   4906  HN  GLY A 321       6.921  -5.725 -18.523  1.00 70.32           H
ATOM   4907  N   GLU A 322       6.283  -5.633 -22.509  1.00 74.70           N
ATOM   4908  CA  GLU A 322       6.912  -5.461 -23.807  1.00 74.70           C
ATOM   4909  C   GLU A 322       6.905  -3.984 -24.208  1.00 74.70           C
ATOM   4910  O   GLU A 322       7.920  -3.455 -24.659  1.00 74.70           O
ATOM   4911  HA  GLU A 322       7.938  -5.805 -23.681  1.00 74.70           H
ATOM   4912  CB  GLU A 322       6.222  -6.320 -24.869  1.00 74.70           C
ATOM   4913 1HB  GLU A 322       5.142  -6.188 -24.804  1.00 74.70           H
ATOM   4914 2HB  GLU A 322       6.627  -6.084 -25.853  1.00 74.70           H
ATOM   4915  CG  GLU A 322       6.499  -7.807 -24.635  1.00 74.70           C
ATOM   4916 1HG  GLU A 322       7.573  -7.972 -24.554  1.00 74.70           H
ATOM   4917 2HG  GLU A 322       6.056  -8.118 -23.689  1.00 74.70           H
ATOM   4918  CD  GLU A 322       5.931  -8.656 -25.774  1.00 74.70           C
ATOM   4919  OE1 GLU A 322       6.317  -9.843 -25.844  1.00 74.70           O
ATOM   4920  OE2 GLU A 322       5.123  -8.099 -26.549  1.00 74.70           O
ATOM   4921  HN  GLU A 322       5.491  -6.244 -22.500  1.00 74.70           H
ATOM   4922  N   ARG A 323       5.749  -3.361 -24.030  1.00 75.78           N
ATOM   4923  CA  ARG A 323       5.579  -1.973 -24.425  1.00 75.78           C
ATOM   4924  C   ARG A 323       6.573  -1.082 -23.677  1.00 75.78           C
ATOM   4925  O   ARG A 323       7.198  -0.206 -24.273  1.00 75.78           O
ATOM   4926  HA  ARG A 323       5.773  -1.963 -25.497  1.00 75.78           H
ATOM   4927  CB  ARG A 323       4.156  -1.489 -24.138  1.00 75.78           C
ATOM   4928 1HB  ARG A 323       3.447  -2.288 -24.354  1.00 75.78           H
ATOM   4929 2HB  ARG A 323       4.056  -1.251 -23.079  1.00 75.78           H
ATOM   4930  CG  ARG A 323       3.816  -0.257 -24.979  1.00 75.78           C
ATOM   4931 1HG  ARG A 323       4.506   0.552 -24.739  1.00 75.78           H
ATOM   4932 2HG  ARG A 323       3.948  -0.486 -26.036  1.00 75.78           H
ATOM   4933  CD  ARG A 323       2.378   0.199 -24.726  1.00 75.78           C
ATOM   4934 1HD  ARG A 323       1.716  -0.665 -24.680  1.00 75.78           H
ATOM   4935 2HD  ARG A 323       2.312   0.703 -23.761  1.00 75.78           H
ATOM   4936  NE  ARG A 323       1.940   1.114 -25.804  1.00 75.78           N
ATOM   4937  HE  ARG A 323       2.540   1.226 -26.596  1.00 75.78           H
ATOM   4938  CZ  ARG A 323       0.790   1.802 -25.785  1.00 75.78           C
ATOM   4939  NH1 ARG A 323      -0.052   1.690 -24.748  1.00 75.78           N
ATOM   4940 1HH1 ARG A 323       0.176   1.090 -23.981  1.00 75.78           H
ATOM   4941 2HH1 ARG A 323      -0.908   2.207 -24.742  1.00 75.78           H
ATOM   4942  NH2 ARG A 323       0.495   2.602 -26.818  1.00 75.78           N
ATOM   4943 1HH2 ARG A 323      -0.359   3.122 -26.819  1.00 75.78           H
ATOM   4944 2HH2 ARG A 323       1.129   2.680 -27.587  1.00 75.78           H
ATOM   4945  HN  ARG A 323       4.941  -3.787 -23.624  1.00 75.78           H
ATOM   4946  N   PHE A 324       6.689  -1.338 -22.382  1.00 77.28           N
ATOM   4947  CA  PHE A 324       7.545  -0.526 -21.533  1.00 77.28           C
ATOM   4948  C   PHE A 324       9.013  -0.661 -21.945  1.00 77.28           C
ATOM   4949  O   PHE A 324       9.738   0.330 -22.004  1.00 77.28           O
ATOM   4950  HA  PHE A 324       7.230   0.510 -21.652  1.00 77.28           H
ATOM   4951  CB  PHE A 324       7.379  -1.046 -20.103  1.00 77.28           C
ATOM   4952 1HB  PHE A 324       6.316  -1.112 -19.873  1.00 77.28           H
ATOM   4953 2HB  PHE A 324       7.782  -2.057 -20.046  1.00 77.28           H
ATOM   4954  CG  PHE A 324       8.063  -0.180 -19.043  1.00 77.28           C
ATOM   4955  CD1 PHE A 324       9.316  -0.491 -18.615  1.00 77.28           C
ATOM   4956  HD1 PHE A 324       9.833  -1.357 -19.028  1.00 77.28           H
ATOM   4957  CD2 PHE A 324       7.418   0.901 -18.529  1.00 77.28           C
ATOM   4958  HD2 PHE A 324       6.413   1.151 -18.872  1.00 77.28           H
ATOM   4959  CE1 PHE A 324       9.950   0.313 -17.631  1.00 77.28           C
ATOM   4960  HE1 PHE A 324      10.954   0.063 -17.288  1.00 77.28           H
ATOM   4961  CE2 PHE A 324       8.052   1.705 -17.545  1.00 77.28           C
ATOM   4962  HE2 PHE A 324       7.535   2.572 -17.133  1.00 77.28           H
ATOM   4963  CZ  PHE A 324       9.305   1.394 -17.117  1.00 77.28           C
ATOM   4964  HZ  PHE A 324       9.792   2.011 -16.362  1.00 77.28           H
ATOM   4965  HN  PHE A 324       6.212  -2.081 -21.913  1.00 77.28           H
ATOM   4966  N   ARG A 325       9.406  -1.896 -22.218  1.00 80.88           N
ATOM   4967  CA  ARG A 325      10.768  -2.171 -22.644  1.00 80.88           C
ATOM   4968  C   ARG A 325      11.105  -1.365 -23.899  1.00 80.88           C
ATOM   4969  O   ARG A 325      12.190  -0.794 -24.003  1.00 80.88           O
ATOM   4970  HA  ARG A 325      11.390  -1.865 -21.802  1.00 80.88           H
ATOM   4971  CB  ARG A 325      10.964  -3.660 -22.934  1.00 80.88           C
ATOM   4972 1HB  ARG A 325      10.064  -4.066 -23.395  1.00 80.88           H
ATOM   4973 2HB  ARG A 325      11.775  -3.791 -23.651  1.00 80.88           H
ATOM   4974  CG  ARG A 325      11.281  -4.432 -21.652  1.00 80.88           C
ATOM   4975 1HG  ARG A 325      12.165  -4.008 -21.177  1.00 80.88           H
ATOM   4976 2HG  ARG A 325      10.457  -4.325 -20.946  1.00 80.88           H
ATOM   4977  CD  ARG A 325      11.516  -5.915 -21.948  1.00 80.88           C
ATOM   4978 1HD  ARG A 325      12.090  -6.024 -22.868  1.00 80.88           H
ATOM   4979 2HD  ARG A 325      12.105  -6.365 -21.149  1.00 80.88           H
ATOM   4980  NE  ARG A 325      10.219  -6.617 -22.076  1.00 80.88           N
ATOM   4981  HE  ARG A 325       9.383  -6.081 -21.964  1.00 80.88           H
ATOM   4982  CZ  ARG A 325      10.096  -7.926 -22.334  1.00 80.88           C
ATOM   4983  NH1 ARG A 325      11.184  -8.693 -22.494  1.00 80.88           N
ATOM   4984 1HH1 ARG A 325      12.095  -8.289 -22.421  1.00 80.88           H
ATOM   4985 2HH1 ARG A 325      11.083  -9.669 -22.686  1.00 80.88           H
ATOM   4986  NH2 ARG A 325       8.870  -8.458 -22.429  1.00 80.88           N
ATOM   4987 1HH2 ARG A 325       8.761  -9.433 -22.620  1.00 80.88           H
ATOM   4988 2HH2 ARG A 325       8.063  -7.878 -22.308  1.00 80.88           H
ATOM   4989  HN  ARG A 325       8.814  -2.699 -22.154  1.00 80.88           H
ATOM   4990  N   ARG A 326      10.154  -1.343 -24.822  1.00 81.53           N
ATOM   4991  CA  ARG A 326      10.330  -0.600 -26.059  1.00 81.53           C
ATOM   4992  C   ARG A 326      10.501   0.891 -25.764  1.00 81.53           C
ATOM   4993  O   ARG A 326      11.370   1.545 -26.338  1.00 81.53           O
ATOM   4994  HA  ARG A 326      11.231  -1.017 -26.509  1.00 81.53           H
ATOM   4995  CB  ARG A 326       9.132  -0.794 -26.992  1.00 81.53           C
ATOM   4996 1HB  ARG A 326       8.207  -0.629 -26.441  1.00 81.53           H
ATOM   4997 2HB  ARG A 326       9.165  -0.053 -27.790  1.00 81.53           H
ATOM   4998  CG  ARG A 326       9.129  -2.201 -27.595  1.00 81.53           C
ATOM   4999 1HG  ARG A 326      10.061  -2.371 -28.134  1.00 81.53           H
ATOM   5000 2HG  ARG A 326       9.082  -2.942 -26.797  1.00 81.53           H
ATOM   5001  CD  ARG A 326       7.943  -2.388 -28.543  1.00 81.53           C
ATOM   5002 1HD  ARG A 326       7.042  -1.966 -28.099  1.00 81.53           H
ATOM   5003 2HD  ARG A 326       8.122  -1.849 -29.474  1.00 81.53           H
ATOM   5004  NE  ARG A 326       7.742  -3.827 -28.824  1.00 81.53           N
ATOM   5005  HE  ARG A 326       7.778  -4.464 -28.054  1.00 81.53           H
ATOM   5006  CZ  ARG A 326       7.515  -4.330 -30.045  1.00 81.53           C
ATOM   5007  NH1 ARG A 326       7.457  -3.522 -31.113  1.00 81.53           N
ATOM   5008 1HH1 ARG A 326       7.583  -2.536 -31.002  1.00 81.53           H
ATOM   5009 2HH1 ARG A 326       7.287  -3.905 -32.021  1.00 81.53           H
ATOM   5010  NH2 ARG A 326       7.347  -5.652 -30.183  1.00 81.53           N
ATOM   5011 1HH2 ARG A 326       7.177  -6.043 -31.087  1.00 81.53           H
ATOM   5012 2HH2 ARG A 326       7.392  -6.248 -29.381  1.00 81.53           H
ATOM   5013  HN  ARG A 326       9.279  -1.819 -24.736  1.00 81.53           H
ATOM   5014  N   ASP A 327       9.658   1.385 -24.869  1.00 82.72           N
ATOM   5015  CA  ASP A 327       9.656   2.801 -24.543  1.00 82.72           C
ATOM   5016  C   ASP A 327      10.954   3.153 -23.813  1.00 82.72           C
ATOM   5017  O   ASP A 327      11.544   4.203 -24.061  1.00 82.72           O
ATOM   5018  HA  ASP A 327       9.564   3.315 -25.500  1.00 82.72           H
ATOM   5019  CB  ASP A 327       8.485   3.154 -23.624  1.00 82.72           C
ATOM   5020 1HB  ASP A 327       8.566   2.590 -22.694  1.00 82.72           H
ATOM   5021 2HB  ASP A 327       8.531   4.211 -23.360  1.00 82.72           H
ATOM   5022  CG  ASP A 327       7.147   2.848 -24.299  1.00 82.72           C
ATOM   5023  OD1 ASP A 327       7.071   3.056 -25.529  1.00 82.72           O
ATOM   5024  OD2 ASP A 327       6.230   2.413 -23.569  1.00 82.72           O
ATOM   5025  HN  ASP A 327       8.986   0.836 -24.371  1.00 82.72           H
ATOM   5026  N   LEU A 328      11.360   2.255 -22.927  1.00 83.90           N
ATOM   5027  CA  LEU A 328      12.567   2.465 -22.148  1.00 83.90           C
ATOM   5028  C   LEU A 328      13.755   2.647 -23.095  1.00 83.90           C
ATOM   5029  O   LEU A 328      14.524   3.597 -22.957  1.00 83.90           O
ATOM   5030  HA  LEU A 328      12.434   3.386 -21.581  1.00 83.90           H
ATOM   5031  CB  LEU A 328      12.756   1.334 -21.135  1.00 83.90           C
ATOM   5032 1HB  LEU A 328      11.905   1.338 -20.453  1.00 83.90           H
ATOM   5033 2HB  LEU A 328      12.729   0.385 -21.672  1.00 83.90           H
ATOM   5034  CG  LEU A 328      14.040   1.383 -20.306  1.00 83.90           C
ATOM   5035  HG  LEU A 328      14.887   1.440 -20.990  1.00 83.90           H
ATOM   5036  CD1 LEU A 328      14.080   2.637 -19.431  1.00 83.90           C
ATOM   5037 1HD1 LEU A 328      14.039   3.523 -20.065  1.00 83.90           H
ATOM   5038 2HD1 LEU A 328      13.226   2.636 -18.754  1.00 83.90           H
ATOM   5039 3HD1 LEU A 328      15.004   2.647 -18.852  1.00 83.90           H
ATOM   5040  CD2 LEU A 328      14.210   0.104 -19.482  1.00 83.90           C
ATOM   5041 1HD2 LEU A 328      13.362  -0.008 -18.807  1.00 83.90           H
ATOM   5042 2HD2 LEU A 328      14.259  -0.755 -20.151  1.00 83.90           H
ATOM   5043 3HD2 LEU A 328      15.131   0.166 -18.902  1.00 83.90           H
ATOM   5044  HN  LEU A 328      10.879   1.398 -22.740  1.00 83.90           H
ATOM   5045  N   VAL A 329      13.868   1.721 -24.036  1.00 83.34           N
ATOM   5046  CA  VAL A 329      14.990   1.726 -24.959  1.00 83.34           C
ATOM   5047  C   VAL A 329      14.934   2.991 -25.817  1.00 83.34           C
ATOM   5048  O   VAL A 329      15.969   3.563 -26.154  1.00 83.34           O
ATOM   5049  HA  VAL A 329      15.904   1.744 -24.366  1.00 83.34           H
ATOM   5050  CB  VAL A 329      14.989   0.441 -25.790  1.00 83.34           C
ATOM   5051  HB  VAL A 329      14.011   0.347 -26.261  1.00 83.34           H
ATOM   5052  CG1 VAL A 329      16.041   0.504 -26.899  1.00 83.34           C
ATOM   5053 1HG1 VAL A 329      15.824   1.346 -27.557  1.00 83.34           H
ATOM   5054 2HG1 VAL A 329      17.029   0.634 -26.456  1.00 83.34           H
ATOM   5055 3HG1 VAL A 329      16.019  -0.422 -27.474  1.00 83.34           H
ATOM   5056  CG2 VAL A 329      15.203  -0.787 -24.901  1.00 83.34           C
ATOM   5057 1HG2 VAL A 329      16.161  -0.702 -24.389  1.00 83.34           H
ATOM   5058 2HG2 VAL A 329      14.402  -0.846 -24.165  1.00 83.34           H
ATOM   5059 3HG2 VAL A 329      15.198  -1.686 -25.517  1.00 83.34           H
ATOM   5060  HN  VAL A 329      13.212   0.979 -24.172  1.00 83.34           H
ATOM   5061  N   LYS A 330      13.714   3.392 -26.145  1.00 82.40           N
[truncated: 117,320 more chars]
