# Supplementary material for: Noncanonical roles of chemokine regions in CCR9 activation revealed by structural modeling and mutational mapping
Source: Nat Commun. 2025 Aug 18;16:7695. doi: 10.1038/s41467-025-62321-9 (PMC12361432; doi:10.1038/s41467-025-62321-9)
Supplement: Supplementary file 4 — Supplementary Data 2 [file 41467_2025_62321_MOESM4_ESM.zip › CCR9_CCL25_rnk168.pdb]

SSBOND   1 CYS A   38    CYS A  289 
SSBOND   2 CYS A  119    CYS A  198 
SSBOND   3 CYS B    7    CYS B   35 
SSBOND   4 CYS B    8    CYS B   52 
ATOM      1  N   GLU A  20      -3.210  -4.236  60.987  1.00 44.95           N
ATOM      2  CA  GLU A  20      -3.413  -4.015  59.565  1.00 44.95           C
ATOM      3  C   GLU A  20      -2.130  -4.325  58.791  1.00 44.95           C
ATOM      4  O   GLU A  20      -2.168  -4.552  57.583  1.00 44.95           O
ATOM      5  HA  GLU A  20      -4.198  -4.713  59.273  1.00 44.95           H
ATOM      6  CB  GLU A  20      -3.886  -2.586  59.293  1.00 44.95           C
ATOM      7 1HB  GLU A  20      -3.373  -1.896  59.963  1.00 44.95           H
ATOM      8 2HB  GLU A  20      -3.746  -2.347  58.239  1.00 44.95           H
ATOM      9  CG  GLU A  20      -5.383  -2.441  59.574  1.00 44.95           C
ATOM     10 1HG  GLU A  20      -5.909  -3.332  59.230  1.00 44.95           H
ATOM     11 2HG  GLU A  20      -5.550  -2.367  60.648  1.00 44.95           H
ATOM     12  CD  GLU A  20      -5.954  -1.204  58.878  1.00 44.95           C
ATOM     13  OE1 GLU A  20      -7.193  -1.163  58.720  1.00 44.95           O
ATOM     14  OE2 GLU A  20      -5.138  -0.328  58.518  1.00 44.95           O
ATOM     15  HN  GLU A  20      -2.285  -4.516  61.243  1.00 44.95           H
ATOM     16  N   SER A  21      -1.023  -4.323  59.519  1.00 51.33           N
ATOM     17  CA  SER A  21       0.284  -4.446  58.895  1.00 51.33           C
ATOM     18  C   SER A  21       0.465  -5.859  58.335  1.00 51.33           C
ATOM     19  O   SER A  21       0.939  -6.029  57.213  1.00 51.33           O
ATOM     20  HA  SER A  21       0.289  -3.712  58.090  1.00 51.33           H
ATOM     21  CB  SER A  21       1.401  -4.121  59.889  1.00 51.33           C
ATOM     22 1HB  SER A  21       2.333  -3.963  59.346  1.00 51.33           H
ATOM     23 2HB  SER A  21       1.170  -3.189  60.403  1.00 51.33           H
ATOM     24  OG  SER A  21       1.582  -5.160  60.848  1.00 51.33           O
ATOM     25  HG  SER A  21       2.314  -4.915  61.483  1.00 51.33           H
ATOM     26  HN  SER A  21      -1.009  -4.240  60.516  1.00 51.33           H
ATOM     27  N   THR A  22       0.079  -6.835  59.143  1.00 52.78           N
ATOM     28  CA  THR A  22       0.383  -8.223  58.839  1.00 52.78           C
ATOM     29  C   THR A  22      -0.478  -8.714  57.674  1.00 52.78           C
ATOM     30  O   THR A  22       0.038  -9.277  56.709  1.00 52.78           O
ATOM     31  HA  THR A  22       1.422  -8.284  58.516  1.00 52.78           H
ATOM     32  CB  THR A  22       0.197  -9.040  60.119  1.00 52.78           C
ATOM     33  HB  THR A  22      -0.670  -9.696  60.039  1.00 52.78           H
ATOM     34  OG1 THR A  22       0.133  -8.059  61.151  1.00 52.78           O
ATOM     35  HG1 THR A  22      -0.206  -8.473  61.996  1.00 52.78           H
ATOM     36  CG2 THR A  22       1.434  -9.869  60.470  1.00 52.78           C
ATOM     37 1HG2 THR A  22       2.286  -9.206  60.616  1.00 52.78           H
ATOM     38 2HG2 THR A  22       1.648 -10.563  59.657  1.00 52.78           H
ATOM     39 3HG2 THR A  22       1.248 -10.429  61.386  1.00 52.78           H
ATOM     40  HN  THR A  22      -0.432  -6.691  59.991  1.00 52.78           H
ATOM     41  N   SER A  23      -1.777  -8.485  57.801  1.00 53.78           N
ATOM     42  CA  SER A  23      -2.715  -8.902  56.773  1.00 53.78           C
ATOM     43  C   SER A  23      -2.383  -8.211  55.450  1.00 53.78           C
ATOM     44  O   SER A  23      -2.477  -8.821  54.386  1.00 53.78           O
ATOM     45  HA  SER A  23      -2.586  -9.981  56.685  1.00 53.78           H
ATOM     46  CB  SER A  23      -4.156  -8.594  57.186  1.00 53.78           C
ATOM     47 1HB  SER A  23      -4.836  -8.923  56.399  1.00 53.78           H
ATOM     48 2HB  SER A  23      -4.407  -9.163  58.081  1.00 53.78           H
ATOM     49  OG  SER A  23      -4.355  -7.205  57.435  1.00 53.78           O
ATOM     50  HG  SER A  23      -5.306  -7.038  57.696  1.00 53.78           H
ATOM     51  HN  SER A  23      -2.189  -8.024  58.587  1.00 53.78           H
ATOM     52  N   SER A  24      -2.001  -6.947  55.558  1.00 59.95           N
ATOM     53  CA  SER A  24      -1.639  -6.171  54.384  1.00 59.95           C
ATOM     54  C   SER A  24      -0.391  -6.765  53.728  1.00 59.95           C
ATOM     55  O   SER A  24      -0.174  -6.594  52.530  1.00 59.95           O
ATOM     56  HA  SER A  24      -2.496  -6.245  53.714  1.00 59.95           H
ATOM     57  CB  SER A  24      -1.401  -4.703  54.746  1.00 59.95           C
ATOM     58 1HB  SER A  24      -1.571  -4.081  53.867  1.00 59.95           H
ATOM     59 2HB  SER A  24      -2.124  -4.394  55.500  1.00 59.95           H
ATOM     60  OG  SER A  24      -0.081  -4.482  55.235  1.00 59.95           O
ATOM     61  HG  SER A  24       0.080  -5.039  56.050  1.00 59.95           H
ATOM     62  HN  SER A  24      -1.938  -6.454  56.426  1.00 59.95           H
ATOM     63  N   MET A  25       0.396  -7.452  54.543  1.00 62.65           N
ATOM     64  CA  MET A  25       1.612  -8.081  54.055  1.00 62.65           C
ATOM     65  C   MET A  25       1.299  -9.400  53.345  1.00 62.65           C
ATOM     66  O   MET A  25       1.887  -9.706  52.309  1.00 62.65           O
ATOM     67  HA  MET A  25       2.045  -7.374  53.348  1.00 62.65           H
ATOM     68  CB  MET A  25       2.557  -8.344  55.229  1.00 62.65           C
ATOM     69 1HB  MET A  25       2.487  -7.528  55.947  1.00 62.65           H
ATOM     70 2HB  MET A  25       2.254  -9.253  55.748  1.00 62.65           H
ATOM     71  CG  MET A  25       4.003  -8.484  54.747  1.00 62.65           C
ATOM     72 1HG  MET A  25       4.595  -9.012  55.495  1.00 62.65           H
ATOM     73 2HG  MET A  25       4.035  -9.081  53.836  1.00 62.65           H
ATOM     74  SD  MET A  25       4.704  -6.871  54.444  1.00 62.65           S
ATOM     75  CE  MET A  25       6.440  -7.284  54.435  1.00 62.65           C
ATOM     76 1HE  MET A  25       6.717  -7.713  55.398  1.00 62.65           H
ATOM     77 2HE  MET A  25       6.637  -8.008  53.644  1.00 62.65           H
ATOM     78 3HE  MET A  25       7.027  -6.383  54.256  1.00 62.65           H
ATOM     79  HN  MET A  25       0.216  -7.581  55.518  1.00 62.65           H
ATOM     80  N   GLU A  26       0.374 -10.146  53.931  1.00 62.67           N
ATOM     81  CA  GLU A  26      -0.043 -11.412  53.353  1.00 62.67           C
ATOM     82  C   GLU A  26      -0.741 -11.178  52.011  1.00 62.67           C
ATOM     83  O   GLU A  26      -0.459 -11.869  51.033  1.00 62.67           O
ATOM     84  HA  GLU A  26       0.876 -11.977  53.199  1.00 62.67           H
ATOM     85  CB  GLU A  26      -0.950 -12.182  54.315  1.00 62.67           C
ATOM     86 1HB  GLU A  26      -1.664 -11.498  54.773  1.00 62.67           H
ATOM     87 2HB  GLU A  26      -1.423 -13.011  53.790  1.00 62.67           H
ATOM     88  CG  GLU A  26      -0.139 -12.800  55.456  1.00 62.67           C
ATOM     89 1HG  GLU A  26       0.646 -13.437  55.046  1.00 62.67           H
ATOM     90 2HG  GLU A  26       0.355 -12.013  56.025  1.00 62.67           H
ATOM     91  CD  GLU A  26      -1.036 -13.622  56.384  1.00 62.67           C
ATOM     92  OE1 GLU A  26      -0.503 -14.577  56.989  1.00 62.67           O
ATOM     93  OE2 GLU A  26      -2.234 -13.276  56.467  1.00 62.67           O
ATOM     94  HN  GLU A  26      -0.086  -9.898  54.784  1.00 62.67           H
ATOM     95  N   ASP A  27      -1.637 -10.203  52.008  1.00 59.98           N
ATOM     96  CA  ASP A  27      -2.397  -9.888  50.811  1.00 59.98           C
ATOM     97  C   ASP A  27      -1.430  -9.604  49.659  1.00 59.98           C
ATOM     98  O   ASP A  27      -1.680 -10.002  48.522  1.00 59.98           O
ATOM     99  HA  ASP A  27      -3.018 -10.764  50.627  1.00 59.98           H
ATOM    100  CB  ASP A  27      -3.263  -8.644  51.018  1.00 59.98           C
ATOM    101 1HB  ASP A  27      -2.693  -7.885  51.555  1.00 59.98           H
ATOM    102 2HB  ASP A  27      -3.530  -8.217  50.052  1.00 59.98           H
ATOM    103  CG  ASP A  27      -4.533  -8.984  51.800  1.00 59.98           C
ATOM    104  OD1 ASP A  27      -4.815 -10.196  51.925  1.00 59.98           O
ATOM    105  OD2 ASP A  27      -5.193  -8.026  52.256  1.00 59.98           O
ATOM    106  HN  ASP A  27      -1.846  -9.633  52.803  1.00 59.98           H
ATOM    107  N   TYR A  28      -0.347  -8.918  49.993  1.00 63.95           N
ATOM    108  CA  TYR A  28       0.649  -8.562  48.997  1.00 63.95           C
ATOM    109  C   TYR A  28       1.454  -9.788  48.563  1.00 63.95           C
ATOM    110  O   TYR A  28       1.870  -9.886  47.409  1.00 63.95           O
ATOM    111  HA  TYR A  28       0.128  -8.153  48.131  1.00 63.95           H
ATOM    112  CB  TYR A  28       1.589  -7.565  49.679  1.00 63.95           C
ATOM    113 1HB  TYR A  28       1.006  -6.713  50.030  1.00 63.95           H
ATOM    114 2HB  TYR A  28       2.025  -8.037  50.559  1.00 63.95           H
ATOM    115  CG  TYR A  28       2.717  -7.057  48.778  1.00 63.95           C
ATOM    116  CD1 TYR A  28       3.964  -7.644  48.838  1.00 63.95           C
ATOM    117  HD1 TYR A  28       4.146  -8.469  49.526  1.00 63.95           H
ATOM    118  CD2 TYR A  28       2.486  -6.012  47.907  1.00 63.95           C
ATOM    119  HD2 TYR A  28       1.501  -5.548  47.861  1.00 63.95           H
ATOM    120  CE1 TYR A  28       5.026  -7.165  47.990  1.00 63.95           C
ATOM    121  HE1 TYR A  28       6.016  -7.620  48.027  1.00 63.95           H
ATOM    122  CE2 TYR A  28       3.547  -5.533  47.060  1.00 63.95           C
ATOM    123  HE2 TYR A  28       3.379  -4.709  46.367  1.00 63.95           H
ATOM    124  CZ  TYR A  28       4.765  -6.134  47.143  1.00 63.95           C
ATOM    125  OH  TYR A  28       5.767  -5.682  46.343  1.00 63.95           O
ATOM    126  HH  TYR A  28       5.476  -4.854  45.864  1.00 63.95           H
ATOM    127  HN  TYR A  28      -0.146  -8.609  50.922  1.00 63.95           H
ATOM    128  N   VAL A  29       1.650 -10.693  49.510  1.00 62.33           N
ATOM    129  CA  VAL A  29       2.462 -11.873  49.262  1.00 62.33           C
ATOM    130  C   VAL A  29       1.657 -12.875  48.431  1.00 62.33           C
ATOM    131  O   VAL A  29       2.212 -13.566  47.578  1.00 62.33           O
ATOM    132  HA  VAL A  29       3.332 -11.558  48.685  1.00 62.33           H
ATOM    133  CB  VAL A  29       2.957 -12.456  50.587  1.00 62.33           C
ATOM    134  HB  VAL A  29       2.094 -12.585  51.239  1.00 62.33           H
ATOM    135  CG1 VAL A  29       3.597 -13.829  50.376  1.00 62.33           C
ATOM    136 1HG1 VAL A  29       2.863 -14.511  49.947  1.00 62.33           H
ATOM    137 2HG1 VAL A  29       4.445 -13.735  49.698  1.00 62.33           H
ATOM    138 3HG1 VAL A  29       3.940 -14.221  51.334  1.00 62.33           H
ATOM    139  CG2 VAL A  29       3.929 -11.498  51.278  1.00 62.33           C
ATOM    140 1HG2 VAL A  29       4.788 -11.322  50.631  1.00 62.33           H
ATOM    141 2HG2 VAL A  29       3.426 -10.552  51.479  1.00 62.33           H
ATOM    142 3HG2 VAL A  29       4.266 -11.937  52.218  1.00 62.33           H
ATOM    143  HN  VAL A  29       1.267 -10.631  50.431  1.00 62.33           H
ATOM    144  N   ASN A  30       0.363 -12.921  48.710  1.00 64.63           N
ATOM    145  CA  ASN A  30      -0.500 -13.915  48.094  1.00 64.63           C
ATOM    146  C   ASN A  30      -0.996 -13.388  46.746  1.00 64.63           C
ATOM    147  O   ASN A  30      -1.611 -14.123  45.976  1.00 64.63           O
ATOM    148  HA  ASN A  30       0.118 -14.807  47.991  1.00 64.63           H
ATOM    149  CB  ASN A  30      -1.722 -14.201  48.968  1.00 64.63           C
ATOM    150 1HB  ASN A  30      -2.138 -13.263  49.336  1.00 64.63           H
ATOM    151 2HB  ASN A  30      -2.497 -14.680  48.370  1.00 64.63           H
ATOM    152  CG  ASN A  30      -1.353 -15.100  50.150  1.00 64.63           C
ATOM    153  OD1 ASN A  30      -0.332 -15.767  50.160  1.00 64.63           O
ATOM    154  ND2 ASN A  30      -2.239 -15.081  51.142  1.00 64.63           N
ATOM    155 1HD2 ASN A  30      -3.057 -14.511  51.070  1.00 64.63           H
ATOM    156 2HD2 ASN A  30      -2.086 -15.636  51.959  1.00 64.63           H
ATOM    157  HN  ASN A  30      -0.096 -12.297  49.343  1.00 64.63           H
ATOM    158  N   PHE A  31      -0.709 -12.117  46.502  1.00 69.51           N
ATOM    159  CA  PHE A  31      -1.079 -11.495  45.242  1.00 69.51           C
ATOM    160  C   PHE A  31      -0.339 -12.145  44.071  1.00 69.51           C
ATOM    161  O   PHE A  31       0.890 -12.148  44.034  1.00 69.51           O
ATOM    162  HA  PHE A  31      -2.153 -11.637  45.114  1.00 69.51           H
ATOM    163  CB  PHE A  31      -0.672 -10.023  45.333  1.00 69.51           C
ATOM    164 1HB  PHE A  31      -1.103  -9.593  46.237  1.00 69.51           H
ATOM    165 2HB  PHE A  31       0.411  -9.962  45.436  1.00 69.51           H
ATOM    166  CG  PHE A  31      -1.103  -9.183  44.129  1.00 69.51           C
ATOM    167  CD1 PHE A  31      -0.229  -8.951  43.114  1.00 69.51           C
ATOM    168  HD1 PHE A  31       0.779  -9.364  43.157  1.00 69.51           H
ATOM    169  CD2 PHE A  31      -2.361  -8.667  44.075  1.00 69.51           C
ATOM    170  HD2 PHE A  31      -3.061  -8.853  44.889  1.00 69.51           H
ATOM    171  CE1 PHE A  31      -0.629  -8.171  41.997  1.00 69.51           C
ATOM    172  HE1 PHE A  31       0.072  -7.985  41.183  1.00 69.51           H
ATOM    173  CE2 PHE A  31      -2.761  -7.887  42.958  1.00 69.51           C
ATOM    174  HE2 PHE A  31      -3.768  -7.474  42.914  1.00 69.51           H
ATOM    175  CZ  PHE A  31      -1.886  -7.655  41.942  1.00 69.51           C
ATOM    176  HZ  PHE A  31      -2.193  -7.057  41.085  1.00 69.51           H
ATOM    177  HN  PHE A  31      -0.234 -11.517  47.145  1.00 69.51           H
ATOM    178  N   ASN A  32      -1.119 -12.681  43.143  1.00 67.38           N
ATOM    179  CA  ASN A  32      -0.554 -13.288  41.950  1.00 67.38           C
ATOM    180  C   ASN A  32      -0.127 -12.188  40.976  1.00 67.38           C
ATOM    181  O   ASN A  32      -0.950 -11.663  40.228  1.00 67.38           O
ATOM    182  HA  ASN A  32       0.289 -13.883  42.303  1.00 67.38           H
ATOM    183  CB  ASN A  32      -1.583 -14.173  41.243  1.00 67.38           C
ATOM    184 1HB  ASN A  32      -2.100 -14.792  41.976  1.00 67.38           H
ATOM    185 2HB  ASN A  32      -2.337 -13.548  40.765  1.00 67.38           H
ATOM    186  CG  ASN A  32      -0.912 -15.064  40.196  1.00 67.38           C
ATOM    187  OD1 ASN A  32       0.290 -15.030  39.992  1.00 67.38           O
ATOM    188  ND2 ASN A  32      -1.754 -15.862  39.545  1.00 67.38           N
ATOM    189 1HD2 ASN A  32      -2.730 -15.841  39.761  1.00 67.38           H
ATOM    190 2HD2 ASN A  32      -1.411 -16.483  38.840  1.00 67.38           H
ATOM    191  HN  ASN A  32      -2.117 -12.704  43.197  1.00 67.38           H
ATOM    192  N   PHE A  33       1.159 -11.872  41.018  1.00 69.71           N
ATOM    193  CA  PHE A  33       1.727 -10.924  40.074  1.00 69.71           C
ATOM    194  C   PHE A  33       1.973 -11.583  38.716  1.00 69.71           C
ATOM    195  O   PHE A  33       3.097 -11.583  38.216  1.00 69.71           O
ATOM    196  HA  PHE A  33       1.008 -10.113  39.957  1.00 69.71           H
ATOM    197  CB  PHE A  33       3.066 -10.463  40.654  1.00 69.71           C
ATOM    198 1HB  PHE A  33       3.682 -11.339  40.858  1.00 69.71           H
ATOM    199 2HB  PHE A  33       3.591  -9.872  39.904  1.00 69.71           H
ATOM    200  CG  PHE A  33       2.937  -9.638  41.936  1.00 69.71           C
ATOM    201  CD1 PHE A  33       2.712  -8.299  41.862  1.00 69.71           C
ATOM    202  HD1 PHE A  33       2.622  -7.814  40.890  1.00 69.71           H
ATOM    203  CD2 PHE A  33       3.049 -10.243  43.149  1.00 69.71           C
ATOM    204  HD2 PHE A  33       3.229 -11.316  43.208  1.00 69.71           H
ATOM    205  CE1 PHE A  33       2.592  -7.532  43.052  1.00 69.71           C
ATOM    206  HE1 PHE A  33       2.412  -6.459  42.993  1.00 69.71           H
ATOM    207  CE2 PHE A  33       2.929  -9.477  44.338  1.00 69.71           C
ATOM    208  HE2 PHE A  33       3.019  -9.962  45.310  1.00 69.71           H
ATOM    209  CZ  PHE A  33       2.704  -8.137  44.265  1.00 69.71           C
ATOM    210  HZ  PHE A  33       2.612  -7.549  45.178  1.00 69.71           H
ATOM    211  HN  PHE A  33       1.807 -12.251  41.678  1.00 69.71           H
ATOM    212  N   THR A  34       0.904 -12.130  38.156  1.00 72.01           N
ATOM    213  CA  THR A  34       0.899 -12.496  36.750  1.00 72.01           C
ATOM    214  C   THR A  34       1.372 -11.321  35.892  1.00 72.01           C
ATOM    215  O   THR A  34       0.896 -10.199  36.053  1.00 72.01           O
ATOM    216  HA  THR A  34       1.612 -13.307  36.604  1.00 72.01           H
ATOM    217  CB  THR A  34      -0.508 -12.982  36.393  1.00 72.01           C
ATOM    218  HB  THR A  34      -1.210 -12.149  36.358  1.00 72.01           H
ATOM    219  OG1 THR A  34      -0.788 -13.982  37.369  1.00 72.01           O
ATOM    220  HG1 THR A  34      -0.044 -14.649  37.398  1.00 72.01           H
ATOM    221  CG2 THR A  34      -0.546 -13.737  35.063  1.00 72.01           C
ATOM    222 1HG2 THR A  34       0.105 -14.609  35.122  1.00 72.01           H
ATOM    223 2HG2 THR A  34      -0.204 -13.081  34.263  1.00 72.01           H
ATOM    224 3HG2 THR A  34      -1.567 -14.059  34.858  1.00 72.01           H
ATOM    225  HN  THR A  34       0.054 -12.324  38.646  1.00 72.01           H
ATOM    226  N   ASP A  35       2.304 -11.620  34.998  1.00 80.74           N
ATOM    227  CA  ASP A  35       2.981 -10.578  34.246  1.00 80.74           C
ATOM    228  C   ASP A  35       2.102 -10.150  33.070  1.00 80.74           C
ATOM    229  O   ASP A  35       2.386 -10.488  31.922  1.00 80.74           O
ATOM    230  HA  ASP A  35       3.145  -9.770  34.960  1.00 80.74           H
ATOM    231  CB  ASP A  35       4.312 -11.081  33.683  1.00 80.74           C
ATOM    232 1HB  ASP A  35       4.697 -11.883  34.313  1.00 80.74           H
ATOM    233 2HB  ASP A  35       4.154 -11.504  32.691  1.00 80.74           H
ATOM    234  CG  ASP A  35       5.338  -9.949  33.605  1.00 80.74           C
ATOM    235  OD1 ASP A  35       5.022  -8.860  34.132  1.00 80.74           O
ATOM    236  OD2 ASP A  35       6.414 -10.198  33.020  1.00 80.74           O
ATOM    237  HN  ASP A  35       2.596 -12.553  34.786  1.00 80.74           H
ATOM    238  N   PHE A  36       1.051  -9.412  33.396  1.00 90.02           N
ATOM    239  CA  PHE A  36       0.153  -8.896  32.376  1.00 90.02           C
ATOM    240  C   PHE A  36       0.748  -7.661  31.696  1.00 90.02           C
ATOM    241  O   PHE A  36       0.257  -7.224  30.657  1.00 90.02           O
ATOM    242  HA  PHE A  36       0.016  -9.685  31.637  1.00 90.02           H
ATOM    243  CB  PHE A  36      -1.145  -8.500  33.082  1.00 90.02           C
ATOM    244 1HB  PHE A  36      -0.904  -7.862  33.932  1.00 90.02           H
ATOM    245 2HB  PHE A  36      -1.751  -7.905  32.399  1.00 90.02           H
ATOM    246  CG  PHE A  36      -1.974  -9.688  33.574  1.00 90.02           C
ATOM    247  CD1 PHE A  36      -2.116 -10.789  32.788  1.00 90.02           C
ATOM    248  HD1 PHE A  36      -1.640 -10.825  31.808  1.00 90.02           H
ATOM    249  CD2 PHE A  36      -2.569  -9.644  34.796  1.00 90.02           C
ATOM    250  HD2 PHE A  36      -2.455  -8.761  35.425  1.00 90.02           H
ATOM    251  CE1 PHE A  36      -2.886 -11.892  33.244  1.00 90.02           C
ATOM    252  HE1 PHE A  36      -3.000 -12.775  32.614  1.00 90.02           H
ATOM    253  CE2 PHE A  36      -3.338 -10.747  35.252  1.00 90.02           C
ATOM    254  HE2 PHE A  36      -3.814 -10.711  36.232  1.00 90.02           H
ATOM    255  CZ  PHE A  36      -3.480 -11.848  34.467  1.00 90.02           C
ATOM    256  HZ  PHE A  36      -4.071 -12.694  34.817  1.00 90.02           H
ATOM    257  HN  PHE A  36       0.809  -9.166  34.335  1.00 90.02           H
ATOM    258  N   TYR A  37       1.796  -7.134  32.311  1.00 91.34           N
ATOM    259  CA  TYR A  37       2.560  -6.060  31.699  1.00 91.34           C
ATOM    260  C   TYR A  37       3.687  -6.617  30.827  1.00 91.34           C
ATOM    261  O   TYR A  37       4.617  -7.243  31.333  1.00 91.34           O
ATOM    262  HA  TYR A  37       1.882  -5.477  31.076  1.00 91.34           H
ATOM    263  CB  TYR A  37       3.172  -5.266  32.856  1.00 91.34           C
ATOM    264 1HB  TYR A  37       2.370  -4.914  33.505  1.00 91.34           H
ATOM    265 2HB  TYR A  37       3.795  -5.933  33.451  1.00 91.34           H
ATOM    266  CG  TYR A  37       4.012  -4.067  32.411  1.00 91.34           C
ATOM    267  CD1 TYR A  37       5.377  -4.199  32.261  1.00 91.34           C
ATOM    268  HD1 TYR A  37       5.857  -5.157  32.458  1.00 91.34           H
ATOM    269  CD2 TYR A  37       3.404  -2.853  32.161  1.00 91.34           C
ATOM    270  HD2 TYR A  37       2.325  -2.749  32.280  1.00 91.34           H
ATOM    271  CE1 TYR A  37       6.168  -3.070  31.843  1.00 91.34           C
ATOM    272  HE1 TYR A  37       7.247  -3.161  31.720  1.00 91.34           H
ATOM    273  CE2 TYR A  37       4.194  -1.725  31.743  1.00 91.34           C
ATOM    274  HE2 TYR A  37       3.727  -0.761  31.542  1.00 91.34           H
ATOM    275  CZ  TYR A  37       5.537  -1.889  31.604  1.00 91.34           C
ATOM    276  OH  TYR A  37       6.284  -0.823  31.209  1.00 91.34           O
ATOM    277  HH  TYR A  37       5.689  -0.046  31.003  1.00 91.34           H
ATOM    278  HN  TYR A  37       2.125  -7.428  33.209  1.00 91.34           H
ATOM    279  N   CYS A  38       3.567  -6.368  29.531  1.00 91.74           N
ATOM    280  CA  CYS A  38       4.490  -6.945  28.569  1.00 91.74           C
ATOM    281  C   CYS A  38       5.483  -5.861  28.145  1.00 91.74           C
ATOM    282  O   CYS A  38       5.094  -4.858  27.549  1.00 91.74           O
ATOM    283  HA  CYS A  38       5.003  -7.761  29.078  1.00 91.74           H
ATOM    284  CB  CYS A  38       3.755  -7.547  27.370  1.00 91.74           C
ATOM    285 1HB  CYS A  38       2.971  -8.222  27.714  1.00 91.74           H
ATOM    286 2HB  CYS A  38       3.266  -6.757  26.799  1.00 91.74           H
ATOM    287  SG  CYS A  38       4.934  -8.451  26.302  1.00 91.74           S
ATOM    288  HN  CYS A  38       2.856  -5.784  29.137  1.00 91.74           H
ATOM    289  N   GLU A  39       6.745  -6.100  28.469  1.00 90.18           N
ATOM    290  CA  GLU A  39       7.818  -5.258  27.968  1.00 90.18           C
ATOM    291  C   GLU A  39       8.212  -5.687  26.553  1.00 90.18           C
ATOM    292  O   GLU A  39       8.533  -6.851  26.320  1.00 90.18           O
ATOM    293  HA  GLU A  39       7.409  -4.248  27.948  1.00 90.18           H
ATOM    294  CB  GLU A  39       9.026  -5.292  28.907  1.00 90.18           C
ATOM    295 1HB  GLU A  39       9.282  -6.326  29.139  1.00 90.18           H
ATOM    296 2HB  GLU A  39       9.850  -4.732  28.465  1.00 90.18           H
ATOM    297  CG  GLU A  39       8.704  -4.608  30.238  1.00 90.18           C
ATOM    298 1HG  GLU A  39       8.303  -3.612  30.051  1.00 90.18           H
ATOM    299 2HG  GLU A  39       7.932  -5.170  30.762  1.00 90.18           H
ATOM    300  CD  GLU A  39       9.953  -4.505  31.116  1.00 90.18           C
ATOM    301  OE1 GLU A  39       9.822  -3.939  32.223  1.00 90.18           O
ATOM    302  OE2 GLU A  39      11.009  -4.994  30.661  1.00 90.18           O
ATOM    303  HN  GLU A  39       7.038  -6.850  29.061  1.00 90.18           H
ATOM    304  N   LYS A  40       8.175  -4.722  25.645  1.00 89.60           N
ATOM    305  CA  LYS A  40       8.360  -5.016  24.234  1.00 89.60           C
ATOM    306  C   LYS A  40       9.810  -4.722  23.843  1.00 89.60           C
ATOM    307  O   LYS A  40      10.096  -4.421  22.685  1.00 89.60           O
ATOM    308  HA  LYS A  40       8.174  -6.080  24.094  1.00 89.60           H
ATOM    309  CB  LYS A  40       7.331  -4.261  23.390  1.00 89.60           C
ATOM    310 1HB  LYS A  40       7.449  -3.188  23.539  1.00 89.60           H
ATOM    311 2HB  LYS A  40       7.509  -4.456  22.332  1.00 89.60           H
ATOM    312  CG  LYS A  40       5.907  -4.680  23.759  1.00 89.60           C
ATOM    313 1HG  LYS A  40       5.753  -4.552  24.830  1.00 89.60           H
ATOM    314 2HG  LYS A  40       5.191  -4.031  23.254  1.00 89.60           H
ATOM    315  CD  LYS A  40       5.645  -6.136  23.370  1.00 89.60           C
ATOM    316 1HD  LYS A  40       5.950  -6.301  22.336  1.00 89.60           H
ATOM    317 2HD  LYS A  40       6.252  -6.796  23.990  1.00 89.60           H
ATOM    318  CE  LYS A  40       4.166  -6.490  23.534  1.00 89.60           C
ATOM    319 1HE  LYS A  40       3.951  -6.704  24.581  1.00 89.60           H
ATOM    320 2HE  LYS A  40       3.548  -5.638  23.250  1.00 89.60           H
ATOM    321  NZ  LYS A  40       3.818  -7.663  22.701  1.00 89.60           N
ATOM    322 1HZ  LYS A  40       2.840  -7.895  22.836  1.00 89.60           H
ATOM    323 2HZ  LYS A  40       3.982  -7.444  21.725  1.00 89.60           H
ATOM    324 3HZ  LYS A  40       4.393  -8.453  22.972  1.00 89.60           H
ATOM    325  HN  LYS A  40       8.021  -3.758  25.859  1.00 89.60           H
ATOM    326  N   ASN A  41      10.688  -4.821  24.831  1.00 89.18           N
ATOM    327  CA  ASN A  41      12.089  -4.498  24.622  1.00 89.18           C
ATOM    328  C   ASN A  41      12.653  -5.388  23.513  1.00 89.18           C
ATOM    329  O   ASN A  41      13.354  -4.907  22.623  1.00 89.18           O
ATOM    330  HA  ASN A  41      12.103  -3.441  24.357  1.00 89.18           H
ATOM    331  CB  ASN A  41      12.907  -4.749  25.891  1.00 89.18           C
ATOM    332 1HB  ASN A  41      12.573  -5.671  26.367  1.00 89.18           H
ATOM    333 2HB  ASN A  41      13.956  -4.887  25.630  1.00 89.18           H
ATOM    334  CG  ASN A  41      12.768  -3.583  26.872  1.00 89.18           C
ATOM    335  OD1 ASN A  41      12.347  -2.492  26.524  1.00 89.18           O
ATOM    336  ND2 ASN A  41      13.145  -3.873  28.114  1.00 89.18           N
ATOM    337 1HD2 ASN A  41      13.482  -4.789  28.333  1.00 89.18           H
ATOM    338 2HD2 ASN A  41      13.092  -3.176  28.829  1.00 89.18           H
ATOM    339  HN  ASN A  41      10.455  -5.115  25.758  1.00 89.18           H
ATOM    340  N   ASN A  42      12.326  -6.669  23.601  1.00 91.09           N
ATOM    341  CA  ASN A  42      12.840  -7.639  22.650  1.00 91.09           C
ATOM    342  C   ASN A  42      12.345  -7.282  21.247  1.00 91.09           C
ATOM    343  O   ASN A  42      13.089  -7.399  20.274  1.00 91.09           O
ATOM    344  HA  ASN A  42      13.925  -7.580  22.737  1.00 91.09           H
ATOM    345  CB  ASN A  42      12.346  -9.049  22.981  1.00 91.09           C
ATOM    346 1HB  ASN A  42      11.262  -9.041  23.096  1.00 91.09           H
ATOM    347 2HB  ASN A  42      12.574  -9.722  22.154  1.00 91.09           H
ATOM    348  CG  ASN A  42      12.996  -9.571  24.263  1.00 91.09           C
ATOM    349  OD1 ASN A  42      13.938  -9.001  24.789  1.00 91.09           O
ATOM    350  ND2 ASN A  42      12.444 -10.685  24.736  1.00 91.09           N
ATOM    351 1HD2 ASN A  42      11.672 -11.103  24.256  1.00 91.09           H
ATOM    352 2HD2 ASN A  42      12.799 -11.104  25.571  1.00 91.09           H
ATOM    353  HN  ASN A  42      11.724  -7.045  24.305  1.00 91.09           H
ATOM    354  N   VAL A  43      11.093  -6.854  21.186  1.00 91.78           N
ATOM    355  CA  VAL A  43      10.479  -6.514  19.914  1.00 91.78           C
ATOM    356  C   VAL A  43      11.202  -5.308  19.310  1.00 91.78           C
ATOM    357  O   VAL A  43      11.457  -5.271  18.108  1.00 91.78           O
ATOM    358  HA  VAL A  43      10.606  -7.368  19.248  1.00 91.78           H
ATOM    359  CB  VAL A  43       8.979  -6.278  20.103  1.00 91.78           C
ATOM    360  HB  VAL A  43       8.855  -5.438  20.786  1.00 91.78           H
ATOM    361  CG1 VAL A  43       8.311  -5.909  18.777  1.00 91.78           C
ATOM    362 1HG1 VAL A  43       8.761  -4.997  18.385  1.00 91.78           H
ATOM    363 2HG1 VAL A  43       8.450  -6.720  18.062  1.00 91.78           H
ATOM    364 3HG1 VAL A  43       7.245  -5.747  18.940  1.00 91.78           H
ATOM    365  CG2 VAL A  43       8.308  -7.500  20.734  1.00 91.78           C
ATOM    366 1HG2 VAL A  43       8.447  -8.365  20.087  1.00 91.78           H
ATOM    367 2HG2 VAL A  43       8.756  -7.698  21.708  1.00 91.78           H
ATOM    368 3HG2 VAL A  43       7.242  -7.305  20.857  1.00 91.78           H
ATOM    369  HN  VAL A  43      10.502  -6.739  21.985  1.00 91.78           H
ATOM    370  N   ARG A  44      11.512  -4.351  20.173  1.00 90.45           N
ATOM    371  CA  ARG A  44      12.150  -3.123  19.731  1.00 90.45           C
ATOM    372  C   ARG A  44      13.588  -3.401  19.289  1.00 90.45           C
ATOM    373  O   ARG A  44      14.074  -2.800  18.332  1.00 90.45           O
ATOM    374  HA  ARG A  44      11.542  -2.778  18.895  1.00 90.45           H
ATOM    375  CB  ARG A  44      12.161  -2.076  20.847  1.00 90.45           C
ATOM    376 1HB  ARG A  44      12.505  -2.532  21.775  1.00 90.45           H
ATOM    377 2HB  ARG A  44      12.868  -1.283  20.600  1.00 90.45           H
ATOM    378  CG  ARG A  44      10.767  -1.479  21.051  1.00 90.45           C
ATOM    379 1HG  ARG A  44      10.389  -1.095  20.103  1.00 90.45           H
ATOM    380 2HG  ARG A  44      10.078  -2.257  21.378  1.00 90.45           H
ATOM    381  CD  ARG A  44      10.800  -0.352  22.086  1.00 90.45           C
ATOM    382 1HD  ARG A  44      11.808   0.056  22.160  1.00 90.45           H
ATOM    383 2HD  ARG A  44      10.149   0.462  21.770  1.00 90.45           H
ATOM    384  NE  ARG A  44      10.365  -0.864  23.405  1.00 90.45           N
ATOM    385  HE  ARG A  44       9.568  -1.468  23.434  1.00 90.45           H
ATOM    386  CZ  ARG A  44      10.972  -0.569  24.563  1.00 90.45           C
ATOM    387  NH1 ARG A  44      12.044   0.235  24.583  1.00 90.45           N
ATOM    388 1HH1 ARG A  44      12.397   0.620  23.730  1.00 90.45           H
ATOM    389 2HH1 ARG A  44      12.491   0.450  25.452  1.00 90.45           H
ATOM    390  NH2 ARG A  44      10.491  -1.090  25.700  1.00 90.45           N
ATOM    391 1HH2 ARG A  44      10.932  -0.880  26.572  1.00 90.45           H
ATOM    392 2HH2 ARG A  44       9.690  -1.689  25.676  1.00 90.45           H
ATOM    393  HN  ARG A  44      11.335  -4.406  21.156  1.00 90.45           H
ATOM    394  N   GLN A  45      14.229  -4.313  20.006  1.00 92.02           N
ATOM    395  CA  GLN A  45      15.607  -4.665  19.711  1.00 92.02           C
ATOM    396  C   GLN A  45      15.705  -5.311  18.328  1.00 92.02           C
ATOM    397  O   GLN A  45      16.618  -5.009  17.561  1.00 92.02           O
ATOM    398  HA  GLN A  45      16.155  -3.722  19.718  1.00 92.02           H
ATOM    399  CB  GLN A  45      16.181  -5.586  20.789  1.00 92.02           C
ATOM    400 1HB  GLN A  45      16.041  -5.134  21.771  1.00 92.02           H
ATOM    401 2HB  GLN A  45      15.636  -6.531  20.793  1.00 92.02           H
ATOM    402  CG  GLN A  45      17.669  -5.850  20.550  1.00 92.02           C
ATOM    403 1HG  GLN A  45      17.812  -6.271  19.555  1.00 92.02           H
ATOM    404 2HG  GLN A  45      18.218  -4.909  20.580  1.00 92.02           H
ATOM    405  CD  GLN A  45      18.232  -6.809  21.602  1.00 92.02           C
ATOM    406  OE1 GLN A  45      17.508  -7.437  22.357  1.00 92.02           O
ATOM    407  NE2 GLN A  45      19.559  -6.885  21.608  1.00 92.02           N
ATOM    408 1HE2 GLN A  45      20.095  -6.342  20.961  1.00 92.02           H
ATOM    409 2HE2 GLN A  45      20.022  -7.486  22.260  1.00 92.02           H
ATOM    410  HN  GLN A  45      13.822  -4.806  20.775  1.00 92.02           H
ATOM    411  N   PHE A  46      14.753  -6.190  18.051  1.00 93.73           N
ATOM    412  CA  PHE A  46      14.691  -6.844  16.755  1.00 93.73           C
ATOM    413  C   PHE A  46      14.483  -5.823  15.635  1.00 93.73           C
ATOM    414  O   PHE A  46      15.185  -5.852  14.625  1.00 93.73           O
ATOM    415  HA  PHE A  46      15.642  -7.356  16.606  1.00 93.73           H
ATOM    416  CB  PHE A  46      13.494  -7.796  16.791  1.00 93.73           C
ATOM    417 1HB  PHE A  46      13.685  -8.577  17.527  1.00 93.73           H
ATOM    418 2HB  PHE A  46      12.616  -7.246  17.132  1.00 93.73           H
ATOM    419  CG  PHE A  46      13.178  -8.449  15.444  1.00 93.73           C
ATOM    420  CD1 PHE A  46      12.145  -7.987  14.690  1.00 93.73           C
ATOM    421  HD1 PHE A  46      11.542  -7.151  15.045  1.00 93.73           H
ATOM    422  CD2 PHE A  46      13.929  -9.492  15.002  1.00 93.73           C
ATOM    423  HD2 PHE A  46      14.757  -9.863  15.606  1.00 93.73           H
ATOM    424  CE1 PHE A  46      11.851  -8.593  13.440  1.00 93.73           C
ATOM    425  HE1 PHE A  46      11.024  -8.223  12.836  1.00 93.73           H
ATOM    426  CE2 PHE A  46      13.636 -10.099  13.752  1.00 93.73           C
ATOM    427  HE2 PHE A  46      14.239 -10.935  13.397  1.00 93.73           H
ATOM    428  CZ  PHE A  46      12.603  -9.637  12.997  1.00 93.73           C
ATOM    429  HZ  PHE A  46      12.378 -10.102  12.038  1.00 93.73           H
ATOM    430  HN  PHE A  46      14.033  -6.455  18.693  1.00 93.73           H
ATOM    431  N   ALA A  47      13.515  -4.944  15.851  1.00 92.94           N
ATOM    432  CA  ALA A  47      13.145  -3.974  14.835  1.00 92.94           C
ATOM    433  C   ALA A  47      14.367  -3.125  14.479  1.00 92.94           C
ATOM    434  O   ALA A  47      14.594  -2.817  13.309  1.00 92.94           O
ATOM    435  HA  ALA A  47      12.825  -4.524  13.951  1.00 92.94           H
ATOM    436  CB  ALA A  47      11.974  -3.127  15.339  1.00 92.94           C
ATOM    437 1HB  ALA A  47      11.123  -3.774  15.550  1.00 92.94           H
ATOM    438 2HB  ALA A  47      12.269  -2.606  16.250  1.00 92.94           H
ATOM    439 3HB  ALA A  47      11.697  -2.399  14.577  1.00 92.94           H
ATOM    440  HN  ALA A  47      12.988  -4.890  16.699  1.00 92.94           H
ATOM    441  N   SER A  48      15.122  -2.770  15.508  1.00 92.92           N
ATOM    442  CA  SER A  48      16.185  -1.791  15.354  1.00 92.92           C
ATOM    443  C   SER A  48      17.268  -2.336  14.421  1.00 92.92           C
ATOM    444  O   SER A  48      17.998  -1.568  13.797  1.00 92.92           O
ATOM    445  HA  SER A  48      15.708  -0.914  14.916  1.00 92.92           H
ATOM    446  CB  SER A  48      16.790  -1.418  16.709  1.00 92.92           C
ATOM    447 1HB  SER A  48      17.444  -0.554  16.588  1.00 92.92           H
ATOM    448 2HB  SER A  48      15.994  -1.122  17.393  1.00 92.92           H
ATOM    449  OG  SER A  48      17.528  -2.495  17.279  1.00 92.92           O
ATOM    450  HG  SER A  48      17.911  -2.219  18.161  1.00 92.92           H
ATOM    451  HN  SER A  48      15.017  -3.138  16.432  1.00 92.92           H
ATOM    452  N   HIS A  49      17.337  -3.658  14.355  1.00 94.52           N
ATOM    453  CA  HIS A  49      18.340  -4.315  13.535  1.00 94.52           C
ATOM    454  C   HIS A  49      17.736  -4.678  12.178  1.00 94.52           C
ATOM    455  O   HIS A  49      18.404  -4.578  11.150  1.00 94.52           O
ATOM    456  HA  HIS A  49      19.143  -3.592  13.384  1.00 94.52           H
ATOM    457  CB  HIS A  49      18.931  -5.523  14.264  1.00 94.52           C
ATOM    458 1HB  HIS A  49      18.120  -6.187  14.563  1.00 94.52           H
ATOM    459 2HB  HIS A  49      19.561  -6.081  13.570  1.00 94.52           H
ATOM    460  CG  HIS A  49      19.746  -5.166  15.485  1.00 94.52           C
ATOM    461  ND1 HIS A  49      19.174  -4.915  16.720  1.00 94.52           N
ATOM    462  HD1 HIS A  49      18.197  -4.941  16.928  1.00 94.52           H
ATOM    463  CD2 HIS A  49      21.093  -5.023  15.647  1.00 94.52           C
ATOM    464  HD2 HIS A  49      21.845  -5.151  14.869  1.00 94.52           H
ATOM    465  CE1 HIS A  49      20.143  -4.633  17.579  1.00 94.52           C
ATOM    466  HE1 HIS A  49      20.013  -4.390  18.634  1.00 94.52           H
ATOM    467  NE2 HIS A  49      21.331  -4.700  16.912  1.00 94.52           N
ATOM    468  HN  HIS A  49      16.724  -4.275  14.849  1.00 94.52           H
ATOM    469  N   PHE A  50      16.478  -5.093  12.218  1.00 95.35           N
ATOM    470  CA  PHE A  50      15.865  -5.734  11.067  1.00 95.35           C
ATOM    471  C   PHE A  50      15.352  -4.694  10.069  1.00 95.35           C
ATOM    472  O   PHE A  50      15.592  -4.811   8.868  1.00 95.35           O
ATOM    473  HA  PHE A  50      16.631  -6.346  10.591  1.00 95.35           H
ATOM    474  CB  PHE A  50      14.680  -6.550  11.589  1.00 95.35           C
ATOM    475 1HB  PHE A  50      15.043  -7.272  12.321  1.00 95.35           H
ATOM    476 2HB  PHE A  50      13.995  -5.883  12.112  1.00 95.35           H
ATOM    477  CG  PHE A  50      13.910  -7.296  10.497  1.00 95.35           C
ATOM    478  CD1 PHE A  50      12.677  -6.863  10.119  1.00 95.35           C
ATOM    479  HD1 PHE A  50      12.238  -5.985  10.592  1.00 95.35           H
ATOM    480  CD2 PHE A  50      14.457  -8.392   9.906  1.00 95.35           C
ATOM    481  HD2 PHE A  50      15.445  -8.739  10.210  1.00 95.35           H
ATOM    482  CE1 PHE A  50      11.962  -7.556   9.106  1.00 95.35           C
ATOM    483  HE1 PHE A  50      10.974  -7.209   8.802  1.00 95.35           H
ATOM    484  CE2 PHE A  50      13.742  -9.084   8.893  1.00 95.35           C
ATOM    485  HE2 PHE A  50      14.181  -9.962   8.420  1.00 95.35           H
ATOM    486  CZ  PHE A  50      12.509  -8.651   8.515  1.00 95.35           C
ATOM    487  HZ  PHE A  50      11.961  -9.183   7.737  1.00 95.35           H
ATOM    488  HN  PHE A  50      15.883  -4.997  13.015  1.00 95.35           H
ATOM    489  N   LEU A  51      14.656  -3.701  10.602  1.00 94.99           N
ATOM    490  CA  LEU A  51      13.821  -2.845   9.777  1.00 94.99           C
ATOM    491  C   LEU A  51      14.711  -1.912   8.954  1.00 94.99           C
ATOM    492  O   LEU A  51      14.573  -1.833   7.734  1.00 94.99           O
ATOM    493  HA  LEU A  51      13.269  -3.489   9.092  1.00 94.99           H
ATOM    494  CB  LEU A  51      12.791  -2.111  10.638  1.00 94.99           C
ATOM    495 1HB  LEU A  51      13.324  -1.504  11.370  1.00 94.99           H
ATOM    496 2HB  LEU A  51      12.235  -1.425   9.999  1.00 94.99           H
ATOM    497  CG  LEU A  51      11.788  -2.995  11.383  1.00 94.99           C
ATOM    498  HG  LEU A  51      12.341  -3.632  12.073  1.00 94.99           H
ATOM    499  CD1 LEU A  51      10.828  -2.148  12.221  1.00 94.99           C
ATOM    500 1HD1 LEU A  51      11.395  -1.571  12.951  1.00 94.99           H
ATOM    501 2HD1 LEU A  51      10.279  -1.469  11.569  1.00 94.99           H
ATOM    502 3HD1 LEU A  51      10.126  -2.800  12.740  1.00 94.99           H
ATOM    503  CD2 LEU A  51      11.044  -3.916  10.414  1.00 94.99           C
ATOM    504 1HD2 LEU A  51      10.504  -3.314   9.683  1.00 94.99           H
ATOM    505 2HD2 LEU A  51      11.759  -4.557   9.900  1.00 94.99           H
ATOM    506 3HD2 LEU A  51      10.337  -4.533  10.970  1.00 94.99           H
ATOM    507  HN  LEU A  51      14.657  -3.478  11.577  1.00 94.99           H
ATOM    508  N   PRO A  52      15.636  -1.191   9.602  1.00 95.91           N
ATOM    509  CA  PRO A  52      16.334  -0.087   8.938  1.00 95.91           C
ATOM    510  C   PRO A  52      16.965  -0.511   7.622  1.00 95.91           C
ATOM    511  O   PRO A  52      16.740   0.118   6.590  1.00 95.91           O
ATOM    512  HA  PRO A  52      15.626   0.698   8.674  1.00 95.91           H
ATOM    513  CB  PRO A  52      17.388   0.343   9.961  1.00 95.91           C
ATOM    514 1HB  PRO A  52      18.334  -0.175   9.804  1.00 95.91           H
ATOM    515 2HB  PRO A  52      17.596   1.411   9.898  1.00 95.91           H
ATOM    516  CG  PRO A  52      16.756  -0.030  11.297  1.00 95.91           C
ATOM    517 1HG  PRO A  52      17.502  -0.117  12.087  1.00 95.91           H
ATOM    518 2HG  PRO A  52      16.041   0.722  11.630  1.00 95.91           H
ATOM    519  CD  PRO A  52      16.086  -1.361  10.995  1.00 95.91           C
ATOM    520 1HD  PRO A  52      16.780  -2.195  11.093  1.00 95.91           H
ATOM    521 2HD  PRO A  52      15.256  -1.559  11.674  1.00 95.91           H
ATOM    522  N   PRO A  53      17.768  -1.584   7.627  1.00 97.07           N
ATOM    523  CA  PRO A  53      18.434  -2.034   6.402  1.00 97.07           C
ATOM    524  C   PRO A  53      17.456  -2.236   5.255  1.00 97.07           C
ATOM    525  O   PRO A  53      17.736  -1.851   4.121  1.00 97.07           O
ATOM    526  HA  PRO A  53      19.130  -1.272   6.052  1.00 97.07           H
ATOM    527  CB  PRO A  53      19.103  -3.347   6.814  1.00 97.07           C
ATOM    528 1HB  PRO A  53      18.458  -4.204   6.622  1.00 97.07           H
ATOM    529 2HB  PRO A  53      20.029  -3.515   6.263  1.00 97.07           H
ATOM    530  CG  PRO A  53      19.361  -3.159   8.304  1.00 97.07           C
ATOM    531 1HG  PRO A  53      19.505  -4.112   8.813  1.00 97.07           H
ATOM    532 2HG  PRO A  53      20.262  -2.574   8.488  1.00 97.07           H
ATOM    533  CD  PRO A  53      18.108  -2.441   8.777  1.00 97.07           C
ATOM    534 1HD  PRO A  53      17.304  -3.140   9.007  1.00 97.07           H
ATOM    535 2HD  PRO A  53      18.290  -1.862   9.682  1.00 97.07           H
ATOM    536  N   LEU A  54      16.324  -2.839   5.584  1.00 96.47           N
ATOM    537  CA  LEU A  54      15.361  -3.229   4.568  1.00 96.47           C
ATOM    538  C   LEU A  54      14.679  -1.978   4.012  1.00 96.47           C
ATOM    539  O   LEU A  54      14.496  -1.853   2.802  1.00 96.47           O
ATOM    540  HA  LEU A  54      15.914  -3.709   3.761  1.00 96.47           H
ATOM    541  CB  LEU A  54      14.383  -4.266   5.126  1.00 96.47           C
ATOM    542 1HB  LEU A  54      13.920  -3.853   6.023  1.00 96.47           H
ATOM    543 2HB  LEU A  54      13.588  -4.416   4.396  1.00 96.47           H
ATOM    544  CG  LEU A  54      14.980  -5.630   5.477  1.00 96.47           C
ATOM    545  HG  LEU A  54      15.787  -5.476   6.193  1.00 96.47           H
ATOM    546  CD1 LEU A  54      13.941  -6.526   6.153  1.00 96.47           C
ATOM    547 1HD1 LEU A  54      13.593  -6.051   7.070  1.00 96.47           H
ATOM    548 2HD1 LEU A  54      13.097  -6.676   5.479  1.00 96.47           H
ATOM    549 3HD1 LEU A  54      14.391  -7.490   6.391  1.00 96.47           H
ATOM    550  CD2 LEU A  54      15.593  -6.294   4.242  1.00 96.47           C
ATOM    551 1HD2 LEU A  54      14.822  -6.434   3.484  1.00 96.47           H
ATOM    552 2HD2 LEU A  54      16.384  -5.659   3.842  1.00 96.47           H
ATOM    553 3HD2 LEU A  54      16.010  -7.262   4.519  1.00 96.47           H
ATOM    554  HN  LEU A  54      16.061  -3.062   6.523  1.00 96.47           H
ATOM    555  N   TYR A  55      14.320  -1.084   4.921  1.00 95.60           N
ATOM    556  CA  TYR A  55      13.606   0.124   4.543  1.00 95.60           C
ATOM    557  C   TYR A  55      14.466   1.008   3.638  1.00 95.60           C
ATOM    558  O   TYR A  55      13.956   1.639   2.713  1.00 95.60           O
ATOM    559  HA  TYR A  55      12.708  -0.172   4.002  1.00 95.60           H
ATOM    560  CB  TYR A  55      13.323   0.872   5.847  1.00 95.60           C
ATOM    561 1HB  TYR A  55      14.227   0.875   6.456  1.00 95.60           H
ATOM    562 2HB  TYR A  55      13.092   1.912   5.615  1.00 95.60           H
ATOM    563  CG  TYR A  55      12.175   0.281   6.667  1.00 95.60           C
ATOM    564  CD1 TYR A  55      11.503  -0.834   6.209  1.00 95.60           C
ATOM    565  HD1 TYR A  55      11.790  -1.293   5.263  1.00 95.60           H
ATOM    566  CD2 TYR A  55      11.811   0.862   7.865  1.00 95.60           C
ATOM    567  HD2 TYR A  55      12.342   1.743   8.226  1.00 95.60           H
ATOM    568  CE1 TYR A  55      10.422  -1.391   6.981  1.00 95.60           C
ATOM    569  HE1 TYR A  55       9.883  -2.271   6.631  1.00 95.60           H
ATOM    570  CE2 TYR A  55      10.731   0.305   8.637  1.00 95.60           C
ATOM    571  HE2 TYR A  55      10.433   0.755   9.584  1.00 95.60           H
ATOM    572  CZ  TYR A  55      10.089  -0.794   8.157  1.00 95.60           C
ATOM    573  OH  TYR A  55       9.069  -1.320   8.886  1.00 95.60           O
ATOM    574  HH  TYR A  55       8.637  -2.067   8.380  1.00 95.60           H
ATOM    575  HN  TYR A  55      14.509  -1.174   5.899  1.00 95.60           H
ATOM    576  N   TRP A  56      15.757   1.026   3.936  1.00 97.05           N
ATOM    577  CA  TRP A  56      16.706   1.753   3.109  1.00 97.05           C
ATOM    578  C   TRP A  56      16.761   1.069   1.741  1.00 97.05           C
ATOM    579  O   TRP A  56      16.771   1.738   0.709  1.00 97.05           O
ATOM    580  HA  TRP A  56      16.340   2.774   3.000  1.00 97.05           H
ATOM    581  CB  TRP A  56      18.073   1.839   3.790  1.00 97.05           C
ATOM    582 1HB  TRP A  56      18.232   0.936   4.379  1.00 97.05           H
ATOM    583 2HB  TRP A  56      18.849   1.860   3.024  1.00 97.05           H
ATOM    584  CG  TRP A  56      18.240   3.060   4.697  1.00 97.05           C
ATOM    585  CD1 TRP A  56      18.358   3.085   6.032  1.00 97.05           C
ATOM    586  HD1 TRP A  56      18.350   2.199   6.666  1.00 97.05           H
ATOM    587  CD2 TRP A  56      18.304   4.439   4.280  1.00 97.05           C
ATOM    588  NE1 TRP A  56      18.493   4.375   6.503  1.00 97.05           N
ATOM    589  HE1 TRP A  56      18.596   4.649   7.459  1.00 97.05           H
ATOM    590  CE2 TRP A  56      18.458   5.225   5.404  1.00 97.05           C
ATOM    591  CE3 TRP A  56      18.233   5.005   2.994  1.00 97.05           C
ATOM    592  HE3 TRP A  56      18.112   4.407   2.092  1.00 97.05           H
ATOM    593  CZ2 TRP A  56      18.555   6.621   5.356  1.00 97.05           C
ATOM    594  HZ2 TRP A  56      18.677   7.219   6.259  1.00 97.05           H
ATOM    595  CZ3 TRP A  56      18.331   6.401   2.964  1.00 97.05           C
ATOM    596  HZ3 TRP A  56      18.282   6.892   1.991  1.00 97.05           H
ATOM    597  CH2 TRP A  56      18.487   7.207   4.086  1.00 97.05           C
ATOM    598  HH2 TRP A  56      18.556   8.289   3.978  1.00 97.05           H
ATOM    599  HN  TRP A  56      16.156   0.558   4.724  1.00 97.05           H
ATOM    600  N   LEU A  57      16.796  -0.255   1.778  1.00 97.14           N
ATOM    601  CA  LEU A  57      16.869  -1.036   0.555  1.00 97.14           C
ATOM    602  C   LEU A  57      15.641  -0.741  -0.308  1.00 97.14           C
ATOM    603  O   LEU A  57      15.770  -0.416  -1.487  1.00 97.14           O
ATOM    604  HA  LEU A  57      17.758  -0.712   0.013  1.00 97.14           H
ATOM    605  CB  LEU A  57      17.052  -2.520   0.877  1.00 97.14           C
ATOM    606 1HB  LEU A  57      17.988  -2.641   1.422  1.00 97.14           H
ATOM    607 2HB  LEU A  57      16.250  -2.827   1.549  1.00 97.14           H
ATOM    608  CG  LEU A  57      17.067  -3.470  -0.322  1.00 97.14           C
ATOM    609  HG  LEU A  57      16.167  -3.291  -0.911  1.00 97.14           H
ATOM    610  CD1 LEU A  57      18.266  -3.188  -1.230  1.00 97.14           C
ATOM    611 1HD1 LEU A  57      18.210  -2.163  -1.597  1.00 97.14           H
ATOM    612 2HD1 LEU A  57      19.188  -3.323  -0.666  1.00 97.14           H
ATOM    613 3HD1 LEU A  57      18.252  -3.877  -2.075  1.00 97.14           H
ATOM    614  CD2 LEU A  57      17.024  -4.930   0.134  1.00 97.14           C
ATOM    615 1HD2 LEU A  57      17.893  -5.141   0.758  1.00 97.14           H
ATOM    616 2HD2 LEU A  57      16.114  -5.105   0.707  1.00 97.14           H
ATOM    617 3HD2 LEU A  57      17.036  -5.584  -0.738  1.00 97.14           H
ATOM    618  HN  LEU A  57      16.775  -0.792   2.621  1.00 97.14           H
ATOM    619  N   VAL A  58      14.477  -0.864   0.313  1.00 96.23           N
ATOM    620  CA  VAL A  58      13.225  -0.699  -0.404  1.00 96.23           C
ATOM    621  C   VAL A  58      13.152   0.718  -0.976  1.00 96.23           C
ATOM    622  O   VAL A  58      12.740   0.910  -2.119  1.00 96.23           O
ATOM    623  HA  VAL A  58      13.222  -1.411  -1.230  1.00 96.23           H
ATOM    624  CB  VAL A  58      12.048  -1.035   0.514  1.00 96.23           C
ATOM    625  HB  VAL A  58      12.137  -0.422   1.411  1.00 96.23           H
ATOM    626  CG1 VAL A  58      10.715  -0.695  -0.157  1.00 96.23           C
ATOM    627 1HG1 VAL A  58      10.686   0.370  -0.388  1.00 96.23           H
ATOM    628 2HG1 VAL A  58      10.615  -1.270  -1.077  1.00 96.23           H
ATOM    629 3HG1 VAL A  58       9.895  -0.944   0.518  1.00 96.23           H
ATOM    630  CG2 VAL A  58      12.088  -2.503   0.942  1.00 96.23           C
ATOM    631 1HG2 VAL A  58      12.035  -3.141   0.059  1.00 96.23           H
ATOM    632 2HG2 VAL A  58      13.016  -2.701   1.478  1.00 96.23           H
ATOM    633 3HG2 VAL A  58      11.240  -2.715   1.594  1.00 96.23           H
ATOM    634  HN  VAL A  58      14.383  -1.073   1.287  1.00 96.23           H
ATOM    635  N   PHE A  59      13.558   1.675  -0.154  1.00 97.36           N
ATOM    636  CA  PHE A  59      13.563   3.067  -0.570  1.00 97.36           C
ATOM    637  C   PHE A  59      14.373   3.252  -1.855  1.00 97.36           C
ATOM    638  O   PHE A  59      13.874   3.806  -2.833  1.00 97.36           O
ATOM    639  HA  PHE A  59      12.528   3.354  -0.751  1.00 97.36           H
ATOM    640  CB  PHE A  59      14.223   3.867   0.554  1.00 97.36           C
ATOM    641 1HB  PHE A  59      13.578   3.841   1.432  1.00 97.36           H
ATOM    642 2HB  PHE A  59      15.159   3.382   0.832  1.00 97.36           H
ATOM    643  CG  PHE A  59      14.510   5.326   0.194  1.00 97.36           C
ATOM    644  CD1 PHE A  59      15.794   5.771   0.129  1.00 97.36           C
ATOM    645  HD1 PHE A  59      16.618   5.088   0.335  1.00 97.36           H
ATOM    646  CD2 PHE A  59      13.482   6.179  -0.062  1.00 97.36           C
ATOM    647  HD2 PHE A  59      12.453   5.822  -0.011  1.00 97.36           H
ATOM    648  CE1 PHE A  59      16.060   7.125  -0.205  1.00 97.36           C
ATOM    649  HE1 PHE A  59      17.089   7.481  -0.257  1.00 97.36           H
ATOM    650  CE2 PHE A  59      13.748   7.533  -0.397  1.00 97.36           C
ATOM    651  HE2 PHE A  59      12.924   8.216  -0.603  1.00 97.36           H
ATOM    652  CZ  PHE A  59      15.032   7.977  -0.462  1.00 97.36           C
ATOM    653  HZ  PHE A  59      15.237   9.017  -0.719  1.00 97.36           H
ATOM    654  HN  PHE A  59      13.880   1.511   0.779  1.00 97.36           H
ATOM    655  N   ILE A  60      15.609   2.777  -1.811  1.00 97.58           N
ATOM    656  CA  ILE A  60      16.547   3.030  -2.892  1.00 97.58           C
ATOM    657  C   ILE A  60      16.007   2.412  -4.184  1.00 97.58           C
ATOM    658  O   ILE A  60      15.907   3.090  -5.206  1.00 97.58           O
ATOM    659  HA  ILE A  60      16.609   4.110  -3.026  1.00 97.58           H
ATOM    660  CB  ILE A  60      17.946   2.539  -2.514  1.00 97.58           C
ATOM    661  HB  ILE A  60      17.858   1.525  -2.123  1.00 97.58           H
ATOM    662  CG1 ILE A  60      18.547   3.401  -1.402  1.00 97.58           C
ATOM    663 1HG1 ILE A  60      18.825   4.376  -1.803  1.00 97.58           H
ATOM    664 2HG1 ILE A  60      17.800   3.576  -0.628  1.00 97.58           H
ATOM    665  CG2 ILE A  60      18.854   2.473  -3.743  1.00 97.58           C
ATOM    666 1HG2 ILE A  60      18.428   1.784  -4.473  1.00 97.58           H
ATOM    667 2HG2 ILE A  60      18.940   3.465  -4.186  1.00 97.58           H
ATOM    668 3HG2 ILE A  60      19.842   2.121  -3.446  1.00 97.58           H
ATOM    669  CD1 ILE A  60      19.776   2.727  -0.790  1.00 97.58           C
ATOM    670 1HD1 ILE A  60      19.490   1.764  -0.368  1.00 97.58           H
ATOM    671 2HD1 ILE A  60      20.531   2.576  -1.562  1.00 97.58           H
ATOM    672 3HD1 ILE A  60      20.184   3.361  -0.002  1.00 97.58           H
ATOM    673  HN  ILE A  60      15.972   2.230  -1.056  1.00 97.58           H
ATOM    674  N   VAL A  61      15.673   1.133  -4.096  1.00 96.20           N
ATOM    675  CA  VAL A  61      15.281   0.379  -5.275  1.00 96.20           C
ATOM    676  C   VAL A  61      13.976   0.952  -5.831  1.00 96.20           C
ATOM    677  O   VAL A  61      13.827   1.106  -7.042  1.00 96.20           O
ATOM    678  HA  VAL A  61      16.065   0.505  -6.022  1.00 96.20           H
ATOM    679  CB  VAL A  61      15.184  -1.110  -4.936  1.00 96.20           C
ATOM    680  HB  VAL A  61      14.466  -1.222  -4.124  1.00 96.20           H
ATOM    681  CG1 VAL A  61      14.671  -1.912  -6.133  1.00 96.20           C
ATOM    682 1HG1 VAL A  61      13.681  -1.552  -6.414  1.00 96.20           H
ATOM    683 2HG1 VAL A  61      15.354  -1.789  -6.973  1.00 96.20           H
ATOM    684 3HG1 VAL A  61      14.612  -2.967  -5.865  1.00 96.20           H
ATOM    685  CG2 VAL A  61      16.531  -1.650  -4.450  1.00 96.20           C
ATOM    686 1HG2 VAL A  61      17.279  -1.518  -5.232  1.00 96.20           H
ATOM    687 2HG2 VAL A  61      16.839  -1.107  -3.557  1.00 96.20           H
ATOM    688 3HG2 VAL A  61      16.433  -2.710  -4.216  1.00 96.20           H
ATOM    689  HN  VAL A  61      15.668   0.614  -3.242  1.00 96.20           H
ATOM    690  N   GLY A  62      13.063   1.252  -4.918  1.00 96.32           N
ATOM    691  CA  GLY A  62      11.751   1.742  -5.306  1.00 96.32           C
ATOM    692  C   GLY A  62      11.852   3.123  -5.957  1.00 96.32           C
ATOM    693  O   GLY A  62      11.186   3.392  -6.955  1.00 96.32           O
ATOM    694 1HA  GLY A  62      11.287   1.041  -6.000  1.00 96.32           H
ATOM    695 2HA  GLY A  62      11.106   1.796  -4.429  1.00 96.32           H
ATOM    696  HN  GLY A  62      13.208   1.165  -3.933  1.00 96.32           H
ATOM    697  N   ALA A  63      12.689   3.961  -5.365  1.00 96.92           N
ATOM    698  CA  ALA A  63      12.833   5.330  -5.832  1.00 96.92           C
ATOM    699  C   ALA A  63      13.360   5.321  -7.268  1.00 96.92           C
ATOM    700  O   ALA A  63      12.847   6.039  -8.125  1.00 96.92           O
ATOM    701  HA  ALA A  63      11.846   5.791  -5.819  1.00 96.92           H
ATOM    702  CB  ALA A  63      13.750   6.101  -4.880  1.00 96.92           C
ATOM    703 1HB  ALA A  63      13.316   6.102  -3.880  1.00 96.92           H
ATOM    704 2HB  ALA A  63      14.729   5.622  -4.850  1.00 96.92           H
ATOM    705 3HB  ALA A  63      13.857   7.127  -5.230  1.00 96.92           H
ATOM    706  HN  ALA A  63      13.262   3.720  -4.581  1.00 96.92           H
ATOM    707  N   LEU A  64      14.377   4.501  -7.487  1.00 95.71           N
ATOM    708  CA  LEU A  64      14.992   4.405  -8.800  1.00 95.71           C
ATOM    709  C   LEU A  64      13.969   3.862  -9.799  1.00 95.71           C
ATOM    710  O   LEU A  64      13.808   4.411 -10.888  1.00 95.71           O
ATOM    711  HA  LEU A  64      15.271   5.413  -9.104  1.00 95.71           H
ATOM    712  CB  LEU A  64      16.279   3.580  -8.729  1.00 95.71           C
ATOM    713 1HB  LEU A  64      16.048   2.621  -8.267  1.00 95.71           H
ATOM    714 2HB  LEU A  64      16.611   3.373  -9.747  1.00 95.71           H
ATOM    715  CG  LEU A  64      17.442   4.216  -7.964  1.00 95.71           C
ATOM    716  HG  LEU A  64      17.090   4.484  -6.968  1.00 95.71           H
ATOM    717  CD1 LEU A  64      18.590   3.221  -7.786  1.00 95.71           C
ATOM    718 1HD1 LEU A  64      18.237   2.355  -7.227  1.00 95.71           H
ATOM    719 2HD1 LEU A  64      18.949   2.901  -8.764  1.00 95.71           H
ATOM    720 3HD1 LEU A  64      19.403   3.699  -7.239  1.00 95.71           H
ATOM    721  CD2 LEU A  64      17.903   5.508  -8.642  1.00 95.71           C
ATOM    722 1HD2 LEU A  64      18.232   5.288  -9.658  1.00 95.71           H
ATOM    723 2HD2 LEU A  64      17.076   6.217  -8.673  1.00 95.71           H
ATOM    724 3HD2 LEU A  64      18.730   5.939  -8.078  1.00 95.71           H
ATOM    725  HN  LEU A  64      14.779   3.910  -6.787  1.00 95.71           H
ATOM    726  N   GLY A  65      13.303   2.791  -9.394  1.00 93.93           N
ATOM    727  CA  GLY A  65      12.413   2.077 -10.294  1.00 93.93           C
ATOM    728  C   GLY A  65      11.263   2.975 -10.753  1.00 93.93           C
ATOM    729  O   GLY A  65      11.006   3.098 -11.950  1.00 93.93           O
ATOM    730 1HA  GLY A  65      12.973   1.725 -11.161  1.00 93.93           H
ATOM    731 2HA  GLY A  65      12.014   1.196  -9.793  1.00 93.93           H
ATOM    732  HN  GLY A  65      13.365   2.410  -8.471  1.00 93.93           H
ATOM    733  N   ASN A  66      10.601   3.580  -9.778  1.00 94.58           N
ATOM    734  CA  ASN A  66       9.390   4.335 -10.051  1.00 94.58           C
ATOM    735  C   ASN A  66       9.756   5.636 -10.768  1.00 94.58           C
ATOM    736  O   ASN A  66       8.992   6.127 -11.598  1.00 94.58           O
ATOM    737  HA  ASN A  66       8.776   3.678 -10.667  1.00 94.58           H
ATOM    738  CB  ASN A  66       8.662   4.698  -8.755  1.00 94.58           C
ATOM    739 1HB  ASN A  66       9.374   5.102  -8.035  1.00 94.58           H
ATOM    740 2HB  ASN A  66       7.929   5.480  -8.952  1.00 94.58           H
ATOM    741  CG  ASN A  66       7.964   3.475  -8.158  1.00 94.58           C
ATOM    742  OD1 ASN A  66       7.066   2.892  -8.744  1.00 94.58           O
ATOM    743  ND2 ASN A  66       8.424   3.120  -6.961  1.00 94.58           N
ATOM    744 1HD2 ASN A  66       9.163   3.641  -6.535  1.00 94.58           H
ATOM    745 2HD2 ASN A  66       8.030   2.331  -6.488  1.00 94.58           H
ATOM    746  HN  ASN A  66      10.879   3.561  -8.818  1.00 94.58           H
ATOM    747  N   SER A  67      10.924   6.157 -10.422  1.00 94.67           N
ATOM    748  CA  SER A  67      11.441   7.342 -11.085  1.00 94.67           C
ATOM    749  C   SER A  67      11.651   7.059 -12.574  1.00 94.67           C
ATOM    750  O   SER A  67      11.405   7.923 -13.414  1.00 94.67           O
ATOM    751  HA  SER A  67      10.677   8.107 -10.945  1.00 94.67           H
ATOM    752  CB  SER A  67      12.749   7.806 -10.442  1.00 94.67           C
ATOM    753 1HB  SER A  67      13.484   7.003 -10.496  1.00 94.67           H
ATOM    754 2HB  SER A  67      13.153   8.645 -11.008  1.00 94.67           H
ATOM    755  OG  SER A  67      12.568   8.193  -9.083  1.00 94.67           O
ATOM    756  HG  SER A  67      13.037   7.549  -8.478  1.00 94.67           H
ATOM    757  HN  SER A  67      11.512   5.783  -9.705  1.00 94.67           H
ATOM    758  N   LEU A  68      12.105   5.846 -12.855  1.00 91.78           N
ATOM    759  CA  LEU A  68      12.336   5.433 -14.228  1.00 91.78           C
ATOM    760  C   LEU A  68      11.001   5.394 -14.975  1.00 91.78           C
ATOM    761  O   LEU A  68      10.923   5.796 -16.135  1.00 91.78           O
ATOM    762  HA  LEU A  68      12.970   6.187 -14.694  1.00 91.78           H
ATOM    763  CB  LEU A  68      13.101   4.109 -14.268  1.00 91.78           C
ATOM    764 1HB  LEU A  68      14.033   4.234 -13.717  1.00 91.78           H
ATOM    765 2HB  LEU A  68      12.516   3.357 -13.738  1.00 91.78           H
ATOM    766  CG  LEU A  68      13.433   3.567 -15.660  1.00 91.78           C
ATOM    767  HG  LEU A  68      12.507   3.505 -16.232  1.00 91.78           H
ATOM    768  CD1 LEU A  68      14.365   4.521 -16.411  1.00 91.78           C
ATOM    769 1HD1 LEU A  68      13.881   5.491 -16.520  1.00 91.78           H
ATOM    770 2HD1 LEU A  68      15.293   4.638 -15.852  1.00 91.78           H
ATOM    771 3HD1 LEU A  68      14.585   4.112 -17.398  1.00 91.78           H
ATOM    772  CD2 LEU A  68      14.007   2.152 -15.576  1.00 91.78           C
ATOM    773 1HD2 LEU A  68      14.920   2.165 -14.979  1.00 91.78           H
ATOM    774 2HD2 LEU A  68      13.278   1.491 -15.108  1.00 91.78           H
ATOM    775 3HD2 LEU A  68      14.234   1.791 -16.579  1.00 91.78           H
ATOM    776  HN  LEU A  68      12.314   5.154 -12.164  1.00 91.78           H
ATOM    777  N   VAL A  69       9.984   4.907 -14.280  1.00 91.33           N
ATOM    778  CA  VAL A  69       8.665   4.776 -14.875  1.00 91.33           C
ATOM    779  C   VAL A  69       8.179   6.151 -15.337  1.00 91.33           C
ATOM    780  O   VAL A  69       7.692   6.297 -16.457  1.00 91.33           O
ATOM    781  HA  VAL A  69       8.760   4.127 -15.746  1.00 91.33           H
ATOM    782  CB  VAL A  69       7.709   4.105 -13.886  1.00 91.33           C
ATOM    783  HB  VAL A  69       7.742   4.669 -12.954  1.00 91.33           H
ATOM    784  CG1 VAL A  69       6.270   4.139 -14.406  1.00 91.33           C
ATOM    785 1HG1 VAL A  69       5.959   5.175 -14.545  1.00 91.33           H
ATOM    786 2HG1 VAL A  69       6.215   3.612 -15.358  1.00 91.33           H
ATOM    787 3HG1 VAL A  69       5.612   3.656 -13.684  1.00 91.33           H
ATOM    788  CG2 VAL A  69       8.149   2.671 -13.585  1.00 91.33           C
ATOM    789 1HG2 VAL A  69       8.159   2.092 -14.508  1.00 91.33           H
ATOM    790 2HG2 VAL A  69       9.149   2.682 -13.152  1.00 91.33           H
ATOM    791 3HG2 VAL A  69       7.453   2.218 -12.879  1.00 91.33           H
ATOM    792  HN  VAL A  69      10.050   4.607 -13.328  1.00 91.33           H
ATOM    793  N   ILE A  70       8.328   7.125 -14.451  1.00 92.11           N
ATOM    794  CA  ILE A  70       7.863   8.472 -14.734  1.00 92.11           C
ATOM    795  C   ILE A  70       8.632   9.031 -15.932  1.00 92.11           C
ATOM    796  O   ILE A  70       8.043   9.649 -16.819  1.00 92.11           O
ATOM    797  HA  ILE A  70       6.808   8.403 -15.002  1.00 92.11           H
ATOM    798  CB  ILE A  70       7.956   9.345 -13.481  1.00 92.11           C
ATOM    799  HB  ILE A  70       8.973   9.278 -13.093  1.00 92.11           H
ATOM    800  CG1 ILE A  70       7.020   8.832 -12.385  1.00 92.11           C
ATOM    801 1HG1 ILE A  70       5.985   8.920 -12.715  1.00 92.11           H
ATOM    802 2HG1 ILE A  70       7.209   7.774 -12.206  1.00 92.11           H
ATOM    803  CG2 ILE A  70       7.696  10.815 -13.816  1.00 92.11           C
ATOM    804 1HG2 ILE A  70       8.436  11.159 -14.538  1.00 92.11           H
ATOM    805 2HG2 ILE A  70       6.697  10.919 -14.241  1.00 92.11           H
ATOM    806 3HG2 ILE A  70       7.768  11.413 -12.908  1.00 92.11           H
ATOM    807  CD1 ILE A  70       7.215   9.617 -11.086  1.00 92.11           C
ATOM    808 1HD1 ILE A  70       8.245   9.508 -10.746  1.00 92.11           H
ATOM    809 2HD1 ILE A  70       7.002  10.672 -11.263  1.00 92.11           H
ATOM    810 3HD1 ILE A  70       6.538   9.233 -10.324  1.00 92.11           H
ATOM    811  HN  ILE A  70       8.758   7.005 -13.556  1.00 92.11           H
ATOM    812  N   LEU A  71       9.936   8.795 -15.921  1.00 89.96           N
ATOM    813  CA  LEU A  71      10.804   9.339 -16.952  1.00 89.96           C
ATOM    814  C   LEU A  71      10.414   8.744 -18.306  1.00 89.96           C
ATOM    815  O   LEU A  71      10.352   9.456 -19.307  1.00 89.96           O
ATOM    816  HA  LEU A  71      10.635  10.415 -16.986  1.00 89.96           H
ATOM    817  CB  LEU A  71      12.273   9.122 -16.584  1.00 89.96           C
ATOM    818 1HB  LEU A  71      12.464   9.611 -15.628  1.00 89.96           H
ATOM    819 2HB  LEU A  71      12.436   8.055 -16.434  1.00 89.96           H
ATOM    820  CG  LEU A  71      13.300   9.629 -17.598  1.00 89.96           C
ATOM    821  HG  LEU A  71      12.843  10.433 -18.174  1.00 89.96           H
ATOM    822  CD1 LEU A  71      14.523  10.218 -16.892  1.00 89.96           C
ATOM    823 1HD1 LEU A  71      14.213  11.051 -16.262  1.00 89.96           H
ATOM    824 2HD1 LEU A  71      14.991   9.450 -16.275  1.00 89.96           H
ATOM    825 3HD1 LEU A  71      15.237  10.570 -17.637  1.00 89.96           H
ATOM    826  CD2 LEU A  71      13.684   8.527 -18.587  1.00 89.96           C
ATOM    827 1HD2 LEU A  71      14.115   7.685 -18.044  1.00 89.96           H
ATOM    828 2HD2 LEU A  71      12.796   8.196 -19.125  1.00 89.96           H
ATOM    829 3HD2 LEU A  71      14.415   8.914 -19.297  1.00 89.96           H
ATOM    830  HN  LEU A  71      10.398   8.245 -15.226  1.00 89.96           H
ATOM    831  N   VAL A  72      10.163   7.443 -18.295  1.00 87.23           N
ATOM    832  CA  VAL A  72       9.799   6.740 -19.513  1.00 87.23           C
ATOM    833  C   VAL A  72       8.493   7.319 -20.061  1.00 87.23           C
ATOM    834  O   VAL A  72       8.365   7.541 -21.264  1.00 87.23           O
ATOM    835  HA  VAL A  72      10.592   6.913 -20.241  1.00 87.23           H
ATOM    836  CB  VAL A  72       9.720   5.236 -19.246  1.00 87.23           C
ATOM    837  HB  VAL A  72       9.073   5.082 -18.383  1.00 87.23           H
ATOM    838  CG1 VAL A  72       9.101   4.499 -20.436  1.00 87.23           C
ATOM    839 1HG1 VAL A  72       8.093   4.876 -20.612  1.00 87.23           H
ATOM    840 2HG1 VAL A  72       9.711   4.665 -21.323  1.00 87.23           H
ATOM    841 3HG1 VAL A  72       9.057   3.432 -20.219  1.00 87.23           H
ATOM    842  CG2 VAL A  72      11.099   4.666 -18.906  1.00 87.23           C
ATOM    843 1HG2 VAL A  72      11.779   4.837 -19.741  1.00 87.23           H
ATOM    844 2HG2 VAL A  72      11.487   5.159 -18.015  1.00 87.23           H
ATOM    845 3HG2 VAL A  72      11.014   3.595 -18.721  1.00 87.23           H
ATOM    846  HN  VAL A  72      10.203   6.873 -17.474  1.00 87.23           H
ATOM    847  N   TYR A  73       7.558   7.548 -19.152  1.00 85.99           N
ATOM    848  CA  TYR A  73       6.260   8.081 -19.531  1.00 85.99           C
ATOM    849  C   TYR A  73       6.404   9.445 -20.209  1.00 85.99           C
ATOM    850  O   TYR A  73       5.697   9.742 -21.170  1.00 85.99           O
ATOM    851  HA  TYR A  73       5.801   7.382 -20.231  1.00 85.99           H
ATOM    852  CB  TYR A  73       5.477   8.253 -18.228  1.00 85.99           C
ATOM    853 1HB  TYR A  73       5.399   7.285 -17.733  1.00 85.99           H
ATOM    854 2HB  TYR A  73       6.040   8.907 -17.561  1.00 85.99           H
ATOM    855  CG  TYR A  73       4.072   8.828 -18.417  1.00 85.99           C
ATOM    856  CD1 TYR A  73       3.884  10.195 -18.439  1.00 85.99           C
ATOM    857  HD1 TYR A  73       4.736  10.865 -18.321  1.00 85.99           H
ATOM    858  CD2 TYR A  73       2.994   7.980 -18.565  1.00 85.99           C
ATOM    859  HD2 TYR A  73       3.143   6.900 -18.548  1.00 85.99           H
ATOM    860  CE1 TYR A  73       2.561  10.737 -18.617  1.00 85.99           C
ATOM    861  HE1 TYR A  73       2.398  11.814 -18.636  1.00 85.99           H
ATOM    862  CE2 TYR A  73       1.671   8.522 -18.743  1.00 85.99           C
ATOM    863  HE2 TYR A  73       0.811   7.863 -18.861  1.00 85.99           H
ATOM    864  CZ  TYR A  73       1.520   9.873 -18.760  1.00 85.99           C
ATOM    865  OH  TYR A  73       0.272  10.385 -18.928  1.00 85.99           O
ATOM    866  HH  TYR A  73      -0.370   9.652 -19.157  1.00 85.99           H
ATOM    867  HN  TYR A  73       7.674   7.377 -18.173  1.00 85.99           H
ATOM    868  N   TRP A  74       7.324  10.238 -19.681  1.00 86.46           N
ATOM    869  CA  TRP A  74       7.457  11.620 -20.110  1.00 86.46           C
ATOM    870  C   TRP A  74       8.027  11.621 -21.530  1.00 86.46           C
ATOM    871  O   TRP A  74       7.463  12.244 -22.429  1.00 86.46           O
ATOM    872  HA  TRP A  74       6.463  12.067 -20.107  1.00 86.46           H
ATOM    873  CB  TRP A  74       8.308  12.422 -19.124  1.00 86.46           C
ATOM    874 1HB  TRP A  74       8.060  12.111 -18.109  1.00 86.46           H
ATOM    875 2HB  TRP A  74       9.358  12.177 -19.283  1.00 86.46           H
ATOM    876  CG  TRP A  74       8.129  13.937 -19.235  1.00 86.46           C
ATOM    877  CD1 TRP A  74       8.738  14.780 -20.081  1.00 86.46           C
ATOM    878  HD1 TRP A  74       9.470  14.475 -20.829  1.00 86.46           H
ATOM    879  CD2 TRP A  74       7.255  14.761 -18.436  1.00 86.46           C
ATOM    880  NE1 TRP A  74       8.322  16.081 -19.886  1.00 86.46           N
ATOM    881  HE1 TRP A  74       8.632  16.884 -20.394  1.00 86.46           H
ATOM    882  CE2 TRP A  74       7.391  16.069 -18.854  1.00 86.46           C
ATOM    883  CE3 TRP A  74       6.377  14.412 -17.394  1.00 86.46           C
ATOM    884  HE3 TRP A  74       6.251  13.387 -17.046  1.00 86.46           H
ATOM    885  CZ2 TRP A  74       6.681  17.133 -18.285  1.00 86.46           C
ATOM    886  HZ2 TRP A  74       6.806  18.158 -18.634  1.00 86.46           H
ATOM    887  CZ3 TRP A  74       5.675  15.487 -16.837  1.00 86.46           C
ATOM    888  HZ3 TRP A  74       4.980  15.272 -16.025  1.00 86.46           H
ATOM    889  CH2 TRP A  74       5.800  16.809 -17.246  1.00 86.46           C
ATOM    890  HH2 TRP A  74       5.217  17.591 -16.760  1.00 86.46           H
ATOM    891  HN  TRP A  74       7.971   9.952 -18.974  1.00 86.46           H
ATOM    892  N   TYR A  75       9.139  10.918 -21.688  1.00 81.94           N
ATOM    893  CA  TYR A  75       9.930  11.030 -22.901  1.00 81.94           C
ATOM    894  C   TYR A  75       9.389  10.107 -23.996  1.00 81.94           C
ATOM    895  O   TYR A  75       9.807  10.195 -25.149  1.00 81.94           O
ATOM    896  HA  TYR A  75       9.872  12.063 -23.246  1.00 81.94           H
ATOM    897  CB  TYR A  75      11.344  10.583 -22.526  1.00 81.94           C
ATOM    898 1HB  TYR A  75      11.277   9.708 -21.878  1.00 81.94           H
ATOM    899 2HB  TYR A  75      11.867  10.271 -23.430  1.00 81.94           H
ATOM    900  CG  TYR A  75      12.171  11.660 -21.821  1.00 81.94           C
ATOM    901  CD1 TYR A  75      12.791  12.647 -22.560  1.00 81.94           C
ATOM    902  HD1 TYR A  75      12.692  12.659 -23.645  1.00 81.94           H
ATOM    903  CD2 TYR A  75      12.296  11.644 -20.447  1.00 81.94           C
ATOM    904  HD2 TYR A  75      11.806  10.865 -19.864  1.00 81.94           H
ATOM    905  CE1 TYR A  75      13.569  13.661 -21.896  1.00 81.94           C
ATOM    906  HE1 TYR A  75      14.065  14.446 -22.467  1.00 81.94           H
ATOM    907  CE2 TYR A  75      13.074  12.658 -19.783  1.00 81.94           C
ATOM    908  HE2 TYR A  75      13.182  12.657 -18.699  1.00 81.94           H
ATOM    909  CZ  TYR A  75      13.673  13.616 -20.541  1.00 81.94           C
ATOM    910  OH  TYR A  75      14.407  14.574 -19.914  1.00 81.94           O
ATOM    911  HH  TYR A  75      14.787  15.208 -20.587  1.00 81.94           H
ATOM    912  HN  TYR A  75       9.499  10.281 -21.006  1.00 81.94           H
ATOM    913  N   CYS A  76       8.468   9.243 -23.595  1.00 76.01           N
ATOM    914  CA  CYS A  76       7.830   8.339 -24.537  1.00 76.01           C
ATOM    915  C   CYS A  76       7.010   9.174 -25.523  1.00 76.01           C
ATOM    916  O   CYS A  76       6.068   9.859 -25.129  1.00 76.01           O
ATOM    917  HA  CYS A  76       8.630   7.808 -25.052  1.00 76.01           H
ATOM    918  CB  CYS A  76       6.972   7.292 -23.824  1.00 76.01           C
ATOM    919 1HB  CYS A  76       7.585   6.722 -23.126  1.00 76.01           H
ATOM    920 2HB  CYS A  76       6.196   7.784 -23.238  1.00 76.01           H
ATOM    921  SG  CYS A  76       6.210   6.167 -25.049  1.00 76.01           S
ATOM    922  HG  CYS A  76       7.354   5.681 -25.522  1.00 76.01           H
ATOM    923  HN  CYS A  76       8.158   9.155 -22.649  1.00 76.01           H
ATOM    924  N   THR A  77       7.399   9.088 -26.787  1.00 69.60           N
ATOM    925  CA  THR A  77       6.814   9.940 -27.809  1.00 69.60           C
ATOM    926  C   THR A  77       5.502   9.338 -28.318  1.00 69.60           C
ATOM    927  O   THR A  77       4.819   9.939 -29.146  1.00 69.60           O
ATOM    928  HA  THR A  77       6.570  10.901 -27.357  1.00 69.60           H
ATOM    929  CB  THR A  77       7.857  10.143 -28.909  1.00 69.60           C
ATOM    930  HB  THR A  77       7.532  10.905 -29.618  1.00 69.60           H
ATOM    931  OG1 THR A  77       8.047   8.839 -29.452  1.00 69.60           O
ATOM    932  HG1 THR A  77       8.516   8.900 -30.333  1.00 69.60           H
ATOM    933  CG2 THR A  77       9.231  10.518 -28.352  1.00 69.60           C
ATOM    934 1HG2 THR A  77       9.586   9.723 -27.695  1.00 69.60           H
ATOM    935 2HG2 THR A  77       9.153  11.447 -27.788  1.00 69.60           H
ATOM    936 3HG2 THR A  77       9.934  10.650 -29.175  1.00 69.60           H
ATOM    937  HN  THR A  77       8.098   8.454 -27.116  1.00 69.60           H
ATOM    938  N   ARG A  78       5.190   8.159 -27.802  1.00 71.00           N
ATOM    939  CA  ARG A  78       3.977   7.464 -28.201  1.00 71.00           C
ATOM    940  C   ARG A  78       2.768   8.037 -27.459  1.00 71.00           C
ATOM    941  O   ARG A  78       2.881   8.447 -26.305  1.00 71.00           O
ATOM    942  HA  ARG A  78       3.897   7.638 -29.274  1.00 71.00           H
ATOM    943  CB  ARG A  78       4.081   5.965 -27.913  1.00 71.00           C
ATOM    944 1HB  ARG A  78       3.423   5.416 -28.586  1.00 71.00           H
ATOM    945 2HB  ARG A  78       5.097   5.623 -28.110  1.00 71.00           H
ATOM    946  CG  ARG A  78       3.705   5.659 -26.462  1.00 71.00           C
ATOM    947 1HG  ARG A  78       4.305   6.272 -25.790  1.00 71.00           H
ATOM    948 2HG  ARG A  78       2.662   5.924 -26.289  1.00 71.00           H
ATOM    949  CD  ARG A  78       3.922   4.179 -26.140  1.00 71.00           C
ATOM    950 1HD  ARG A  78       3.087   3.590 -26.521  1.00 71.00           H
ATOM    951 2HD  ARG A  78       4.821   3.818 -26.640  1.00 71.00           H
ATOM    952  NE  ARG A  78       4.047   3.992 -24.677  1.00 71.00           N
ATOM    953  HE  ARG A  78       4.967   3.934 -24.289  1.00 71.00           H
ATOM    954  CZ  ARG A  78       3.005   3.895 -23.841  1.00 71.00           C
ATOM    955  NH1 ARG A  78       1.750   3.965 -24.306  1.00 71.00           N
ATOM    956 1HH1 ARG A  78       1.586   4.091 -25.284  1.00 71.00           H
ATOM    957 2HH1 ARG A  78       0.978   3.891 -23.675  1.00 71.00           H
ATOM    958  NH2 ARG A  78       3.236   3.726 -22.532  1.00 71.00           N
ATOM    959 1HH2 ARG A  78       2.470   3.652 -21.894  1.00 71.00           H
ATOM    960 2HH2 ARG A  78       4.176   3.675 -22.193  1.00 71.00           H
ATOM    961  HN  ARG A  78       5.747   7.679 -27.124  1.00 71.00           H
ATOM    962  N   VAL A  79       1.639   8.048 -28.152  1.00 77.19           N
ATOM    963  CA  VAL A  79       0.394   8.487 -27.546  1.00 77.19           C
ATOM    964  C   VAL A  79       0.181   7.740 -26.228  1.00 77.19           C
ATOM    965  O   VAL A  79       0.352   6.523 -26.165  1.00 77.19           O
ATOM    966  HA  VAL A  79       0.488   9.552 -27.335  1.00 77.19           H
ATOM    967  CB  VAL A  79      -0.762   8.300 -28.532  1.00 77.19           C
ATOM    968  HB  VAL A  79      -0.946   7.231 -28.634  1.00 77.19           H
ATOM    969  CG1 VAL A  79      -2.043   8.949 -28.004  1.00 77.19           C
ATOM    970 1HG1 VAL A  79      -2.317   8.491 -27.054  1.00 77.19           H
ATOM    971 2HG1 VAL A  79      -1.876  10.017 -27.859  1.00 77.19           H
ATOM    972 3HG1 VAL A  79      -2.848   8.802 -28.724  1.00 77.19           H
ATOM    973  CG2 VAL A  79      -0.398   8.849 -29.913  1.00 77.19           C
ATOM    974 1HG2 VAL A  79      -0.175   9.912 -29.834  1.00 77.19           H
ATOM    975 2HG2 VAL A  79       0.476   8.321 -30.295  1.00 77.19           H
ATOM    976 3HG2 VAL A  79      -1.237   8.703 -30.594  1.00 77.19           H
ATOM    977  HN  VAL A  79       1.567   7.764 -29.108  1.00 77.19           H
ATOM    978  N   LYS A  80      -0.188   8.499 -25.207  1.00 80.18           N
ATOM    979  CA  LYS A  80      -0.471   7.918 -23.906  1.00 80.18           C
ATOM    980  C   LYS A  80      -1.783   7.134 -23.977  1.00 80.18           C
ATOM    981  O   LYS A  80      -2.600   7.364 -24.867  1.00 80.18           O
ATOM    982  HA  LYS A  80       0.336   7.222 -23.677  1.00 80.18           H
ATOM    983  CB  LYS A  80      -0.458   8.999 -22.822  1.00 80.18           C
ATOM    984 1HB  LYS A  80      -1.356   9.611 -22.903  1.00 80.18           H
ATOM    985 2HB  LYS A  80      -0.479   8.531 -21.838  1.00 80.18           H
ATOM    986  CG  LYS A  80       0.783   9.885 -22.947  1.00 80.18           C
ATOM    987 1HG  LYS A  80       0.777  10.392 -23.911  1.00 80.18           H
ATOM    988 2HG  LYS A  80       0.760  10.659 -22.179  1.00 80.18           H
ATOM    989  CD  LYS A  80       2.063   9.059 -22.807  1.00 80.18           C
ATOM    990 1HD  LYS A  80       2.099   8.601 -21.819  1.00 80.18           H
ATOM    991 2HD  LYS A  80       2.057   8.246 -23.534  1.00 80.18           H
ATOM    992  CE  LYS A  80       3.303   9.930 -23.018  1.00 80.18           C
ATOM    993 1HE  LYS A  80       3.172  10.552 -23.903  1.00 80.18           H
ATOM    994 2HE  LYS A  80       3.430  10.604 -22.170  1.00 80.18           H
ATOM    995  NZ  LYS A  80       4.509   9.085 -23.172  1.00 80.18           N
ATOM    996 1HZ  LYS A  80       5.294   9.665 -23.447  1.00 80.18           H
ATOM    997 2HZ  LYS A  80       4.718   8.631 -22.290  1.00 80.18           H
ATOM    998 3HZ  LYS A  80       4.341   8.383 -23.883  1.00 80.18           H
ATOM    999  HN  LYS A  80      -0.294   9.492 -25.259  1.00 80.18           H
ATOM   1000  N   THR A  81      -1.943   6.224 -23.027  1.00 81.18           N
ATOM   1001  CA  THR A  81      -3.203   5.517 -22.873  1.00 81.18           C
ATOM   1002  C   THR A  81      -3.734   5.678 -21.447  1.00 81.18           C
ATOM   1003  O   THR A  81      -3.018   6.145 -20.563  1.00 81.18           O
ATOM   1004  HA  THR A  81      -3.936   5.972 -23.540  1.00 81.18           H
ATOM   1005  CB  THR A  81      -2.979   4.059 -23.277  1.00 81.18           C
ATOM   1006  HB  THR A  81      -3.923   3.513 -23.305  1.00 81.18           H
ATOM   1007  OG1 THR A  81      -2.020   3.581 -22.338  1.00 81.18           O
ATOM   1008  HG1 THR A  81      -1.107   3.903 -22.588  1.00 81.18           H
ATOM   1009  CG2 THR A  81      -2.275   3.927 -24.629  1.00 81.18           C
ATOM   1010 1HG2 THR A  81      -1.301   4.415 -24.580  1.00 81.18           H
ATOM   1011 2HG2 THR A  81      -2.880   4.401 -25.402  1.00 81.18           H
ATOM   1012 3HG2 THR A  81      -2.141   2.872 -24.868  1.00 81.18           H
ATOM   1013  HN  THR A  81      -1.232   5.969 -22.372  1.00 81.18           H
ATOM   1014  N   MET A  82      -4.986   5.282 -21.268  1.00 82.38           N
ATOM   1015  CA  MET A  82      -5.602   5.321 -19.952  1.00 82.38           C
ATOM   1016  C   MET A  82      -4.795   4.499 -18.945  1.00 82.38           C
ATOM   1017  O   MET A  82      -4.560   4.944 -17.822  1.00 82.38           O
ATOM   1018  HA  MET A  82      -5.601   6.371 -19.659  1.00 82.38           H
ATOM   1019  CB  MET A  82      -7.026   4.768 -20.039  1.00 82.38           C
ATOM   1020 1HB  MET A  82      -7.625   5.398 -20.697  1.00 82.38           H
ATOM   1021 2HB  MET A  82      -7.007   3.772 -20.481  1.00 82.38           H
ATOM   1022  CG  MET A  82      -7.674   4.705 -18.654  1.00 82.38           C
ATOM   1023 1HG  MET A  82      -7.311   3.832 -18.112  1.00 82.38           H
ATOM   1024 2HG  MET A  82      -7.392   5.582 -18.071  1.00 82.38           H
ATOM   1025  SD  MET A  82      -9.450   4.626 -18.815  1.00 82.38           S
ATOM   1026  CE  MET A  82      -9.929   4.945 -17.125  1.00 82.38           C
ATOM   1027 1HE  MET A  82      -9.508   4.176 -16.477  1.00 82.38           H
ATOM   1028 2HE  MET A  82      -9.555   5.923 -16.820  1.00 82.38           H
ATOM   1029 3HE  MET A  82     -11.016   4.932 -17.047  1.00 82.38           H
ATOM   1030  HN  MET A  82      -5.574   4.940 -22.000  1.00 82.38           H
ATOM   1031  N   THR A  83      -4.393   3.315 -19.382  1.00 82.62           N
ATOM   1032  CA  THR A  83      -3.532   2.470 -18.571  1.00 82.62           C
ATOM   1033  C   THR A  83      -2.285   3.243 -18.136  1.00 82.62           C
ATOM   1034  O   THR A  83      -1.886   3.180 -16.974  1.00 82.62           O
ATOM   1035  HA  THR A  83      -4.073   2.198 -17.664  1.00 82.62           H
ATOM   1036  CB  THR A  83      -3.215   1.208 -19.375  1.00 82.62           C
ATOM   1037  HB  THR A  83      -2.686   1.455 -20.295  1.00 82.62           H
ATOM   1038  OG1 THR A  83      -4.482   0.577 -19.544  1.00 82.62           O
ATOM   1039  HG1 THR A  83      -5.214   1.202 -19.276  1.00 82.62           H
ATOM   1040  CG2 THR A  83      -2.397   0.193 -18.574  1.00 82.62           C
ATOM   1041 1HG2 THR A  83      -2.956  -0.105 -17.687  1.00 82.62           H
ATOM   1042 2HG2 THR A  83      -1.452   0.645 -18.272  1.00 82.62           H
ATOM   1043 3HG2 THR A  83      -2.200  -0.683 -19.191  1.00 82.62           H
ATOM   1044  HN  THR A  83      -4.646   2.931 -20.270  1.00 82.62           H
ATOM   1045  N   ASP A  84      -1.705   3.954 -19.091  1.00 84.01           N
ATOM   1046  CA  ASP A  84      -0.454   4.652 -18.850  1.00 84.01           C
ATOM   1047  C   ASP A  84      -0.668   5.713 -17.767  1.00 84.01           C
ATOM   1048  O   ASP A  84       0.215   5.953 -16.946  1.00 84.01           O
ATOM   1049  HA  ASP A  84       0.251   3.880 -18.542  1.00 84.01           H
ATOM   1050  CB  ASP A  84       0.035   5.360 -20.115  1.00 84.01           C
ATOM   1051 1HB  ASP A  84      -0.668   6.145 -20.392  1.00 84.01           H
ATOM   1052 2HB  ASP A  84       0.992   5.844 -19.918  1.00 84.01           H
ATOM   1053  CG  ASP A  84       0.187   4.371 -21.272  1.00 84.01           C
ATOM   1054  OD1 ASP A  84       0.892   3.360 -21.066  1.00 84.01           O
ATOM   1055  OD2 ASP A  84      -0.407   4.648 -22.337  1.00 84.01           O
ATOM   1056  HN  ASP A  84      -2.075   4.056 -20.015  1.00 84.01           H
ATOM   1057  N   MET A  85      -1.845   6.319 -17.803  1.00 88.52           N
ATOM   1058  CA  MET A  85      -2.181   7.358 -16.844  1.00 88.52           C
ATOM   1059  C   MET A  85      -2.199   6.803 -15.418  1.00 88.52           C
ATOM   1060  O   MET A  85      -1.679   7.431 -14.497  1.00 88.52           O
ATOM   1061  HA  MET A  85      -1.397   8.109 -16.938  1.00 88.52           H
ATOM   1062  CB  MET A  85      -3.555   7.940 -17.182  1.00 88.52           C
ATOM   1063 1HB  MET A  85      -3.569   8.267 -18.222  1.00 88.52           H
ATOM   1064 2HB  MET A  85      -4.317   7.168 -17.080  1.00 88.52           H
ATOM   1065  CG  MET A  85      -3.891   9.119 -16.266  1.00 88.52           C
ATOM   1066 1HG  MET A  85      -4.889   9.494 -16.494  1.00 88.52           H
ATOM   1067 2HG  MET A  85      -3.903   8.791 -15.227  1.00 88.52           H
ATOM   1068  SD  MET A  85      -2.688  10.420 -16.480  1.00 88.52           S
ATOM   1069  CE  MET A  85      -3.109  10.964 -18.127  1.00 88.52           C
ATOM   1070 1HE  MET A  85      -2.993  10.135 -18.825  1.00 88.52           H
ATOM   1071 2HE  MET A  85      -4.143  11.310 -18.142  1.00 88.52           H
ATOM   1072 3HE  MET A  85      -2.449  11.781 -18.420  1.00 88.52           H
ATOM   1073  HN  MET A  85      -2.562   6.112 -18.469  1.00 88.52           H
ATOM   1074  N   PHE A  86      -2.802   5.631 -15.281  1.00 89.74           N
ATOM   1075  CA  PHE A  86      -2.899   4.987 -13.982  1.00 89.74           C
ATOM   1076  C   PHE A  86      -1.528   4.501 -13.507  1.00 89.74           C
ATOM   1077  O   PHE A  86      -1.210   4.591 -12.322  1.00 89.74           O
ATOM   1078  HA  PHE A  86      -3.283   5.728 -13.281  1.00 89.74           H
ATOM   1079  CB  PHE A  86      -3.825   3.780 -14.149  1.00 89.74           C
ATOM   1080 1HB  PHE A  86      -3.436   3.145 -14.945  1.00 89.74           H
ATOM   1081 2HB  PHE A  86      -3.805   3.190 -13.232  1.00 89.74           H
ATOM   1082  CG  PHE A  86      -5.275   4.147 -14.471  1.00 89.74           C
ATOM   1083  CD1 PHE A  86      -5.856   5.216 -13.863  1.00 89.74           C
ATOM   1084  HD1 PHE A  86      -5.289   5.811 -13.147  1.00 89.74           H
ATOM   1085  CD2 PHE A  86      -5.982   3.405 -15.365  1.00 89.74           C
ATOM   1086  HD2 PHE A  86      -5.516   2.549 -15.852  1.00 89.74           H
ATOM   1087  CE1 PHE A  86      -7.202   5.557 -14.162  1.00 89.74           C
ATOM   1088  HE1 PHE A  86      -7.668   6.413 -13.675  1.00 89.74           H
ATOM   1089  CE2 PHE A  86      -7.327   3.746 -15.663  1.00 89.74           C
ATOM   1090  HE2 PHE A  86      -7.894   3.151 -16.380  1.00 89.74           H
ATOM   1091  CZ  PHE A  86      -7.909   4.815 -15.056  1.00 89.74           C
ATOM   1092  HZ  PHE A  86      -8.942   5.077 -15.285  1.00 89.74           H
ATOM   1093  HN  PHE A  86      -3.220   5.125 -16.035  1.00 89.74           H
ATOM   1094  N   LEU A  87      -0.753   3.998 -14.456  1.00 87.56           N
ATOM   1095  CA  LEU A  87       0.577   3.500 -14.150  1.00 87.56           C
ATOM   1096  C   LEU A  87       1.437   4.649 -13.618  1.00 87.56           C
ATOM   1097  O   LEU A  87       2.259   4.452 -12.725  1.00 87.56           O
ATOM   1098  HA  LEU A  87       0.474   2.753 -13.363  1.00 87.56           H
ATOM   1099  CB  LEU A  87       1.179   2.794 -15.367  1.00 87.56           C
ATOM   1100 1HB  LEU A  87       1.118   3.469 -16.221  1.00 87.56           H
ATOM   1101 2HB  LEU A  87       2.237   2.619 -15.174  1.00 87.56           H
ATOM   1102  CG  LEU A  87       0.533   1.463 -15.757  1.00 87.56           C
ATOM   1103  HG  LEU A  87      -0.532   1.635 -15.918  1.00 87.56           H
ATOM   1104  CD1 LEU A  87       1.110   0.939 -17.073  1.00 87.56           C
ATOM   1105 1HD1 LEU A  87       0.924   1.663 -17.866  1.00 87.56           H
ATOM   1106 2HD1 LEU A  87       2.184   0.787 -16.964  1.00 87.56           H
ATOM   1107 3HD1 LEU A  87       0.634  -0.008 -17.328  1.00 87.56           H
ATOM   1108  CD2 LEU A  87       0.660   0.440 -14.627  1.00 87.56           C
ATOM   1109 1HD2 LEU A  87       1.714   0.267 -14.411  1.00 87.56           H
ATOM   1110 2HD2 LEU A  87       0.163   0.821 -13.735  1.00 87.56           H
ATOM   1111 3HD2 LEU A  87       0.192  -0.497 -14.931  1.00 87.56           H
ATOM   1112  HN  LEU A  87      -1.020   3.927 -15.417  1.00 87.56           H
ATOM   1113  N   LEU A  88       1.218   5.824 -14.190  1.00 90.91           N
ATOM   1114  CA  LEU A  88       1.935   7.011 -13.760  1.00 90.91           C
ATOM   1115  C   LEU A  88       1.592   7.308 -12.299  1.00 90.91           C
ATOM   1116  O   LEU A  88       2.485   7.465 -11.467  1.00 90.91           O
ATOM   1117  HA  LEU A  88       3.001   6.791 -13.826  1.00 90.91           H
ATOM   1118  CB  LEU A  88       1.655   8.180 -14.707  1.00 90.91           C
ATOM   1119 1HB  LEU A  88       2.073   7.938 -15.684  1.00 90.91           H
ATOM   1120 2HB  LEU A  88       0.576   8.267 -14.835  1.00 90.91           H
ATOM   1121  CG  LEU A  88       2.200   9.541 -14.272  1.00 90.91           C
ATOM   1122  HG  LEU A  88       1.894   9.719 -13.241  1.00 90.91           H
ATOM   1123  CD1 LEU A  88       3.730   9.553 -14.298  1.00 90.91           C
ATOM   1124 1HD1 LEU A  88       4.110   8.791 -13.618  1.00 90.91           H
ATOM   1125 2HD1 LEU A  88       4.078   9.344 -15.309  1.00 90.91           H
ATOM   1126 3HD1 LEU A  88       4.091  10.532 -13.984  1.00 90.91           H
ATOM   1127  CD2 LEU A  88       1.604  10.667 -15.120  1.00 90.91           C
ATOM   1128 1HD2 LEU A  88       1.859  10.507 -16.168  1.00 90.91           H
ATOM   1129 2HD2 LEU A  88       0.520  10.672 -15.007  1.00 90.91           H
ATOM   1130 3HD2 LEU A  88       2.009  11.624 -14.790  1.00 90.91           H
ATOM   1131  HN  LEU A  88       0.565   5.971 -14.933  1.00 90.91           H
ATOM   1132  N   ASN A  89       0.296   7.376 -12.030  1.00 93.56           N
ATOM   1133  CA  ASN A  89      -0.176   7.761 -10.712  1.00 93.56           C
ATOM   1134  C   ASN A  89       0.246   6.701  -9.693  1.00 93.56           C
ATOM   1135  O   ASN A  89       0.458   7.009  -8.521  1.00 93.56           O
ATOM   1136  HA  ASN A  89       0.281   8.732 -10.516  1.00 93.56           H
ATOM   1137  CB  ASN A  89      -1.702   7.865 -10.681  1.00 93.56           C
ATOM   1138 1HB  ASN A  89      -2.137   7.053 -11.264  1.00 93.56           H
ATOM   1139 2HB  ASN A  89      -2.058   7.749  -9.658  1.00 93.56           H
ATOM   1140  CG  ASN A  89      -2.171   9.210 -11.240  1.00 93.56           C
ATOM   1141  OD1 ASN A  89      -2.413  10.162 -10.517  1.00 93.56           O
ATOM   1142  ND2 ASN A  89      -2.286   9.234 -12.565  1.00 93.56           N
ATOM   1143 1HD2 ASN A  89      -2.072   8.418 -13.101  1.00 93.56           H
ATOM   1144 2HD2 ASN A  89      -2.587  10.070 -13.025  1.00 93.56           H
ATOM   1145  HN  ASN A  89      -0.423   7.173 -12.694  1.00 93.56           H
ATOM   1146  N   LEU A  90       0.357   5.472 -10.177  1.00 92.07           N
ATOM   1147  CA  LEU A  90       0.776   4.369  -9.330  1.00 92.07           C
ATOM   1148  C   LEU A  90       2.211   4.612  -8.856  1.00 92.07           C
ATOM   1149  O   LEU A  90       2.515   4.445  -7.676  1.00 92.07           O
ATOM   1150  HA  LEU A  90       0.122   4.359  -8.458  1.00 92.07           H
ATOM   1151  CB  LEU A  90       0.585   3.035 -10.054  1.00 92.07           C
ATOM   1152 1HB  LEU A  90      -0.345   3.081 -10.621  1.00 92.07           H
ATOM   1153 2HB  LEU A  90       1.393   2.917 -10.776  1.00 92.07           H
ATOM   1154  CG  LEU A  90       0.547   1.789  -9.166  1.00 92.07           C
ATOM   1155  HG  LEU A  90       1.296   1.905  -8.383  1.00 92.07           H
ATOM   1156  CD1 LEU A  90      -0.811   1.649  -8.476  1.00 92.07           C
ATOM   1157 1HD1 LEU A  90      -0.995   2.526  -7.855  1.00 92.07           H
ATOM   1158 2HD1 LEU A  90      -1.595   1.566  -9.229  1.00 92.07           H
ATOM   1159 3HD1 LEU A  90      -0.811   0.756  -7.851  1.00 92.07           H
ATOM   1160  CD2 LEU A  90       0.917   0.536  -9.963  1.00 92.07           C
ATOM   1161 1HD2 LEU A  90       0.209   0.404 -10.781  1.00 92.07           H
ATOM   1162 2HD2 LEU A  90       1.923   0.647 -10.367  1.00 92.07           H
ATOM   1163 3HD2 LEU A  90       0.882  -0.334  -9.308  1.00 92.07           H
ATOM   1164  HN  LEU A  90       0.166   5.226 -11.127  1.00 92.07           H
ATOM   1165  N   ALA A  91       3.054   5.002  -9.801  1.00 94.07           N
ATOM   1166  CA  ALA A  91       4.458   5.227  -9.504  1.00 94.07           C
ATOM   1167  C   ALA A  91       4.588   6.411  -8.543  1.00 94.07           C
ATOM   1168  O   ALA A  91       5.452   6.411  -7.667  1.00 94.07           O
ATOM   1169  HA  ALA A  91       4.842   4.331  -9.017  1.00 94.07           H
ATOM   1170  CB  ALA A  91       5.227   5.448 -10.808  1.00 94.07           C
ATOM   1171 1HB  ALA A  91       5.126   4.568 -11.443  1.00 94.07           H
ATOM   1172 2HB  ALA A  91       4.821   6.317 -11.326  1.00 94.07           H
ATOM   1173 3HB  ALA A  91       6.280   5.617 -10.585  1.00 94.07           H
ATOM   1174  HN  ALA A  91       2.792   5.163 -10.752  1.00 94.07           H
ATOM   1175  N   ILE A  92       3.718   7.390  -8.739  1.00 95.50           N
ATOM   1176  CA  ILE A  92       3.721   8.574  -7.898  1.00 95.50           C
ATOM   1177  C   ILE A  92       3.350   8.180  -6.467  1.00 95.50           C
ATOM   1178  O   ILE A  92       4.000   8.606  -5.513  1.00 95.50           O
ATOM   1179  HA  ILE A  92       4.737   8.969  -7.894  1.00 95.50           H
ATOM   1180  CB  ILE A  92       2.817   9.656  -8.491  1.00 95.50           C
ATOM   1181  HB  ILE A  92       1.855   9.203  -8.731  1.00 95.50           H
ATOM   1182  CG1 ILE A  92       3.399  10.201  -9.798  1.00 95.50           C
ATOM   1183 1HG1 ILE A  92       4.290  10.791  -9.585  1.00 95.50           H
ATOM   1184 2HG1 ILE A  92       3.710   9.373 -10.434  1.00 95.50           H
ATOM   1185  CG2 ILE A  92       2.552  10.768  -7.474  1.00 95.50           C
ATOM   1186 1HG2 ILE A  92       2.063  10.348  -6.596  1.00 95.50           H
ATOM   1187 2HG2 ILE A  92       3.497  11.225  -7.181  1.00 95.50           H
ATOM   1188 3HG2 ILE A  92       1.907  11.524  -7.922  1.00 95.50           H
ATOM   1189  CD1 ILE A  92       2.373  11.063 -10.537  1.00 95.50           C
ATOM   1190 1HD1 ILE A  92       1.494  10.462 -10.769  1.00 95.50           H
ATOM   1191 2HD1 ILE A  92       2.083  11.903  -9.906  1.00 95.50           H
ATOM   1192 3HD1 ILE A  92       2.813  11.437 -11.462  1.00 95.50           H
ATOM   1193  HN  ILE A  92       3.020   7.383  -9.456  1.00 95.50           H
ATOM   1194  N   ALA A  93       2.307   7.370  -6.362  1.00 95.36           N
ATOM   1195  CA  ALA A  93       1.814   6.948  -5.062  1.00 95.36           C
ATOM   1196  C   ALA A  93       2.929   6.217  -4.312  1.00 95.36           C
ATOM   1197  O   ALA A  93       3.150   6.463  -3.127  1.00 95.36           O
ATOM   1198  HA  ALA A  93       1.539   7.843  -4.505  1.00 95.36           H
ATOM   1199  CB  ALA A  93       0.568   6.079  -5.245  1.00 95.36           C
ATOM   1200 1HB  ALA A  93      -0.204   6.655  -5.757  1.00 95.36           H
ATOM   1201 2HB  ALA A  93       0.821   5.202  -5.840  1.00 95.36           H
ATOM   1202 3HB  ALA A  93       0.199   5.763  -4.270  1.00 95.36           H
ATOM   1203  HN  ALA A  93       1.802   7.004  -7.144  1.00 95.36           H
ATOM   1204  N   ASP A  94       3.602   5.332  -5.032  1.00 94.47           N
ATOM   1205  CA  ASP A  94       4.666   4.538  -4.441  1.00 94.47           C
ATOM   1206  C   ASP A  94       5.766   5.469  -3.929  1.00 94.47           C
ATOM   1207  O   ASP A  94       6.257   5.302  -2.813  1.00 94.47           O
ATOM   1208  HA  ASP A  94       4.190   3.974  -3.638  1.00 94.47           H
ATOM   1209  CB  ASP A  94       5.287   3.593  -5.471  1.00 94.47           C
ATOM   1210 1HB  ASP A  94       5.421   4.119  -6.417  1.00 94.47           H
ATOM   1211 2HB  ASP A  94       6.276   3.283  -5.136  1.00 94.47           H
ATOM   1212  CG  ASP A  94       4.406   2.361  -5.687  1.00 94.47           C
ATOM   1213  OD1 ASP A  94       3.705   1.989  -4.721  1.00 94.47           O
ATOM   1214  OD2 ASP A  94       4.453   1.820  -6.813  1.00 94.47           O
ATOM   1215  HN  ASP A  94       3.431   5.154  -6.002  1.00 94.47           H
ATOM   1216  N   LEU A  95       6.123   6.430  -4.769  1.00 96.61           N
ATOM   1217  CA  LEU A  95       7.202   7.346  -4.443  1.00 96.61           C
ATOM   1218  C   LEU A  95       6.869   8.077  -3.141  1.00 96.61           C
ATOM   1219  O   LEU A  95       7.724   8.220  -2.269  1.00 96.61           O
ATOM   1220  HA  LEU A  95       8.101   6.750  -4.284  1.00 96.61           H
ATOM   1221  CB  LEU A  95       7.483   8.283  -5.620  1.00 96.61           C
ATOM   1222 1HB  LEU A  95       6.529   8.620  -6.026  1.00 96.61           H
ATOM   1223 2HB  LEU A  95       7.998   9.166  -5.241  1.00 96.61           H
ATOM   1224  CG  LEU A  95       8.313   7.695  -6.762  1.00 96.61           C
ATOM   1225  HG  LEU A  95       7.791   6.818  -7.147  1.00 96.61           H
ATOM   1226  CD1 LEU A  95       8.437   8.689  -7.919  1.00 96.61           C
ATOM   1227 1HD1 LEU A  95       7.444   8.933  -8.297  1.00 96.61           H
ATOM   1228 2HD1 LEU A  95       8.924   9.598  -7.565  1.00 96.61           H
ATOM   1229 3HD1 LEU A  95       9.031   8.246  -8.717  1.00 96.61           H
ATOM   1230  CD2 LEU A  95       9.680   7.224  -6.262  1.00 96.61           C
ATOM   1231 1HD2 LEU A  95      10.221   8.069  -5.836  1.00 96.61           H
ATOM   1232 2HD2 LEU A  95       9.543   6.458  -5.498  1.00 96.61           H
ATOM   1233 3HD2 LEU A  95      10.249   6.811  -7.094  1.00 96.61           H
ATOM   1234  HN  LEU A  95       5.689   6.586  -5.656  1.00 96.61           H
ATOM   1235  N   LEU A  96       5.624   8.521  -3.051  1.00 95.95           N
ATOM   1236  CA  LEU A  96       5.199   9.336  -1.925  1.00 95.95           C
ATOM   1237  C   LEU A  96       5.434   8.563  -0.625  1.00 95.95           C
ATOM   1238  O   LEU A  96       5.866   9.137   0.373  1.00 95.95           O
ATOM   1239  HA  LEU A  96       5.825  10.228  -1.913  1.00 95.95           H
ATOM   1240  CB  LEU A  96       3.753   9.798  -2.113  1.00 95.95           C
ATOM   1241 1HB  LEU A  96       3.153   8.938  -2.411  1.00 95.95           H
ATOM   1242 2HB  LEU A  96       3.372  10.134  -1.149  1.00 95.95           H
ATOM   1243  CG  LEU A  96       3.534  10.916  -3.135  1.00 95.95           C
ATOM   1244  HG  LEU A  96       3.854  10.553  -4.111  1.00 95.95           H
ATOM   1245  CD1 LEU A  96       2.050  11.272  -3.248  1.00 95.95           C
ATOM   1246 1HD1 LEU A  96       1.489  10.393  -3.566  1.00 95.95           H
ATOM   1247 2HD1 LEU A  96       1.682  11.607  -2.279  1.00 95.95           H
ATOM   1248 3HD1 LEU A  96       1.923  12.069  -3.981  1.00 95.95           H
ATOM   1249  CD2 LEU A  96       4.393  12.138  -2.803  1.00 95.95           C
ATOM   1250 1HD2 LEU A  96       4.127  12.511  -1.814  1.00 95.95           H
ATOM   1251 2HD2 LEU A  96       5.446  11.856  -2.814  1.00 95.95           H
ATOM   1252 3HD2 LEU A  96       4.218  12.917  -3.545  1.00 95.95           H
ATOM   1253  HN  LEU A  96       4.913   8.334  -3.728  1.00 95.95           H
ATOM   1254  N   PHE A  97       5.138   7.273  -0.680  1.00 95.78           N
ATOM   1255  CA  PHE A  97       5.299   6.418   0.485  1.00 95.78           C
ATOM   1256  C   PHE A  97       6.778   6.165   0.779  1.00 95.78           C
ATOM   1257  O   PHE A  97       7.217   6.283   1.922  1.00 95.78           O
ATOM   1258  HA  PHE A  97       4.845   6.936   1.330  1.00 95.78           H
ATOM   1259  CB  PHE A  97       4.620   5.086   0.159  1.00 95.78           C
ATOM   1260 1HB  PHE A  97       3.540   5.232   0.155  1.00 95.78           H
ATOM   1261 2HB  PHE A  97       4.904   4.782  -0.849  1.00 95.78           H
ATOM   1262  CG  PHE A  97       4.964   3.958   1.133  1.00 95.78           C
ATOM   1263  CD1 PHE A  97       5.579   2.833   0.679  1.00 95.78           C
ATOM   1264  HD1 PHE A  97       5.827   2.735  -0.378  1.00 95.78           H
ATOM   1265  CD2 PHE A  97       4.656   4.080   2.452  1.00 95.78           C
ATOM   1266  HD2 PHE A  97       4.162   4.981   2.815  1.00 95.78           H
ATOM   1267  CE1 PHE A  97       5.899   1.785   1.583  1.00 95.78           C
ATOM   1268  HE1 PHE A  97       6.392   0.883   1.220  1.00 95.78           H
ATOM   1269  CE2 PHE A  97       4.975   3.032   3.355  1.00 95.78           C
ATOM   1270  HE2 PHE A  97       4.728   3.130   4.412  1.00 95.78           H
ATOM   1271  CZ  PHE A  97       5.590   1.907   2.902  1.00 95.78           C
ATOM   1272  HZ  PHE A  97       5.836   1.103   3.596  1.00 95.78           H
ATOM   1273  HN  PHE A  97       4.795   6.812  -1.498  1.00 95.78           H
ATOM   1274  N   LEU A  98       7.507   5.820  -0.273  1.00 96.61           N
ATOM   1275  CA  LEU A  98       8.887   5.393  -0.119  1.00 96.61           C
ATOM   1276  C   LEU A  98       9.675   6.480   0.614  1.00 96.61           C
ATOM   1277  O   LEU A  98      10.563   6.179   1.410  1.00 96.61           O
ATOM   1278  HA  LEU A  98       8.884   4.494   0.497  1.00 96.61           H
ATOM   1279  CB  LEU A  98       9.484   5.011  -1.475  1.00 96.61           C
ATOM   1280 1HB  LEU A  98       9.296   5.824  -2.175  1.00 96.61           H
ATOM   1281 2HB  LEU A  98      10.565   4.929  -1.364  1.00 96.61           H
ATOM   1282  CG  LEU A  98       8.964   3.712  -2.095  1.00 96.61           C
ATOM   1283  HG  LEU A  98       7.880   3.690  -1.982  1.00 96.61           H
ATOM   1284  CD1 LEU A  98       9.263   3.661  -3.594  1.00 96.61           C
ATOM   1285 1HD1 LEU A  98       8.780   4.503  -4.090  1.00 96.61           H
ATOM   1286 2HD1 LEU A  98      10.341   3.716  -3.752  1.00 96.61           H
ATOM   1287 3HD1 LEU A  98       8.883   2.727  -4.009  1.00 96.61           H
ATOM   1288  CD2 LEU A  98       9.520   2.492  -1.357  1.00 96.61           C
ATOM   1289 1HD2 LEU A  98      10.608   2.496  -1.417  1.00 96.61           H
ATOM   1290 2HD2 LEU A  98       9.213   2.528  -0.312  1.00 96.61           H
ATOM   1291 3HD2 LEU A  98       9.134   1.582  -1.818  1.00 96.61           H
ATOM   1292  HN  LEU A  98       7.170   5.831  -1.214  1.00 96.61           H
ATOM   1293  N   VAL A  99       9.321   7.723   0.320  1.00 96.87           N
ATOM   1294  CA  VAL A  99      10.025   8.857   0.894  1.00 96.87           C
ATOM   1295  C   VAL A  99       9.866   8.833   2.416  1.00 96.87           C
ATOM   1296  O   VAL A  99      10.625   9.483   3.133  1.00 96.87           O
ATOM   1297  HA  VAL A  99      11.081   8.747   0.650  1.00 96.87           H
ATOM   1298  CB  VAL A  99       9.525  10.158   0.262  1.00 96.87           C
ATOM   1299  HB  VAL A  99       8.436  10.151   0.298  1.00 96.87           H
ATOM   1300  CG1 VAL A  99      10.014  11.374   1.051  1.00 96.87           C
ATOM   1301 1HG1 VAL A  99       9.642  11.317   2.073  1.00 96.87           H
ATOM   1302 2HG1 VAL A  99      11.104  11.386   1.061  1.00 96.87           H
ATOM   1303 3HG1 VAL A  99       9.645  12.285   0.579  1.00 96.87           H
ATOM   1304  CG2 VAL A  99       9.947  10.250  -1.206  1.00 96.87           C
ATOM   1305 1HG2 VAL A  99      11.034  10.224  -1.274  1.00 96.87           H
ATOM   1306 2HG2 VAL A  99       9.527   9.409  -1.758  1.00 96.87           H
ATOM   1307 3HG2 VAL A  99       9.579  11.184  -1.631  1.00 96.87           H
ATOM   1308  HN  VAL A  99       8.571   7.959  -0.297  1.00 96.87           H
ATOM   1309  N   THR A 100       8.875   8.076   2.864  1.00 95.96           N
ATOM   1310  CA  THR A 100       8.564   8.012   4.282  1.00 95.96           C
ATOM   1311  C   THR A 100       9.406   6.931   4.963  1.00 95.96           C
ATOM   1312  O   THR A 100       9.534   6.918   6.186  1.00 95.96           O
ATOM   1313  HA  THR A 100       8.837   8.964   4.737  1.00 95.96           H
ATOM   1314  CB  THR A 100       7.057   7.790   4.426  1.00 95.96           C
ATOM   1315  HB  THR A 100       6.727   8.009   5.441  1.00 95.96           H
ATOM   1316  OG1 THR A 100       6.861   6.446   3.992  1.00 95.96           O
ATOM   1317  HG1 THR A 100       6.790   6.416   2.996  1.00 95.96           H
ATOM   1318  CG2 THR A 100       6.245   8.624   3.434  1.00 95.96           C
ATOM   1319 1HG2 THR A 100       6.528   8.355   2.416  1.00 95.96           H
ATOM   1320 2HG2 THR A 100       6.446   9.682   3.599  1.00 95.96           H
ATOM   1321 3HG2 THR A 100       5.183   8.428   3.579  1.00 95.96           H
ATOM   1322  HN  THR A 100       8.291   7.515   2.277  1.00 95.96           H
ATOM   1323  N   LEU A 101       9.958   6.050   4.142  1.00 95.87           N
ATOM   1324  CA  LEU A 101      10.641   4.874   4.654  1.00 95.87           C
ATOM   1325  C   LEU A 101      11.870   5.312   5.454  1.00 95.87           C
ATOM   1326  O   LEU A 101      12.156   4.757   6.513  1.00 95.87           O
ATOM   1327  HA  LEU A 101       9.953   4.365   5.329  1.00 95.87           H
ATOM   1328  CB  LEU A 101      10.962   3.903   3.517  1.00 95.87           C
ATOM   1329 1HB  LEU A 101      11.470   4.454   2.726  1.00 95.87           H
ATOM   1330 2HB  LEU A 101      11.665   3.158   3.889  1.00 95.87           H
ATOM   1331  CG  LEU A 101       9.766   3.172   2.902  1.00 95.87           C
ATOM   1332  HG  LEU A 101       9.129   3.909   2.414  1.00 95.87           H
ATOM   1333  CD1 LEU A 101      10.222   2.185   1.825  1.00 95.87           C
ATOM   1334 1HD1 LEU A 101      10.745   2.725   1.035  1.00 95.87           H
ATOM   1335 2HD1 LEU A 101      10.892   1.448   2.267  1.00 95.87           H
ATOM   1336 3HD1 LEU A 101       9.352   1.680   1.404  1.00 95.87           H
ATOM   1337  CD2 LEU A 101       8.924   2.491   3.983  1.00 95.87           C
ATOM   1338 1HD2 LEU A 101       9.538   1.768   4.520  1.00 95.87           H
ATOM   1339 2HD2 LEU A 101       8.554   3.242   4.681  1.00 95.87           H
ATOM   1340 3HD2 LEU A 101       8.082   1.979   3.519  1.00 95.87           H
ATOM   1341  HN  LEU A 101       9.944   6.129   3.145  1.00 95.87           H
ATOM   1342  N   PRO A 102      12.616   6.312   4.964  1.00 95.84           N
ATOM   1343  CA  PRO A 102      13.809   6.780   5.673  1.00 95.84           C
ATOM   1344  C   PRO A 102      13.518   7.134   7.122  1.00 95.84           C
ATOM   1345  O   PRO A 102      14.309   6.824   8.011  1.00 95.84           O
ATOM   1346  HA  PRO A 102      14.554   5.985   5.718  1.00 95.84           H
ATOM   1347  CB  PRO A 102      14.252   8.003   4.868  1.00 95.84           C
ATOM   1348 1HB  PRO A 102      13.818   8.922   5.262  1.00 95.84           H
ATOM   1349 2HB  PRO A 102      15.335   8.128   4.890  1.00 95.84           H
ATOM   1350  CG  PRO A 102      13.749   7.702   3.461  1.00 95.84           C
ATOM   1351 1HG  PRO A 102      13.670   8.605   2.857  1.00 95.84           H
ATOM   1352 2HG  PRO A 102      14.423   7.033   2.925  1.00 95.84           H
ATOM   1353  CD  PRO A 102      12.394   7.063   3.715  1.00 95.84           C
ATOM   1354 1HD  PRO A 102      11.610   7.811   3.833  1.00 95.84           H
ATOM   1355 2HD  PRO A 102      12.091   6.415   2.893  1.00 95.84           H
ATOM   1356  N   PHE A 103      12.378   7.779   7.322  1.00 94.98           N
ATOM   1357  CA  PHE A 103      11.999   8.235   8.649  1.00 94.98           C
ATOM   1358  C   PHE A 103      11.669   7.052   9.561  1.00 94.98           C
ATOM   1359  O   PHE A 103      12.011   7.059  10.742  1.00 94.98           O
ATOM   1360  HA  PHE A 103      12.850   8.781   9.058  1.00 94.98           H
ATOM   1361  CB  PHE A 103      10.750   9.102   8.484  1.00 94.98           C
ATOM   1362 1HB  PHE A 103       9.982   8.521   7.973  1.00 94.98           H
ATOM   1363 2HB  PHE A 103      10.358   9.348   9.471  1.00 94.98           H
ATOM   1364  CG  PHE A 103      10.989  10.398   7.708  1.00 94.98           C
ATOM   1365  CD1 PHE A 103      11.368  11.526   8.368  1.00 94.98           C
ATOM   1366  HD1 PHE A 103      11.501  11.505   9.450  1.00 94.98           H
ATOM   1367  CD2 PHE A 103      10.824  10.424   6.359  1.00 94.98           C
ATOM   1368  HD2 PHE A 103      10.520   9.520   5.830  1.00 94.98           H
ATOM   1369  CE1 PHE A 103      11.590  12.729   7.648  1.00 94.98           C
ATOM   1370  HE1 PHE A 103      11.894  13.633   8.177  1.00 94.98           H
ATOM   1371  CE2 PHE A 103      11.046  11.627   5.639  1.00 94.98           C
ATOM   1372  HE2 PHE A 103      10.914  11.648   4.557  1.00 94.98           H
ATOM   1373  CZ  PHE A 103      11.425  12.754   6.298  1.00 94.98           C
ATOM   1374  HZ  PHE A 103      11.596  13.678   5.746  1.00 94.98           H
ATOM   1375  HN  PHE A 103      11.721   7.992   6.599  1.00 94.98           H
ATOM   1376  N   TRP A 104      11.006   6.063   8.978  1.00 93.11           N
ATOM   1377  CA  TRP A 104      10.664   4.857   9.712  1.00 93.11           C
ATOM   1378  C   TRP A 104      11.966   4.180  10.143  1.00 93.11           C
ATOM   1379  O   TRP A 104      12.051   3.631  11.240  1.00 93.11           O
ATOM   1380  HA  TRP A 104      10.089   5.153  10.590  1.00 93.11           H
ATOM   1381  CB  TRP A 104       9.763   3.944   8.877  1.00 93.11           C
ATOM   1382 1HB  TRP A 104      10.125   3.936   7.849  1.00 93.11           H
ATOM   1383 2HB  TRP A 104       9.848   2.925   9.253  1.00 93.11           H
ATOM   1384  CG  TRP A 104       8.289   4.353   8.880  1.00 93.11           C
ATOM   1385  CD1 TRP A 104       7.537   4.736   7.840  1.00 93.11           C
ATOM   1386  HD1 TRP A 104       7.899   4.808   6.814  1.00 93.11           H
ATOM   1387  CD2 TRP A 104       7.413   4.402  10.026  1.00 93.11           C
ATOM   1388  NE1 TRP A 104       6.246   5.029   8.229  1.00 93.11           N
ATOM   1389  HE1 TRP A 104       5.503   5.335   7.634  1.00 93.11           H
ATOM   1390  CE2 TRP A 104       6.168   4.819   9.601  1.00 93.11           C
ATOM   1391  CE3 TRP A 104       7.665   4.105  11.377  1.00 93.11           C
ATOM   1392  HE3 TRP A 104       8.639   3.774  11.737  1.00 93.11           H
ATOM   1393  CZ2 TRP A 104       5.077   4.976  10.464  1.00 93.11           C
ATOM   1394  HZ2 TRP A 104       4.103   5.307  10.104  1.00 93.11           H
ATOM   1395  CZ3 TRP A 104       6.564   4.267  12.227  1.00 93.11           C
ATOM   1396  HZ3 TRP A 104       6.704   4.050  13.285  1.00 93.11           H
ATOM   1397  CH2 TRP A 104       5.304   4.686  11.815  1.00 93.11           C
ATOM   1398  HH2 TRP A 104       4.497   4.788  12.540  1.00 93.11           H
ATOM   1399  HN  TRP A 104      10.706   6.078   8.024  1.00 93.11           H
ATOM   1400  N   ALA A 105      12.949   4.241   9.256  1.00 94.78           N
ATOM   1401  CA  ALA A 105      14.217   3.575   9.498  1.00 94.78           C
ATOM   1402  C   ALA A 105      14.885   4.189  10.729  1.00 94.78           C
ATOM   1403  O   ALA A 105      15.359   3.469  11.607  1.00 94.78           O
ATOM   1404  HA  ALA A 105      14.008   2.523   9.695  1.00 94.78           H
ATOM   1405  CB  ALA A 105      15.094   3.676   8.248  1.00 94.78           C
ATOM   1406 1HB  ALA A 105      14.587   3.199   7.409  1.00 94.78           H
ATOM   1407 2HB  ALA A 105      15.274   4.725   8.014  1.00 94.78           H
ATOM   1408 3HB  ALA A 105      16.045   3.176   8.429  1.00 94.78           H
ATOM   1409  HN  ALA A 105      12.889   4.734   8.388  1.00 94.78           H
ATOM   1410  N   ILE A 106      14.901   5.514  10.755  1.00 94.16           N
ATOM   1411  CA  ILE A 106      15.537   6.233  11.847  1.00 94.16           C
ATOM   1412  C   ILE A 106      14.798   5.927  13.151  1.00 94.16           C
ATOM   1413  O   ILE A 106      15.425   5.692  14.183  1.00 94.16           O
ATOM   1414  HA  ILE A 106      16.558   5.861  11.933  1.00 94.16           H
ATOM   1415  CB  ILE A 106      15.624   7.726  11.525  1.00 94.16           C
ATOM   1416  HB  ILE A 106      14.647   8.058  11.174  1.00 94.16           H
ATOM   1417  CG1 ILE A 106      16.622   7.986  10.394  1.00 94.16           C
ATOM   1418 1HG1 ILE A 106      17.639   7.869  10.769  1.00 94.16           H
ATOM   1419 2HG1 ILE A 106      16.485   7.245   9.607  1.00 94.16           H
ATOM   1420  CG2 ILE A 106      15.954   8.539  12.778  1.00 94.16           C
ATOM   1421 1HG2 ILE A 106      15.174   8.387  13.525  1.00 94.16           H
ATOM   1422 2HG2 ILE A 106      16.912   8.212  13.182  1.00 94.16           H
ATOM   1423 3HG2 ILE A 106      16.010   9.597  12.521  1.00 94.16           H
ATOM   1424  CD1 ILE A 106      16.443   9.391   9.817  1.00 94.16           C
ATOM   1425 1HD1 ILE A 106      15.432   9.496   9.422  1.00 94.16           H
ATOM   1426 2HD1 ILE A 106      16.604  10.130  10.603  1.00 94.16           H
ATOM   1427 3HD1 ILE A 106      17.165   9.550   9.016  1.00 94.16           H
ATOM   1428  HN  ILE A 106      14.492   6.092  10.050  1.00 94.16           H
ATOM   1429  N   ALA A 107      13.476   5.941  13.063  1.00 92.93           N
ATOM   1430  CA  ALA A 107      12.646   5.763  14.242  1.00 92.93           C
ATOM   1431  C   ALA A 107      12.872   4.362  14.814  1.00 92.93           C
ATOM   1432  O   ALA A 107      12.814   4.166  16.027  1.00 92.93           O
ATOM   1433  HA  ALA A 107      12.955   6.502  14.981  1.00 92.93           H
ATOM   1434  CB  ALA A 107      11.181   6.014  13.877  1.00 92.93           C
ATOM   1435 1HB  ALA A 107      11.069   7.032  13.504  1.00 92.93           H
ATOM   1436 2HB  ALA A 107      10.873   5.308  13.106  1.00 92.93           H
ATOM   1437 3HB  ALA A 107      10.558   5.880  14.762  1.00 92.93           H
ATOM   1438  HN  ALA A 107      12.974   6.070  12.208  1.00 92.93           H
ATOM   1439  N   ALA A 108      13.127   3.424  13.913  1.00 92.37           N
ATOM   1440  CA  ALA A 108      13.328   2.041  14.310  1.00 92.37           C
ATOM   1441  C   ALA A 108      14.730   1.884  14.903  1.00 92.37           C
ATOM   1442  O   ALA A 108      14.941   1.067  15.797  1.00 92.37           O
ATOM   1443  HA  ALA A 108      12.590   1.805  15.076  1.00 92.37           H
ATOM   1444  CB  ALA A 108      13.099   1.126  13.105  1.00 92.37           C
ATOM   1445 1HB  ALA A 108      12.080   1.254  12.741  1.00 92.37           H
ATOM   1446 2HB  ALA A 108      13.803   1.383  12.314  1.00 92.37           H
ATOM   1447 3HB  ALA A 108      13.250   0.088  13.403  1.00 92.37           H
ATOM   1448  HN  ALA A 108      13.196   3.596  12.930  1.00 92.37           H
ATOM   1449  N   ALA A 109      15.651   2.680  14.380  1.00 92.03           N
ATOM   1450  CA  ALA A 109      17.049   2.555  14.757  1.00 92.03           C
ATOM   1451  C   ALA A 109      17.228   3.029  16.201  1.00 92.03           C
ATOM   1452  O   ALA A 109      18.062   2.500  16.933  1.00 92.03           O
ATOM   1453  HA  ALA A 109      17.317   1.501  14.694  1.00 92.03           H
ATOM   1454  CB  ALA A 109      17.916   3.344  13.773  1.00 92.03           C
ATOM   1455 1HB  ALA A 109      17.774   2.949  12.767  1.00 92.03           H
ATOM   1456 2HB  ALA A 109      17.626   4.395  13.795  1.00 92.03           H
ATOM   1457 3HB  ALA A 109      18.964   3.250  14.057  1.00 92.03           H
ATOM   1458  HN  ALA A 109      15.456   3.398  13.712  1.00 92.03           H
ATOM   1459  N   ASP A 110      16.430   4.022  16.567  1.00 88.18           N
ATOM   1460  CA  ASP A 110      16.576   4.660  17.865  1.00 88.18           C
ATOM   1461  C   ASP A 110      15.196   5.057  18.391  1.00 88.18           C
ATOM   1462  O   ASP A 110      14.515   4.255  19.027  1.00 88.18           O
ATOM   1463  HA  ASP A 110      17.064   3.917  18.495  1.00 88.18           H
ATOM   1464  CB  ASP A 110      17.426   5.927  17.762  1.00 88.18           C
ATOM   1465 1HB  ASP A 110      18.399   5.684  17.334  1.00 88.18           H
ATOM   1466 2HB  ASP A 110      16.949   6.636  17.086  1.00 88.18           H
ATOM   1467  CG  ASP A 110      17.615   6.573  19.136  1.00 88.18           C
ATOM   1468  OD1 ASP A 110      17.258   5.906  20.131  1.00 88.18           O
ATOM   1469  OD2 ASP A 110      18.113   7.720  19.161  1.00 88.18           O
ATOM   1470  HN  ASP A 110      15.696   4.389  15.996  1.00 88.18           H
ATOM   1471  N   GLN A 111      14.823   6.297  18.106  1.00 88.79           N
ATOM   1472  CA  GLN A 111      13.539   6.813  18.548  1.00 88.79           C
ATOM   1473  C   GLN A 111      13.039   7.890  17.583  1.00 88.79           C
ATOM   1474  O   GLN A 111      13.775   8.327  16.699  1.00 88.79           O
ATOM   1475  HA  GLN A 111      12.862   5.958  18.532  1.00 88.79           H
ATOM   1476  CB  GLN A 111      13.628   7.355  19.976  1.00 88.79           C
ATOM   1477 1HB  GLN A 111      12.643   7.685  20.305  1.00 88.79           H
ATOM   1478 2HB  GLN A 111      13.940   6.559  20.652  1.00 88.79           H
ATOM   1479  CG  GLN A 111      14.617   8.520  20.060  1.00 88.79           C
ATOM   1480 1HG  GLN A 111      15.602   8.189  19.731  1.00 88.79           H
ATOM   1481 2HG  GLN A 111      14.305   9.315  19.383  1.00 88.79           H
ATOM   1482  CD  GLN A 111      14.705   9.062  21.487  1.00 88.79           C
ATOM   1483  OE1 GLN A 111      13.709   9.298  22.152  1.00 88.79           O
ATOM   1484  NE2 GLN A 111      15.949   9.246  21.920  1.00 88.79           N
ATOM   1485 1HE2 GLN A 111      16.722   9.032  21.324  1.00 88.79           H
ATOM   1486 2HE2 GLN A 111      16.110   9.598  22.842  1.00 88.79           H
ATOM   1487  HN  GLN A 111      15.381   6.942  17.584  1.00 88.79           H
ATOM   1488  N   TRP A 112      11.791   8.286  17.784  1.00 91.43           N
ATOM   1489  CA  TRP A 112      11.183   9.300  16.940  1.00 91.43           C
ATOM   1490  C   TRP A 112      11.770  10.657  17.333  1.00 91.43           C
ATOM   1491  O   TRP A 112      11.445  11.196  18.390  1.00 91.43           O
ATOM   1492  HA  TRP A 112      11.437   9.069  15.905  1.00 91.43           H
ATOM   1493  CB  TRP A 112       9.657   9.257  17.044  1.00 91.43           C
ATOM   1494 1HB  TRP A 112       9.321   8.232  16.889  1.00 91.43           H
ATOM   1495 2HB  TRP A 112       9.364   9.539  18.055  1.00 91.43           H
ATOM   1496  CG  TRP A 112       8.939  10.169  16.047  1.00 91.43           C
ATOM   1497  CD1 TRP A 112       8.500  11.420  16.242  1.00 91.43           C
ATOM   1498  HD1 TRP A 112       8.604  11.968  17.178  1.00 91.43           H
ATOM   1499  CD2 TRP A 112       8.594   9.849  14.683  1.00 91.43           C
ATOM   1500  NE1 TRP A 112       7.898  11.927  15.108  1.00 91.43           N
ATOM   1501  HE1 TRP A 112       7.495  12.837  15.008  1.00 91.43           H
ATOM   1502  CE2 TRP A 112       7.957  10.941  14.130  1.00 91.43           C
ATOM   1503  CE3 TRP A 112       8.811   8.675  13.941  1.00 91.43           C
ATOM   1504  HE3 TRP A 112       9.311   7.799  14.355  1.00 91.43           H
ATOM   1505  CZ2 TRP A 112       7.487  10.968  12.812  1.00 91.43           C
ATOM   1506  HZ2 TRP A 112       6.987  11.844  12.398  1.00 91.43           H
ATOM   1507  CZ3 TRP A 112       8.335   8.718  12.625  1.00 91.43           C
ATOM   1508  HZ3 TRP A 112       8.478   7.832  12.005  1.00 91.43           H
ATOM   1509  CH2 TRP A 112       7.692   9.809  12.053  1.00 91.43           C
ATOM   1510  HH2 TRP A 112       7.350   9.764  11.020  1.00 91.43           H
ATOM   1511  HN  TRP A 112      11.200   7.928  18.507  1.00 91.43           H
ATOM   1512  N   LYS A 113      12.625  11.171  16.460  1.00 91.93           N
ATOM   1513  CA  LYS A 113      13.348  12.397  16.754  1.00 91.93           C
ATOM   1514  C   LYS A 113      12.638  13.575  16.083  1.00 91.93           C
ATOM   1515  O   LYS A 113      13.101  14.712  16.167  1.00 91.93           O
ATOM   1516  HA  LYS A 113      13.317  12.544  17.833  1.00 91.93           H
ATOM   1517  CB  LYS A 113      14.819  12.259  16.358  1.00 91.93           C
ATOM   1518 1HB  LYS A 113      14.893  11.996  15.303  1.00 91.93           H
ATOM   1519 2HB  LYS A 113      15.324  13.217  16.483  1.00 91.93           H
ATOM   1520  CG  LYS A 113      15.518  11.194  17.205  1.00 91.93           C
ATOM   1521 1HG  LYS A 113      15.480  11.478  18.256  1.00 91.93           H
ATOM   1522 2HG  LYS A 113      14.988  10.246  17.112  1.00 91.93           H
ATOM   1523  CD  LYS A 113      16.974  11.015  16.770  1.00 91.93           C
ATOM   1524 1HD  LYS A 113      17.012  10.750  15.714  1.00 91.93           H
ATOM   1525 2HD  LYS A 113      17.509  11.959  16.882  1.00 91.93           H
ATOM   1526  CE  LYS A 113      17.664   9.930  17.599  1.00 91.93           C
ATOM   1527 1HE  LYS A 113      17.680  10.221  18.650  1.00 91.93           H
ATOM   1528 2HE  LYS A 113      17.100   9.000  17.534  1.00 91.93           H
ATOM   1529  NZ  LYS A 113      19.047   9.712  17.119  1.00 91.93           N
ATOM   1530 1HZ  LYS A 113      19.463   8.939  17.626  1.00 91.93           H
ATOM   1531 2HZ  LYS A 113      19.030   9.497  16.128  1.00 91.93           H
ATOM   1532 3HZ  LYS A 113      19.595  10.551  17.273  1.00 91.93           H
ATOM   1533  HN  LYS A 113      12.826  10.765  15.569  1.00 91.93           H
ATOM   1534  N   PHE A 114      11.527  13.263  15.433  1.00 93.70           N
ATOM   1535  CA  PHE A 114      10.883  14.220  14.549  1.00 93.70           C
ATOM   1536  C   PHE A 114       9.645  14.829  15.210  1.00 93.70           C
ATOM   1537  O   PHE A 114       9.175  14.334  16.233  1.00 93.70           O
ATOM   1538  HA  PHE A 114      11.607  15.008  14.343  1.00 93.70           H
ATOM   1539  CB  PHE A 114      10.453  13.453  13.297  1.00 93.70           C
ATOM   1540 1HB  PHE A 114       9.635  12.782  13.557  1.00 93.70           H
ATOM   1541 2HB  PHE A 114      10.064  14.161  12.565  1.00 93.70           H
ATOM   1542  CG  PHE A 114      11.576  12.639  12.650  1.00 93.70           C
ATOM   1543  CD1 PHE A 114      12.543  13.267  11.930  1.00 93.70           C
ATOM   1544  HD1 PHE A 114      12.519  14.351  11.814  1.00 93.70           H
ATOM   1545  CD2 PHE A 114      11.606  11.287  12.795  1.00 93.70           C
ATOM   1546  HD2 PHE A 114      10.830  10.783  13.372  1.00 93.70           H
ATOM   1547  CE1 PHE A 114      13.585  12.512  11.330  1.00 93.70           C
ATOM   1548  HE1 PHE A 114      14.360  13.015  10.752  1.00 93.70           H
ATOM   1549  CE2 PHE A 114      12.647  10.531  12.195  1.00 93.70           C
ATOM   1550  HE2 PHE A 114      12.672   9.448  12.311  1.00 93.70           H
ATOM   1551  CZ  PHE A 114      13.615  11.160  11.475  1.00 93.70           C
ATOM   1552  HZ  PHE A 114      14.415  10.580  11.014  1.00 93.70           H
ATOM   1553  HN  PHE A 114      11.068  12.377  15.503  1.00 93.70           H
ATOM   1554  N   GLN A 115       9.150  15.895  14.597  1.00 94.13           N
ATOM   1555  CA  GLN A 115       7.999  16.600  15.135  1.00 94.13           C
ATOM   1556  C   GLN A 115       6.725  15.782  14.916  1.00 94.13           C
ATOM   1557  O   GLN A 115       6.711  14.853  14.110  1.00 94.13           O
ATOM   1558  HA  GLN A 115       8.195  16.702  16.202  1.00 94.13           H
ATOM   1559  CB  GLN A 115       7.870  17.992  14.513  1.00 94.13           C
ATOM   1560 1HB  GLN A 115       7.893  17.913  13.426  1.00 94.13           H
ATOM   1561 2HB  GLN A 115       6.907  18.426  14.780  1.00 94.13           H
ATOM   1562  CG  GLN A 115       8.999  18.911  14.987  1.00 94.13           C
ATOM   1563 1HG  GLN A 115       9.962  18.444  14.784  1.00 94.13           H
ATOM   1564 2HG  GLN A 115       8.972  19.845  14.425  1.00 94.13           H
ATOM   1565  CD  GLN A 115       8.874  19.206  16.483  1.00 94.13           C
ATOM   1566  OE1 GLN A 115       7.816  19.089  17.079  1.00 94.13           O
ATOM   1567  NE2 GLN A 115      10.010  19.595  17.054  1.00 94.13           N
ATOM   1568 1HE2 GLN A 115      10.844  19.671  16.507  1.00 94.13           H
ATOM   1569 2HE2 GLN A 115      10.031  19.811  18.030  1.00 94.13           H
ATOM   1570  HN  GLN A 115       9.522  16.276  13.751  1.00 94.13           H
ATOM   1571  N   THR A 116       5.686  16.157  15.647  1.00 94.21           N
ATOM   1572  CA  THR A 116       4.427  15.435  15.584  1.00 94.21           C
ATOM   1573  C   THR A 116       3.857  15.480  14.165  1.00 94.21           C
ATOM   1574  O   THR A 116       3.258  14.511  13.701  1.00 94.21           O
ATOM   1575  HA  THR A 116       4.619  14.388  15.818  1.00 94.21           H
ATOM   1576  CB  THR A 116       3.488  16.029  16.636  1.00 94.21           C
ATOM   1577  HB  THR A 116       3.170  17.032  16.351  1.00 94.21           H
ATOM   1578  OG1 THR A 116       4.227  15.939  17.851  1.00 94.21           O
ATOM   1579  HG1 THR A 116       3.824  16.541  18.541  1.00 94.21           H
ATOM   1580  CG2 THR A 116       2.257  15.155  16.883  1.00 94.21           C
ATOM   1581 1HG2 THR A 116       2.574  14.172  17.232  1.00 94.21           H
ATOM   1582 2HG2 THR A 116       1.696  15.047  15.954  1.00 94.21           H
ATOM   1583 3HG2 THR A 116       1.625  15.622  17.637  1.00 94.21           H
ATOM   1584  HN  THR A 116       5.695  16.937  16.273  1.00 94.21           H
ATOM   1585  N   PHE A 117       4.063  16.616  13.515  1.00 95.21           N
ATOM   1586  CA  PHE A 117       3.583  16.798  12.155  1.00 95.21           C
ATOM   1587  C   PHE A 117       4.067  15.666  11.247  1.00 95.21           C
ATOM   1588  O   PHE A 117       3.284  15.096  10.489  1.00 95.21           O
ATOM   1589  HA  PHE A 117       2.494  16.791  12.193  1.00 95.21           H
ATOM   1590  CB  PHE A 117       4.160  18.123  11.651  1.00 95.21           C
ATOM   1591 1HB  PHE A 117       3.760  18.936  12.257  1.00 95.21           H
ATOM   1592 2HB  PHE A 117       5.240  18.117  11.799  1.00 95.21           H
ATOM   1593  CG  PHE A 117       3.863  18.410  10.178  1.00 95.21           C
ATOM   1594  CD1 PHE A 117       4.838  18.249   9.244  1.00 95.21           C
ATOM   1595  HD1 PHE A 117       5.831  17.915   9.544  1.00 95.21           H
ATOM   1596  CD2 PHE A 117       2.623  18.826   9.803  1.00 95.21           C
ATOM   1597  HD2 PHE A 117       1.842  18.955  10.551  1.00 95.21           H
ATOM   1598  CE1 PHE A 117       4.562  18.515   7.876  1.00 95.21           C
ATOM   1599  HE1 PHE A 117       5.344  18.386   7.128  1.00 95.21           H
ATOM   1600  CE2 PHE A 117       2.348  19.093   8.435  1.00 95.21           C
ATOM   1601  HE2 PHE A 117       1.355  19.426   8.135  1.00 95.21           H
ATOM   1602  CZ  PHE A 117       3.323  18.932   7.501  1.00 95.21           C
ATOM   1603  HZ  PHE A 117       3.111  19.136   6.452  1.00 95.21           H
ATOM   1604  HN  PHE A 117       4.546  17.402  13.901  1.00 95.21           H
ATOM   1605  N   MET A 118       5.355  15.374  11.354  1.00 94.80           N
ATOM   1606  CA  MET A 118       5.962  14.349  10.522  1.00 94.80           C
ATOM   1607  C   MET A 118       5.355  12.975  10.816  1.00 94.80           C
ATOM   1608  O   MET A 118       5.209  12.152   9.914  1.00 94.80           O
ATOM   1609  HA  MET A 118       5.743  14.638   9.494  1.00 94.80           H
ATOM   1610  CB  MET A 118       7.469  14.307  10.781  1.00 94.80           C
ATOM   1611 1HB  MET A 118       7.872  15.320  10.767  1.00 94.80           H
ATOM   1612 2HB  MET A 118       7.660  13.901  11.774  1.00 94.80           H
ATOM   1613  CG  MET A 118       8.182  13.454   9.730  1.00 94.80           C
ATOM   1614 1HG  MET A 118       9.250  13.412   9.946  1.00 94.80           H
ATOM   1615 2HG  MET A 118       7.809  12.431   9.766  1.00 94.80           H
ATOM   1616  SD  MET A 118       7.917  14.141   8.104  1.00 94.80           S
ATOM   1617  CE  MET A 118       8.911  15.619   8.226  1.00 94.80           C
ATOM   1618 1HE  MET A 118       8.536  16.243   9.037  1.00 94.80           H
ATOM   1619 2HE  MET A 118       9.947  15.345   8.427  1.00 94.80           H
ATOM   1620 3HE  MET A 118       8.858  16.172   7.288  1.00 94.80           H
ATOM   1621  HN  MET A 118       5.979  15.824  11.993  1.00 94.80           H
ATOM   1622  N   CYS A 119       5.018  12.771  12.081  1.00 93.51           N
ATOM   1623  CA  CYS A 119       4.432  11.510  12.505  1.00 93.51           C
ATOM   1624  C   CYS A 119       3.095  11.334  11.782  1.00 93.51           C
ATOM   1625  O   CYS A 119       2.807  10.261  11.255  1.00 93.51           O
ATOM   1626  HA  CYS A 119       5.134  10.727  12.217  1.00 93.51           H
ATOM   1627  CB  CYS A 119       4.272  11.444  14.025  1.00 93.51           C
ATOM   1628 1HB  CYS A 119       5.252  11.456  14.503  1.00 93.51           H
ATOM   1629 2HB  CYS A 119       3.733  12.322  14.381  1.00 93.51           H
ATOM   1630  SG  CYS A 119       3.368   9.923  14.493  1.00 93.51           S
ATOM   1631  HN  CYS A 119       5.138  13.446  12.808  1.00 93.51           H
ATOM   1632  N   LYS A 120       2.315  12.405  11.779  1.00 94.47           N
ATOM   1633  CA  LYS A 120       1.009  12.378  11.143  1.00 94.47           C
ATOM   1634  C   LYS A 120       1.171  11.993   9.671  1.00 94.47           C
ATOM   1635  O   LYS A 120       0.472  11.111   9.175  1.00 94.47           O
ATOM   1636  HA  LYS A 120       0.420  11.606  11.639  1.00 94.47           H
ATOM   1637  CB  LYS A 120       0.282  13.707  11.355  1.00 94.47           C
ATOM   1638 1HB  LYS A 120       0.931  14.532  11.061  1.00 94.47           H
ATOM   1639 2HB  LYS A 120      -0.598  13.751  10.713  1.00 94.47           H
ATOM   1640  CG  LYS A 120      -0.137  13.876  12.817  1.00 94.47           C
ATOM   1641 1HG  LYS A 120      -0.807  13.065  13.103  1.00 94.47           H
ATOM   1642 2HG  LYS A 120       0.740  13.808  13.460  1.00 94.47           H
ATOM   1643  CD  LYS A 120      -0.833  15.221  13.036  1.00 94.47           C
ATOM   1644 1HD  LYS A 120      -0.134  16.033  12.836  1.00 94.47           H
ATOM   1645 2HD  LYS A 120      -1.656  15.328  12.329  1.00 94.47           H
ATOM   1646  CE  LYS A 120      -1.364  15.338  14.466  1.00 94.47           C
ATOM   1647 1HE  LYS A 120      -1.247  14.385  14.982  1.00 94.47           H
ATOM   1648 2HE  LYS A 120      -0.778  16.073  15.019  1.00 94.47           H
ATOM   1649  NZ  LYS A 120      -2.790  15.734  14.459  1.00 94.47           N
ATOM   1650 1HZ  LYS A 120      -3.132  15.780  15.412  1.00 94.47           H
ATOM   1651 2HZ  LYS A 120      -2.886  16.643  14.021  1.00 94.47           H
ATOM   1652 3HZ  LYS A 120      -3.328  15.050  13.939  1.00 94.47           H
ATOM   1653  HN  LYS A 120       2.561  13.278  12.201  1.00 94.47           H
ATOM   1654  N   VAL A 121       2.098  12.675   9.014  1.00 94.64           N
ATOM   1655  CA  VAL A 121       2.288  12.493   7.585  1.00 94.64           C
ATOM   1656  C   VAL A 121       2.730  11.054   7.312  1.00 94.64           C
ATOM   1657  O   VAL A 121       2.160  10.377   6.458  1.00 94.64           O
ATOM   1658  HA  VAL A 121       1.325  12.661   7.101  1.00 94.64           H
ATOM   1659  CB  VAL A 121       3.274  13.533   7.051  1.00 94.64           C
ATOM   1660  HB  VAL A 121       4.174  13.488   7.666  1.00 94.64           H
ATOM   1661  CG1 VAL A 121       3.675  13.219   5.608  1.00 94.64           C
ATOM   1662 1HG1 VAL A 121       4.147  12.237   5.567  1.00 94.64           H
ATOM   1663 2HG1 VAL A 121       2.788  13.223   4.976  1.00 94.64           H
ATOM   1664 3HG1 VAL A 121       4.377  13.974   5.254  1.00 94.64           H
ATOM   1665  CG2 VAL A 121       2.697  14.946   7.165  1.00 94.64           C
ATOM   1666 1HG2 VAL A 121       1.776  15.009   6.586  1.00 94.64           H
ATOM   1667 2HG2 VAL A 121       2.486  15.169   8.211  1.00 94.64           H
ATOM   1668 3HG2 VAL A 121       3.419  15.665   6.779  1.00 94.64           H
ATOM   1669  HN  VAL A 121       2.712  13.339   9.440  1.00 94.64           H
ATOM   1670  N   VAL A 122       3.743  10.629   8.054  1.00 93.35           N
ATOM   1671  CA  VAL A 122       4.427   9.385   7.745  1.00 93.35           C
ATOM   1672  C   VAL A 122       3.452   8.218   7.911  1.00 93.35           C
ATOM   1673  O   VAL A 122       3.470   7.272   7.124  1.00 93.35           O
ATOM   1674  HA  VAL A 122       4.742   9.433   6.702  1.00 93.35           H
ATOM   1675  CB  VAL A 122       5.679   9.247   8.613  1.00 93.35           C
ATOM   1676  HB  VAL A 122       5.398   9.463   9.643  1.00 93.35           H
ATOM   1677  CG1 VAL A 122       6.224   7.818   8.565  1.00 93.35           C
ATOM   1678 1HG1 VAL A 122       5.466   7.127   8.933  1.00 93.35           H
ATOM   1679 2HG1 VAL A 122       6.481   7.562   7.537  1.00 93.35           H
ATOM   1680 3HG1 VAL A 122       7.114   7.748   9.190  1.00 93.35           H
ATOM   1681  CG2 VAL A 122       6.750  10.257   8.196  1.00 93.35           C
ATOM   1682 1HG2 VAL A 122       7.025  10.085   7.155  1.00 93.35           H
ATOM   1683 2HG2 VAL A 122       6.358  11.268   8.306  1.00 93.35           H
ATOM   1684 3HG2 VAL A 122       7.629  10.137   8.829  1.00 93.35           H
ATOM   1685  HN  VAL A 122       4.095  11.119   8.851  1.00 93.35           H
ATOM   1686  N   ASN A 123       2.624   8.322   8.940  1.00 91.99           N
ATOM   1687  CA  ASN A 123       1.634   7.293   9.211  1.00 91.99           C
ATOM   1688  C   ASN A 123       0.598   7.278   8.086  1.00 91.99           C
ATOM   1689  O   ASN A 123       0.148   6.213   7.666  1.00 91.99           O
ATOM   1690  HA  ASN A 123       2.198   6.362   9.271  1.00 91.99           H
ATOM   1691  CB  ASN A 123       0.901   7.567  10.526  1.00 91.99           C
ATOM   1692 1HB  ASN A 123       0.806   8.642  10.676  1.00 91.99           H
ATOM   1693 2HB  ASN A 123      -0.110   7.162  10.473  1.00 91.99           H
ATOM   1694  CG  ASN A 123       1.644   6.944  11.709  1.00 91.99           C
ATOM   1695  OD1 ASN A 123       2.449   6.039  11.563  1.00 91.99           O
ATOM   1696  ND2 ASN A 123       1.332   7.479  12.886  1.00 91.99           N
ATOM   1697 1HD2 ASN A 123       0.663   8.221  12.936  1.00 91.99           H
ATOM   1698 2HD2 ASN A 123       1.766   7.139  13.720  1.00 91.99           H
ATOM   1699  HN  ASN A 123       2.621   9.090   9.580  1.00 91.99           H
ATOM   1700  N   SER A 124       0.251   8.472   7.629  1.00 93.42           N
ATOM   1701  CA  SER A 124      -0.865   8.626   6.711  1.00 93.42           C
ATOM   1702  C   SER A 124      -0.446   8.206   5.301  1.00 93.42           C
ATOM   1703  O   SER A 124      -1.253   7.672   4.542  1.00 93.42           O
ATOM   1704  HA  SER A 124      -1.645   7.966   7.091  1.00 93.42           H
ATOM   1705  CB  SER A 124      -1.377  10.068   6.705  1.00 93.42           C
ATOM   1706 1HB  SER A 124      -0.606  10.725   6.302  1.00 93.42           H
ATOM   1707 2HB  SER A 124      -2.239  10.144   6.041  1.00 93.42           H
ATOM   1708  OG  SER A 124      -1.744  10.510   8.009  1.00 93.42           O
ATOM   1709  HG  SER A 124      -1.140  11.252   8.301  1.00 93.42           H
ATOM   1710  HN  SER A 124       0.716   9.322   7.875  1.00 93.42           H
ATOM   1711  N   MET A 125       0.817   8.462   4.993  1.00 93.48           N
ATOM   1712  CA  MET A 125       1.298   8.321   3.629  1.00 93.48           C
ATOM   1713  C   MET A 125       1.175   6.873   3.151  1.00 93.48           C
ATOM   1714  O   MET A 125       0.849   6.624   1.991  1.00 93.48           O
ATOM   1715  HA  MET A 125       0.660   8.966   3.025  1.00 93.48           H
ATOM   1716  CB  MET A 125       2.762   8.760   3.556  1.00 93.48           C
ATOM   1717 1HB  MET A 125       3.302   8.387   4.426  1.00 93.48           H
ATOM   1718 2HB  MET A 125       3.234   8.322   2.676  1.00 93.48           H
ATOM   1719  CG  MET A 125       2.875  10.285   3.495  1.00 93.48           C
ATOM   1720 1HG  MET A 125       2.364  10.730   4.349  1.00 93.48           H
ATOM   1721 2HG  MET A 125       3.921  10.584   3.558  1.00 93.48           H
ATOM   1722  SD  MET A 125       2.159  10.890   1.975  1.00 93.48           S
ATOM   1723  CE  MET A 125       1.444  12.419   2.556  1.00 93.48           C
ATOM   1724 1HE  MET A 125       0.713  12.205   3.336  1.00 93.48           H
ATOM   1725 2HE  MET A 125       2.230  13.057   2.961  1.00 93.48           H
ATOM   1726 3HE  MET A 125       0.953  12.928   1.727  1.00 93.48           H
ATOM   1727  HN  MET A 125       1.505   8.760   5.655  1.00 93.48           H
ATOM   1728  N   TYR A 126       1.443   5.956   4.069  1.00 87.03           N
ATOM   1729  CA  TYR A 126       1.352   4.539   3.759  1.00 87.03           C
ATOM   1730  C   TYR A 126      -0.079   4.149   3.386  1.00 87.03           C
ATOM   1731  O   TYR A 126      -0.299   3.453   2.396  1.00 87.03           O
ATOM   1732  HA  TYR A 126       2.009   4.337   2.912  1.00 87.03           H
ATOM   1733  CB  TYR A 126       1.752   3.801   5.039  1.00 87.03           C
ATOM   1734 1HB  TYR A 126       2.804   3.996   5.245  1.00 87.03           H
ATOM   1735 2HB  TYR A 126       1.182   4.209   5.874  1.00 87.03           H
ATOM   1736  CG  TYR A 126       1.530   2.288   4.980  1.00 87.03           C
ATOM   1737  CD1 TYR A 126       0.720   1.673   5.911  1.00 87.03           C
ATOM   1738  HD1 TYR A 126       0.237   2.264   6.689  1.00 87.03           H
ATOM   1739  CD2 TYR A 126       2.142   1.540   3.995  1.00 87.03           C
ATOM   1740  HD2 TYR A 126       2.783   2.026   3.259  1.00 87.03           H
ATOM   1741  CE1 TYR A 126       0.511   0.249   5.856  1.00 87.03           C
ATOM   1742  HE1 TYR A 126      -0.127  -0.250   6.586  1.00 87.03           H
ATOM   1743  CE2 TYR A 126       1.934   0.116   3.939  1.00 87.03           C
ATOM   1744  HE2 TYR A 126       2.411  -0.487   3.167  1.00 87.03           H
ATOM   1745  CZ  TYR A 126       1.129  -0.459   4.873  1.00 87.03           C
ATOM   1746  OH  TYR A 126       0.932  -1.804   4.820  1.00 87.03           O
ATOM   1747  HH  TYR A 126       1.413  -2.189   4.033  1.00 87.03           H
ATOM   1748  HN  TYR A 126       1.716   6.166   5.007  1.00 87.03           H
ATOM   1749  N   LYS A 127      -1.016   4.616   4.198  1.00 87.52           N
ATOM   1750  CA  LYS A 127      -2.415   4.274   4.001  1.00 87.52           C
ATOM   1751  C   LYS A 127      -2.903   4.881   2.684  1.00 87.52           C
ATOM   1752  O   LYS A 127      -3.693   4.267   1.969  1.00 87.52           O
ATOM   1753  HA  LYS A 127      -2.479   3.189   3.925  1.00 87.52           H
ATOM   1754  CB  LYS A 127      -3.245   4.692   5.216  1.00 87.52           C
ATOM   1755 1HB  LYS A 127      -3.039   5.734   5.461  1.00 87.52           H
ATOM   1756 2HB  LYS A 127      -4.306   4.626   4.977  1.00 87.52           H
ATOM   1757  CG  LYS A 127      -2.932   3.808   6.425  1.00 87.52           C
ATOM   1758 1HG  LYS A 127      -1.868   3.862   6.654  1.00 87.52           H
ATOM   1759 2HG  LYS A 127      -3.466   4.179   7.300  1.00 87.52           H
ATOM   1760  CD  LYS A 127      -3.328   2.354   6.157  1.00 87.52           C
ATOM   1761 1HD  LYS A 127      -4.380   2.306   5.876  1.00 87.52           H
ATOM   1762 2HD  LYS A 127      -2.756   1.967   5.315  1.00 87.52           H
ATOM   1763  CE  LYS A 127      -3.084   1.483   7.391  1.00 87.52           C
ATOM   1764 1HE  LYS A 127      -2.070   1.640   7.759  1.00 87.52           H
ATOM   1765 2HE  LYS A 127      -3.762   1.778   8.192  1.00 87.52           H
ATOM   1766  NZ  LYS A 127      -3.284   0.054   7.064  1.00 87.52           N
ATOM   1767 1HZ  LYS A 127      -3.133  -0.507   7.896  1.00 87.52           H
ATOM   1768 2HZ  LYS A 127      -4.230  -0.087   6.728  1.00 87.52           H
ATOM   1769 3HZ  LYS A 127      -2.625  -0.224   6.345  1.00 87.52           H
ATOM   1770  HN  LYS A 127      -0.833   5.216   4.977  1.00 87.52           H
ATOM   1771  N   MET A 128      -2.414   6.080   2.405  1.00 92.26           N
ATOM   1772  CA  MET A 128      -2.760   6.760   1.168  1.00 92.26           C
ATOM   1773  C   MET A 128      -2.271   5.971  -0.048  1.00 92.26           C
ATOM   1774  O   MET A 128      -3.012   5.788  -1.012  1.00 92.26           O
ATOM   1775  HA  MET A 128      -3.849   6.816   1.160  1.00 92.26           H
ATOM   1776  CB  MET A 128      -2.131   8.155   1.159  1.00 92.26           C
ATOM   1777 1HB  MET A 128      -2.432   8.699   2.055  1.00 92.26           H
ATOM   1778 2HB  MET A 128      -1.045   8.068   1.189  1.00 92.26           H
ATOM   1779  CG  MET A 128      -2.552   8.938  -0.086  1.00 92.26           C
ATOM   1780 1HG  MET A 128      -2.312   8.368  -0.983  1.00 92.26           H
ATOM   1781 2HG  MET A 128      -3.632   9.089  -0.083  1.00 92.26           H
ATOM   1782  SD  MET A 128      -1.718  10.516  -0.126  1.00 92.26           S
ATOM   1783  CE  MET A 128      -2.576  11.354   1.196  1.00 92.26           C
ATOM   1784 1HE  MET A 128      -3.639  11.409   0.962  1.00 92.26           H
ATOM   1785 2HE  MET A 128      -2.437  10.803   2.126  1.00 92.26           H
ATOM   1786 3HE  MET A 128      -2.176  12.362   1.308  1.00 92.26           H
ATOM   1787  HN  MET A 128      -1.792   6.584   3.004  1.00 92.26           H
ATOM   1788  N   ASN A 129      -1.026   5.525   0.038  1.00 91.35           N
ATOM   1789  CA  ASN A 129      -0.439   4.735  -1.030  1.00 91.35           C
ATOM   1790  C   ASN A 129      -1.298   3.492  -1.270  1.00 91.35           C
ATOM   1791  O   ASN A 129      -1.684   3.208  -2.403  1.00 91.35           O
ATOM   1792  HA  ASN A 129      -0.413   5.397  -1.896  1.00 91.35           H
ATOM   1793  CB  ASN A 129       0.971   4.271  -0.661  1.00 91.35           C
ATOM   1794 1HB  ASN A 129       1.654   5.121  -0.678  1.00 91.35           H
ATOM   1795 2HB  ASN A 129       0.975   3.880   0.356  1.00 91.35           H
ATOM   1796  CG  ASN A 129       1.465   3.194  -1.629  1.00 91.35           C
ATOM   1797  OD1 ASN A 129       1.250   2.007  -1.440  1.00 91.35           O
ATOM   1798  ND2 ASN A 129       2.137   3.671  -2.673  1.00 91.35           N
ATOM   1799 1HD2 ASN A 129       2.278   4.656  -2.768  1.00 91.35           H
ATOM   1800 2HD2 ASN A 129       2.500   3.044  -3.362  1.00 91.35           H
ATOM   1801  HN  ASN A 129      -0.424   5.696   0.818  1.00 91.35           H
ATOM   1802  N   PHE A 130      -1.573   2.783  -0.185  1.00 86.56           N
ATOM   1803  CA  PHE A 130      -2.253   1.503  -0.280  1.00 86.56           C
ATOM   1804  C   PHE A 130      -3.576   1.639  -1.036  1.00 86.56           C
ATOM   1805  O   PHE A 130      -3.801   0.951  -2.030  1.00 86.56           O
ATOM   1806  HA  PHE A 130      -1.594   0.826  -0.823  1.00 86.56           H
ATOM   1807  CB  PHE A 130      -2.543   1.043   1.151  1.00 86.56           C
ATOM   1808 1HB  PHE A 130      -1.617   1.071   1.725  1.00 86.56           H
ATOM   1809 2HB  PHE A 130      -3.228   1.750   1.617  1.00 86.56           H
ATOM   1810  CG  PHE A 130      -3.141  -0.362   1.244  1.00 86.56           C
ATOM   1811  CD1 PHE A 130      -4.480  -0.543   1.082  1.00 86.56           C
ATOM   1812  HD1 PHE A 130      -5.126   0.313   0.886  1.00 86.56           H
ATOM   1813  CD2 PHE A 130      -2.335  -1.430   1.488  1.00 86.56           C
ATOM   1814  HD2 PHE A 130      -1.263  -1.285   1.618  1.00 86.56           H
ATOM   1815  CE1 PHE A 130      -5.035  -1.847   1.169  1.00 86.56           C
ATOM   1816  HE1 PHE A 130      -6.108  -1.992   1.039  1.00 86.56           H
ATOM   1817  CE2 PHE A 130      -2.891  -2.734   1.574  1.00 86.56           C
ATOM   1818  HE2 PHE A 130      -2.245  -3.590   1.770  1.00 86.56           H
ATOM   1819  CZ  PHE A 130      -4.229  -2.915   1.413  1.00 86.56           C
ATOM   1820  HZ  PHE A 130      -4.656  -3.916   1.479  1.00 86.56           H
ATOM   1821  HN  PHE A 130      -1.339   3.070   0.744  1.00 86.56           H
ATOM   1822  N   TYR A 131      -4.418   2.533  -0.536  1.00 87.83           N
ATOM   1823  CA  TYR A 131      -5.764   2.670  -1.064  1.00 87.83           C
ATOM   1824  C   TYR A 131      -5.737   3.119  -2.526  1.00 87.83           C
ATOM   1825  O   TYR A 131      -6.508   2.623  -3.346  1.00 87.83           O
ATOM   1826  HA  TYR A 131      -6.251   1.697  -0.999  1.00 87.83           H
ATOM   1827  CB  TYR A 131      -6.439   3.754  -0.222  1.00 87.83           C
ATOM   1828 1HB  TYR A 131      -5.816   4.649  -0.233  1.00 87.83           H
ATOM   1829 2HB  TYR A 131      -7.389   4.022  -0.685  1.00 87.83           H
ATOM   1830  CG  TYR A 131      -6.693   3.347   1.231  1.00 87.83           C
ATOM   1831  CD1 TYR A 131      -7.210   2.099   1.516  1.00 87.83           C
ATOM   1832  HD1 TYR A 131      -7.437   1.405   0.707  1.00 87.83           H
ATOM   1833  CD2 TYR A 131      -6.406   4.226   2.255  1.00 87.83           C
ATOM   1834  HD2 TYR A 131      -5.998   5.211   2.029  1.00 87.83           H
ATOM   1835  CE1 TYR A 131      -7.450   1.715   2.883  1.00 87.83           C
ATOM   1836  HE1 TYR A 131      -7.858   0.733   3.123  1.00 87.83           H
ATOM   1837  CE2 TYR A 131      -6.646   3.842   3.622  1.00 87.83           C
ATOM   1838  HE2 TYR A 131      -6.424   4.527   4.440  1.00 87.83           H
ATOM   1839  CZ  TYR A 131      -7.156   2.606   3.869  1.00 87.83           C
ATOM   1840  OH  TYR A 131      -7.382   2.243   5.160  1.00 87.83           O
ATOM   1841  HH  TYR A 131      -7.222   3.021   5.767  1.00 87.83           H
ATOM   1842  HN  TYR A 131      -4.192   3.154   0.214  1.00 87.83           H
ATOM   1843  N   SER A 132      -4.841   4.053  -2.808  1.00 90.95           N
ATOM   1844  CA  SER A 132      -4.722   4.595  -4.151  1.00 90.95           C
ATOM   1845  C   SER A 132      -4.247   3.505  -5.115  1.00 90.95           C
ATOM   1846  O   SER A 132      -4.754   3.393  -6.230  1.00 90.95           O
ATOM   1847  HA  SER A 132      -5.724   4.930  -4.417  1.00 90.95           H
ATOM   1848  CB  SER A 132      -3.762   5.785  -4.182  1.00 90.95           C
ATOM   1849 1HB  SER A 132      -3.639   6.125  -5.210  1.00 90.95           H
ATOM   1850 2HB  SER A 132      -4.194   6.614  -3.622  1.00 90.95           H
ATOM   1851  OG  SER A 132      -2.487   5.457  -3.636  1.00 90.95           O
ATOM   1852  HG  SER A 132      -2.388   5.867  -2.729  1.00 90.95           H
ATOM   1853  HN  SER A 132      -4.205   4.438  -2.140  1.00 90.95           H
ATOM   1854  N   CYS A 133      -3.279   2.729  -4.649  1.00 85.94           N
ATOM   1855  CA  CYS A 133      -2.708   1.673  -5.468  1.00 85.94           C
ATOM   1856  C   CYS A 133      -3.813   0.668  -5.797  1.00 85.94           C
ATOM   1857  O   CYS A 133      -3.967   0.264  -6.949  1.00 85.94           O
ATOM   1858  HA  CYS A 133      -2.333   2.148  -6.375  1.00 85.94           H
ATOM   1859  CB  CYS A 133      -1.516   1.005  -4.778  1.00 85.94           C
ATOM   1860 1HB  CYS A 133      -1.742   0.838  -3.725  1.00 85.94           H
ATOM   1861 2HB  CYS A 133      -1.330   0.027  -5.223  1.00 85.94           H
ATOM   1862  SG  CYS A 133      -0.029   2.059  -4.939  1.00 85.94           S
ATOM   1863  HG  CYS A 133      -0.402   2.964  -4.039  1.00 85.94           H
ATOM   1864  HN  CYS A 133      -2.888   2.812  -3.733  1.00 85.94           H
ATOM   1865  N   VAL A 134      -4.555   0.293  -4.765  1.00 83.60           N
ATOM   1866  CA  VAL A 134      -5.623  -0.679  -4.925  1.00 83.60           C
ATOM   1867  C   VAL A 134      -6.599  -0.186  -5.995  1.00 83.60           C
ATOM   1868  O   VAL A 134      -6.948  -0.929  -6.912  1.00 83.60           O
ATOM   1869  HA  VAL A 134      -5.172  -1.611  -5.264  1.00 83.60           H
ATOM   1870  CB  VAL A 134      -6.297  -0.942  -3.577  1.00 83.60           C
ATOM   1871  HB  VAL A 134      -6.353   0.005  -3.039  1.00 83.60           H
ATOM   1872  CG1 VAL A 134      -7.725  -1.457  -3.769  1.00 83.60           C
ATOM   1873 1HG1 VAL A 134      -8.309  -0.715  -4.313  1.00 83.60           H
ATOM   1874 2HG1 VAL A 134      -7.702  -2.388  -4.336  1.00 83.60           H
ATOM   1875 3HG1 VAL A 134      -8.181  -1.636  -2.795  1.00 83.60           H
ATOM   1876  CG2 VAL A 134      -5.472  -1.914  -2.732  1.00 83.60           C
ATOM   1877 1HG2 VAL A 134      -5.371  -2.861  -3.263  1.00 83.60           H
ATOM   1878 2HG2 VAL A 134      -4.484  -1.491  -2.552  1.00 83.60           H
ATOM   1879 3HG2 VAL A 134      -5.974  -2.084  -1.779  1.00 83.60           H
ATOM   1880  HN  VAL A 134      -4.436   0.641  -3.835  1.00 83.60           H
ATOM   1881  N   LEU A 135      -7.012   1.064  -5.844  1.00 86.96           N
ATOM   1882  CA  LEU A 135      -8.043   1.621  -6.703  1.00 86.96           C
ATOM   1883  C   LEU A 135      -7.508   1.724  -8.133  1.00 86.96           C
ATOM   1884  O   LEU A 135      -8.245   1.505  -9.093  1.00 86.96           O
ATOM   1885  HA  LEU A 135      -8.883   0.926  -6.698  1.00 86.96           H
ATOM   1886  CB  LEU A 135      -8.551   2.949  -6.139  1.00 86.96           C
ATOM   1887 1HB  LEU A 135      -7.696   3.610  -5.994  1.00 86.96           H
ATOM   1888 2HB  LEU A 135      -9.192   3.417  -6.886  1.00 86.96           H
ATOM   1889  CG  LEU A 135      -9.326   2.866  -4.823  1.00 86.96           C
ATOM   1890  HG  LEU A 135      -8.761   2.240  -4.133  1.00 86.96           H
ATOM   1891  CD1 LEU A 135      -9.457   4.247  -4.176  1.00 86.96           C
ATOM   1892 1HD1 LEU A 135      -8.464   4.648  -3.972  1.00 86.96           H
ATOM   1893 2HD1 LEU A 135      -9.988   4.916  -4.852  1.00 86.96           H
ATOM   1894 3HD1 LEU A 135     -10.012   4.159  -3.242  1.00 86.96           H
ATOM   1895  CD2 LEU A 135     -10.687   2.199  -5.029  1.00 86.96           C
ATOM   1896 1HD2 LEU A 135     -11.272   2.779  -5.743  1.00 86.96           H
ATOM   1897 2HD2 LEU A 135     -10.542   1.189  -5.413  1.00 86.96           H
ATOM   1898 3HD2 LEU A 135     -11.217   2.153  -4.077  1.00 86.96           H
ATOM   1899  HN  LEU A 135      -6.656   1.691  -5.151  1.00 86.96           H
ATOM   1900  N   LEU A 136      -6.229   2.057  -8.230  1.00 87.95           N
ATOM   1901  CA  LEU A 136      -5.592   2.211  -9.526  1.00 87.95           C
ATOM   1902  C   LEU A 136      -5.531   0.850 -10.224  1.00 87.95           C
ATOM   1903  O   LEU A 136      -5.822   0.746 -11.415  1.00 87.95           O
ATOM   1904  HA  LEU A 136      -6.217   2.876 -10.121  1.00 87.95           H
ATOM   1905  CB  LEU A 136      -4.227   2.886  -9.376  1.00 87.95           C
ATOM   1906 1HB  LEU A 136      -3.684   2.387  -8.573  1.00 87.95           H
ATOM   1907 2HB  LEU A 136      -3.660   2.723 -10.293  1.00 87.95           H
ATOM   1908  CG  LEU A 136      -4.250   4.387  -9.083  1.00 87.95           C
ATOM   1909  HG  LEU A 136      -4.959   4.567  -8.275  1.00 87.95           H
ATOM   1910  CD1 LEU A 136      -2.882   4.872  -8.599  1.00 87.95           C
ATOM   1911 1HD1 LEU A 136      -2.610   4.342  -7.686  1.00 87.95           H
ATOM   1912 2HD1 LEU A 136      -2.134   4.678  -9.368  1.00 87.95           H
ATOM   1913 3HD1 LEU A 136      -2.926   5.943  -8.398  1.00 87.95           H
ATOM   1914  CD2 LEU A 136      -4.740   5.176 -10.298  1.00 87.95           C
ATOM   1915 1HD2 LEU A 136      -4.074   4.994 -11.142  1.00 87.95           H
ATOM   1916 2HD2 LEU A 136      -5.750   4.855 -10.557  1.00 87.95           H
ATOM   1917 3HD2 LEU A 136      -4.747   6.240 -10.063  1.00 87.95           H
ATOM   1918  HN  LEU A 136      -5.633   2.221  -7.444  1.00 87.95           H
ATOM   1919  N   ILE A 137      -5.153  -0.158  -9.453  1.00 81.10           N
ATOM   1920  CA  ILE A 137      -5.022  -1.502  -9.989  1.00 81.10           C
ATOM   1921  C   ILE A 137      -6.382  -1.974 -10.509  1.00 81.10           C
ATOM   1922  O   ILE A 137      -6.466  -2.579 -11.577  1.00 81.10           O
ATOM   1923  HA  ILE A 137      -4.329  -1.453 -10.830  1.00 81.10           H
ATOM   1924  CB  ILE A 137      -4.404  -2.437  -8.948  1.00 81.10           C
ATOM   1925  HB  ILE A 137      -4.889  -2.249  -7.990  1.00 81.10           H
ATOM   1926  CG1 ILE A 137      -2.913  -2.145  -8.765  1.00 81.10           C
ATOM   1927 1HG1 ILE A 137      -2.363  -2.483  -9.643  1.00 81.10           H
ATOM   1928 2HG1 ILE A 137      -2.757  -1.070  -8.685  1.00 81.10           H
ATOM   1929  CG2 ILE A 137      -4.662  -3.903  -9.305  1.00 81.10           C
ATOM   1930 1HG2 ILE A 137      -5.736  -4.084  -9.343  1.00 81.10           H
ATOM   1931 2HG2 ILE A 137      -4.221  -4.123 -10.277  1.00 81.10           H
ATOM   1932 3HG2 ILE A 137      -4.212  -4.545  -8.548  1.00 81.10           H
ATOM   1933  CD1 ILE A 137      -2.368  -2.840  -7.515  1.00 81.10           C
ATOM   1934 1HD1 ILE A 137      -2.905  -2.482  -6.637  1.00 81.10           H
ATOM   1935 2HD1 ILE A 137      -2.504  -3.918  -7.610  1.00 81.10           H
ATOM   1936 3HD1 ILE A 137      -1.307  -2.616  -7.409  1.00 81.10           H
ATOM   1937  HN  ILE A 137      -4.937  -0.069  -8.481  1.00 81.10           H
ATOM   1938  N   MET A 138      -7.412  -1.678  -9.730  1.00 81.66           N
ATOM   1939  CA  MET A 138      -8.771  -1.993 -10.137  1.00 81.66           C
ATOM   1940  C   MET A 138      -9.106  -1.343 -11.481  1.00 81.66           C
ATOM   1941  O   MET A 138      -9.636  -1.999 -12.376  1.00 81.66           O
ATOM   1942  HA  MET A 138      -8.806  -3.078 -10.231  1.00 81.66           H
ATOM   1943  CB  MET A 138      -9.750  -1.495  -9.071  1.00 81.66           C
ATOM   1944 1HB  MET A 138      -9.666  -2.114  -8.177  1.00 81.66           H
ATOM   1945 2HB  MET A 138      -9.491  -0.477  -8.780  1.00 81.66           H
ATOM   1946  CG  MET A 138     -11.190  -1.533  -9.589  1.00 81.66           C
ATOM   1947 1HG  MET A 138     -11.273  -0.936 -10.497  1.00 81.66           H
ATOM   1948 2HG  MET A 138     -11.464  -2.554  -9.852  1.00 81.66           H
ATOM   1949  SD  MET A 138     -12.303  -0.905  -8.343  1.00 81.66           S
ATOM   1950  CE  MET A 138     -12.107   0.849  -8.607  1.00 81.66           C
ATOM   1951 1HE  MET A 138     -11.065   1.126  -8.450  1.00 81.66           H
ATOM   1952 2HE  MET A 138     -12.398   1.098  -9.628  1.00 81.66           H
ATOM   1953 3HE  MET A 138     -12.738   1.395  -7.906  1.00 81.66           H
ATOM   1954  HN  MET A 138      -7.329  -1.233  -8.839  1.00 81.66           H
ATOM   1955  N   CYS A 139      -8.782  -0.062 -11.580  1.00 85.11           N
ATOM   1956  CA  CYS A 139      -9.133   0.710 -12.760  1.00 85.11           C
ATOM   1957  C   CYS A 139      -8.371   0.134 -13.955  1.00 85.11           C
ATOM   1958  O   CYS A 139      -8.910   0.049 -15.057  1.00 85.11           O
ATOM   1959  HA  CYS A 139     -10.209   0.600 -12.897  1.00 85.11           H
ATOM   1960  CB  CYS A 139      -8.849   2.201 -12.566  1.00 85.11           C
ATOM   1961 1HB  CYS A 139      -7.828   2.341 -12.210  1.00 85.11           H
ATOM   1962 2HB  CYS A 139      -8.928   2.721 -13.520  1.00 85.11           H
ATOM   1963  SG  CYS A 139     -10.032   2.913 -11.366  1.00 85.11           S
ATOM   1964  HG  CYS A 139      -9.431   2.438 -10.279  1.00 85.11           H
ATOM   1965  HN  CYS A 139      -8.291   0.447 -10.873  1.00 85.11           H
ATOM   1966  N   ILE A 140      -7.128  -0.247 -13.695  1.00 81.86           N
ATOM   1967  CA  ILE A 140      -6.294  -0.834 -14.730  1.00 81.86           C
ATOM   1968  C   ILE A 140      -6.961  -2.107 -15.256  1.00 81.86           C
ATOM   1969  O   ILE A 140      -6.976  -2.352 -16.461  1.00 81.86           O
ATOM   1970  HA  ILE A 140      -6.232  -0.115 -15.546  1.00 81.86           H
ATOM   1971  CB  ILE A 140      -4.872  -1.055 -14.211  1.00 81.86           C
ATOM   1972  HB  ILE A 140      -4.936  -1.511 -13.223  1.00 81.86           H
ATOM   1973  CG1 ILE A 140      -4.135   0.276 -14.047  1.00 81.86           C
ATOM   1974 1HG1 ILE A 140      -3.878   0.676 -15.028  1.00 81.86           H
ATOM   1975 2HG1 ILE A 140      -4.792   1.003 -13.569  1.00 81.86           H
ATOM   1976  CG2 ILE A 140      -4.105  -2.028 -15.108  1.00 81.86           C
ATOM   1977 1HG2 ILE A 140      -4.622  -2.987 -15.129  1.00 81.86           H
ATOM   1978 2HG2 ILE A 140      -4.050  -1.623 -16.119  1.00 81.86           H
ATOM   1979 3HG2 ILE A 140      -3.098  -2.167 -14.716  1.00 81.86           H
ATOM   1980  CD1 ILE A 140      -2.865   0.101 -13.213  1.00 81.86           C
ATOM   1981 1HD1 ILE A 140      -3.128  -0.277 -12.225  1.00 81.86           H
ATOM   1982 2HD1 ILE A 140      -2.201  -0.608 -13.707  1.00 81.86           H
ATOM   1983 3HD1 ILE A 140      -2.361   1.062 -13.112  1.00 81.86           H
ATOM   1984  HN  ILE A 140      -6.692  -0.160 -12.800  1.00 81.86           H
ATOM   1985  N   SER A 141      -7.498  -2.883 -14.325  1.00 75.77           N
ATOM   1986  CA  SER A 141      -8.073  -4.173 -14.667  1.00 75.77           C
ATOM   1987  C   SER A 141      -9.311  -3.977 -15.545  1.00 75.77           C
ATOM   1988  O   SER A 141      -9.515  -4.713 -16.510  1.00 75.77           O
ATOM   1989  HA  SER A 141      -7.294  -4.700 -15.217  1.00 75.77           H
ATOM   1990  CB  SER A 141      -8.435  -4.966 -13.410  1.00 75.77           C
ATOM   1991 1HB  SER A 141      -9.192  -4.423 -12.844  1.00 75.77           H
ATOM   1992 2HB  SER A 141      -8.875  -5.921 -13.697  1.00 75.77           H
ATOM   1993  OG  SER A 141      -7.299  -5.198 -12.580  1.00 75.77           O
ATOM   1994  HG  SER A 141      -7.189  -4.444 -11.933  1.00 75.77           H
ATOM   1995  HN  SER A 141      -7.543  -2.644 -13.355  1.00 75.77           H
ATOM   1996  N   VAL A 142     -10.105  -2.981 -15.180  1.00 78.65           N
ATOM   1997  CA  VAL A 142     -11.296  -2.654 -15.945  1.00 78.65           C
ATOM   1998  C   VAL A 142     -10.885  -2.171 -17.338  1.00 78.65           C
ATOM   1999  O   VAL A 142     -11.485  -2.565 -18.337  1.00 78.65           O
ATOM   2000  HA  VAL A 142     -11.882  -3.568 -16.049  1.00 78.65           H
ATOM   2001  CB  VAL A 142     -12.143  -1.632 -15.184  1.00 78.65           C
ATOM   2002  HB  VAL A 142     -11.511  -0.773 -14.961  1.00 78.65           H
ATOM   2003  CG1 VAL A 142     -13.314  -1.145 -16.040  1.00 78.65           C
ATOM   2004 1HG1 VAL A 142     -12.931  -0.676 -16.946  1.00 78.65           H
ATOM   2005 2HG1 VAL A 142     -13.946  -1.992 -16.308  1.00 78.65           H
ATOM   2006 3HG1 VAL A 142     -13.900  -0.420 -15.475  1.00 78.65           H
ATOM   2007  CG2 VAL A 142     -12.637  -2.210 -13.856  1.00 78.65           C
ATOM   2008 1HG2 VAL A 142     -13.245  -3.094 -14.049  1.00 78.65           H
ATOM   2009 2HG2 VAL A 142     -11.782  -2.485 -13.239  1.00 78.65           H
ATOM   2010 3HG2 VAL A 142     -13.237  -1.463 -13.336  1.00 78.65           H
ATOM   2011  HN  VAL A 142      -9.946  -2.405 -14.378  1.00 78.65           H
ATOM   2012  N   ASP A 143      -9.865  -1.325 -17.359  1.00 78.40           N
ATOM   2013  CA  ASP A 143      -9.425  -0.714 -18.601  1.00 78.40           C
ATOM   2014  C   ASP A 143      -8.939  -1.806 -19.557  1.00 78.40           C
ATOM   2015  O   ASP A 143      -9.201  -1.746 -20.758  1.00 78.40           O
ATOM   2016  HA  ASP A 143     -10.297  -0.183 -18.984  1.00 78.40           H
ATOM   2017  CB  ASP A 143      -8.265   0.253 -18.359  1.00 78.40           C
ATOM   2018 1HB  ASP A 143      -8.505   0.913 -17.526  1.00 78.40           H
ATOM   2019 2HB  ASP A 143      -7.373  -0.307 -18.075  1.00 78.40           H
ATOM   2020  CG  ASP A 143      -7.975   1.085 -19.609  1.00 78.40           C
ATOM   2021  OD1 ASP A 143      -8.947   1.658 -20.148  1.00 78.40           O
ATOM   2022  OD2 ASP A 143      -6.788   1.130 -19.998  1.00 78.40           O
ATOM   2023  HN  ASP A 143      -9.344  -1.057 -16.548  1.00 78.40           H
ATOM   2024  N   ARG A 144      -8.241  -2.778 -18.989  1.00 73.35           N
ATOM   2025  CA  ARG A 144      -7.737  -3.893 -19.771  1.00 73.35           C
ATOM   2026  C   ARG A 144      -8.898  -4.673 -20.392  1.00 73.35           C
ATOM   2027  O   ARG A 144      -8.851  -5.031 -21.568  1.00 73.35           O
ATOM   2028  HA  ARG A 144      -7.115  -3.436 -20.541  1.00 73.35           H
ATOM   2029  CB  ARG A 144      -6.901  -4.839 -18.907  1.00 73.35           C
ATOM   2030 1HB  ARG A 144      -7.353  -4.931 -17.919  1.00 73.35           H
ATOM   2031 2HB  ARG A 144      -6.898  -5.835 -19.349  1.00 73.35           H
ATOM   2032  CG  ARG A 144      -5.464  -4.332 -18.771  1.00 73.35           C
ATOM   2033 1HG  ARG A 144      -5.026  -4.198 -19.760  1.00 73.35           H
ATOM   2034 2HG  ARG A 144      -5.464  -3.355 -18.287  1.00 73.35           H
ATOM   2035  CD  ARG A 144      -4.612  -5.309 -17.958  1.00 73.35           C
ATOM   2036 1HD  ARG A 144      -4.878  -5.246 -16.903  1.00 73.35           H
ATOM   2037 2HD  ARG A 144      -4.813  -6.332 -18.277  1.00 73.35           H
ATOM   2038  NE  ARG A 144      -3.176  -4.998 -18.137  1.00 73.35           N
ATOM   2039  HE  ARG A 144      -2.935  -4.180 -18.659  1.00 73.35           H
ATOM   2040  CZ  ARG A 144      -2.179  -5.745 -17.643  1.00 73.35           C
ATOM   2041  NH1 ARG A 144      -2.443  -6.852 -16.937  1.00 73.35           N
ATOM   2042 1HH1 ARG A 144      -3.391  -7.127 -16.774  1.00 73.35           H
ATOM   2043 2HH1 ARG A 144      -1.693  -7.403 -16.572  1.00 73.35           H
ATOM   2044  NH2 ARG A 144      -0.913  -5.367 -17.867  1.00 73.35           N
ATOM   2045 1HH2 ARG A 144      -0.157  -5.913 -17.506  1.00 73.35           H
ATOM   2046 2HH2 ARG A 144      -0.724  -4.540 -18.396  1.00 73.35           H
ATOM   2047  HN  ARG A 144      -8.019  -2.811 -18.014  1.00 73.35           H
ATOM   2048  N   TYR A 145      -9.912  -4.914 -19.575  1.00 72.62           N
ATOM   2049  CA  TYR A 145     -11.088  -5.633 -20.033  1.00 72.62           C
ATOM   2050  C   TYR A 145     -11.730  -4.928 -21.230  1.00 72.62           C
ATOM   2051  O   TYR A 145     -12.023  -5.561 -22.243  1.00 72.62           O
ATOM   2052  HA  TYR A 145     -10.775  -6.633 -20.334  1.00 72.62           H
ATOM   2053  CB  TYR A 145     -12.073  -5.621 -18.862  1.00 72.62           C
ATOM   2054 1HB  TYR A 145     -11.681  -6.253 -18.065  1.00 72.62           H
ATOM   2055 2HB  TYR A 145     -12.136  -4.609 -18.463  1.00 72.62           H
ATOM   2056  CG  TYR A 145     -13.480  -6.099 -19.226  1.00 72.62           C
ATOM   2057  CD1 TYR A 145     -14.532  -5.206 -19.231  1.00 72.62           C
ATOM   2058  HD1 TYR A 145     -14.360  -4.160 -18.974  1.00 72.62           H
ATOM   2059  CD2 TYR A 145     -13.696  -7.423 -19.551  1.00 72.62           C
ATOM   2060  HD2 TYR A 145     -12.865  -8.128 -19.547  1.00 72.62           H
ATOM   2061  CE1 TYR A 145     -15.856  -5.655 -19.574  1.00 72.62           C
ATOM   2062  HE1 TYR A 145     -16.696  -4.961 -19.581  1.00 72.62           H
ATOM   2063  CE2 TYR A 145     -15.021  -7.872 -19.894  1.00 72.62           C
ATOM   2064  HE2 TYR A 145     -15.206  -8.915 -20.152  1.00 72.62           H
ATOM   2065  CZ  TYR A 145     -16.035  -6.966 -19.889  1.00 72.62           C
ATOM   2066  OH  TYR A 145     -17.286  -7.391 -20.213  1.00 72.62           O
ATOM   2067  HH  TYR A 145     -17.935  -6.635 -20.132  1.00 72.62           H
ATOM   2068  HN  TYR A 145      -9.938  -4.627 -18.617  1.00 72.62           H
ATOM   2069  N   ILE A 146     -11.930  -3.628 -21.073  1.00 74.56           N
ATOM   2070  CA  ILE A 146     -12.587  -2.842 -22.103  1.00 74.56           C
ATOM   2071  C   ILE A 146     -11.759  -2.899 -23.388  1.00 74.56           C
ATOM   2072  O   ILE A 146     -12.309  -3.030 -24.481  1.00 74.56           O
ATOM   2073  HA  ILE A 146     -13.556  -3.303 -22.297  1.00 74.56           H
ATOM   2074  CB  ILE A 146     -12.853  -1.420 -21.605  1.00 74.56           C
ATOM   2075  HB  ILE A 146     -11.925  -1.023 -21.195  1.00 74.56           H
ATOM   2076  CG1 ILE A 146     -13.884  -1.419 -20.475  1.00 74.56           C
ATOM   2077 1HG1 ILE A 146     -14.866  -1.674 -20.873  1.00 74.56           H
ATOM   2078 2HG1 ILE A 146     -13.627  -2.186 -19.743  1.00 74.56           H
ATOM   2079  CG2 ILE A 146     -13.266  -0.504 -22.758  1.00 74.56           C
ATOM   2080 1HG2 ILE A 146     -12.468  -0.471 -23.500  1.00 74.56           H
ATOM   2081 2HG2 ILE A 146     -14.176  -0.888 -23.220  1.00 74.56           H
ATOM   2082 3HG2 ILE A 146     -13.449   0.501 -22.376  1.00 74.56           H
ATOM   2083  CD1 ILE A 146     -13.945  -0.052 -19.789  1.00 74.56           C
ATOM   2084 1HD1 ILE A 146     -12.967   0.188 -19.372  1.00 74.56           H
ATOM   2085 2HD1 ILE A 146     -14.225   0.707 -20.519  1.00 74.56           H
ATOM   2086 3HD1 ILE A 146     -14.685  -0.079 -18.990  1.00 74.56           H
ATOM   2087  HN  ILE A 146     -11.652  -3.113 -20.262  1.00 74.56           H
ATOM   2088  N   ALA A 147     -10.449  -2.798 -23.215  1.00 74.62           N
ATOM   2089  CA  ALA A 147      -9.546  -2.732 -24.352  1.00 74.62           C
ATOM   2090  C   ALA A 147      -9.644  -4.034 -25.150  1.00 74.62           C
ATOM   2091  O   ALA A 147      -9.436  -4.039 -26.363  1.00 74.62           O
ATOM   2092  HA  ALA A 147      -9.867  -1.904 -24.983  1.00 74.62           H
ATOM   2093  CB  ALA A 147      -8.124  -2.455 -23.859  1.00 74.62           C
ATOM   2094 1HB  ALA A 147      -8.104  -1.506 -23.324  1.00 74.62           H
ATOM   2095 2HB  ALA A 147      -7.809  -3.257 -23.191  1.00 74.62           H
ATOM   2096 3HB  ALA A 147      -7.448  -2.406 -24.712  1.00 74.62           H
ATOM   2097  HN  ALA A 147     -10.005  -2.761 -22.320  1.00 74.62           H
ATOM   2098  N   ILE A 148      -9.960  -5.106 -24.439  1.00 70.11           N
ATOM   2099  CA  ILE A 148     -10.038  -6.418 -25.057  1.00 70.11           C
ATOM   2100  C   ILE A 148     -11.432  -6.613 -25.656  1.00 70.11           C
ATOM   2101  O   ILE A 148     -11.564  -6.995 -26.818  1.00 70.11           O
ATOM   2102  HA  ILE A 148      -9.307  -6.442 -25.866  1.00 70.11           H
ATOM   2103  CB  ILE A 148      -9.641  -7.506 -24.056  1.00 70.11           C
ATOM   2104  HB  ILE A 148     -10.205  -7.347 -23.138  1.00 70.11           H
ATOM   2105  CG1 ILE A 148      -8.157  -7.406 -23.698  1.00 70.11           C
ATOM   2106 1HG1 ILE A 148      -7.551  -7.681 -24.562  1.00 70.11           H
ATOM   2107 2HG1 ILE A 148      -7.907  -6.375 -23.450  1.00 70.11           H
ATOM   2108  CG2 ILE A 148     -10.012  -8.894 -24.581  1.00 70.11           C
ATOM   2109 1HG2 ILE A 148     -11.089  -8.946 -24.744  1.00 70.11           H
ATOM   2110 2HG2 ILE A 148      -9.493  -9.079 -25.521  1.00 70.11           H
ATOM   2111 3HG2 ILE A 148      -9.719  -9.649 -23.850  1.00 70.11           H
ATOM   2112  CD1 ILE A 148      -7.815  -8.318 -22.518  1.00 70.11           C
ATOM   2113 1HD1 ILE A 148      -8.405  -8.024 -21.649  1.00 70.11           H
ATOM   2114 2HD1 ILE A 148      -8.043  -9.351 -22.779  1.00 70.11           H
ATOM   2115 3HD1 ILE A 148      -6.755  -8.228 -22.284  1.00 70.11           H
ATOM   2116  HN  ILE A 148     -10.160  -5.087 -23.459  1.00 70.11           H
ATOM   2117  N   ALA A 149     -12.437  -6.342 -24.836  1.00 70.55           N
ATOM   2118  CA  ALA A 149     -13.800  -6.713 -25.175  1.00 70.55           C
ATOM   2119  C   ALA A 149     -14.322  -5.779 -26.269  1.00 70.55           C
ATOM   2120  O   ALA A 149     -15.068  -6.204 -27.149  1.00 70.55           O
ATOM   2121  HA  ALA A 149     -13.780  -7.733 -25.559  1.00 70.55           H
ATOM   2122  CB  ALA A 149     -14.667  -6.677 -23.915  1.00 70.55           C
ATOM   2123 1HB  ALA A 149     -14.271  -7.379 -23.181  1.00 70.55           H
ATOM   2124 2HB  ALA A 149     -14.658  -5.671 -23.496  1.00 70.55           H
ATOM   2125 3HB  ALA A 149     -15.690  -6.956 -24.170  1.00 70.55           H
ATOM   2126  HN  ALA A 149     -12.331  -5.878 -23.957  1.00 70.55           H
ATOM   2127  N   GLN A 150     -13.908  -4.523 -26.177  1.00 72.58           N
ATOM   2128  CA  GLN A 150     -14.440  -3.494 -27.054  1.00 72.58           C
ATOM   2129  C   GLN A 150     -13.307  -2.821 -27.830  1.00 72.58           C
ATOM   2130  O   GLN A 150     -13.290  -1.600 -27.978  1.00 72.58           O
ATOM   2131  HA  GLN A 150     -15.102  -4.016 -27.745  1.00 72.58           H
ATOM   2132  CB  GLN A 150     -15.251  -2.465 -26.264  1.00 72.58           C
ATOM   2133 1HB  GLN A 150     -14.608  -1.974 -25.533  1.00 72.58           H
ATOM   2134 2HB  GLN A 150     -15.617  -1.691 -26.937  1.00 72.58           H
ATOM   2135  CG  GLN A 150     -16.431  -3.128 -25.550  1.00 72.58           C
ATOM   2136 1HG  GLN A 150     -16.916  -3.835 -26.222  1.00 72.58           H
ATOM   2137 2HG  GLN A 150     -16.069  -3.698 -24.694  1.00 72.58           H
ATOM   2138  CD  GLN A 150     -17.445  -2.082 -25.082  1.00 72.58           C
ATOM   2139  OE1 GLN A 150     -17.313  -0.896 -25.332  1.00 72.58           O
ATOM   2140  NE2 GLN A 150     -18.462  -2.588 -24.389  1.00 72.58           N
ATOM   2141 1HE2 GLN A 150     -18.511  -3.572 -24.218  1.00 72.58           H
ATOM   2142 2HE2 GLN A 150     -19.178  -1.984 -24.040  1.00 72.58           H
ATOM   2143  HN  GLN A 150     -13.225  -4.206 -25.519  1.00 72.58           H
ATOM   2144  N   ALA A 151     -12.386  -3.646 -28.306  1.00 66.05           N
ATOM   2145  CA  ALA A 151     -11.140  -3.141 -28.856  1.00 66.05           C
ATOM   2146  C   ALA A 151     -11.443  -2.013 -29.844  1.00 66.05           C
ATOM   2147  O   ALA A 151     -10.770  -0.983 -29.842  1.00 66.05           O
ATOM   2148  HA  ALA A 151     -10.551  -2.740 -28.030  1.00 66.05           H
ATOM   2149  CB  ALA A 151     -10.364  -4.290 -29.503  1.00 66.05           C
ATOM   2150 1HB  ALA A 151     -10.147  -5.050 -28.753  1.00 66.05           H
ATOM   2151 2HB  ALA A 151     -10.962  -4.727 -30.302  1.00 66.05           H
ATOM   2152 3HB  ALA A 151      -9.429  -3.910 -29.915  1.00 66.05           H
ATOM   2153  HN  ALA A 151     -12.481  -4.642 -28.320  1.00 66.05           H
ATOM   2154  N   MET A 152     -12.458  -2.245 -30.664  1.00 68.35           N
ATOM   2155  CA  MET A 152     -12.810  -1.296 -31.706  1.00 68.35           C
ATOM   2156  C   MET A 152     -13.267   0.035 -31.105  1.00 68.35           C
ATOM   2157  O   MET A 152     -12.754   1.092 -31.467  1.00 68.35           O
ATOM   2158  HA  MET A 152     -11.899  -1.146 -32.286  1.00 68.35           H
ATOM   2159  CB  MET A 152     -13.931  -1.878 -32.570  1.00 68.35           C
ATOM   2160 1HB  MET A 152     -14.686  -2.336 -31.931  1.00 68.35           H
ATOM   2161 2HB  MET A 152     -14.423  -1.077 -33.121  1.00 68.35           H
ATOM   2162  CG  MET A 152     -13.385  -2.919 -33.549  1.00 68.35           C
ATOM   2163 1HG  MET A 152     -12.368  -3.195 -33.269  1.00 68.35           H
ATOM   2164 2HG  MET A 152     -13.986  -3.827 -33.500  1.00 68.35           H
ATOM   2165  SD  MET A 152     -13.403  -2.264 -35.209  1.00 68.35           S
ATOM   2166  CE  MET A 152     -15.098  -2.603 -35.657  1.00 68.35           C
ATOM   2167 1HE  MET A 152     -15.280  -3.676 -35.602  1.00 68.35           H
ATOM   2168 2HE  MET A 152     -15.766  -2.086 -34.969  1.00 68.35           H
ATOM   2169 3HE  MET A 152     -15.281  -2.255 -36.674  1.00 68.35           H
ATOM   2170  HN  MET A 152     -13.033  -3.062 -30.624  1.00 68.35           H
ATOM   2171  N   ARG A 153     -14.227  -0.062 -30.196  1.00 68.82           N
ATOM   2172  CA  ARG A 153     -14.788   1.124 -29.572  1.00 68.82           C
ATOM   2173  C   ARG A 153     -13.732   1.821 -28.711  1.00 68.82           C
ATOM   2174  O   ARG A 153     -13.738   3.044 -28.584  1.00 68.82           O
ATOM   2175  HA  ARG A 153     -15.097   1.758 -30.403  1.00 68.82           H
ATOM   2176  CB  ARG A 153     -15.993   0.769 -28.699  1.00 68.82           C
ATOM   2177 1HB  ARG A 153     -15.743  -0.070 -28.050  1.00 68.82           H
ATOM   2178 2HB  ARG A 153     -16.238   1.611 -28.051  1.00 68.82           H
ATOM   2179  CG  ARG A 153     -17.207   0.411 -29.560  1.00 68.82           C
ATOM   2180 1HG  ARG A 153     -17.427   1.231 -30.244  1.00 68.82           H
ATOM   2181 2HG  ARG A 153     -16.978  -0.462 -30.172  1.00 68.82           H
ATOM   2182  CD  ARG A 153     -18.431   0.123 -28.689  1.00 68.82           C
ATOM   2183 1HD  ARG A 153     -18.266  -0.781 -28.103  1.00 68.82           H
ATOM   2184 2HD  ARG A 153     -18.584   0.938 -27.981  1.00 68.82           H
ATOM   2185  NE  ARG A 153     -19.631  -0.038 -29.540  1.00 68.82           N
ATOM   2186  HE  ARG A 153     -19.517   0.035 -30.530  1.00 68.82           H
ATOM   2187  CZ  ARG A 153     -20.861  -0.277 -29.066  1.00 68.82           C
ATOM   2188  NH1 ARG A 153     -21.073  -0.386 -27.747  1.00 68.82           N
ATOM   2189 1HH1 ARG A 153     -20.310  -0.289 -27.109  1.00 68.82           H
ATOM   2190 2HH1 ARG A 153     -21.995  -0.564 -27.402  1.00 68.82           H
ATOM   2191  NH2 ARG A 153     -21.877  -0.406 -29.931  1.00 68.82           N
ATOM   2192 1HH2 ARG A 153     -22.801  -0.584 -29.593  1.00 68.82           H
ATOM   2193 2HH2 ARG A 153     -21.710  -0.324 -30.913  1.00 68.82           H
ATOM   2194  HN  ARG A 153     -14.619  -0.928 -29.887  1.00 68.82           H
ATOM   2195  N   ALA A 154     -12.850   1.012 -28.143  1.00 69.39           N
ATOM   2196  CA  ALA A 154     -11.843   1.525 -27.230  1.00 69.39           C
ATOM   2197  C   ALA A 154     -10.923   2.489 -27.981  1.00 69.39           C
ATOM   2198  O   ALA A 154     -10.363   3.409 -27.387  1.00 69.39           O
ATOM   2199  HA  ALA A 154     -12.359   2.071 -26.440  1.00 69.39           H
ATOM   2200  CB  ALA A 154     -11.078   0.357 -26.604  1.00 69.39           C
ATOM   2201 1HB  ALA A 154     -11.772  -0.281 -26.058  1.00 69.39           H
ATOM   2202 2HB  ALA A 154     -10.593  -0.222 -27.390  1.00 69.39           H
ATOM   2203 3HB  ALA A 154     -10.323   0.743 -25.919  1.00 69.39           H
ATOM   2204  HN  ALA A 154     -12.816   0.024 -28.298  1.00 69.39           H
ATOM   2205  N   HIS A 155     -10.795   2.245 -29.277  1.00 70.66           N
ATOM   2206  CA  HIS A 155      -9.891   3.030 -30.101  1.00 70.66           C
ATOM   2207  C   HIS A 155     -10.503   4.408 -30.364  1.00 70.66           C
ATOM   2208  O   HIS A 155      -9.833   5.428 -30.213  1.00 70.66           O
ATOM   2209  HA  HIS A 155      -8.973   3.154 -29.527  1.00 70.66           H
ATOM   2210  CB  HIS A 155      -9.540   2.282 -31.388  1.00 70.66           C
ATOM   2211 1HB  HIS A 155      -9.274   1.255 -31.138  1.00 70.66           H
ATOM   2212 2HB  HIS A 155     -10.425   2.236 -32.023  1.00 70.66           H
ATOM   2213  CG  HIS A 155      -8.408   2.903 -32.171  1.00 70.66           C
ATOM   2214  ND1 HIS A 155      -8.610   3.861 -33.149  1.00 70.66           N
ATOM   2215  HD1 HIS A 155      -9.495   4.230 -33.432  1.00 70.66           H
ATOM   2216  CD2 HIS A 155      -7.061   2.694 -32.109  1.00 70.66           C
ATOM   2217  HD2 HIS A 155      -6.555   1.998 -31.440  1.00 70.66           H
ATOM   2218  CE1 HIS A 155      -7.431   4.205 -33.647  1.00 70.66           C
ATOM   2219  HE1 HIS A 155      -7.258   4.939 -34.435  1.00 70.66           H
ATOM   2220  NE2 HIS A 155      -6.473   3.481 -33.001  1.00 70.66           N
ATOM   2221  HN  HIS A 155     -11.294   1.528 -29.763  1.00 70.66           H
ATOM   2222  N   THR A 156     -11.769   4.392 -30.755  1.00 72.49           N
ATOM   2223  CA  THR A 156     -12.441   5.614 -31.164  1.00 72.49           C
ATOM   2224  C   THR A 156     -12.641   6.541 -29.964  1.00 72.49           C
ATOM   2225  O   THR A 156     -12.647   7.762 -30.112  1.00 72.49           O
ATOM   2226  HA  THR A 156     -11.797   6.140 -31.870  1.00 72.49           H
ATOM   2227  CB  THR A 156     -13.748   5.225 -31.857  1.00 72.49           C
ATOM   2228  HB  THR A 156     -14.409   6.087 -31.952  1.00 72.49           H
ATOM   2229  OG1 THR A 156     -14.251   4.148 -31.071  1.00 72.49           O
ATOM   2230  HG1 THR A 156     -15.212   3.982 -31.293  1.00 72.49           H
ATOM   2231  CG2 THR A 156     -13.518   4.604 -33.236  1.00 72.49           C
ATOM   2232 1HG2 THR A 156     -12.913   3.704 -33.133  1.00 72.49           H
ATOM   2233 2HG2 THR A 156     -13.000   5.319 -33.875  1.00 72.49           H
ATOM   2234 3HG2 THR A 156     -14.478   4.347 -33.684  1.00 72.49           H
ATOM   2235  HN  THR A 156     -12.333   3.567 -30.793  1.00 72.49           H
ATOM   2236  N   TRP A 157     -12.802   5.925 -28.802  1.00 76.27           N
ATOM   2237  CA  TRP A 157     -13.153   6.668 -27.603  1.00 76.27           C
ATOM   2238  C   TRP A 157     -11.866   6.944 -26.823  1.00 76.27           C
ATOM   2239  O   TRP A 157     -11.909   7.217 -25.625  1.00 76.27           O
ATOM   2240  HA  TRP A 157     -13.609   7.608 -27.915  1.00 76.27           H
ATOM   2241  CB  TRP A 157     -14.202   5.917 -26.780  1.00 76.27           C
ATOM   2242 1HB  TRP A 157     -13.905   4.871 -26.700  1.00 76.27           H
ATOM   2243 2HB  TRP A 157     -14.214   6.322 -25.769  1.00 76.27           H
ATOM   2244  CG  TRP A 157     -15.616   5.987 -27.360  1.00 76.27           C
ATOM   2245  CD1 TRP A 157     -16.023   5.637 -28.588  1.00 76.27           C
ATOM   2246  HD1 TRP A 157     -15.366   5.239 -29.362  1.00 76.27           H
ATOM   2247  CD2 TRP A 157     -16.801   6.454 -26.682  1.00 76.27           C
ATOM   2248  NE1 TRP A 157     -17.378   5.843 -28.750  1.00 76.27           N
ATOM   2249  HE1 TRP A 157     -17.910   5.657 -29.576  1.00 76.27           H
ATOM   2250  CE2 TRP A 157     -17.866   6.355 -27.554  1.00 76.27           C
ATOM   2251  CE3 TRP A 157     -16.968   6.943 -25.374  1.00 76.27           C
ATOM   2252  HE3 TRP A 157     -16.143   7.030 -24.667  1.00 76.27           H
ATOM   2253  CZ2 TRP A 157     -19.172   6.727 -27.213  1.00 76.27           C
ATOM   2254  HZ2 TRP A 157     -19.997   6.639 -27.921  1.00 76.27           H
ATOM   2255  CZ3 TRP A 157     -18.279   7.310 -25.050  1.00 76.27           C
ATOM   2256  HZ3 TRP A 157     -18.464   7.696 -24.047  1.00 76.27           H
ATOM   2257  CH2 TRP A 157     -19.362   7.217 -25.916  1.00 76.27           C
ATOM   2258  HH2 TRP A 157     -20.355   7.524 -25.587  1.00 76.27           H
ATOM   2259  HN  TRP A 157     -12.695   4.939 -28.672  1.00 76.27           H
ATOM   2260  N   ARG A 158     -10.752   6.863 -27.535  1.00 76.23           N
ATOM   2261  CA  ARG A 158      -9.449   6.886 -26.891  1.00 76.23           C
ATOM   2262  C   ARG A 158      -9.276   8.179 -26.091  1.00 76.23           C
ATOM   2263  O   ARG A 158      -8.835   8.148 -24.943  1.00 76.23           O
ATOM   2264  HA  ARG A 158      -9.447   6.016 -26.235  1.00 76.23           H
ATOM   2265  CB  ARG A 158      -8.324   6.777 -27.922  1.00 76.23           C
ATOM   2266 1HB  ARG A 158      -8.465   5.881 -28.526  1.00 76.23           H
ATOM   2267 2HB  ARG A 158      -8.363   7.629 -28.601  1.00 76.23           H
ATOM   2268  CG  ARG A 158      -6.956   6.727 -27.237  1.00 76.23           C
ATOM   2269 1HG  ARG A 158      -6.825   7.612 -26.614  1.00 76.23           H
ATOM   2270 2HG  ARG A 158      -6.908   5.862 -26.576  1.00 76.23           H
ATOM   2271  CD  ARG A 158      -5.829   6.652 -28.269  1.00 76.23           C
ATOM   2272 1HD  ARG A 158      -5.990   5.804 -28.934  1.00 76.23           H
ATOM   2273 2HD  ARG A 158      -5.831   7.548 -28.888  1.00 76.23           H
ATOM   2274  NE  ARG A 158      -4.524   6.515 -27.583  1.00 76.23           N
ATOM   2275  HE  ARG A 158      -4.485   6.718 -26.605  1.00 76.23           H
ATOM   2276  CZ  ARG A 158      -3.392   6.134 -28.192  1.00 76.23           C
ATOM   2277  NH1 ARG A 158      -3.387   5.849 -29.501  1.00 76.23           N
ATOM   2278 1HH1 ARG A 158      -4.232   5.919 -30.032  1.00 76.23           H
ATOM   2279 2HH1 ARG A 158      -2.538   5.566 -29.947  1.00 76.23           H
ATOM   2280  NH2 ARG A 158      -2.266   6.044 -27.471  1.00 76.23           N
ATOM   2281 1HH2 ARG A 158      -1.413   5.762 -27.910  1.00 76.23           H
ATOM   2282 2HH2 ARG A 158      -2.279   6.259 -26.495  1.00 76.23           H
ATOM   2283  HN  ARG A 158     -10.729   6.782 -28.532  1.00 76.23           H
ATOM   2284  N   GLU A 159      -9.632   9.284 -26.729  1.00 78.87           N
ATOM   2285  CA  GLU A 159      -9.432  10.592 -26.129  1.00 78.87           C
ATOM   2286  C   GLU A 159     -10.341  10.760 -24.910  1.00 78.87           C
ATOM   2287  O   GLU A 159      -9.889  11.188 -23.848  1.00 78.87           O
ATOM   2288  HA  GLU A 159      -8.388  10.612 -25.817  1.00 78.87           H
ATOM   2289  CB  GLU A 159      -9.672  11.706 -27.149  1.00 78.87           C
ATOM   2290 1HB  GLU A 159     -10.586  11.503 -27.707  1.00 78.87           H
ATOM   2291 2HB  GLU A 159      -9.682  12.672 -26.643  1.00 78.87           H
ATOM   2292  CG  GLU A 159      -8.536  11.767 -28.172  1.00 78.87           C
ATOM   2293 1HG  GLU A 159      -7.576  11.703 -27.659  1.00 78.87           H
ATOM   2294 2HG  GLU A 159      -8.597  10.909 -28.841  1.00 78.87           H
ATOM   2295  CD  GLU A 159      -8.599  13.061 -28.986  1.00 78.87           C
ATOM   2296  OE1 GLU A 159      -7.537  13.449 -29.520  1.00 78.87           O
ATOM   2297  OE2 GLU A 159      -9.708  13.633 -29.056  1.00 78.87           O
ATOM   2298  HN  GLU A 159     -10.048   9.296 -27.638  1.00 78.87           H
ATOM   2299  N   LYS A 160     -11.606  10.415 -25.102  1.00 82.64           N
ATOM   2300  CA  LYS A 160     -12.578  10.505 -24.026  1.00 82.64           C
ATOM   2301  C   LYS A 160     -12.094   9.675 -22.836  1.00 82.64           C
ATOM   2302  O   LYS A 160     -12.195  10.109 -21.689  1.00 82.64           O
ATOM   2303  HA  LYS A 160     -12.631  11.550 -23.720  1.00 82.64           H
ATOM   2304  CB  LYS A 160     -13.969  10.110 -24.526  1.00 82.64           C
ATOM   2305 1HB  LYS A 160     -13.908   9.174 -25.081  1.00 82.64           H
ATOM   2306 2HB  LYS A 160     -14.628   9.933 -23.676  1.00 82.64           H
ATOM   2307  CG  LYS A 160     -14.561  11.201 -25.420  1.00 82.64           C
ATOM   2308 1HG  LYS A 160     -14.526  12.159 -24.902  1.00 82.64           H
ATOM   2309 2HG  LYS A 160     -13.957  11.304 -26.322  1.00 82.64           H
ATOM   2310  CD  LYS A 160     -16.006  10.873 -25.802  1.00 82.64           C
ATOM   2311 1HD  LYS A 160     -16.033   9.951 -26.381  1.00 82.64           H
ATOM   2312 2HD  LYS A 160     -16.594  10.700 -24.900  1.00 82.64           H
ATOM   2313  CE  LYS A 160     -16.630  12.010 -26.613  1.00 82.64           C
ATOM   2314 1HE  LYS A 160     -16.593  12.937 -26.041  1.00 82.64           H
ATOM   2315 2HE  LYS A 160     -16.053  12.175 -27.523  1.00 82.64           H
ATOM   2316  NZ  LYS A 160     -18.033  11.690 -26.960  1.00 82.64           N
ATOM   2317 1HZ  LYS A 160     -18.431  12.453 -27.497  1.00 82.64           H
ATOM   2318 2HZ  LYS A 160     -18.059  10.839 -27.511  1.00 82.64           H
ATOM   2319 3HZ  LYS A 160     -18.570  11.559 -26.110  1.00 82.64           H
ATOM   2320  HN  LYS A 160     -11.968  10.079 -25.972  1.00 82.64           H
ATOM   2321  N   ARG A 161     -11.577   8.496 -23.148  1.00 82.95           N
ATOM   2322  CA  ARG A 161     -11.088   7.596 -22.118  1.00 82.95           C
ATOM   2323  C   ARG A 161      -9.941   8.250 -21.344  1.00 82.95           C
ATOM   2324  O   ARG A 161      -9.816   8.060 -20.135  1.00 82.95           O
ATOM   2325  HA  ARG A 161     -11.947   7.419 -21.471  1.00 82.95           H
ATOM   2326  CB  ARG A 161     -10.599   6.279 -22.723  1.00 82.95           C
ATOM   2327 1HB  ARG A 161      -9.927   6.484 -23.556  1.00 82.95           H
ATOM   2328 2HB  ARG A 161     -10.027   5.723 -21.981  1.00 82.95           H
ATOM   2329  CG  ARG A 161     -11.776   5.429 -23.209  1.00 82.95           C
ATOM   2330 1HG  ARG A 161     -12.351   5.076 -22.353  1.00 82.95           H
ATOM   2331 2HG  ARG A 161     -12.445   6.040 -23.813  1.00 82.95           H
ATOM   2332  CD  ARG A 161     -11.287   4.234 -24.029  1.00 82.95           C
ATOM   2333 1HD  ARG A 161     -12.128   3.765 -24.540  1.00 82.95           H
ATOM   2334 2HD  ARG A 161     -10.594   4.571 -24.800  1.00 82.95           H
ATOM   2335  NE  ARG A 161     -10.621   3.251 -23.145  1.00 82.95           N
ATOM   2336  HE  ARG A 161     -10.805   3.303 -22.164  1.00 82.95           H
ATOM   2337  CZ  ARG A 161      -9.785   2.297 -23.578  1.00 82.95           C
ATOM   2338  NH1 ARG A 161      -9.502   2.181 -24.883  1.00 82.95           N
ATOM   2339 1HH1 ARG A 161      -9.915   2.810 -25.542  1.00 82.95           H
ATOM   2340 2HH1 ARG A 161      -8.878   1.466 -25.197  1.00 82.95           H
ATOM   2341  NH2 ARG A 161      -9.238   1.460 -22.686  1.00 82.95           N
ATOM   2342 1HH2 ARG A 161      -8.613   0.742 -22.993  1.00 82.95           H
ATOM   2343 2HH2 ARG A 161      -9.455   1.553 -21.715  1.00 82.95           H
ATOM   2344  HN  ARG A 161     -11.491   8.154 -24.084  1.00 82.95           H
ATOM   2345  N   LEU A 162      -9.133   9.006 -22.072  1.00 84.20           N
ATOM   2346  CA  LEU A 162      -8.000   9.687 -21.470  1.00 84.20           C
ATOM   2347  C   LEU A 162      -8.510  10.756 -20.501  1.00 84.20           C
ATOM   2348  O   LEU A 162      -7.972  10.914 -19.406  1.00 84.20           O
ATOM   2349  HA  LEU A 162      -7.438   8.946 -20.901  1.00 84.20           H
ATOM   2350  CB  LEU A 162      -7.066  10.233 -22.551  1.00 84.20           C
ATOM   2351 1HB  LEU A 162      -6.989   9.491 -23.346  1.00 84.20           H
ATOM   2352 2HB  LEU A 162      -7.525  11.120 -22.987  1.00 84.20           H
ATOM   2353  CG  LEU A 162      -5.652  10.598 -22.094  1.00 84.20           C
ATOM   2354  HG  LEU A 162      -5.710  10.981 -21.075  1.00 84.20           H
ATOM   2355  CD1 LEU A 162      -4.750   9.362 -22.061  1.00 84.20           C
ATOM   2356 1HD1 LEU A 162      -5.163   8.629 -21.368  1.00 84.20           H
ATOM   2357 2HD1 LEU A 162      -4.694   8.927 -23.059  1.00 84.20           H
ATOM   2358 3HD1 LEU A 162      -3.751   9.649 -21.733  1.00 84.20           H
ATOM   2359  CD2 LEU A 162      -5.065  11.712 -22.963  1.00 84.20           C
ATOM   2360 1HD2 LEU A 162      -5.022  11.380 -24.000  1.00 84.20           H
ATOM   2361 2HD2 LEU A 162      -5.695  12.599 -22.891  1.00 84.20           H
ATOM   2362 3HD2 LEU A 162      -4.060  11.952 -22.617  1.00 84.20           H
ATOM   2363  HN  LEU A 162      -9.242   9.155 -23.055  1.00 84.20           H
ATOM   2364  N   LEU A 163      -9.542  11.462 -20.939  1.00 86.59           N
ATOM   2365  CA  LEU A 163     -10.126  12.517 -20.128  1.00 86.59           C
ATOM   2366  C   LEU A 163     -10.649  11.918 -18.820  1.00 86.59           C
ATOM   2367  O   LEU A 163     -10.316  12.397 -17.737  1.00 86.59           O
ATOM   2368  HA  LEU A 163      -9.331  13.224 -19.890  1.00 86.59           H
ATOM   2369  CB  LEU A 163     -11.187  13.279 -20.923  1.00 86.59           C
ATOM   2370 1HB  LEU A 163     -10.813  13.435 -21.935  1.00 86.59           H
ATOM   2371 2HB  LEU A 163     -12.074  12.650 -21.004  1.00 86.59           H
ATOM   2372  CG  LEU A 163     -11.609  14.634 -20.351  1.00 86.59           C
ATOM   2373  HG  LEU A 163     -11.455  14.613 -19.273  1.00 86.59           H
ATOM   2374  CD1 LEU A 163     -10.738  15.761 -20.911  1.00 86.59           C
ATOM   2375 1HD1 LEU A 163      -9.696  15.579 -20.647  1.00 86.59           H
ATOM   2376 2HD1 LEU A 163     -10.837  15.793 -21.996  1.00 86.59           H
ATOM   2377 3HD1 LEU A 163     -11.059  16.713 -20.488  1.00 86.59           H
ATOM   2378  CD2 LEU A 163     -13.099  14.890 -20.589  1.00 86.59           C
ATOM   2379 1HD2 LEU A 163     -13.302  14.884 -21.660  1.00 86.59           H
ATOM   2380 2HD2 LEU A 163     -13.684  14.109 -20.104  1.00 86.59           H
ATOM   2381 3HD2 LEU A 163     -13.372  15.860 -20.173  1.00 86.59           H
ATOM   2382  HN  LEU A 163      -9.977  11.324 -21.829  1.00 86.59           H
ATOM   2383  N   TYR A 164     -11.459  10.880 -18.965  1.00 87.51           N
ATOM   2384  CA  TYR A 164     -12.041  10.219 -17.809  1.00 87.51           C
ATOM   2385  C   TYR A 164     -10.952   9.664 -16.889  1.00 87.51           C
ATOM   2386  O   TYR A 164     -11.107   9.662 -15.669  1.00 87.51           O
ATOM   2387  HA  TYR A 164     -12.629  10.954 -17.261  1.00 87.51           H
ATOM   2388  CB  TYR A 164     -12.867   9.055 -18.361  1.00 87.51           C
ATOM   2389 1HB  TYR A 164     -12.262   8.502 -19.080  1.00 87.51           H
ATOM   2390 2HB  TYR A 164     -13.099   8.369 -17.546  1.00 87.51           H
ATOM   2391  CG  TYR A 164     -14.171   9.482 -19.036  1.00 87.51           C
ATOM   2392  CD1 TYR A 164     -14.994  10.406 -18.425  1.00 87.51           C
ATOM   2393  HD1 TYR A 164     -14.715  10.830 -17.460  1.00 87.51           H
ATOM   2394  CD2 TYR A 164     -14.524   8.945 -20.257  1.00 87.51           C
ATOM   2395  HD2 TYR A 164     -13.874   8.215 -20.741  1.00 87.51           H
ATOM   2396  CE1 TYR A 164     -16.222  10.808 -19.060  1.00 87.51           C
ATOM   2397  HE1 TYR A 164     -16.882  11.537 -18.588  1.00 87.51           H
ATOM   2398  CE2 TYR A 164     -15.752   9.347 -20.893  1.00 87.51           C
ATOM   2399  HE2 TYR A 164     -16.043   8.931 -21.857  1.00 87.51           H
ATOM   2400  CZ  TYR A 164     -16.540  10.259 -20.263  1.00 87.51           C
ATOM   2401  OH  TYR A 164     -17.700  10.640 -20.864  1.00 87.51           O
ATOM   2402  HH  TYR A 164     -17.817  10.146 -21.725  1.00 87.51           H
ATOM   2403  HN  TYR A 164     -11.719  10.492 -19.849  1.00 87.51           H
ATOM   2404  N   SER A 165      -9.873   9.208 -17.509  1.00 87.76           N
ATOM   2405  CA  SER A 165      -8.762   8.645 -16.761  1.00 87.76           C
ATOM   2406  C   SER A 165      -8.202   9.688 -15.792  1.00 87.76           C
ATOM   2407  O   SER A 165      -7.770   9.348 -14.691  1.00 87.76           O
ATOM   2408  HA  SER A 165      -9.181   7.800 -16.214  1.00 87.76           H
ATOM   2409  CB  SER A 165      -7.662   8.147 -17.700  1.00 87.76           C
ATOM   2410 1HB  SER A 165      -7.026   7.438 -17.170  1.00 87.76           H
ATOM   2411 2HB  SER A 165      -8.113   7.609 -18.534  1.00 87.76           H
ATOM   2412  OG  SER A 165      -6.864   9.217 -18.201  1.00 87.76           O
ATOM   2413  HG  SER A 165      -7.381  10.072 -18.171  1.00 87.76           H
ATOM   2414  HN  SER A 165      -9.752   9.219 -18.501  1.00 87.76           H
ATOM   2415  N   LYS A 166      -8.227  10.936 -16.236  1.00 89.97           N
ATOM   2416  CA  LYS A 166      -7.732  12.031 -15.420  1.00 89.97           C
ATOM   2417  C   LYS A 166      -8.657  12.224 -14.217  1.00 89.97           C
ATOM   2418  O   LYS A 166      -8.193  12.343 -13.084  1.00 89.97           O
ATOM   2419  HA  LYS A 166      -6.745  11.745 -15.053  1.00 89.97           H
ATOM   2420  CB  LYS A 166      -7.552  13.292 -16.267  1.00 89.97           C
ATOM   2421 1HB  LYS A 166      -8.472  13.503 -16.812  1.00 89.97           H
ATOM   2422 2HB  LYS A 166      -7.364  14.147 -15.617  1.00 89.97           H
ATOM   2423  CG  LYS A 166      -6.395  13.129 -17.254  1.00 89.97           C
ATOM   2424 1HG  LYS A 166      -5.473  12.924 -16.709  1.00 89.97           H
ATOM   2425 2HG  LYS A 166      -6.580  12.271 -17.900  1.00 89.97           H
ATOM   2426  CD  LYS A 166      -6.220  14.388 -18.106  1.00 89.97           C
ATOM   2427 1HD  LYS A 166      -7.128  14.571 -18.681  1.00 89.97           H
ATOM   2428 2HD  LYS A 166      -6.072  15.252 -17.459  1.00 89.97           H
ATOM   2429  CE  LYS A 166      -5.029  14.246 -19.056  1.00 89.97           C
ATOM   2430 1HE  LYS A 166      -4.134  13.985 -18.491  1.00 89.97           H
ATOM   2431 2HE  LYS A 166      -5.211  13.432 -19.758  1.00 89.97           H
ATOM   2432  NZ  LYS A 166      -4.804  15.507 -19.798  1.00 89.97           N
ATOM   2433 1HZ  LYS A 166      -4.024  15.390 -20.435  1.00 89.97           H
ATOM   2434 2HZ  LYS A 166      -5.638  15.742 -20.325  1.00 89.97           H
ATOM   2435 3HZ  LYS A 166      -4.597  16.252 -19.143  1.00 89.97           H
ATOM   2436  HN  LYS A 166      -8.577  11.203 -17.134  1.00 89.97           H
ATOM   2437  N   MET A 167      -9.951  12.250 -14.505  1.00 93.04           N
ATOM   2438  CA  MET A 167     -10.944  12.463 -13.466  1.00 93.04           C
ATOM   2439  C   MET A 167     -10.907  11.336 -12.432  1.00 93.04           C
ATOM   2440  O   MET A 167     -11.020  11.585 -11.233  1.00 93.04           O
ATOM   2441  HA  MET A 167     -10.676  13.408 -12.993  1.00 93.04           H
ATOM   2442  CB  MET A 167     -12.336  12.533 -14.097  1.00 93.04           C
ATOM   2443 1HB  MET A 167     -12.515  11.636 -14.691  1.00 93.04           H
ATOM   2444 2HB  MET A 167     -13.094  12.552 -13.314  1.00 93.04           H
ATOM   2445  CG  MET A 167     -12.476  13.774 -14.981  1.00 93.04           C
ATOM   2446 1HG  MET A 167     -12.250  14.669 -14.403  1.00 93.04           H
ATOM   2447 2HG  MET A 167     -11.756  13.731 -15.798  1.00 93.04           H
ATOM   2448  SD  MET A 167     -14.134  13.874 -15.634  1.00 93.04           S
ATOM   2449  CE  MET A 167     -15.029  14.288 -14.147  1.00 93.04           C
ATOM   2450 1HE  MET A 167     -14.891  13.499 -13.408  1.00 93.04           H
ATOM   2451 2HE  MET A 167     -14.653  15.230 -13.747  1.00 93.04           H
ATOM   2452 3HE  MET A 167     -16.090  14.389 -14.377  1.00 93.04           H
ATOM   2453  HN  MET A 167     -10.321  12.128 -15.425  1.00 93.04           H
ATOM   2454  N   VAL A 168     -10.750  10.120 -12.935  1.00 92.20           N
ATOM   2455  CA  VAL A 168     -10.709   8.953 -12.070  1.00 92.20           C
ATOM   2456  C   VAL A 168      -9.507   9.061 -11.130  1.00 92.20           C
ATOM   2457  O   VAL A 168      -9.624   8.800  -9.934  1.00 92.20           O
ATOM   2458  HA  VAL A 168     -11.621   8.953 -11.474  1.00 92.20           H
ATOM   2459  CB  VAL A 168     -10.695   7.677 -12.915  1.00 92.20           C
ATOM   2460  HB  VAL A 168      -9.907   7.778 -13.661  1.00 92.20           H
ATOM   2461  CG1 VAL A 168     -10.373   6.454 -12.054  1.00 92.20           C
ATOM   2462 1HG1 VAL A 168      -9.393   6.580 -11.595  1.00 92.20           H
ATOM   2463 2HG1 VAL A 168     -11.128   6.349 -11.275  1.00 92.20           H
ATOM   2464 3HG1 VAL A 168     -10.369   5.561 -12.679  1.00 92.20           H
ATOM   2465  CG2 VAL A 168     -12.022   7.494 -13.654  1.00 92.20           C
ATOM   2466 1HG2 VAL A 168     -12.834   7.425 -12.931  1.00 92.20           H
ATOM   2467 2HG2 VAL A 168     -12.192   8.347 -14.312  1.00 92.20           H
ATOM   2468 3HG2 VAL A 168     -11.984   6.580 -14.247  1.00 92.20           H
ATOM   2469  HN  VAL A 168     -10.650   9.927 -13.911  1.00 92.20           H
ATOM   2470  N   CYS A 169      -8.378   9.447 -11.707  1.00 91.78           N
ATOM   2471  CA  CYS A 169      -7.149   9.568 -10.941  1.00 91.78           C
ATOM   2472  C   CYS A 169      -7.388  10.564  -9.804  1.00 91.78           C
ATOM   2473  O   CYS A 169      -7.067  10.284  -8.651  1.00 91.78           O
ATOM   2474  HA  CYS A 169      -6.927   8.577 -10.546  1.00 91.78           H
ATOM   2475  CB  CYS A 169      -5.970   9.982 -11.824  1.00 91.78           C
ATOM   2476 1HB  CYS A 169      -6.233  10.867 -12.404  1.00 91.78           H
ATOM   2477 2HB  CYS A 169      -5.116  10.251 -11.202  1.00 91.78           H
ATOM   2478  SG  CYS A 169      -5.518   8.610 -12.947  1.00 91.78           S
ATOM   2479  HG  CYS A 169      -6.401   8.909 -13.895  1.00 91.78           H
ATOM   2480  HN  CYS A 169      -8.295   9.674 -12.677  1.00 91.78           H
ATOM   2481  N   PHE A 170      -7.951  11.707 -10.170  1.00 94.20           N
ATOM   2482  CA  PHE A 170      -8.210  12.758  -9.201  1.00 94.20           C
ATOM   2483  C   PHE A 170      -9.114  12.254  -8.074  1.00 94.20           C
ATOM   2484  O   PHE A 170      -8.845  12.500  -6.900  1.00 94.20           O
ATOM   2485  HA  PHE A 170      -7.248  13.058  -8.785  1.00 94.20           H
ATOM   2486  CB  PHE A 170      -8.924  13.887  -9.945  1.00 94.20           C
ATOM   2487 1HB  PHE A 170      -8.304  14.205 -10.784  1.00 94.20           H
ATOM   2488 2HB  PHE A 170      -9.854  13.502 -10.365  1.00 94.20           H
ATOM   2489  CG  PHE A 170      -9.241  15.104  -9.074  1.00 94.20           C
ATOM   2490  CD1 PHE A 170     -10.492  15.269  -8.565  1.00 94.20           C
ATOM   2491  HD1 PHE A 170     -11.268  14.534  -8.778  1.00 94.20           H
ATOM   2492  CD2 PHE A 170      -8.273  16.021  -8.808  1.00 94.20           C
ATOM   2493  HD2 PHE A 170      -7.270  15.889  -9.215  1.00 94.20           H
ATOM   2494  CE1 PHE A 170     -10.786  16.399  -7.756  1.00 94.20           C
ATOM   2495  HE1 PHE A 170     -11.788  16.531  -7.349  1.00 94.20           H
ATOM   2496  CE2 PHE A 170      -8.567  17.150  -7.999  1.00 94.20           C
ATOM   2497  HE2 PHE A 170      -7.790  17.885  -7.786  1.00 94.20           H
ATOM   2498  CZ  PHE A 170      -9.817  17.315  -7.490  1.00 94.20           C
ATOM   2499  HZ  PHE A 170     -10.043  18.182  -6.869  1.00 94.20           H
ATOM   2500  HN  PHE A 170      -8.227  11.919 -11.107  1.00 94.20           H
ATOM   2501  N   THR A 171     -10.169  11.557  -8.472  1.00 95.01           N
ATOM   2502  CA  THR A 171     -11.139  11.055  -7.514  1.00 95.01           C
ATOM   2503  C   THR A 171     -10.469  10.093  -6.531  1.00 95.01           C
ATOM   2504  O   THR A 171     -10.778  10.101  -5.341  1.00 95.01           O
ATOM   2505  HA  THR A 171     -11.515  11.896  -6.932  1.00 95.01           H
ATOM   2506  CB  THR A 171     -12.291  10.420  -8.296  1.00 95.01           C
ATOM   2507  HB  THR A 171     -11.971   9.495  -8.777  1.00 95.01           H
ATOM   2508  OG1 THR A 171     -12.724  11.453  -9.176  1.00 95.01           O
ATOM   2509  HG1 THR A 171     -12.307  11.332 -10.077  1.00 95.01           H
ATOM   2510  CG2 THR A 171     -13.512  10.142  -7.417  1.00 95.01           C
ATOM   2511 1HG2 THR A 171     -13.872  11.078  -6.990  1.00 95.01           H
ATOM   2512 2HG2 THR A 171     -13.235   9.459  -6.615  1.00 95.01           H
ATOM   2513 3HG2 THR A 171     -14.300   9.692  -8.022  1.00 95.01           H
ATOM   2514  HN  THR A 171     -10.364  11.335  -9.427  1.00 95.01           H
ATOM   2515  N   ILE A 172      -9.563   9.287  -7.065  1.00 93.64           N
ATOM   2516  CA  ILE A 172      -8.875   8.294  -6.258  1.00 93.64           C
ATOM   2517  C   ILE A 172      -8.039   9.002  -5.190  1.00 93.64           C
ATOM   2518  O   ILE A 172      -8.044   8.602  -4.027  1.00 93.64           O
ATOM   2519  HA  ILE A 172      -9.636   7.694  -5.759  1.00 93.64           H
ATOM   2520  CB  ILE A 172      -8.065   7.348  -7.146  1.00 93.64           C
ATOM   2521  HB  ILE A 172      -7.533   7.947  -7.887  1.00 93.64           H
ATOM   2522  CG1 ILE A 172      -8.983   6.394  -7.912  1.00 93.64           C
ATOM   2523 1HG1 ILE A 172      -9.446   5.693  -7.217  1.00 93.64           H
ATOM   2524 2HG1 ILE A 172      -9.790   6.957  -8.381  1.00 93.64           H
ATOM   2525  CG2 ILE A 172      -7.010   6.598  -6.330  1.00 93.64           C
ATOM   2526 1HG2 ILE A 172      -6.329   7.314  -5.870  1.00 93.64           H
ATOM   2527 2HG2 ILE A 172      -7.501   6.012  -5.553  1.00 93.64           H
ATOM   2528 3HG2 ILE A 172      -6.448   5.933  -6.987  1.00 93.64           H
ATOM   2529  CD1 ILE A 172      -8.204   5.622  -8.980  1.00 93.64           C
ATOM   2530 1HD1 ILE A 172      -7.763   6.325  -9.687  1.00 93.64           H
ATOM   2531 2HD1 ILE A 172      -7.414   5.041  -8.504  1.00 93.64           H
ATOM   2532 3HD1 ILE A 172      -8.881   4.951  -9.509  1.00 93.64           H
ATOM   2533  HN  ILE A 172      -9.298   9.304  -8.029  1.00 93.64           H
ATOM   2534  N   TRP A 173      -7.341  10.041  -5.623  1.00 94.40           N
ATOM   2535  CA  TRP A 173      -6.446  10.764  -4.736  1.00 94.40           C
ATOM   2536  C   TRP A 173      -7.279  11.339  -3.589  1.00 94.40           C
ATOM   2537  O   TRP A 173      -6.901  11.227  -2.425  1.00 94.40           O
ATOM   2538  HA  TRP A 173      -5.717  10.053  -4.346  1.00 94.40           H
ATOM   2539  CB  TRP A 173      -5.661  11.833  -5.500  1.00 94.40           C
ATOM   2540 1HB  TRP A 173      -6.322  12.302  -6.229  1.00 94.40           H
ATOM   2541 2HB  TRP A 173      -5.353  12.611  -4.802  1.00 94.40           H
ATOM   2542  CG  TRP A 173      -4.424  11.298  -6.224  1.00 94.40           C
ATOM   2543  CD1 TRP A 173      -4.224  11.187  -7.544  1.00 94.40           C
ATOM   2544  HD1 TRP A 173      -4.953  11.477  -8.301  1.00 94.40           H
ATOM   2545  CD2 TRP A 173      -3.215  10.803  -5.610  1.00 94.40           C
ATOM   2546  NE1 TRP A 173      -2.981  10.659  -7.825  1.00 94.40           N
ATOM   2547  HE1 TRP A 173      -2.604  10.482  -8.735  1.00 94.40           H
ATOM   2548  CE2 TRP A 173      -2.348  10.418  -6.611  1.00 94.40           C
ATOM   2549  CE3 TRP A 173      -2.867  10.685  -4.253  1.00 94.40           C
ATOM   2550  HE3 TRP A 173      -3.534  10.982  -3.444  1.00 94.40           H
ATOM   2551  CZ2 TRP A 173      -1.076   9.889  -6.362  1.00 94.40           C
ATOM   2552  HZ2 TRP A 173      -0.408   9.592  -7.171  1.00 94.40           H
ATOM   2553  CZ3 TRP A 173      -1.592  10.155  -4.021  1.00 94.40           C
ATOM   2554  HZ3 TRP A 173      -1.271  10.041  -2.985  1.00 94.40           H
ATOM   2555  CH2 TRP A 173      -0.707   9.762  -5.018  1.00 94.40           C
ATOM   2556  HH2 TRP A 173       0.270   9.357  -4.754  1.00 94.40           H
ATOM   2557  HN  TRP A 173      -7.379  10.389  -6.560  1.00 94.40           H
ATOM   2558  N   VAL A 174      -8.399  11.943  -3.960  1.00 95.53           N
ATOM   2559  CA  VAL A 174      -9.257  12.592  -2.983  1.00 95.53           C
ATOM   2560  C   VAL A 174      -9.768  11.550  -1.986  1.00 95.53           C
ATOM   2561  O   VAL A 174      -9.744  11.778  -0.778  1.00 95.53           O
ATOM   2562  HA  VAL A 174      -8.652  13.323  -2.448  1.00 95.53           H
ATOM   2563  CB  VAL A 174     -10.386  13.342  -3.695  1.00 95.53           C
ATOM   2564  HB  VAL A 174     -10.883  12.641  -4.366  1.00 95.53           H
ATOM   2565  CG1 VAL A 174     -11.425  13.848  -2.692  1.00 95.53           C
ATOM   2566 1HG1 VAL A 174     -11.852  13.003  -2.153  1.00 95.53           H
ATOM   2567 2HG1 VAL A 174     -10.947  14.526  -1.985  1.00 95.53           H
ATOM   2568 3HG1 VAL A 174     -12.215  14.377  -3.224  1.00 95.53           H
ATOM   2569  CG2 VAL A 174      -9.833  14.491  -4.540  1.00 95.53           C
ATOM   2570 1HG2 VAL A 174      -9.300  15.191  -3.897  1.00 95.53           H
ATOM   2571 2HG2 VAL A 174      -9.150  14.094  -5.291  1.00 95.53           H
ATOM   2572 3HG2 VAL A 174     -10.657  15.006  -5.035  1.00 95.53           H
ATOM   2573  HN  VAL A 174      -8.722  11.993  -4.905  1.00 95.53           H
ATOM   2574  N   LEU A 175     -10.217  10.428  -2.529  1.00 93.03           N
ATOM   2575  CA  LEU A 175     -10.827   9.393  -1.712  1.00 93.03           C
ATOM   2576  C   LEU A 175      -9.784   8.833  -0.743  1.00 93.03           C
ATOM   2577  O   LEU A 175     -10.069   8.641   0.438  1.00 93.03           O
ATOM   2578  HA  LEU A 175     -11.622   9.861  -1.132  1.00 93.03           H
ATOM   2579  CB  LEU A 175     -11.479   8.328  -2.596  1.00 93.03           C
ATOM   2580 1HB  LEU A 175     -12.116   8.829  -3.325  1.00 93.03           H
ATOM   2581 2HB  LEU A 175     -10.695   7.818  -3.155  1.00 93.03           H
ATOM   2582  CG  LEU A 175     -12.317   7.274  -1.869  1.00 93.03           C
ATOM   2583  HG  LEU A 175     -12.255   7.468  -0.798  1.00 93.03           H
ATOM   2584  CD1 LEU A 175     -13.792   7.378  -2.263  1.00 93.03           C
ATOM   2585 1HD1 LEU A 175     -14.169   8.367  -2.001  1.00 93.03           H
ATOM   2586 2HD1 LEU A 175     -13.892   7.225  -3.337  1.00 93.03           H
ATOM   2587 3HD1 LEU A 175     -14.364   6.618  -1.732  1.00 93.03           H
ATOM   2588  CD2 LEU A 175     -11.758   5.870  -2.106  1.00 93.03           C
ATOM   2589 1HD2 LEU A 175     -11.770   5.650  -3.174  1.00 93.03           H
ATOM   2590 2HD2 LEU A 175     -10.734   5.819  -1.736  1.00 93.03           H
ATOM   2591 3HD2 LEU A 175     -12.372   5.140  -1.578  1.00 93.03           H
ATOM   2592  HN  LEU A 175     -10.169  10.222  -3.507  1.00 93.03           H
ATOM   2593  N   ALA A 176      -8.597   8.587  -1.278  1.00 92.89           N
ATOM   2594  CA  ALA A 176      -7.527   8.003  -0.488  1.00 92.89           C
ATOM   2595  C   ALA A 176      -7.166   8.953   0.656  1.00 92.89           C
ATOM   2596  O   ALA A 176      -6.885   8.512   1.769  1.00 92.89           O
ATOM   2597  HA  ALA A 176      -7.896   7.067  -0.069  1.00 92.89           H
ATOM   2598  CB  ALA A 176      -6.331   7.699  -1.393  1.00 92.89           C
ATOM   2599 1HB  ALA A 176      -6.633   6.998  -2.171  1.00 92.89           H
ATOM   2600 2HB  ALA A 176      -5.980   8.623  -1.854  1.00 92.89           H
ATOM   2601 3HB  ALA A 176      -5.529   7.261  -0.800  1.00 92.89           H
ATOM   2602  HN  ALA A 176      -8.363   8.780  -2.231  1.00 92.89           H
ATOM   2603  N   ALA A 177      -7.185  10.240   0.342  1.00 93.65           N
ATOM   2604  CA  ALA A 177      -6.832  11.254   1.320  1.00 93.65           C
ATOM   2605  C   ALA A 177      -7.832  11.210   2.478  1.00 93.65           C
ATOM   2606  O   ALA A 177      -7.441  11.261   3.643  1.00 93.65           O
ATOM   2607  HA  ALA A 177      -5.838  11.018   1.700  1.00 93.65           H
ATOM   2608  CB  ALA A 177      -6.787  12.625   0.642  1.00 93.65           C
ATOM   2609 1HB  ALA A 177      -6.041  12.613  -0.153  1.00 93.65           H
ATOM   2610 2HB  ALA A 177      -7.765  12.853   0.219  1.00 93.65           H
ATOM   2611 3HB  ALA A 177      -6.522  13.386   1.376  1.00 93.65           H
ATOM   2612  HN  ALA A 177      -7.435  10.592  -0.560  1.00 93.65           H
ATOM   2613  N   ALA A 178      -9.103  11.114   2.116  1.00 93.55           N
ATOM   2614  CA  ALA A 178     -10.166  11.137   3.106  1.00 93.55           C
ATOM   2615  C   ALA A 178     -10.036   9.913   4.016  1.00 93.55           C
ATOM   2616  O   ALA A 178     -10.295   9.997   5.215  1.00 93.55           O
ATOM   2617  HA  ALA A 178     -10.043  12.039   3.706  1.00 93.55           H
ATOM   2618  CB  ALA A 178     -11.522  11.196   2.399  1.00 93.55           C
ATOM   2619 1HB  ALA A 178     -11.574  12.098   1.790  1.00 93.55           H
ATOM   2620 2HB  ALA A 178     -11.637  10.320   1.762  1.00 93.55           H
ATOM   2621 3HB  ALA A 178     -12.319  11.213   3.142  1.00 93.55           H
ATOM   2622  HN  ALA A 178      -9.410  11.023   1.169  1.00 93.55           H
ATOM   2623  N   LEU A 179      -9.636   8.805   3.410  1.00 91.29           N
ATOM   2624  CA  LEU A 179      -9.548   7.547   4.132  1.00 91.29           C
ATOM   2625  C   LEU A 179      -8.355   7.596   5.089  1.00 91.29           C
ATOM   2626  O   LEU A 179      -8.199   6.718   5.936  1.00 91.29           O
ATOM   2627  HA  LEU A 179     -10.459   7.444   4.720  1.00 91.29           H
ATOM   2628  CB  LEU A 179      -9.504   6.371   3.155  1.00 91.29           C
ATOM   2629 1HB  LEU A 179      -8.719   6.561   2.423  1.00 91.29           H
ATOM   2630 2HB  LEU A 179      -9.215   5.476   3.707  1.00 91.29           H
ATOM   2631  CG  LEU A 179     -10.803   6.075   2.402  1.00 91.29           C
ATOM   2632  HG  LEU A 179     -11.103   6.978   1.871  1.00 91.29           H
ATOM   2633  CD1 LEU A 179     -10.591   4.982   1.352  1.00 91.29           C
ATOM   2634 1HD1 LEU A 179      -9.839   5.309   0.635  1.00 91.29           H
ATOM   2635 2HD1 LEU A 179     -10.255   4.068   1.841  1.00 91.29           H
ATOM   2636 3HD1 LEU A 179     -11.530   4.792   0.832  1.00 91.29           H
ATOM   2637  CD2 LEU A 179     -11.932   5.725   3.374  1.00 91.29           C
ATOM   2638 1HD2 LEU A 179     -11.654   4.844   3.952  1.00 91.29           H
ATOM   2639 2HD2 LEU A 179     -12.102   6.564   4.049  1.00 91.29           H
ATOM   2640 3HD2 LEU A 179     -12.843   5.520   2.813  1.00 91.29           H
ATOM   2641  HN  LEU A 179      -9.375   8.758   2.446  1.00 91.29           H
ATOM   2642  N   CYS A 180      -7.545   8.631   4.923  1.00 92.35           N
ATOM   2643  CA  CYS A 180      -6.333   8.768   5.712  1.00 92.35           C
ATOM   2644  C   CYS A 180      -6.610   9.750   6.852  1.00 92.35           C
ATOM   2645  O   CYS A 180      -5.712  10.077   7.626  1.00 92.35           O
ATOM   2646  HA  CYS A 180      -6.101   7.777   6.103  1.00 92.35           H
ATOM   2647  CB  CYS A 180      -5.146   9.209   4.854  1.00 92.35           C
ATOM   2648 1HB  CYS A 180      -5.373  10.156   4.363  1.00 92.35           H
ATOM   2649 2HB  CYS A 180      -4.273   9.379   5.485  1.00 92.35           H
ATOM   2650  SG  CYS A 180      -4.771   7.931   3.599  1.00 92.35           S
ATOM   2651  HG  CYS A 180      -5.910   8.058   2.925  1.00 92.35           H
ATOM   2652  HN  CYS A 180      -7.706   9.367   4.264  1.00 92.35           H
ATOM   2653  N   ILE A 181      -7.857  10.194   6.918  1.00 93.09           N
ATOM   2654  CA  ILE A 181      -8.254  11.161   7.927  1.00 93.09           C
ATOM   2655  C   ILE A 181      -7.935  10.603   9.316  1.00 93.09           C
ATOM   2656  O   ILE A 181      -7.343  11.292  10.145  1.00 93.09           O
ATOM   2657  HA  ILE A 181      -7.657  12.059   7.771  1.00 93.09           H
ATOM   2658  CB  ILE A 181      -9.721  11.554   7.744  1.00 93.09           C
ATOM   2659  HB  ILE A 181     -10.296  10.648   7.553  1.00 93.09           H
ATOM   2660  CG1 ILE A 181      -9.897  12.466   6.528  1.00 93.09           C
ATOM   2661 1HG1 ILE A 181      -9.404  13.421   6.711  1.00 93.09           H
ATOM   2662 2HG1 ILE A 181      -9.412  12.018   5.661  1.00 93.09           H
ATOM   2663  CG2 ILE A 181     -10.283  12.185   9.020  1.00 93.09           C
ATOM   2664 1HG2 ILE A 181     -10.212  11.471   9.840  1.00 93.09           H
ATOM   2665 2HG2 ILE A 181      -9.710  13.079   9.266  1.00 93.09           H
ATOM   2666 3HG2 ILE A 181     -11.327  12.455   8.862  1.00 93.09           H
ATOM   2667  CD1 ILE A 181     -11.378  12.699   6.227  1.00 93.09           C
ATOM   2668 1HD1 ILE A 181     -11.862  11.745   6.021  1.00 93.09           H
ATOM   2669 2HD1 ILE A 181     -11.854  13.169   7.088  1.00 93.09           H
ATOM   2670 3HD1 ILE A 181     -11.475  13.351   5.359  1.00 93.09           H
ATOM   2671  HN  ILE A 181      -8.587   9.904   6.300  1.00 93.09           H
ATOM   2672  N   PRO A 182      -8.320   9.350   9.594  1.00 90.95           N
ATOM   2673  CA  PRO A 182      -8.129   8.780  10.930  1.00 90.95           C
ATOM   2674  C   PRO A 182      -6.691   8.903  11.408  1.00 90.95           C
ATOM   2675  O   PRO A 182      -6.443   9.291  12.549  1.00 90.95           O
ATOM   2676  HA  PRO A 182      -8.720   9.332  11.661  1.00 90.95           H
ATOM   2677  CB  PRO A 182      -8.549   7.319  10.765  1.00 90.95           C
ATOM   2678 1HB  PRO A 182      -7.700   6.682  10.515  1.00 90.95           H
ATOM   2679 2HB  PRO A 182      -8.986   6.921  11.681  1.00 90.95           H
ATOM   2680  CG  PRO A 182      -9.567   7.370   9.631  1.00 90.95           C
ATOM   2681 1HG  PRO A 182      -9.697   6.396   9.160  1.00 90.95           H
ATOM   2682 2HG  PRO A 182     -10.552   7.674   9.985  1.00 90.95           H
ATOM   2683  CD  PRO A 182      -8.963   8.389   8.679  1.00 90.95           C
ATOM   2684 1HD  PRO A 182      -8.238   7.933   8.005  1.00 90.95           H
ATOM   2685 2HD  PRO A 182      -9.722   8.859   8.054  1.00 90.95           H
ATOM   2686  N   GLU A 183      -5.773   8.565  10.515  1.00 91.60           N
ATOM   2687  CA  GLU A 183      -4.359   8.583  10.851  1.00 91.60           C
ATOM   2688  C   GLU A 183      -3.924   9.997  11.237  1.00 91.60           C
ATOM   2689  O   GLU A 183      -3.149  10.177  12.176  1.00 91.60           O
ATOM   2690  HA  GLU A 183      -4.257   7.917  11.707  1.00 91.60           H
ATOM   2691  CB  GLU A 183      -3.514   8.045   9.694  1.00 91.60           C
ATOM   2692 1HB  GLU A 183      -3.905   8.421   8.748  1.00 91.60           H
ATOM   2693 2HB  GLU A 183      -2.466   8.297   9.857  1.00 91.60           H
ATOM   2694  CG  GLU A 183      -3.586   6.518   9.626  1.00 91.60           C
ATOM   2695 1HG  GLU A 183      -2.828   6.146   8.936  1.00 91.60           H
ATOM   2696 2HG  GLU A 183      -3.360   6.096  10.605  1.00 91.60           H
ATOM   2697  CD  GLU A 183      -4.970   6.054   9.170  1.00 91.60           C
ATOM   2698  OE1 GLU A 183      -5.272   4.862   9.396  1.00 91.60           O
ATOM   2699  OE2 GLU A 183      -5.696   6.901   8.606  1.00 91.60           O
ATOM   2700  HN  GLU A 183      -5.981   8.283   9.578  1.00 91.60           H
ATOM   2701  N   ILE A 184      -4.440  10.965  10.495  1.00 93.89           N
ATOM   2702  CA  ILE A 184      -4.016  12.345  10.662  1.00 93.89           C
ATOM   2703  C   ILE A 184      -4.437  12.838  12.048  1.00 93.89           C
ATOM   2704  O   ILE A 184      -3.719  13.612  12.680  1.00 93.89           O
ATOM   2705  HA  ILE A 184      -2.928  12.361  10.606  1.00 93.89           H
ATOM   2706  CB  ILE A 184      -4.542  13.210   9.515  1.00 93.89           C
ATOM   2707  HB  ILE A 184      -5.623  13.080   9.457  1.00 93.89           H
ATOM   2708  CG1 ILE A 184      -3.959  12.758   8.175  1.00 93.89           C
ATOM   2709 1HG1 ILE A 184      -2.889  12.963   8.152  1.00 93.89           H
ATOM   2710 2HG1 ILE A 184      -4.079  11.680   8.068  1.00 93.89           H
ATOM   2711  CG2 ILE A 184      -4.280  14.694   9.783  1.00 93.89           C
ATOM   2712 1HG2 ILE A 184      -4.782  14.991  10.704  1.00 93.89           H
ATOM   2713 2HG2 ILE A 184      -3.207  14.861   9.884  1.00 93.89           H
ATOM   2714 3HG2 ILE A 184      -4.664  15.286   8.952  1.00 93.89           H
ATOM   2715  CD1 ILE A 184      -4.646  13.471   7.009  1.00 93.89           C
ATOM   2716 1HD1 ILE A 184      -5.712  13.244   7.021  1.00 93.89           H
ATOM   2717 2HD1 ILE A 184      -4.504  14.547   7.107  1.00 93.89           H
ATOM   2718 3HD1 ILE A 184      -4.213  13.131   6.069  1.00 93.89           H
ATOM   2719  HN  ILE A 184      -5.135  10.819   9.790  1.00 93.89           H
ATOM   2720  N   LEU A 185      -5.599  12.371  12.480  1.00 93.17           N
ATOM   2721  CA  LEU A 185      -6.213  12.892  13.689  1.00 93.17           C
ATOM   2722  C   LEU A 185      -5.478  12.334  14.910  1.00 93.17           C
ATOM   2723  O   LEU A 185      -5.045  13.091  15.777  1.00 93.17           O
ATOM   2724  HA  LEU A 185      -6.090  13.975  13.678  1.00 93.17           H
ATOM   2725  CB  LEU A 185      -7.716  12.606  13.694  1.00 93.17           C
ATOM   2726 1HB  LEU A 185      -7.865  11.546  13.489  1.00 93.17           H
ATOM   2727 2HB  LEU A 185      -8.098  12.794  14.697  1.00 93.17           H
ATOM   2728  CG  LEU A 185      -8.554  13.413  12.700  1.00 93.17           C
ATOM   2729  HG  LEU A 185      -8.202  13.187  11.693  1.00 93.17           H
ATOM   2730  CD1 LEU A 185     -10.027  13.002  12.765  1.00 93.17           C
ATOM   2731 1HD1 LEU A 185     -10.120  11.943  12.523  1.00 93.17           H
ATOM   2732 2HD1 LEU A 185     -10.409  13.180  13.770  1.00 93.17           H
ATOM   2733 3HD1 LEU A 185     -10.600  13.591  12.049  1.00 93.17           H
ATOM   2734  CD2 LEU A 185      -8.368  14.915  12.917  1.00 93.17           C
ATOM   2735 1HD2 LEU A 185      -8.678  15.177  13.929  1.00 93.17           H
ATOM   2736 2HD2 LEU A 185      -7.318  15.175  12.780  1.00 93.17           H
ATOM   2737 3HD2 LEU A 185      -8.975  15.465  12.198  1.00 93.17           H
ATOM   2738  HN  LEU A 185      -6.118  11.651  12.019  1.00 93.17           H
ATOM   2739  N   TYR A 186      -5.359  11.015  14.938  1.00 92.06           N
ATOM   2740  CA  TYR A 186      -5.033  10.319  16.171  1.00 92.06           C
ATOM   2741  C   TYR A 186      -3.527  10.073  16.279  1.00 92.06           C
ATOM   2742  O   TYR A 186      -3.039   9.634  17.320  1.00 92.06           O
ATOM   2743  HA  TYR A 186      -5.353  10.944  17.005  1.00 92.06           H
ATOM   2744  CB  TYR A 186      -5.753   8.971  16.097  1.00 92.06           C
ATOM   2745 1HB  TYR A 186      -5.393   8.425  15.226  1.00 92.06           H
ATOM   2746 2HB  TYR A 186      -5.489   8.381  16.975  1.00 92.06           H
ATOM   2747  CG  TYR A 186      -7.277   9.084  16.016  1.00 92.06           C
ATOM   2748  CD1 TYR A 186      -7.962   9.853  16.934  1.00 92.06           C
ATOM   2749  HD1 TYR A 186      -7.417  10.381  17.717  1.00 92.06           H
ATOM   2750  CD2 TYR A 186      -7.966   8.415  15.025  1.00 92.06           C
ATOM   2751  HD2 TYR A 186      -7.425   7.807  14.299  1.00 92.06           H
ATOM   2752  CE1 TYR A 186      -9.396   9.959  16.858  1.00 92.06           C
ATOM   2753  HE1 TYR A 186      -9.949  10.564  17.576  1.00 92.06           H
ATOM   2754  CE2 TYR A 186      -9.400   8.522  14.948  1.00 92.06           C
ATOM   2755  HE2 TYR A 186      -9.957   7.999  14.170  1.00 92.06           H
ATOM   2756  CZ  TYR A 186     -10.044   9.288  15.868  1.00 92.06           C
ATOM   2757  OH  TYR A 186     -11.399   9.389  15.796  1.00 92.06           O
ATOM   2758  HH  TYR A 186     -11.723   9.022  14.924  1.00 92.06           H
ATOM   2759  HN  TYR A 186      -5.482  10.425  14.139  1.00 92.06           H
ATOM   2760  N   SER A 187      -2.831  10.366  15.190  1.00 92.79           N
ATOM   2761  CA  SER A 187      -1.381  10.271  15.180  1.00 92.79           C
ATOM   2762  C   SER A 187      -0.781  11.338  16.098  1.00 92.79           C
ATOM   2763  O   SER A 187      -0.993  12.532  15.890  1.00 92.79           O
ATOM   2764  HA  SER A 187      -1.155   9.273  15.554  1.00 92.79           H
ATOM   2765  CB  SER A 187      -0.830  10.420  13.761  1.00 92.79           C
ATOM   2766 1HB  SER A 187      -1.191  11.353  13.327  1.00 92.79           H
ATOM   2767 2HB  SER A 187       0.257  10.487  13.799  1.00 92.79           H
ATOM   2768  OG  SER A 187      -1.208   9.331  12.924  1.00 92.79           O
ATOM   2769  HG  SER A 187      -2.204   9.241  12.908  1.00 92.79           H
ATOM   2770  HN  SER A 187      -3.242  10.663  14.328  1.00 92.79           H
ATOM   2771  N   GLN A 188      -0.042  10.869  17.093  1.00 92.05           N
ATOM   2772  CA  GLN A 188       0.706  11.766  17.956  1.00 92.05           C
ATOM   2773  C   GLN A 188       1.977  11.080  18.461  1.00 92.05           C
ATOM   2774  O   GLN A 188       2.160   9.880  18.261  1.00 92.05           O
ATOM   2775  HA  GLN A 188       0.970  12.619  17.330  1.00 92.05           H
ATOM   2776  CB  GLN A 188      -0.156  12.250  19.124  1.00 92.05           C
ATOM   2777 1HB  GLN A 188       0.390  12.998  19.698  1.00 92.05           H
ATOM   2778 2HB  GLN A 188      -1.054  12.735  18.741  1.00 92.05           H
ATOM   2779  CG  GLN A 188      -0.547  11.085  20.036  1.00 92.05           C
ATOM   2780 1HG  GLN A 188      -1.084  10.332  19.459  1.00 92.05           H
ATOM   2781 2HG  GLN A 188       0.351  10.607  20.427  1.00 92.05           H
ATOM   2782  CD  GLN A 188      -1.422  11.566  21.195  1.00 92.05           C
ATOM   2783  OE1 GLN A 188      -2.012  12.634  21.160  1.00 92.05           O
ATOM   2784  NE2 GLN A 188      -1.472  10.722  22.221  1.00 92.05           N
ATOM   2785 1HE2 GLN A 188      -0.964   9.861  22.186  1.00 92.05           H
ATOM   2786 2HE2 GLN A 188      -2.019  10.948  23.028  1.00 92.05           H
ATOM   2787  HN  GLN A 188       0.049   9.898  17.312  1.00 92.05           H
ATOM   2788  N   ILE A 189       2.823  11.871  19.105  1.00 91.97           N
ATOM   2789  CA  ILE A 189       4.029  11.338  19.715  1.00 91.97           C
ATOM   2790  C   ILE A 189       3.732  10.945  21.163  1.00 91.97           C
ATOM   2791  O   ILE A 189       3.199  11.745  21.931  1.00 91.97           O
ATOM   2792  HA  ILE A 189       4.305  10.440  19.163  1.00 91.97           H
ATOM   2793  CB  ILE A 189       5.185  12.331  19.572  1.00 91.97           C
ATOM   2794  HB  ILE A 189       4.890  13.268  20.043  1.00 91.97           H
ATOM   2795  CG1 ILE A 189       5.468  12.634  18.099  1.00 91.97           C
ATOM   2796 1HG1 ILE A 189       5.855  11.741  17.608  1.00 91.97           H
ATOM   2797 2HG1 ILE A 189       4.540  12.899  17.594  1.00 91.97           H
ATOM   2798  CG2 ILE A 189       6.432  11.829  20.304  1.00 91.97           C
ATOM   2799 1HG2 ILE A 189       6.206  11.706  21.363  1.00 91.97           H
ATOM   2800 2HG2 ILE A 189       6.739  10.872  19.884  1.00 91.97           H
ATOM   2801 3HG2 ILE A 189       7.238  12.554  20.186  1.00 91.97           H
ATOM   2802  CD1 ILE A 189       6.476  13.777  17.959  1.00 91.97           C
ATOM   2803 1HD1 ILE A 189       6.076  14.674  18.430  1.00 91.97           H
ATOM   2804 2HD1 ILE A 189       7.411  13.498  18.445  1.00 91.97           H
ATOM   2805 3HD1 ILE A 189       6.659  13.972  16.902  1.00 91.97           H
ATOM   2806  HN  ILE A 189       2.695  12.857  19.213  1.00 91.97           H
ATOM   2807  N   LYS A 190       4.090   9.713  21.493  1.00 87.62           N
ATOM   2808  CA  LYS A 190       3.963   9.238  22.861  1.00 87.62           C
ATOM   2809  C   LYS A 190       5.357   8.979  23.438  1.00 87.62           C
ATOM   2810  O   LYS A 190       6.174   8.302  22.816  1.00 87.62           O
ATOM   2811  HA  LYS A 190       3.492  10.031  23.440  1.00 87.62           H
ATOM   2812  CB  LYS A 190       3.038   8.021  22.922  1.00 87.62           C
ATOM   2813 1HB  LYS A 190       2.111   8.237  22.389  1.00 87.62           H
ATOM   2814 2HB  LYS A 190       3.506   7.177  22.416  1.00 87.62           H
ATOM   2815  CG  LYS A 190       2.723   7.644  24.371  1.00 87.62           C
ATOM   2816 1HG  LYS A 190       3.642   7.365  24.885  1.00 87.62           H
ATOM   2817 2HG  LYS A 190       2.313   8.507  24.894  1.00 87.62           H
ATOM   2818  CD  LYS A 190       1.726   6.484  24.431  1.00 87.62           C
ATOM   2819 1HD  LYS A 190       0.755   6.815  24.063  1.00 87.62           H
ATOM   2820 2HD  LYS A 190       2.059   5.680  23.775  1.00 87.62           H
ATOM   2821  CE  LYS A 190       1.584   5.958  25.860  1.00 87.62           C
ATOM   2822 1HE  LYS A 190       2.569   5.844  26.312  1.00 87.62           H
ATOM   2823 2HE  LYS A 190       1.036   6.679  26.467  1.00 87.62           H
ATOM   2824  NZ  LYS A 190       0.876   4.658  25.866  1.00 87.62           N
ATOM   2825 1HZ  LYS A 190       0.931   4.247  26.791  1.00 87.62           H
ATOM   2826 2HZ  LYS A 190      -0.096   4.801  25.616  1.00 87.62           H
ATOM   2827 3HZ  LYS A 190       1.310   4.034  25.193  1.00 87.62           H
ATOM   2828  HN  LYS A 190       4.460   9.046  20.847  1.00 87.62           H
ATOM   2829  N   GLU A 191       5.585   9.533  24.620  1.00 84.51           N
ATOM   2830  CA  GLU A 191       6.820   9.276  25.340  1.00 84.51           C
ATOM   2831  C   GLU A 191       6.625   8.133  26.339  1.00 84.51           C
ATOM   2832  O   GLU A 191       5.716   8.176  27.166  1.00 84.51           O
ATOM   2833  HA  GLU A 191       7.544   8.983  24.579  1.00 84.51           H
ATOM   2834  CB  GLU A 191       7.317  10.540  26.044  1.00 84.51           C
ATOM   2835 1HB  GLU A 191       6.490  11.016  26.571  1.00 84.51           H
ATOM   2836 2HB  GLU A 191       8.157  10.293  26.694  1.00 84.51           H
ATOM   2837  CG  GLU A 191       7.841  11.561  25.033  1.00 84.51           C
ATOM   2838 1HG  GLU A 191       8.594  11.095  24.397  1.00 84.51           H
ATOM   2839 2HG  GLU A 191       7.029  11.883  24.381  1.00 84.51           H
ATOM   2840  CD  GLU A 191       8.445  12.776  25.741  1.00 84.51           C
ATOM   2841  OE1 GLU A 191       8.958  13.657  25.019  1.00 84.51           O
ATOM   2842  OE2 GLU A 191       8.379  12.794  26.990  1.00 84.51           O
ATOM   2843  HN  GLU A 191       4.945  10.145  25.083  1.00 84.51           H
ATOM   2844  N   GLU A 192       7.493   7.138  26.228  1.00 76.87           N
ATOM   2845  CA  GLU A 192       7.449   6.003  27.134  1.00 76.87           C
ATOM   2846  C   GLU A 192       8.865   5.613  27.563  1.00 76.87           C
ATOM   2847  O   GLU A 192       9.721   5.345  26.721  1.00 76.87           O
ATOM   2848  HA  GLU A 192       6.882   6.345  27.999  1.00 76.87           H
ATOM   2849  CB  GLU A 192       6.724   4.818  26.494  1.00 76.87           C
ATOM   2850 1HB  GLU A 192       5.708   5.110  26.226  1.00 76.87           H
ATOM   2851 2HB  GLU A 192       7.302   4.446  25.648  1.00 76.87           H
ATOM   2852  CG  GLU A 192       6.603   3.653  27.478  1.00 76.87           C
ATOM   2853 1HG  GLU A 192       7.533   3.084  27.490  1.00 76.87           H
ATOM   2854 2HG  GLU A 192       6.452   4.038  28.486  1.00 76.87           H
ATOM   2855  CD  GLU A 192       5.442   2.732  27.098  1.00 76.87           C
ATOM   2856  OE1 GLU A 192       4.585   2.506  27.979  1.00 76.87           O
ATOM   2857  OE2 GLU A 192       5.437   2.275  25.934  1.00 76.87           O
ATOM   2858  HN  GLU A 192       8.214   7.099  25.536  1.00 76.87           H
ATOM   2859  N   SER A 193       9.068   5.592  28.872  1.00 72.90           N
ATOM   2860  CA  SER A 193      10.304   5.071  29.430  1.00 72.90           C
ATOM   2861  C   SER A 193      11.501   5.820  28.840  1.00 72.90           C
ATOM   2862  O   SER A 193      12.587   5.258  28.713  1.00 72.90           O
ATOM   2863  HA  SER A 193      10.233   5.247  30.503  1.00 72.90           H
ATOM   2864  CB  SER A 193      10.436   3.569  29.169  1.00 72.90           C
ATOM   2865 1HB  SER A 193      10.649   3.402  28.113  1.00 72.90           H
ATOM   2866 2HB  SER A 193      11.284   3.177  29.730  1.00 72.90           H
ATOM   2867  OG  SER A 193       9.257   2.858  29.533  1.00 72.90           O
ATOM   2868  HG  SER A 193       9.302   1.920  29.188  1.00 72.90           H
ATOM   2869  HN  SER A 193       8.406   5.922  29.546  1.00 72.90           H
ATOM   2870  N   GLY A 194      11.261   7.077  28.497  1.00 76.78           N
ATOM   2871  CA  GLY A 194      12.315   7.920  27.959  1.00 76.78           C
ATOM   2872  C   GLY A 194      12.468   7.711  26.451  1.00 76.78           C
ATOM   2873  O   GLY A 194      13.414   8.212  25.844  1.00 76.78           O
ATOM   2874 1HA  GLY A 194      12.089   8.966  28.164  1.00 76.78           H
ATOM   2875 2HA  GLY A 194      13.257   7.694  28.458  1.00 76.78           H
ATOM   2876  HN  GLY A 194      10.368   7.519  28.580  1.00 76.78           H
ATOM   2877  N   ILE A 195      11.524   6.971  25.889  1.00 84.46           N
ATOM   2878  CA  ILE A 195      11.537   6.697  24.462  1.00 84.46           C
ATOM   2879  C   ILE A 195      10.338   7.382  23.804  1.00 84.46           C
ATOM   2880  O   ILE A 195       9.196   7.164  24.207  1.00 84.46           O
ATOM   2881  HA  ILE A 195      12.450   7.133  24.055  1.00 84.46           H
ATOM   2882  CB  ILE A 195      11.602   5.190  24.207  1.00 84.46           C
ATOM   2883  HB  ILE A 195      10.756   4.722  24.710  1.00 84.46           H
ATOM   2884  CG1 ILE A 195      12.874   4.586  24.805  1.00 84.46           C
ATOM   2885 1HG1 ILE A 195      13.742   4.923  24.238  1.00 84.46           H
ATOM   2886 2HG1 ILE A 195      13.004   4.942  25.827  1.00 84.46           H
ATOM   2887  CG2 ILE A 195      11.467   4.880  22.714  1.00 84.46           C
ATOM   2888 1HG2 ILE A 195      10.511   5.256  22.350  1.00 84.46           H
ATOM   2889 2HG2 ILE A 195      12.279   5.362  22.169  1.00 84.46           H
ATOM   2890 3HG2 ILE A 195      11.516   3.802  22.561  1.00 84.46           H
ATOM   2891  CD1 ILE A 195      12.813   3.058  24.795  1.00 84.46           C
ATOM   2892 1HD1 ILE A 195      11.958   2.724  25.383  1.00 84.46           H
ATOM   2893 2HD1 ILE A 195      12.708   2.705  23.769  1.00 84.46           H
ATOM   2894 3HD1 ILE A 195      13.729   2.654  25.226  1.00 84.46           H
ATOM   2895  HN  ILE A 195      10.761   6.563  26.390  1.00 84.46           H
ATOM   2896  N   ALA A 196      10.637   8.196  22.803  1.00 90.57           N
ATOM   2897  CA  ALA A 196       9.593   8.841  22.025  1.00 90.57           C
ATOM   2898  C   ALA A 196       9.108   7.882  20.936  1.00 90.57           C
ATOM   2899  O   ALA A 196       9.912   7.334  20.183  1.00 90.57           O
ATOM   2900  HA  ALA A 196       8.765   9.061  22.698  1.00 90.57           H
ATOM   2901  CB  ALA A 196      10.124  10.156  21.450  1.00 90.57           C
ATOM   2902 1HB  ALA A 196      10.428  10.812  22.265  1.00 90.57           H
ATOM   2903 2HB  ALA A 196      10.981   9.952  20.808  1.00 90.57           H
ATOM   2904 3HB  ALA A 196       9.340  10.639  20.866  1.00 90.57           H
ATOM   2905  HN  ALA A 196      11.571   8.416  22.521  1.00 90.57           H
ATOM   2906  N   ILE A 197       7.796   7.708  20.887  1.00 89.55           N
ATOM   2907  CA  ILE A 197       7.197   6.794  19.929  1.00 89.55           C
ATOM   2908  C   ILE A 197       6.106   7.525  19.145  1.00 89.55           C
ATOM   2909  O   ILE A 197       5.236   8.164  19.735  1.00 89.55           O
ATOM   2910  HA  ILE A 197       7.979   6.492  19.232  1.00 89.55           H
ATOM   2911  CB  ILE A 197       6.705   5.527  20.632  1.00 89.55           C
ATOM   2912  HB  ILE A 197       6.004   5.821  21.413  1.00 89.55           H
ATOM   2913  CG1 ILE A 197       7.862   4.795  21.316  1.00 89.55           C
ATOM   2914 1HG1 ILE A 197       8.561   4.430  20.564  1.00 89.55           H
ATOM   2915 2HG1 ILE A 197       8.411   5.490  21.952  1.00 89.55           H
ATOM   2916  CG2 ILE A 197       5.947   4.620  19.661  1.00 89.55           C
ATOM   2917 1HG2 ILE A 197       5.086   5.155  19.262  1.00 89.55           H
ATOM   2918 2HG2 ILE A 197       6.607   4.331  18.843  1.00 89.55           H
ATOM   2919 3HG2 ILE A 197       5.609   3.727  20.187  1.00 89.55           H
ATOM   2920  CD1 ILE A 197       7.349   3.623  22.155  1.00 89.55           C
ATOM   2921 1HD1 ILE A 197       6.669   3.995  22.922  1.00 89.55           H
ATOM   2922 2HD1 ILE A 197       6.822   2.919  21.512  1.00 89.55           H
ATOM   2923 3HD1 ILE A 197       8.192   3.120  22.630  1.00 89.55           H
ATOM   2924  HN  ILE A 197       7.147   8.177  21.485  1.00 89.55           H
ATOM   2925  N   CYS A 198       6.187   7.407  17.828  1.00 91.86           N
ATOM   2926  CA  CYS A 198       5.115   7.875  16.967  1.00 91.86           C
ATOM   2927  C   CYS A 198       4.036   6.792  16.912  1.00 91.86           C
ATOM   2928  O   CYS A 198       4.257   5.719  16.351  1.00 91.86           O
ATOM   2929  HA  CYS A 198       4.725   8.787  17.420  1.00 91.86           H
ATOM   2930  CB  CYS A 198       5.627   8.242  15.573  1.00 91.86           C
ATOM   2931 1HB  CYS A 198       6.249   9.135  15.629  1.00 91.86           H
ATOM   2932 2HB  CYS A 198       6.255   7.440  15.185  1.00 91.86           H
ATOM   2933  SG  CYS A 198       4.217   8.533  14.444  1.00 91.86           S
ATOM   2934  HN  CYS A 198       6.967   7.002  17.350  1.00 91.86           H
ATOM   2935  N   THR A 199       2.892   7.109  17.501  1.00 91.18           N
ATOM   2936  CA  THR A 199       1.797   6.157  17.570  1.00 91.18           C
ATOM   2937  C   THR A 199       0.458   6.869  17.367  1.00 91.18           C
ATOM   2938  O   THR A 199       0.396   8.097  17.376  1.00 91.18           O
ATOM   2939  HA  THR A 199       1.908   5.445  16.753  1.00 91.18           H
ATOM   2940  CB  THR A 199       1.896   5.419  18.907  1.00 91.18           C
ATOM   2941  HB  THR A 199       2.924   5.116  19.109  1.00 91.18           H
ATOM   2942  OG1 THR A 199       0.954   4.357  18.788  1.00 91.18           O
ATOM   2943  HG1 THR A 199       1.096   3.690  19.519  1.00 91.18           H
ATOM   2944  CG2 THR A 199       1.371   6.254  20.077  1.00 91.18           C
ATOM   2945 1HG2 THR A 199       0.323   6.500  19.906  1.00 91.18           H
ATOM   2946 2HG2 THR A 199       1.952   7.173  20.157  1.00 91.18           H
ATOM   2947 3HG2 THR A 199       1.465   5.683  21.001  1.00 91.18           H
ATOM   2948  HN  THR A 199       2.709   7.996  17.924  1.00 91.18           H
ATOM   2949  N   MET A 200      -0.581   6.067  17.189  1.00 91.23           N
ATOM   2950  CA  MET A 200      -1.941   6.570  17.286  1.00 91.23           C
ATOM   2951  C   MET A 200      -2.478   6.430  18.711  1.00 91.23           C
ATOM   2952  O   MET A 200      -2.259   5.410  19.363  1.00 91.23           O
ATOM   2953  HA  MET A 200      -1.883   7.624  17.014  1.00 91.23           H
ATOM   2954  CB  MET A 200      -2.842   5.796  16.322  1.00 91.23           C
ATOM   2955 1HB  MET A 200      -2.758   4.727  16.519  1.00 91.23           H
ATOM   2956 2HB  MET A 200      -3.883   6.070  16.492  1.00 91.23           H
ATOM   2957  CG  MET A 200      -2.464   6.083  14.867  1.00 91.23           C
ATOM   2958 1HG  MET A 200      -2.537   7.152  14.668  1.00 91.23           H
ATOM   2959 2HG  MET A 200      -1.428   5.795  14.688  1.00 91.23           H
ATOM   2960  SD  MET A 200      -3.545   5.184  13.767  1.00 91.23           S
ATOM   2961  CE  MET A 200      -3.215   3.514  14.304  1.00 91.23           C
ATOM   2962 1HE  MET A 200      -2.157   3.290  14.167  1.00 91.23           H
ATOM   2963 2HE  MET A 200      -3.474   3.414  15.359  1.00 91.23           H
ATOM   2964 3HE  MET A 200      -3.813   2.818  13.716  1.00 91.23           H
ATOM   2965  HN  MET A 200      -0.506   5.091  16.982  1.00 91.23           H
ATOM   2966  N   VAL A 201      -3.170   7.469  19.154  1.00 91.54           N
ATOM   2967  CA  VAL A 201      -3.803   7.444  20.462  1.00 91.54           C
ATOM   2968  C   VAL A 201      -5.294   7.750  20.308  1.00 91.54           C
ATOM   2969  O   VAL A 201      -5.669   8.706  19.631  1.00 91.54           O
ATOM   2970  HA  VAL A 201      -3.691   6.437  20.863  1.00 91.54           H
ATOM   2971  CB  VAL A 201      -3.089   8.412  21.407  1.00 91.54           C
ATOM   2972  HB  VAL A 201      -3.185   9.416  20.994  1.00 91.54           H
ATOM   2973  CG1 VAL A 201      -3.742   8.410  22.791  1.00 91.54           C
ATOM   2974 1HG1 VAL A 201      -4.785   8.714  22.701  1.00 91.54           H
ATOM   2975 2HG1 VAL A 201      -3.692   7.407  23.214  1.00 91.54           H
ATOM   2976 3HG1 VAL A 201      -3.215   9.106  23.442  1.00 91.54           H
ATOM   2977  CG2 VAL A 201      -1.598   8.084  21.504  1.00 91.54           C
ATOM   2978 1HG2 VAL A 201      -1.473   7.070  21.883  1.00 91.54           H
ATOM   2979 2HG2 VAL A 201      -1.144   8.161  20.516  1.00 91.54           H
ATOM   2980 3HG2 VAL A 201      -1.115   8.788  22.182  1.00 91.54           H
ATOM   2981  HN  VAL A 201      -3.302   8.314  18.637  1.00 91.54           H
ATOM   2982  N   TYR A 202      -6.105   6.919  20.947  1.00 90.29           N
ATOM   2983  CA  TYR A 202      -7.548   7.032  20.816  1.00 90.29           C
ATOM   2984  C   TYR A 202      -8.159   7.698  22.051  1.00 90.29           C
ATOM   2985  O   TYR A 202      -7.811   7.358  23.180  1.00 90.29           O
ATOM   2986  HA  TYR A 202      -7.759   7.646  19.940  1.00 90.29           H
ATOM   2987  CB  TYR A 202      -8.076   5.600  20.709  1.00 90.29           C
ATOM   2988 1HB  TYR A 202      -7.749   5.037  21.583  1.00 90.29           H
ATOM   2989 2HB  TYR A 202      -9.165   5.623  20.733  1.00 90.29           H
ATOM   2990  CG  TYR A 202      -7.623   4.863  19.447  1.00 90.29           C
ATOM   2991  CD1 TYR A 202      -8.317   5.029  18.265  1.00 90.29           C
ATOM   2992  HD1 TYR A 202      -9.187   5.684  18.231  1.00 90.29           H
ATOM   2993  CD2 TYR A 202      -6.522   4.033  19.490  1.00 90.29           C
ATOM   2994  HD2 TYR A 202      -5.974   3.902  20.424  1.00 90.29           H
ATOM   2995  CE1 TYR A 202      -7.891   4.335  17.077  1.00 90.29           C
ATOM   2996  HE1 TYR A 202      -8.430   4.456  16.138  1.00 90.29           H
ATOM   2997  CE2 TYR A 202      -6.096   3.339  18.302  1.00 90.29           C
ATOM   2998  HE2 TYR A 202      -5.228   2.680  18.323  1.00 90.29           H
ATOM   2999  CZ  TYR A 202      -6.802   3.524  17.155  1.00 90.29           C
ATOM   3000  OH  TYR A 202      -6.399   2.869  16.033  1.00 90.29           O
ATOM   3001  HH  TYR A 202      -7.148   2.834  15.371  1.00 90.29           H
ATOM   3002  HN  TYR A 202      -5.792   6.180  21.543  1.00 90.29           H
ATOM   3003  N   PRO A 203      -9.078   8.654  21.860  1.00 80.54           N
ATOM   3004  CA  PRO A 203      -9.565   9.467  22.977  1.00 80.54           C
ATOM   3005  C   PRO A 203     -10.404   8.661  23.955  1.00 80.54           C
ATOM   3006  O   PRO A 203     -10.995   7.648  23.583  1.00 80.54           O
ATOM   3007  HA  PRO A 203      -8.725   9.840  23.564  1.00 80.54           H
ATOM   3008  CB  PRO A 203     -10.384  10.565  22.297  1.00 80.54           C
ATOM   3009 1HB  PRO A 203     -11.224  10.881  22.916  1.00 80.54           H
ATOM   3010 2HB  PRO A 203      -9.782  11.452  22.101  1.00 80.54           H
ATOM   3011  CG  PRO A 203     -10.850   9.923  21.022  1.00 80.54           C
ATOM   3012 1HG  PRO A 203     -11.762   9.347  21.181  1.00 80.54           H
ATOM   3013 2HG  PRO A 203     -11.075  10.672  20.262  1.00 80.54           H
ATOM   3014  CD  PRO A 203      -9.720   9.035  20.589  1.00 80.54           C
ATOM   3015 1HD  PRO A 203     -10.080   8.164  20.043  1.00 80.54           H
ATOM   3016 2HD  PRO A 203      -9.027   9.560  19.931  1.00 80.54           H
ATOM   3017  N   SER A 204     -10.434   9.136  25.191  1.00 70.39           N
ATOM   3018  CA  SER A 204     -10.632   8.252  26.328  1.00 70.39           C
ATOM   3019  C   SER A 204     -11.851   7.359  26.090  1.00 70.39           C
ATOM   3020  O   SER A 204     -11.718   6.143  25.961  1.00 70.39           O
ATOM   3021  HA  SER A 204      -9.724   7.653  26.389  1.00 70.39           H
ATOM   3022  CB  SER A 204     -10.803   9.050  27.622  1.00 70.39           C
ATOM   3023 1HB  SER A 204     -11.020   8.367  28.443  1.00 70.39           H
ATOM   3024 2HB  SER A 204      -9.867   9.553  27.865  1.00 70.39           H
ATOM   3025  OG  SER A 204     -11.847  10.015  27.521  1.00 70.39           O
ATOM   3026  HG  SER A 204     -12.683   9.660  27.940  1.00 70.39           H
ATOM   3027  HN  SER A 204     -10.327  10.103  25.422  1.00 70.39           H
ATOM   3028  N   ASP A 205     -13.011   7.996  26.040  1.00 68.64           N
ATOM   3029  CA  ASP A 205     -14.227   7.378  26.543  1.00 68.64           C
ATOM   3030  C   ASP A 205     -14.540   6.131  25.714  1.00 68.64           C
ATOM   3031  O   ASP A 205     -14.843   5.074  26.267  1.00 68.64           O
ATOM   3032  HA  ASP A 205     -14.019   7.144  27.587  1.00 68.64           H
ATOM   3033  CB  ASP A 205     -15.417   8.332  26.428  1.00 68.64           C
ATOM   3034 1HB  ASP A 205     -15.483   8.717  25.411  1.00 68.64           H
ATOM   3035 2HB  ASP A 205     -16.343   7.790  26.625  1.00 68.64           H
ATOM   3036  CG  ASP A 205     -15.284   9.497  27.412  1.00 68.64           C
ATOM   3037  OD1 ASP A 205     -14.306   9.472  28.190  1.00 68.64           O
ATOM   3038  OD2 ASP A 205     -16.162  10.385  27.363  1.00 68.64           O
ATOM   3039  HN  ASP A 205     -13.129   8.916  25.665  1.00 68.64           H
ATOM   3040  N   GLU A 206     -14.455   6.294  24.402  1.00 82.92           N
ATOM   3041  CA  GLU A 206     -14.797   5.215  23.490  1.00 82.92           C
ATOM   3042  C   GLU A 206     -13.559   4.766  22.711  1.00 82.92           C
ATOM   3043  O   GLU A 206     -13.666   4.337  21.563  1.00 82.92           O
ATOM   3044  HA  GLU A 206     -15.151   4.402  24.124  1.00 82.92           H
ATOM   3045  CB  GLU A 206     -15.920   5.636  22.541  1.00 82.92           C
ATOM   3046 1HB  GLU A 206     -15.681   6.601  22.093  1.00 82.92           H
ATOM   3047 2HB  GLU A 206     -16.092   4.850  21.804  1.00 82.92           H
ATOM   3048  CG  GLU A 206     -17.239   5.814  23.296  1.00 82.92           C
ATOM   3049 1HG  GLU A 206     -17.035   6.102  24.327  1.00 82.92           H
ATOM   3050 2HG  GLU A 206     -17.813   6.624  22.846  1.00 82.92           H
ATOM   3051  CD  GLU A 206     -18.062   4.525  23.274  1.00 82.92           C
ATOM   3052  OE1 GLU A 206     -18.366   4.027  24.379  1.00 82.92           O
ATOM   3053  OE2 GLU A 206     -18.369   4.067  22.152  1.00 82.92           O
ATOM   3054  HN  GLU A 206     -14.160   7.141  23.962  1.00 82.92           H
ATOM   3055  N   SER A 207     -12.413   4.880  23.366  1.00 88.33           N
ATOM   3056  CA  SER A 207     -11.144   4.640  22.702  1.00 88.33           C
ATOM   3057  C   SER A 207     -11.142   3.248  22.066  1.00 88.33           C
ATOM   3058  O   SER A 207     -10.742   3.089  20.913  1.00 88.33           O
ATOM   3059  HA  SER A 207     -11.069   5.411  21.935  1.00 88.33           H
ATOM   3060  CB  SER A 207      -9.975   4.778  23.679  1.00 88.33           C
ATOM   3061 1HB  SER A 207      -9.072   4.370  23.225  1.00 88.33           H
ATOM   3062 2HB  SER A 207      -9.785   5.835  23.870  1.00 88.33           H
ATOM   3063  OG  SER A 207     -10.229   4.111  24.913  1.00 88.33           O
ATOM   3064  HG  SER A 207     -10.513   4.773  25.607  1.00 88.33           H
ATOM   3065  HN  SER A 207     -12.344   5.132  24.332  1.00 88.33           H
ATOM   3066  N   THR A 208     -11.593   2.276  22.844  1.00 89.31           N
ATOM   3067  CA  THR A 208     -11.536   0.888  22.418  1.00 89.31           C
ATOM   3068  C   THR A 208     -12.407   0.674  21.179  1.00 89.31           C
ATOM   3069  O   THR A 208     -11.961   0.083  20.196  1.00 89.31           O
ATOM   3070  HA  THR A 208     -10.509   0.659  22.131  1.00 89.31           H
ATOM   3071  CB  THR A 208     -11.942   0.012  23.605  1.00 89.31           C
ATOM   3072  HB  THR A 208     -11.926  -1.044  23.333  1.00 89.31           H
ATOM   3073  OG1 THR A 208     -13.211   0.527  23.998  1.00 89.31           O
ATOM   3074  HG1 THR A 208     -13.685  -0.137  24.577  1.00 89.31           H
ATOM   3075  CG2 THR A 208     -11.052   0.236  24.830  1.00 89.31           C
ATOM   3076 1HG2 THR A 208     -11.121   1.278  25.143  1.00 89.31           H
ATOM   3077 2HG2 THR A 208     -10.019  -0.000  24.576  1.00 89.31           H
ATOM   3078 3HG2 THR A 208     -11.384  -0.410  25.642  1.00 89.31           H
ATOM   3079  HN  THR A 208     -11.992   2.424  23.749  1.00 89.31           H
ATOM   3080  N   LYS A 209     -13.634   1.166  21.265  1.00 90.97           N
ATOM   3081  CA  LYS A 209     -14.575   1.026  20.167  1.00 90.97           C
ATOM   3082  C   LYS A 209     -13.995   1.687  18.915  1.00 90.97           C
ATOM   3083  O   LYS A 209     -14.086   1.136  17.819  1.00 90.97           O
ATOM   3084  HA  LYS A 209     -14.693  -0.040  19.972  1.00 90.97           H
ATOM   3085  CB  LYS A 209     -15.949   1.567  20.567  1.00 90.97           C
ATOM   3086 1HB  LYS A 209     -15.844   2.573  20.974  1.00 90.97           H
ATOM   3087 2HB  LYS A 209     -16.584   1.646  19.685  1.00 90.97           H
ATOM   3088  CG  LYS A 209     -16.616   0.660  21.603  1.00 90.97           C
ATOM   3089 1HG  LYS A 209     -16.925  -0.272  21.130  1.00 90.97           H
ATOM   3090 2HG  LYS A 209     -15.897   0.400  22.380  1.00 90.97           H
ATOM   3091  CD  LYS A 209     -17.830   1.345  22.232  1.00 90.97           C
ATOM   3092 1HD  LYS A 209     -17.502   2.185  22.844  1.00 90.97           H
ATOM   3093 2HD  LYS A 209     -18.469   1.753  21.449  1.00 90.97           H
ATOM   3094  CE  LYS A 209     -18.630   0.364  23.091  1.00 90.97           C
ATOM   3095 1HE  LYS A 209     -18.991  -0.459  22.474  1.00 90.97           H
ATOM   3096 2HE  LYS A 209     -17.985  -0.070  23.855  1.00 90.97           H
ATOM   3097  NZ  LYS A 209     -19.774   1.049  23.732  1.00 90.97           N
ATOM   3098 1HZ  LYS A 209     -20.355   0.367  24.206  1.00 90.97           H
ATOM   3099 2HZ  LYS A 209     -19.430   1.725  24.405  1.00 90.97           H
ATOM   3100 3HZ  LYS A 209     -20.322   1.526  23.025  1.00 90.97           H
ATOM   3101  HN  LYS A 209     -13.986   1.653  22.065  1.00 90.97           H
ATOM   3102  N   LEU A 210     -13.410   2.858  19.120  1.00 92.00           N
ATOM   3103  CA  LEU A 210     -12.866   3.627  18.014  1.00 92.00           C
ATOM   3104  C   LEU A 210     -11.746   2.827  17.345  1.00 92.00           C
ATOM   3105  O   LEU A 210     -11.694   2.729  16.120  1.00 92.00           O
ATOM   3106  HA  LEU A 210     -13.668   3.769  17.289  1.00 92.00           H
ATOM   3107  CB  LEU A 210     -12.432   5.015  18.488  1.00 92.00           C
ATOM   3108 1HB  LEU A 210     -13.286   5.499  18.962  1.00 92.00           H
ATOM   3109 2HB  LEU A 210     -11.668   4.893  19.256  1.00 92.00           H
ATOM   3110  CG  LEU A 210     -11.885   5.952  17.409  1.00 92.00           C
ATOM   3111  HG  LEU A 210     -11.059   5.449  16.907  1.00 92.00           H
ATOM   3112  CD1 LEU A 210     -12.948   6.245  16.348  1.00 92.00           C
ATOM   3113 1HD1 LEU A 210     -13.258   5.313  15.877  1.00 92.00           H
ATOM   3114 2HD1 LEU A 210     -13.810   6.719  16.818  1.00 92.00           H
ATOM   3115 3HD1 LEU A 210     -12.533   6.914  15.593  1.00 92.00           H
ATOM   3116  CD2 LEU A 210     -11.324   7.233  18.028  1.00 92.00           C
ATOM   3117 1HD2 LEU A 210     -12.115   7.750  18.572  1.00 92.00           H
ATOM   3118 2HD2 LEU A 210     -10.516   6.981  18.715  1.00 92.00           H
ATOM   3119 3HD2 LEU A 210     -10.942   7.881  17.239  1.00 92.00           H
ATOM   3120  HN  LEU A 210     -13.306   3.281  20.020  1.00 92.00           H
ATOM   3121  N   LYS A 211     -10.877   2.276  18.180  1.00 92.09           N
ATOM   3122  CA  LYS A 211      -9.775   1.467  17.686  1.00 92.09           C
ATOM   3123  C   LYS A 211     -10.330   0.319  16.840  1.00 92.09           C
ATOM   3124  O   LYS A 211      -9.917   0.129  15.698  1.00 92.09           O
ATOM   3125  HA  LYS A 211      -9.164   2.103  17.045  1.00 92.09           H
ATOM   3126  CB  LYS A 211      -8.888   1.005  18.844  1.00 92.09           C
ATOM   3127 1HB  LYS A 211      -8.489   1.873  19.370  1.00 92.09           H
ATOM   3128 2HB  LYS A 211      -9.486   0.445  19.563  1.00 92.09           H
ATOM   3129  CG  LYS A 211      -7.737   0.133  18.339  1.00 92.09           C
ATOM   3130 1HG  LYS A 211      -8.129  -0.817  17.976  1.00 92.09           H
ATOM   3131 2HG  LYS A 211      -7.250   0.620  17.495  1.00 92.09           H
ATOM   3132  CD  LYS A 211      -6.714  -0.121  19.448  1.00 92.09           C
ATOM   3133 1HD  LYS A 211      -6.388   0.829  19.871  1.00 92.09           H
ATOM   3134 2HD  LYS A 211      -7.181  -0.685  20.256  1.00 92.09           H
ATOM   3135  CE  LYS A 211      -5.505  -0.890  18.913  1.00 92.09           C
ATOM   3136 1HE  LYS A 211      -5.815  -1.881  18.580  1.00 92.09           H
ATOM   3137 2HE  LYS A 211      -5.095  -0.376  18.044  1.00 92.09           H
ATOM   3138  NZ  LYS A 211      -4.466  -1.015  19.960  1.00 92.09           N
ATOM   3139 1HZ  LYS A 211      -3.603  -1.343  19.541  1.00 92.09           H
ATOM   3140 2HZ  LYS A 211      -4.310  -0.111  20.391  1.00 92.09           H
ATOM   3141 3HZ  LYS A 211      -4.773  -1.677  20.663  1.00 92.09           H
ATOM   3142  HN  LYS A 211     -10.916   2.374  19.174  1.00 92.09           H
ATOM   3143  N   SER A 212     -11.258  -0.417  17.435  1.00 91.59           N
ATOM   3144  CA  SER A 212     -11.818  -1.587  16.781  1.00 91.59           C
ATOM   3145  C   SER A 212     -12.410  -1.195  15.426  1.00 91.59           C
ATOM   3146  O   SER A 212     -12.230  -1.905  14.437  1.00 91.59           O
ATOM   3147  HA  SER A 212     -10.981  -2.272  16.649  1.00 91.59           H
ATOM   3148  CB  SER A 212     -12.885  -2.249  17.655  1.00 91.59           C
ATOM   3149 1HB  SER A 212     -13.778  -1.624  17.672  1.00 91.59           H
ATOM   3150 2HB  SER A 212     -13.173  -3.204  17.216  1.00 91.59           H
ATOM   3151  OG  SER A 212     -12.428  -2.459  18.988  1.00 91.59           O
ATOM   3152  HG  SER A 212     -12.655  -1.668  19.556  1.00 91.59           H
ATOM   3153  HN  SER A 212     -11.625  -0.225  18.345  1.00 91.59           H
ATOM   3154  N   ALA A 213     -13.105  -0.067  15.423  1.00 92.09           N
ATOM   3155  CA  ALA A 213     -13.775   0.397  14.220  1.00 92.09           C
ATOM   3156  C   ALA A 213     -12.727   0.759  13.165  1.00 92.09           C
ATOM   3157  O   ALA A 213     -12.856   0.383  12.001  1.00 92.09           O
ATOM   3158  HA  ALA A 213     -14.387  -0.423  13.844  1.00 92.09           H
ATOM   3159  CB  ALA A 213     -14.687   1.575  14.565  1.00 92.09           C
ATOM   3160 1HB  ALA A 213     -15.431   1.257  15.295  1.00 92.09           H
ATOM   3161 2HB  ALA A 213     -14.090   2.386  14.983  1.00 92.09           H
ATOM   3162 3HB  ALA A 213     -15.189   1.923  13.662  1.00 92.09           H
ATOM   3163  HN  ALA A 213     -13.213   0.525  16.221  1.00 92.09           H
ATOM   3164  N   VAL A 214     -11.713   1.486  13.611  1.00 90.23           N
ATOM   3165  CA  VAL A 214     -10.674   1.954  12.708  1.00 90.23           C
ATOM   3166  C   VAL A 214      -9.959   0.749  12.093  1.00 90.23           C
ATOM   3167  O   VAL A 214      -9.673   0.737  10.897  1.00 90.23           O
ATOM   3168  HA  VAL A 214     -11.159   2.518  11.912  1.00 90.23           H
ATOM   3169  CB  VAL A 214      -9.725   2.898  13.448  1.00 90.23           C
ATOM   3170  HB  VAL A 214      -9.417   2.409  14.372  1.00 90.23           H
ATOM   3171  CG1 VAL A 214      -8.468   3.172  12.620  1.00 90.23           C
ATOM   3172 1HG1 VAL A 214      -7.948   2.234  12.428  1.00 90.23           H
ATOM   3173 2HG1 VAL A 214      -8.750   3.631  11.672  1.00 90.23           H
ATOM   3174 3HG1 VAL A 214      -7.811   3.846  13.169  1.00 90.23           H
ATOM   3175  CG2 VAL A 214     -10.431   4.204  13.821  1.00 90.23           C
ATOM   3176 1HG2 VAL A 214     -10.781   4.699  12.915  1.00 90.23           H
ATOM   3177 2HG2 VAL A 214     -11.280   3.985  14.468  1.00 90.23           H
ATOM   3178 3HG2 VAL A 214      -9.733   4.857  14.346  1.00 90.23           H
ATOM   3179  HN  VAL A 214     -11.595   1.755  14.566  1.00 90.23           H
ATOM   3180  N   LEU A 215      -9.691  -0.235  12.939  1.00 90.75           N
ATOM   3181  CA  LEU A 215      -9.000  -1.434  12.496  1.00 90.75           C
ATOM   3182  C   LEU A 215      -9.876  -2.179  11.487  1.00 90.75           C
ATOM   3183  O   LEU A 215      -9.387  -2.644  10.459  1.00 90.75           O
ATOM   3184  HA  LEU A 215      -8.086  -1.119  11.993  1.00 90.75           H
ATOM   3185  CB  LEU A 215      -8.585  -2.287  13.697  1.00 90.75           C
ATOM   3186 1HB  LEU A 215      -9.307  -2.128  14.498  1.00 90.75           H
ATOM   3187 2HB  LEU A 215      -8.652  -3.337  13.412  1.00 90.75           H
ATOM   3188  CG  LEU A 215      -7.183  -2.027  14.252  1.00 90.75           C
ATOM   3189  HG  LEU A 215      -6.577  -1.591  13.457  1.00 90.75           H
ATOM   3190  CD1 LEU A 215      -7.226  -1.012  15.396  1.00 90.75           C
ATOM   3191 1HD1 LEU A 215      -7.638  -0.071  15.031  1.00 90.75           H
ATOM   3192 2HD1 LEU A 215      -7.854  -1.396  16.199  1.00 90.75           H
ATOM   3193 3HD1 LEU A 215      -6.217  -0.845  15.772  1.00 90.75           H
ATOM   3194  CD2 LEU A 215      -6.507  -3.334  14.670  1.00 90.75           C
ATOM   3195 1HD2 LEU A 215      -7.104  -3.820  15.442  1.00 90.75           H
ATOM   3196 2HD2 LEU A 215      -6.424  -3.993  13.806  1.00 90.75           H
ATOM   3197 3HD2 LEU A 215      -5.512  -3.120  15.061  1.00 90.75           H
ATOM   3198  HN  LEU A 215      -9.936  -0.222  13.908  1.00 90.75           H
ATOM   3199  N   THR A 216     -11.157  -2.269  11.816  1.00 91.98           N
ATOM   3200  CA  THR A 216     -12.099  -2.978  10.967  1.00 91.98           C
ATOM   3201  C   THR A 216     -12.137  -2.352   9.572  1.00 91.98           C
ATOM   3202  O   THR A 216     -12.130  -3.064   8.568  1.00 91.98           O
ATOM   3203  HA  THR A 216     -11.750  -4.004  10.848  1.00 91.98           H
ATOM   3204  CB  THR A 216     -13.459  -2.980  11.670  1.00 91.98           C
ATOM   3205  HB  THR A 216     -13.840  -1.965  11.783  1.00 91.98           H
ATOM   3206  OG1 THR A 216     -13.221  -3.687  12.884  1.00 91.98           O
ATOM   3207  HG1 THR A 216     -13.125  -3.042  13.642  1.00 91.98           H
ATOM   3208  CG2 THR A 216     -14.495  -3.835  10.937  1.00 91.98           C
ATOM   3209 1HG2 THR A 216     -14.143  -4.866  10.884  1.00 91.98           H
ATOM   3210 2HG2 THR A 216     -14.638  -3.447   9.929  1.00 91.98           H
ATOM   3211 3HG2 THR A 216     -15.441  -3.802  11.478  1.00 91.98           H
ATOM   3212  HN  THR A 216     -11.551  -1.867  12.642  1.00 91.98           H
ATOM   3213  N   LEU A 217     -12.176  -1.028   9.553  1.00 88.24           N
ATOM   3214  CA  LEU A 217     -12.224  -0.299   8.297  1.00 88.24           C
ATOM   3215  C   LEU A 217     -10.970  -0.617   7.480  1.00 88.24           C
ATOM   3216  O   LEU A 217     -11.045  -0.788   6.264  1.00 88.24           O
ATOM   3217  HA  LEU A 217     -13.095  -0.654   7.746  1.00 88.24           H
ATOM   3218  CB  LEU A 217     -12.429   1.196   8.553  1.00 88.24           C
ATOM   3219 1HB  LEU A 217     -13.306   1.319   9.188  1.00 88.24           H
ATOM   3220 2HB  LEU A 217     -11.573   1.568   9.117  1.00 88.24           H
ATOM   3221  CG  LEU A 217     -12.605   2.071   7.311  1.00 88.24           C
ATOM   3222  HG  LEU A 217     -11.782   1.864   6.627  1.00 88.24           H
ATOM   3223  CD1 LEU A 217     -13.901   1.724   6.575  1.00 88.24           C
ATOM   3224 1HD1 LEU A 217     -13.875   0.679   6.266  1.00 88.24           H
ATOM   3225 2HD1 LEU A 217     -14.750   1.885   7.240  1.00 88.24           H
ATOM   3226 3HD1 LEU A 217     -14.002   2.361   5.696  1.00 88.24           H
ATOM   3227  CD2 LEU A 217     -12.530   3.556   7.671  1.00 88.24           C
ATOM   3228 1HD2 LEU A 217     -13.319   3.797   8.384  1.00 88.24           H
ATOM   3229 2HD2 LEU A 217     -11.560   3.773   8.117  1.00 88.24           H
ATOM   3230 3HD2 LEU A 217     -12.659   4.156   6.770  1.00 88.24           H
ATOM   3231  HN  LEU A 217     -12.175  -0.457  10.374  1.00 88.24           H
ATOM   3232  N   LYS A 218      -9.848  -0.686   8.180  1.00 85.90           N
ATOM   3233  CA  LYS A 218      -8.576  -0.953   7.530  1.00 85.90           C
ATOM   3234  C   LYS A 218      -8.618  -2.342   6.889  1.00 85.90           C
ATOM   3235  O   LYS A 218      -8.085  -2.542   5.798  1.00 85.90           O
ATOM   3236  HA  LYS A 218      -8.449  -0.212   6.741  1.00 85.90           H
ATOM   3237  CB  LYS A 218      -7.421  -0.767   8.516  1.00 85.90           C
ATOM   3238 1HB  LYS A 218      -7.653  -1.271   9.454  1.00 85.90           H
ATOM   3239 2HB  LYS A 218      -6.520  -1.234   8.119  1.00 85.90           H
ATOM   3240  CG  LYS A 218      -7.159   0.718   8.779  1.00 85.90           C
ATOM   3241 1HG  LYS A 218      -6.781   1.190   7.873  1.00 85.90           H
ATOM   3242 2HG  LYS A 218      -8.095   1.216   9.032  1.00 85.90           H
ATOM   3243  CD  LYS A 218      -6.153   0.904   9.916  1.00 85.90           C
ATOM   3244 1HD  LYS A 218      -6.506   0.386  10.808  1.00 85.90           H
ATOM   3245 2HD  LYS A 218      -5.200   0.451   9.641  1.00 85.90           H
ATOM   3246  CE  LYS A 218      -5.947   2.387  10.229  1.00 85.90           C
ATOM   3247 1HE  LYS A 218      -5.782   2.940   9.304  1.00 85.90           H
ATOM   3248 2HE  LYS A 218      -6.846   2.796  10.689  1.00 85.90           H
ATOM   3249  NZ  LYS A 218      -4.792   2.570  11.136  1.00 85.90           N
ATOM   3250 1HZ  LYS A 218      -4.452   3.523  11.063  1.00 85.90           H
ATOM   3251 2HZ  LYS A 218      -5.080   2.387  12.091  1.00 85.90           H
ATOM   3252 3HZ  LYS A 218      -4.053   1.927  10.877  1.00 85.90           H
ATOM   3253  HN  LYS A 218      -9.798  -0.562   9.171  1.00 85.90           H
ATOM   3254  N   VAL A 219      -9.257  -3.265   7.592  1.00 87.41           N
ATOM   3255  CA  VAL A 219      -9.324  -4.642   7.134  1.00 87.41           C
ATOM   3256  C   VAL A 219     -10.201  -4.717   5.883  1.00 87.41           C
ATOM   3257  O   VAL A 219      -9.845  -5.378   4.909  1.00 87.41           O
ATOM   3258  HA  VAL A 219      -8.312  -4.951   6.872  1.00 87.41           H
ATOM   3259  CB  VAL A 219      -9.818  -5.546   8.265  1.00 87.41           C
ATOM   3260  HB  VAL A 219     -10.719  -5.097   8.685  1.00 87.41           H
ATOM   3261  CG1 VAL A 219     -10.187  -6.934   7.737  1.00 87.41           C
ATOM   3262 1HG1 VAL A 219     -10.979  -6.840   6.993  1.00 87.41           H
ATOM   3263 2HG1 VAL A 219      -9.311  -7.393   7.279  1.00 87.41           H
ATOM   3264 3HG1 VAL A 219     -10.535  -7.556   8.561  1.00 87.41           H
ATOM   3265  CG2 VAL A 219      -8.778  -5.644   9.383  1.00 87.41           C
ATOM   3266 1HG2 VAL A 219      -7.853  -6.059   8.983  1.00 87.41           H
ATOM   3267 2HG2 VAL A 219      -8.585  -4.651   9.788  1.00 87.41           H
ATOM   3268 3HG2 VAL A 219      -9.155  -6.292  10.174  1.00 87.41           H
ATOM   3269  HN  VAL A 219      -9.723  -3.084   8.459  1.00 87.41           H
ATOM   3270  N   ILE A 220     -11.332  -4.029   5.950  1.00 87.88           N
ATOM   3271  CA  ILE A 220     -12.314  -4.098   4.881  1.00 87.88           C
ATOM   3272  C   ILE A 220     -11.734  -3.454   3.620  1.00 87.88           C
ATOM   3273  O   ILE A 220     -11.724  -4.068   2.554  1.00 87.88           O
ATOM   3274  HA  ILE A 220     -12.500  -5.152   4.676  1.00 87.88           H
ATOM   3275  CB  ILE A 220     -13.640  -3.483   5.331  1.00 87.88           C
ATOM   3276  HB  ILE A 220     -13.431  -2.515   5.787  1.00 87.88           H
ATOM   3277  CG1 ILE A 220     -14.312  -4.349   6.398  1.00 87.88           C
ATOM   3278 1HG1 ILE A 220     -14.636  -5.291   5.956  1.00 87.88           H
ATOM   3279 2HG1 ILE A 220     -13.593  -4.594   7.179  1.00 87.88           H
ATOM   3280  CG2 ILE A 220     -14.561  -3.228   4.136  1.00 87.88           C
ATOM   3281 1HG2 ILE A 220     -14.075  -2.542   3.443  1.00 87.88           H
ATOM   3282 2HG2 ILE A 220     -14.767  -4.171   3.629  1.00 87.88           H
ATOM   3283 3HG2 ILE A 220     -15.496  -2.791   4.484  1.00 87.88           H
ATOM   3284  CD1 ILE A 220     -15.514  -3.629   7.012  1.00 87.88           C
ATOM   3285 1HD1 ILE A 220     -15.183  -2.699   7.475  1.00 87.88           H
ATOM   3286 2HD1 ILE A 220     -16.243  -3.407   6.232  1.00 87.88           H
ATOM   3287 3HD1 ILE A 220     -15.973  -4.267   7.768  1.00 87.88           H
ATOM   3288  HN  ILE A 220     -11.581  -3.435   6.715  1.00 87.88           H
ATOM   3289  N   LEU A 221     -11.266  -2.225   3.783  1.00 83.23           N
ATOM   3290  CA  LEU A 221     -10.797  -1.447   2.650  1.00 83.23           C
ATOM   3291  C   LEU A 221      -9.390  -1.911   2.265  1.00 83.23           C
ATOM   3292  O   LEU A 221      -8.966  -1.738   1.123  1.00 83.23           O
ATOM   3293  HA  LEU A 221     -11.467  -1.649   1.814  1.00 83.23           H
ATOM   3294  CB  LEU A 221     -10.889   0.050   2.953  1.00 83.23           C
ATOM   3295 1HB  LEU A 221     -10.241   0.269   3.802  1.00 83.23           H
ATOM   3296 2HB  LEU A 221     -10.492   0.599   2.099  1.00 83.23           H
ATOM   3297  CG  LEU A 221     -12.288   0.587   3.262  1.00 83.23           C
ATOM   3298  HG  LEU A 221     -12.655   0.086   4.158  1.00 83.23           H
ATOM   3299  CD1 LEU A 221     -12.245   2.085   3.568  1.00 83.23           C
ATOM   3300 1HD1 LEU A 221     -11.604   2.262   4.431  1.00 83.23           H
ATOM   3301 2HD1 LEU A 221     -11.848   2.621   2.705  1.00 83.23           H
ATOM   3302 3HD1 LEU A 221     -13.252   2.441   3.784  1.00 83.23           H
ATOM   3303  CD2 LEU A 221     -13.263   0.260   2.130  1.00 83.23           C
ATOM   3304 1HD2 LEU A 221     -12.911   0.716   1.204  1.00 83.23           H
ATOM   3305 2HD2 LEU A 221     -13.324  -0.821   2.003  1.00 83.23           H
ATOM   3306 3HD2 LEU A 221     -14.250   0.653   2.376  1.00 83.23           H
ATOM   3307  HN  LEU A 221     -11.204  -1.763   4.668  1.00 83.23           H
ATOM   3308  N   GLY A 222      -8.706  -2.491   3.240  1.00 75.00           N
ATOM   3309  CA  GLY A 222      -7.311  -2.857   3.060  1.00 75.00           C
ATOM   3310  C   GLY A 222      -7.182  -4.137   2.231  1.00 75.00           C
ATOM   3311  O   GLY A 222      -6.259  -4.271   1.430  1.00 75.00           O
ATOM   3312 1HA  GLY A 222      -6.779  -2.044   2.565  1.00 75.00           H
ATOM   3313 2HA  GLY A 222      -6.841  -3.000   4.032  1.00 75.00           H
ATOM   3314  HN  GLY A 222      -9.088  -2.711   4.137  1.00 75.00           H
ATOM   3315  N   PHE A 223      -8.122  -5.045   2.454  1.00 76.31           N
ATOM   3316  CA  PHE A 223      -7.982  -6.403   1.958  1.00 76.31           C
ATOM   3317  C   PHE A 223      -9.207  -6.817   1.141  1.00 76.31           C
ATOM   3318  O   PHE A 223      -9.108  -7.037  -0.066  1.00 76.31           O
ATOM   3319  HA  PHE A 223      -7.098  -6.425   1.320  1.00 76.31           H
ATOM   3320  CB  PHE A 223      -7.866  -7.316   3.180  1.00 76.31           C
ATOM   3321 1HB  PHE A 223      -7.055  -6.957   3.814  1.00 76.31           H
ATOM   3322 2HB  PHE A 223      -8.784  -7.242   3.764  1.00 76.31           H
ATOM   3323  CG  PHE A 223      -7.614  -8.786   2.837  1.00 76.31           C
ATOM   3324  CD1 PHE A 223      -8.539  -9.728   3.162  1.00 76.31           C
ATOM   3325  HD1 PHE A 223      -9.460  -9.436   3.666  1.00 76.31           H
ATOM   3326  CD2 PHE A 223      -6.464  -9.149   2.209  1.00 76.31           C
ATOM   3327  HD2 PHE A 223      -5.722  -8.394   1.949  1.00 76.31           H
ATOM   3328  CE1 PHE A 223      -8.304 -11.092   2.844  1.00 76.31           C
ATOM   3329  HE1 PHE A 223      -9.046 -11.847   3.104  1.00 76.31           H
ATOM   3330  CE2 PHE A 223      -6.229 -10.513   1.891  1.00 76.31           C
ATOM   3331  HE2 PHE A 223      -5.308 -10.805   1.387  1.00 76.31           H
ATOM   3332  CZ  PHE A 223      -7.155 -11.456   2.215  1.00 76.31           C
ATOM   3333  HZ  PHE A 223      -6.975 -12.503   1.971  1.00 76.31           H
ATOM   3334  HN  PHE A 223      -8.964  -4.865   2.961  1.00 76.31           H
ATOM   3335  N   PHE A 224     -10.335  -6.912   1.831  1.00 84.17           N
ATOM   3336  CA  PHE A 224     -11.484  -7.619   1.293  1.00 84.17           C
ATOM   3337  C   PHE A 224     -11.992  -6.949   0.015  1.00 84.17           C
ATOM   3338  O   PHE A 224     -12.229  -7.619  -0.989  1.00 84.17           O
ATOM   3339  HA  PHE A 224     -11.161  -8.635   1.065  1.00 84.17           H
ATOM   3340  CB  PHE A 224     -12.583  -7.561   2.357  1.00 84.17           C
ATOM   3341 1HB  PHE A 224     -12.585  -6.569   2.807  1.00 84.17           H
ATOM   3342 2HB  PHE A 224     -13.550  -7.694   1.872  1.00 84.17           H
ATOM   3343  CG  PHE A 224     -12.434  -8.608   3.463  1.00 84.17           C
ATOM   3344  CD1 PHE A 224     -12.803  -9.896   3.233  1.00 84.17           C
ATOM   3345  HD1 PHE A 224     -13.205 -10.184   2.262  1.00 84.17           H
ATOM   3346  CD2 PHE A 224     -11.933  -8.249   4.675  1.00 84.17           C
ATOM   3347  HD2 PHE A 224     -11.637  -7.216   4.859  1.00 84.17           H
ATOM   3348  CE1 PHE A 224     -12.666 -10.868   4.260  1.00 84.17           C
ATOM   3349  HE1 PHE A 224     -12.962 -11.900   4.076  1.00 84.17           H
ATOM   3350  CE2 PHE A 224     -11.795  -9.221   5.702  1.00 84.17           C
ATOM   3351  HE2 PHE A 224     -11.394  -8.933   6.674  1.00 84.17           H
ATOM   3352  CZ  PHE A 224     -12.165 -10.509   5.473  1.00 84.17           C
ATOM   3353  HZ  PHE A 224     -12.059 -11.255   6.261  1.00 84.17           H
ATOM   3354  HN  PHE A 224     -10.469  -6.516   2.739  1.00 84.17           H
ATOM   3355  N   LEU A 225     -12.143  -5.635   0.094  1.00 82.81           N
ATOM   3356  CA  LEU A 225     -12.686  -4.876  -1.020  1.00 82.81           C
ATOM   3357  C   LEU A 225     -11.777  -5.047  -2.239  1.00 82.81           C
ATOM   3358  O   LEU A 225     -12.239  -5.425  -3.314  1.00 82.81           O
ATOM   3359  HA  LEU A 225     -13.663  -5.297  -1.257  1.00 82.81           H
ATOM   3360  CB  LEU A 225     -12.906  -3.417  -0.618  1.00 82.81           C
ATOM   3361 1HB  LEU A 225     -13.577  -3.395   0.241  1.00 82.81           H
ATOM   3362 2HB  LEU A 225     -11.953  -3.004  -0.288  1.00 82.81           H
ATOM   3363  CG  LEU A 225     -13.479  -2.501  -1.701  1.00 82.81           C
ATOM   3364  HG  LEU A 225     -12.873  -2.614  -2.600  1.00 82.81           H
ATOM   3365  CD1 LEU A 225     -14.908  -2.911  -2.066  1.00 82.81           C
ATOM   3366 1HD1 LEU A 225     -14.908  -3.935  -2.438  1.00 82.81           H
ATOM   3367 2HD1 LEU A 225     -15.541  -2.845  -1.181  1.00 82.81           H
ATOM   3368 3HD1 LEU A 225     -15.291  -2.244  -2.838  1.00 82.81           H
ATOM   3369  CD2 LEU A 225     -13.394  -1.033  -1.280  1.00 82.81           C
ATOM   3370 1HD2 LEU A 225     -13.961  -0.885  -0.361  1.00 82.81           H
ATOM   3371 2HD2 LEU A 225     -12.351  -0.764  -1.110  1.00 82.81           H
ATOM   3372 3HD2 LEU A 225     -13.808  -0.404  -2.068  1.00 82.81           H
ATOM   3373  HN  LEU A 225     -11.903  -5.092   0.898  1.00 82.81           H
ATOM   3374  N   PRO A 226     -10.473  -4.774  -2.095  1.00 76.67           N
ATOM   3375  CA  PRO A 226      -9.531  -4.986  -3.196  1.00 76.67           C
ATOM   3376  C   PRO A 226      -9.613  -6.395  -3.762  1.00 76.67           C
ATOM   3377  O   PRO A 226      -9.685  -6.576  -4.977  1.00 76.67           O
ATOM   3378  HA  PRO A 226      -9.776  -4.329  -4.031  1.00 76.67           H
ATOM   3379  CB  PRO A 226      -8.166  -4.707  -2.565  1.00 76.67           C
ATOM   3380 1HB  PRO A 226      -7.710  -5.617  -2.175  1.00 76.67           H
ATOM   3381 2HB  PRO A 226      -7.467  -4.287  -3.289  1.00 76.67           H
ATOM   3382  CG  PRO A 226      -8.487  -3.716  -1.452  1.00 76.67           C
ATOM   3383 1HG  PRO A 226      -7.703  -3.688  -0.696  1.00 76.67           H
ATOM   3384 2HG  PRO A 226      -8.584  -2.699  -1.832  1.00 76.67           H
ATOM   3385  CD  PRO A 226      -9.799  -4.245  -0.895  1.00 76.67           C
ATOM   3386 1HD  PRO A 226      -9.637  -5.025  -0.151  1.00 76.67           H
ATOM   3387 2HD  PRO A 226     -10.378  -3.460  -0.409  1.00 76.67           H
ATOM   3388  N   PHE A 227      -9.600  -7.363  -2.858  1.00 80.86           N
ATOM   3389  CA  PHE A 227      -9.492  -8.756  -3.255  1.00 80.86           C
ATOM   3390  C   PHE A 227     -10.697  -9.182  -4.097  1.00 80.86           C
ATOM   3391  O   PHE A 227     -10.538  -9.818  -5.138  1.00 80.86           O
ATOM   3392  HA  PHE A 227      -8.584  -8.854  -3.850  1.00 80.86           H
ATOM   3393  CB  PHE A 227      -9.463  -9.587  -1.971  1.00 80.86           C
ATOM   3394 1HB  PHE A 227      -8.595  -9.295  -1.380  1.00 80.86           H
ATOM   3395 2HB  PHE A 227     -10.347  -9.350  -1.377  1.00 80.86           H
ATOM   3396  CG  PHE A 227      -9.416 -11.098  -2.207  1.00 80.86           C
ATOM   3397  CD1 PHE A 227     -10.545 -11.844  -2.067  1.00 80.86           C
ATOM   3398  HD1 PHE A 227     -11.483 -11.365  -1.786  1.00 80.86           H
ATOM   3399  CD2 PHE A 227      -8.246 -11.695  -2.558  1.00 80.86           C
ATOM   3400  HD2 PHE A 227      -7.341 -11.097  -2.670  1.00 80.86           H
ATOM   3401  CE1 PHE A 227     -10.501 -13.246  -2.286  1.00 80.86           C
ATOM   3402  HE1 PHE A 227     -11.405 -13.844  -2.173  1.00 80.86           H
ATOM   3403  CE2 PHE A 227      -8.202 -13.097  -2.778  1.00 80.86           C
ATOM   3404  HE2 PHE A 227      -7.264 -13.576  -3.059  1.00 80.86           H
ATOM   3405  CZ  PHE A 227      -9.330 -13.843  -2.637  1.00 80.86           C
ATOM   3406  HZ  PHE A 227      -9.296 -14.919  -2.806  1.00 80.86           H
ATOM   3407  HN  PHE A 227      -9.662  -7.208  -1.872  1.00 80.86           H
ATOM   3408  N   VAL A 228     -11.875  -8.814  -3.614  1.00 83.63           N
ATOM   3409  CA  VAL A 228     -13.108  -9.186  -4.286  1.00 83.63           C
ATOM   3410  C   VAL A 228     -13.108  -8.605  -5.702  1.00 83.63           C
ATOM   3411  O   VAL A 228     -13.443  -9.298  -6.661  1.00 83.63           O
ATOM   3412  HA  VAL A 228     -13.131 -10.274  -4.354  1.00 83.63           H
ATOM   3413  CB  VAL A 228     -14.313  -8.738  -3.456  1.00 83.63           C
ATOM   3414  HB  VAL A 228     -14.162  -7.694  -3.183  1.00 83.63           H
ATOM   3415  CG1 VAL A 228     -15.604  -8.829  -4.270  1.00 83.63           C
ATOM   3416 1HG1 VAL A 228     -15.527  -8.187  -5.148  1.00 83.63           H
ATOM   3417 2HG1 VAL A 228     -15.763  -9.860  -4.587  1.00 83.63           H
ATOM   3418 3HG1 VAL A 228     -16.445  -8.505  -3.656  1.00 83.63           H
ATOM   3419  CG2 VAL A 228     -14.421  -9.550  -2.164  1.00 83.63           C
ATOM   3420 1HG2 VAL A 228     -14.538 -10.606  -2.407  1.00 83.63           H
ATOM   3421 2HG2 VAL A 228     -13.516  -9.412  -1.571  1.00 83.63           H
ATOM   3422 3HG2 VAL A 228     -15.285  -9.211  -1.593  1.00 83.63           H
ATOM   3423  HN  VAL A 228     -11.994  -8.273  -2.782  1.00 83.63           H
ATOM   3424  N   VAL A 229     -12.729  -7.339  -5.787  1.00 76.01           N
ATOM   3425  CA  VAL A 229     -12.811  -6.616  -7.044  1.00 76.01           C
ATOM   3426  C   VAL A 229     -11.865  -7.260  -8.060  1.00 76.01           C
ATOM   3427  O   VAL A 229     -12.251  -7.509  -9.202  1.00 76.01           O
ATOM   3428  HA  VAL A 229     -13.834  -6.707  -7.410  1.00 76.01           H
ATOM   3429  CB  VAL A 229     -12.520  -5.131  -6.815  1.00 76.01           C
ATOM   3430  HB  VAL A 229     -11.542  -5.051  -6.341  1.00 76.01           H
ATOM   3431  CG1 VAL A 229     -12.463  -4.372  -8.142  1.00 76.01           C
ATOM   3432 1HG1 VAL A 229     -11.673  -4.790  -8.766  1.00 76.01           H
ATOM   3433 2HG1 VAL A 229     -13.420  -4.465  -8.655  1.00 76.01           H
ATOM   3434 3HG1 VAL A 229     -12.255  -3.320  -7.950  1.00 76.01           H
ATOM   3435  CG2 VAL A 229     -13.552  -4.510  -5.871  1.00 76.01           C
ATOM   3436 1HG2 VAL A 229     -14.547  -4.608  -6.306  1.00 76.01           H
ATOM   3437 2HG2 VAL A 229     -13.523  -5.024  -4.911  1.00 76.01           H
ATOM   3438 3HG2 VAL A 229     -13.322  -3.455  -5.726  1.00 76.01           H
ATOM   3439  HN  VAL A 229     -12.372  -6.809  -5.017  1.00 76.01           H
ATOM   3440  N   MET A 230     -10.645  -7.511  -7.609  1.00 76.61           N
ATOM   3441  CA  MET A 230      -9.641  -8.119  -8.465  1.00 76.61           C
ATOM   3442  C   MET A 230     -10.108  -9.484  -8.974  1.00 76.61           C
ATOM   3443  O   MET A 230     -10.027  -9.766 -10.169  1.00 76.61           O
ATOM   3444  HA  MET A 230      -9.517  -7.434  -9.304  1.00 76.61           H
ATOM   3445  CB  MET A 230      -8.336  -8.284  -7.684  1.00 76.61           C
ATOM   3446 1HB  MET A 230      -8.552  -8.659  -6.683  1.00 76.61           H
ATOM   3447 2HB  MET A 230      -7.706  -9.027  -8.174  1.00 76.61           H
ATOM   3448  CG  MET A 230      -7.584  -6.955  -7.585  1.00 76.61           C
ATOM   3449 1HG  MET A 230      -7.487  -6.508  -8.575  1.00 76.61           H
ATOM   3450 2HG  MET A 230      -8.149  -6.253  -6.972  1.00 76.61           H
ATOM   3451  SD  MET A 230      -5.967  -7.220  -6.876  1.00 76.61           S
ATOM   3452  CE  MET A 230      -6.417  -7.474  -5.167  1.00 76.61           C
ATOM   3453 1HE  MET A 230      -6.926  -6.587  -4.790  1.00 76.61           H
ATOM   3454 2HE  MET A 230      -7.080  -8.335  -5.090  1.00 76.61           H
ATOM   3455 3HE  MET A 230      -5.517  -7.654  -4.578  1.00 76.61           H
ATOM   3456  HN  MET A 230     -10.340  -7.307  -6.679  1.00 76.61           H
ATOM   3457  N   ALA A 231     -10.586 -10.296  -8.043  1.00 80.46           N
ATOM   3458  CA  ALA A 231     -11.004 -11.648  -8.371  1.00 80.46           C
ATOM   3459  C   ALA A 231     -12.052 -11.597  -9.484  1.00 80.46           C
ATOM   3460  O   ALA A 231     -12.005 -12.389 -10.424  1.00 80.46           O
ATOM   3461  HA  ALA A 231     -10.129 -12.188  -8.732  1.00 80.46           H
ATOM   3462  CB  ALA A 231     -11.526 -12.341  -7.111  1.00 80.46           C
ATOM   3463 1HB  ALA A 231     -10.735 -12.378  -6.362  1.00 80.46           H
ATOM   3464 2HB  ALA A 231     -12.375 -11.784  -6.715  1.00 80.46           H
ATOM   3465 3HB  ALA A 231     -11.840 -13.355  -7.358  1.00 80.46           H
ATOM   3466  HN  ALA A 231     -10.689 -10.043  -7.080  1.00 80.46           H
ATOM   3467  N   CYS A 232     -12.974 -10.656  -9.343  1.00 81.32           N
ATOM   3468  CA  CYS A 232     -14.031 -10.490 -10.326  1.00 81.32           C
ATOM   3469  C   CYS A 232     -13.391 -10.096 -11.658  1.00 81.32           C
ATOM   3470  O   CYS A 232     -13.691 -10.687 -12.694  1.00 81.32           O
ATOM   3471  HA  CYS A 232     -14.536 -11.452 -10.408  1.00 81.32           H
ATOM   3472  CB  CYS A 232     -15.073  -9.467  -9.869  1.00 81.32           C
ATOM   3473 1HB  CYS A 232     -14.578  -8.555  -9.536  1.00 81.32           H
ATOM   3474 2HB  CYS A 232     -15.717  -9.193 -10.705  1.00 81.32           H
ATOM   3475  SG  CYS A 232     -16.079 -10.163  -8.508  1.00 81.32           S
ATOM   3476  HG  CYS A 232     -15.213  -9.885  -7.538  1.00 81.32           H
ATOM   3477  HN  CYS A 232     -13.006 -10.015  -8.575  1.00 81.32           H
ATOM   3478  N   CYS A 233     -12.520  -9.099 -11.588  1.00 75.26           N
ATOM   3479  CA  CYS A 233     -11.941  -8.525 -12.791  1.00 75.26           C
ATOM   3480  C   CYS A 233     -11.217  -9.637 -13.553  1.00 75.26           C
ATOM   3481  O   CYS A 233     -11.421  -9.805 -14.755  1.00 75.26           O
ATOM   3482  HA  CYS A 233     -12.769  -8.129 -13.378  1.00 75.26           H
ATOM   3483  CB  CYS A 233     -11.009  -7.356 -12.467  1.00 75.26           C
ATOM   3484 1HB  CYS A 233     -10.311  -7.643 -11.681  1.00 75.26           H
ATOM   3485 2HB  CYS A 233     -10.415  -7.100 -13.344  1.00 75.26           H
ATOM   3486  SG  CYS A 233     -11.989  -5.905 -11.932  1.00 75.26           S
ATOM   3487  HG  CYS A 233     -12.267  -6.366 -10.716  1.00 75.26           H
ATOM   3488  HN  CYS A 233     -12.210  -8.687 -10.731  1.00 75.26           H
ATOM   3489  N   TYR A 234     -10.387 -10.368 -12.824  1.00 75.49           N
ATOM   3490  CA  TYR A 234      -9.547 -11.382 -13.437  1.00 75.49           C
ATOM   3491  C   TYR A 234     -10.389 -12.541 -13.974  1.00 75.49           C
ATOM   3492  O   TYR A 234     -10.064 -13.123 -15.008  1.00 75.49           O
ATOM   3493  HA  TYR A 234      -9.010 -10.919 -14.265  1.00 75.49           H
ATOM   3494  CB  TYR A 234      -8.635 -11.904 -12.325  1.00 75.49           C
ATOM   3495 1HB  TYR A 234      -9.200 -11.941 -11.393  1.00 75.49           H
ATOM   3496 2HB  TYR A 234      -8.340 -12.926 -12.560  1.00 75.49           H
ATOM   3497  CG  TYR A 234      -7.376 -11.062 -12.107  1.00 75.49           C
ATOM   3498  CD1 TYR A 234      -6.328 -11.144 -13.000  1.00 75.49           C
ATOM   3499  HD1 TYR A 234      -6.397 -11.809 -13.862  1.00 75.49           H
ATOM   3500  CD2 TYR A 234      -7.289 -10.221 -11.016  1.00 75.49           C
ATOM   3501  HD2 TYR A 234      -8.116 -10.156 -10.310  1.00 75.49           H
ATOM   3502  CE1 TYR A 234      -5.143 -10.352 -12.795  1.00 75.49           C
ATOM   3503  HE1 TYR A 234      -4.307 -10.408 -13.494  1.00 75.49           H
ATOM   3504  CE2 TYR A 234      -6.104  -9.429 -10.811  1.00 75.49           C
ATOM   3505  HE2 TYR A 234      -6.021  -8.760  -9.954  1.00 75.49           H
ATOM   3506  CZ  TYR A 234      -5.089  -9.534 -11.711  1.00 75.49           C
ATOM   3507  OH  TYR A 234      -3.970  -8.786 -11.517  1.00 75.49           O
ATOM   3508  HH  TYR A 234      -4.065  -8.237 -10.686  1.00 75.49           H
ATOM   3509  HN  TYR A 234     -10.284 -10.276 -11.833  1.00 75.49           H
ATOM   3510  N   THR A 235     -11.456 -12.842 -13.248  1.00 83.27           N
ATOM   3511  CA  THR A 235     -12.381 -13.879 -13.671  1.00 83.27           C
ATOM   3512  C   THR A 235     -12.936 -13.564 -15.062  1.00 83.27           C
ATOM   3513  O   THR A 235     -13.005 -14.443 -15.920  1.00 83.27           O
ATOM   3514  HA  THR A 235     -11.833 -14.818 -13.750  1.00 83.27           H
ATOM   3515  CB  THR A 235     -13.466 -14.011 -12.600  1.00 83.27           C
ATOM   3516  HB  THR A 235     -14.046 -13.091 -12.518  1.00 83.27           H
ATOM   3517  OG1 THR A 235     -12.752 -14.393 -11.427  1.00 83.27           O
ATOM   3518  HG1 THR A 235     -12.708 -13.625 -10.788  1.00 83.27           H
ATOM   3519  CG2 THR A 235     -14.408 -15.187 -12.862  1.00 83.27           C
ATOM   3520 1HG2 THR A 235     -13.836 -16.115 -12.876  1.00 83.27           H
ATOM   3521 2HG2 THR A 235     -14.902 -15.050 -13.824  1.00 83.27           H
ATOM   3522 3HG2 THR A 235     -15.158 -15.235 -12.072  1.00 83.27           H
ATOM   3523  HN  THR A 235     -11.691 -12.391 -12.387  1.00 83.27           H
ATOM   3524  N   ILE A 236     -13.317 -12.308 -15.241  1.00 80.44           N
ATOM   3525  CA  ILE A 236     -13.901 -11.876 -16.500  1.00 80.44           C
ATOM   3526  C   ILE A 236     -12.831 -11.910 -17.592  1.00 80.44           C
ATOM   3527  O   ILE A 236     -13.099 -12.333 -18.716  1.00 80.44           O
ATOM   3528  HA  ILE A 236     -14.682 -12.590 -16.759  1.00 80.44           H
ATOM   3529  CB  ILE A 236     -14.572 -10.510 -16.338  1.00 80.44           C
ATOM   3530  HB  ILE A 236     -13.843  -9.820 -15.913  1.00 80.44           H
ATOM   3531  CG1 ILE A 236     -15.745 -10.588 -15.359  1.00 80.44           C
ATOM   3532 1HG1 ILE A 236     -16.580 -11.110 -15.827  1.00 80.44           H
ATOM   3533 2HG1 ILE A 236     -15.455 -11.171 -14.484  1.00 80.44           H
ATOM   3534  CG2 ILE A 236     -14.994  -9.943 -17.694  1.00 80.44           C
ATOM   3535 1HG2 ILE A 236     -14.116  -9.827 -18.329  1.00 80.44           H
ATOM   3536 2HG2 ILE A 236     -15.699 -10.624 -18.170  1.00 80.44           H
ATOM   3537 3HG2 ILE A 236     -15.468  -8.972 -17.550  1.00 80.44           H
ATOM   3538  CD1 ILE A 236     -16.189  -9.191 -14.923  1.00 80.44           C
ATOM   3539 1HD1 ILE A 236     -15.359  -8.681 -14.434  1.00 80.44           H
ATOM   3540 2HD1 ILE A 236     -16.501  -8.619 -15.797  1.00 80.44           H
ATOM   3541 3HD1 ILE A 236     -17.024  -9.275 -14.228  1.00 80.44           H
ATOM   3542  HN  ILE A 236     -13.232 -11.593 -14.547  1.00 80.44           H
ATOM   3543  N   ILE A 237     -11.641 -11.458 -17.225  1.00 76.28           N
ATOM   3544  CA  ILE A 237     -10.543 -11.382 -18.174  1.00 76.28           C
ATOM   3545  C   ILE A 237     -10.227 -12.785 -18.695  1.00 76.28           C
ATOM   3546  O   ILE A 237     -10.092 -12.988 -19.901  1.00 76.28           O
ATOM   3547  HA  ILE A 237     -10.877 -10.770 -19.011  1.00 76.28           H
ATOM   3548  CB  ILE A 237      -9.341 -10.674 -17.547  1.00 76.28           C
ATOM   3549  HB  ILE A 237      -9.194 -11.073 -16.543  1.00 76.28           H
ATOM   3550  CG1 ILE A 237      -9.602  -9.173 -17.403  1.00 76.28           C
ATOM   3551 1HG1 ILE A 237      -9.612  -8.706 -18.388  1.00 76.28           H
ATOM   3552 2HG1 ILE A 237     -10.587  -9.012 -16.964  1.00 76.28           H
ATOM   3553  CG2 ILE A 237      -8.062 -10.960 -18.337  1.00 76.28           C
ATOM   3554 1HG2 ILE A 237      -7.871 -12.033 -18.343  1.00 76.28           H
ATOM   3555 2HG2 ILE A 237      -8.181 -10.606 -19.361  1.00 76.28           H
ATOM   3556 3HG2 ILE A 237      -7.223 -10.444 -17.870  1.00 76.28           H
ATOM   3557  CD1 ILE A 237      -8.534  -8.512 -16.530  1.00 76.28           C
ATOM   3558 1HD1 ILE A 237      -8.544  -8.965 -15.538  1.00 76.28           H
ATOM   3559 2HD1 ILE A 237      -7.554  -8.654 -16.984  1.00 76.28           H
ATOM   3560 3HD1 ILE A 237      -8.744  -7.446 -16.444  1.00 76.28           H
ATOM   3561  HN  ILE A 237     -11.421 -11.149 -16.299  1.00 76.28           H
ATOM   3562  N   ILE A 238     -10.118 -13.719 -17.761  1.00 76.82           N
ATOM   3563  CA  ILE A 238      -9.784 -15.090 -18.107  1.00 76.82           C
ATOM   3564  C   ILE A 238     -10.851 -15.646 -19.053  1.00 76.82           C
ATOM   3565  O   ILE A 238     -10.528 -16.311 -20.036  1.00 76.82           O
ATOM   3566  HA  ILE A 238      -8.831 -15.070 -18.636  1.00 76.82           H
ATOM   3567  CB  ILE A 238      -9.584 -15.928 -16.844  1.00 76.82           C
ATOM   3568  HB  ILE A 238     -10.431 -15.753 -16.180  1.00 76.82           H
ATOM   3569  CG1 ILE A 238      -8.324 -15.495 -16.092  1.00 76.82           C
ATOM   3570 1HG1 ILE A 238      -7.440 -15.845 -16.626  1.00 76.82           H
ATOM   3571 2HG1 ILE A 238      -8.270 -14.407 -16.062  1.00 76.82           H
ATOM   3572  CG2 ILE A 238      -9.571 -17.422 -17.173  1.00 76.82           C
ATOM   3573 1HG2 ILE A 238     -10.519 -17.702 -17.632  1.00 76.82           H
ATOM   3574 2HG2 ILE A 238      -8.756 -17.634 -17.866  1.00 76.82           H
ATOM   3575 3HG2 ILE A 238      -9.427 -17.995 -16.257  1.00 76.82           H
ATOM   3576  CD1 ILE A 238      -8.318 -16.051 -14.666  1.00 76.82           C
ATOM   3577 1HD1 ILE A 238      -9.191 -15.680 -14.128  1.00 76.82           H
ATOM   3578 2HD1 ILE A 238      -8.348 -17.140 -14.700  1.00 76.82           H
ATOM   3579 3HD1 ILE A 238      -7.411 -15.728 -14.154  1.00 76.82           H
ATOM   3580  HN  ILE A 238     -10.254 -13.551 -16.784  1.00 76.82           H
ATOM   3581  N   HIS A 239     -12.100 -15.354 -18.721  1.00 81.74           N
ATOM   3582  CA  HIS A 239     -13.219 -15.873 -19.490  1.00 81.74           C
ATOM   3583  C   HIS A 239     -13.140 -15.353 -20.926  1.00 81.74           C
ATOM   3584  O   HIS A 239     -13.284 -16.119 -21.877  1.00 81.74           O
ATOM   3585  HA  HIS A 239     -13.115 -16.958 -19.499  1.00 81.74           H
ATOM   3586  CB  HIS A 239     -14.548 -15.537 -18.810  1.00 81.74           C
ATOM   3587 1HB  HIS A 239     -14.524 -15.910 -17.785  1.00 81.74           H
ATOM   3588 2HB  HIS A 239     -14.651 -14.454 -18.752  1.00 81.74           H
ATOM   3589  CG  HIS A 239     -15.758 -16.108 -19.510  1.00 81.74           C
ATOM   3590  ND1 HIS A 239     -16.506 -15.385 -20.423  1.00 81.74           N
ATOM   3591  HD1 HIS A 239     -16.331 -14.442 -20.706  1.00 81.74           H
ATOM   3592  CD2 HIS A 239     -16.341 -17.338 -19.422  1.00 81.74           C
ATOM   3593  HD2 HIS A 239     -16.003 -18.159 -18.790  1.00 81.74           H
ATOM   3594  CE1 HIS A 239     -17.492 -16.155 -20.858  1.00 81.74           C
ATOM   3595  HE1 HIS A 239     -18.253 -15.872 -21.585  1.00 81.74           H
ATOM   3596  NE2 HIS A 239     -17.389 -17.365 -20.236  1.00 81.74           N
ATOM   3597  HN  HIS A 239     -12.352 -14.776 -17.945  1.00 81.74           H
ATOM   3598  N   THR A 240     -12.911 -14.052 -21.039  1.00 76.66           N
ATOM   3599  CA  THR A 240     -12.867 -13.410 -22.342  1.00 76.66           C
ATOM   3600  C   THR A 240     -11.649 -13.893 -23.133  1.00 76.66           C
ATOM   3601  O   THR A 240     -11.722 -14.066 -24.348  1.00 76.66           O
ATOM   3602  HA  THR A 240     -13.752 -13.710 -22.903  1.00 76.66           H
ATOM   3603  CB  THR A 240     -12.888 -11.896 -22.124  1.00 76.66           C
ATOM   3604  HB  THR A 240     -12.554 -11.370 -23.018  1.00 76.66           H
ATOM   3605  OG1 THR A 240     -12.088 -11.702 -20.961  1.00 76.66           O
ATOM   3606  HG1 THR A 240     -11.139 -11.951 -21.152  1.00 76.66           H
ATOM   3607  CG2 THR A 240     -14.270 -11.383 -21.716  1.00 76.66           C
ATOM   3608 1HG2 THR A 240     -14.575 -11.860 -20.785  1.00 76.66           H
ATOM   3609 2HG2 THR A 240     -14.991 -11.619 -22.498  1.00 76.66           H
ATOM   3610 3HG2 THR A 240     -14.229 -10.303 -21.574  1.00 76.66           H
ATOM   3611  HN  THR A 240     -12.759 -13.442 -20.262  1.00 76.66           H
ATOM   3612  N   LEU A 241     -10.558 -14.099 -22.410  1.00 74.53           N
ATOM   3613  CA  LEU A 241      -9.333 -14.583 -23.025  1.00 74.53           C
ATOM   3614  C   LEU A 241      -9.574 -15.980 -23.600  1.00 74.53           C
ATOM   3615  O   LEU A 241      -9.123 -16.288 -24.702  1.00 74.53           O
ATOM   3616  HA  LEU A 241      -9.091 -13.908 -23.846  1.00 74.53           H
ATOM   3617  CB  LEU A 241      -8.173 -14.519 -22.030  1.00 74.53           C
ATOM   3618 1HB  LEU A 241      -8.525 -14.887 -21.067  1.00 74.53           H
ATOM   3619 2HB  LEU A 241      -7.394 -15.203 -22.367  1.00 74.53           H
ATOM   3620  CG  LEU A 241      -7.545 -13.140 -21.819  1.00 74.53           C
ATOM   3621  HG  LEU A 241      -8.330 -12.452 -21.506  1.00 74.53           H
ATOM   3622  CD1 LEU A 241      -6.502 -13.177 -20.700  1.00 74.53           C
ATOM   3623 1HD1 LEU A 241      -6.978 -13.490 -19.771  1.00 74.53           H
ATOM   3624 2HD1 LEU A 241      -5.714 -13.884 -20.960  1.00 74.53           H
ATOM   3625 3HD1 LEU A 241      -6.072 -12.184 -20.571  1.00 74.53           H
ATOM   3626  CD2 LEU A 241      -6.963 -12.597 -23.126  1.00 74.53           C
ATOM   3627 1HD2 LEU A 241      -6.195 -13.278 -23.493  1.00 74.53           H
ATOM   3628 2HD2 LEU A 241      -7.757 -12.510 -23.868  1.00 74.53           H
ATOM   3629 3HD2 LEU A 241      -6.523 -11.615 -22.948  1.00 74.53           H
ATOM   3630  HN  LEU A 241     -10.501 -13.940 -21.424  1.00 74.53           H
ATOM   3631  N   ILE A 242     -10.285 -16.788 -22.828  1.00 75.58           N
ATOM   3632  CA  ILE A 242     -10.612 -18.138 -23.257  1.00 75.58           C
ATOM   3633  C   ILE A 242     -11.478 -18.072 -24.516  1.00 75.58           C
ATOM   3634  O   ILE A 242     -11.296 -18.863 -25.441  1.00 75.58           O
ATOM   3635  HA  ILE A 242      -9.675 -18.636 -23.508  1.00 75.58           H
ATOM   3636  CB  ILE A 242     -11.251 -18.924 -22.111  1.00 75.58           C
ATOM   3637  HB  ILE A 242     -12.015 -18.298 -21.651  1.00 75.58           H
ATOM   3638  CG1 ILE A 242     -10.221 -19.249 -21.027  1.00 75.58           C
ATOM   3639 1HG1 ILE A 242      -9.534 -20.013 -21.391  1.00 75.58           H
ATOM   3640 2HG1 ILE A 242      -9.625 -18.363 -20.809  1.00 75.58           H
ATOM   3641  CG2 ILE A 242     -11.951 -20.181 -22.632  1.00 75.58           C
ATOM   3642 1HG2 ILE A 242     -12.731 -19.896 -23.338  1.00 75.58           H
ATOM   3643 2HG2 ILE A 242     -11.224 -20.821 -23.132  1.00 75.58           H
ATOM   3644 3HG2 ILE A 242     -12.397 -20.721 -21.797  1.00 75.58           H
ATOM   3645  CD1 ILE A 242     -10.905 -19.738 -19.749  1.00 75.58           C
ATOM   3646 1HD1 ILE A 242     -11.573 -18.962 -19.375  1.00 75.58           H
ATOM   3647 2HD1 ILE A 242     -11.480 -20.639 -19.967  1.00 75.58           H
ATOM   3648 3HD1 ILE A 242     -10.150 -19.962 -18.996  1.00 75.58           H
ATOM   3649  HN  ILE A 242     -10.635 -16.535 -21.926  1.00 75.58           H
ATOM   3650  N   GLN A 243     -12.401 -17.122 -24.512  1.00 74.09           N
ATOM   3651  CA  GLN A 243     -13.389 -17.034 -25.574  1.00 74.09           C
ATOM   3652  C   GLN A 243     -12.732 -16.564 -26.873  1.00 74.09           C
ATOM   3653  O   GLN A 243     -13.228 -16.849 -27.962  1.00 74.09           O
ATOM   3654  HA  GLN A 243     -13.772 -18.046 -25.698  1.00 74.09           H
ATOM   3655  CB  GLN A 243     -14.540 -16.107 -25.176  1.00 74.09           C
ATOM   3656 1HB  GLN A 243     -14.142 -15.204 -24.714  1.00 74.09           H
ATOM   3657 2HB  GLN A 243     -15.085 -15.795 -26.067  1.00 74.09           H
ATOM   3658  CG  GLN A 243     -15.495 -16.805 -24.205  1.00 74.09           C
ATOM   3659 1HG  GLN A 243     -15.746 -17.795 -24.585  1.00 74.09           H
ATOM   3660 2HG  GLN A 243     -15.001 -16.948 -23.244  1.00 74.09           H
ATOM   3661  CD  GLN A 243     -16.774 -15.988 -24.011  1.00 74.09           C
ATOM   3662  OE1 GLN A 243     -16.832 -14.802 -24.291  1.00 74.09           O
ATOM   3663  NE2 GLN A 243     -17.793 -16.686 -23.518  1.00 74.09           N
ATOM   3664 1HE2 GLN A 243     -17.679 -17.658 -23.310  1.00 74.09           H
ATOM   3665 2HE2 GLN A 243     -18.673 -16.240 -23.356  1.00 74.09           H
ATOM   3666  HN  GLN A 243     -12.480 -16.422 -23.802  1.00 74.09           H
ATOM   3667  N   ALA A 244     -11.625 -15.853 -26.716  1.00 67.39           N
ATOM   3668  CA  ALA A 244     -10.834 -15.437 -27.861  1.00 67.39           C
ATOM   3669  C   ALA A 244     -10.433 -16.670 -28.673  1.00 67.39           C
ATOM   3670  O   ALA A 244     -10.649 -17.801 -28.240  1.00 67.39           O
ATOM   3671  HA  ALA A 244     -11.458 -14.792 -28.480  1.00 67.39           H
ATOM   3672  CB  ALA A 244      -9.622 -14.636 -27.381  1.00 67.39           C
ATOM   3673 1HB  ALA A 244      -9.961 -13.756 -26.835  1.00 67.39           H
ATOM   3674 2HB  ALA A 244      -9.013 -15.258 -26.725  1.00 67.39           H
ATOM   3675 3HB  ALA A 244      -9.028 -14.324 -28.240  1.00 67.39           H
ATOM   3676  HN  ALA A 244     -11.269 -15.561 -25.828  1.00 67.39           H
ATOM   3677  N   LYS A 245      -9.856 -16.411 -29.838  1.00 59.56           N
ATOM   3678  CA  LYS A 245      -9.353 -17.483 -30.679  1.00 59.56           C
ATOM   3679  C   LYS A 245      -7.851 -17.292 -30.898  1.00 59.56           C
ATOM   3680  O   LYS A 245      -7.188 -18.158 -31.466  1.00 59.56           O
ATOM   3681  HA  LYS A 245      -9.508 -18.419 -30.143  1.00 59.56           H
ATOM   3682  CB  LYS A 245     -10.158 -17.567 -31.978  1.00 59.56           C
ATOM   3683 1HB  LYS A 245     -10.402 -16.563 -32.325  1.00 59.56           H
ATOM   3684 2HB  LYS A 245      -9.553 -18.034 -32.755  1.00 59.56           H
ATOM   3685  CG  LYS A 245     -11.444 -18.370 -31.775  1.00 59.56           C
ATOM   3686 1HG  LYS A 245     -11.215 -19.309 -31.272  1.00 59.56           H
ATOM   3687 2HG  LYS A 245     -12.123 -17.817 -31.125  1.00 59.56           H
ATOM   3688  CD  LYS A 245     -12.130 -18.655 -33.113  1.00 59.56           C
ATOM   3689 1HD  LYS A 245     -12.444 -17.717 -33.571  1.00 59.56           H
ATOM   3690 2HD  LYS A 245     -11.421 -19.122 -33.796  1.00 59.56           H
ATOM   3691  CE  LYS A 245     -13.343 -19.568 -32.924  1.00 59.56           C
ATOM   3692 1HE  LYS A 245     -13.045 -20.473 -32.393  1.00 59.56           H
ATOM   3693 2HE  LYS A 245     -14.089 -19.068 -32.307  1.00 59.56           H
ATOM   3694  NZ  LYS A 245     -13.932 -19.925 -34.234  1.00 59.56           N
ATOM   3695 1HZ  LYS A 245     -14.745 -20.514 -34.089  1.00 59.56           H
ATOM   3696 2HZ  LYS A 245     -14.209 -19.080 -34.721  1.00 59.56           H
ATOM   3697 3HZ  LYS A 245     -13.246 -20.425 -34.788  1.00 59.56           H
ATOM   3698  HN  LYS A 245      -9.731 -15.490 -30.207  1.00 59.56           H
ATOM   3699  N   LYS A 246      -7.358 -16.152 -30.435  1.00 57.38           N
ATOM   3700  CA  LYS A 246      -5.990 -15.757 -30.722  1.00 57.38           C
ATOM   3701  C   LYS A 246      -5.044 -16.467 -29.750  1.00 57.38           C
ATOM   3702  O   LYS A 246      -5.307 -16.519 -28.550  1.00 57.38           O
ATOM   3703  HA  LYS A 246      -5.759 -16.091 -31.734  1.00 57.38           H
ATOM   3704  CB  LYS A 246      -5.857 -14.233 -30.707  1.00 57.38           C
ATOM   3705 1HB  LYS A 246      -6.445 -13.821 -29.887  1.00 57.38           H
ATOM   3706 2HB  LYS A 246      -4.819 -13.957 -30.524  1.00 57.38           H
ATOM   3707  CG  LYS A 246      -6.327 -13.629 -32.032  1.00 57.38           C
ATOM   3708 1HG  LYS A 246      -5.827 -14.129 -32.861  1.00 57.38           H
ATOM   3709 2HG  LYS A 246      -7.396 -13.800 -32.155  1.00 57.38           H
ATOM   3710  CD  LYS A 246      -6.036 -12.128 -32.083  1.00 57.38           C
ATOM   3711 1HD  LYS A 246      -6.667 -11.606 -31.364  1.00 57.38           H
ATOM   3712 2HD  LYS A 246      -5.001 -11.944 -31.792  1.00 57.38           H
ATOM   3713  CE  LYS A 246      -6.283 -11.569 -33.486  1.00 57.38           C
ATOM   3714 1HE  LYS A 246      -5.661 -12.096 -34.209  1.00 57.38           H
ATOM   3715 2HE  LYS A 246      -7.321 -11.739 -33.774  1.00 57.38           H
ATOM   3716  NZ  LYS A 246      -5.983 -10.120 -33.527  1.00 57.38           N
ATOM   3717 1HZ  LYS A 246      -6.168  -9.763 -34.458  1.00 57.38           H
ATOM   3718 2HZ  LYS A 246      -6.567  -9.635 -32.856  1.00 57.38           H
ATOM   3719 3HZ  LYS A 246      -5.007  -9.971 -33.296  1.00 57.38           H
ATOM   3720  HN  LYS A 246      -7.876 -15.506 -29.875  1.00 57.38           H
ATOM   3721  N   SER A 247      -3.963 -16.995 -30.306  1.00 56.64           N
ATOM   3722  CA  SER A 247      -3.006 -17.747 -29.513  1.00 56.64           C
ATOM   3723  C   SER A 247      -2.454 -16.869 -28.387  1.00 56.64           C
ATOM   3724  O   SER A 247      -2.171 -17.359 -27.295  1.00 56.64           O
ATOM   3725  HA  SER A 247      -3.568 -18.587 -29.103  1.00 56.64           H
ATOM   3726  CB  SER A 247      -1.864 -18.275 -30.383  1.00 56.64           C
ATOM   3727 1HB  SER A 247      -1.858 -19.364 -30.352  1.00 56.64           H
ATOM   3728 2HB  SER A 247      -2.035 -17.987 -31.420  1.00 56.64           H
ATOM   3729  OG  SER A 247      -0.596 -17.781 -29.957  1.00 56.64           O
ATOM   3730  HG  SER A 247       0.124 -18.127 -30.558  1.00 56.64           H
ATOM   3731  HN  SER A 247      -3.738 -16.915 -31.277  1.00 56.64           H
ATOM   3732  N   SER A 248      -2.318 -15.587 -28.693  1.00 58.68           N
ATOM   3733  CA  SER A 248      -1.571 -14.688 -27.830  1.00 58.68           C
ATOM   3734  C   SER A 248      -2.198 -14.662 -26.434  1.00 58.68           C
ATOM   3735  O   SER A 248      -1.665 -14.030 -25.523  1.00 58.68           O
ATOM   3736  HA  SER A 248      -0.562 -15.098 -27.789  1.00 58.68           H
ATOM   3737  CB  SER A 248      -1.523 -13.275 -28.417  1.00 58.68           C
ATOM   3738 1HB  SER A 248      -0.873 -12.651 -27.804  1.00 58.68           H
ATOM   3739 2HB  SER A 248      -1.084 -13.311 -29.413  1.00 58.68           H
ATOM   3740  OG  SER A 248      -2.817 -12.683 -28.490  1.00 58.68           O
ATOM   3741  HG  SER A 248      -2.750 -11.759 -28.865  1.00 58.68           H
ATOM   3742  HN  SER A 248      -2.706 -15.163 -29.511  1.00 58.68           H
ATOM   3743  N   LYS A 249      -3.320 -15.356 -26.311  1.00 62.68           N
ATOM   3744  CA  LYS A 249      -4.007 -15.446 -25.034  1.00 62.68           C
ATOM   3745  C   LYS A 249      -3.022 -15.912 -23.961  1.00 62.68           C
ATOM   3746  O   LYS A 249      -2.989 -15.360 -22.862  1.00 62.68           O
ATOM   3747  HA  LYS A 249      -4.350 -14.444 -24.776  1.00 62.68           H
ATOM   3748  CB  LYS A 249      -5.249 -16.332 -25.155  1.00 62.68           C
ATOM   3749 1HB  LYS A 249      -4.950 -17.352 -25.396  1.00 62.68           H
ATOM   3750 2HB  LYS A 249      -5.768 -16.370 -24.198  1.00 62.68           H
ATOM   3751  CG  LYS A 249      -6.196 -15.804 -26.234  1.00 62.68           C
ATOM   3752 1HG  LYS A 249      -6.863 -15.057 -25.804  1.00 62.68           H
ATOM   3753 2HG  LYS A 249      -5.622 -15.306 -27.016  1.00 62.68           H
ATOM   3754  CD  LYS A 249      -7.020 -16.940 -26.845  1.00 62.68           C
ATOM   3755 1HD  LYS A 249      -6.378 -17.569 -27.461  1.00 62.68           H
ATOM   3756 2HD  LYS A 249      -7.418 -17.571 -26.051  1.00 62.68           H
ATOM   3757  CE  LYS A 249      -8.169 -16.389 -27.692  1.00 62.68           C
ATOM   3758 1HE  LYS A 249      -8.467 -15.409 -27.319  1.00 62.68           H
ATOM   3759 2HE  LYS A 249      -7.836 -16.252 -28.721  1.00 62.68           H
ATOM   3760  NZ  LYS A 249      -9.326 -17.312 -27.658  1.00 62.68           N
ATOM   3761 1HZ  LYS A 249      -9.864 -17.210 -28.511  1.00 62.68           H
ATOM   3762 2HZ  LYS A 249      -8.994 -18.267 -27.580  1.00 62.68           H
ATOM   3763 3HZ  LYS A 249      -9.911 -17.091 -26.860  1.00 62.68           H
ATOM   3764  HN  LYS A 249      -3.757 -15.850 -27.062  1.00 62.68           H
ATOM   3765  N   HIS A 250      -2.242 -16.922 -24.317  1.00 68.51           N
ATOM   3766  CA  HIS A 250      -1.460 -17.648 -23.330  1.00 68.51           C
ATOM   3767  C   HIS A 250      -0.463 -16.698 -22.665  1.00 68.51           C
ATOM   3768  O   HIS A 250      -0.260 -16.753 -21.453  1.00 68.51           O
ATOM   3769  HA  HIS A 250      -2.162 -18.009 -22.578  1.00 68.51           H
ATOM   3770  CB  HIS A 250      -0.787 -18.868 -23.962  1.00 68.51           C
ATOM   3771 1HB  HIS A 250      -0.242 -18.550 -24.851  1.00 68.51           H
ATOM   3772 2HB  HIS A 250      -0.051 -19.266 -23.263  1.00 68.51           H
ATOM   3773  CG  HIS A 250      -1.745 -19.971 -24.343  1.00 68.51           C
ATOM   3774  ND1 HIS A 250      -2.318 -20.821 -23.413  1.00 68.51           N
ATOM   3775  HD1 HIS A 250      -2.164 -20.797 -22.426  1.00 68.51           H
ATOM   3776  CD2 HIS A 250      -2.226 -20.352 -25.561  1.00 68.51           C
ATOM   3777  HD2 HIS A 250      -1.978 -19.891 -26.517  1.00 68.51           H
ATOM   3778  CE1 HIS A 250      -3.105 -21.672 -24.054  1.00 68.51           C
ATOM   3779  HE1 HIS A 250      -3.696 -22.466 -23.598  1.00 68.51           H
ATOM   3780  NE2 HIS A 250      -3.047 -21.380 -25.385  1.00 68.51           N
ATOM   3781  HN  HIS A 250      -2.141 -17.246 -25.258  1.00 68.51           H
ATOM   3782  N   LYS A 251       0.134 -15.848 -23.488  1.00 69.01           N
ATOM   3783  CA  LYS A 251       1.098 -14.879 -22.993  1.00 69.01           C
ATOM   3784  C   LYS A 251       0.392 -13.896 -22.058  1.00 69.01           C
ATOM   3785  O   LYS A 251       0.847 -13.661 -20.940  1.00 69.01           O
ATOM   3786  HA  LYS A 251       1.845 -15.426 -22.418  1.00 69.01           H
ATOM   3787  CB  LYS A 251       1.827 -14.206 -24.158  1.00 69.01           C
ATOM   3788 1HB  LYS A 251       2.098 -14.953 -24.904  1.00 69.01           H
ATOM   3789 2HB  LYS A 251       1.160 -13.496 -24.647  1.00 69.01           H
ATOM   3790  CG  LYS A 251       3.084 -13.482 -23.673  1.00 69.01           C
ATOM   3791 1HG  LYS A 251       2.802 -12.640 -23.039  1.00 69.01           H
ATOM   3792 2HG  LYS A 251       3.682 -14.155 -23.059  1.00 69.01           H
ATOM   3793  CD  LYS A 251       3.919 -12.981 -24.853  1.00 69.01           C
ATOM   3794 1HD  LYS A 251       4.046 -13.784 -25.579  1.00 69.01           H
ATOM   3795 2HD  LYS A 251       3.391 -12.174 -25.360  1.00 69.01           H
ATOM   3796  CE  LYS A 251       5.289 -12.487 -24.385  1.00 69.01           C
ATOM   3797 1HE  LYS A 251       5.171 -11.588 -23.780  1.00 69.01           H
ATOM   3798 2HE  LYS A 251       5.757 -13.240 -23.751  1.00 69.01           H
ATOM   3799  NZ  LYS A 251       6.160 -12.198 -25.546  1.00 69.01           N
ATOM   3800 1HZ  LYS A 251       7.099 -11.996 -25.222  1.00 69.01           H
ATOM   3801 2HZ  LYS A 251       6.180 -13.004 -26.162  1.00 69.01           H
ATOM   3802 3HZ  LYS A 251       5.797 -11.397 -26.050  1.00 69.01           H
ATOM   3803  HN  LYS A 251      -0.031 -15.814 -24.474  1.00 69.01           H
ATOM   3804  N   ALA A 252      -0.709 -13.347 -22.551  1.00 67.97           N
ATOM   3805  CA  ALA A 252      -1.439 -12.336 -21.805  1.00 67.97           C
ATOM   3806  C   ALA A 252      -1.946 -12.942 -20.495  1.00 67.97           C
ATOM   3807  O   ALA A 252      -1.923 -12.286 -19.454  1.00 67.97           O
ATOM   3808  HA  ALA A 252      -0.746 -11.526 -21.577  1.00 67.97           H
ATOM   3809  CB  ALA A 252      -2.575 -11.784 -22.670  1.00 67.97           C
ATOM   3810 1HB  ALA A 252      -2.160 -11.339 -23.574  1.00 67.97           H
ATOM   3811 2HB  ALA A 252      -3.251 -12.595 -22.941  1.00 67.97           H
ATOM   3812 3HB  ALA A 252      -3.122 -11.026 -22.110  1.00 67.97           H
ATOM   3813  HN  ALA A 252      -1.101 -13.581 -23.440  1.00 67.97           H
ATOM   3814  N   LEU A 253      -2.392 -14.186 -20.588  1.00 73.57           N
ATOM   3815  CA  LEU A 253      -2.919 -14.881 -19.427  1.00 73.57           C
ATOM   3816  C   LEU A 253      -1.811 -15.035 -18.383  1.00 73.57           C
ATOM   3817  O   LEU A 253      -2.008 -14.718 -17.211  1.00 73.57           O
ATOM   3818  HA  LEU A 253      -3.708 -14.259 -19.004  1.00 73.57           H
ATOM   3819  CB  LEU A 253      -3.561 -16.207 -19.842  1.00 73.57           C
ATOM   3820 1HB  LEU A 253      -4.157 -16.034 -20.738  1.00 73.57           H
ATOM   3821 2HB  LEU A 253      -2.767 -16.902 -20.115  1.00 73.57           H
ATOM   3822  CG  LEU A 253      -4.450 -16.878 -18.793  1.00 73.57           C
ATOM   3823  HG  LEU A 253      -3.989 -16.741 -17.815  1.00 73.57           H
ATOM   3824  CD1 LEU A 253      -5.829 -16.217 -18.739  1.00 73.57           C
ATOM   3825 1HD1 LEU A 253      -5.717 -15.164 -18.480  1.00 73.57           H
ATOM   3826 2HD1 LEU A 253      -6.311 -16.302 -19.713  1.00 73.57           H
ATOM   3827 3HD1 LEU A 253      -6.441 -16.713 -17.986  1.00 73.57           H
ATOM   3828  CD2 LEU A 253      -4.547 -18.385 -19.040  1.00 73.57           C
ATOM   3829 1HD2 LEU A 253      -4.973 -18.565 -20.027  1.00 73.57           H
ATOM   3830 2HD2 LEU A 253      -3.551 -18.826 -18.988  1.00 73.57           H
ATOM   3831 3HD2 LEU A 253      -5.185 -18.837 -18.281  1.00 73.57           H
ATOM   3832  HN  LEU A 253      -2.396 -14.716 -21.436  1.00 73.57           H
ATOM   3833  N   LYS A 254      -0.669 -15.521 -18.847  1.00 75.23           N
ATOM   3834  CA  LYS A 254       0.452 -15.777 -17.957  1.00 75.23           C
ATOM   3835  C   LYS A 254       0.814 -14.488 -17.217  1.00 75.23           C
ATOM   3836  O   LYS A 254       0.938 -14.485 -15.993  1.00 75.23           O
ATOM   3837  HA  LYS A 254       0.125 -16.516 -17.225  1.00 75.23           H
ATOM   3838  CB  LYS A 254       1.620 -16.392 -18.730  1.00 75.23           C
ATOM   3839 1HB  LYS A 254       1.278 -17.271 -19.276  1.00 75.23           H
ATOM   3840 2HB  LYS A 254       1.985 -15.680 -19.471  1.00 75.23           H
ATOM   3841  CG  LYS A 254       2.758 -16.782 -17.785  1.00 75.23           C
ATOM   3842 1HG  LYS A 254       3.167 -15.888 -17.314  1.00 75.23           H
ATOM   3843 2HG  LYS A 254       2.372 -17.414 -16.986  1.00 75.23           H
ATOM   3844  CD  LYS A 254       3.867 -17.521 -18.537  1.00 75.23           C
ATOM   3845 1HD  LYS A 254       3.460 -18.420 -19.000  1.00 75.23           H
ATOM   3846 2HD  LYS A 254       4.246 -16.892 -19.343  1.00 75.23           H
ATOM   3847  CE  LYS A 254       5.012 -17.898 -17.595  1.00 75.23           C
ATOM   3848 1HE  LYS A 254       5.481 -16.995 -17.204  1.00 75.23           H
ATOM   3849 2HE  LYS A 254       4.620 -18.449 -16.740  1.00 75.23           H
ATOM   3850  NZ  LYS A 254       6.017 -18.720 -18.304  1.00 75.23           N
ATOM   3851 1HZ  LYS A 254       6.779 -18.941 -17.673  1.00 75.23           H
ATOM   3852 2HZ  LYS A 254       5.585 -19.580 -18.625  1.00 75.23           H
ATOM   3853 3HZ  LYS A 254       6.375 -18.205 -19.100  1.00 75.23           H
ATOM   3854  HN  LYS A 254      -0.503 -15.739 -19.808  1.00 75.23           H
ATOM   3855  N   VAL A 255       0.974 -13.424 -17.990  1.00 72.79           N
ATOM   3856  CA  VAL A 255       1.307 -12.129 -17.422  1.00 72.79           C
ATOM   3857  C   VAL A 255       0.315 -11.796 -16.306  1.00 72.79           C
ATOM   3858  O   VAL A 255       0.714 -11.383 -15.219  1.00 72.79           O
ATOM   3859  HA  VAL A 255       2.306 -12.206 -16.992  1.00 72.79           H
ATOM   3860  CB  VAL A 255       1.346 -11.068 -18.524  1.00 72.79           C
ATOM   3861  HB  VAL A 255       0.474 -11.215 -19.161  1.00 72.79           H
ATOM   3862  CG1 VAL A 255       1.265  -9.660 -17.932  1.00 72.79           C
ATOM   3863 1HG1 VAL A 255       0.334  -9.552 -17.376  1.00 72.79           H
ATOM   3864 2HG1 VAL A 255       2.109  -9.498 -17.262  1.00 72.79           H
ATOM   3865 3HG1 VAL A 255       1.295  -8.926 -18.737  1.00 72.79           H
ATOM   3866  CG2 VAL A 255       2.595 -11.227 -19.394  1.00 72.79           C
ATOM   3867 1HG2 VAL A 255       3.485 -11.120 -18.774  1.00 72.79           H
ATOM   3868 2HG2 VAL A 255       2.592 -12.213 -19.858  1.00 72.79           H
ATOM   3869 3HG2 VAL A 255       2.597 -10.461 -20.169  1.00 72.79           H
ATOM   3870  HN  VAL A 255       0.879 -13.437 -18.986  1.00 72.79           H
ATOM   3871  N   THR A 256      -0.959 -11.987 -16.614  1.00 73.68           N
ATOM   3872  CA  THR A 256      -2.020 -11.522 -15.736  1.00 73.68           C
ATOM   3873  C   THR A 256      -1.979 -12.275 -14.405  1.00 73.68           C
ATOM   3874  O   THR A 256      -2.098 -11.669 -13.341  1.00 73.68           O
ATOM   3875  HA  THR A 256      -1.844 -10.469 -15.514  1.00 73.68           H
ATOM   3876  CB  THR A 256      -3.349 -11.673 -16.479  1.00 73.68           C
ATOM   3877  HB  THR A 256      -3.502 -12.704 -16.796  1.00 73.68           H
ATOM   3878  OG1 THR A 256      -3.271 -10.712 -17.528  1.00 73.68           O
ATOM   3879  HG1 THR A 256      -3.255 -11.174 -18.415  1.00 73.68           H
ATOM   3880  CG2 THR A 256      -4.543 -11.213 -15.641  1.00 73.68           C
ATOM   3881 1HG2 THR A 256      -4.422 -10.162 -15.381  1.00 73.68           H
ATOM   3882 2HG2 THR A 256      -4.598 -11.809 -14.730  1.00 73.68           H
ATOM   3883 3HG2 THR A 256      -5.461 -11.342 -16.215  1.00 73.68           H
ATOM   3884  HN  THR A 256      -1.271 -12.450 -17.444  1.00 73.68           H
ATOM   3885  N   ILE A 257      -1.810 -13.585 -14.508  1.00 76.93           N
ATOM   3886  CA  ILE A 257      -1.770 -14.429 -13.326  1.00 76.93           C
ATOM   3887  C   ILE A 257      -0.587 -14.014 -12.448  1.00 76.93           C
ATOM   3888  O   ILE A 257      -0.724 -13.897 -11.231  1.00 76.93           O
ATOM   3889  HA  ILE A 257      -2.690 -14.256 -12.769  1.00 76.93           H
ATOM   3890  CB  ILE A 257      -1.752 -15.907 -13.723  1.00 76.93           C
ATOM   3891  HB  ILE A 257      -0.983 -16.047 -14.482  1.00 76.93           H
ATOM   3892  CG1 ILE A 257      -3.085 -16.322 -14.348  1.00 76.93           C
ATOM   3893 1HG1 ILE A 257      -3.857 -16.355 -13.579  1.00 76.93           H
ATOM   3894 2HG1 ILE A 257      -3.396 -15.576 -15.080  1.00 76.93           H
ATOM   3895  CG2 ILE A 257      -1.378 -16.790 -12.531  1.00 76.93           C
ATOM   3896 1HG2 ILE A 257      -0.387 -16.514 -12.171  1.00 76.93           H
ATOM   3897 2HG2 ILE A 257      -2.107 -16.652 -11.733  1.00 76.93           H
ATOM   3898 3HG2 ILE A 257      -1.373 -17.835 -12.841  1.00 76.93           H
ATOM   3899  CD1 ILE A 257      -2.971 -17.690 -15.023  1.00 76.93           C
ATOM   3900 1HD1 ILE A 257      -2.216 -17.647 -15.808  1.00 76.93           H
ATOM   3901 2HD1 ILE A 257      -2.684 -18.438 -14.284  1.00 76.93           H
ATOM   3902 3HD1 ILE A 257      -3.933 -17.961 -15.460  1.00 76.93           H
ATOM   3903  HN  ILE A 257      -1.702 -14.069 -15.376  1.00 76.93           H
ATOM   3904  N   THR A 258       0.547 -13.804 -13.099  1.00 78.01           N
ATOM   3905  CA  THR A 258       1.780 -13.520 -12.384  1.00 78.01           C
ATOM   3906  C   THR A 258       1.603 -12.296 -11.483  1.00 78.01           C
ATOM   3907  O   THR A 258       2.005 -12.313 -10.321  1.00 78.01           O
ATOM   3908  HA  THR A 258       2.003 -14.366 -11.734  1.00 78.01           H
ATOM   3909  CB  THR A 258       2.899 -13.359 -13.415  1.00 78.01           C
ATOM   3910  HB  THR A 258       2.702 -12.514 -14.074  1.00 78.01           H
ATOM   3911  OG1 THR A 258       2.970 -14.632 -14.051  1.00 78.01           O
ATOM   3912  HG1 THR A 258       2.334 -14.665 -14.822  1.00 78.01           H
ATOM   3913  CG2 THR A 258       4.274 -13.190 -12.765  1.00 78.01           C
ATOM   3914 1HG2 THR A 258       4.499 -14.067 -12.159  1.00 78.01           H
ATOM   3915 2HG2 THR A 258       4.270 -12.302 -12.133  1.00 78.01           H
ATOM   3916 3HG2 THR A 258       5.031 -13.080 -13.541  1.00 78.01           H
ATOM   3917  HN  THR A 258       0.632 -13.825 -14.096  1.00 78.01           H
ATOM   3918  N   VAL A 259       1.001 -11.263 -12.054  1.00 74.46           N
ATOM   3919  CA  VAL A 259       0.826 -10.010 -11.338  1.00 74.46           C
ATOM   3920  C   VAL A 259      -0.052 -10.249 -10.108  1.00 74.46           C
ATOM   3921  O   VAL A 259       0.242  -9.749  -9.024  1.00 74.46           O
ATOM   3922  HA  VAL A 259       1.810  -9.680 -11.007  1.00 74.46           H
ATOM   3923  CB  VAL A 259       0.260  -8.945 -12.279  1.00 74.46           C
ATOM   3924  HB  VAL A 259      -0.637  -9.352 -12.746  1.00 74.46           H
ATOM   3925  CG1 VAL A 259      -0.142  -7.688 -11.506  1.00 74.46           C
ATOM   3926 1HG1 VAL A 259      -0.904  -7.943 -10.768  1.00 74.46           H
ATOM   3927 2HG1 VAL A 259       0.731  -7.278 -10.999  1.00 74.46           H
ATOM   3928 3HG1 VAL A 259      -0.541  -6.947 -12.199  1.00 74.46           H
ATOM   3929  CG2 VAL A 259       1.257  -8.610 -13.391  1.00 74.46           C
ATOM   3930 1HG2 VAL A 259       2.179  -8.232 -12.949  1.00 74.46           H
ATOM   3931 2HG2 VAL A 259       1.472  -9.508 -13.969  1.00 74.46           H
ATOM   3932 3HG2 VAL A 259       0.829  -7.850 -14.045  1.00 74.46           H
ATOM   3933  HN  VAL A 259       0.638 -11.272 -12.985  1.00 74.46           H
ATOM   3934  N   LEU A 260      -1.114 -11.014 -10.318  1.00 76.28           N
ATOM   3935  CA  LEU A 260      -2.066 -11.281  -9.254  1.00 76.28           C
ATOM   3936  C   LEU A 260      -1.357 -12.013  -8.113  1.00 76.28           C
ATOM   3937  O   LEU A 260      -1.512 -11.653  -6.947  1.00 76.28           O
ATOM   3938  HA  LEU A 260      -2.417 -10.319  -8.881  1.00 76.28           H
ATOM   3939  CB  LEU A 260      -3.285 -12.027  -9.800  1.00 76.28           C
ATOM   3940 1HB  LEU A 260      -3.759 -11.404 -10.558  1.00 76.28           H
ATOM   3941 2HB  LEU A 260      -2.938 -12.931 -10.302  1.00 76.28           H
ATOM   3942  CG  LEU A 260      -4.345 -12.425  -8.771  1.00 76.28           C
ATOM   3943  HG  LEU A 260      -3.867 -13.042  -8.010  1.00 76.28           H
ATOM   3944  CD1 LEU A 260      -4.911 -11.192  -8.063  1.00 76.28           C
ATOM   3945 1HD1 LEU A 260      -4.106 -10.665  -7.550  1.00 76.28           H
ATOM   3946 2HD1 LEU A 260      -5.368 -10.529  -8.798  1.00 76.28           H
ATOM   3947 3HD1 LEU A 260      -5.662 -11.503  -7.337  1.00 76.28           H
ATOM   3948  CD2 LEU A 260      -5.444 -13.271  -9.415  1.00 76.28           C
ATOM   3949 1HD2 LEU A 260      -5.925 -12.700 -10.209  1.00 76.28           H
ATOM   3950 2HD2 LEU A 260      -5.007 -14.178  -9.833  1.00 76.28           H
ATOM   3951 3HD2 LEU A 260      -6.185 -13.540  -8.661  1.00 76.28           H
ATOM   3952  HN  LEU A 260      -1.327 -11.446 -11.194  1.00 76.28           H
ATOM   3953  N   THR A 261      -0.593 -13.029  -8.489  1.00 83.10           N
ATOM   3954  CA  THR A 261       0.065 -13.874  -7.507  1.00 83.10           C
ATOM   3955  C   THR A 261       1.013 -13.043  -6.639  1.00 83.10           C
ATOM   3956  O   THR A 261       1.064 -13.221  -5.423  1.00 83.10           O
ATOM   3957  HA  THR A 261      -0.695 -14.288  -6.844  1.00 83.10           H
ATOM   3958  CB  THR A 261       0.765 -15.010  -8.254  1.00 83.10           C
ATOM   3959  HB  THR A 261       1.559 -14.625  -8.894  1.00 83.10           H
ATOM   3960  OG1 THR A 261      -0.293 -15.687  -8.927  1.00 83.10           O
ATOM   3961  HG1 THR A 261      -0.448 -15.273  -9.824  1.00 83.10           H
ATOM   3962  CG2 THR A 261       1.341 -16.066  -7.308  1.00 83.10           C
ATOM   3963 1HG2 THR A 261       0.536 -16.500  -6.715  1.00 83.10           H
ATOM   3964 2HG2 THR A 261       2.071 -15.601  -6.645  1.00 83.10           H
ATOM   3965 3HG2 THR A 261       1.827 -16.850  -7.890  1.00 83.10           H
ATOM   3966  HN  THR A 261      -0.422 -13.278  -9.442  1.00 83.10           H
ATOM   3967  N   VAL A 262       1.740 -12.153  -7.298  1.00 81.82           N
ATOM   3968  CA  VAL A 262       2.741 -11.351  -6.614  1.00 81.82           C
ATOM   3969  C   VAL A 262       2.056 -10.474  -5.565  1.00 81.82           C
ATOM   3970  O   VAL A 262       2.539 -10.353  -4.440  1.00 81.82           O
ATOM   3971  HA  VAL A 262       3.422 -12.035  -6.109  1.00 81.82           H
ATOM   3972  CB  VAL A 262       3.549 -10.544  -7.632  1.00 81.82           C
ATOM   3973  HB  VAL A 262       2.846 -10.017  -8.277  1.00 81.82           H
ATOM   3974  CG1 VAL A 262       4.422  -9.498  -6.935  1.00 81.82           C
ATOM   3975 1HG1 VAL A 262       3.788  -8.814  -6.371  1.00 81.82           H
ATOM   3976 2HG1 VAL A 262       5.113  -9.997  -6.256  1.00 81.82           H
ATOM   3977 3HG1 VAL A 262       4.985  -8.939  -7.682  1.00 81.82           H
ATOM   3978  CG2 VAL A 262       4.395 -11.464  -8.514  1.00 81.82           C
ATOM   3979 1HG2 VAL A 262       5.086 -12.031  -7.890  1.00 81.82           H
ATOM   3980 2HG2 VAL A 262       3.743 -12.153  -9.052  1.00 81.82           H
ATOM   3981 3HG2 VAL A 262       4.960 -10.865  -9.229  1.00 81.82           H
ATOM   3982  HN  VAL A 262       1.655 -11.977  -8.278  1.00 81.82           H
ATOM   3983  N   PHE A 263       0.940  -9.884  -5.970  1.00 78.15           N
ATOM   3984  CA  PHE A 263       0.200  -8.998  -5.088  1.00 78.15           C
ATOM   3985  C   PHE A 263      -0.312  -9.750  -3.858  1.00 78.15           C
ATOM   3986  O   PHE A 263      -0.107  -9.311  -2.728  1.00 78.15           O
ATOM   3987  HA  PHE A 263       0.884  -8.211  -4.772  1.00 78.15           H
ATOM   3988  CB  PHE A 263      -0.996  -8.472  -5.884  1.00 78.15           C
ATOM   3989 1HB  PHE A 263      -0.632  -7.981  -6.787  1.00 78.15           H
ATOM   3990 2HB  PHE A 263      -1.606  -9.317  -6.205  1.00 78.15           H
ATOM   3991  CG  PHE A 263      -1.878  -7.492  -5.108  1.00 78.15           C
ATOM   3992  CD1 PHE A 263      -2.907  -7.956  -4.350  1.00 78.15           C
ATOM   3993  HD1 PHE A 263      -3.104  -9.027  -4.295  1.00 78.15           H
ATOM   3994  CD2 PHE A 263      -1.633  -6.156  -5.177  1.00 78.15           C
ATOM   3995  HD2 PHE A 263      -0.808  -5.783  -5.785  1.00 78.15           H
ATOM   3996  CE1 PHE A 263      -3.725  -7.046  -3.630  1.00 78.15           C
ATOM   3997  HE1 PHE A 263      -4.550  -7.418  -3.022  1.00 78.15           H
ATOM   3998  CE2 PHE A 263      -2.451  -5.246  -4.456  1.00 78.15           C
ATOM   3999  HE2 PHE A 263      -2.254  -4.175  -4.511  1.00 78.15           H
ATOM   4000  CZ  PHE A 263      -3.480  -5.710  -3.698  1.00 78.15           C
ATOM   4001  HZ  PHE A 263      -4.108  -5.011  -3.145  1.00 78.15           H
ATOM   4002  HN  PHE A 263       0.543 -10.004  -6.880  1.00 78.15           H
ATOM   4003  N   VAL A 264      -0.969 -10.870  -4.120  1.00 82.90           N
ATOM   4004  CA  VAL A 264      -1.609 -11.628  -3.059  1.00 82.90           C
ATOM   4005  C   VAL A 264      -0.553 -12.069  -2.044  1.00 82.90           C
ATOM   4006  O   VAL A 264      -0.743 -11.918  -0.838  1.00 82.90           O
ATOM   4007  HA  VAL A 264      -2.317 -10.965  -2.562  1.00 82.90           H
ATOM   4008  CB  VAL A 264      -2.394 -12.800  -3.652  1.00 82.90           C
ATOM   4009  HB  VAL A 264      -1.719 -13.364  -4.296  1.00 82.90           H
ATOM   4010  CG1 VAL A 264      -2.890 -13.741  -2.552  1.00 82.90           C
ATOM   4011 1HG1 VAL A 264      -2.037 -14.135  -2.000  1.00 82.90           H
ATOM   4012 2HG1 VAL A 264      -3.541 -13.193  -1.872  1.00 82.90           H
ATOM   4013 3HG1 VAL A 264      -3.444 -14.565  -3.002  1.00 82.90           H
ATOM   4014  CG2 VAL A 264      -3.557 -12.301  -4.513  1.00 82.90           C
ATOM   4015 1HG2 VAL A 264      -4.232 -11.704  -3.900  1.00 82.90           H
ATOM   4016 2HG2 VAL A 264      -3.170 -11.691  -5.328  1.00 82.90           H
ATOM   4017 3HG2 VAL A 264      -4.098 -13.155  -4.922  1.00 82.90           H
ATOM   4018  HN  VAL A 264      -1.067 -11.260  -5.036  1.00 82.90           H
ATOM   4019  N   LEU A 265       0.539 -12.606  -2.570  1.00 87.66           N
ATOM   4020  CA  LEU A 265       1.555 -13.213  -1.727  1.00 87.66           C
ATOM   4021  C   LEU A 265       2.207 -12.132  -0.862  1.00 87.66           C
ATOM   4022  O   LEU A 265       2.668 -12.411   0.243  1.00 87.66           O
ATOM   4023  HA  LEU A 265       1.053 -13.924  -1.070  1.00 87.66           H
ATOM   4024  CB  LEU A 265       2.551 -14.006  -2.575  1.00 87.66           C
ATOM   4025 1HB  LEU A 265       2.901 -13.364  -3.384  1.00 87.66           H
ATOM   4026 2HB  LEU A 265       3.418 -14.240  -1.957  1.00 87.66           H
ATOM   4027  CG  LEU A 265       2.027 -15.307  -3.185  1.00 87.66           C
ATOM   4028  HG  LEU A 265       1.171 -15.068  -3.816  1.00 87.66           H
ATOM   4029  CD1 LEU A 265       3.083 -15.957  -4.081  1.00 87.66           C
ATOM   4030 1HD1 LEU A 265       3.344 -15.273  -4.889  1.00 87.66           H
ATOM   4031 2HD1 LEU A 265       3.972 -16.181  -3.492  1.00 87.66           H
ATOM   4032 3HD1 LEU A 265       2.684 -16.880  -4.502  1.00 87.66           H
ATOM   4033  CD2 LEU A 265       1.533 -16.262  -2.096  1.00 87.66           C
ATOM   4034 1HD2 LEU A 265       2.354 -16.499  -1.420  1.00 87.66           H
ATOM   4035 2HD2 LEU A 265       0.726 -15.789  -1.536  1.00 87.66           H
ATOM   4036 3HD2 LEU A 265       1.165 -17.179  -2.557  1.00 87.66           H
ATOM   4037  HN  LEU A 265       0.733 -12.630  -3.550  1.00 87.66           H
ATOM   4038  N   SER A 266       2.223 -10.920  -1.398  1.00 87.68           N
ATOM   4039  CA  SER A 266       2.900  -9.818  -0.737  1.00 87.68           C
ATOM   4040  C   SER A 266       1.986  -9.203   0.325  1.00 87.68           C
ATOM   4041  O   SER A 266       2.439  -8.858   1.415  1.00 87.68           O
ATOM   4042  HA  SER A 266       3.783 -10.259  -0.273  1.00 87.68           H
ATOM   4043  CB  SER A 266       3.334  -8.753  -1.746  1.00 87.68           C
ATOM   4044 1HB  SER A 266       3.789  -7.916  -1.216  1.00 87.68           H
ATOM   4045 2HB  SER A 266       4.097  -9.166  -2.405  1.00 87.68           H
ATOM   4046  OG  SER A 266       2.239  -8.280  -2.526  1.00 87.68           O
ATOM   4047  HG  SER A 266       2.187  -8.789  -3.386  1.00 87.68           H
ATOM   4048  HN  SER A 266       1.785 -10.687  -2.267  1.00 87.68           H
ATOM   4049  N   GLN A 267       0.715  -9.086  -0.031  1.00 86.71           N
ATOM   4050  CA  GLN A 267      -0.212  -8.291   0.756  1.00 86.71           C
ATOM   4051  C   GLN A 267      -0.951  -9.178   1.761  1.00 86.71           C
ATOM   4052  O   GLN A 267      -1.275  -8.737   2.862  1.00 86.71           O
ATOM   4053  HA  GLN A 267       0.405  -7.566   1.286  1.00 86.71           H
ATOM   4054  CB  GLN A 267      -1.198  -7.546  -0.145  1.00 86.71           C
ATOM   4055 1HB  GLN A 267      -1.747  -8.260  -0.760  1.00 86.71           H
ATOM   4056 2HB  GLN A 267      -1.932  -7.022   0.467  1.00 86.71           H
ATOM   4057  CG  GLN A 267      -0.470  -6.545  -1.045  1.00 86.71           C
ATOM   4058 1HG  GLN A 267       0.238  -7.073  -1.684  1.00 86.71           H
ATOM   4059 2HG  GLN A 267      -1.186  -6.052  -1.702  1.00 86.71           H
ATOM   4060  CD  GLN A 267       0.271  -5.497  -0.212  1.00 86.71           C
ATOM   4061  OE1 GLN A 267      -0.197  -5.041   0.818  1.00 86.71           O
ATOM   4062  NE2 GLN A 267       1.450  -5.142  -0.714  1.00 86.71           N
ATOM   4063 1HE2 GLN A 267       1.777  -5.555  -1.564  1.00 86.71           H
ATOM   4064 2HE2 GLN A 267       2.011  -4.462  -0.241  1.00 86.71           H
ATOM   4065  HN  GLN A 267       0.318  -9.521  -0.840  1.00 86.71           H
ATOM   4066  N   PHE A 268      -1.195 -10.412   1.344  1.00 88.71           N
ATOM   4067  CA  PHE A 268      -2.055 -11.302   2.106  1.00 88.71           C
ATOM   4068  C   PHE A 268      -1.527 -11.490   3.529  1.00 88.71           C
ATOM   4069  O   PHE A 268      -2.263 -11.305   4.498  1.00 88.71           O
ATOM   4070  HA  PHE A 268      -3.043 -10.843   2.144  1.00 88.71           H
ATOM   4071  CB  PHE A 268      -2.047 -12.654   1.389  1.00 88.71           C
ATOM   4072 1HB  PHE A 268      -2.373 -12.509   0.359  1.00 88.71           H
ATOM   4073 2HB  PHE A 268      -1.023 -13.026   1.350  1.00 88.71           H
ATOM   4074  CG  PHE A 268      -2.934 -13.712   2.047  1.00 88.71           C
ATOM   4075  CD1 PHE A 268      -2.377 -14.679   2.824  1.00 88.71           C
ATOM   4076  HD1 PHE A 268      -1.298 -14.700   2.979  1.00 88.71           H
ATOM   4077  CD2 PHE A 268      -4.280 -13.686   1.854  1.00 88.71           C
ATOM   4078  HD2 PHE A 268      -4.727 -12.911   1.231  1.00 88.71           H
ATOM   4079  CE1 PHE A 268      -3.201 -15.662   3.435  1.00 88.71           C
ATOM   4080  HE1 PHE A 268      -2.754 -16.437   4.057  1.00 88.71           H
ATOM   4081  CE2 PHE A 268      -5.104 -14.669   2.465  1.00 88.71           C
ATOM   4082  HE2 PHE A 268      -6.183 -14.648   2.310  1.00 88.71           H
ATOM   4083  CZ  PHE A 268      -4.547 -15.636   3.242  1.00 88.71           C
ATOM   4084  HZ  PHE A 268      -5.179 -16.390   3.711  1.00 88.71           H
ATOM   4085  HN  PHE A 268      -0.818 -10.804   0.505  1.00 88.71           H
ATOM   4086  N   PRO A 269      -0.248 -11.859   3.682  1.00 93.18           N
ATOM   4087  CA  PRO A 269       0.291 -12.181   5.006  1.00 93.18           C
ATOM   4088  C   PRO A 269       0.042 -11.073   6.016  1.00 93.18           C
ATOM   4089  O   PRO A 269      -0.352 -11.340   7.150  1.00 93.18           O
ATOM   4090  HA  PRO A 269      -0.214 -13.057   5.413  1.00 93.18           H
ATOM   4091  CB  PRO A 269       1.785 -12.388   4.748  1.00 93.18           C
ATOM   4092 1HB  PRO A 269       2.348 -11.465   4.888  1.00 93.18           H
ATOM   4093 2HB  PRO A 269       2.211 -13.127   5.426  1.00 93.18           H
ATOM   4094  CG  PRO A 269       1.831 -12.861   3.300  1.00 93.18           C
ATOM   4095 1HG  PRO A 269       2.817 -12.716   2.858  1.00 93.18           H
ATOM   4096 2HG  PRO A 269       1.610 -13.925   3.214  1.00 93.18           H
ATOM   4097  CD  PRO A 269       0.773 -12.002   2.628  1.00 93.18           C
ATOM   4098 1HD  PRO A 269       1.170 -11.034   2.322  1.00 93.18           H
ATOM   4099 2HD  PRO A 269       0.375 -12.477   1.731  1.00 93.18           H
ATOM   4100  N   TYR A 270       0.280  -9.847   5.573  1.00 91.80           N
ATOM   4101  CA  TYR A 270       0.150  -8.696   6.450  1.00 91.80           C
ATOM   4102  C   TYR A 270      -1.297  -8.524   6.917  1.00 91.80           C
ATOM   4103  O   TYR A 270      -1.548  -8.293   8.099  1.00 91.80           O
ATOM   4104  HA  TYR A 270       0.787  -8.862   7.319  1.00 91.80           H
ATOM   4105  CB  TYR A 270       0.551  -7.480   5.613  1.00 91.80           C
ATOM   4106 1HB  TYR A 270       1.617  -7.542   5.390  1.00 91.80           H
ATOM   4107 2HB  TYR A 270       0.024  -7.518   4.660  1.00 91.80           H
ATOM   4108  CG  TYR A 270       0.262  -6.138   6.287  1.00 91.80           C
ATOM   4109  CD1 TYR A 270      -0.675  -5.282   5.746  1.00 91.80           C
ATOM   4110  HD1 TYR A 270      -1.210  -5.562   4.838  1.00 91.80           H
ATOM   4111  CD2 TYR A 270       0.939  -5.783   7.436  1.00 91.80           C
ATOM   4112  HD2 TYR A 270       1.680  -6.459   7.863  1.00 91.80           H
ATOM   4113  CE1 TYR A 270      -0.947  -4.018   6.380  1.00 91.80           C
ATOM   4114  HE1 TYR A 270      -1.685  -3.333   5.963  1.00 91.80           H
ATOM   4115  CE2 TYR A 270       0.667  -4.519   8.070  1.00 91.80           C
ATOM   4116  HE2 TYR A 270       1.194  -4.226   8.978  1.00 91.80           H
ATOM   4117  CZ  TYR A 270      -0.263  -3.699   7.511  1.00 91.80           C
ATOM   4118  OH  TYR A 270      -0.520  -2.505   8.110  1.00 91.80           O
ATOM   4119  HH  TYR A 270       0.008  -2.427   8.956  1.00 91.80           H
ATOM   4120  HN  TYR A 270       0.557  -9.635   4.636  1.00 91.80           H
ATOM   4121  N   ASN A 271      -2.211  -8.642   5.965  1.00 89.88           N
ATOM   4122  CA  ASN A 271      -3.618  -8.410   6.244  1.00 89.88           C
ATOM   4123  C   ASN A 271      -4.139  -9.515   7.165  1.00 89.88           C
ATOM   4124  O   ASN A 271      -5.086  -9.303   7.920  1.00 89.88           O
ATOM   4125  HA  ASN A 271      -3.659  -7.425   6.710  1.00 89.88           H
ATOM   4126  CB  ASN A 271      -4.446  -8.436   4.959  1.00 89.88           C
ATOM   4127 1HB  ASN A 271      -4.146  -9.285   4.345  1.00 89.88           H
ATOM   4128 2HB  ASN A 271      -5.499  -8.576   5.203  1.00 89.88           H
ATOM   4129  CG  ASN A 271      -4.269  -7.139   4.166  1.00 89.88           C
ATOM   4130  OD1 ASN A 271      -4.702  -6.071   4.568  1.00 89.88           O
ATOM   4131  ND2 ASN A 271      -3.610  -7.290   3.021  1.00 89.88           N
ATOM   4132 1HD2 ASN A 271      -3.281  -8.195   2.749  1.00 89.88           H
ATOM   4133 2HD2 ASN A 271      -3.444  -6.500   2.431  1.00 89.88           H
ATOM   4134  HN  ASN A 271      -2.003  -8.890   5.019  1.00 89.88           H
ATOM   4135  N   CYS A 272      -3.497 -10.671   7.072  1.00 92.90           N
ATOM   4136  CA  CYS A 272      -3.812 -11.775   7.962  1.00 92.90           C
ATOM   4137  C   CYS A 272      -3.537 -11.327   9.399  1.00 92.90           C
ATOM   4138  O   CYS A 272      -4.377 -11.506  10.280  1.00 92.90           O
ATOM   4139  HA  CYS A 272      -4.869 -11.999   7.822  1.00 92.90           H
ATOM   4140  CB  CYS A 272      -3.026 -13.037   7.598  1.00 92.90           C
ATOM   4141 1HB  CYS A 272      -1.968 -12.798   7.494  1.00 92.90           H
ATOM   4142 2HB  CYS A 272      -3.111 -13.771   8.399  1.00 92.90           H
ATOM   4143  SG  CYS A 272      -3.664 -13.741   6.034  1.00 92.90           S
ATOM   4144  HG  CYS A 272      -3.106 -12.836   5.236  1.00 92.90           H
ATOM   4145  HN  CYS A 272      -2.776 -10.858   6.405  1.00 92.90           H
ATOM   4146  N   ILE A 273      -2.359 -10.753   9.591  1.00 93.28           N
ATOM   4147  CA  ILE A 273      -1.945 -10.317  10.914  1.00 93.28           C
ATOM   4148  C   ILE A 273      -2.836  -9.158  11.366  1.00 93.28           C
ATOM   4149  O   ILE A 273      -3.217  -9.082  12.533  1.00 93.28           O
ATOM   4150  HA  ILE A 273      -2.096 -11.154  11.596  1.00 93.28           H
ATOM   4151  CB  ILE A 273      -0.452  -9.986  10.927  1.00 93.28           C
ATOM   4152  HB  ILE A 273      -0.263  -9.228  10.167  1.00 93.28           H
ATOM   4153  CG1 ILE A 273       0.385 -11.213  10.559  1.00 93.28           C
ATOM   4154 1HG1 ILE A 273       0.102 -11.566   9.567  1.00 93.28           H
ATOM   4155 2HG1 ILE A 273       1.439 -10.938  10.511  1.00 93.28           H
ATOM   4156  CG2 ILE A 273      -0.033  -9.390  12.272  1.00 93.28           C
ATOM   4157 1HG2 ILE A 273      -0.596  -8.474  12.455  1.00 93.28           H
ATOM   4158 2HG2 ILE A 273      -0.239 -10.107  13.067  1.00 93.28           H
ATOM   4159 3HG2 ILE A 273       1.033  -9.164  12.254  1.00 93.28           H
ATOM   4160  CD1 ILE A 273       0.191 -12.336  11.580  1.00 93.28           C
ATOM   4161 1HD1 ILE A 273       0.498 -11.987  12.566  1.00 93.28           H
ATOM   4162 2HD1 ILE A 273      -0.860 -12.624  11.608  1.00 93.28           H
ATOM   4163 3HD1 ILE A 273       0.797 -13.196  11.294  1.00 93.28           H
ATOM   4164  HN  ILE A 273      -1.693 -10.585   8.864  1.00 93.28           H
ATOM   4165  N   LEU A 274      -3.141  -8.284  10.418  1.00 91.90           N
ATOM   4166  CA  LEU A 274      -3.977  -7.130  10.705  1.00 91.90           C
ATOM   4167  C   LEU A 274      -5.338  -7.607  11.216  1.00 91.90           C
ATOM   4168  O   LEU A 274      -5.922  -6.989  12.105  1.00 91.90           O
ATOM   4169  HA  LEU A 274      -3.490  -6.563  11.497  1.00 91.90           H
ATOM   4170  CB  LEU A 274      -4.066  -6.216   9.481  1.00 91.90           C
ATOM   4171 1HB  LEU A 274      -3.109  -6.247   8.959  1.00 91.90           H
ATOM   4172 2HB  LEU A 274      -4.814  -6.623   8.801  1.00 91.90           H
ATOM   4173  CG  LEU A 274      -4.414  -4.753   9.762  1.00 91.90           C
ATOM   4174  HG  LEU A 274      -5.056  -4.717  10.642  1.00 91.90           H
ATOM   4175  CD1 LEU A 274      -3.158  -3.942  10.086  1.00 91.90           C
ATOM   4176 1HD1 LEU A 274      -2.672  -4.361  10.967  1.00 91.90           H
ATOM   4177 2HD1 LEU A 274      -2.472  -3.982   9.240  1.00 91.90           H
ATOM   4178 3HD1 LEU A 274      -3.434  -2.906  10.281  1.00 91.90           H
ATOM   4179  CD2 LEU A 274      -5.205  -4.145   8.601  1.00 91.90           C
ATOM   4180 1HD2 LEU A 274      -4.609  -4.194   7.690  1.00 91.90           H
ATOM   4181 2HD2 LEU A 274      -6.130  -4.704   8.460  1.00 91.90           H
ATOM   4182 3HD2 LEU A 274      -5.440  -3.105   8.827  1.00 91.90           H
ATOM   4183  HN  LEU A 274      -2.828  -8.354   9.471  1.00 91.90           H
ATOM   4184  N   LEU A 275      -5.804  -8.701  10.632  1.00 93.72           N
ATOM   4185  CA  LEU A 275      -7.077  -9.278  11.030  1.00 93.72           C
ATOM   4186  C   LEU A 275      -6.999  -9.715  12.494  1.00 93.72           C
ATOM   4187  O   LEU A 275      -7.903  -9.432  13.279  1.00 93.72           O
ATOM   4188  HA  LEU A 275      -7.831  -8.496  10.943  1.00 93.72           H
ATOM   4189  CB  LEU A 275      -7.478 -10.402  10.073  1.00 93.72           C
ATOM   4190 1HB  LEU A 275      -7.574  -9.983   9.072  1.00 93.72           H
ATOM   4191 2HB  LEU A 275      -6.667 -11.129  10.038  1.00 93.72           H
ATOM   4192  CG  LEU A 275      -8.774 -11.142  10.413  1.00 93.72           C
ATOM   4193  HG  LEU A 275      -8.702 -11.503  11.439  1.00 93.72           H
ATOM   4194  CD1 LEU A 275      -9.976 -10.198  10.350  1.00 93.72           C
ATOM   4195 1HD1 LEU A 275      -9.839  -9.386  11.065  1.00 93.72           H
ATOM   4196 2HD1 LEU A 275     -10.062  -9.785   9.345  1.00 93.72           H
ATOM   4197 3HD1 LEU A 275     -10.884 -10.749  10.596  1.00 93.72           H
ATOM   4198  CD2 LEU A 275      -8.959 -12.366   9.514  1.00 93.72           C
ATOM   4199 1HD2 LEU A 275      -9.000 -12.049   8.472  1.00 93.72           H
ATOM   4200 2HD2 LEU A 275      -8.120 -13.048   9.653  1.00 93.72           H
ATOM   4201 3HD2 LEU A 275      -9.887 -12.873   9.777  1.00 93.72           H
ATOM   4202  HN  LEU A 275      -5.328  -9.191   9.901  1.00 93.72           H
ATOM   4203  N   VAL A 276      -5.910 -10.397  12.818  1.00 94.51           N
ATOM   4204  CA  VAL A 276      -5.706 -10.884  14.171  1.00 94.51           C
ATOM   4205  C   VAL A 276      -5.737  -9.703  15.144  1.00 94.51           C
ATOM   4206  O   VAL A 276      -6.407  -9.760  16.174  1.00 94.51           O
ATOM   4207  HA  VAL A 276      -6.532 -11.554  14.408  1.00 94.51           H
ATOM   4208  CB  VAL A 276      -4.406 -11.687  14.249  1.00 94.51           C
ATOM   4209  HB  VAL A 276      -3.603 -11.064  13.857  1.00 94.51           H
ATOM   4210  CG1 VAL A 276      -4.065 -12.039  15.698  1.00 94.51           C
ATOM   4211 1HG1 VAL A 276      -3.943 -11.122  16.275  1.00 94.51           H
ATOM   4212 2HG1 VAL A 276      -4.870 -12.635  16.127  1.00 94.51           H
ATOM   4213 3HG1 VAL A 276      -3.136 -12.610  15.724  1.00 94.51           H
ATOM   4214  CG2 VAL A 276      -4.488 -12.947  13.383  1.00 94.51           C
ATOM   4215 1HG2 VAL A 276      -5.309 -13.574  13.732  1.00 94.51           H
ATOM   4216 2HG2 VAL A 276      -4.663 -12.664  12.345  1.00 94.51           H
ATOM   4217 3HG2 VAL A 276      -3.552 -13.499  13.457  1.00 94.51           H
ATOM   4218  HN  VAL A 276      -5.176 -10.617  12.175  1.00 94.51           H
ATOM   4219  N   GLN A 277      -5.005  -8.660  14.782  1.00 92.95           N
ATOM   4220  CA  GLN A 277      -4.927  -7.474  15.617  1.00 92.95           C
ATOM   4221  C   GLN A 277      -6.316  -6.857  15.794  1.00 92.95           C
ATOM   4222  O   GLN A 277      -6.619  -6.292  16.844  1.00 92.95           O
ATOM   4223  HA  GLN A 277      -4.551  -7.821  16.579  1.00 92.95           H
ATOM   4224  CB  GLN A 277      -3.945  -6.455  15.034  1.00 92.95           C
ATOM   4225 1HB  GLN A 277      -4.139  -6.327  13.969  1.00 92.95           H
ATOM   4226 2HB  GLN A 277      -4.099  -5.485  15.505  1.00 92.95           H
ATOM   4227  CG  GLN A 277      -2.498  -6.906  15.243  1.00 92.95           C
ATOM   4228 1HG  GLN A 277      -2.309  -7.052  16.307  1.00 92.95           H
ATOM   4229 2HG  GLN A 277      -2.339  -7.868  14.756  1.00 92.95           H
ATOM   4230  CD  GLN A 277      -1.516  -5.876  14.682  1.00 92.95           C
ATOM   4231  OE1 GLN A 277      -1.838  -5.082  13.813  1.00 92.95           O
ATOM   4232  NE2 GLN A 277      -0.303  -5.933  15.225  1.00 92.95           N
ATOM   4233 1HE2 GLN A 277      -0.104  -6.609  15.934  1.00 92.95           H
ATOM   4234 2HE2 GLN A 277       0.409  -5.299  14.924  1.00 92.95           H
ATOM   4235  HN  GLN A 277      -4.472  -8.617  13.936  1.00 92.95           H
ATOM   4236  N   THR A 278      -7.123  -6.986  14.751  1.00 93.34           N
ATOM   4237  CA  THR A 278      -8.464  -6.429  14.770  1.00 93.34           C
ATOM   4238  C   THR A 278      -9.343  -7.187  15.767  1.00 93.34           C
ATOM   4239  O   THR A 278     -10.069  -6.576  16.550  1.00 93.34           O
ATOM   4240  HA  THR A 278      -8.403  -5.397  15.118  1.00 93.34           H
ATOM   4241  CB  THR A 278      -9.007  -6.454  13.340  1.00 93.34           C
ATOM   4242  HB  THR A 278      -9.164  -7.478  13.001  1.00 93.34           H
ATOM   4243  OG1 THR A 278      -8.056  -5.699  12.594  1.00 93.34           O
ATOM   4244  HG1 THR A 278      -7.129  -6.001  12.816  1.00 93.34           H
ATOM   4245  CG2 THR A 278     -10.309  -5.664  13.193  1.00 93.34           C
ATOM   4246 1HG2 THR A 278     -10.135  -4.623  13.467  1.00 93.34           H
ATOM   4247 2HG2 THR A 278     -11.068  -6.090  13.848  1.00 93.34           H
ATOM   4248 3HG2 THR A 278     -10.650  -5.714  12.159  1.00 93.34           H
ATOM   4249  HN  THR A 278      -6.874  -7.460  13.907  1.00 93.34           H
ATOM   4250  N   ILE A 279      -9.249  -8.507  15.705  1.00 94.95           N
ATOM   4251  CA  ILE A 279     -10.044  -9.356  16.576  1.00 94.95           C
ATOM   4252  C   ILE A 279      -9.641  -9.107  18.031  1.00 94.95           C
ATOM   4253  O   ILE A 279     -10.497  -9.007  18.908  1.00 94.95           O
ATOM   4254  HA  ILE A 279     -11.087  -9.064  16.452  1.00 94.95           H
ATOM   4255  CB  ILE A 279      -9.929 -10.820  16.148  1.00 94.95           C
ATOM   4256  HB  ILE A 279      -8.872 -11.077  16.090  1.00 94.95           H
ATOM   4257  CG1 ILE A 279     -10.522 -11.032  14.753  1.00 94.95           C
ATOM   4258 1HG1 ILE A 279     -11.610 -11.001  14.808  1.00 94.95           H
ATOM   4259 2HG1 ILE A 279     -10.213 -10.219  14.096  1.00 94.95           H
ATOM   4260  CG2 ILE A 279     -10.564 -11.747  17.187  1.00 94.95           C
ATOM   4261 1HG2 ILE A 279     -10.056 -11.621  18.143  1.00 94.95           H
ATOM   4262 2HG2 ILE A 279     -11.619 -11.497  17.300  1.00 94.95           H
ATOM   4263 3HG2 ILE A 279     -10.468 -12.781  16.858  1.00 94.95           H
ATOM   4264  CD1 ILE A 279     -10.074 -12.371  14.164  1.00 94.95           C
ATOM   4265 1HD1 ILE A 279      -8.987 -12.388  14.088  1.00 94.95           H
ATOM   4266 2HD1 ILE A 279     -10.406 -13.182  14.812  1.00 94.95           H
ATOM   4267 3HD1 ILE A 279     -10.510 -12.496  13.173  1.00 94.95           H
ATOM   4268  HN  ILE A 279      -8.644  -8.996  15.076  1.00 94.95           H
ATOM   4269  N   ASP A 280      -8.336  -9.015  18.242  1.00 93.91           N
ATOM   4270  CA  ASP A 280      -7.805  -8.853  19.585  1.00 93.91           C
ATOM   4271  C   ASP A 280      -8.180  -7.467  20.113  1.00 93.91           C
ATOM   4272  O   ASP A 280      -8.417  -7.298  21.308  1.00 93.91           O
ATOM   4273  HA  ASP A 280      -8.252  -9.657  20.169  1.00 93.91           H
ATOM   4274  CB  ASP A 280      -6.279  -8.964  19.590  1.00 93.91           C
ATOM   4275 1HB  ASP A 280      -5.974  -9.868  19.064  1.00 93.91           H
ATOM   4276 2HB  ASP A 280      -5.847  -8.120  19.051  1.00 93.91           H
ATOM   4277  CG  ASP A 280      -5.737  -8.992  21.021  1.00 93.91           C
ATOM   4278  OD1 ASP A 280      -6.247  -9.822  21.805  1.00 93.91           O
ATOM   4279  OD2 ASP A 280      -4.824  -8.184  21.298  1.00 93.91           O
ATOM   4280  HN  ASP A 280      -7.648  -9.049  17.517  1.00 93.91           H
ATOM   4281  N   ALA A 281      -8.223  -6.511  19.197  1.00 91.96           N
ATOM   4282  CA  ALA A 281      -8.607  -5.154  19.548  1.00 91.96           C
ATOM   4283  C   ALA A 281     -10.025  -5.163  20.124  1.00 91.96           C
ATOM   4284  O   ALA A 281     -10.389  -4.281  20.900  1.00 91.96           O
ATOM   4285  HA  ALA A 281      -7.916  -4.801  20.314  1.00 91.96           H
ATOM   4286  CB  ALA A 281      -8.482  -4.253  18.318  1.00 91.96           C
ATOM   4287 1HB  ALA A 281      -7.451  -4.259  17.966  1.00 91.96           H
ATOM   4288 2HB  ALA A 281      -9.137  -4.623  17.529  1.00 91.96           H
ATOM   4289 3HB  ALA A 281      -8.770  -3.236  18.582  1.00 91.96           H
ATOM   4290  HN  ALA A 281      -8.002  -6.651  18.232  1.00 91.96           H
ATOM   4291  N   TYR A 282     -10.787  -6.169  19.720  1.00 90.70           N
ATOM   4292  CA  TYR A 282     -12.159  -6.299  20.180  1.00 90.70           C
ATOM   4293  C   TYR A 282     -12.246  -7.231  21.390  1.00 90.70           C
ATOM   4294  O   TYR A 282     -12.866  -6.892  22.396  1.00 90.70           O
ATOM   4295  HA  TYR A 282     -12.513  -5.309  20.467  1.00 90.70           H
ATOM   4296  CB  TYR A 282     -12.936  -6.919  19.017  1.00 90.70           C
ATOM   4297 1HB  TYR A 282     -12.794  -6.304  18.129  1.00 90.70           H
ATOM   4298 2HB  TYR A 282     -12.516  -7.901  18.795  1.00 90.70           H
ATOM   4299  CG  TYR A 282     -14.436  -7.070  19.280  1.00 90.70           C
ATOM   4300  CD1 TYR A 282     -14.957  -8.303  19.613  1.00 90.70           C
ATOM   4301  HD1 TYR A 282     -14.301  -9.170  19.688  1.00 90.70           H
ATOM   4302  CD2 TYR A 282     -15.267  -5.972  19.185  1.00 90.70           C
ATOM   4303  HD2 TYR A 282     -14.855  -4.998  18.922  1.00 90.70           H
ATOM   4304  CE1 TYR A 282     -16.369  -8.445  19.861  1.00 90.70           C
ATOM   4305  HE1 TYR A 282     -16.794  -9.414  20.125  1.00 90.70           H
ATOM   4306  CE2 TYR A 282     -16.678  -6.114  19.433  1.00 90.70           C
ATOM   4307  HE2 TYR A 282     -17.345  -5.255  19.361  1.00 90.70           H
ATOM   4308  CZ  TYR A 282     -17.159  -7.343  19.759  1.00 90.70           C
ATOM   4309  OH  TYR A 282     -18.492  -7.477  19.994  1.00 90.70           O
ATOM   4310  HH  TYR A 282     -18.945  -6.589  19.910  1.00 90.70           H
ATOM   4311  HN  TYR A 282     -10.482  -6.885  19.092  1.00 90.70           H
ATOM   4312  N   ALA A 283     -11.614  -8.388  21.252  1.00 92.46           N
ATOM   4313  CA  ALA A 283     -11.842  -9.480  22.183  1.00 92.46           C
ATOM   4314  C   ALA A 283     -10.786  -9.431  23.289  1.00 92.46           C
ATOM   4315  O   ALA A 283     -10.980  -9.996  24.364  1.00 92.46           O
ATOM   4316  HA  ALA A 283     -12.827  -9.338  22.627  1.00 92.46           H
ATOM   4317  CB  ALA A 283     -11.829 -10.809  21.424  1.00 92.46           C
ATOM   4318 1HB  ALA A 283     -12.617 -10.804  20.670  1.00 92.46           H
ATOM   4319 2HB  ALA A 283     -10.863 -10.941  20.939  1.00 92.46           H
ATOM   4320 3HB  ALA A 283     -12.000 -11.628  22.123  1.00 92.46           H
ATOM   4321  HN  ALA A 283     -10.959  -8.584  20.523  1.00 92.46           H
ATOM   4322  N   MET A 284      -9.691  -8.749  22.987  1.00 90.46           N
ATOM   4323  CA  MET A 284      -8.587  -8.651  23.927  1.00 90.46           C
ATOM   4324  C   MET A 284      -8.227 -10.025  24.495  1.00 90.46           C
ATOM   4325  O   MET A 284      -8.102 -10.187  25.708  1.00 90.46           O
ATOM   4326  HA  MET A 284      -7.748  -8.255  23.355  1.00 90.46           H
ATOM   4327  CB  MET A 284      -8.973  -7.711  25.071  1.00 90.46           C
ATOM   4328 1HB  MET A 284      -9.904  -8.049  25.526  1.00 90.46           H
ATOM   4329 2HB  MET A 284      -8.208  -7.745  25.848  1.00 90.46           H
ATOM   4330  CG  MET A 284      -9.135  -6.275  24.570  1.00 90.46           C
ATOM   4331 1HG  MET A 284      -8.169  -5.878  24.259  1.00 90.46           H
ATOM   4332 2HG  MET A 284      -9.783  -6.258  23.694  1.00 90.46           H
ATOM   4333  SD  MET A 284      -9.828  -5.253  25.859  1.00 90.46           S
ATOM   4334  CE  MET A 284     -11.567  -5.538  25.581  1.00 90.46           C
ATOM   4335 1HE  MET A 284     -11.831  -5.219  24.573  1.00 90.46           H
ATOM   4336 2HE  MET A 284     -11.784  -6.601  25.693  1.00 90.46           H
ATOM   4337 3HE  MET A 284     -12.150  -4.970  26.306  1.00 90.46           H
ATOM   4338  HN  MET A 284      -9.551  -8.270  22.121  1.00 90.46           H
ATOM   4339  N   PHE A 285      -8.070 -10.981  23.590  1.00 91.30           N
ATOM   4340  CA  PHE A 285      -7.893 -12.367  23.989  1.00 91.30           C
ATOM   4341  C   PHE A 285      -6.411 -12.697  24.182  1.00 91.30           C
ATOM   4342  O   PHE A 285      -6.072 -13.705  24.799  1.00 91.30           O
ATOM   4343  HA  PHE A 285      -8.419 -12.501  24.934  1.00 91.30           H
ATOM   4344  CB  PHE A 285      -8.453 -13.233  22.859  1.00 91.30           C
ATOM   4345 1HB  PHE A 285      -8.559 -14.256  23.217  1.00 91.30           H
ATOM   4346 2HB  PHE A 285      -9.452 -12.879  22.605  1.00 91.30           H
ATOM   4347  CG  PHE A 285      -7.592 -13.238  21.594  1.00 91.30           C
ATOM   4348  CD1 PHE A 285      -7.812 -12.315  20.619  1.00 91.30           C
ATOM   4349  HD1 PHE A 285      -8.601 -11.573  20.738  1.00 91.30           H
ATOM   4350  CD2 PHE A 285      -6.608 -14.164  21.444  1.00 91.30           C
ATOM   4351  HD2 PHE A 285      -6.432 -14.903  22.226  1.00 91.30           H
ATOM   4352  CE1 PHE A 285      -7.013 -12.320  19.444  1.00 91.30           C
ATOM   4353  HE1 PHE A 285      -7.189 -11.581  18.663  1.00 91.30           H
ATOM   4354  CE2 PHE A 285      -5.809 -14.169  20.270  1.00 91.30           C
ATOM   4355  HE2 PHE A 285      -5.020 -14.911  20.151  1.00 91.30           H
ATOM   4356  CZ  PHE A 285      -6.029 -13.246  19.295  1.00 91.30           C
ATOM   4357  HZ  PHE A 285      -5.415 -13.250  18.394  1.00 91.30           H
ATOM   4358  HN  PHE A 285      -8.063 -10.821  22.603  1.00 91.30           H
ATOM   4359  N   ILE A 286      -5.569 -11.828  23.642  1.00 91.87           N
ATOM   4360  CA  ILE A 286      -4.132 -12.002  23.767  1.00 91.87           C
ATOM   4361  C   ILE A 286      -3.659 -11.378  25.082  1.00 91.87           C
ATOM   4362  O   ILE A 286      -3.314 -10.198  25.124  1.00 91.87           O
ATOM   4363  HA  ILE A 286      -3.935 -13.073  23.803  1.00 91.87           H
ATOM   4364  CB  ILE A 286      -3.417 -11.451  22.532  1.00 91.87           C
ATOM   4365  HB  ILE A 286      -3.616 -10.381  22.471  1.00 91.87           H
ATOM   4366  CG1 ILE A 286      -3.963 -12.087  21.252  1.00 91.87           C
ATOM   4367 1HG1 ILE A 286      -3.667 -13.135  21.208  1.00 91.87           H
ATOM   4368 2HG1 ILE A 286      -5.053 -12.063  21.267  1.00 91.87           H
ATOM   4369  CG2 ILE A 286      -1.901 -11.621  22.655  1.00 91.87           C
ATOM   4370 1HG2 ILE A 286      -1.545 -11.084  23.534  1.00 91.87           H
ATOM   4371 2HG2 ILE A 286      -1.661 -12.680  22.755  1.00 91.87           H
ATOM   4372 3HG2 ILE A 286      -1.417 -11.221  21.764  1.00 91.87           H
ATOM   4373  CD1 ILE A 286      -3.448 -11.353  20.012  1.00 91.87           C
ATOM   4374 1HD1 ILE A 286      -3.766 -10.311  20.048  1.00 91.87           H
ATOM   4375 2HD1 ILE A 286      -2.359 -11.400  19.989  1.00 91.87           H
ATOM   4376 3HD1 ILE A 286      -3.852 -11.826  19.117  1.00 91.87           H
ATOM   4377  HN  ILE A 286      -5.854 -11.018  23.129  1.00 91.87           H
ATOM   4378  N   SER A 287      -3.658 -12.198  26.122  1.00 89.57           N
ATOM   4379  CA  SER A 287      -3.197 -11.752  27.426  1.00 89.57           C
ATOM   4380  C   SER A 287      -1.735 -12.154  27.630  1.00 89.57           C
ATOM   4381  O   SER A 287      -1.052 -11.609  28.495  1.00 89.57           O
ATOM   4382  HA  SER A 287      -3.297 -10.666  27.412  1.00 89.57           H
ATOM   4383  CB  SER A 287      -4.067 -12.328  28.545  1.00 89.57           C
ATOM   4384 1HB  SER A 287      -3.693 -11.983  29.509  1.00 89.57           H
ATOM   4385 2HB  SER A 287      -5.084 -11.950  28.445  1.00 89.57           H
ATOM   4386  OG  SER A 287      -4.086 -13.753  28.526  1.00 89.57           O
ATOM   4387  HG  SER A 287      -4.685 -14.096  29.250  1.00 89.57           H
ATOM   4388  HN  SER A 287      -3.965 -13.149  26.085  1.00 89.57           H
ATOM   4389  N   ASN A 288      -1.298 -13.105  26.817  1.00 92.67           N
ATOM   4390  CA  ASN A 288       0.025 -13.682  26.984  1.00 92.67           C
ATOM   4391  C   ASN A 288       1.054 -12.800  26.273  1.00 92.67           C
ATOM   4392  O   ASN A 288       0.948 -12.561  25.072  1.00 92.67           O
ATOM   4393  HA  ASN A 288       0.186 -13.724  28.061  1.00 92.67           H
ATOM   4394  CB  ASN A 288       0.098 -15.082  26.370  1.00 92.67           C
ATOM   4395 1HB  ASN A 288      -0.740 -15.682  26.724  1.00 92.67           H
ATOM   4396 2HB  ASN A 288       0.004 -15.012  25.286  1.00 92.67           H
ATOM   4397  CG  ASN A 288       1.415 -15.771  26.731  1.00 92.67           C
ATOM   4398  OD1 ASN A 288       2.474 -15.167  26.762  1.00 92.67           O
ATOM   4399  ND2 ASN A 288       1.290 -17.068  27.001  1.00 92.67           N
ATOM   4400 1HD2 ASN A 288       0.391 -17.503  26.958  1.00 92.67           H
ATOM   4401 2HD2 ASN A 288       2.095 -17.607  27.248  1.00 92.67           H
ATOM   4402  HN  ASN A 288      -1.830 -13.480  26.058  1.00 92.67           H
ATOM   4403  N   CYS A 289       2.028 -12.342  27.047  1.00 92.08           N
ATOM   4404  CA  CYS A 289       3.009 -11.400  26.535  1.00 92.08           C
ATOM   4405  C   CYS A 289       3.827 -12.101  25.448  1.00 92.08           C
ATOM   4406  O   CYS A 289       4.226 -11.476  24.467  1.00 92.08           O
ATOM   4407  HA  CYS A 289       2.451 -10.561  26.119  1.00 92.08           H
ATOM   4408  CB  CYS A 289       3.898 -10.847  27.651  1.00 92.08           C
ATOM   4409 1HB  CYS A 289       3.283 -10.375  28.417  1.00 92.08           H
ATOM   4410 2HB  CYS A 289       4.438 -11.662  28.134  1.00 92.08           H
ATOM   4411  SG  CYS A 289       5.083  -9.633  26.964  1.00 92.08           S
ATOM   4412  HN  CYS A 289       2.151 -12.602  28.004  1.00 92.08           H
ATOM   4413  N   ALA A 290       4.051 -13.389  25.660  1.00 93.87           N
ATOM   4414  CA  ALA A 290       4.870 -14.166  24.745  1.00 93.87           C
ATOM   4415  C   ALA A 290       4.198 -14.201  23.371  1.00 93.87           C
ATOM   4416  O   ALA A 290       4.859 -14.025  22.348  1.00 93.87           O
ATOM   4417  HA  ALA A 290       5.834 -13.667  24.656  1.00 93.87           H
ATOM   4418  CB  ALA A 290       5.091 -15.566  25.321  1.00 93.87           C
ATOM   4419 1HB  ALA A 290       5.597 -15.487  26.283  1.00 93.87           H
ATOM   4420 2HB  ALA A 290       4.129 -16.060  25.456  1.00 93.87           H
ATOM   4421 3HB  ALA A 290       5.705 -16.149  24.634  1.00 93.87           H
ATOM   4422  HN  ALA A 290       3.686 -13.900  26.438  1.00 93.87           H
ATOM   4423  N   VAL A 291       2.893 -14.430  23.391  1.00 93.95           N
ATOM   4424  CA  VAL A 291       2.126 -14.496  22.159  1.00 93.95           C
ATOM   4425  C   VAL A 291       2.115 -13.117  21.495  1.00 93.95           C
ATOM   4426  O   VAL A 291       2.300 -13.006  20.284  1.00 93.95           O
ATOM   4427  HA  VAL A 291       2.628 -15.200  21.496  1.00 93.95           H
ATOM   4428  CB  VAL A 291       0.722 -15.033  22.445  1.00 93.95           C
ATOM   4429  HB  VAL A 291       0.249 -14.367  23.167  1.00 93.95           H
ATOM   4430  CG1 VAL A 291      -0.134 -15.033  21.176  1.00 93.95           C
ATOM   4431 1HG1 VAL A 291      -0.220 -14.016  20.795  1.00 93.95           H
ATOM   4432 2HG1 VAL A 291       0.335 -15.665  20.422  1.00 93.95           H
ATOM   4433 3HG1 VAL A 291      -1.126 -15.420  21.408  1.00 93.95           H
ATOM   4434  CG2 VAL A 291       0.785 -16.430  23.064  1.00 93.95           C
ATOM   4435 1HG2 VAL A 291       1.286 -17.111  22.376  1.00 93.95           H
ATOM   4436 2HG2 VAL A 291       1.340 -16.387  24.001  1.00 93.95           H
ATOM   4437 3HG2 VAL A 291      -0.226 -16.788  23.258  1.00 93.95           H
ATOM   4438  HN  VAL A 291       2.362 -14.568  24.227  1.00 93.95           H
ATOM   4439  N   SER A 292       1.896 -12.102  22.318  1.00 92.87           N
ATOM   4440  CA  SER A 292       1.814 -10.739  21.819  1.00 92.87           C
ATOM   4441  C   SER A 292       3.135 -10.345  21.155  1.00 92.87           C
ATOM   4442  O   SER A 292       3.139  -9.721  20.095  1.00 92.87           O
ATOM   4443  HA  SER A 292       1.006 -10.747  21.088  1.00 92.87           H
ATOM   4444  CB  SER A 292       1.473  -9.761  22.945  1.00 92.87           C
ATOM   4445 1HB  SER A 292       0.594 -10.118  23.481  1.00 92.87           H
ATOM   4446 2HB  SER A 292       2.294  -9.731  23.661  1.00 92.87           H
ATOM   4447  OG  SER A 292       1.226  -8.446  22.452  1.00 92.87           O
ATOM   4448  HG  SER A 292       0.350  -8.420  21.971  1.00 92.87           H
ATOM   4449  HN  SER A 292       1.775 -12.198  23.306  1.00 92.87           H
ATOM   4450  N   THR A 293       4.225 -10.726  21.806  1.00 93.05           N
ATOM   4451  CA  THR A 293       5.549 -10.404  21.301  1.00 93.05           C
ATOM   4452  C   THR A 293       5.744 -10.995  19.904  1.00 93.05           C
ATOM   4453  O   THR A 293       6.225 -10.313  18.999  1.00 93.05           O
ATOM   4454  HA  THR A 293       5.626  -9.321  21.204  1.00 93.05           H
ATOM   4455  CB  THR A 293       6.576 -10.900  22.320  1.00 93.05           C
ATOM   4456  HB  THR A 293       6.448 -11.965  22.515  1.00 93.05           H
ATOM   4457  OG1 THR A 293       6.393 -10.043  23.444  1.00 93.05           O
ATOM   4458  HG1 THR A 293       5.790 -10.479  24.112  1.00 93.05           H
ATOM   4459  CG2 THR A 293       8.016 -10.632  21.878  1.00 93.05           C
ATOM   4460 1HG2 THR A 293       8.163  -9.560  21.748  1.00 93.05           H
ATOM   4461 2HG2 THR A 293       8.207 -11.141  20.933  1.00 93.05           H
ATOM   4462 3HG2 THR A 293       8.705 -11.004  22.636  1.00 93.05           H
ATOM   4463  HN  THR A 293       4.213 -11.244  22.661  1.00 93.05           H
ATOM   4464  N   ASN A 294       5.362 -12.256  19.770  1.00 94.46           N
ATOM   4465  CA  ASN A 294       5.556 -12.968  18.518  1.00 94.46           C
ATOM   4466  C   ASN A 294       4.681 -12.334  17.435  1.00 94.46           C
ATOM   4467  O   ASN A 294       5.101 -12.212  16.286  1.00 94.46           O
ATOM   4468  HA  ASN A 294       6.620 -12.879  18.300  1.00 94.46           H
ATOM   4469  CB  ASN A 294       5.151 -14.438  18.653  1.00 94.46           C
ATOM   4470 1HB  ASN A 294       4.183 -14.508  19.149  1.00 94.46           H
ATOM   4471 2HB  ASN A 294       5.035 -14.878  17.662  1.00 94.46           H
ATOM   4472  CG  ASN A 294       6.196 -15.224  19.447  1.00 94.46           C
ATOM   4473  OD1 ASN A 294       7.323 -14.795  19.634  1.00 94.46           O
ATOM   4474  ND2 ASN A 294       5.761 -16.396  19.901  1.00 94.46           N
ATOM   4475 1HD2 ASN A 294       4.824 -16.689  19.712  1.00 94.46           H
ATOM   4476 2HD2 ASN A 294       6.371 -16.984  20.433  1.00 94.46           H
ATOM   4477  HN  ASN A 294       4.929 -12.789  20.497  1.00 94.46           H
ATOM   4478  N   ILE A 295       3.480 -11.947  17.841  1.00 93.37           N
ATOM   4479  CA  ILE A 295       2.525 -11.373  16.909  1.00 93.37           C
ATOM   4480  C   ILE A 295       3.075 -10.051  16.370  1.00 93.37           C
ATOM   4481  O   ILE A 295       2.933  -9.753  15.185  1.00 93.37           O
ATOM   4482  HA  ILE A 295       2.421 -12.069  16.077  1.00 93.37           H
ATOM   4483  CB  ILE A 295       1.148 -11.244  17.565  1.00 93.37           C
ATOM   4484  HB  ILE A 295       1.287 -10.873  18.580  1.00 93.37           H
ATOM   4485  CG1 ILE A 295       0.462 -12.607  17.671  1.00 93.37           C
ATOM   4486 1HG1 ILE A 295       0.182 -12.956  16.677  1.00 93.37           H
ATOM   4487 2HG1 ILE A 295       1.158 -13.338  18.081  1.00 93.37           H
ATOM   4488  CG2 ILE A 295       0.282 -10.222  16.825  1.00 93.37           C
ATOM   4489 1HG2 ILE A 295       0.772  -9.248  16.846  1.00 93.37           H
ATOM   4490 2HG2 ILE A 295       0.148 -10.540  15.791  1.00 93.37           H
ATOM   4491 3HG2 ILE A 295      -0.690 -10.150  17.312  1.00 93.37           H
ATOM   4492  CD1 ILE A 295      -0.783 -12.527  18.558  1.00 93.37           C
ATOM   4493 1HD1 ILE A 295      -0.496 -12.201  19.558  1.00 93.37           H
ATOM   4494 2HD1 ILE A 295      -1.487 -11.813  18.131  1.00 93.37           H
ATOM   4495 3HD1 ILE A 295      -1.251 -13.509  18.616  1.00 93.37           H
ATOM   4496  HN  ILE A 295       3.158 -12.020  18.785  1.00 93.37           H
ATOM   4497  N   ASP A 296       3.692  -9.294  17.266  1.00 93.46           N
ATOM   4498  CA  ASP A 296       4.232  -7.995  16.903  1.00 93.46           C
ATOM   4499  C   ASP A 296       5.388  -8.185  15.918  1.00 93.46           C
ATOM   4500  O   ASP A 296       5.522  -7.427  14.960  1.00 93.46           O
ATOM   4501  HA  ASP A 296       3.397  -7.450  16.465  1.00 93.46           H
ATOM   4502  CB  ASP A 296       4.774  -7.262  18.132  1.00 93.46           C
ATOM   4503 1HB  ASP A 296       5.461  -7.911  18.674  1.00 93.46           H
ATOM   4504 2HB  ASP A 296       5.344  -6.388  17.816  1.00 93.46           H
ATOM   4505  CG  ASP A 296       3.636  -6.828  19.058  1.00 93.46           C
ATOM   4506  OD1 ASP A 296       2.484  -6.814  18.572  1.00 93.46           O
ATOM   4507  OD2 ASP A 296       3.943  -6.522  20.230  1.00 93.46           O
ATOM   4508  HN  ASP A 296       3.824  -9.555  18.222  1.00 93.46           H
ATOM   4509  N   ILE A 297       6.193  -9.202  16.189  1.00 94.30           N
ATOM   4510  CA  ILE A 297       7.303  -9.532  15.312  1.00 94.30           C
ATOM   4511  C   ILE A 297       6.760  -9.936  13.939  1.00 94.30           C
ATOM   4512  O   ILE A 297       7.279  -9.504  12.911  1.00 94.30           O
ATOM   4513  HA  ILE A 297       7.905  -8.631  15.193  1.00 94.30           H
ATOM   4514  CB  ILE A 297       8.198 -10.594  15.955  1.00 94.30           C
ATOM   4515  HB  ILE A 297       7.561 -11.396  16.328  1.00 94.30           H
ATOM   4516  CG1 ILE A 297       8.952 -10.020  17.156  1.00 94.30           C
ATOM   4517 1HG1 ILE A 297       9.697  -9.302  16.813  1.00 94.30           H
ATOM   4518 2HG1 ILE A 297       8.260  -9.478  17.800  1.00 94.30           H
ATOM   4519  CG2 ILE A 297       9.145 -11.210  14.924  1.00 94.30           C
ATOM   4520 1HG2 ILE A 297       8.563 -11.679  14.130  1.00 94.30           H
ATOM   4521 2HG2 ILE A 297       9.778 -10.431  14.500  1.00 94.30           H
ATOM   4522 3HG2 ILE A 297       9.769 -11.961  15.408  1.00 94.30           H
ATOM   4523  CD1 ILE A 297       9.637 -11.131  17.955  1.00 94.30           C
ATOM   4524 1HD1 ILE A 297       8.886 -11.833  18.317  1.00 94.30           H
ATOM   4525 2HD1 ILE A 297      10.346 -11.655  17.315  1.00 94.30           H
ATOM   4526 3HD1 ILE A 297      10.165 -10.695  18.803  1.00 94.30           H
ATOM   4527  HN  ILE A 297       6.096  -9.794  16.989  1.00 94.30           H
ATOM   4528  N   CYS A 298       5.722 -10.759  13.967  1.00 94.52           N
ATOM   4529  CA  CYS A 298       5.104 -11.226  12.738  1.00 94.52           C
ATOM   4530  C   CYS A 298       4.628 -10.006  11.947  1.00 94.52           C
ATOM   4531  O   CYS A 298       4.765  -9.962  10.725  1.00 94.52           O
ATOM   4532  HA  CYS A 298       5.872 -11.769  12.188  1.00 94.52           H
ATOM   4533  CB  CYS A 298       3.963 -12.206  13.016  1.00 94.52           C
ATOM   4534 1HB  CYS A 298       3.315 -11.811  13.798  1.00 94.52           H
ATOM   4535 2HB  CYS A 298       3.349 -12.325  12.123  1.00 94.52           H
ATOM   4536  SG  CYS A 298       4.641 -13.827  13.528  1.00 94.52           S
ATOM   4537  HG  CYS A 298       4.973 -13.456  14.761  1.00 94.52           H
ATOM   4538  HN  CYS A 298       5.305 -11.105  14.808  1.00 94.52           H
ATOM   4539  N   PHE A 299       4.077  -9.046  12.675  1.00 93.22           N
ATOM   4540  CA  PHE A 299       3.581  -7.828  12.056  1.00 93.22           C
ATOM   4541  C   PHE A 299       4.698  -7.097  11.309  1.00 93.22           C
ATOM   4542  O   PHE A 299       4.512  -6.668  10.172  1.00 93.22           O
ATOM   4543  HA  PHE A 299       2.803  -8.119  11.349  1.00 93.22           H
ATOM   4544  CB  PHE A 299       3.065  -6.932  13.183  1.00 93.22           C
ATOM   4545 1HB  PHE A 299       2.302  -7.472  13.743  1.00 93.22           H
ATOM   4546 2HB  PHE A 299       3.883  -6.727  13.874  1.00 93.22           H
ATOM   4547  CG  PHE A 299       2.479  -5.603  12.702  1.00 93.22           C
ATOM   4548  CD1 PHE A 299       3.268  -4.498  12.630  1.00 93.22           C
ATOM   4549  HD1 PHE A 299       4.319  -4.559  12.914  1.00 93.22           H
ATOM   4550  CD2 PHE A 299       1.168  -5.526  12.347  1.00 93.22           C
ATOM   4551  HD2 PHE A 299       0.535  -6.412  12.406  1.00 93.22           H
ATOM   4552  CE1 PHE A 299       2.724  -3.264  12.183  1.00 93.22           C
ATOM   4553  HE1 PHE A 299       3.357  -2.379  12.125  1.00 93.22           H
ATOM   4554  CE2 PHE A 299       0.624  -4.293  11.901  1.00 93.22           C
ATOM   4555  HE2 PHE A 299      -0.427  -4.232  11.617  1.00 93.22           H
ATOM   4556  CZ  PHE A 299       1.413  -3.188  11.829  1.00 93.22           C
ATOM   4557  HZ  PHE A 299       0.996  -2.241  11.486  1.00 93.22           H
ATOM   4558  HN  PHE A 299       3.969  -9.089  13.668  1.00 93.22           H
ATOM   4559  N   GLN A 300       5.835  -6.978  11.980  1.00 93.44           N
ATOM   4560  CA  GLN A 300       6.962  -6.252  11.420  1.00 93.44           C
ATOM   4561  C   GLN A 300       7.415  -6.902  10.112  1.00 93.44           C
ATOM   4562  O   GLN A 300       7.658  -6.213   9.123  1.00 93.44           O
ATOM   4563  HA  GLN A 300       6.589  -5.246  11.223  1.00 93.44           H
ATOM   4564  CB  GLN A 300       8.115  -6.172  12.422  1.00 93.44           C
ATOM   4565 1HB  GLN A 300       8.333  -7.167  12.811  1.00 93.44           H
ATOM   4566 2HB  GLN A 300       9.016  -5.824  11.917  1.00 93.44           H
ATOM   4567  CG  GLN A 300       7.774  -5.229  13.577  1.00 93.44           C
ATOM   4568 1HG  GLN A 300       7.543  -4.238  13.187  1.00 93.44           H
ATOM   4569 2HG  GLN A 300       6.881  -5.586  14.091  1.00 93.44           H
ATOM   4570  CD  GLN A 300       8.935  -5.135  14.569  1.00 93.44           C
ATOM   4571  OE1 GLN A 300      10.065  -5.492  14.278  1.00 93.44           O
ATOM   4572  NE2 GLN A 300       8.596  -4.634  15.753  1.00 93.44           N
ATOM   4573 1HE2 GLN A 300       7.650  -4.360  15.928  1.00 93.44           H
ATOM   4574 2HE2 GLN A 300       9.286  -4.533  16.469  1.00 93.44           H
ATOM   4575  HN  GLN A 300       5.992  -7.367  12.888  1.00 93.44           H
ATOM   4576  N   VAL A 301       7.516  -8.223  10.148  1.00 95.14           N
ATOM   4577  CA  VAL A 301       8.025  -8.967   9.009  1.00 95.14           C
ATOM   4578  C   VAL A 301       7.075  -8.788   7.823  1.00 95.14           C
ATOM   4579  O   VAL A 301       7.497  -8.388   6.739  1.00 95.14           O
ATOM   4580  HA  VAL A 301       8.995  -8.545   8.747  1.00 95.14           H
ATOM   4581  CB  VAL A 301       8.232 -10.434   9.392  1.00 95.14           C
ATOM   4582  HB  VAL A 301       7.292 -10.812   9.791  1.00 95.14           H
ATOM   4583  CG1 VAL A 301       8.595 -11.274   8.166  1.00 95.14           C
ATOM   4584 1HG1 VAL A 301       7.790 -11.215   7.433  1.00 95.14           H
ATOM   4585 2HG1 VAL A 301       9.517 -10.894   7.724  1.00 95.14           H
ATOM   4586 3HG1 VAL A 301       8.737 -12.312   8.466  1.00 95.14           H
ATOM   4587  CG2 VAL A 301       9.295 -10.570  10.484  1.00 95.14           C
ATOM   4588 1HG2 VAL A 301      10.241 -10.165  10.123  1.00 95.14           H
ATOM   4589 2HG2 VAL A 301       8.979 -10.019  11.369  1.00 95.14           H
ATOM   4590 3HG2 VAL A 301       9.423 -11.622  10.737  1.00 95.14           H
ATOM   4591  HN  VAL A 301       7.257  -8.782  10.936  1.00 95.14           H
ATOM   4592  N   THR A 302       5.808  -9.091   8.069  1.00 94.21           N
ATOM   4593  CA  THR A 302       4.823  -9.110   7.001  1.00 94.21           C
ATOM   4594  C   THR A 302       4.624  -7.703   6.433  1.00 94.21           C
ATOM   4595  O   THR A 302       4.378  -7.541   5.239  1.00 94.21           O
ATOM   4596  HA  THR A 302       5.205  -9.731   6.191  1.00 94.21           H
ATOM   4597  CB  THR A 302       3.538  -9.728   7.556  1.00 94.21           C
ATOM   4598  HB  THR A 302       2.761  -9.762   6.792  1.00 94.21           H
ATOM   4599  OG1 THR A 302       3.239  -8.937   8.703  1.00 94.21           O
ATOM   4600  HG1 THR A 302       3.610  -9.371   9.524  1.00 94.21           H
ATOM   4601  CG2 THR A 302       3.759 -11.133   8.120  1.00 94.21           C
ATOM   4602 1HG2 THR A 302       4.487 -11.089   8.930  1.00 94.21           H
ATOM   4603 2HG2 THR A 302       4.133 -11.786   7.331  1.00 94.21           H
ATOM   4604 3HG2 THR A 302       2.816 -11.525   8.500  1.00 94.21           H
ATOM   4605  HN  THR A 302       5.454  -9.321   8.975  1.00 94.21           H
ATOM   4606  N   GLN A 303       4.740  -6.722   7.316  1.00 93.17           N
ATOM   4607  CA  GLN A 303       4.628  -5.332   6.908  1.00 93.17           C
ATOM   4608  C   GLN A 303       5.729  -4.983   5.905  1.00 93.17           C
ATOM   4609  O   GLN A 303       5.477  -4.303   4.912  1.00 93.17           O
ATOM   4610  HA  GLN A 303       3.652  -5.248   6.429  1.00 93.17           H
ATOM   4611  CB  GLN A 303       4.673  -4.399   8.120  1.00 93.17           C
ATOM   4612 1HB  GLN A 303       3.836  -4.617   8.783  1.00 93.17           H
ATOM   4613 2HB  GLN A 303       5.586  -4.580   8.688  1.00 93.17           H
ATOM   4614  CG  GLN A 303       4.618  -2.933   7.686  1.00 93.17           C
ATOM   4615 1HG  GLN A 303       5.583  -2.636   7.274  1.00 93.17           H
ATOM   4616 2HG  GLN A 303       3.882  -2.813   6.891  1.00 93.17           H
ATOM   4617  CD  GLN A 303       4.259  -2.026   8.864  1.00 93.17           C
ATOM   4618  OE1 GLN A 303       5.084  -1.692   9.698  1.00 93.17           O
ATOM   4619  NE2 GLN A 303       2.984  -1.647   8.886  1.00 93.17           N
ATOM   4620 1HE2 GLN A 303       2.358  -1.957   8.170  1.00 93.17           H
ATOM   4621 2HE2 GLN A 303       2.652  -1.052   9.618  1.00 93.17           H
ATOM   4622  HN  GLN A 303       4.906  -6.864   8.291  1.00 93.17           H
ATOM   4623  N   THR A 304       6.928  -5.463   6.201  1.00 93.85           N
ATOM   4624  CA  THR A 304       8.081  -5.161   5.370  1.00 93.85           C
ATOM   4625  C   THR A 304       7.913  -5.776   3.979  1.00 93.85           C
ATOM   4626  O   THR A 304       8.251  -5.152   2.975  1.00 93.85           O
ATOM   4627  HA  THR A 304       8.136  -4.081   5.237  1.00 93.85           H
ATOM   4628  CB  THR A 304       9.333  -5.649   6.102  1.00 93.85           C
ATOM   4629  HB  THR A 304       9.341  -6.737   6.178  1.00 93.85           H
ATOM   4630  OG1 THR A 304       9.305  -4.947   7.342  1.00 93.85           O
ATOM   4631  HG1 THR A 304       8.938  -5.537   8.061  1.00 93.85           H
ATOM   4632  CG2 THR A 304      10.625  -5.175   5.434  1.00 93.85           C
ATOM   4633 1HG2 THR A 304      10.648  -4.085   5.420  1.00 93.85           H
ATOM   4634 2HG2 THR A 304      10.665  -5.553   4.413  1.00 93.85           H
ATOM   4635 3HG2 THR A 304      11.482  -5.549   5.994  1.00 93.85           H
ATOM   4636  HN  THR A 304       7.117  -6.048   6.989  1.00 93.85           H
ATOM   4637  N   ILE A 305       7.390  -6.994   3.965  1.00 93.72           N
ATOM   4638  CA  ILE A 305       7.140  -7.687   2.712  1.00 93.72           C
ATOM   4639  C   ILE A 305       6.174  -6.860   1.862  1.00 93.72           C
ATOM   4640  O   ILE A 305       6.341  -6.760   0.647  1.00 93.72           O
ATOM   4641  HA  ILE A 305       8.091  -7.758   2.184  1.00 93.72           H
ATOM   4642  CB  ILE A 305       6.660  -9.115   2.977  1.00 93.72           C
ATOM   4643  HB  ILE A 305       5.825  -9.071   3.675  1.00 93.72           H
ATOM   4644  CG1 ILE A 305       7.759  -9.949   3.639  1.00 93.72           C
ATOM   4645 1HG1 ILE A 305       8.545 -10.163   2.914  1.00 93.72           H
ATOM   4646 2HG1 ILE A 305       8.217  -9.378   4.446  1.00 93.72           H
ATOM   4647  CG2 ILE A 305       6.142  -9.766   1.692  1.00 93.72           C
ATOM   4648 1HG2 ILE A 305       5.308  -9.183   1.301  1.00 93.72           H
ATOM   4649 2HG2 ILE A 305       6.942  -9.797   0.953  1.00 93.72           H
ATOM   4650 3HG2 ILE A 305       5.807 -10.780   1.909  1.00 93.72           H
ATOM   4651  CD1 ILE A 305       7.195 -11.260   4.190  1.00 93.72           C
ATOM   4652 1HD1 ILE A 305       6.427 -11.042   4.932  1.00 93.72           H
ATOM   4653 2HD1 ILE A 305       6.760 -11.839   3.375  1.00 93.72           H
ATOM   4654 3HD1 ILE A 305       7.997 -11.834   4.655  1.00 93.72           H
ATOM   4655  HN  ILE A 305       7.139  -7.504   4.788  1.00 93.72           H
ATOM   4656  N   ALA A 306       5.184  -6.290   2.533  1.00 91.17           N
ATOM   4657  CA  ALA A 306       4.153  -5.532   1.845  1.00 91.17           C
ATOM   4658  C   ALA A 306       4.784  -4.305   1.183  1.00 91.17           C
ATOM   4659  O   ALA A 306       4.346  -3.877   0.117  1.00 91.17           O
ATOM   4660  HA  ALA A 306       3.729  -6.173   1.073  1.00 91.17           H
ATOM   4661  CB  ALA A 306       3.049  -5.156   2.836  1.00 91.17           C
ATOM   4662 1HB  ALA A 306       2.614  -6.063   3.255  1.00 91.17           H
ATOM   4663 2HB  ALA A 306       3.471  -4.551   3.638  1.00 91.17           H
ATOM   4664 3HB  ALA A 306       2.276  -4.587   2.320  1.00 91.17           H
ATOM   4665  HN  ALA A 306       5.080  -6.340   3.526  1.00 91.17           H
ATOM   4666  N   PHE A 307       5.803  -3.774   1.844  1.00 92.46           N
ATOM   4667  CA  PHE A 307       6.436  -2.550   1.385  1.00 92.46           C
ATOM   4668  C   PHE A 307       7.260  -2.799   0.120  1.00 92.46           C
ATOM   4669  O   PHE A 307       7.365  -1.925  -0.739  1.00 92.46           O
ATOM   4670  HA  PHE A 307       5.640  -1.838   1.163  1.00 92.46           H
ATOM   4671  CB  PHE A 307       7.369  -2.082   2.503  1.00 92.46           C
ATOM   4672 1HB  PHE A 307       7.997  -2.918   2.812  1.00 92.46           H
ATOM   4673 2HB  PHE A 307       8.034  -1.313   2.110  1.00 92.46           H
ATOM   4674  CG  PHE A 307       6.642  -1.529   3.730  1.00 92.46           C
ATOM   4675  CD1 PHE A 307       5.282  -1.531   3.773  1.00 92.46           C
ATOM   4676  HD1 PHE A 307       4.711  -1.927   2.934  1.00 92.46           H
ATOM   4677  CD2 PHE A 307       7.354  -1.034   4.778  1.00 92.46           C
ATOM   4678  HD2 PHE A 307       8.444  -1.032   4.743  1.00 92.46           H
ATOM   4679  CE1 PHE A 307       4.607  -1.018   4.912  1.00 92.46           C
ATOM   4680  HE1 PHE A 307       3.518  -1.019   4.946  1.00 92.46           H
ATOM   4681  CE2 PHE A 307       6.679  -0.521   5.916  1.00 92.46           C
ATOM   4682  HE2 PHE A 307       7.250  -0.125   6.756  1.00 92.46           H
ATOM   4683  CZ  PHE A 307       5.320  -0.523   5.959  1.00 92.46           C
ATOM   4684  HZ  PHE A 307       4.802  -0.129   6.834  1.00 92.46           H
ATOM   4685  HN  PHE A 307       6.194  -4.166   2.676  1.00 92.46           H
ATOM   4686  N   PHE A 308       7.822  -3.996   0.045  1.00 91.93           N
ATOM   4687  CA  PHE A 308       8.623  -4.377  -1.106  1.00 91.93           C
ATOM   4688  C   PHE A 308       7.804  -4.292  -2.396  1.00 91.93           C
ATOM   4689  O   PHE A 308       8.362  -4.143  -3.482  1.00 91.93           O
ATOM   4690  HA  PHE A 308       9.459  -3.680  -1.163  1.00 91.93           H
ATOM   4691  CB  PHE A 308       9.060  -5.826  -0.888  1.00 91.93           C
ATOM   4692 1HB  PHE A 308       8.343  -6.316  -0.230  1.00 91.93           H
ATOM   4693 2HB  PHE A 308       9.028  -6.352  -1.842  1.00 91.93           H
ATOM   4694  CG  PHE A 308      10.461  -5.970  -0.290  1.00 91.93           C
ATOM   4695  CD1 PHE A 308      11.556  -5.867  -1.090  1.00 91.93           C
ATOM   4696  HD1 PHE A 308      11.436  -5.681  -2.157  1.00 91.93           H
ATOM   4697  CD2 PHE A 308      10.611  -6.202   1.042  1.00 91.93           C
ATOM   4698  HD2 PHE A 308       9.734  -6.285   1.683  1.00 91.93           H
ATOM   4699  CE1 PHE A 308      12.856  -6.000  -0.535  1.00 91.93           C
ATOM   4700  HE1 PHE A 308      13.734  -5.917  -1.176  1.00 91.93           H
ATOM   4701  CE2 PHE A 308      11.912  -6.336   1.597  1.00 91.93           C
ATOM   4702  HE2 PHE A 308      12.032  -6.522   2.664  1.00 91.93           H
ATOM   4703  CZ  PHE A 308      13.006  -6.232   0.797  1.00 91.93           C
ATOM   4704  HZ  PHE A 308      14.004  -6.334   1.223  1.00 91.93           H
ATOM   4705  HN  PHE A 308       7.738  -4.699   0.752  1.00 91.93           H
ATOM   4706  N   HIS A 309       6.492  -4.392  -2.234  1.00 87.93           N
ATOM   4707  CA  HIS A 309       5.595  -4.398  -3.377  1.00 87.93           C
ATOM   4708  C   HIS A 309       5.763  -3.099  -4.167  1.00 87.93           C
ATOM   4709  O   HIS A 309       5.679  -3.099  -5.394  1.00 87.93           O
ATOM   4710  HA  HIS A 309       5.895  -5.237  -4.005  1.00 87.93           H
ATOM   4711  CB  HIS A 309       4.151  -4.639  -2.933  1.00 87.93           C
ATOM   4712 1HB  HIS A 309       4.118  -5.532  -2.309  1.00 87.93           H
ATOM   4713 2HB  HIS A 309       3.828  -3.804  -2.311  1.00 87.93           H
ATOM   4714  CG  HIS A 309       3.177  -4.805  -4.075  1.00 87.93           C
ATOM   4715  ND1 HIS A 309       2.522  -3.736  -4.661  1.00 87.93           N
ATOM   4716  HD1 HIS A 309       2.620  -2.775  -4.401  1.00 87.93           H
ATOM   4717  CD2 HIS A 309       2.755  -5.923  -4.732  1.00 87.93           C
ATOM   4718  HD2 HIS A 309       3.075  -6.944  -4.523  1.00 87.93           H
ATOM   4719  CE1 HIS A 309       1.742  -4.202  -5.626  1.00 87.93           C
ATOM   4720  HE1 HIS A 309       1.098  -3.607  -6.273  1.00 87.93           H
ATOM   4721  NE2 HIS A 309       1.888  -5.558  -5.668  1.00 87.93           N
ATOM   4722  HN  HIS A 309       6.043  -4.468  -1.343  1.00 87.93           H
ATOM   4723  N   SER A 310       5.997  -2.022  -3.432  1.00 88.68           N
ATOM   4724  CA  SER A 310       6.034  -0.699  -4.032  1.00 88.68           C
ATOM   4725  C   SER A 310       7.286  -0.552  -4.898  1.00 88.68           C
ATOM   4726  O   SER A 310       7.401   0.394  -5.675  1.00 88.68           O
ATOM   4727  HA  SER A 310       5.135  -0.635  -4.645  1.00 88.68           H
ATOM   4728  CB  SER A 310       5.999   0.393  -2.961  1.00 88.68           C
ATOM   4729 1HB  SER A 310       6.775   0.200  -2.220  1.00 88.68           H
ATOM   4730 2HB  SER A 310       6.227   1.356  -3.417  1.00 88.68           H
ATOM   4731  OG  SER A 310       4.732   0.464  -2.312  1.00 88.68           O
ATOM   4732  HG  SER A 310       4.056   0.873  -2.926  1.00 88.68           H
ATOM   4733  HN  SER A 310       6.159  -2.043  -2.445  1.00 88.68           H
ATOM   4734  N   CYS A 311       8.195  -1.503  -4.736  1.00 90.95           N
ATOM   4735  CA  CYS A 311       9.422  -1.507  -5.513  1.00 90.95           C
ATOM   4736  C   CYS A 311       9.320  -2.611  -6.567  1.00 90.95           C
ATOM   4737  O   CYS A 311      10.188  -2.731  -7.431  1.00 90.95           O
ATOM   4738  HA  CYS A 311       9.497  -0.527  -5.984  1.00 90.95           H
ATOM   4739  CB  CYS A 311      10.655  -1.680  -4.623  1.00 90.95           C
ATOM   4740 1HB  CYS A 311      11.557  -1.452  -5.189  1.00 90.95           H
ATOM   4741 2HB  CYS A 311      10.614  -0.978  -3.790  1.00 90.95           H
ATOM   4742  SG  CYS A 311      10.733  -3.395  -3.989  1.00 90.95           S
ATOM   4743  HG  CYS A 311      11.861  -3.238  -3.302  1.00 90.95           H
ATOM   4744  HN  CYS A 311       8.102  -2.260  -4.088  1.00 90.95           H
ATOM   4745  N   LEU A 312       8.252  -3.388  -6.463  1.00 87.07           N
ATOM   4746  CA  LEU A 312       8.084  -4.548  -7.321  1.00 87.07           C
ATOM   4747  C   LEU A 312       7.385  -4.123  -8.614  1.00 87.07           C
ATOM   4748  O   LEU A 312       7.609  -4.716  -9.669  1.00 87.07           O
ATOM   4749  HA  LEU A 312       9.079  -4.916  -7.572  1.00 87.07           H
ATOM   4750  CB  LEU A 312       7.361  -5.669  -6.572  1.00 87.07           C
ATOM   4751 1HB  LEU A 312       6.488  -5.244  -6.077  1.00 87.07           H
ATOM   4752 2HB  LEU A 312       6.994  -6.390  -7.303  1.00 87.07           H
ATOM   4753  CG  LEU A 312       8.190  -6.421  -5.528  1.00 87.07           C
ATOM   4754  HG  LEU A 312       8.535  -5.703  -4.784  1.00 87.07           H
ATOM   4755  CD1 LEU A 312       7.337  -7.458  -4.794  1.00 87.07           C
ATOM   4756 1HD1 LEU A 312       6.511  -6.957  -4.290  1.00 87.07           H
ATOM   4757 2HD1 LEU A 312       6.943  -8.177  -5.512  1.00 87.07           H
ATOM   4758 3HD1 LEU A 312       7.951  -7.977  -4.058  1.00 87.07           H
ATOM   4759  CD2 LEU A 312       9.434  -7.047  -6.162  1.00 87.07           C
ATOM   4760 1HD2 LEU A 312       9.131  -7.748  -6.940  1.00 87.07           H
ATOM   4761 2HD2 LEU A 312      10.052  -6.263  -6.601  1.00 87.07           H
ATOM   4762 3HD2 LEU A 312      10.005  -7.575  -5.398  1.00 87.07           H
ATOM   4763  HN  LEU A 312       7.512  -3.236  -5.808  1.00 87.07           H
ATOM   4764  N   ASN A 313       6.554  -3.099  -8.491  1.00 79.75           N
ATOM   4765  CA  ASN A 313       5.708  -2.685  -9.597  1.00 79.75           C
ATOM   4766  C   ASN A 313       6.581  -2.389 -10.818  1.00 79.75           C
ATOM   4767  O   ASN A 313       6.366  -2.953 -11.890  1.00 79.75           O
ATOM   4768  HA  ASN A 313       5.026  -3.518  -9.764  1.00 79.75           H
ATOM   4769  CB  ASN A 313       4.932  -1.412  -9.251  1.00 79.75           C
ATOM   4770 1HB  ASN A 313       5.595  -0.702  -8.756  1.00 79.75           H
ATOM   4771 2HB  ASN A 313       4.582  -0.935 -10.166  1.00 79.75           H
ATOM   4772  CG  ASN A 313       3.741  -1.725  -8.343  1.00 79.75           C
ATOM   4773  OD1 ASN A 313       3.212  -2.824  -8.328  1.00 79.75           O
ATOM   4774  ND2 ASN A 313       3.351  -0.700  -7.591  1.00 79.75           N
ATOM   4775 1HD2 ASN A 313       3.829   0.176  -7.652  1.00 79.75           H
ATOM   4776 2HD2 ASN A 313       2.579  -0.806  -6.964  1.00 79.75           H
ATOM   4777  HN  ASN A 313       6.453  -2.558  -7.656  1.00 79.75           H
ATOM   4778  N   PRO A 314       7.577  -1.503 -10.680  1.00 79.12           N
ATOM   4779  CA  PRO A 314       8.431  -1.146 -11.815  1.00 79.12           C
ATOM   4780  C   PRO A 314       9.035  -2.367 -12.490  1.00 79.12           C
ATOM   4781  O   PRO A 314       9.121  -2.423 -13.716  1.00 79.12           O
ATOM   4782  HA  PRO A 314       7.841  -0.655 -12.589  1.00 79.12           H
ATOM   4783  CB  PRO A 314       9.506  -0.252 -11.192  1.00 79.12           C
ATOM   4784 1HB  PRO A 314      10.379  -0.829 -10.886  1.00 79.12           H
ATOM   4785 2HB  PRO A 314       9.855   0.504 -11.894  1.00 79.12           H
ATOM   4786  CG  PRO A 314       8.796   0.373  -9.997  1.00 79.12           C
ATOM   4787 1HG  PRO A 314       9.503   0.750  -9.258  1.00 79.12           H
ATOM   4788 2HG  PRO A 314       8.179   1.222 -10.292  1.00 79.12           H
ATOM   4789  CD  PRO A 314       7.963  -0.778  -9.456  1.00 79.12           C
ATOM   4790 1HD  PRO A 314       8.538  -1.411  -8.781  1.00 79.12           H
ATOM   4791 2HD  PRO A 314       7.098  -0.423  -8.897  1.00 79.12           H
ATOM   4792  N   VAL A 315       9.439  -3.320 -11.664  1.00 81.34           N
ATOM   4793  CA  VAL A 315      10.152  -4.486 -12.159  1.00 81.34           C
ATOM   4794  C   VAL A 315       9.224  -5.300 -13.063  1.00 81.34           C
ATOM   4795  O   VAL A 315       9.646  -5.797 -14.106  1.00 81.34           O
ATOM   4796  HA  VAL A 315      10.994  -4.130 -12.751  1.00 81.34           H
ATOM   4797  CB  VAL A 315      10.706  -5.297 -10.986  1.00 81.34           C
ATOM   4798  HB  VAL A 315       9.863  -5.630 -10.380  1.00 81.34           H
ATOM   4799  CG1 VAL A 315      11.447  -6.541 -11.481  1.00 81.34           C
ATOM   4800 1HG1 VAL A 315      10.762  -7.170 -12.049  1.00 81.34           H
ATOM   4801 2HG1 VAL A 315      12.277  -6.238 -12.120  1.00 81.34           H
ATOM   4802 3HG1 VAL A 315      11.831  -7.099 -10.627  1.00 81.34           H
ATOM   4803  CG2 VAL A 315      11.609  -4.436 -10.102  1.00 81.34           C
ATOM   4804 1HG2 VAL A 315      12.445  -4.061 -10.692  1.00 81.34           H
ATOM   4805 2HG2 VAL A 315      11.037  -3.596  -9.707  1.00 81.34           H
ATOM   4806 3HG2 VAL A 315      11.989  -5.037  -9.276  1.00 81.34           H
ATOM   4807  HN  VAL A 315       9.288  -3.305 -10.676  1.00 81.34           H
ATOM   4808  N   LEU A 316       7.976  -5.410 -12.631  1.00 76.89           N
ATOM   4809  CA  LEU A 316       6.988  -6.168 -13.381  1.00 76.89           C
ATOM   4810  C   LEU A 316       6.866  -5.583 -14.790  1.00 76.89           C
ATOM   4811  O   LEU A 316       6.763  -6.324 -15.766  1.00 76.89           O
ATOM   4812  HA  LEU A 316       7.354  -7.191 -13.462  1.00 76.89           H
ATOM   4813  CB  LEU A 316       5.662  -6.220 -12.620  1.00 76.89           C
ATOM   4814 1HB  LEU A 316       5.357  -5.199 -12.390  1.00 76.89           H
ATOM   4815 2HB  LEU A 316       4.903  -6.639 -13.281  1.00 76.89           H
ATOM   4816  CG  LEU A 316       5.667  -7.026 -11.319  1.00 76.89           C
ATOM   4817  HG  LEU A 316       6.471  -6.649 -10.687  1.00 76.89           H
ATOM   4818  CD1 LEU A 316       4.359  -6.832 -10.550  1.00 76.89           C
ATOM   4819 1HD1 LEU A 316       4.233  -5.777 -10.307  1.00 76.89           H
ATOM   4820 2HD1 LEU A 316       3.523  -7.166 -11.165  1.00 76.89           H
ATOM   4821 3HD1 LEU A 316       4.388  -7.416  -9.630  1.00 76.89           H
ATOM   4822  CD2 LEU A 316       5.959  -8.503 -11.590  1.00 76.89           C
ATOM   4823 1HD2 LEU A 316       5.193  -8.910 -12.251  1.00 76.89           H
ATOM   4824 2HD2 LEU A 316       6.936  -8.599 -12.064  1.00 76.89           H
ATOM   4825 3HD2 LEU A 316       5.956  -9.052 -10.649  1.00 76.89           H
ATOM   4826  HN  LEU A 316       7.638  -4.995 -11.786  1.00 76.89           H
ATOM   4827  N   TYR A 317       6.882  -4.260 -14.850  1.00 73.91           N
ATOM   4828  CA  TYR A 317       6.717  -3.566 -16.116  1.00 73.91           C
ATOM   4829  C   TYR A 317       7.895  -3.844 -17.052  1.00 73.91           C
ATOM   4830  O   TYR A 317       7.714  -3.980 -18.261  1.00 73.91           O
ATOM   4831  HA  TYR A 317       5.800  -3.930 -16.581  1.00 73.91           H
ATOM   4832  CB  TYR A 317       6.688  -2.074 -15.779  1.00 73.91           C
ATOM   4833 1HB  TYR A 317       7.654  -1.788 -15.363  1.00 73.91           H
ATOM   4834 2HB  TYR A 317       6.557  -1.506 -16.701  1.00 73.91           H
ATOM   4835  CG  TYR A 317       5.587  -1.680 -14.793  1.00 73.91           C
ATOM   4836  CD1 TYR A 317       4.422  -2.416 -14.729  1.00 73.91           C
ATOM   4837  HD1 TYR A 317       4.286  -3.279 -15.381  1.00 73.91           H
ATOM   4838  CD2 TYR A 317       5.759  -0.587 -13.968  1.00 73.91           C
ATOM   4839  HD2 TYR A 317       6.679  -0.005 -14.019  1.00 73.91           H
ATOM   4840  CE1 TYR A 317       3.385  -2.045 -13.801  1.00 73.91           C
ATOM   4841  HE1 TYR A 317       2.460  -2.618 -13.741  1.00 73.91           H
ATOM   4842  CE2 TYR A 317       4.722  -0.216 -13.040  1.00 73.91           C
ATOM   4843  HE2 TYR A 317       4.845   0.645 -12.382  1.00 73.91           H
ATOM   4844  CZ  TYR A 317       3.587  -0.963 -13.003  1.00 73.91           C
ATOM   4845  OH  TYR A 317       2.608  -0.612 -12.126  1.00 73.91           O
ATOM   4846  HH  TYR A 317       1.932  -1.346 -12.056  1.00 73.91           H
ATOM   4847  HN  TYR A 317       7.006  -3.665 -14.056  1.00 73.91           H
ATOM   4848  N   VAL A 318       9.077  -3.919 -16.457  1.00 72.78           N
ATOM   4849  CA  VAL A 318      10.288  -4.148 -17.225  1.00 72.78           C
ATOM   4850  C   VAL A 318      10.205  -5.517 -17.904  1.00 72.78           C
ATOM   4851  O   VAL A 318      10.333  -5.618 -19.123  1.00 72.78           O
ATOM   4852  HA  VAL A 318      10.340  -3.378 -17.995  1.00 72.78           H
ATOM   4853  CB  VAL A 318      11.516  -4.001 -16.323  1.00 72.78           C
ATOM   4854  HB  VAL A 318      11.383  -4.662 -15.467  1.00 72.78           H
ATOM   4855  CG1 VAL A 318      12.788  -4.432 -17.055  1.00 72.78           C
ATOM   4856 1HG1 VAL A 318      12.699  -5.475 -17.357  1.00 72.78           H
ATOM   4857 2HG1 VAL A 318      12.927  -3.809 -17.939  1.00 72.78           H
ATOM   4858 3HG1 VAL A 318      13.645  -4.317 -16.392  1.00 72.78           H
ATOM   4859  CG2 VAL A 318      11.642  -2.570 -15.798  1.00 72.78           C
ATOM   4860 1HG2 VAL A 318      11.741  -1.882 -16.638  1.00 72.78           H
ATOM   4861 2HG2 VAL A 318      10.753  -2.314 -15.223  1.00 72.78           H
ATOM   4862 3HG2 VAL A 318      12.522  -2.493 -15.160  1.00 72.78           H
ATOM   4863  HN  VAL A 318       9.213  -3.827 -15.470  1.00 72.78           H
ATOM   4864  N   PHE A 319       9.993  -6.536 -17.085  1.00 71.69           N
ATOM   4865  CA  PHE A 319      10.103  -7.908 -17.552  1.00 71.69           C
ATOM   4866  C   PHE A 319       8.895  -8.294 -18.408  1.00 71.69           C
ATOM   4867  O   PHE A 319       9.030  -9.037 -19.379  1.00 71.69           O
ATOM   4868  HA  PHE A 319      11.008  -7.972 -18.156  1.00 71.69           H
ATOM   4869  CB  PHE A 319      10.141  -8.801 -16.311  1.00 71.69           C
ATOM   4870 1HB  PHE A 319       9.388  -8.455 -15.603  1.00 71.69           H
ATOM   4871 2HB  PHE A 319       9.866  -9.816 -16.598  1.00 71.69           H
ATOM   4872  CG  PHE A 319      11.501  -8.836 -15.611  1.00 71.69           C
ATOM   4873  CD1 PHE A 319      12.581  -9.360 -16.250  1.00 71.69           C
ATOM   4874  HD1 PHE A 319      12.479  -9.755 -17.261  1.00 71.69           H
ATOM   4875  CD2 PHE A 319      11.630  -8.344 -14.350  1.00 71.69           C
ATOM   4876  HD2 PHE A 319      10.764  -7.925 -13.838  1.00 71.69           H
ATOM   4877  CE1 PHE A 319      13.844  -9.393 -15.600  1.00 71.69           C
ATOM   4878  HE1 PHE A 319      14.710  -9.812 -16.112  1.00 71.69           H
ATOM   4879  CE2 PHE A 319      12.892  -8.377 -13.700  1.00 71.69           C
ATOM   4880  HE2 PHE A 319      12.995  -7.982 -12.689  1.00 71.69           H
ATOM   4881  CZ  PHE A 319      13.972  -8.900 -14.339  1.00 71.69           C
ATOM   4882  HZ  PHE A 319      14.941  -8.925 -13.840  1.00 71.69           H
ATOM   4883  HN  PHE A 319       9.749  -6.437 -16.120  1.00 71.69           H
ATOM   4884  N   VAL A 320       7.741  -7.773 -18.016  1.00 68.06           N
ATOM   4885  CA  VAL A 320       6.478  -8.297 -18.506  1.00 68.06           C
ATOM   4886  C   VAL A 320       5.921  -7.356 -19.575  1.00 68.06           C
ATOM   4887  O   VAL A 320       5.219  -7.791 -20.487  1.00 68.06           O
ATOM   4888  HA  VAL A 320       6.679  -9.266 -18.963  1.00 68.06           H
ATOM   4889  CB  VAL A 320       5.513  -8.515 -17.339  1.00 68.06           C
ATOM   4890  HB  VAL A 320       5.135  -7.540 -17.030  1.00 68.06           H
ATOM   4891  CG1 VAL A 320       4.318  -9.368 -17.767  1.00 68.06           C
ATOM   4892 1HG1 VAL A 320       3.783  -8.866 -18.574  1.00 68.06           H
ATOM   4893 2HG1 VAL A 320       4.670 -10.339 -18.115  1.00 68.06           H
ATOM   4894 3HG1 VAL A 320       3.648  -9.507 -16.919  1.00 68.06           H
ATOM   4895  CG2 VAL A 320       6.232  -9.140 -16.142  1.00 68.06           C
ATOM   4896 1HG2 VAL A 320       6.652 -10.103 -16.433  1.00 68.06           H
ATOM   4897 2HG2 VAL A 320       7.035  -8.479 -15.814  1.00 68.06           H
ATOM   4898 3HG2 VAL A 320       5.524  -9.284 -15.327  1.00 68.06           H
ATOM   4899  HN  VAL A 320       7.662  -7.008 -17.376  1.00 68.06           H
ATOM   4900  N   GLY A 321       6.254  -6.082 -19.428  1.00 70.20           N
ATOM   4901  CA  GLY A 321       5.776  -5.071 -20.357  1.00 70.20           C
ATOM   4902  C   GLY A 321       6.659  -5.013 -21.605  1.00 70.20           C
ATOM   4903  O   GLY A 321       7.734  -4.417 -21.582  1.00 70.20           O
ATOM   4904 1HA  GLY A 321       4.748  -5.292 -20.643  1.00 70.20           H
ATOM   4905 2HA  GLY A 321       5.768  -4.097 -19.867  1.00 70.20           H
ATOM   4906  HN  GLY A 321       6.837  -5.738 -18.692  1.00 70.20           H
ATOM   4907  N   GLU A 322       6.171  -5.640 -22.665  1.00 75.04           N
ATOM   4908  CA  GLU A 322       6.773  -5.473 -23.977  1.00 75.04           C
ATOM   4909  C   GLU A 322       6.770  -3.996 -24.377  1.00 75.04           C
ATOM   4910  O   GLU A 322       7.777  -3.478 -24.859  1.00 75.04           O
ATOM   4911  HA  GLU A 322       7.799  -5.826 -23.872  1.00 75.04           H
ATOM   4912  CB  GLU A 322       6.054  -6.326 -25.024  1.00 75.04           C
ATOM   4913 1HB  GLU A 322       4.977  -6.170 -24.948  1.00 75.04           H
ATOM   4914 2HB  GLU A 322       6.452  -6.106 -26.014  1.00 75.04           H
ATOM   4915  CG  GLU A 322       6.302  -7.816 -24.781  1.00 75.04           C
ATOM   4916 1HG  GLU A 322       7.374  -8.007 -24.730  1.00 75.04           H
ATOM   4917 2HG  GLU A 322       5.880  -8.107 -23.819  1.00 75.04           H
ATOM   4918  CD  GLU A 322       5.680  -8.664 -25.893  1.00 75.04           C
ATOM   4919  OE1 GLU A 322       5.925  -9.890 -25.876  1.00 75.04           O
ATOM   4920  OE2 GLU A 322       4.975  -8.067 -26.734  1.00 75.04           O
ATOM   4921  HN  GLU A 322       5.380  -6.252 -22.638  1.00 75.04           H
ATOM   4922  N   ARG A 323       5.628  -3.360 -24.163  1.00 75.83           N
ATOM   4923  CA  ARG A 323       5.464  -1.968 -24.547  1.00 75.83           C
ATOM   4924  C   ARG A 323       6.465  -1.089 -23.796  1.00 75.83           C
ATOM   4925  O   ARG A 323       7.077  -0.198 -24.383  1.00 75.83           O
ATOM   4926  HA  ARG A 323       5.654  -1.950 -25.620  1.00 75.83           H
ATOM   4927  CB  ARG A 323       4.044  -1.479 -24.251  1.00 75.83           C
ATOM   4928 1HB  ARG A 323       3.334  -2.289 -24.422  1.00 75.83           H
ATOM   4929 2HB  ARG A 323       3.963  -1.201 -23.201  1.00 75.83           H
ATOM   4930  CG  ARG A 323       3.682  -0.282 -25.132  1.00 75.83           C
ATOM   4931 1HG  ARG A 323       4.374   0.538 -24.939  1.00 75.83           H
ATOM   4932 2HG  ARG A 323       3.792  -0.551 -26.182  1.00 75.83           H
ATOM   4933  CD  ARG A 323       2.249   0.181 -24.866  1.00 75.83           C
ATOM   4934 1HD  ARG A 323       1.599  -0.683 -24.727  1.00 75.83           H
ATOM   4935 2HD  ARG A 323       2.210   0.760 -23.943  1.00 75.83           H
ATOM   4936  NE  ARG A 323       1.763   1.002 -25.998  1.00 75.83           N
ATOM   4937  HE  ARG A 323       2.355   1.092 -26.799  1.00 75.83           H
ATOM   4938  CZ  ARG A 323       0.580   1.631 -26.016  1.00 75.83           C
ATOM   4939  NH1 ARG A 323      -0.253   1.545 -24.970  1.00 75.83           N
ATOM   4940 1HH1 ARG A 323       0.007   1.008 -24.168  1.00 75.83           H
ATOM   4941 2HH1 ARG A 323      -1.133   2.018 -24.992  1.00 75.83           H
ATOM   4942  NH2 ARG A 323       0.243   2.348 -27.097  1.00 75.83           N
ATOM   4943 1HH2 ARG A 323      -0.636   2.824 -27.127  1.00 75.83           H
ATOM   4944 2HH2 ARG A 323       0.870   2.407 -27.874  1.00 75.83           H
ATOM   4945  HN  ARG A 323       4.826  -3.778 -23.737  1.00 75.83           H
ATOM   4946  N   PHE A 324       6.601  -1.369 -22.508  1.00 77.29           N
ATOM   4947  CA  PHE A 324       7.468  -0.573 -21.656  1.00 77.29           C
ATOM   4948  C   PHE A 324       8.931  -0.711 -22.079  1.00 77.29           C
ATOM   4949  O   PHE A 324       9.661   0.277 -22.136  1.00 77.29           O
ATOM   4950  HA  PHE A 324       7.158   0.467 -21.761  1.00 77.29           H
ATOM   4951  CB  PHE A 324       7.308  -1.108 -20.231  1.00 77.29           C
ATOM   4952 1HB  PHE A 324       6.247  -1.161 -19.991  1.00 77.29           H
ATOM   4953 2HB  PHE A 324       7.696  -2.125 -20.191  1.00 77.29           H
ATOM   4954  CG  PHE A 324       8.016  -0.265 -19.168  1.00 77.29           C
ATOM   4955  CD1 PHE A 324       9.268  -0.601 -18.757  1.00 77.29           C
ATOM   4956  HD1 PHE A 324       9.768  -1.469 -19.185  1.00 77.29           H
ATOM   4957  CD2 PHE A 324       7.392   0.819 -18.633  1.00 77.29           C
ATOM   4958  HD2 PHE A 324       6.389   1.087 -18.962  1.00 77.29           H
ATOM   4959  CE1 PHE A 324       9.925   0.181 -17.770  1.00 77.29           C
ATOM   4960  HE1 PHE A 324      10.928  -0.088 -17.440  1.00 77.29           H
ATOM   4961  CE2 PHE A 324       8.049   1.600 -17.646  1.00 77.29           C
ATOM   4962  HE2 PHE A 324       7.549   2.469 -17.217  1.00 77.29           H
ATOM   4963  CZ  PHE A 324       9.301   1.265 -17.235  1.00 77.29           C
ATOM   4964  HZ  PHE A 324       9.805   1.865 -16.477  1.00 77.29           H
ATOM   4965  HN  PHE A 324       6.133  -2.124 -22.047  1.00 77.29           H
ATOM   4966  N   ARG A 325       9.317  -1.946 -22.366  1.00 80.46           N
ATOM   4967  CA  ARG A 325      10.676  -2.225 -22.798  1.00 80.46           C
ATOM   4968  C   ARG A 325      11.010  -1.417 -24.053  1.00 80.46           C
ATOM   4969  O   ARG A 325      12.097  -0.851 -24.161  1.00 80.46           O
ATOM   4970  HA  ARG A 325      11.302  -1.923 -21.959  1.00 80.46           H
ATOM   4971  CB  ARG A 325      10.866  -3.714 -23.093  1.00 80.46           C
ATOM   4972 1HB  ARG A 325       9.962  -4.115 -23.553  1.00 80.46           H
ATOM   4973 2HB  ARG A 325      11.674  -3.846 -23.812  1.00 80.46           H
ATOM   4974  CG  ARG A 325      11.182  -4.491 -21.813  1.00 80.46           C
ATOM   4975 1HG  ARG A 325      12.062  -4.064 -21.333  1.00 80.46           H
ATOM   4976 2HG  ARG A 325      10.355  -4.391 -21.110  1.00 80.46           H
ATOM   4977  CD  ARG A 325      11.425  -5.971 -22.116  1.00 80.46           C
ATOM   4978 1HD  ARG A 325      11.974  -6.073 -23.052  1.00 80.46           H
ATOM   4979 2HD  ARG A 325      12.043  -6.413 -21.335  1.00 80.46           H
ATOM   4980  NE  ARG A 325      10.134  -6.688 -22.206  1.00 80.46           N
ATOM   4981  HE  ARG A 325       9.296  -6.169 -22.032  1.00 80.46           H
ATOM   4982  CZ  ARG A 325      10.016  -7.989 -22.505  1.00 80.46           C
ATOM   4983  NH1 ARG A 325      11.105  -8.732 -22.747  1.00 80.46           N
ATOM   4984 1HH1 ARG A 325      12.013  -8.317 -22.705  1.00 80.46           H
ATOM   4985 2HH1 ARG A 325      11.008  -9.702 -22.970  1.00 80.46           H
ATOM   4986  NH2 ARG A 325       8.794  -8.535 -22.559  1.00 80.46           N
ATOM   4987 1HH2 ARG A 325       8.689  -9.504 -22.781  1.00 80.46           H
ATOM   4988 2HH2 ARG A 325       7.987  -7.973 -22.377  1.00 80.46           H
ATOM   4989  HN  ARG A 325       8.719  -2.746 -22.308  1.00 80.46           H
ATOM   4990  N   ARG A 326      10.055  -1.388 -24.972  1.00 81.23           N
ATOM   4991  CA  ARG A 326      10.225  -0.639 -26.205  1.00 81.23           C
ATOM   4992  C   ARG A 326      10.376   0.853 -25.903  1.00 81.23           C
ATOM   4993  O   ARG A 326      11.241   1.520 -26.469  1.00 81.23           O
ATOM   4994  HA  ARG A 326      11.133  -1.042 -26.653  1.00 81.23           H
ATOM   4995  CB  ARG A 326       9.034  -0.845 -27.143  1.00 81.23           C
ATOM   4996 1HB  ARG A 326       8.104  -0.737 -26.585  1.00 81.23           H
ATOM   4997 2HB  ARG A 326       9.035  -0.073 -27.913  1.00 81.23           H
ATOM   4998  CG  ARG A 326       9.085  -2.227 -27.799  1.00 81.23           C
ATOM   4999 1HG  ARG A 326      10.000  -2.322 -28.383  1.00 81.23           H
ATOM   5000 2HG  ARG A 326       9.117  -2.997 -27.029  1.00 81.23           H
ATOM   5001  CD  ARG A 326       7.870  -2.450 -28.702  1.00 81.23           C
ATOM   5002 1HD  ARG A 326       6.955  -2.209 -28.161  1.00 81.23           H
ATOM   5003 2HD  ARG A 326       7.918  -1.781 -29.561  1.00 81.23           H
ATOM   5004  NE  ARG A 326       7.832  -3.857 -29.159  1.00 81.23           N
ATOM   5005  HE  ARG A 326       8.030  -4.573 -28.490  1.00 81.23           H
ATOM   5006  CZ  ARG A 326       7.547  -4.232 -30.413  1.00 81.23           C
ATOM   5007  NH1 ARG A 326       7.272  -3.315 -31.351  1.00 81.23           N
ATOM   5008 1HH1 ARG A 326       7.279  -2.343 -31.118  1.00 81.23           H
ATOM   5009 2HH1 ARG A 326       7.060  -3.603 -32.285  1.00 81.23           H
ATOM   5010  NH2 ARG A 326       7.540  -5.537 -30.716  1.00 81.23           N
ATOM   5011 1HH2 ARG A 326       7.329  -5.834 -31.647  1.00 81.23           H
ATOM   5012 2HH2 ARG A 326       7.746  -6.215 -30.010  1.00 81.23           H
ATOM   5013  HN  ARG A 326       9.180  -1.864 -24.883  1.00 81.23           H
ATOM   5014  N   ASP A 327       9.521   1.334 -25.012  1.00 81.25           N
ATOM   5015  CA  ASP A 327       9.519   2.744 -24.662  1.00 81.25           C
ATOM   5016  C   ASP A 327      10.834   3.094 -23.964  1.00 81.25           C
ATOM   5017  O   ASP A 327      11.415   4.147 -24.219  1.00 81.25           O
ATOM   5018  HA  ASP A 327       9.394   3.273 -25.607  1.00 81.25           H
ATOM   5019  CB  ASP A 327       8.373   3.071 -23.703  1.00 81.25           C
ATOM   5020 1HB  ASP A 327       8.454   2.453 -22.808  1.00 81.25           H
ATOM   5021 2HB  ASP A 327       8.449   4.109 -23.380  1.00 81.25           H
ATOM   5022  CG  ASP A 327       7.016   2.836 -24.369  1.00 81.25           C
ATOM   5023  OD1 ASP A 327       6.955   3.003 -25.606  1.00 81.25           O
ATOM   5024  OD2 ASP A 327       6.070   2.496 -23.626  1.00 81.25           O
ATOM   5025  HN  ASP A 327       8.840   0.778 -24.535  1.00 81.25           H
ATOM   5026  N   LEU A 328      11.266   2.190 -23.097  1.00 83.89           N
ATOM   5027  CA  LEU A 328      12.476   2.412 -22.324  1.00 83.89           C
ATOM   5028  C   LEU A 328      13.657   2.601 -23.277  1.00 83.89           C
ATOM   5029  O   LEU A 328      14.393   3.581 -23.172  1.00 83.89           O
ATOM   5030  HA  LEU A 328      12.337   3.333 -21.758  1.00 83.89           H
ATOM   5031  CB  LEU A 328      12.678   1.284 -21.309  1.00 83.89           C
ATOM   5032 1HB  LEU A 328      11.834   1.287 -20.620  1.00 83.89           H
ATOM   5033 2HB  LEU A 328      12.652   0.334 -21.843  1.00 83.89           H
ATOM   5034  CG  LEU A 328      13.970   1.342 -20.491  1.00 83.89           C
ATOM   5035  HG  LEU A 328      14.809   1.421 -21.182  1.00 83.89           H
ATOM   5036  CD1 LEU A 328      13.999   2.586 -19.600  1.00 83.89           C
ATOM   5037 1HD1 LEU A 328      13.938   3.480 -20.222  1.00 83.89           H
ATOM   5038 2HD1 LEU A 328      13.151   2.562 -18.915  1.00 83.89           H
ATOM   5039 3HD1 LEU A 328      14.927   2.603 -19.030  1.00 83.89           H
ATOM   5040  CD2 LEU A 328      14.167   0.056 -19.686  1.00 83.89           C
ATOM   5041 1HD2 LEU A 328      13.327  -0.078 -19.005  1.00 83.89           H
ATOM   5042 2HD2 LEU A 328      14.222  -0.793 -20.367  1.00 83.89           H
ATOM   5043 3HD2 LEU A 328      15.092   0.124 -19.113  1.00 83.89           H
ATOM   5044  HN  LEU A 328      10.805   1.320 -22.919  1.00 83.89           H
ATOM   5045  N   VAL A 329      13.802   1.648 -24.186  1.00 83.23           N
ATOM   5046  CA  VAL A 329      14.926   1.656 -25.106  1.00 83.23           C
ATOM   5047  C   VAL A 329      14.867   2.920 -25.966  1.00 83.23           C
ATOM   5048  O   VAL A 329      15.900   3.497 -26.300  1.00 83.23           O
ATOM   5049  HA  VAL A 329      15.839   1.680 -24.511  1.00 83.23           H
ATOM   5050  CB  VAL A 329      14.934   0.370 -25.934  1.00 83.23           C
ATOM   5051  HB  VAL A 329      13.971   0.290 -26.439  1.00 83.23           H
ATOM   5052  CG1 VAL A 329      16.024   0.414 -27.007  1.00 83.23           C
ATOM   5053 1HG1 VAL A 329      15.844   1.258 -27.673  1.00 83.23           H
ATOM   5054 2HG1 VAL A 329      16.998   0.529 -26.530  1.00 83.23           H
ATOM   5055 3HG1 VAL A 329      16.007  -0.512 -27.580  1.00 83.23           H
ATOM   5056  CG2 VAL A 329      15.097  -0.859 -25.037  1.00 83.23           C
ATOM   5057 1HG2 VAL A 329      16.039  -0.788 -24.492  1.00 83.23           H
ATOM   5058 2HG2 VAL A 329      14.270  -0.904 -24.328  1.00 83.23           H
ATOM   5059 3HG2 VAL A 329      15.099  -1.760 -25.651  1.00 83.23           H
ATOM   5060  HN  VAL A 329      13.169   0.882 -24.298  1.00 83.23           H
ATOM   5061  N   LYS A 330      13.646   3.313 -26.300  1.00 82.48           N
[truncated: 117,320 more chars]
