# Supplementary material for: Noncanonical roles of chemokine regions in CCR9 activation revealed by structural modeling and mutational mapping
Source: Nat Commun. 2025 Aug 18;16:7695. doi: 10.1038/s41467-025-62321-9 (PMC12361432; doi:10.1038/s41467-025-62321-9)
Supplement: Supplementary file 4 — Supplementary Data 2 [file 41467_2025_62321_MOESM4_ESM.zip › CCR9_CCL25_rnk169.pdb]

SSBOND   1 CYS A   38    CYS A  289 
SSBOND   2 CYS A  119    CYS A  198 
SSBOND   3 CYS B    7    CYS B   35 
SSBOND   4 CYS B    8    CYS B   52 
ATOM      1  N   GLU A  20       0.813  -4.802  61.282  1.00 42.63           N
ATOM      2  CA  GLU A  20       0.191  -4.618  59.982  1.00 42.63           C
ATOM      3  C   GLU A  20       1.250  -4.641  58.878  1.00 42.63           C
ATOM      4  O   GLU A  20       0.928  -4.840  57.708  1.00 42.63           O
ATOM      5  HA  GLU A  20      -0.486  -5.464  59.862  1.00 42.63           H
ATOM      6  CB  GLU A  20      -0.617  -3.320  59.940  1.00 42.63           C
ATOM      7 1HB  GLU A  20      -0.152  -2.576  60.587  1.00 42.63           H
ATOM      8 2HB  GLU A  20      -0.723  -2.986  58.907  1.00 42.63           H
ATOM      9  CG  GLU A  20      -2.036  -3.539  60.469  1.00 42.63           C
ATOM     10 1HG  GLU A  20      -2.423  -4.488  60.099  1.00 42.63           H
ATOM     11 2HG  GLU A  20      -2.016  -3.606  61.557  1.00 42.63           H
ATOM     12  CD  GLU A  20      -2.964  -2.401  60.040  1.00 42.63           C
ATOM     13  OE1 GLU A  20      -4.193  -2.619  60.096  1.00 42.63           O
ATOM     14  OE2 GLU A  20      -2.422  -1.338  59.666  1.00 42.63           O
ATOM     15  HN  GLU A  20       1.809  -4.887  61.265  1.00 42.63           H
ATOM     16  N   SER A  21       2.492  -4.434  59.290  1.00 45.93           N
ATOM     17  CA  SER A  21       3.587  -4.327  58.341  1.00 45.93           C
ATOM     18  C   SER A  21       3.908  -5.704  57.756  1.00 45.93           C
ATOM     19  O   SER A  21       4.230  -5.821  56.574  1.00 45.93           O
ATOM     20  HA  SER A  21       3.230  -3.654  57.562  1.00 45.93           H
ATOM     21  CB  SER A  21       4.831  -3.729  59.001  1.00 45.93           C
ATOM     22 1HB  SER A  21       5.467  -3.281  58.236  1.00 45.93           H
ATOM     23 2HB  SER A  21       4.533  -2.927  59.677  1.00 45.93           H
ATOM     24  OG  SER A  21       5.576  -4.706  59.722  1.00 45.93           O
ATOM     25  HG  SER A  21       6.380  -4.283  60.141  1.00 45.93           H
ATOM     26  HN  SER A  21       2.755  -4.339  60.251  1.00 45.93           H
ATOM     27  N   THR A  22       3.809  -6.713  58.609  1.00 46.67           N
ATOM     28  CA  THR A  22       4.287  -8.039  58.259  1.00 46.67           C
ATOM     29  C   THR A  22       3.342  -8.699  57.254  1.00 46.67           C
ATOM     30  O   THR A  22       3.770  -9.135  56.187  1.00 46.67           O
ATOM     31  HA  THR A  22       5.255  -7.937  57.768  1.00 46.67           H
ATOM     32  CB  THR A  22       4.453  -8.839  59.553  1.00 46.67           C
ATOM     33  HB  THR A  22       3.483  -9.096  59.979  1.00 46.67           H
ATOM     34  OG1 THR A  22       5.283  -8.014  60.367  1.00 46.67           O
ATOM     35  HG1 THR A  22       5.253  -8.330  61.316  1.00 46.67           H
ATOM     36  CG2 THR A  22       5.276 -10.113  59.353  1.00 46.67           C
ATOM     37 1HG2 THR A  22       6.270  -9.850  58.991  1.00 46.67           H
ATOM     38 2HG2 THR A  22       4.781 -10.754  58.623  1.00 46.67           H
ATOM     39 3HG2 THR A  22       5.363 -10.642  60.302  1.00 46.67           H
ATOM     40  HN  THR A  22       3.411  -6.634  59.524  1.00 46.67           H
ATOM     41  N   SER A  23       2.072  -8.752  57.630  1.00 48.87           N
ATOM     42  CA  SER A  23       1.071  -9.398  56.799  1.00 48.87           C
ATOM     43  C   SER A  23       0.979  -8.691  55.445  1.00 48.87           C
ATOM     44  O   SER A  23       0.865  -9.341  54.408  1.00 48.87           O
ATOM     45  HA  SER A  23       1.420 -10.423  56.672  1.00 48.87           H
ATOM     46  CB  SER A  23      -0.295  -9.406  57.487  1.00 48.87           C
ATOM     47 1HB  SER A  23      -1.038  -9.834  56.814  1.00 48.87           H
ATOM     48 2HB  SER A  23      -0.254 -10.049  58.367  1.00 48.87           H
ATOM     49  OG  SER A  23      -0.705  -8.098  57.875  1.00 48.87           O
ATOM     50  HG  SER A  23      -1.602  -8.137  58.315  1.00 48.87           H
ATOM     51  HN  SER A  23       1.726  -8.364  58.485  1.00 48.87           H
ATOM     52  N   SER A  24       1.033  -7.368  55.500  1.00 51.07           N
ATOM     53  CA  SER A  24       0.951  -6.565  54.292  1.00 51.07           C
ATOM     54  C   SER A  24       2.205  -6.772  53.440  1.00 51.07           C
ATOM     55  O   SER A  24       2.194  -6.505  52.239  1.00 51.07           O
ATOM     56  HA  SER A  24       0.067  -6.925  53.766  1.00 51.07           H
ATOM     57  CB  SER A  24       0.777  -5.082  54.627  1.00 51.07           C
ATOM     58 1HB  SER A  24       0.669  -4.512  53.704  1.00 51.07           H
ATOM     59 2HB  SER A  24      -0.143  -4.945  55.195  1.00 51.07           H
ATOM     60  OG  SER A  24       1.877  -4.571  55.375  1.00 51.07           O
ATOM     61  HG  SER A  24       1.545  -4.099  56.192  1.00 51.07           H
ATOM     62  HN  SER A  24       1.131  -6.847  56.348  1.00 51.07           H
ATOM     63  N   MET A  25       3.254  -7.248  54.094  1.00 50.48           N
ATOM     64  CA  MET A  25       4.472  -7.612  53.390  1.00 50.48           C
ATOM     65  C   MET A  25       4.320  -8.967  52.696  1.00 50.48           C
ATOM     66  O   MET A  25       4.711  -9.123  51.540  1.00 50.48           O
ATOM     67  HA  MET A  25       4.627  -6.830  52.646  1.00 50.48           H
ATOM     68  CB  MET A  25       5.636  -7.674  54.382  1.00 50.48           C
ATOM     69 1HB  MET A  25       5.527  -6.884  55.125  1.00 50.48           H
ATOM     70 2HB  MET A  25       5.611  -8.622  54.919  1.00 50.48           H
ATOM     71  CG  MET A  25       6.978  -7.524  53.663  1.00 50.48           C
ATOM     72 1HG  MET A  25       7.786  -7.866  54.309  1.00 50.48           H
ATOM     73 2HG  MET A  25       6.995  -8.152  52.772  1.00 50.48           H
ATOM     74  SD  MET A  25       7.240  -5.817  53.210  1.00 50.48           S
ATOM     75  CE  MET A  25       8.711  -5.467  54.159  1.00 50.48           C
ATOM     76 1HE  MET A  25       8.503  -5.617  55.219  1.00 50.48           H
ATOM     77 2HE  MET A  25       9.512  -6.136  53.848  1.00 50.48           H
ATOM     78 3HE  MET A  25       9.014  -4.434  53.992  1.00 50.48           H
ATOM     79  HN  MET A  25       3.281  -7.384  55.084  1.00 50.48           H
ATOM     80  N   GLU A  26       3.752  -9.912  53.431  1.00 51.05           N
ATOM     81  CA  GLU A  26       3.562 -11.254  52.908  1.00 51.05           C
ATOM     82  C   GLU A  26       2.620 -11.226  51.703  1.00 51.05           C
ATOM     83  O   GLU A  26       2.907 -11.830  50.671  1.00 51.05           O
ATOM     84  HA  GLU A  26       4.553 -11.586  52.595  1.00 51.05           H
ATOM     85  CB  GLU A  26       3.037 -12.196  53.992  1.00 51.05           C
ATOM     86 1HB  GLU A  26       2.292 -11.680  54.598  1.00 51.05           H
ATOM     87 2HB  GLU A  26       2.662 -13.111  53.534  1.00 51.05           H
ATOM     88  CG  GLU A  26       4.160 -12.620  54.942  1.00 51.05           C
ATOM     89 1HG  GLU A  26       4.984 -13.046  54.369  1.00 51.05           H
ATOM     90 2HG  GLU A  26       4.552 -11.745  55.460  1.00 51.05           H
ATOM     91  CD  GLU A  26       3.658 -13.642  55.963  1.00 51.05           C
ATOM     92  OE1 GLU A  26       4.511 -14.403  56.470  1.00 51.05           O
ATOM     93  OE2 GLU A  26       2.434 -13.640  56.214  1.00 51.05           O
ATOM     94  HN  GLU A  26       3.425  -9.772  54.365  1.00 51.05           H
ATOM     95  N   ASP A  27       1.514 -10.517  51.874  1.00 51.79           N
ATOM     96  CA  ASP A  27       0.550 -10.362  50.797  1.00 51.79           C
ATOM     97  C   ASP A  27       1.262  -9.822  49.555  1.00 51.79           C
ATOM     98  O   ASP A  27       0.871 -10.127  48.429  1.00 51.79           O
ATOM     99  HA  ASP A  27       0.134 -11.357  50.639  1.00 51.79           H
ATOM    100  CB  ASP A  27      -0.549  -9.370  51.180  1.00 51.79           C
ATOM    101 1HB  ASP A  27      -0.115  -8.536  51.732  1.00 51.79           H
ATOM    102 2HB  ASP A  27      -1.001  -8.955  50.279  1.00 51.79           H
ATOM    103  CG  ASP A  27      -1.626 -10.046  52.031  1.00 51.79           C
ATOM    104  OD1 ASP A  27      -1.633 -11.296  52.049  1.00 51.79           O
ATOM    105  OD2 ASP A  27      -2.417  -9.298  52.645  1.00 51.79           O
ATOM    106  HN  ASP A  27       1.272 -10.054  52.727  1.00 51.79           H
ATOM    107  N   TYR A  28       2.295  -9.030  49.802  1.00 53.65           N
ATOM    108  CA  TYR A  28       3.057  -8.434  48.718  1.00 53.65           C
ATOM    109  C   TYR A  28       3.898  -9.489  47.995  1.00 53.65           C
ATOM    110  O   TYR A  28       4.076  -9.421  46.780  1.00 53.65           O
ATOM    111  HA  TYR A  28       2.352  -7.997  48.011  1.00 53.65           H
ATOM    112  CB  TYR A  28       3.992  -7.414  49.370  1.00 53.65           C
ATOM    113 1HB  TYR A  28       3.539  -7.062  50.297  1.00 53.65           H
ATOM    114 2HB  TYR A  28       4.924  -7.910  49.639  1.00 53.65           H
ATOM    115  CG  TYR A  28       4.310  -6.207  48.485  1.00 53.65           C
ATOM    116  CD1 TYR A  28       5.332  -6.280  47.560  1.00 53.65           C
ATOM    117  HD1 TYR A  28       5.913  -7.197  47.461  1.00 53.65           H
ATOM    118  CD2 TYR A  28       3.575  -5.046  48.611  1.00 53.65           C
ATOM    119  HD2 TYR A  28       2.768  -4.988  49.341  1.00 53.65           H
ATOM    120  CE1 TYR A  28       5.632  -5.144  46.727  1.00 53.65           C
ATOM    121  HE1 TYR A  28       6.436  -5.188  45.993  1.00 53.65           H
ATOM    122  CE2 TYR A  28       3.875  -3.910  47.778  1.00 53.65           C
ATOM    123  HE2 TYR A  28       3.302  -2.987  47.868  1.00 53.65           H
ATOM    124  CZ  TYR A  28       4.888  -4.015  46.877  1.00 53.65           C
ATOM    125  OH  TYR A  28       5.171  -2.942  46.091  1.00 53.65           O
ATOM    126  HH  TYR A  28       4.979  -2.095  46.585  1.00 53.65           H
ATOM    127  HN  TYR A  28       2.612  -8.793  50.720  1.00 53.65           H
ATOM    128  N   VAL A  29       4.394 -10.440  48.774  1.00 52.29           N
ATOM    129  CA  VAL A  29       5.233 -11.492  48.228  1.00 52.29           C
ATOM    130  C   VAL A  29       4.349 -12.566  47.590  1.00 52.29           C
ATOM    131  O   VAL A  29       4.657 -13.067  46.510  1.00 52.29           O
ATOM    132  HA  VAL A  29       5.858 -11.047  47.453  1.00 52.29           H
ATOM    133  CB  VAL A  29       6.153 -12.046  49.318  1.00 52.29           C
ATOM    134  HB  VAL A  29       5.603 -12.812  49.864  1.00 52.29           H
ATOM    135  CG1 VAL A  29       7.392 -12.704  48.707  1.00 52.29           C
ATOM    136 1HG1 VAL A  29       7.086 -13.525  48.059  1.00 52.29           H
ATOM    137 2HG1 VAL A  29       7.945 -11.967  48.124  1.00 52.29           H
ATOM    138 3HG1 VAL A  29       8.029 -13.089  49.504  1.00 52.29           H
ATOM    139  CG2 VAL A  29       6.547 -10.951  50.311  1.00 52.29           C
ATOM    140 1HG2 VAL A  29       7.071 -10.154  49.784  1.00 52.29           H
ATOM    141 2HG2 VAL A  29       5.651 -10.548  50.782  1.00 52.29           H
ATOM    142 3HG2 VAL A  29       7.201 -11.372  51.075  1.00 52.29           H
ATOM    143  HN  VAL A  29       4.230 -10.498  49.759  1.00 52.29           H
ATOM    144  N   ASN A  30       3.268 -12.886  48.286  1.00 51.41           N
ATOM    145  CA  ASN A  30       2.449 -14.027  47.912  1.00 51.41           C
ATOM    146  C   ASN A  30       1.463 -13.606  46.820  1.00 51.41           C
ATOM    147  O   ASN A  30       0.746 -14.440  46.271  1.00 51.41           O
ATOM    148  HA  ASN A  30       3.152 -14.785  47.569  1.00 51.41           H
ATOM    149  CB  ASN A  30       1.641 -14.539  49.106  1.00 51.41           C
ATOM    150 1HB  ASN A  30       1.371 -13.704  49.753  1.00 51.41           H
ATOM    151 2HB  ASN A  30       0.709 -14.984  48.755  1.00 51.41           H
ATOM    152  CG  ASN A  30       2.437 -15.573  49.904  1.00 51.41           C
ATOM    153  OD1 ASN A  30       3.482 -16.046  49.488  1.00 51.41           O
ATOM    154  ND2 ASN A  30       1.887 -15.896  51.071  1.00 51.41           N
ATOM    155 1HD2 ASN A  30       1.027 -15.471  51.353  1.00 51.41           H
ATOM    156 2HD2 ASN A  30       2.333 -16.565  51.666  1.00 51.41           H
ATOM    157  HN  ASN A  30       2.950 -12.383  49.089  1.00 51.41           H
ATOM    158  N   PHE A  31       1.460 -12.311  46.537  1.00 52.94           N
ATOM    159  CA  PHE A  31       0.867 -11.815  45.307  1.00 52.94           C
ATOM    160  C   PHE A  31       1.572 -12.402  44.083  1.00 52.94           C
ATOM    161  O   PHE A  31       2.636 -11.927  43.688  1.00 52.94           O
ATOM    162  HA  PHE A  31      -0.178 -12.124  45.305  1.00 52.94           H
ATOM    163  CB  PHE A  31       1.046 -10.296  45.305  1.00 52.94           C
ATOM    164 1HB  PHE A  31       1.228  -9.960  46.326  1.00 52.94           H
ATOM    165 2HB  PHE A  31       1.935 -10.046  44.725  1.00 52.94           H
ATOM    166  CG  PHE A  31      -0.149  -9.529  44.736  1.00 52.94           C
ATOM    167  CD1 PHE A  31      -0.191  -9.221  43.412  1.00 52.94           C
ATOM    168  HD1 PHE A  31       0.626  -9.521  42.756  1.00 52.94           H
ATOM    169  CD2 PHE A  31      -1.169  -9.155  45.554  1.00 52.94           C
ATOM    170  HD2 PHE A  31      -1.135  -9.401  46.615  1.00 52.94           H
ATOM    171  CE1 PHE A  31      -1.301  -8.509  42.884  1.00 52.94           C
ATOM    172  HE1 PHE A  31      -1.335  -8.262  41.823  1.00 52.94           H
ATOM    173  CE2 PHE A  31      -2.278  -8.443  45.026  1.00 52.94           C
ATOM    174  HE2 PHE A  31      -3.096  -8.143  45.682  1.00 52.94           H
ATOM    175  CZ  PHE A  31      -2.321  -8.135  43.702  1.00 52.94           C
ATOM    176  HZ  PHE A  31      -3.173  -7.589  43.297  1.00 52.94           H
ATOM    177  HN  PHE A  31       1.853 -11.608  47.131  1.00 52.94           H
ATOM    178  N   ASN A  32       0.951 -13.425  43.516  1.00 54.89           N
ATOM    179  CA  ASN A  32       1.356 -13.916  42.209  1.00 54.89           C
ATOM    180  C   ASN A  32       1.122 -12.824  41.164  1.00 54.89           C
ATOM    181  O   ASN A  32       0.094 -12.817  40.488  1.00 54.89           O
ATOM    182  HA  ASN A  32       2.410 -14.173  42.314  1.00 54.89           H
ATOM    183  CB  ASN A  32       0.537 -15.143  41.804  1.00 54.89           C
ATOM    184 1HB  ASN A  32      -0.387 -15.176  42.382  1.00 54.89           H
ATOM    185 2HB  ASN A  32       0.253 -15.064  40.754  1.00 54.89           H
ATOM    186  CG  ASN A  32       1.331 -16.431  42.028  1.00 54.89           C
ATOM    187  OD1 ASN A  32       2.550 -16.439  42.078  1.00 54.89           O
ATOM    188  ND2 ASN A  32       0.574 -17.517  42.159  1.00 54.89           N
ATOM    189 1HD2 ASN A  32      -0.421 -17.442  42.108  1.00 54.89           H
ATOM    190 2HD2 ASN A  32       1.001 -18.409  42.310  1.00 54.89           H
ATOM    191  HN  ASN A  32       0.185 -13.915  43.932  1.00 54.89           H
ATOM    192  N   PHE A  33       2.092 -11.928  41.063  1.00 57.41           N
ATOM    193  CA  PHE A  33       2.132 -10.990  39.954  1.00 57.41           C
ATOM    194  C   PHE A  33       2.356 -11.719  38.627  1.00 57.41           C
ATOM    195  O   PHE A  33       3.469 -11.738  38.105  1.00 57.41           O
ATOM    196  HA  PHE A  33       1.170 -10.478  39.928  1.00 57.41           H
ATOM    197  CB  PHE A  33       3.310 -10.046  40.208  1.00 57.41           C
ATOM    198 1HB  PHE A  33       4.199 -10.640  40.418  1.00 57.41           H
ATOM    199 2HB  PHE A  33       3.512  -9.480  39.299  1.00 57.41           H
ATOM    200  CG  PHE A  33       3.084  -9.067  41.362  1.00 57.41           C
ATOM    201  CD1 PHE A  33       2.336  -7.948  41.167  1.00 57.41           C
ATOM    202  HD1 PHE A  33       1.898  -7.749  40.189  1.00 57.41           H
ATOM    203  CD2 PHE A  33       3.631  -9.315  42.582  1.00 57.41           C
ATOM    204  HD2 PHE A  33       4.231 -10.212  42.738  1.00 57.41           H
ATOM    205  CE1 PHE A  33       2.127  -7.039  42.238  1.00 57.41           C
ATOM    206  HE1 PHE A  33       1.528  -6.142  42.082  1.00 57.41           H
ATOM    207  CE2 PHE A  33       3.422  -8.406  43.653  1.00 57.41           C
ATOM    208  HE2 PHE A  33       3.860  -8.605  44.630  1.00 57.41           H
ATOM    209  CZ  PHE A  33       2.674  -7.287  43.458  1.00 57.41           C
ATOM    210  HZ  PHE A  33       2.513  -6.589  44.280  1.00 57.41           H
ATOM    211  HN  PHE A  33       2.840 -11.837  41.721  1.00 57.41           H
ATOM    212  N   THR A  34       1.279 -12.301  38.120  1.00 64.18           N
ATOM    213  CA  THR A  34       1.156 -12.531  36.691  1.00 64.18           C
ATOM    214  C   THR A  34       1.501 -11.259  35.914  1.00 64.18           C
ATOM    215  O   THR A  34       0.781 -10.265  35.993  1.00 64.18           O
ATOM    216  HA  THR A  34       1.884 -13.289  36.401  1.00 64.18           H
ATOM    217  CB  THR A  34      -0.257 -13.047  36.415  1.00 64.18           C
ATOM    218  HB  THR A  34      -0.974 -12.227  36.394  1.00 64.18           H
ATOM    219  OG1 THR A  34      -0.473 -14.027  37.427  1.00 64.18           O
ATOM    220  HG1 THR A  34      -1.449 -14.227  37.507  1.00 64.18           H
ATOM    221  CG2 THR A  34      -0.347 -13.837  35.107  1.00 64.18           C
ATOM    222 1HG2 THR A  34       0.321 -14.696  35.154  1.00 64.18           H
ATOM    223 2HG2 THR A  34      -0.056 -13.195  34.275  1.00 64.18           H
ATOM    224 3HG2 THR A  34      -1.371 -14.180  34.959  1.00 64.18           H
ATOM    225  HN  THR A  34       0.501 -12.612  38.666  1.00 64.18           H
ATOM    226  N   ASP A  35       2.602 -11.331  35.180  1.00 79.24           N
ATOM    227  CA  ASP A  35       3.220 -10.133  34.637  1.00 79.24           C
ATOM    228  C   ASP A  35       2.400  -9.638  33.444  1.00 79.24           C
ATOM    229  O   ASP A  35       2.739  -9.916  32.295  1.00 79.24           O
ATOM    230  HA  ASP A  35       3.231  -9.419  35.460  1.00 79.24           H
ATOM    231  CB  ASP A  35       4.641 -10.420  34.148  1.00 79.24           C
ATOM    232 1HB  ASP A  35       5.008 -11.339  34.604  1.00 79.24           H
ATOM    233 2HB  ASP A  35       4.633 -10.580  33.070  1.00 79.24           H
ATOM    234  CG  ASP A  35       5.582  -9.263  34.490  1.00 79.24           C
ATOM    235  OD1 ASP A  35       5.062  -8.230  34.966  1.00 79.24           O
ATOM    236  OD2 ASP A  35       6.800  -9.438  34.269  1.00 79.24           O
ATOM    237  HN  ASP A  35       3.070 -12.186  34.957  1.00 79.24           H
ATOM    238  N   PHE A  36       1.336  -8.912  33.758  1.00 88.40           N
ATOM    239  CA  PHE A  36       0.461  -8.383  32.726  1.00 88.40           C
ATOM    240  C   PHE A  36       1.067  -7.138  32.078  1.00 88.40           C
ATOM    241  O   PHE A  36       0.568  -6.657  31.061  1.00 88.40           O
ATOM    242  HA  PHE A  36       0.341  -9.162  31.973  1.00 88.40           H
ATOM    243  CB  PHE A  36      -0.854  -8.000  33.409  1.00 88.40           C
ATOM    244 1HB  PHE A  36      -0.636  -7.334  34.245  1.00 88.40           H
ATOM    245 2HB  PHE A  36      -1.467  -7.437  32.705  1.00 88.40           H
ATOM    246  CG  PHE A  36      -1.660  -9.194  33.924  1.00 88.40           C
ATOM    247  CD1 PHE A  36      -1.846 -10.282  33.129  1.00 88.40           C
ATOM    248  HD1 PHE A  36      -1.420 -10.303  32.125  1.00 88.40           H
ATOM    249  CD2 PHE A  36      -2.191  -9.168  35.175  1.00 88.40           C
ATOM    250  HD2 PHE A  36      -2.042  -8.296  35.812  1.00 88.40           H
ATOM    251  CE1 PHE A  36      -2.594 -11.390  33.606  1.00 88.40           C
ATOM    252  HE1 PHE A  36      -2.743 -12.262  32.969  1.00 88.40           H
ATOM    253  CE2 PHE A  36      -2.939 -10.276  35.653  1.00 88.40           C
ATOM    254  HE2 PHE A  36      -3.364 -10.255  36.656  1.00 88.40           H
ATOM    255  CZ  PHE A  36      -3.125 -11.364  34.858  1.00 88.40           C
ATOM    256  HZ  PHE A  36      -3.699 -12.215  35.225  1.00 88.40           H
ATOM    257  HN  PHE A  36       1.071  -8.685  34.695  1.00 88.40           H
ATOM    258  N   TYR A  37       2.135  -6.650  32.692  1.00 91.14           N
ATOM    259  CA  TYR A  37       2.965  -5.638  32.060  1.00 91.14           C
ATOM    260  C   TYR A  37       4.031  -6.280  31.171  1.00 91.14           C
ATOM    261  O   TYR A  37       4.872  -7.038  31.652  1.00 91.14           O
ATOM    262  HA  TYR A  37       2.320  -5.010  31.446  1.00 91.14           H
ATOM    263  CB  TYR A  37       3.654  -4.887  33.201  1.00 91.14           C
ATOM    264 1HB  TYR A  37       2.897  -4.536  33.902  1.00 91.14           H
ATOM    265 2HB  TYR A  37       4.295  -5.580  33.745  1.00 91.14           H
ATOM    266  CG  TYR A  37       4.494  -3.693  32.741  1.00 91.14           C
ATOM    267  CD1 TYR A  37       5.816  -3.873  32.390  1.00 91.14           C
ATOM    268  HD1 TYR A  37       6.262  -4.867  32.440  1.00 91.14           H
ATOM    269  CD2 TYR A  37       3.928  -2.435  32.678  1.00 91.14           C
ATOM    270  HD2 TYR A  37       2.884  -2.293  32.956  1.00 91.14           H
ATOM    271  CE1 TYR A  37       6.606  -2.750  31.957  1.00 91.14           C
ATOM    272  HE1 TYR A  37       7.651  -2.878  31.677  1.00 91.14           H
ATOM    273  CE2 TYR A  37       4.718  -1.312  32.246  1.00 91.14           C
ATOM    274  HE2 TYR A  37       4.285  -0.313  32.191  1.00 91.14           H
ATOM    275  CZ  TYR A  37       6.018  -1.524  31.907  1.00 91.14           C
ATOM    276  OH  TYR A  37       6.764  -0.463  31.498  1.00 91.14           O
ATOM    277  HH  TYR A  37       7.409  -0.751  30.790  1.00 91.14           H
ATOM    278  HN  TYR A  37       2.436  -6.935  33.602  1.00 91.14           H
ATOM    279  N   CYS A  38       3.962  -5.953  29.888  1.00 90.86           N
ATOM    280  CA  CYS A  38       4.845  -6.566  28.911  1.00 90.86           C
ATOM    281  C   CYS A  38       5.871  -5.521  28.468  1.00 90.86           C
ATOM    282  O   CYS A  38       5.511  -4.506  27.874  1.00 90.86           O
ATOM    283  HA  CYS A  38       5.335  -7.401  29.412  1.00 90.86           H
ATOM    284  CB  CYS A  38       4.066  -7.139  27.725  1.00 90.86           C
ATOM    285 1HB  CYS A  38       3.253  -7.770  28.085  1.00 90.86           H
ATOM    286 2HB  CYS A  38       3.612  -6.330  27.153  1.00 90.86           H
ATOM    287  SG  CYS A  38       5.184  -8.112  26.652  1.00 90.86           S
ATOM    288  HN  CYS A  38       3.319  -5.284  29.516  1.00 90.86           H
ATOM    289  N   GLU A  39       7.128  -5.806  28.775  1.00 89.51           N
ATOM    290  CA  GLU A  39       8.225  -5.012  28.247  1.00 89.51           C
ATOM    291  C   GLU A  39       8.555  -5.448  26.818  1.00 89.51           C
ATOM    292  O   GLU A  39       8.909  -6.603  26.583  1.00 89.51           O
ATOM    293  HA  GLU A  39       7.864  -3.984  28.246  1.00 89.51           H
ATOM    294  CB  GLU A  39       9.457  -5.111  29.149  1.00 89.51           C
ATOM    295 1HB  GLU A  39       9.641  -6.154  29.406  1.00 89.51           H
ATOM    296 2HB  GLU A  39      10.307  -4.630  28.664  1.00 89.51           H
ATOM    297  CG  GLU A  39       9.233  -4.365  30.466  1.00 89.51           C
ATOM    298 1HG  GLU A  39       8.901  -3.348  30.260  1.00 89.51           H
ATOM    299 2HG  GLU A  39       8.440  -4.851  31.033  1.00 89.51           H
ATOM    300  CD  GLU A  39      10.515  -4.329  31.300  1.00 89.51           C
ATOM    301  OE1 GLU A  39      10.448  -3.781  32.421  1.00 89.51           O
ATOM    302  OE2 GLU A  39      11.534  -4.850  30.797  1.00 89.51           O
ATOM    303  HN  GLU A  39       7.401  -6.561  29.371  1.00 89.51           H
ATOM    304  N   LYS A  40       8.428  -4.501  25.900  1.00 89.62           N
ATOM    305  CA  LYS A  40       8.549  -4.809  24.485  1.00 89.62           C
ATOM    306  C   LYS A  40       9.990  -4.560  24.035  1.00 89.62           C
ATOM    307  O   LYS A  40      10.234  -4.232  22.875  1.00 89.62           O
ATOM    308  HA  LYS A  40       8.327  -5.869  24.361  1.00 89.62           H
ATOM    309  CB  LYS A  40       7.510  -4.030  23.677  1.00 89.62           C
ATOM    310 1HB  LYS A  40       7.630  -2.962  23.855  1.00 89.62           H
ATOM    311 2HB  LYS A  40       7.674  -4.195  22.612  1.00 89.62           H
ATOM    312  CG  LYS A  40       6.090  -4.459  24.052  1.00 89.62           C
ATOM    313 1HG  LYS A  40       5.975  -4.441  25.135  1.00 89.62           H
ATOM    314 2HG  LYS A  40       5.371  -3.748  23.643  1.00 89.62           H
ATOM    315  CD  LYS A  40       5.783  -5.862  23.524  1.00 89.62           C
ATOM    316 1HD  LYS A  40       6.013  -5.912  22.460  1.00 89.62           H
ATOM    317 2HD  LYS A  40       6.423  -6.590  24.023  1.00 89.62           H
ATOM    318  CE  LYS A  40       4.315  -6.225  23.752  1.00 89.62           C
ATOM    319 1HE  LYS A  40       4.155  -6.477  24.800  1.00 89.62           H
ATOM    320 2HE  LYS A  40       3.683  -5.365  23.531  1.00 89.62           H
ATOM    321  NZ  LYS A  40       3.924  -7.367  22.896  1.00 89.62           N
ATOM    322 1HZ  LYS A  40       2.944  -7.582  23.045  1.00 89.62           H
ATOM    323 2HZ  LYS A  40       4.073  -7.126  21.922  1.00 89.62           H
ATOM    324 3HZ  LYS A  40       4.488  -8.176  23.133  1.00 89.62           H
ATOM    325  HN  LYS A  40       8.246  -3.540  26.109  1.00 89.62           H
ATOM    326  N   ASN A  41      10.908  -4.727  24.976  1.00 87.80           N
ATOM    327  CA  ASN A  41      12.307  -4.434  24.718  1.00 87.80           C
ATOM    328  C   ASN A  41      12.809  -5.324  23.579  1.00 87.80           C
ATOM    329  O   ASN A  41      13.520  -4.858  22.690  1.00 87.80           O
ATOM    330  HA  ASN A  41      12.335  -3.374  24.462  1.00 87.80           H
ATOM    331  CB  ASN A  41      13.166  -4.716  25.952  1.00 87.80           C
ATOM    332 1HB  ASN A  41      12.897  -5.685  26.373  1.00 87.80           H
ATOM    333 2HB  ASN A  41      14.215  -4.774  25.664  1.00 87.80           H
ATOM    334  CG  ASN A  41      12.982  -3.625  27.010  1.00 87.80           C
ATOM    335  OD1 ASN A  41      12.605  -2.501  26.720  1.00 87.80           O
ATOM    336  ND2 ASN A  41      13.268  -4.018  28.248  1.00 87.80           N
ATOM    337 1HD2 ASN A  41      13.572  -4.956  28.417  1.00 87.80           H
ATOM    338 2HD2 ASN A  41      13.179  -3.376  29.009  1.00 87.80           H
ATOM    339  HN  ASN A  41      10.708  -5.056  25.900  1.00 87.80           H
ATOM    340  N   ASN A  42      12.418  -6.588  23.643  1.00 89.78           N
ATOM    341  CA  ASN A  42      12.864  -7.560  22.659  1.00 89.78           C
ATOM    342  C   ASN A  42      12.357  -7.148  21.276  1.00 89.78           C
ATOM    343  O   ASN A  42      13.073  -7.278  20.284  1.00 89.78           O
ATOM    344  HA  ASN A  42      13.952  -7.554  22.723  1.00 89.78           H
ATOM    345  CB  ASN A  42      12.311  -8.952  22.970  1.00 89.78           C
ATOM    346 1HB  ASN A  42      11.230  -8.897  23.100  1.00 89.78           H
ATOM    347 2HB  ASN A  42      12.497  -9.618  22.127  1.00 89.78           H
ATOM    348  CG  ASN A  42      12.953  -9.528  24.234  1.00 89.78           C
ATOM    349  OD1 ASN A  42      13.890  -8.980  24.790  1.00 89.78           O
ATOM    350  ND2 ASN A  42      12.398 -10.661  24.655  1.00 89.78           N
ATOM    351 1HD2 ASN A  42      11.630 -11.059  24.152  1.00 89.78           H
ATOM    352 2HD2 ASN A  42      12.748 -11.115  25.474  1.00 89.78           H
ATOM    353  HN  ASN A  42      11.810  -6.951  24.350  1.00 89.78           H
ATOM    354  N   VAL A  43      11.126  -6.659  21.254  1.00 90.76           N
ATOM    355  CA  VAL A  43      10.506  -6.249  20.005  1.00 90.76           C
ATOM    356  C   VAL A  43      11.274  -5.060  19.425  1.00 90.76           C
ATOM    357  O   VAL A  43      11.526  -5.005  18.223  1.00 90.76           O
ATOM    358  HA  VAL A  43      10.579  -7.086  19.311  1.00 90.76           H
ATOM    359  CB  VAL A  43       9.022  -5.949  20.231  1.00 90.76           C
ATOM    360  HB  VAL A  43       8.952  -5.104  20.917  1.00 90.76           H
ATOM    361  CG1 VAL A  43       8.338  -5.550  18.922  1.00 90.76           C
ATOM    362 1HG1 VAL A  43       8.817  -4.658  18.518  1.00 90.76           H
ATOM    363 2HG1 VAL A  43       8.424  -6.366  18.204  1.00 90.76           H
ATOM    364 3HG1 VAL A  43       7.285  -5.342  19.112  1.00 90.76           H
ATOM    365  CG2 VAL A  43       8.315  -7.140  20.880  1.00 90.76           C
ATOM    366 1HG2 VAL A  43       8.400  -8.011  20.230  1.00 90.76           H
ATOM    367 2HG2 VAL A  43       8.778  -7.358  21.842  1.00 90.76           H
ATOM    368 3HG2 VAL A  43       7.262  -6.900  21.029  1.00 90.76           H
ATOM    369  HN  VAL A  43      10.556  -6.542  22.067  1.00 90.76           H
ATOM    370  N   ARG A  44      11.627  -4.136  20.308  1.00 89.32           N
ATOM    371  CA  ARG A  44      12.310  -2.924  19.890  1.00 89.32           C
ATOM    372  C   ARG A  44      13.714  -3.254  19.381  1.00 89.32           C
ATOM    373  O   ARG A  44      14.177  -2.668  18.403  1.00 89.32           O
ATOM    374  HA  ARG A  44      11.689  -2.515  19.093  1.00 89.32           H
ATOM    375  CB  ARG A  44      12.415  -1.926  21.045  1.00 89.32           C
ATOM    376 1HB  ARG A  44      12.818  -2.425  21.927  1.00 89.32           H
ATOM    377 2HB  ARG A  44      13.114  -1.132  20.782  1.00 89.32           H
ATOM    378  CG  ARG A  44      11.049  -1.321  21.374  1.00 89.32           C
ATOM    379 1HG  ARG A  44      10.571  -0.972  20.459  1.00 89.32           H
ATOM    380 2HG  ARG A  44      10.401  -2.088  21.799  1.00 89.32           H
ATOM    381  CD  ARG A  44      11.186  -0.159  22.359  1.00 89.32           C
ATOM    382 1HD  ARG A  44      12.036   0.465  22.082  1.00 89.32           H
ATOM    383 2HD  ARG A  44      10.300   0.474  22.315  1.00 89.32           H
ATOM    384  NE  ARG A  44      11.367  -0.678  23.733  1.00 89.32           N
ATOM    385  HE  ARG A  44      12.145  -1.283  23.907  1.00 89.32           H
ATOM    386  CZ  ARG A  44      10.555  -0.389  24.759  1.00 89.32           C
ATOM    387  NH1 ARG A  44       9.498   0.416  24.584  1.00 89.32           N
ATOM    388 1HH1 ARG A  44       9.311   0.806  23.682  1.00 89.32           H
ATOM    389 2HH1 ARG A  44       8.897   0.627  25.354  1.00 89.32           H
ATOM    390  NH2 ARG A  44      10.815  -0.917  25.963  1.00 89.32           N
ATOM    391 1HH2 ARG A  44      10.219  -0.711  26.739  1.00 89.32           H
ATOM    392 2HH2 ARG A  44      11.606  -1.517  26.085  1.00 89.32           H
ATOM    393  HN  ARG A  44      11.453  -4.207  21.290  1.00 89.32           H
ATOM    394  N   GLN A  45      14.352  -4.191  20.066  1.00 90.39           N
ATOM    395  CA  GLN A  45      15.715  -4.568  19.729  1.00 90.39           C
ATOM    396  C   GLN A  45      15.761  -5.200  18.337  1.00 90.39           C
ATOM    397  O   GLN A  45      16.655  -4.904  17.546  1.00 90.39           O
ATOM    398  HA  GLN A  45      16.282  -3.637  19.731  1.00 90.39           H
ATOM    399  CB  GLN A  45      16.299  -5.513  20.781  1.00 90.39           C
ATOM    400 1HB  GLN A  45      16.191  -5.072  21.771  1.00 90.39           H
ATOM    401 2HB  GLN A  45      15.738  -6.448  20.786  1.00 90.39           H
ATOM    402  CG  GLN A  45      17.775  -5.799  20.502  1.00 90.39           C
ATOM    403 1HG  GLN A  45      17.883  -6.240  19.511  1.00 90.39           H
ATOM    404 2HG  GLN A  45      18.336  -4.864  20.497  1.00 90.39           H
ATOM    405  CD  GLN A  45      18.359  -6.744  21.553  1.00 90.39           C
ATOM    406  OE1 GLN A  45      17.665  -7.265  22.411  1.00 90.39           O
ATOM    407  NE2 GLN A  45      19.671  -6.935  21.441  1.00 90.39           N
ATOM    408 1HE2 GLN A  45      20.182  -6.476  20.714  1.00 90.39           H
ATOM    409 2HE2 GLN A  45      20.145  -7.537  22.083  1.00 90.39           H
ATOM    410  HN  GLN A  45      13.955  -4.688  20.838  1.00 90.39           H
ATOM    411  N   PHE A  46      14.786  -6.060  18.079  1.00 92.48           N
ATOM    412  CA  PHE A  46      14.675  -6.698  16.779  1.00 92.48           C
ATOM    413  C   PHE A  46      14.456  -5.661  15.676  1.00 92.48           C
ATOM    414  O   PHE A  46      15.126  -5.694  14.645  1.00 92.48           O
ATOM    415  HA  PHE A  46      15.611  -7.227  16.597  1.00 92.48           H
ATOM    416  CB  PHE A  46      13.460  -7.626  16.838  1.00 92.48           C
ATOM    417 1HB  PHE A  46      13.648  -8.408  17.574  1.00 92.48           H
ATOM    418 2HB  PHE A  46      12.599  -7.058  17.190  1.00 92.48           H
ATOM    419  CG  PHE A  46      13.110  -8.279  15.500  1.00 92.48           C
ATOM    420  CD1 PHE A  46      12.068  -7.806  14.764  1.00 92.48           C
ATOM    421  HD1 PHE A  46      11.483  -6.961  15.128  1.00 92.48           H
ATOM    422  CD2 PHE A  46      13.840  -9.333  15.045  1.00 92.48           C
ATOM    423  HD2 PHE A  46      14.675  -9.712  15.635  1.00 92.48           H
ATOM    424  CE1 PHE A  46      11.743  -8.412  13.522  1.00 92.48           C
ATOM    425  HE1 PHE A  46      10.909  -8.033  12.932  1.00 92.48           H
ATOM    426  CE2 PHE A  46      13.515  -9.939  13.803  1.00 92.48           C
ATOM    427  HE2 PHE A  46      14.100 -10.784  13.439  1.00 92.48           H
ATOM    428  CZ  PHE A  46      12.474  -9.466  13.067  1.00 92.48           C
ATOM    429  HZ  PHE A  46      12.224  -9.931  12.114  1.00 92.48           H
ATOM    430  HN  PHE A  46      14.083  -6.322  18.740  1.00 92.48           H
ATOM    431  N   ALA A  47      13.516  -4.762  15.931  1.00 91.53           N
ATOM    432  CA  ALA A  47      13.143  -3.768  14.939  1.00 91.53           C
ATOM    433  C   ALA A  47      14.377  -2.947  14.558  1.00 91.53           C
ATOM    434  O   ALA A  47      14.592  -2.651  13.384  1.00 91.53           O
ATOM    435  HA  ALA A  47      12.783  -4.297  14.057  1.00 91.53           H
ATOM    436  CB  ALA A  47      12.012  -2.897  15.490  1.00 91.53           C
ATOM    437 1HB  ALA A  47      11.149  -3.524  15.717  1.00 91.53           H
ATOM    438 2HB  ALA A  47      12.347  -2.397  16.398  1.00 91.53           H
ATOM    439 3HB  ALA A  47      11.732  -2.151  14.746  1.00 91.53           H
ATOM    440  HN  ALA A  47      13.014  -4.708  16.794  1.00 91.53           H
ATOM    441  N   SER A  48      15.156  -2.601  15.573  1.00 91.79           N
ATOM    442  CA  SER A  48      16.232  -1.642  15.398  1.00 91.79           C
ATOM    443  C   SER A  48      17.303  -2.220  14.471  1.00 91.79           C
ATOM    444  O   SER A  48      18.026  -1.476  13.810  1.00 91.79           O
ATOM    445  HA  SER A  48      15.767  -0.766  14.945  1.00 91.79           H
ATOM    446  CB  SER A  48      16.848  -1.253  16.743  1.00 91.79           C
ATOM    447 1HB  SER A  48      17.536  -0.419  16.600  1.00 91.79           H
ATOM    448 2HB  SER A  48      16.063  -0.906  17.415  1.00 91.79           H
ATOM    449  OG  SER A  48      17.542  -2.341  17.347  1.00 91.79           O
ATOM    450  HG  SER A  48      17.928  -2.056  18.224  1.00 91.79           H
ATOM    451  HN  SER A  48      15.060  -2.965  16.500  1.00 91.79           H
ATOM    452  N   HIS A  49      17.372  -3.543  14.452  1.00 92.31           N
ATOM    453  CA  HIS A  49      18.372  -4.229  13.652  1.00 92.31           C
ATOM    454  C   HIS A  49      17.781  -4.586  12.287  1.00 92.31           C
ATOM    455  O   HIS A  49      18.470  -4.513  11.270  1.00 92.31           O
ATOM    456  HA  HIS A  49      19.195  -3.528  13.511  1.00 92.31           H
ATOM    457  CB  HIS A  49      18.921  -5.448  14.397  1.00 92.31           C
ATOM    458 1HB  HIS A  49      18.087  -6.073  14.714  1.00 92.31           H
ATOM    459 2HB  HIS A  49      19.521  -6.043  13.707  1.00 92.31           H
ATOM    460  CG  HIS A  49      19.761  -5.104  15.603  1.00 92.31           C
ATOM    461  ND1 HIS A  49      19.211  -4.746  16.822  1.00 92.31           N
ATOM    462  HD1 HIS A  49      18.235  -4.680  17.026  1.00 92.31           H
ATOM    463  CD2 HIS A  49      21.115  -5.067  15.766  1.00 92.31           C
ATOM    464  HD2 HIS A  49      21.855  -5.296  14.999  1.00 92.31           H
ATOM    465  CE1 HIS A  49      20.199  -4.506  17.672  1.00 92.31           C
ATOM    466  HE1 HIS A  49      20.089  -4.203  18.713  1.00 92.31           H
ATOM    467  NE2 HIS A  49      21.378  -4.705  17.016  1.00 92.31           N
ATOM    468  HN  HIS A  49      16.761  -4.143  14.970  1.00 92.31           H
ATOM    469  N   PHE A  50      16.511  -4.962  12.308  1.00 93.54           N
ATOM    470  CA  PHE A  50      15.903  -5.609  11.157  1.00 93.54           C
ATOM    471  C   PHE A  50      15.394  -4.574  10.152  1.00 93.54           C
ATOM    472  O   PHE A  50      15.650  -4.688   8.954  1.00 93.54           O
ATOM    473  HA  PHE A  50      16.673  -6.222  10.687  1.00 93.54           H
ATOM    474  CB  PHE A  50      14.718  -6.425  11.677  1.00 93.54           C
ATOM    475 1HB  PHE A  50      15.072  -7.113  12.444  1.00 93.54           H
ATOM    476 2HB  PHE A  50      14.008  -5.750  12.156  1.00 93.54           H
ATOM    477  CG  PHE A  50      13.989  -7.222  10.594  1.00 93.54           C
ATOM    478  CD1 PHE A  50      12.750  -6.838  10.183  1.00 93.54           C
ATOM    479  HD1 PHE A  50      12.277  -5.961  10.626  1.00 93.54           H
ATOM    480  CD2 PHE A  50      14.579  -8.316  10.041  1.00 93.54           C
ATOM    481  HD2 PHE A  50      15.571  -8.625  10.370  1.00 93.54           H
ATOM    482  CE1 PHE A  50      12.074  -7.578   9.178  1.00 93.54           C
ATOM    483  HE1 PHE A  50      11.081  -7.270   8.849  1.00 93.54           H
ATOM    484  CE2 PHE A  50      13.902  -9.057   9.036  1.00 93.54           C
ATOM    485  HE2 PHE A  50      14.375  -9.933   8.594  1.00 93.54           H
ATOM    486  CZ  PHE A  50      12.664  -8.672   8.626  1.00 93.54           C
ATOM    487  HZ  PHE A  50      12.145  -9.240   7.854  1.00 93.54           H
ATOM    488  HN  PHE A  50      15.902  -4.833  13.090  1.00 93.54           H
ATOM    489  N   LEU A  51      14.682  -3.588  10.676  1.00 94.00           N
ATOM    490  CA  LEU A  51      13.848  -2.741   9.841  1.00 94.00           C
ATOM    491  C   LEU A  51      14.739  -1.811   9.015  1.00 94.00           C
ATOM    492  O   LEU A  51      14.600  -1.734   7.795  1.00 94.00           O
ATOM    493  HA  LEU A  51      13.301  -3.391   9.158  1.00 94.00           H
ATOM    494  CB  LEU A  51      12.811  -2.004  10.691  1.00 94.00           C
ATOM    495 1HB  LEU A  51      13.339  -1.377  11.409  1.00 94.00           H
ATOM    496 2HB  LEU A  51      12.245  -1.336  10.041  1.00 94.00           H
ATOM    497  CG  LEU A  51      11.821  -2.885  11.455  1.00 94.00           C
ATOM    498  HG  LEU A  51      12.386  -3.518  12.139  1.00 94.00           H
ATOM    499  CD1 LEU A  51      10.873  -2.036  12.304  1.00 94.00           C
ATOM    500 1HD1 LEU A  51      11.451  -1.454  13.023  1.00 94.00           H
ATOM    501 2HD1 LEU A  51      10.313  -1.361  11.657  1.00 94.00           H
ATOM    502 3HD1 LEU A  51      10.180  -2.687  12.837  1.00 94.00           H
ATOM    503  CD2 LEU A  51      11.064  -3.812  10.503  1.00 94.00           C
ATOM    504 1HD2 LEU A  51      10.511  -3.215   9.777  1.00 94.00           H
ATOM    505 2HD2 LEU A  51      11.772  -4.454   9.980  1.00 94.00           H
ATOM    506 3HD2 LEU A  51      10.367  -4.427  11.072  1.00 94.00           H
ATOM    507  HN  LEU A  51      14.668  -3.364  11.651  1.00 94.00           H
ATOM    508  N   PRO A  52      15.667  -1.091   9.660  1.00 94.99           N
ATOM    509  CA  PRO A  52      16.366   0.010   8.994  1.00 94.99           C
ATOM    510  C   PRO A  52      16.995  -0.418   7.678  1.00 94.99           C
ATOM    511  O   PRO A  52      16.757   0.200   6.642  1.00 94.99           O
ATOM    512  HA  PRO A  52      15.659   0.797   8.729  1.00 94.99           H
ATOM    513  CB  PRO A  52      17.421   0.440  10.015  1.00 94.99           C
ATOM    514 1HB  PRO A  52      18.366  -0.080   9.858  1.00 94.99           H
ATOM    515 2HB  PRO A  52      17.632   1.507   9.949  1.00 94.99           H
ATOM    516  CG  PRO A  52      16.790   0.071  11.352  1.00 94.99           C
ATOM    517 1HG  PRO A  52      17.537  -0.016  12.141  1.00 94.99           H
ATOM    518 2HG  PRO A  52      16.078   0.825  11.685  1.00 94.99           H
ATOM    519  CD  PRO A  52      16.117  -1.259  11.054  1.00 94.99           C
ATOM    520 1HD  PRO A  52      16.810  -2.095  11.153  1.00 94.99           H
ATOM    521 2HD  PRO A  52      15.288  -1.454  11.734  1.00 94.99           H
ATOM    522  N   PRO A  53      17.810  -1.482   7.687  1.00 95.52           N
ATOM    523  CA  PRO A  53      18.475  -1.933   6.462  1.00 95.52           C
ATOM    524  C   PRO A  53      17.496  -2.153   5.321  1.00 95.52           C
ATOM    525  O   PRO A  53      17.769  -1.775   4.183  1.00 95.52           O
ATOM    526  HA  PRO A  53      19.162  -1.165   6.105  1.00 95.52           H
ATOM    527  CB  PRO A  53      19.161  -3.235   6.881  1.00 95.52           C
ATOM    528 1HB  PRO A  53      18.525  -4.100   6.697  1.00 95.52           H
ATOM    529 2HB  PRO A  53      20.086  -3.397   6.328  1.00 95.52           H
ATOM    530  CG  PRO A  53      19.423  -3.033   8.369  1.00 95.52           C
ATOM    531 1HG  PRO A  53      19.579  -3.981   8.884  1.00 95.52           H
ATOM    532 2HG  PRO A  53      20.318  -2.437   8.546  1.00 95.52           H
ATOM    533  CD  PRO A  53      18.163  -2.326   8.842  1.00 95.52           C
ATOM    534 1HD  PRO A  53      17.367  -3.033   9.080  1.00 95.52           H
ATOM    535 2HD  PRO A  53      18.343  -1.739   9.743  1.00 95.52           H
ATOM    536  N   LEU A  54      16.370  -2.764   5.659  1.00 95.03           N
ATOM    537  CA  LEU A  54      15.404  -3.166   4.651  1.00 95.03           C
ATOM    538  C   LEU A  54      14.738  -1.920   4.064  1.00 95.03           C
ATOM    539  O   LEU A  54      14.581  -1.809   2.849  1.00 95.03           O
ATOM    540  HA  LEU A  54      15.953  -3.671   3.856  1.00 95.03           H
ATOM    541  CB  LEU A  54      14.414  -4.178   5.230  1.00 95.03           C
ATOM    542 1HB  LEU A  54      13.978  -3.753   6.135  1.00 95.03           H
ATOM    543 2HB  LEU A  54      13.600  -4.310   4.517  1.00 95.03           H
ATOM    544  CG  LEU A  54      14.985  -5.556   5.571  1.00 95.03           C
ATOM    545  HG  LEU A  54      15.846  -5.416   6.224  1.00 95.03           H
ATOM    546  CD1 LEU A  54      13.965  -6.396   6.342  1.00 95.03           C
ATOM    547 1HD1 LEU A  54      13.701  -5.888   7.269  1.00 95.03           H
ATOM    548 2HD1 LEU A  54      13.070  -6.529   5.734  1.00 95.03           H
ATOM    549 3HD1 LEU A  54      14.396  -7.370   6.572  1.00 95.03           H
ATOM    550  CD2 LEU A  54      15.482  -6.270   4.313  1.00 95.03           C
ATOM    551 1HD2 LEU A  54      14.654  -6.397   3.616  1.00 95.03           H
ATOM    552 2HD2 LEU A  54      16.264  -5.674   3.843  1.00 95.03           H
ATOM    553 3HD2 LEU A  54      15.883  -7.246   4.584  1.00 95.03           H
ATOM    554  HN  LEU A  54      16.115  -2.985   6.601  1.00 95.03           H
ATOM    555  N   TYR A  55      14.364  -1.013   4.954  1.00 94.72           N
ATOM    556  CA  TYR A  55      13.646   0.183   4.548  1.00 94.72           C
ATOM    557  C   TYR A  55      14.516   1.069   3.654  1.00 94.72           C
ATOM    558  O   TYR A  55      14.016   1.705   2.728  1.00 94.72           O
ATOM    559  HA  TYR A  55      12.763  -0.128   3.989  1.00 94.72           H
ATOM    560  CB  TYR A  55      13.325   0.941   5.838  1.00 94.72           C
ATOM    561 1HB  TYR A  55      14.213   0.955   6.470  1.00 94.72           H
ATOM    562 2HB  TYR A  55      13.093   1.977   5.591  1.00 94.72           H
ATOM    563  CG  TYR A  55      12.160   0.348   6.634  1.00 94.72           C
ATOM    564  CD1 TYR A  55      11.529  -0.795   6.186  1.00 94.72           C
ATOM    565  HD1 TYR A  55      11.861  -1.275   5.266  1.00 94.72           H
ATOM    566  CD2 TYR A  55      11.740   0.957   7.799  1.00 94.72           C
ATOM    567  HD2 TYR A  55      12.238   1.860   8.153  1.00 94.72           H
ATOM    568  CE1 TYR A  55      10.433  -1.352   6.935  1.00 94.72           C
ATOM    569  HE1 TYR A  55       9.926  -2.254   6.593  1.00 94.72           H
ATOM    570  CE2 TYR A  55      10.644   0.400   8.548  1.00 94.72           C
ATOM    571  HE2 TYR A  55      10.302   0.870   9.470  1.00 94.72           H
ATOM    572  CZ  TYR A  55      10.044  -0.727   8.079  1.00 94.72           C
ATOM    573  OH  TYR A  55       9.009  -1.254   8.787  1.00 94.72           O
ATOM    574  HH  TYR A  55       8.777  -0.654   9.552  1.00 94.72           H
ATOM    575  HN  TYR A  55      14.544  -1.085   5.936  1.00 94.72           H
ATOM    576  N   TRP A  56      15.805   1.081   3.963  1.00 95.76           N
ATOM    577  CA  TRP A  56      16.763   1.806   3.146  1.00 95.76           C
ATOM    578  C   TRP A  56      16.837   1.119   1.781  1.00 95.76           C
ATOM    579  O   TRP A  56      16.849   1.784   0.747  1.00 95.76           O
ATOM    580  HA  TRP A  56      16.398   2.827   3.031  1.00 95.76           H
ATOM    581  CB  TRP A  56      18.122   1.896   3.845  1.00 95.76           C
ATOM    582 1HB  TRP A  56      18.274   0.995   4.437  1.00 95.76           H
ATOM    583 2HB  TRP A  56      18.907   1.917   3.089  1.00 95.76           H
ATOM    584  CG  TRP A  56      18.275   3.118   4.753  1.00 95.76           C
ATOM    585  CD1 TRP A  56      18.394   3.145   6.087  1.00 95.76           C
ATOM    586  HD1 TRP A  56      18.396   2.258   6.720  1.00 95.76           H
ATOM    587  CD2 TRP A  56      18.322   4.499   4.335  1.00 95.76           C
ATOM    588  NE1 TRP A  56      18.513   4.436   6.559  1.00 95.76           N
ATOM    589  HE1 TRP A  56      18.613   4.710   7.515  1.00 95.76           H
ATOM    590  CE2 TRP A  56      18.468   5.286   5.459  1.00 95.76           C
ATOM    591  CE3 TRP A  56      18.244   5.064   3.050  1.00 95.76           C
ATOM    592  HE3 TRP A  56      18.129   4.465   2.147  1.00 95.76           H
ATOM    593  CZ2 TRP A  56      18.548   6.683   5.412  1.00 95.76           C
ATOM    594  HZ2 TRP A  56      18.664   7.282   6.315  1.00 95.76           H
ATOM    595  CZ3 TRP A  56      18.325   6.461   3.020  1.00 95.76           C
ATOM    596  HZ3 TRP A  56      18.270   6.951   2.048  1.00 95.76           H
ATOM    597  CH2 TRP A  56      18.472   7.268   4.143  1.00 95.76           C
ATOM    598  HH2 TRP A  56      18.528   8.351   4.035  1.00 95.76           H
ATOM    599  HN  TRP A  56      16.195   0.609   4.753  1.00 95.76           H
ATOM    600  N   LEU A  57      16.884  -0.205   1.823  1.00 95.43           N
ATOM    601  CA  LEU A  57      16.976  -0.989   0.603  1.00 95.43           C
ATOM    602  C   LEU A  57      15.744  -0.720  -0.264  1.00 95.43           C
ATOM    603  O   LEU A  57      15.869  -0.421  -1.451  1.00 95.43           O
ATOM    604  HA  LEU A  57      17.859  -0.650   0.062  1.00 95.43           H
ATOM    605  CB  LEU A  57      17.185  -2.468   0.932  1.00 95.43           C
ATOM    606 1HB  LEU A  57      18.085  -2.561   1.540  1.00 95.43           H
ATOM    607 2HB  LEU A  57      16.350  -2.806   1.545  1.00 95.43           H
ATOM    608  CG  LEU A  57      17.315  -3.410  -0.267  1.00 95.43           C
ATOM    609  HG  LEU A  57      16.498  -3.198  -0.958  1.00 95.43           H
ATOM    610  CD1 LEU A  57      18.621  -3.159  -1.023  1.00 95.43           C
ATOM    611 1HD1 LEU A  57      18.642  -2.130  -1.383  1.00 95.43           H
ATOM    612 2HD1 LEU A  57      19.466  -3.327  -0.354  1.00 95.43           H
ATOM    613 3HD1 LEU A  57      18.688  -3.841  -1.870  1.00 95.43           H
ATOM    614  CD2 LEU A  57      17.174  -4.871   0.165  1.00 95.43           C
ATOM    615 1HD2 LEU A  57      17.955  -5.113   0.886  1.00 95.43           H
ATOM    616 2HD2 LEU A  57      16.197  -5.021   0.623  1.00 95.43           H
ATOM    617 3HD2 LEU A  57      17.270  -5.518  -0.707  1.00 95.43           H
ATOM    618  HN  LEU A  57      16.862  -0.739   2.668  1.00 95.43           H
ATOM    619  N   VAL A  58      14.582  -0.836   0.362  1.00 95.05           N
ATOM    620  CA  VAL A  58      13.328  -0.680  -0.354  1.00 95.05           C
ATOM    621  C   VAL A  58      13.251   0.732  -0.939  1.00 95.05           C
ATOM    622  O   VAL A  58      12.831   0.913  -2.080  1.00 95.05           O
ATOM    623  HA  VAL A  58      13.325  -1.399  -1.173  1.00 95.05           H
ATOM    624  CB  VAL A  58      12.153  -1.009   0.570  1.00 95.05           C
ATOM    625  HB  VAL A  58      12.252  -0.399   1.468  1.00 95.05           H
ATOM    626  CG1 VAL A  58      10.819  -0.658  -0.092  1.00 95.05           C
ATOM    627 1HG1 VAL A  58      10.796   0.407  -0.321  1.00 95.05           H
ATOM    628 2HG1 VAL A  58      10.710  -1.230  -1.014  1.00 95.05           H
ATOM    629 3HG1 VAL A  58      10.002  -0.902   0.586  1.00 95.05           H
ATOM    630  CG2 VAL A  58      12.185  -2.479   0.995  1.00 95.05           C
ATOM    631 1HG2 VAL A  58      12.123  -3.114   0.111  1.00 95.05           H
ATOM    632 2HG2 VAL A  58      13.115  -2.684   1.525  1.00 95.05           H
ATOM    633 3HG2 VAL A  58      11.340  -2.685   1.651  1.00 95.05           H
ATOM    634  HN  VAL A  58      14.490  -1.033   1.338  1.00 95.05           H
ATOM    635  N   PHE A  59      13.663   1.696  -0.129  1.00 96.55           N
ATOM    636  CA  PHE A  59      13.653   3.086  -0.554  1.00 96.55           C
ATOM    637  C   PHE A  59      14.464   3.272  -1.838  1.00 96.55           C
ATOM    638  O   PHE A  59      13.963   3.822  -2.818  1.00 96.55           O
ATOM    639  HA  PHE A  59      12.615   3.360  -0.739  1.00 96.55           H
ATOM    640  CB  PHE A  59      14.301   3.901   0.567  1.00 96.55           C
ATOM    641 1HB  PHE A  59      13.662   3.860   1.449  1.00 96.55           H
ATOM    642 2HB  PHE A  59      15.249   3.436   0.839  1.00 96.55           H
ATOM    643  CG  PHE A  59      14.553   5.366   0.205  1.00 96.55           C
ATOM    644  CD1 PHE A  59      15.827   5.830   0.095  1.00 96.55           C
ATOM    645  HD1 PHE A  59      16.668   5.158   0.265  1.00 96.55           H
ATOM    646  CD2 PHE A  59      13.504   6.204  -0.007  1.00 96.55           C
ATOM    647  HD2 PHE A  59      12.483   5.832   0.081  1.00 96.55           H
ATOM    648  CE1 PHE A  59      16.061   7.190  -0.241  1.00 96.55           C
ATOM    649  HE1 PHE A  59      17.082   7.562  -0.329  1.00 96.55           H
ATOM    650  CE2 PHE A  59      13.737   7.564  -0.343  1.00 96.55           C
ATOM    651  HE2 PHE A  59      12.896   8.236  -0.513  1.00 96.55           H
ATOM    652  CZ  PHE A  59      15.011   8.028  -0.453  1.00 96.55           C
ATOM    653  HZ  PHE A  59      15.191   9.072  -0.711  1.00 96.55           H
ATOM    654  HN  PHE A  59      13.999   1.541   0.800  1.00 96.55           H
ATOM    655  N   ILE A  60      15.702   2.803  -1.792  1.00 96.37           N
ATOM    656  CA  ILE A  60      16.638   3.054  -2.875  1.00 96.37           C
ATOM    657  C   ILE A  60      16.108   2.413  -4.159  1.00 96.37           C
ATOM    658  O   ILE A  60      16.021   3.071  -5.195  1.00 96.37           O
ATOM    659  HA  ILE A  60      16.687   4.133  -3.022  1.00 96.37           H
ATOM    660  CB  ILE A  60      18.043   2.585  -2.488  1.00 96.37           C
ATOM    661  HB  ILE A  60      17.970   1.568  -2.103  1.00 96.37           H
ATOM    662  CG1 ILE A  60      18.620   3.452  -1.367  1.00 96.37           C
ATOM    663 1HG1 ILE A  60      18.875   4.437  -1.759  1.00 96.37           H
ATOM    664 2HG1 ILE A  60      17.867   3.602  -0.594  1.00 96.37           H
ATOM    665  CG2 ILE A  60      18.962   2.541  -3.711  1.00 96.37           C
ATOM    666 1HG2 ILE A  60      18.553   1.850  -4.447  1.00 96.37           H
ATOM    667 2HG2 ILE A  60      19.033   3.537  -4.147  1.00 96.37           H
ATOM    668 3HG2 ILE A  60      19.953   2.205  -3.407  1.00 96.37           H
ATOM    669  CD1 ILE A  60      19.864   2.802  -0.758  1.00 96.37           C
ATOM    670 1HD1 ILE A  60      19.600   1.828  -0.346  1.00 96.37           H
ATOM    671 2HD1 ILE A  60      20.624   2.676  -1.529  1.00 96.37           H
ATOM    672 3HD1 ILE A  60      20.255   3.439   0.036  1.00 96.37           H
ATOM    673  HN  ILE A  60      16.068   2.263  -1.034  1.00 96.37           H
ATOM    674  N   VAL A  61      15.768   1.137  -4.049  1.00 94.69           N
ATOM    675  CA  VAL A  61      15.368   0.366  -5.215  1.00 94.69           C
ATOM    676  C   VAL A  61      14.062   0.935  -5.773  1.00 94.69           C
ATOM    677  O   VAL A  61      13.910   1.074  -6.986  1.00 94.69           O
ATOM    678  HA  VAL A  61      16.149   0.478  -5.967  1.00 94.69           H
ATOM    679  CB  VAL A  61      15.268  -1.117  -4.852  1.00 94.69           C
ATOM    680  HB  VAL A  61      14.568  -1.212  -4.022  1.00 94.69           H
ATOM    681  CG1 VAL A  61      14.721  -1.932  -6.025  1.00 94.69           C
ATOM    682 1HG1 VAL A  61      13.728  -1.569  -6.288  1.00 94.69           H
ATOM    683 2HG1 VAL A  61      15.386  -1.826  -6.882  1.00 94.69           H
ATOM    684 3HG1 VAL A  61      14.660  -2.983  -5.740  1.00 94.69           H
ATOM    685  CG2 VAL A  61      16.622  -1.660  -4.390  1.00 94.69           C
ATOM    686 1HG2 VAL A  61      17.352  -1.545  -5.190  1.00 94.69           H
ATOM    687 2HG2 VAL A  61      16.955  -1.108  -3.511  1.00 94.69           H
ATOM    688 3HG2 VAL A  61      16.522  -2.716  -4.138  1.00 94.69           H
ATOM    689  HN  VAL A  61      15.763   0.632  -3.186  1.00 94.69           H
ATOM    690  N   GLY A  62      13.153   1.248  -4.862  1.00 95.66           N
ATOM    691  CA  GLY A  62      11.835   1.720  -5.251  1.00 95.66           C
ATOM    692  C   GLY A  62      11.918   3.106  -5.895  1.00 95.66           C
ATOM    693  O   GLY A  62      11.236   3.377  -6.882  1.00 95.66           O
ATOM    694 1HA  GLY A  62      11.384   1.016  -5.951  1.00 95.66           H
ATOM    695 2HA  GLY A  62      11.186   1.760  -4.376  1.00 95.66           H
ATOM    696  HN  GLY A  62      13.304   1.183  -3.875  1.00 95.66           H
ATOM    697  N   ALA A  63      12.759   3.946  -5.311  1.00 95.87           N
ATOM    698  CA  ALA A  63      12.897   5.314  -5.780  1.00 95.87           C
ATOM    699  C   ALA A  63      13.425   5.306  -7.215  1.00 95.87           C
ATOM    700  O   ALA A  63      12.905   6.014  -8.076  1.00 95.87           O
ATOM    701  HA  ALA A  63      11.907   5.770  -5.768  1.00 95.87           H
ATOM    702  CB  ALA A  63      13.808   6.091  -4.827  1.00 95.87           C
ATOM    703 1HB  ALA A  63      13.374   6.092  -3.828  1.00 95.87           H
ATOM    704 2HB  ALA A  63      14.790   5.617  -4.796  1.00 95.87           H
ATOM    705 3HB  ALA A  63      13.912   7.117  -5.179  1.00 95.87           H
ATOM    706  HN  ALA A  63      13.339   3.706  -4.532  1.00 95.87           H
ATOM    707  N   LEU A  64      14.453   4.497  -7.429  1.00 94.11           N
ATOM    708  CA  LEU A  64      15.068   4.400  -8.742  1.00 94.11           C
ATOM    709  C   LEU A  64      14.046   3.852  -9.740  1.00 94.11           C
ATOM    710  O   LEU A  64      13.900   4.383 -10.840  1.00 94.11           O
ATOM    711  HA  LEU A  64      15.344   5.408  -9.049  1.00 94.11           H
ATOM    712  CB  LEU A  64      16.357   3.580  -8.670  1.00 94.11           C
ATOM    713 1HB  LEU A  64      16.131   2.624  -8.197  1.00 94.11           H
ATOM    714 2HB  LEU A  64      16.684   3.362  -9.687  1.00 94.11           H
ATOM    715  CG  LEU A  64      17.522   4.226  -7.918  1.00 94.11           C
ATOM    716  HG  LEU A  64      17.175   4.502  -6.922  1.00 94.11           H
ATOM    717  CD1 LEU A  64      18.675   3.236  -7.736  1.00 94.11           C
ATOM    718 1HD1 LEU A  64      18.327   2.374  -7.167  1.00 94.11           H
ATOM    719 2HD1 LEU A  64      19.029   2.908  -8.713  1.00 94.11           H
ATOM    720 3HD1 LEU A  64      19.489   3.722  -7.199  1.00 94.11           H
ATOM    721  CD2 LEU A  64      17.976   5.513  -8.611  1.00 94.11           C
ATOM    722 1HD2 LEU A  64      18.300   5.284  -9.626  1.00 94.11           H
ATOM    723 2HD2 LEU A  64      17.146   6.219  -8.645  1.00 94.11           H
ATOM    724 3HD2 LEU A  64      18.805   5.952  -8.056  1.00 94.11           H
ATOM    725  HN  LEU A  64      14.863   3.916  -6.726  1.00 94.11           H
ATOM    726  N   GLY A  65      13.364   2.796  -9.320  1.00 92.71           N
ATOM    727  CA  GLY A  65      12.455   2.090 -10.208  1.00 92.71           C
ATOM    728  C   GLY A  65      11.320   3.006 -10.672  1.00 92.71           C
ATOM    729  O   GLY A  65      11.082   3.146 -11.870  1.00 92.71           O
ATOM    730 1HA  GLY A  65      13.003   1.718 -11.074  1.00 92.71           H
ATOM    731 2HA  GLY A  65      12.041   1.222  -9.696  1.00 92.71           H
ATOM    732  HN  GLY A  65      13.424   2.423  -8.395  1.00 92.71           H
ATOM    733  N   ASN A  66      10.651   3.604  -9.698  1.00 94.68           N
ATOM    734  CA  ASN A  66       9.444   4.364  -9.976  1.00 94.68           C
ATOM    735  C   ASN A  66       9.817   5.659 -10.700  1.00 94.68           C
ATOM    736  O   ASN A  66       9.059   6.147 -11.537  1.00 94.68           O
ATOM    737  HA  ASN A  66       8.827   3.707 -10.589  1.00 94.68           H
ATOM    738  CB  ASN A  66       8.717   4.738  -8.683  1.00 94.68           C
ATOM    739 1HB  ASN A  66       9.433   5.127  -7.959  1.00 94.68           H
ATOM    740 2HB  ASN A  66       8.000   5.534  -8.882  1.00 94.68           H
ATOM    741  CG  ASN A  66       7.993   3.527  -8.091  1.00 94.68           C
ATOM    742  OD1 ASN A  66       7.060   2.988  -8.663  1.00 94.68           O
ATOM    743  ND2 ASN A  66       8.474   3.130  -6.916  1.00 94.68           N
ATOM    744 1HD2 ASN A  66       9.242   3.617  -6.500  1.00 94.68           H
ATOM    745 2HD2 ASN A  66       8.066   2.346  -6.448  1.00 94.68           H
ATOM    746  HN  ASN A  66      10.920   3.577  -8.735  1.00 94.68           H
ATOM    747  N   SER A  67      10.985   6.179 -10.351  1.00 93.38           N
ATOM    748  CA  SER A  67      11.503   7.365 -11.012  1.00 93.38           C
ATOM    749  C   SER A  67      11.713   7.085 -12.501  1.00 93.38           C
ATOM    750  O   SER A  67      11.456   7.947 -13.341  1.00 93.38           O
ATOM    751  HA  SER A  67      10.740   8.131 -10.870  1.00 93.38           H
ATOM    752  CB  SER A  67      12.813   7.826 -10.368  1.00 93.38           C
ATOM    753 1HB  SER A  67      13.548   7.023 -10.429  1.00 93.38           H
ATOM    754 2HB  SER A  67      13.215   8.669 -10.929  1.00 93.38           H
ATOM    755  OG  SER A  67      12.634   8.203  -9.006  1.00 93.38           O
ATOM    756  HG  SER A  67      13.085   7.542  -8.406  1.00 93.38           H
ATOM    757  HN  SER A  67      11.571   5.805  -9.633  1.00 93.38           H
ATOM    758  N   LEU A  68      12.178   5.877 -12.784  1.00 90.01           N
ATOM    759  CA  LEU A  68      12.414   5.469 -14.158  1.00 90.01           C
ATOM    760  C   LEU A  68      11.081   5.418 -14.907  1.00 90.01           C
ATOM    761  O   LEU A  68      11.002   5.815 -16.068  1.00 90.01           O
ATOM    762  HA  LEU A  68      13.042   6.229 -14.622  1.00 90.01           H
ATOM    763  CB  LEU A  68      13.193   4.152 -14.199  1.00 90.01           C
ATOM    764 1HB  LEU A  68      14.111   4.277 -13.625  1.00 90.01           H
ATOM    765 2HB  LEU A  68      12.602   3.388 -13.694  1.00 90.01           H
ATOM    766  CG  LEU A  68      13.562   3.635 -15.591  1.00 90.01           C
ATOM    767  HG  LEU A  68      12.651   3.575 -16.186  1.00 90.01           H
ATOM    768  CD1 LEU A  68      14.505   4.606 -16.305  1.00 90.01           C
ATOM    769 1HD1 LEU A  68      14.017   5.575 -16.410  1.00 90.01           H
ATOM    770 2HD1 LEU A  68      15.418   4.721 -15.721  1.00 90.01           H
ATOM    771 3HD1 LEU A  68      14.751   4.214 -17.292  1.00 90.01           H
ATOM    772  CD2 LEU A  68      14.145   2.222 -15.514  1.00 90.01           C
ATOM    773 1HD2 LEU A  68      15.043   2.233 -14.896  1.00 90.01           H
ATOM    774 2HD2 LEU A  68      13.409   1.549 -15.075  1.00 90.01           H
ATOM    775 3HD2 LEU A  68      14.399   1.879 -16.517  1.00 90.01           H
ATOM    776  HN  LEU A  68      12.392   5.185 -12.094  1.00 90.01           H
ATOM    777  N   VAL A  69      10.066   4.926 -14.211  1.00 90.41           N
ATOM    778  CA  VAL A  69       8.750   4.782 -14.808  1.00 90.41           C
ATOM    779  C   VAL A  69       8.245   6.154 -15.260  1.00 90.41           C
ATOM    780  O   VAL A  69       7.750   6.301 -16.376  1.00 90.41           O
ATOM    781  HA  VAL A  69       8.854   4.141 -15.684  1.00 90.41           H
ATOM    782  CB  VAL A  69       7.802   4.090 -13.825  1.00 90.41           C
ATOM    783  HB  VAL A  69       7.835   4.640 -12.885  1.00 90.41           H
ATOM    784  CG1 VAL A  69       6.361   4.122 -14.339  1.00 90.41           C
ATOM    785 1HG1 VAL A  69       6.042   5.157 -14.462  1.00 90.41           H
ATOM    786 2HG1 VAL A  69       6.306   3.608 -15.298  1.00 90.41           H
ATOM    787 3HG1 VAL A  69       5.709   3.624 -13.621  1.00 90.41           H
ATOM    788  CG2 VAL A  69       8.254   2.655 -13.546  1.00 90.41           C
ATOM    789 1HG2 VAL A  69       8.264   2.090 -14.478  1.00 90.41           H
ATOM    790 2HG2 VAL A  69       9.255   2.666 -13.117  1.00 90.41           H
ATOM    791 3HG2 VAL A  69       7.563   2.187 -12.845  1.00 90.41           H
ATOM    792  HN  VAL A  69      10.133   4.630 -13.258  1.00 90.41           H
ATOM    793  N   ILE A  70       8.388   7.124 -14.368  1.00 91.59           N
ATOM    794  CA  ILE A  70       7.909   8.468 -14.642  1.00 91.59           C
ATOM    795  C   ILE A  70       8.672   9.043 -15.838  1.00 91.59           C
ATOM    796  O   ILE A  70       8.079   9.676 -16.710  1.00 91.59           O
ATOM    797  HA  ILE A  70       6.855   8.391 -14.909  1.00 91.59           H
ATOM    798  CB  ILE A  70       7.996   9.334 -13.384  1.00 91.59           C
ATOM    799  HB  ILE A  70       9.010   9.265 -12.990  1.00 91.59           H
ATOM    800  CG1 ILE A  70       7.052   8.817 -12.296  1.00 91.59           C
ATOM    801 1HG1 ILE A  70       6.021   8.892 -12.639  1.00 91.59           H
ATOM    802 2HG1 ILE A  70       7.250   7.761 -12.110  1.00 91.59           H
ATOM    803  CG2 ILE A  70       7.739  10.806 -13.713  1.00 91.59           C
ATOM    804 1HG2 ILE A  70       8.484  11.154 -14.429  1.00 91.59           H
ATOM    805 2HG2 ILE A  70       6.744  10.914 -14.144  1.00 91.59           H
ATOM    806 3HG2 ILE A  70       7.806  11.399 -12.801  1.00 91.59           H
ATOM    807  CD1 ILE A  70       7.224   9.610 -10.999  1.00 91.59           C
ATOM    808 1HD1 ILE A  70       8.250   9.513 -10.647  1.00 91.59           H
ATOM    809 2HD1 ILE A  70       7.001  10.661 -11.184  1.00 91.59           H
ATOM    810 3HD1 ILE A  70       6.541   9.222 -10.243  1.00 91.59           H
ATOM    811  HN  ILE A  70       8.821   7.003 -13.475  1.00 91.59           H
ATOM    812  N   LEU A  71       9.975   8.801 -15.840  1.00 88.26           N
ATOM    813  CA  LEU A  71      10.840   9.371 -16.859  1.00 88.26           C
ATOM    814  C   LEU A  71      10.472   8.780 -18.222  1.00 88.26           C
ATOM    815  O   LEU A  71      10.419   9.497 -19.220  1.00 88.26           O
ATOM    816  HA  LEU A  71      10.651  10.444 -16.886  1.00 88.26           H
ATOM    817  CB  LEU A  71      12.310   9.179 -16.482  1.00 88.26           C
ATOM    818 1HB  LEU A  71      12.465   9.588 -15.484  1.00 88.26           H
ATOM    819 2HB  LEU A  71      12.513   8.110 -16.424  1.00 88.26           H
ATOM    820  CG  LEU A  71      13.333   9.814 -17.427  1.00 88.26           C
ATOM    821  HG  LEU A  71      12.915  10.747 -17.805  1.00 88.26           H
ATOM    822  CD1 LEU A  71      14.623  10.165 -16.682  1.00 88.26           C
ATOM    823 1HD1 LEU A  71      14.400  10.871 -15.883  1.00 88.26           H
ATOM    824 2HD1 LEU A  71      15.055   9.259 -16.257  1.00 88.26           H
ATOM    825 3HD1 LEU A  71      15.332  10.614 -17.377  1.00 88.26           H
ATOM    826  CD2 LEU A  71      13.595   8.913 -18.635  1.00 88.26           C
ATOM    827 1HD2 LEU A  71      13.983   7.953 -18.296  1.00 88.26           H
ATOM    828 2HD2 LEU A  71      12.665   8.757 -19.181  1.00 88.26           H
ATOM    829 3HD2 LEU A  71      14.326   9.388 -19.290  1.00 88.26           H
ATOM    830  HN  LEU A  71      10.439   8.230 -15.163  1.00 88.26           H
ATOM    831  N   VAL A  72      10.227   7.478 -18.220  1.00 86.27           N
ATOM    832  CA  VAL A  72       9.847   6.786 -19.440  1.00 86.27           C
ATOM    833  C   VAL A  72       8.538   7.375 -19.969  1.00 86.27           C
ATOM    834  O   VAL A  72       8.393   7.594 -21.170  1.00 86.27           O
ATOM    835  HA  VAL A  72      10.633   6.960 -20.175  1.00 86.27           H
ATOM    836  CB  VAL A  72       9.764   5.280 -19.183  1.00 86.27           C
ATOM    837  HB  VAL A  72       9.109   5.122 -18.327  1.00 86.27           H
ATOM    838  CG1 VAL A  72       9.153   4.552 -20.383  1.00 86.27           C
ATOM    839 1HG1 VAL A  72       8.148   4.932 -20.564  1.00 86.27           H
ATOM    840 2HG1 VAL A  72       9.771   4.723 -21.264  1.00 86.27           H
ATOM    841 3HG1 VAL A  72       9.106   3.484 -20.173  1.00 86.27           H
ATOM    842  CG2 VAL A  72      11.139   4.706 -18.836  1.00 86.27           C
ATOM    843 1HG2 VAL A  72      11.826   4.882 -19.664  1.00 86.27           H
ATOM    844 2HG2 VAL A  72      11.520   5.193 -17.938  1.00 86.27           H
ATOM    845 3HG2 VAL A  72      11.051   3.634 -18.658  1.00 86.27           H
ATOM    846  HN  VAL A  72      10.285   6.899 -17.406  1.00 86.27           H
ATOM    847  N   TYR A  73       7.619   7.616 -19.045  1.00 85.52           N
ATOM    848  CA  TYR A  73       6.322   8.162 -19.405  1.00 85.52           C
ATOM    849  C   TYR A  73       6.469   9.525 -20.084  1.00 85.52           C
ATOM    850  O   TYR A  73       5.770   9.820 -21.052  1.00 85.52           O
ATOM    851  HA  TYR A  73       5.846   7.469 -20.099  1.00 85.52           H
ATOM    852  CB  TYR A  73       5.559   8.339 -18.091  1.00 85.52           C
ATOM    853 1HB  TYR A  73       5.491   7.374 -17.589  1.00 85.52           H
ATOM    854 2HB  TYR A  73       6.131   8.999 -17.437  1.00 85.52           H
ATOM    855  CG  TYR A  73       4.150   8.910 -18.261  1.00 85.52           C
ATOM    856  CD1 TYR A  73       3.964  10.275 -18.346  1.00 85.52           C
ATOM    857  HD1 TYR A  73       4.821  10.946 -18.292  1.00 85.52           H
ATOM    858  CD2 TYR A  73       3.065   8.060 -18.329  1.00 85.52           C
ATOM    859  HD2 TYR A  73       3.212   6.983 -18.261  1.00 85.52           H
ATOM    860  CE1 TYR A  73       2.638  10.813 -18.506  1.00 85.52           C
ATOM    861  HE1 TYR A  73       2.477  11.888 -18.575  1.00 85.52           H
ATOM    862  CE2 TYR A  73       1.738   8.598 -18.489  1.00 85.52           C
ATOM    863  HE2 TYR A  73       0.873   7.938 -18.544  1.00 85.52           H
ATOM    864  CZ  TYR A  73       1.590   9.947 -18.570  1.00 85.52           C
ATOM    865  OH  TYR A  73       0.338  10.455 -18.721  1.00 85.52           O
ATOM    866  HH  TYR A  73      -0.312   9.716 -18.899  1.00 85.52           H
ATOM    867  HN  TYR A  73       7.749   7.445 -18.069  1.00 85.52           H
ATOM    868  N   TRP A  74       7.383  10.321 -19.548  1.00 85.90           N
ATOM    869  CA  TRP A  74       7.520  11.701 -19.980  1.00 85.90           C
ATOM    870  C   TRP A  74       8.090  11.698 -21.400  1.00 85.90           C
ATOM    871  O   TRP A  74       7.533  12.328 -22.298  1.00 85.90           O
ATOM    872  HA  TRP A  74       6.527  12.151 -19.979  1.00 85.90           H
ATOM    873  CB  TRP A  74       8.373  12.503 -18.996  1.00 85.90           C
ATOM    874 1HB  TRP A  74       9.109  11.837 -18.543  1.00 85.90           H
ATOM    875 2HB  TRP A  74       8.928  13.263 -19.546  1.00 85.90           H
ATOM    876  CG  TRP A  74       7.570  13.182 -17.885  1.00 85.90           C
ATOM    877  CD1 TRP A  74       6.758  12.610 -16.986  1.00 85.90           C
ATOM    878  HD1 TRP A  74       6.561  11.539 -16.931  1.00 85.90           H
ATOM    879  CD2 TRP A  74       7.534  14.594 -17.591  1.00 85.90           C
ATOM    880  NE1 TRP A  74       6.204  13.546 -16.137  1.00 85.90           N
ATOM    881  HE1 TRP A  74       5.568  13.362 -15.386  1.00 85.90           H
ATOM    882  CE2 TRP A  74       6.690  14.791 -16.516  1.00 85.90           C
ATOM    883  CE3 TRP A  74       8.193  15.670 -18.212  1.00 85.90           C
ATOM    884  HE3 TRP A  74       8.863  15.541 -19.061  1.00 85.90           H
ATOM    885  CZ2 TRP A  74       6.427  16.053 -15.969  1.00 85.90           C
ATOM    886  HZ2 TRP A  74       5.757  16.182 -15.120  1.00 85.90           H
ATOM    887  CZ3 TRP A  74       7.919  16.925 -17.653  1.00 85.90           C
ATOM    888  HZ3 TRP A  74       8.404  17.794 -18.097  1.00 85.90           H
ATOM    889  CH2 TRP A  74       7.072  17.139 -16.572  1.00 85.90           C
ATOM    890  HH2 TRP A  74       6.911  18.149 -16.194  1.00 85.90           H
ATOM    891  HN  TRP A  74       8.022  10.037 -18.833  1.00 85.90           H
ATOM    892  N   TYR A  75       9.192  10.981 -21.559  1.00 81.77           N
ATOM    893  CA  TYR A  75       9.982  11.082 -22.775  1.00 81.77           C
ATOM    894  C   TYR A  75       9.425  10.170 -23.869  1.00 81.77           C
ATOM    895  O   TYR A  75       9.865  10.229 -25.016  1.00 81.77           O
ATOM    896  HA  TYR A  75       9.940  12.116 -23.118  1.00 81.77           H
ATOM    897  CB  TYR A  75      11.390  10.612 -22.403  1.00 81.77           C
ATOM    898 1HB  TYR A  75      11.312   9.725 -21.774  1.00 81.77           H
ATOM    899 2HB  TYR A  75      11.914  10.313 -23.311  1.00 81.77           H
ATOM    900  CG  TYR A  75      12.226  11.665 -21.673  1.00 81.77           C
ATOM    901  CD1 TYR A  75      12.813  12.693 -22.383  1.00 81.77           C
ATOM    902  HD1 TYR A  75      12.682  12.754 -23.463  1.00 81.77           H
ATOM    903  CD2 TYR A  75      12.392  11.587 -20.305  1.00 81.77           C
ATOM    904  HD2 TYR A  75      11.928  10.776 -19.745  1.00 81.77           H
ATOM    905  CE1 TYR A  75      13.600  13.684 -21.696  1.00 81.77           C
ATOM    906  HE1 TYR A  75      14.069  14.501 -22.244  1.00 81.77           H
ATOM    907  CE2 TYR A  75      13.179  12.579 -19.618  1.00 81.77           C
ATOM    908  HE2 TYR A  75      13.318  12.530 -18.538  1.00 81.77           H
ATOM    909  CZ  TYR A  75      13.744  13.578 -20.347  1.00 81.77           C
ATOM    910  OH  TYR A  75      14.486  14.515 -19.699  1.00 81.77           O
ATOM    911  HH  TYR A  75      14.846  15.180 -20.353  1.00 81.77           H
ATOM    912  HN  TYR A  75       9.547  10.341 -20.877  1.00 81.77           H
ATOM    913  N   CYS A  76       8.464   9.346 -23.475  1.00 75.11           N
ATOM    914  CA  CYS A  76       7.798   8.467 -24.421  1.00 75.11           C
ATOM    915  C   CYS A  76       7.028   9.332 -25.421  1.00 75.11           C
ATOM    916  O   CYS A  76       6.120  10.069 -25.040  1.00 75.11           O
ATOM    917  HA  CYS A  76       8.580   7.897 -24.924  1.00 75.11           H
ATOM    918  CB  CYS A  76       6.886   7.463 -23.714  1.00 75.11           C
ATOM    919 1HB  CYS A  76       7.455   6.897 -22.977  1.00 75.11           H
ATOM    920 2HB  CYS A  76       6.100   7.991 -23.174  1.00 75.11           H
ATOM    921  SG  CYS A  76       6.143   6.322 -24.938  1.00 75.11           S
ATOM    922  HG  CYS A  76       7.289   5.769 -25.326  1.00 75.11           H
ATOM    923  HN  CYS A  76       8.142   9.273 -22.532  1.00 75.11           H
ATOM    924  N   THR A  77       7.420   9.214 -26.681  1.00 67.66           N
ATOM    925  CA  THR A  77       6.893  10.091 -27.714  1.00 67.66           C
ATOM    926  C   THR A  77       5.530   9.590 -28.195  1.00 67.66           C
ATOM    927  O   THR A  77       4.840  10.280 -28.943  1.00 67.66           O
ATOM    928  HA  THR A  77       6.736  11.078 -27.279  1.00 67.66           H
ATOM    929  CB  THR A  77       7.935  10.185 -28.831  1.00 67.66           C
ATOM    930  HB  THR A  77       7.595  10.850 -29.625  1.00 67.66           H
ATOM    931  OG1 THR A  77       8.155   8.830 -29.215  1.00 67.66           O
ATOM    932  HG1 THR A  77       8.604   8.797 -30.108  1.00 67.66           H
ATOM    933  CG2 THR A  77       9.299  10.655 -28.321  1.00 67.66           C
ATOM    934 1HG2 THR A  77       9.670   9.952 -27.575  1.00 67.66           H
ATOM    935 2HG2 THR A  77       9.198  11.643 -27.872  1.00 67.66           H
ATOM    936 3HG2 THR A  77      10.000  10.704 -29.154  1.00 67.66           H
ATOM    937  HN  THR A  77       8.083   8.537 -27.000  1.00 67.66           H
ATOM    938  N   ARG A  78       5.183   8.393 -27.745  1.00 71.83           N
ATOM    939  CA  ARG A  78       3.945   7.763 -28.172  1.00 71.83           C
ATOM    940  C   ARG A  78       2.759   8.347 -27.403  1.00 71.83           C
ATOM    941  O   ARG A  78       2.883   8.686 -26.227  1.00 71.83           O
ATOM    942  HA  ARG A  78       3.872   7.987 -29.237  1.00 71.83           H
ATOM    943  CB  ARG A  78       3.992   6.250 -27.951  1.00 71.83           C
ATOM    944 1HB  ARG A  78       3.293   5.758 -28.626  1.00 71.83           H
ATOM    945 2HB  ARG A  78       4.987   5.874 -28.192  1.00 71.83           H
ATOM    946  CG  ARG A  78       3.645   5.897 -26.503  1.00 71.83           C
ATOM    947 1HG  ARG A  78       4.264   6.483 -25.823  1.00 71.83           H
ATOM    948 2HG  ARG A  78       2.608   6.162 -26.299  1.00 71.83           H
ATOM    949  CD  ARG A  78       3.858   4.405 -26.236  1.00 71.83           C
ATOM    950 1HD  ARG A  78       3.031   3.831 -26.656  1.00 71.83           H
ATOM    951 2HD  ARG A  78       4.767   4.065 -26.732  1.00 71.83           H
ATOM    952  NE  ARG A  78       3.954   4.160 -24.780  1.00 71.83           N
ATOM    953  HE  ARG A  78       4.862   4.177 -24.361  1.00 71.83           H
ATOM    954  CZ  ARG A  78       2.901   3.917 -23.987  1.00 71.83           C
ATOM    955  NH1 ARG A  78       1.662   3.882 -24.495  1.00 71.83           N
ATOM    956 1HH1 ARG A  78       1.517   4.039 -25.472  1.00 71.83           H
ATOM    957 2HH1 ARG A  78       0.881   3.700 -23.897  1.00 71.83           H
ATOM    958  NH2 ARG A  78       3.107   3.709 -22.680  1.00 71.83           N
ATOM    959 1HH2 ARG A  78       2.332   3.526 -22.075  1.00 71.83           H
ATOM    960 2HH2 ARG A  78       4.035   3.736 -22.309  1.00 71.83           H
ATOM    961  HN  ARG A  78       5.730   7.857 -27.101  1.00 71.83           H
ATOM    962  N   VAL A  79       1.636   8.448 -28.099  1.00 77.13           N
ATOM    963  CA  VAL A  79       0.399   8.872 -27.465  1.00 77.13           C
ATOM    964  C   VAL A  79       0.183   8.064 -26.184  1.00 77.13           C
ATOM    965  O   VAL A  79       0.261   6.837 -26.200  1.00 77.13           O
ATOM    966  HA  VAL A  79       0.508   9.924 -27.202  1.00 77.13           H
ATOM    967  CB  VAL A  79      -0.764   8.749 -28.452  1.00 77.13           C
ATOM    968  HB  VAL A  79      -0.939   7.688 -28.633  1.00 77.13           H
ATOM    969  CG1 VAL A  79      -2.046   9.344 -27.866  1.00 77.13           C
ATOM    970 1HG1 VAL A  79      -2.307   8.814 -26.951  1.00 77.13           H
ATOM    971 2HG1 VAL A  79      -1.888  10.399 -27.643  1.00 77.13           H
ATOM    972 3HG1 VAL A  79      -2.856   9.243 -28.588  1.00 77.13           H
ATOM    973  CG2 VAL A  79      -0.418   9.403 -29.792  1.00 77.13           C
ATOM    974 1HG2 VAL A  79      -0.203  10.460 -29.635  1.00 77.13           H
ATOM    975 2HG2 VAL A  79       0.457   8.914 -30.219  1.00 77.13           H
ATOM    976 3HG2 VAL A  79      -1.261   9.301 -30.474  1.00 77.13           H
ATOM    977  HN  VAL A  79       1.562   8.245 -29.075  1.00 77.13           H
ATOM    978  N   LYS A  80      -0.083   8.786 -25.105  1.00 81.13           N
ATOM    979  CA  LYS A  80      -0.369   8.149 -23.831  1.00 81.13           C
ATOM    980  C   LYS A  80      -1.671   7.353 -23.944  1.00 81.13           C
ATOM    981  O   LYS A  80      -2.479   7.602 -24.837  1.00 81.13           O
ATOM    982  HA  LYS A  80       0.444   7.453 -23.623  1.00 81.13           H
ATOM    983  CB  LYS A  80      -0.378   9.184 -22.704  1.00 81.13           C
ATOM    984 1HB  LYS A  80      -1.280   9.792 -22.770  1.00 81.13           H
ATOM    985 2HB  LYS A  80      -0.406   8.677 -21.740  1.00 81.13           H
ATOM    986  CG  LYS A  80       0.857  10.085 -22.778  1.00 81.13           C
ATOM    987 1HG  LYS A  80       0.861  10.625 -23.724  1.00 81.13           H
ATOM    988 2HG  LYS A  80       0.814  10.831 -21.985  1.00 81.13           H
ATOM    989  CD  LYS A  80       2.142   9.265 -22.647  1.00 81.13           C
ATOM    990 1HD  LYS A  80       2.155   8.755 -21.684  1.00 81.13           H
ATOM    991 2HD  LYS A  80       2.166   8.494 -23.416  1.00 81.13           H
ATOM    992  CE  LYS A  80       3.377  10.159 -22.774  1.00 81.13           C
ATOM    993 1HE  LYS A  80       3.232  10.878 -23.580  1.00 81.13           H
ATOM    994 2HE  LYS A  80       3.515  10.732 -21.857  1.00 81.13           H
ATOM    995  NZ  LYS A  80       4.582   9.343 -23.042  1.00 81.13           N
ATOM    996 1HZ  LYS A  80       5.369   9.953 -23.230  1.00 81.13           H
ATOM    997 2HZ  LYS A  80       4.787   8.767 -22.233  1.00 81.13           H
ATOM    998 3HZ  LYS A  80       4.416   8.748 -23.846  1.00 81.13           H
ATOM    999  HN  LYS A  80      -0.105   9.785 -25.092  1.00 81.13           H
ATOM   1000  N   THR A  81      -1.833   6.411 -23.027  1.00 82.11           N
ATOM   1001  CA  THR A  81      -3.100   5.713 -22.886  1.00 82.11           C
ATOM   1002  C   THR A  81      -3.649   5.886 -21.468  1.00 82.11           C
ATOM   1003  O   THR A  81      -2.934   6.332 -20.572  1.00 82.11           O
ATOM   1004  HA  THR A  81      -3.820   6.169 -23.565  1.00 82.11           H
ATOM   1005  CB  THR A  81      -2.881   4.251 -23.279  1.00 82.11           C
ATOM   1006  HB  THR A  81      -3.826   3.708 -23.298  1.00 82.11           H
ATOM   1007  OG1 THR A  81      -1.919   3.779 -22.340  1.00 82.11           O
ATOM   1008  HG1 THR A  81      -1.001   4.063 -22.618  1.00 82.11           H
ATOM   1009  CG2 THR A  81      -2.182   4.107 -24.633  1.00 82.11           C
ATOM   1010 1HG2 THR A  81      -1.208   4.593 -24.592  1.00 82.11           H
ATOM   1011 2HG2 THR A  81      -2.790   4.575 -25.407  1.00 82.11           H
ATOM   1012 3HG2 THR A  81      -2.052   3.050 -24.863  1.00 82.11           H
ATOM   1013  HN  THR A  81      -1.119   6.124 -22.388  1.00 82.11           H
ATOM   1014  N   MET A  82      -4.913   5.522 -21.309  1.00 85.40           N
ATOM   1015  CA  MET A  82      -5.540   5.547 -19.998  1.00 85.40           C
ATOM   1016  C   MET A  82      -4.763   4.683 -19.003  1.00 85.40           C
ATOM   1017  O   MET A  82      -4.561   5.081 -17.856  1.00 85.40           O
ATOM   1018  HA  MET A  82      -5.516   6.590 -19.681  1.00 85.40           H
ATOM   1019  CB  MET A  82      -6.976   5.032 -20.109  1.00 85.40           C
ATOM   1020 1HB  MET A  82      -7.558   5.700 -20.743  1.00 85.40           H
ATOM   1021 2HB  MET A  82      -6.979   4.053 -20.590  1.00 85.40           H
ATOM   1022  CG  MET A  82      -7.630   4.931 -18.730  1.00 85.40           C
ATOM   1023 1HG  MET A  82      -7.289   4.029 -18.221  1.00 85.40           H
ATOM   1024 2HG  MET A  82      -7.329   5.777 -18.113  1.00 85.40           H
ATOM   1025  SD  MET A  82      -9.407   4.900 -18.897  1.00 85.40           S
ATOM   1026  CE  MET A  82      -9.883   5.156 -17.196  1.00 85.40           C
ATOM   1027 1HE  MET A  82      -9.482   4.351 -16.581  1.00 85.40           H
ATOM   1028 2HE  MET A  82      -9.488   6.111 -16.848  1.00 85.40           H
ATOM   1029 3HE  MET A  82     -10.971   5.165 -17.121  1.00 85.40           H
ATOM   1030  HN  MET A  82      -5.505   5.216 -22.055  1.00 85.40           H
ATOM   1031  N   THR A  83      -4.348   3.518 -19.477  1.00 83.87           N
ATOM   1032  CA  THR A  83      -3.491   2.650 -18.687  1.00 83.87           C
ATOM   1033  C   THR A  83      -2.241   3.406 -18.232  1.00 83.87           C
ATOM   1034  O   THR A  83      -1.850   3.323 -17.069  1.00 83.87           O
ATOM   1035  HA  THR A  83      -4.033   2.358 -17.787  1.00 83.87           H
ATOM   1036  CB  THR A  83      -3.178   1.407 -19.521  1.00 83.87           C
ATOM   1037  HB  THR A  83      -2.595   1.667 -20.404  1.00 83.87           H
ATOM   1038  OG1 THR A  83      -4.456   0.830 -19.777  1.00 83.87           O
ATOM   1039  HG1 THR A  83      -5.178   1.431 -19.434  1.00 83.87           H
ATOM   1040  CG2 THR A  83      -2.439   0.334 -18.719  1.00 83.87           C
ATOM   1041 1HG2 THR A  83      -3.053   0.025 -17.873  1.00 83.87           H
ATOM   1042 2HG2 THR A  83      -1.495   0.739 -18.354  1.00 83.87           H
ATOM   1043 3HG2 THR A  83      -2.242  -0.527 -19.359  1.00 83.87           H
ATOM   1044  HN  THR A  83      -4.587   3.165 -20.382  1.00 83.87           H
ATOM   1045  N   ASP A  84      -1.649   4.128 -19.172  1.00 85.15           N
ATOM   1046  CA  ASP A  84      -0.395   4.814 -18.912  1.00 85.15           C
ATOM   1047  C   ASP A  84      -0.611   5.862 -17.818  1.00 85.15           C
ATOM   1048  O   ASP A  84       0.270   6.091 -16.991  1.00 85.15           O
ATOM   1049  HA  ASP A  84       0.302   4.032 -18.609  1.00 85.15           H
ATOM   1050  CB  ASP A  84       0.109   5.534 -20.164  1.00 85.15           C
ATOM   1051 1HB  ASP A  84      -0.595   6.317 -20.446  1.00 85.15           H
ATOM   1052 2HB  ASP A  84       1.060   6.023 -19.948  1.00 85.15           H
ATOM   1053  CG  ASP A  84       0.285   4.555 -21.326  1.00 85.15           C
ATOM   1054  OD1 ASP A  84       0.901   3.494 -21.086  1.00 85.15           O
ATOM   1055  OD2 ASP A  84      -0.200   4.890 -22.428  1.00 85.15           O
ATOM   1056  HN  ASP A  84      -2.011   4.246 -20.097  1.00 85.15           H
ATOM   1057  N   MET A  85      -1.787   6.470 -17.849  1.00 89.92           N
ATOM   1058  CA  MET A  85      -2.125   7.497 -16.878  1.00 89.92           C
ATOM   1059  C   MET A  85      -2.158   6.922 -15.461  1.00 89.92           C
ATOM   1060  O   MET A  85      -1.643   7.534 -14.526  1.00 89.92           O
ATOM   1061  HA  MET A  85      -1.335   8.245 -16.955  1.00 89.92           H
ATOM   1062  CB  MET A  85      -3.492   8.094 -17.220  1.00 89.92           C
ATOM   1063 1HB  MET A  85      -3.505   8.407 -18.264  1.00 89.92           H
ATOM   1064 2HB  MET A  85      -4.263   7.332 -17.105  1.00 89.92           H
ATOM   1065  CG  MET A  85      -3.809   9.289 -16.319  1.00 89.92           C
ATOM   1066 1HG  MET A  85      -4.801   9.677 -16.551  1.00 89.92           H
ATOM   1067 2HG  MET A  85      -3.826   8.974 -15.275  1.00 89.92           H
ATOM   1068  SD  MET A  85      -2.586  10.568 -16.548  1.00 89.92           S
ATOM   1069  CE  MET A  85      -3.051  11.155 -18.169  1.00 89.92           C
ATOM   1070 1HE  MET A  85      -2.977  10.338 -18.886  1.00 89.92           H
ATOM   1071 2HE  MET A  85      -4.076  11.523 -18.141  1.00 89.92           H
ATOM   1072 3HE  MET A  85      -2.383  11.963 -18.468  1.00 89.92           H
ATOM   1073  HN  MET A  85      -2.502   6.272 -18.520  1.00 89.92           H
ATOM   1074  N   PHE A  86      -2.770   5.752 -15.345  1.00 91.02           N
ATOM   1075  CA  PHE A  86      -2.885   5.092 -14.056  1.00 91.02           C
ATOM   1076  C   PHE A  86      -1.521   4.598 -13.570  1.00 91.02           C
ATOM   1077  O   PHE A  86      -1.214   4.681 -12.382  1.00 91.02           O
ATOM   1078  HA  PHE A  86      -3.277   5.825 -13.351  1.00 91.02           H
ATOM   1079  CB  PHE A  86      -3.810   3.889 -14.251  1.00 91.02           C
ATOM   1080 1HB  PHE A  86      -3.406   3.257 -15.042  1.00 91.02           H
ATOM   1081 2HB  PHE A  86      -3.813   3.294 -13.338  1.00 91.02           H
ATOM   1082  CG  PHE A  86      -5.251   4.262 -14.603  1.00 91.02           C
ATOM   1083  CD1 PHE A  86      -5.843   5.330 -14.003  1.00 91.02           C
ATOM   1084  HD1 PHE A  86      -5.290   5.920 -13.272  1.00 91.02           H
ATOM   1085  CD2 PHE A  86      -5.941   3.527 -15.516  1.00 91.02           C
ATOM   1086  HD2 PHE A  86      -5.467   2.671 -15.996  1.00 91.02           H
ATOM   1087  CE1 PHE A  86      -7.180   5.677 -14.330  1.00 91.02           C
ATOM   1088  HE1 PHE A  86      -7.654   6.533 -13.849  1.00 91.02           H
ATOM   1089  CE2 PHE A  86      -7.279   3.874 -15.842  1.00 91.02           C
ATOM   1090  HE2 PHE A  86      -7.832   3.285 -16.574  1.00 91.02           H
ATOM   1091  CZ  PHE A  86      -7.870   4.942 -15.242  1.00 91.02           C
ATOM   1092  HZ  PHE A  86      -8.897   5.208 -15.493  1.00 91.02           H
ATOM   1093  HN  PHE A  86      -3.182   5.259 -16.111  1.00 91.02           H
ATOM   1094  N   LEU A  87      -0.739   4.094 -14.514  1.00 88.32           N
ATOM   1095  CA  LEU A  87       0.587   3.592 -14.197  1.00 88.32           C
ATOM   1096  C   LEU A  87       1.441   4.734 -13.643  1.00 88.32           C
ATOM   1097  O   LEU A  87       2.247   4.528 -12.736  1.00 88.32           O
ATOM   1098  HA  LEU A  87       0.474   2.837 -13.420  1.00 88.32           H
ATOM   1099  CB  LEU A  87       1.203   2.899 -15.415  1.00 88.32           C
ATOM   1100 1HB  LEU A  87       1.127   3.573 -16.268  1.00 88.32           H
ATOM   1101 2HB  LEU A  87       2.265   2.747 -15.223  1.00 88.32           H
ATOM   1102  CG  LEU A  87       0.585   1.555 -15.805  1.00 88.32           C
ATOM   1103  HG  LEU A  87      -0.478   1.709 -15.992  1.00 88.32           H
ATOM   1104  CD1 LEU A  87       1.199   1.025 -17.102  1.00 88.32           C
ATOM   1105 1HD1 LEU A  87       1.021   1.739 -17.907  1.00 88.32           H
ATOM   1106 2HD1 LEU A  87       2.273   0.891 -16.967  1.00 88.32           H
ATOM   1107 3HD1 LEU A  87       0.742   0.069 -17.357  1.00 88.32           H
ATOM   1108  CD2 LEU A  87       0.701   0.546 -14.662  1.00 88.32           C
ATOM   1109 1HD2 LEU A  87       1.752   0.390 -14.420  1.00 88.32           H
ATOM   1110 2HD2 LEU A  87       0.179   0.929 -13.784  1.00 88.32           H
ATOM   1111 3HD2 LEU A  87       0.254  -0.401 -14.966  1.00 88.32           H
ATOM   1112  HN  LEU A  87      -0.997   4.027 -15.477  1.00 88.32           H
ATOM   1113  N   LEU A  88       1.236   5.914 -14.210  1.00 91.06           N
ATOM   1114  CA  LEU A  88       1.958   7.094 -13.766  1.00 91.06           C
ATOM   1115  C   LEU A  88       1.610   7.378 -12.303  1.00 91.06           C
ATOM   1116  O   LEU A  88       2.501   7.542 -11.470  1.00 91.06           O
ATOM   1117  HA  LEU A  88       3.022   6.869 -13.831  1.00 91.06           H
ATOM   1118  CB  LEU A  88       1.686   8.273 -14.703  1.00 91.06           C
ATOM   1119 1HB  LEU A  88       2.087   8.029 -15.686  1.00 91.06           H
ATOM   1120 2HB  LEU A  88       0.607   8.380 -14.816  1.00 91.06           H
ATOM   1121  CG  LEU A  88       2.261   9.622 -14.267  1.00 91.06           C
ATOM   1122  HG  LEU A  88       1.973   9.798 -13.231  1.00 91.06           H
ATOM   1123  CD1 LEU A  88       3.790   9.607 -14.315  1.00 91.06           C
ATOM   1124 1HD1 LEU A  88       4.167   8.834 -13.646  1.00 91.06           H
ATOM   1125 2HD1 LEU A  88       4.120   9.398 -15.333  1.00 91.06           H
ATOM   1126 3HD1 LEU A  88       4.173  10.578 -14.001  1.00 91.06           H
ATOM   1127  CD2 LEU A  88       1.673  10.763 -15.100  1.00 91.06           C
ATOM   1128 1HD2 LEU A  88       1.910  10.605 -16.152  1.00 91.06           H
ATOM   1129 2HD2 LEU A  88       0.591  10.786 -14.971  1.00 91.06           H
ATOM   1130 3HD2 LEU A  88       2.099  11.710 -14.770  1.00 91.06           H
ATOM   1131  HN  LEU A  88       0.592   6.069 -14.959  1.00 91.06           H
ATOM   1132  N   ASN A  89       0.314   7.428 -12.035  1.00 94.53           N
ATOM   1133  CA  ASN A  89      -0.164   7.807 -10.716  1.00 94.53           C
ATOM   1134  C   ASN A  89       0.252   6.740  -9.702  1.00 94.53           C
ATOM   1135  O   ASN A  89       0.461   7.042  -8.528  1.00 94.53           O
ATOM   1136  HA  ASN A  89       0.294   8.775 -10.513  1.00 94.53           H
ATOM   1137  CB  ASN A  89      -1.690   7.913 -10.692  1.00 94.53           C
ATOM   1138 1HB  ASN A  89      -2.123   7.107 -11.285  1.00 94.53           H
ATOM   1139 2HB  ASN A  89      -2.051   7.787  -9.671  1.00 94.53           H
ATOM   1140  CG  ASN A  89      -2.155   9.264 -11.240  1.00 94.53           C
ATOM   1141  OD1 ASN A  89      -2.416  10.203 -10.507  1.00 94.53           O
ATOM   1142  ND2 ASN A  89      -2.242   9.308 -12.566  1.00 94.53           N
ATOM   1143 1HD2 ASN A  89      -2.012   8.501 -13.110  1.00 94.53           H
ATOM   1144 2HD2 ASN A  89      -2.537  10.149 -13.020  1.00 94.53           H
ATOM   1145  HN  ASN A  89      -0.403   7.215 -12.699  1.00 94.53           H
ATOM   1146  N   LEU A  90       0.360   5.513 -10.191  1.00 92.51           N
ATOM   1147  CA  LEU A  90       0.775   4.405  -9.349  1.00 92.51           C
ATOM   1148  C   LEU A  90       2.210   4.639  -8.874  1.00 92.51           C
ATOM   1149  O   LEU A  90       2.507   4.496  -7.689  1.00 92.51           O
ATOM   1150  HA  LEU A  90       0.120   4.395  -8.477  1.00 92.51           H
ATOM   1151  CB  LEU A  90       0.578   3.074 -10.078  1.00 92.51           C
ATOM   1152 1HB  LEU A  90      -0.362   3.120 -10.628  1.00 92.51           H
ATOM   1153 2HB  LEU A  90       1.373   2.966 -10.815  1.00 92.51           H
ATOM   1154  CG  LEU A  90       0.561   1.823  -9.198  1.00 92.51           C
ATOM   1155  HG  LEU A  90       1.311   1.945  -8.417  1.00 92.51           H
ATOM   1156  CD1 LEU A  90      -0.793   1.659  -8.504  1.00 92.51           C
ATOM   1157 1HD1 LEU A  90      -0.988   2.529  -7.878  1.00 92.51           H
ATOM   1158 2HD1 LEU A  90      -1.577   1.568  -9.255  1.00 92.51           H
ATOM   1159 3HD1 LEU A  90      -0.777   0.761  -7.885  1.00 92.51           H
ATOM   1160  CD2 LEU A  90       0.947   0.581 -10.004  1.00 92.51           C
ATOM   1161 1HD2 LEU A  90       0.238   0.443 -10.821  1.00 92.51           H
ATOM   1162 2HD2 LEU A  90       1.950   0.709 -10.411  1.00 92.51           H
ATOM   1163 3HD2 LEU A  90       0.927  -0.294  -9.354  1.00 92.51           H
ATOM   1164  HN  LEU A  90       0.170   5.273 -11.143  1.00 92.51           H
ATOM   1165  N   ALA A  91       3.062   4.996  -9.824  1.00 93.90           N
ATOM   1166  CA  ALA A  91       4.470   5.200  -9.528  1.00 93.90           C
ATOM   1167  C   ALA A  91       4.620   6.384  -8.571  1.00 93.90           C
ATOM   1168  O   ALA A  91       5.500   6.385  -7.711  1.00 93.90           O
ATOM   1169  HA  ALA A  91       4.840   4.299  -9.038  1.00 93.90           H
ATOM   1170  CB  ALA A  91       5.242   5.404 -10.833  1.00 93.90           C
ATOM   1171 1HB  ALA A  91       5.128   4.523 -11.464  1.00 93.90           H
ATOM   1172 2HB  ALA A  91       4.851   6.277 -11.354  1.00 93.90           H
ATOM   1173 3HB  ALA A  91       6.298   5.556 -10.610  1.00 93.90           H
ATOM   1174  HN  ALA A  91       2.805   5.146 -10.778  1.00 93.90           H
ATOM   1175  N   ILE A  92       3.747   7.364  -8.751  1.00 95.32           N
ATOM   1176  CA  ILE A  92       3.763   8.546  -7.907  1.00 95.32           C
ATOM   1177  C   ILE A  92       3.384   8.153  -6.478  1.00 95.32           C
ATOM   1178  O   ILE A  92       4.024   8.585  -5.521  1.00 95.32           O
ATOM   1179  HA  ILE A  92       4.784   8.929  -7.901  1.00 95.32           H
ATOM   1180  CB  ILE A  92       2.873   9.641  -8.500  1.00 95.32           C
ATOM   1181  HB  ILE A  92       1.909   9.198  -8.750  1.00 95.32           H
ATOM   1182  CG1 ILE A  92       3.469  10.188  -9.799  1.00 95.32           C
ATOM   1183 1HG1 ILE A  92       4.364  10.769  -9.576  1.00 95.32           H
ATOM   1184 2HG1 ILE A  92       3.777   9.361 -10.439  1.00 95.32           H
ATOM   1185  CG2 ILE A  92       2.611  10.748  -7.478  1.00 95.32           C
ATOM   1186 1HG2 ILE A  92       2.112  10.327  -6.605  1.00 95.32           H
ATOM   1187 2HG2 ILE A  92       3.558  11.194  -7.175  1.00 95.32           H
ATOM   1188 3HG2 ILE A  92       1.976  11.513  -7.925  1.00 95.32           H
ATOM   1189  CD1 ILE A  92       2.457  11.064 -10.540  1.00 95.32           C
ATOM   1190 1HD1 ILE A  92       1.574  10.473 -10.782  1.00 95.32           H
ATOM   1191 2HD1 ILE A  92       2.170  11.903  -9.906  1.00 95.32           H
ATOM   1192 3HD1 ILE A  92       2.906  11.441 -11.459  1.00 95.32           H
ATOM   1193  HN  ILE A  92       3.039   7.359  -9.458  1.00 95.32           H
ATOM   1194  N   ALA A  93       2.345   7.337  -6.379  1.00 95.69           N
ATOM   1195  CA  ALA A  93       1.841   6.922  -5.081  1.00 95.69           C
ATOM   1196  C   ALA A  93       2.941   6.173  -4.327  1.00 95.69           C
ATOM   1197  O   ALA A  93       3.125   6.376  -3.128  1.00 95.69           O
ATOM   1198  HA  ALA A  93       1.577   7.821  -4.524  1.00 95.69           H
ATOM   1199  CB  ALA A  93       0.582   6.072  -5.270  1.00 95.69           C
ATOM   1200 1HB  ALA A  93      -0.179   6.659  -5.784  1.00 95.69           H
ATOM   1201 2HB  ALA A  93       0.825   5.191  -5.864  1.00 95.69           H
ATOM   1202 3HB  ALA A  93       0.204   5.761  -4.296  1.00 95.69           H
ATOM   1203  HN  ALA A  93       1.851   6.962  -7.164  1.00 95.69           H
ATOM   1204  N   ASP A  94       3.645   5.324  -5.060  1.00 95.15           N
ATOM   1205  CA  ASP A  94       4.710   4.530  -4.471  1.00 95.15           C
ATOM   1206  C   ASP A  94       5.812   5.461  -3.961  1.00 95.15           C
ATOM   1207  O   ASP A  94       6.299   5.298  -2.843  1.00 95.15           O
ATOM   1208  HA  ASP A  94       4.236   3.965  -3.669  1.00 95.15           H
ATOM   1209  CB  ASP A  94       5.330   3.586  -5.504  1.00 95.15           C
ATOM   1210 1HB  ASP A  94       5.468   4.115  -6.448  1.00 95.15           H
ATOM   1211 2HB  ASP A  94       6.317   3.271  -5.168  1.00 95.15           H
ATOM   1212  CG  ASP A  94       4.444   2.359  -5.726  1.00 95.15           C
ATOM   1213  OD1 ASP A  94       3.727   1.996  -4.769  1.00 95.15           O
ATOM   1214  OD2 ASP A  94       4.504   1.811  -6.848  1.00 95.15           O
ATOM   1215  HN  ASP A  94       3.498   5.174  -6.038  1.00 95.15           H
ATOM   1216  N   LEU A  95       6.172   6.417  -4.804  1.00 95.98           N
ATOM   1217  CA  LEU A  95       7.250   7.335  -4.478  1.00 95.98           C
ATOM   1218  C   LEU A  95       6.911   8.073  -3.181  1.00 95.98           C
ATOM   1219  O   LEU A  95       7.763   8.221  -2.306  1.00 95.98           O
ATOM   1220  HA  LEU A  95       8.148   6.739  -4.312  1.00 95.98           H
ATOM   1221  CB  LEU A  95       7.536   8.266  -5.658  1.00 95.98           C
ATOM   1222 1HB  LEU A  95       6.585   8.583  -6.085  1.00 95.98           H
ATOM   1223 2HB  LEU A  95       8.029   9.161  -5.278  1.00 95.98           H
ATOM   1224  CG  LEU A  95       8.397   7.682  -6.780  1.00 95.98           C
ATOM   1225  HG  LEU A  95       7.895   6.796  -7.170  1.00 95.98           H
ATOM   1226  CD1 LEU A  95       8.534   8.671  -7.938  1.00 95.98           C
ATOM   1227 1HD1 LEU A  95       7.547   8.901  -8.339  1.00 95.98           H
ATOM   1228 2HD1 LEU A  95       9.002   9.588  -7.580  1.00 95.98           H
ATOM   1229 3HD1 LEU A  95       9.151   8.231  -8.722  1.00 95.98           H
ATOM   1230  CD2 LEU A  95       9.759   7.230  -6.248  1.00 95.98           C
ATOM   1231 1HD2 LEU A  95      10.281   8.084  -5.815  1.00 95.98           H
ATOM   1232 2HD2 LEU A  95       9.615   6.467  -5.483  1.00 95.98           H
ATOM   1233 3HD2 LEU A  95      10.351   6.819  -7.065  1.00 95.98           H
ATOM   1234  HN  LEU A  95       5.742   6.569  -5.694  1.00 95.98           H
ATOM   1235  N   LEU A  96       5.665   8.516  -3.098  1.00 95.31           N
ATOM   1236  CA  LEU A  96       5.238   9.342  -1.982  1.00 95.31           C
ATOM   1237  C   LEU A  96       5.465   8.581  -0.674  1.00 95.31           C
ATOM   1238  O   LEU A  96       5.917   9.159   0.314  1.00 95.31           O
ATOM   1239  HA  LEU A  96       5.864  10.234  -1.976  1.00 95.31           H
ATOM   1240  CB  LEU A  96       3.793   9.805  -2.180  1.00 95.31           C
ATOM   1241 1HB  LEU A  96       3.189   8.939  -2.451  1.00 95.31           H
ATOM   1242 2HB  LEU A  96       3.415  10.171  -1.226  1.00 95.31           H
ATOM   1243  CG  LEU A  96       3.576  10.893  -3.234  1.00 95.31           C
ATOM   1244  HG  LEU A  96       3.887  10.498  -4.201  1.00 95.31           H
ATOM   1245  CD1 LEU A  96       2.094  11.256  -3.349  1.00 95.31           C
ATOM   1246 1HD1 LEU A  96       1.524  10.373  -3.637  1.00 95.31           H
ATOM   1247 2HD1 LEU A  96       1.734  11.624  -2.388  1.00 95.31           H
ATOM   1248 3HD1 LEU A  96       1.968  12.032  -4.105  1.00 95.31           H
ATOM   1249  CD2 LEU A  96       4.446  12.117  -2.945  1.00 95.31           C
ATOM   1250 1HD2 LEU A  96       4.189  12.523  -1.966  1.00 95.31           H
ATOM   1251 2HD2 LEU A  96       5.496  11.827  -2.953  1.00 95.31           H
ATOM   1252 3HD2 LEU A  96       4.272  12.875  -3.709  1.00 95.31           H
ATOM   1253  HN  LEU A  96       4.956   8.321  -3.775  1.00 95.31           H
ATOM   1254  N   PHE A  97       5.142   7.297  -0.710  1.00 96.08           N
ATOM   1255  CA  PHE A  97       5.284   6.456   0.467  1.00 96.08           C
ATOM   1256  C   PHE A  97       6.758   6.177   0.767  1.00 96.08           C
ATOM   1257  O   PHE A  97       7.192   6.282   1.913  1.00 96.08           O
ATOM   1258  HA  PHE A  97       4.840   6.995   1.304  1.00 96.08           H
ATOM   1259  CB  PHE A  97       4.579   5.133   0.160  1.00 96.08           C
ATOM   1260 1HB  PHE A  97       3.504   5.306   0.123  1.00 96.08           H
ATOM   1261 2HB  PHE A  97       4.881   4.794  -0.831  1.00 96.08           H
ATOM   1262  CG  PHE A  97       4.869   4.024   1.172  1.00 96.08           C
ATOM   1263  CD1 PHE A  97       5.477   2.876   0.768  1.00 96.08           C
ATOM   1264  HD1 PHE A  97       5.757   2.747  -0.277  1.00 96.08           H
ATOM   1265  CD2 PHE A  97       4.519   4.185   2.477  1.00 96.08           C
ATOM   1266  HD2 PHE A  97       4.032   5.105   2.800  1.00 96.08           H
ATOM   1267  CE1 PHE A  97       5.746   1.846   1.708  1.00 96.08           C
ATOM   1268  HE1 PHE A  97       6.232   0.926   1.385  1.00 96.08           H
ATOM   1269  CE2 PHE A  97       4.788   3.155   3.417  1.00 96.08           C
ATOM   1270  HE2 PHE A  97       4.508   3.285   4.462  1.00 96.08           H
ATOM   1271  CZ  PHE A  97       5.396   2.008   3.013  1.00 96.08           C
ATOM   1272  HZ  PHE A  97       5.602   1.217   3.734  1.00 96.08           H
ATOM   1273  HN  PHE A  97       4.790   6.831  -1.522  1.00 96.08           H
ATOM   1274  N   LEU A  98       7.487   5.828  -0.282  1.00 96.15           N
ATOM   1275  CA  LEU A  98       8.861   5.383  -0.125  1.00 96.15           C
ATOM   1276  C   LEU A  98       9.659   6.458   0.616  1.00 96.15           C
ATOM   1277  O   LEU A  98      10.531   6.143   1.424  1.00 96.15           O
ATOM   1278  HA  LEU A  98       8.845   4.482   0.488  1.00 96.15           H
ATOM   1279  CB  LEU A  98       9.458   4.998  -1.480  1.00 96.15           C
ATOM   1280 1HB  LEU A  98       9.259   5.805  -2.185  1.00 96.15           H
ATOM   1281 2HB  LEU A  98      10.541   4.929  -1.371  1.00 96.15           H
ATOM   1282  CG  LEU A  98       8.951   3.689  -2.089  1.00 96.15           C
ATOM   1283  HG  LEU A  98       7.867   3.659  -1.979  1.00 96.15           H
ATOM   1284  CD1 LEU A  98       9.256   3.627  -3.586  1.00 96.15           C
ATOM   1285 1HD1 LEU A  98       8.768   4.460  -4.092  1.00 96.15           H
ATOM   1286 2HD1 LEU A  98      10.334   3.689  -3.741  1.00 96.15           H
ATOM   1287 3HD1 LEU A  98       8.885   2.686  -3.994  1.00 96.15           H
ATOM   1288  CD2 LEU A  98       9.514   2.480  -1.338  1.00 96.15           C
ATOM   1289 1HD2 LEU A  98      10.603   2.493  -1.394  1.00 96.15           H
ATOM   1290 2HD2 LEU A  98       9.203   2.524  -0.294  1.00 96.15           H
ATOM   1291 3HD2 LEU A  98       9.138   1.564  -1.791  1.00 96.15           H
ATOM   1292  HN  LEU A  98       7.154   5.845  -1.225  1.00 96.15           H
ATOM   1293  N   VAL A  99       9.332   7.706   0.313  1.00 95.50           N
ATOM   1294  CA  VAL A  99      10.049   8.829   0.892  1.00 95.50           C
ATOM   1295  C   VAL A  99       9.857   8.822   2.410  1.00 95.50           C
ATOM   1296  O   VAL A  99      10.606   9.474   3.137  1.00 95.50           O
ATOM   1297  HA  VAL A  99      11.107   8.693   0.672  1.00 95.50           H
ATOM   1298  CB  VAL A  99       9.592  10.135   0.238  1.00 95.50           C
ATOM   1299  HB  VAL A  99       8.503  10.163   0.269  1.00 95.50           H
ATOM   1300  CG1 VAL A  99      10.115  11.347   1.012  1.00 95.50           C
ATOM   1301 1HG1 VAL A  99       9.737  11.317   2.033  1.00 95.50           H
ATOM   1302 2HG1 VAL A  99      11.205  11.326   1.027  1.00 95.50           H
ATOM   1303 3HG1 VAL A  99       9.776  12.262   0.525  1.00 95.50           H
ATOM   1304  CG2 VAL A  99      10.023  10.193  -1.229  1.00 95.50           C
ATOM   1305 1HG2 VAL A  99      11.109  10.132  -1.291  1.00 95.50           H
ATOM   1306 2HG2 VAL A  99       9.580   9.357  -1.771  1.00 95.50           H
ATOM   1307 3HG2 VAL A  99       9.686  11.131  -1.669  1.00 95.50           H
ATOM   1308  HN  VAL A  99       8.594   7.954  -0.315  1.00 95.50           H
ATOM   1309  N   THR A 100       8.850   8.078   2.844  1.00 94.70           N
ATOM   1310  CA  THR A 100       8.521   8.016   4.258  1.00 94.70           C
ATOM   1311  C   THR A 100       9.365   6.947   4.956  1.00 94.70           C
ATOM   1312  O   THR A 100       9.489   6.950   6.179  1.00 94.70           O
ATOM   1313  HA  THR A 100       8.777   8.973   4.713  1.00 94.70           H
ATOM   1314  CB  THR A 100       7.015   7.778   4.383  1.00 94.70           C
ATOM   1315  HB  THR A 100       6.669   7.996   5.393  1.00 94.70           H
ATOM   1316  OG1 THR A 100       6.839   6.432   3.950  1.00 94.70           O
ATOM   1317  HG1 THR A 100       6.752   6.401   2.955  1.00 94.70           H
ATOM   1318  CG2 THR A 100       6.207   8.601   3.378  1.00 94.70           C
ATOM   1319 1HG2 THR A 100       6.506   8.333   2.364  1.00 94.70           H
ATOM   1320 2HG2 THR A 100       6.394   9.662   3.543  1.00 94.70           H
ATOM   1321 3HG2 THR A 100       5.145   8.394   3.509  1.00 94.70           H
ATOM   1322  HN  THR A 100       8.266   7.526   2.250  1.00 94.70           H
ATOM   1323  N   LEU A 101       9.923   6.059   4.147  1.00 94.69           N
ATOM   1324  CA  LEU A 101      10.597   4.885   4.676  1.00 94.69           C
ATOM   1325  C   LEU A 101      11.842   5.323   5.450  1.00 94.69           C
ATOM   1326  O   LEU A 101      12.128   4.794   6.523  1.00 94.69           O
ATOM   1327  HA  LEU A 101       9.912   4.399   5.370  1.00 94.69           H
ATOM   1328  CB  LEU A 101      10.890   3.885   3.555  1.00 94.69           C
ATOM   1329 1HB  LEU A 101      11.408   4.410   2.753  1.00 94.69           H
ATOM   1330 2HB  LEU A 101      11.578   3.131   3.939  1.00 94.69           H
ATOM   1331  CG  LEU A 101       9.676   3.171   2.959  1.00 94.69           C
ATOM   1332  HG  LEU A 101       9.062   3.912   2.446  1.00 94.69           H
ATOM   1333  CD1 LEU A 101      10.105   2.138   1.915  1.00 94.69           C
ATOM   1334 1HD1 LEU A 101      10.646   2.638   1.111  1.00 94.69           H
ATOM   1335 2HD1 LEU A 101      10.752   1.396   2.382  1.00 94.69           H
ATOM   1336 3HD1 LEU A 101       9.222   1.646   1.507  1.00 94.69           H
ATOM   1337  CD2 LEU A 101       8.811   2.550   4.057  1.00 94.69           C
ATOM   1338 1HD2 LEU A 101       9.401   1.826   4.619  1.00 94.69           H
ATOM   1339 2HD2 LEU A 101       8.460   3.333   4.730  1.00 94.69           H
ATOM   1340 3HD2 LEU A 101       7.954   2.049   3.606  1.00 94.69           H
ATOM   1341  HN  LEU A 101       9.920   6.130   3.149  1.00 94.69           H
ATOM   1342  N   PRO A 102      12.602   6.293   4.923  1.00 94.20           N
ATOM   1343  CA  PRO A 102      13.813   6.756   5.605  1.00 94.20           C
ATOM   1344  C   PRO A 102      13.547   7.156   7.047  1.00 94.20           C
ATOM   1345  O   PRO A 102      14.353   6.873   7.932  1.00 94.20           O
ATOM   1346  HA  PRO A 102      14.542   5.948   5.663  1.00 94.20           H
ATOM   1347  CB  PRO A 102      14.271   7.947   4.760  1.00 94.20           C
ATOM   1348 1HB  PRO A 102      13.860   8.885   5.135  1.00 94.20           H
ATOM   1349 2HB  PRO A 102      15.356   8.050   4.767  1.00 94.20           H
ATOM   1350  CG  PRO A 102      13.744   7.617   3.369  1.00 94.20           C
ATOM   1351 1HG  PRO A 102      13.675   8.505   2.741  1.00 94.20           H
ATOM   1352 2HG  PRO A 102      14.397   6.920   2.844  1.00 94.20           H
ATOM   1353  CD  PRO A 102      12.379   7.014   3.657  1.00 94.20           C
ATOM   1354 1HD  PRO A 102      11.612   7.781   3.763  1.00 94.20           H
ATOM   1355 2HD  PRO A 102      12.053   6.350   2.857  1.00 94.20           H
ATOM   1356  N   PHE A 103      12.412   7.809   7.246  1.00 93.40           N
ATOM   1357  CA  PHE A 103      12.058   8.308   8.564  1.00 93.40           C
ATOM   1358  C   PHE A 103      11.748   7.157   9.522  1.00 93.40           C
ATOM   1359  O   PHE A 103      12.106   7.209  10.698  1.00 93.40           O
ATOM   1360  HA  PHE A 103      12.914   8.870   8.938  1.00 93.40           H
ATOM   1361  CB  PHE A 103      10.802   9.166   8.394  1.00 93.40           C
ATOM   1362 1HB  PHE A 103      10.030   8.570   7.909  1.00 93.40           H
ATOM   1363 2HB  PHE A 103      10.423   9.437   9.380  1.00 93.40           H
ATOM   1364  CG  PHE A 103      11.026  10.444   7.582  1.00 93.40           C
ATOM   1365  CD1 PHE A 103      11.446  11.579   8.202  1.00 93.40           C
ATOM   1366  HD1 PHE A 103      11.623  11.579   9.278  1.00 93.40           H
ATOM   1367  CD2 PHE A 103      10.806  10.444   6.240  1.00 93.40           C
ATOM   1368  HD2 PHE A 103      10.469   9.534   5.743  1.00 93.40           H
ATOM   1369  CE1 PHE A 103      11.654  12.764   7.449  1.00 93.40           C
ATOM   1370  HE1 PHE A 103      11.990  13.674   7.946  1.00 93.40           H
ATOM   1371  CE2 PHE A 103      11.014  11.629   5.487  1.00 93.40           C
ATOM   1372  HE2 PHE A 103      10.837  11.629   4.411  1.00 93.40           H
ATOM   1373  CZ  PHE A 103      11.433  12.764   6.107  1.00 93.40           C
ATOM   1374  HZ  PHE A 103      11.593  13.674   5.528  1.00 93.40           H
ATOM   1375  HN  PHE A 103      11.741   7.997   6.529  1.00 93.40           H
ATOM   1376  N   TRP A 104      11.086   6.143   8.984  1.00 91.81           N
ATOM   1377  CA  TRP A 104      10.771   4.957   9.763  1.00 91.81           C
ATOM   1378  C   TRP A 104      12.088   4.303  10.183  1.00 91.81           C
ATOM   1379  O   TRP A 104      12.211   3.810  11.303  1.00 91.81           O
ATOM   1380  HA  TRP A 104      10.215   5.276  10.645  1.00 91.81           H
ATOM   1381  CB  TRP A 104       9.858   4.013   8.978  1.00 91.81           C
ATOM   1382 1HB  TRP A 104      10.174   4.002   7.935  1.00 91.81           H
ATOM   1383 2HB  TRP A 104       9.985   3.000   9.361  1.00 91.81           H
ATOM   1384  CG  TRP A 104       8.375   4.384   9.043  1.00 91.81           C
ATOM   1385  CD1 TRP A 104       7.554   4.684   8.027  1.00 91.81           C
ATOM   1386  HD1 TRP A 104       7.856   4.702   6.980  1.00 91.81           H
ATOM   1387  CD2 TRP A 104       7.565   4.482  10.233  1.00 91.81           C
ATOM   1388  NE1 TRP A 104       6.280   4.968   8.473  1.00 91.81           N
ATOM   1389  HE1 TRP A 104       5.496   5.219   7.906  1.00 91.81           H
ATOM   1390  CE2 TRP A 104       6.286   4.841   9.858  1.00 91.81           C
ATOM   1391  CE3 TRP A 104       7.901   4.275  11.583  1.00 91.81           C
ATOM   1392  HE3 TRP A 104       8.902   3.990  11.905  1.00 91.81           H
ATOM   1393  CZ2 TRP A 104       5.241   5.024  10.772  1.00 91.81           C
ATOM   1394  HZ2 TRP A 104       4.240   5.308  10.449  1.00 91.81           H
ATOM   1395  CZ3 TRP A 104       6.845   4.461  12.484  1.00 91.81           C
ATOM   1396  HZ3 TRP A 104       7.052   4.313  13.544  1.00 91.81           H
ATOM   1397  CH2 TRP A 104       5.553   4.823  12.121  1.00 91.81           C
ATOM   1398  HH2 TRP A 104       4.785   4.949  12.885  1.00 91.81           H
ATOM   1399  HN  TRP A 104      10.767   6.123   8.037  1.00 91.81           H
ATOM   1400  N   ALA A 105      13.041   4.321   9.262  1.00 93.54           N
ATOM   1401  CA  ALA A 105      14.315   3.662   9.490  1.00 93.54           C
ATOM   1402  C   ALA A 105      15.017   4.318  10.681  1.00 93.54           C
ATOM   1403  O   ALA A 105      15.516   3.628  11.569  1.00 93.54           O
ATOM   1404  HA  ALA A 105      14.111   2.619   9.730  1.00 93.54           H
ATOM   1405  CB  ALA A 105      15.157   3.720   8.214  1.00 93.54           C
ATOM   1406 1HB  ALA A 105      14.627   3.215   7.406  1.00 93.54           H
ATOM   1407 2HB  ALA A 105      15.330   4.761   7.940  1.00 93.54           H
ATOM   1408 3HB  ALA A 105      16.113   3.226   8.386  1.00 93.54           H
ATOM   1409  HN  ALA A 105      12.952   4.774   8.374  1.00 93.54           H
ATOM   1410  N   ILE A 106      15.033   5.643  10.662  1.00 93.01           N
ATOM   1411  CA  ILE A 106      15.702   6.399  11.707  1.00 93.01           C
ATOM   1412  C   ILE A 106      15.009   6.135  13.045  1.00 93.01           C
ATOM   1413  O   ILE A 106      15.671   5.922  14.060  1.00 93.01           O
ATOM   1414  HA  ILE A 106      16.727   6.032  11.770  1.00 93.01           H
ATOM   1415  CB  ILE A 106      15.774   7.881  11.334  1.00 93.01           C
ATOM   1416  HB  ILE A 106      14.782   8.201  11.015  1.00 93.01           H
ATOM   1417  CG1 ILE A 106      16.722   8.104  10.154  1.00 93.01           C
ATOM   1418 1HG1 ILE A 106      17.754   7.990  10.485  1.00 93.01           H
ATOM   1419 2HG1 ILE A 106      16.546   7.344   9.392  1.00 93.01           H
ATOM   1420  CG2 ILE A 106      16.157   8.733  12.545  1.00 93.01           C
ATOM   1421 1HG2 ILE A 106      15.410   8.606  13.329  1.00 93.01           H
ATOM   1422 2HG2 ILE A 106      17.132   8.419  12.917  1.00 93.01           H
ATOM   1423 3HG2 ILE A 106      16.201   9.782  12.252  1.00 93.01           H
ATOM   1424  CD1 ILE A 106      16.526   9.495   9.548  1.00 93.01           C
ATOM   1425 1HD1 ILE A 106      15.499   9.596   9.196  1.00 93.01           H
ATOM   1426 2HD1 ILE A 106      16.727  10.253  10.305  1.00 93.01           H
ATOM   1427 3HD1 ILE A 106      17.212   9.627   8.711  1.00 93.01           H
ATOM   1428  HN  ILE A 106      14.600   6.197   9.951  1.00 93.01           H
ATOM   1429  N   ALA A 107      13.685   6.156  13.004  1.00 91.16           N
ATOM   1430  CA  ALA A 107      12.896   6.020  14.216  1.00 91.16           C
ATOM   1431  C   ALA A 107      13.116   4.627  14.809  1.00 91.16           C
ATOM   1432  O   ALA A 107      13.067   4.452  16.026  1.00 91.16           O
ATOM   1433  HA  ALA A 107      13.248   6.768  14.927  1.00 91.16           H
ATOM   1434  CB  ALA A 107      11.424   6.294  13.901  1.00 91.16           C
ATOM   1435 1HB  ALA A 107      11.318   7.306  13.510  1.00 91.16           H
ATOM   1436 2HB  ALA A 107      11.073   5.578  13.157  1.00 91.16           H
ATOM   1437 3HB  ALA A 107      10.832   6.192  14.811  1.00 91.16           H
ATOM   1438  HN  ALA A 107      13.153   6.264  12.163  1.00 91.16           H
ATOM   1439  N   ALA A 108      13.354   3.672  13.923  1.00 90.89           N
ATOM   1440  CA  ALA A 108      13.556   2.296  14.341  1.00 90.89           C
ATOM   1441  C   ALA A 108      14.974   2.138  14.894  1.00 90.89           C
ATOM   1442  O   ALA A 108      15.207   1.333  15.795  1.00 90.89           O
ATOM   1443  HA  ALA A 108      12.840   2.082  15.135  1.00 90.89           H
ATOM   1444  CB  ALA A 108      13.282   1.358  13.164  1.00 90.89           C
ATOM   1445 1HB  ALA A 108      12.254   1.488  12.827  1.00 90.89           H
ATOM   1446 2HB  ALA A 108      13.964   1.593  12.346  1.00 90.89           H
ATOM   1447 3HB  ALA A 108      13.434   0.326  13.478  1.00 90.89           H
ATOM   1448  HN  ALA A 108      13.409   3.826  12.936  1.00 90.89           H
ATOM   1449  N   ALA A 109      15.884   2.920  14.332  1.00 90.02           N
ATOM   1450  CA  ALA A 109      17.289   2.807  14.687  1.00 90.02           C
ATOM   1451  C   ALA A 109      17.496   3.337  16.107  1.00 90.02           C
ATOM   1452  O   ALA A 109      18.356   2.846  16.837  1.00 90.02           O
ATOM   1453  HA  ALA A 109      17.554   1.750  14.660  1.00 90.02           H
ATOM   1454  CB  ALA A 109      18.137   3.555  13.656  1.00 90.02           C
ATOM   1455 1HB  ALA A 109      17.976   3.122  12.669  1.00 90.02           H
ATOM   1456 2HB  ALA A 109      17.849   4.607  13.643  1.00 90.02           H
ATOM   1457 3HB  ALA A 109      19.191   3.471  13.923  1.00 90.02           H
ATOM   1458  HN  ALA A 109      15.676   3.619  13.648  1.00 90.02           H
ATOM   1459  N   ASP A 110      16.693   4.331  16.457  1.00 86.70           N
ATOM   1460  CA  ASP A 110      16.854   5.010  17.732  1.00 86.70           C
ATOM   1461  C   ASP A 110      15.476   5.387  18.281  1.00 86.70           C
ATOM   1462  O   ASP A 110      14.741   4.528  18.765  1.00 86.70           O
ATOM   1463  HA  ASP A 110      17.377   4.298  18.371  1.00 86.70           H
ATOM   1464  CB  ASP A 110      17.668   6.295  17.573  1.00 86.70           C
ATOM   1465 1HB  ASP A 110      18.587   6.083  17.027  1.00 86.70           H
ATOM   1466 2HB  ASP A 110      17.104   7.016  16.980  1.00 86.70           H
ATOM   1467  CG  ASP A 110      18.006   6.902  18.936  1.00 86.70           C
ATOM   1468  OD1 ASP A 110      17.825   6.180  19.939  1.00 86.70           O
ATOM   1469  OD2 ASP A 110      18.439   8.075  18.943  1.00 86.70           O
ATOM   1470  HN  ASP A 110      15.946   4.673  15.887  1.00 86.70           H
ATOM   1471  N   GLN A 111      15.169   6.672  18.187  1.00 85.28           N
ATOM   1472  CA  GLN A 111      13.866   7.163  18.602  1.00 85.28           C
ATOM   1473  C   GLN A 111      13.343   8.194  17.601  1.00 85.28           C
ATOM   1474  O   GLN A 111      14.086   8.659  16.738  1.00 85.28           O
ATOM   1475  HA  GLN A 111      13.215   6.288  18.606  1.00 85.28           H
ATOM   1476  CB  GLN A 111      13.925   7.749  20.014  1.00 85.28           C
ATOM   1477 1HB  GLN A 111      12.940   8.117  20.300  1.00 85.28           H
ATOM   1478 2HB  GLN A 111      14.192   6.968  20.726  1.00 85.28           H
ATOM   1479  CG  GLN A 111      14.943   8.889  20.092  1.00 85.28           C
ATOM   1480 1HG  GLN A 111      15.940   8.506  19.873  1.00 85.28           H
ATOM   1481 2HG  GLN A 111      14.715   9.638  19.334  1.00 85.28           H
ATOM   1482  CD  GLN A 111      14.934   9.538  21.477  1.00 85.28           C
ATOM   1483  OE1 GLN A 111      13.897   9.781  22.071  1.00 85.28           O
ATOM   1484  NE2 GLN A 111      16.146   9.805  21.958  1.00 85.28           N
ATOM   1485 1HE2 GLN A 111      16.958   9.580  21.419  1.00 85.28           H
ATOM   1486 2HE2 GLN A 111      16.244  10.230  22.857  1.00 85.28           H
ATOM   1487  HN  GLN A 111      15.792   7.372  17.836  1.00 85.28           H
ATOM   1488  N   TRP A 112      12.068   8.523  17.750  1.00 89.77           N
ATOM   1489  CA  TRP A 112      11.440   9.499  16.875  1.00 89.77           C
ATOM   1490  C   TRP A 112      11.987  10.881  17.239  1.00 89.77           C
ATOM   1491  O   TRP A 112      11.674  11.416  18.302  1.00 89.77           O
ATOM   1492  HA  TRP A 112      11.711   9.250  15.849  1.00 89.77           H
ATOM   1493  CB  TRP A 112       9.915   9.416  16.967  1.00 89.77           C
ATOM   1494 1HB  TRP A 112       9.606   8.386  16.789  1.00 89.77           H
ATOM   1495 2HB  TRP A 112       9.608   9.670  17.982  1.00 89.77           H
ATOM   1496  CG  TRP A 112       9.182  10.331  15.984  1.00 89.77           C
ATOM   1497  CD1 TRP A 112       8.733  11.576  16.193  1.00 89.77           C
ATOM   1498  HD1 TRP A 112       8.840  12.116  17.134  1.00 89.77           H
ATOM   1499  CD2 TRP A 112       8.829  10.020  14.620  1.00 89.77           C
ATOM   1500  NE1 TRP A 112       8.119  12.088  15.069  1.00 89.77           N
ATOM   1501  HE1 TRP A 112       7.706  12.995  14.980  1.00 89.77           H
ATOM   1502  CE2 TRP A 112       8.179  11.112  14.081  1.00 89.77           C
ATOM   1503  CE3 TRP A 112       9.052   8.854  13.865  1.00 89.77           C
ATOM   1504  HE3 TRP A 112       9.563   7.979  14.267  1.00 89.77           H
ATOM   1505  CZ2 TRP A 112       7.698  11.146  12.767  1.00 89.77           C
ATOM   1506  HZ2 TRP A 112       7.188  12.021  12.365  1.00 89.77           H
ATOM   1507  CZ3 TRP A 112       8.565   8.905  12.554  1.00 89.77           C
ATOM   1508  HZ3 TRP A 112       8.712   8.027  11.925  1.00 89.77           H
ATOM   1509  CH2 TRP A 112       7.909   9.996  11.997  1.00 89.77           C
ATOM   1510  HH2 TRP A 112       7.559   9.957  10.965  1.00 89.77           H
ATOM   1511  HN  TRP A 112      11.469   8.136  18.451  1.00 89.77           H
ATOM   1512  N   LYS A 113      12.794  11.420  16.337  1.00 89.92           N
ATOM   1513  CA  LYS A 113      13.479  12.674  16.599  1.00 89.92           C
ATOM   1514  C   LYS A 113      12.733  13.813  15.901  1.00 89.92           C
ATOM   1515  O   LYS A 113      13.127  14.973  16.004  1.00 89.92           O
ATOM   1516  HA  LYS A 113      13.443  12.847  17.675  1.00 89.92           H
ATOM   1517  CB  LYS A 113      14.953  12.572  16.206  1.00 89.92           C
ATOM   1518 1HB  LYS A 113      15.035  12.250  15.167  1.00 89.92           H
ATOM   1519 2HB  LYS A 113      15.420  13.555  16.271  1.00 89.92           H
ATOM   1520  CG  LYS A 113      15.696  11.588  17.111  1.00 89.92           C
ATOM   1521 1HG  LYS A 113      15.657  11.937  18.143  1.00 89.92           H
ATOM   1522 2HG  LYS A 113      15.200  10.618  17.084  1.00 89.92           H
ATOM   1523  CD  LYS A 113      17.154  11.433  16.674  1.00 89.92           C
ATOM   1524 1HD  LYS A 113      17.193  11.116  15.632  1.00 89.92           H
ATOM   1525 2HD  LYS A 113      17.659  12.397  16.732  1.00 89.92           H
ATOM   1526  CE  LYS A 113      17.885  10.414  17.551  1.00 89.92           C
ATOM   1527 1HE  LYS A 113      17.910  10.766  18.583  1.00 89.92           H
ATOM   1528 2HE  LYS A 113      17.342   9.469  17.549  1.00 89.92           H
ATOM   1529  NZ  LYS A 113      19.264  10.202  17.059  1.00 89.92           N
ATOM   1530 1HZ  LYS A 113      19.686   9.428  17.560  1.00 89.92           H
ATOM   1531 2HZ  LYS A 113      19.241   9.991  16.068  1.00 89.92           H
ATOM   1532 3HZ  LYS A 113      19.811  11.042  17.213  1.00 89.92           H
ATOM   1533  HN  LYS A 113      12.983  11.014  15.443  1.00 89.92           H
ATOM   1534  N   PHE A 114      11.668  13.441  15.205  1.00 91.69           N
ATOM   1535  CA  PHE A 114      10.999  14.368  14.308  1.00 91.69           C
ATOM   1536  C   PHE A 114       9.760  14.974  14.970  1.00 91.69           C
ATOM   1537  O   PHE A 114       9.317  14.503  16.016  1.00 91.69           O
ATOM   1538  HA  PHE A 114      11.709  15.161  14.074  1.00 91.69           H
ATOM   1539  CB  PHE A 114      10.566  13.566  13.079  1.00 91.69           C
ATOM   1540 1HB  PHE A 114       9.776  12.873  13.370  1.00 91.69           H
ATOM   1541 2HB  PHE A 114      10.136  14.248  12.346  1.00 91.69           H
ATOM   1542  CG  PHE A 114      11.699  12.778  12.418  1.00 91.69           C
ATOM   1543  CD1 PHE A 114      12.628  13.426  11.666  1.00 91.69           C
ATOM   1544  HD1 PHE A 114      12.566  14.506  11.534  1.00 91.69           H
ATOM   1545  CD2 PHE A 114      11.776  11.431  12.583  1.00 91.69           C
ATOM   1546  HD2 PHE A 114      11.031  10.912  13.186  1.00 91.69           H
ATOM   1547  CE1 PHE A 114      13.680  12.695  11.052  1.00 91.69           C
ATOM   1548  HE1 PHE A 114      14.425  13.214  10.449  1.00 91.69           H
ATOM   1549  CE2 PHE A 114      12.828  10.700  11.970  1.00 91.69           C
ATOM   1550  HE2 PHE A 114      12.890   9.620  12.102  1.00 91.69           H
ATOM   1551  CZ  PHE A 114      13.757  11.347  11.217  1.00 91.69           C
ATOM   1552  HZ  PHE A 114      14.565  10.786  10.747  1.00 91.69           H
ATOM   1553  HN  PHE A 114      11.263  12.527  15.248  1.00 91.69           H
ATOM   1554  N   GLN A 115       9.236  16.011  14.333  1.00 91.74           N
ATOM   1555  CA  GLN A 115       8.083  16.714  14.869  1.00 91.74           C
ATOM   1556  C   GLN A 115       6.813  15.888  14.658  1.00 91.74           C
ATOM   1557  O   GLN A 115       6.804  14.946  13.867  1.00 91.74           O
ATOM   1558  HA  GLN A 115       8.281  16.823  15.935  1.00 91.74           H
ATOM   1559  CB  GLN A 115       7.946  18.102  14.240  1.00 91.74           C
ATOM   1560 1HB  GLN A 115       7.926  18.012  13.153  1.00 91.74           H
ATOM   1561 2HB  GLN A 115       6.998  18.549  14.540  1.00 91.74           H
ATOM   1562  CG  GLN A 115       9.101  19.012  14.661  1.00 91.74           C
ATOM   1563 1HG  GLN A 115      10.050  18.559  14.372  1.00 91.74           H
ATOM   1564 2HG  GLN A 115       9.029  19.964  14.135  1.00 91.74           H
ATOM   1565  CD  GLN A 115       9.085  19.255  16.171  1.00 91.74           C
ATOM   1566  OE1 GLN A 115       8.061  19.172  16.828  1.00 91.74           O
ATOM   1567  NE2 GLN A 115      10.275  19.559  16.683  1.00 91.74           N
ATOM   1568 1HE2 GLN A 115      11.077  19.611  16.087  1.00 91.74           H
ATOM   1569 2HE2 GLN A 115      10.367  19.736  17.663  1.00 91.74           H
ATOM   1570  HN  GLN A 115       9.585  16.370  13.467  1.00 91.74           H
ATOM   1571  N   THR A 116       5.769  16.271  15.380  1.00 92.24           N
ATOM   1572  CA  THR A 116       4.519  15.533  15.338  1.00 92.24           C
ATOM   1573  C   THR A 116       3.950  15.527  13.917  1.00 92.24           C
ATOM   1574  O   THR A 116       3.359  14.539  13.485  1.00 92.24           O
ATOM   1575  HA  THR A 116       4.722  14.496  15.605  1.00 92.24           H
ATOM   1576  CB  THR A 116       3.571  16.149  16.369  1.00 92.24           C
ATOM   1577  HB  THR A 116       3.231  17.133  16.046  1.00 92.24           H
ATOM   1578  OG1 THR A 116       4.316  16.125  17.584  1.00 92.24           O
ATOM   1579  HG1 THR A 116       3.898  16.738  18.254  1.00 92.24           H
ATOM   1580  CG2 THR A 116       2.360  15.260  16.657  1.00 92.24           C
ATOM   1581 1HG2 THR A 116       2.699  14.299  17.044  1.00 92.24           H
ATOM   1582 2HG2 THR A 116       1.798  15.102  15.736  1.00 92.24           H
ATOM   1583 3HG2 THR A 116       1.721  15.744  17.395  1.00 92.24           H
ATOM   1584  HN  THR A 116       5.770  17.069  15.983  1.00 92.24           H
ATOM   1585  N   PHE A 117       4.148  16.643  13.230  1.00 93.24           N
ATOM   1586  CA  PHE A 117       3.659  16.780  11.869  1.00 93.24           C
ATOM   1587  C   PHE A 117       4.135  15.618  10.995  1.00 93.24           C
ATOM   1588  O   PHE A 117       3.347  15.029  10.257  1.00 93.24           O
ATOM   1589  HA  PHE A 117       2.570  16.776  11.915  1.00 93.24           H
ATOM   1590  CB  PHE A 117       4.233  18.087  11.317  1.00 93.24           C
ATOM   1591 1HB  PHE A 117       3.856  18.918  11.913  1.00 93.24           H
ATOM   1592 2HB  PHE A 117       5.316  18.075  11.437  1.00 93.24           H
ATOM   1593  CG  PHE A 117       3.900  18.340   9.846  1.00 93.24           C
ATOM   1594  CD1 PHE A 117       4.843  18.130   8.889  1.00 93.24           C
ATOM   1595  HD1 PHE A 117       5.837  17.781   9.171  1.00 93.24           H
ATOM   1596  CD2 PHE A 117       2.660  18.775   9.494  1.00 93.24           C
ATOM   1597  HD2 PHE A 117       1.904  18.943  10.261  1.00 93.24           H
ATOM   1598  CE1 PHE A 117       4.534  18.365   7.523  1.00 93.24           C
ATOM   1599  HE1 PHE A 117       5.290  18.197   6.756  1.00 93.24           H
ATOM   1600  CE2 PHE A 117       2.351  19.010   8.128  1.00 93.24           C
ATOM   1601  HE2 PHE A 117       1.357  19.359   7.847  1.00 93.24           H
ATOM   1602  CZ  PHE A 117       3.294  18.800   7.172  1.00 93.24           C
ATOM   1603  HZ  PHE A 117       3.057  18.981   6.123  1.00 93.24           H
ATOM   1604  HN  PHE A 117       4.633  17.441  13.588  1.00 93.24           H
ATOM   1605  N   MET A 118       5.421  15.324  11.107  1.00 92.73           N
ATOM   1606  CA  MET A 118       6.022  14.274  10.301  1.00 92.73           C
ATOM   1607  C   MET A 118       5.427  12.908  10.648  1.00 92.73           C
ATOM   1608  O   MET A 118       5.275  12.054   9.776  1.00 92.73           O
ATOM   1609  HA  MET A 118       5.788  14.528   9.267  1.00 92.73           H
ATOM   1610  CB  MET A 118       7.533  14.249  10.540  1.00 92.73           C
ATOM   1611 1HB  MET A 118       7.933  15.260  10.471  1.00 92.73           H
ATOM   1612 2HB  MET A 118       7.739  13.892  11.549  1.00 92.73           H
ATOM   1613  CG  MET A 118       8.233  13.347   9.522  1.00 92.73           C
ATOM   1614 1HG  MET A 118       9.300  13.297   9.741  1.00 92.73           H
ATOM   1615 2HG  MET A 118       7.845  12.331   9.595  1.00 92.73           H
ATOM   1616  SD  MET A 118       7.980  13.978   7.871  1.00 92.73           S
ATOM   1617  CE  MET A 118       9.019  15.428   7.931  1.00 92.73           C
ATOM   1618 1HE  MET A 118       8.667  16.094   8.719  1.00 92.73           H
ATOM   1619 2HE  MET A 118      10.047  15.131   8.138  1.00 92.73           H
ATOM   1620 3HE  MET A 118       8.977  15.945   6.972  1.00 92.73           H
ATOM   1621  HN  MET A 118       6.049  15.787  11.733  1.00 92.73           H
ATOM   1622  N   CYS A 119       5.106  12.744  11.923  1.00 92.61           N
ATOM   1623  CA  CYS A 119       4.548  11.490  12.399  1.00 92.61           C
ATOM   1624  C   CYS A 119       3.197  11.274  11.714  1.00 92.61           C
ATOM   1625  O   CYS A 119       2.898  10.173  11.257  1.00 92.61           O
ATOM   1626  HA  CYS A 119       5.253  10.708  12.120  1.00 92.61           H
ATOM   1627  CB  CYS A 119       4.424  11.469  13.924  1.00 92.61           C
ATOM   1628 1HB  CYS A 119       5.414  11.519  14.378  1.00 92.61           H
ATOM   1629 2HB  CYS A 119       3.873  12.345  14.265  1.00 92.61           H
ATOM   1630  SG  CYS A 119       3.567   9.944  14.461  1.00 92.61           S
ATOM   1631  HN  CYS A 119       5.221  13.449  12.624  1.00 92.61           H
ATOM   1632  N   LYS A 120       2.417  12.344  11.665  1.00 93.39           N
ATOM   1633  CA  LYS A 120       1.101  12.283  11.053  1.00 93.39           C
ATOM   1634  C   LYS A 120       1.241  11.838   9.596  1.00 93.39           C
ATOM   1635  O   LYS A 120       0.577  10.898   9.163  1.00 93.39           O
ATOM   1636  HA  LYS A 120       0.525  11.529  11.590  1.00 93.39           H
ATOM   1637  CB  LYS A 120       0.369  13.616  11.221  1.00 93.39           C
ATOM   1638 1HB  LYS A 120       1.009  14.432  10.884  1.00 93.39           H
ATOM   1639 2HB  LYS A 120      -0.520  13.629  10.590  1.00 93.39           H
ATOM   1640  CG  LYS A 120      -0.030  13.843  12.680  1.00 93.39           C
ATOM   1641 1HG  LYS A 120      -0.643  13.011  13.026  1.00 93.39           H
ATOM   1642 2HG  LYS A 120       0.862  13.863  13.306  1.00 93.39           H
ATOM   1643  CD  LYS A 120      -0.802  15.154  12.840  1.00 93.39           C
ATOM   1644 1HD  LYS A 120      -0.152  15.995  12.602  1.00 93.39           H
ATOM   1645 2HD  LYS A 120      -1.631  15.181  12.133  1.00 93.39           H
ATOM   1646  CE  LYS A 120      -1.337  15.304  14.266  1.00 93.39           C
ATOM   1647 1HE  LYS A 120      -1.725  14.348  14.618  1.00 93.39           H
ATOM   1648 2HE  LYS A 120      -0.526  15.586  14.937  1.00 93.39           H
ATOM   1649  NZ  LYS A 120      -2.406  16.327  14.313  1.00 93.39           N
ATOM   1650 1HZ  LYS A 120      -2.732  16.432  15.268  1.00 93.39           H
ATOM   1651 2HZ  LYS A 120      -2.040  17.213  13.982  1.00 93.39           H
ATOM   1652 3HZ  LYS A 120      -3.177  16.038  13.722  1.00 93.39           H
ATOM   1653  HN  LYS A 120       2.670  13.238  12.034  1.00 93.39           H
ATOM   1654  N   VAL A 121       2.111  12.535   8.879  1.00 92.10           N
ATOM   1655  CA  VAL A 121       2.273  12.292   7.455  1.00 92.10           C
ATOM   1656  C   VAL A 121       2.704  10.841   7.236  1.00 92.10           C
ATOM   1657  O   VAL A 121       2.121  10.133   6.416  1.00 92.10           O
ATOM   1658  HA  VAL A 121       1.302  12.445   6.983  1.00 92.10           H
ATOM   1659  CB  VAL A 121       3.254  13.304   6.860  1.00 92.10           C
ATOM   1660  HB  VAL A 121       4.168  13.273   7.453  1.00 92.10           H
ATOM   1661  CG1 VAL A 121       3.616  12.935   5.420  1.00 92.10           C
ATOM   1662 1HG1 VAL A 121       4.078  11.948   5.403  1.00 92.10           H
ATOM   1663 2HG1 VAL A 121       2.713  12.923   4.810  1.00 92.10           H
ATOM   1664 3HG1 VAL A 121       4.315  13.670   5.021  1.00 92.10           H
ATOM   1665  CG2 VAL A 121       2.691  14.725   6.937  1.00 92.10           C
ATOM   1666 1HG2 VAL A 121       1.756  14.776   6.380  1.00 92.10           H
ATOM   1667 2HG2 VAL A 121       2.508  14.987   7.979  1.00 92.10           H
ATOM   1668 3HG2 VAL A 121       3.409  15.423   6.507  1.00 92.10           H
ATOM   1669  HN  VAL A 121       2.697  13.254   9.254  1.00 92.10           H
ATOM   1670  N   VAL A 122       3.722  10.440   7.984  1.00 91.46           N
ATOM   1671  CA  VAL A 122       4.404   9.187   7.710  1.00 91.46           C
ATOM   1672  C   VAL A 122       3.438   8.024   7.944  1.00 91.46           C
ATOM   1673  O   VAL A 122       3.484   7.020   7.234  1.00 91.46           O
ATOM   1674  HA  VAL A 122       4.696   9.193   6.660  1.00 91.46           H
ATOM   1675  CB  VAL A 122       5.676   9.087   8.554  1.00 91.46           C
ATOM   1676  HB  VAL A 122       5.413   9.325   9.585  1.00 91.46           H
ATOM   1677  CG1 VAL A 122       6.241   7.665   8.529  1.00 91.46           C
ATOM   1678 1HG1 VAL A 122       5.500   6.973   8.930  1.00 91.46           H
ATOM   1679 2HG1 VAL A 122       6.480   7.388   7.503  1.00 91.46           H
ATOM   1680 3HG1 VAL A 122       7.144   7.623   9.138  1.00 91.46           H
ATOM   1681  CG2 VAL A 122       6.723  10.102   8.091  1.00 91.46           C
ATOM   1682 1HG2 VAL A 122       6.979   9.909   7.049  1.00 91.46           H
ATOM   1683 2HG2 VAL A 122       6.318  11.110   8.185  1.00 91.46           H
ATOM   1684 3HG2 VAL A 122       7.616  10.009   8.708  1.00 91.46           H
ATOM   1685  HN  VAL A 122       4.080  10.955   8.763  1.00 91.46           H
ATOM   1686  N   ASN A 123       2.585   8.197   8.944  1.00 90.68           N
ATOM   1687  CA  ASN A 123       1.623   7.166   9.294  1.00 90.68           C
ATOM   1688  C   ASN A 123       0.556   7.077   8.201  1.00 90.68           C
ATOM   1689  O   ASN A 123       0.098   5.986   7.864  1.00 90.68           O
ATOM   1690  HA  ASN A 123       2.206   6.249   9.384  1.00 90.68           H
ATOM   1691  CB  ASN A 123       0.922   7.492  10.614  1.00 90.68           C
ATOM   1692 1HB  ASN A 123       0.811   8.572  10.714  1.00 90.68           H
ATOM   1693 2HB  ASN A 123      -0.082   7.068  10.612  1.00 90.68           H
ATOM   1694  CG  ASN A 123       1.711   6.943  11.805  1.00 90.68           C
ATOM   1695  OD1 ASN A 123       2.494   6.015  11.689  1.00 90.68           O
ATOM   1696  ND2 ASN A 123       1.461   7.567  12.953  1.00 90.68           N
ATOM   1697 1HD2 ASN A 123       0.806   8.322  12.980  1.00 90.68           H
ATOM   1698 2HD2 ASN A 123       1.928   7.280  13.789  1.00 90.68           H
ATOM   1699  HN  ASN A 123       2.544   9.022   9.508  1.00 90.68           H
ATOM   1700  N   SER A 124       0.191   8.238   7.679  1.00 92.85           N
ATOM   1701  CA  SER A 124      -0.928   8.325   6.757  1.00 92.85           C
ATOM   1702  C   SER A 124      -0.489   7.890   5.358  1.00 92.85           C
ATOM   1703  O   SER A 124      -1.290   7.360   4.589  1.00 92.85           O
ATOM   1704  HA  SER A 124      -1.681   7.643   7.152  1.00 92.85           H
ATOM   1705  CB  SER A 124      -1.500   9.744   6.717  1.00 92.85           C
ATOM   1706 1HB  SER A 124      -0.719  10.441   6.412  1.00 92.85           H
ATOM   1707 2HB  SER A 124      -2.286   9.798   5.964  1.00 92.85           H
ATOM   1708  OG  SER A 124      -2.024  10.145   7.980  1.00 92.85           O
ATOM   1709  HG  SER A 124      -1.297  10.536   8.544  1.00 92.85           H
ATOM   1710  HN  SER A 124       0.646   9.107   7.876  1.00 92.85           H
ATOM   1711  N   MET A 125       0.781   8.131   5.069  1.00 93.22           N
ATOM   1712  CA  MET A 125       1.276   8.007   3.709  1.00 93.22           C
ATOM   1713  C   MET A 125       1.083   6.583   3.183  1.00 93.22           C
ATOM   1714  O   MET A 125       0.738   6.389   2.019  1.00 93.22           O
ATOM   1715  HA  MET A 125       0.684   8.704   3.116  1.00 93.22           H
ATOM   1716  CB  MET A 125       2.763   8.368   3.671  1.00 93.22           C
ATOM   1717 1HB  MET A 125       3.265   7.948   4.543  1.00 93.22           H
ATOM   1718 2HB  MET A 125       3.227   7.922   2.791  1.00 93.22           H
ATOM   1719  CG  MET A 125       2.958   9.885   3.645  1.00 93.22           C
ATOM   1720 1HG  MET A 125       2.396  10.347   4.457  1.00 93.22           H
ATOM   1721 2HG  MET A 125       4.008  10.128   3.806  1.00 93.22           H
ATOM   1722  SD  MET A 125       2.415  10.543   2.077  1.00 93.22           S
ATOM   1723  CE  MET A 125       1.091  11.606   2.629  1.00 93.22           C
ATOM   1724 1HE  MET A 125       0.338  11.010   3.144  1.00 93.22           H
ATOM   1725 2HE  MET A 125       1.489  12.357   3.311  1.00 93.22           H
ATOM   1726 3HE  MET A 125       0.638  12.099   1.769  1.00 93.22           H
ATOM   1727  HN  MET A 125       1.466   8.406   5.745  1.00 93.22           H
ATOM   1728  N   TYR A 126       1.314   5.623   4.067  1.00 89.41           N
ATOM   1729  CA  TYR A 126       1.213   4.223   3.695  1.00 89.41           C
ATOM   1730  C   TYR A 126      -0.220   3.864   3.297  1.00 89.41           C
ATOM   1731  O   TYR A 126      -0.441   3.225   2.269  1.00 89.41           O
ATOM   1732  HA  TYR A 126       1.872   4.052   2.844  1.00 89.41           H
ATOM   1733  CB  TYR A 126       1.598   3.426   4.943  1.00 89.41           C
ATOM   1734 1HB  TYR A 126       2.648   3.608   5.168  1.00 89.41           H
ATOM   1735 2HB  TYR A 126       1.021   3.796   5.790  1.00 89.41           H
ATOM   1736  CG  TYR A 126       1.374   1.918   4.812  1.00 89.41           C
ATOM   1737  CD1 TYR A 126       0.524   1.268   5.684  1.00 89.41           C
ATOM   1738  HD1 TYR A 126       0.013   1.829   6.466  1.00 89.41           H
ATOM   1739  CD2 TYR A 126       2.021   1.208   3.821  1.00 89.41           C
ATOM   1740  HD2 TYR A 126       2.692   1.721   3.133  1.00 89.41           H
ATOM   1741  CE1 TYR A 126       0.313  -0.151   5.561  1.00 89.41           C
ATOM   1742  HE1 TYR A 126      -0.355  -0.676   6.243  1.00 89.41           H
ATOM   1743  CE2 TYR A 126       1.810  -0.212   3.698  1.00 89.41           C
ATOM   1744  HE2 TYR A 126       2.316  -0.785   2.921  1.00 89.41           H
ATOM   1745  CZ  TYR A 126       0.967  -0.821   4.574  1.00 89.41           C
ATOM   1746  OH  TYR A 126       0.768  -2.161   4.457  1.00 89.41           O
ATOM   1747  HH  TYR A 126       0.953  -2.454   3.519  1.00 89.41           H
ATOM   1748  HN  TYR A 126       1.567   5.790   5.020  1.00 89.41           H
ATOM   1749  N   LYS A 127      -1.157   4.290   4.131  1.00 89.19           N
ATOM   1750  CA  LYS A 127      -2.555   3.957   3.921  1.00 89.19           C
ATOM   1751  C   LYS A 127      -3.030   4.576   2.604  1.00 89.19           C
ATOM   1752  O   LYS A 127      -3.803   3.964   1.870  1.00 89.19           O
ATOM   1753  HA  LYS A 127      -2.623   2.872   3.836  1.00 89.19           H
ATOM   1754  CB  LYS A 127      -3.393   4.370   5.132  1.00 89.19           C
ATOM   1755 1HB  LYS A 127      -3.179   5.408   5.390  1.00 89.19           H
ATOM   1756 2HB  LYS A 127      -4.452   4.317   4.881  1.00 89.19           H
ATOM   1757  CG  LYS A 127      -3.101   3.469   6.334  1.00 89.19           C
ATOM   1758 1HG  LYS A 127      -2.037   3.503   6.568  1.00 89.19           H
ATOM   1759 2HG  LYS A 127      -3.633   3.842   7.209  1.00 89.19           H
ATOM   1760  CD  LYS A 127      -3.521   2.026   6.051  1.00 89.19           C
ATOM   1761 1HD  LYS A 127      -4.556   2.004   5.709  1.00 89.19           H
ATOM   1762 2HD  LYS A 127      -2.911   1.616   5.246  1.00 89.19           H
ATOM   1763  CE  LYS A 127      -3.374   1.157   7.302  1.00 89.19           C
ATOM   1764 1HE  LYS A 127      -2.353   1.222   7.679  1.00 89.19           H
ATOM   1765 2HE  LYS A 127      -4.029   1.530   8.090  1.00 89.19           H
ATOM   1766  NZ  LYS A 127      -3.708  -0.252   6.997  1.00 89.19           N
ATOM   1767 1HZ  LYS A 127      -3.646  -0.805   7.844  1.00 89.19           H
ATOM   1768 2HZ  LYS A 127      -4.652  -0.304   6.628  1.00 89.19           H
ATOM   1769 3HZ  LYS A 127      -3.057  -0.613   6.309  1.00 89.19           H
ATOM   1770  HN  LYS A 127      -0.973   4.853   4.937  1.00 89.19           H
ATOM   1771  N   MET A 128      -2.547   5.782   2.346  1.00 92.74           N
ATOM   1772  CA  MET A 128      -2.894   6.481   1.121  1.00 92.74           C
ATOM   1773  C   MET A 128      -2.383   5.724  -0.106  1.00 92.74           C
ATOM   1774  O   MET A 128      -3.098   5.585  -1.097  1.00 92.74           O
ATOM   1775  HA  MET A 128      -3.983   6.520   1.104  1.00 92.74           H
ATOM   1776  CB  MET A 128      -2.287   7.886   1.145  1.00 92.74           C
ATOM   1777 1HB  MET A 128      -2.577   8.396   2.063  1.00 92.74           H
ATOM   1778 2HB  MET A 128      -1.199   7.815   1.149  1.00 92.74           H
ATOM   1779  CG  MET A 128      -2.747   8.702  -0.065  1.00 92.74           C
ATOM   1780 1HG  MET A 128      -2.587   8.132  -0.981  1.00 92.74           H
ATOM   1781 2HG  MET A 128      -3.816   8.901   0.005  1.00 92.74           H
ATOM   1782  SD  MET A 128      -1.845  10.241  -0.142  1.00 92.74           S
ATOM   1783  CE  MET A 128      -0.211   9.624  -0.510  1.00 92.74           C
ATOM   1784 1HE  MET A 128       0.116   8.959   0.290  1.00 92.74           H
ATOM   1785 2HE  MET A 128      -0.233   9.077  -1.452  1.00 92.74           H
ATOM   1786 3HE  MET A 128       0.483  10.461  -0.592  1.00 92.74           H
ATOM   1787  HN  MET A 128      -1.929   6.280   2.956  1.00 92.74           H
ATOM   1788  N   ASN A 129      -1.148   5.255  -0.000  1.00 93.18           N
ATOM   1789  CA  ASN A 129      -0.543   4.490  -1.077  1.00 93.18           C
ATOM   1790  C   ASN A 129      -1.383   3.238  -1.341  1.00 93.18           C
ATOM   1791  O   ASN A 129      -1.758   2.967  -2.481  1.00 93.18           O
ATOM   1792  HA  ASN A 129      -0.523   5.166  -1.932  1.00 93.18           H
ATOM   1793  CB  ASN A 129       0.872   4.041  -0.707  1.00 93.18           C
ATOM   1794 1HB  ASN A 129       1.535   4.905  -0.677  1.00 93.18           H
ATOM   1795 2HB  ASN A 129       0.869   3.607   0.293  1.00 93.18           H
ATOM   1796  CG  ASN A 129       1.403   3.017  -1.713  1.00 93.18           C
ATOM   1797  OD1 ASN A 129       1.166   1.825  -1.608  1.00 93.18           O
ATOM   1798  ND2 ASN A 129       2.133   3.548  -2.690  1.00 93.18           N
ATOM   1799 1HD2 ASN A 129       2.290   4.535  -2.717  1.00 93.18           H
ATOM   1800 2HD2 ASN A 129       2.525   2.959  -3.397  1.00 93.18           H
ATOM   1801  HN  ASN A 129      -0.565   5.391   0.801  1.00 93.18           H
ATOM   1802  N   PHE A 130      -1.653   2.509  -0.268  1.00 90.93           N
ATOM   1803  CA  PHE A 130      -2.313   1.220  -0.387  1.00 90.93           C
ATOM   1804  C   PHE A 130      -3.641   1.351  -1.135  1.00 90.93           C
ATOM   1805  O   PHE A 130      -3.875   0.650  -2.118  1.00 90.93           O
ATOM   1806  HA  PHE A 130      -1.646   0.565  -0.946  1.00 90.93           H
ATOM   1807  CB  PHE A 130      -2.589   0.726   1.035  1.00 90.93           C
ATOM   1808 1HB  PHE A 130      -1.640   0.620   1.562  1.00 90.93           H
ATOM   1809 2HB  PHE A 130      -3.166   1.484   1.566  1.00 90.93           H
ATOM   1810  CG  PHE A 130      -3.342  -0.604   1.097  1.00 90.93           C
ATOM   1811  CD1 PHE A 130      -4.699  -0.614   1.175  1.00 90.93           C
ATOM   1812  HD1 PHE A 130      -5.251   0.326   1.192  1.00 90.93           H
ATOM   1813  CD2 PHE A 130      -2.653  -1.777   1.075  1.00 90.93           C
ATOM   1814  HD2 PHE A 130      -1.565  -1.769   1.013  1.00 90.93           H
ATOM   1815  CE1 PHE A 130      -5.398  -1.849   1.232  1.00 90.93           C
ATOM   1816  HE1 PHE A 130      -6.486  -1.857   1.294  1.00 90.93           H
ATOM   1817  CE2 PHE A 130      -3.352  -3.012   1.132  1.00 90.93           C
ATOM   1818  HE2 PHE A 130      -2.800  -3.951   1.115  1.00 90.93           H
ATOM   1819  CZ  PHE A 130      -4.710  -3.022   1.210  1.00 90.93           C
ATOM   1820  HZ  PHE A 130      -5.246  -3.969   1.254  1.00 90.93           H
ATOM   1821  HN  PHE A 130      -1.429   2.785   0.666  1.00 90.93           H
ATOM   1822  N   TYR A 131      -4.476   2.252  -0.640  1.00 89.69           N
ATOM   1823  CA  TYR A 131      -5.821   2.398  -1.170  1.00 89.69           C
ATOM   1824  C   TYR A 131      -5.789   2.873  -2.624  1.00 89.69           C
ATOM   1825  O   TYR A 131      -6.548   2.383  -3.458  1.00 89.69           O
ATOM   1826  HA  TYR A 131      -6.308   1.423  -1.125  1.00 89.69           H
ATOM   1827  CB  TYR A 131      -6.500   3.466  -0.311  1.00 89.69           C
ATOM   1828 1HB  TYR A 131      -5.890   4.369  -0.323  1.00 89.69           H
ATOM   1829 2HB  TYR A 131      -7.459   3.724  -0.761  1.00 89.69           H
ATOM   1830  CG  TYR A 131      -6.731   3.044   1.141  1.00 89.69           C
ATOM   1831  CD1 TYR A 131      -7.139   1.757   1.429  1.00 89.69           C
ATOM   1832  HD1 TYR A 131      -7.296   1.042   0.621  1.00 89.69           H
ATOM   1833  CD2 TYR A 131      -6.532   3.949   2.163  1.00 89.69           C
ATOM   1834  HD2 TYR A 131      -6.210   4.966   1.936  1.00 89.69           H
ATOM   1835  CE1 TYR A 131      -7.356   1.359   2.795  1.00 89.69           C
ATOM   1836  HE1 TYR A 131      -7.678   0.346   3.036  1.00 89.69           H
ATOM   1837  CE2 TYR A 131      -6.749   3.551   3.530  1.00 89.69           C
ATOM   1838  HE2 TYR A 131      -6.595   4.257   4.347  1.00 89.69           H
ATOM   1839  CZ  TYR A 131      -7.151   2.276   3.779  1.00 89.69           C
ATOM   1840  OH  TYR A 131      -7.356   1.900   5.069  1.00 89.69           O
ATOM   1841  HH  TYR A 131      -7.318   2.700   5.669  1.00 89.69           H
ATOM   1842  HN  TYR A 131      -4.247   2.875   0.108  1.00 89.69           H
ATOM   1843  N   SER A 132      -4.902   3.823  -2.883  1.00 92.13           N
ATOM   1844  CA  SER A 132      -4.779   4.388  -4.216  1.00 92.13           C
ATOM   1845  C   SER A 132      -4.317   3.312  -5.200  1.00 92.13           C
ATOM   1846  O   SER A 132      -4.810   3.242  -6.325  1.00 92.13           O
ATOM   1847  HA  SER A 132      -5.778   4.739  -4.474  1.00 92.13           H
ATOM   1848  CB  SER A 132      -3.807   5.569  -4.225  1.00 92.13           C
ATOM   1849 1HB  SER A 132      -3.691   5.936  -5.245  1.00 92.13           H
ATOM   1850 2HB  SER A 132      -4.224   6.388  -3.638  1.00 92.13           H
ATOM   1851  OG  SER A 132      -2.530   5.214  -3.702  1.00 92.13           O
ATOM   1852  HG  SER A 132      -2.421   5.589  -2.781  1.00 92.13           H
ATOM   1853  HN  SER A 132      -4.276   4.204  -2.203  1.00 92.13           H
ATOM   1854  N   CYS A 133      -3.376   2.500  -4.741  1.00 88.92           N
ATOM   1855  CA  CYS A 133      -2.822   1.449  -5.577  1.00 88.92           C
ATOM   1856  C   CYS A 133      -3.950   0.481  -5.942  1.00 88.92           C
ATOM   1857  O   CYS A 133      -4.114   0.126  -7.108  1.00 88.92           O
ATOM   1858  HA  CYS A 133      -2.424   1.934  -6.468  1.00 88.92           H
ATOM   1859  CB  CYS A 133      -1.658   0.733  -4.889  1.00 88.92           C
ATOM   1860 1HB  CYS A 133      -1.908   0.533  -3.847  1.00 88.92           H
ATOM   1861 2HB  CYS A 133      -1.479  -0.231  -5.365  1.00 88.92           H
ATOM   1862  SG  CYS A 133      -0.148   1.764  -4.981  1.00 88.92           S
ATOM   1863  HG  CYS A 133      -0.511   2.627  -4.036  1.00 88.92           H
ATOM   1864  HN  CYS A 133      -2.994   2.552  -3.819  1.00 88.92           H
ATOM   1865  N   VAL A 134      -4.698   0.083  -4.924  1.00 87.58           N
ATOM   1866  CA  VAL A 134      -5.761  -0.890  -5.112  1.00 87.58           C
ATOM   1867  C   VAL A 134      -6.730  -0.380  -6.180  1.00 87.58           C
ATOM   1868  O   VAL A 134      -7.094  -1.117  -7.095  1.00 87.58           O
ATOM   1869  HA  VAL A 134      -5.302  -1.813  -5.466  1.00 87.58           H
ATOM   1870  CB  VAL A 134      -6.444  -1.183  -3.774  1.00 87.58           C
ATOM   1871  HB  VAL A 134      -6.720  -0.230  -3.323  1.00 87.58           H
ATOM   1872  CG1 VAL A 134      -7.726  -1.993  -3.980  1.00 87.58           C
ATOM   1873 1HG1 VAL A 134      -8.415  -1.430  -4.609  1.00 87.58           H
ATOM   1874 2HG1 VAL A 134      -7.483  -2.940  -4.463  1.00 87.58           H
ATOM   1875 3HG1 VAL A 134      -8.191  -2.187  -3.013  1.00 87.58           H
ATOM   1876  CG2 VAL A 134      -5.490  -1.898  -2.816  1.00 87.58           C
ATOM   1877 1HG2 VAL A 134      -5.170  -2.841  -3.259  1.00 87.58           H
ATOM   1878 2HG2 VAL A 134      -4.619  -1.269  -2.633  1.00 87.58           H
ATOM   1879 3HG2 VAL A 134      -6.001  -2.094  -1.873  1.00 87.58           H
ATOM   1880  HN  VAL A 134      -4.588   0.413  -3.987  1.00 87.58           H
ATOM   1881  N   LEU A 135      -7.122   0.876  -6.027  1.00 88.85           N
ATOM   1882  CA  LEU A 135      -8.131   1.457  -6.896  1.00 88.85           C
ATOM   1883  C   LEU A 135      -7.569   1.580  -8.313  1.00 88.85           C
ATOM   1884  O   LEU A 135      -8.278   1.343  -9.290  1.00 88.85           O
ATOM   1885  HA  LEU A 135      -8.977   0.769  -6.919  1.00 88.85           H
ATOM   1886  CB  LEU A 135      -8.639   2.779  -6.318  1.00 88.85           C
ATOM   1887 1HB  LEU A 135      -7.784   3.435  -6.157  1.00 88.85           H
ATOM   1888 2HB  LEU A 135      -9.272   3.260  -7.065  1.00 88.85           H
ATOM   1889  CG  LEU A 135      -9.426   2.682  -5.010  1.00 88.85           C
ATOM   1890  HG  LEU A 135      -8.831   2.114  -4.295  1.00 88.85           H
ATOM   1891  CD1 LEU A 135      -9.659   4.068  -4.405  1.00 88.85           C
ATOM   1892 1HD1 LEU A 135      -8.698   4.541  -4.201  1.00 88.85           H
ATOM   1893 2HD1 LEU A 135     -10.224   4.681  -5.108  1.00 88.85           H
ATOM   1894 3HD1 LEU A 135     -10.220   3.969  -3.476  1.00 88.85           H
ATOM   1895  CD2 LEU A 135     -10.736   1.918  -5.214  1.00 88.85           C
ATOM   1896 1HD2 LEU A 135     -11.348   2.437  -5.952  1.00 88.85           H
ATOM   1897 2HD2 LEU A 135     -10.518   0.910  -5.567  1.00 88.85           H
ATOM   1898 3HD2 LEU A 135     -11.276   1.863  -4.268  1.00 88.85           H
ATOM   1899  HN  LEU A 135      -6.762   1.493  -5.327  1.00 88.85           H
ATOM   1900  N   LEU A 136      -6.298   1.951  -8.381  1.00 90.45           N
ATOM   1901  CA  LEU A 136      -5.645   2.154  -9.663  1.00 90.45           C
ATOM   1902  C   LEU A 136      -5.587   0.824 -10.417  1.00 90.45           C
ATOM   1903  O   LEU A 136      -5.862   0.773 -11.615  1.00 90.45           O
ATOM   1904  HA  LEU A 136      -6.259   2.849 -10.236  1.00 90.45           H
ATOM   1905  CB  LEU A 136      -4.277   2.812  -9.469  1.00 90.45           C
ATOM   1906 1HB  LEU A 136      -3.764   2.303  -8.654  1.00 90.45           H
ATOM   1907 2HB  LEU A 136      -3.686   2.647 -10.370  1.00 90.45           H
ATOM   1908  CG  LEU A 136      -4.291   4.312  -9.169  1.00 90.45           C
ATOM   1909  HG  LEU A 136      -5.013   4.495  -8.374  1.00 90.45           H
ATOM   1910  CD1 LEU A 136      -2.927   4.781  -8.657  1.00 90.45           C
ATOM   1911 1HD1 LEU A 136      -2.678   4.244  -7.742  1.00 90.45           H
ATOM   1912 2HD1 LEU A 136      -2.168   4.583  -9.413  1.00 90.45           H
ATOM   1913 3HD1 LEU A 136      -2.965   5.851  -8.452  1.00 90.45           H
ATOM   1914  CD2 LEU A 136      -4.751   5.111 -10.390  1.00 90.45           C
ATOM   1915 1HD2 LEU A 136      -4.071   4.927 -11.222  1.00 90.45           H
ATOM   1916 2HD2 LEU A 136      -5.758   4.802 -10.668  1.00 90.45           H
ATOM   1917 3HD2 LEU A 136      -4.751   6.174 -10.149  1.00 90.45           H
ATOM   1918  HN  LEU A 136      -5.719   2.112  -7.582  1.00 90.45           H
ATOM   1919  N   ILE A 137      -5.227  -0.220  -9.684  1.00 85.26           N
ATOM   1920  CA  ILE A 137      -5.100  -1.541 -10.275  1.00 85.26           C
ATOM   1921  C   ILE A 137      -6.448  -1.964 -10.862  1.00 85.26           C
ATOM   1922  O   ILE A 137      -6.507  -2.507 -11.964  1.00 85.26           O
ATOM   1923  HA  ILE A 137      -4.378  -1.467 -11.089  1.00 85.26           H
ATOM   1924  CB  ILE A 137      -4.534  -2.532  -9.256  1.00 85.26           C
ATOM   1925  HB  ILE A 137      -5.063  -2.392  -8.314  1.00 85.26           H
ATOM   1926  CG1 ILE A 137      -3.053  -2.256  -8.988  1.00 85.26           C
ATOM   1927 1HG1 ILE A 137      -2.464  -2.535  -9.862  1.00 85.26           H
ATOM   1928 2HG1 ILE A 137      -2.901  -1.189  -8.828  1.00 85.26           H
ATOM   1929  CG2 ILE A 137      -4.777  -3.975  -9.701  1.00 85.26           C
ATOM   1930 1HG2 ILE A 137      -5.849  -4.149  -9.800  1.00 85.26           H
ATOM   1931 2HG2 ILE A 137      -4.291  -4.146 -10.662  1.00 85.26           H
ATOM   1932 3HG2 ILE A 137      -4.365  -4.659  -8.959  1.00 85.26           H
ATOM   1933  CD1 ILE A 137      -2.563  -3.036  -7.766  1.00 85.26           C
ATOM   1934 1HD1 ILE A 137      -3.139  -2.737  -6.890  1.00 85.26           H
ATOM   1935 2HD1 ILE A 137      -2.694  -4.104  -7.940  1.00 85.26           H
ATOM   1936 3HD1 ILE A 137      -1.508  -2.822  -7.598  1.00 85.26           H
ATOM   1937  HN  ILE A 137      -5.025  -0.173  -8.706  1.00 85.26           H
ATOM   1938  N   MET A 138      -7.499  -1.701 -10.098  1.00 86.25           N
ATOM   1939  CA  MET A 138      -8.846  -2.012 -10.545  1.00 86.25           C
ATOM   1940  C   MET A 138      -9.163  -1.305 -11.864  1.00 86.25           C
ATOM   1941  O   MET A 138      -9.675  -1.923 -12.796  1.00 86.25           O
ATOM   1942  HA  MET A 138      -8.865  -3.092 -10.690  1.00 86.25           H
ATOM   1943  CB  MET A 138      -9.851  -1.576  -9.477  1.00 86.25           C
ATOM   1944 1HB  MET A 138      -9.542  -1.958  -8.504  1.00 86.25           H
ATOM   1945 2HB  MET A 138      -9.862  -0.489  -9.404  1.00 86.25           H
ATOM   1946  CG  MET A 138     -11.256  -2.084  -9.807  1.00 86.25           C
ATOM   1947 1HG  MET A 138     -11.550  -1.747 -10.801  1.00 86.25           H
ATOM   1948 2HG  MET A 138     -11.263  -3.174  -9.826  1.00 86.25           H
ATOM   1949  SD  MET A 138     -12.422  -1.489  -8.594  1.00 86.25           S
ATOM   1950  CE  MET A 138     -12.292   0.269  -8.876  1.00 86.25           C
ATOM   1951 1HE  MET A 138     -11.265   0.591  -8.699  1.00 86.25           H
ATOM   1952 2HE  MET A 138     -12.571   0.493  -9.905  1.00 86.25           H
ATOM   1953 3HE  MET A 138     -12.960   0.797  -8.195  1.00 86.25           H
ATOM   1954  HN  MET A 138      -7.440  -1.283  -9.191  1.00 86.25           H
ATOM   1955  N   CYS A 139      -8.846  -0.019 -11.900  1.00 88.46           N
ATOM   1956  CA  CYS A 139      -9.189   0.805 -13.047  1.00 88.46           C
ATOM   1957  C   CYS A 139      -8.412   0.287 -14.259  1.00 88.46           C
ATOM   1958  O   CYS A 139      -8.921   0.298 -15.379  1.00 88.46           O
ATOM   1959  HA  CYS A 139     -10.263   0.696 -13.201  1.00 88.46           H
ATOM   1960  CB  CYS A 139      -8.913   2.286 -12.783  1.00 88.46           C
ATOM   1961 1HB  CYS A 139      -7.891   2.417 -12.428  1.00 88.46           H
ATOM   1962 2HB  CYS A 139      -9.004   2.852 -13.710  1.00 88.46           H
ATOM   1963  SG  CYS A 139     -10.092   2.930 -11.540  1.00 88.46           S
ATOM   1964  HG  CYS A 139      -9.466   2.426 -10.480  1.00 88.46           H
ATOM   1965  HN  CYS A 139      -8.365   0.460 -11.165  1.00 88.46           H
ATOM   1966  N   ILE A 140      -7.191  -0.154 -13.995  1.00 85.79           N
ATOM   1967  CA  ILE A 140      -6.340  -0.680 -15.049  1.00 85.79           C
ATOM   1968  C   ILE A 140      -7.009  -1.906 -15.674  1.00 85.79           C
ATOM   1969  O   ILE A 140      -7.043  -2.044 -16.896  1.00 85.79           O
ATOM   1970  HA  ILE A 140      -6.252   0.092 -15.813  1.00 85.79           H
ATOM   1971  CB  ILE A 140      -4.932  -0.953 -14.516  1.00 85.79           C
ATOM   1972  HB  ILE A 140      -5.023  -1.459 -13.555  1.00 85.79           H
ATOM   1973  CG1 ILE A 140      -4.177   0.355 -14.268  1.00 85.79           C
ATOM   1974 1HG1 ILE A 140      -3.903   0.807 -15.221  1.00 85.79           H
ATOM   1975 2HG1 ILE A 140      -4.828   1.063 -13.755  1.00 85.79           H
ATOM   1976  CG2 ILE A 140      -4.164  -1.890 -15.450  1.00 85.79           C
ATOM   1977 1HG2 ILE A 140      -4.696  -2.837 -15.532  1.00 85.79           H
ATOM   1978 2HG2 ILE A 140      -4.082  -1.432 -16.436  1.00 85.79           H
ATOM   1979 3HG2 ILE A 140      -3.167  -2.067 -15.048  1.00 85.79           H
ATOM   1980  CD1 ILE A 140      -2.920   0.111 -13.431  1.00 85.79           C
ATOM   1981 1HD1 ILE A 140      -3.200  -0.318 -12.470  1.00 85.79           H
ATOM   1982 2HD1 ILE A 140      -2.261  -0.578 -13.959  1.00 85.79           H
ATOM   1983 3HD1 ILE A 140      -2.402   1.057 -13.270  1.00 85.79           H
ATOM   1984  HN  ILE A 140      -6.782  -0.156 -13.082  1.00 85.79           H
ATOM   1985  N   SER A 141      -7.525  -2.765 -14.807  1.00 82.98           N
ATOM   1986  CA  SER A 141      -8.119  -4.014 -15.255  1.00 82.98           C
ATOM   1987  C   SER A 141      -9.362  -3.729 -16.100  1.00 82.98           C
ATOM   1988  O   SER A 141      -9.586  -4.379 -17.119  1.00 82.98           O
ATOM   1989  HA  SER A 141      -7.350  -4.500 -15.856  1.00 82.98           H
ATOM   1990  CB  SER A 141      -8.477  -4.909 -14.067  1.00 82.98           C
ATOM   1991 1HB  SER A 141      -9.125  -4.362 -13.383  1.00 82.98           H
ATOM   1992 2HB  SER A 141      -9.044  -5.771 -14.421  1.00 82.98           H
ATOM   1993  OG  SER A 141      -7.320  -5.358 -13.368  1.00 82.98           O
ATOM   1994  HG  SER A 141      -7.024  -4.662 -12.714  1.00 82.98           H
ATOM   1995  HN  SER A 141      -7.541  -2.620 -13.818  1.00 82.98           H
ATOM   1996  N   VAL A 142     -10.138  -2.756 -15.644  1.00 83.68           N
ATOM   1997  CA  VAL A 142     -11.342  -2.365 -16.356  1.00 83.68           C
ATOM   1998  C   VAL A 142     -10.958  -1.772 -17.713  1.00 83.68           C
ATOM   1999  O   VAL A 142     -11.585  -2.074 -18.727  1.00 83.68           O
ATOM   2000  HA  VAL A 142     -11.934  -3.265 -16.522  1.00 83.68           H
ATOM   2001  CB  VAL A 142     -12.169  -1.406 -15.497  1.00 83.68           C
ATOM   2002  HB  VAL A 142     -11.527  -0.571 -15.214  1.00 83.68           H
ATOM   2003  CG1 VAL A 142     -13.351  -0.842 -16.288  1.00 83.68           C
ATOM   2004 1HG1 VAL A 142     -12.981  -0.300 -17.158  1.00 83.68           H
ATOM   2005 2HG1 VAL A 142     -13.993  -1.660 -16.615  1.00 83.68           H
ATOM   2006 3HG1 VAL A 142     -13.922  -0.163 -15.654  1.00 83.68           H
ATOM   2007  CG2 VAL A 142     -12.644  -2.090 -14.214  1.00 83.68           C
ATOM   2008 1HG2 VAL A 142     -13.262  -2.951 -14.468  1.00 83.68           H
ATOM   2009 2HG2 VAL A 142     -11.781  -2.420 -13.636  1.00 83.68           H
ATOM   2010 3HG2 VAL A 142     -13.229  -1.386 -13.622  1.00 83.68           H
ATOM   2011  HN  VAL A 142      -9.955  -2.241 -14.807  1.00 83.68           H
ATOM   2012  N   ASP A 143      -9.928  -0.938 -17.688  1.00 82.95           N
ATOM   2013  CA  ASP A 143      -9.505  -0.235 -18.887  1.00 82.95           C
ATOM   2014  C   ASP A 143      -9.065  -1.254 -19.941  1.00 82.95           C
ATOM   2015  O   ASP A 143      -9.364  -1.098 -21.124  1.00 82.95           O
ATOM   2016  HA  ASP A 143     -10.374   0.342 -19.203  1.00 82.95           H
ATOM   2017  CB  ASP A 143      -8.319   0.687 -18.596  1.00 82.95           C
ATOM   2018 1HB  ASP A 143      -8.562   1.345 -17.762  1.00 82.95           H
ATOM   2019 2HB  ASP A 143      -7.458   0.092 -18.292  1.00 82.95           H
ATOM   2020  CG  ASP A 143      -7.960   1.523 -19.826  1.00 82.95           C
ATOM   2021  OD1 ASP A 143      -8.892   2.144 -20.382  1.00 82.95           O
ATOM   2022  OD2 ASP A 143      -6.762   1.523 -20.183  1.00 82.95           O
ATOM   2023  HN  ASP A 143      -9.388  -0.740 -16.870  1.00 82.95           H
ATOM   2024  N   ARG A 144      -8.360  -2.274 -19.474  1.00 77.86           N
ATOM   2025  CA  ARG A 144      -7.840  -3.296 -20.366  1.00 77.86           C
ATOM   2026  C   ARG A 144      -8.986  -4.134 -20.938  1.00 77.86           C
ATOM   2027  O   ARG A 144      -8.950  -4.528 -22.103  1.00 77.86           O
ATOM   2028  HA  ARG A 144      -7.327  -2.743 -21.153  1.00 77.86           H
ATOM   2029  CB  ARG A 144      -6.859  -4.216 -19.638  1.00 77.86           C
ATOM   2030 1HB  ARG A 144      -7.239  -4.444 -18.642  1.00 77.86           H
ATOM   2031 2HB  ARG A 144      -6.777  -5.163 -20.172  1.00 77.86           H
ATOM   2032  CG  ARG A 144      -5.478  -3.567 -19.527  1.00 77.86           C
ATOM   2033 1HG  ARG A 144      -5.152  -3.226 -20.509  1.00 77.86           H
ATOM   2034 2HG  ARG A 144      -5.537  -2.686 -18.888  1.00 77.86           H
ATOM   2035  CD  ARG A 144      -4.454  -4.550 -18.956  1.00 77.86           C
ATOM   2036 1HD  ARG A 144      -4.533  -4.580 -17.869  1.00 77.86           H
ATOM   2037 2HD  ARG A 144      -4.662  -5.556 -19.319  1.00 77.86           H
ATOM   2038  NE  ARG A 144      -3.087  -4.143 -19.351  1.00 77.86           N
ATOM   2039  HE  ARG A 144      -2.921  -3.174 -19.534  1.00 77.86           H
ATOM   2040  CZ  ARG A 144      -2.058  -4.992 -19.479  1.00 77.86           C
ATOM   2041  NH1 ARG A 144      -2.224  -6.301 -19.245  1.00 77.86           N
ATOM   2042 1HH1 ARG A 144      -3.120  -6.652 -18.974  1.00 77.86           H
ATOM   2043 2HH1 ARG A 144      -1.451  -6.928 -19.343  1.00 77.86           H
ATOM   2044  NH2 ARG A 144      -0.861  -4.513 -19.843  1.00 77.86           N
ATOM   2045 1HH2 ARG A 144      -0.083  -5.133 -19.943  1.00 77.86           H
ATOM   2046 2HH2 ARG A 144      -0.746  -3.534 -20.015  1.00 77.86           H
ATOM   2047  HN  ARG A 144      -8.144  -2.408 -18.506  1.00 77.86           H
ATOM   2048  N   TYR A 145      -9.975  -4.381 -20.092  1.00 79.21           N
ATOM   2049  CA  TYR A 145     -11.176  -5.073 -20.528  1.00 79.21           C
ATOM   2050  C   TYR A 145     -11.816  -4.362 -21.722  1.00 79.21           C
ATOM   2051  O   TYR A 145     -12.081  -4.984 -22.750  1.00 79.21           O
ATOM   2052  HA  TYR A 145     -10.895  -6.083 -20.824  1.00 79.21           H
ATOM   2053  CB  TYR A 145     -12.144  -5.024 -19.343  1.00 79.21           C
ATOM   2054 1HB  TYR A 145     -11.714  -5.584 -18.513  1.00 79.21           H
ATOM   2055 2HB  TYR A 145     -12.245  -3.991 -19.012  1.00 79.21           H
ATOM   2056  CG  TYR A 145     -13.534  -5.584 -19.652  1.00 79.21           C
ATOM   2057  CD1 TYR A 145     -14.618  -4.734 -19.729  1.00 79.21           C
ATOM   2058  HD1 TYR A 145     -14.484  -3.664 -19.569  1.00 79.21           H
ATOM   2059  CD2 TYR A 145     -13.703  -6.938 -19.853  1.00 79.21           C
ATOM   2060  HD2 TYR A 145     -12.847  -7.610 -19.792  1.00 79.21           H
ATOM   2061  CE1 TYR A 145     -15.927  -5.260 -20.019  1.00 79.21           C
ATOM   2062  HE1 TYR A 145     -16.792  -4.600 -20.082  1.00 79.21           H
ATOM   2063  CE2 TYR A 145     -15.012  -7.465 -20.143  1.00 79.21           C
ATOM   2064  HE2 TYR A 145     -15.159  -8.533 -20.305  1.00 79.21           H
ATOM   2065  CZ  TYR A 145     -16.059  -6.600 -20.212  1.00 79.21           C
ATOM   2066  OH  TYR A 145     -17.295  -7.097 -20.486  1.00 79.21           O
ATOM   2067  HH  TYR A 145     -17.215  -8.016 -20.874  1.00 79.21           H
ATOM   2068  HN  TYR A 145      -9.965  -4.119 -19.127  1.00 79.21           H
ATOM   2069  N   ILE A 146     -12.044  -3.069 -21.548  1.00 79.38           N
ATOM   2070  CA  ILE A 146     -12.750  -2.291 -22.552  1.00 79.38           C
ATOM   2071  C   ILE A 146     -11.931  -2.272 -23.844  1.00 79.38           C
ATOM   2072  O   ILE A 146     -12.483  -2.407 -24.935  1.00 79.38           O
ATOM   2073  HA  ILE A 146     -13.696  -2.795 -22.750  1.00 79.38           H
ATOM   2074  CB  ILE A 146     -13.082  -0.898 -22.015  1.00 79.38           C
ATOM   2075  HB  ILE A 146     -12.162  -0.445 -21.645  1.00 79.38           H
ATOM   2076  CG1 ILE A 146     -14.050  -0.982 -20.833  1.00 79.38           C
ATOM   2077 1HG1 ILE A 146     -15.040  -1.270 -21.188  1.00 79.38           H
ATOM   2078 2HG1 ILE A 146     -13.721  -1.759 -20.143  1.00 79.38           H
ATOM   2079  CG2 ILE A 146     -13.615   0.007 -23.128  1.00 79.38           C
ATOM   2080 1HG2 ILE A 146     -12.861   0.104 -23.909  1.00 79.38           H
ATOM   2081 2HG2 ILE A 146     -14.520  -0.430 -23.550  1.00 79.38           H
ATOM   2082 3HG2 ILE A 146     -13.843   0.991 -22.719  1.00 79.38           H
ATOM   2083  CD1 ILE A 146     -14.137   0.357 -20.098  1.00 79.38           C
ATOM   2084 1HD1 ILE A 146     -13.150   0.629 -19.723  1.00 79.38           H
ATOM   2085 2HD1 ILE A 146     -14.490   1.126 -20.784  1.00 79.38           H
ATOM   2086 3HD1 ILE A 146     -14.831   0.268 -19.262  1.00 79.38           H
ATOM   2087  HN  ILE A 146     -11.757  -2.554 -20.740  1.00 79.38           H
ATOM   2088  N   ALA A 147     -10.627  -2.104 -23.679  1.00 77.98           N
ATOM   2089  CA  ALA A 147      -9.733  -2.012 -24.821  1.00 77.98           C
ATOM   2090  C   ALA A 147      -9.838  -3.294 -25.649  1.00 77.98           C
ATOM   2091  O   ALA A 147      -9.706  -3.260 -26.872  1.00 77.98           O
ATOM   2092  HA  ALA A 147     -10.059  -1.169 -25.430  1.00 77.98           H
ATOM   2093  CB  ALA A 147      -8.307  -1.747 -24.333  1.00 77.98           C
ATOM   2094 1HB  ALA A 147      -8.282  -0.811 -23.776  1.00 77.98           H
ATOM   2095 2HB  ALA A 147      -7.987  -2.564 -23.687  1.00 77.98           H
ATOM   2096 3HB  ALA A 147      -7.637  -1.678 -25.190  1.00 77.98           H
ATOM   2097  HN  ALA A 147     -10.181  -2.031 -22.787  1.00 77.98           H
ATOM   2098  N   ILE A 148     -10.073  -4.395 -24.950  1.00 74.36           N
ATOM   2099  CA  ILE A 148     -10.028  -5.704 -25.579  1.00 74.36           C
ATOM   2100  C   ILE A 148     -11.410  -6.043 -26.141  1.00 74.36           C
ATOM   2101  O   ILE A 148     -11.520  -6.619 -27.223  1.00 74.36           O
ATOM   2102  HA  ILE A 148      -9.323  -5.645 -26.407  1.00 74.36           H
ATOM   2103  CB  ILE A 148      -9.490  -6.750 -24.600  1.00 74.36           C
ATOM   2104  HB  ILE A 148     -10.051  -6.667 -23.669  1.00 74.36           H
ATOM   2105  CG1 ILE A 148      -8.020  -6.483 -24.267  1.00 74.36           C
ATOM   2106 1HG1 ILE A 148      -7.403  -6.682 -25.143  1.00 74.36           H
ATOM   2107 2HG1 ILE A 148      -7.886  -5.432 -24.014  1.00 74.36           H
ATOM   2108  CG2 ILE A 148      -9.708  -8.166 -25.135  1.00 74.36           C
ATOM   2109 1HG2 ILE A 148     -10.775  -8.339 -25.280  1.00 74.36           H
ATOM   2110 2HG2 ILE A 148      -9.190  -8.279 -26.087  1.00 74.36           H
ATOM   2111 3HG2 ILE A 148      -9.316  -8.889 -24.420  1.00 74.36           H
ATOM   2112  CD1 ILE A 148      -7.555  -7.357 -23.100  1.00 74.36           C
ATOM   2113 1HD1 ILE A 148      -8.159  -7.138 -22.219  1.00 74.36           H
ATOM   2114 2HD1 ILE A 148      -7.669  -8.408 -23.366  1.00 74.36           H
ATOM   2115 3HD1 ILE A 148      -6.508  -7.148 -22.884  1.00 74.36           H
ATOM   2116  HN  ILE A 148     -10.292  -4.402 -23.974  1.00 74.36           H
ATOM   2117  N   ALA A 149     -12.430  -5.672 -25.382  1.00 75.70           N
ATOM   2118  CA  ALA A 149     -13.792  -6.049 -25.722  1.00 75.70           C
ATOM   2119  C   ALA A 149     -14.329  -5.096 -26.791  1.00 75.70           C
ATOM   2120  O   ALA A 149     -14.938  -5.531 -27.767  1.00 75.70           O
ATOM   2121  HA  ALA A 149     -13.765  -7.060 -26.129  1.00 75.70           H
ATOM   2122  CB  ALA A 149     -14.652  -6.050 -24.456  1.00 75.70           C
ATOM   2123 1HB  ALA A 149     -14.245  -6.764 -23.741  1.00 75.70           H
ATOM   2124 2HB  ALA A 149     -14.651  -5.053 -24.015  1.00 75.70           H
ATOM   2125 3HB  ALA A 149     -15.673  -6.333 -24.711  1.00 75.70           H
ATOM   2126  HN  ALA A 149     -12.338  -5.124 -24.550  1.00 75.70           H
ATOM   2127  N   GLN A 150     -14.085  -3.812 -26.571  1.00 75.81           N
ATOM   2128  CA  GLN A 150     -14.597  -2.788 -27.466  1.00 75.81           C
ATOM   2129  C   GLN A 150     -13.468  -2.228 -28.333  1.00 75.81           C
ATOM   2130  O   GLN A 150     -13.426  -1.030 -28.606  1.00 75.81           O
ATOM   2131  HA  GLN A 150     -15.331  -3.294 -28.094  1.00 75.81           H
ATOM   2132  CB  GLN A 150     -15.291  -1.673 -26.682  1.00 75.81           C
ATOM   2133 1HB  GLN A 150     -14.576  -1.193 -26.014  1.00 75.81           H
ATOM   2134 2HB  GLN A 150     -15.647  -0.907 -27.371  1.00 75.81           H
ATOM   2135  CG  GLN A 150     -16.466  -2.222 -25.870  1.00 75.81           C
ATOM   2136 1HG  GLN A 150     -17.043  -2.916 -26.482  1.00 75.81           H
ATOM   2137 2HG  GLN A 150     -16.091  -2.785 -25.016  1.00 75.81           H
ATOM   2138  CD  GLN A 150     -17.373  -1.090 -25.383  1.00 75.81           C
ATOM   2139  OE1 GLN A 150     -17.135   0.081 -25.630  1.00 75.81           O
ATOM   2140  NE2 GLN A 150     -18.422  -1.503 -24.677  1.00 75.81           N
ATOM   2141 1HE2 GLN A 150     -18.559  -2.479 -24.510  1.00 75.81           H
ATOM   2142 2HE2 GLN A 150     -19.074  -0.837 -24.315  1.00 75.81           H
ATOM   2143  HN  GLN A 150     -13.548  -3.469 -25.800  1.00 75.81           H
ATOM   2144  N   ALA A 151     -12.581  -3.123 -28.743  1.00 70.15           N
ATOM   2145  CA  ALA A 151     -11.391  -2.717 -29.472  1.00 70.15           C
ATOM   2146  C   ALA A 151     -11.798  -1.842 -30.659  1.00 70.15           C
ATOM   2147  O   ALA A 151     -11.072  -0.925 -31.037  1.00 70.15           O
ATOM   2148  HA  ALA A 151     -10.771  -2.129 -28.794  1.00 70.15           H
ATOM   2149  CB  ALA A 151     -10.608  -3.959 -29.904  1.00 70.15           C
ATOM   2150 1HB  ALA A 151     -10.317  -4.530 -29.022  1.00 70.15           H
ATOM   2151 2HB  ALA A 151     -11.234  -4.577 -30.547  1.00 70.15           H
ATOM   2152 3HB  ALA A 151      -9.715  -3.654 -30.450  1.00 70.15           H
ATOM   2153  HN  ALA A 151     -12.665  -4.107 -28.586  1.00 70.15           H
ATOM   2154  N   MET A 152     -12.959  -2.158 -31.215  1.00 63.87           N
ATOM   2155  CA  MET A 152     -13.438  -1.460 -32.396  1.00 63.87           C
ATOM   2156  C   MET A 152     -13.740   0.007 -32.081  1.00 63.87           C
ATOM   2157  O   MET A 152     -13.415   0.894 -32.869  1.00 63.87           O
ATOM   2158  HA  MET A 152     -12.628  -1.523 -33.122  1.00 63.87           H
ATOM   2159  CB  MET A 152     -14.705  -2.142 -32.914  1.00 63.87           C
ATOM   2160 1HB  MET A 152     -15.401  -2.300 -32.089  1.00 63.87           H
ATOM   2161 2HB  MET A 152     -15.205  -1.493 -33.633  1.00 63.87           H
ATOM   2162  CG  MET A 152     -14.376  -3.483 -33.573  1.00 63.87           C
ATOM   2163 1HG  MET A 152     -13.442  -3.876 -33.170  1.00 63.87           H
ATOM   2164 2HG  MET A 152     -15.153  -4.212 -33.342  1.00 63.87           H
ATOM   2165  SD  MET A 152     -14.238  -3.278 -35.340  1.00 63.87           S
ATOM   2166  CE  MET A 152     -15.965  -3.299 -35.790  1.00 63.87           C
ATOM   2167 1HE  MET A 152     -16.408  -4.248 -35.488  1.00 63.87           H
ATOM   2168 2HE  MET A 152     -16.482  -2.481 -35.288  1.00 63.87           H
ATOM   2169 3HE  MET A 152     -16.061  -3.181 -36.869  1.00 63.87           H
ATOM   2170  HN  MET A 152     -13.567  -2.874 -30.872  1.00 63.87           H
ATOM   2171  N   ARG A 153     -14.358   0.216 -30.928  1.00 66.56           N
ATOM   2172  CA  ARG A 153     -14.796   1.548 -30.545  1.00 66.56           C
ATOM   2173  C   ARG A 153     -13.706   2.253 -29.736  1.00 66.56           C
ATOM   2174  O   ARG A 153     -13.758   3.466 -29.542  1.00 66.56           O
ATOM   2175  HA  ARG A 153     -14.980   2.063 -31.488  1.00 66.56           H
ATOM   2176  CB  ARG A 153     -16.080   1.488 -29.714  1.00 66.56           C
ATOM   2177 1HB  ARG A 153     -15.960   0.767 -28.905  1.00 66.56           H
ATOM   2178 2HB  ARG A 153     -16.264   2.458 -29.253  1.00 66.56           H
ATOM   2179  CG  ARG A 153     -17.276   1.093 -30.582  1.00 66.56           C
ATOM   2180 1HG  ARG A 153     -17.350   1.768 -31.435  1.00 66.56           H
ATOM   2181 2HG  ARG A 153     -17.126   0.090 -30.982  1.00 66.56           H
ATOM   2182  CD  ARG A 153     -18.576   1.137 -29.777  1.00 66.56           C
ATOM   2183 1HD  ARG A 153     -18.537   0.407 -28.968  1.00 66.56           H
ATOM   2184 2HD  ARG A 153     -18.695   2.117 -29.315  1.00 66.56           H
ATOM   2185  NE  ARG A 153     -19.729   0.851 -30.660  1.00 66.56           N
ATOM   2186  HE  ARG A 153     -19.547   0.687 -31.629  1.00 66.56           H
ATOM   2187  CZ  ARG A 153     -21.001   0.799 -30.241  1.00 66.56           C
ATOM   2188  NH1 ARG A 153     -21.302   1.011 -28.953  1.00 66.56           N
ATOM   2189 1HH1 ARG A 153     -20.576   1.211 -28.296  1.00 66.56           H
ATOM   2190 2HH1 ARG A 153     -22.254   0.971 -28.649  1.00 66.56           H
ATOM   2191  NH2 ARG A 153     -21.967   0.531 -31.131  1.00 66.56           N
ATOM   2192 1HH2 ARG A 153     -22.921   0.489 -30.835  1.00 66.56           H
ATOM   2193 2HH2 ARG A 153     -21.733   0.374 -32.090  1.00 66.56           H
ATOM   2194  HN  ARG A 153     -14.560  -0.503 -30.263  1.00 66.56           H
ATOM   2195  N   ALA A 154     -12.743   1.462 -29.285  1.00 63.56           N
ATOM   2196  CA  ALA A 154     -11.811   1.921 -28.269  1.00 63.56           C
ATOM   2197  C   ALA A 154     -10.988   3.084 -28.826  1.00 63.56           C
ATOM   2198  O   ALA A 154     -10.493   3.917 -28.069  1.00 63.56           O
ATOM   2199  HA  ALA A 154     -12.395   2.275 -27.419  1.00 63.56           H
ATOM   2200  CB  ALA A 154     -10.935   0.752 -27.814  1.00 63.56           C
ATOM   2201 1HB  ALA A 154     -11.566  -0.034 -27.400  1.00 63.56           H
ATOM   2202 2HB  ALA A 154     -10.379   0.361 -28.666  1.00 63.56           H
ATOM   2203 3HB  ALA A 154     -10.237   1.097 -27.052  1.00 63.56           H
ATOM   2204  HN  ALA A 154     -12.595   0.525 -29.602  1.00 63.56           H
ATOM   2205  N   HIS A 155     -10.868   3.104 -30.146  1.00 65.28           N
ATOM   2206  CA  HIS A 155      -9.985   4.053 -30.803  1.00 65.28           C
ATOM   2207  C   HIS A 155     -10.625   5.443 -30.788  1.00 65.28           C
ATOM   2208  O   HIS A 155      -9.982   6.422 -30.413  1.00 65.28           O
ATOM   2209  HA  HIS A 155      -9.065   4.080 -30.220  1.00 65.28           H
ATOM   2210  CB  HIS A 155      -9.630   3.578 -32.213  1.00 65.28           C
ATOM   2211 1HB  HIS A 155      -9.351   2.525 -32.172  1.00 65.28           H
ATOM   2212 2HB  HIS A 155     -10.517   3.648 -32.843  1.00 65.28           H
ATOM   2213  CG  HIS A 155      -8.509   4.356 -32.859  1.00 65.28           C
ATOM   2214  ND1 HIS A 155      -8.721   5.518 -33.581  1.00 65.28           N
ATOM   2215  HD1 HIS A 155      -9.608   5.950 -33.746  1.00 65.28           H
ATOM   2216  CD2 HIS A 155      -7.164   4.128 -32.884  1.00 65.28           C
ATOM   2217  HD2 HIS A 155      -6.652   3.291 -32.410  1.00 65.28           H
ATOM   2218  CE1 HIS A 155      -7.550   5.960 -34.016  1.00 65.28           C
ATOM   2219  HE1 HIS A 155      -7.386   6.855 -34.615  1.00 65.28           H
ATOM   2220  NE2 HIS A 155      -6.587   5.096 -33.583  1.00 65.28           N
ATOM   2221  HN  HIS A 155     -11.359   2.488 -30.761  1.00 65.28           H
ATOM   2222  N   THR A 156     -11.883   5.485 -31.201  1.00 68.60           N
ATOM   2223  CA  THR A 156     -12.573   6.752 -31.373  1.00 68.60           C
ATOM   2224  C   THR A 156     -12.808   7.419 -30.016  1.00 68.60           C
ATOM   2225  O   THR A 156     -12.984   8.634 -29.940  1.00 68.60           O
ATOM   2226  HA  THR A 156     -11.930   7.418 -31.949  1.00 68.60           H
ATOM   2227  CB  THR A 156     -13.863   6.487 -32.152  1.00 68.60           C
ATOM   2228  HB  THR A 156     -14.521   7.355 -32.121  1.00 68.60           H
ATOM   2229  OG1 THR A 156     -14.384   5.298 -31.565  1.00 68.60           O
ATOM   2230  HG1 THR A 156     -15.360   5.216 -31.768  1.00 68.60           H
ATOM   2231  CG2 THR A 156     -13.598   6.099 -33.608  1.00 68.60           C
ATOM   2232 1HG2 THR A 156     -12.995   5.192 -33.638  1.00 68.60           H
ATOM   2233 2HG2 THR A 156     -13.064   6.907 -34.108  1.00 68.60           H
ATOM   2234 3HG2 THR A 156     -14.547   5.922 -34.115  1.00 68.60           H
ATOM   2235  HN  THR A 156     -12.428   4.675 -31.417  1.00 68.60           H
ATOM   2236  N   TRP A 157     -12.803   6.595 -28.979  1.00 76.68           N
ATOM   2237  CA  TRP A 157     -13.180   7.057 -27.654  1.00 76.68           C
ATOM   2238  C   TRP A 157     -11.897   7.335 -26.867  1.00 76.68           C
ATOM   2239  O   TRP A 157     -11.936   7.509 -25.651  1.00 76.68           O
ATOM   2240  HA  TRP A 157     -13.751   7.978 -27.772  1.00 76.68           H
ATOM   2241  CB  TRP A 157     -14.099   6.048 -26.962  1.00 76.68           C
ATOM   2242 1HB  TRP A 157     -13.681   5.049 -27.083  1.00 76.68           H
ATOM   2243 2HB  TRP A 157     -14.113   6.259 -25.892  1.00 76.68           H
ATOM   2244  CG  TRP A 157     -15.535   6.052 -27.487  1.00 76.68           C
ATOM   2245  CD1 TRP A 157     -15.970   6.430 -28.697  1.00 76.68           C
ATOM   2246  HD1 TRP A 157     -15.324   6.798 -29.494  1.00 76.68           H
ATOM   2247  CD2 TRP A 157     -16.716   5.642 -26.766  1.00 76.68           C
ATOM   2248  NE1 TRP A 157     -17.339   6.293 -28.808  1.00 76.68           N
ATOM   2249  HE1 TRP A 157     -17.892   6.511 -29.612  1.00 76.68           H
ATOM   2250  CE2 TRP A 157     -17.807   5.799 -27.596  1.00 76.68           C
ATOM   2251  CE3 TRP A 157     -16.857   5.153 -25.455  1.00 76.68           C
ATOM   2252  HE3 TRP A 157     -16.012   5.020 -24.780  1.00 76.68           H
ATOM   2253  CZ2 TRP A 157     -19.116   5.492 -27.208  1.00 76.68           C
ATOM   2254  HZ2 TRP A 157     -19.962   5.625 -27.883  1.00 76.68           H
ATOM   2255  CZ3 TRP A 157     -18.172   4.851 -25.082  1.00 76.68           C
ATOM   2256  HZ3 TRP A 157     -18.338   4.469 -24.075  1.00 76.68           H
ATOM   2257  CH2 TRP A 157     -19.281   5.004 -25.906  1.00 76.68           C
ATOM   2258  HH2 TRP A 157     -20.275   4.745 -25.540  1.00 76.68           H
ATOM   2259  HN  TRP A 157     -12.549   5.629 -29.033  1.00 76.68           H
ATOM   2260  N   ARG A 158     -10.790   7.368 -27.595  1.00 73.93           N
ATOM   2261  CA  ARG A 158      -9.482   7.420 -26.965  1.00 73.93           C
ATOM   2262  C   ARG A 158      -9.335   8.710 -26.155  1.00 73.93           C
ATOM   2263  O   ARG A 158      -8.870   8.682 -25.016  1.00 73.93           O
ATOM   2264  HA  ARG A 158      -9.449   6.544 -26.318  1.00 73.93           H
ATOM   2265  CB  ARG A 158      -8.365   7.352 -28.009  1.00 73.93           C
ATOM   2266 1HB  ARG A 158      -8.533   6.503 -28.671  1.00 73.93           H
ATOM   2267 2HB  ARG A 158      -8.386   8.248 -28.629  1.00 73.93           H
ATOM   2268  CG  ARG A 158      -6.996   7.220 -27.339  1.00 73.93           C
ATOM   2269 1HG  ARG A 158      -6.803   8.098 -26.722  1.00 73.93           H
ATOM   2270 2HG  ARG A 158      -6.994   6.357 -26.674  1.00 73.93           H
ATOM   2271  CD  ARG A 158      -5.887   7.070 -28.382  1.00 73.93           C
ATOM   2272 1HD  ARG A 158      -6.121   6.247 -29.058  1.00 73.93           H
ATOM   2273 2HD  ARG A 158      -5.823   7.973 -28.989  1.00 73.93           H
ATOM   2274  NE  ARG A 158      -4.592   6.819 -27.712  1.00 73.93           N
ATOM   2275  HE  ARG A 158      -4.546   6.942 -26.720  1.00 73.93           H
ATOM   2276  CZ  ARG A 158      -3.477   6.438 -28.350  1.00 73.93           C
ATOM   2277  NH1 ARG A 158      -3.481   6.257 -29.678  1.00 73.93           N
ATOM   2278 1HH1 ARG A 158      -4.321   6.408 -30.200  1.00 73.93           H
ATOM   2279 2HH1 ARG A 158      -2.645   5.972 -30.146  1.00 73.93           H
ATOM   2280  NH2 ARG A 158      -2.358   6.239 -27.640  1.00 73.93           N
ATOM   2281 1HH2 ARG A 158      -1.518   5.954 -28.101  1.00 73.93           H
ATOM   2282 2HH2 ARG A 158      -2.363   6.375 -26.649  1.00 73.93           H
ATOM   2283  HN  ARG A 158     -10.778   7.358 -28.595  1.00 73.93           H
ATOM   2284  N   GLU A 159      -9.740   9.809 -26.773  1.00 77.72           N
ATOM   2285  CA  GLU A 159      -9.593  11.115 -26.152  1.00 77.72           C
ATOM   2286  C   GLU A 159     -10.472  11.210 -24.904  1.00 77.72           C
ATOM   2287  O   GLU A 159     -10.009  11.631 -23.845  1.00 77.72           O
ATOM   2288  HA  GLU A 159      -8.542  11.185 -25.871  1.00 77.72           H
ATOM   2289  CB  GLU A 159      -9.923  12.233 -27.142  1.00 77.72           C
ATOM   2290 1HB  GLU A 159     -10.866  12.015 -27.642  1.00 77.72           H
ATOM   2291 2HB  GLU A 159      -9.921  13.193 -26.626  1.00 77.72           H
ATOM   2292  CG  GLU A 159      -8.856  12.330 -28.235  1.00 77.72           C
ATOM   2293 1HG  GLU A 159      -7.869  12.400 -27.780  1.00 77.72           H
ATOM   2294 2HG  GLU A 159      -8.866  11.423 -28.839  1.00 77.72           H
ATOM   2295  CD  GLU A 159      -9.098  13.547 -29.131  1.00 77.72           C
ATOM   2296  OE1 GLU A 159      -8.145  13.923 -29.847  1.00 77.72           O
ATOM   2297  OE2 GLU A 159     -10.230  14.074 -29.078  1.00 77.72           O
ATOM   2298  HN  GLU A 159     -10.161   9.818 -27.680  1.00 77.72           H
ATOM   2299  N   LYS A 160     -11.725  10.813 -25.069  1.00 82.83           N
ATOM   2300  CA  LYS A 160     -12.670  10.837 -23.966  1.00 82.83           C
ATOM   2301  C   LYS A 160     -12.119  10.000 -22.810  1.00 82.83           C
ATOM   2302  O   LYS A 160     -12.190  10.410 -21.653  1.00 82.83           O
ATOM   2303  HA  LYS A 160     -12.757  11.871 -23.632  1.00 82.83           H
ATOM   2304  CB  LYS A 160     -14.057  10.396 -24.438  1.00 82.83           C
ATOM   2305 1HB  LYS A 160     -13.986   9.428 -24.934  1.00 82.83           H
ATOM   2306 2HB  LYS A 160     -14.713  10.265 -23.578  1.00 82.83           H
ATOM   2307  CG  LYS A 160     -14.662  11.423 -25.397  1.00 82.83           C
ATOM   2308 1HG  LYS A 160     -14.630  12.413 -24.942  1.00 82.83           H
ATOM   2309 2HG  LYS A 160     -14.065  11.472 -26.308  1.00 82.83           H
ATOM   2310  CD  LYS A 160     -16.107  11.062 -25.746  1.00 82.83           C
ATOM   2311 1HD  LYS A 160     -16.134  10.091 -26.239  1.00 82.83           H
ATOM   2312 2HD  LYS A 160     -16.695  10.973 -24.833  1.00 82.83           H
ATOM   2313  CE  LYS A 160     -16.731  12.120 -26.658  1.00 82.83           C
ATOM   2314 1HE  LYS A 160     -16.666  13.101 -26.186  1.00 82.83           H
ATOM   2315 2HE  LYS A 160     -16.172  12.179 -27.593  1.00 82.83           H
ATOM   2316  NZ  LYS A 160     -18.147  11.792 -26.940  1.00 82.83           N
ATOM   2317 1HZ  LYS A 160     -18.546  12.506 -27.539  1.00 82.83           H
ATOM   2318 2HZ  LYS A 160     -18.199  10.893 -27.405  1.00 82.83           H
ATOM   2319 3HZ  LYS A 160     -18.664  11.753 -26.069  1.00 82.83           H
ATOM   2320  HN  LYS A 160     -12.096  10.480 -25.936  1.00 82.83           H
ATOM   2321  N   ARG A 161     -11.582   8.841 -23.164  1.00 83.43           N
ATOM   2322  CA  ARG A 161     -11.048   7.928 -22.167  1.00 83.43           C
ATOM   2323  C   ARG A 161      -9.924   8.603 -21.378  1.00 83.43           C
ATOM   2324  O   ARG A 161      -9.765   8.357 -20.184  1.00 83.43           O
ATOM   2325  HA  ARG A 161     -11.894   7.694 -21.522  1.00 83.43           H
ATOM   2326  CB  ARG A 161     -10.510   6.654 -22.820  1.00 83.43           C
ATOM   2327 1HB  ARG A 161      -9.897   6.914 -23.684  1.00 83.43           H
ATOM   2328 2HB  ARG A 161      -9.864   6.126 -22.119  1.00 83.43           H
ATOM   2329  CG  ARG A 161     -11.654   5.736 -23.257  1.00 83.43           C
ATOM   2330 1HG  ARG A 161     -12.156   5.332 -22.379  1.00 83.43           H
ATOM   2331 2HG  ARG A 161     -12.395   6.312 -23.812  1.00 83.43           H
ATOM   2332  CD  ARG A 161     -11.136   4.590 -24.128  1.00 83.43           C
ATOM   2333 1HD  ARG A 161     -11.973   4.055 -24.576  1.00 83.43           H
ATOM   2334 2HD  ARG A 161     -10.536   4.987 -24.948  1.00 83.43           H
ATOM   2335  NE  ARG A 161     -10.322   3.662 -23.312  1.00 83.43           N
ATOM   2336  HE  ARG A 161     -10.344   3.770 -22.318  1.00 83.43           H
ATOM   2337  CZ  ARG A 161      -9.558   2.686 -23.821  1.00 83.43           C
ATOM   2338  NH1 ARG A 161      -9.491   2.496 -25.146  1.00 83.43           N
ATOM   2339 1HH1 ARG A 161     -10.014   3.084 -25.762  1.00 83.43           H
ATOM   2340 2HH1 ARG A 161      -8.919   1.765 -25.517  1.00 83.43           H
ATOM   2341  NH2 ARG A 161      -8.862   1.903 -22.985  1.00 83.43           N
ATOM   2342 1HH2 ARG A 161      -8.287   1.170 -23.349  1.00 83.43           H
ATOM   2343 2HH2 ARG A 161      -8.917   2.052 -21.998  1.00 83.43           H
ATOM   2344  HN  ARG A 161     -11.509   8.524 -24.110  1.00 83.43           H
ATOM   2345  N   LEU A 162      -9.172   9.440 -22.078  1.00 85.67           N
ATOM   2346  CA  LEU A 162      -8.010  10.078 -21.484  1.00 85.67           C
ATOM   2347  C   LEU A 162      -8.471  11.173 -20.522  1.00 85.67           C
ATOM   2348  O   LEU A 162      -7.820  11.431 -19.510  1.00 85.67           O
ATOM   2349  HA  LEU A 162      -7.477   9.318 -20.913  1.00 85.67           H
ATOM   2350  CB  LEU A 162      -7.057  10.576 -22.573  1.00 85.67           C
ATOM   2351 1HB  LEU A 162      -7.175   9.940 -23.450  1.00 85.67           H
ATOM   2352 2HB  LEU A 162      -7.364  11.581 -22.864  1.00 85.67           H
ATOM   2353  CG  LEU A 162      -5.574  10.614 -22.200  1.00 85.67           C
ATOM   2354  HG  LEU A 162      -5.412   9.924 -21.372  1.00 85.67           H
ATOM   2355  CD1 LEU A 162      -4.704  10.136 -23.364  1.00 85.67           C
ATOM   2356 1HD1 LEU A 162      -4.973   9.112 -23.623  1.00 85.67           H
ATOM   2357 2HD1 LEU A 162      -4.864  10.782 -24.227  1.00 85.67           H
ATOM   2358 3HD1 LEU A 162      -3.654  10.173 -23.073  1.00 85.67           H
ATOM   2359  CD2 LEU A 162      -5.166  12.006 -21.714  1.00 85.67           C
ATOM   2360 1HD2 LEU A 162      -5.346  12.735 -22.505  1.00 85.67           H
ATOM   2361 2HD2 LEU A 162      -5.754  12.271 -20.835  1.00 85.67           H
ATOM   2362 3HD2 LEU A 162      -4.107  12.005 -21.456  1.00 85.67           H
ATOM   2363  HN  LEU A 162      -9.346   9.683 -23.033  1.00 85.67           H
ATOM   2364  N   LEU A 163      -9.592  11.789 -20.870  1.00 87.89           N
ATOM   2365  CA  LEU A 163     -10.201  12.782 -20.001  1.00 87.89           C
ATOM   2366  C   LEU A 163     -10.710  12.099 -18.731  1.00 87.89           C
ATOM   2367  O   LEU A 163     -10.409  12.538 -17.622  1.00 87.89           O
ATOM   2368  HA  LEU A 163      -9.423  13.493 -19.723  1.00 87.89           H
ATOM   2369  CB  LEU A 163     -11.280  13.563 -20.754  1.00 87.89           C
ATOM   2370 1HB  LEU A 163     -10.840  13.963 -21.668  1.00 87.89           H
ATOM   2371 2HB  LEU A 163     -12.061  12.865 -21.055  1.00 87.89           H
ATOM   2372  CG  LEU A 163     -11.931  14.716 -19.988  1.00 87.89           C
ATOM   2373  HG  LEU A 163     -12.299  14.330 -19.038  1.00 87.89           H
ATOM   2374  CD1 LEU A 163     -10.909  15.808 -19.667  1.00 87.89           C
ATOM   2375 1HD1 LEU A 163     -10.110  15.389 -19.055  1.00 87.89           H
ATOM   2376 2HD1 LEU A 163     -10.490  16.197 -20.595  1.00 87.89           H
ATOM   2377 3HD1 LEU A 163     -11.398  16.615 -19.122  1.00 87.89           H
ATOM   2378  CD2 LEU A 163     -13.139  15.267 -20.749  1.00 87.89           C
ATOM   2379 1HD2 LEU A 163     -12.817  15.633 -21.724  1.00 87.89           H
ATOM   2380 2HD2 LEU A 163     -13.876  14.475 -20.883  1.00 87.89           H
ATOM   2381 3HD2 LEU A 163     -13.583  16.085 -20.183  1.00 87.89           H
ATOM   2382  HN  LEU A 163     -10.080  11.620 -21.726  1.00 87.89           H
ATOM   2383  N   TYR A 164     -11.473  11.035 -18.935  1.00 89.41           N
ATOM   2384  CA  TYR A 164     -12.037  10.293 -17.819  1.00 89.41           C
ATOM   2385  C   TYR A 164     -10.935   9.762 -16.901  1.00 89.41           C
ATOM   2386  O   TYR A 164     -11.091   9.750 -15.681  1.00 89.41           O
ATOM   2387  HA  TYR A 164     -12.676  10.971 -17.254  1.00 89.41           H
ATOM   2388  CB  TYR A 164     -12.786   9.110 -18.436  1.00 89.41           C
ATOM   2389 1HB  TYR A 164     -12.206   8.722 -19.273  1.00 89.41           H
ATOM   2390 2HB  TYR A 164     -12.851   8.311 -17.697  1.00 89.41           H
ATOM   2391  CG  TYR A 164     -14.195   9.451 -18.924  1.00 89.41           C
ATOM   2392  CD1 TYR A 164     -15.147   9.893 -18.029  1.00 89.41           C
ATOM   2393  HD1 TYR A 164     -14.895  10.000 -16.973  1.00 89.41           H
ATOM   2394  CD2 TYR A 164     -14.514   9.315 -20.260  1.00 89.41           C
ATOM   2395  HD2 TYR A 164     -13.762   8.966 -20.967  1.00 89.41           H
ATOM   2396  CE1 TYR A 164     -16.473  10.214 -18.488  1.00 89.41           C
ATOM   2397  HE1 TYR A 164     -17.235  10.565 -17.792  1.00 89.41           H
ATOM   2398  CE2 TYR A 164     -15.840   9.636 -20.719  1.00 89.41           C
ATOM   2399  HE2 TYR A 164     -16.105   9.534 -21.772  1.00 89.41           H
ATOM   2400  CZ  TYR A 164     -16.754  10.070 -19.811  1.00 89.41           C
ATOM   2401  OH  TYR A 164     -18.007  10.373 -20.245  1.00 89.41           O
ATOM   2402  HH  TYR A 164     -18.067  10.243 -21.235  1.00 89.41           H
ATOM   2403  HN  TYR A 164     -11.707  10.679 -19.840  1.00 89.41           H
ATOM   2404  N   SER A 165      -9.845   9.336 -17.523  1.00 90.73           N
ATOM   2405  CA  SER A 165      -8.729   8.779 -16.778  1.00 90.73           C
ATOM   2406  C   SER A 165      -8.175   9.822 -15.805  1.00 90.73           C
ATOM   2407  O   SER A 165      -7.763   9.484 -14.696  1.00 90.73           O
ATOM   2408  HA  SER A 165      -9.140   7.929 -16.234  1.00 90.73           H
ATOM   2409  CB  SER A 165      -7.625   8.294 -17.721  1.00 90.73           C
ATOM   2410 1HB  SER A 165      -6.961   7.617 -17.183  1.00 90.73           H
ATOM   2411 2HB  SER A 165      -8.070   7.722 -18.536  1.00 90.73           H
ATOM   2412  OG  SER A 165      -6.868   9.375 -18.258  1.00 90.73           O
ATOM   2413  HG  SER A 165      -7.479  10.118 -18.530  1.00 90.73           H
ATOM   2414  HN  SER A 165      -9.718   9.368 -18.514  1.00 90.73           H
ATOM   2415  N   LYS A 166      -8.183  11.067 -16.256  1.00 92.47           N
ATOM   2416  CA  LYS A 166      -7.671  12.160 -15.446  1.00 92.47           C
ATOM   2417  C   LYS A 166      -8.573  12.350 -14.225  1.00 92.47           C
ATOM   2418  O   LYS A 166      -8.087  12.455 -13.100  1.00 92.47           O
ATOM   2419  HA  LYS A 166      -6.678  11.872 -15.100  1.00 92.47           H
ATOM   2420  CB  LYS A 166      -7.507  13.424 -16.292  1.00 92.47           C
ATOM   2421 1HB  LYS A 166      -8.401  13.580 -16.896  1.00 92.47           H
ATOM   2422 2HB  LYS A 166      -7.408  14.292 -15.641  1.00 92.47           H
ATOM   2423  CG  LYS A 166      -6.282  13.319 -17.202  1.00 92.47           C
ATOM   2424 1HG  LYS A 166      -5.384  13.197 -16.597  1.00 92.47           H
ATOM   2425 2HG  LYS A 166      -6.365  12.433 -17.831  1.00 92.47           H
ATOM   2426  CD  LYS A 166      -6.144  14.564 -18.082  1.00 92.47           C
ATOM   2427 1HD  LYS A 166      -7.010  14.647 -18.738  1.00 92.47           H
ATOM   2428 2HD  LYS A 166      -6.132  15.456 -17.456  1.00 92.47           H
ATOM   2429  CE  LYS A 166      -4.866  14.504 -18.920  1.00 92.47           C
ATOM   2430 1HE  LYS A 166      -4.005  14.345 -18.271  1.00 92.47           H
ATOM   2431 2HE  LYS A 166      -4.911  13.656 -19.603  1.00 92.47           H
ATOM   2432  NZ  LYS A 166      -4.690  15.757 -19.688  1.00 92.47           N
ATOM   2433 1HZ  LYS A 166      -3.847  15.696 -20.246  1.00 92.47           H
ATOM   2434 2HZ  LYS A 166      -5.490  15.896 -20.296  1.00 92.47           H
ATOM   2435 3HZ  LYS A 166      -4.615  16.539 -19.046  1.00 92.47           H
ATOM   2436  HN  LYS A 166      -8.530  11.335 -17.155  1.00 92.47           H
ATOM   2437  N   MET A 167      -9.871  12.388 -14.488  1.00 93.99           N
ATOM   2438  CA  MET A 167     -10.843  12.601 -13.430  1.00 93.99           C
ATOM   2439  C   MET A 167     -10.799  11.464 -12.407  1.00 93.99           C
ATOM   2440  O   MET A 167     -10.845  11.706 -11.202  1.00 93.99           O
ATOM   2441  HA  MET A 167     -10.557  13.539 -12.953  1.00 93.99           H
ATOM   2442  CB  MET A 167     -12.246  12.690 -14.035  1.00 93.99           C
ATOM   2443 1HB  MET A 167     -12.442  11.804 -14.639  1.00 93.99           H
ATOM   2444 2HB  MET A 167     -12.989  12.704 -13.238  1.00 93.99           H
ATOM   2445  CG  MET A 167     -12.392  13.945 -14.898  1.00 93.99           C
ATOM   2446 1HG  MET A 167     -11.942  14.799 -14.392  1.00 93.99           H
ATOM   2447 2HG  MET A 167     -11.857  13.814 -15.839  1.00 93.99           H
ATOM   2448  SD  MET A 167     -14.118  14.267 -15.220  1.00 93.99           S
ATOM   2449  CE  MET A 167     -14.522  12.837 -16.207  1.00 93.99           C
ATOM   2450 1HE  MET A 167     -13.899  12.825 -17.102  1.00 93.99           H
ATOM   2451 2HE  MET A 167     -14.340  11.932 -15.627  1.00 93.99           H
ATOM   2452 3HE  MET A 167     -15.572  12.879 -16.496  1.00 93.99           H
ATOM   2453  HN  MET A 167     -10.259  12.277 -15.403  1.00 93.99           H
ATOM   2454  N   VAL A 168     -10.711  10.248 -12.926  1.00 94.43           N
ATOM   2455  CA  VAL A 168     -10.689   9.071 -12.075  1.00 94.43           C
ATOM   2456  C   VAL A 168      -9.483   9.149 -11.135  1.00 94.43           C
ATOM   2457  O   VAL A 168      -9.600   8.863  -9.945  1.00 94.43           O
ATOM   2458  HA  VAL A 168     -11.600   9.080 -11.477  1.00 94.43           H
ATOM   2459  CB  VAL A 168     -10.697   7.804 -12.932  1.00 94.43           C
ATOM   2460  HB  VAL A 168      -9.917   7.904 -13.686  1.00 94.43           H
ATOM   2461  CG1 VAL A 168     -10.380   6.568 -12.088  1.00 94.43           C
ATOM   2462 1HG1 VAL A 168      -9.393   6.679 -11.639  1.00 94.43           H
ATOM   2463 2HG1 VAL A 168     -11.127   6.463 -11.302  1.00 94.43           H
ATOM   2464 3HG1 VAL A 168     -10.392   5.682 -12.723  1.00 94.43           H
ATOM   2465  CG2 VAL A 168     -12.034   7.643 -13.659  1.00 94.43           C
ATOM   2466 1HG2 VAL A 168     -12.839   7.575 -12.927  1.00 94.43           H
ATOM   2467 2HG2 VAL A 168     -12.203   8.504 -14.306  1.00 94.43           H
ATOM   2468 3HG2 VAL A 168     -12.013   6.735 -14.261  1.00 94.43           H
ATOM   2469  HN  VAL A 168     -10.655  10.061 -13.907  1.00 94.43           H
ATOM   2470  N   CYS A 169      -8.353   9.537 -11.707  1.00 94.64           N
ATOM   2471  CA  CYS A 169      -7.124   9.642 -10.939  1.00 94.64           C
ATOM   2472  C   CYS A 169      -7.358  10.626  -9.791  1.00 94.64           C
ATOM   2473  O   CYS A 169      -7.010  10.344  -8.645  1.00 94.64           O
ATOM   2474  HA  CYS A 169      -6.907   8.645 -10.555  1.00 94.64           H
ATOM   2475  CB  CYS A 169      -5.942  10.060 -11.816  1.00 94.64           C
ATOM   2476 1HB  CYS A 169      -6.219  10.918 -12.429  1.00 94.64           H
ATOM   2477 2HB  CYS A 169      -5.106  10.372 -11.190  1.00 94.64           H
ATOM   2478  SG  CYS A 169      -5.435   8.666 -12.887  1.00 94.64           S
ATOM   2479  HG  CYS A 169      -6.412   8.812 -13.777  1.00 94.64           H
ATOM   2480  HN  CYS A 169      -8.268   9.776 -12.674  1.00 94.64           H
ATOM   2481  N   PHE A 170      -7.946  11.762 -10.138  1.00 95.93           N
ATOM   2482  CA  PHE A 170      -8.194  12.806  -9.158  1.00 95.93           C
ATOM   2483  C   PHE A 170      -9.090  12.297  -8.028  1.00 95.93           C
ATOM   2484  O   PHE A 170      -8.798  12.517  -6.853  1.00 95.93           O
ATOM   2485  HA  PHE A 170      -7.228  13.101  -8.749  1.00 95.93           H
ATOM   2486  CB  PHE A 170      -8.911  13.943  -9.889  1.00 95.93           C
ATOM   2487 1HB  PHE A 170      -8.308  14.251 -10.743  1.00 95.93           H
ATOM   2488 2HB  PHE A 170      -9.856  13.569 -10.283  1.00 95.93           H
ATOM   2489  CG  PHE A 170      -9.190  15.167  -9.013  1.00 95.93           C
ATOM   2490  CD1 PHE A 170     -10.422  15.344  -8.465  1.00 95.93           C
ATOM   2491  HD1 PHE A 170     -11.210  14.614  -8.648  1.00 95.93           H
ATOM   2492  CD2 PHE A 170      -8.207  16.078  -8.784  1.00 95.93           C
ATOM   2493  HD2 PHE A 170      -7.220  15.936  -9.224  1.00 95.93           H
ATOM   2494  CE1 PHE A 170     -10.681  16.479  -7.652  1.00 95.93           C
ATOM   2495  HE1 PHE A 170     -11.668  16.621  -7.212  1.00 95.93           H
ATOM   2496  CE2 PHE A 170      -8.465  17.213  -7.972  1.00 95.93           C
ATOM   2497  HE2 PHE A 170      -7.677  17.943  -7.788  1.00 95.93           H
ATOM   2498  CZ  PHE A 170      -9.697  17.390  -7.423  1.00 95.93           C
ATOM   2499  HZ  PHE A 170      -9.896  18.262  -6.799  1.00 95.93           H
ATOM   2500  HN  PHE A 170      -8.251  11.973 -11.067  1.00 95.93           H
ATOM   2501  N   THR A 171     -10.162  11.626  -8.422  1.00 96.02           N
ATOM   2502  CA  THR A 171     -11.116  11.106  -7.457  1.00 96.02           C
ATOM   2503  C   THR A 171     -10.430  10.126  -6.503  1.00 96.02           C
ATOM   2504  O   THR A 171     -10.729  10.104  -5.310  1.00 96.02           O
ATOM   2505  HA  THR A 171     -11.482  11.937  -6.854  1.00 96.02           H
ATOM   2506  CB  THR A 171     -12.281  10.486  -8.232  1.00 96.02           C
ATOM   2507  HB  THR A 171     -11.961   9.591  -8.765  1.00 96.02           H
ATOM   2508  OG1 THR A 171     -12.761  11.550  -9.049  1.00 96.02           O
ATOM   2509  HG1 THR A 171     -12.340  11.502  -9.955  1.00 96.02           H
ATOM   2510  CG2 THR A 171     -13.468  10.144  -7.329  1.00 96.02           C
ATOM   2511 1HG2 THR A 171     -13.831  11.052  -6.847  1.00 96.02           H
ATOM   2512 2HG2 THR A 171     -13.153   9.431  -6.568  1.00 96.02           H
ATOM   2513 3HG2 THR A 171     -14.267   9.707  -7.929  1.00 96.02           H
ATOM   2514  HN  THR A 171     -10.382  11.436  -9.379  1.00 96.02           H
ATOM   2515  N   ILE A 172      -9.524   9.340  -7.065  1.00 95.37           N
ATOM   2516  CA  ILE A 172      -8.827   8.329  -6.288  1.00 95.37           C
ATOM   2517  C   ILE A 172      -7.996   9.011  -5.199  1.00 95.37           C
ATOM   2518  O   ILE A 172      -8.001   8.579  -4.048  1.00 95.37           O
ATOM   2519  HA  ILE A 172      -9.582   7.707  -5.808  1.00 95.37           H
ATOM   2520  CB  ILE A 172      -8.008   7.418  -7.206  1.00 95.37           C
ATOM   2521  HB  ILE A 172      -7.491   8.043  -7.934  1.00 95.37           H
ATOM   2522  CG1 ILE A 172      -8.917   6.470  -7.990  1.00 95.37           C
ATOM   2523 1HG1 ILE A 172      -9.376   5.754  -7.308  1.00 95.37           H
ATOM   2524 2HG1 ILE A 172      -9.728   7.034  -8.451  1.00 95.37           H
ATOM   2525  CG2 ILE A 172      -6.937   6.664  -6.416  1.00 95.37           C
ATOM   2526 1HG2 ILE A 172      -6.264   7.379  -5.943  1.00 95.37           H
ATOM   2527 2HG2 ILE A 172      -7.413   6.051  -5.651  1.00 95.37           H
ATOM   2528 3HG2 ILE A 172      -6.370   6.024  -7.093  1.00 95.37           H
ATOM   2529  CD1 ILE A 172      -8.131   5.723  -9.069  1.00 95.37           C
ATOM   2530 1HD1 ILE A 172      -7.694   6.441  -9.763  1.00 95.37           H
ATOM   2531 2HD1 ILE A 172      -7.337   5.140  -8.602  1.00 95.37           H
ATOM   2532 3HD1 ILE A 172      -8.801   5.055  -9.611  1.00 95.37           H
ATOM   2533  HN  ILE A 172      -9.265   9.385  -8.029  1.00 95.37           H
ATOM   2534  N   TRP A 173      -7.302  10.065  -5.602  1.00 95.80           N
ATOM   2535  CA  TRP A 173      -6.414  10.769  -4.693  1.00 95.80           C
ATOM   2536  C   TRP A 173      -7.259  11.334  -3.549  1.00 95.80           C
ATOM   2537  O   TRP A 173      -6.900  11.199  -2.381  1.00 95.80           O
ATOM   2538  HA  TRP A 173      -5.696  10.047  -4.303  1.00 95.80           H
ATOM   2539  CB  TRP A 173      -5.612  11.842  -5.431  1.00 95.80           C
ATOM   2540 1HB  TRP A 173      -6.265  12.344  -6.144  1.00 95.80           H
ATOM   2541 2HB  TRP A 173      -5.285  12.595  -4.713  1.00 95.80           H
ATOM   2542  CG  TRP A 173      -4.388  11.303  -6.174  1.00 95.80           C
ATOM   2543  CD1 TRP A 173      -4.192  11.232  -7.498  1.00 95.80           C
ATOM   2544  HD1 TRP A 173      -4.914  11.564  -8.244  1.00 95.80           H
ATOM   2545  CD2 TRP A 173      -3.191  10.760  -5.579  1.00 95.80           C
ATOM   2546  NE1 TRP A 173      -2.962  10.684  -7.798  1.00 95.80           N
ATOM   2547  HE1 TRP A 173      -2.590  10.529  -8.714  1.00 95.80           H
ATOM   2548  CE2 TRP A 173      -2.333  10.388  -6.594  1.00 95.80           C
ATOM   2549  CE3 TRP A 173      -2.844  10.588  -4.227  1.00 95.80           C
ATOM   2550  HE3 TRP A 173      -3.503  10.874  -3.408  1.00 95.80           H
ATOM   2551  CZ2 TRP A 173      -1.074   9.821  -6.365  1.00 95.80           C
ATOM   2552  HZ2 TRP A 173      -0.415   9.536  -7.185  1.00 95.80           H
ATOM   2553  CZ3 TRP A 173      -1.582  10.020  -4.015  1.00 95.80           C
ATOM   2554  HZ3 TRP A 173      -1.263   9.865  -2.984  1.00 95.80           H
ATOM   2555  CH2 TRP A 173      -0.707   9.641  -5.026  1.00 95.80           C
ATOM   2556  HH2 TRP A 173       0.261   9.204  -4.778  1.00 95.80           H
ATOM   2557  HN  TRP A 173      -7.340  10.439  -6.529  1.00 95.80           H
ATOM   2558  N   VAL A 174      -8.367  11.956  -3.927  1.00 95.88           N
ATOM   2559  CA  VAL A 174      -9.232  12.601  -2.953  1.00 95.88           C
ATOM   2560  C   VAL A 174      -9.763  11.550  -1.976  1.00 95.88           C
ATOM   2561  O   VAL A 174      -9.773  11.772  -0.766  1.00 95.88           O
ATOM   2562  HA  VAL A 174      -8.627  13.320  -2.400  1.00 95.88           H
ATOM   2563  CB  VAL A 174     -10.345  13.369  -3.669  1.00 95.88           C
ATOM   2564  HB  VAL A 174     -10.847  12.677  -4.345  1.00 95.88           H
ATOM   2565  CG1 VAL A 174     -11.382  13.887  -2.671  1.00 95.88           C
ATOM   2566 1HG1 VAL A 174     -11.825  13.046  -2.138  1.00 95.88           H
ATOM   2567 2HG1 VAL A 174     -10.899  14.556  -1.959  1.00 95.88           H
ATOM   2568 3HG1 VAL A 174     -12.162  14.429  -3.207  1.00 95.88           H
ATOM   2569  CG2 VAL A 174      -9.770  14.512  -4.507  1.00 95.88           C
ATOM   2570 1HG2 VAL A 174      -9.230  15.203  -3.858  1.00 95.88           H
ATOM   2571 2HG2 VAL A 174      -9.087  14.108  -5.254  1.00 95.88           H
ATOM   2572 3HG2 VAL A 174     -10.582  15.042  -5.005  1.00 95.88           H
ATOM   2573  HN  VAL A 174      -8.675  12.024  -4.875  1.00 95.88           H
ATOM   2574  N   LEU A 175     -10.193  10.430  -2.537  1.00 94.10           N
ATOM   2575  CA  LEU A 175     -10.812   9.383  -1.741  1.00 94.10           C
ATOM   2576  C   LEU A 175      -9.785   8.826  -0.753  1.00 94.10           C
ATOM   2577  O   LEU A 175     -10.090   8.638   0.424  1.00 94.10           O
ATOM   2578  HA  LEU A 175     -11.623   9.840  -1.175  1.00 94.10           H
ATOM   2579  CB  LEU A 175     -11.435   8.319  -2.646  1.00 94.10           C
ATOM   2580 1HB  LEU A 175     -12.114   8.814  -3.341  1.00 94.10           H
ATOM   2581 2HB  LEU A 175     -10.642   7.868  -3.243  1.00 94.10           H
ATOM   2582  CG  LEU A 175     -12.201   7.200  -1.938  1.00 94.10           C
ATOM   2583  HG  LEU A 175     -11.551   6.772  -1.174  1.00 94.10           H
ATOM   2584  CD1 LEU A 175     -13.437   7.749  -1.223  1.00 94.10           C
ATOM   2585 1HD1 LEU A 175     -13.131   8.487  -0.482  1.00 94.10           H
ATOM   2586 2HD1 LEU A 175     -14.099   8.219  -1.951  1.00 94.10           H
ATOM   2587 3HD1 LEU A 175     -13.963   6.933  -0.728  1.00 94.10           H
ATOM   2588  CD2 LEU A 175     -12.554   6.075  -2.912  1.00 94.10           C
ATOM   2589 1HD2 LEU A 175     -13.177   6.471  -3.714  1.00 94.10           H
ATOM   2590 2HD2 LEU A 175     -11.640   5.659  -3.334  1.00 94.10           H
ATOM   2591 3HD2 LEU A 175     -13.098   5.293  -2.382  1.00 94.10           H
ATOM   2592  HN  LEU A 175     -10.124  10.232  -3.515  1.00 94.10           H
ATOM   2593  N   ALA A 176      -8.590   8.577  -1.268  1.00 93.88           N
ATOM   2594  CA  ALA A 176      -7.540   7.975  -0.465  1.00 93.88           C
ATOM   2595  C   ALA A 176      -7.180   8.917   0.686  1.00 93.88           C
ATOM   2596  O   ALA A 176      -6.927   8.470   1.803  1.00 93.88           O
ATOM   2597  HA  ALA A 176      -7.929   7.044  -0.052  1.00 93.88           H
ATOM   2598  CB  ALA A 176      -6.336   7.655  -1.354  1.00 93.88           C
ATOM   2599 1HB  ALA A 176      -6.638   6.960  -2.137  1.00 93.88           H
ATOM   2600 2HB  ALA A 176      -5.965   8.574  -1.807  1.00 93.88           H
ATOM   2601 3HB  ALA A 176      -5.549   7.203  -0.751  1.00 93.88           H
ATOM   2602  HN  ALA A 176      -8.336   8.779  -2.214  1.00 93.88           H
ATOM   2603  N   ALA A 177      -7.169  10.205   0.373  1.00 93.80           N
ATOM   2604  CA  ALA A 177      -6.810  11.211   1.357  1.00 93.80           C
ATOM   2605  C   ALA A 177      -7.828  11.188   2.499  1.00 93.80           C
ATOM   2606  O   ALA A 177      -7.453  11.224   3.670  1.00 93.80           O
ATOM   2607  HA  ALA A 177      -5.827  10.953   1.752  1.00 93.80           H
ATOM   2608  CB  ALA A 177      -6.725  12.580   0.680  1.00 93.80           C
ATOM   2609 1HB  ALA A 177      -5.967  12.552  -0.103  1.00 93.80           H
ATOM   2610 2HB  ALA A 177      -7.691  12.830   0.242  1.00 93.80           H
ATOM   2611 3HB  ALA A 177      -6.455  13.335   1.418  1.00 93.80           H
ATOM   2612  HN  ALA A 177      -7.399  10.562  -0.532  1.00 93.80           H
ATOM   2613  N   ALA A 178      -9.095  11.128   2.118  1.00 94.33           N
ATOM   2614  CA  ALA A 178     -10.173  11.182   3.091  1.00 94.33           C
ATOM   2615  C   ALA A 178     -10.090   9.959   4.007  1.00 94.33           C
ATOM   2616  O   ALA A 178     -10.353  10.057   5.204  1.00 94.33           O
ATOM   2617  HA  ALA A 178     -10.035  12.083   3.689  1.00 94.33           H
ATOM   2618  CB  ALA A 178     -11.515  11.275   2.362  1.00 94.33           C
ATOM   2619 1HB  ALA A 178     -11.534  12.176   1.749  1.00 94.33           H
ATOM   2620 2HB  ALA A 178     -11.644  10.399   1.726  1.00 94.33           H
ATOM   2621 3HB  ALA A 178     -12.323  11.316   3.093  1.00 94.33           H
ATOM   2622  HN  ALA A 178      -9.390  11.043   1.166  1.00 94.33           H
ATOM   2623  N   LEU A 179      -9.723   8.836   3.408  1.00 92.19           N
ATOM   2624  CA  LEU A 179      -9.691   7.577   4.134  1.00 92.19           C
ATOM   2625  C   LEU A 179      -8.533   7.598   5.133  1.00 92.19           C
ATOM   2626  O   LEU A 179      -8.492   6.788   6.058  1.00 92.19           O
ATOM   2627  HA  LEU A 179     -10.626   7.497   4.690  1.00 92.19           H
ATOM   2628  CB  LEU A 179      -9.642   6.398   3.160  1.00 92.19           C
ATOM   2629 1HB  LEU A 179      -8.826   6.567   2.457  1.00 92.19           H
ATOM   2630 2HB  LEU A 179      -9.396   5.498   3.723  1.00 92.19           H
ATOM   2631  CG  LEU A 179     -10.919   6.134   2.361  1.00 92.19           C
ATOM   2632  HG  LEU A 179     -11.167   7.039   1.805  1.00 92.19           H
ATOM   2633  CD1 LEU A 179     -10.704   5.018   1.336  1.00 92.19           C
ATOM   2634 1HD1 LEU A 179      -9.913   5.308   0.645  1.00 92.19           H
ATOM   2635 2HD1 LEU A 179     -10.419   4.102   1.852  1.00 92.19           H
ATOM   2636 3HD1 LEU A 179     -11.628   4.851   0.782  1.00 92.19           H
ATOM   2637  CD2 LEU A 179     -12.097   5.839   3.291  1.00 92.19           C
ATOM   2638 1HD2 LEU A 179     -11.873   4.958   3.893  1.00 92.19           H
ATOM   2639 2HD2 LEU A 179     -12.265   6.693   3.947  1.00 92.19           H
ATOM   2640 3HD2 LEU A 179     -12.992   5.655   2.697  1.00 92.19           H
ATOM   2641  HN  LEU A 179      -9.450   8.777   2.448  1.00 92.19           H
ATOM   2642  N   CYS A 180      -7.621   8.534   4.914  1.00 93.13           N
ATOM   2643  CA  CYS A 180      -6.409   8.600   5.713  1.00 93.13           C
ATOM   2644  C   CYS A 180      -6.620   9.632   6.822  1.00 93.13           C
ATOM   2645  O   CYS A 180      -5.694   9.944   7.569  1.00 93.13           O
ATOM   2646  HA  CYS A 180      -6.257   7.605   6.133  1.00 93.13           H
ATOM   2647  CB  CYS A 180      -5.184   8.925   4.856  1.00 93.13           C
ATOM   2648 1HB  CYS A 180      -5.341   9.862   4.323  1.00 93.13           H
ATOM   2649 2HB  CYS A 180      -4.311   9.063   5.494  1.00 93.13           H
ATOM   2650  SG  CYS A 180      -4.878   7.572   3.663  1.00 93.13           S
ATOM   2651  HG  CYS A 180      -5.956   7.797   2.917  1.00 93.13           H
ATOM   2652  HN  CYS A 180      -7.700   9.237   4.208  1.00 93.13           H
ATOM   2653  N   ILE A 181      -7.845  10.133   6.895  1.00 93.62           N
ATOM   2654  CA  ILE A 181      -8.177  11.157   7.871  1.00 93.62           C
ATOM   2655  C   ILE A 181      -7.883  10.631   9.277  1.00 93.62           C
ATOM   2656  O   ILE A 181      -7.236  11.308  10.074  1.00 93.62           O
ATOM   2657  HA  ILE A 181      -7.530  12.013   7.680  1.00 93.62           H
ATOM   2658  CB  ILE A 181      -9.620  11.630   7.681  1.00 93.62           C
ATOM   2659  HB  ILE A 181     -10.246  10.755   7.506  1.00 93.62           H
ATOM   2660  CG1 ILE A 181      -9.745  12.528   6.449  1.00 93.62           C
ATOM   2661 1HG1 ILE A 181      -9.178  13.446   6.604  1.00 93.62           H
ATOM   2662 2HG1 ILE A 181      -9.310  12.027   5.584  1.00 93.62           H
ATOM   2663  CG2 ILE A 181     -10.144  12.315   8.945  1.00 93.62           C
ATOM   2664 1HG2 ILE A 181     -10.113  11.613   9.778  1.00 93.62           H
ATOM   2665 2HG2 ILE A 181      -9.520  13.179   9.175  1.00 93.62           H
ATOM   2666 3HG2 ILE A 181     -11.171  12.641   8.783  1.00 93.62           H
ATOM   2667  CD1 ILE A 181     -11.209  12.869   6.165  1.00 93.62           C
ATOM   2668 1HD1 ILE A 181     -11.768  11.951   5.986  1.00 93.62           H
ATOM   2669 2HD1 ILE A 181     -11.633  13.392   7.023  1.00 93.62           H
ATOM   2670 3HD1 ILE A 181     -11.269  13.509   5.284  1.00 93.62           H
ATOM   2671  HN  ILE A 181      -8.600   9.852   6.304  1.00 93.62           H
ATOM   2672  N   PRO A 182      -8.350   9.418   9.605  1.00 92.20           N
ATOM   2673  CA  PRO A 182      -8.192   8.891  10.963  1.00 92.20           C
ATOM   2674  C   PRO A 182      -6.748   8.936  11.435  1.00 92.20           C
ATOM   2675  O   PRO A 182      -6.471   9.343  12.562  1.00 92.20           O
ATOM   2676  HA  PRO A 182      -8.742   9.510  11.672  1.00 92.20           H
ATOM   2677  CB  PRO A 182      -8.710   7.456  10.857  1.00 92.20           C
ATOM   2678 1HB  PRO A 182      -7.906   6.754  10.632  1.00 92.20           H
ATOM   2679 2HB  PRO A 182      -9.170   7.125  11.788  1.00 92.20           H
ATOM   2680  CG  PRO A 182      -9.726   7.530   9.723  1.00 92.20           C
ATOM   2681 1HG  PRO A 182      -9.923   6.548   9.291  1.00 92.20           H
ATOM   2682 2HG  PRO A 182     -10.687   7.913  10.065  1.00 92.20           H
ATOM   2683  CD  PRO A 182      -9.058   8.467   8.730  1.00 92.20           C
ATOM   2684 1HD  PRO A 182      -8.368   7.937   8.074  1.00 92.20           H
ATOM   2685 2HD  PRO A 182      -9.787   8.962   8.088  1.00 92.20           H
ATOM   2686  N   GLU A 183      -5.856   8.513  10.550  1.00 92.30           N
ATOM   2687  CA  GLU A 183      -4.443   8.450  10.883  1.00 92.30           C
ATOM   2688  C   GLU A 183      -3.919   9.843  11.236  1.00 92.30           C
ATOM   2689  O   GLU A 183      -3.120   9.994  12.159  1.00 92.30           O
ATOM   2690  HA  GLU A 183      -4.380   7.799  11.755  1.00 92.30           H
ATOM   2691  CB  GLU A 183      -3.637   7.834   9.738  1.00 92.30           C
ATOM   2692 1HB  GLU A 183      -3.986   8.236   8.786  1.00 92.30           H
ATOM   2693 2HB  GLU A 183      -2.573   7.996   9.910  1.00 92.30           H
ATOM   2694  CG  GLU A 183      -3.839   6.319   9.677  1.00 92.30           C
ATOM   2695 1HG  GLU A 183      -3.053   5.868   9.071  1.00 92.30           H
ATOM   2696 2HG  GLU A 183      -3.752   5.897  10.678  1.00 92.30           H
ATOM   2697  CD  GLU A 183      -5.208   5.971   9.089  1.00 92.30           C
ATOM   2698  OE1 GLU A 183      -5.568   4.777   9.157  1.00 92.30           O
ATOM   2699  OE2 GLU A 183      -5.863   6.909   8.583  1.00 92.30           O
ATOM   2700  HN  GLU A 183      -6.086   8.216   9.623  1.00 92.30           H
ATOM   2701  N   ILE A 184      -4.390  10.826  10.483  1.00 93.61           N
ATOM   2702  CA  ILE A 184      -3.891  12.183  10.627  1.00 93.61           C
ATOM   2703  C   ILE A 184      -4.284  12.723  12.003  1.00 93.61           C
ATOM   2704  O   ILE A 184      -3.519  13.458  12.627  1.00 93.61           O
ATOM   2705  HA  ILE A 184      -2.804  12.140  10.570  1.00 93.61           H
ATOM   2706  CB  ILE A 184      -4.370  13.056   9.464  1.00 93.61           C
ATOM   2707  HB  ILE A 184      -5.458  12.998   9.420  1.00 93.61           H
ATOM   2708  CG1 ILE A 184      -3.835  12.533   8.130  1.00 93.61           C
ATOM   2709 1HG1 ILE A 184      -2.747  12.604   8.117  1.00 93.61           H
ATOM   2710 2HG1 ILE A 184      -4.087  11.478   8.021  1.00 93.61           H
ATOM   2711  CG2 ILE A 184      -4.004  14.523   9.693  1.00 93.61           C
ATOM   2712 1HG2 ILE A 184      -4.474  14.876  10.612  1.00 93.61           H
ATOM   2713 2HG2 ILE A 184      -2.922  14.619   9.779  1.00 93.61           H
ATOM   2714 3HG2 ILE A 184      -4.356  15.121   8.853  1.00 93.61           H
ATOM   2715  CD1 ILE A 184      -4.416  13.326   6.958  1.00 93.61           C
ATOM   2716 1HD1 ILE A 184      -5.503  13.233   6.959  1.00 93.61           H
ATOM   2717 2HD1 ILE A 184      -4.142  14.376   7.057  1.00 93.61           H
ATOM   2718 3HD1 ILE A 184      -4.020  12.934   6.021  1.00 93.61           H
ATOM   2719  HN  ILE A 184      -5.098  10.707   9.787  1.00 93.61           H
ATOM   2720  N   LEU A 185      -5.475  12.339  12.437  1.00 93.04           N
ATOM   2721  CA  LEU A 185      -6.073  12.941  13.616  1.00 93.04           C
ATOM   2722  C   LEU A 185      -5.369  12.411  14.867  1.00 93.04           C
ATOM   2723  O   LEU A 185      -4.959  13.186  15.729  1.00 93.04           O
ATOM   2724  HA  LEU A 185      -5.904  14.016  13.555  1.00 93.04           H
ATOM   2725  CB  LEU A 185      -7.587  12.721  13.622  1.00 93.04           C
ATOM   2726 1HB  LEU A 185      -7.780  11.660  13.463  1.00 93.04           H
ATOM   2727 2HB  LEU A 185      -7.966  12.968  14.614  1.00 93.04           H
ATOM   2728  CG  LEU A 185      -8.385  13.517  12.588  1.00 93.04           C
ATOM   2729  HG  LEU A 185      -8.033  13.236  11.595  1.00 93.04           H
ATOM   2730  CD1 LEU A 185      -9.873  13.168  12.656  1.00 93.04           C
ATOM   2731 1HD1 LEU A 185     -10.006  12.105  12.458  1.00 93.04           H
ATOM   2732 2HD1 LEU A 185     -10.256  13.403  13.649  1.00 93.04           H
ATOM   2733 3HD1 LEU A 185     -10.417  13.748  11.911  1.00 93.04           H
ATOM   2734  CD2 LEU A 185      -8.140  15.019  12.744  1.00 93.04           C
ATOM   2735 1HD2 LEU A 185      -8.447  15.335  13.741  1.00 93.04           H
ATOM   2736 2HD2 LEU A 185      -7.080  15.231  12.607  1.00 93.04           H
ATOM   2737 3HD2 LEU A 185      -8.719  15.562  11.997  1.00 93.04           H
ATOM   2738  HN  LEU A 185      -6.028  11.631  11.998  1.00 93.04           H
ATOM   2739  N   TYR A 186      -5.251  11.092  14.926  1.00 92.77           N
ATOM   2740  CA  TYR A 186      -4.900  10.427  16.169  1.00 92.77           C
ATOM   2741  C   TYR A 186      -3.392  10.186  16.255  1.00 92.77           C
ATOM   2742  O   TYR A 186      -2.885   9.761  17.293  1.00 92.77           O
ATOM   2743  HA  TYR A 186      -5.205  11.072  16.993  1.00 92.77           H
ATOM   2744  CB  TYR A 186      -5.620   9.077  16.143  1.00 92.77           C
ATOM   2745 1HB  TYR A 186      -5.297   8.522  15.262  1.00 92.77           H
ATOM   2746 2HB  TYR A 186      -5.315   8.497  17.014  1.00 92.77           H
ATOM   2747  CG  TYR A 186      -7.146   9.186  16.129  1.00 92.77           C
ATOM   2748  CD1 TYR A 186      -7.796   9.900  17.114  1.00 92.77           C
ATOM   2749  HD1 TYR A 186      -7.222  10.387  17.903  1.00 92.77           H
ATOM   2750  CD2 TYR A 186      -7.872   8.570  15.130  1.00 92.77           C
ATOM   2751  HD2 TYR A 186      -7.359   8.006  14.351  1.00 92.77           H
ATOM   2752  CE1 TYR A 186      -9.232  10.003  17.101  1.00 92.77           C
ATOM   2753  HE1 TYR A 186      -9.758  10.564  17.874  1.00 92.77           H
ATOM   2754  CE2 TYR A 186      -9.309   8.672  15.117  1.00 92.77           C
ATOM   2755  HE2 TYR A 186      -9.894   8.191  14.334  1.00 92.77           H
ATOM   2756  CZ  TYR A 186      -9.918   9.384  16.103  1.00 92.77           C
ATOM   2757  OH  TYR A 186     -11.274   9.481  16.090  1.00 92.77           O
ATOM   2758  HH  TYR A 186     -11.629   9.189  15.202  1.00 92.77           H
ATOM   2759  HN  TYR A 186      -5.390  10.483  14.145  1.00 92.77           H
ATOM   2760  N   SER A 187      -2.716  10.466  15.151  1.00 93.06           N
ATOM   2761  CA  SER A 187      -1.270  10.326  15.102  1.00 93.06           C
ATOM   2762  C   SER A 187      -0.611  11.386  15.986  1.00 93.06           C
ATOM   2763  O   SER A 187      -0.777  12.583  15.754  1.00 93.06           O
ATOM   2764  HA  SER A 187      -1.064   9.326  15.485  1.00 93.06           H
ATOM   2765  CB  SER A 187      -0.754  10.437  13.666  1.00 93.06           C
ATOM   2766 1HB  SER A 187      -1.144  11.347  13.210  1.00 93.06           H
ATOM   2767 2HB  SER A 187       0.332  10.526  13.677  1.00 93.06           H
ATOM   2768  OG  SER A 187      -1.130   9.313  12.875  1.00 93.06           O
ATOM   2769  HG  SER A 187      -2.126   9.229  12.851  1.00 93.06           H
ATOM   2770  HN  SER A 187      -3.138  10.783  14.302  1.00 93.06           H
ATOM   2771  N   GLN A 188       0.121  10.909  16.981  1.00 91.47           N
ATOM   2772  CA  GLN A 188       0.804  11.801  17.903  1.00 91.47           C
ATOM   2773  C   GLN A 188       2.140  11.195  18.337  1.00 91.47           C
ATOM   2774  O   GLN A 188       2.388  10.010  18.118  1.00 91.47           O
ATOM   2775  HA  GLN A 188       0.980  12.719  17.341  1.00 91.47           H
ATOM   2776  CB  GLN A 188      -0.075  12.116  19.115  1.00 91.47           C
ATOM   2777 1HB  GLN A 188      -0.330  11.192  19.633  1.00 91.47           H
ATOM   2778 2HB  GLN A 188       0.480  12.735  19.820  1.00 91.47           H
ATOM   2779  CG  GLN A 188      -1.355  12.839  18.690  1.00 91.47           C
ATOM   2780 1HG  GLN A 188      -1.108  13.654  18.010  1.00 91.47           H
ATOM   2781 2HG  GLN A 188      -2.001  12.152  18.144  1.00 91.47           H
ATOM   2782  CD  GLN A 188      -2.101  13.391  19.907  1.00 91.47           C
ATOM   2783  OE1 GLN A 188      -1.615  13.375  21.026  1.00 91.47           O
ATOM   2784  NE2 GLN A 188      -3.306  13.879  19.626  1.00 91.47           N
ATOM   2785 1HE2 GLN A 188      -3.646  13.862  18.686  1.00 91.47           H
ATOM   2786 2HE2 GLN A 188      -3.872  14.263  20.355  1.00 91.47           H
ATOM   2787  HN  GLN A 188       0.252   9.934  17.163  1.00 91.47           H
ATOM   2788  N   ILE A 189       2.966  12.035  18.944  1.00 91.49           N
ATOM   2789  CA  ILE A 189       4.188  11.561  19.571  1.00 91.49           C
ATOM   2790  C   ILE A 189       3.912  11.242  21.042  1.00 91.49           C
ATOM   2791  O   ILE A 189       3.420  12.091  21.783  1.00 91.49           O
ATOM   2792  HA  ILE A 189       4.478  10.639  19.066  1.00 91.49           H
ATOM   2793  CB  ILE A 189       5.322  12.567  19.362  1.00 91.49           C
ATOM   2794  HB  ILE A 189       5.003  13.528  19.764  1.00 91.49           H
ATOM   2795  CG1 ILE A 189       5.606  12.772  17.873  1.00 91.49           C
ATOM   2796 1HG1 ILE A 189       6.022  11.858  17.449  1.00 91.49           H
ATOM   2797 2HG1 ILE A 189       4.673  12.971  17.345  1.00 91.49           H
ATOM   2798  CG2 ILE A 189       6.575  12.148  20.132  1.00 91.49           C
ATOM   2799 1HG2 ILE A 189       6.347  12.094  21.197  1.00 91.49           H
ATOM   2800 2HG2 ILE A 189       6.907  11.170  19.783  1.00 91.49           H
ATOM   2801 3HG2 ILE A 189       7.366  12.880  19.967  1.00 91.49           H
ATOM   2802  CD1 ILE A 189       6.580  13.931  17.655  1.00 91.49           C
ATOM   2803 1HD1 ILE A 189       6.149  14.848  18.058  1.00 91.49           H
ATOM   2804 2HD1 ILE A 189       7.519  13.717  18.164  1.00 91.49           H
ATOM   2805 3HD1 ILE A 189       6.764  14.055  16.588  1.00 91.49           H
ATOM   2806  HN  ILE A 189       2.810  13.020  19.012  1.00 91.49           H
ATOM   2807  N   LYS A 190       4.241  10.015  21.420  1.00 87.95           N
ATOM   2808  CA  LYS A 190       4.146   9.611  22.812  1.00 87.95           C
ATOM   2809  C   LYS A 190       5.554   9.426  23.382  1.00 87.95           C
ATOM   2810  O   LYS A 190       6.384   8.742  22.786  1.00 87.95           O
ATOM   2811  HA  LYS A 190       3.658  10.420  23.355  1.00 87.95           H
ATOM   2812  CB  LYS A 190       3.259   8.373  22.952  1.00 87.95           C
ATOM   2813 1HB  LYS A 190       2.323   8.528  22.414  1.00 87.95           H
ATOM   2814 2HB  LYS A 190       3.751   7.515  22.492  1.00 87.95           H
ATOM   2815  CG  LYS A 190       2.964   8.071  24.422  1.00 87.95           C
ATOM   2816 1HG  LYS A 190       3.889   7.807  24.935  1.00 87.95           H
ATOM   2817 2HG  LYS A 190       2.574   8.965  24.909  1.00 87.95           H
ATOM   2818  CD  LYS A 190       1.955   6.929  24.557  1.00 87.95           C
ATOM   2819 1HD  LYS A 190       0.974   7.265  24.223  1.00 87.95           H
ATOM   2820 2HD  LYS A 190       2.247   6.103  23.908  1.00 87.95           H
ATOM   2821  CE  LYS A 190       1.868   6.442  26.005  1.00 87.95           C
ATOM   2822 1HE  LYS A 190       2.870   6.353  26.426  1.00 87.95           H
ATOM   2823 2HE  LYS A 190       1.332   7.174  26.609  1.00 87.95           H
ATOM   2824  NZ  LYS A 190       1.178   5.135  26.071  1.00 87.95           N
ATOM   2825 1HZ  LYS A 190       1.216   4.780  27.020  1.00 87.95           H
ATOM   2826 2HZ  LYS A 190       0.210   5.249  25.791  1.00 87.95           H
ATOM   2827 3HZ  LYS A 190       1.635   4.479  25.447  1.00 87.95           H
ATOM   2828  HN  LYS A 190       4.567   9.306  20.795  1.00 87.95           H
ATOM   2829  N   GLU A 191       5.779  10.048  24.530  1.00 86.29           N
ATOM   2830  CA  GLU A 191       7.035   9.876  25.241  1.00 86.29           C
ATOM   2831  C   GLU A 191       6.893   8.794  26.314  1.00 86.29           C
ATOM   2832  O   GLU A 191       5.959   8.827  27.113  1.00 86.29           O
ATOM   2833  HA  GLU A 191       7.753   9.556  24.486  1.00 86.29           H
ATOM   2834  CB  GLU A 191       7.505  11.197  25.853  1.00 86.29           C
ATOM   2835 1HB  GLU A 191       6.674  11.680  26.367  1.00 86.29           H
ATOM   2836 2HB  GLU A 191       8.365  11.018  26.498  1.00 86.29           H
ATOM   2837  CG  GLU A 191       7.975  12.167  24.767  1.00 86.29           C
ATOM   2838 1HG  GLU A 191       8.719  11.681  24.137  1.00 86.29           H
ATOM   2839 2HG  GLU A 191       7.136  12.432  24.123  1.00 86.29           H
ATOM   2840  CD  GLU A 191       8.571  13.434  25.385  1.00 86.29           C
ATOM   2841  OE1 GLU A 191       9.006  14.299  24.595  1.00 86.29           O
ATOM   2842  OE2 GLU A 191       8.577  13.508  26.632  1.00 86.29           O
ATOM   2843  HN  GLU A 191       5.124  10.660  24.973  1.00 86.29           H
ATOM   2844  N   GLU A 192       7.834   7.862  26.297  1.00 78.79           N
ATOM   2845  CA  GLU A 192       7.798   6.745  27.226  1.00 78.79           C
ATOM   2846  C   GLU A 192       9.205   6.438  27.742  1.00 78.79           C
ATOM   2847  O   GLU A 192      10.077   6.035  26.974  1.00 78.79           O
ATOM   2848  HA  GLU A 192       7.165   7.075  28.051  1.00 78.79           H
ATOM   2849  CB  GLU A 192       7.171   5.511  26.576  1.00 78.79           C
ATOM   2850 1HB  GLU A 192       6.131   5.718  26.321  1.00 78.79           H
ATOM   2851 2HB  GLU A 192       7.771   5.202  25.720  1.00 78.79           H
ATOM   2852  CG  GLU A 192       7.159   4.326  27.544  1.00 78.79           C
ATOM   2853 1HG  GLU A 192       8.002   3.668  27.330  1.00 78.79           H
ATOM   2854 2HG  GLU A 192       7.288   4.686  28.565  1.00 78.79           H
ATOM   2855  CD  GLU A 192       5.851   3.541  27.435  1.00 78.79           C
ATOM   2856  OE1 GLU A 192       5.662   2.633  28.273  1.00 78.79           O
ATOM   2857  OE2 GLU A 192       5.069   3.866  26.515  1.00 78.79           O
ATOM   2858  HN  GLU A 192       8.609   7.861  25.665  1.00 78.79           H
ATOM   2859  N   SER A 193       9.382   6.640  29.039  1.00 73.64           N
ATOM   2860  CA  SER A 193      10.634   6.287  29.688  1.00 73.64           C
ATOM   2861  C   SER A 193      11.808   6.920  28.938  1.00 73.64           C
ATOM   2862  O   SER A 193      12.870   6.312  28.813  1.00 73.64           O
ATOM   2863  HA  SER A 193      10.561   6.693  30.697  1.00 73.64           H
ATOM   2864  CB  SER A 193      10.808   4.769  29.761  1.00 73.64           C
ATOM   2865 1HB  SER A 193      11.843   4.534  30.008  1.00 73.64           H
ATOM   2866 2HB  SER A 193      10.189   4.372  30.565  1.00 73.64           H
ATOM   2867  OG  SER A 193      10.457   4.132  28.535  1.00 73.64           O
ATOM   2868  HG  SER A 193      11.200   4.233  27.873  1.00 73.64           H
ATOM   2869  HN  SER A 193       8.691   7.037  29.643  1.00 73.64           H
ATOM   2870  N   GLY A 194      11.578   8.134  28.460  1.00 75.55           N
ATOM   2871  CA  GLY A 194      12.628   8.889  27.797  1.00 75.55           C
ATOM   2872  C   GLY A 194      12.752   8.482  26.328  1.00 75.55           C
ATOM   2873  O   GLY A 194      13.663   8.927  25.631  1.00 75.55           O
ATOM   2874 1HA  GLY A 194      12.413   9.956  27.866  1.00 75.55           H
ATOM   2875 2HA  GLY A 194      13.577   8.722  28.306  1.00 75.55           H
ATOM   2876  HN  GLY A 194      10.695   8.601  28.519  1.00 75.55           H
ATOM   2877  N   ILE A 195      11.822   7.640  25.899  1.00 82.05           N
ATOM   2878  CA  ILE A 195      11.760   7.242  24.503  1.00 82.05           C
ATOM   2879  C   ILE A 195      10.549   7.904  23.843  1.00 82.05           C
ATOM   2880  O   ILE A 195       9.420   7.746  24.307  1.00 82.05           O
ATOM   2881  HA  ILE A 195      12.663   7.611  24.017  1.00 82.05           H
ATOM   2882  CB  ILE A 195      11.770   5.717  24.380  1.00 82.05           C
ATOM   2883  HB  ILE A 195      10.891   5.327  24.893  1.00 82.05           H
ATOM   2884  CG1 ILE A 195      12.998   5.120  25.071  1.00 82.05           C
ATOM   2885 1HG1 ILE A 195      13.904   5.478  24.582  1.00 82.05           H
ATOM   2886 2HG1 ILE A 195      13.039   5.459  26.106  1.00 82.05           H
ATOM   2887  CG2 ILE A 195      11.669   5.284  22.916  1.00 82.05           C
ATOM   2888 1HG2 ILE A 195      10.740   5.663  22.489  1.00 82.05           H
ATOM   2889 2HG2 ILE A 195      12.515   5.686  22.359  1.00 82.05           H
ATOM   2890 3HG2 ILE A 195      11.678   4.196  22.858  1.00 82.05           H
ATOM   2891  CD1 ILE A 195      12.961   3.591  25.030  1.00 82.05           C
ATOM   2892 1HD1 ILE A 195      12.065   3.236  25.541  1.00 82.05           H
ATOM   2893 2HD1 ILE A 195      12.945   3.255  23.993  1.00 82.05           H
ATOM   2894 3HD1 ILE A 195      13.845   3.192  25.528  1.00 82.05           H
ATOM   2895  HN  ILE A 195      11.123   7.234  26.487  1.00 82.05           H
ATOM   2896  N   ALA A 196      10.824   8.631  22.770  1.00 89.27           N
ATOM   2897  CA  ALA A 196       9.761   9.216  21.970  1.00 89.27           C
ATOM   2898  C   ALA A 196       9.287   8.195  20.934  1.00 89.27           C
ATOM   2899  O   ALA A 196      10.096   7.616  20.212  1.00 89.27           O
ATOM   2900  HA  ALA A 196       8.935   9.454  22.639  1.00 89.27           H
ATOM   2901  CB  ALA A 196      10.262  10.511  21.326  1.00 89.27           C
ATOM   2902 1HB  ALA A 196      10.559  11.213  22.104  1.00 89.27           H
ATOM   2903 2HB  ALA A 196      11.118  10.292  20.688  1.00 89.27           H
ATOM   2904 3HB  ALA A 196       9.464  10.950  20.726  1.00 89.27           H
ATOM   2905  HN  ALA A 196      11.751   8.821  22.446  1.00 89.27           H
ATOM   2906  N   ILE A 197       7.976   8.005  20.895  1.00 88.54           N
ATOM   2907  CA  ILE A 197       7.386   7.045  19.978  1.00 88.54           C
ATOM   2908  C   ILE A 197       6.275   7.727  19.178  1.00 88.54           C
ATOM   2909  O   ILE A 197       5.397   8.371  19.751  1.00 88.54           O
ATOM   2910  HA  ILE A 197       8.167   6.731  19.286  1.00 88.54           H
ATOM   2911  CB  ILE A 197       6.923   5.798  20.734  1.00 88.54           C
ATOM   2912  HB  ILE A 197       6.199   6.105  21.489  1.00 88.54           H
ATOM   2913  CG1 ILE A 197       8.091   5.137  21.469  1.00 88.54           C
ATOM   2914 1HG1 ILE A 197       8.808   4.749  20.745  1.00 88.54           H
ATOM   2915 2HG1 ILE A 197       8.614   5.880  22.070  1.00 88.54           H
ATOM   2916  CG2 ILE A 197       6.210   4.822  19.796  1.00 88.54           C
ATOM   2917 1HG2 ILE A 197       5.338   5.309  19.359  1.00 88.54           H
ATOM   2918 2HG2 ILE A 197       6.892   4.516  19.003  1.00 88.54           H
ATOM   2919 3HG2 ILE A 197       5.891   3.944  20.359  1.00 88.54           H
ATOM   2920  CD1 ILE A 197       7.600   4.000  22.368  1.00 88.54           C
ATOM   2921 1HD1 ILE A 197       6.902   4.395  23.105  1.00 88.54           H
ATOM   2922 2HD1 ILE A 197       7.098   3.247  21.760  1.00 88.54           H
ATOM   2923 3HD1 ILE A 197       8.450   3.547  22.878  1.00 88.54           H
ATOM   2924  HN  ILE A 197       7.323   8.493  21.474  1.00 88.54           H
ATOM   2925  N   CYS A 198       6.348   7.562  17.865  1.00 91.01           N
ATOM   2926  CA  CYS A 198       5.267   7.991  16.995  1.00 91.01           C
ATOM   2927  C   CYS A 198       4.180   6.914  17.011  1.00 91.01           C
ATOM   2928  O   CYS A 198       4.384   5.814  16.501  1.00 91.01           O
ATOM   2929  HA  CYS A 198       4.889   8.928  17.405  1.00 91.01           H
ATOM   2930  CB  CYS A 198       5.762   8.280  15.577  1.00 91.01           C
ATOM   2931 1HB  CYS A 198       6.405   9.160  15.580  1.00 91.01           H
ATOM   2932 2HB  CYS A 198       6.365   7.447  15.216  1.00 91.01           H
ATOM   2933  SG  CYS A 198       4.339   8.551  14.459  1.00 91.01           S
ATOM   2934  HN  CYS A 198       7.127   7.144  17.397  1.00 91.01           H
ATOM   2935  N   THR A 199       3.049   7.269  17.603  1.00 90.89           N
ATOM   2936  CA  THR A 199       1.960   6.321  17.765  1.00 90.89           C
ATOM   2937  C   THR A 199       0.613   7.014  17.546  1.00 90.89           C
ATOM   2938  O   THR A 199       0.550   8.238  17.443  1.00 90.89           O
ATOM   2939  HA  THR A 199       2.054   5.555  16.995  1.00 90.89           H
ATOM   2940  CB  THR A 199       2.094   5.676  19.145  1.00 90.89           C
ATOM   2941  HB  THR A 199       3.135   5.436  19.363  1.00 90.89           H
ATOM   2942  OG1 THR A 199       1.204   4.564  19.098  1.00 90.89           O
ATOM   2943  HG1 THR A 199       1.363   3.965  19.883  1.00 90.89           H
ATOM   2944  CG2 THR A 199       1.530   6.558  20.261  1.00 90.89           C
ATOM   2945 1HG2 THR A 199       0.471   6.741  20.078  1.00 90.89           H
ATOM   2946 2HG2 THR A 199       2.065   7.507  20.280  1.00 90.89           H
ATOM   2947 3HG2 THR A 199       1.651   6.053  21.220  1.00 90.89           H
ATOM   2948  HN  THR A 199       2.871   8.182  17.969  1.00 90.89           H
ATOM   2949  N   MET A 200      -0.431   6.200  17.482  1.00 91.84           N
ATOM   2950  CA  MET A 200      -1.788   6.718  17.541  1.00 91.84           C
ATOM   2951  C   MET A 200      -2.352   6.617  18.960  1.00 91.84           C
ATOM   2952  O   MET A 200      -2.250   5.571  19.599  1.00 91.84           O
ATOM   2953  HA  MET A 200      -1.715   7.765  17.246  1.00 91.84           H
ATOM   2954  CB  MET A 200      -2.678   5.929  16.579  1.00 91.84           C
ATOM   2955 1HB  MET A 200      -2.615   4.865  16.810  1.00 91.84           H
ATOM   2956 2HB  MET A 200      -3.718   6.224  16.716  1.00 91.84           H
ATOM   2957  CG  MET A 200      -2.261   6.166  15.126  1.00 91.84           C
ATOM   2958 1HG  MET A 200      -2.310   7.230  14.894  1.00 91.84           H
ATOM   2959 2HG  MET A 200      -1.226   5.856  14.981  1.00 91.84           H
ATOM   2960  SD  MET A 200      -3.330   5.253  14.027  1.00 91.84           S
ATOM   2961  CE  MET A 200      -3.076   3.599  14.651  1.00 91.84           C
ATOM   2962 1HE  MET A 200      -2.022   3.336  14.563  1.00 91.84           H
ATOM   2963 2HE  MET A 200      -3.376   3.556  15.698  1.00 91.84           H
ATOM   2964 3HE  MET A 200      -3.675   2.897  14.072  1.00 91.84           H
ATOM   2965  HN  MET A 200      -0.362   5.207  17.392  1.00 91.84           H
ATOM   2966  N   VAL A 201      -2.935   7.718  19.410  1.00 92.45           N
ATOM   2967  CA  VAL A 201      -3.573   7.746  20.715  1.00 92.45           C
ATOM   2968  C   VAL A 201      -5.065   8.040  20.543  1.00 92.45           C
ATOM   2969  O   VAL A 201      -5.440   8.970  19.830  1.00 92.45           O
ATOM   2970  HA  VAL A 201      -3.460   6.757  21.159  1.00 92.45           H
ATOM   2971  CB  VAL A 201      -2.867   8.756  21.622  1.00 92.45           C
ATOM   2972  HB  VAL A 201      -3.045   9.752  21.217  1.00 92.45           H
ATOM   2973  CG1 VAL A 201      -3.440   8.715  23.040  1.00 92.45           C
ATOM   2974 1HG1 VAL A 201      -4.503   8.957  23.009  1.00 92.45           H
ATOM   2975 2HG1 VAL A 201      -3.306   7.717  23.457  1.00 92.45           H
ATOM   2976 3HG1 VAL A 201      -2.920   9.443  23.663  1.00 92.45           H
ATOM   2977  CG2 VAL A 201      -1.355   8.518  21.634  1.00 92.45           C
ATOM   2978 1HG2 VAL A 201      -1.149   7.513  22.003  1.00 92.45           H
ATOM   2979 2HG2 VAL A 201      -0.963   8.621  20.623  1.00 92.45           H
ATOM   2980 3HG2 VAL A 201      -0.878   9.249  22.286  1.00 92.45           H
ATOM   2981  HN  VAL A 201      -2.976   8.578  18.901  1.00 92.45           H
ATOM   2982  N   TYR A 202      -5.876   7.229  21.207  1.00 90.94           N
ATOM   2983  CA  TYR A 202      -7.319   7.376  21.118  1.00 90.94           C
ATOM   2984  C   TYR A 202      -7.879   8.054  22.370  1.00 90.94           C
ATOM   2985  O   TYR A 202      -7.745   7.531  23.475  1.00 90.94           O
ATOM   2986  HA  TYR A 202      -7.541   7.995  20.248  1.00 90.94           H
ATOM   2987  CB  TYR A 202      -7.882   5.956  21.025  1.00 90.94           C
ATOM   2988 1HB  TYR A 202      -7.576   5.397  21.909  1.00 90.94           H
ATOM   2989 2HB  TYR A 202      -8.971   6.007  21.041  1.00 90.94           H
ATOM   2990  CG  TYR A 202      -7.440   5.191  19.776  1.00 90.94           C
ATOM   2991  CD1 TYR A 202      -8.117   5.363  18.586  1.00 90.94           C
ATOM   2992  HD1 TYR A 202      -8.967   6.044  18.536  1.00 90.94           H
ATOM   2993  CD2 TYR A 202      -6.364   4.329  19.840  1.00 90.94           C
ATOM   2994  HD2 TYR A 202      -5.829   4.194  20.780  1.00 90.94           H
ATOM   2995  CE1 TYR A 202      -7.701   4.643  17.411  1.00 90.94           C
ATOM   2996  HE1 TYR A 202      -8.226   4.769  16.464  1.00 90.94           H
ATOM   2997  CE2 TYR A 202      -5.947   3.609  18.665  1.00 90.94           C
ATOM   2998  HE2 TYR A 202      -5.099   2.926  18.701  1.00 90.94           H
ATOM   2999  CZ  TYR A 202      -6.636   3.802  17.508  1.00 90.94           C
ATOM   3000  OH  TYR A 202      -6.243   3.122  16.398  1.00 90.94           O
ATOM   3001  HH  TYR A 202      -6.958   3.163  15.700  1.00 90.94           H
ATOM   3002  HN  TYR A 202      -5.562   6.484  21.796  1.00 90.94           H
ATOM   3003  N   PRO A 203      -8.513   9.224  22.221  1.00 80.00           N
ATOM   3004  CA  PRO A 203      -8.792  10.084  23.374  1.00 80.00           C
ATOM   3005  C   PRO A 203      -9.830   9.481  24.306  1.00 80.00           C
ATOM   3006  O   PRO A 203     -10.822   8.913  23.852  1.00 80.00           O
ATOM   3007  HA  PRO A 203      -7.895  10.198  23.983  1.00 80.00           H
ATOM   3008  CB  PRO A 203      -9.284  11.388  22.743  1.00 80.00           C
ATOM   3009 1HB  PRO A 203     -10.023  11.884  23.372  1.00 80.00           H
ATOM   3010 2HB  PRO A 203      -8.468  12.095  22.595  1.00 80.00           H
ATOM   3011  CG  PRO A 203      -9.878  10.949  21.436  1.00 80.00           C
ATOM   3012 1HG  PRO A 203     -10.911  10.625  21.561  1.00 80.00           H
ATOM   3013 2HG  PRO A 203      -9.886  11.764  20.712  1.00 80.00           H
ATOM   3014  CD  PRO A 203      -9.010   9.818  20.966  1.00 80.00           C
ATOM   3015 1HD  PRO A 203      -9.575   9.096  20.376  1.00 80.00           H
ATOM   3016 2HD  PRO A 203      -8.192  10.173  20.339  1.00 80.00           H
ATOM   3017  N   SER A 204      -9.571   9.621  25.598  1.00 70.77           N
ATOM   3018  CA  SER A 204     -10.647   9.731  26.569  1.00 70.77           C
ATOM   3019  C   SER A 204     -11.564   8.511  26.474  1.00 70.77           C
ATOM   3020  O   SER A 204     -11.098   7.395  26.250  1.00 70.77           O
ATOM   3021  HA  SER A 204     -10.155   9.766  27.541  1.00 70.77           H
ATOM   3022  CB  SER A 204     -11.450  11.016  26.357  1.00 70.77           C
ATOM   3023 1HB  SER A 204     -12.114  11.173  27.207  1.00 70.77           H
ATOM   3024 2HB  SER A 204     -10.769  11.868  26.324  1.00 70.77           H
ATOM   3025  OG  SER A 204     -12.217  10.975  25.158  1.00 70.77           O
ATOM   3026  HG  SER A 204     -12.742  11.821  25.058  1.00 70.77           H
ATOM   3027  HN  SER A 204      -8.649   9.659  25.983  1.00 70.77           H
ATOM   3028  N   ASP A 205     -12.853   8.764  26.650  1.00 68.72           N
ATOM   3029  CA  ASP A 205     -13.722   7.801  27.305  1.00 68.72           C
ATOM   3030  C   ASP A 205     -13.839   6.550  26.433  1.00 68.72           C
ATOM   3031  O   ASP A 205     -13.716   5.430  26.927  1.00 68.72           O
ATOM   3032  HA  ASP A 205     -13.250   7.597  28.266  1.00 68.72           H
ATOM   3033  CB  ASP A 205     -15.127   8.373  27.502  1.00 68.72           C
ATOM   3034 1HB  ASP A 205     -15.495   8.777  26.559  1.00 68.72           H
ATOM   3035 2HB  ASP A 205     -15.810   7.576  27.796  1.00 68.72           H
ATOM   3036  CG  ASP A 205     -15.128   9.471  28.568  1.00 68.72           C
ATOM   3037  OD1 ASP A 205     -14.321   9.344  29.514  1.00 68.72           O
ATOM   3038  OD2 ASP A 205     -15.936  10.412  28.413  1.00 68.72           O
ATOM   3039  HN  ASP A 205     -13.303   9.607  26.354  1.00 68.72           H
ATOM   3040  N   GLU A 206     -14.075   6.782  25.150  1.00 83.52           N
ATOM   3041  CA  GLU A 206     -14.400   5.696  24.241  1.00 83.52           C
ATOM   3042  C   GLU A 206     -13.194   5.363  23.359  1.00 83.52           C
ATOM   3043  O   GLU A 206     -13.354   4.975  22.203  1.00 83.52           O
ATOM   3044  HA  GLU A 206     -14.638   4.845  24.879  1.00 83.52           H
ATOM   3045  CB  GLU A 206     -15.623   6.041  23.389  1.00 83.52           C
ATOM   3046 1HB  GLU A 206     -15.446   6.973  22.853  1.00 83.52           H
ATOM   3047 2HB  GLU A 206     -15.861   5.205  22.732  1.00 83.52           H
ATOM   3048  CG  GLU A 206     -16.857   6.264  24.266  1.00 83.52           C
ATOM   3049 1HG  GLU A 206     -16.647   5.938  25.285  1.00 83.52           H
ATOM   3050 2HG  GLU A 206     -17.086   7.329  24.313  1.00 83.52           H
ATOM   3051  CD  GLU A 206     -18.064   5.500  23.719  1.00 83.52           C
ATOM   3052  OE1 GLU A 206     -18.845   4.998  24.555  1.00 83.52           O
ATOM   3053  OE2 GLU A 206     -18.179   5.437  22.475  1.00 83.52           O
ATOM   3054  HN  GLU A 206     -14.048   7.689  24.731  1.00 83.52           H
ATOM   3055  N   SER A 207     -12.014   5.527  23.939  1.00 89.14           N
ATOM   3056  CA  SER A 207     -10.782   5.276  23.212  1.00 89.14           C
ATOM   3057  C   SER A 207     -10.785   3.852  22.653  1.00 89.14           C
ATOM   3058  O   SER A 207     -10.340   3.621  21.530  1.00 89.14           O
ATOM   3059  HA  SER A 207     -10.771   6.005  22.402  1.00 89.14           H
ATOM   3060  CB  SER A 207      -9.560   5.492  24.108  1.00 89.14           C
ATOM   3061 1HB  SER A 207      -8.670   5.118  23.602  1.00 89.14           H
ATOM   3062 2HB  SER A 207      -9.411   6.560  24.266  1.00 89.14           H
ATOM   3063  OG  SER A 207      -9.700   4.840  25.367  1.00 89.14           O
ATOM   3064  HG  SER A 207      -9.938   5.507  26.073  1.00 89.14           H
ATOM   3065  HN  SER A 207     -11.893   5.824  24.886  1.00 89.14           H
ATOM   3066  N   THR A 208     -11.291   2.933  23.463  1.00 90.13           N
ATOM   3067  CA  THR A 208     -11.304   1.530  23.087  1.00 90.13           C
ATOM   3068  C   THR A 208     -12.243   1.304  21.901  1.00 90.13           C
ATOM   3069  O   THR A 208     -11.877   0.641  20.932  1.00 90.13           O
ATOM   3070  HA  THR A 208     -10.302   1.252  22.759  1.00 90.13           H
ATOM   3071  CB  THR A 208     -11.681   0.712  24.325  1.00 90.13           C
ATOM   3072  HB  THR A 208     -11.656  -0.356  24.108  1.00 90.13           H
ATOM   3073  OG1 THR A 208     -12.950   1.233  24.711  1.00 90.13           O
ATOM   3074  HG1 THR A 208     -13.413   0.587  25.319  1.00 90.13           H
ATOM   3075  CG2 THR A 208     -10.775   1.011  25.522  1.00 90.13           C
ATOM   3076 1HG2 THR A 208     -10.852   2.067  25.781  1.00 90.13           H
ATOM   3077 2HG2 THR A 208      -9.743   0.774  25.264  1.00 90.13           H
ATOM   3078 3HG2 THR A 208     -11.086   0.405  26.373  1.00 90.13           H
ATOM   3079  HN  THR A 208     -11.686   3.134  24.359  1.00 90.13           H
ATOM   3080  N   LYS A 209     -13.437   1.868  22.016  1.00 91.09           N
ATOM   3081  CA  LYS A 209     -14.418   1.769  20.949  1.00 91.09           C
ATOM   3082  C   LYS A 209     -13.840   2.381  19.672  1.00 91.09           C
ATOM   3083  O   LYS A 209     -14.004   1.830  18.585  1.00 91.09           O
ATOM   3084  HA  LYS A 209     -14.601   0.709  20.772  1.00 91.09           H
ATOM   3085  CB  LYS A 209     -15.746   2.391  21.383  1.00 91.09           C
ATOM   3086 1HB  LYS A 209     -15.568   3.378  21.810  1.00 91.09           H
ATOM   3087 2HB  LYS A 209     -16.387   2.532  20.513  1.00 91.09           H
ATOM   3088  CG  LYS A 209     -16.457   1.507  22.410  1.00 91.09           C
ATOM   3089 1HG  LYS A 209     -16.696   0.543  21.961  1.00 91.09           H
ATOM   3090 2HG  LYS A 209     -15.790   1.311  23.250  1.00 91.09           H
ATOM   3091  CD  LYS A 209     -17.739   2.173  22.913  1.00 91.09           C
ATOM   3092 1HD  LYS A 209     -17.492   3.094  23.440  1.00 91.09           H
ATOM   3093 2HD  LYS A 209     -18.367   2.449  22.066  1.00 91.09           H
ATOM   3094  CE  LYS A 209     -18.513   1.238  23.845  1.00 91.09           C
ATOM   3095 1HE  LYS A 209     -18.764   0.317  23.320  1.00 91.09           H
ATOM   3096 2HE  LYS A 209     -17.887   0.961  24.693  1.00 91.09           H
ATOM   3097  NZ  LYS A 209     -19.749   1.893  24.327  1.00 91.09           N
ATOM   3098 1HZ  LYS A 209     -20.244   1.265  24.951  1.00 91.09           H
ATOM   3099 2HZ  LYS A 209     -19.509   2.744  24.824  1.00 91.09           H
ATOM   3100 3HZ  LYS A 209     -20.342   2.120  23.536  1.00 91.09           H
ATOM   3101  HN  LYS A 209     -13.736   2.385  22.819  1.00 91.09           H
ATOM   3102  N   LEU A 210     -13.174   3.514  19.846  1.00 92.06           N
ATOM   3103  CA  LEU A 210     -12.639   4.249  18.712  1.00 92.06           C
ATOM   3104  C   LEU A 210     -11.572   3.400  18.018  1.00 92.06           C
ATOM   3105  O   LEU A 210     -11.586   3.257  16.796  1.00 92.06           O
ATOM   3106  HA  LEU A 210     -13.459   4.413  18.013  1.00 92.06           H
ATOM   3107  CB  LEU A 210     -12.138   5.625  19.154  1.00 92.06           C
ATOM   3108 1HB  LEU A 210     -12.929   6.112  19.723  1.00 92.06           H
ATOM   3109 2HB  LEU A 210     -11.298   5.483  19.834  1.00 92.06           H
ATOM   3110  CG  LEU A 210     -11.698   6.570  18.034  1.00 92.06           C
ATOM   3111  HG  LEU A 210     -10.935   6.065  17.442  1.00 92.06           H
ATOM   3112  CD1 LEU A 210     -12.863   6.887  17.095  1.00 92.06           C
ATOM   3113 1HD1 LEU A 210     -13.231   5.964  16.648  1.00 92.06           H
ATOM   3114 2HD1 LEU A 210     -13.665   7.364  17.659  1.00 92.06           H
ATOM   3115 3HD1 LEU A 210     -12.522   7.561  16.308  1.00 92.06           H
ATOM   3116  CD2 LEU A 210     -11.060   7.838  18.606  1.00 92.06           C
ATOM   3117 1HD2 LEU A 210     -11.783   8.356  19.236  1.00 92.06           H
ATOM   3118 2HD2 LEU A 210     -10.187   7.570  19.200  1.00 92.06           H
ATOM   3119 3HD2 LEU A 210     -10.756   8.492  17.788  1.00 92.06           H
ATOM   3120  HN  LEU A 210     -13.000   3.929  20.739  1.00 92.06           H
ATOM   3121  N   LYS A 211     -10.673   2.858  18.827  1.00 92.80           N
ATOM   3122  CA  LYS A 211      -9.607   2.020  18.306  1.00 92.80           C
ATOM   3123  C   LYS A 211     -10.214   0.870  17.501  1.00 92.80           C
ATOM   3124  O   LYS A 211      -9.791   0.603  16.377  1.00 92.80           O
ATOM   3125  HA  LYS A 211      -9.008   2.634  17.634  1.00 92.80           H
ATOM   3126  CB  LYS A 211      -8.687   1.559  19.439  1.00 92.80           C
ATOM   3127 1HB  LYS A 211      -8.204   2.423  19.895  1.00 92.80           H
ATOM   3128 2HB  LYS A 211      -9.276   1.076  20.217  1.00 92.80           H
ATOM   3129  CG  LYS A 211      -7.623   0.589  18.920  1.00 92.80           C
ATOM   3130 1HG  LYS A 211      -8.092  -0.355  18.641  1.00 92.80           H
ATOM   3131 2HG  LYS A 211      -7.163   0.995  18.019  1.00 92.80           H
ATOM   3132  CD  LYS A 211      -6.548   0.337  19.979  1.00 92.80           C
ATOM   3133 1HD  LYS A 211      -6.122   1.287  20.303  1.00 92.80           H
ATOM   3134 2HD  LYS A 211      -6.998  -0.126  20.857  1.00 92.80           H
ATOM   3135  CE  LYS A 211      -5.440  -0.564  19.432  1.00 92.80           C
ATOM   3136 1HE  LYS A 211      -5.833  -1.564  19.249  1.00 92.80           H
ATOM   3137 2HE  LYS A 211      -5.089  -0.180  18.474  1.00 92.80           H
ATOM   3138  NZ  LYS A 211      -4.311  -0.636  20.386  1.00 92.80           N
ATOM   3139 1HZ  LYS A 211      -3.484  -0.974  19.907  1.00 92.80           H
ATOM   3140 2HZ  LYS A 211      -4.129   0.287  20.765  1.00 92.80           H
ATOM   3141 3HZ  LYS A 211      -4.547  -1.271  21.141  1.00 92.80           H
ATOM   3142  HN  LYS A 211     -10.666   2.984  19.819  1.00 92.80           H
ATOM   3143  N   SER A 212     -11.197   0.220  18.107  1.00 92.28           N
ATOM   3144  CA  SER A 212     -11.821  -0.938  17.490  1.00 92.28           C
ATOM   3145  C   SER A 212     -12.409  -0.554  16.130  1.00 92.28           C
ATOM   3146  O   SER A 212     -12.179  -1.239  15.135  1.00 92.28           O
ATOM   3147  HA  SER A 212     -11.019  -1.667  17.368  1.00 92.28           H
ATOM   3148  CB  SER A 212     -12.909  -1.524  18.392  1.00 92.28           C
ATOM   3149 1HB  SER A 212     -12.498  -1.705  19.385  1.00 92.28           H
ATOM   3150 2HB  SER A 212     -13.714  -0.798  18.508  1.00 92.28           H
ATOM   3151  OG  SER A 212     -13.438  -2.740  17.870  1.00 92.28           O
ATOM   3152  HG  SER A 212     -12.709  -3.418  17.777  1.00 92.28           H
ATOM   3153  HN  SER A 212     -11.567   0.473  19.001  1.00 92.28           H
ATOM   3154  N   ALA A 213     -13.156   0.540  16.132  1.00 92.02           N
ATOM   3155  CA  ALA A 213     -13.829   0.989  14.925  1.00 92.02           C
ATOM   3156  C   ALA A 213     -12.786   1.293  13.848  1.00 92.02           C
ATOM   3157  O   ALA A 213     -12.949   0.902  12.693  1.00 92.02           O
ATOM   3158  HA  ALA A 213     -14.469   0.176  14.581  1.00 92.02           H
ATOM   3159  CB  ALA A 213     -14.703   2.202  15.249  1.00 92.02           C
ATOM   3160 1HB  ALA A 213     -15.446   1.925  15.997  1.00 92.02           H
ATOM   3161 2HB  ALA A 213     -14.079   3.007  15.637  1.00 92.02           H
ATOM   3162 3HB  ALA A 213     -15.208   2.538  14.343  1.00 92.02           H
ATOM   3163  HN  ALA A 213     -13.304   1.115  16.937  1.00 92.02           H
ATOM   3164  N   VAL A 214     -11.737   1.987  14.264  1.00 92.27           N
ATOM   3165  CA  VAL A 214     -10.697   2.399  13.337  1.00 92.27           C
ATOM   3166  C   VAL A 214     -10.016   1.158  12.756  1.00 92.27           C
ATOM   3167  O   VAL A 214      -9.708   1.115  11.567  1.00 92.27           O
ATOM   3168  HA  VAL A 214     -11.177   2.948  12.527  1.00 92.27           H
ATOM   3169  CB  VAL A 214      -9.718   3.346  14.036  1.00 92.27           C
ATOM   3170  HB  VAL A 214      -9.395   2.870  14.962  1.00 92.27           H
ATOM   3171  CG1 VAL A 214      -8.477   3.585  13.174  1.00 92.27           C
ATOM   3172 1HG1 VAL A 214      -7.974   2.636  12.989  1.00 92.27           H
ATOM   3173 2HG1 VAL A 214      -8.775   4.030  12.224  1.00 92.27           H
ATOM   3174 3HG1 VAL A 214      -7.799   4.261  13.694  1.00 92.27           H
ATOM   3175  CG2 VAL A 214     -10.398   4.667  14.398  1.00 92.27           C
ATOM   3176 1HG2 VAL A 214     -10.763   5.149  13.491  1.00 92.27           H
ATOM   3177 2HG2 VAL A 214     -11.236   4.474  15.069  1.00 92.27           H
ATOM   3178 3HG2 VAL A 214      -9.680   5.321  14.894  1.00 92.27           H
ATOM   3179  HN  VAL A 214     -11.592   2.267  15.213  1.00 92.27           H
ATOM   3180  N   LEU A 215      -9.802   0.179  13.624  1.00 92.11           N
ATOM   3181  CA  LEU A 215      -9.137  -1.047  13.218  1.00 92.11           C
ATOM   3182  C   LEU A 215     -10.036  -1.814  12.247  1.00 92.11           C
ATOM   3183  O   LEU A 215      -9.566  -2.328  11.234  1.00 92.11           O
ATOM   3184  HA  LEU A 215      -8.224  -0.765  12.694  1.00 92.11           H
ATOM   3185  CB  LEU A 215      -8.721  -1.862  14.445  1.00 92.11           C
ATOM   3186 1HB  LEU A 215      -9.533  -1.826  15.172  1.00 92.11           H
ATOM   3187 2HB  LEU A 215      -8.610  -2.903  14.144  1.00 92.11           H
ATOM   3188  CG  LEU A 215      -7.432  -1.419  15.139  1.00 92.11           C
ATOM   3189  HG  LEU A 215      -7.494  -0.346  15.322  1.00 92.11           H
ATOM   3190  CD1 LEU A 215      -7.279  -2.102  16.500  1.00 92.11           C
ATOM   3191 1HD1 LEU A 215      -8.125  -1.840  17.135  1.00 92.11           H
ATOM   3192 2HD1 LEU A 215      -7.249  -3.183  16.362  1.00 92.11           H
ATOM   3193 3HD1 LEU A 215      -6.354  -1.770  16.971  1.00 92.11           H
ATOM   3194  CD2 LEU A 215      -6.217  -1.654  14.240  1.00 92.11           C
ATOM   3195 1HD2 LEU A 215      -6.140  -2.716  14.003  1.00 92.11           H
ATOM   3196 2HD2 LEU A 215      -6.331  -1.084  13.318  1.00 92.11           H
ATOM   3197 3HD2 LEU A 215      -5.313  -1.331  14.757  1.00 92.11           H
ATOM   3198  HN  LEU A 215     -10.075   0.214  14.585  1.00 92.11           H
ATOM   3199  N   THR A 216     -11.315  -1.866  12.590  1.00 92.39           N
ATOM   3200  CA  THR A 216     -12.288  -2.548  11.753  1.00 92.39           C
ATOM   3201  C   THR A 216     -12.303  -1.939  10.350  1.00 92.39           C
ATOM   3202  O   THR A 216     -12.320  -2.662   9.355  1.00 92.39           O
ATOM   3203  HA  THR A 216     -11.980  -3.588  11.647  1.00 92.39           H
ATOM   3204  CB  THR A 216     -13.644  -2.485  12.458  1.00 92.39           C
ATOM   3205  HB  THR A 216     -13.973  -1.453  12.579  1.00 92.39           H
ATOM   3206  OG1 THR A 216     -13.441  -3.212  13.667  1.00 92.39           O
ATOM   3207  HG1 THR A 216     -13.113  -2.597  14.384  1.00 92.39           H
ATOM   3208  CG2 THR A 216     -14.724  -3.281  11.721  1.00 92.39           C
ATOM   3209 1HG2 THR A 216     -14.425  -4.328  11.660  1.00 92.39           H
ATOM   3210 2HG2 THR A 216     -14.849  -2.879  10.716  1.00 92.39           H
ATOM   3211 3HG2 THR A 216     -15.666  -3.203  12.264  1.00 92.39           H
ATOM   3212  HN  THR A 216     -11.688  -1.454  13.422  1.00 92.39           H
ATOM   3213  N   LEU A 217     -12.297  -0.614  10.314  1.00 90.34           N
ATOM   3214  CA  LEU A 217     -12.299   0.101   9.049  1.00 90.34           C
ATOM   3215  C   LEU A 217     -11.058  -0.291   8.245  1.00 90.34           C
ATOM   3216  O   LEU A 217     -11.140  -0.511   7.037  1.00 90.34           O
ATOM   3217  HA  LEU A 217     -13.183  -0.217   8.496  1.00 90.34           H
ATOM   3218  CB  LEU A 217     -12.430   1.607   9.285  1.00 90.34           C
ATOM   3219 1HB  LEU A 217     -13.339   1.787   9.858  1.00 90.34           H
ATOM   3220 2HB  LEU A 217     -11.593   1.932   9.903  1.00 90.34           H
ATOM   3221  CG  LEU A 217     -12.470   2.481   8.030  1.00 90.34           C
ATOM   3222  HG  LEU A 217     -11.600   2.241   7.418  1.00 90.34           H
ATOM   3223  CD1 LEU A 217     -13.711   2.175   7.188  1.00 90.34           C
ATOM   3224 1HD1 LEU A 217     -13.696   1.129   6.885  1.00 90.34           H
ATOM   3225 2HD1 LEU A 217     -14.607   2.369   7.779  1.00 90.34           H
ATOM   3226 3HD1 LEU A 217     -13.715   2.811   6.303  1.00 90.34           H
ATOM   3227  CD2 LEU A 217     -12.374   3.964   8.391  1.00 90.34           C
ATOM   3228 1HD2 LEU A 217     -13.211   4.237   9.034  1.00 90.34           H
ATOM   3229 2HD2 LEU A 217     -11.437   4.150   8.917  1.00 90.34           H
ATOM   3230 3HD2 LEU A 217     -12.405   4.563   7.481  1.00 90.34           H
ATOM   3231  HN  LEU A 217     -12.289  -0.033  11.128  1.00 90.34           H
ATOM   3232  N   LYS A 218      -9.936  -0.365   8.946  1.00 88.80           N
ATOM   3233  CA  LYS A 218      -8.675  -0.699   8.308  1.00 88.80           C
ATOM   3234  C   LYS A 218      -8.769  -2.103   7.706  1.00 88.80           C
ATOM   3235  O   LYS A 218      -8.249  -2.352   6.619  1.00 88.80           O
ATOM   3236  HA  LYS A 218      -8.519   0.014   7.498  1.00 88.80           H
ATOM   3237  CB  LYS A 218      -7.515  -0.528   9.291  1.00 88.80           C
ATOM   3238 1HB  LYS A 218      -7.793  -0.935  10.263  1.00 88.80           H
ATOM   3239 2HB  LYS A 218      -6.652  -1.096   8.943  1.00 88.80           H
ATOM   3240  CG  LYS A 218      -7.135   0.947   9.439  1.00 88.80           C
ATOM   3241 1HG  LYS A 218      -6.682   1.304   8.514  1.00 88.80           H
ATOM   3242 2HG  LYS A 218      -8.033   1.542   9.605  1.00 88.80           H
ATOM   3243  CD  LYS A 218      -6.161   1.148  10.601  1.00 88.80           C
ATOM   3244 1HD  LYS A 218      -6.646   0.876  11.539  1.00 88.80           H
ATOM   3245 2HD  LYS A 218      -5.304   0.485  10.482  1.00 88.80           H
ATOM   3246  CE  LYS A 218      -5.683   2.600  10.671  1.00 88.80           C
ATOM   3247 1HE  LYS A 218      -5.177   2.867   9.743  1.00 88.80           H
ATOM   3248 2HE  LYS A 218      -6.539   3.267  10.770  1.00 88.80           H
ATOM   3249  NZ  LYS A 218      -4.764   2.788  11.816  1.00 88.80           N
ATOM   3250 1HZ  LYS A 218      -4.464   3.756  11.852  1.00 88.80           H
ATOM   3251 2HZ  LYS A 218      -5.244   2.551  12.677  1.00 88.80           H
ATOM   3252 3HZ  LYS A 218      -3.955   2.188  11.703  1.00 88.80           H
ATOM   3253  HN  LYS A 218      -9.881  -0.202   9.931  1.00 88.80           H
ATOM   3254  N   VAL A 219      -9.435  -2.983   8.439  1.00 88.73           N
ATOM   3255  CA  VAL A 219      -9.544  -4.371   8.026  1.00 88.73           C
ATOM   3256  C   VAL A 219     -10.453  -4.465   6.799  1.00 88.73           C
ATOM   3257  O   VAL A 219     -10.145  -5.179   5.846  1.00 88.73           O
ATOM   3258  HA  VAL A 219      -8.546  -4.711   7.749  1.00 88.73           H
ATOM   3259  CB  VAL A 219     -10.028  -5.229   9.196  1.00 88.73           C
ATOM   3260  HB  VAL A 219     -10.926  -4.765   9.603  1.00 88.73           H
ATOM   3261  CG1 VAL A 219     -10.399  -6.638   8.727  1.00 88.73           C
ATOM   3262 1HG1 VAL A 219     -11.196  -6.575   7.986  1.00 88.73           H
ATOM   3263 2HG1 VAL A 219      -9.526  -7.114   8.283  1.00 88.73           H
ATOM   3264 3HG1 VAL A 219     -10.741  -7.226   9.579  1.00 88.73           H
ATOM   3265  CG2 VAL A 219      -8.980  -5.281  10.310  1.00 88.73           C
ATOM   3266 1HG2 VAL A 219      -8.057  -5.710   9.920  1.00 88.73           H
ATOM   3267 2HG2 VAL A 219      -8.786  -4.271  10.673  1.00 88.73           H
ATOM   3268 3HG2 VAL A 219      -9.350  -5.897  11.129  1.00 88.73           H
ATOM   3269  HN  VAL A 219      -9.895  -2.760   9.299  1.00 88.73           H
ATOM   3270  N   ILE A 220     -11.556  -3.733   6.863  1.00 87.49           N
ATOM   3271  CA  ILE A 220     -12.526  -3.746   5.782  1.00 87.49           C
ATOM   3272  C   ILE A 220     -11.856  -3.260   4.495  1.00 87.49           C
ATOM   3273  O   ILE A 220     -11.932  -3.925   3.463  1.00 87.49           O
ATOM   3274  HA  ILE A 220     -12.842  -4.779   5.638  1.00 87.49           H
ATOM   3275  CB  ILE A 220     -13.770  -2.942   6.168  1.00 87.49           C
ATOM   3276  HB  ILE A 220     -13.445  -1.988   6.582  1.00 87.49           H
ATOM   3277  CG1 ILE A 220     -14.569  -3.659   7.259  1.00 87.49           C
ATOM   3278 1HG1 ILE A 220     -15.016  -4.565   6.850  1.00 87.49           H
ATOM   3279 2HG1 ILE A 220     -13.900  -3.967   8.061  1.00 87.49           H
ATOM   3280  CG2 ILE A 220     -14.627  -2.633   4.939  1.00 87.49           C
ATOM   3281 1HG2 ILE A 220     -14.043  -2.051   4.226  1.00 87.49           H
ATOM   3282 2HG2 ILE A 220     -14.944  -3.566   4.473  1.00 87.49           H
ATOM   3283 3HG2 ILE A 220     -15.504  -2.061   5.242  1.00 87.49           H
ATOM   3284  CD1 ILE A 220     -15.665  -2.751   7.821  1.00 87.49           C
ATOM   3285 1HD1 ILE A 220     -15.212  -1.858   8.250  1.00 87.49           H
ATOM   3286 2HD1 ILE A 220     -16.346  -2.465   7.020  1.00 87.49           H
ATOM   3287 3HD1 ILE A 220     -16.218  -3.285   8.594  1.00 87.49           H
ATOM   3288  HN  ILE A 220     -11.790  -3.140   7.634  1.00 87.49           H
ATOM   3289  N   LEU A 221     -11.214  -2.106   4.599  1.00 85.03           N
ATOM   3290  CA  LEU A 221     -10.624  -1.470   3.433  1.00 85.03           C
ATOM   3291  C   LEU A 221      -9.321  -2.186   3.072  1.00 85.03           C
ATOM   3292  O   LEU A 221      -8.868  -2.119   1.931  1.00 85.03           O
ATOM   3293  HA  LEU A 221     -11.324  -1.590   2.606  1.00 85.03           H
ATOM   3294  CB  LEU A 221     -10.456   0.032   3.670  1.00 85.03           C
ATOM   3295 1HB  LEU A 221      -9.753   0.174   4.490  1.00 85.03           H
ATOM   3296 2HB  LEU A 221     -10.002   0.471   2.781  1.00 85.03           H
ATOM   3297  CG  LEU A 221     -11.735   0.808   3.991  1.00 85.03           C
ATOM   3298  HG  LEU A 221     -12.234   0.314   4.825  1.00 85.03           H
ATOM   3299  CD1 LEU A 221     -11.413   2.235   4.438  1.00 85.03           C
ATOM   3300 1HD1 LEU A 221     -10.789   2.204   5.331  1.00 85.03           H
ATOM   3301 2HD1 LEU A 221     -10.880   2.754   3.641  1.00 85.03           H
ATOM   3302 3HD1 LEU A 221     -12.339   2.765   4.660  1.00 85.03           H
ATOM   3303  CD2 LEU A 221     -12.703   0.783   2.807  1.00 85.03           C
ATOM   3304 1HD2 LEU A 221     -12.227   1.238   1.938  1.00 85.03           H
ATOM   3305 2HD2 LEU A 221     -12.969  -0.249   2.576  1.00 85.03           H
ATOM   3306 3HD2 LEU A 221     -13.604   1.342   3.062  1.00 85.03           H
ATOM   3307  HN  LEU A 221     -11.095  -1.607   5.458  1.00 85.03           H
ATOM   3308  N   GLY A 222      -8.755  -2.854   4.067  1.00 80.68           N
ATOM   3309  CA  GLY A 222      -7.435  -3.441   3.918  1.00 80.68           C
ATOM   3310  C   GLY A 222      -7.518  -4.815   3.250  1.00 80.68           C
ATOM   3311  O   GLY A 222      -6.627  -5.196   2.493  1.00 80.68           O
ATOM   3312 1HA  GLY A 222      -6.804  -2.781   3.323  1.00 80.68           H
ATOM   3313 2HA  GLY A 222      -6.962  -3.536   4.896  1.00 80.68           H
ATOM   3314  HN  GLY A 222      -9.182  -2.996   4.960  1.00 80.68           H
ATOM   3315  N   PHE A 223      -8.597  -5.522   3.556  1.00 78.88           N
ATOM   3316  CA  PHE A 223      -8.697  -6.926   3.198  1.00 78.88           C
ATOM   3317  C   PHE A 223      -9.796  -7.149   2.157  1.00 78.88           C
ATOM   3318  O   PHE A 223      -9.540  -7.697   1.086  1.00 78.88           O
ATOM   3319  HA  PHE A 223      -7.736  -7.223   2.778  1.00 78.88           H
ATOM   3320  CB  PHE A 223      -9.059  -7.689   4.474  1.00 78.88           C
ATOM   3321 1HB  PHE A 223      -8.434  -7.327   5.290  1.00 78.88           H
ATOM   3322 2HB  PHE A 223     -10.092  -7.464   4.739  1.00 78.88           H
ATOM   3323  CG  PHE A 223      -8.895  -9.206   4.360  1.00 78.88           C
ATOM   3324  CD1 PHE A 223      -9.992 -10.001   4.247  1.00 78.88           C
ATOM   3325  HD1 PHE A 223     -10.988  -9.558   4.237  1.00 78.88           H
ATOM   3326  CD2 PHE A 223      -7.653  -9.759   4.372  1.00 78.88           C
ATOM   3327  HD2 PHE A 223      -6.773  -9.121   4.463  1.00 78.88           H
ATOM   3328  CE1 PHE A 223      -9.841 -11.409   4.141  1.00 78.88           C
ATOM   3329  HE1 PHE A 223     -10.720 -12.047   4.050  1.00 78.88           H
ATOM   3330  CE2 PHE A 223      -7.501 -11.167   4.266  1.00 78.88           C
ATOM   3331  HE2 PHE A 223      -6.505 -11.610   4.275  1.00 78.88           H
ATOM   3332  CZ  PHE A 223      -8.598 -11.962   4.152  1.00 78.88           C
ATOM   3333  HZ  PHE A 223      -8.482 -13.043   4.071  1.00 78.88           H
ATOM   3334  HN  PHE A 223      -9.390  -5.151   4.039  1.00 78.88           H
ATOM   3335  N   PHE A 224     -10.997  -6.712   2.508  1.00 80.44           N
ATOM   3336  CA  PHE A 224     -12.169  -7.017   1.704  1.00 80.44           C
ATOM   3337  C   PHE A 224     -12.138  -6.255   0.378  1.00 80.44           C
ATOM   3338  O   PHE A 224     -12.543  -6.784  -0.656  1.00 80.44           O
ATOM   3339  HA  PHE A 224     -12.155  -8.089   1.506  1.00 80.44           H
ATOM   3340  CB  PHE A 224     -13.391  -6.569   2.508  1.00 80.44           C
ATOM   3341 1HB  PHE A 224     -13.195  -5.583   2.929  1.00 80.44           H
ATOM   3342 2HB  PHE A 224     -14.239  -6.464   1.832  1.00 80.44           H
ATOM   3343  CG  PHE A 224     -13.776  -7.524   3.640  1.00 80.44           C
ATOM   3344  CD1 PHE A 224     -14.613  -8.567   3.395  1.00 80.44           C
ATOM   3345  HD1 PHE A 224     -15.010  -8.723   2.392  1.00 80.44           H
ATOM   3346  CD2 PHE A 224     -13.280  -7.329   4.892  1.00 80.44           C
ATOM   3347  HD2 PHE A 224     -12.609  -6.493   5.088  1.00 80.44           H
ATOM   3348  CE1 PHE A 224     -14.970  -9.453   4.446  1.00 80.44           C
ATOM   3349  HE1 PHE A 224     -15.641 -10.289   4.249  1.00 80.44           H
ATOM   3350  CE2 PHE A 224     -13.637  -8.215   5.942  1.00 80.44           C
ATOM   3351  HE2 PHE A 224     -13.240  -8.059   6.945  1.00 80.44           H
ATOM   3352  CZ  PHE A 224     -14.475  -9.258   5.697  1.00 80.44           C
ATOM   3353  HZ  PHE A 224     -14.748  -9.939   6.504  1.00 80.44           H
ATOM   3354  HN  PHE A 224     -11.175  -6.161   3.323  1.00 80.44           H
ATOM   3355  N   LEU A 225     -11.653  -5.024   0.451  1.00 78.91           N
ATOM   3356  CA  LEU A 225     -11.594  -4.172  -0.725  1.00 78.91           C
ATOM   3357  C   LEU A 225     -10.692  -4.822  -1.776  1.00 78.91           C
ATOM   3358  O   LEU A 225     -11.099  -5.003  -2.922  1.00 78.91           O
ATOM   3359  HA  LEU A 225     -12.604  -4.106  -1.130  1.00 78.91           H
ATOM   3360  CB  LEU A 225     -11.167  -2.755  -0.338  1.00 78.91           C
ATOM   3361 1HB  LEU A 225     -11.893  -2.359   0.371  1.00 78.91           H
ATOM   3362 2HB  LEU A 225     -10.211  -2.815   0.182  1.00 78.91           H
ATOM   3363  CG  LEU A 225     -11.026  -1.759  -1.492  1.00 78.91           C
ATOM   3364  HG  LEU A 225     -10.439  -2.230  -2.280  1.00 78.91           H
ATOM   3365  CD1 LEU A 225     -12.392  -1.416  -2.089  1.00 78.91           C
ATOM   3366 1HD1 LEU A 225     -12.862  -2.324  -2.466  1.00 78.91           H
ATOM   3367 2HD1 LEU A 225     -13.024  -0.973  -1.319  1.00 78.91           H
ATOM   3368 3HD1 LEU A 225     -12.263  -0.706  -2.906  1.00 78.91           H
ATOM   3369  CD2 LEU A 225     -10.264  -0.509  -1.047  1.00 78.91           C
ATOM   3370 1HD2 LEU A 225     -10.803  -0.026  -0.231  1.00 78.91           H
ATOM   3371 2HD2 LEU A 225      -9.268  -0.793  -0.706  1.00 78.91           H
ATOM   3372 3HD2 LEU A 225     -10.179   0.182  -1.885  1.00 78.91           H
ATOM   3373  HN  LEU A 225     -11.304  -4.609   1.291  1.00 78.91           H
ATOM   3374  N   PRO A 226      -9.455  -5.183  -1.407  1.00 76.00           N
ATOM   3375  CA  PRO A 226      -8.573  -5.902  -2.329  1.00 76.00           C
ATOM   3376  C   PRO A 226      -9.229  -7.147  -2.902  1.00 76.00           C
ATOM   3377  O   PRO A 226      -9.057  -7.457  -4.080  1.00 76.00           O
ATOM   3378  HA  PRO A 226      -8.344  -5.277  -3.192  1.00 76.00           H
ATOM   3379  CB  PRO A 226      -7.355  -6.247  -1.469  1.00 76.00           C
ATOM   3380 1HB  PRO A 226      -7.455  -7.229  -1.007  1.00 76.00           H
ATOM   3381 2HB  PRO A 226      -6.439  -6.265  -2.060  1.00 76.00           H
ATOM   3382  CG  PRO A 226      -7.331  -5.134  -0.428  1.00 76.00           C
ATOM   3383 1HG  PRO A 226      -6.754  -5.416   0.453  1.00 76.00           H
ATOM   3384 2HG  PRO A 226      -6.871  -4.226  -0.817  1.00 76.00           H
ATOM   3385  CD  PRO A 226      -8.803  -4.938  -0.108  1.00 76.00           C
ATOM   3386 1HD  PRO A 226      -9.149  -5.638   0.652  1.00 76.00           H
ATOM   3387 2HD  PRO A 226      -9.005  -3.936   0.271  1.00 76.00           H
ATOM   3388  N   PHE A 227      -9.971  -7.834  -2.046  1.00 79.63           N
ATOM   3389  CA  PHE A 227     -10.591  -9.090  -2.433  1.00 79.63           C
ATOM   3390  C   PHE A 227     -11.674  -8.864  -3.490  1.00 79.63           C
ATOM   3391  O   PHE A 227     -11.741  -9.591  -4.480  1.00 79.63           O
ATOM   3392  HA  PHE A 227      -9.807  -9.723  -2.848  1.00 79.63           H
ATOM   3393  CB  PHE A 227     -11.237  -9.676  -1.176  1.00 79.63           C
ATOM   3394 1HB  PHE A 227     -10.520  -9.629  -0.356  1.00 79.63           H
ATOM   3395 2HB  PHE A 227     -12.086  -9.054  -0.892  1.00 79.63           H
ATOM   3396  CG  PHE A 227     -11.713 -11.121  -1.336  1.00 79.63           C
ATOM   3397  CD1 PHE A 227     -13.002 -11.377  -1.687  1.00 79.63           C
ATOM   3398  HD1 PHE A 227     -13.696 -10.552  -1.853  1.00 79.63           H
ATOM   3399  CD2 PHE A 227     -10.848 -12.149  -1.129  1.00 79.63           C
ATOM   3400  HD2 PHE A 227      -9.815 -11.944  -0.848  1.00 79.63           H
ATOM   3401  CE1 PHE A 227     -13.444 -12.718  -1.836  1.00 79.63           C
ATOM   3402  HE1 PHE A 227     -14.477 -12.923  -2.117  1.00 79.63           H
ATOM   3403  CE2 PHE A 227     -11.290 -13.490  -1.278  1.00 79.63           C
ATOM   3404  HE2 PHE A 227     -10.597 -14.315  -1.111  1.00 79.63           H
ATOM   3405  CZ  PHE A 227     -12.579 -13.746  -1.628  1.00 79.63           C
ATOM   3406  HZ  PHE A 227     -12.918 -14.776  -1.743  1.00 79.63           H
ATOM   3407  HN  PHE A 227     -10.151  -7.546  -1.106  1.00 79.63           H
ATOM   3408  N   VAL A 228     -12.494  -7.853  -3.244  1.00 82.16           N
ATOM   3409  CA  VAL A 228     -13.539  -7.491  -4.187  1.00 82.16           C
ATOM   3410  C   VAL A 228     -12.902  -7.098  -5.521  1.00 82.16           C
ATOM   3411  O   VAL A 228     -13.362  -7.519  -6.581  1.00 82.16           O
ATOM   3412  HA  VAL A 228     -14.162  -8.371  -4.342  1.00 82.16           H
ATOM   3413  CB  VAL A 228     -14.417  -6.386  -3.596  1.00 82.16           C
ATOM   3414  HB  VAL A 228     -13.764  -5.577  -3.269  1.00 82.16           H
ATOM   3415  CG1 VAL A 228     -15.372  -5.822  -4.650  1.00 82.16           C
ATOM   3416 1HG1 VAL A 228     -14.796  -5.406  -5.477  1.00 82.16           H
ATOM   3417 2HG1 VAL A 228     -16.016  -6.619  -5.021  1.00 82.16           H
ATOM   3418 3HG1 VAL A 228     -15.984  -5.038  -4.203  1.00 82.16           H
ATOM   3419  CG2 VAL A 228     -15.186  -6.892  -2.374  1.00 82.16           C
ATOM   3420 1HG2 VAL A 228     -15.824  -7.726  -2.666  1.00 82.16           H
ATOM   3421 2HG2 VAL A 228     -14.481  -7.223  -1.612  1.00 82.16           H
ATOM   3422 3HG2 VAL A 228     -15.802  -6.087  -1.974  1.00 82.16           H
ATOM   3423  HN  VAL A 228     -12.454  -7.288  -2.420  1.00 82.16           H
ATOM   3424  N   VAL A 229     -11.852  -6.295  -5.426  1.00 76.99           N
ATOM   3425  CA  VAL A 229     -11.157  -5.827  -6.613  1.00 76.99           C
ATOM   3426  C   VAL A 229     -10.584  -7.027  -7.370  1.00 76.99           C
ATOM   3427  O   VAL A 229     -10.656  -7.085  -8.596  1.00 76.99           O
ATOM   3428  HA  VAL A 229     -11.890  -5.330  -7.248  1.00 76.99           H
ATOM   3429  CB  VAL A 229     -10.091  -4.800  -6.225  1.00 76.99           C
ATOM   3430  HB  VAL A 229      -9.517  -5.211  -5.395  1.00 76.99           H
ATOM   3431  CG1 VAL A 229      -9.126  -4.547  -7.385  1.00 76.99           C
ATOM   3432 1HG1 VAL A 229      -8.631  -5.480  -7.655  1.00 76.99           H
ATOM   3433 2HG1 VAL A 229      -9.681  -4.168  -8.243  1.00 76.99           H
ATOM   3434 3HG1 VAL A 229      -8.379  -3.814  -7.082  1.00 76.99           H
ATOM   3435  CG2 VAL A 229     -10.734  -3.495  -5.752  1.00 76.99           C
ATOM   3436 1HG2 VAL A 229     -11.345  -3.079  -6.553  1.00 76.99           H
ATOM   3437 2HG2 VAL A 229     -11.361  -3.693  -4.883  1.00 76.99           H
ATOM   3438 3HG2 VAL A 229      -9.954  -2.783  -5.482  1.00 76.99           H
ATOM   3439  HN  VAL A 229     -11.476  -5.966  -4.559  1.00 76.99           H
ATOM   3440  N   MET A 230     -10.026  -7.956  -6.606  1.00 78.59           N
ATOM   3441  CA  MET A 230      -9.463  -9.163  -7.187  1.00 78.59           C
ATOM   3442  C   MET A 230     -10.519  -9.932  -7.984  1.00 78.59           C
ATOM   3443  O   MET A 230     -10.293 -10.289  -9.139  1.00 78.59           O
ATOM   3444  HA  MET A 230      -8.670  -8.826  -7.854  1.00 78.59           H
ATOM   3445  CB  MET A 230      -8.912 -10.057  -6.074  1.00 78.59           C
ATOM   3446 1HB  MET A 230      -9.415  -9.825  -5.135  1.00 78.59           H
ATOM   3447 2HB  MET A 230      -9.127 -11.101  -6.301  1.00 78.59           H
ATOM   3448  CG  MET A 230      -7.403  -9.864  -5.913  1.00 78.59           C
ATOM   3449 1HG  MET A 230      -6.951  -9.643  -6.880  1.00 78.59           H
ATOM   3450 2HG  MET A 230      -7.205  -9.009  -5.266  1.00 78.59           H
ATOM   3451  SD  MET A 230      -6.670 -11.336  -5.219  1.00 78.59           S
ATOM   3452  CE  MET A 230      -5.132 -11.372  -6.123  1.00 78.59           C
ATOM   3453 1HE  MET A 230      -5.339 -11.441  -7.191  1.00 78.59           H
ATOM   3454 2HE  MET A 230      -4.570 -10.460  -5.921  1.00 78.59           H
ATOM   3455 3HE  MET A 230      -4.546 -12.236  -5.810  1.00 78.59           H
ATOM   3456  HN  MET A 230      -9.956  -7.894  -5.611  1.00 78.59           H
ATOM   3457  N   ALA A 231     -11.651 -10.165  -7.335  1.00 81.60           N
ATOM   3458  CA  ALA A 231     -12.710 -10.956  -7.938  1.00 81.60           C
ATOM   3459  C   ALA A 231     -13.189 -10.268  -9.217  1.00 81.60           C
ATOM   3460  O   ALA A 231     -13.400 -10.923 -10.237  1.00 81.60           O
ATOM   3461  HA  ALA A 231     -12.292 -11.930  -8.193  1.00 81.60           H
ATOM   3462  CB  ALA A 231     -13.839 -11.155  -6.924  1.00 81.60           C
ATOM   3463 1HB  ALA A 231     -13.452 -11.674  -6.047  1.00 81.60           H
ATOM   3464 2HB  ALA A 231     -14.235 -10.184  -6.627  1.00 81.60           H
ATOM   3465 3HB  ALA A 231     -14.633 -11.748  -7.377  1.00 81.60           H
ATOM   3466  HN  ALA A 231     -11.849  -9.824  -6.416  1.00 81.60           H
ATOM   3467  N   CYS A 232     -13.348  -8.956  -9.122  1.00 82.14           N
ATOM   3468  CA  CYS A 232     -13.768  -8.168 -10.268  1.00 82.14           C
ATOM   3469  C   CYS A 232     -12.703  -8.300 -11.358  1.00 82.14           C
ATOM   3470  O   CYS A 232     -13.028  -8.479 -12.531  1.00 82.14           O
ATOM   3471  HA  CYS A 232     -14.718  -8.585 -10.603  1.00 82.14           H
ATOM   3472  CB  CYS A 232     -14.019  -6.707  -9.888  1.00 82.14           C
ATOM   3473 1HB  CYS A 232     -13.163  -6.313  -9.341  1.00 82.14           H
ATOM   3474 2HB  CYS A 232     -14.127  -6.102 -10.789  1.00 82.14           H
ATOM   3475  SG  CYS A 232     -15.530  -6.577  -8.864  1.00 82.14           S
ATOM   3476  HG  CYS A 232     -14.953  -6.935  -7.720  1.00 82.14           H
ATOM   3477  HN  CYS A 232     -13.195  -8.434  -8.283  1.00 82.14           H
ATOM   3478  N   CYS A 233     -11.452  -8.205 -10.933  1.00 77.91           N
ATOM   3479  CA  CYS A 233     -10.339  -8.232 -11.867  1.00 77.91           C
ATOM   3480  C   CYS A 233     -10.373  -9.566 -12.616  1.00 77.91           C
ATOM   3481  O   CYS A 233     -10.327  -9.593 -13.845  1.00 77.91           O
ATOM   3482  HA  CYS A 233     -10.487  -7.399 -12.554  1.00 77.91           H
ATOM   3483  CB  CYS A 233      -9.001  -8.009 -11.160  1.00 77.91           C
ATOM   3484 1HB  CYS A 233      -8.923  -8.668 -10.295  1.00 77.91           H
ATOM   3485 2HB  CYS A 233      -8.180  -8.264 -11.830  1.00 77.91           H
ATOM   3486  SG  CYS A 233      -8.857  -6.263 -10.630  1.00 77.91           S
ATOM   3487  HG  CYS A 233      -9.856  -6.301  -9.754  1.00 77.91           H
ATOM   3488  HN  CYS A 233     -11.193  -8.112  -9.971  1.00 77.91           H
ATOM   3489  N   TYR A 234     -10.455 -10.640 -11.845  1.00 77.74           N
ATOM   3490  CA  TYR A 234     -10.372 -11.976 -12.410  1.00 77.74           C
ATOM   3491  C   TYR A 234     -11.608 -12.291 -13.255  1.00 77.74           C
ATOM   3492  O   TYR A 234     -11.498 -12.891 -14.323  1.00 77.74           O
ATOM   3493  HA  TYR A 234      -9.487 -12.018 -13.045  1.00 77.74           H
ATOM   3494  CB  TYR A 234     -10.324 -12.935 -11.219  1.00 77.74           C
ATOM   3495 1HB  TYR A 234     -10.988 -12.564 -10.439  1.00 77.74           H
ATOM   3496 2HB  TYR A 234     -10.711 -13.905 -11.532  1.00 77.74           H
ATOM   3497  CG  TYR A 234      -8.925 -13.126 -10.630  1.00 77.74           C
ATOM   3498  CD1 TYR A 234      -7.905 -13.619 -11.418  1.00 77.74           C
ATOM   3499  HD1 TYR A 234      -8.097 -13.873 -12.461  1.00 77.74           H
ATOM   3500  CD2 TYR A 234      -8.684 -12.805  -9.309  1.00 77.74           C
ATOM   3501  HD2 TYR A 234      -9.489 -12.415  -8.687  1.00 77.74           H
ATOM   3502  CE1 TYR A 234      -6.589 -13.798 -10.863  1.00 77.74           C
ATOM   3503  HE1 TYR A 234      -5.774 -14.187 -11.474  1.00 77.74           H
ATOM   3504  CE2 TYR A 234      -7.367 -12.984  -8.754  1.00 77.74           C
ATOM   3505  HE2 TYR A 234      -7.162 -12.735  -7.713  1.00 77.74           H
ATOM   3506  CZ  TYR A 234      -6.385 -13.472  -9.558  1.00 77.74           C
ATOM   3507  OH  TYR A 234      -5.141 -13.641  -9.034  1.00 77.74           O
ATOM   3508  HH  TYR A 234      -4.484 -13.824  -9.765  1.00 77.74           H
ATOM   3509  HN  TYR A 234     -10.575 -10.608 -10.852  1.00 77.74           H
ATOM   3510  N   THR A 235     -12.757 -11.873 -12.744  1.00 83.89           N
ATOM   3511  CA  THR A 235     -14.006 -12.056 -13.463  1.00 83.89           C
ATOM   3512  C   THR A 235     -13.942 -11.369 -14.829  1.00 83.89           C
ATOM   3513  O   THR A 235     -14.361 -11.939 -15.835  1.00 83.89           O
ATOM   3514  HA  THR A 235     -14.143 -13.122 -13.647  1.00 83.89           H
ATOM   3515  CB  THR A 235     -15.142 -11.541 -12.576  1.00 83.89           C
ATOM   3516  HB  THR A 235     -16.086 -11.529 -13.121  1.00 83.89           H
ATOM   3517  OG1 THR A 235     -14.679 -10.273 -12.121  1.00 83.89           O
ATOM   3518  HG1 THR A 235     -14.973  -9.555 -12.751  1.00 83.89           H
ATOM   3519  CG2 THR A 235     -15.302 -12.361 -11.295  1.00 83.89           C
ATOM   3520 1HG2 THR A 235     -14.379 -12.317 -10.717  1.00 83.89           H
ATOM   3521 2HG2 THR A 235     -15.521 -13.398 -11.552  1.00 83.89           H
ATOM   3522 3HG2 THR A 235     -16.121 -11.953 -10.702  1.00 83.89           H
ATOM   3523  HN  THR A 235     -12.842 -11.416 -11.858  1.00 83.89           H
ATOM   3524  N   ILE A 236     -13.414 -10.154 -14.820  1.00 80.30           N
ATOM   3525  CA  ILE A 236     -13.204  -9.420 -16.056  1.00 80.30           C
ATOM   3526  C   ILE A 236     -12.236 -10.200 -16.948  1.00 80.30           C
ATOM   3527  O   ILE A 236     -12.479 -10.358 -18.144  1.00 80.30           O
ATOM   3528  HA  ILE A 236     -14.166  -9.354 -16.565  1.00 80.30           H
ATOM   3529  CB  ILE A 236     -12.750  -7.990 -15.759  1.00 80.30           C
ATOM   3530  HB  ILE A 236     -12.051  -8.019 -14.923  1.00 80.30           H
ATOM   3531  CG1 ILE A 236     -13.931  -7.117 -15.330  1.00 80.30           C
ATOM   3532 1HG1 ILE A 236     -14.598  -6.959 -16.178  1.00 80.30           H
ATOM   3533 2HG1 ILE A 236     -14.508  -7.632 -14.562  1.00 80.30           H
ATOM   3534  CG2 ILE A 236     -12.001  -7.393 -16.953  1.00 80.30           C
ATOM   3535 1HG2 ILE A 236     -11.122  -8.001 -17.171  1.00 80.30           H
ATOM   3536 2HG2 ILE A 236     -12.657  -7.379 -17.823  1.00 80.30           H
ATOM   3537 3HG2 ILE A 236     -11.689  -6.376 -16.715  1.00 80.30           H
ATOM   3538  CD1 ILE A 236     -13.450  -5.767 -14.795  1.00 80.30           C
ATOM   3539 1HD1 ILE A 236     -12.803  -5.928 -13.933  1.00 80.30           H
ATOM   3540 2HD1 ILE A 236     -12.894  -5.245 -15.574  1.00 80.30           H
ATOM   3541 3HD1 ILE A 236     -14.309  -5.167 -14.497  1.00 80.30           H
ATOM   3542  HN  ILE A 236     -13.133  -9.672 -13.989  1.00 80.30           H
ATOM   3543  N   ILE A 237     -11.160 -10.668 -16.333  1.00 75.97           N
ATOM   3544  CA  ILE A 237     -10.122 -11.368 -17.069  1.00 75.97           C
ATOM   3545  C   ILE A 237     -10.731 -12.585 -17.769  1.00 75.97           C
ATOM   3546  O   ILE A 237     -10.547 -12.771 -18.971  1.00 75.97           O
ATOM   3547  HA  ILE A 237      -9.744 -10.686 -17.831  1.00 75.97           H
ATOM   3548  CB  ILE A 237      -8.950 -11.712 -16.148  1.00 75.97           C
ATOM   3549  HB  ILE A 237      -9.354 -12.092 -15.209  1.00 75.97           H
ATOM   3550  CG1 ILE A 237      -8.130 -10.464 -15.814  1.00 75.97           C
ATOM   3551 1HG1 ILE A 237      -7.545 -10.166 -16.684  1.00 75.97           H
ATOM   3552 2HG1 ILE A 237      -8.800  -9.636 -15.582  1.00 75.97           H
ATOM   3553  CG2 ILE A 237      -8.086 -12.821 -16.750  1.00 75.97           C
ATOM   3554 1HG2 ILE A 237      -8.691 -13.716 -16.893  1.00 75.97           H
ATOM   3555 2HG2 ILE A 237      -7.690 -12.493 -17.711  1.00 75.97           H
ATOM   3556 3HG2 ILE A 237      -7.260 -13.046 -16.074  1.00 75.97           H
ATOM   3557  CD1 ILE A 237      -7.198 -10.721 -14.629  1.00 75.97           C
ATOM   3558 1HD1 ILE A 237      -7.788 -10.994 -13.755  1.00 75.97           H
ATOM   3559 2HD1 ILE A 237      -6.513 -11.533 -14.874  1.00 75.97           H
ATOM   3560 3HD1 ILE A 237      -6.627  -9.817 -14.413  1.00 75.97           H
ATOM   3561  HN  ILE A 237     -10.992 -10.574 -15.351  1.00 75.97           H
ATOM   3562  N   ILE A 238     -11.444 -13.382 -16.986  1.00 80.12           N
ATOM   3563  CA  ILE A 238     -12.031 -14.607 -17.502  1.00 80.12           C
ATOM   3564  C   ILE A 238     -12.951 -14.272 -18.677  1.00 80.12           C
ATOM   3565  O   ILE A 238     -12.885 -14.914 -19.724  1.00 80.12           O
ATOM   3566  HA  ILE A 238     -11.216 -15.231 -17.868  1.00 80.12           H
ATOM   3567  CB  ILE A 238     -12.725 -15.382 -16.380  1.00 80.12           C
ATOM   3568  HB  ILE A 238     -13.355 -14.688 -15.824  1.00 80.12           H
ATOM   3569  CG1 ILE A 238     -11.702 -15.952 -15.394  1.00 80.12           C
ATOM   3570 1HG1 ILE A 238     -11.202 -16.812 -15.840  1.00 80.12           H
ATOM   3571 2HG1 ILE A 238     -10.934 -15.207 -15.190  1.00 80.12           H
ATOM   3572  CG2 ILE A 238     -13.640 -16.468 -16.948  1.00 80.12           C
ATOM   3573 1HG2 ILE A 238     -14.402 -16.008 -17.578  1.00 80.12           H
ATOM   3574 2HG2 ILE A 238     -13.050 -17.166 -17.542  1.00 80.12           H
ATOM   3575 3HG2 ILE A 238     -14.120 -17.004 -16.129  1.00 80.12           H
ATOM   3576  CD1 ILE A 238     -12.376 -16.370 -14.086  1.00 80.12           C
ATOM   3577 1HD1 ILE A 238     -12.855 -15.503 -13.630  1.00 80.12           H
ATOM   3578 2HD1 ILE A 238     -13.127 -17.133 -14.291  1.00 80.12           H
ATOM   3579 3HD1 ILE A 238     -11.627 -16.772 -13.403  1.00 80.12           H
ATOM   3580  HN  ILE A 238     -11.623 -13.202 -16.019  1.00 80.12           H
ATOM   3581  N   HIS A 239     -13.787 -13.266 -18.465  1.00 81.89           N
ATOM   3582  CA  HIS A 239     -14.758 -12.874 -19.473  1.00 81.89           C
ATOM   3583  C   HIS A 239     -14.028 -12.446 -20.748  1.00 81.89           C
ATOM   3584  O   HIS A 239     -14.484 -12.733 -21.854  1.00 81.89           O
ATOM   3585  HA  HIS A 239     -15.359 -13.757 -19.688  1.00 81.89           H
ATOM   3586  CB  HIS A 239     -15.694 -11.792 -18.933  1.00 81.89           C
ATOM   3587 1HB  HIS A 239     -15.989 -12.054 -17.917  1.00 81.89           H
ATOM   3588 2HB  HIS A 239     -15.149 -10.850 -18.874  1.00 81.89           H
ATOM   3589  CG  HIS A 239     -16.938 -11.585 -19.765  1.00 81.89           C
ATOM   3590  ND1 HIS A 239     -16.954 -10.802 -20.906  1.00 81.89           N
ATOM   3591  HD1 HIS A 239     -16.174 -10.308 -21.288  1.00 81.89           H
ATOM   3592  CD2 HIS A 239     -18.204 -12.067 -19.611  1.00 81.89           C
ATOM   3593  HD2 HIS A 239     -18.543 -12.722 -18.808  1.00 81.89           H
ATOM   3594  CE1 HIS A 239     -18.181 -10.819 -21.407  1.00 81.89           C
ATOM   3595  HE1 HIS A 239     -18.514 -10.298 -22.305  1.00 81.89           H
ATOM   3596  NE2 HIS A 239     -18.954 -11.603 -20.602  1.00 81.89           N
ATOM   3597  HN  HIS A 239     -13.809 -12.725 -17.624  1.00 81.89           H
ATOM   3598  N   THR A 240     -12.909 -11.766 -20.551  1.00 76.27           N
ATOM   3599  CA  THR A 240     -12.096 -11.322 -21.670  1.00 76.27           C
ATOM   3600  C   THR A 240     -11.537 -12.525 -22.433  1.00 76.27           C
ATOM   3601  O   THR A 240     -11.606 -12.573 -23.661  1.00 76.27           O
ATOM   3602  HA  THR A 240     -12.734 -10.773 -22.362  1.00 76.27           H
ATOM   3603  CB  THR A 240     -11.011 -10.390 -21.127  1.00 76.27           C
ATOM   3604  HB  THR A 240     -10.272 -10.948 -20.551  1.00 76.27           H
ATOM   3605  OG1 THR A 240     -11.735  -9.399 -20.403  1.00 76.27           O
ATOM   3606  HG1 THR A 240     -11.685  -9.588 -19.422  1.00 76.27           H
ATOM   3607  CG2 THR A 240     -10.307  -9.603 -22.234  1.00 76.27           C
ATOM   3608 1HG2 THR A 240     -11.037  -8.994 -22.767  1.00 76.27           H
ATOM   3609 2HG2 THR A 240      -9.835 -10.297 -22.930  1.00 76.27           H
ATOM   3610 3HG2 THR A 240      -9.547  -8.958 -21.794  1.00 76.27           H
ATOM   3611  HN  THR A 240     -12.556 -11.518 -19.648  1.00 76.27           H
ATOM   3612  N   LEU A 241     -10.996 -13.467 -21.675  1.00 75.25           N
ATOM   3613  CA  LEU A 241     -10.340 -14.620 -22.268  1.00 75.25           C
ATOM   3614  C   LEU A 241     -11.341 -15.376 -23.145  1.00 75.25           C
ATOM   3615  O   LEU A 241     -10.986 -15.869 -24.215  1.00 75.25           O
ATOM   3616  HA  LEU A 241      -9.537 -14.248 -22.903  1.00 75.25           H
ATOM   3617  CB  LEU A 241      -9.696 -15.487 -21.184  1.00 75.25           C
ATOM   3618 1HB  LEU A 241     -10.431 -15.654 -20.396  1.00 75.25           H
ATOM   3619 2HB  LEU A 241      -9.464 -16.460 -21.615  1.00 75.25           H
ATOM   3620  CG  LEU A 241      -8.424 -14.926 -20.545  1.00 75.25           C
ATOM   3621  HG  LEU A 241      -8.625 -13.905 -20.222  1.00 75.25           H
ATOM   3622  CD1 LEU A 241      -8.036 -15.727 -19.300  1.00 75.25           C
ATOM   3623 1HD1 LEU A 241      -8.845 -15.677 -18.571  1.00 75.25           H
ATOM   3624 2HD1 LEU A 241      -7.860 -16.766 -19.577  1.00 75.25           H
ATOM   3625 3HD1 LEU A 241      -7.129 -15.307 -18.866  1.00 75.25           H
ATOM   3626  CD2 LEU A 241      -7.283 -14.861 -21.563  1.00 75.25           C
ATOM   3627 1HD2 LEU A 241      -7.073 -15.862 -21.939  1.00 75.25           H
ATOM   3628 2HD2 LEU A 241      -7.572 -14.215 -22.392  1.00 75.25           H
ATOM   3629 3HD2 LEU A 241      -6.391 -14.459 -21.083  1.00 75.25           H
ATOM   3630  HN  LEU A 241     -11.001 -13.452 -20.675  1.00 75.25           H
ATOM   3631  N   ILE A 242     -12.572 -15.444 -22.659  1.00 76.48           N
ATOM   3632  CA  ILE A 242     -13.614 -16.173 -23.361  1.00 76.48           C
ATOM   3633  C   ILE A 242     -13.921 -15.469 -24.684  1.00 76.48           C
ATOM   3634  O   ILE A 242     -14.090 -16.121 -25.713  1.00 76.48           O
ATOM   3635  HA  ILE A 242     -13.226 -17.167 -23.581  1.00 76.48           H
ATOM   3636  CB  ILE A 242     -14.839 -16.354 -22.462  1.00 76.48           C
ATOM   3637  HB  ILE A 242     -15.117 -15.378 -22.064  1.00 76.48           H
ATOM   3638  CG1 ILE A 242     -14.515 -17.255 -21.269  1.00 76.48           C
ATOM   3639 1HG1 ILE A 242     -14.415 -18.287 -21.604  1.00 76.48           H
ATOM   3640 2HG1 ILE A 242     -13.556 -16.965 -20.839  1.00 76.48           H
ATOM   3641  CG2 ILE A 242     -16.035 -16.872 -23.264  1.00 76.48           C
ATOM   3642 1HG2 ILE A 242     -16.281 -16.160 -24.051  1.00 76.48           H
ATOM   3643 2HG2 ILE A 242     -15.784 -17.834 -23.710  1.00 76.48           H
ATOM   3644 3HG2 ILE A 242     -16.892 -16.992 -22.601  1.00 76.48           H
ATOM   3645  CD1 ILE A 242     -15.607 -17.163 -20.201  1.00 76.48           C
ATOM   3646 1HD1 ILE A 242     -15.687 -16.134 -19.850  1.00 76.48           H
ATOM   3647 2HD1 ILE A 242     -16.560 -17.477 -20.627  1.00 76.48           H
ATOM   3648 3HD1 ILE A 242     -15.352 -17.813 -19.363  1.00 76.48           H
ATOM   3649  HN  ILE A 242     -12.860 -15.012 -21.804  1.00 76.48           H
ATOM   3650  N   GLN A 243     -13.983 -14.147 -24.614  1.00 71.71           N
ATOM   3651  CA  GLN A 243     -14.303 -13.350 -25.786  1.00 71.71           C
ATOM   3652  C   GLN A 243     -13.088 -13.256 -26.712  1.00 71.71           C
ATOM   3653  O   GLN A 243     -13.230 -12.981 -27.902  1.00 71.71           O
ATOM   3654  HA  GLN A 243     -15.110 -13.884 -26.288  1.00 71.71           H
ATOM   3655  CB  GLN A 243     -14.796 -11.959 -25.385  1.00 71.71           C
ATOM   3656 1HB  GLN A 243     -14.094 -11.509 -24.682  1.00 71.71           H
ATOM   3657 2HB  GLN A 243     -14.827 -11.312 -26.262  1.00 71.71           H
ATOM   3658  CG  GLN A 243     -16.186 -12.032 -24.749  1.00 71.71           C
ATOM   3659 1HG  GLN A 243     -16.846 -12.629 -25.378  1.00 71.71           H
ATOM   3660 2HG  GLN A 243     -16.123 -12.535 -23.785  1.00 71.71           H
ATOM   3661  CD  GLN A 243     -16.778 -10.633 -24.563  1.00 71.71           C
ATOM   3662  OE1 GLN A 243     -16.075  -9.640 -24.477  1.00 71.71           O
ATOM   3663  NE2 GLN A 243     -18.106 -10.611 -24.506  1.00 71.71           N
ATOM   3664 1HE2 GLN A 243     -18.624 -11.463 -24.583  1.00 71.71           H
ATOM   3665 2HE2 GLN A 243     -18.587  -9.743 -24.386  1.00 71.71           H
ATOM   3666  HN  GLN A 243     -13.819 -13.623 -23.778  1.00 71.71           H
ATOM   3667  N   ALA A 244     -11.921 -13.489 -26.130  1.00 64.00           N
ATOM   3668  CA  ALA A 244     -10.675 -13.328 -26.860  1.00 64.00           C
ATOM   3669  C   ALA A 244     -10.502 -14.499 -27.829  1.00 64.00           C
ATOM   3670  O   ALA A 244      -9.799 -15.462 -27.525  1.00 64.00           O
ATOM   3671  HA  ALA A 244     -10.742 -12.402 -27.430  1.00 64.00           H
ATOM   3672  CB  ALA A 244      -9.514 -13.214 -25.870  1.00 64.00           C
ATOM   3673 1HB  ALA A 244      -9.671 -12.350 -25.224  1.00 64.00           H
ATOM   3674 2HB  ALA A 244      -9.465 -14.117 -25.262  1.00 64.00           H
ATOM   3675 3HB  ALA A 244      -8.580 -13.093 -26.418  1.00 64.00           H
ATOM   3676  HN  ALA A 244     -11.819 -13.782 -25.179  1.00 64.00           H
ATOM   3677  N   LYS A 245     -11.155 -14.378 -28.975  1.00 58.01           N
ATOM   3678  CA  LYS A 245     -11.014 -15.373 -30.025  1.00 58.01           C
ATOM   3679  C   LYS A 245      -9.539 -15.496 -30.410  1.00 58.01           C
ATOM   3680  O   LYS A 245      -9.125 -16.504 -30.982  1.00 58.01           O
ATOM   3681  HA  LYS A 245     -11.345 -16.328 -29.617  1.00 58.01           H
ATOM   3682  CB  LYS A 245     -11.932 -15.042 -31.204  1.00 58.01           C
ATOM   3683 1HB  LYS A 245     -11.830 -13.989 -31.465  1.00 58.01           H
ATOM   3684 2HB  LYS A 245     -11.628 -15.617 -32.078  1.00 58.01           H
ATOM   3685  CG  LYS A 245     -13.392 -15.350 -30.865  1.00 58.01           C
ATOM   3686 1HG  LYS A 245     -13.460 -16.330 -30.393  1.00 58.01           H
ATOM   3687 2HG  LYS A 245     -13.763 -14.622 -30.143  1.00 58.01           H
ATOM   3688  CD  LYS A 245     -14.264 -15.320 -32.121  1.00 58.01           C
ATOM   3689 1HD  LYS A 245     -14.282 -14.311 -32.532  1.00 58.01           H
ATOM   3690 2HD  LYS A 245     -13.831 -15.967 -32.885  1.00 58.01           H
ATOM   3691  CE  LYS A 245     -15.691 -15.775 -31.809  1.00 58.01           C
ATOM   3692 1HE  LYS A 245     -15.667 -16.716 -31.259  1.00 58.01           H
ATOM   3693 2HE  LYS A 245     -16.180 -15.043 -31.167  1.00 58.01           H
ATOM   3694  NZ  LYS A 245     -16.467 -15.944 -33.058  1.00 58.01           N
ATOM   3695 1HZ  LYS A 245     -17.416 -16.218 -32.832  1.00 58.01           H
ATOM   3696 2HZ  LYS A 245     -16.481 -15.067 -33.568  1.00 58.01           H
ATOM   3697 3HZ  LYS A 245     -16.034 -16.661 -33.630  1.00 58.01           H
ATOM   3698  HN  LYS A 245     -11.769 -13.619 -29.192  1.00 58.01           H
ATOM   3699  N   LYS A 246      -8.785 -14.457 -30.082  1.00 57.15           N
ATOM   3700  CA  LYS A 246      -7.426 -14.331 -30.579  1.00 57.15           C
ATOM   3701  C   LYS A 246      -6.443 -14.563 -29.429  1.00 57.15           C
ATOM   3702  O   LYS A 246      -6.523 -13.899 -28.397  1.00 57.15           O
ATOM   3703  HA  LYS A 246      -7.276 -15.113 -31.323  1.00 57.15           H
ATOM   3704  CB  LYS A 246      -7.237 -12.989 -31.289  1.00 57.15           C
ATOM   3705 1HB  LYS A 246      -7.637 -12.186 -30.670  1.00 57.15           H
ATOM   3706 2HB  LYS A 246      -6.173 -12.789 -31.420  1.00 57.15           H
ATOM   3707  CG  LYS A 246      -7.934 -12.986 -32.651  1.00 57.15           C
ATOM   3708 1HG  LYS A 246      -7.774 -13.943 -33.147  1.00 57.15           H
ATOM   3709 2HG  LYS A 246      -9.009 -12.875 -32.513  1.00 57.15           H
ATOM   3710  CD  LYS A 246      -7.407 -11.853 -33.534  1.00 57.15           C
ATOM   3711 1HD  LYS A 246      -7.663 -10.892 -33.089  1.00 57.15           H
ATOM   3712 2HD  LYS A 246      -6.319 -11.902 -33.583  1.00 57.15           H
ATOM   3713  CE  LYS A 246      -7.991 -11.941 -34.945  1.00 57.15           C
ATOM   3714 1HE  LYS A 246      -7.940 -12.969 -35.303  1.00 57.15           H
ATOM   3715 2HE  LYS A 246      -9.045 -11.662 -34.927  1.00 57.15           H
ATOM   3716  NZ  LYS A 246      -7.252 -11.051 -35.868  1.00 57.15           N
ATOM   3717 1HZ  LYS A 246      -7.661 -11.111 -36.795  1.00 57.15           H
ATOM   3718 2HZ  LYS A 246      -7.309 -10.095 -35.535  1.00 57.15           H
ATOM   3719 3HZ  LYS A 246      -6.280 -11.338 -35.909  1.00 57.15           H
ATOM   3720  HN  LYS A 246      -9.089 -13.712 -29.488  1.00 57.15           H
ATOM   3721  N   SER A 247      -5.539 -15.506 -29.647  1.00 56.01           N
ATOM   3722  CA  SER A 247      -4.625 -15.923 -28.597  1.00 56.01           C
ATOM   3723  C   SER A 247      -3.859 -14.714 -28.059  1.00 56.01           C
ATOM   3724  O   SER A 247      -3.552 -14.648 -26.869  1.00 56.01           O
ATOM   3725  HA  SER A 247      -5.256 -16.353 -27.819  1.00 56.01           H
ATOM   3726  CB  SER A 247      -3.649 -16.986 -29.106  1.00 56.01           C
ATOM   3727 1HB  SER A 247      -4.173 -17.936 -29.217  1.00 56.01           H
ATOM   3728 2HB  SER A 247      -3.289 -16.704 -30.095  1.00 56.01           H
ATOM   3729  OG  SER A 247      -2.540 -17.157 -28.228  1.00 56.01           O
ATOM   3730  HG  SER A 247      -2.845 -17.561 -27.366  1.00 56.01           H
ATOM   3731  HN  SER A 247      -5.425 -15.981 -30.519  1.00 56.01           H
ATOM   3732  N   SER A 248      -3.572 -13.786 -28.960  1.00 58.43           N
ATOM   3733  CA  SER A 248      -2.640 -12.712 -28.659  1.00 58.43           C
ATOM   3734  C   SER A 248      -3.087 -11.971 -27.397  1.00 58.43           C
ATOM   3735  O   SER A 248      -2.292 -11.274 -26.768  1.00 58.43           O
ATOM   3736  HA  SER A 248      -1.680 -13.201 -28.496  1.00 58.43           H
ATOM   3737  CB  SER A 248      -2.524 -11.739 -29.833  1.00 58.43           C
ATOM   3738 1HB  SER A 248      -1.715 -11.034 -29.641  1.00 58.43           H
ATOM   3739 2HB  SER A 248      -2.258 -12.290 -30.736  1.00 58.43           H
ATOM   3740  OG  SER A 248      -3.735 -11.021 -30.055  1.00 58.43           O
ATOM   3741  HG  SER A 248      -3.613 -10.367 -30.801  1.00 58.43           H
ATOM   3742  HN  SER A 248      -3.962 -13.761 -29.880  1.00 58.43           H
ATOM   3743  N   LYS A 249      -4.358 -12.146 -27.065  1.00 61.02           N
ATOM   3744  CA  LYS A 249      -4.943 -11.432 -25.943  1.00 61.02           C
ATOM   3745  C   LYS A 249      -4.406 -12.018 -24.636  1.00 61.02           C
ATOM   3746  O   LYS A 249      -4.428 -11.355 -23.600  1.00 61.02           O
ATOM   3747  HA  LYS A 249      -4.622 -10.393 -26.014  1.00 61.02           H
ATOM   3748  CB  LYS A 249      -6.470 -11.441 -26.040  1.00 61.02           C
ATOM   3749 1HB  LYS A 249      -6.825 -12.465 -26.158  1.00 61.02           H
ATOM   3750 2HB  LYS A 249      -6.899 -11.061 -25.113  1.00 61.02           H
ATOM   3751  CG  LYS A 249      -6.950 -10.591 -27.218  1.00 61.02           C
ATOM   3752 1HG  LYS A 249      -6.671  -9.549 -27.056  1.00 61.02           H
ATOM   3753 2HG  LYS A 249      -6.453 -10.916 -28.132  1.00 61.02           H
ATOM   3754  CD  LYS A 249      -8.467 -10.697 -27.389  1.00 61.02           C
ATOM   3755 1HD  LYS A 249      -8.725 -11.689 -27.761  1.00 61.02           H
ATOM   3756 2HD  LYS A 249      -8.955 -10.583 -26.421  1.00 61.02           H
ATOM   3757  CE  LYS A 249      -8.985  -9.632 -28.357  1.00 61.02           C
ATOM   3758 1HE  LYS A 249      -8.455  -8.694 -28.193  1.00 61.02           H
ATOM   3759 2HE  LYS A 249      -8.784  -9.936 -29.384  1.00 61.02           H
ATOM   3760  NZ  LYS A 249     -10.439  -9.426 -28.171  1.00 61.02           N
ATOM   3761 1HZ  LYS A 249     -10.663  -8.448 -28.314  1.00 61.02           H
ATOM   3762 2HZ  LYS A 249     -10.949  -9.992 -28.840  1.00 61.02           H
ATOM   3763 3HZ  LYS A 249     -10.701  -9.698 -27.230  1.00 61.02           H
ATOM   3764  HN  LYS A 249      -4.982 -12.761 -27.547  1.00 61.02           H
ATOM   3765  N   HIS A 250      -3.937 -13.253 -24.726  1.00 64.64           N
ATOM   3766  CA  HIS A 250      -3.408 -13.941 -23.561  1.00 64.64           C
ATOM   3767  C   HIS A 250      -2.183 -13.191 -23.035  1.00 64.64           C
ATOM   3768  O   HIS A 250      -2.022 -13.025 -21.827  1.00 64.64           O
ATOM   3769  HA  HIS A 250      -4.191 -13.917 -22.802  1.00 64.64           H
ATOM   3770  CB  HIS A 250      -3.113 -15.407 -23.882  1.00 64.64           C
ATOM   3771 1HB  HIS A 250      -2.495 -15.455 -24.778  1.00 64.64           H
ATOM   3772 2HB  HIS A 250      -2.528 -15.836 -23.068  1.00 64.64           H
ATOM   3773  CG  HIS A 250      -4.348 -16.250 -24.094  1.00 64.64           C
ATOM   3774  ND1 HIS A 250      -5.088 -16.772 -23.047  1.00 64.64           N
ATOM   3775  HD1 HIS A 250      -4.891 -16.651 -22.074  1.00 64.64           H
ATOM   3776  CD2 HIS A 250      -4.965 -16.655 -25.241  1.00 64.64           C
ATOM   3777  HD2 HIS A 250      -4.643 -16.419 -26.255  1.00 64.64           H
ATOM   3778  CE1 HIS A 250      -6.102 -17.459 -23.553  1.00 64.64           C
ATOM   3779  HE1 HIS A 250      -6.864 -17.990 -22.983  1.00 64.64           H
ATOM   3780  NE2 HIS A 250      -6.023 -17.385 -24.913  1.00 64.64           N
ATOM   3781  HN  HIS A 250      -3.915 -13.782 -25.575  1.00 64.64           H
ATOM   3782  N   LYS A 251      -1.349 -12.757 -23.969  1.00 65.03           N
ATOM   3783  CA  LYS A 251      -0.115 -12.076 -23.613  1.00 65.03           C
ATOM   3784  C   LYS A 251      -0.446 -10.819 -22.807  1.00 65.03           C
ATOM   3785  O   LYS A 251       0.215 -10.523 -21.813  1.00 65.03           O
ATOM   3786  HA  LYS A 251       0.460 -12.752 -22.979  1.00 65.03           H
ATOM   3787  CB  LYS A 251       0.725 -11.802 -24.862  1.00 65.03           C
ATOM   3788 1HB  LYS A 251       0.080 -11.462 -25.672  1.00 65.03           H
ATOM   3789 2HB  LYS A 251       1.432 -10.998 -24.660  1.00 65.03           H
ATOM   3790  CG  LYS A 251       1.483 -13.057 -25.299  1.00 65.03           C
ATOM   3791 1HG  LYS A 251       1.987 -13.500 -24.440  1.00 65.03           H
ATOM   3792 2HG  LYS A 251       0.778 -13.801 -25.672  1.00 65.03           H
ATOM   3793  CD  LYS A 251       2.508 -12.728 -26.386  1.00 65.03           C
ATOM   3794 1HD  LYS A 251       1.994 -12.388 -27.285  1.00 65.03           H
ATOM   3795 2HD  LYS A 251       3.145 -11.909 -26.054  1.00 65.03           H
ATOM   3796  CE  LYS A 251       3.369 -13.949 -26.715  1.00 65.03           C
ATOM   3797 1HE  LYS A 251       3.780 -14.371 -25.798  1.00 65.03           H
ATOM   3798 2HE  LYS A 251       2.753 -14.723 -27.173  1.00 65.03           H
ATOM   3799  NZ  LYS A 251       4.470 -13.576 -27.632  1.00 65.03           N
ATOM   3800 1HZ  LYS A 251       5.020 -14.398 -27.853  1.00 65.03           H
ATOM   3801 2HZ  LYS A 251       4.082 -13.189 -28.486  1.00 65.03           H
ATOM   3802 3HZ  LYS A 251       5.061 -12.883 -27.186  1.00 65.03           H
ATOM   3803  HN  LYS A 251      -1.504 -12.864 -24.951  1.00 65.03           H
ATOM   3804  N   ALA A 252      -1.469 -10.113 -23.265  1.00 66.47           N
ATOM   3805  CA  ALA A 252      -1.843  -8.850 -22.650  1.00 66.47           C
ATOM   3806  C   ALA A 252      -2.229  -9.094 -21.189  1.00 66.47           C
ATOM   3807  O   ALA A 252      -1.865  -8.317 -20.309  1.00 66.47           O
ATOM   3808  HA  ALA A 252      -0.972  -8.195 -22.681  1.00 66.47           H
ATOM   3809  CB  ALA A 252      -2.974  -8.206 -23.452  1.00 66.47           C
ATOM   3810 1HB  ALA A 252      -2.639  -8.027 -24.474  1.00 66.47           H
ATOM   3811 2HB  ALA A 252      -3.836  -8.873 -23.465  1.00 66.47           H
ATOM   3812 3HB  ALA A 252      -3.254  -7.259 -22.990  1.00 66.47           H
ATOM   3813  HN  ALA A 252      -2.037 -10.389 -24.040  1.00 66.47           H
ATOM   3814  N   LEU A 253      -2.962 -10.178 -20.978  1.00 76.94           N
ATOM   3815  CA  LEU A 253      -3.556 -10.437 -19.677  1.00 76.94           C
ATOM   3816  C   LEU A 253      -2.457 -10.838 -18.691  1.00 76.94           C
ATOM   3817  O   LEU A 253      -2.601 -10.646 -17.484  1.00 76.94           O
ATOM   3818  HA  LEU A 253      -4.007  -9.507 -19.333  1.00 76.94           H
ATOM   3819  CB  LEU A 253      -4.680 -11.468 -19.797  1.00 76.94           C
ATOM   3820 1HB  LEU A 253      -4.346 -12.265 -20.461  1.00 76.94           H
ATOM   3821 2HB  LEU A 253      -4.841 -11.916 -18.817  1.00 76.94           H
ATOM   3822  CG  LEU A 253      -6.021 -10.941 -20.314  1.00 76.94           C
ATOM   3823  HG  LEU A 253      -5.821 -10.197 -21.085  1.00 76.94           H
ATOM   3824  CD1 LEU A 253      -6.835 -12.061 -20.965  1.00 76.94           C
ATOM   3825 1HD1 LEU A 253      -6.276 -12.476 -21.804  1.00 76.94           H
ATOM   3826 2HD1 LEU A 253      -7.026 -12.845 -20.232  1.00 76.94           H
ATOM   3827 3HD1 LEU A 253      -7.783 -11.659 -21.323  1.00 76.94           H
ATOM   3828  CD2 LEU A 253      -6.800 -10.239 -19.200  1.00 76.94           C
ATOM   3829 1HD2 LEU A 253      -6.989 -10.944 -18.389  1.00 76.94           H
ATOM   3830 2HD2 LEU A 253      -6.216  -9.400 -18.822  1.00 76.94           H
ATOM   3831 3HD2 LEU A 253      -7.748  -9.875 -19.594  1.00 76.94           H
ATOM   3832  HN  LEU A 253      -3.152 -10.870 -21.674  1.00 76.94           H
ATOM   3833  N   LYS A 254      -1.384 -11.386 -19.240  1.00 76.59           N
ATOM   3834  CA  LYS A 254      -0.306 -11.910 -18.418  1.00 76.59           C
ATOM   3835  C   LYS A 254       0.116 -10.847 -17.401  1.00 76.59           C
ATOM   3836  O   LYS A 254       0.243 -11.136 -16.212  1.00 76.59           O
ATOM   3837  HA  LYS A 254      -0.698 -12.770 -17.875  1.00 76.59           H
ATOM   3838  CB  LYS A 254       0.842 -12.412 -19.295  1.00 76.59           C
ATOM   3839 1HB  LYS A 254       0.458 -13.108 -20.040  1.00 76.59           H
ATOM   3840 2HB  LYS A 254       1.282 -11.576 -19.838  1.00 76.59           H
ATOM   3841  CG  LYS A 254       1.916 -13.101 -18.451  1.00 76.59           C
ATOM   3842 1HG  LYS A 254       2.361 -12.381 -17.764  1.00 76.59           H
ATOM   3843 2HG  LYS A 254       1.460 -13.882 -17.842  1.00 76.59           H
ATOM   3844  CD  LYS A 254       3.005 -13.708 -19.338  1.00 76.59           C
ATOM   3845 1HD  LYS A 254       2.561 -14.434 -20.019  1.00 76.59           H
ATOM   3846 2HD  LYS A 254       3.455 -12.929 -19.952  1.00 76.59           H
ATOM   3847  CE  LYS A 254       4.085 -14.388 -18.493  1.00 76.59           C
ATOM   3848 1HE  LYS A 254       4.582 -13.649 -17.865  1.00 76.59           H
ATOM   3849 2HE  LYS A 254       3.627 -15.118 -17.826  1.00 76.59           H
ATOM   3850  NZ  LYS A 254       5.078 -15.057 -19.363  1.00 76.59           N
ATOM   3851 1HZ  LYS A 254       5.781 -15.508 -18.788  1.00 76.59           H
ATOM   3852 2HZ  LYS A 254       4.612 -15.752 -19.935  1.00 76.59           H
ATOM   3853 3HZ  LYS A 254       5.522 -14.369 -19.961  1.00 76.59           H
ATOM   3854  HN  LYS A 254      -1.244 -11.476 -20.226  1.00 76.59           H
ATOM   3855  N   VAL A 255       0.322  -9.639 -17.906  1.00 76.52           N
ATOM   3856  CA  VAL A 255       0.826  -8.557 -17.077  1.00 76.52           C
ATOM   3857  C   VAL A 255      -0.113  -8.354 -15.886  1.00 76.52           C
ATOM   3858  O   VAL A 255       0.337  -8.267 -14.745  1.00 76.52           O
ATOM   3859  HA  VAL A 255       1.805  -8.857 -16.705  1.00 76.52           H
ATOM   3860  CB  VAL A 255       1.005  -7.293 -17.920  1.00 76.52           C
ATOM   3861  HB  VAL A 255       0.035  -7.032 -18.344  1.00 76.52           H
ATOM   3862  CG1 VAL A 255       1.471  -6.120 -17.055  1.00 76.52           C
ATOM   3863 1HG1 VAL A 255       0.729  -5.922 -16.281  1.00 76.52           H
ATOM   3864 2HG1 VAL A 255       2.424  -6.368 -16.590  1.00 76.52           H
ATOM   3865 3HG1 VAL A 255       1.590  -5.234 -17.679  1.00 76.52           H
ATOM   3866  CG2 VAL A 255       1.973  -7.539 -19.078  1.00 76.52           C
ATOM   3867 1HG2 VAL A 255       2.945  -7.836 -18.683  1.00 76.52           H
ATOM   3868 2HG2 VAL A 255       1.583  -8.331 -19.717  1.00 76.52           H
ATOM   3869 3HG2 VAL A 255       2.083  -6.624 -19.661  1.00 76.52           H
ATOM   3870  HN  VAL A 255       0.151  -9.396 -18.861  1.00 76.52           H
ATOM   3871  N   THR A 256      -1.400  -8.284 -16.193  1.00 76.53           N
ATOM   3872  CA  THR A 256      -2.392  -7.945 -15.186  1.00 76.53           C
ATOM   3873  C   THR A 256      -2.436  -9.019 -14.098  1.00 76.53           C
ATOM   3874  O   THR A 256      -2.524  -8.704 -12.912  1.00 76.53           O
ATOM   3875  HA  THR A 256      -2.089  -7.015 -14.706  1.00 76.53           H
ATOM   3876  CB  THR A 256      -3.733  -7.742 -15.894  1.00 76.53           C
ATOM   3877  HB  THR A 256      -4.078  -8.670 -16.349  1.00 76.53           H
ATOM   3878  OG1 THR A 256      -3.489  -6.667 -16.798  1.00 76.53           O
ATOM   3879  HG1 THR A 256      -3.154  -5.869 -16.298  1.00 76.53           H
ATOM   3880  CG2 THR A 256      -4.814  -7.202 -14.956  1.00 76.53           C
ATOM   3881 1HG2 THR A 256      -4.498  -6.240 -14.553  1.00 76.53           H
ATOM   3882 2HG2 THR A 256      -4.969  -7.905 -14.138  1.00 76.53           H
ATOM   3883 3HG2 THR A 256      -5.745  -7.076 -15.508  1.00 76.53           H
ATOM   3884  HN  THR A 256      -1.767  -8.454 -17.107  1.00 76.53           H
ATOM   3885  N   ILE A 257      -2.372 -10.267 -14.539  1.00 78.60           N
ATOM   3886  CA  ILE A 257      -2.437 -11.390 -13.620  1.00 78.60           C
ATOM   3887  C   ILE A 257      -1.263 -11.312 -12.642  1.00 78.60           C
ATOM   3888  O   ILE A 257      -1.447 -11.444 -11.433  1.00 78.60           O
ATOM   3889  HA  ILE A 257      -3.364 -11.297 -13.055  1.00 78.60           H
ATOM   3890  CB  ILE A 257      -2.508 -12.710 -14.391  1.00 78.60           C
ATOM   3891  HB  ILE A 257      -1.687 -12.731 -15.108  1.00 78.60           H
ATOM   3892  CG1 ILE A 257      -3.808 -12.809 -15.190  1.00 78.60           C
ATOM   3893 1HG1 ILE A 257      -4.648 -12.950 -14.509  1.00 78.60           H
ATOM   3894 2HG1 ILE A 257      -3.984 -11.875 -15.723  1.00 78.60           H
ATOM   3895  CG2 ILE A 257      -2.319 -13.904 -13.453  1.00 78.60           C
ATOM   3896 1HG2 ILE A 257      -1.345 -13.834 -12.968  1.00 78.60           H
ATOM   3897 2HG2 ILE A 257      -3.103 -13.899 -12.696  1.00 78.60           H
ATOM   3898 3HG2 ILE A 257      -2.373 -14.829 -14.026  1.00 78.60           H
ATOM   3899  CD1 ILE A 257      -3.753 -13.969 -16.186  1.00 78.60           C
ATOM   3900 1HD1 ILE A 257      -2.927 -13.812 -16.881  1.00 78.60           H
ATOM   3901 2HD1 ILE A 257      -3.602 -14.904 -15.647  1.00 78.60           H
ATOM   3902 3HD1 ILE A 257      -4.690 -14.017 -16.741  1.00 78.60           H
ATOM   3903  HN  ILE A 257      -2.279 -10.515 -15.504  1.00 78.60           H
ATOM   3904  N   THR A 258      -0.081 -11.096 -13.202  1.00 82.97           N
ATOM   3905  CA  THR A 258       1.136 -11.108 -12.409  1.00 82.97           C
ATOM   3906  C   THR A 258       1.069 -10.044 -11.312  1.00 82.97           C
ATOM   3907  O   THR A 258       1.348 -10.327 -10.148  1.00 82.97           O
ATOM   3908  HA  THR A 258       1.212 -12.075 -11.911  1.00 82.97           H
ATOM   3909  CB  THR A 258       2.322 -10.928 -13.359  1.00 82.97           C
ATOM   3910  HB  THR A 258       2.300  -9.944 -13.826  1.00 82.97           H
ATOM   3911  OG1 THR A 258       2.222 -12.035 -14.251  1.00 82.97           O
ATOM   3912  HG1 THR A 258       1.638 -11.797 -15.028  1.00 82.97           H
ATOM   3913  CG2 THR A 258       3.668 -11.132 -12.661  1.00 82.97           C
ATOM   3914 1HG2 THR A 258       3.716 -12.142 -12.252  1.00 82.97           H
ATOM   3915 2HG2 THR A 258       3.772 -10.408 -11.853  1.00 82.97           H
ATOM   3916 3HG2 THR A 258       4.475 -10.993 -13.380  1.00 82.97           H
ATOM   3917  HN  THR A 258       0.051 -10.916 -14.176  1.00 82.97           H
ATOM   3918  N   VAL A 259       0.697  -8.840 -11.723  1.00 80.40           N
ATOM   3919  CA  VAL A 259       0.656  -7.715 -10.803  1.00 80.40           C
ATOM   3920  C   VAL A 259      -0.329  -8.022  -9.673  1.00 80.40           C
ATOM   3921  O   VAL A 259      -0.044  -7.755  -8.507  1.00 80.40           O
ATOM   3922  HA  VAL A 259       1.653  -7.601 -10.378  1.00 80.40           H
ATOM   3923  CB  VAL A 259       0.315  -6.431 -11.562  1.00 80.40           C
ATOM   3924  HB  VAL A 259      -0.579  -6.621 -12.157  1.00 80.40           H
ATOM   3925  CG1 VAL A 259       0.000  -5.289 -10.594  1.00 80.40           C
ATOM   3926 1HG1 VAL A 259      -0.851  -5.565  -9.971  1.00 80.40           H
ATOM   3927 2HG1 VAL A 259       0.867  -5.101  -9.960  1.00 80.40           H
ATOM   3928 3HG1 VAL A 259      -0.239  -4.389 -11.159  1.00 80.40           H
ATOM   3929  CG2 VAL A 259       1.443  -6.044 -12.520  1.00 80.40           C
ATOM   3930 1HG2 VAL A 259       2.360  -5.881 -11.953  1.00 80.40           H
ATOM   3931 2HG2 VAL A 259       1.599  -6.845 -13.241  1.00 80.40           H
ATOM   3932 3HG2 VAL A 259       1.174  -5.128 -13.046  1.00 80.40           H
ATOM   3933  HN  VAL A 259       0.428  -8.628 -12.662  1.00 80.40           H
ATOM   3934  N   LEU A 260      -1.468  -8.579 -10.059  1.00 79.31           N
ATOM   3935  CA  LEU A 260      -2.540  -8.823  -9.109  1.00 79.31           C
ATOM   3936  C   LEU A 260      -2.080  -9.858  -8.081  1.00 79.31           C
ATOM   3937  O   LEU A 260      -2.321  -9.701  -6.886  1.00 79.31           O
ATOM   3938  HA  LEU A 260      -2.737  -7.885  -8.590  1.00 79.31           H
ATOM   3939  CB  LEU A 260      -3.825  -9.213  -9.842  1.00 79.31           C
ATOM   3940 1HB  LEU A 260      -3.997  -8.493 -10.642  1.00 79.31           H
ATOM   3941 2HB  LEU A 260      -3.671 -10.183 -10.314  1.00 79.31           H
ATOM   3942  CG  LEU A 260      -5.090  -9.291  -8.983  1.00 79.31           C
ATOM   3943  HG  LEU A 260      -4.880  -9.927  -8.124  1.00 79.31           H
ATOM   3944  CD1 LEU A 260      -5.471  -7.911  -8.443  1.00 79.31           C
ATOM   3945 1HD1 LEU A 260      -4.656  -7.523  -7.831  1.00 79.31           H
ATOM   3946 2HD1 LEU A 260      -5.655  -7.233  -9.276  1.00 79.31           H
ATOM   3947 3HD1 LEU A 260      -6.372  -7.995  -7.836  1.00 79.31           H
ATOM   3948  CD2 LEU A 260      -6.239  -9.941  -9.757  1.00 79.31           C
ATOM   3949 1HD2 LEU A 260      -6.456  -9.351 -10.647  1.00 79.31           H
ATOM   3950 2HD2 LEU A 260      -5.953 -10.951 -10.051  1.00 79.31           H
ATOM   3951 3HD2 LEU A 260      -7.125  -9.984  -9.124  1.00 79.31           H
ATOM   3952  HN  LEU A 260      -1.663  -8.860 -10.998  1.00 79.31           H
ATOM   3953  N   THR A 261      -1.424 -10.894  -8.585  1.00 83.21           N
ATOM   3954  CA  THR A 261      -0.991 -11.990  -7.735  1.00 83.21           C
ATOM   3955  C   THR A 261       0.062 -11.507  -6.736  1.00 83.21           C
ATOM   3956  O   THR A 261      -0.012 -11.822  -5.549  1.00 83.21           O
ATOM   3957  HA  THR A 261      -1.847 -12.335  -7.156  1.00 83.21           H
ATOM   3958  CB  THR A 261      -0.497 -13.122  -8.639  1.00 83.21           C
ATOM   3959  HB  THR A 261       0.351 -12.796  -9.242  1.00 83.21           H
ATOM   3960  OG1 THR A 261      -1.656 -13.515  -9.368  1.00 83.21           O
ATOM   3961  HG1 THR A 261      -1.750 -12.953 -10.190  1.00 83.21           H
ATOM   3962  CG2 THR A 261      -0.111 -14.375  -7.850  1.00 83.21           C
ATOM   3963 1HG2 THR A 261      -0.978 -14.739  -7.299  1.00 83.21           H
ATOM   3964 2HG2 THR A 261       0.688 -14.131  -7.150  1.00 83.21           H
ATOM   3965 3HG2 THR A 261       0.233 -15.146  -8.539  1.00 83.21           H
ATOM   3966  HN  THR A 261      -1.190 -10.991  -9.552  1.00 83.21           H
ATOM   3967  N   VAL A 262       1.018 -10.749  -7.253  1.00 85.50           N
ATOM   3968  CA  VAL A 262       2.121 -10.275  -6.435  1.00 85.50           C
ATOM   3969  C   VAL A 262       1.577  -9.380  -5.320  1.00 85.50           C
ATOM   3970  O   VAL A 262       2.033  -9.454  -4.181  1.00 85.50           O
ATOM   3971  HA  VAL A 262       2.595 -11.147  -5.984  1.00 85.50           H
ATOM   3972  CB  VAL A 262       3.159  -9.572  -7.313  1.00 85.50           C
ATOM   3973  HB  VAL A 262       2.641  -8.822  -7.909  1.00 85.50           H
ATOM   3974  CG1 VAL A 262       4.204  -8.853  -6.457  1.00 85.50           C
ATOM   3975 1HG1 VAL A 262       3.712  -8.108  -5.833  1.00 85.50           H
ATOM   3976 2HG1 VAL A 262       4.716  -9.578  -5.823  1.00 85.50           H
ATOM   3977 3HG1 VAL A 262       4.930  -8.363  -7.106  1.00 85.50           H
ATOM   3978  CG2 VAL A 262       3.823 -10.560  -8.274  1.00 85.50           C
ATOM   3979 1HG2 VAL A 262       4.321 -11.344  -7.703  1.00 85.50           H
ATOM   3980 2HG2 VAL A 262       3.065 -11.006  -8.918  1.00 85.50           H
ATOM   3981 3HG2 VAL A 262       4.556 -10.035  -8.886  1.00 85.50           H
ATOM   3982  HN  VAL A 262       1.047 -10.460  -8.210  1.00 85.50           H
ATOM   3983  N   PHE A 263       0.608  -8.554  -5.689  1.00 82.64           N
ATOM   3984  CA  PHE A 263       0.016  -7.625  -4.741  1.00 82.64           C
ATOM   3985  C   PHE A 263      -0.576  -8.367  -3.542  1.00 82.64           C
ATOM   3986  O   PHE A 263      -0.293  -8.026  -2.394  1.00 82.64           O
ATOM   3987  HA  PHE A 263       0.811  -6.962  -4.399  1.00 82.64           H
ATOM   3988  CB  PHE A 263      -1.106  -6.890  -5.477  1.00 82.64           C
ATOM   3989 1HB  PHE A 263      -0.691  -6.402  -6.358  1.00 82.64           H
ATOM   3990 2HB  PHE A 263      -1.834  -7.620  -5.830  1.00 82.64           H
ATOM   3991  CG  PHE A 263      -1.828  -5.844  -4.625  1.00 82.64           C
ATOM   3992  CD1 PHE A 263      -2.998  -6.159  -4.008  1.00 82.64           C
ATOM   3993  HD1 PHE A 263      -3.422  -7.157  -4.121  1.00 82.64           H
ATOM   3994  CD2 PHE A 263      -1.299  -4.599  -4.484  1.00 82.64           C
ATOM   3995  HD2 PHE A 263      -0.361  -4.346  -4.979  1.00 82.64           H
ATOM   3996  CE1 PHE A 263      -3.668  -5.188  -3.218  1.00 82.64           C
ATOM   3997  HE1 PHE A 263      -4.606  -5.440  -2.724  1.00 82.64           H
ATOM   3998  CE2 PHE A 263      -1.969  -3.628  -3.694  1.00 82.64           C
ATOM   3999  HE2 PHE A 263      -1.545  -2.630  -3.581  1.00 82.64           H
ATOM   4000  CZ  PHE A 263      -3.139  -3.943  -3.077  1.00 82.64           C
ATOM   4001  HZ  PHE A 263      -3.653  -3.197  -2.470  1.00 82.64           H
ATOM   4002  HN  PHE A 263       0.229  -8.514  -6.613  1.00 82.64           H
ATOM   4003  N   VAL A 264      -1.388  -9.368  -3.849  1.00 81.76           N
ATOM   4004  CA  VAL A 264      -2.157 -10.050  -2.821  1.00 81.76           C
ATOM   4005  C   VAL A 264      -1.211 -10.880  -1.950  1.00 81.76           C
ATOM   4006  O   VAL A 264      -1.382 -10.949  -0.734  1.00 81.76           O
ATOM   4007  HA  VAL A 264      -2.626  -9.287  -2.200  1.00 81.76           H
ATOM   4008  CB  VAL A 264      -3.265 -10.886  -3.464  1.00 81.76           C
ATOM   4009  HB  VAL A 264      -2.854 -11.357  -4.357  1.00 81.76           H
ATOM   4010  CG1 VAL A 264      -3.734 -11.995  -2.520  1.00 81.76           C
ATOM   4011 1HG1 VAL A 264      -2.895 -12.649  -2.284  1.00 81.76           H
ATOM   4012 2HG1 VAL A 264      -4.119 -11.551  -1.602  1.00 81.76           H
ATOM   4013 3HG1 VAL A 264      -4.522 -12.573  -3.002  1.00 81.76           H
ATOM   4014  CG2 VAL A 264      -4.437 -10.002  -3.897  1.00 81.76           C
ATOM   4015 1HG2 VAL A 264      -4.846  -9.490  -3.026  1.00 81.76           H
ATOM   4016 2HG2 VAL A 264      -4.089  -9.266  -4.621  1.00 81.76           H
ATOM   4017 3HG2 VAL A 264      -5.211 -10.621  -4.351  1.00 81.76           H
ATOM   4018  HN  VAL A 264      -1.525  -9.713  -4.777  1.00 81.76           H
ATOM   4019  N   LEU A 265      -0.235 -11.490  -2.607  1.00 86.50           N
ATOM   4020  CA  LEU A 265       0.725 -12.329  -1.911  1.00 86.50           C
ATOM   4021  C   LEU A 265       1.502 -11.480  -0.903  1.00 86.50           C
ATOM   4022  O   LEU A 265       1.891 -11.969   0.156  1.00 86.50           O
ATOM   4023  HA  LEU A 265       0.162 -13.085  -1.364  1.00 86.50           H
ATOM   4024  CB  LEU A 265       1.618 -13.065  -2.912  1.00 86.50           C
ATOM   4025 1HB  LEU A 265       2.015 -12.336  -3.619  1.00 86.50           H
ATOM   4026 2HB  LEU A 265       2.469 -13.481  -2.372  1.00 86.50           H
ATOM   4027  CG  LEU A 265       0.952 -14.191  -3.704  1.00 86.50           C
ATOM   4028  HG  LEU A 265       0.110 -13.771  -4.254  1.00 86.50           H
ATOM   4029  CD1 LEU A 265       1.915 -14.782  -4.735  1.00 86.50           C
ATOM   4030 1HD1 LEU A 265       2.226 -14.002  -5.431  1.00 86.50           H
ATOM   4031 2HD1 LEU A 265       2.791 -15.183  -4.226  1.00 86.50           H
ATOM   4032 3HD1 LEU A 265       1.416 -15.580  -5.284  1.00 86.50           H
ATOM   4033  CD2 LEU A 265       0.389 -15.262  -2.767  1.00 86.50           C
ATOM   4034 1HD2 LEU A 265       1.198 -15.685  -2.171  1.00 86.50           H
ATOM   4035 2HD2 LEU A 265      -0.352 -14.813  -2.106  1.00 86.50           H
ATOM   4036 3HD2 LEU A 265      -0.079 -16.051  -3.355  1.00 86.50           H
ATOM   4037  HN  LEU A 265      -0.095 -11.417  -3.595  1.00 86.50           H
ATOM   4038  N   SER A 266       1.703 -10.222  -1.268  1.00 88.10           N
ATOM   4039  CA  SER A 266       2.497  -9.323  -0.448  1.00 88.10           C
ATOM   4040  C   SER A 266       1.637  -8.744   0.677  1.00 88.10           C
ATOM   4041  O   SER A 266       2.105  -8.588   1.804  1.00 88.10           O
ATOM   4042  HA  SER A 266       3.299  -9.938  -0.038  1.00 88.10           H
ATOM   4043  CB  SER A 266       3.099  -8.196  -1.290  1.00 88.10           C
ATOM   4044 1HB  SER A 266       3.743  -7.580  -0.663  1.00 88.10           H
ATOM   4045 2HB  SER A 266       3.728  -8.623  -2.071  1.00 88.10           H
ATOM   4046  OG  SER A 266       2.094  -7.379  -1.884  1.00 88.10           O
ATOM   4047  HG  SER A 266       1.730  -7.825  -2.702  1.00 88.10           H
ATOM   4048  HN  SER A 266       1.336  -9.817  -2.105  1.00 88.10           H
ATOM   4049  N   GLN A 267       0.394  -8.440   0.332  1.00 87.64           N
ATOM   4050  CA  GLN A 267      -0.455  -7.652   1.209  1.00 87.64           C
ATOM   4051  C   GLN A 267      -1.204  -8.564   2.183  1.00 87.64           C
ATOM   4052  O   GLN A 267      -1.529  -8.155   3.296  1.00 87.64           O
ATOM   4053  HA  GLN A 267       0.224  -7.000   1.760  1.00 87.64           H
ATOM   4054  CB  GLN A 267      -1.430  -6.792   0.402  1.00 87.64           C
ATOM   4055 1HB  GLN A 267      -2.042  -7.431  -0.234  1.00 87.64           H
ATOM   4056 2HB  GLN A 267      -2.108  -6.273   1.079  1.00 87.64           H
ATOM   4057  CG  GLN A 267      -0.680  -5.774  -0.459  1.00 87.64           C
ATOM   4058 1HG  GLN A 267      -0.030  -6.295  -1.162  1.00 87.64           H
ATOM   4059 2HG  GLN A 267      -1.392  -5.198  -1.050  1.00 87.64           H
ATOM   4060  CD  GLN A 267       0.153  -4.829   0.410  1.00 87.64           C
ATOM   4061  OE1 GLN A 267      -0.295  -4.321   1.425  1.00 87.64           O
ATOM   4062  NE2 GLN A 267       1.386  -4.622  -0.044  1.00 87.64           N
ATOM   4063 1HE2 GLN A 267       1.691  -5.070  -0.885  1.00 87.64           H
ATOM   4064 2HE2 GLN A 267       2.007  -4.019   0.455  1.00 87.64           H
ATOM   4065  HN  GLN A 267      -0.032  -8.721  -0.527  1.00 87.64           H
ATOM   4066  N   PHE A 268      -1.456  -9.782   1.727  1.00 87.46           N
ATOM   4067  CA  PHE A 268      -2.339 -10.683   2.448  1.00 87.46           C
ATOM   4068  C   PHE A 268      -1.827 -10.933   3.868  1.00 87.46           C
ATOM   4069  O   PHE A 268      -2.566 -10.763   4.837  1.00 87.46           O
ATOM   4070  HA  PHE A 268      -3.318 -10.207   2.495  1.00 87.46           H
ATOM   4071  CB  PHE A 268      -2.349 -12.008   1.682  1.00 87.46           C
ATOM   4072 1HB  PHE A 268      -2.668 -11.820   0.657  1.00 87.46           H
ATOM   4073 2HB  PHE A 268      -1.331 -12.395   1.634  1.00 87.46           H
ATOM   4074  CG  PHE A 268      -3.257 -13.075   2.297  1.00 87.46           C
ATOM   4075  CD1 PHE A 268      -2.726 -14.049   3.082  1.00 87.46           C
ATOM   4076  HD1 PHE A 268      -1.654 -14.070   3.275  1.00 87.46           H
ATOM   4077  CD2 PHE A 268      -4.596 -13.048   2.057  1.00 87.46           C
ATOM   4078  HD2 PHE A 268      -5.021 -12.267   1.427  1.00 87.46           H
ATOM   4079  CE1 PHE A 268      -3.569 -15.040   3.652  1.00 87.46           C
ATOM   4080  HE1 PHE A 268      -3.144 -15.821   4.282  1.00 87.46           H
ATOM   4081  CE2 PHE A 268      -5.439 -14.039   2.627  1.00 87.46           C
ATOM   4082  HE2 PHE A 268      -6.512 -14.018   2.434  1.00 87.46           H
ATOM   4083  CZ  PHE A 268      -4.908 -15.013   3.413  1.00 87.46           C
ATOM   4084  HZ  PHE A 268      -5.555 -15.773   3.850  1.00 87.46           H
ATOM   4085  HN  PHE A 268      -1.069 -10.155   0.883  1.00 87.46           H
ATOM   4086  N   PRO A 269      -0.559 -11.338   4.017  1.00 91.94           N
ATOM   4087  CA  PRO A 269      -0.031 -11.696   5.337  1.00 91.94           C
ATOM   4088  C   PRO A 269      -0.253 -10.597   6.363  1.00 91.94           C
ATOM   4089  O   PRO A 269      -0.644 -10.872   7.497  1.00 91.94           O
ATOM   4090  HA  PRO A 269      -0.560 -12.564   5.729  1.00 91.94           H
ATOM   4091  CB  PRO A 269       1.457 -11.939   5.078  1.00 91.94           C
ATOM   4092 1HB  PRO A 269       2.045 -11.034   5.234  1.00 91.94           H
ATOM   4093 2HB  PRO A 269       1.862 -12.699   5.746  1.00 91.94           H
ATOM   4094  CG  PRO A 269       1.494 -12.391   3.623  1.00 91.94           C
ATOM   4095 1HG  PRO A 269       2.484 -12.266   3.185  1.00 91.94           H
ATOM   4096 2HG  PRO A 269       1.244 -13.447   3.521  1.00 91.94           H
ATOM   4097  CD  PRO A 269       0.460 -11.493   2.963  1.00 91.94           C
ATOM   4098 1HD  PRO A 269       0.884 -10.532   2.673  1.00 91.94           H
ATOM   4099 2HD  PRO A 269       0.051 -11.943   2.058  1.00 91.94           H
ATOM   4100  N   TYR A 270       0.005  -9.370   5.935  1.00 92.22           N
ATOM   4101  CA  TYR A 270      -0.059  -8.234   6.838  1.00 92.22           C
ATOM   4102  C   TYR A 270      -1.487  -8.013   7.341  1.00 92.22           C
ATOM   4103  O   TYR A 270      -1.701  -7.768   8.527  1.00 92.22           O
ATOM   4104  HA  TYR A 270       0.589  -8.443   7.689  1.00 92.22           H
ATOM   4105  CB  TYR A 270       0.374  -7.017   6.017  1.00 92.22           C
ATOM   4106 1HB  TYR A 270       1.426  -7.125   5.755  1.00 92.22           H
ATOM   4107 2HB  TYR A 270      -0.188  -7.004   5.083  1.00 92.22           H
ATOM   4108  CG  TYR A 270       0.175  -5.680   6.733  1.00 92.22           C
ATOM   4109  CD1 TYR A 270      -0.747  -4.772   6.256  1.00 92.22           C
ATOM   4110  HD1 TYR A 270      -1.335  -5.007   5.368  1.00 92.22           H
ATOM   4111  CD2 TYR A 270       0.919  -5.382   7.857  1.00 92.22           C
ATOM   4112  HD2 TYR A 270       1.648  -6.100   8.234  1.00 92.22           H
ATOM   4113  CE1 TYR A 270      -0.934  -3.513   6.930  1.00 92.22           C
ATOM   4114  HE1 TYR A 270      -1.660  -2.787   6.564  1.00 92.22           H
ATOM   4115  CE2 TYR A 270       0.732  -4.124   8.531  1.00 92.22           C
ATOM   4116  HE2 TYR A 270       1.313  -3.876   9.420  1.00 92.22           H
ATOM   4117  CZ  TYR A 270      -0.185  -3.251   8.035  1.00 92.22           C
ATOM   4118  OH  TYR A 270      -0.362  -2.063   8.672  1.00 92.22           O
ATOM   4119  HH  TYR A 270       0.220  -2.020   9.484  1.00 92.22           H
ATOM   4120  HN  TYR A 270       0.254  -9.148   4.993  1.00 92.22           H
ATOM   4121  N   ASN A 271      -2.428  -8.107   6.413  1.00 88.70           N
ATOM   4122  CA  ASN A 271      -3.822  -7.848   6.732  1.00 88.70           C
ATOM   4123  C   ASN A 271      -4.342  -8.950   7.658  1.00 88.70           C
ATOM   4124  O   ASN A 271      -5.261  -8.723   8.443  1.00 88.70           O
ATOM   4125  HA  ASN A 271      -3.830  -6.867   7.205  1.00 88.70           H
ATOM   4126  CB  ASN A 271      -4.685  -7.847   5.468  1.00 88.70           C
ATOM   4127 1HB  ASN A 271      -4.416  -8.696   4.839  1.00 88.70           H
ATOM   4128 2HB  ASN A 271      -5.733  -7.971   5.739  1.00 88.70           H
ATOM   4129  CG  ASN A 271      -4.506  -6.546   4.683  1.00 88.70           C
ATOM   4130  OD1 ASN A 271      -4.964  -5.486   5.075  1.00 88.70           O
ATOM   4131  ND2 ASN A 271      -3.816  -6.686   3.555  1.00 88.70           N
ATOM   4132 1HD2 ASN A 271      -3.467  -7.585   3.290  1.00 88.70           H
ATOM   4133 2HD2 ASN A 271      -3.645  -5.892   2.971  1.00 88.70           H
ATOM   4134  HN  ASN A 271      -2.251  -8.354   5.460  1.00 88.70           H
ATOM   4135  N   CYS A 272      -3.730 -10.119   7.536  1.00 91.14           N
ATOM   4136  CA  CYS A 272      -4.067 -11.234   8.405  1.00 91.14           C
ATOM   4137  C   CYS A 272      -3.747 -10.833   9.846  1.00 91.14           C
ATOM   4138  O   CYS A 272      -4.545 -11.068  10.752  1.00 91.14           O
ATOM   4139  HA  CYS A 272      -5.135 -11.415   8.282  1.00 91.14           H
ATOM   4140  CB  CYS A 272      -3.337 -12.513   7.992  1.00 91.14           C
ATOM   4141 1HB  CYS A 272      -2.274 -12.310   7.865  1.00 91.14           H
ATOM   4142 2HB  CYS A 272      -3.427 -13.263   8.779  1.00 91.14           H
ATOM   4143  SG  CYS A 272      -4.040 -13.159   6.431  1.00 91.14           S
ATOM   4144  HG  CYS A 272      -3.442 -12.278   5.634  1.00 91.14           H
ATOM   4145  HN  CYS A 272      -3.018 -10.310   6.860  1.00 91.14           H
ATOM   4146  N   ILE A 273      -2.576 -10.235  10.014  1.00 92.99           N
ATOM   4147  CA  ILE A 273      -2.127  -9.827  11.334  1.00 92.99           C
ATOM   4148  C   ILE A 273      -3.002  -8.674  11.832  1.00 92.99           C
ATOM   4149  O   ILE A 273      -3.345  -8.615  13.011  1.00 92.99           O
ATOM   4150  HA  ILE A 273      -2.263 -10.676  12.003  1.00 92.99           H
ATOM   4151  CB  ILE A 273      -0.632  -9.500  11.315  1.00 92.99           C
ATOM   4152  HB  ILE A 273      -0.461  -8.728  10.564  1.00 92.99           H
ATOM   4153  CG1 ILE A 273       0.190 -10.722  10.902  1.00 92.99           C
ATOM   4154 1HG1 ILE A 273      -0.116 -11.052   9.909  1.00 92.99           H
ATOM   4155 2HG1 ILE A 273       1.244 -10.451  10.837  1.00 92.99           H
ATOM   4156  CG2 ILE A 273      -0.178  -8.931  12.660  1.00 92.99           C
ATOM   4157 1HG2 ILE A 273      -0.732  -8.017  12.874  1.00 92.99           H
ATOM   4158 2HG2 ILE A 273      -0.365  -9.662  13.446  1.00 92.99           H
ATOM   4159 3HG2 ILE A 273       0.889  -8.708  12.618  1.00 92.99           H
ATOM   4160  CD1 ILE A 273       0.013 -11.866  11.903  1.00 92.99           C
ATOM   4161 1HD1 ILE A 273       0.343 -11.540  12.889  1.00 92.99           H
ATOM   4162 2HD1 ILE A 273      -1.038 -12.151  11.947  1.00 92.99           H
ATOM   4163 3HD1 ILE A 273       0.609 -12.722  11.585  1.00 92.99           H
ATOM   4164  HN  ILE A 273      -1.941 -10.030   9.270  1.00 92.99           H
ATOM   4165  N   LEU A 274      -3.337  -7.786  10.907  1.00 91.43           N
ATOM   4166  CA  LEU A 274      -4.200  -6.662  11.228  1.00 91.43           C
ATOM   4167  C   LEU A 274      -5.523  -7.184  11.790  1.00 91.43           C
ATOM   4168  O   LEU A 274      -6.076  -6.606  12.724  1.00 91.43           O
ATOM   4169  HA  LEU A 274      -3.702  -6.078  12.002  1.00 91.43           H
ATOM   4170  CB  LEU A 274      -4.365  -5.750  10.010  1.00 91.43           C
ATOM   4171 1HB  LEU A 274      -4.438  -6.375   9.120  1.00 91.43           H
ATOM   4172 2HB  LEU A 274      -5.313  -5.219  10.105  1.00 91.43           H
ATOM   4173  CG  LEU A 274      -3.256  -4.720   9.787  1.00 91.43           C
ATOM   4174  HG  LEU A 274      -2.309  -5.253   9.695  1.00 91.43           H
ATOM   4175  CD1 LEU A 274      -3.473  -3.955   8.480  1.00 91.43           C
ATOM   4176 1HD1 LEU A 274      -3.473  -4.655   7.645  1.00 91.43           H
ATOM   4177 2HD1 LEU A 274      -4.430  -3.434   8.519  1.00 91.43           H
ATOM   4178 3HD1 LEU A 274      -2.670  -3.230   8.347  1.00 91.43           H
ATOM   4179  CD2 LEU A 274      -3.130  -3.781  10.988  1.00 91.43           C
ATOM   4180 1HD2 LEU A 274      -4.072  -3.252  11.136  1.00 91.43           H
ATOM   4181 2HD2 LEU A 274      -2.895  -4.361  11.880  1.00 91.43           H
ATOM   4182 3HD2 LEU A 274      -2.334  -3.059  10.803  1.00 91.43           H
ATOM   4183  HN  LEU A 274      -3.029  -7.825   9.957  1.00 91.43           H
ATOM   4184  N   LEU A 275      -5.993  -8.271  11.196  1.00 92.48           N
ATOM   4185  CA  LEU A 275      -7.241  -8.878  11.626  1.00 92.48           C
ATOM   4186  C   LEU A 275      -7.114  -9.319  13.085  1.00 92.48           C
ATOM   4187  O   LEU A 275      -7.990  -9.039  13.901  1.00 92.48           O
ATOM   4188  HA  LEU A 275      -8.015  -8.113  11.563  1.00 92.48           H
ATOM   4189  CB  LEU A 275      -7.643 -10.008  10.675  1.00 92.48           C
ATOM   4190 1HB  LEU A 275      -7.767  -9.589   9.676  1.00 92.48           H
ATOM   4191 2HB  LEU A 275      -6.820 -10.721  10.622  1.00 92.48           H
ATOM   4192  CG  LEU A 275      -8.919 -10.770  11.040  1.00 92.48           C
ATOM   4193  HG  LEU A 275      -8.816 -11.140  12.060  1.00 92.48           H
ATOM   4194  CD1 LEU A 275     -10.136  -9.844  11.015  1.00 92.48           C
ATOM   4195 1HD1 LEU A 275      -9.994  -9.037  11.734  1.00 92.48           H
ATOM   4196 2HD1 LEU A 275     -10.254  -9.425  10.016  1.00 92.48           H
ATOM   4197 3HD1 LEU A 275     -11.029 -10.411  11.278  1.00 92.48           H
ATOM   4198  CD2 LEU A 275      -9.107 -11.989  10.135  1.00 92.48           C
ATOM   4199 1HD2 LEU A 275      -9.179 -11.664   9.097  1.00 92.48           H
ATOM   4200 2HD2 LEU A 275      -8.255 -12.660  10.247  1.00 92.48           H
ATOM   4201 3HD2 LEU A 275     -10.021 -12.513  10.416  1.00 92.48           H
ATOM   4202  HN  LEU A 275      -5.537  -8.735  10.436  1.00 92.48           H
ATOM   4203  N   VAL A 276      -6.014 -10.002  13.370  1.00 94.29           N
ATOM   4204  CA  VAL A 276      -5.769 -10.499  14.713  1.00 94.29           C
ATOM   4205  C   VAL A 276      -5.771  -9.326  15.695  1.00 94.29           C
ATOM   4206  O   VAL A 276      -6.404  -9.394  16.747  1.00 94.29           O
ATOM   4207  HA  VAL A 276      -6.586 -11.173  14.969  1.00 94.29           H
ATOM   4208  CB  VAL A 276      -4.466 -11.302  14.744  1.00 94.29           C
ATOM   4209  HB  VAL A 276      -3.674 -10.670  14.342  1.00 94.29           H
ATOM   4210  CG1 VAL A 276      -4.087 -11.677  16.178  1.00 94.29           C
ATOM   4211 1HG1 VAL A 276      -3.953 -10.770  16.767  1.00 94.29           H
ATOM   4212 2HG1 VAL A 276      -4.881 -12.281  16.617  1.00 94.29           H
ATOM   4213 3HG1 VAL A 276      -3.158 -12.247  16.171  1.00 94.29           H
ATOM   4214  CG2 VAL A 276      -4.568 -12.546  13.860  1.00 94.29           C
ATOM   4215 1HG2 VAL A 276      -5.378 -13.181  14.218  1.00 94.29           H
ATOM   4216 2HG2 VAL A 276      -4.770 -12.246  12.831  1.00 94.29           H
ATOM   4217 3HG2 VAL A 276      -3.629 -13.098  13.900  1.00 94.29           H
ATOM   4218  HN  VAL A 276      -5.300 -10.216  12.703  1.00 94.29           H
ATOM   4219  N   GLN A 277      -5.056  -8.277  15.315  1.00 93.13           N
ATOM   4220  CA  GLN A 277      -4.941  -7.103  16.164  1.00 93.13           C
ATOM   4221  C   GLN A 277      -6.320  -6.485  16.405  1.00 93.13           C
ATOM   4222  O   GLN A 277      -6.577  -5.929  17.472  1.00 93.13           O
ATOM   4223  HA  GLN A 277      -4.529  -7.466  17.106  1.00 93.13           H
ATOM   4224  CB  GLN A 277      -3.979  -6.080  15.558  1.00 93.13           C
ATOM   4225 1HB  GLN A 277      -4.214  -5.935  14.503  1.00 93.13           H
ATOM   4226 2HB  GLN A 277      -4.111  -5.115  16.049  1.00 93.13           H
ATOM   4227  CG  GLN A 277      -2.527  -6.538  15.703  1.00 93.13           C
ATOM   4228 1HG  GLN A 277      -2.296  -6.697  16.757  1.00 93.13           H
ATOM   4229 2HG  GLN A 277      -2.391  -7.495  15.199  1.00 93.13           H
ATOM   4230  CD  GLN A 277      -1.564  -5.505  15.115  1.00 93.13           C
ATOM   4231  OE1 GLN A 277      -1.913  -4.710  14.258  1.00 93.13           O
ATOM   4232  NE2 GLN A 277      -0.336  -5.559  15.623  1.00 93.13           N
ATOM   4233 1HE2 GLN A 277      -0.115  -6.236  16.325  1.00 93.13           H
ATOM   4234 2HE2 GLN A 277       0.366  -4.924  15.302  1.00 93.13           H
ATOM   4235  HN  GLN A 277      -4.562  -8.221  14.448  1.00 93.13           H
ATOM   4236  N   THR A 278      -7.170  -6.602  15.396  1.00 93.04           N
ATOM   4237  CA  THR A 278      -8.503  -6.029  15.470  1.00 93.04           C
ATOM   4238  C   THR A 278      -9.357  -6.794  16.483  1.00 93.04           C
ATOM   4239  O   THR A 278     -10.060  -6.189  17.290  1.00 93.04           O
ATOM   4240  HA  THR A 278      -8.417  -5.005  15.833  1.00 93.04           H
ATOM   4241  CB  THR A 278      -9.094  -6.023  14.059  1.00 93.04           C
ATOM   4242  HB  THR A 278      -9.261  -7.039  13.703  1.00 93.04           H
ATOM   4243  OG1 THR A 278      -8.170  -5.249  13.299  1.00 93.04           O
ATOM   4244  HG1 THR A 278      -7.507  -5.850  12.851  1.00 93.04           H
ATOM   4245  CG2 THR A 278     -10.401  -5.231  13.975  1.00 93.04           C
ATOM   4246 1HG2 THR A 278     -10.218  -4.197  14.267  1.00 93.04           H
ATOM   4247 2HG2 THR A 278     -11.137  -5.674  14.645  1.00 93.04           H
ATOM   4248 3HG2 THR A 278     -10.777  -5.259  12.952  1.00 93.04           H
ATOM   4249  HN  THR A 278      -6.961  -7.077  14.541  1.00 93.04           H
ATOM   4250  N   ILE A 279      -9.267  -8.114  16.407  1.00 94.37           N
ATOM   4251  CA  ILE A 279     -10.024  -8.968  17.307  1.00 94.37           C
ATOM   4252  C   ILE A 279      -9.559  -8.727  18.744  1.00 94.37           C
ATOM   4253  O   ILE A 279     -10.377  -8.652  19.660  1.00 94.37           O
ATOM   4254  HA  ILE A 279     -11.072  -8.678  17.229  1.00 94.37           H
ATOM   4255  CB  ILE A 279      -9.925 -10.430  16.866  1.00 94.37           C
ATOM   4256  HB  ILE A 279      -8.870 -10.692  16.782  1.00 94.37           H
ATOM   4257  CG1 ILE A 279     -10.552 -10.630  15.485  1.00 94.37           C
ATOM   4258 1HG1 ILE A 279     -11.638 -10.586  15.564  1.00 94.37           H
ATOM   4259 2HG1 ILE A 279     -10.247  -9.820  14.823  1.00 94.37           H
ATOM   4260  CG2 ILE A 279     -10.539 -11.361  17.914  1.00 94.37           C
ATOM   4261 1HG2 ILE A 279     -10.009 -11.244  18.859  1.00 94.37           H
ATOM   4262 2HG2 ILE A 279     -11.590 -11.108  18.054  1.00 94.37           H
ATOM   4263 3HG2 ILE A 279     -10.456 -12.394  17.576  1.00 94.37           H
ATOM   4264  CD1 ILE A 279     -10.133 -11.973  14.882  1.00 94.37           C
ATOM   4265 1HD1 ILE A 279      -9.048 -12.004  14.782  1.00 94.37           H
ATOM   4266 2HD1 ILE A 279     -10.461 -12.782  15.535  1.00 94.37           H
ATOM   4267 3HD1 ILE A 279     -10.592 -12.089  13.900  1.00 94.37           H
ATOM   4268  HN  ILE A 279      -8.692  -8.599  15.748  1.00 94.37           H
ATOM   4269  N   ASP A 280      -8.248  -8.610  18.897  1.00 93.94           N
ATOM   4270  CA  ASP A 280      -7.660  -8.451  20.216  1.00 93.94           C
ATOM   4271  C   ASP A 280      -8.025  -7.071  20.769  1.00 93.94           C
ATOM   4272  O   ASP A 280      -8.203  -6.909  21.975  1.00 93.94           O
ATOM   4273  HA  ASP A 280      -8.073  -9.262  20.814  1.00 93.94           H
ATOM   4274  CB  ASP A 280      -6.134  -8.547  20.154  1.00 93.94           C
ATOM   4275 1HB  ASP A 280      -5.844  -9.442  19.604  1.00 93.94           H
ATOM   4276 2HB  ASP A 280      -5.735  -7.693  19.606  1.00 93.94           H
ATOM   4277  CG  ASP A 280      -5.529  -8.586  21.559  1.00 93.94           C
ATOM   4278  OD1 ASP A 280      -6.023  -9.402  22.366  1.00 93.94           O
ATOM   4279  OD2 ASP A 280      -4.587  -7.798  21.793  1.00 93.94           O
ATOM   4280  HN  ASP A 280      -7.594  -8.624  18.141  1.00 93.94           H
ATOM   4281  N   ALA A 281      -8.125  -6.113  19.860  1.00 92.17           N
ATOM   4282  CA  ALA A 281      -8.493  -4.759  20.238  1.00 92.17           C
ATOM   4283  C   ALA A 281      -9.888  -4.770  20.865  1.00 92.17           C
ATOM   4284  O   ALA A 281     -10.198  -3.935  21.713  1.00 92.17           O
ATOM   4285  HA  ALA A 281      -7.773  -4.414  20.980  1.00 92.17           H
ATOM   4286  CB  ALA A 281      -8.412  -3.846  19.012  1.00 92.17           C
ATOM   4287 1HB  ALA A 281      -7.395  -3.851  18.622  1.00 92.17           H
ATOM   4288 2HB  ALA A 281      -9.097  -4.208  18.245  1.00 92.17           H
ATOM   4289 3HB  ALA A 281      -8.688  -2.831  19.296  1.00 92.17           H
ATOM   4290  HN  ALA A 281      -7.960  -6.249  18.883  1.00 92.17           H
ATOM   4291  N   TYR A 282     -10.692  -5.727  20.425  1.00 90.87           N
ATOM   4292  CA  TYR A 282     -12.052  -5.850  20.923  1.00 90.87           C
ATOM   4293  C   TYR A 282     -12.107  -6.766  22.147  1.00 90.87           C
ATOM   4294  O   TYR A 282     -12.717  -6.422  23.158  1.00 90.87           O
ATOM   4295  HA  TYR A 282     -12.397  -4.856  21.207  1.00 90.87           H
ATOM   4296  CB  TYR A 282     -12.861  -6.483  19.789  1.00 90.87           C
ATOM   4297 1HB  TYR A 282     -12.696  -5.912  18.876  1.00 90.87           H
ATOM   4298 2HB  TYR A 282     -12.485  -7.490  19.607  1.00 90.87           H
ATOM   4299  CG  TYR A 282     -14.364  -6.557  20.063  1.00 90.87           C
ATOM   4300  CD1 TYR A 282     -14.930  -7.741  20.492  1.00 90.87           C
ATOM   4301  HD1 TYR A 282     -14.306  -8.623  20.635  1.00 90.87           H
ATOM   4302  CD2 TYR A 282     -15.154  -5.440  19.881  1.00 90.87           C
ATOM   4303  HD2 TYR A 282     -14.707  -4.506  19.543  1.00 90.87           H
ATOM   4304  CE1 TYR A 282     -16.345  -7.810  20.750  1.00 90.87           C
ATOM   4305  HE1 TYR A 282     -16.805  -8.739  21.089  1.00 90.87           H
ATOM   4306  CE2 TYR A 282     -16.569  -5.510  20.139  1.00 90.87           C
ATOM   4307  HE2 TYR A 282     -17.205  -4.636  20.000  1.00 90.87           H
ATOM   4308  CZ  TYR A 282     -17.095  -6.691  20.561  1.00 90.87           C
ATOM   4309  OH  TYR A 282     -18.431  -6.757  20.804  1.00 90.87           O
ATOM   4310  HH  TYR A 282     -18.674  -7.669  21.135  1.00 90.87           H
ATOM   4311  HN  TYR A 282     -10.429  -6.408  19.742  1.00 90.87           H
ATOM   4312  N   ALA A 283     -11.461  -7.916  22.015  1.00 91.75           N
ATOM   4313  CA  ALA A 283     -11.667  -9.002  22.957  1.00 91.75           C
ATOM   4314  C   ALA A 283     -10.570  -8.963  24.022  1.00 91.75           C
ATOM   4315  O   ALA A 283     -10.724  -9.539  25.098  1.00 91.75           O
ATOM   4316  HA  ALA A 283     -12.634  -8.847  23.437  1.00 91.75           H
ATOM   4317  CB  ALA A 283     -11.701 -10.333  22.203  1.00 91.75           C
ATOM   4318 1HB  ALA A 283     -12.516 -10.320  21.479  1.00 91.75           H
ATOM   4319 2HB  ALA A 283     -10.755 -10.479  21.681  1.00 91.75           H
ATOM   4320 3HB  ALA A 283     -11.855 -11.148  22.910  1.00 91.75           H
ATOM   4321  HN  ALA A 283     -10.809  -8.110  21.282  1.00 91.75           H
ATOM   4322  N   MET A 284      -9.486  -8.279  23.685  1.00 89.15           N
ATOM   4323  CA  MET A 284      -8.341  -8.205  24.576  1.00 89.15           C
ATOM   4324  C   MET A 284      -7.967  -9.591  25.105  1.00 89.15           C
ATOM   4325  O   MET A 284      -7.783  -9.772  26.307  1.00 89.15           O
ATOM   4326  HA  MET A 284      -7.525  -7.808  23.972  1.00 89.15           H
ATOM   4327  CB  MET A 284      -8.666  -7.281  25.750  1.00 89.15           C
ATOM   4328 1HB  MET A 284      -9.559  -7.638  26.262  1.00 89.15           H
ATOM   4329 2HB  MET A 284      -7.852  -7.307  26.475  1.00 89.15           H
ATOM   4330  CG  MET A 284      -8.885  -5.844  25.273  1.00 89.15           C
ATOM   4331 1HG  MET A 284      -7.960  -5.446  24.854  1.00 89.15           H
ATOM   4332 2HG  MET A 284      -9.629  -5.826  24.477  1.00 89.15           H
ATOM   4333  SD  MET A 284      -9.425  -4.823  26.634  1.00 89.15           S
ATOM   4334  CE  MET A 284     -11.165  -5.221  26.648  1.00 89.15           C
ATOM   4335 1HE  MET A 284     -11.607  -4.950  25.689  1.00 89.15           H
ATOM   4336 2HE  MET A 284     -11.292  -6.290  26.818  1.00 89.15           H
ATOM   4337 3HE  MET A 284     -11.659  -4.665  27.445  1.00 89.15           H
ATOM   4338  HN  MET A 284      -9.385  -7.782  22.823  1.00 89.15           H
ATOM   4339  N   PHE A 285      -7.868 -10.535  24.180  1.00 90.54           N
ATOM   4340  CA  PHE A 285      -7.698 -11.930  24.551  1.00 90.54           C
ATOM   4341  C   PHE A 285      -6.217 -12.282  24.699  1.00 90.54           C
ATOM   4342  O   PHE A 285      -5.875 -13.315  25.274  1.00 90.54           O
ATOM   4343  HA  PHE A 285      -8.202 -12.075  25.506  1.00 90.54           H
ATOM   4344  CB  PHE A 285      -8.299 -12.769  23.420  1.00 90.54           C
ATOM   4345 1HB  PHE A 285      -8.420 -13.795  23.768  1.00 90.54           H
ATOM   4346 2HB  PHE A 285      -9.294 -12.390  23.190  1.00 90.54           H
ATOM   4347  CG  PHE A 285      -7.462 -12.776  22.139  1.00 90.54           C
ATOM   4348  CD1 PHE A 285      -7.689 -11.844  21.175  1.00 90.54           C
ATOM   4349  HD1 PHE A 285      -8.465 -11.092  21.315  1.00 90.54           H
ATOM   4350  CD2 PHE A 285      -6.493 -13.714  21.964  1.00 90.54           C
ATOM   4351  HD2 PHE A 285      -6.312 -14.461  22.737  1.00 90.54           H
ATOM   4352  CE1 PHE A 285      -6.913 -11.850  19.985  1.00 90.54           C
ATOM   4353  HE1 PHE A 285      -7.094 -11.103  19.212  1.00 90.54           H
ATOM   4354  CE2 PHE A 285      -5.717 -13.720  20.775  1.00 90.54           C
ATOM   4355  HE2 PHE A 285      -4.941 -14.472  20.635  1.00 90.54           H
ATOM   4356  CZ  PHE A 285      -5.943 -12.788  19.811  1.00 90.54           C
ATOM   4357  HZ  PHE A 285      -5.348 -12.793  18.898  1.00 90.54           H
ATOM   4358  HN  PHE A 285      -7.900 -10.360  23.196  1.00 90.54           H
ATOM   4359  N   ILE A 286      -5.377 -11.404  24.172  1.00 91.27           N
ATOM   4360  CA  ILE A 286      -3.939 -11.595  24.263  1.00 91.27           C
ATOM   4361  C   ILE A 286      -3.430 -10.981  25.568  1.00 91.27           C
ATOM   4362  O   ILE A 286      -3.041  -9.814  25.600  1.00 91.27           O
ATOM   4363  HA  ILE A 286      -3.753 -12.669  24.291  1.00 91.27           H
ATOM   4364  CB  ILE A 286      -3.246 -11.048  23.014  1.00 91.27           C
ATOM   4365  HB  ILE A 286      -3.419  -9.973  22.970  1.00 91.27           H
ATOM   4366  CG1 ILE A 286      -3.845 -11.655  21.744  1.00 91.27           C
ATOM   4367 1HG1 ILE A 286      -3.588 -12.713  21.686  1.00 91.27           H
ATOM   4368 2HG1 ILE A 286      -4.932 -11.593  21.785  1.00 91.27           H
ATOM   4369  CG2 ILE A 286      -1.732 -11.258  23.091  1.00 91.27           C
ATOM   4370 1HG2 ILE A 286      -1.337 -10.740  23.965  1.00 91.27           H
ATOM   4371 2HG2 ILE A 286      -1.517 -12.324  23.172  1.00 91.27           H
ATOM   4372 3HG2 ILE A 286      -1.264 -10.860  22.191  1.00 91.27           H
ATOM   4373  CD1 ILE A 286      -3.334 -10.931  20.496  1.00 91.27           C
ATOM   4374 1HD1 ILE A 286      -3.614  -9.879  20.547  1.00 91.27           H
ATOM   4375 2HD1 ILE A 286      -2.248 -11.017  20.446  1.00 91.27           H
ATOM   4376 3HD1 ILE A 286      -3.775 -11.383  19.608  1.00 91.27           H
ATOM   4377  HN  ILE A 286      -5.663 -10.576  23.690  1.00 91.27           H
ATOM   4378  N   SER A 287      -3.448 -11.794  26.615  1.00 88.97           N
ATOM   4379  CA  SER A 287      -2.966 -11.354  27.913  1.00 88.97           C
ATOM   4380  C   SER A 287      -1.505 -11.770  28.097  1.00 88.97           C
ATOM   4381  O   SER A 287      -0.815 -11.255  28.976  1.00 88.97           O
ATOM   4382  HA  SER A 287      -3.055 -10.267  27.901  1.00 88.97           H
ATOM   4383  CB  SER A 287      -3.827 -11.923  29.042  1.00 88.97           C
ATOM   4384 1HB  SER A 287      -3.449 -11.568  30.001  1.00 88.97           H
ATOM   4385 2HB  SER A 287      -4.846 -11.550  28.944  1.00 88.97           H
ATOM   4386  OG  SER A 287      -3.841 -13.348  29.036  1.00 88.97           O
ATOM   4387  HG  SER A 287      -4.431 -13.687  29.769  1.00 88.97           H
ATOM   4388  HN  SER A 287      -3.783 -12.735  26.585  1.00 88.97           H
ATOM   4389  N   ASN A 288      -1.077 -12.700  27.255  1.00 91.73           N
ATOM   4390  CA  ASN A 288       0.245 -13.285  27.396  1.00 91.73           C
ATOM   4391  C   ASN A 288       1.269 -12.399  26.685  1.00 91.73           C
ATOM   4392  O   ASN A 288       1.133 -12.120  25.494  1.00 91.73           O
ATOM   4393  HA  ASN A 288       0.419 -13.344  28.471  1.00 91.73           H
ATOM   4394  CB  ASN A 288       0.302 -14.676  26.762  1.00 91.73           C
ATOM   4395 1HB  ASN A 288      -0.520 -15.286  27.138  1.00 91.73           H
ATOM   4396 2HB  ASN A 288       0.169 -14.594  25.683  1.00 91.73           H
ATOM   4397  CG  ASN A 288       1.634 -15.364  27.066  1.00 91.73           C
ATOM   4398  OD1 ASN A 288       2.704 -14.797  26.913  1.00 91.73           O
ATOM   4399  ND2 ASN A 288       1.510 -16.614  27.504  1.00 91.73           N
ATOM   4400 1HD2 ASN A 288       0.602 -17.020  27.607  1.00 91.73           H
ATOM   4401 2HD2 ASN A 288       2.325 -17.147  27.730  1.00 91.73           H
ATOM   4402  HN  ASN A 288      -1.616 -13.051  26.490  1.00 91.73           H
ATOM   4403  N   CYS A 289       2.272 -11.981  27.444  1.00 90.99           N
ATOM   4404  CA  CYS A 289       3.251 -11.036  26.936  1.00 90.99           C
ATOM   4405  C   CYS A 289       4.054 -11.723  25.830  1.00 90.99           C
ATOM   4406  O   CYS A 289       4.421 -11.091  24.841  1.00 90.99           O
ATOM   4407  HA  CYS A 289       2.692 -10.189  26.539  1.00 90.99           H
ATOM   4408  CB  CYS A 289       4.154 -10.503  28.051  1.00 90.99           C
ATOM   4409 1HB  CYS A 289       3.550 -10.030  28.824  1.00 90.99           H
ATOM   4410 2HB  CYS A 289       4.687 -11.328  28.523  1.00 90.99           H
ATOM   4411  SG  CYS A 289       5.349  -9.298  27.366  1.00 90.99           S
ATOM   4412  HN  CYS A 289       2.420 -12.278  28.387  1.00 90.99           H
ATOM   4413  N   ALA A 290       4.304 -13.008  26.035  1.00 92.42           N
ATOM   4414  CA  ALA A 290       5.106 -13.774  25.096  1.00 92.42           C
ATOM   4415  C   ALA A 290       4.389 -13.826  23.745  1.00 92.42           C
ATOM   4416  O   ALA A 290       5.006 -13.610  22.703  1.00 92.42           O
ATOM   4417  HA  ALA A 290       6.057 -13.257  24.973  1.00 92.42           H
ATOM   4418  CB  ALA A 290       5.372 -15.167  25.670  1.00 92.42           C
ATOM   4419 1HB  ALA A 290       5.908 -15.075  26.614  1.00 92.42           H
ATOM   4420 2HB  ALA A 290       4.424 -15.678  25.838  1.00 92.42           H
ATOM   4421 3HB  ALA A 290       5.973 -15.741  24.965  1.00 92.42           H
ATOM   4422  HN  ALA A 290       3.969 -13.523  26.824  1.00 92.42           H
ATOM   4423  N   VAL A 291       3.098 -14.115  23.807  1.00 93.16           N
ATOM   4424  CA  VAL A 291       2.290 -14.195  22.602  1.00 93.16           C
ATOM   4425  C   VAL A 291       2.238 -12.818  21.936  1.00 93.16           C
ATOM   4426  O   VAL A 291       2.371 -12.708  20.718  1.00 93.16           O
ATOM   4427  HA  VAL A 291       2.779 -14.894  21.924  1.00 93.16           H
ATOM   4428  CB  VAL A 291       0.904 -14.749  22.936  1.00 93.16           C
ATOM   4429  HB  VAL A 291       0.445 -14.086  23.669  1.00 93.16           H
ATOM   4430  CG1 VAL A 291       0.008 -14.771  21.696  1.00 93.16           C
ATOM   4431 1HG1 VAL A 291      -0.104 -13.757  21.312  1.00 93.16           H
ATOM   4432 2HG1 VAL A 291       0.462 -15.401  20.931  1.00 93.16           H
ATOM   4433 3HG1 VAL A 291      -0.971 -15.169  21.962  1.00 93.16           H
ATOM   4434  CG2 VAL A 291       1.007 -16.142  23.562  1.00 93.16           C
ATOM   4435 1HG2 VAL A 291       1.495 -16.820  22.862  1.00 93.16           H
ATOM   4436 2HG2 VAL A 291       1.592 -16.085  24.480  1.00 93.16           H
ATOM   4437 3HG2 VAL A 291       0.008 -16.512  23.790  1.00 93.16           H
ATOM   4438  HN  VAL A 291       2.604 -14.292  24.659  1.00 93.16           H
ATOM   4439  N   SER A 292       2.045 -11.802  22.764  1.00 92.83           N
ATOM   4440  CA  SER A 292       1.944 -10.440  22.267  1.00 92.83           C
ATOM   4441  C   SER A 292       3.237 -10.048  21.549  1.00 92.83           C
ATOM   4442  O   SER A 292       3.198  -9.436  20.483  1.00 92.83           O
ATOM   4443  HA  SER A 292       1.107 -10.449  21.570  1.00 92.83           H
ATOM   4444  CB  SER A 292       1.651  -9.460  23.404  1.00 92.83           C
ATOM   4445 1HB  SER A 292       0.805  -9.824  23.987  1.00 92.83           H
ATOM   4446 2HB  SER A 292       2.507  -9.418  24.078  1.00 92.83           H
ATOM   4447  OG  SER A 292       1.364  -8.151  22.920  1.00 92.83           O
ATOM   4448  HG  SER A 292       0.455  -8.132  22.503  1.00 92.83           H
ATOM   4449  HN  SER A 292       1.958 -11.898  23.756  1.00 92.83           H
ATOM   4450  N   THR A 293       4.352 -10.416  22.162  1.00 92.71           N
ATOM   4451  CA  THR A 293       5.655 -10.080  21.613  1.00 92.71           C
ATOM   4452  C   THR A 293       5.821 -10.693  20.221  1.00 92.71           C
ATOM   4453  O   THR A 293       6.272 -10.022  19.294  1.00 92.71           O
ATOM   4454  HA  THR A 293       5.708  -8.997  21.494  1.00 92.71           H
ATOM   4455  CB  THR A 293       6.721 -10.537  22.610  1.00 92.71           C
ATOM   4456  HB  THR A 293       6.631 -11.604  22.814  1.00 92.71           H
ATOM   4457  OG1 THR A 293       6.538  -9.679  23.733  1.00 92.71           O
ATOM   4458  HG1 THR A 293       5.980 -10.136  24.425  1.00 92.71           H
ATOM   4459  CG2 THR A 293       8.141 -10.228  22.132  1.00 92.71           C
ATOM   4460 1HG2 THR A 293       8.251  -9.152  21.993  1.00 92.71           H
ATOM   4461 2HG2 THR A 293       8.325 -10.737  21.186  1.00 92.71           H
ATOM   4462 3HG2 THR A 293       8.859 -10.573  22.876  1.00 92.71           H
ATOM   4463  HN  THR A 293       4.376 -10.935  23.017  1.00 92.71           H
ATOM   4464  N   ASN A 294       5.448 -11.960  20.119  1.00 93.80           N
ATOM   4465  CA  ASN A 294       5.613 -12.691  18.874  1.00 93.80           C
ATOM   4466  C   ASN A 294       4.706 -12.079  17.805  1.00 93.80           C
ATOM   4467  O   ASN A 294       5.083 -12.002  16.636  1.00 93.80           O
ATOM   4468  HA  ASN A 294       6.671 -12.599  18.626  1.00 93.80           H
ATOM   4469  CB  ASN A 294       5.222 -14.160  19.042  1.00 93.80           C
ATOM   4470 1HB  ASN A 294       4.260 -14.228  19.550  1.00 93.80           H
ATOM   4471 2HB  ASN A 294       5.098 -14.621  18.062  1.00 93.80           H
ATOM   4472  CG  ASN A 294       6.282 -14.922  19.840  1.00 93.80           C
ATOM   4473  OD1 ASN A 294       7.421 -14.503  19.967  1.00 93.80           O
ATOM   4474  ND2 ASN A 294       5.845 -16.061  20.370  1.00 93.80           N
ATOM   4475 1HD2 ASN A 294       4.898 -16.348  20.227  1.00 93.80           H
ATOM   4476 2HD2 ASN A 294       6.464 -16.631  20.910  1.00 93.80           H
ATOM   4477  HN  ASN A 294       5.041 -12.485  20.866  1.00 93.80           H
ATOM   4478  N   ILE A 295       3.528 -11.660  18.242  1.00 93.44           N
ATOM   4479  CA  ILE A 295       2.546 -11.102  17.329  1.00 93.44           C
ATOM   4480  C   ILE A 295       3.071  -9.778  16.768  1.00 93.44           C
ATOM   4481  O   ILE A 295       2.892  -9.486  15.587  1.00 93.44           O
ATOM   4482  HA  ILE A 295       2.430 -11.804  16.504  1.00 93.44           H
ATOM   4483  CB  ILE A 295       1.184 -10.981  18.015  1.00 93.44           C
ATOM   4484  HB  ILE A 295       1.341 -10.586  19.019  1.00 93.44           H
ATOM   4485  CG1 ILE A 295       0.523 -12.353  18.168  1.00 93.44           C
ATOM   4486 1HG1 ILE A 295       0.236 -12.733  17.188  1.00 93.44           H
ATOM   4487 2HG1 ILE A 295       1.239 -13.060  18.587  1.00 93.44           H
ATOM   4488  CG2 ILE A 295       0.283  -9.990  17.275  1.00 93.44           C
ATOM   4489 1HG2 ILE A 295       0.756  -9.008  17.263  1.00 93.44           H
ATOM   4490 2HG2 ILE A 295       0.129 -10.333  16.252  1.00 93.44           H
ATOM   4491 3HG2 ILE A 295      -0.679  -9.924  17.784  1.00 93.44           H
ATOM   4492  CD1 ILE A 295      -0.709 -12.270  19.071  1.00 93.44           C
ATOM   4493 1HD1 ILE A 295      -0.414 -11.913  20.057  1.00 93.44           H
ATOM   4494 2HD1 ILE A 295      -1.433 -11.581  18.636  1.00 93.44           H
ATOM   4495 3HD1 ILE A 295      -1.159 -13.259  19.162  1.00 93.44           H
ATOM   4496  HN  ILE A 295       3.242 -11.697  19.200  1.00 93.44           H
ATOM   4497  N   ASP A 296       3.710  -9.014  17.642  1.00 93.13           N
ATOM   4498  CA  ASP A 296       4.239  -7.717  17.256  1.00 93.13           C
ATOM   4499  C   ASP A 296       5.376  -7.914  16.251  1.00 93.13           C
ATOM   4500  O   ASP A 296       5.492  -7.161  15.285  1.00 93.13           O
ATOM   4501  HA  ASP A 296       3.393  -7.178  16.829  1.00 93.13           H
ATOM   4502  CB  ASP A 296       4.802  -6.970  18.467  1.00 93.13           C
ATOM   4503 1HB  ASP A 296       5.496  -7.614  19.006  1.00 93.13           H
ATOM   4504 2HB  ASP A 296       5.369  -6.102  18.131  1.00 93.13           H
ATOM   4505  CG  ASP A 296       3.680  -6.520  19.404  1.00 93.13           C
ATOM   4506  OD1 ASP A 296       2.524  -6.486  18.930  1.00 93.13           O
ATOM   4507  OD2 ASP A 296       4.003  -6.221  20.574  1.00 93.13           O
ATOM   4508  HN  ASP A 296       3.867  -9.268  18.597  1.00 93.13           H
ATOM   4509  N   ILE A 297       6.185  -8.929  16.513  1.00 94.02           N
ATOM   4510  CA  ILE A 297       7.274  -9.270  15.613  1.00 94.02           C
ATOM   4511  C   ILE A 297       6.698  -9.683  14.257  1.00 94.02           C
ATOM   4512  O   ILE A 297       7.191  -9.257  13.214  1.00 94.02           O
ATOM   4513  HA  ILE A 297       7.876  -8.372  15.473  1.00 94.02           H
ATOM   4514  CB  ILE A 297       8.180 -10.329  16.244  1.00 94.02           C
ATOM   4515  HB  ILE A 297       7.549 -11.124  16.643  1.00 94.02           H
ATOM   4516  CG1 ILE A 297       8.969  -9.746  17.418  1.00 94.02           C
ATOM   4517 1HG1 ILE A 297       9.702  -9.029  17.048  1.00 94.02           H
ATOM   4518 2HG1 ILE A 297       8.295  -9.200  18.079  1.00 94.02           H
ATOM   4519  CG2 ILE A 297       9.096 -10.963  15.196  1.00 94.02           C
ATOM   4520 1HG2 ILE A 297       8.491 -11.436  14.423  1.00 94.02           H
ATOM   4521 2HG2 ILE A 297       9.721 -10.191  14.746  1.00 94.02           H
ATOM   4522 3HG2 ILE A 297       9.729 -11.712  15.671  1.00 94.02           H
ATOM   4523  CD1 ILE A 297       9.679 -10.850  18.204  1.00 94.02           C
ATOM   4524 1HD1 ILE A 297       8.941 -11.552  18.593  1.00 94.02           H
ATOM   4525 2HD1 ILE A 297      10.370 -11.378  17.546  1.00 94.02           H
ATOM   4526 3HD1 ILE A 297      10.233 -10.408  19.032  1.00 94.02           H
ATOM   4527  HN  ILE A 297       6.107  -9.513  17.322  1.00 94.02           H
ATOM   4528  N   CYS A 298       5.663 -10.507  14.316  1.00 94.04           N
ATOM   4529  CA  CYS A 298       5.008 -10.975  13.105  1.00 94.04           C
ATOM   4530  C   CYS A 298       4.521  -9.755  12.321  1.00 94.04           C
ATOM   4531  O   CYS A 298       4.626  -9.717  11.096  1.00 94.04           O
ATOM   4532  HA  CYS A 298       5.757 -11.526  12.537  1.00 94.04           H
ATOM   4533  CB  CYS A 298       3.867 -11.945  13.418  1.00 94.04           C
ATOM   4534 1HB  CYS A 298       3.281 -11.572  14.258  1.00 94.04           H
ATOM   4535 2HB  CYS A 298       3.193 -12.013  12.564  1.00 94.04           H
ATOM   4536  SG  CYS A 298       4.543 -13.599  13.813  1.00 94.04           S
ATOM   4537  HG  CYS A 298       4.958 -13.290  15.039  1.00 94.04           H
ATOM   4538  HN  CYS A 298       5.272 -10.855  15.168  1.00 94.04           H
ATOM   4539  N   PHE A 299       3.998  -8.786  13.059  1.00 94.06           N
ATOM   4540  CA  PHE A 299       3.498  -7.567  12.449  1.00 94.06           C
ATOM   4541  C   PHE A 299       4.605  -6.847  11.675  1.00 94.06           C
ATOM   4542  O   PHE A 299       4.397  -6.420  10.541  1.00 94.06           O
ATOM   4543  HA  PHE A 299       2.703  -7.852  11.760  1.00 94.06           H
ATOM   4544  CB  PHE A 299       3.015  -6.663  13.585  1.00 94.06           C
ATOM   4545 1HB  PHE A 299       2.242  -7.185  14.148  1.00 94.06           H
ATOM   4546 2HB  PHE A 299       3.844  -6.486  14.271  1.00 94.06           H
ATOM   4547  CG  PHE A 299       2.463  -5.315  13.116  1.00 94.06           C
ATOM   4548  CD1 PHE A 299       3.283  -4.232  13.044  1.00 94.06           C
ATOM   4549  HD1 PHE A 299       4.333  -4.325  13.320  1.00 94.06           H
ATOM   4550  CD2 PHE A 299       1.153  -5.200  12.772  1.00 94.06           C
ATOM   4551  HD2 PHE A 299       0.496  -6.068  12.830  1.00 94.06           H
ATOM   4552  CE1 PHE A 299       2.770  -2.982  12.609  1.00 94.06           C
ATOM   4553  HE1 PHE A 299       3.427  -2.114  12.552  1.00 94.06           H
ATOM   4554  CE2 PHE A 299       0.640  -3.949  12.337  1.00 94.06           C
ATOM   4555  HE2 PHE A 299      -0.410  -3.857  12.061  1.00 94.06           H
ATOM   4556  CZ  PHE A 299       1.460  -2.866  12.265  1.00 94.06           C
ATOM   4557  HZ  PHE A 299       1.066  -1.906  11.931  1.00 94.06           H
ATOM   4558  HN  PHE A 299       3.914  -8.826  14.055  1.00 94.06           H
ATOM   4559  N   GLN A 300       5.757  -6.735  12.320  1.00 93.09           N
ATOM   4560  CA  GLN A 300       6.875  -6.014  11.735  1.00 93.09           C
ATOM   4561  C   GLN A 300       7.326  -6.694  10.441  1.00 93.09           C
ATOM   4562  O   GLN A 300       7.601  -6.024   9.447  1.00 93.09           O
ATOM   4563  HA  GLN A 300       6.494  -5.017  11.516  1.00 93.09           H
ATOM   4564  CB  GLN A 300       8.034  -5.901  12.728  1.00 93.09           C
ATOM   4565 1HB  GLN A 300       8.240  -6.879  13.164  1.00 93.09           H
ATOM   4566 2HB  GLN A 300       8.937  -5.589  12.204  1.00 93.09           H
ATOM   4567  CG  GLN A 300       7.709  -4.900  13.838  1.00 93.09           C
ATOM   4568 1HG  GLN A 300       7.489  -3.926  13.401  1.00 93.09           H
ATOM   4569 2HG  GLN A 300       6.813  -5.220  14.371  1.00 93.09           H
ATOM   4570  CD  GLN A 300       8.875  -4.773  14.821  1.00 93.09           C
ATOM   4571  OE1 GLN A 300       9.912  -5.399  14.676  1.00 93.09           O
ATOM   4572  NE2 GLN A 300       8.648  -3.931  15.824  1.00 93.09           N
ATOM   4573 1HE2 GLN A 300       7.774  -3.449  15.884  1.00 93.09           H
ATOM   4574 2HE2 GLN A 300       9.351  -3.780  16.519  1.00 93.09           H
ATOM   4575  HN  GLN A 300       5.932  -7.125  13.224  1.00 93.09           H
ATOM   4576  N   VAL A 301       7.387  -8.016  10.495  1.00 94.12           N
ATOM   4577  CA  VAL A 301       7.866  -8.790   9.362  1.00 94.12           C
ATOM   4578  C   VAL A 301       6.909  -8.608   8.183  1.00 94.12           C
ATOM   4579  O   VAL A 301       7.333  -8.257   7.083  1.00 94.12           O
ATOM   4580  HA  VAL A 301       8.844  -8.396   9.084  1.00 94.12           H
ATOM   4581  CB  VAL A 301       8.044 -10.255   9.767  1.00 94.12           C
ATOM   4582  HB  VAL A 301       7.100 -10.604  10.184  1.00 94.12           H
ATOM   4583  CG1 VAL A 301       8.371 -11.124   8.551  1.00 94.12           C
ATOM   4584 1HG1 VAL A 301       7.558 -11.057   7.828  1.00 94.12           H
ATOM   4585 2HG1 VAL A 301       9.295 -10.773   8.092  1.00 94.12           H
ATOM   4586 3HG1 VAL A 301       8.492 -12.160   8.867  1.00 94.12           H
ATOM   4587  CG2 VAL A 301       9.117 -10.399  10.848  1.00 94.12           C
ATOM   4588 1HG2 VAL A 301      10.068 -10.023  10.469  1.00 94.12           H
ATOM   4589 2HG2 VAL A 301       8.826  -9.826  11.728  1.00 94.12           H
ATOM   4590 3HG2 VAL A 301       9.223 -11.450  11.117  1.00 94.12           H
ATOM   4591  HN  VAL A 301       7.117  -8.557  11.292  1.00 94.12           H
ATOM   4592  N   THR A 302       5.635  -8.854   8.453  1.00 93.54           N
ATOM   4593  CA  THR A 302       4.628  -8.821   7.406  1.00 93.54           C
ATOM   4594  C   THR A 302       4.484  -7.404   6.848  1.00 93.54           C
ATOM   4595  O   THR A 302       4.225  -7.224   5.659  1.00 93.54           O
ATOM   4596  HA  THR A 302       4.965  -9.455   6.586  1.00 93.54           H
ATOM   4597  CB  THR A 302       3.327  -9.382   7.983  1.00 93.54           C
ATOM   4598  HB  THR A 302       2.534  -9.375   7.235  1.00 93.54           H
ATOM   4599  OG1 THR A 302       3.088  -8.584   9.140  1.00 93.54           O
ATOM   4600  HG1 THR A 302       3.489  -9.021   9.945  1.00 93.54           H
ATOM   4601  CG2 THR A 302       3.494 -10.799   8.536  1.00 93.54           C
ATOM   4602 1HG2 THR A 302       4.240 -10.793   9.331  1.00 93.54           H
ATOM   4603 2HG2 THR A 302       3.821 -11.464   7.737  1.00 93.54           H
ATOM   4604 3HG2 THR A 302       2.542 -11.149   8.933  1.00 93.54           H
ATOM   4605  HN  THR A 302       5.289  -9.071   9.366  1.00 93.54           H
ATOM   4606  N   GLN A 303       4.659  -6.433   7.733  1.00 92.35           N
ATOM   4607  CA  GLN A 303       4.616  -5.038   7.332  1.00 92.35           C
ATOM   4608  C   GLN A 303       5.708  -4.747   6.300  1.00 92.35           C
ATOM   4609  O   GLN A 303       5.466  -4.055   5.313  1.00 92.35           O
ATOM   4610  HA  GLN A 303       3.634  -4.897   6.880  1.00 92.35           H
ATOM   4611  CB  GLN A 303       4.747  -4.114   8.544  1.00 92.35           C
ATOM   4612 1HB  GLN A 303       3.893  -4.253   9.207  1.00 92.35           H
ATOM   4613 2HB  GLN A 303       5.638  -4.379   9.113  1.00 92.35           H
ATOM   4614  CG  GLN A 303       4.830  -2.649   8.111  1.00 92.35           C
ATOM   4615 1HG  GLN A 303       5.844  -2.418   7.787  1.00 92.35           H
ATOM   4616 2HG  GLN A 303       4.176  -2.482   7.255  1.00 92.35           H
ATOM   4617  CD  GLN A 303       4.430  -1.715   9.256  1.00 92.35           C
ATOM   4618  OE1 GLN A 303       5.201  -1.429  10.156  1.00 92.35           O
ATOM   4619  NE2 GLN A 303       3.184  -1.258   9.170  1.00 92.35           N
ATOM   4620 1HE2 GLN A 303       2.602  -1.532   8.404  1.00 92.35           H
ATOM   4621 2HE2 GLN A 303       2.829  -0.640   9.872  1.00 92.35           H
ATOM   4622  HN  GLN A 303       4.828  -6.588   8.707  1.00 92.35           H
ATOM   4623  N   THR A 304       6.886  -5.292   6.565  1.00 92.48           N
ATOM   4624  CA  THR A 304       8.036  -5.038   5.713  1.00 92.48           C
ATOM   4625  C   THR A 304       7.818  -5.645   4.326  1.00 92.48           C
ATOM   4626  O   THR A 304       8.192  -5.050   3.318  1.00 92.48           O
ATOM   4627  HA  THR A 304       8.132  -3.960   5.579  1.00 92.48           H
ATOM   4628  CB  THR A 304       9.279  -5.577   6.424  1.00 92.48           C
ATOM   4629  HB  THR A 304       9.242  -6.663   6.503  1.00 92.48           H
ATOM   4630  OG1 THR A 304       9.305  -4.870   7.661  1.00 92.48           O
ATOM   4631  HG1 THR A 304       8.896  -5.429   8.383  1.00 92.48           H
ATOM   4632  CG2 THR A 304      10.578  -5.160   5.730  1.00 92.48           C
ATOM   4633 1HG2 THR A 304      10.647  -4.073   5.711  1.00 92.48           H
ATOM   4634 2HG2 THR A 304      10.582  -5.543   4.709  1.00 92.48           H
ATOM   4635 3HG2 THR A 304      11.428  -5.569   6.275  1.00 92.48           H
ATOM   4636  HN  THR A 304       7.062  -5.896   7.342  1.00 92.48           H
ATOM   4637  N   ILE A 305       7.213  -6.824   4.320  1.00 92.50           N
ATOM   4638  CA  ILE A 305       6.901  -7.499   3.072  1.00 92.50           C
ATOM   4639  C   ILE A 305       5.934  -6.637   2.259  1.00 92.50           C
ATOM   4640  O   ILE A 305       6.072  -6.522   1.042  1.00 92.50           O
ATOM   4641  HA  ILE A 305       7.831  -7.596   2.512  1.00 92.50           H
ATOM   4642  CB  ILE A 305       6.385  -8.914   3.342  1.00 92.50           C
ATOM   4643  HB  ILE A 305       5.568  -8.848   4.061  1.00 92.50           H
ATOM   4644  CG1 ILE A 305       7.474  -9.783   3.974  1.00 92.50           C
ATOM   4645 1HG1 ILE A 305       8.240 -10.010   3.231  1.00 92.50           H
ATOM   4646 2HG1 ILE A 305       7.963  -9.233   4.778  1.00 92.50           H
ATOM   4647  CG2 ILE A 305       5.816  -9.543   2.069  1.00 92.50           C
ATOM   4648 1HG2 ILE A 305       4.990  -8.934   1.700  1.00 92.50           H
ATOM   4649 2HG2 ILE A 305       6.596  -9.594   1.309  1.00 92.50           H
ATOM   4650 3HG2 ILE A 305       5.457 -10.548   2.289  1.00 92.50           H
ATOM   4651  CD1 ILE A 305       6.887 -11.085   4.523  1.00 92.50           C
ATOM   4652 1HD1 ILE A 305       6.140 -10.855   5.282  1.00 92.50           H
ATOM   4653 2HD1 ILE A 305       6.420 -11.644   3.711  1.00 92.50           H
ATOM   4654 3HD1 ILE A 305       7.683 -11.684   4.966  1.00 92.50           H
ATOM   4655  HN  ILE A 305       6.937  -7.315   5.147  1.00 92.50           H
ATOM   4656  N   ALA A 306       4.975  -6.053   2.964  1.00 90.92           N
ATOM   4657  CA  ALA A 306       3.946  -5.260   2.314  1.00 90.92           C
ATOM   4658  C   ALA A 306       4.590  -4.045   1.644  1.00 90.92           C
ATOM   4659  O   ALA A 306       4.167  -3.629   0.566  1.00 90.92           O
ATOM   4660  HA  ALA A 306       3.481  -5.882   1.549  1.00 90.92           H
ATOM   4661  CB  ALA A 306       2.883  -4.864   3.341  1.00 90.92           C
ATOM   4662 1HB  ALA A 306       2.435  -5.762   3.765  1.00 90.92           H
ATOM   4663 2HB  ALA A 306       3.345  -4.278   4.135  1.00 90.92           H
ATOM   4664 3HB  ALA A 306       2.110  -4.269   2.853  1.00 90.92           H
ATOM   4665  HN  ALA A 306       4.896  -6.115   3.958  1.00 90.92           H
ATOM   4666  N   PHE A 307       5.604  -3.511   2.309  1.00 90.87           N
ATOM   4667  CA  PHE A 307       6.259  -2.305   1.832  1.00 90.87           C
ATOM   4668  C   PHE A 307       7.124  -2.599   0.605  1.00 90.87           C
ATOM   4669  O   PHE A 307       7.270  -1.751  -0.274  1.00 90.87           O
ATOM   4670  HA  PHE A 307       5.476  -1.597   1.562  1.00 90.87           H
ATOM   4671  CB  PHE A 307       7.157  -1.806   2.966  1.00 90.87           C
ATOM   4672 1HB  PHE A 307       7.763  -2.636   3.328  1.00 90.87           H
ATOM   4673 2HB  PHE A 307       7.845  -1.059   2.569  1.00 90.87           H
ATOM   4674  CG  PHE A 307       6.393  -1.199   4.145  1.00 90.87           C
ATOM   4675  CD1 PHE A 307       5.033  -1.210   4.151  1.00 90.87           C
ATOM   4676  HD1 PHE A 307       4.488  -1.651   3.316  1.00 90.87           H
ATOM   4677  CD2 PHE A 307       7.073  -0.650   5.186  1.00 90.87           C
ATOM   4678  HD2 PHE A 307       8.163  -0.641   5.181  1.00 90.87           H
ATOM   4679  CE1 PHE A 307       4.323  -0.647   5.245  1.00 90.87           C
ATOM   4680  HE1 PHE A 307       3.234  -0.656   5.249  1.00 90.87           H
ATOM   4681  CE2 PHE A 307       6.364  -0.087   6.280  1.00 90.87           C
ATOM   4682  HE2 PHE A 307       6.909   0.354   7.114  1.00 90.87           H
ATOM   4683  CZ  PHE A 307       5.004  -0.098   6.286  1.00 90.87           C
ATOM   4684  HZ  PHE A 307       4.459   0.334   7.126  1.00 90.87           H
ATOM   4685  HN  PHE A 307       5.976  -3.887   3.158  1.00 90.87           H
ATOM   4686  N   PHE A 308       7.674  -3.804   0.584  1.00 90.29           N
ATOM   4687  CA  PHE A 308       8.559  -4.204  -0.497  1.00 90.29           C
ATOM   4688  C   PHE A 308       7.825  -4.193  -1.839  1.00 90.29           C
ATOM   4689  O   PHE A 308       8.452  -4.106  -2.894  1.00 90.29           O
ATOM   4690  HA  PHE A 308       9.378  -3.485  -0.528  1.00 90.29           H
ATOM   4691  CB  PHE A 308       9.021  -5.631  -0.193  1.00 90.29           C
ATOM   4692 1HB  PHE A 308       9.340  -5.684   0.847  1.00 90.29           H
ATOM   4693 2HB  PHE A 308       8.173  -6.307  -0.302  1.00 90.29           H
ATOM   4694  CG  PHE A 308      10.161  -6.119  -1.088  1.00 90.29           C
ATOM   4695  CD1 PHE A 308       9.896  -6.937  -2.142  1.00 90.29           C
ATOM   4696  HD1 PHE A 308       8.871  -7.244  -2.349  1.00 90.29           H
ATOM   4697  CD2 PHE A 308      11.440  -5.736  -0.830  1.00 90.29           C
ATOM   4698  HD2 PHE A 308      11.653  -5.081   0.015  1.00 90.29           H
ATOM   4699  CE1 PHE A 308      10.955  -7.391  -2.972  1.00 90.29           C
ATOM   4700  HE1 PHE A 308      10.743  -8.047  -3.817  1.00 90.29           H
ATOM   4701  CE2 PHE A 308      12.499  -6.190  -1.660  1.00 90.29           C
ATOM   4702  HE2 PHE A 308      13.524  -5.883  -1.453  1.00 90.29           H
ATOM   4703  CZ  PHE A 308      12.234  -7.008  -2.714  1.00 90.29           C
ATOM   4704  HZ  PHE A 308      13.047  -7.356  -3.351  1.00 90.29           H
ATOM   4705  HN  PHE A 308       7.525  -4.500   1.287  1.00 90.29           H
ATOM   4706  N   HIS A 309       6.505  -4.283  -1.756  1.00 87.72           N
ATOM   4707  CA  HIS A 309       5.682  -4.330  -2.952  1.00 87.72           C
ATOM   4708  C   HIS A 309       5.909  -3.065  -3.783  1.00 87.72           C
ATOM   4709  O   HIS A 309       5.930  -3.120  -5.011  1.00 87.72           O
ATOM   4710  HA  HIS A 309       6.013  -5.196  -3.526  1.00 87.72           H
ATOM   4711  CB  HIS A 309       4.210  -4.545  -2.591  1.00 87.72           C
ATOM   4712 1HB  HIS A 309       4.123  -5.452  -1.993  1.00 87.72           H
ATOM   4713 2HB  HIS A 309       3.876  -3.717  -1.965  1.00 87.72           H
ATOM   4714  CG  HIS A 309       3.294  -4.656  -3.786  1.00 87.72           C
ATOM   4715  ND1 HIS A 309       2.704  -3.556  -4.383  1.00 87.72           N
ATOM   4716  HD1 HIS A 309       2.817  -2.604  -4.097  1.00 87.72           H
ATOM   4717  CD2 HIS A 309       2.874  -5.747  -4.489  1.00 87.72           C
ATOM   4718  HD2 HIS A 309       3.152  -6.782  -4.285  1.00 87.72           H
ATOM   4719  CE1 HIS A 309       1.964  -3.978  -5.398  1.00 87.72           C
ATOM   4720  HE1 HIS A 309       1.373  -3.350  -6.065  1.00 87.72           H
ATOM   4721  NE2 HIS A 309       2.070  -5.336  -5.461  1.00 87.72           N
ATOM   4722  HN  HIS A 309       6.001  -4.323  -0.894  1.00 87.72           H
ATOM   4723  N   SER A 310       6.075  -1.955  -3.079  1.00 87.22           N
ATOM   4724  CA  SER A 310       6.063  -0.652  -3.721  1.00 87.22           C
ATOM   4725  C   SER A 310       7.318  -0.480  -4.579  1.00 87.22           C
ATOM   4726  O   SER A 310       7.405   0.451  -5.378  1.00 87.22           O
ATOM   4727  HA  SER A 310       5.169  -0.647  -4.346  1.00 87.22           H
ATOM   4728  CB  SER A 310       5.967   0.471  -2.687  1.00 87.22           C
ATOM   4729 1HB  SER A 310       6.748   0.342  -1.938  1.00 87.22           H
ATOM   4730 2HB  SER A 310       6.149   1.429  -3.175  1.00 87.22           H
ATOM   4731  OG  SER A 310       4.695   0.500  -2.046  1.00 87.22           O
ATOM   4732  HG  SER A 310       4.006   0.869  -2.669  1.00 87.22           H
ATOM   4733  HN  SER A 310       6.215  -1.937  -2.089  1.00 87.22           H
ATOM   4734  N   CYS A 311       8.259  -1.391  -4.383  1.00 89.72           N
ATOM   4735  CA  CYS A 311       9.485  -1.381  -5.162  1.00 89.72           C
ATOM   4736  C   CYS A 311       9.365  -2.438  -6.261  1.00 89.72           C
ATOM   4737  O   CYS A 311      10.221  -2.525  -7.141  1.00 89.72           O
ATOM   4738  HA  CYS A 311       9.574  -0.383  -5.593  1.00 89.72           H
ATOM   4739  CB  CYS A 311      10.717  -1.608  -4.283  1.00 89.72           C
ATOM   4740 1HB  CYS A 311      11.623  -1.397  -4.851  1.00 89.72           H
ATOM   4741 2HB  CYS A 311      10.702  -0.920  -3.438  1.00 89.72           H
ATOM   4742  SG  CYS A 311      10.746  -3.336  -3.682  1.00 89.72           S
ATOM   4743  HG  CYS A 311      11.923  -3.250  -3.069  1.00 89.72           H
ATOM   4744  HN  CYS A 311       8.194  -2.126  -3.708  1.00 89.72           H
ATOM   4745  N   LEU A 312       8.297  -3.217  -6.175  1.00 86.40           N
ATOM   4746  CA  LEU A 312       8.148  -4.381  -7.032  1.00 86.40           C
ATOM   4747  C   LEU A 312       7.482  -3.961  -8.344  1.00 86.40           C
ATOM   4748  O   LEU A 312       7.766  -4.529  -9.397  1.00 86.40           O
ATOM   4749  HA  LEU A 312       9.148  -4.752  -7.255  1.00 86.40           H
ATOM   4750  CB  LEU A 312       7.404  -5.497  -6.294  1.00 86.40           C
ATOM   4751 1HB  LEU A 312       6.546  -5.059  -5.785  1.00 86.40           H
ATOM   4752 2HB  LEU A 312       7.014  -6.196  -7.034  1.00 86.40           H
ATOM   4753  CG  LEU A 312       8.223  -6.284  -5.270  1.00 86.40           C
ATOM   4754  HG  LEU A 312       8.517  -5.604  -4.471  1.00 86.40           H
ATOM   4755  CD1 LEU A 312       7.383  -7.393  -4.633  1.00 86.40           C
ATOM   4756 1HD1 LEU A 312       6.523  -6.953  -4.129  1.00 86.40           H
ATOM   4757 2HD1 LEU A 312       7.039  -8.079  -5.407  1.00 86.40           H
ATOM   4758 3HD1 LEU A 312       7.989  -7.938  -3.908  1.00 86.40           H
ATOM   4759  CD2 LEU A 312       9.509  -6.827  -5.896  1.00 86.40           C
ATOM   4760 1HD2 LEU A 312       9.258  -7.488  -6.726  1.00 86.40           H
ATOM   4761 2HD2 LEU A 312      10.113  -5.998  -6.262  1.00 86.40           H
ATOM   4762 3HD2 LEU A 312      10.072  -7.383  -5.146  1.00 86.40           H
ATOM   4763  HN  LEU A 312       7.543  -3.063  -5.536  1.00 86.40           H
ATOM   4764  N   ASN A 313       6.609  -2.971  -8.237  1.00 80.80           N
ATOM   4765  CA  ASN A 313       5.748  -2.609  -9.350  1.00 80.80           C
ATOM   4766  C   ASN A 313       6.609  -2.298 -10.576  1.00 80.80           C
ATOM   4767  O   ASN A 313       6.402  -2.868 -11.646  1.00 80.80           O
ATOM   4768  HA  ASN A 313       5.101  -3.473  -9.504  1.00 80.80           H
ATOM   4769  CB  ASN A 313       4.921  -1.364  -9.025  1.00 80.80           C
ATOM   4770 1HB  ASN A 313       5.549  -0.626  -8.526  1.00 80.80           H
ATOM   4771 2HB  ASN A 313       4.565  -0.907  -9.949  1.00 80.80           H
ATOM   4772  CG  ASN A 313       3.729  -1.715  -8.132  1.00 80.80           C
ATOM   4773  OD1 ASN A 313       3.215  -2.821  -8.145  1.00 80.80           O
ATOM   4774  ND2 ASN A 313       3.320  -0.714  -7.358  1.00 80.80           N
ATOM   4775 1HD2 ASN A 313       3.786   0.170  -7.395  1.00 80.80           H
ATOM   4776 2HD2 ASN A 313       2.547  -0.845  -6.738  1.00 80.80           H
ATOM   4777  HN  ASN A 313       6.485  -2.421  -7.411  1.00 80.80           H
ATOM   4778  N   PRO A 314       7.587  -1.391 -10.443  1.00 79.29           N
ATOM   4779  CA  PRO A 314       8.422  -1.010 -11.585  1.00 79.29           C
ATOM   4780  C   PRO A 314       9.045  -2.214 -12.272  1.00 79.29           C
ATOM   4781  O   PRO A 314       9.101  -2.273 -13.500  1.00 79.29           O
ATOM   4782  HA  PRO A 314       7.813  -0.528 -12.350  1.00 79.29           H
ATOM   4783  CB  PRO A 314       9.484  -0.096 -10.968  1.00 79.29           C
ATOM   4784 1HB  PRO A 314      10.372  -0.655 -10.674  1.00 79.29           H
ATOM   4785 2HB  PRO A 314       9.810   0.671 -11.671  1.00 79.29           H
ATOM   4786  CG  PRO A 314       8.773   0.508  -9.763  1.00 79.29           C
ATOM   4787 1HG  PRO A 314       9.479   0.896  -9.030  1.00 79.29           H
ATOM   4788 2HG  PRO A 314       8.135   1.345 -10.047  1.00 79.29           H
ATOM   4789  CD  PRO A 314       7.971  -0.663  -9.220  1.00 79.29           C
ATOM   4790 1HD  PRO A 314       8.566  -1.287  -8.553  1.00 79.29           H
ATOM   4791 2HD  PRO A 314       7.104  -0.330  -8.650  1.00 79.29           H
ATOM   4792  N   VAL A 315       9.500  -3.152 -11.455  1.00 80.51           N
ATOM   4793  CA  VAL A 315      10.216  -4.308 -11.967  1.00 80.51           C
ATOM   4794  C   VAL A 315       9.284  -5.122 -12.867  1.00 80.51           C
ATOM   4795  O   VAL A 315       9.688  -5.577 -13.936  1.00 80.51           O
ATOM   4796  HA  VAL A 315      11.049  -3.941 -12.566  1.00 80.51           H
ATOM   4797  CB  VAL A 315      10.789  -5.125 -10.807  1.00 80.51           C
ATOM   4798  HB  VAL A 315       9.957  -5.451 -10.183  1.00 80.51           H
ATOM   4799  CG1 VAL A 315      11.510  -6.373 -11.319  1.00 80.51           C
ATOM   4800 1HG1 VAL A 315      10.808  -6.997 -11.871  1.00 80.51           H
ATOM   4801 2HG1 VAL A 315      12.328  -6.077 -11.976  1.00 80.51           H
ATOM   4802 3HG1 VAL A 315      11.908  -6.935 -10.474  1.00 80.51           H
ATOM   4803  CG2 VAL A 315      11.719  -4.270  -9.942  1.00 80.51           C
ATOM   4804 1HG2 VAL A 315      12.544  -3.901 -10.551  1.00 80.51           H
ATOM   4805 2HG2 VAL A 315      11.163  -3.427  -9.534  1.00 80.51           H
ATOM   4806 3HG2 VAL A 315      12.113  -4.875  -9.125  1.00 80.51           H
ATOM   4807  HN  VAL A 315       9.387  -3.131 -10.461  1.00 80.51           H
ATOM   4808  N   LEU A 316       8.053  -5.281 -12.401  1.00 78.68           N
ATOM   4809  CA  LEU A 316       7.084  -6.097 -13.112  1.00 78.68           C
ATOM   4810  C   LEU A 316       6.900  -5.547 -14.528  1.00 78.68           C
ATOM   4811  O   LEU A 316       6.784  -6.311 -15.484  1.00 78.68           O
ATOM   4812  HA  LEU A 316       7.495  -7.104 -13.183  1.00 78.68           H
ATOM   4813  CB  LEU A 316       5.781  -6.196 -12.316  1.00 78.68           C
ATOM   4814 1HB  LEU A 316       5.414  -5.186 -12.131  1.00 78.68           H
ATOM   4815 2HB  LEU A 316       5.037  -6.696 -12.936  1.00 78.68           H
ATOM   4816  CG  LEU A 316       5.866  -6.931 -10.977  1.00 78.68           C
ATOM   4817  HG  LEU A 316       6.584  -6.407 -10.346  1.00 78.68           H
ATOM   4818  CD1 LEU A 316       4.520  -6.903 -10.250  1.00 78.68           C
ATOM   4819 1HD1 LEU A 316       4.229  -5.870 -10.063  1.00 78.68           H
ATOM   4820 2HD1 LEU A 316       3.764  -7.388 -10.867  1.00 78.68           H
ATOM   4821 3HD1 LEU A 316       4.609  -7.433  -9.301  1.00 78.68           H
ATOM   4822  CD2 LEU A 316       6.387  -8.357 -11.167  1.00 78.68           C
ATOM   4823 1HD2 LEU A 316       5.712  -8.905 -11.824  1.00 78.68           H
ATOM   4824 2HD2 LEU A 316       7.381  -8.324 -11.612  1.00 78.68           H
ATOM   4825 3HD2 LEU A 316       6.437  -8.856 -10.199  1.00 78.68           H
ATOM   4826  HN  LEU A 316       7.717  -4.864 -11.557  1.00 78.68           H
ATOM   4827  N   TYR A 317       6.879  -4.225 -14.616  1.00 75.54           N
ATOM   4828  CA  TYR A 317       6.668  -3.564 -15.893  1.00 75.54           C
ATOM   4829  C   TYR A 317       7.865  -3.772 -16.823  1.00 75.54           C
ATOM   4830  O   TYR A 317       7.694  -3.965 -18.026  1.00 75.54           O
ATOM   4831  HA  TYR A 317       5.780  -3.998 -16.353  1.00 75.54           H
ATOM   4832  CB  TYR A 317       6.534  -2.073 -15.578  1.00 75.54           C
ATOM   4833 1HB  TYR A 317       7.467  -1.720 -15.138  1.00 75.54           H
ATOM   4834 2HB  TYR A 317       6.395  -1.526 -16.511  1.00 75.54           H
ATOM   4835  CG  TYR A 317       5.381  -1.737 -14.630  1.00 75.54           C
ATOM   4836  CD1 TYR A 317       4.224  -2.489 -14.659  1.00 75.54           C
ATOM   4837  HD1 TYR A 317       4.132  -3.321 -15.356  1.00 75.54           H
ATOM   4838  CD2 TYR A 317       5.498  -0.684 -13.747  1.00 75.54           C
ATOM   4839  HD2 TYR A 317       6.412  -0.090 -13.724  1.00 75.54           H
ATOM   4840  CE1 TYR A 317       3.138  -2.173 -13.766  1.00 75.54           C
ATOM   4841  HE1 TYR A 317       2.219  -2.759 -13.778  1.00 75.54           H
ATOM   4842  CE2 TYR A 317       4.413  -0.368 -12.854  1.00 75.54           C
ATOM   4843  HE2 TYR A 317       4.492   0.461 -12.152  1.00 75.54           H
ATOM   4844  CZ  TYR A 317       3.287  -1.129 -12.908  1.00 75.54           C
ATOM   4845  OH  TYR A 317       2.262  -0.831 -12.066  1.00 75.54           O
ATOM   4846  HH  TYR A 317       1.544  -1.523 -12.143  1.00 75.54           H
ATOM   4847  HN  TYR A 317       7.004  -3.610 -13.837  1.00 75.54           H
ATOM   4848  N   VAL A 318       9.049  -3.725 -16.231  1.00 73.87           N
ATOM   4849  CA  VAL A 318      10.275  -3.878 -16.996  1.00 73.87           C
ATOM   4850  C   VAL A 318      10.281  -5.250 -17.673  1.00 73.87           C
ATOM   4851  O   VAL A 318      10.580  -5.358 -18.861  1.00 73.87           O
ATOM   4852  HA  VAL A 318      10.280  -3.106 -17.766  1.00 73.87           H
ATOM   4853  CB  VAL A 318      11.488  -3.652 -16.091  1.00 73.87           C
ATOM   4854  HB  VAL A 318      11.387  -4.307 -15.225  1.00 73.87           H
ATOM   4855  CG1 VAL A 318      12.786  -4.022 -16.811  1.00 73.87           C
ATOM   4856 1HG1 VAL A 318      12.755  -5.073 -17.099  1.00 73.87           H
ATOM   4857 2HG1 VAL A 318      12.895  -3.404 -17.703  1.00 73.87           H
ATOM   4858 3HG1 VAL A 318      13.632  -3.852 -16.146  1.00 73.87           H
ATOM   4859  CG2 VAL A 318      11.534  -2.209 -15.585  1.00 73.87           C
ATOM   4860 1HG2 VAL A 318      11.600  -1.528 -16.433  1.00 73.87           H
ATOM   4861 2HG2 VAL A 318      10.629  -1.994 -15.016  1.00 73.87           H
ATOM   4862 3HG2 VAL A 318      12.405  -2.076 -14.944  1.00 73.87           H
ATOM   4863  HN  VAL A 318       9.178  -3.586 -15.249  1.00 73.87           H
ATOM   4864  N   PHE A 319       9.947  -6.263 -16.887  1.00 72.90           N
ATOM   4865  CA  PHE A 319      10.144  -7.638 -17.314  1.00 72.90           C
ATOM   4866  C   PHE A 319       8.945  -8.139 -18.121  1.00 72.90           C
ATOM   4867  O   PHE A 319       9.110  -8.872 -19.095  1.00 72.90           O
ATOM   4868  HA  PHE A 319      11.035  -7.657 -17.942  1.00 72.90           H
ATOM   4869  CB  PHE A 319      10.281  -8.485 -16.048  1.00 72.90           C
ATOM   4870 1HB  PHE A 319       9.541  -8.154 -15.320  1.00 72.90           H
ATOM   4871 2HB  PHE A 319      10.050  -9.522 -16.290  1.00 72.90           H
ATOM   4872  CG  PHE A 319      11.669  -8.424 -15.406  1.00 72.90           C
ATOM   4873  CD1 PHE A 319      12.726  -9.025 -16.014  1.00 72.90           C
ATOM   4874  HD1 PHE A 319      12.586  -9.550 -16.958  1.00 72.90           H
ATOM   4875  CD2 PHE A 319      11.844  -7.769 -14.227  1.00 72.90           C
ATOM   4876  HD2 PHE A 319      10.997  -7.287 -13.739  1.00 72.90           H
ATOM   4877  CE1 PHE A 319      14.014  -8.969 -15.418  1.00 72.90           C
ATOM   4878  HE1 PHE A 319      14.862  -9.451 -15.905  1.00 72.90           H
ATOM   4879  CE2 PHE A 319      13.132  -7.712 -13.631  1.00 72.90           C
ATOM   4880  HE2 PHE A 319      13.273  -7.187 -12.686  1.00 72.90           H
ATOM   4881  CZ  PHE A 319      14.190  -8.314 -14.239  1.00 72.90           C
ATOM   4882  HZ  PHE A 319      15.178  -8.270 -13.781  1.00 72.90           H
ATOM   4883  HN  PHE A 319       9.549  -6.157 -15.976  1.00 72.90           H
ATOM   4884  N   VAL A 320       7.764  -7.723 -17.686  1.00 73.51           N
ATOM   4885  CA  VAL A 320       6.533  -8.292 -18.205  1.00 73.51           C
ATOM   4886  C   VAL A 320       5.948  -7.354 -19.263  1.00 73.51           C
ATOM   4887  O   VAL A 320       5.204  -7.789 -20.141  1.00 73.51           O
ATOM   4888  HA  VAL A 320       6.783  -9.242 -18.679  1.00 73.51           H
ATOM   4889  CB  VAL A 320       5.563  -8.577 -17.057  1.00 73.51           C
ATOM   4890  HB  VAL A 320       5.071  -7.640 -16.793  1.00 73.51           H
ATOM   4891  CG1 VAL A 320       4.482  -9.571 -17.485  1.00 73.51           C
ATOM   4892 1HG1 VAL A 320       3.920  -9.157 -18.323  1.00 73.51           H
ATOM   4893 2HG1 VAL A 320       4.949 -10.508 -17.789  1.00 73.51           H
ATOM   4894 3HG1 VAL A 320       3.806  -9.755 -16.650  1.00 73.51           H
ATOM   4895  CG2 VAL A 320       6.310  -9.080 -15.820  1.00 73.51           C
ATOM   4896 1HG2 VAL A 320       6.841 -10.000 -16.065  1.00 73.51           H
ATOM   4897 2HG2 VAL A 320       7.025  -8.323 -15.495  1.00 73.51           H
ATOM   4898 3HG2 VAL A 320       5.598  -9.274 -15.019  1.00 73.51           H
ATOM   4899  HN  VAL A 320       7.642  -7.012 -16.994  1.00 73.51           H
ATOM   4900  N   GLY A 321       6.306  -6.084 -19.144  1.00 74.50           N
ATOM   4901  CA  GLY A 321       5.761  -5.067 -20.027  1.00 74.50           C
ATOM   4902  C   GLY A 321       6.581  -4.960 -21.313  1.00 74.50           C
ATOM   4903  O   GLY A 321       7.587  -4.254 -21.356  1.00 74.50           O
ATOM   4904 1HA  GLY A 321       4.726  -5.308 -20.270  1.00 74.50           H
ATOM   4905 2HA  GLY A 321       5.752  -4.103 -19.516  1.00 74.50           H
ATOM   4906  HN  GLY A 321       6.954  -5.747 -18.461  1.00 74.50           H
ATOM   4907  N   GLU A 322       6.121  -5.673 -22.331  1.00 74.94           N
ATOM   4908  CA  GLU A 322       6.715  -5.561 -23.653  1.00 74.94           C
ATOM   4909  C   GLU A 322       6.721  -4.101 -24.110  1.00 74.94           C
ATOM   4910  O   GLU A 322       7.717  -3.619 -24.647  1.00 74.94           O
ATOM   4911  HA  GLU A 322       7.739  -5.918 -23.541  1.00 74.94           H
ATOM   4912  CB  GLU A 322       5.982  -6.449 -24.660  1.00 74.94           C
ATOM   4913 1HB  GLU A 322       4.905  -6.338 -24.532  1.00 74.94           H
ATOM   4914 2HB  GLU A 322       6.322  -6.216 -25.670  1.00 74.94           H
ATOM   4915  CG  GLU A 322       6.305  -7.926 -24.427  1.00 74.94           C
ATOM   4916 1HG  GLU A 322       7.386  -8.067 -24.405  1.00 74.94           H
ATOM   4917 2HG  GLU A 322       5.924  -8.235 -23.453  1.00 74.94           H
ATOM   4918  CD  GLU A 322       5.692  -8.801 -25.522  1.00 74.94           C
ATOM   4919  OE1 GLU A 322       5.925 -10.028 -25.464  1.00 74.94           O
ATOM   4920  OE2 GLU A 322       5.006  -8.223 -26.392  1.00 74.94           O
ATOM   4921  HN  GLU A 322       5.358  -6.316 -22.264  1.00 74.94           H
ATOM   4922  N   ARG A 323       5.597  -3.438 -23.881  1.00 75.91           N
ATOM   4923  CA  ARG A 323       5.436  -2.063 -24.320  1.00 75.91           C
ATOM   4924  C   ARG A 323       6.428  -1.153 -23.591  1.00 75.91           C
ATOM   4925  O   ARG A 323       7.018  -0.260 -24.197  1.00 75.91           O
ATOM   4926  HA  ARG A 323       5.640  -2.086 -25.391  1.00 75.91           H
ATOM   4927  CB  ARG A 323       4.013  -1.564 -24.062  1.00 75.91           C
ATOM   4928 1HB  ARG A 323       3.303  -2.371 -24.243  1.00 75.91           H
ATOM   4929 2HB  ARG A 323       3.909  -1.277 -23.015  1.00 75.91           H
ATOM   4930  CG  ARG A 323       3.678  -0.371 -24.960  1.00 75.91           C
ATOM   4931 1HG  ARG A 323       4.372   0.445 -24.759  1.00 75.91           H
ATOM   4932 2HG  ARG A 323       3.809  -0.651 -26.005  1.00 75.91           H
ATOM   4933  CD  ARG A 323       2.243   0.103 -24.728  1.00 75.91           C
ATOM   4934 1HD  ARG A 323       1.700  -0.630 -24.132  1.00 75.91           H
ATOM   4935 2HD  ARG A 323       2.246   1.035 -24.162  1.00 75.91           H
ATOM   4936  NE  ARG A 323       1.560   0.304 -26.026  1.00 75.91           N
ATOM   4937  HE  ARG A 323       2.082   0.131 -26.861  1.00 75.91           H
ATOM   4938  CZ  ARG A 323       0.287   0.703 -26.151  1.00 75.91           C
ATOM   4939  NH1 ARG A 323      -0.459   0.949 -25.066  1.00 75.91           N
ATOM   4940 1HH1 ARG A 323      -0.066   0.836 -24.153  1.00 75.91           H
ATOM   4941 2HH1 ARG A 323      -1.408   1.247 -25.168  1.00 75.91           H
ATOM   4942  NH2 ARG A 323      -0.229   0.852 -27.379  1.00 75.91           N
ATOM   4943 1HH2 ARG A 323      -1.177   1.149 -27.490  1.00 75.91           H
ATOM   4944 2HH2 ARG A 323       0.335   0.666 -28.184  1.00 75.91           H
ATOM   4945  HN  ARG A 323       4.807  -3.825 -23.405  1.00 75.91           H
ATOM   4946  N   PHE A 324       6.581  -1.413 -22.301  1.00 78.57           N
ATOM   4947  CA  PHE A 324       7.444  -0.591 -21.469  1.00 78.57           C
ATOM   4948  C   PHE A 324       8.910  -0.746 -21.878  1.00 78.57           C
ATOM   4949  O   PHE A 324       9.648   0.235 -21.940  1.00 78.57           O
ATOM   4950  HA  PHE A 324       7.137   0.446 -21.611  1.00 78.57           H
ATOM   4951  CB  PHE A 324       7.274  -1.078 -20.029  1.00 78.57           C
ATOM   4952 1HB  PHE A 324       6.210  -1.123 -19.795  1.00 78.57           H
ATOM   4953 2HB  PHE A 324       7.660  -2.094 -19.952  1.00 78.57           H
ATOM   4954  CG  PHE A 324       7.974  -0.202 -18.989  1.00 78.57           C
ATOM   4955  CD1 PHE A 324       9.247  -0.487 -18.606  1.00 78.57           C
ATOM   4956  HD1 PHE A 324       9.769  -1.340 -19.040  1.00 78.57           H
ATOM   4957  CD2 PHE A 324       7.324   0.863 -18.447  1.00 78.57           C
ATOM   4958  HD2 PHE A 324       6.303   1.091 -18.754  1.00 78.57           H
ATOM   4959  CE1 PHE A 324       9.897   0.326 -17.640  1.00 78.57           C
ATOM   4960  HE1 PHE A 324      10.918   0.097 -17.333  1.00 78.57           H
ATOM   4961  CE2 PHE A 324       7.974   1.676 -17.482  1.00 78.57           C
ATOM   4962  HE2 PHE A 324       7.452   2.529 -17.048  1.00 78.57           H
ATOM   4963  CZ  PHE A 324       9.247   1.391 -17.099  1.00 78.57           C
ATOM   4964  HZ  PHE A 324       9.746   2.015 -16.357  1.00 78.57           H
ATOM   4965  HN  PHE A 324       6.129  -2.167 -21.825  1.00 78.57           H
ATOM   4966  N   ARG A 325       9.288  -1.988 -22.147  1.00 78.12           N
ATOM   4967  CA  ARG A 325      10.638  -2.278 -22.599  1.00 78.12           C
ATOM   4968  C   ARG A 325      10.968  -1.455 -23.846  1.00 78.12           C
ATOM   4969  O   ARG A 325      12.038  -0.854 -23.931  1.00 78.12           O
ATOM   4970  HA  ARG A 325      11.278  -1.998 -21.763  1.00 78.12           H
ATOM   4971  CB  ARG A 325      10.803  -3.765 -22.919  1.00 78.12           C
ATOM   4972 1HB  ARG A 325       9.899  -4.141 -23.396  1.00 78.12           H
ATOM   4973 2HB  ARG A 325      11.618  -3.899 -23.630  1.00 78.12           H
ATOM   4974  CG  ARG A 325      11.089  -4.570 -21.650  1.00 78.12           C
ATOM   4975 1HG  ARG A 325      11.892  -4.095 -21.086  1.00 78.12           H
ATOM   4976 2HG  ARG A 325      10.207  -4.572 -21.009  1.00 78.12           H
ATOM   4977  CD  ARG A 325      11.481  -6.010 -21.990  1.00 78.12           C
ATOM   4978 1HD  ARG A 325      10.633  -6.531 -22.434  1.00 78.12           H
ATOM   4979 2HD  ARG A 325      12.280  -6.012 -22.732  1.00 78.12           H
ATOM   4980  NE  ARG A 325      11.925  -6.716 -20.768  1.00 78.12           N
ATOM   4981  HE  ARG A 325      11.935  -6.205 -19.909  1.00 78.12           H
ATOM   4982  CZ  ARG A 325      12.313  -7.998 -20.741  1.00 78.12           C
ATOM   4983  NH1 ARG A 325      12.318  -8.732 -21.862  1.00 78.12           N
ATOM   4984 1HH1 ARG A 325      12.031  -8.322 -22.728  1.00 78.12           H
ATOM   4985 2HH1 ARG A 325      12.610  -9.688 -21.833  1.00 78.12           H
ATOM   4986  NH2 ARG A 325      12.695  -8.537 -19.575  1.00 78.12           N
ATOM   4987 1HH2 ARG A 325      12.988  -9.492 -19.537  1.00 78.12           H
ATOM   4988 2HH2 ARG A 325      12.688  -7.983 -18.742  1.00 78.12           H
ATOM   4989  HN  ARG A 325       8.690  -2.785 -22.060  1.00 78.12           H
ATOM   4990  N   ARG A 326      10.030  -1.455 -24.781  1.00 79.97           N
ATOM   4991  CA  ARG A 326      10.198  -0.697 -26.010  1.00 79.97           C
ATOM   4992  C   ARG A 326      10.367   0.791 -25.696  1.00 79.97           C
ATOM   4993  O   ARG A 326      11.297   1.431 -26.185  1.00 79.97           O
ATOM   4994  HA  ARG A 326      11.099  -1.106 -26.468  1.00 79.97           H
ATOM   4995  CB  ARG A 326       8.998  -0.883 -26.940  1.00 79.97           C
ATOM   4996 1HB  ARG A 326       8.074  -0.781 -26.372  1.00 79.97           H
ATOM   4997 2HB  ARG A 326       8.995  -0.098 -27.697  1.00 79.97           H
ATOM   4998  CG  ARG A 326       9.038  -2.253 -27.619  1.00 79.97           C
ATOM   4999 1HG  ARG A 326      10.012  -2.404 -28.085  1.00 79.97           H
ATOM   5000 2HG  ARG A 326       8.917  -3.037 -26.872  1.00 79.97           H
ATOM   5001  CD  ARG A 326       7.937  -2.374 -28.675  1.00 79.97           C
ATOM   5002 1HD  ARG A 326       6.958  -2.325 -28.198  1.00 79.97           H
ATOM   5003 2HD  ARG A 326       7.995  -1.537 -29.371  1.00 79.97           H
ATOM   5004  NE  ARG A 326       8.078  -3.652 -29.409  1.00 79.97           N
ATOM   5005  HE  ARG A 326       8.998  -4.020 -29.536  1.00 79.97           H
ATOM   5006  CZ  ARG A 326       7.048  -4.345 -29.913  1.00 79.97           C
ATOM   5007  NH1 ARG A 326       5.793  -3.899 -29.772  1.00 79.97           N
ATOM   5008 1HH1 ARG A 326       5.618  -3.042 -29.287  1.00 79.97           H
ATOM   5009 2HH1 ARG A 326       5.030  -4.423 -30.152  1.00 79.97           H
ATOM   5010  NH2 ARG A 326       7.293  -5.493 -30.561  1.00 79.97           N
ATOM   5011 1HH2 ARG A 326       6.536  -6.022 -30.944  1.00 79.97           H
ATOM   5012 2HH2 ARG A 326       8.233  -5.819 -30.662  1.00 79.97           H
ATOM   5013  HN  ARG A 326       9.170  -1.959 -24.711  1.00 79.97           H
ATOM   5014  N   ASP A 327       9.452   1.299 -24.883  1.00 81.69           N
ATOM   5015  CA  ASP A 327       9.420   2.721 -24.588  1.00 81.69           C
ATOM   5016  C   ASP A 327      10.704   3.115 -23.855  1.00 81.69           C
ATOM   5017  O   ASP A 327      11.241   4.199 -24.075  1.00 81.69           O
ATOM   5018  HA  ASP A 327       9.326   3.213 -25.557  1.00 81.69           H
ATOM   5019  CB  ASP A 327       8.234   3.070 -23.687  1.00 81.69           C
ATOM   5020 1HB  ASP A 327       8.273   2.468 -22.779  1.00 81.69           H
ATOM   5021 2HB  ASP A 327       8.301   4.114 -23.379  1.00 81.69           H
ATOM   5022  CG  ASP A 327       6.907   2.830 -24.409  1.00 81.69           C
ATOM   5023  OD1 ASP A 327       6.910   2.942 -25.653  1.00 81.69           O
ATOM   5024  OD2 ASP A 327       5.920   2.539 -23.699  1.00 81.69           O
ATOM   5025  HN  ASP A 327       8.744   0.757 -24.430  1.00 81.69           H
ATOM   5026  N   LEU A 328      11.158   2.212 -22.997  1.00 81.59           N
ATOM   5027  CA  LEU A 328      12.375   2.447 -22.239  1.00 81.59           C
ATOM   5028  C   LEU A 328      13.551   2.604 -23.205  1.00 81.59           C
ATOM   5029  O   LEU A 328      14.336   3.543 -23.085  1.00 81.59           O
ATOM   5030  HA  LEU A 328      12.246   3.383 -21.696  1.00 81.59           H
ATOM   5031  CB  LEU A 328      12.578   1.344 -21.198  1.00 81.59           C
ATOM   5032 1HB  LEU A 328      11.743   1.375 -20.497  1.00 81.59           H
ATOM   5033 2HB  LEU A 328      12.532   0.380 -21.704  1.00 81.59           H
ATOM   5034  CG  LEU A 328      13.881   1.408 -20.398  1.00 81.59           C
ATOM   5035  HG  LEU A 328      14.712   1.440 -21.103  1.00 81.59           H
ATOM   5036  CD1 LEU A 328      13.948   2.686 -19.561  1.00 81.59           C
ATOM   5037 1HD1 LEU A 328      13.898   3.555 -20.218  1.00 81.59           H
ATOM   5038 2HD1 LEU A 328      13.110   2.709 -18.864  1.00 81.59           H
ATOM   5039 3HD1 LEU A 328      14.884   2.706 -19.003  1.00 81.59           H
ATOM   5040  CD2 LEU A 328      14.062   0.152 -19.543  1.00 81.59           C
ATOM   5041 1HD2 LEU A 328      13.228   0.064 -18.846  1.00 81.59           H
ATOM   5042 2HD2 LEU A 328      14.090  -0.726 -20.189  1.00 81.59           H
ATOM   5043 3HD2 LEU A 328      14.996   0.224 -18.986  1.00 81.59           H
ATOM   5044  HN  LEU A 328      10.710   1.336 -22.818  1.00 81.59           H
ATOM   5045  N   VAL A 329      13.634   1.670 -24.142  1.00 80.57           N
ATOM   5046  CA  VAL A 329      14.735   1.658 -25.090  1.00 80.57           C
ATOM   5047  C   VAL A 329      14.681   2.926 -25.944  1.00 80.57           C
ATOM   5048  O   VAL A 329      15.718   3.487 -26.295  1.00 80.57           O
ATOM   5049  HA  VAL A 329      15.663   1.661 -24.517  1.00 80.57           H
ATOM   5050  CB  VAL A 329      14.696   0.374 -25.921  1.00 80.57           C
ATOM   5051  HB  VAL A 329      13.726   0.325 -26.416  1.00 80.57           H
ATOM   5052  CG1 VAL A 329      15.776   0.390 -27.005  1.00 80.57           C
ATOM   5053 1HG1 VAL A 329      15.614   1.240 -27.667  1.00 80.57           H
ATOM   5054 2HG1 VAL A 329      16.757   0.474 -26.539  1.00 80.57           H
ATOM   5055 3HG1 VAL A 329      15.725  -0.534 -27.581  1.00 80.57           H
ATOM   5056  CG2 VAL A 329      14.832  -0.861 -25.029  1.00 80.57           C
ATOM   5057 1HG2 VAL A 329      15.780  -0.821 -24.494  1.00 80.57           H
ATOM   5058 2HG2 VAL A 329      14.011  -0.884 -24.312  1.00 80.57           H
ATOM   5059 3HG2 VAL A 329      14.800  -1.760 -25.645  1.00 80.57           H
ATOM   5060  HN  VAL A 329      12.968   0.934 -24.258  1.00 80.57           H
ATOM   5061  N   LYS A 330      13.462   3.340 -26.254  1.00 80.47           N
[truncated: 117,320 more chars]
