# Supplementary material for: Noncanonical roles of chemokine regions in CCR9 activation revealed by structural modeling and mutational mapping
Source: Nat Commun. 2025 Aug 18;16:7695. doi: 10.1038/s41467-025-62321-9 (PMC12361432; doi:10.1038/s41467-025-62321-9)
Supplement: Supplementary file 4 — Supplementary Data 2 [file 41467_2025_62321_MOESM4_ESM.zip › CCR9_CCL25_rnk16.pdb]

SSBOND   1 CYS A   38    CYS A  289 
SSBOND   2 CYS A  119    CYS A  198 
SSBOND   3 CYS B    7    CYS B   35 
SSBOND   4 CYS B    8    CYS B   52 
ATOM      1  N   GLU A  20      -0.436  -4.084  61.348  1.00 45.74           N
ATOM      2  CA  GLU A  20      -0.864  -3.852  59.979  1.00 45.74           C
ATOM      3  C   GLU A  20       0.311  -4.042  59.016  1.00 45.74           C
ATOM      4  O   GLU A  20       0.111  -4.253  57.821  1.00 45.74           O
ATOM      5  HA  GLU A  20      -1.628  -4.605  59.783  1.00 45.74           H
ATOM      6  CB  GLU A  20      -1.479  -2.460  59.824  1.00 45.74           C
ATOM      7 1HB  GLU A  20      -1.265  -1.863  60.711  1.00 45.74           H
ATOM      8 2HB  GLU A  20      -1.125  -2.002  58.901  1.00 45.74           H
ATOM      9  CG  GLU A  20      -3.002  -2.544  59.707  1.00 45.74           C
ATOM     10 1HG  GLU A  20      -3.278  -3.432  59.137  1.00 45.74           H
ATOM     11 2HG  GLU A  20      -3.442  -2.652  60.698  1.00 45.74           H
ATOM     12  CD  GLU A  20      -3.569  -1.297  59.025  1.00 45.74           C
ATOM     13  OE1 GLU A  20      -4.806  -1.130  59.086  1.00 45.74           O
ATOM     14  OE2 GLU A  20      -2.752  -0.540  58.457  1.00 45.74           O
ATOM     15  HN  GLU A  20       0.536  -4.295  61.457  1.00 45.74           H
ATOM     16  N   SER A  21       1.510  -3.962  59.574  1.00 50.84           N
ATOM     17  CA  SER A  21       2.717  -4.105  58.777  1.00 50.84           C
ATOM     18  C   SER A  21       2.864  -5.554  58.307  1.00 50.84           C
ATOM     19  O   SER A  21       3.271  -5.804  57.174  1.00 50.84           O
ATOM     20  HA  SER A  21       2.581  -3.439  57.925  1.00 50.84           H
ATOM     21  CB  SER A  21       3.954  -3.675  59.568  1.00 50.84           C
ATOM     22 1HB  SER A  21       4.800  -3.571  58.889  1.00 50.84           H
ATOM     23 2HB  SER A  21       3.778  -2.695  60.011  1.00 50.84           H
ATOM     24  OG  SER A  21       4.282  -4.607  60.595  1.00 50.84           O
ATOM     25  HG  SER A  21       5.109  -4.313  61.073  1.00 50.84           H
ATOM     26  HN  SER A  21       1.664  -3.802  60.549  1.00 50.84           H
ATOM     27  N   THR A  22       2.527  -6.470  59.203  1.00 52.21           N
ATOM     28  CA  THR A  22       2.770  -7.881  58.958  1.00 52.21           C
ATOM     29  C   THR A  22       1.824  -8.407  57.877  1.00 52.21           C
ATOM     30  O   THR A  22       2.269  -8.963  56.874  1.00 52.21           O
ATOM     31  HA  THR A  22       3.785  -7.994  58.577  1.00 52.21           H
ATOM     32  CB  THR A  22       2.641  -8.622  60.291  1.00 52.21           C
ATOM     33  HB  THR A  22       1.638  -9.029  60.414  1.00 52.21           H
ATOM     34  OG1 THR A  22       3.037  -7.658  61.263  1.00 52.21           O
ATOM     35  HG1 THR A  22       2.803  -7.981  62.180  1.00 52.21           H
ATOM     36  CG2 THR A  22       3.669  -9.745  60.439  1.00 52.21           C
ATOM     37 1HG2 THR A  22       4.675  -9.327  60.384  1.00 52.21           H
ATOM     38 2HG2 THR A  22       3.533 -10.471  59.638  1.00 52.21           H
ATOM     39 3HG2 THR A  22       3.534 -10.237  61.402  1.00 52.21           H
ATOM     40  HN  THR A  22       2.095  -6.262  60.080  1.00 52.21           H
ATOM     41  N   SER A  23       0.536  -8.212  58.118  1.00 53.94           N
ATOM     42  CA  SER A  23      -0.477  -8.646  57.171  1.00 53.94           C
ATOM     43  C   SER A  23      -0.287  -7.925  55.835  1.00 53.94           C
ATOM     44  O   SER A  23      -0.435  -8.528  54.773  1.00 53.94           O
ATOM     45  HA  SER A  23      -0.321  -9.718  57.052  1.00 53.94           H
ATOM     46  CB  SER A  23      -1.885  -8.393  57.714  1.00 53.94           C
ATOM     47 1HB  SER A  23      -2.621  -8.707  56.974  1.00 53.94           H
ATOM     48 2HB  SER A  23      -2.045  -9.005  58.603  1.00 53.94           H
ATOM     49  OG  SER A  23      -2.093  -7.022  58.039  1.00 53.94           O
ATOM     50  HG  SER A  23      -3.026  -6.888  58.375  1.00 53.94           H
ATOM     51  HN  SER A  23       0.182  -7.768  58.941  1.00 53.94           H
ATOM     52  N   SER A  24       0.039  -6.644  55.931  1.00 60.64           N
ATOM     53  CA  SER A  24       0.225  -5.828  54.743  1.00 60.64           C
ATOM     54  C   SER A  24       1.464  -6.296  53.976  1.00 60.64           C
ATOM     55  O   SER A  24       1.550  -6.118  52.762  1.00 60.64           O
ATOM     56  HA  SER A  24      -0.674  -5.978  54.146  1.00 60.64           H
ATOM     57  CB  SER A  24       0.354  -4.347  55.107  1.00 60.64           C
ATOM     58 1HB  SER A  24       0.248  -3.742  54.207  1.00 60.64           H
ATOM     59 2HB  SER A  24      -0.458  -4.067  55.778  1.00 60.64           H
ATOM     60  OG  SER A  24       1.604  -4.057  55.728  1.00 60.64           O
ATOM     61  HG  SER A  24       1.934  -4.860  56.223  1.00 60.64           H
ATOM     62  HN  SER A  24       0.174  -6.165  56.798  1.00 60.64           H
ATOM     63  N   MET A  25       2.392  -6.884  54.717  1.00 62.09           N
ATOM     64  CA  MET A  25       3.588  -7.445  54.111  1.00 62.09           C
ATOM     65  C   MET A  25       3.301  -8.817  53.498  1.00 62.09           C
ATOM     66  O   MET A  25       3.800  -9.135  52.419  1.00 62.09           O
ATOM     67  HA  MET A  25       3.877  -6.743  53.329  1.00 62.09           H
ATOM     68  CB  MET A  25       4.683  -7.579  55.172  1.00 62.09           C
ATOM     69 1HB  MET A  25       4.786  -6.638  55.713  1.00 62.09           H
ATOM     70 2HB  MET A  25       4.397  -8.337  55.901  1.00 62.09           H
ATOM     71  CG  MET A  25       6.021  -7.956  54.534  1.00 62.09           C
ATOM     72 1HG  MET A  25       6.739  -8.225  55.308  1.00 62.09           H
ATOM     73 2HG  MET A  25       5.896  -8.831  53.896  1.00 62.09           H
ATOM     74  SD  MET A  25       6.646  -6.587  53.573  1.00 62.09           S
ATOM     75  CE  MET A  25       8.159  -6.253  54.458  1.00 62.09           C
ATOM     76 1HE  MET A  25       7.927  -5.998  55.492  1.00 62.09           H
ATOM     77 2HE  MET A  25       8.797  -7.137  54.436  1.00 62.09           H
ATOM     78 3HE  MET A  25       8.679  -5.418  53.987  1.00 62.09           H
ATOM     79  HN  MET A  25       2.336  -6.981  55.710  1.00 62.09           H
ATOM     80  N   GLU A  26       2.498  -9.592  54.211  1.00 62.27           N
ATOM     81  CA  GLU A  26       2.095 -10.901  53.725  1.00 62.27           C
ATOM     82  C   GLU A  26       1.249 -10.760  52.459  1.00 62.27           C
ATOM     83  O   GLU A  26       1.480 -11.458  51.472  1.00 62.27           O
ATOM     84  HA  GLU A  26       3.024 -11.422  53.493  1.00 62.27           H
ATOM     85  CB  GLU A  26       1.341 -11.679  54.805  1.00 62.27           C
ATOM     86 1HB  GLU A  26       0.621 -11.023  55.295  1.00 62.27           H
ATOM     87 2HB  GLU A  26       0.885 -12.567  54.368  1.00 62.27           H
ATOM     88  CG  GLU A  26       2.296 -12.175  55.893  1.00 62.27           C
ATOM     89 1HG  GLU A  26       3.052 -12.823  55.449  1.00 62.27           H
ATOM     90 2HG  GLU A  26       2.822 -11.328  56.334  1.00 62.27           H
ATOM     91  CD  GLU A  26       1.539 -12.937  56.982  1.00 62.27           C
ATOM     92  OE1 GLU A  26       2.218 -13.652  57.751  1.00 62.27           O
ATOM     93  OE2 GLU A  26       0.299 -12.787  57.022  1.00 62.27           O
ATOM     94  HN  GLU A  26       2.124  -9.340  55.104  1.00 62.27           H
ATOM     95  N   ASP A  27       0.285  -9.853  52.527  1.00 62.56           N
ATOM     96  CA  ASP A  27      -0.591  -9.605  51.395  1.00 62.56           C
ATOM     97  C   ASP A  27       0.253  -9.245  50.171  1.00 62.56           C
ATOM     98  O   ASP A  27      -0.053  -9.665  49.056  1.00 62.56           O
ATOM     99  HA  ASP A  27      -1.151 -10.531  51.258  1.00 62.56           H
ATOM    100  CB  ASP A  27      -1.538  -8.437  51.677  1.00 62.56           C
ATOM    101 1HB  ASP A  27      -0.985  -7.619  52.138  1.00 62.56           H
ATOM    102 2HB  ASP A  27      -1.943  -8.058  50.739  1.00 62.56           H
ATOM    103  CG  ASP A  27      -2.683  -8.868  52.596  1.00 62.56           C
ATOM    104  OD1 ASP A  27      -2.842 -10.096  52.767  1.00 62.56           O
ATOM    105  OD2 ASP A  27      -3.372  -7.959  53.108  1.00 62.56           O
ATOM    106  HN  ASP A  27       0.100  -9.294  53.335  1.00 62.56           H
ATOM    107  N   TYR A  28       1.299  -8.472  50.420  1.00 64.50           N
ATOM    108  CA  TYR A  28       2.169  -8.021  49.347  1.00 64.50           C
ATOM    109  C   TYR A  28       2.999  -9.181  48.791  1.00 64.50           C
ATOM    110  O   TYR A  28       3.278  -9.230  47.594  1.00 64.50           O
ATOM    111  HA  TYR A  28       1.542  -7.619  48.552  1.00 64.50           H
ATOM    112  CB  TYR A  28       3.111  -6.990  49.973  1.00 64.50           C
ATOM    113 1HB  TYR A  28       2.517  -6.238  50.491  1.00 64.50           H
ATOM    114 2HB  TYR A  28       3.726  -7.484  50.725  1.00 64.50           H
ATOM    115  CG  TYR A  28       4.026  -6.292  48.965  1.00 64.50           C
ATOM    116  CD1 TYR A  28       5.303  -6.768  48.746  1.00 64.50           C
ATOM    117  HD1 TYR A  28       5.659  -7.642  49.292  1.00 64.50           H
ATOM    118  CD2 TYR A  28       3.574  -5.185  48.275  1.00 64.50           C
ATOM    119  HD2 TYR A  28       2.566  -4.809  48.447  1.00 64.50           H
ATOM    120  CE1 TYR A  28       6.164  -6.110  47.798  1.00 64.50           C
ATOM    121  HE1 TYR A  28       7.174  -6.476  47.616  1.00 64.50           H
ATOM    122  CE2 TYR A  28       4.436  -4.527  47.326  1.00 64.50           C
ATOM    123  HE2 TYR A  28       4.092  -3.653  46.774  1.00 64.50           H
ATOM    124  CZ  TYR A  28       5.688  -5.022  47.135  1.00 64.50           C
ATOM    125  OH  TYR A  28       6.501  -4.401  46.239  1.00 64.50           O
ATOM    126  HH  TYR A  28       6.948  -5.079  45.655  1.00 64.50           H
ATOM    127  HN  TYR A  28       1.555  -8.154  51.333  1.00 64.50           H
ATOM    128  N   VAL A  29       3.369 -10.085  49.686  1.00 61.19           N
ATOM    129  CA  VAL A  29       4.206 -11.211  49.310  1.00 61.19           C
ATOM    130  C   VAL A  29       3.352 -12.260  48.596  1.00 61.19           C
ATOM    131  O   VAL A  29       3.821 -12.923  47.672  1.00 61.19           O
ATOM    132  HA  VAL A  29       4.962 -10.842  48.616  1.00 61.19           H
ATOM    133  CB  VAL A  29       4.925 -11.763  50.543  1.00 61.19           C
ATOM    134  HB  VAL A  29       4.174 -11.956  51.310  1.00 61.19           H
ATOM    135  CG1 VAL A  29       5.621 -13.088  50.224  1.00 61.19           C
ATOM    136 1HG1 VAL A  29       4.881 -13.817  49.894  1.00 61.19           H
ATOM    137 2HG1 VAL A  29       6.355 -12.931  49.433  1.00 61.19           H
ATOM    138 3HG1 VAL A  29       6.124 -13.458  51.117  1.00 61.19           H
ATOM    139  CG2 VAL A  29       5.917 -10.742  51.102  1.00 61.19           C
ATOM    140 1HG2 VAL A  29       6.661 -10.504  50.342  1.00 61.19           H
ATOM    141 2HG2 VAL A  29       5.384  -9.835  51.386  1.00 61.19           H
ATOM    142 3HG2 VAL A  29       6.414 -11.160  51.978  1.00 61.19           H
ATOM    143  HN  VAL A  29       3.106 -10.057  50.651  1.00 61.19           H
ATOM    144  N   ASN A  30       2.113 -12.378  49.051  1.00 63.06           N
ATOM    145  CA  ASN A  30       1.241 -13.440  48.580  1.00 63.06           C
ATOM    146  C   ASN A  30       0.561 -12.998  47.282  1.00 63.06           C
ATOM    147  O   ASN A  30      -0.028 -13.815  46.576  1.00 63.06           O
ATOM    148  HA  ASN A  30       1.891 -14.303  48.436  1.00 63.06           H
ATOM    149  CB  ASN A  30       0.148 -13.751  49.604  1.00 63.06           C
ATOM    150 1HB  ASN A  30      -0.279 -12.820  49.979  1.00 63.06           H
ATOM    151 2HB  ASN A  30      -0.661 -14.301  49.123  1.00 63.06           H
ATOM    152  CG  ASN A  30       0.705 -14.569  50.770  1.00 63.06           C
ATOM    153  OD1 ASN A  30       1.786 -15.131  50.707  1.00 63.06           O
ATOM    154  ND2 ASN A  30      -0.090 -14.604  51.836  1.00 63.06           N
ATOM    155 1HD2 ASN A  30      -0.965 -14.120  51.822  1.00 63.06           H
ATOM    156 2HD2 ASN A  30       0.187 -15.114  52.650  1.00 63.06           H
ATOM    157  HN  ASN A  30       1.706 -11.766  49.728  1.00 63.06           H
ATOM    158  N   PHE A  31       0.666 -11.706  47.008  1.00 66.13           N
ATOM    159  CA  PHE A  31       0.108 -11.153  45.785  1.00 66.13           C
ATOM    160  C   PHE A  31       0.743 -11.799  44.552  1.00 66.13           C
ATOM    161  O   PHE A  31       1.958 -11.737  44.370  1.00 66.13           O
ATOM    162  HA  PHE A  31      -0.961 -11.363  45.793  1.00 66.13           H
ATOM    163  CB  PHE A  31       0.429  -9.657  45.784  1.00 66.13           C
ATOM    164 1HB  PHE A  31       0.083  -9.221  46.722  1.00 66.13           H
ATOM    165 2HB  PHE A  31       1.510  -9.527  45.752  1.00 66.13           H
ATOM    166  CG  PHE A  31      -0.197  -8.887  44.619  1.00 66.13           C
ATOM    167  CD1 PHE A  31       0.554  -8.571  43.531  1.00 66.13           C
ATOM    168  HD1 PHE A  31       1.603  -8.867  43.488  1.00 66.13           H
ATOM    169  CD2 PHE A  31      -1.506  -8.519  44.673  1.00 66.13           C
ATOM    170  HD2 PHE A  31      -2.108  -8.772  45.545  1.00 66.13           H
ATOM    171  CE1 PHE A  31      -0.027  -7.857  42.450  1.00 66.13           C
ATOM    172  HE1 PHE A  31       0.575  -7.604  41.577  1.00 66.13           H
ATOM    173  CE2 PHE A  31      -2.087  -7.804  43.592  1.00 66.13           C
ATOM    174  HE2 PHE A  31      -3.135  -7.509  43.634  1.00 66.13           H
ATOM    175  CZ  PHE A  31      -1.335  -7.489  42.503  1.00 66.13           C
ATOM    176  HZ  PHE A  31      -1.781  -6.941  41.673  1.00 66.13           H
ATOM    177  HN  PHE A  31       1.120 -11.043  47.603  1.00 66.13           H
ATOM    178  N   ASN A  32      -0.107 -12.404  43.736  1.00 65.70           N
ATOM    179  CA  ASN A  32       0.356 -13.068  42.530  1.00 65.70           C
ATOM    180  C   ASN A  32       0.628 -12.020  41.449  1.00 65.70           C
ATOM    181  O   ASN A  32      -0.282 -11.616  40.728  1.00 65.70           O
ATOM    182  HA  ASN A  32       1.257 -13.605  42.826  1.00 65.70           H
ATOM    183  CB  ASN A  32      -0.700 -14.037  41.994  1.00 65.70           C
ATOM    184 1HB  ASN A  32      -1.190 -14.543  42.825  1.00 65.70           H
ATOM    185 2HB  ASN A  32      -1.471 -13.481  41.460  1.00 65.70           H
ATOM    186  CG  ASN A  32      -0.070 -15.072  41.059  1.00 65.70           C
ATOM    187  OD1 ASN A  32       1.124 -15.075  40.809  1.00 65.70           O
ATOM    188  ND2 ASN A  32      -0.938 -15.946  40.558  1.00 65.70           N
ATOM    189 1HD2 ASN A  32      -1.905 -15.888  40.803  1.00 65.70           H
ATOM    190 2HD2 ASN A  32      -0.622 -16.663  39.936  1.00 65.70           H
ATOM    191  HN  ASN A  32      -1.095 -12.446  43.889  1.00 65.70           H
ATOM    192  N   PHE A  33       1.886 -11.610  41.371  1.00 67.41           N
ATOM    193  CA  PHE A  33       2.306 -10.677  40.339  1.00 67.41           C
ATOM    194  C   PHE A  33       2.457 -11.384  38.990  1.00 67.41           C
ATOM    195  O   PHE A  33       3.537 -11.380  38.401  1.00 67.41           O
ATOM    196  HA  PHE A  33       1.534  -9.912  40.261  1.00 67.41           H
ATOM    197  CB  PHE A  33       3.666 -10.121  40.765  1.00 67.41           C
ATOM    198 1HB  PHE A  33       4.363 -10.950  40.890  1.00 67.41           H
ATOM    199 2HB  PHE A  33       4.058  -9.494  39.964  1.00 67.41           H
ATOM    200  CG  PHE A  33       3.627  -9.306  42.059  1.00 67.41           C
ATOM    201  CD1 PHE A  33       3.401  -7.966  42.012  1.00 67.41           C
ATOM    202  HD1 PHE A  33       3.247  -7.473  41.052  1.00 67.41           H
ATOM    203  CD2 PHE A  33       3.819  -9.922  43.257  1.00 67.41           C
ATOM    204  HD2 PHE A  33       4.001 -10.996  43.294  1.00 67.41           H
ATOM    205  CE1 PHE A  33       3.365  -7.210  43.213  1.00 67.41           C
ATOM    206  HE1 PHE A  33       3.183  -6.135  43.176  1.00 67.41           H
ATOM    207  CE2 PHE A  33       3.783  -9.165  44.458  1.00 67.41           C
ATOM    208  HE2 PHE A  33       3.937  -9.659  45.417  1.00 67.41           H
ATOM    209  CZ  PHE A  33       3.556  -7.825  44.411  1.00 67.41           C
ATOM    210  HZ  PHE A  33       3.529  -7.245  45.333  1.00 67.41           H
ATOM    211  HN  PHE A  33       2.610 -11.904  41.995  1.00 67.41           H
ATOM    212  N   THR A  34       1.359 -11.973  38.540  1.00 71.38           N
ATOM    213  CA  THR A  34       1.247 -12.389  37.153  1.00 71.38           C
ATOM    214  C   THR A  34       1.659 -11.249  36.219  1.00 71.38           C
ATOM    215  O   THR A  34       1.128 -10.143  36.312  1.00 71.38           O
ATOM    216  HA  THR A  34       1.945 -13.209  36.982  1.00 71.38           H
ATOM    217  CB  THR A  34      -0.183 -12.879  36.919  1.00 71.38           C
ATOM    218  HB  THR A  34      -0.879 -12.041  36.875  1.00 71.38           H
ATOM    219  OG1 THR A  34      -0.408 -13.809  37.975  1.00 71.38           O
ATOM    220  HG1 THR A  34      -1.389 -13.969  38.087  1.00 71.38           H
ATOM    221  CG2 THR A  34      -0.315 -13.719  35.647  1.00 71.38           C
ATOM    222 1HG2 THR A  34       0.332 -14.594  35.722  1.00 71.38           H
ATOM    223 2HG2 THR A  34      -0.020 -13.121  34.785  1.00 71.38           H
ATOM    224 3HG2 THR A  34      -1.349 -14.041  35.530  1.00 71.38           H
ATOM    225  HN  THR A  34       0.557 -12.167  39.105  1.00 71.38           H
ATOM    226  N   ASP A  35       2.602 -11.557  35.341  1.00 79.33           N
ATOM    227  CA  ASP A  35       3.283 -10.522  34.580  1.00 79.33           C
ATOM    228  C   ASP A  35       2.397 -10.090  33.410  1.00 79.33           C
ATOM    229  O   ASP A  35       2.654 -10.457  32.264  1.00 79.33           O
ATOM    230  HA  ASP A  35       3.459  -9.714  35.290  1.00 79.33           H
ATOM    231  CB  ASP A  35       4.604 -11.039  34.008  1.00 79.33           C
ATOM    232 1HB  ASP A  35       4.951 -11.889  34.595  1.00 79.33           H
ATOM    233 2HB  ASP A  35       4.449 -11.397  32.990  1.00 79.33           H
ATOM    234  CG  ASP A  35       5.670  -9.941  34.011  1.00 79.33           C
ATOM    235  OD1 ASP A  35       5.343  -8.834  34.492  1.00 79.33           O
ATOM    236  OD2 ASP A  35       6.787 -10.233  33.533  1.00 79.33           O
ATOM    237  HN  ASP A  35       2.902 -12.491  35.147  1.00 79.33           H
ATOM    238  N   PHE A  36       1.373  -9.317  33.738  1.00 88.77           N
ATOM    239  CA  PHE A  36       0.480  -8.786  32.722  1.00 88.77           C
ATOM    240  C   PHE A  36       1.092  -7.562  32.039  1.00 88.77           C
ATOM    241  O   PHE A  36       0.594  -7.106  31.011  1.00 88.77           O
ATOM    242  HA  PHE A  36       0.326  -9.573  31.984  1.00 88.77           H
ATOM    243  CB  PHE A  36      -0.808  -8.368  33.434  1.00 88.77           C
ATOM    244 1HB  PHE A  36      -0.555  -7.711  34.266  1.00 88.77           H
ATOM    245 2HB  PHE A  36      -1.420  -7.786  32.744  1.00 88.77           H
ATOM    246  CG  PHE A  36      -1.637  -9.540  33.963  1.00 88.77           C
ATOM    247  CD1 PHE A  36      -1.791 -10.660  33.206  1.00 88.77           C
ATOM    248  HD1 PHE A  36      -1.324 -10.722  32.223  1.00 88.77           H
ATOM    249  CD2 PHE A  36      -2.219  -9.463  35.189  1.00 88.77           C
ATOM    250  HD2 PHE A  36      -2.096  -8.566  35.796  1.00 88.77           H
ATOM    251  CE1 PHE A  36      -2.559 -11.748  33.697  1.00 88.77           C
ATOM    252  HE1 PHE A  36      -2.683 -12.645  33.090  1.00 88.77           H
ATOM    253  CE2 PHE A  36      -2.988 -10.552  35.680  1.00 88.77           C
ATOM    254  HE2 PHE A  36      -3.454 -10.490  36.663  1.00 88.77           H
ATOM    255  CZ  PHE A  36      -3.142 -11.671  34.924  1.00 88.77           C
ATOM    256  HZ  PHE A  36      -3.732 -12.507  35.300  1.00 88.77           H
ATOM    257  HN  PHE A  36       1.150  -9.053  34.677  1.00 88.77           H
ATOM    258  N   TYR A  37       2.164  -7.064  32.638  1.00 91.64           N
ATOM    259  CA  TYR A  37       2.956  -6.021  32.009  1.00 91.64           C
ATOM    260  C   TYR A  37       4.033  -6.622  31.103  1.00 91.64           C
ATOM    261  O   TYR A  37       4.930  -7.317  31.576  1.00 91.64           O
ATOM    262  HA  TYR A  37       2.287  -5.407  31.407  1.00 91.64           H
ATOM    263  CB  TYR A  37       3.634  -5.260  33.150  1.00 91.64           C
ATOM    264 1HB  TYR A  37       2.870  -4.915  33.847  1.00 91.64           H
ATOM    265 2HB  TYR A  37       4.279  -5.946  33.698  1.00 91.64           H
ATOM    266  CG  TYR A  37       4.463  -4.059  32.691  1.00 91.64           C
ATOM    267  CD1 TYR A  37       5.815  -4.205  32.452  1.00 91.64           C
ATOM    268  HD1 TYR A  37       6.291  -5.175  32.590  1.00 91.64           H
ATOM    269  CD2 TYR A  37       3.860  -2.830  32.516  1.00 91.64           C
ATOM    270  HD2 TYR A  37       2.793  -2.715  32.704  1.00 91.64           H
ATOM    271  CE1 TYR A  37       6.595  -3.075  32.020  1.00 91.64           C
ATOM    272  HE1 TYR A  37       7.664  -3.176  31.828  1.00 91.64           H
ATOM    273  CE2 TYR A  37       4.641  -1.700  32.083  1.00 91.64           C
ATOM    274  HE2 TYR A  37       4.177  -0.724  31.941  1.00 91.64           H
ATOM    275  CZ  TYR A  37       5.970  -1.878  31.857  1.00 91.64           C
ATOM    276  OH  TYR A  37       6.707  -0.811  31.448  1.00 91.64           O
ATOM    277  HH  TYR A  37       6.114  -0.017  31.315  1.00 91.64           H
ATOM    278  HN  TYR A  37       2.492  -7.361  33.535  1.00 91.64           H
ATOM    279  N   CYS A  38       3.907  -6.331  29.816  1.00 91.26           N
ATOM    280  CA  CYS A  38       4.780  -6.936  28.824  1.00 91.26           C
ATOM    281  C   CYS A  38       5.802  -5.887  28.380  1.00 91.26           C
ATOM    282  O   CYS A  38       5.437  -4.867  27.797  1.00 91.26           O
ATOM    283  HA  CYS A  38       5.274  -7.776  29.312  1.00 91.26           H
ATOM    284  CB  CYS A  38       3.988  -7.497  27.641  1.00 91.26           C
ATOM    285 1HB  CYS A  38       3.184  -8.138  28.003  1.00 91.26           H
ATOM    286 2HB  CYS A  38       3.522  -6.684  27.086  1.00 91.26           H
ATOM    287  SG  CYS A  38       5.098  -8.450  26.541  1.00 91.26           S
ATOM    288  HN  CYS A  38       3.226  -5.697  29.450  1.00 91.26           H
ATOM    289  N   GLU A  39       7.062  -6.174  28.673  1.00 89.78           N
ATOM    290  CA  GLU A  39       8.153  -5.365  28.158  1.00 89.78           C
ATOM    291  C   GLU A  39       8.491  -5.779  26.724  1.00 89.78           C
ATOM    292  O   GLU A  39       8.866  -6.924  26.477  1.00 89.78           O
ATOM    293  HA  GLU A  39       7.783  -4.339  28.169  1.00 89.78           H
ATOM    294  CB  GLU A  39       9.383  -5.464  29.062  1.00 89.78           C
ATOM    295 1HB  GLU A  39       9.592  -6.510  29.284  1.00 89.78           H
ATOM    296 2HB  GLU A  39      10.223  -4.946  28.598  1.00 89.78           H
ATOM    297  CG  GLU A  39       9.136  -4.769  30.402  1.00 89.78           C
ATOM    298 1HG  GLU A  39       8.776  -3.755  30.229  1.00 89.78           H
ATOM    299 2HG  GLU A  39       8.355  -5.295  30.950  1.00 89.78           H
ATOM    300  CD  GLU A  39      10.415  -4.726  31.241  1.00 89.78           C
ATOM    301  OE1 GLU A  39      10.348  -4.150  32.349  1.00 89.78           O
ATOM    302  OE2 GLU A  39      11.431  -5.270  30.756  1.00 89.78           O
ATOM    303  HN  GLU A  39       7.341  -6.943  29.249  1.00 89.78           H
ATOM    304  N   LYS A  40       8.345  -4.825  25.817  1.00 89.90           N
ATOM    305  CA  LYS A  40       8.472  -5.115  24.398  1.00 89.90           C
ATOM    306  C   LYS A  40       9.910  -4.843  23.953  1.00 89.90           C
ATOM    307  O   LYS A  40      10.152  -4.513  22.793  1.00 89.90           O
ATOM    308  HA  LYS A  40       8.264  -6.176  24.262  1.00 89.90           H
ATOM    309  CB  LYS A  40       7.423  -4.342  23.597  1.00 89.90           C
ATOM    310 1HB  LYS A  40       7.560  -3.271  23.749  1.00 89.90           H
ATOM    311 2HB  LYS A  40       7.559  -4.532  22.533  1.00 89.90           H
ATOM    312  CG  LYS A  40       6.007  -4.744  24.015  1.00 89.90           C
ATOM    313 1HG  LYS A  40       5.898  -4.635  25.094  1.00 89.90           H
ATOM    314 2HG  LYS A  40       5.283  -4.073  23.553  1.00 89.90           H
ATOM    315  CD  LYS A  40       5.705  -6.188  23.610  1.00 89.90           C
ATOM    316 1HD  LYS A  40       5.973  -6.340  22.564  1.00 89.90           H
ATOM    317 2HD  LYS A  40       6.319  -6.870  24.198  1.00 89.90           H
ATOM    318  CE  LYS A  40       4.225  -6.518  23.817  1.00 89.90           C
ATOM    319 1HE  LYS A  40       4.040  -6.745  24.867  1.00 89.90           H
ATOM    320 2HE  LYS A  40       3.615  -5.650  23.566  1.00 89.90           H
ATOM    321  NZ  LYS A  40       3.829  -7.669  22.976  1.00 89.90           N
ATOM    322 1HZ  LYS A  40       2.848  -7.877  23.128  1.00 89.90           H
ATOM    323 2HZ  LYS A  40       3.979  -7.442  21.999  1.00 89.90           H
ATOM    324 3HZ  LYS A  40       4.387  -8.478  23.225  1.00 89.90           H
ATOM    325  HN  LYS A  40       8.144  -3.870  26.036  1.00 89.90           H
ATOM    326  N   ASN A  41      10.826  -4.990  24.898  1.00 88.07           N
ATOM    327  CA  ASN A  41      12.223  -4.683  24.641  1.00 88.07           C
ATOM    328  C   ASN A  41      12.731  -5.563  23.496  1.00 88.07           C
ATOM    329  O   ASN A  41      13.434  -5.085  22.607  1.00 88.07           O
ATOM    330  HA  ASN A  41      12.242  -3.623  24.392  1.00 88.07           H
ATOM    331  CB  ASN A  41      13.085  -4.966  25.873  1.00 88.07           C
ATOM    332 1HB  ASN A  41      12.793  -5.919  26.315  1.00 88.07           H
ATOM    333 2HB  ASN A  41      14.130  -5.059  25.576  1.00 88.07           H
ATOM    334  CG  ASN A  41      12.941  -3.851  26.910  1.00 88.07           C
ATOM    335  OD1 ASN A  41      12.614  -2.717  26.600  1.00 88.07           O
ATOM    336  ND2 ASN A  41      13.204  -4.234  28.157  1.00 88.07           N
ATOM    337 1HD2 ASN A  41      13.468  -5.180  28.344  1.00 88.07           H
ATOM    338 2HD2 ASN A  41      13.137  -3.576  28.907  1.00 88.07           H
ATOM    339  HN  ASN A  41      10.628  -5.312  25.824  1.00 88.07           H
ATOM    340  N   ASN A  42      12.356  -6.832  23.556  1.00 89.60           N
ATOM    341  CA  ASN A  42      12.804  -7.793  22.563  1.00 89.60           C
ATOM    342  C   ASN A  42      12.303  -7.364  21.182  1.00 89.60           C
ATOM    343  O   ASN A  42      13.024  -7.477  20.193  1.00 89.60           O
ATOM    344  HA  ASN A  42      13.892  -7.788  22.631  1.00 89.60           H
ATOM    345  CB  ASN A  42      12.249  -9.188  22.856  1.00 89.60           C
ATOM    346 1HB  ASN A  42      11.170  -9.131  23.002  1.00 89.60           H
ATOM    347 2HB  ASN A  42      12.420  -9.839  21.998  1.00 89.60           H
ATOM    348  CG  ASN A  42      12.907  -9.790  24.099  1.00 89.60           C
ATOM    349  OD1 ASN A  42      13.859  -9.260  24.647  1.00 89.60           O
ATOM    350  ND2 ASN A  42      12.347 -10.924  24.512  1.00 89.60           N
ATOM    351 1HD2 ASN A  42      11.567 -11.306  24.016  1.00 89.60           H
ATOM    352 2HD2 ASN A  42      12.706 -11.395  25.317  1.00 89.60           H
ATOM    353  HN  ASN A  42      11.758  -7.205  24.266  1.00 89.60           H
ATOM    354  N   VAL A  43      11.069  -6.881  21.160  1.00 90.64           N
ATOM    355  CA  VAL A  43      10.450  -6.467  19.913  1.00 90.64           C
ATOM    356  C   VAL A  43      11.216  -5.274  19.339  1.00 90.64           C
ATOM    357  O   VAL A  43      11.460  -5.209  18.135  1.00 90.64           O
ATOM    358  HA  VAL A  43      10.526  -7.301  19.215  1.00 90.64           H
ATOM    359  CB  VAL A  43       8.966  -6.172  20.138  1.00 90.64           C
ATOM    360  HB  VAL A  43       8.892  -5.311  20.803  1.00 90.64           H
ATOM    361  CG1 VAL A  43       8.273  -5.810  18.823  1.00 90.64           C
ATOM    362 1HG1 VAL A  43       8.744  -4.926  18.395  1.00 90.64           H
ATOM    363 2HG1 VAL A  43       8.361  -6.643  18.125  1.00 90.64           H
ATOM    364 3HG1 VAL A  43       7.219  -5.605  19.012  1.00 90.64           H
ATOM    365  CG2 VAL A  43       8.269  -7.352  20.819  1.00 90.64           C
ATOM    366 1HG2 VAL A  43       8.357  -8.238  20.190  1.00 90.64           H
ATOM    367 2HG2 VAL A  43       8.738  -7.543  21.784  1.00 90.64           H
ATOM    368 3HG2 VAL A  43       7.215  -7.115  20.967  1.00 90.64           H
ATOM    369  HN  VAL A  43      10.497  -6.771  21.973  1.00 90.64           H
ATOM    370  N   ARG A  44      11.575  -4.359  20.227  1.00 89.94           N
ATOM    371  CA  ARG A  44      12.238  -3.134  19.814  1.00 89.94           C
ATOM    372  C   ARG A  44      13.654  -3.438  19.319  1.00 89.94           C
ATOM    373  O   ARG A  44      14.124  -2.829  18.360  1.00 89.94           O
ATOM    374  HA  ARG A  44      11.618  -2.739  19.010  1.00 89.94           H
ATOM    375  CB  ARG A  44      12.313  -2.132  20.968  1.00 89.94           C
ATOM    376 1HB  ARG A  44      12.758  -2.609  21.841  1.00 89.94           H
ATOM    377 2HB  ARG A  44      12.963  -1.302  20.692  1.00 89.94           H
ATOM    378  CG  ARG A  44      10.923  -1.601  21.324  1.00 89.94           C
ATOM    379 1HG  ARG A  44      10.398  -1.308  20.414  1.00 89.94           H
ATOM    380 2HG  ARG A  44      10.336  -2.393  21.789  1.00 89.94           H
ATOM    381  CD  ARG A  44      11.019  -0.404  22.272  1.00 89.94           C
ATOM    382 1HD  ARG A  44      11.812   0.268  21.944  1.00 89.94           H
ATOM    383 2HD  ARG A  44      10.089   0.164  22.249  1.00 89.94           H
ATOM    384  NE  ARG A  44      11.291  -0.871  23.650  1.00 89.94           N
ATOM    385  HE  ARG A  44      12.229  -1.127  23.881  1.00 89.94           H
ATOM    386  CZ  ARG A  44      10.358  -0.972  24.607  1.00 89.94           C
ATOM    387  NH1 ARG A  44       9.084  -0.643  24.352  1.00 89.94           N
ATOM    388 1HH1 ARG A  44       8.824  -0.319  23.443  1.00 89.94           H
ATOM    389 2HH1 ARG A  44       8.394  -0.721  25.072  1.00 89.94           H
ATOM    390  NH2 ARG A  44      10.718  -1.408  25.822  1.00 89.94           N
ATOM    391 1HH2 ARG A  44      10.034  -1.489  26.547  1.00 89.94           H
ATOM    392 2HH2 ARG A  44      11.671  -1.652  26.003  1.00 89.94           H
ATOM    393  HN  ARG A  44      11.419  -4.444  21.211  1.00 89.94           H
ATOM    394  N   GLN A  45      14.294  -4.380  19.997  1.00 90.88           N
ATOM    395  CA  GLN A  45      15.659  -4.746  19.662  1.00 90.88           C
ATOM    396  C   GLN A  45      15.715  -5.360  18.261  1.00 90.88           C
ATOM    397  O   GLN A  45      16.607  -5.043  17.476  1.00 90.88           O
ATOM    398  HA  GLN A  45      16.222  -3.813  19.680  1.00 90.88           H
ATOM    399  CB  GLN A  45      16.241  -5.703  20.704  1.00 90.88           C
ATOM    400 1HB  GLN A  45      16.124  -5.278  21.700  1.00 90.88           H
ATOM    401 2HB  GLN A  45      15.687  -6.642  20.691  1.00 90.88           H
ATOM    402  CG  GLN A  45      17.722  -5.976  20.431  1.00 90.88           C
ATOM    403 1HG  GLN A  45      17.840  -6.400  19.434  1.00 90.88           H
ATOM    404 2HG  GLN A  45      18.277  -5.037  20.446  1.00 90.88           H
ATOM    405  CD  GLN A  45      18.304  -6.935  21.471  1.00 90.88           C
ATOM    406  OE1 GLN A  45      17.602  -7.498  22.295  1.00 90.88           O
ATOM    407  NE2 GLN A  45      19.622  -7.089  21.388  1.00 90.88           N
ATOM    408 1HE2 GLN A  45      20.140  -6.597  20.687  1.00 90.88           H
ATOM    409 2HE2 GLN A  45      20.096  -7.697  22.025  1.00 90.88           H
ATOM    410  HN  GLN A  45      13.895  -4.887  20.761  1.00 90.88           H
ATOM    411  N   PHE A  46      14.750  -6.227  17.991  1.00 92.49           N
ATOM    412  CA  PHE A  46      14.652  -6.853  16.684  1.00 92.49           C
ATOM    413  C   PHE A  46      14.433  -5.807  15.589  1.00 92.49           C
ATOM    414  O   PHE A  46      15.101  -5.833  14.557  1.00 92.49           O
ATOM    415  HA  PHE A  46      15.593  -7.374  16.503  1.00 92.49           H
ATOM    416  CB  PHE A  46      13.443  -7.790  16.726  1.00 92.49           C
ATOM    417 1HB  PHE A  46      13.631  -8.576  17.458  1.00 92.49           H
ATOM    418 2HB  PHE A  46      12.575  -7.231  17.075  1.00 92.49           H
ATOM    419  CG  PHE A  46      13.109  -8.436  15.380  1.00 92.49           C
ATOM    420  CD1 PHE A  46      12.051  -7.985  14.654  1.00 92.49           C
ATOM    421  HD1 PHE A  46      11.442  -7.164  15.030  1.00 92.49           H
ATOM    422  CD2 PHE A  46      13.869  -9.462  14.911  1.00 92.49           C
ATOM    423  HD2 PHE A  46      14.716  -9.823  15.493  1.00 92.49           H
ATOM    424  CE1 PHE A  46      11.741  -8.585  13.405  1.00 92.49           C
ATOM    425  HE1 PHE A  46      10.894  -8.224  12.822  1.00 92.49           H
ATOM    426  CE2 PHE A  46      13.559 -10.061  13.661  1.00 92.49           C
ATOM    427  HE2 PHE A  46      14.168 -10.883  13.285  1.00 92.49           H
ATOM    428  CZ  PHE A  46      12.501  -9.610  12.935  1.00 92.49           C
ATOM    429  HZ  PHE A  46      12.263 -10.070  11.976  1.00 92.49           H
ATOM    430  HN  PHE A  46      14.046  -6.502  18.645  1.00 92.49           H
ATOM    431  N   ALA A  47      13.493  -4.910  15.852  1.00 92.05           N
ATOM    432  CA  ALA A  47      13.120  -3.907  14.870  1.00 92.05           C
ATOM    433  C   ALA A  47      14.350  -3.075  14.504  1.00 92.05           C
ATOM    434  O   ALA A  47      14.576  -2.775  13.332  1.00 92.05           O
ATOM    435  HA  ALA A  47      12.767  -4.429  13.980  1.00 92.05           H
ATOM    436  CB  ALA A  47      11.980  -3.050  15.423  1.00 92.05           C
ATOM    437 1HB  ALA A  47      11.120  -3.684  15.639  1.00 92.05           H
ATOM    438 2HB  ALA A  47      12.307  -2.557  16.338  1.00 92.05           H
ATOM    439 3HB  ALA A  47      11.700  -2.298  14.685  1.00 92.05           H
ATOM    440  HN  ALA A  47      12.992  -4.862  16.717  1.00 92.05           H
ATOM    441  N   SER A  48      15.115  -2.725  15.528  1.00 91.97           N
ATOM    442  CA  SER A  48      16.175  -1.744  15.370  1.00 91.97           C
ATOM    443  C   SER A  48      17.262  -2.292  14.444  1.00 91.97           C
ATOM    444  O   SER A  48      17.985  -1.527  13.808  1.00 91.97           O
ATOM    445  HA  SER A  48      15.696  -0.872  14.924  1.00 91.97           H
ATOM    446  CB  SER A  48      16.775  -1.359  16.724  1.00 91.97           C
ATOM    447 1HB  SER A  48      17.447  -0.511  16.594  1.00 91.97           H
ATOM    448 2HB  SER A  48      15.979  -1.034  17.394  1.00 91.97           H
ATOM    449  OG  SER A  48      17.485  -2.441  17.320  1.00 91.97           O
ATOM    450  HG  SER A  48      17.855  -2.160  18.206  1.00 91.97           H
ATOM    451  HN  SER A  48      15.019  -3.099  16.450  1.00 91.97           H
ATOM    452  N   HIS A  49      17.344  -3.614  14.398  1.00 92.71           N
ATOM    453  CA  HIS A  49      18.361  -4.273  13.597  1.00 92.71           C
ATOM    454  C   HIS A  49      17.785  -4.628  12.225  1.00 92.71           C
ATOM    455  O   HIS A  49      18.467  -4.501  11.209  1.00 92.71           O
ATOM    456  HA  HIS A  49      19.171  -3.555  13.467  1.00 92.71           H
ATOM    457  CB  HIS A  49      18.930  -5.488  14.333  1.00 92.71           C
ATOM    458 1HB  HIS A  49      18.107  -6.139  14.627  1.00 92.71           H
ATOM    459 2HB  HIS A  49      19.556  -6.056  13.646  1.00 92.71           H
ATOM    460  CG  HIS A  49      19.739  -5.139  15.559  1.00 92.71           C
ATOM    461  ND1 HIS A  49      19.160  -4.789  16.766  1.00 92.71           N
ATOM    462  HD1 HIS A  49      18.178  -4.732  16.949  1.00 92.71           H
ATOM    463  CD2 HIS A  49      21.089  -5.092  15.753  1.00 92.71           C
ATOM    464  HD2 HIS A  49      21.848  -5.312  15.002  1.00 92.71           H
ATOM    465  CE1 HIS A  49      20.126  -4.543  17.639  1.00 92.71           C
ATOM    466  HE1 HIS A  49      19.990  -4.244  18.678  1.00 92.71           H
ATOM    467  NE2 HIS A  49      21.321  -4.731  17.008  1.00 92.71           N
ATOM    468  HN  HIS A  49      16.732  -4.230  14.894  1.00 92.71           H
ATOM    469  N   PHE A  50      16.534  -5.065  12.239  1.00 93.72           N
ATOM    470  CA  PHE A  50      15.957  -5.721  11.078  1.00 93.72           C
ATOM    471  C   PHE A  50      15.430  -4.693  10.074  1.00 93.72           C
ATOM    472  O   PHE A  50      15.671  -4.813   8.874  1.00 93.72           O
ATOM    473  HA  PHE A  50      16.748  -6.308  10.612  1.00 93.72           H
ATOM    474  CB  PHE A  50      14.789  -6.572  11.579  1.00 93.72           C
ATOM    475 1HB  PHE A  50      15.157  -7.267  12.334  1.00 93.72           H
ATOM    476 2HB  PHE A  50      14.064  -5.923  12.070  1.00 93.72           H
ATOM    477  CG  PHE A  50      14.080  -7.364  10.479  1.00 93.72           C
ATOM    478  CD1 PHE A  50      12.811  -7.036  10.115  1.00 93.72           C
ATOM    479  HD1 PHE A  50      12.300  -6.209  10.607  1.00 93.72           H
ATOM    480  CD2 PHE A  50      14.717  -8.397   9.865  1.00 93.72           C
ATOM    481  HD2 PHE A  50      15.734  -8.660  10.157  1.00 93.72           H
ATOM    482  CE1 PHE A  50      12.152  -7.771   9.094  1.00 93.72           C
ATOM    483  HE1 PHE A  50      11.136  -7.508   8.802  1.00 93.72           H
ATOM    484  CE2 PHE A  50      14.059  -9.132   8.844  1.00 93.72           C
ATOM    485  HE2 PHE A  50      14.570  -9.959   8.352  1.00 93.72           H
ATOM    486  CZ  PHE A  50      12.790  -8.804   8.480  1.00 93.72           C
ATOM    487  HZ  PHE A  50      12.285  -9.368   7.696  1.00 93.72           H
ATOM    488  HN  PHE A  50      15.920  -4.978  13.024  1.00 93.72           H
ATOM    489  N   LEU A  51      14.721  -3.707  10.602  1.00 94.71           N
ATOM    490  CA  LEU A  51      13.864  -2.874   9.775  1.00 94.71           C
ATOM    491  C   LEU A  51      14.729  -1.903   8.969  1.00 94.71           C
ATOM    492  O   LEU A  51      14.592  -1.809   7.750  1.00 94.71           O
ATOM    493  HA  LEU A  51      13.343  -3.532   9.079  1.00 94.71           H
ATOM    494  CB  LEU A  51      12.799  -2.185  10.630  1.00 94.71           C
ATOM    495 1HB  LEU A  51      13.302  -1.541  11.352  1.00 94.71           H
ATOM    496 2HB  LEU A  51      12.207  -1.537   9.984  1.00 94.71           H
ATOM    497  CG  LEU A  51      11.847  -3.110  11.390  1.00 94.71           C
ATOM    498  HG  LEU A  51      12.436  -3.715  12.079  1.00 94.71           H
ATOM    499  CD1 LEU A  51      10.854  -2.304  12.230  1.00 94.71           C
ATOM    500 1HD1 LEU A  51      11.399  -1.695  12.951  1.00 94.71           H
ATOM    501 2HD1 LEU A  51      10.267  -1.657  11.579  1.00 94.71           H
ATOM    502 3HD1 LEU A  51      10.189  -2.986  12.760  1.00 94.71           H
ATOM    503  CD2 LEU A  51      11.139  -4.073  10.434  1.00 94.71           C
ATOM    504 1HD2 LEU A  51      10.565  -3.503   9.704  1.00 94.71           H
ATOM    505 2HD2 LEU A  51      11.881  -4.682   9.918  1.00 94.71           H
ATOM    506 3HD2 LEU A  51      10.468  -4.719  11.000  1.00 94.71           H
ATOM    507  HN  LEU A  51      14.724  -3.474  11.575  1.00 94.71           H
ATOM    508  N   PRO A  52      15.633  -1.168   9.630  1.00 95.53           N
ATOM    509  CA  PRO A  52      16.303  -0.036   8.985  1.00 95.53           C
ATOM    510  C   PRO A  52      16.950  -0.424   7.666  1.00 95.53           C
ATOM    511  O   PRO A  52      16.706   0.209   6.640  1.00 95.53           O
ATOM    512  HA  PRO A  52      15.575   0.734   8.729  1.00 95.53           H
ATOM    513  CB  PRO A  52      17.341   0.408  10.018  1.00 95.53           C
ATOM    514 1HB  PRO A  52      18.301  -0.082   9.857  1.00 95.53           H
ATOM    515 2HB  PRO A  52      17.521   1.482   9.971  1.00 95.53           H
ATOM    516  CG  PRO A  52      16.715  -0.001  11.346  1.00 95.53           C
ATOM    517 1HG  PRO A  52      17.460  -0.079  12.138  1.00 95.53           H
ATOM    518 2HG  PRO A  52      15.979   0.727  11.688  1.00 95.53           H
ATOM    519  CD  PRO A  52      16.082  -1.345  11.023  1.00 95.53           C
ATOM    520 1HD  PRO A  52      16.798  -2.162  11.112  1.00 95.53           H
ATOM    521 2HD  PRO A  52      15.256  -1.575  11.696  1.00 95.53           H
ATOM    522  N   PRO A  53      17.787  -1.471   7.660  1.00 96.15           N
ATOM    523  CA  PRO A  53      18.469  -1.885   6.431  1.00 96.15           C
ATOM    524  C   PRO A  53      17.500  -2.104   5.280  1.00 96.15           C
ATOM    525  O   PRO A  53      17.771  -1.699   4.151  1.00 96.15           O
ATOM    526  HA  PRO A  53      19.141  -1.096   6.092  1.00 96.15           H
ATOM    527  CB  PRO A  53      19.180  -3.180   6.829  1.00 96.15           C
ATOM    528 1HB  PRO A  53      18.563  -4.055   6.626  1.00 96.15           H
ATOM    529 2HB  PRO A  53      20.111  -3.312   6.279  1.00 96.15           H
ATOM    530  CG  PRO A  53      19.429  -3.001   8.322  1.00 96.15           C
ATOM    531 1HG  PRO A  53      19.602  -3.955   8.821  1.00 96.15           H
ATOM    532 2HG  PRO A  53      20.310  -2.389   8.515  1.00 96.15           H
ATOM    533  CD  PRO A  53      18.152  -2.329   8.801  1.00 96.15           C
ATOM    534 1HD  PRO A  53      17.370  -3.057   9.021  1.00 96.15           H
ATOM    535 2HD  PRO A  53      18.314  -1.755   9.713  1.00 96.15           H
ATOM    536  N   LEU A  54      16.386  -2.746   5.600  1.00 95.80           N
ATOM    537  CA  LEU A  54      15.432  -3.144   4.579  1.00 95.80           C
ATOM    538  C   LEU A  54      14.758  -1.897   4.003  1.00 95.80           C
ATOM    539  O   LEU A  54      14.615  -1.769   2.788  1.00 95.80           O
ATOM    540  HA  LEU A  54      15.992  -3.633   3.782  1.00 95.80           H
ATOM    541  CB  LEU A  54      14.448  -4.173   5.138  1.00 95.80           C
ATOM    542 1HB  LEU A  54      13.990  -3.759   6.037  1.00 95.80           H
ATOM    543 2HB  LEU A  54      13.649  -4.315   4.410  1.00 95.80           H
ATOM    544  CG  LEU A  54      15.034  -5.543   5.484  1.00 95.80           C
ATOM    545  HG  LEU A  54      15.832  -5.400   6.213  1.00 95.80           H
ATOM    546  CD1 LEU A  54      13.981  -6.441   6.137  1.00 95.80           C
ATOM    547 1HD1 LEU A  54      13.623  -5.973   7.053  1.00 95.80           H
ATOM    548 2HD1 LEU A  54      13.147  -6.582   5.450  1.00 95.80           H
ATOM    549 3HD1 LEU A  54      14.425  -7.409   6.372  1.00 95.80           H
ATOM    550  CD2 LEU A  54      15.661  -6.198   4.251  1.00 95.80           C
ATOM    551 1HD2 LEU A  54      14.900  -6.328   3.482  1.00 95.80           H
ATOM    552 2HD2 LEU A  54      16.460  -5.563   3.869  1.00 95.80           H
ATOM    553 3HD2 LEU A  54      16.070  -7.171   4.525  1.00 95.80           H
ATOM    554  HN  LEU A  54      16.132  -2.993   6.535  1.00 95.80           H
ATOM    555  N   TYR A  55      14.360  -1.009   4.903  1.00 96.15           N
ATOM    556  CA  TYR A  55      13.637   0.186   4.506  1.00 96.15           C
ATOM    557  C   TYR A  55      14.512   1.094   3.639  1.00 96.15           C
ATOM    558  O   TYR A  55      14.017   1.751   2.725  1.00 96.15           O
ATOM    559  HA  TYR A  55      12.765  -0.124   3.930  1.00 96.15           H
ATOM    560  CB  TYR A  55      13.290   0.920   5.803  1.00 96.15           C
ATOM    561 1HB  TYR A  55      14.183   0.976   6.426  1.00 96.15           H
ATOM    562 2HB  TYR A  55      13.003   1.944   5.564  1.00 96.15           H
ATOM    563  CG  TYR A  55      12.165   0.265   6.607  1.00 96.15           C
ATOM    564  CD1 TYR A  55      11.472  -0.805   6.078  1.00 96.15           C
ATOM    565  HD1 TYR A  55      11.726  -1.183   5.088  1.00 96.15           H
ATOM    566  CD2 TYR A  55      11.844   0.744   7.861  1.00 96.15           C
ATOM    567  HD2 TYR A  55      12.391   1.589   8.278  1.00 96.15           H
ATOM    568  CE1 TYR A  55      10.413  -1.421   6.835  1.00 96.15           C
ATOM    569  HE1 TYR A  55       9.857  -2.267   6.429  1.00 96.15           H
ATOM    570  CE2 TYR A  55      10.785   0.127   8.617  1.00 96.15           C
ATOM    571  HE2 TYR A  55      10.521   0.496   9.608  1.00 96.15           H
ATOM    572  CZ  TYR A  55      10.122  -0.925   8.067  1.00 96.15           C
ATOM    573  OH  TYR A  55       9.122  -1.507   8.781  1.00 96.15           O
ATOM    574  HH  TYR A  55       8.698  -2.237   8.244  1.00 96.15           H
ATOM    575  HN  TYR A  55      14.525  -1.097   5.886  1.00 96.15           H
ATOM    576  N   TRP A  56      15.798   1.101   3.957  1.00 96.47           N
ATOM    577  CA  TRP A  56      16.762   1.841   3.160  1.00 96.47           C
ATOM    578  C   TRP A  56      16.853   1.173   1.787  1.00 96.47           C
ATOM    579  O   TRP A  56      16.881   1.854   0.762  1.00 96.47           O
ATOM    580  HA  TRP A  56      16.393   2.862   3.055  1.00 96.47           H
ATOM    581  CB  TRP A  56      18.113   1.928   3.874  1.00 96.47           C
ATOM    582 1HB  TRP A  56      18.267   1.014   4.448  1.00 96.47           H
ATOM    583 2HB  TRP A  56      18.905   1.972   3.126  1.00 96.47           H
ATOM    584  CG  TRP A  56      18.246   3.130   4.810  1.00 96.47           C
ATOM    585  CD1 TRP A  56      18.373   3.127   6.144  1.00 96.47           C
ATOM    586  HD1 TRP A  56      18.398   2.226   6.756  1.00 96.47           H
ATOM    587  CD2 TRP A  56      18.261   4.521   4.426  1.00 96.47           C
ATOM    588  NE1 TRP A  56      18.468   4.409   6.646  1.00 96.47           N
ATOM    589  HE1 TRP A  56      18.569   4.662   7.608  1.00 96.47           H
ATOM    590  CE2 TRP A  56      18.398   5.284   5.568  1.00 96.47           C
ATOM    591  CE3 TRP A  56      18.162   5.115   3.155  1.00 96.47           C
ATOM    592  HE3 TRP A  56      18.054   4.535   2.239  1.00 96.47           H
ATOM    593  CZ2 TRP A  56      18.448   6.683   5.554  1.00 96.47           C
ATOM    594  HZ2 TRP A  56      18.557   7.263   6.470  1.00 96.47           H
ATOM    595  CZ3 TRP A  56      18.214   6.514   3.158  1.00 96.47           C
ATOM    596  HZ3 TRP A  56      18.142   7.026   2.199  1.00 96.47           H
ATOM    597  CH2 TRP A  56      18.352   7.297   4.299  1.00 96.47           C
ATOM    598  HH2 TRP A  56      18.384   8.383   4.217  1.00 96.47           H
ATOM    599  HN  TRP A  56      16.184   0.613   4.740  1.00 96.47           H
ATOM    600  N   LEU A  57      16.897  -0.151   1.810  1.00 96.31           N
ATOM    601  CA  LEU A  57      17.001  -0.918   0.580  1.00 96.31           C
ATOM    602  C   LEU A  57      15.768  -0.654  -0.286  1.00 96.31           C
ATOM    603  O   LEU A  57      15.891  -0.353  -1.473  1.00 96.31           O
ATOM    604  HA  LEU A  57      17.882  -0.560   0.046  1.00 96.31           H
ATOM    605  CB  LEU A  57      17.230  -2.398   0.890  1.00 96.31           C
ATOM    606 1HB  LEU A  57      18.138  -2.488   1.486  1.00 96.31           H
ATOM    607 2HB  LEU A  57      16.406  -2.751   1.509  1.00 96.31           H
ATOM    608  CG  LEU A  57      17.354  -3.325  -0.321  1.00 96.31           C
ATOM    609  HG  LEU A  57      16.496  -3.154  -0.971  1.00 96.31           H
ATOM    610  CD1 LEU A  57      18.609  -3.001  -1.134  1.00 96.31           C
ATOM    611 1HD1 LEU A  57      18.558  -1.971  -1.486  1.00 96.31           H
ATOM    612 2HD1 LEU A  57      19.491  -3.126  -0.506  1.00 96.31           H
ATOM    613 3HD1 LEU A  57      18.673  -3.675  -1.988  1.00 96.31           H
ATOM    614  CD2 LEU A  57      17.312  -4.794   0.106  1.00 96.31           C
ATOM    615 1HD2 LEU A  57      18.137  -4.998   0.788  1.00 96.31           H
ATOM    616 2HD2 LEU A  57      16.366  -4.999   0.608  1.00 96.31           H
ATOM    617 3HD2 LEU A  57      17.402  -5.431  -0.774  1.00 96.31           H
ATOM    618  HN  LEU A  57      16.863  -0.697   2.647  1.00 96.31           H
ATOM    619  N   VAL A  58      14.607  -0.776   0.340  1.00 96.41           N
ATOM    620  CA  VAL A  58      13.351  -0.614  -0.373  1.00 96.41           C
ATOM    621  C   VAL A  58      13.271   0.805  -0.940  1.00 96.41           C
ATOM    622  O   VAL A  58      12.847   0.999  -2.078  1.00 96.41           O
ATOM    623  HA  VAL A  58      13.349  -1.323  -1.200  1.00 96.41           H
ATOM    624  CB  VAL A  58      12.179  -0.957   0.549  1.00 96.41           C
ATOM    625  HB  VAL A  58      12.270  -0.348   1.448  1.00 96.41           H
ATOM    626  CG1 VAL A  58      10.843  -0.618  -0.115  1.00 96.41           C
ATOM    627 1HG1 VAL A  58      10.810   0.448  -0.342  1.00 96.41           H
ATOM    628 2HG1 VAL A  58      10.741  -1.188  -1.038  1.00 96.41           H
ATOM    629 3HG1 VAL A  58      10.026  -0.871   0.561  1.00 96.41           H
ATOM    630  CG2 VAL A  58      12.224  -2.427   0.970  1.00 96.41           C
ATOM    631 1HG2 VAL A  58      12.170  -3.060   0.085  1.00 96.41           H
ATOM    632 2HG2 VAL A  58      13.155  -2.624   1.501  1.00 96.41           H
ATOM    633 3HG2 VAL A  58      11.380  -2.643   1.624  1.00 96.41           H
ATOM    634  HN  VAL A  58      14.517  -0.981   1.315  1.00 96.41           H
ATOM    635  N   PHE A  59      13.686   1.760  -0.120  1.00 97.62           N
ATOM    636  CA  PHE A  59      13.677   3.154  -0.530  1.00 97.62           C
ATOM    637  C   PHE A  59      14.484   3.352  -1.815  1.00 97.62           C
ATOM    638  O   PHE A  59      13.984   3.920  -2.784  1.00 97.62           O
ATOM    639  HA  PHE A  59      12.638   3.432  -0.709  1.00 97.62           H
ATOM    640  CB  PHE A  59      14.330   3.956   0.598  1.00 97.62           C
ATOM    641 1HB  PHE A  59      13.701   3.893   1.486  1.00 97.62           H
ATOM    642 2HB  PHE A  59      15.286   3.496   0.851  1.00 97.62           H
ATOM    643  CG  PHE A  59      14.564   5.429   0.259  1.00 97.62           C
ATOM    644  CD1 PHE A  59      15.832   5.916   0.181  1.00 97.62           C
ATOM    645  HD1 PHE A  59      16.681   5.256   0.359  1.00 97.62           H
ATOM    646  CD2 PHE A  59      13.505   6.252   0.035  1.00 97.62           C
ATOM    647  HD2 PHE A  59      12.489   5.862   0.098  1.00 97.62           H
ATOM    648  CE1 PHE A  59      16.049   7.283  -0.134  1.00 97.62           C
ATOM    649  HE1 PHE A  59      17.065   7.674  -0.197  1.00 97.62           H
ATOM    650  CE2 PHE A  59      13.722   7.620  -0.279  1.00 97.62           C
ATOM    651  HE2 PHE A  59      12.873   8.279  -0.458  1.00 97.62           H
ATOM    652  CZ  PHE A  59      14.990   8.106  -0.357  1.00 97.62           C
ATOM    653  HZ  PHE A  59      15.156   9.156  -0.599  1.00 97.62           H
ATOM    654  HN  PHE A  59      14.022   1.594   0.807  1.00 97.62           H
ATOM    655  N   ILE A  60      15.719   2.874  -1.780  1.00 97.20           N
ATOM    656  CA  ILE A  60      16.650   3.127  -2.866  1.00 97.20           C
ATOM    657  C   ILE A  60      16.112   2.494  -4.151  1.00 97.20           C
ATOM    658  O   ILE A  60      16.017   3.158  -5.182  1.00 97.20           O
ATOM    659  HA  ILE A  60      16.701   4.206  -3.008  1.00 97.20           H
ATOM    660  CB  ILE A  60      18.055   2.653  -2.489  1.00 97.20           C
ATOM    661  HB  ILE A  60      17.981   1.635  -2.106  1.00 97.20           H
ATOM    662  CG1 ILE A  60      18.642   3.515  -1.369  1.00 97.20           C
ATOM    663 1HG1 ILE A  60      18.897   4.500  -1.760  1.00 97.20           H
ATOM    664 2HG1 ILE A  60      17.895   3.664  -0.590  1.00 97.20           H
ATOM    665  CG2 ILE A  60      18.967   2.608  -3.716  1.00 97.20           C
ATOM    666 1HG2 ILE A  60      18.552   1.920  -4.452  1.00 97.20           H
ATOM    667 2HG2 ILE A  60      19.040   3.605  -4.151  1.00 97.20           H
ATOM    668 3HG2 ILE A  60      19.959   2.268  -3.419  1.00 97.20           H
ATOM    669  CD1 ILE A  60      19.889   2.861  -0.769  1.00 97.20           C
ATOM    670 1HD1 ILE A  60      19.625   1.886  -0.358  1.00 97.20           H
ATOM    671 2HD1 ILE A  60      20.643   2.735  -1.546  1.00 97.20           H
ATOM    672 3HD1 ILE A  60      20.286   3.494   0.024  1.00 97.20           H
ATOM    673  HN  ILE A  60      16.085   2.324  -1.029  1.00 97.20           H
ATOM    674  N   VAL A  61      15.775   1.217  -4.047  1.00 96.07           N
ATOM    675  CA  VAL A  61      15.370   0.452  -5.215  1.00 96.07           C
ATOM    676  C   VAL A  61      14.061   1.022  -5.764  1.00 96.07           C
ATOM    677  O   VAL A  61      13.898   1.157  -6.976  1.00 96.07           O
ATOM    678  HA  VAL A  61      16.148   0.569  -5.970  1.00 96.07           H
ATOM    679  CB  VAL A  61      15.274  -1.033  -4.860  1.00 96.07           C
ATOM    680  HB  VAL A  61      14.575  -1.135  -4.030  1.00 96.07           H
ATOM    681  CG1 VAL A  61      14.726  -1.843  -6.037  1.00 96.07           C
ATOM    682 1HG1 VAL A  61      13.732  -1.480  -6.296  1.00 96.07           H
ATOM    683 2HG1 VAL A  61      15.389  -1.731  -6.895  1.00 96.07           H
ATOM    684 3HG1 VAL A  61      14.668  -2.895  -5.758  1.00 96.07           H
ATOM    685  CG2 VAL A  61      16.629  -1.577  -4.403  1.00 96.07           C
ATOM    686 1HG2 VAL A  61      17.358  -1.456  -5.205  1.00 96.07           H
ATOM    687 2HG2 VAL A  61      16.963  -1.028  -3.523  1.00 96.07           H
ATOM    688 3HG2 VAL A  61      16.532  -2.634  -4.158  1.00 96.07           H
ATOM    689  HN  VAL A  61      15.774   0.706  -3.187  1.00 96.07           H
ATOM    690  N   GLY A  62      13.161   1.341  -4.846  1.00 96.93           N
ATOM    691  CA  GLY A  62      11.843   1.822  -5.225  1.00 96.93           C
ATOM    692  C   GLY A  62      11.929   3.208  -5.868  1.00 96.93           C
ATOM    693  O   GLY A  62      11.243   3.483  -6.851  1.00 96.93           O
ATOM    694 1HA  GLY A  62      11.383   1.122  -5.922  1.00 96.93           H
ATOM    695 2HA  GLY A  62      11.201   1.865  -4.345  1.00 96.93           H
ATOM    696  HN  GLY A  62      13.319   1.276  -3.860  1.00 96.93           H
ATOM    697  N   ALA A  63      12.778   4.043  -5.287  1.00 97.03           N
ATOM    698  CA  ALA A  63      12.921   5.411  -5.756  1.00 97.03           C
ATOM    699  C   ALA A  63      13.442   5.401  -7.195  1.00 97.03           C
ATOM    700  O   ALA A  63      12.923   6.114  -8.052  1.00 97.03           O
ATOM    701  HA  ALA A  63      11.934   5.872  -5.740  1.00 97.03           H
ATOM    702  CB  ALA A  63      13.841   6.182  -4.808  1.00 97.03           C
ATOM    703 1HB  ALA A  63      13.411   6.185  -3.806  1.00 97.03           H
ATOM    704 2HB  ALA A  63      14.820   5.703  -4.782  1.00 97.03           H
ATOM    705 3HB  ALA A  63      13.948   7.208  -5.160  1.00 97.03           H
ATOM    706  HN  ALA A  63      13.361   3.799  -4.512  1.00 97.03           H
ATOM    707  N   LEU A  64      14.462   4.584  -7.415  1.00 95.50           N
ATOM    708  CA  LEU A  64      15.072   4.486  -8.730  1.00 95.50           C
ATOM    709  C   LEU A  64      14.051   3.922  -9.721  1.00 95.50           C
ATOM    710  O   LEU A  64      13.894   4.447 -10.822  1.00 95.50           O
ATOM    711  HA  LEU A  64      15.336   5.496  -9.044  1.00 95.50           H
ATOM    712  CB  LEU A  64      16.370   3.680  -8.660  1.00 95.50           C
ATOM    713 1HB  LEU A  64      16.155   2.722  -8.188  1.00 95.50           H
ATOM    714 2HB  LEU A  64      16.698   3.467  -9.678  1.00 95.50           H
ATOM    715  CG  LEU A  64      17.529   4.338  -7.908  1.00 95.50           C
ATOM    716  HG  LEU A  64      17.181   4.602  -6.909  1.00 95.50           H
ATOM    717  CD1 LEU A  64      18.696   3.364  -7.738  1.00 95.50           C
ATOM    718 1HD1 LEU A  64      18.364   2.493  -7.174  1.00 95.50           H
ATOM    719 2HD1 LEU A  64      19.051   3.048  -8.719  1.00 95.50           H
ATOM    720 3HD1 LEU A  64      19.506   3.858  -7.201  1.00 95.50           H
ATOM    721  CD2 LEU A  64      17.960   5.636  -8.594  1.00 95.50           C
ATOM    722 1HD2 LEU A  64      18.283   5.419  -9.612  1.00 95.50           H
ATOM    723 2HD2 LEU A  64      17.120   6.331  -8.619  1.00 95.50           H
ATOM    724 3HD2 LEU A  64      18.785   6.084  -8.039  1.00 95.50           H
ATOM    725  HN  LEU A  64      14.869   3.996  -6.716  1.00 95.50           H
ATOM    726  N   GLY A  65      13.383   2.861  -9.293  1.00 94.31           N
ATOM    727  CA  GLY A  65      12.477   2.143 -10.173  1.00 94.31           C
ATOM    728  C   GLY A  65      11.337   3.048 -10.643  1.00 94.31           C
ATOM    729  O   GLY A  65      11.100   3.182 -11.843  1.00 94.31           O
ATOM    730 1HA  GLY A  65      13.025   1.764 -11.036  1.00 94.31           H
ATOM    731 2HA  GLY A  65      12.067   1.278  -9.652  1.00 94.31           H
ATOM    732  HN  GLY A  65      13.453   2.492  -8.367  1.00 94.31           H
ATOM    733  N   ASN A  66      10.661   3.647  -9.674  1.00 96.18           N
ATOM    734  CA  ASN A  66       9.443   4.388  -9.957  1.00 96.18           C
ATOM    735  C   ASN A  66       9.799   5.689 -10.679  1.00 96.18           C
ATOM    736  O   ASN A  66       9.027   6.179 -11.501  1.00 96.18           O
ATOM    737  HA  ASN A  66       8.840   3.722 -10.573  1.00 96.18           H
ATOM    738  CB  ASN A  66       8.705   4.749  -8.667  1.00 96.18           C
ATOM    739 1HB  ASN A  66       9.409   5.163  -7.945  1.00 96.18           H
ATOM    740 2HB  ASN A  66       7.966   5.524  -8.871  1.00 96.18           H
ATOM    741  CG  ASN A  66       8.014   3.522  -8.068  1.00 96.18           C
ATOM    742  OD1 ASN A  66       7.121   2.934  -8.654  1.00 96.18           O
ATOM    743  ND2 ASN A  66       8.477   3.171  -6.872  1.00 96.18           N
ATOM    744 1HD2 ASN A  66       9.212   3.698  -6.446  1.00 96.18           H
ATOM    745 2HD2 ASN A  66       8.088   2.381  -6.398  1.00 96.18           H
ATOM    746  HN  ASN A  66      10.932   3.632  -8.711  1.00 96.18           H
ATOM    747  N   SER A  67      10.970   6.213 -10.344  1.00 94.97           N
ATOM    748  CA  SER A  67      11.478   7.398 -11.013  1.00 94.97           C
ATOM    749  C   SER A  67      11.693   7.109 -12.500  1.00 94.97           C
ATOM    750  O   SER A  67      11.440   7.965 -13.346  1.00 94.97           O
ATOM    751  HA  SER A  67      10.708   8.158 -10.879  1.00 94.97           H
ATOM    752  CB  SER A  67      12.782   7.877 -10.371  1.00 94.97           C
ATOM    753 1HB  SER A  67      13.524   7.080 -10.421  1.00 94.97           H
ATOM    754 2HB  SER A  67      13.179   8.717 -10.940  1.00 94.97           H
ATOM    755  OG  SER A  67      12.597   8.268  -9.014  1.00 94.97           O
ATOM    756  HG  SER A  67      13.074   7.633  -8.406  1.00 94.97           H
ATOM    757  HN  SER A  67      11.565   5.842  -9.632  1.00 94.97           H
ATOM    758  N   LEU A  68      12.158   5.898 -12.773  1.00 92.43           N
ATOM    759  CA  LEU A  68      12.386   5.476 -14.144  1.00 92.43           C
ATOM    760  C   LEU A  68      11.048   5.416 -14.884  1.00 92.43           C
ATOM    761  O   LEU A  68      10.959   5.809 -16.046  1.00 92.43           O
ATOM    762  HA  LEU A  68      13.010   6.233 -14.620  1.00 92.43           H
ATOM    763  CB  LEU A  68      13.166   4.160 -14.177  1.00 92.43           C
ATOM    764 1HB  LEU A  68      14.094   4.297 -13.621  1.00 92.43           H
ATOM    765 2HB  LEU A  68      12.586   3.404 -13.648  1.00 92.43           H
ATOM    766  CG  LEU A  68      13.511   3.620 -15.566  1.00 92.43           C
ATOM    767  HG  LEU A  68      12.588   3.538 -16.140  1.00 92.43           H
ATOM    768  CD1 LEU A  68      14.427   4.587 -16.319  1.00 92.43           C
ATOM    769 1HD1 LEU A  68      13.926   5.548 -16.432  1.00 92.43           H
ATOM    770 2HD1 LEU A  68      15.352   4.723 -15.757  1.00 92.43           H
ATOM    771 3HD1 LEU A  68      14.657   4.178 -17.303  1.00 92.43           H
ATOM    772  CD2 LEU A  68      14.112   2.215 -15.474  1.00 92.43           C
ATOM    773 1HD2 LEU A  68      15.022   2.248 -14.876  1.00 92.43           H
ATOM    774 2HD2 LEU A  68      13.393   1.543 -15.006  1.00 92.43           H
ATOM    775 3HD2 LEU A  68      14.348   1.855 -16.476  1.00 92.43           H
ATOM    776  HN  LEU A  68      12.377   5.214 -12.078  1.00 92.43           H
ATOM    777  N   VAL A  69      10.040   4.922 -14.180  1.00 92.79           N
ATOM    778  CA  VAL A  69       8.719   4.772 -14.767  1.00 92.79           C
ATOM    779  C   VAL A  69       8.212   6.141 -15.226  1.00 92.79           C
ATOM    780  O   VAL A  69       7.701   6.277 -16.336  1.00 92.79           O
ATOM    781  HA  VAL A  69       8.818   4.125 -15.638  1.00 92.79           H
ATOM    782  CB  VAL A  69       7.779   4.090 -13.772  1.00 92.79           C
ATOM    783  HB  VAL A  69       7.794   4.666 -12.846  1.00 92.79           H
ATOM    784  CG1 VAL A  69       6.341   4.079 -14.295  1.00 92.79           C
ATOM    785 1HG1 VAL A  69       6.003   5.104 -14.448  1.00 92.79           H
ATOM    786 2HG1 VAL A  69       6.302   3.538 -15.240  1.00 92.79           H
ATOM    787 3HG1 VAL A  69       5.694   3.588 -13.568  1.00 92.79           H
ATOM    788  CG2 VAL A  69       8.256   2.672 -13.451  1.00 92.79           C
ATOM    789 1HG2 VAL A  69       8.284   2.082 -14.367  1.00 92.79           H
ATOM    790 2HG2 VAL A  69       9.255   2.714 -13.015  1.00 92.79           H
ATOM    791 3HG2 VAL A  69       7.570   2.209 -12.741  1.00 92.79           H
ATOM    792  HN  VAL A  69      10.115   4.627 -13.227  1.00 92.79           H
ATOM    793  N   ILE A  70       8.372   7.121 -14.348  1.00 93.61           N
ATOM    794  CA  ILE A  70       7.901   8.465 -14.634  1.00 93.61           C
ATOM    795  C   ILE A  70       8.660   9.022 -15.839  1.00 93.61           C
ATOM    796  O   ILE A  70       8.066   9.644 -16.719  1.00 93.61           O
ATOM    797  HA  ILE A  70       6.845   8.393 -14.894  1.00 93.61           H
ATOM    798  CB  ILE A  70       8.000   9.344 -13.385  1.00 93.61           C
ATOM    799  HB  ILE A  70       9.015   9.270 -12.995  1.00 93.61           H
ATOM    800  CG1 ILE A  70       7.056   8.847 -12.288  1.00 93.61           C
ATOM    801 1HG1 ILE A  70       6.025   8.912 -12.634  1.00 93.61           H
ATOM    802 2HG1 ILE A  70       7.257   7.796 -12.080  1.00 93.61           H
ATOM    803  CG2 ILE A  70       7.755  10.815 -13.729  1.00 93.61           C
ATOM    804 1HG2 ILE A  70       8.500  11.148 -14.451  1.00 93.61           H
ATOM    805 2HG2 ILE A  70       6.758  10.927 -14.157  1.00 93.61           H
ATOM    806 3HG2 ILE A  70       7.831  11.417 -12.824  1.00 93.61           H
ATOM    807  CD1 ILE A  70       7.224   9.667 -11.007  1.00 93.61           C
ATOM    808 1HD1 ILE A  70       8.250   9.579 -10.652  1.00 93.61           H
ATOM    809 2HD1 ILE A  70       6.999  10.713 -11.214  1.00 93.61           H
ATOM    810 3HD1 ILE A  70       6.542   9.292 -10.244  1.00 93.61           H
ATOM    811  HN  ILE A  70       8.813   7.008 -13.458  1.00 93.61           H
ATOM    812  N   LEU A  71       9.962   8.779 -15.842  1.00 91.02           N
ATOM    813  CA  LEU A  71      10.823   9.323 -16.878  1.00 91.02           C
ATOM    814  C   LEU A  71      10.430   8.722 -18.230  1.00 91.02           C
ATOM    815  O   LEU A  71      10.357   9.433 -19.231  1.00 91.02           O
ATOM    816  HA  LEU A  71      10.650  10.398 -16.915  1.00 91.02           H
ATOM    817  CB  LEU A  71      12.295   9.113 -16.517  1.00 91.02           C
ATOM    818 1HB  LEU A  71      12.459   9.495 -15.509  1.00 91.02           H
ATOM    819 2HB  LEU A  71      12.492   8.042 -16.487  1.00 91.02           H
ATOM    820  CG  LEU A  71      13.315   9.766 -17.452  1.00 91.02           C
ATOM    821  HG  LEU A  71      12.879  10.683 -17.847  1.00 91.02           H
ATOM    822  CD1 LEU A  71      14.583  10.159 -16.692  1.00 91.02           C
ATOM    823 1HD1 LEU A  71      14.329  10.867 -15.903  1.00 91.02           H
ATOM    824 2HD1 LEU A  71      15.033   9.270 -16.250  1.00 91.02           H
ATOM    825 3HD1 LEU A  71      15.291  10.621 -17.380  1.00 91.02           H
ATOM    826  CD2 LEU A  71      13.621   8.861 -18.647  1.00 91.02           C
ATOM    827 1HD2 LEU A  71      14.028   7.915 -18.291  1.00 91.02           H
ATOM    828 2HD2 LEU A  71      12.704   8.674 -19.206  1.00 91.02           H
ATOM    829 3HD2 LEU A  71      14.348   9.349 -19.296  1.00 91.02           H
ATOM    830  HN  LEU A  71      10.429   8.222 -15.155  1.00 91.02           H
ATOM    831  N   VAL A  72      10.188   7.420 -18.214  1.00 89.13           N
ATOM    832  CA  VAL A  72       9.826   6.712 -19.430  1.00 89.13           C
ATOM    833  C   VAL A  72       8.520   7.289 -19.981  1.00 89.13           C
ATOM    834  O   VAL A  72       8.397   7.515 -21.184  1.00 89.13           O
ATOM    835  HA  VAL A  72      10.619   6.881 -20.158  1.00 89.13           H
ATOM    836  CB  VAL A  72       9.746   5.209 -19.156  1.00 89.13           C
ATOM    837  HB  VAL A  72       9.078   5.057 -18.308  1.00 89.13           H
ATOM    838  CG1 VAL A  72       9.157   4.463 -20.356  1.00 89.13           C
ATOM    839 1HG1 VAL A  72       8.153   4.836 -20.558  1.00 89.13           H
ATOM    840 2HG1 VAL A  72       9.788   4.626 -21.230  1.00 89.13           H
ATOM    841 3HG1 VAL A  72       9.112   3.397 -20.134  1.00 89.13           H
ATOM    842  CG2 VAL A  72      11.118   4.646 -18.780  1.00 89.13           C
ATOM    843 1HG2 VAL A  72      11.817   4.815 -19.599  1.00 89.13           H
ATOM    844 2HG2 VAL A  72      11.482   5.146 -17.883  1.00 89.13           H
ATOM    845 3HG2 VAL A  72      11.032   3.576 -18.591  1.00 89.13           H
ATOM    846  HN  VAL A  72      10.237   6.852 -17.393  1.00 89.13           H
ATOM    847  N   TYR A  73       7.580   7.512 -19.075  1.00 89.13           N
ATOM    848  CA  TYR A  73       6.291   8.066 -19.455  1.00 89.13           C
ATOM    849  C   TYR A  73       6.457   9.436 -20.114  1.00 89.13           C
ATOM    850  O   TYR A  73       5.770   9.748 -21.086  1.00 89.13           O
ATOM    851  HA  TYR A  73       5.827   7.382 -20.166  1.00 89.13           H
ATOM    852  CB  TYR A  73       5.504   8.231 -18.153  1.00 89.13           C
ATOM    853 1HB  TYR A  73       5.429   7.262 -17.660  1.00 89.13           H
ATOM    854 2HB  TYR A  73       6.060   8.888 -17.484  1.00 89.13           H
ATOM    855  CG  TYR A  73       4.096   8.799 -18.346  1.00 89.13           C
ATOM    856  CD1 TYR A  73       3.900  10.165 -18.372  1.00 89.13           C
ATOM    857  HD1 TYR A  73       4.749  10.839 -18.256  1.00 89.13           H
ATOM    858  CD2 TYR A  73       3.022   7.945 -18.493  1.00 89.13           C
ATOM    859  HD2 TYR A  73       3.176   6.866 -18.472  1.00 89.13           H
ATOM    860  CE1 TYR A  73       2.575  10.699 -18.554  1.00 89.13           C
ATOM    861  HE1 TYR A  73       2.407  11.775 -18.577  1.00 89.13           H
ATOM    862  CE2 TYR A  73       1.697   8.479 -18.674  1.00 89.13           C
ATOM    863  HE2 TYR A  73       0.840   7.816 -18.792  1.00 89.13           H
ATOM    864  CZ  TYR A  73       1.539   9.829 -18.696  1.00 89.13           C
ATOM    865  OH  TYR A  73       0.288  10.334 -18.867  1.00 89.13           O
ATOM    866  HH  TYR A  73      -0.353   9.595 -19.078  1.00 89.13           H
ATOM    867  HN  TYR A  73       7.687   7.321 -18.099  1.00 89.13           H
ATOM    868  N   TRP A  74       7.371  10.218 -19.560  1.00 88.05           N
ATOM    869  CA  TRP A  74       7.530  11.600 -19.981  1.00 88.05           C
ATOM    870  C   TRP A  74       8.027  11.599 -21.428  1.00 88.05           C
ATOM    871  O   TRP A  74       7.419  12.222 -22.297  1.00 88.05           O
ATOM    872  HA  TRP A  74       6.553  12.080 -19.922  1.00 88.05           H
ATOM    873  CB  TRP A  74       8.457  12.360 -19.031  1.00 88.05           C
ATOM    874 1HB  TRP A  74       8.213  12.086 -18.004  1.00 88.05           H
ATOM    875 2HB  TRP A  74       9.484  12.041 -19.210  1.00 88.05           H
ATOM    876  CG  TRP A  74       8.380  13.881 -19.169  1.00 88.05           C
ATOM    877  CD1 TRP A  74       9.097  14.674 -19.978  1.00 88.05           C
ATOM    878  HD1 TRP A  74       9.860  14.316 -20.668  1.00 88.05           H
ATOM    879  CD2 TRP A  74       7.502  14.767 -18.443  1.00 88.05           C
ATOM    880  NE1 TRP A  74       8.748  16.000 -19.825  1.00 88.05           N
ATOM    881  HE1 TRP A  74       9.142  16.777 -20.317  1.00 88.05           H
ATOM    882  CE2 TRP A  74       7.747  16.059 -18.862  1.00 88.05           C
ATOM    883  CE3 TRP A  74       6.534  14.486 -17.463  1.00 88.05           C
ATOM    884  HE3 TRP A  74       6.322  13.475 -17.115  1.00 88.05           H
ATOM    885  CZ2 TRP A  74       7.065  17.172 -18.356  1.00 88.05           C
ATOM    886  HZ2 TRP A  74       7.276  18.183 -18.704  1.00 88.05           H
ATOM    887  CZ3 TRP A  74       5.860  15.609 -16.967  1.00 88.05           C
ATOM    888  HZ3 TRP A  74       5.098  15.448 -16.205  1.00 88.05           H
ATOM    889  CH2 TRP A  74       6.095  16.916 -17.379  1.00 88.05           C
ATOM    890  HH2 TRP A  74       5.527  17.738 -16.943  1.00 88.05           H
ATOM    891  HN  TRP A  74       7.996   9.923 -18.837  1.00 88.05           H
ATOM    892  N   TYR A  75       9.127  10.892 -21.642  1.00 84.91           N
ATOM    893  CA  TYR A  75       9.855  11.002 -22.894  1.00 84.91           C
ATOM    894  C   TYR A  75       9.273  10.062 -23.952  1.00 84.91           C
ATOM    895  O   TYR A  75       9.689  10.090 -25.109  1.00 84.91           O
ATOM    896  HA  TYR A  75       9.768  12.031 -23.245  1.00 84.91           H
ATOM    897  CB  TYR A  75      11.292  10.576 -22.585  1.00 84.91           C
ATOM    898 1HB  TYR A  75      11.269   9.686 -21.956  1.00 84.91           H
ATOM    899 2HB  TYR A  75      11.785  10.295 -23.516  1.00 84.91           H
ATOM    900  CG  TYR A  75      12.125  11.654 -21.888  1.00 84.91           C
ATOM    901  CD1 TYR A  75      12.677  12.682 -22.625  1.00 84.91           C
ATOM    902  HD1 TYR A  75      12.520  12.726 -23.702  1.00 84.91           H
ATOM    903  CD2 TYR A  75      12.323  11.598 -20.524  1.00 84.91           C
ATOM    904  HD2 TYR A  75      11.887  10.786 -19.942  1.00 84.91           H
ATOM    905  CE1 TYR A  75      13.461  13.697 -21.969  1.00 84.91           C
ATOM    906  HE1 TYR A  75      13.903  14.514 -22.539  1.00 84.91           H
ATOM    907  CE2 TYR A  75      13.107  12.612 -19.868  1.00 84.91           C
ATOM    908  HE2 TYR A  75      13.272  12.580 -18.791  1.00 84.91           H
ATOM    909  CZ  TYR A  75      13.637  13.612 -20.623  1.00 84.91           C
ATOM    910  OH  TYR A  75      14.378  14.570 -20.004  1.00 84.91           O
ATOM    911  HH  TYR A  75      14.697  15.241 -20.673  1.00 84.91           H
ATOM    912  HN  TYR A  75       9.520  10.255 -20.979  1.00 84.91           H
ATOM    913  N   CYS A  76       8.320   9.252 -23.516  1.00 79.39           N
ATOM    914  CA  CYS A  76       7.655   8.327 -24.418  1.00 79.39           C
ATOM    915  C   CYS A  76       6.911   9.141 -25.478  1.00 79.39           C
ATOM    916  O   CYS A  76       5.986   9.886 -25.158  1.00 79.39           O
ATOM    917  HA  CYS A  76       8.436   7.718 -24.875  1.00 79.39           H
ATOM    918  CB  CYS A  76       6.719   7.378 -23.666  1.00 79.39           C
ATOM    919 1HB  CYS A  76       7.282   6.807 -22.928  1.00 79.39           H
ATOM    920 2HB  CYS A  76       5.969   7.951 -23.121  1.00 79.39           H
ATOM    921  SG  CYS A  76       5.901   6.241 -24.844  1.00 79.39           S
ATOM    922  HG  CYS A  76       7.013   5.627 -25.239  1.00 79.39           H
ATOM    923  HN  CYS A  76       8.002   9.220 -22.569  1.00 79.39           H
ATOM    924  N   THR A  77       7.342   8.971 -26.720  1.00 75.08           N
ATOM    925  CA  THR A  77       6.859   9.811 -27.802  1.00 75.08           C
ATOM    926  C   THR A  77       5.487   9.330 -28.279  1.00 75.08           C
ATOM    927  O   THR A  77       4.811  10.023 -29.038  1.00 75.08           O
ATOM    928  HA  THR A  77       6.727  10.823 -27.418  1.00 75.08           H
ATOM    929  CB  THR A  77       7.918   9.817 -28.905  1.00 75.08           C
ATOM    930  HB  THR A  77       7.622  10.471 -29.726  1.00 75.08           H
ATOM    931  OG1 THR A  77       8.078   8.442 -29.241  1.00 75.08           O
ATOM    932  HG1 THR A  77       8.531   8.356 -30.128  1.00 75.08           H
ATOM    933  CG2 THR A  77       9.297  10.237 -28.391  1.00 75.08           C
ATOM    934 1HG2 THR A  77       9.623   9.543 -27.617  1.00 75.08           H
ATOM    935 2HG2 THR A  77       9.239  11.244 -27.976  1.00 75.08           H
ATOM    936 3HG2 THR A  77      10.011  10.225 -29.215  1.00 75.08           H
ATOM    937  HN  THR A  77       8.008   8.275 -26.990  1.00 75.08           H
ATOM    938  N   ARG A  78       5.116   8.146 -27.815  1.00 76.42           N
ATOM    939  CA  ARG A  78       3.872   7.530 -28.243  1.00 76.42           C
ATOM    940  C   ARG A  78       2.695   8.111 -27.457  1.00 76.42           C
ATOM    941  O   ARG A  78       2.844   8.484 -26.294  1.00 76.42           O
ATOM    942  HA  ARG A  78       3.792   7.771 -29.303  1.00 76.42           H
ATOM    943  CB  ARG A  78       3.910   6.014 -28.044  1.00 76.42           C
ATOM    944 1HB  ARG A  78       3.204   5.536 -28.724  1.00 76.42           H
ATOM    945 2HB  ARG A  78       4.901   5.635 -28.296  1.00 76.42           H
ATOM    946  CG  ARG A  78       3.568   5.641 -26.600  1.00 76.42           C
ATOM    947 1HG  ARG A  78       4.119   6.284 -25.914  1.00 76.42           H
ATOM    948 2HG  ARG A  78       2.508   5.815 -26.417  1.00 76.42           H
ATOM    949  CD  ARG A  78       3.906   4.176 -26.317  1.00 76.42           C
ATOM    950 1HD  ARG A  78       3.144   3.528 -26.751  1.00 76.42           H
ATOM    951 2HD  ARG A  78       4.853   3.915 -26.790  1.00 76.42           H
ATOM    952  NE  ARG A  78       3.991   3.949 -24.857  1.00 76.42           N
ATOM    953  HE  ARG A  78       4.874   3.676 -24.476  1.00 76.42           H
ATOM    954  CZ  ARG A  78       2.958   4.086 -24.015  1.00 76.42           C
ATOM    955  NH1 ARG A  78       1.751   4.449 -24.471  1.00 76.42           N
ATOM    956 1HH1 ARG A  78       1.617   4.620 -25.447  1.00 76.42           H
ATOM    957 2HH1 ARG A  78       0.986   4.549 -23.835  1.00 76.42           H
ATOM    958  NH2 ARG A  78       3.150   3.854 -22.709  1.00 76.42           N
ATOM    959 1HH2 ARG A  78       2.389   3.951 -22.067  1.00 76.42           H
ATOM    960 2HH2 ARG A  78       4.053   3.583 -22.377  1.00 76.42           H
ATOM    961  HN  ARG A  78       5.649   7.610 -27.160  1.00 76.42           H
ATOM    962  N   VAL A  79       1.551   8.169 -28.122  1.00 80.44           N
ATOM    963  CA  VAL A  79       0.332   8.627 -27.478  1.00 80.44           C
ATOM    964  C   VAL A  79       0.130   7.856 -26.172  1.00 80.44           C
ATOM    965  O   VAL A  79       0.266   6.634 -26.141  1.00 80.44           O
ATOM    966  HA  VAL A  79       0.461   9.684 -27.244  1.00 80.44           H
ATOM    967  CB  VAL A  79      -0.851   8.495 -28.439  1.00 80.44           C
ATOM    968  HB  VAL A  79      -1.019   7.433 -28.619  1.00 80.44           H
ATOM    969  CG1 VAL A  79      -2.125   9.076 -27.824  1.00 80.44           C
ATOM    970 1HG1 VAL A  79      -2.361   8.541 -26.904  1.00 80.44           H
ATOM    971 2HG1 VAL A  79      -1.973  10.132 -27.601  1.00 80.44           H
ATOM    972 3HG1 VAL A  79      -2.950   8.969 -28.528  1.00 80.44           H
ATOM    973  CG2 VAL A  79      -0.540   9.156 -29.784  1.00 80.44           C
ATOM    974 1HG2 VAL A  79      -0.333  10.214 -29.629  1.00 80.44           H
ATOM    975 2HG2 VAL A  79       0.330   8.677 -30.232  1.00 80.44           H
ATOM    976 3HG2 VAL A  79      -1.398   9.047 -30.448  1.00 80.44           H
ATOM    977  HN  VAL A  79       1.449   7.910 -29.083  1.00 80.44           H
ATOM    978  N   LYS A  80      -0.192   8.602 -25.125  1.00 84.19           N
ATOM    979  CA  LYS A  80      -0.477   7.997 -23.835  1.00 84.19           C
ATOM    980  C   LYS A  80      -1.762   7.173 -23.935  1.00 84.19           C
ATOM    981  O   LYS A  80      -2.545   7.348 -24.867  1.00 84.19           O
ATOM    982  HA  LYS A  80       0.348   7.324 -23.600  1.00 84.19           H
ATOM    983  CB  LYS A  80      -0.514   9.065 -22.739  1.00 84.19           C
ATOM    984 1HB  LYS A  80      -1.433   9.646 -22.823  1.00 84.19           H
ATOM    985 2HB  LYS A  80      -0.529   8.586 -21.760  1.00 84.19           H
ATOM    986  CG  LYS A  80       0.696   9.996 -22.840  1.00 84.19           C
ATOM    987 1HG  LYS A  80       0.670  10.530 -23.790  1.00 84.19           H
ATOM    988 2HG  LYS A  80       0.648  10.747 -22.051  1.00 84.19           H
ATOM    989  CD  LYS A  80       2.003   9.210 -22.725  1.00 84.19           C
ATOM    990 1HD  LYS A  80       1.997   8.618 -21.811  1.00 84.19           H
ATOM    991 2HD  LYS A  80       2.086   8.511 -23.557  1.00 84.19           H
ATOM    992  CE  LYS A  80       3.210  10.151 -22.722  1.00 84.19           C
ATOM    993 1HE  LYS A  80       3.048  10.962 -23.432  1.00 84.19           H
ATOM    994 2HE  LYS A  80       3.320  10.607 -21.738  1.00 84.19           H
ATOM    995  NZ  LYS A  80       4.444   9.414 -23.074  1.00 84.19           N
ATOM    996 1HZ  LYS A  80       5.227  10.057 -23.098  1.00 84.19           H
ATOM    997 2HZ  LYS A  80       4.617   8.695 -22.380  1.00 84.19           H
ATOM    998 3HZ  LYS A  80       4.331   8.983 -23.985  1.00 84.19           H
ATOM    999  HN  LYS A  80      -0.260   9.599 -25.148  1.00 84.19           H
ATOM   1000  N   THR A  81      -1.940   6.292 -22.961  1.00 84.27           N
ATOM   1001  CA  THR A  81      -3.192   5.567 -22.826  1.00 84.27           C
ATOM   1002  C   THR A  81      -3.714   5.667 -21.392  1.00 84.27           C
ATOM   1003  O   THR A  81      -2.975   6.042 -20.483  1.00 84.27           O
ATOM   1004  HA  THR A  81      -3.933   6.041 -23.470  1.00 84.27           H
ATOM   1005  CB  THR A  81      -2.957   4.128 -23.290  1.00 84.27           C
ATOM   1006  HB  THR A  81      -3.894   3.573 -23.323  1.00 84.27           H
ATOM   1007  OG1 THR A  81      -1.977   3.628 -22.385  1.00 84.27           O
ATOM   1008  HG1 THR A  81      -1.093   4.058 -22.566  1.00 84.27           H
ATOM   1009  CG2 THR A  81      -2.273   4.057 -24.656  1.00 84.27           C
ATOM   1010 1HG2 THR A  81      -1.305   4.555 -24.605  1.00 84.27           H
ATOM   1011 2HG2 THR A  81      -2.897   4.552 -25.401  1.00 84.27           H
ATOM   1012 3HG2 THR A  81      -2.131   3.014 -24.937  1.00 84.27           H
ATOM   1013  HN  THR A  81      -1.248   6.072 -22.273  1.00 84.27           H
ATOM   1014  N   MET A  82      -4.984   5.323 -21.233  1.00 87.58           N
ATOM   1015  CA  MET A  82      -5.613   5.368 -19.924  1.00 87.58           C
ATOM   1016  C   MET A  82      -4.842   4.514 -18.916  1.00 87.58           C
ATOM   1017  O   MET A  82      -4.657   4.918 -17.769  1.00 87.58           O
ATOM   1018  HA  MET A  82      -5.585   6.415 -19.621  1.00 87.58           H
ATOM   1019  CB  MET A  82      -7.052   4.858 -20.032  1.00 87.58           C
ATOM   1020 1HB  MET A  82      -7.633   5.529 -20.664  1.00 87.58           H
ATOM   1021 2HB  MET A  82      -7.060   3.880 -20.513  1.00 87.58           H
ATOM   1022  CG  MET A  82      -7.702   4.758 -18.651  1.00 87.58           C
ATOM   1023 1HG  MET A  82      -7.339   3.871 -18.132  1.00 87.58           H
ATOM   1024 2HG  MET A  82      -7.422   5.619 -18.044  1.00 87.58           H
ATOM   1025  SD  MET A  82      -9.478   4.681 -18.816  1.00 87.58           S
ATOM   1026  CE  MET A  82      -9.958   4.897 -17.111  1.00 87.58           C
ATOM   1027 1HE  MET A  82      -9.534   4.094 -16.509  1.00 87.58           H
ATOM   1028 2HE  MET A  82      -9.588   5.856 -16.748  1.00 87.58           H
ATOM   1029 3HE  MET A  82     -11.045   4.875 -17.034  1.00 87.58           H
ATOM   1030  HN  MET A  82      -5.578   5.020 -21.978  1.00 87.58           H
ATOM   1031  N   THR A  83      -4.414   3.349 -19.380  1.00 85.58           N
ATOM   1032  CA  THR A  83      -3.572   2.485 -18.571  1.00 85.58           C
ATOM   1033  C   THR A  83      -2.309   3.230 -18.132  1.00 85.58           C
ATOM   1034  O   THR A  83      -1.901   3.139 -16.975  1.00 85.58           O
ATOM   1035  HA  THR A  83      -4.119   2.222 -17.665  1.00 85.58           H
ATOM   1036  CB  THR A  83      -3.281   1.218 -19.377  1.00 85.58           C
ATOM   1037  HB  THR A  83      -2.733   1.455 -20.289  1.00 85.58           H
ATOM   1038  OG1 THR A  83      -4.563   0.625 -19.567  1.00 85.58           O
ATOM   1039  HG1 THR A  83      -5.279   1.257 -19.269  1.00 85.58           H
ATOM   1040  CG2 THR A  83      -2.504   0.176 -18.571  1.00 85.58           C
ATOM   1041 1HG2 THR A  83      -3.084  -0.111 -17.693  1.00 85.58           H
ATOM   1042 2HG2 THR A  83      -1.550   0.598 -18.254  1.00 85.58           H
ATOM   1043 3HG2 THR A  83      -2.324  -0.703 -19.190  1.00 85.58           H
ATOM   1044  HN  THR A  83      -4.633   2.995 -20.289  1.00 85.58           H
ATOM   1045  N   ASP A  84      -1.726   3.949 -19.080  1.00 87.40           N
ATOM   1046  CA  ASP A  84      -0.466   4.630 -18.833  1.00 87.40           C
ATOM   1047  C   ASP A  84      -0.670   5.696 -17.755  1.00 87.40           C
ATOM   1048  O   ASP A  84       0.220   5.939 -16.941  1.00 87.40           O
ATOM   1049  HA  ASP A  84       0.226   3.848 -18.521  1.00 87.40           H
ATOM   1050  CB  ASP A  84       0.039   5.328 -20.098  1.00 87.40           C
ATOM   1051 1HB  ASP A  84      -0.641   6.136 -20.368  1.00 87.40           H
ATOM   1052 2HB  ASP A  84       1.011   5.781 -19.904  1.00 87.40           H
ATOM   1053  CG  ASP A  84       0.153   4.341 -21.261  1.00 87.40           C
ATOM   1054  OD1 ASP A  84       0.870   3.333 -21.081  1.00 87.40           O
ATOM   1055  OD2 ASP A  84      -0.480   4.616 -22.303  1.00 87.40           O
ATOM   1056  HN  ASP A  84      -2.099   4.070 -19.999  1.00 87.40           H
ATOM   1057  N   MET A  85      -1.847   6.303 -17.782  1.00 91.32           N
ATOM   1058  CA  MET A  85      -2.181   7.335 -16.815  1.00 91.32           C
ATOM   1059  C   MET A  85      -2.203   6.767 -15.394  1.00 91.32           C
ATOM   1060  O   MET A  85      -1.681   7.385 -14.467  1.00 91.32           O
ATOM   1061  HA  MET A  85      -1.393   8.084 -16.902  1.00 91.32           H
ATOM   1062  CB  MET A  85      -3.551   7.926 -17.150  1.00 91.32           C
ATOM   1063 1HB  MET A  85      -3.569   8.243 -18.193  1.00 91.32           H
ATOM   1064 2HB  MET A  85      -4.319   7.161 -17.036  1.00 91.32           H
ATOM   1065  CG  MET A  85      -3.871   9.116 -16.244  1.00 91.32           C
ATOM   1066 1HG  MET A  85      -4.867   9.498 -16.469  1.00 91.32           H
ATOM   1067 2HG  MET A  85      -3.881   8.798 -15.201  1.00 91.32           H
ATOM   1068  SD  MET A  85      -2.658  10.405 -16.477  1.00 91.32           S
ATOM   1069  CE  MET A  85      -3.092  10.946 -18.122  1.00 91.32           C
ATOM   1070 1HE  MET A  85      -2.992  10.112 -18.817  1.00 91.32           H
ATOM   1071 2HE  MET A  85      -4.122  11.302 -18.127  1.00 91.32           H
ATOM   1072 3HE  MET A  85      -2.427  11.754 -18.426  1.00 91.32           H
ATOM   1073  HN  MET A  85      -2.565   6.100 -18.448  1.00 91.32           H
ATOM   1074  N   PHE A  86      -2.812   5.597 -15.268  1.00 93.08           N
ATOM   1075  CA  PHE A  86      -2.923   4.948 -13.973  1.00 93.08           C
ATOM   1076  C   PHE A  86      -1.559   4.450 -13.490  1.00 93.08           C
ATOM   1077  O   PHE A  86      -1.239   4.555 -12.307  1.00 93.08           O
ATOM   1078  HA  PHE A  86      -3.307   5.688 -13.271  1.00 93.08           H
ATOM   1079  CB  PHE A  86      -3.856   3.748 -14.153  1.00 93.08           C
ATOM   1080 1HB  PHE A  86      -3.453   3.101 -14.931  1.00 93.08           H
ATOM   1081 2HB  PHE A  86      -3.867   3.168 -13.230  1.00 93.08           H
ATOM   1082  CG  PHE A  86      -5.293   4.127 -14.518  1.00 93.08           C
ATOM   1083  CD1 PHE A  86      -5.868   5.227 -13.962  1.00 93.08           C
ATOM   1084  HD1 PHE A  86      -5.306   5.839 -13.257  1.00 93.08           H
ATOM   1085  CD2 PHE A  86      -5.995   3.363 -15.397  1.00 93.08           C
ATOM   1086  HD2 PHE A  86      -5.533   2.481 -15.842  1.00 93.08           H
ATOM   1087  CE1 PHE A  86      -7.202   5.578 -14.301  1.00 93.08           C
ATOM   1088  HE1 PHE A  86      -7.663   6.459 -13.856  1.00 93.08           H
ATOM   1089  CE2 PHE A  86      -7.328   3.714 -15.736  1.00 93.08           C
ATOM   1090  HE2 PHE A  86      -7.891   3.102 -16.441  1.00 93.08           H
ATOM   1091  CZ  PHE A  86      -7.904   4.814 -15.181  1.00 93.08           C
ATOM   1092  HZ  PHE A  86      -8.927   5.084 -15.441  1.00 93.08           H
ATOM   1093  HN  PHE A  86      -3.224   5.096 -16.029  1.00 93.08           H
ATOM   1094  N   LEU A  87      -0.792   3.919 -14.431  1.00 90.01           N
ATOM   1095  CA  LEU A  87       0.530   3.405 -14.116  1.00 90.01           C
ATOM   1096  C   LEU A  87       1.406   4.545 -13.594  1.00 90.01           C
ATOM   1097  O   LEU A  87       2.231   4.342 -12.704  1.00 90.01           O
ATOM   1098  HA  LEU A  87       0.413   2.667 -13.322  1.00 90.01           H
ATOM   1099  CB  LEU A  87       1.124   2.678 -15.325  1.00 90.01           C
ATOM   1100 1HB  LEU A  87       1.089   3.351 -16.181  1.00 90.01           H
ATOM   1101 2HB  LEU A  87       2.175   2.475 -15.121  1.00 90.01           H
ATOM   1102  CG  LEU A  87       0.446   1.363 -15.717  1.00 90.01           C
ATOM   1103  HG  LEU A  87      -0.610   1.565 -15.897  1.00 90.01           H
ATOM   1104  CD1 LEU A  87       1.030   0.812 -17.019  1.00 90.01           C
ATOM   1105 1HD1 LEU A  87       0.879   1.535 -17.820  1.00 90.01           H
ATOM   1106 2HD1 LEU A  87       2.097   0.630 -16.889  1.00 90.01           H
ATOM   1107 3HD1 LEU A  87       0.530  -0.123 -17.274  1.00 90.01           H
ATOM   1108  CD2 LEU A  87       0.523   0.346 -14.577  1.00 90.01           C
ATOM   1109 1HD2 LEU A  87       1.568   0.143 -14.341  1.00 90.01           H
ATOM   1110 2HD2 LEU A  87       0.023   0.748 -13.696  1.00 90.01           H
ATOM   1111 3HD2 LEU A  87       0.034  -0.579 -14.882  1.00 90.01           H
ATOM   1112  HN  LEU A  87      -1.059   3.838 -15.391  1.00 90.01           H
ATOM   1113  N   LEU A  88       1.196   5.720 -14.168  1.00 92.82           N
ATOM   1114  CA  LEU A  88       1.928   6.902 -13.745  1.00 92.82           C
ATOM   1115  C   LEU A  88       1.584   7.215 -12.287  1.00 92.82           C
ATOM   1116  O   LEU A  88       2.476   7.382 -11.457  1.00 92.82           O
ATOM   1117  HA  LEU A  88       2.991   6.667 -13.805  1.00 92.82           H
ATOM   1118  CB  LEU A  88       1.667   8.066 -14.702  1.00 92.82           C
ATOM   1119 1HB  LEU A  88       2.051   7.795 -15.685  1.00 92.82           H
ATOM   1120 2HB  LEU A  88       0.589   8.192 -14.804  1.00 92.82           H
ATOM   1121  CG  LEU A  88       2.274   9.413 -14.302  1.00 92.82           C
ATOM   1122  HG  LEU A  88       2.031   9.599 -13.256  1.00 92.82           H
ATOM   1123  CD1 LEU A  88       3.799   9.381 -14.413  1.00 92.82           C
ATOM   1124 1HD1 LEU A  88       4.196   8.609 -13.754  1.00 92.82           H
ATOM   1125 2HD1 LEU A  88       4.084   9.162 -15.442  1.00 92.82           H
ATOM   1126 3HD1 LEU A  88       4.205  10.351 -14.123  1.00 92.82           H
ATOM   1127  CD2 LEU A  88       1.662  10.554 -15.118  1.00 92.82           C
ATOM   1128 1HD2 LEU A  88       1.853  10.385 -16.178  1.00 92.82           H
ATOM   1129 2HD2 LEU A  88       0.587  10.589 -14.943  1.00 92.82           H
ATOM   1130 3HD2 LEU A  88       2.111  11.499 -14.813  1.00 92.82           H
ATOM   1131  HN  LEU A  88       0.541   5.872 -14.909  1.00 92.82           H
ATOM   1132  N   ASN A  89       0.288   7.284 -12.020  1.00 95.82           N
ATOM   1133  CA  ASN A  89      -0.185   7.683 -10.706  1.00 95.82           C
ATOM   1134  C   ASN A  89       0.226   6.627  -9.678  1.00 95.82           C
ATOM   1135  O   ASN A  89       0.432   6.942  -8.507  1.00 95.82           O
ATOM   1136  HA  ASN A  89       0.278   8.652 -10.516  1.00 95.82           H
ATOM   1137  CB  ASN A  89      -1.711   7.798 -10.681  1.00 95.82           C
ATOM   1138 1HB  ASN A  89      -2.150   6.986 -11.261  1.00 95.82           H
ATOM   1139 2HB  ASN A  89      -2.070   7.689  -9.658  1.00 95.82           H
ATOM   1140  CG  ASN A  89      -2.169   9.142 -11.249  1.00 95.82           C
ATOM   1141  OD1 ASN A  89      -2.422  10.095 -10.530  1.00 95.82           O
ATOM   1142  ND2 ASN A  89      -2.261   9.166 -12.575  1.00 95.82           N
ATOM   1143 1HD2 ASN A  89      -2.039   8.349 -13.107  1.00 95.82           H
ATOM   1144 2HD2 ASN A  89      -2.553  10.001 -13.041  1.00 95.82           H
ATOM   1145  HN  ASN A  89      -0.431   7.075 -12.683  1.00 95.82           H
ATOM   1146  N   LEU A  90       0.335   5.395 -10.154  1.00 93.48           N
ATOM   1147  CA  LEU A  90       0.761   4.298  -9.302  1.00 93.48           C
ATOM   1148  C   LEU A  90       2.196   4.548  -8.836  1.00 93.48           C
ATOM   1149  O   LEU A  90       2.501   4.409  -7.652  1.00 93.48           O
ATOM   1150  HA  LEU A  90       0.110   4.292  -8.428  1.00 93.48           H
ATOM   1151  CB  LEU A  90       0.571   2.959 -10.017  1.00 93.48           C
ATOM   1152 1HB  LEU A  90      -0.363   2.998 -10.578  1.00 93.48           H
ATOM   1153 2HB  LEU A  90       1.375   2.841 -10.744  1.00 93.48           H
ATOM   1154  CG  LEU A  90       0.544   1.718  -9.122  1.00 93.48           C
ATOM   1155  HG  LEU A  90       1.294   1.844  -8.341  1.00 93.48           H
ATOM   1156  CD1 LEU A  90      -0.812   1.573  -8.427  1.00 93.48           C
ATOM   1157 1HD1 LEU A  90      -1.001   2.453  -7.812  1.00 93.48           H
ATOM   1158 2HD1 LEU A  90      -1.597   1.480  -9.178  1.00 93.48           H
ATOM   1159 3HD1 LEU A  90      -0.804   0.684  -7.797  1.00 93.48           H
ATOM   1160  CD2 LEU A  90       0.920   0.464  -9.912  1.00 93.48           C
ATOM   1161 1HD2 LEU A  90       0.211   0.322 -10.728  1.00 93.48           H
ATOM   1162 2HD2 LEU A  90       1.925   0.579 -10.320  1.00 93.48           H
ATOM   1163 3HD2 LEU A  90       0.893  -0.403  -9.252  1.00 93.48           H
ATOM   1164  HN  LEU A  90       0.138   5.142 -11.102  1.00 93.48           H
ATOM   1165  N   ALA A  91       3.040   4.913  -9.790  1.00 95.56           N
ATOM   1166  CA  ALA A  91       4.447   5.131  -9.502  1.00 95.56           C
ATOM   1167  C   ALA A  91       4.590   6.330  -8.561  1.00 95.56           C
ATOM   1168  O   ALA A  91       5.472   6.348  -7.704  1.00 95.56           O
ATOM   1169  HA  ALA A  91       4.826   4.240  -9.002  1.00 95.56           H
ATOM   1170  CB  ALA A  91       5.213   5.324 -10.812  1.00 95.56           C
ATOM   1171 1HB  ALA A  91       5.103   4.434 -11.432  1.00 95.56           H
ATOM   1172 2HB  ALA A  91       4.812   6.188 -11.344  1.00 95.56           H
ATOM   1173 3HB  ALA A  91       6.268   5.488 -10.596  1.00 95.56           H
ATOM   1174  HN  ALA A  91       2.776   5.058 -10.744  1.00 95.56           H
ATOM   1175  N   ILE A  92       3.710   7.301  -8.754  1.00 96.55           N
ATOM   1176  CA  ILE A  92       3.723   8.497  -7.928  1.00 96.55           C
ATOM   1177  C   ILE A  92       3.343   8.125  -6.494  1.00 96.55           C
ATOM   1178  O   ILE A  92       3.972   8.585  -5.542  1.00 96.55           O
ATOM   1179  HA  ILE A  92       4.742   8.882  -7.926  1.00 96.55           H
ATOM   1180  CB  ILE A  92       2.831   9.579  -8.539  1.00 96.55           C
ATOM   1181  HB  ILE A  92       1.866   9.132  -8.779  1.00 96.55           H
ATOM   1182  CG1 ILE A  92       3.424  10.104  -9.849  1.00 96.55           C
ATOM   1183 1HG1 ILE A  92       4.320  10.688  -9.638  1.00 96.55           H
ATOM   1184 2HG1 ILE A  92       3.730   9.266 -10.475  1.00 96.55           H
ATOM   1185  CG2 ILE A  92       2.570  10.705  -7.537  1.00 96.55           C
ATOM   1186 1HG2 ILE A  92       2.073  10.299  -6.656  1.00 96.55           H
ATOM   1187 2HG2 ILE A  92       3.517  11.157  -7.243  1.00 96.55           H
ATOM   1188 3HG2 ILE A  92       1.933  11.461  -7.997  1.00 96.55           H
ATOM   1189  CD1 ILE A  92       2.411  10.968 -10.602  1.00 96.55           C
ATOM   1190 1HD1 ILE A  92       1.527  10.374 -10.832  1.00 96.55           H
ATOM   1191 2HD1 ILE A  92       2.126  11.818  -9.982  1.00 96.55           H
ATOM   1192 3HD1 ILE A  92       2.858  11.328 -11.529  1.00 96.55           H
ATOM   1193  HN  ILE A  92       3.000   7.281  -9.457  1.00 96.55           H
ATOM   1194  N   ALA A  93       2.316   7.295  -6.384  1.00 96.75           N
ATOM   1195  CA  ALA A  93       1.821   6.885  -5.081  1.00 96.75           C
ATOM   1196  C   ALA A  93       2.934   6.158  -4.323  1.00 96.75           C
ATOM   1197  O   ALA A  93       3.127   6.385  -3.129  1.00 96.75           O
ATOM   1198  HA  ALA A  93       1.547   7.785  -4.531  1.00 96.75           H
ATOM   1199  CB  ALA A  93       0.574   6.017  -5.258  1.00 96.75           C
ATOM   1200 1HB  ALA A  93      -0.197   6.589  -5.775  1.00 96.75           H
ATOM   1201 2HB  ALA A  93       0.826   5.133  -5.845  1.00 96.75           H
ATOM   1202 3HB  ALA A  93       0.203   5.709  -4.280  1.00 96.75           H
ATOM   1203  HN  ALA A  93       1.826   6.905  -7.164  1.00 96.75           H
ATOM   1204  N   ASP A  94       3.637   5.300  -5.047  1.00 96.43           N
ATOM   1205  CA  ASP A  94       4.710   4.521  -4.452  1.00 96.43           C
ATOM   1206  C   ASP A  94       5.809   5.466  -3.962  1.00 96.43           C
ATOM   1207  O   ASP A  94       6.303   5.323  -2.845  1.00 96.43           O
ATOM   1208  HA  ASP A  94       4.244   3.967  -3.638  1.00 96.43           H
ATOM   1209  CB  ASP A  94       5.329   3.566  -5.474  1.00 96.43           C
ATOM   1210 1HB  ASP A  94       5.464   4.082  -6.425  1.00 96.43           H
ATOM   1211 2HB  ASP A  94       6.318   3.257  -5.136  1.00 96.43           H
ATOM   1212  CG  ASP A  94       4.445   2.333  -5.678  1.00 96.43           C
ATOM   1213  OD1 ASP A  94       3.713   1.996  -4.722  1.00 96.43           O
ATOM   1214  OD2 ASP A  94       4.522   1.756  -6.784  1.00 96.43           O
ATOM   1215  HN  ASP A  94       3.484   5.134  -6.021  1.00 96.43           H
ATOM   1216  N   LEU A  95       6.159   6.411  -4.822  1.00 97.23           N
ATOM   1217  CA  LEU A  95       7.235   7.340  -4.517  1.00 97.23           C
ATOM   1218  C   LEU A  95       6.898   8.098  -3.231  1.00 97.23           C
ATOM   1219  O   LEU A  95       7.755   8.270  -2.366  1.00 97.23           O
ATOM   1220  HA  LEU A  95       8.136   6.751  -4.345  1.00 97.23           H
ATOM   1221  CB  LEU A  95       7.512   8.251  -5.714  1.00 97.23           C
ATOM   1222 1HB  LEU A  95       6.557   8.541  -6.153  1.00 97.23           H
ATOM   1223 2HB  LEU A  95       7.985   9.163  -5.349  1.00 97.23           H
ATOM   1224  CG  LEU A  95       8.390   7.660  -6.818  1.00 97.23           C
ATOM   1225  HG  LEU A  95       7.895   6.771  -7.209  1.00 97.23           H
ATOM   1226  CD1 LEU A  95       8.543   8.641  -7.982  1.00 97.23           C
ATOM   1227 1HD1 LEU A  95       7.561   8.865  -8.399  1.00 97.23           H
ATOM   1228 2HD1 LEU A  95       9.004   9.561  -7.624  1.00 97.23           H
ATOM   1229 3HD1 LEU A  95       9.172   8.195  -8.753  1.00 97.23           H
ATOM   1230  CD2 LEU A  95       9.745   7.215  -6.262  1.00 97.23           C
ATOM   1231 1HD2 LEU A  95      10.259   8.073  -5.829  1.00 97.23           H
ATOM   1232 2HD2 LEU A  95       9.591   6.457  -5.494  1.00 97.23           H
ATOM   1233 3HD2 LEU A  95      10.349   6.799  -7.068  1.00 97.23           H
ATOM   1234  HN  LEU A  95       5.723   6.548  -5.712  1.00 97.23           H
ATOM   1235  N   LEU A  96       5.649   8.531  -3.147  1.00 96.87           N
ATOM   1236  CA  LEU A  96       5.224   9.382  -2.049  1.00 96.87           C
ATOM   1237  C   LEU A  96       5.475   8.660  -0.723  1.00 96.87           C
ATOM   1238  O   LEU A  96       5.946   9.265   0.238  1.00 96.87           O
ATOM   1239  HA  LEU A  96       5.841  10.280  -2.074  1.00 96.87           H
ATOM   1240  CB  LEU A  96       3.772   9.823  -2.243  1.00 96.87           C
ATOM   1241 1HB  LEU A  96       3.180   8.948  -2.513  1.00 96.87           H
ATOM   1242 2HB  LEU A  96       3.392  10.183  -1.288  1.00 96.87           H
ATOM   1243  CG  LEU A  96       3.536  10.908  -3.296  1.00 96.87           C
ATOM   1244  HG  LEU A  96       3.861  10.522  -4.263  1.00 96.87           H
ATOM   1245  CD1 LEU A  96       2.047  11.238  -3.418  1.00 96.87           C
ATOM   1246 1HD1 LEU A  96       1.499  10.342  -3.710  1.00 96.87           H
ATOM   1247 2HD1 LEU A  96       1.674  11.596  -2.459  1.00 96.87           H
ATOM   1248 3HD1 LEU A  96       1.908  12.012  -4.174  1.00 96.87           H
ATOM   1249  CD2 LEU A  96       4.377  12.151  -3.001  1.00 96.87           C
ATOM   1250 1HD2 LEU A  96       4.106  12.549  -2.022  1.00 96.87           H
ATOM   1251 2HD2 LEU A  96       5.434  11.884  -3.004  1.00 96.87           H
ATOM   1252 3HD2 LEU A  96       4.190  12.906  -3.764  1.00 96.87           H
ATOM   1253  HN  LEU A  96       4.935   8.310  -3.811  1.00 96.87           H
ATOM   1254  N   PHE A  97       5.150   7.375  -0.715  1.00 97.31           N
ATOM   1255  CA  PHE A  97       5.321   6.568   0.481  1.00 97.31           C
ATOM   1256  C   PHE A  97       6.802   6.296   0.752  1.00 97.31           C
ATOM   1257  O   PHE A  97       7.263   6.427   1.885  1.00 97.31           O
ATOM   1258  HA  PHE A  97       4.898   7.130   1.313  1.00 97.31           H
ATOM   1259  CB  PHE A  97       4.608   5.238   0.228  1.00 97.31           C
ATOM   1260 1HB  PHE A  97       3.534   5.414   0.187  1.00 97.31           H
ATOM   1261 2HB  PHE A  97       4.906   4.858  -0.750  1.00 97.31           H
ATOM   1262  CG  PHE A  97       4.895   4.167   1.283  1.00 97.31           C
ATOM   1263  CD1 PHE A  97       5.487   2.997   0.921  1.00 97.31           C
ATOM   1264  HD1 PHE A  97       5.757   2.822  -0.120  1.00 97.31           H
ATOM   1265  CD2 PHE A  97       4.559   4.386   2.582  1.00 97.31           C
ATOM   1266  HD2 PHE A  97       4.084   5.324   2.872  1.00 97.31           H
ATOM   1267  CE1 PHE A  97       5.753   2.004   1.901  1.00 97.31           C
ATOM   1268  HE1 PHE A  97       6.227   1.067   1.611  1.00 97.31           H
ATOM   1269  CE2 PHE A  97       4.825   3.393   3.562  1.00 97.31           C
ATOM   1270  HE2 PHE A  97       4.555   3.568   4.603  1.00 97.31           H
ATOM   1271  CZ  PHE A  97       5.417   2.223   3.200  1.00 97.31           C
ATOM   1272  HZ  PHE A  97       5.621   1.461   3.952  1.00 97.31           H
ATOM   1273  HN  PHE A  97       4.777   6.888  -1.504  1.00 97.31           H
ATOM   1274  N   LEU A  98       7.506   5.923  -0.307  1.00 97.28           N
ATOM   1275  CA  LEU A  98       8.890   5.502  -0.174  1.00 97.28           C
ATOM   1276  C   LEU A  98       9.686   6.597   0.538  1.00 97.28           C
ATOM   1277  O   LEU A  98      10.569   6.304   1.343  1.00 97.28           O
ATOM   1278  HA  LEU A  98       8.901   4.607   0.448  1.00 97.28           H
ATOM   1279  CB  LEU A  98       9.464   5.112  -1.538  1.00 97.28           C
ATOM   1280 1HB  LEU A  98       9.232   5.906  -2.248  1.00 97.28           H
ATOM   1281 2HB  LEU A  98      10.550   5.067  -1.453  1.00 97.28           H
ATOM   1282  CG  LEU A  98       8.971   3.786  -2.119  1.00 97.28           C
ATOM   1283  HG  LEU A  98       7.891   3.733  -1.980  1.00 97.28           H
ATOM   1284  CD1 LEU A  98       9.236   3.714  -3.624  1.00 97.28           C
ATOM   1285 1HD1 LEU A  98       8.715   4.530  -4.124  1.00 97.28           H
ATOM   1286 2HD1 LEU A  98      10.307   3.799  -3.808  1.00 97.28           H
ATOM   1287 3HD1 LEU A  98       8.876   2.761  -4.011  1.00 97.28           H
ATOM   1288  CD2 LEU A  98       9.581   2.599  -1.372  1.00 97.28           C
ATOM   1289 1HD2 LEU A  98      10.667   2.635  -1.457  1.00 97.28           H
ATOM   1290 2HD2 LEU A  98       9.298   2.646  -0.320  1.00 97.28           H
ATOM   1291 3HD2 LEU A  98       9.214   1.668  -1.805  1.00 97.28           H
ATOM   1292  HN  LEU A  98       7.146   5.907  -1.240  1.00 97.28           H
ATOM   1293  N   VAL A  99       9.346   7.837   0.215  1.00 96.70           N
ATOM   1294  CA  VAL A  99      10.058   8.976   0.768  1.00 96.70           C
ATOM   1295  C   VAL A  99       9.899   8.982   2.290  1.00 96.70           C
ATOM   1296  O   VAL A  99      10.669   9.633   2.995  1.00 96.70           O
ATOM   1297  HA  VAL A  99      11.114   8.853   0.526  1.00 96.70           H
ATOM   1298  CB  VAL A  99       9.568  10.268   0.111  1.00 96.70           C
ATOM   1299  HB  VAL A  99       8.479  10.276   0.157  1.00 96.70           H
ATOM   1300  CG1 VAL A  99      10.080  11.496   0.867  1.00 96.70           C
ATOM   1301 1HG1 VAL A  99       9.717  11.467   1.894  1.00 96.70           H
ATOM   1302 2HG1 VAL A  99      11.170  11.495   0.867  1.00 96.70           H
ATOM   1303 3HG1 VAL A  99       9.717  12.400   0.379  1.00 96.70           H
ATOM   1304  CG2 VAL A  99       9.977  10.322  -1.363  1.00 96.70           C
ATOM   1305 1HG2 VAL A  99      11.063  10.281  -1.441  1.00 96.70           H
ATOM   1306 2HG2 VAL A  99       9.542   9.474  -1.892  1.00 96.70           H
ATOM   1307 3HG2 VAL A  99       9.616  11.251  -1.806  1.00 96.70           H
ATOM   1308  HN  VAL A  99       8.600   8.067  -0.410  1.00 96.70           H
ATOM   1309  N   THR A 100       8.895   8.250   2.751  1.00 96.13           N
ATOM   1310  CA  THR A 100       8.610   8.183   4.174  1.00 96.13           C
ATOM   1311  C   THR A 100       9.484   7.120   4.843  1.00 96.13           C
ATOM   1312  O   THR A 100       9.726   7.178   6.048  1.00 96.13           O
ATOM   1313  HA  THR A 100       8.873   9.141   4.623  1.00 96.13           H
ATOM   1314  CB  THR A 100       7.111   7.933   4.345  1.00 96.13           C
ATOM   1315  HB  THR A 100       6.793   8.153   5.364  1.00 96.13           H
ATOM   1316  OG1 THR A 100       6.933   6.584   3.922  1.00 96.13           O
ATOM   1317  HG1 THR A 100       6.887   6.541   2.924  1.00 96.13           H
ATOM   1318  CG2 THR A 100       6.266   8.745   3.361  1.00 96.13           C
ATOM   1319 1HG2 THR A 100       6.537   8.476   2.340  1.00 96.13           H
ATOM   1320 2HG2 THR A 100       6.449   9.809   3.517  1.00 96.13           H
ATOM   1321 3HG2 THR A 100       5.210   8.530   3.525  1.00 96.13           H
ATOM   1322  HN  THR A 100       8.284   7.711   2.172  1.00 96.13           H
ATOM   1323  N   LEU A 101       9.933   6.173   4.033  1.00 95.99           N
ATOM   1324  CA  LEU A 101      10.582   4.984   4.558  1.00 95.99           C
ATOM   1325  C   LEU A 101      11.815   5.397   5.365  1.00 95.99           C
ATOM   1326  O   LEU A 101      12.118   4.794   6.394  1.00 95.99           O
ATOM   1327  HA  LEU A 101       9.877   4.496   5.231  1.00 95.99           H
ATOM   1328  CB  LEU A 101      10.888   3.997   3.430  1.00 95.99           C
ATOM   1329 1HB  LEU A 101      11.377   4.541   2.621  1.00 95.99           H
ATOM   1330 2HB  LEU A 101      11.604   3.263   3.799  1.00 95.99           H
ATOM   1331  CG  LEU A 101       9.686   3.249   2.849  1.00 95.99           C
ATOM   1332  HG  LEU A 101       9.051   3.970   2.335  1.00 95.99           H
ATOM   1333  CD1 LEU A 101      10.132   2.218   1.811  1.00 95.99           C
ATOM   1334 1HD1 LEU A 101      10.655   2.723   0.998  1.00 95.99           H
ATOM   1335 2HD1 LEU A 101      10.801   1.495   2.279  1.00 95.99           H
ATOM   1336 3HD1 LEU A 101       9.258   1.700   1.414  1.00 95.99           H
ATOM   1337  CD2 LEU A 101       8.845   2.617   3.960  1.00 95.99           C
ATOM   1338 1HD2 LEU A 101       9.458   1.912   4.523  1.00 95.99           H
ATOM   1339 2HD2 LEU A 101       8.482   3.397   4.629  1.00 95.99           H
ATOM   1340 3HD2 LEU A 101       7.998   2.091   3.520  1.00 95.99           H
ATOM   1341  HN  LEU A 101       9.858   6.208   3.036  1.00 95.99           H
ATOM   1342  N   PRO A 102      12.545   6.427   4.916  1.00 95.48           N
ATOM   1343  CA  PRO A 102      13.720   6.898   5.654  1.00 95.48           C
ATOM   1344  C   PRO A 102      13.403   7.200   7.110  1.00 95.48           C
ATOM   1345  O   PRO A 102      14.209   6.920   7.995  1.00 95.48           O
ATOM   1346  HA  PRO A 102      14.481   6.118   5.684  1.00 95.48           H
ATOM   1347  CB  PRO A 102      14.146   8.155   4.893  1.00 95.48           C
ATOM   1348 1HB  PRO A 102      13.687   9.051   5.310  1.00 95.48           H
ATOM   1349 2HB  PRO A 102      15.225   8.302   4.933  1.00 95.48           H
ATOM   1350  CG  PRO A 102      13.667   7.887   3.471  1.00 95.48           C
ATOM   1351 1HG  PRO A 102      13.575   8.807   2.895  1.00 95.48           H
ATOM   1352 2HG  PRO A 102      14.361   7.249   2.924  1.00 95.48           H
ATOM   1353  CD  PRO A 102      12.322   7.212   3.688  1.00 95.48           C
ATOM   1354 1HD  PRO A 102      11.521   7.939   3.819  1.00 95.48           H
ATOM   1355 2HD  PRO A 102      12.043   6.583   2.842  1.00 95.48           H
ATOM   1356  N   PHE A 103      12.225   7.769   7.320  1.00 94.58           N
ATOM   1357  CA  PHE A 103      11.807   8.151   8.658  1.00 94.58           C
ATOM   1358  C   PHE A 103      11.445   6.921   9.492  1.00 94.58           C
ATOM   1359  O   PHE A 103      11.703   6.884  10.694  1.00 94.58           O
ATOM   1360  HA  PHE A 103      12.645   8.670   9.123  1.00 94.58           H
ATOM   1361  CB  PHE A 103      10.565   9.031   8.504  1.00 94.58           C
ATOM   1362 1HB  PHE A 103       9.801   8.473   7.962  1.00 94.58           H
ATOM   1363 2HB  PHE A 103      10.160   9.248   9.493  1.00 94.58           H
ATOM   1364  CG  PHE A 103      10.824  10.351   7.775  1.00 94.58           C
ATOM   1365  CD1 PHE A 103      11.189  11.456   8.478  1.00 94.58           C
ATOM   1366  HD1 PHE A 103      11.298  11.402   9.561  1.00 94.58           H
ATOM   1367  CD2 PHE A 103      10.688  10.420   6.423  1.00 94.58           C
ATOM   1368  HD2 PHE A 103      10.395   9.534   5.859  1.00 94.58           H
ATOM   1369  CE1 PHE A 103      11.429  12.681   7.801  1.00 94.58           C
ATOM   1370  HE1 PHE A 103      11.722  13.567   8.365  1.00 94.58           H
ATOM   1371  CE2 PHE A 103      10.929  11.645   5.746  1.00 94.58           C
ATOM   1372  HE2 PHE A 103      10.820  11.699   4.663  1.00 94.58           H
ATOM   1373  CZ  PHE A 103      11.294  12.750   6.450  1.00 94.58           C
ATOM   1374  HZ  PHE A 103      11.479  13.690   5.930  1.00 94.58           H
ATOM   1375  HN  PHE A 103      11.563   7.968   6.597  1.00 94.58           H
ATOM   1376  N   TRP A 104      10.853   5.944   8.821  1.00 92.27           N
ATOM   1377  CA  TRP A 104      10.529   4.682   9.466  1.00 92.27           C
ATOM   1378  C   TRP A 104      11.832   4.067   9.981  1.00 92.27           C
ATOM   1379  O   TRP A 104      11.873   3.529  11.086  1.00 92.27           O
ATOM   1380  HA  TRP A 104       9.862   4.897  10.301  1.00 92.27           H
ATOM   1381  CB  TRP A 104       9.768   3.759   8.513  1.00 92.27           C
ATOM   1382 1HB  TRP A 104      10.324   3.679   7.579  1.00 92.27           H
ATOM   1383 2HB  TRP A 104       9.728   2.760   8.946  1.00 92.27           H
ATOM   1384  CG  TRP A 104       8.343   4.223   8.203  1.00 92.27           C
ATOM   1385  CD1 TRP A 104       7.943   5.091   7.264  1.00 92.27           C
ATOM   1386  HD1 TRP A 104       8.616   5.598   6.572  1.00 92.27           H
ATOM   1387  CD2 TRP A 104       7.137   3.804   8.877  1.00 92.27           C
ATOM   1388  NE1 TRP A 104       6.574   5.262   7.283  1.00 92.27           N
ATOM   1389  HE1 TRP A 104       6.044   5.858   6.680  1.00 92.27           H
ATOM   1390  CE2 TRP A 104       6.068   4.455   8.295  1.00 92.27           C
ATOM   1391  CE3 TRP A 104       6.956   2.905   9.943  1.00 92.27           C
ATOM   1392  HE3 TRP A 104       7.783   2.379  10.419  1.00 92.27           H
ATOM   1393  CZ2 TRP A 104       4.743   4.276   8.711  1.00 92.27           C
ATOM   1394  HZ2 TRP A 104       3.916   4.802   8.235  1.00 92.27           H
ATOM   1395  CZ3 TRP A 104       5.626   2.738  10.347  1.00 92.27           C
ATOM   1396  HZ3 TRP A 104       5.429   2.051  11.170  1.00 92.27           H
ATOM   1397  CH2 TRP A 104       4.539   3.385   9.771  1.00 92.27           C
ATOM   1398  HH2 TRP A 104       3.531   3.201  10.144  1.00 92.27           H
ATOM   1399  HN  TRP A 104      10.596   6.003   7.856  1.00 92.27           H
ATOM   1400  N   ALA A 105      12.863   4.166   9.155  1.00 93.93           N
ATOM   1401  CA  ALA A 105      14.129   3.520   9.458  1.00 93.93           C
ATOM   1402  C   ALA A 105      14.745   4.170  10.698  1.00 93.93           C
ATOM   1403  O   ALA A 105      15.167   3.477  11.622  1.00 93.93           O
ATOM   1404  HA  ALA A 105      13.923   2.471   9.672  1.00 93.93           H
ATOM   1405  CB  ALA A 105      15.049   3.602   8.238  1.00 93.93           C
ATOM   1406 1HB  ALA A 105      14.578   3.100   7.393  1.00 93.93           H
ATOM   1407 2HB  ALA A 105      15.226   4.648   7.987  1.00 93.93           H
ATOM   1408 3HB  ALA A 105      15.998   3.118   8.466  1.00 93.93           H
ATOM   1409  HN  ALA A 105      12.844   4.675   8.295  1.00 93.93           H
ATOM   1410  N   ILE A 106      14.777   5.495  10.678  1.00 93.10           N
ATOM   1411  CA  ILE A 106      15.397   6.244  11.758  1.00 93.10           C
ATOM   1412  C   ILE A 106      14.656   5.955  13.065  1.00 93.10           C
ATOM   1413  O   ILE A 106      15.280   5.776  14.110  1.00 93.10           O
ATOM   1414  HA  ILE A 106      16.422   5.888  11.856  1.00 93.10           H
ATOM   1415  CB  ILE A 106      15.465   7.732  11.406  1.00 93.10           C
ATOM   1416  HB  ILE A 106      14.489   8.040  11.033  1.00 93.10           H
ATOM   1417  CG1 ILE A 106      16.477   7.985  10.287  1.00 93.10           C
ATOM   1418 1HG1 ILE A 106      17.490   7.870  10.674  1.00 93.10           H
ATOM   1419 2HG1 ILE A 106      16.350   7.239   9.502  1.00 93.10           H
ATOM   1420  CG2 ILE A 106      15.762   8.575  12.648  1.00 93.10           C
ATOM   1421 1HG2 ILE A 106      14.973   8.427  13.385  1.00 93.10           H
ATOM   1422 2HG2 ILE A 106      16.718   8.272  13.073  1.00 93.10           H
ATOM   1423 3HG2 ILE A 106      15.805   9.628  12.370  1.00 93.10           H
ATOM   1424  CD1 ILE A 106      16.306   9.387   9.699  1.00 93.10           C
ATOM   1425 1HD1 ILE A 106      15.300   9.489   9.291  1.00 93.10           H
ATOM   1426 2HD1 ILE A 106      16.458  10.130  10.482  1.00 93.10           H
ATOM   1427 3HD1 ILE A 106      17.037   9.540   8.905  1.00 93.10           H
ATOM   1428  HN  ILE A 106      14.390   6.052   9.944  1.00 93.10           H
ATOM   1429  N   ALA A 107      13.335   5.918  12.964  1.00 91.55           N
ATOM   1430  CA  ALA A 107      12.500   5.722  14.137  1.00 91.55           C
ATOM   1431  C   ALA A 107      12.761   4.330  14.716  1.00 91.55           C
ATOM   1432  O   ALA A 107      12.711   4.140  15.930  1.00 91.55           O
ATOM   1433  HA  ALA A 107      12.783   6.472  14.875  1.00 91.55           H
ATOM   1434  CB  ALA A 107      11.032   5.931  13.759  1.00 91.55           C
ATOM   1435 1HB  ALA A 107      10.895   6.944  13.381  1.00 91.55           H
ATOM   1436 2HB  ALA A 107      10.750   5.214  12.988  1.00 91.55           H
ATOM   1437 3HB  ALA A 107      10.406   5.783  14.639  1.00 91.55           H
ATOM   1438  HN  ALA A 107      12.837   6.020  12.103  1.00 91.55           H
ATOM   1439  N   ALA A 108      13.034   3.393  13.820  1.00 91.03           N
ATOM   1440  CA  ALA A 108      13.272   2.018  14.225  1.00 91.03           C
ATOM   1441  C   ALA A 108      14.682   1.899  14.808  1.00 91.03           C
ATOM   1442  O   ALA A 108      14.915   1.112  15.723  1.00 91.03           O
ATOM   1443  HA  ALA A 108      12.546   1.769  14.999  1.00 91.03           H
ATOM   1444  CB  ALA A 108      13.056   1.089  13.028  1.00 91.03           C
ATOM   1445 1HB  ALA A 108      12.031   1.190  12.671  1.00 91.03           H
ATOM   1446 2HB  ALA A 108      13.748   1.358  12.230  1.00 91.03           H
ATOM   1447 3HB  ALA A 108      13.235   0.057  13.332  1.00 91.03           H
ATOM   1448  HN  ALA A 108      13.093   3.560  12.836  1.00 91.03           H
ATOM   1449  N   ALA A 109      15.586   2.693  14.252  1.00 90.28           N
ATOM   1450  CA  ALA A 109      16.992   2.588  14.605  1.00 90.28           C
ATOM   1451  C   ALA A 109      17.186   3.044  16.052  1.00 90.28           C
ATOM   1452  O   ALA A 109      18.014   2.492  16.775  1.00 90.28           O
ATOM   1453  HA  ALA A 109      17.277   1.539  14.522  1.00 90.28           H
ATOM   1454  CB  ALA A 109      17.828   3.405  13.618  1.00 90.28           C
ATOM   1455 1HB  ALA A 109      17.677   3.022  12.609  1.00 90.28           H
ATOM   1456 2HB  ALA A 109      17.521   4.450  13.660  1.00 90.28           H
ATOM   1457 3HB  ALA A 109      18.883   3.326  13.883  1.00 90.28           H
ATOM   1458  HN  ALA A 109      15.372   3.397  13.575  1.00 90.28           H
ATOM   1459  N   ASP A 110      16.409   4.048  16.432  1.00 85.72           N
ATOM   1460  CA  ASP A 110      16.570   4.667  17.736  1.00 85.72           C
ATOM   1461  C   ASP A 110      15.197   5.069  18.278  1.00 85.72           C
ATOM   1462  O   ASP A 110      14.427   4.219  18.722  1.00 85.72           O
ATOM   1463  HA  ASP A 110      17.057   3.912  18.354  1.00 85.72           H
ATOM   1464  CB  ASP A 110      17.431   5.929  17.645  1.00 85.72           C
ATOM   1465 1HB  ASP A 110      18.386   5.689  17.177  1.00 85.72           H
ATOM   1466 2HB  ASP A 110      16.939   6.663  17.006  1.00 85.72           H
ATOM   1467  CG  ASP A 110      17.672   6.530  19.031  1.00 85.72           C
ATOM   1468  OD1 ASP A 110      17.362   5.826  20.016  1.00 85.72           O
ATOM   1469  OD2 ASP A 110      18.160   7.680  19.073  1.00 85.72           O
ATOM   1470  HN  ASP A 110      15.681   4.436  15.867  1.00 85.72           H
ATOM   1471  N   GLN A 111      14.933   6.366  18.225  1.00 85.06           N
ATOM   1472  CA  GLN A 111      13.644   6.885  18.652  1.00 85.06           C
ATOM   1473  C   GLN A 111      13.138   7.932  17.658  1.00 85.06           C
ATOM   1474  O   GLN A 111      13.884   8.379  16.787  1.00 85.06           O
ATOM   1475  HA  GLN A 111      12.973   6.026  18.658  1.00 85.06           H
ATOM   1476  CB  GLN A 111      13.728   7.466  20.065  1.00 85.06           C
ATOM   1477 1HB  GLN A 111      12.743   7.814  20.378  1.00 85.06           H
ATOM   1478 2HB  GLN A 111      14.029   6.687  20.765  1.00 85.06           H
ATOM   1479  CG  GLN A 111      14.726   8.625  20.123  1.00 85.06           C
ATOM   1480 1HG  GLN A 111      15.722   8.265  19.866  1.00 85.06           H
ATOM   1481 2HG  GLN A 111      14.458   9.378  19.382  1.00 85.06           H
ATOM   1482  CD  GLN A 111      14.750   9.258  21.516  1.00 85.06           C
ATOM   1483  OE1 GLN A 111      13.734   9.651  22.065  1.00 85.06           O
ATOM   1484  NE2 GLN A 111      15.964   9.333  22.055  1.00 85.06           N
ATOM   1485 1HE2 GLN A 111      16.757   8.991  21.550  1.00 85.06           H
ATOM   1486 2HE2 GLN A 111      16.083   9.732  22.964  1.00 85.06           H
ATOM   1487  HN  GLN A 111      15.579   7.056  17.899  1.00 85.06           H
ATOM   1488  N   TRP A 112      11.874   8.294  17.821  1.00 90.46           N
ATOM   1489  CA  TRP A 112      11.265   9.294  16.961  1.00 90.46           C
ATOM   1490  C   TRP A 112      11.842  10.659  17.341  1.00 90.46           C
ATOM   1491  O   TRP A 112      11.541  11.189  18.409  1.00 90.46           O
ATOM   1492  HA  TRP A 112      11.527   9.052  15.931  1.00 90.46           H
ATOM   1493  CB  TRP A 112       9.739   9.243  17.056  1.00 90.46           C
ATOM   1494 1HB  TRP A 112       9.406   8.224  16.862  1.00 90.46           H
ATOM   1495 2HB  TRP A 112       9.440   9.488  18.075  1.00 90.46           H
ATOM   1496  CG  TRP A 112       9.023  10.190  16.090  1.00 90.46           C
ATOM   1497  CD1 TRP A 112       8.588  11.435  16.325  1.00 90.46           C
ATOM   1498  HD1 TRP A 112       8.695  11.952  17.279  1.00 90.46           H
ATOM   1499  CD2 TRP A 112       8.675   9.915  14.716  1.00 90.46           C
ATOM   1500  NE1 TRP A 112       7.987  11.980  15.209  1.00 90.46           N
ATOM   1501  HE1 TRP A 112       7.586  12.894  15.139  1.00 90.46           H
ATOM   1502  CE2 TRP A 112       8.042  11.026  14.199  1.00 90.46           C
ATOM   1503  CE3 TRP A 112       8.888   8.764  13.937  1.00 90.46           C
ATOM   1504  HE3 TRP A 112       9.386   7.874  14.321  1.00 90.46           H
ATOM   1505  CZ2 TRP A 112       7.570  11.097  12.883  1.00 90.46           C
ATOM   1506  HZ2 TRP A 112       7.073  11.988  12.498  1.00 90.46           H
ATOM   1507  CZ3 TRP A 112       8.411   8.851  12.623  1.00 90.46           C
ATOM   1508  HZ3 TRP A 112       8.551   7.986  11.975  1.00 90.46           H
ATOM   1509  CH2 TRP A 112       7.772   9.963  12.088  1.00 90.46           C
ATOM   1510  HH2 TRP A 112       7.428   9.952  11.053  1.00 90.46           H
ATOM   1511  HN  TRP A 112      11.270   7.916  18.523  1.00 90.46           H
ATOM   1512  N   LYS A 113      12.662  11.189  16.445  1.00 89.41           N
ATOM   1513  CA  LYS A 113      13.385  12.418  16.727  1.00 89.41           C
ATOM   1514  C   LYS A 113      12.660  13.593  16.067  1.00 89.41           C
ATOM   1515  O   LYS A 113      13.090  14.739  16.188  1.00 89.41           O
ATOM   1516  HA  LYS A 113      13.370  12.566  17.806  1.00 89.41           H
ATOM   1517  CB  LYS A 113      14.850  12.286  16.308  1.00 89.41           C
ATOM   1518 1HB  LYS A 113      14.908  11.977  15.264  1.00 89.41           H
ATOM   1519 2HB  LYS A 113      15.342  13.256  16.379  1.00 89.41           H
ATOM   1520  CG  LYS A 113      15.583  11.271  17.187  1.00 89.41           C
ATOM   1521 1HG  LYS A 113      15.581  11.613  18.222  1.00 89.41           H
ATOM   1522 2HG  LYS A 113      15.055  10.318  17.166  1.00 89.41           H
ATOM   1523  CD  LYS A 113      17.024  11.074  16.713  1.00 89.41           C
ATOM   1524 1HD  LYS A 113      17.027  10.750  15.672  1.00 89.41           H
ATOM   1525 2HD  LYS A 113      17.557  12.023  16.753  1.00 89.41           H
ATOM   1526  CE  LYS A 113      17.748  10.039  17.576  1.00 89.41           C
ATOM   1527 1HE  LYS A 113      17.824  10.401  18.602  1.00 89.41           H
ATOM   1528 2HE  LYS A 113      17.172   9.114  17.607  1.00 89.41           H
ATOM   1529  NZ  LYS A 113      19.100   9.770  17.038  1.00 89.41           N
ATOM   1530 1HZ  LYS A 113      19.517   8.994  17.541  1.00 89.41           H
ATOM   1531 2HZ  LYS A 113      19.032   9.536  16.054  1.00 89.41           H
ATOM   1532 3HZ  LYS A 113      19.679  10.595  17.150  1.00 89.41           H
ATOM   1533  HN  LYS A 113      12.836  10.794  15.543  1.00 89.41           H
ATOM   1534  N   PHE A 114      11.572  13.268  15.384  1.00 92.31           N
ATOM   1535  CA  PHE A 114      10.918  14.232  14.515  1.00 92.31           C
ATOM   1536  C   PHE A 114       9.674  14.819  15.186  1.00 92.31           C
ATOM   1537  O   PHE A 114       9.226  14.319  16.217  1.00 92.31           O
ATOM   1538  HA  PHE A 114      11.634  15.030  14.320  1.00 92.31           H
ATOM   1539  CB  PHE A 114      10.495  13.480  13.252  1.00 92.31           C
ATOM   1540 1HB  PHE A 114       9.709  12.770  13.510  1.00 92.31           H
ATOM   1541 2HB  PHE A 114      10.064  14.190  12.546  1.00 92.31           H
ATOM   1542  CG  PHE A 114      11.636  12.728  12.564  1.00 92.31           C
ATOM   1543  CD1 PHE A 114      12.545  13.408  11.815  1.00 92.31           C
ATOM   1544  HD1 PHE A 114      12.461  14.490  11.706  1.00 92.31           H
ATOM   1545  CD2 PHE A 114      11.741  11.379  12.700  1.00 92.31           C
ATOM   1546  HD2 PHE A 114      11.012  10.833  13.300  1.00 92.31           H
ATOM   1547  CE1 PHE A 114      13.603  12.710  11.176  1.00 92.31           C
ATOM   1548  HE1 PHE A 114      14.332  13.256  10.576  1.00 92.31           H
ATOM   1549  CE2 PHE A 114      12.799  10.681  12.061  1.00 92.31           C
ATOM   1550  HE2 PHE A 114      12.884   9.600  12.171  1.00 92.31           H
ATOM   1551  CZ  PHE A 114      13.709  11.361  11.313  1.00 92.31           C
ATOM   1552  HZ  PHE A 114      14.521  10.825  10.823  1.00 92.31           H
ATOM   1553  HN  PHE A 114      11.140  12.367  15.417  1.00 92.31           H
ATOM   1554  N   GLN A 115       9.152  15.871  14.574  1.00 92.15           N
ATOM   1555  CA  GLN A 115       7.995  16.558  15.122  1.00 92.15           C
ATOM   1556  C   GLN A 115       6.727  15.735  14.881  1.00 92.15           C
ATOM   1557  O   GLN A 115       6.726  14.812  14.068  1.00 92.15           O
ATOM   1558  HA  GLN A 115       8.186  16.639  16.192  1.00 92.15           H
ATOM   1559  CB  GLN A 115       7.858  17.961  14.529  1.00 92.15           C
ATOM   1560 1HB  GLN A 115       7.837  17.900  13.441  1.00 92.15           H
ATOM   1561 2HB  GLN A 115       6.911  18.402  14.842  1.00 92.15           H
ATOM   1562  CG  GLN A 115       9.015  18.859  14.973  1.00 92.15           C
ATOM   1563 1HG  GLN A 115       9.964  18.401  14.691  1.00 92.15           H
ATOM   1564 2HG  GLN A 115       8.957  19.816  14.455  1.00 92.15           H
ATOM   1565  CD  GLN A 115       8.983  19.088  16.485  1.00 92.15           C
ATOM   1566  OE1 GLN A 115       7.952  18.997  17.131  1.00 92.15           O
ATOM   1567  NE2 GLN A 115      10.166  19.389  17.012  1.00 92.15           N
ATOM   1568 1HE2 GLN A 115      10.974  19.448  16.426  1.00 92.15           H
ATOM   1569 2HE2 GLN A 115      10.248  19.557  17.994  1.00 92.15           H
ATOM   1570  HN  GLN A 115       9.506  16.254  13.720  1.00 92.15           H
ATOM   1571  N   THR A 116       5.677  16.100  15.603  1.00 93.26           N
ATOM   1572  CA  THR A 116       4.427  15.363  15.532  1.00 93.26           C
ATOM   1573  C   THR A 116       3.873  15.390  14.106  1.00 93.26           C
ATOM   1574  O   THR A 116       3.285  14.413  13.646  1.00 93.26           O
ATOM   1575  HA  THR A 116       4.629  14.320  15.777  1.00 93.26           H
ATOM   1576  CB  THR A 116       3.469  15.955  16.567  1.00 93.26           C
ATOM   1577  HB  THR A 116       3.180  16.970  16.294  1.00 93.26           H
ATOM   1578  OG1 THR A 116       4.169  15.826  17.802  1.00 93.26           O
ATOM   1579  HG1 THR A 116       3.763  16.427  18.490  1.00 93.26           H
ATOM   1580  CG2 THR A 116       2.214  15.102  16.760  1.00 93.26           C
ATOM   1581 1HG2 THR A 116       2.500  14.106  17.098  1.00 93.26           H
ATOM   1582 2HG2 THR A 116       1.679  15.024  15.813  1.00 93.26           H
ATOM   1583 3HG2 THR A 116       1.569  15.567  17.505  1.00 93.26           H
ATOM   1584  HN  THR A 116       5.672  16.882  16.227  1.00 93.26           H
ATOM   1585  N   PHE A 117       4.081  16.520  13.446  1.00 94.02           N
ATOM   1586  CA  PHE A 117       3.611  16.687  12.081  1.00 94.02           C
ATOM   1587  C   PHE A 117       4.102  15.545  11.189  1.00 94.02           C
ATOM   1588  O   PHE A 117       3.328  14.974  10.423  1.00 94.02           O
ATOM   1589  HA  PHE A 117       2.521  16.679  12.111  1.00 94.02           H
ATOM   1590  CB  PHE A 117       4.191  18.006  11.566  1.00 94.02           C
ATOM   1591 1HB  PHE A 117       3.804  18.823  12.174  1.00 94.02           H
ATOM   1592 2HB  PHE A 117       5.272  17.992  11.701  1.00 94.02           H
ATOM   1593  CG  PHE A 117       3.879  18.291  10.096  1.00 94.02           C
ATOM   1594  CD1 PHE A 117       4.840  18.113   9.150  1.00 94.02           C
ATOM   1595  HD1 PHE A 117       5.832  17.767   9.439  1.00 94.02           H
ATOM   1596  CD2 PHE A 117       2.641  18.722   9.735  1.00 94.02           C
ATOM   1597  HD2 PHE A 117       1.871  18.865  10.493  1.00 94.02           H
ATOM   1598  CE1 PHE A 117       4.550  18.377   7.785  1.00 94.02           C
ATOM   1599  HE1 PHE A 117       5.320  18.235   7.027  1.00 94.02           H
ATOM   1600  CE2 PHE A 117       2.351  18.987   8.370  1.00 94.02           C
ATOM   1601  HE2 PHE A 117       1.359  19.333   8.080  1.00 94.02           H
ATOM   1602  CZ  PHE A 117       3.312  18.809   7.424  1.00 94.02           C
ATOM   1603  HZ  PHE A 117       3.089  19.012   6.376  1.00 94.02           H
ATOM   1604  HN  PHE A 117       4.559  17.311  13.828  1.00 94.02           H
ATOM   1605  N   MET A 118       5.386  15.245  11.318  1.00 94.06           N
ATOM   1606  CA  MET A 118       5.999  14.208  10.506  1.00 94.06           C
ATOM   1607  C   MET A 118       5.411  12.835  10.835  1.00 94.06           C
ATOM   1608  O   MET A 118       5.286  11.982   9.957  1.00 94.06           O
ATOM   1609  HA  MET A 118       5.770  14.471   9.473  1.00 94.06           H
ATOM   1610  CB  MET A 118       7.509  14.190  10.754  1.00 94.06           C
ATOM   1611 1HB  MET A 118       7.902  15.205  10.699  1.00 94.06           H
ATOM   1612 2HB  MET A 118       7.711  13.823  11.760  1.00 94.06           H
ATOM   1613  CG  MET A 118       8.222  13.306   9.729  1.00 94.06           C
ATOM   1614 1HG  MET A 118       9.290  13.275   9.944  1.00 94.06           H
ATOM   1615 2HG  MET A 118       7.853  12.283   9.800  1.00 94.06           H
ATOM   1616  SD  MET A 118       7.950  13.938   8.082  1.00 94.06           S
ATOM   1617  CE  MET A 118       8.951  15.414   8.147  1.00 94.06           C
ATOM   1618 1HE  MET A 118       8.584  16.068   8.939  1.00 94.06           H
ATOM   1619 2HE  MET A 118       9.986  15.142   8.352  1.00 94.06           H
ATOM   1620 3HE  MET A 118       8.894  15.934   7.191  1.00 94.06           H
ATOM   1621  HN  MET A 118       6.003  15.697  11.963  1.00 94.06           H
ATOM   1622  N   CYS A 119       5.064  12.663  12.102  1.00 93.66           N
ATOM   1623  CA  CYS A 119       4.492  11.408  12.558  1.00 93.66           C
ATOM   1624  C   CYS A 119       3.167  11.190  11.825  1.00 93.66           C
ATOM   1625  O   CYS A 119       2.890  10.091  11.347  1.00 93.66           O
ATOM   1626  HA  CYS A 119       5.208  10.626  12.303  1.00 93.66           H
ATOM   1627  CB  CYS A 119       4.314  11.386  14.077  1.00 93.66           C
ATOM   1628 1HB  CYS A 119       5.287  11.433  14.566  1.00 93.66           H
ATOM   1629 2HB  CYS A 119       3.753  12.263  14.399  1.00 93.66           H
ATOM   1630  SG  CYS A 119       3.435   9.862  14.582  1.00 93.66           S
ATOM   1631  HN  CYS A 119       5.169  13.361  12.810  1.00 93.66           H
ATOM   1632  N   LYS A 120       2.382  12.255  11.759  1.00 94.37           N
ATOM   1633  CA  LYS A 120       1.085  12.191  11.106  1.00 94.37           C
ATOM   1634  C   LYS A 120       1.276  11.791   9.642  1.00 94.37           C
ATOM   1635  O   LYS A 120       0.641  10.852   9.163  1.00 94.37           O
ATOM   1636  HA  LYS A 120       0.507  11.412  11.604  1.00 94.37           H
ATOM   1637  CB  LYS A 120       0.326  13.506  11.291  1.00 94.37           C
ATOM   1638 1HB  LYS A 120       0.958  14.341  10.991  1.00 94.37           H
ATOM   1639 2HB  LYS A 120      -0.549  13.520  10.641  1.00 94.37           H
ATOM   1640  CG  LYS A 120      -0.111  13.687  12.746  1.00 94.37           C
ATOM   1641 1HG  LYS A 120      -0.724  12.840  13.054  1.00 94.37           H
ATOM   1642 2HG  LYS A 120       0.766  13.698  13.394  1.00 94.37           H
ATOM   1643  CD  LYS A 120      -0.900  14.986  12.924  1.00 94.37           C
ATOM   1644 1HD  LYS A 120      -0.249  15.840  12.734  1.00 94.37           H
ATOM   1645 2HD  LYS A 120      -1.705  15.030  12.192  1.00 94.37           H
ATOM   1646  CE  LYS A 120      -1.481  15.085  14.336  1.00 94.37           C
ATOM   1647 1HE  LYS A 120      -1.872  14.115  14.644  1.00 94.37           H
ATOM   1648 2HE  LYS A 120      -0.694  15.350  15.042  1.00 94.37           H
ATOM   1649  NZ  LYS A 120      -2.559  16.098  14.383  1.00 94.37           N
ATOM   1650 1HZ  LYS A 120      -2.918  16.167  15.329  1.00 94.37           H
ATOM   1651 2HZ  LYS A 120      -2.190  16.998  14.095  1.00 94.37           H
ATOM   1652 3HZ  LYS A 120      -3.308  15.824  13.756  1.00 94.37           H
ATOM   1653  HN  LYS A 120       2.618  13.149  12.141  1.00 94.37           H
ATOM   1654  N   VAL A 121       2.152  12.524   8.971  1.00 94.14           N
ATOM   1655  CA  VAL A 121       2.347  12.337   7.543  1.00 94.14           C
ATOM   1656  C   VAL A 121       2.809  10.903   7.279  1.00 94.14           C
ATOM   1657  O   VAL A 121       2.290  10.234   6.387  1.00 94.14           O
ATOM   1658  HA  VAL A 121       1.384  12.490   7.057  1.00 94.14           H
ATOM   1659  CB  VAL A 121       3.321  13.388   7.006  1.00 94.14           C
ATOM   1660  HB  VAL A 121       4.219  13.359   7.624  1.00 94.14           H
ATOM   1661  CG1 VAL A 121       3.731  13.070   5.567  1.00 94.14           C
ATOM   1662 1HG1 VAL A 121       4.216  12.094   5.534  1.00 94.14           H
ATOM   1663 2HG1 VAL A 121       2.846  13.057   4.931  1.00 94.14           H
ATOM   1664 3HG1 VAL A 121       4.424  13.832   5.210  1.00 94.14           H
ATOM   1665  CG2 VAL A 121       2.725  14.793   7.109  1.00 94.14           C
ATOM   1666 1HG2 VAL A 121       1.804  14.840   6.527  1.00 94.14           H
ATOM   1667 2HG2 VAL A 121       2.507  15.019   8.153  1.00 94.14           H
ATOM   1668 3HG2 VAL A 121       3.438  15.520   6.721  1.00 94.14           H
ATOM   1669  HN  VAL A 121       2.723  13.233   9.386  1.00 94.14           H
ATOM   1670  N   VAL A 122       3.780  10.472   8.072  1.00 93.30           N
ATOM   1671  CA  VAL A 122       4.441   9.202   7.824  1.00 93.30           C
ATOM   1672  C   VAL A 122       3.421   8.068   7.951  1.00 93.30           C
ATOM   1673  O   VAL A 122       3.432   7.128   7.158  1.00 93.30           O
ATOM   1674  HA  VAL A 122       4.818   9.222   6.801  1.00 93.30           H
ATOM   1675  CB  VAL A 122       5.635   9.041   8.766  1.00 93.30           C
ATOM   1676  HB  VAL A 122       5.296   9.262   9.778  1.00 93.30           H
ATOM   1677  CG1 VAL A 122       6.156   7.603   8.749  1.00 93.30           C
ATOM   1678 1HG1 VAL A 122       5.364   6.925   9.070  1.00 93.30           H
ATOM   1679 2HG1 VAL A 122       6.471   7.342   7.739  1.00 93.30           H
ATOM   1680 3HG1 VAL A 122       7.005   7.516   9.428  1.00 93.30           H
ATOM   1681  CG2 VAL A 122       6.747  10.031   8.416  1.00 93.30           C
ATOM   1682 1HG2 VAL A 122       7.083   9.855   7.394  1.00 93.30           H
ATOM   1683 2HG2 VAL A 122       6.368  11.050   8.503  1.00 93.30           H
ATOM   1684 3HG2 VAL A 122       7.584   9.895   9.101  1.00 93.30           H
ATOM   1685  HN  VAL A 122       4.114  10.974   8.869  1.00 93.30           H
ATOM   1686  N   ASN A 123       2.565   8.195   8.954  1.00 91.86           N
ATOM   1687  CA  ASN A 123       1.570   7.171   9.222  1.00 91.86           C
ATOM   1688  C   ASN A 123       0.513   7.191   8.117  1.00 91.86           C
ATOM   1689  O   ASN A 123       0.067   6.140   7.659  1.00 91.86           O
ATOM   1690  HA  ASN A 123       2.125   6.233   9.251  1.00 91.86           H
ATOM   1691  CB  ASN A 123       0.864   7.424  10.556  1.00 91.86           C
ATOM   1692 1HB  ASN A 123       0.684   8.492  10.679  1.00 91.86           H
ATOM   1693 2HB  ASN A 123      -0.109   6.934  10.555  1.00 91.86           H
ATOM   1694  CG  ASN A 123       1.702   6.905  11.727  1.00 91.86           C
ATOM   1695  OD1 ASN A 123       2.612   6.108  11.568  1.00 91.86           O
ATOM   1696  ND2 ASN A 123       1.345   7.401  12.909  1.00 91.86           N
ATOM   1697 1HD2 ASN A 123       0.588   8.052  12.970  1.00 91.86           H
ATOM   1698 2HD2 ASN A 123       1.833   7.122  13.736  1.00 91.86           H
ATOM   1699  HN  ASN A 123       2.545   8.977   9.577  1.00 91.86           H
ATOM   1700  N   SER A 124       0.141   8.400   7.719  1.00 94.21           N
ATOM   1701  CA  SER A 124      -0.951   8.575   6.778  1.00 94.21           C
ATOM   1702  C   SER A 124      -0.521   8.110   5.385  1.00 94.21           C
ATOM   1703  O   SER A 124      -1.339   7.615   4.612  1.00 94.21           O
ATOM   1704  HA  SER A 124      -1.761   7.951   7.156  1.00 94.21           H
ATOM   1705  CB  SER A 124      -1.410  10.034   6.732  1.00 94.21           C
ATOM   1706 1HB  SER A 124      -2.264  10.124   6.060  1.00 94.21           H
ATOM   1707 2HB  SER A 124      -1.751  10.337   7.722  1.00 94.21           H
ATOM   1708  OG  SER A 124      -0.371  10.907   6.300  1.00 94.21           O
ATOM   1709  HG  SER A 124      -0.696  11.853   6.305  1.00 94.21           H
ATOM   1710  HN  SER A 124       0.572   9.247   8.029  1.00 94.21           H
ATOM   1711  N   MET A 125       0.763   8.287   5.107  1.00 95.41           N
ATOM   1712  CA  MET A 125       1.254   8.185   3.744  1.00 95.41           C
ATOM   1713  C   MET A 125       1.115   6.755   3.216  1.00 95.41           C
ATOM   1714  O   MET A 125       0.792   6.550   2.047  1.00 95.41           O
ATOM   1715  HA  MET A 125       0.631   8.859   3.156  1.00 95.41           H
ATOM   1716  CB  MET A 125       2.725   8.605   3.698  1.00 95.41           C
ATOM   1717 1HB  MET A 125       2.866   9.511   4.288  1.00 95.41           H
ATOM   1718 2HB  MET A 125       3.342   7.830   4.153  1.00 95.41           H
ATOM   1719  CG  MET A 125       3.181   8.850   2.259  1.00 95.41           C
ATOM   1720 1HG  MET A 125       4.245   9.087   2.241  1.00 95.41           H
ATOM   1721 2HG  MET A 125       3.046   7.944   1.667  1.00 95.41           H
ATOM   1722  SD  MET A 125       2.246  10.190   1.542  1.00 95.41           S
ATOM   1723  CE  MET A 125       3.116  11.584   2.240  1.00 95.41           C
ATOM   1724 1HE  MET A 125       3.061  11.538   3.328  1.00 95.41           H
ATOM   1725 2HE  MET A 125       4.159  11.555   1.927  1.00 95.41           H
ATOM   1726 3HE  MET A 125       2.658  12.510   1.893  1.00 95.41           H
ATOM   1727  HN  MET A 125       1.460   8.495   5.793  1.00 95.41           H
ATOM   1728  N   TYR A 126       1.366   5.804   4.104  1.00 92.42           N
ATOM   1729  CA  TYR A 126       1.267   4.400   3.744  1.00 92.42           C
ATOM   1730  C   TYR A 126      -0.163   4.038   3.335  1.00 92.42           C
ATOM   1731  O   TYR A 126      -0.374   3.388   2.312  1.00 92.42           O
ATOM   1732  HA  TYR A 126       1.934   4.221   2.901  1.00 92.42           H
ATOM   1733  CB  TYR A 126       1.638   3.614   5.003  1.00 92.42           C
ATOM   1734 1HB  TYR A 126       2.691   3.787   5.229  1.00 92.42           H
ATOM   1735 2HB  TYR A 126       1.064   4.003   5.844  1.00 92.42           H
ATOM   1736  CG  TYR A 126       1.396   2.108   4.891  1.00 92.42           C
ATOM   1737  CD1 TYR A 126       0.537   1.480   5.770  1.00 92.42           C
ATOM   1738  HD1 TYR A 126       0.032   2.057   6.544  1.00 92.42           H
ATOM   1739  CD2 TYR A 126       2.036   1.377   3.911  1.00 92.42           C
ATOM   1740  HD2 TYR A 126       2.715   1.873   3.217  1.00 92.42           H
ATOM   1741  CE1 TYR A 126       0.309   0.062   5.664  1.00 92.42           C
ATOM   1742  HE1 TYR A 126      -0.367  -0.447   6.352  1.00 92.42           H
ATOM   1743  CE2 TYR A 126       1.808  -0.041   3.805  1.00 92.42           C
ATOM   1744  HE2 TYR A 126       2.308  -0.630   3.036  1.00 92.42           H
ATOM   1745  CZ  TYR A 126       0.956  -0.628   4.687  1.00 92.42           C
ATOM   1746  OH  TYR A 126       0.740  -1.968   4.588  1.00 92.42           O
ATOM   1747  HH  TYR A 126       0.924  -2.275   3.654  1.00 92.42           H
ATOM   1748  HN  TYR A 126       1.632   5.979   5.052  1.00 92.42           H
ATOM   1749  N   LYS A 127      -1.107   4.475   4.155  1.00 90.94           N
ATOM   1750  CA  LYS A 127      -2.505   4.153   3.926  1.00 90.94           C
ATOM   1751  C   LYS A 127      -2.967   4.803   2.621  1.00 90.94           C
ATOM   1752  O   LYS A 127      -3.777   4.233   1.892  1.00 90.94           O
ATOM   1753  HA  LYS A 127      -2.577   3.071   3.817  1.00 90.94           H
ATOM   1754  CB  LYS A 127      -3.351   4.542   5.141  1.00 90.94           C
ATOM   1755 1HB  LYS A 127      -3.113   5.562   5.442  1.00 90.94           H
ATOM   1756 2HB  LYS A 127      -4.407   4.528   4.873  1.00 90.94           H
ATOM   1757  CG  LYS A 127      -3.103   3.588   6.310  1.00 90.94           C
ATOM   1758 1HG  LYS A 127      -2.040   3.573   6.553  1.00 90.94           H
ATOM   1759 2HG  LYS A 127      -3.627   3.948   7.196  1.00 90.94           H
ATOM   1760  CD  LYS A 127      -3.574   2.172   5.973  1.00 90.94           C
ATOM   1761 1HD  LYS A 127      -4.569   2.212   5.530  1.00 90.94           H
ATOM   1762 2HD  LYS A 127      -2.911   1.732   5.228  1.00 90.94           H
ATOM   1763  CE  LYS A 127      -3.602   1.290   7.223  1.00 90.94           C
ATOM   1764 1HE  LYS A 127      -2.597   1.200   7.634  1.00 90.94           H
ATOM   1765 2HE  LYS A 127      -4.219   1.757   7.990  1.00 90.94           H
ATOM   1766  NZ  LYS A 127      -4.134  -0.052   6.899  1.00 90.94           N
ATOM   1767 1HZ  LYS A 127      -4.151  -0.621   7.738  1.00 90.94           H
ATOM   1768 2HZ  LYS A 127      -5.075   0.037   6.532  1.00 90.94           H
ATOM   1769 3HZ  LYS A 127      -3.541  -0.492   6.204  1.00 90.94           H
ATOM   1770  HN  LYS A 127      -0.930   5.039   4.962  1.00 90.94           H
ATOM   1771  N   MET A 128      -2.433   5.989   2.366  1.00 94.31           N
ATOM   1772  CA  MET A 128      -2.750   6.705   1.143  1.00 94.31           C
ATOM   1773  C   MET A 128      -2.262   5.936  -0.086  1.00 94.31           C
ATOM   1774  O   MET A 128      -2.976   5.833  -1.082  1.00 94.31           O
ATOM   1775  HA  MET A 128      -3.837   6.784   1.123  1.00 94.31           H
ATOM   1776  CB  MET A 128      -2.092   8.086   1.175  1.00 94.31           C
ATOM   1777 1HB  MET A 128      -2.339   8.589   2.110  1.00 94.31           H
ATOM   1778 2HB  MET A 128      -1.008   7.977   1.148  1.00 94.31           H
ATOM   1779  CG  MET A 128      -2.553   8.941  -0.008  1.00 94.31           C
ATOM   1780 1HG  MET A 128      -2.245   8.477  -0.944  1.00 94.31           H
ATOM   1781 2HG  MET A 128      -3.642   8.998  -0.023  1.00 94.31           H
ATOM   1782  SD  MET A 128      -1.860  10.581   0.117  1.00 94.31           S
ATOM   1783  CE  MET A 128      -2.564  11.327  -1.343  1.00 94.31           C
ATOM   1784 1HE  MET A 128      -2.241  10.775  -2.226  1.00 94.31           H
ATOM   1785 2HE  MET A 128      -3.652  11.300  -1.276  1.00 94.31           H
ATOM   1786 3HE  MET A 128      -2.231  12.362  -1.419  1.00 94.31           H
ATOM   1787  HN  MET A 128      -1.795   6.457   2.977  1.00 94.31           H
ATOM   1788  N   ASN A 129      -1.050   5.414   0.025  1.00 94.37           N
ATOM   1789  CA  ASN A 129      -0.481   4.607  -1.041  1.00 94.37           C
ATOM   1790  C   ASN A 129      -1.359   3.374  -1.266  1.00 94.37           C
ATOM   1791  O   ASN A 129      -1.755   3.087  -2.394  1.00 94.37           O
ATOM   1792  HA  ASN A 129      -0.453   5.262  -1.912  1.00 94.37           H
ATOM   1793  CB  ASN A 129       0.925   4.126  -0.679  1.00 94.37           C
ATOM   1794 1HB  ASN A 129       1.616   4.970  -0.689  1.00 94.37           H
ATOM   1795 2HB  ASN A 129       0.927   3.726   0.335  1.00 94.37           H
ATOM   1796  CG  ASN A 129       1.408   3.054  -1.657  1.00 94.37           C
ATOM   1797  OD1 ASN A 129       1.208   1.866  -1.464  1.00 94.37           O
ATOM   1798  ND2 ASN A 129       2.052   3.538  -2.716  1.00 94.37           N
ATOM   1799 1HD2 ASN A 129       2.182   4.524  -2.814  1.00 94.37           H
ATOM   1800 2HD2 ASN A 129       2.406   2.915  -3.413  1.00 94.37           H
ATOM   1801  HN  ASN A 129      -0.460   5.534   0.824  1.00 94.37           H
ATOM   1802  N   PHE A 130      -1.637   2.678  -0.173  1.00 92.09           N
ATOM   1803  CA  PHE A 130      -2.319   1.398  -0.254  1.00 92.09           C
ATOM   1804  C   PHE A 130      -3.646   1.530  -1.005  1.00 92.09           C
ATOM   1805  O   PHE A 130      -3.884   0.820  -1.981  1.00 92.09           O
ATOM   1806  HA  PHE A 130      -1.664   0.716  -0.795  1.00 92.09           H
ATOM   1807  CB  PHE A 130      -2.603   0.950   1.181  1.00 92.09           C
ATOM   1808 1HB  PHE A 130      -1.661   0.897   1.727  1.00 92.09           H
ATOM   1809 2HB  PHE A 130      -3.213   1.707   1.673  1.00 92.09           H
ATOM   1810  CG  PHE A 130      -3.312  -0.402   1.283  1.00 92.09           C
ATOM   1811  CD1 PHE A 130      -4.670  -0.455   1.327  1.00 92.09           C
ATOM   1812  HD1 PHE A 130      -5.253   0.465   1.291  1.00 92.09           H
ATOM   1813  CD2 PHE A 130      -2.584  -1.550   1.329  1.00 92.09           C
ATOM   1814  HD2 PHE A 130      -1.496  -1.507   1.293  1.00 92.09           H
ATOM   1815  CE1 PHE A 130      -5.329  -1.710   1.422  1.00 92.09           C
ATOM   1816  HE1 PHE A 130      -6.417  -1.753   1.458  1.00 92.09           H
ATOM   1817  CE2 PHE A 130      -3.243  -2.804   1.423  1.00 92.09           C
ATOM   1818  HE2 PHE A 130      -2.660  -3.724   1.460  1.00 92.09           H
ATOM   1819  CZ  PHE A 130      -4.601  -2.858   1.467  1.00 92.09           C
ATOM   1820  HZ  PHE A 130      -5.106  -3.821   1.540  1.00 92.09           H
ATOM   1821  HN  PHE A 130      -1.405   2.975   0.753  1.00 92.09           H
ATOM   1822  N   TYR A 131      -4.474   2.445  -0.523  1.00 91.69           N
ATOM   1823  CA  TYR A 131      -5.822   2.585  -1.046  1.00 91.69           C
ATOM   1824  C   TYR A 131      -5.799   3.036  -2.508  1.00 91.69           C
ATOM   1825  O   TYR A 131      -6.590   2.560  -3.321  1.00 91.69           O
ATOM   1826  HA  TYR A 131      -6.310   1.612  -0.982  1.00 91.69           H
ATOM   1827  CB  TYR A 131      -6.493   3.669  -0.201  1.00 91.69           C
ATOM   1828 1HB  TYR A 131      -5.890   4.576  -0.248  1.00 91.69           H
ATOM   1829 2HB  TYR A 131      -7.462   3.908  -0.637  1.00 91.69           H
ATOM   1830  CG  TYR A 131      -6.691   3.281   1.266  1.00 91.69           C
ATOM   1831  CD1 TYR A 131      -7.045   1.989   1.596  1.00 91.69           C
ATOM   1832  HD1 TYR A 131      -7.184   1.245   0.811  1.00 91.69           H
ATOM   1833  CD2 TYR A 131      -6.515   4.224   2.258  1.00 91.69           C
ATOM   1834  HD2 TYR A 131      -6.235   5.244   1.998  1.00 91.69           H
ATOM   1835  CE1 TYR A 131      -7.232   1.624   2.976  1.00 91.69           C
ATOM   1836  HE1 TYR A 131      -7.512   0.607   3.250  1.00 91.69           H
ATOM   1837  CE2 TYR A 131      -6.702   3.859   3.639  1.00 91.69           C
ATOM   1838  HE2 TYR A 131      -6.566   4.593   4.433  1.00 91.69           H
ATOM   1839  CZ  TYR A 131      -7.051   2.577   3.929  1.00 91.69           C
ATOM   1840  OH  TYR A 131      -7.227   2.232   5.233  1.00 91.69           O
ATOM   1841  HH  TYR A 131      -7.213   3.050   5.808  1.00 91.69           H
ATOM   1842  HN  TYR A 131      -4.237   3.083   0.210  1.00 91.69           H
ATOM   1843  N   SER A 132      -4.883   3.948  -2.798  1.00 93.60           N
ATOM   1844  CA  SER A 132      -4.765   4.489  -4.142  1.00 93.60           C
ATOM   1845  C   SER A 132      -4.329   3.390  -5.112  1.00 93.60           C
ATOM   1846  O   SER A 132      -4.828   3.314  -6.234  1.00 93.60           O
ATOM   1847  HA  SER A 132      -5.761   4.851  -4.396  1.00 93.60           H
ATOM   1848  CB  SER A 132      -3.775   5.655  -4.181  1.00 93.60           C
ATOM   1849 1HB  SER A 132      -3.677   6.013  -5.206  1.00 93.60           H
ATOM   1850 2HB  SER A 132      -4.166   6.483  -3.590  1.00 93.60           H
ATOM   1851  OG  SER A 132      -2.492   5.283  -3.684  1.00 93.60           O
ATOM   1852  HG  SER A 132      -2.341   5.694  -2.785  1.00 93.60           H
ATOM   1853  HN  SER A 132      -4.231   4.316  -2.136  1.00 93.60           H
ATOM   1854  N   CYS A 133      -3.403   2.565  -4.645  1.00 91.05           N
ATOM   1855  CA  CYS A 133      -2.878   1.488  -5.467  1.00 91.05           C
ATOM   1856  C   CYS A 133      -4.027   0.536  -5.803  1.00 91.05           C
ATOM   1857  O   CYS A 133      -4.205   0.155  -6.959  1.00 91.05           O
ATOM   1858  HA  CYS A 133      -2.480   1.949  -6.371  1.00 91.05           H
ATOM   1859  CB  CYS A 133      -1.720   0.763  -4.776  1.00 91.05           C
ATOM   1860 1HB  CYS A 133      -1.969   0.577  -3.731  1.00 91.05           H
ATOM   1861 2HB  CYS A 133      -1.558  -0.208  -5.243  1.00 91.05           H
ATOM   1862  SG  CYS A 133      -0.197   1.771  -4.886  1.00 91.05           S
ATOM   1863  HG  CYS A 133      -0.539   2.644  -3.944  1.00 91.05           H
ATOM   1864  HN  CYS A 133      -3.014   2.625  -3.726  1.00 91.05           H
ATOM   1865  N   VAL A 134      -4.779   0.179  -4.772  1.00 89.33           N
ATOM   1866  CA  VAL A 134      -5.869  -0.769  -4.932  1.00 89.33           C
ATOM   1867  C   VAL A 134      -6.820  -0.265  -6.020  1.00 89.33           C
ATOM   1868  O   VAL A 134      -7.192  -1.016  -6.920  1.00 89.33           O
ATOM   1869  HA  VAL A 134      -5.437  -1.716  -5.255  1.00 89.33           H
ATOM   1870  CB  VAL A 134      -6.565  -0.998  -3.589  1.00 89.33           C
ATOM   1871  HB  VAL A 134      -6.847  -0.025  -3.187  1.00 89.33           H
ATOM   1872  CG1 VAL A 134      -7.842  -1.821  -3.767  1.00 89.33           C
ATOM   1873 1HG1 VAL A 134      -8.527  -1.290  -4.430  1.00 89.33           H
ATOM   1874 2HG1 VAL A 134      -7.593  -2.789  -4.202  1.00 89.33           H
ATOM   1875 3HG1 VAL A 134      -8.317  -1.969  -2.797  1.00 89.33           H
ATOM   1876  CG2 VAL A 134      -5.619  -1.664  -2.588  1.00 89.33           C
ATOM   1877 1HG2 VAL A 134      -5.293  -2.627  -2.982  1.00 89.33           H
ATOM   1878 2HG2 VAL A 134      -4.751  -1.025  -2.427  1.00 89.33           H
ATOM   1879 3HG2 VAL A 134      -6.139  -1.816  -1.642  1.00 89.33           H
ATOM   1880  HN  VAL A 134      -4.652   0.524  -3.842  1.00 89.33           H
ATOM   1881  N   LEU A 135      -7.186   1.003  -5.901  1.00 90.74           N
ATOM   1882  CA  LEU A 135      -8.191   1.577  -6.780  1.00 90.74           C
ATOM   1883  C   LEU A 135      -7.629   1.667  -8.200  1.00 90.74           C
ATOM   1884  O   LEU A 135      -8.350   1.447  -9.172  1.00 90.74           O
ATOM   1885  HA  LEU A 135      -9.044   0.899  -6.788  1.00 90.74           H
ATOM   1886  CB  LEU A 135      -8.683   2.916  -6.227  1.00 90.74           C
ATOM   1887 1HB  LEU A 135      -7.820   3.566  -6.083  1.00 90.74           H
ATOM   1888 2HB  LEU A 135      -9.314   3.388  -6.981  1.00 90.74           H
ATOM   1889  CG  LEU A 135      -9.465   2.853  -4.914  1.00 90.74           C
ATOM   1890  HG  LEU A 135      -8.871   2.296  -4.189  1.00 90.74           H
ATOM   1891  CD1 LEU A 135      -9.683   4.254  -4.338  1.00 90.74           C
ATOM   1892 1HD1 LEU A 135      -8.718   4.723  -4.148  1.00 90.74           H
ATOM   1893 2HD1 LEU A 135     -10.246   4.857  -5.052  1.00 90.74           H
ATOM   1894 3HD1 LEU A 135     -10.241   4.180  -3.405  1.00 90.74           H
ATOM   1895  CD2 LEU A 135     -10.782   2.097  -5.096  1.00 90.74           C
ATOM   1896 1HD2 LEU A 135     -11.393   2.605  -5.842  1.00 90.74           H
ATOM   1897 2HD2 LEU A 135     -10.574   1.080  -5.428  1.00 90.74           H
ATOM   1898 3HD2 LEU A 135     -11.318   2.067  -4.147  1.00 90.74           H
ATOM   1899  HN  LEU A 135      -6.810   1.632  -5.221  1.00 90.74           H
ATOM   1900  N   LEU A 136      -6.346   1.990  -8.275  1.00 92.25           N
ATOM   1901  CA  LEU A 136      -5.688   2.148  -9.561  1.00 92.25           C
ATOM   1902  C   LEU A 136      -5.648   0.797 -10.278  1.00 92.25           C
ATOM   1903  O   LEU A 136      -5.914   0.717 -11.476  1.00 92.25           O
ATOM   1904  HA  LEU A 136      -6.291   2.835 -10.154  1.00 92.25           H
ATOM   1905  CB  LEU A 136      -4.311   2.791  -9.383  1.00 92.25           C
ATOM   1906 1HB  LEU A 136      -3.801   2.289  -8.561  1.00 92.25           H
ATOM   1907 2HB  LEU A 136      -3.726   2.604 -10.283  1.00 92.25           H
ATOM   1908  CG  LEU A 136      -4.304   4.296  -9.108  1.00 92.25           C
ATOM   1909  HG  LEU A 136      -5.026   4.502  -8.317  1.00 92.25           H
ATOM   1910  CD1 LEU A 136      -2.935   4.755  -8.602  1.00 92.25           C
ATOM   1911 1HD1 LEU A 136      -2.695   4.230  -7.678  1.00 92.25           H
ATOM   1912 2HD1 LEU A 136      -2.177   4.534  -9.354  1.00 92.25           H
ATOM   1913 3HD1 LEU A 136      -2.958   5.828  -8.415  1.00 92.25           H
ATOM   1914  CD2 LEU A 136      -4.752   5.081 -10.343  1.00 92.25           C
ATOM   1915 1HD2 LEU A 136      -4.073   4.874 -11.171  1.00 92.25           H
ATOM   1916 2HD2 LEU A 136      -5.763   4.781 -10.618  1.00 92.25           H
ATOM   1917 3HD2 LEU A 136      -4.738   6.148 -10.120  1.00 92.25           H
ATOM   1918  HN  LEU A 136      -5.760   2.143  -7.479  1.00 92.25           H
ATOM   1919  N   ILE A 137      -5.312  -0.232  -9.514  1.00 87.32           N
ATOM   1920  CA  ILE A 137      -5.202  -1.571 -10.067  1.00 87.32           C
ATOM   1921  C   ILE A 137      -6.560  -1.999 -10.629  1.00 87.32           C
ATOM   1922  O   ILE A 137      -6.629  -2.630 -11.682  1.00 87.32           O
ATOM   1923  HA  ILE A 137      -4.487  -1.528 -10.889  1.00 87.32           H
ATOM   1924  CB  ILE A 137      -4.636  -2.538  -9.025  1.00 87.32           C
ATOM   1925  HB  ILE A 137      -5.159  -2.369  -8.084  1.00 87.32           H
ATOM   1926  CG1 ILE A 137      -3.152  -2.264  -8.772  1.00 87.32           C
ATOM   1927 1HG1 ILE A 137      -2.571  -2.555  -9.647  1.00 87.32           H
ATOM   1928 2HG1 ILE A 137      -2.995  -1.195  -8.627  1.00 87.32           H
ATOM   1929  CG2 ILE A 137      -4.890  -3.991  -9.430  1.00 87.32           C
ATOM   1930 1HG2 ILE A 137      -5.963  -4.162  -9.518  1.00 87.32           H
ATOM   1931 2HG2 ILE A 137      -4.411  -4.191 -10.388  1.00 87.32           H
ATOM   1932 3HG2 ILE A 137      -4.477  -4.657  -8.671  1.00 87.32           H
ATOM   1933  CD1 ILE A 137      -2.654  -3.030  -7.545  1.00 87.32           C
ATOM   1934 1HD1 ILE A 137      -3.221  -2.718  -6.668  1.00 87.32           H
ATOM   1935 2HD1 ILE A 137      -2.790  -4.099  -7.704  1.00 87.32           H
ATOM   1936 3HD1 ILE A 137      -1.597  -2.817  -7.388  1.00 87.32           H
ATOM   1937  HN  ILE A 137      -5.117  -0.163  -8.535  1.00 87.32           H
ATOM   1938  N   MET A 138      -7.606  -1.638  -9.901  1.00 88.37           N
ATOM   1939  CA  MET A 138      -8.961  -1.904 -10.354  1.00 88.37           C
ATOM   1940  C   MET A 138      -9.229  -1.234 -11.703  1.00 88.37           C
ATOM   1941  O   MET A 138      -9.729  -1.873 -12.628  1.00 88.37           O
ATOM   1942  HA  MET A 138      -9.028  -2.986 -10.458  1.00 88.37           H
ATOM   1943  CB  MET A 138      -9.957  -1.381  -9.317  1.00 88.37           C
ATOM   1944 1HB  MET A 138      -9.668  -1.723  -8.324  1.00 88.37           H
ATOM   1945 2HB  MET A 138      -9.931  -0.291  -9.300  1.00 88.37           H
ATOM   1946  CG  MET A 138     -11.377  -1.857  -9.633  1.00 88.37           C
ATOM   1947 1HG  MET A 138     -11.676  -1.506 -10.620  1.00 88.37           H
ATOM   1948 2HG  MET A 138     -11.406  -2.946  -9.659  1.00 88.37           H
ATOM   1949  SD  MET A 138     -12.514  -1.246  -8.399  1.00 88.37           S
ATOM   1950  CE  MET A 138     -12.261   0.510  -8.588  1.00 88.37           C
ATOM   1951 1HE  MET A 138     -11.217   0.751  -8.385  1.00 88.37           H
ATOM   1952 2HE  MET A 138     -12.512   0.807  -9.606  1.00 88.37           H
ATOM   1953 3HE  MET A 138     -12.900   1.047  -7.886  1.00 88.37           H
ATOM   1954  HN  MET A 138      -7.539  -1.173  -9.018  1.00 88.37           H
ATOM   1955  N   CYS A 139      -8.884   0.043 -11.773  1.00 90.73           N
ATOM   1956  CA  CYS A 139      -9.205   0.842 -12.944  1.00 90.73           C
ATOM   1957  C   CYS A 139      -8.425   0.282 -14.135  1.00 90.73           C
ATOM   1958  O   CYS A 139      -8.918   0.288 -15.262  1.00 90.73           O
ATOM   1959  HA  CYS A 139     -10.279   0.745 -13.104  1.00 90.73           H
ATOM   1960  CB  CYS A 139      -8.909   2.325 -12.715  1.00 90.73           C
ATOM   1961 1HB  CYS A 139      -7.884   2.451 -12.366  1.00 90.73           H
ATOM   1962 2HB  CYS A 139      -8.995   2.871 -13.654  1.00 90.73           H
ATOM   1963  SG  CYS A 139     -10.077   3.013 -11.485  1.00 90.73           S
ATOM   1964  HG  CYS A 139      -9.451   2.531 -10.415  1.00 90.73           H
ATOM   1965  HN  CYS A 139      -8.396   0.531 -11.049  1.00 90.73           H
ATOM   1966  N   ILE A 140      -7.221  -0.189 -13.845  1.00 87.09           N
ATOM   1967  CA  ILE A 140      -6.383  -0.784 -14.872  1.00 87.09           C
ATOM   1968  C   ILE A 140      -7.101  -1.995 -15.471  1.00 87.09           C
ATOM   1969  O   ILE A 140      -7.160  -2.145 -16.691  1.00 87.09           O
ATOM   1970  HA  ILE A 140      -6.248  -0.039 -15.656  1.00 87.09           H
ATOM   1971  CB  ILE A 140      -4.996  -1.107 -14.311  1.00 87.09           C
ATOM   1972  HB  ILE A 140      -5.124  -1.592 -13.343  1.00 87.09           H
ATOM   1973  CG1 ILE A 140      -4.189   0.171 -14.074  1.00 87.09           C
ATOM   1974 1HG1 ILE A 140      -3.877   0.591 -15.030  1.00 87.09           H
ATOM   1975 2HG1 ILE A 140      -4.818   0.917 -13.588  1.00 87.09           H
ATOM   1976  CG2 ILE A 140      -4.255  -2.094 -15.216  1.00 87.09           C
ATOM   1977 1HG2 ILE A 140      -4.827  -3.019 -15.290  1.00 87.09           H
ATOM   1978 2HG2 ILE A 140      -4.138  -1.659 -16.208  1.00 87.09           H
ATOM   1979 3HG2 ILE A 140      -3.273  -2.306 -14.794  1.00 87.09           H
ATOM   1980  CD1 ILE A 140      -2.959  -0.110 -13.208  1.00 87.09           C
ATOM   1981 1HD1 ILE A 140      -3.277  -0.507 -12.244  1.00 87.09           H
ATOM   1982 2HD1 ILE A 140      -2.321  -0.838 -13.709  1.00 87.09           H
ATOM   1983 3HD1 ILE A 140      -2.404   0.815 -13.056  1.00 87.09           H
ATOM   1984  HN  ILE A 140      -6.817  -0.167 -12.930  1.00 87.09           H
ATOM   1985  N   SER A 141      -7.629  -2.827 -14.586  1.00 84.41           N
ATOM   1986  CA  SER A 141      -8.236  -4.079 -15.006  1.00 84.41           C
ATOM   1987  C   SER A 141      -9.469  -3.801 -15.868  1.00 84.41           C
ATOM   1988  O   SER A 141      -9.708  -4.492 -16.856  1.00 84.41           O
ATOM   1989  HA  SER A 141      -7.469  -4.590 -15.588  1.00 84.41           H
ATOM   1990  CB  SER A 141      -8.616  -4.939 -13.798  1.00 84.41           C
ATOM   1991 1HB  SER A 141      -9.338  -4.402 -13.184  1.00 84.41           H
ATOM   1992 2HB  SER A 141      -9.105  -5.850 -14.142  1.00 84.41           H
ATOM   1993  OG  SER A 141      -7.481  -5.280 -13.007  1.00 84.41           O
ATOM   1994  HG  SER A 141      -7.310  -4.565 -12.328  1.00 84.41           H
ATOM   1995  HN  SER A 141      -7.647  -2.658 -13.601  1.00 84.41           H
ATOM   1996  N   VAL A 142     -10.218  -2.786 -15.462  1.00 85.09           N
ATOM   1997  CA  VAL A 142     -11.395  -2.379 -16.211  1.00 85.09           C
ATOM   1998  C   VAL A 142     -10.966  -1.871 -17.589  1.00 85.09           C
ATOM   1999  O   VAL A 142     -11.585  -2.207 -18.598  1.00 85.09           O
ATOM   2000  HA  VAL A 142     -12.023  -3.260 -16.341  1.00 85.09           H
ATOM   2001  CB  VAL A 142     -12.190  -1.343 -15.413  1.00 85.09           C
ATOM   2002  HB  VAL A 142     -11.519  -0.519 -15.172  1.00 85.09           H
ATOM   2003  CG1 VAL A 142     -13.345  -0.781 -16.244  1.00 85.09           C
ATOM   2004 1HG1 VAL A 142     -12.949  -0.303 -17.140  1.00 85.09           H
ATOM   2005 2HG1 VAL A 142     -14.015  -1.591 -16.530  1.00 85.09           H
ATOM   2006 3HG1 VAL A 142     -13.893  -0.047 -15.653  1.00 85.09           H
ATOM   2007  CG2 VAL A 142     -12.698  -1.936 -14.098  1.00 85.09           C
ATOM   2008 1HG2 VAL A 142     -13.346  -2.787 -14.309  1.00 85.09           H
ATOM   2009 2HG2 VAL A 142     -11.850  -2.265 -13.496  1.00 85.09           H
ATOM   2010 3HG2 VAL A 142     -13.259  -1.179 -13.551  1.00 85.09           H
ATOM   2011  HN  VAL A 142     -10.033  -2.248 -14.640  1.00 85.09           H
ATOM   2012  N   ASP A 143      -9.910  -1.071 -17.588  1.00 84.50           N
ATOM   2013  CA  ASP A 143      -9.450  -0.438 -18.812  1.00 84.50           C
ATOM   2014  C   ASP A 143      -9.013  -1.516 -19.806  1.00 84.50           C
ATOM   2015  O   ASP A 143      -9.269  -1.402 -21.003  1.00 84.50           O
ATOM   2016  HA  ASP A 143     -10.299   0.142 -19.172  1.00 84.50           H
ATOM   2017  CB  ASP A 143      -8.249   0.471 -18.544  1.00 84.50           C
ATOM   2018 1HB  ASP A 143      -8.471   1.137 -17.710  1.00 84.50           H
ATOM   2019 2HB  ASP A 143      -7.390  -0.132 -18.250  1.00 84.50           H
ATOM   2020  CG  ASP A 143      -7.899   1.297 -19.783  1.00 84.50           C
ATOM   2021  OD1 ASP A 143      -6.746   1.162 -20.248  1.00 84.50           O
ATOM   2022  OD2 ASP A 143      -8.791   2.045 -20.237  1.00 84.50           O
ATOM   2023  HN  ASP A 143      -9.374  -0.853 -16.772  1.00 84.50           H
ATOM   2024  N   ARG A 144      -8.362  -2.540 -19.272  1.00 80.00           N
ATOM   2025  CA  ARG A 144      -7.885  -3.636 -20.097  1.00 80.00           C
ATOM   2026  C   ARG A 144      -9.063  -4.364 -20.746  1.00 80.00           C
ATOM   2027  O   ARG A 144      -9.013  -4.707 -21.926  1.00 80.00           O
ATOM   2028  HA  ARG A 144      -7.254  -3.163 -20.850  1.00 80.00           H
ATOM   2029  CB  ARG A 144      -7.070  -4.633 -19.271  1.00 80.00           C
ATOM   2030 1HB  ARG A 144      -7.613  -4.886 -18.361  1.00 80.00           H
ATOM   2031 2HB  ARG A 144      -6.942  -5.558 -19.834  1.00 80.00           H
ATOM   2032  CG  ARG A 144      -5.700  -4.056 -18.911  1.00 80.00           C
ATOM   2033 1HG  ARG A 144      -5.823  -3.073 -18.456  1.00 80.00           H
ATOM   2034 2HG  ARG A 144      -5.217  -4.691 -18.168  1.00 80.00           H
ATOM   2035  CD  ARG A 144      -4.809  -3.942 -20.150  1.00 80.00           C
ATOM   2036 1HD  ARG A 144      -3.809  -4.313 -19.924  1.00 80.00           H
ATOM   2037 2HD  ARG A 144      -5.207  -4.564 -20.952  1.00 80.00           H
ATOM   2038  NE  ARG A 144      -4.736  -2.532 -20.593  1.00 80.00           N
ATOM   2039  HE  ARG A 144      -5.071  -1.826 -19.969  1.00 80.00           H
ATOM   2040  CZ  ARG A 144      -4.249  -2.142 -21.779  1.00 80.00           C
ATOM   2041  NH1 ARG A 144      -3.786  -3.044 -22.654  1.00 80.00           N
ATOM   2042 1HH1 ARG A 144      -3.802  -4.018 -22.425  1.00 80.00           H
ATOM   2043 2HH1 ARG A 144      -3.423  -2.745 -23.537  1.00 80.00           H
ATOM   2044  NH2 ARG A 144      -4.231  -0.835 -22.076  1.00 80.00           N
ATOM   2045 1HH2 ARG A 144      -3.871  -0.527 -22.956  1.00 80.00           H
ATOM   2046 2HH2 ARG A 144      -4.578  -0.168 -21.417  1.00 80.00           H
ATOM   2047  HN  ARG A 144      -8.161  -2.626 -18.296  1.00 80.00           H
ATOM   2048  N   TYR A 145     -10.097  -4.580 -19.946  1.00 82.03           N
ATOM   2049  CA  TYR A 145     -11.292  -5.249 -20.431  1.00 82.03           C
ATOM   2050  C   TYR A 145     -11.908  -4.488 -21.606  1.00 82.03           C
ATOM   2051  O   TYR A 145     -12.181  -5.071 -22.654  1.00 82.03           O
ATOM   2052  HA  TYR A 145     -11.007  -6.247 -20.764  1.00 82.03           H
ATOM   2053  CB  TYR A 145     -12.280  -5.247 -19.263  1.00 82.03           C
ATOM   2054 1HB  TYR A 145     -11.889  -5.882 -18.468  1.00 82.03           H
ATOM   2055 2HB  TYR A 145     -12.348  -4.237 -18.860  1.00 82.03           H
ATOM   2056  CG  TYR A 145     -13.685  -5.728 -19.635  1.00 82.03           C
ATOM   2057  CD1 TYR A 145     -14.763  -4.876 -19.502  1.00 82.03           C
ATOM   2058  HD1 TYR A 145     -14.614  -3.862 -19.133  1.00 82.03           H
ATOM   2059  CD2 TYR A 145     -13.873  -7.012 -20.103  1.00 82.03           C
ATOM   2060  HD2 TYR A 145     -13.021  -7.684 -20.207  1.00 82.03           H
ATOM   2061  CE1 TYR A 145     -16.084  -5.329 -19.852  1.00 82.03           C
ATOM   2062  HE1 TYR A 145     -16.945  -4.667 -19.753  1.00 82.03           H
ATOM   2063  CE2 TYR A 145     -15.194  -7.464 -20.453  1.00 82.03           C
ATOM   2064  HE2 TYR A 145     -15.357  -8.476 -20.824  1.00 82.03           H
ATOM   2065  CZ  TYR A 145     -16.235  -6.600 -20.310  1.00 82.03           C
ATOM   2066  OH  TYR A 145     -17.483  -7.027 -20.641  1.00 82.03           O
ATOM   2067  HH  TYR A 145     -18.153  -6.311 -20.446  1.00 82.03           H
ATOM   2068  HN  TYR A 145     -10.127  -4.307 -18.984  1.00 82.03           H
ATOM   2069  N   ILE A 146     -12.110  -3.196 -21.392  1.00 80.36           N
ATOM   2070  CA  ILE A 146     -12.744  -2.361 -22.398  1.00 80.36           C
ATOM   2071  C   ILE A 146     -11.903  -2.381 -23.676  1.00 80.36           C
ATOM   2072  O   ILE A 146     -12.444  -2.442 -24.779  1.00 80.36           O
ATOM   2073  HA  ILE A 146     -13.718  -2.798 -22.619  1.00 80.36           H
ATOM   2074  CB  ILE A 146     -12.993  -0.955 -21.848  1.00 80.36           C
ATOM   2075  HB  ILE A 146     -12.057  -0.580 -21.434  1.00 80.36           H
ATOM   2076  CG1 ILE A 146     -14.013  -0.985 -20.708  1.00 80.36           C
ATOM   2077 1HG1 ILE A 146     -15.002  -1.212 -21.106  1.00 80.36           H
ATOM   2078 2HG1 ILE A 146     -13.759  -1.782 -20.009  1.00 80.36           H
ATOM   2079  CG2 ILE A 146     -13.409   0.005 -22.965  1.00 80.36           C
ATOM   2080 1HG2 ILE A 146     -12.618   0.057 -23.713  1.00 80.36           H
ATOM   2081 2HG2 ILE A 146     -14.326  -0.356 -23.431  1.00 80.36           H
ATOM   2082 3HG2 ILE A 146     -13.580   0.997 -22.546  1.00 80.36           H
ATOM   2083  CD1 ILE A 146     -14.049   0.355 -19.970  1.00 80.36           C
ATOM   2084 1HD1 ILE A 146     -13.065   0.567 -19.553  1.00 80.36           H
ATOM   2085 2HD1 ILE A 146     -14.327   1.146 -20.667  1.00 80.36           H
ATOM   2086 3HD1 ILE A 146     -14.782   0.306 -19.165  1.00 80.36           H
ATOM   2087  HN  ILE A 146     -11.849  -2.721 -20.552  1.00 80.36           H
ATOM   2088  N   ALA A 147     -10.592  -2.329 -23.485  1.00 79.17           N
ATOM   2089  CA  ALA A 147      -9.674  -2.260 -24.609  1.00 79.17           C
ATOM   2090  C   ALA A 147      -9.818  -3.524 -25.458  1.00 79.17           C
ATOM   2091  O   ALA A 147      -9.614  -3.488 -26.670  1.00 79.17           O
ATOM   2092  HA  ALA A 147      -9.951  -1.394 -25.211  1.00 79.17           H
ATOM   2093  CB  ALA A 147      -8.248  -2.064 -24.091  1.00 79.17           C
ATOM   2094 1HB  ALA A 147      -8.193  -1.137 -23.519  1.00 79.17           H
ATOM   2095 2HB  ALA A 147      -7.975  -2.903 -23.451  1.00 79.17           H
ATOM   2096 3HB  ALA A 147      -7.559  -2.012 -24.935  1.00 79.17           H
ATOM   2097  HN  ALA A 147     -10.158  -2.334 -22.584  1.00 79.17           H
ATOM   2098  N   ILE A 148     -10.168  -4.612 -24.788  1.00 75.60           N
ATOM   2099  CA  ILE A 148     -10.152  -5.919 -25.422  1.00 75.60           C
ATOM   2100  C   ILE A 148     -11.550  -6.238 -25.957  1.00 75.60           C
ATOM   2101  O   ILE A 148     -11.693  -6.733 -27.074  1.00 75.60           O
ATOM   2102  HA  ILE A 148      -9.464  -5.865 -26.266  1.00 75.60           H
ATOM   2103  CB  ILE A 148      -9.606  -6.976 -24.459  1.00 75.60           C
ATOM   2104  HB  ILE A 148     -10.076  -6.827 -23.487  1.00 75.60           H
ATOM   2105  CG1 ILE A 148      -8.098  -6.810 -24.262  1.00 75.60           C
ATOM   2106 1HG1 ILE A 148      -7.576  -7.083 -25.179  1.00 75.60           H
ATOM   2107 2HG1 ILE A 148      -7.866  -5.764 -24.062  1.00 75.60           H
ATOM   2108  CG2 ILE A 148      -9.972  -8.386 -24.928  1.00 75.60           C
ATOM   2109 1HG2 ILE A 148     -11.057  -8.483 -24.975  1.00 75.60           H
ATOM   2110 2HG2 ILE A 148      -9.548  -8.561 -25.917  1.00 75.60           H
ATOM   2111 3HG2 ILE A 148      -9.572  -9.117 -24.226  1.00 75.60           H
ATOM   2112  CD1 ILE A 148      -7.598  -7.680 -23.107  1.00 75.60           C
ATOM   2113 1HD1 ILE A 148      -8.105  -7.388 -22.187  1.00 75.60           H
ATOM   2114 2HD1 ILE A 148      -7.809  -8.727 -23.322  1.00 75.60           H
ATOM   2115 3HD1 ILE A 148      -6.523  -7.543 -22.988  1.00 75.60           H
ATOM   2116  HN  ILE A 148     -10.457  -4.610 -23.830  1.00 75.60           H
ATOM   2117  N   ALA A 149     -12.545  -5.942 -25.134  1.00 76.34           N
ATOM   2118  CA  ALA A 149     -13.911  -6.330 -25.442  1.00 76.34           C
ATOM   2119  C   ALA A 149     -14.469  -5.401 -26.523  1.00 76.34           C
ATOM   2120  O   ALA A 149     -15.127  -5.856 -27.457  1.00 76.34           O
ATOM   2121  HA  ALA A 149     -13.888  -7.349 -25.828  1.00 76.34           H
ATOM   2122  CB  ALA A 149     -14.750  -6.306 -24.163  1.00 76.34           C
ATOM   2123 1HB  ALA A 149     -14.328  -7.004 -23.439  1.00 76.34           H
ATOM   2124 2HB  ALA A 149     -14.744  -5.300 -23.743  1.00 76.34           H
ATOM   2125 3HB  ALA A 149     -15.774  -6.597 -24.394  1.00 76.34           H
ATOM   2126  HN  ALA A 149     -12.430  -5.447 -24.273  1.00 76.34           H
ATOM   2127  N   GLN A 150     -14.186  -4.118 -26.358  1.00 77.43           N
ATOM   2128  CA  GLN A 150     -14.688  -3.116 -27.284  1.00 77.43           C
ATOM   2129  C   GLN A 150     -13.550  -2.579 -28.154  1.00 77.43           C
ATOM   2130  O   GLN A 150     -13.519  -1.393 -28.480  1.00 77.43           O
ATOM   2131  HA  GLN A 150     -15.416  -3.636 -27.906  1.00 77.43           H
ATOM   2132  CB  GLN A 150     -15.389  -1.980 -26.535  1.00 77.43           C
ATOM   2133 1HB  GLN A 150     -14.683  -1.494 -25.862  1.00 77.43           H
ATOM   2134 2HB  GLN A 150     -15.725  -1.225 -27.246  1.00 77.43           H
ATOM   2135  CG  GLN A 150     -16.584  -2.505 -25.737  1.00 77.43           C
ATOM   2136 1HG  GLN A 150     -17.180  -3.170 -26.363  1.00 77.43           H
ATOM   2137 2HG  GLN A 150     -16.230  -3.095 -24.892  1.00 77.43           H
ATOM   2138  CD  GLN A 150     -17.455  -1.353 -25.233  1.00 77.43           C
ATOM   2139  OE1 GLN A 150     -17.173  -0.186 -25.450  1.00 77.43           O
ATOM   2140  NE2 GLN A 150     -18.528  -1.744 -24.551  1.00 77.43           N
ATOM   2141 1HE2 GLN A 150     -18.702  -2.718 -24.408  1.00 77.43           H
ATOM   2142 2HE2 GLN A 150     -19.160  -1.064 -24.180  1.00 77.43           H
ATOM   2143  HN  GLN A 150     -13.626  -3.760 -25.612  1.00 77.43           H
ATOM   2144  N   ALA A 151     -12.642  -3.478 -28.506  1.00 74.25           N
ATOM   2145  CA  ALA A 151     -11.424  -3.082 -29.191  1.00 74.25           C
ATOM   2146  C   ALA A 151     -11.783  -2.215 -30.400  1.00 74.25           C
ATOM   2147  O   ALA A 151     -11.065  -1.270 -30.725  1.00 74.25           O
ATOM   2148  HA  ALA A 151     -10.828  -2.492 -28.495  1.00 74.25           H
ATOM   2149  CB  ALA A 151     -10.631  -4.330 -29.584  1.00 74.25           C
ATOM   2150 1HB  ALA A 151     -10.376  -4.896 -28.688  1.00 74.25           H
ATOM   2151 2HB  ALA A 151     -11.235  -4.951 -30.246  1.00 74.25           H
ATOM   2152 3HB  ALA A 151      -9.717  -4.033 -30.099  1.00 74.25           H
ATOM   2153  HN  ALA A 151     -12.729  -4.459 -28.330  1.00 74.25           H
ATOM   2154  N   MET A 152     -12.893  -2.566 -31.032  1.00 70.87           N
ATOM   2155  CA  MET A 152     -13.331  -1.861 -32.224  1.00 70.87           C
ATOM   2156  C   MET A 152     -13.644  -0.396 -31.911  1.00 70.87           C
ATOM   2157  O   MET A 152     -13.258   0.499 -32.660  1.00 70.87           O
ATOM   2158  HA  MET A 152     -12.496  -1.919 -32.922  1.00 70.87           H
ATOM   2159  CB  MET A 152     -14.579  -2.540 -32.790  1.00 70.87           C
ATOM   2160 1HB  MET A 152     -15.296  -2.718 -31.989  1.00 70.87           H
ATOM   2161 2HB  MET A 152     -15.062  -1.880 -33.510  1.00 70.87           H
ATOM   2162  CG  MET A 152     -14.223  -3.866 -33.466  1.00 70.87           C
ATOM   2163 1HG  MET A 152     -13.420  -4.359 -32.917  1.00 70.87           H
ATOM   2164 2HG  MET A 152     -15.082  -4.537 -33.445  1.00 70.87           H
ATOM   2165  SD  MET A 152     -13.717  -3.575 -35.153  1.00 70.87           S
ATOM   2166  CE  MET A 152     -15.315  -3.460 -35.940  1.00 70.87           C
ATOM   2167 1HE  MET A 152     -15.860  -4.393 -35.795  1.00 70.87           H
ATOM   2168 2HE  MET A 152     -15.879  -2.638 -35.498  1.00 70.87           H
ATOM   2169 3HE  MET A 152     -15.183  -3.278 -37.006  1.00 70.87           H
ATOM   2170  HN  MET A 152     -13.488  -3.316 -30.742  1.00 70.87           H
ATOM   2171  N   ARG A 153     -14.342  -0.198 -30.802  1.00 72.35           N
ATOM   2172  CA  ARG A 153     -14.790   1.133 -30.427  1.00 72.35           C
ATOM   2173  C   ARG A 153     -13.724   1.833 -29.582  1.00 72.35           C
ATOM   2174  O   ARG A 153     -13.739   3.056 -29.446  1.00 72.35           O
ATOM   2175  HA  ARG A 153     -14.943   1.652 -31.374  1.00 72.35           H
ATOM   2176  CB  ARG A 153     -16.099   1.071 -29.638  1.00 72.35           C
ATOM   2177 1HB  ARG A 153     -15.986   0.393 -28.792  1.00 72.35           H
ATOM   2178 2HB  ARG A 153     -16.327   2.055 -29.228  1.00 72.35           H
ATOM   2179  CG  ARG A 153     -17.253   0.601 -30.525  1.00 72.35           C
ATOM   2180 1HG  ARG A 153     -17.326   1.243 -31.403  1.00 72.35           H
ATOM   2181 2HG  ARG A 153     -17.052  -0.408 -30.884  1.00 72.35           H
ATOM   2182  CD  ARG A 153     -18.577   0.622 -29.759  1.00 72.35           C
ATOM   2183 1HD  ARG A 153     -18.535  -0.079 -28.925  1.00 72.35           H
ATOM   2184 2HD  ARG A 153     -18.746   1.612 -29.335  1.00 72.35           H
ATOM   2185  NE  ARG A 153     -19.691   0.264 -30.664  1.00 72.35           N
ATOM   2186  HE  ARG A 153     -19.473   0.057 -31.618  1.00 72.35           H
ATOM   2187  CZ  ARG A 153     -20.975   0.199 -30.287  1.00 72.35           C
ATOM   2188  NH1 ARG A 153     -21.326   0.466 -29.021  1.00 72.35           N
ATOM   2189 1HH1 ARG A 153     -20.628   0.716 -28.351  1.00 72.35           H
ATOM   2190 2HH1 ARG A 153     -22.287   0.416 -28.747  1.00 72.35           H
ATOM   2191  NH2 ARG A 153     -21.903  -0.137 -31.193  1.00 72.35           N
ATOM   2192 1HH2 ARG A 153     -22.866  -0.190 -30.927  1.00 72.35           H
ATOM   2193 2HH2 ARG A 153     -21.633  -0.335 -32.135  1.00 72.35           H
ATOM   2194  HN  ARG A 153     -14.600  -0.925 -30.166  1.00 72.35           H
ATOM   2195  N   ALA A 154     -12.825   1.029 -29.035  1.00 70.88           N
ATOM   2196  CA  ALA A 154     -11.906   1.513 -28.019  1.00 70.88           C
ATOM   2197  C   ALA A 154     -11.020   2.607 -28.619  1.00 70.88           C
ATOM   2198  O   ALA A 154     -10.563   3.500 -27.907  1.00 70.88           O
ATOM   2199  HA  ALA A 154     -12.500   1.941 -27.211  1.00 70.88           H
ATOM   2200  CB  ALA A 154     -11.092   0.342 -27.466  1.00 70.88           C
ATOM   2201 1HB  ALA A 154     -11.766  -0.393 -27.025  1.00 70.88           H
ATOM   2202 2HB  ALA A 154     -10.527  -0.122 -28.275  1.00 70.88           H
ATOM   2203 3HB  ALA A 154     -10.403   0.706 -26.704  1.00 70.88           H
ATOM   2204  HN  ALA A 154     -12.718   0.064 -29.275  1.00 70.88           H
ATOM   2205  N   HIS A 155     -10.806   2.502 -29.922  1.00 70.67           N
ATOM   2206  CA  HIS A 155      -9.926   3.430 -30.613  1.00 70.67           C
ATOM   2207  C   HIS A 155     -10.579   4.813 -30.665  1.00 70.67           C
ATOM   2208  O   HIS A 155      -9.950   5.813 -30.322  1.00 70.67           O
ATOM   2209  HA  HIS A 155      -9.011   3.491 -30.024  1.00 70.67           H
ATOM   2210  CB  HIS A 155      -9.554   2.897 -31.998  1.00 70.67           C
ATOM   2211 1HB  HIS A 155      -9.233   1.860 -31.903  1.00 70.67           H
ATOM   2212 2HB  HIS A 155     -10.444   2.899 -32.628  1.00 70.67           H
ATOM   2213  CG  HIS A 155      -8.466   3.685 -32.687  1.00 70.67           C
ATOM   2214  ND1 HIS A 155      -8.729   4.765 -33.511  1.00 70.67           N
ATOM   2215  HD1 HIS A 155      -9.635   5.126 -33.730  1.00 70.67           H
ATOM   2216  CD2 HIS A 155      -7.110   3.539 -32.665  1.00 70.67           C
ATOM   2217  HD2 HIS A 155      -6.560   2.779 -32.110  1.00 70.67           H
ATOM   2218  CE1 HIS A 155      -7.576   5.240 -33.960  1.00 70.67           C
ATOM   2219  HE1 HIS A 155      -7.451   6.089 -34.631  1.00 70.67           H
ATOM   2220  NE2 HIS A 155      -6.574   4.478 -33.435  1.00 70.67           N
ATOM   2221  HN  HIS A 155     -11.219   1.801 -30.502  1.00 70.67           H
ATOM   2222  N   THR A 156     -11.831   4.826 -31.096  1.00 74.58           N
ATOM   2223  CA  THR A 156     -12.535   6.078 -31.314  1.00 74.58           C
ATOM   2224  C   THR A 156     -12.732   6.817 -29.989  1.00 74.58           C
ATOM   2225  O   THR A 156     -12.855   8.040 -29.968  1.00 74.58           O
ATOM   2226  HA  THR A 156     -11.917   6.714 -31.946  1.00 74.58           H
ATOM   2227  CB  THR A 156     -13.848   5.763 -32.034  1.00 74.58           C
ATOM   2228  HB  THR A 156     -14.617   5.454 -31.326  1.00 74.58           H
ATOM   2229  OG1 THR A 156     -13.484   4.790 -33.010  1.00 74.58           O
ATOM   2230  HG1 THR A 156     -14.298   4.305 -33.329  1.00 74.58           H
ATOM   2231  CG2 THR A 156     -14.361   6.945 -32.860  1.00 74.58           C
ATOM   2232 1HG2 THR A 156     -13.620   7.210 -33.614  1.00 74.58           H
ATOM   2233 2HG2 THR A 156     -14.534   7.798 -32.204  1.00 74.58           H
ATOM   2234 3HG2 THR A 156     -15.294   6.668 -33.350  1.00 74.58           H
ATOM   2235  HN  THR A 156     -12.362   4.002 -31.296  1.00 74.58           H
ATOM   2236  N   TRP A 157     -12.755   6.042 -28.914  1.00 79.69           N
ATOM   2237  CA  TRP A 157     -13.106   6.581 -27.611  1.00 79.69           C
ATOM   2238  C   TRP A 157     -11.808   6.883 -26.859  1.00 79.69           C
ATOM   2239  O   TRP A 157     -11.830   7.144 -25.657  1.00 79.69           O
ATOM   2240  HA  TRP A 157     -13.667   7.502 -27.771  1.00 79.69           H
ATOM   2241  CB  TRP A 157     -14.028   5.624 -26.852  1.00 79.69           C
ATOM   2242 1HB  TRP A 157     -13.605   4.620 -26.893  1.00 79.69           H
ATOM   2243 2HB  TRP A 157     -14.054   5.917 -25.803  1.00 79.69           H
ATOM   2244  CG  TRP A 157     -15.459   5.581 -27.391  1.00 79.69           C
ATOM   2245  CD1 TRP A 157     -15.890   5.908 -28.617  1.00 79.69           C
ATOM   2246  HD1 TRP A 157     -15.243   6.262 -29.420  1.00 79.69           H
ATOM   2247  CD2 TRP A 157     -16.638   5.172 -26.666  1.00 79.69           C
ATOM   2248  NE1 TRP A 157     -17.254   5.741 -28.735  1.00 79.69           N
ATOM   2249  HE1 TRP A 157     -17.804   5.919 -29.551  1.00 79.69           H
ATOM   2250  CE2 TRP A 157     -17.724   5.279 -27.511  1.00 79.69           C
ATOM   2251  CE3 TRP A 157     -16.783   4.726 -25.340  1.00 79.69           C
ATOM   2252  HE3 TRP A 157     -15.941   4.633 -24.654  1.00 79.69           H
ATOM   2253  CZ2 TRP A 157     -19.031   4.958 -27.124  1.00 79.69           C
ATOM   2254  HZ2 TRP A 157     -19.872   5.052 -27.811  1.00 79.69           H
ATOM   2255  CZ3 TRP A 157     -18.095   4.410 -24.969  1.00 79.69           C
ATOM   2256  HZ3 TRP A 157     -18.263   4.059 -23.951  1.00 79.69           H
ATOM   2257  CH2 TRP A 157     -19.199   4.512 -25.808  1.00 79.69           C
ATOM   2258  HH2 TRP A 157     -20.191   4.246 -25.442  1.00 79.69           H
ATOM   2259  HN  TRP A 157     -12.540   5.066 -28.923  1.00 79.69           H
ATOM   2260  N   ARG A 158     -10.709   6.837 -27.597  1.00 78.82           N
ATOM   2261  CA  ARG A 158      -9.393   6.891 -26.985  1.00 78.82           C
ATOM   2262  C   ARG A 158      -9.224   8.196 -26.204  1.00 78.82           C
ATOM   2263  O   ARG A 158      -8.738   8.190 -25.074  1.00 78.82           O
ATOM   2264  HA  ARG A 158      -9.360   6.029 -26.319  1.00 78.82           H
ATOM   2265  CB  ARG A 158      -8.290   6.790 -28.040  1.00 78.82           C
ATOM   2266 1HB  ARG A 158      -8.437   5.892 -28.639  1.00 78.82           H
ATOM   2267 2HB  ARG A 158      -8.352   7.640 -28.719  1.00 78.82           H
ATOM   2268  CG  ARG A 158      -6.907   6.752 -27.385  1.00 78.82           C
ATOM   2269 1HG  ARG A 158      -6.753   7.659 -26.800  1.00 78.82           H
ATOM   2270 2HG  ARG A 158      -6.851   5.912 -26.693  1.00 78.82           H
ATOM   2271  CD  ARG A 158      -5.805   6.626 -28.439  1.00 78.82           C
ATOM   2272 1HD  ARG A 158      -6.002   5.768 -29.082  1.00 78.82           H
ATOM   2273 2HD  ARG A 158      -5.799   7.509 -29.078  1.00 78.82           H
ATOM   2274  NE  ARG A 158      -4.489   6.471 -27.779  1.00 78.82           N
ATOM   2275  HE  ARG A 158      -4.432   6.659 -26.799  1.00 78.82           H
ATOM   2276  CZ  ARG A 158      -3.370   6.096 -28.414  1.00 78.82           C
ATOM   2277  NH1 ARG A 158      -3.389   5.832 -29.728  1.00 78.82           N
ATOM   2278 1HH1 ARG A 158      -4.243   5.915 -30.242  1.00 78.82           H
ATOM   2279 2HH1 ARG A 158      -2.550   5.553 -30.194  1.00 78.82           H
ATOM   2280  NH2 ARG A 158      -2.232   5.988 -27.715  1.00 78.82           N
ATOM   2281 1HH2 ARG A 158      -1.388   5.709 -28.173  1.00 78.82           H
ATOM   2282 2HH2 ARG A 158      -2.227   6.187 -26.735  1.00 78.82           H
ATOM   2283  HN  ARG A 158     -10.708   6.764 -28.595  1.00 78.82           H
ATOM   2284  N   GLU A 159      -9.636   9.285 -26.838  1.00 81.54           N
ATOM   2285  CA  GLU A 159      -9.454  10.604 -26.255  1.00 81.54           C
ATOM   2286  C   GLU A 159     -10.344  10.767 -25.022  1.00 81.54           C
ATOM   2287  O   GLU A 159      -9.882  11.216 -23.974  1.00 81.54           O
ATOM   2288  HA  GLU A 159      -8.405  10.649 -25.963  1.00 81.54           H
ATOM   2289  CB  GLU A 159      -9.736  11.701 -27.284  1.00 81.54           C
ATOM   2290 1HB  GLU A 159     -10.692  11.511 -27.771  1.00 81.54           H
ATOM   2291 2HB  GLU A 159      -9.684  12.677 -26.803  1.00 81.54           H
ATOM   2292  CG  GLU A 159      -8.673  11.706 -28.385  1.00 81.54           C
ATOM   2293 1HG  GLU A 159      -7.682  11.777 -27.938  1.00 81.54           H
ATOM   2294 2HG  GLU A 159      -8.709  10.765 -28.934  1.00 81.54           H
ATOM   2295  CD  GLU A 159      -8.889  12.874 -29.349  1.00 81.54           C
ATOM   2296  OE1 GLU A 159      -7.952  13.146 -30.130  1.00 81.54           O
ATOM   2297  OE2 GLU A 159      -9.986  13.469 -29.283  1.00 81.54           O
ATOM   2298  HN  GLU A 159     -10.085   9.276 -27.731  1.00 81.54           H
ATOM   2299  N   LYS A 160     -11.604  10.392 -25.187  1.00 84.65           N
ATOM   2300  CA  LYS A 160     -12.558  10.471 -24.094  1.00 84.65           C
ATOM   2301  C   LYS A 160     -12.030   9.668 -22.904  1.00 84.65           C
ATOM   2302  O   LYS A 160     -12.097  10.125 -21.764  1.00 84.65           O
ATOM   2303  HA  LYS A 160     -12.631  11.518 -23.799  1.00 84.65           H
ATOM   2304  CB  LYS A 160     -13.948  10.035 -24.563  1.00 84.65           C
ATOM   2305 1HB  LYS A 160     -13.884   9.058 -25.041  1.00 84.65           H
ATOM   2306 2HB  LYS A 160     -14.608   9.927 -23.703  1.00 84.65           H
ATOM   2307  CG  LYS A 160     -14.540  11.051 -25.542  1.00 84.65           C
ATOM   2308 1HG  LYS A 160     -14.486  12.051 -25.111  1.00 84.65           H
ATOM   2309 2HG  LYS A 160     -13.948  11.066 -26.458  1.00 84.65           H
ATOM   2310  CD  LYS A 160     -15.994  10.709 -25.874  1.00 84.65           C
ATOM   2311 1HD  LYS A 160     -16.042   9.728 -26.346  1.00 84.65           H
ATOM   2312 2HD  LYS A 160     -16.576  10.649 -24.955  1.00 84.65           H
ATOM   2313  CE  LYS A 160     -16.605  11.759 -26.804  1.00 84.65           C
ATOM   2314 1HE  LYS A 160     -16.500  12.750 -26.362  1.00 84.65           H
ATOM   2315 2HE  LYS A 160     -16.065  11.774 -27.751  1.00 84.65           H
ATOM   2316  NZ  LYS A 160     -18.035  11.467 -27.046  1.00 84.65           N
ATOM   2317 1HZ  LYS A 160     -18.425  12.173 -27.661  1.00 84.65           H
ATOM   2318 2HZ  LYS A 160     -18.125  10.554 -27.479  1.00 84.65           H
ATOM   2319 3HZ  LYS A 160     -18.536  11.473 -26.164  1.00 84.65           H
ATOM   2320  HN  LYS A 160     -11.975  10.041 -26.047  1.00 84.65           H
ATOM   2321  N   ARG A 161     -11.518   8.485 -23.209  1.00 86.14           N
ATOM   2322  CA  ARG A 161     -11.005   7.602 -22.175  1.00 86.14           C
ATOM   2323  C   ARG A 161      -9.873   8.286 -21.407  1.00 86.14           C
ATOM   2324  O   ARG A 161      -9.744   8.109 -20.197  1.00 86.14           O
ATOM   2325  HA  ARG A 161     -11.859   7.408 -21.526  1.00 86.14           H
ATOM   2326  CB  ARG A 161     -10.488   6.293 -22.776  1.00 86.14           C
ATOM   2327 1HB  ARG A 161      -9.848   6.510 -23.632  1.00 86.14           H
ATOM   2328 2HB  ARG A 161      -9.873   5.771 -22.043  1.00 86.14           H
ATOM   2329  CG  ARG A 161     -11.646   5.394 -23.213  1.00 86.14           C
ATOM   2330 1HG  ARG A 161     -12.184   5.037 -22.335  1.00 86.14           H
ATOM   2331 2HG  ARG A 161     -12.354   5.971 -23.807  1.00 86.14           H
ATOM   2332  CD  ARG A 161     -11.139   4.203 -24.027  1.00 86.14           C
ATOM   2333 1HD  ARG A 161     -11.977   3.695 -24.505  1.00 86.14           H
ATOM   2334 2HD  ARG A 161     -10.481   4.551 -24.824  1.00 86.14           H
ATOM   2335  NE  ARG A 161     -10.412   3.261 -23.147  1.00 86.14           N
ATOM   2336  HE  ARG A 161     -10.381   3.462 -22.168  1.00 86.14           H
ATOM   2337  CZ  ARG A 161      -9.792   2.154 -23.580  1.00 86.14           C
ATOM   2338  NH1 ARG A 161      -9.801   1.835 -24.882  1.00 86.14           N
ATOM   2339 1HH1 ARG A 161     -10.272   2.424 -25.538  1.00 86.14           H
ATOM   2340 2HH1 ARG A 161      -9.336   1.008 -25.197  1.00 86.14           H
ATOM   2341  NH2 ARG A 161      -9.164   1.372 -22.692  1.00 86.14           N
ATOM   2342 1HH2 ARG A 161      -8.696   0.543 -22.999  1.00 86.14           H
ATOM   2343 2HH2 ARG A 161      -9.162   1.618 -21.723  1.00 86.14           H
ATOM   2344  HN  ARG A 161     -11.451   8.128 -24.141  1.00 86.14           H
ATOM   2345  N   LEU A 162      -9.080   9.052 -22.143  1.00 87.34           N
ATOM   2346  CA  LEU A 162      -7.945   9.740 -21.551  1.00 87.34           C
ATOM   2347  C   LEU A 162      -8.451  10.815 -20.587  1.00 87.34           C
ATOM   2348  O   LEU A 162      -7.890  11.000 -19.509  1.00 87.34           O
ATOM   2349  HA  LEU A 162      -7.378   9.004 -20.981  1.00 87.34           H
ATOM   2350  CB  LEU A 162      -7.018  10.279 -22.642  1.00 87.34           C
ATOM   2351 1HB  LEU A 162      -6.825   9.479 -23.356  1.00 87.34           H
ATOM   2352 2HB  LEU A 162      -7.544  11.067 -23.181  1.00 87.34           H
ATOM   2353  CG  LEU A 162      -5.674  10.834 -22.166  1.00 87.34           C
ATOM   2354  HG  LEU A 162      -5.863  11.543 -21.360  1.00 87.34           H
ATOM   2355  CD1 LEU A 162      -4.794   9.722 -21.593  1.00 87.34           C
ATOM   2356 1HD1 LEU A 162      -5.300   9.258 -20.746  1.00 87.34           H
ATOM   2357 2HD1 LEU A 162      -4.609   8.972 -22.361  1.00 87.34           H
ATOM   2358 3HD1 LEU A 162      -3.845  10.144 -21.262  1.00 87.34           H
ATOM   2359  CD2 LEU A 162      -4.970  11.602 -23.287  1.00 87.34           C
ATOM   2360 1HD2 LEU A 162      -4.793  10.934 -24.130  1.00 87.34           H
ATOM   2361 2HD2 LEU A 162      -5.598  12.434 -23.607  1.00 87.34           H
ATOM   2362 3HD2 LEU A 162      -4.017  11.986 -22.922  1.00 87.34           H
ATOM   2363  HN  LEU A 162      -9.204   9.206 -23.123  1.00 87.34           H
ATOM   2364  N   LEU A 163      -9.506  11.495 -21.011  1.00 89.62           N
ATOM   2365  CA  LEU A 163     -10.089  12.552 -20.202  1.00 89.62           C
ATOM   2366  C   LEU A 163     -10.630  11.954 -18.902  1.00 89.62           C
ATOM   2367  O   LEU A 163     -10.326  12.444 -17.815  1.00 89.62           O
ATOM   2368  HA  LEU A 163      -9.291  13.252 -19.954  1.00 89.62           H
ATOM   2369  CB  LEU A 163     -11.137  13.326 -21.005  1.00 89.62           C
ATOM   2370 1HB  LEU A 163     -10.685  13.640 -21.946  1.00 89.62           H
ATOM   2371 2HB  LEU A 163     -11.950  12.645 -21.254  1.00 89.62           H
ATOM   2372  CG  LEU A 163     -11.731  14.558 -20.320  1.00 89.62           C
ATOM   2373  HG  LEU A 163     -12.088  14.262 -19.334  1.00 89.62           H
ATOM   2374  CD1 LEU A 163     -10.666  15.636 -20.111  1.00 89.62           C
ATOM   2375 1HD1 LEU A 163      -9.867  15.240 -19.485  1.00 89.62           H
ATOM   2376 2HD1 LEU A 163     -10.257  15.936 -21.076  1.00 89.62           H
ATOM   2377 3HD1 LEU A 163     -11.116  16.501 -19.622  1.00 89.62           H
ATOM   2378  CD2 LEU A 163     -12.938  15.088 -21.097  1.00 89.62           C
ATOM   2379 1HD2 LEU A 163     -12.629  15.363 -22.105  1.00 89.62           H
ATOM   2380 2HD2 LEU A 163     -13.704  14.314 -21.151  1.00 89.62           H
ATOM   2381 3HD2 LEU A 163     -13.342  15.964 -20.589  1.00 89.62           H
ATOM   2382  HN  LEU A 163      -9.960  11.335 -21.888  1.00 89.62           H
ATOM   2383  N   TYR A 164     -11.421  10.902 -19.056  1.00 90.64           N
ATOM   2384  CA  TYR A 164     -11.997  10.225 -17.907  1.00 90.64           C
ATOM   2385  C   TYR A 164     -10.904   9.700 -16.974  1.00 90.64           C
ATOM   2386  O   TYR A 164     -11.058   9.728 -15.754  1.00 90.64           O
ATOM   2387  HA  TYR A 164     -12.612  10.944 -17.366  1.00 90.64           H
ATOM   2388  CB  TYR A 164     -12.784   9.039 -18.468  1.00 90.64           C
ATOM   2389 1HB  TYR A 164     -12.179   8.540 -19.225  1.00 90.64           H
ATOM   2390 2HB  TYR A 164     -12.953   8.317 -17.669  1.00 90.64           H
ATOM   2391  CG  TYR A 164     -14.132   9.421 -19.083  1.00 90.64           C
ATOM   2392  CD1 TYR A 164     -15.093  10.040 -18.309  1.00 90.64           C
ATOM   2393  HD1 TYR A 164     -14.892  10.256 -17.260  1.00 90.64           H
ATOM   2394  CD2 TYR A 164     -14.387   9.147 -20.411  1.00 90.64           C
ATOM   2395  HD2 TYR A 164     -13.628   8.658 -21.022  1.00 90.64           H
ATOM   2396  CE1 TYR A 164     -16.361  10.399 -18.888  1.00 90.64           C
ATOM   2397  HE1 TYR A 164     -17.129  10.888 -18.288  1.00 90.64           H
ATOM   2398  CE2 TYR A 164     -15.655   9.507 -20.990  1.00 90.64           C
ATOM   2399  HE2 TYR A 164     -15.869   9.297 -22.038  1.00 90.64           H
ATOM   2400  CZ  TYR A 164     -16.580  10.115 -20.200  1.00 90.64           C
ATOM   2401  OH  TYR A 164     -17.778  10.455 -20.747  1.00 90.64           O
ATOM   2402  HH  TYR A 164     -18.347  10.914 -20.065  1.00 90.64           H
ATOM   2403  HN  TYR A 164     -11.670  10.515 -19.943  1.00 90.64           H
ATOM   2404  N   SER A 165      -9.823   9.235 -17.584  1.00 92.06           N
ATOM   2405  CA  SER A 165      -8.718   8.675 -16.825  1.00 92.06           C
ATOM   2406  C   SER A 165      -8.160   9.725 -15.862  1.00 92.06           C
ATOM   2407  O   SER A 165      -7.739   9.394 -14.754  1.00 92.06           O
ATOM   2408  HA  SER A 165      -9.143   7.837 -16.273  1.00 92.06           H
ATOM   2409  CB  SER A 165      -7.614   8.166 -17.754  1.00 92.06           C
ATOM   2410 1HB  SER A 165      -6.986   7.457 -17.215  1.00 92.06           H
ATOM   2411 2HB  SER A 165      -8.062   7.626 -18.588  1.00 92.06           H
ATOM   2412  OG  SER A 165      -6.807   9.228 -18.256  1.00 92.06           O
ATOM   2413  HG  SER A 165      -5.982   8.858 -18.683  1.00 92.06           H
ATOM   2414  HN  SER A 165      -9.697   9.236 -18.576  1.00 92.06           H
ATOM   2415  N   LYS A 166      -8.175  10.968 -16.319  1.00 93.48           N
ATOM   2416  CA  LYS A 166      -7.665  12.067 -15.516  1.00 93.48           C
ATOM   2417  C   LYS A 166      -8.577  12.274 -14.305  1.00 93.48           C
ATOM   2418  O   LYS A 166      -8.100  12.390 -13.177  1.00 93.48           O
ATOM   2419  HA  LYS A 166      -6.676  11.778 -15.158  1.00 93.48           H
ATOM   2420  CB  LYS A 166      -7.487  13.320 -16.375  1.00 93.48           C
ATOM   2421 1HB  LYS A 166      -8.405  13.519 -16.929  1.00 93.48           H
ATOM   2422 2HB  LYS A 166      -7.310  14.183 -15.733  1.00 93.48           H
ATOM   2423  CG  LYS A 166      -6.321  13.156 -17.351  1.00 93.48           C
ATOM   2424 1HG  LYS A 166      -5.403  12.962 -16.797  1.00 93.48           H
ATOM   2425 2HG  LYS A 166      -6.496  12.291 -17.990  1.00 93.48           H
ATOM   2426  CD  LYS A 166      -6.147  14.408 -18.214  1.00 93.48           C
ATOM   2427 1HD  LYS A 166      -7.043  14.568 -18.813  1.00 93.48           H
ATOM   2428 2HD  LYS A 166      -6.032  15.282 -17.573  1.00 93.48           H
ATOM   2429  CE  LYS A 166      -4.930  14.277 -19.131  1.00 93.48           C
ATOM   2430 1HE  LYS A 166      -4.046  14.036 -18.540  1.00 93.48           H
ATOM   2431 2HE  LYS A 166      -5.080  13.453 -19.829  1.00 93.48           H
ATOM   2432  NZ  LYS A 166      -4.706  15.534 -19.879  1.00 93.48           N
ATOM   2433 1HZ  LYS A 166      -3.908  15.425 -20.494  1.00 93.48           H
ATOM   2434 2HZ  LYS A 166      -5.530  15.751 -20.429  1.00 93.48           H
ATOM   2435 3HZ  LYS A 166      -4.529  16.289 -19.225  1.00 93.48           H
ATOM   2436  HN  LYS A 166      -8.526  11.229 -17.218  1.00 93.48           H
ATOM   2437  N   MET A 167      -9.872  12.316 -14.581  1.00 95.05           N
ATOM   2438  CA  MET A 167     -10.851  12.570 -13.538  1.00 95.05           C
ATOM   2439  C   MET A 167     -10.857  11.442 -12.504  1.00 95.05           C
ATOM   2440  O   MET A 167     -11.000  11.692 -11.308  1.00 95.05           O
ATOM   2441  HA  MET A 167     -10.542  13.503 -13.066  1.00 95.05           H
ATOM   2442  CB  MET A 167     -12.242  12.697 -14.163  1.00 95.05           C
ATOM   2443 1HB  MET A 167     -12.462  11.808 -14.754  1.00 95.05           H
ATOM   2444 2HB  MET A 167     -12.995  12.751 -13.376  1.00 95.05           H
ATOM   2445  CG  MET A 167     -12.333  13.941 -15.049  1.00 95.05           C
ATOM   2446 1HG  MET A 167     -11.986  14.816 -14.499  1.00 95.05           H
ATOM   2447 2HG  MET A 167     -11.681  13.829 -15.915  1.00 95.05           H
ATOM   2448  SD  MET A 167     -14.018  14.188 -15.583  1.00 95.05           S
ATOM   2449  CE  MET A 167     -14.211  12.779 -16.662  1.00 95.05           C
ATOM   2450 1HE  MET A 167     -13.478  12.835 -17.467  1.00 95.05           H
ATOM   2451 2HE  MET A 167     -14.056  11.862 -16.093  1.00 95.05           H
ATOM   2452 3HE  MET A 167     -15.216  12.779 -17.085  1.00 95.05           H
ATOM   2453  HN  MET A 167     -10.254  12.179 -15.495  1.00 95.05           H
ATOM   2454  N   VAL A 168     -10.699  10.225 -13.003  1.00 95.28           N
ATOM   2455  CA  VAL A 168     -10.680   9.058 -12.137  1.00 95.28           C
ATOM   2456  C   VAL A 168      -9.475   9.144 -11.199  1.00 95.28           C
ATOM   2457  O   VAL A 168      -9.598   8.897 -10.000  1.00 95.28           O
ATOM   2458  HA  VAL A 168     -11.592   9.077 -11.540  1.00 95.28           H
ATOM   2459  CB  VAL A 168     -10.692   7.781 -12.980  1.00 95.28           C
ATOM   2460  HB  VAL A 168      -9.905   7.866 -13.728  1.00 95.28           H
ATOM   2461  CG1 VAL A 168     -10.391   6.553 -12.118  1.00 95.28           C
ATOM   2462 1HG1 VAL A 168      -9.407   6.662 -11.662  1.00 95.28           H
ATOM   2463 2HG1 VAL A 168     -11.146   6.463 -11.337  1.00 95.28           H
ATOM   2464 3HG1 VAL A 168     -10.406   5.659 -12.742  1.00 95.28           H
ATOM   2465  CG2 VAL A 168     -12.025   7.621 -13.715  1.00 95.28           C
ATOM   2466 1HG2 VAL A 168     -12.836   7.569 -12.989  1.00 95.28           H
ATOM   2467 2HG2 VAL A 168     -12.181   8.476 -14.373  1.00 95.28           H
ATOM   2468 3HG2 VAL A 168     -12.006   6.706 -14.306  1.00 95.28           H
ATOM   2469  HN  VAL A 168     -10.586  10.030 -13.977  1.00 95.28           H
ATOM   2470  N   CYS A 169      -8.337   9.495 -11.780  1.00 95.81           N
ATOM   2471  CA  CYS A 169      -7.107   9.599 -11.014  1.00 95.81           C
ATOM   2472  C   CYS A 169      -7.332  10.598  -9.877  1.00 95.81           C
ATOM   2473  O   CYS A 169      -6.996  10.320  -8.727  1.00 95.81           O
ATOM   2474  HA  CYS A 169      -6.898   8.604 -10.620  1.00 95.81           H
ATOM   2475  CB  CYS A 169      -5.922   9.997 -11.897  1.00 95.81           C
ATOM   2476 1HB  CYS A 169      -6.193  10.849 -12.520  1.00 95.81           H
ATOM   2477 2HB  CYS A 169      -5.084  10.310 -11.275  1.00 95.81           H
ATOM   2478  SG  CYS A 169      -5.426   8.585 -12.951  1.00 95.81           S
ATOM   2479  HG  CYS A 169      -6.392   8.738 -13.852  1.00 95.81           H
ATOM   2480  HN  CYS A 169      -8.248   9.705 -12.753  1.00 95.81           H
ATOM   2481  N   PHE A 170      -7.898  11.740 -10.239  1.00 96.28           N
ATOM   2482  CA  PHE A 170      -8.149  12.791  -9.268  1.00 96.28           C
ATOM   2483  C   PHE A 170      -9.055  12.291  -8.140  1.00 96.28           C
ATOM   2484  O   PHE A 170      -8.783  12.535  -6.966  1.00 96.28           O
ATOM   2485  HA  PHE A 170      -7.185  13.086  -8.853  1.00 96.28           H
ATOM   2486  CB  PHE A 170      -8.858  13.925 -10.010  1.00 96.28           C
ATOM   2487 1HB  PHE A 170      -8.244  14.232 -10.857  1.00 96.28           H
ATOM   2488 2HB  PHE A 170      -9.797  13.549 -10.417  1.00 96.28           H
ATOM   2489  CG  PHE A 170      -9.151  15.150  -9.141  1.00 96.28           C
ATOM   2490  CD1 PHE A 170     -10.393  15.329  -8.615  1.00 96.28           C
ATOM   2491  HD1 PHE A 170     -11.179  14.600  -8.812  1.00 96.28           H
ATOM   2492  CD2 PHE A 170      -8.171  16.060  -8.895  1.00 96.28           C
ATOM   2493  HD2 PHE A 170      -7.176  15.916  -9.317  1.00 96.28           H
ATOM   2494  CE1 PHE A 170     -10.665  16.466  -7.809  1.00 96.28           C
ATOM   2495  HE1 PHE A 170     -11.659  16.610  -7.387  1.00 96.28           H
ATOM   2496  CE2 PHE A 170      -8.443  17.196  -8.089  1.00 96.28           C
ATOM   2497  HE2 PHE A 170      -7.657  17.925  -7.892  1.00 96.28           H
ATOM   2498  CZ  PHE A 170      -9.684  17.376  -7.563  1.00 96.28           C
ATOM   2499  HZ  PHE A 170      -9.892  18.248  -6.944  1.00 96.28           H
ATOM   2500  HN  PHE A 170      -8.182  11.951 -11.174  1.00 96.28           H
ATOM   2501  N   THR A 171     -10.113  11.600  -8.537  1.00 96.45           N
ATOM   2502  CA  THR A 171     -11.086  11.103  -7.578  1.00 96.45           C
ATOM   2503  C   THR A 171     -10.421  10.136  -6.597  1.00 96.45           C
ATOM   2504  O   THR A 171     -10.732  10.143  -5.407  1.00 96.45           O
ATOM   2505  HA  THR A 171     -11.455  11.947  -6.995  1.00 96.45           H
ATOM   2506  CB  THR A 171     -12.242  10.476  -8.359  1.00 96.45           C
ATOM   2507  HB  THR A 171     -11.927   9.556  -8.851  1.00 96.45           H
ATOM   2508  OG1 THR A 171     -12.680  11.518  -9.227  1.00 96.45           O
ATOM   2509  HG1 THR A 171     -12.257  11.413 -10.128  1.00 96.45           H
ATOM   2510  CG2 THR A 171     -13.459  10.192  -7.476  1.00 96.45           C
ATOM   2511 1HG2 THR A 171     -13.816  11.124  -7.038  1.00 96.45           H
ATOM   2512 2HG2 THR A 171     -13.177   9.501  -6.681  1.00 96.45           H
ATOM   2513 3HG2 THR A 171     -14.250   9.748  -8.080  1.00 96.45           H
ATOM   2514  HN  THR A 171     -10.311  11.378  -9.492  1.00 96.45           H
ATOM   2515  N   ILE A 172      -9.518   9.328  -7.132  1.00 96.26           N
ATOM   2516  CA  ILE A 172      -8.843   8.323  -6.328  1.00 96.26           C
ATOM   2517  C   ILE A 172      -8.013   9.015  -5.245  1.00 96.26           C
ATOM   2518  O   ILE A 172      -8.026   8.600  -4.087  1.00 96.26           O
ATOM   2519  HA  ILE A 172      -9.612   7.722  -5.842  1.00 96.26           H
ATOM   2520  CB  ILE A 172      -8.029   7.382  -7.219  1.00 96.26           C
ATOM   2521  HB  ILE A 172      -7.485   7.985  -7.945  1.00 96.26           H
ATOM   2522  CG1 ILE A 172      -8.946   6.444  -8.007  1.00 96.26           C
ATOM   2523 1HG1 ILE A 172      -9.435   5.750  -7.324  1.00 96.26           H
ATOM   2524 2HG1 ILE A 172      -9.732   7.021  -8.493  1.00 96.26           H
ATOM   2525  CG2 ILE A 172      -6.990   6.614  -6.400  1.00 96.26           C
ATOM   2526 1HG2 ILE A 172      -6.309   7.319  -5.923  1.00 96.26           H
ATOM   2527 2HG2 ILE A 172      -7.494   6.023  -5.636  1.00 96.26           H
ATOM   2528 3HG2 ILE A 172      -6.425   5.953  -7.058  1.00 96.26           H
ATOM   2529  CD1 ILE A 172      -8.156   5.661  -9.058  1.00 96.26           C
ATOM   2530 1HD1 ILE A 172      -7.688   6.358  -9.754  1.00 96.26           H
ATOM   2531 2HD1 ILE A 172      -7.386   5.066  -8.566  1.00 96.26           H
ATOM   2532 3HD1 ILE A 172      -8.832   5.002  -9.603  1.00 96.26           H
ATOM   2533  HN  ILE A 172      -9.246   9.352  -8.094  1.00 96.26           H
ATOM   2534  N   TRP A 173      -7.310  10.059  -5.660  1.00 96.49           N
ATOM   2535  CA  TRP A 173      -6.416  10.766  -4.758  1.00 96.49           C
ATOM   2536  C   TRP A 173      -7.255  11.343  -3.616  1.00 96.49           C
ATOM   2537  O   TRP A 173      -6.884  11.229  -2.449  1.00 96.49           O
ATOM   2538  HA  TRP A 173      -5.700  10.044  -4.366  1.00 96.49           H
ATOM   2539  CB  TRP A 173      -5.612  11.831  -5.506  1.00 96.49           C
ATOM   2540 1HB  TRP A 173      -6.266  12.331  -6.221  1.00 96.49           H
ATOM   2541 2HB  TRP A 173      -5.280  12.587  -4.795  1.00 96.49           H
ATOM   2542  CG  TRP A 173      -4.393  11.282  -6.251  1.00 96.49           C
ATOM   2543  CD1 TRP A 173      -4.190  11.228  -7.574  1.00 96.49           C
ATOM   2544  HD1 TRP A 173      -4.901  11.585  -8.319  1.00 96.49           H
ATOM   2545  CD2 TRP A 173      -3.210  10.708  -5.657  1.00 96.49           C
ATOM   2546  NE1 TRP A 173      -2.968  10.663  -7.876  1.00 96.49           N
ATOM   2547  HE1 TRP A 173      -2.593  10.516  -8.791  1.00 96.49           H
ATOM   2548  CE2 TRP A 173      -2.353  10.337  -6.673  1.00 96.49           C
ATOM   2549  CE3 TRP A 173      -2.875  10.508  -4.306  1.00 96.49           C
ATOM   2550  HE3 TRP A 173      -3.535  10.792  -3.486  1.00 96.49           H
ATOM   2551  CZ2 TRP A 173      -1.105   9.744  -6.445  1.00 96.49           C
ATOM   2552  HZ2 TRP A 173      -0.446   9.459  -7.265  1.00 96.49           H
ATOM   2553  CZ3 TRP A 173      -1.625   9.914  -4.095  1.00 96.49           C
ATOM   2554  HZ3 TRP A 173      -1.316   9.737  -3.065  1.00 96.49           H
ATOM   2555  CH2 TRP A 173      -0.750   9.535  -5.107  1.00 96.49           C
ATOM   2556  HH2 TRP A 173       0.207   9.077  -4.859  1.00 96.49           H
ATOM   2557  HN  TRP A 173      -7.345  10.423  -6.591  1.00 96.49           H
ATOM   2558  N   VAL A 174      -8.372  11.949  -3.993  1.00 96.44           N
ATOM   2559  CA  VAL A 174      -9.237  12.595  -3.020  1.00 96.44           C
ATOM   2560  C   VAL A 174      -9.765  11.547  -2.039  1.00 96.44           C
ATOM   2561  O   VAL A 174      -9.756  11.765  -0.828  1.00 96.44           O
ATOM   2562  HA  VAL A 174      -8.633  13.317  -2.471  1.00 96.44           H
ATOM   2563  CB  VAL A 174     -10.352  13.358  -3.738  1.00 96.44           C
ATOM   2564  HB  VAL A 174     -10.855  12.663  -4.411  1.00 96.44           H
ATOM   2565  CG1 VAL A 174     -11.389  13.879  -2.741  1.00 96.44           C
ATOM   2566 1HG1 VAL A 174     -11.830  13.040  -2.203  1.00 96.44           H
ATOM   2567 2HG1 VAL A 174     -10.906  14.551  -2.032  1.00 96.44           H
ATOM   2568 3HG1 VAL A 174     -12.171  14.417  -3.277  1.00 96.44           H
ATOM   2569  CG2 VAL A 174      -9.781  14.499  -4.581  1.00 96.44           C
ATOM   2570 1HG2 VAL A 174      -9.242  15.193  -3.936  1.00 96.44           H
ATOM   2571 2HG2 VAL A 174      -9.099  14.093  -5.328  1.00 96.44           H
ATOM   2572 3HG2 VAL A 174     -10.595  15.025  -5.080  1.00 96.44           H
ATOM   2573  HN  VAL A 174      -8.687  12.003  -4.940  1.00 96.44           H
ATOM   2574  N   LEU A 175     -10.213  10.432  -2.597  1.00 95.03           N
ATOM   2575  CA  LEU A 175     -10.834   9.391  -1.796  1.00 95.03           C
ATOM   2576  C   LEU A 175      -9.805   8.827  -0.814  1.00 95.03           C
ATOM   2577  O   LEU A 175     -10.103   8.642   0.365  1.00 95.03           O
ATOM   2578  HA  LEU A 175     -11.638   9.854  -1.225  1.00 95.03           H
ATOM   2579  CB  LEU A 175     -11.470   8.330  -2.696  1.00 95.03           C
ATOM   2580 1HB  LEU A 175     -12.159   8.828  -3.380  1.00 95.03           H
ATOM   2581 2HB  LEU A 175     -10.686   7.881  -3.305  1.00 95.03           H
ATOM   2582  CG  LEU A 175     -12.227   7.209  -1.981  1.00 95.03           C
ATOM   2583  HG  LEU A 175     -11.550   6.744  -1.264  1.00 95.03           H
ATOM   2584  CD1 LEU A 175     -13.411   7.766  -1.188  1.00 95.03           C
ATOM   2585 1HD1 LEU A 175     -13.049   8.475  -0.443  1.00 95.03           H
ATOM   2586 2HD1 LEU A 175     -14.097   8.273  -1.868  1.00 95.03           H
ATOM   2587 3HD1 LEU A 175     -13.932   6.949  -0.690  1.00 95.03           H
ATOM   2588  CD2 LEU A 175     -12.658   6.122  -2.967  1.00 95.03           C
ATOM   2589 1HD2 LEU A 175     -13.311   6.556  -3.724  1.00 95.03           H
ATOM   2590 2HD2 LEU A 175     -11.776   5.697  -3.447  1.00 95.03           H
ATOM   2591 3HD2 LEU A 175     -13.193   5.338  -2.432  1.00 95.03           H
ATOM   2592  HN  LEU A 175     -10.157  10.236  -3.576  1.00 95.03           H
ATOM   2593  N   ALA A 176      -8.615   8.570  -1.337  1.00 94.99           N
ATOM   2594  CA  ALA A 176      -7.560   7.970  -0.537  1.00 94.99           C
ATOM   2595  C   ALA A 176      -7.208   8.907   0.620  1.00 94.99           C
ATOM   2596  O   ALA A 176      -6.958   8.454   1.736  1.00 94.99           O
ATOM   2597  HA  ALA A 176      -7.943   7.034  -0.131  1.00 94.99           H
ATOM   2598  CB  ALA A 176      -6.355   7.664  -1.428  1.00 94.99           C
ATOM   2599 1HB  ALA A 176      -6.651   6.972  -2.216  1.00 94.99           H
ATOM   2600 2HB  ALA A 176      -5.990   8.589  -1.875  1.00 94.99           H
ATOM   2601 3HB  ALA A 176      -5.564   7.214  -0.828  1.00 94.99           H
ATOM   2602  HN  ALA A 176      -8.367   8.764  -2.286  1.00 94.99           H
ATOM   2603  N   ALA A 177      -7.199  10.196   0.314  1.00 94.79           N
ATOM   2604  CA  ALA A 177      -6.843  11.198   1.304  1.00 94.79           C
ATOM   2605  C   ALA A 177      -7.851  11.155   2.453  1.00 94.79           C
ATOM   2606  O   ALA A 177      -7.468  11.191   3.621  1.00 94.79           O
ATOM   2607  HA  ALA A 177      -5.854  10.947   1.689  1.00 94.79           H
ATOM   2608  CB  ALA A 177      -6.777  12.574   0.637  1.00 94.79           C
ATOM   2609 1HB  ALA A 177      -6.025  12.560  -0.152  1.00 94.79           H
ATOM   2610 2HB  ALA A 177      -7.749  12.817   0.209  1.00 94.79           H
ATOM   2611 3HB  ALA A 177      -6.509  13.325   1.380  1.00 94.79           H
ATOM   2612  HN  ALA A 177      -7.430  10.558  -0.590  1.00 94.79           H
ATOM   2613  N   ALA A 178      -9.121  11.078   2.081  1.00 94.90           N
ATOM   2614  CA  ALA A 178     -10.191  11.110   3.063  1.00 94.90           C
ATOM   2615  C   ALA A 178     -10.086   9.881   3.967  1.00 94.90           C
ATOM   2616  O   ALA A 178     -10.348   9.963   5.166  1.00 94.90           O
ATOM   2617  HA  ALA A 178     -10.060  12.008   3.668  1.00 94.90           H
ATOM   2618  CB  ALA A 178     -11.540  11.193   2.346  1.00 94.90           C
ATOM   2619 1HB  ALA A 178     -11.575  12.098   1.740  1.00 94.90           H
ATOM   2620 2HB  ALA A 178     -11.663  10.321   1.703  1.00 94.90           H
ATOM   2621 3HB  ALA A 178     -12.343  11.217   3.083  1.00 94.90           H
ATOM   2622  HN  ALA A 178      -9.421  10.994   1.131  1.00 94.90           H
ATOM   2623  N   LEU A 179      -9.702   8.769   3.358  1.00 93.14           N
ATOM   2624  CA  LEU A 179      -9.660   7.502   4.069  1.00 93.14           C
ATOM   2625  C   LEU A 179      -8.472   7.502   5.033  1.00 93.14           C
ATOM   2626  O   LEU A 179      -8.364   6.627   5.890  1.00 93.14           O
ATOM   2627  HA  LEU A 179     -10.577   7.424   4.651  1.00 93.14           H
ATOM   2628  CB  LEU A 179      -9.649   6.334   3.081  1.00 93.14           C
ATOM   2629 1HB  LEU A 179      -8.824   6.480   2.384  1.00 93.14           H
ATOM   2630 2HB  LEU A 179      -9.441   5.418   3.634  1.00 93.14           H
ATOM   2631  CG  LEU A 179     -10.932   6.127   2.273  1.00 93.14           C
ATOM   2632  HG  LEU A 179     -11.134   7.041   1.713  1.00 93.14           H
ATOM   2633  CD1 LEU A 179     -10.762   5.000   1.252  1.00 93.14           C
ATOM   2634 1HD1 LEU A 179      -9.953   5.251   0.566  1.00 93.14           H
ATOM   2635 2HD1 LEU A 179     -10.523   4.072   1.772  1.00 93.14           H
ATOM   2636 3HD1 LEU A 179     -11.688   4.875   0.691  1.00 93.14           H
ATOM   2637  CD2 LEU A 179     -12.129   5.889   3.195  1.00 93.14           C
ATOM   2638 1HD2 LEU A 179     -11.950   5.000   3.800  1.00 93.14           H
ATOM   2639 2HD2 LEU A 179     -12.262   6.751   3.848  1.00 93.14           H
ATOM   2640 3HD2 LEU A 179     -13.027   5.745   2.595  1.00 93.14           H
ATOM   2641  HN  LEU A 179      -9.423   8.724   2.398  1.00 93.14           H
ATOM   2642  N   CYS A 180      -7.611   8.495   4.860  1.00 94.09           N
ATOM   2643  CA  CYS A 180      -6.390   8.571   5.645  1.00 94.09           C
ATOM   2644  C   CYS A 180      -6.616   9.563   6.788  1.00 94.09           C
ATOM   2645  O   CYS A 180      -5.692   9.869   7.540  1.00 94.09           O
ATOM   2646  HA  CYS A 180      -6.204   7.570   6.033  1.00 94.09           H
ATOM   2647  CB  CYS A 180      -5.187   8.958   4.783  1.00 94.09           C
ATOM   2648 1HB  CYS A 180      -5.379   9.906   4.280  1.00 94.09           H
ATOM   2649 2HB  CYS A 180      -4.309   9.103   5.413  1.00 94.09           H
ATOM   2650  SG  CYS A 180      -4.857   7.650   3.546  1.00 94.09           S
ATOM   2651  HG  CYS A 180      -5.959   7.855   2.830  1.00 94.09           H
ATOM   2652  HN  CYS A 180      -7.736   9.235   4.200  1.00 94.09           H
ATOM   2653  N   ILE A 181      -7.849  10.038   6.882  1.00 94.41           N
ATOM   2654  CA  ILE A 181      -8.195  11.028   7.888  1.00 94.41           C
ATOM   2655  C   ILE A 181      -7.893  10.463   9.278  1.00 94.41           C
ATOM   2656  O   ILE A 181      -7.261  11.127  10.098  1.00 94.41           O
ATOM   2657  HA  ILE A 181      -7.559  11.897   7.723  1.00 94.41           H
ATOM   2658  CB  ILE A 181      -9.644  11.486   7.712  1.00 94.41           C
ATOM   2659  HB  ILE A 181     -10.259  10.608   7.518  1.00 94.41           H
ATOM   2660  CG1 ILE A 181      -9.783  12.412   6.502  1.00 94.41           C
ATOM   2661 1HG1 ILE A 181      -9.228  13.333   6.679  1.00 94.41           H
ATOM   2662 2HG1 ILE A 181      -9.343  11.938   5.625  1.00 94.41           H
ATOM   2663  CG2 ILE A 181     -10.174  12.134   8.993  1.00 94.41           C
ATOM   2664 1HG2 ILE A 181     -10.132  11.413   9.809  1.00 94.41           H
ATOM   2665 2HG2 ILE A 181      -9.561  13.000   9.242  1.00 94.41           H
ATOM   2666 3HG2 ILE A 181     -11.205  12.451   8.841  1.00 94.41           H
ATOM   2667  CD1 ILE A 181     -11.252  12.740   6.229  1.00 94.41           C
ATOM   2668 1HD1 ILE A 181     -11.799  11.819   6.028  1.00 94.41           H
ATOM   2669 2HD1 ILE A 181     -11.682  13.236   7.099  1.00 94.41           H
ATOM   2670 3HD1 ILE A 181     -11.323  13.399   5.363  1.00 94.41           H
ATOM   2671  HN  ILE A 181      -8.603   9.758   6.288  1.00 94.41           H
ATOM   2672  N   PRO A 182      -8.337   9.232   9.567  1.00 92.98           N
ATOM   2673  CA  PRO A 182      -8.175   8.667  10.909  1.00 92.98           C
ATOM   2674  C   PRO A 182      -6.734   8.727  11.389  1.00 92.98           C
ATOM   2675  O   PRO A 182      -6.471   9.111  12.528  1.00 92.98           O
ATOM   2676  HA  PRO A 182      -8.741   9.253  11.633  1.00 92.98           H
ATOM   2677  CB  PRO A 182      -8.663   7.225  10.756  1.00 92.98           C
ATOM   2678 1HB  PRO A 182      -7.844   6.548  10.515  1.00 92.98           H
ATOM   2679 2HB  PRO A 182      -9.120   6.857  11.675  1.00 92.98           H
ATOM   2680  CG  PRO A 182      -9.675   7.313   9.620  1.00 92.98           C
ATOM   2681 1HG  PRO A 182      -9.850   6.342   9.158  1.00 92.98           H
ATOM   2682 2HG  PRO A 182     -10.645   7.666   9.968  1.00 92.98           H
ATOM   2683  CD  PRO A 182      -9.022   8.294   8.659  1.00 92.98           C
ATOM   2684 1HD  PRO A 182      -8.318   7.797   7.991  1.00 92.98           H
ATOM   2685 2HD  PRO A 182      -9.757   8.793   8.028  1.00 92.98           H
ATOM   2686  N   GLU A 183      -5.831   8.342  10.500  1.00 93.10           N
ATOM   2687  CA  GLU A 183      -4.418   8.301  10.837  1.00 93.10           C
ATOM   2688  C   GLU A 183      -3.922   9.698  11.216  1.00 93.10           C
ATOM   2689  O   GLU A 183      -3.118   9.847  12.134  1.00 93.10           O
ATOM   2690  HA  GLU A 183      -4.345   7.636  11.698  1.00 93.10           H
ATOM   2691  CB  GLU A 183      -3.595   7.721   9.685  1.00 93.10           C
ATOM   2692 1HB  GLU A 183      -3.951   8.129   8.739  1.00 93.10           H
ATOM   2693 2HB  GLU A 183      -2.535   7.904   9.862  1.00 93.10           H
ATOM   2694  CG  GLU A 183      -3.763   6.203   9.601  1.00 93.10           C
ATOM   2695 1HG  GLU A 183      -2.982   5.781   8.969  1.00 93.10           H
ATOM   2696 2HG  GLU A 183      -3.641   5.765  10.592  1.00 93.10           H
ATOM   2697  CD  GLU A 183      -5.137   5.833   9.039  1.00 93.10           C
ATOM   2698  OE1 GLU A 183      -5.498   4.642   9.161  1.00 93.10           O
ATOM   2699  OE2 GLU A 183      -5.795   6.749   8.500  1.00 93.10           O
ATOM   2700  HN  GLU A 183      -6.050   8.061   9.565  1.00 93.10           H
ATOM   2701  N   ILE A 184      -4.424  10.686  10.490  1.00 94.24           N
ATOM   2702  CA  ILE A 184      -3.944  12.049  10.647  1.00 94.24           C
ATOM   2703  C   ILE A 184      -4.365  12.577  12.020  1.00 94.24           C
ATOM   2704  O   ILE A 184      -3.622  13.322  12.657  1.00 94.24           O
ATOM   2705  HA  ILE A 184      -2.855  12.018  10.608  1.00 94.24           H
ATOM   2706  CB  ILE A 184      -4.415  12.921   9.482  1.00 94.24           C
ATOM   2707  HB  ILE A 184      -5.497  12.822   9.397  1.00 94.24           H
ATOM   2708  CG1 ILE A 184      -3.813  12.440   8.160  1.00 94.24           C
ATOM   2709 1HG1 ILE A 184      -2.737  12.616   8.161  1.00 94.24           H
ATOM   2710 2HG1 ILE A 184      -3.961  11.365   8.058  1.00 94.24           H
ATOM   2711  CG2 ILE A 184      -4.115  14.397   9.745  1.00 94.24           C
ATOM   2712 1HG2 ILE A 184      -4.630  14.717  10.651  1.00 94.24           H
ATOM   2713 2HG2 ILE A 184      -3.040  14.533   9.872  1.00 94.24           H
ATOM   2714 3HG2 ILE A 184      -4.459  14.995   8.901  1.00 94.24           H
ATOM   2715  CD1 ILE A 184      -4.452  13.163   6.972  1.00 94.24           C
ATOM   2716 1HD1 ILE A 184      -5.524  12.965   6.960  1.00 94.24           H
ATOM   2717 2HD1 ILE A 184      -4.281  14.235   7.065  1.00 94.24           H
ATOM   2718 3HD1 ILE A 184      -4.006  12.802   6.045  1.00 94.24           H
ATOM   2719  HN  ILE A 184      -5.143  10.568   9.805  1.00 94.24           H
ATOM   2720  N   LEU A 185      -5.556  12.171  12.436  1.00 93.16           N
ATOM   2721  CA  LEU A 185      -6.176  12.752  13.615  1.00 93.16           C
ATOM   2722  C   LEU A 185      -5.471  12.226  14.867  1.00 93.16           C
ATOM   2723  O   LEU A 185      -5.100  13.001  15.747  1.00 93.16           O
ATOM   2724  HA  LEU A 185      -6.028  13.830  13.563  1.00 93.16           H
ATOM   2725  CB  LEU A 185      -7.685  12.500  13.606  1.00 93.16           C
ATOM   2726 1HB  LEU A 185      -7.855  11.438  13.427  1.00 93.16           H
ATOM   2727 2HB  LEU A 185      -8.076  12.723  14.598  1.00 93.16           H
ATOM   2728  CG  LEU A 185      -8.492  13.297  12.579  1.00 93.16           C
ATOM   2729  HG  LEU A 185      -8.141  13.025  11.584  1.00 93.16           H
ATOM   2730  CD1 LEU A 185      -9.977  12.935  12.649  1.00 93.16           C
ATOM   2731 1HD1 LEU A 185     -10.102  11.872  12.443  1.00 93.16           H
ATOM   2732 2HD1 LEU A 185     -10.359  13.160  13.644  1.00 93.16           H
ATOM   2733 3HD1 LEU A 185     -10.527  13.516  11.909  1.00 93.16           H
ATOM   2734  CD2 LEU A 185      -8.259  14.800  12.746  1.00 93.16           C
ATOM   2735 1HD2 LEU A 185      -8.566  15.106  13.746  1.00 93.16           H
ATOM   2736 2HD2 LEU A 185      -7.201  15.021  12.607  1.00 93.16           H
ATOM   2737 3HD2 LEU A 185      -8.845  15.343  12.004  1.00 93.16           H
ATOM   2738  HN  LEU A 185      -6.094  11.460  11.982  1.00 93.16           H
ATOM   2739  N   TYR A 186      -5.309  10.911  14.908  1.00 93.33           N
ATOM   2740  CA  TYR A 186      -4.965  10.238  16.148  1.00 93.33           C
ATOM   2741  C   TYR A 186      -3.456  10.006  16.246  1.00 93.33           C
ATOM   2742  O   TYR A 186      -2.953   9.604  17.294  1.00 93.33           O
ATOM   2743  HA  TYR A 186      -5.282  10.873  16.975  1.00 93.33           H
ATOM   2744  CB  TYR A 186      -5.675   8.883  16.104  1.00 93.33           C
ATOM   2745 1HB  TYR A 186      -5.333   8.334  15.227  1.00 93.33           H
ATOM   2746 2HB  TYR A 186      -5.383   8.302  16.978  1.00 93.33           H
ATOM   2747  CG  TYR A 186      -7.202   8.982  16.062  1.00 93.33           C
ATOM   2748  CD1 TYR A 186      -7.873   9.701  17.029  1.00 93.33           C
ATOM   2749  HD1 TYR A 186      -7.316  10.199  17.823  1.00 93.33           H
ATOM   2750  CD2 TYR A 186      -7.906   8.351  15.056  1.00 93.33           C
ATOM   2751  HD2 TYR A 186      -7.376   7.783  14.292  1.00 93.33           H
ATOM   2752  CE1 TYR A 186      -9.310   9.794  16.990  1.00 93.33           C
ATOM   2753  HE1 TYR A 186      -9.853  10.359  17.747  1.00 93.33           H
ATOM   2754  CE2 TYR A 186      -9.343   8.444  15.017  1.00 93.33           C
ATOM   2755  HE2 TYR A 186      -9.912   7.951  14.229  1.00 93.33           H
ATOM   2756  CZ  TYR A 186      -9.974   9.161  15.986  1.00 93.33           C
ATOM   2757  OH  TYR A 186     -11.330   9.249  15.948  1.00 93.33           O
ATOM   2758  HH  TYR A 186     -11.651   9.886  16.649  1.00 93.33           H
ATOM   2759  HN  TYR A 186      -5.408  10.311  14.114  1.00 93.33           H
ATOM   2760  N   SER A 187      -2.776  10.269  15.140  1.00 93.63           N
ATOM   2761  CA  SER A 187      -1.329  10.141  15.103  1.00 93.63           C
ATOM   2762  C   SER A 187      -0.687  11.193  16.009  1.00 93.63           C
ATOM   2763  O   SER A 187      -0.863  12.392  15.796  1.00 93.63           O
ATOM   2764  HA  SER A 187      -1.119   9.138  15.472  1.00 93.63           H
ATOM   2765  CB  SER A 187      -0.801  10.279  13.673  1.00 93.63           C
ATOM   2766 1HB  SER A 187      -1.159  11.214  13.243  1.00 93.63           H
ATOM   2767 2HB  SER A 187       0.288  10.333  13.693  1.00 93.63           H
ATOM   2768  OG  SER A 187      -1.206   9.191  12.847  1.00 93.63           O
ATOM   2769  HG  SER A 187      -1.685   9.535  12.039  1.00 93.63           H
ATOM   2770  HN  SER A 187      -3.196  10.564  14.282  1.00 93.63           H
ATOM   2771  N   GLN A 188       0.043  10.706  17.002  1.00 91.38           N
ATOM   2772  CA  GLN A 188       0.704  11.589  17.948  1.00 91.38           C
ATOM   2773  C   GLN A 188       2.036  10.985  18.397  1.00 91.38           C
ATOM   2774  O   GLN A 188       2.300   9.808  18.157  1.00 91.38           O
ATOM   2775  HA  GLN A 188       0.884  12.516  17.402  1.00 91.38           H
ATOM   2776  CB  GLN A 188      -0.199  11.881  19.148  1.00 91.38           C
ATOM   2777 1HB  GLN A 188      -0.455  10.948  19.650  1.00 91.38           H
ATOM   2778 2HB  GLN A 188       0.338  12.495  19.871  1.00 91.38           H
ATOM   2779  CG  GLN A 188      -1.477  12.599  18.711  1.00 91.38           C
ATOM   2780 1HG  GLN A 188      -1.224  13.442  18.069  1.00 91.38           H
ATOM   2781 2HG  GLN A 188      -2.094  11.922  18.120  1.00 91.38           H
ATOM   2782  CD  GLN A 188      -2.270  13.094  19.922  1.00 91.38           C
ATOM   2783  OE1 GLN A 188      -1.783  13.136  21.040  1.00 91.38           O
ATOM   2784  NE2 GLN A 188      -3.515  13.464  19.639  1.00 91.38           N
ATOM   2785 1HE2 GLN A 188      -3.854  13.404  18.700  1.00 91.38           H
ATOM   2786 2HE2 GLN A 188      -4.113  13.803  20.366  1.00 91.38           H
ATOM   2787  HN  GLN A 188       0.187   9.730  17.164  1.00 91.38           H
ATOM   2788  N   ILE A 189       2.839  11.818  19.042  1.00 91.71           N
ATOM   2789  CA  ILE A 189       4.053  11.341  19.683  1.00 91.71           C
ATOM   2790  C   ILE A 189       3.755  11.002  21.144  1.00 91.71           C
ATOM   2791  O   ILE A 189       3.196  11.821  21.873  1.00 91.71           O
ATOM   2792  HA  ILE A 189       4.355  10.426  19.171  1.00 91.71           H
ATOM   2793  CB  ILE A 189       5.186  12.354  19.505  1.00 91.71           C
ATOM   2794  HB  ILE A 189       4.851  13.313  19.899  1.00 91.71           H
ATOM   2795  CG1 ILE A 189       5.509  12.561  18.024  1.00 91.71           C
ATOM   2796 1HG1 ILE A 189       5.954  11.654  17.614  1.00 91.71           H
ATOM   2797 2HG1 ILE A 189       4.588  12.743  17.469  1.00 91.71           H
ATOM   2798  CG2 ILE A 189       6.421  11.942  20.309  1.00 91.71           C
ATOM   2799 1HG2 ILE A 189       6.165  11.886  21.366  1.00 91.71           H
ATOM   2800 2HG2 ILE A 189       6.768  10.966  19.967  1.00 91.71           H
ATOM   2801 3HG2 ILE A 189       7.211  12.679  20.164  1.00 91.71           H
ATOM   2802  CD1 ILE A 189       6.468  13.738  17.831  1.00 91.71           C
ATOM   2803 1HD1 ILE A 189       6.010  14.647  18.220  1.00 91.71           H
ATOM   2804 2HD1 ILE A 189       7.396  13.541  18.367  1.00 91.71           H
ATOM   2805 3HD1 ILE A 189       6.681  13.863  16.769  1.00 91.71           H
ATOM   2806  HN  ILE A 189       2.673  12.800  19.131  1.00 91.71           H
ATOM   2807  N   LYS A 190       4.140   9.794  21.530  1.00 87.35           N
ATOM   2808  CA  LYS A 190       4.026   9.379  22.917  1.00 87.35           C
ATOM   2809  C   LYS A 190       5.425   9.176  23.502  1.00 87.35           C
ATOM   2810  O   LYS A 190       6.253   8.483  22.912  1.00 87.35           O
ATOM   2811  HA  LYS A 190       3.539  10.189  23.461  1.00 87.35           H
ATOM   2812  CB  LYS A 190       3.125   8.148  23.036  1.00 87.35           C
ATOM   2813 1HB  LYS A 190       2.195   8.319  22.493  1.00 87.35           H
ATOM   2814 2HB  LYS A 190       3.611   7.291  22.570  1.00 87.35           H
ATOM   2815  CG  LYS A 190       2.816   7.833  24.501  1.00 87.35           C
ATOM   2816 1HG  LYS A 190       3.739   7.582  25.024  1.00 87.35           H
ATOM   2817 2HG  LYS A 190       2.405   8.717  24.988  1.00 87.35           H
ATOM   2818  CD  LYS A 190       1.826   6.673  24.615  1.00 87.35           C
ATOM   2819 1HD  LYS A 190       0.857   6.977  24.218  1.00 87.35           H
ATOM   2820 2HD  LYS A 190       2.170   5.835  24.009  1.00 87.35           H
ATOM   2821  CE  LYS A 190       1.670   6.227  26.070  1.00 87.35           C
ATOM   2822 1HE  LYS A 190       2.648   6.177  26.549  1.00 87.35           H
ATOM   2823 2HE  LYS A 190       1.083   6.961  26.621  1.00 87.35           H
ATOM   2824  NZ  LYS A 190       1.010   4.904  26.139  1.00 87.35           N
ATOM   2825 1HZ  LYS A 190       1.014   4.573  27.098  1.00 87.35           H
ATOM   2826 2HZ  LYS A 190       0.053   4.986  25.813  1.00 87.35           H
ATOM   2827 3HZ  LYS A 190       1.511   4.245  25.553  1.00 87.35           H
ATOM   2828  HN  LYS A 190       4.524   9.107  20.913  1.00 87.35           H
ATOM   2829  N   GLU A 191       5.646   9.793  24.654  1.00 85.51           N
ATOM   2830  CA  GLU A 191       6.896   9.613  25.371  1.00 85.51           C
ATOM   2831  C   GLU A 191       6.752   8.509  26.421  1.00 85.51           C
ATOM   2832  O   GLU A 191       5.825   8.534  27.230  1.00 85.51           O
ATOM   2833  HA  GLU A 191       7.623   9.312  24.616  1.00 85.51           H
ATOM   2834  CB  GLU A 191       7.354  10.924  26.013  1.00 85.51           C
ATOM   2835 1HB  GLU A 191       6.521  11.380  26.549  1.00 85.51           H
ATOM   2836 2HB  GLU A 191       8.224  10.740  26.644  1.00 85.51           H
ATOM   2837  CG  GLU A 191       7.797  11.930  24.949  1.00 85.51           C
ATOM   2838 1HG  GLU A 191       8.556  11.478  24.310  1.00 85.51           H
ATOM   2839 2HG  GLU A 191       6.952  12.184  24.309  1.00 85.51           H
ATOM   2840  CD  GLU A 191       8.355  13.200  25.594  1.00 85.51           C
ATOM   2841  OE1 GLU A 191       8.767  14.094  24.824  1.00 85.51           O
ATOM   2842  OE2 GLU A 191       8.358  13.248  26.843  1.00 85.51           O
ATOM   2843  HN  GLU A 191       4.989  10.404  25.095  1.00 85.51           H
ATOM   2844  N   GLU A 192       7.682   7.567  26.375  1.00 77.70           N
ATOM   2845  CA  GLU A 192       7.687   6.472  27.330  1.00 77.70           C
ATOM   2846  C   GLU A 192       9.109   6.214  27.834  1.00 77.70           C
ATOM   2847  O   GLU A 192       9.984   5.828  27.061  1.00 77.70           O
ATOM   2848  HA  GLU A 192       7.057   6.805  28.155  1.00 77.70           H
ATOM   2849  CB  GLU A 192       7.084   5.207  26.718  1.00 77.70           C
ATOM   2850 1HB  GLU A 192       6.037   5.382  26.469  1.00 77.70           H
ATOM   2851 2HB  GLU A 192       7.682   4.891  25.863  1.00 77.70           H
ATOM   2852  CG  GLU A 192       7.112   4.048  27.716  1.00 77.70           C
ATOM   2853 1HG  GLU A 192       8.033   3.478  27.591  1.00 77.70           H
ATOM   2854 2HG  GLU A 192       7.114   4.439  28.733  1.00 77.70           H
ATOM   2855  CD  GLU A 192       5.906   3.127  27.520  1.00 77.70           C
ATOM   2856  OE1 GLU A 192       5.785   2.173  28.319  1.00 77.70           O
ATOM   2857  OE2 GLU A 192       5.132   3.397  26.576  1.00 77.70           O
ATOM   2858  HN  GLU A 192       8.421   7.544  25.701  1.00 77.70           H
ATOM   2859  N   SER A 193       9.294   6.436  29.127  1.00 73.84           N
ATOM   2860  CA  SER A 193      10.538   6.064  29.779  1.00 73.84           C
ATOM   2861  C   SER A 193      11.722   6.709  29.055  1.00 73.84           C
ATOM   2862  O   SER A 193      12.797   6.119  28.969  1.00 73.84           O
ATOM   2863  HA  SER A 193      10.456   6.448  30.796  1.00 73.84           H
ATOM   2864  CB  SER A 193      10.705   4.544  29.821  1.00 73.84           C
ATOM   2865 1HB  SER A 193      10.877   4.171  28.811  1.00 73.84           H
ATOM   2866 2HB  SER A 193      11.588   4.292  30.408  1.00 73.84           H
ATOM   2867  OG  SER A 193       9.565   3.896  30.378  1.00 73.84           O
ATOM   2868  HG  SER A 193       9.663   2.904  30.302  1.00 73.84           H
ATOM   2869  HN  SER A 193       8.614   6.861  29.724  1.00 73.84           H
ATOM   2870  N   GLY A 194      11.483   7.912  28.553  1.00 75.57           N
ATOM   2871  CA  GLY A 194      12.535   8.671  27.899  1.00 75.57           C
ATOM   2872  C   GLY A 194      12.646   8.292  26.421  1.00 75.57           C
ATOM   2873  O   GLY A 194      13.522   8.787  25.713  1.00 75.57           O
ATOM   2874 1HA  GLY A 194      12.329   9.738  27.990  1.00 75.57           H
ATOM   2875 2HA  GLY A 194      13.486   8.487  28.398  1.00 75.57           H
ATOM   2876  HN  GLY A 194      10.593   8.366  28.588  1.00 75.57           H
ATOM   2877  N   ILE A 195      11.745   7.418  25.997  1.00 80.94           N
ATOM   2878  CA  ILE A 195      11.679   7.028  24.599  1.00 80.94           C
ATOM   2879  C   ILE A 195      10.459   7.683  23.949  1.00 80.94           C
ATOM   2880  O   ILE A 195       9.332   7.495  24.405  1.00 80.94           O
ATOM   2881  HA  ILE A 195      12.576   7.410  24.111  1.00 80.94           H
ATOM   2882  CB  ILE A 195      11.704   5.504  24.466  1.00 80.94           C
ATOM   2883  HB  ILE A 195      10.850   5.100  25.009  1.00 80.94           H
ATOM   2884  CG1 ILE A 195      12.964   4.919  25.106  1.00 80.94           C
ATOM   2885 1HG1 ILE A 195      13.846   5.273  24.571  1.00 80.94           H
ATOM   2886 2HG1 ILE A 195      13.052   5.271  26.134  1.00 80.94           H
ATOM   2887  CG2 ILE A 195      11.553   5.079  23.004  1.00 80.94           C
ATOM   2888 1HG2 ILE A 195      10.604   5.449  22.614  1.00 80.94           H
ATOM   2889 2HG2 ILE A 195      12.373   5.495  22.418  1.00 80.94           H
ATOM   2890 3HG2 ILE A 195      11.574   3.992  22.938  1.00 80.94           H
ATOM   2891  CD1 ILE A 195      12.929   3.389  25.085  1.00 80.94           C
ATOM   2892 1HD1 ILE A 195      12.060   3.038  25.641  1.00 80.94           H
ATOM   2893 2HD1 ILE A 195      12.866   3.041  24.055  1.00 80.94           H
ATOM   2894 3HD1 ILE A 195      13.837   2.999  25.546  1.00 80.94           H
ATOM   2895  HN  ILE A 195      11.070   6.979  26.590  1.00 80.94           H
ATOM   2896  N   ALA A 196      10.724   8.438  22.893  1.00 89.20           N
ATOM   2897  CA  ALA A 196       9.654   9.013  22.096  1.00 89.20           C
ATOM   2898  C   ALA A 196       9.191   7.990  21.057  1.00 89.20           C
ATOM   2899  O   ALA A 196      10.001   7.460  20.298  1.00 89.20           O
ATOM   2900  HA  ALA A 196       8.825   9.238  22.767  1.00 89.20           H
ATOM   2901  CB  ALA A 196      10.138  10.316  21.455  1.00 89.20           C
ATOM   2902 1HB  ALA A 196      10.427  11.019  22.236  1.00 89.20           H
ATOM   2903 2HB  ALA A 196      10.996  10.109  20.816  1.00 89.20           H
ATOM   2904 3HB  ALA A 196       9.335  10.747  20.858  1.00 89.20           H
ATOM   2905  HN  ALA A 196      11.649   8.658  22.581  1.00 89.20           H
ATOM   2906  N   ILE A 197       7.889   7.742  21.057  1.00 88.46           N
ATOM   2907  CA  ILE A 197       7.307   6.801  20.115  1.00 88.46           C
ATOM   2908  C   ILE A 197       6.206   7.502  19.316  1.00 88.46           C
ATOM   2909  O   ILE A 197       5.317   8.126  19.893  1.00 88.46           O
ATOM   2910  HA  ILE A 197       8.095   6.499  19.425  1.00 88.46           H
ATOM   2911  CB  ILE A 197       6.832   5.541  20.841  1.00 88.46           C
ATOM   2912  HB  ILE A 197       6.117   5.837  21.608  1.00 88.46           H
ATOM   2913  CG1 ILE A 197       7.995   4.846  21.552  1.00 88.46           C
ATOM   2914 1HG1 ILE A 197       8.704   4.469  20.814  1.00 88.46           H
ATOM   2915 2HG1 ILE A 197       8.532   5.567  22.169  1.00 88.46           H
ATOM   2916  CG2 ILE A 197       6.102   4.598  19.882  1.00 88.46           C
ATOM   2917 1HG2 ILE A 197       5.234   5.108  19.462  1.00 88.46           H
ATOM   2918 2HG2 ILE A 197       6.776   4.305  19.077  1.00 88.46           H
ATOM   2919 3HG2 ILE A 197       5.775   3.711  20.423  1.00 88.46           H
ATOM   2920  CD1 ILE A 197       7.495   3.693  22.424  1.00 88.46           C
ATOM   2921 1HD1 ILE A 197       6.806   4.078  23.175  1.00 88.46           H
ATOM   2922 2HD1 ILE A 197       6.981   2.962  21.800  1.00 88.46           H
ATOM   2923 3HD1 ILE A 197       8.342   3.217  22.918  1.00 88.46           H
ATOM   2924  HN  ILE A 197       7.239   8.170  21.684  1.00 88.46           H
ATOM   2925  N   CYS A 198       6.303   7.376  18.000  1.00 91.41           N
ATOM   2926  CA  CYS A 198       5.246   7.851  17.124  1.00 91.41           C
ATOM   2927  C   CYS A 198       4.155   6.779  17.062  1.00 91.41           C
ATOM   2928  O   CYS A 198       4.368   5.703  16.506  1.00 91.41           O
ATOM   2929  HA  CYS A 198       4.861   8.770  17.566  1.00 91.41           H
ATOM   2930  CB  CYS A 198       5.779   8.202  15.733  1.00 91.41           C
ATOM   2931 1HB  CYS A 198       6.356   9.126  15.779  1.00 91.41           H
ATOM   2932 2HB  CYS A 198       6.456   7.421  15.386  1.00 91.41           H
ATOM   2933  SG  CYS A 198       4.389   8.391  14.559  1.00 91.41           S
ATOM   2934  HN  CYS A 198       7.083   6.959  17.534  1.00 91.41           H
ATOM   2935  N   THR A 199       3.011   7.111  17.642  1.00 90.52           N
ATOM   2936  CA  THR A 199       1.920   6.158  17.745  1.00 90.52           C
ATOM   2937  C   THR A 199       0.582   6.845  17.464  1.00 90.52           C
ATOM   2938  O   THR A 199       0.528   8.064  17.308  1.00 90.52           O
ATOM   2939  HA  THR A 199       2.056   5.396  16.977  1.00 90.52           H
ATOM   2940  CB  THR A 199       1.989   5.507  19.128  1.00 90.52           C
ATOM   2941  HB  THR A 199       3.020   5.280  19.400  1.00 90.52           H
ATOM   2942  OG1 THR A 199       1.119   4.383  19.027  1.00 90.52           O
ATOM   2943  HG1 THR A 199       1.266   3.766  19.801  1.00 90.52           H
ATOM   2944  CG2 THR A 199       1.353   6.374  20.216  1.00 90.52           C
ATOM   2945 1HG2 THR A 199       0.303   6.544  19.978  1.00 90.52           H
ATOM   2946 2HG2 THR A 199       1.873   7.330  20.269  1.00 90.52           H
ATOM   2947 3HG2 THR A 199       1.430   5.865  21.177  1.00 90.52           H
ATOM   2948  HN  THR A 199       2.825   8.011  18.037  1.00 90.52           H
ATOM   2949  N   MET A 200      -0.464   6.034  17.408  1.00 92.13           N
ATOM   2950  CA  MET A 200      -1.818   6.552  17.496  1.00 92.13           C
ATOM   2951  C   MET A 200      -2.352   6.450  18.926  1.00 92.13           C
ATOM   2952  O   MET A 200      -2.311   5.381  19.533  1.00 92.13           O
ATOM   2953  HA  MET A 200      -1.752   7.598  17.199  1.00 92.13           H
ATOM   2954  CB  MET A 200      -2.729   5.762  16.553  1.00 92.13           C
ATOM   2955 1HB  MET A 200      -2.685   4.702  16.802  1.00 92.13           H
ATOM   2956 2HB  MET A 200      -3.763   6.080  16.691  1.00 92.13           H
ATOM   2957  CG  MET A 200      -2.317   5.967  15.094  1.00 92.13           C
ATOM   2958 1HG  MET A 200      -2.432   7.015  14.818  1.00 92.13           H
ATOM   2959 2HG  MET A 200      -1.263   5.718  14.967  1.00 92.13           H
ATOM   2960  SD  MET A 200      -3.317   4.942  14.028  1.00 92.13           S
ATOM   2961  CE  MET A 200      -2.759   3.325  14.540  1.00 92.13           C
ATOM   2962 1HE  MET A 200      -1.688   3.237  14.361  1.00 92.13           H
ATOM   2963 2HE  MET A 200      -2.963   3.190  15.602  1.00 92.13           H
ATOM   2964 3HE  MET A 200      -3.287   2.562  13.969  1.00 92.13           H
ATOM   2965  HN  MET A 200      -0.396   5.041  17.304  1.00 92.13           H
ATOM   2966  N   VAL A 201      -2.842   7.577  19.423  1.00 92.33           N
ATOM   2967  CA  VAL A 201      -3.506   7.599  20.715  1.00 92.33           C
ATOM   2968  C   VAL A 201      -4.994   7.894  20.513  1.00 92.33           C
ATOM   2969  O   VAL A 201      -5.353   8.865  19.850  1.00 92.33           O
ATOM   2970  HA  VAL A 201      -3.401   6.607  21.155  1.00 92.33           H
ATOM   2971  CB  VAL A 201      -2.817   8.603  21.640  1.00 92.33           C
ATOM   2972  HB  VAL A 201      -2.965   9.600  21.223  1.00 92.33           H
ATOM   2973  CG1 VAL A 201      -3.442   8.581  23.036  1.00 92.33           C
ATOM   2974 1HG1 VAL A 201      -4.499   8.838  22.966  1.00 92.33           H
ATOM   2975 2HG1 VAL A 201      -3.339   7.584  23.465  1.00 92.33           H
ATOM   2976 3HG1 VAL A 201      -2.934   9.304  23.674  1.00 92.33           H
ATOM   2977  CG2 VAL A 201      -1.311   8.342  21.709  1.00 92.33           C
ATOM   2978 1HG2 VAL A 201      -1.134   7.337  22.091  1.00 92.33           H
ATOM   2979 2HG2 VAL A 201      -0.880   8.433  20.712  1.00 92.33           H
ATOM   2980 3HG2 VAL A 201      -0.846   9.070  22.374  1.00 92.33           H
ATOM   2981  HN  VAL A 201      -2.790   8.461  18.959  1.00 92.33           H
ATOM   2982  N   TYR A 202      -5.818   7.038  21.099  1.00 90.80           N
ATOM   2983  CA  TYR A 202      -7.259   7.180  20.972  1.00 90.80           C
ATOM   2984  C   TYR A 202      -7.852   7.874  22.200  1.00 90.80           C
ATOM   2985  O   TYR A 202      -7.958   7.272  23.267  1.00 90.80           O
ATOM   2986  HA  TYR A 202      -7.460   7.787  20.089  1.00 90.80           H
ATOM   2987  CB  TYR A 202      -7.817   5.759  20.885  1.00 90.80           C
ATOM   2988 1HB  TYR A 202      -7.499   5.200  21.765  1.00 90.80           H
ATOM   2989 2HB  TYR A 202      -8.906   5.804  20.913  1.00 90.80           H
ATOM   2990  CG  TYR A 202      -7.386   4.996  19.630  1.00 90.80           C
ATOM   2991  CD1 TYR A 202      -8.045   5.204  18.436  1.00 90.80           C
ATOM   2992  HD1 TYR A 202      -8.873   5.911  18.386  1.00 90.80           H
ATOM   2993  CD2 TYR A 202      -6.338   4.101  19.694  1.00 90.80           C
ATOM   2994  HD2 TYR A 202      -5.817   3.937  20.637  1.00 90.80           H
ATOM   2995  CE1 TYR A 202      -7.639   4.487  17.255  1.00 90.80           C
ATOM   2996  HE1 TYR A 202      -8.151   4.641  16.305  1.00 90.80           H
ATOM   2997  CE2 TYR A 202      -5.932   3.383  18.513  1.00 90.80           C
ATOM   2998  HE2 TYR A 202      -5.105   2.673  18.549  1.00 90.80           H
ATOM   2999  CZ  TYR A 202      -6.602   3.612  17.352  1.00 90.80           C
ATOM   3000  OH  TYR A 202      -6.219   2.934  16.237  1.00 90.80           O
ATOM   3001  HH  TYR A 202      -5.653   2.149  16.491  1.00 90.80           H
ATOM   3002  HN  TYR A 202      -5.518   6.260  21.651  1.00 90.80           H
ATOM   3003  N   PRO A 203      -8.247   9.148  22.073  1.00 79.17           N
ATOM   3004  CA  PRO A 203      -8.789   9.888  23.216  1.00 79.17           C
ATOM   3005  C   PRO A 203     -10.148   9.363  23.650  1.00 79.17           C
ATOM   3006  O   PRO A 203     -10.733   8.515  22.979  1.00 79.17           O
ATOM   3007  HA  PRO A 203      -8.144   9.761  24.086  1.00 79.17           H
ATOM   3008  CB  PRO A 203      -8.872  11.329  22.709  1.00 79.17           C
ATOM   3009 1HB  PRO A 203      -9.712  11.863  23.152  1.00 79.17           H
ATOM   3010 2HB  PRO A 203      -7.972  11.893  22.954  1.00 79.17           H
ATOM   3011  CG  PRO A 203      -9.038  11.174  21.224  1.00 79.17           C
ATOM   3012 1HG  PRO A 203     -10.085  11.026  20.958  1.00 79.17           H
ATOM   3013 2HG  PRO A 203      -8.699  12.065  20.694  1.00 79.17           H
ATOM   3014  CD  PRO A 203      -8.211   9.978  20.855  1.00 79.17           C
ATOM   3015 1HD  PRO A 203      -8.629   9.450  19.997  1.00 79.17           H
ATOM   3016 2HD  PRO A 203      -7.192  10.260  20.591  1.00 79.17           H
ATOM   3017  N   SER A 204     -10.618   9.888  24.772  1.00 69.51           N
ATOM   3018  CA  SER A 204     -12.006   9.705  25.160  1.00 69.51           C
ATOM   3019  C   SER A 204     -12.130   8.518  26.117  1.00 69.51           C
ATOM   3020  O   SER A 204     -11.240   7.672  26.181  1.00 69.51           O
ATOM   3021  HA  SER A 204     -12.291  10.631  25.659  1.00 69.51           H
ATOM   3022  CB  SER A 204     -12.897   9.494  23.934  1.00 69.51           C
ATOM   3023 1HB  SER A 204     -13.911   9.822  24.161  1.00 69.51           H
ATOM   3024 2HB  SER A 204     -12.537  10.114  23.113  1.00 69.51           H
ATOM   3025  OG  SER A 204     -12.922   8.130  23.521  1.00 69.51           O
ATOM   3026  HG  SER A 204     -13.475   8.033  22.693  1.00 69.51           H
ATOM   3027  HN  SER A 204     -10.069  10.428  25.410  1.00 69.51           H
ATOM   3028  N   ASP A 205     -13.242   8.493  26.837  1.00 74.42           N
ATOM   3029  CA  ASP A 205     -13.534   7.381  27.725  1.00 74.42           C
ATOM   3030  C   ASP A 205     -13.792   6.124  26.893  1.00 74.42           C
ATOM   3031  O   ASP A 205     -13.680   5.007  27.397  1.00 74.42           O
ATOM   3032  HA  ASP A 205     -12.655   7.285  28.363  1.00 74.42           H
ATOM   3033  CB  ASP A 205     -14.784   7.658  28.563  1.00 74.42           C
ATOM   3034 1HB  ASP A 205     -15.630   7.856  27.906  1.00 74.42           H
ATOM   3035 2HB  ASP A 205     -15.035   6.775  29.151  1.00 74.42           H
ATOM   3036  CG  ASP A 205     -14.565   8.852  29.495  1.00 74.42           C
ATOM   3037  OD1 ASP A 205     -13.486   8.890  30.125  1.00 74.42           O
ATOM   3038  OD2 ASP A 205     -15.482   9.699  29.556  1.00 74.42           O
ATOM   3039  HN  ASP A 205     -13.935   9.214  26.821  1.00 74.42           H
ATOM   3040  N   GLU A 206     -14.133   6.347  25.632  1.00 85.56           N
ATOM   3041  CA  GLU A 206     -14.474   5.249  24.744  1.00 85.56           C
ATOM   3042  C   GLU A 206     -13.315   4.959  23.788  1.00 85.56           C
ATOM   3043  O   GLU A 206     -13.532   4.538  22.653  1.00 85.56           O
ATOM   3044  HA  GLU A 206     -14.641   4.391  25.395  1.00 85.56           H
ATOM   3045  CB  GLU A 206     -15.760   5.549  23.970  1.00 85.56           C
ATOM   3046 1HB  GLU A 206     -15.648   6.484  23.421  1.00 85.56           H
ATOM   3047 2HB  GLU A 206     -16.012   4.702  23.333  1.00 85.56           H
ATOM   3048  CG  GLU A 206     -16.942   5.737  24.924  1.00 85.56           C
ATOM   3049 1HG  GLU A 206     -16.720   5.266  25.881  1.00 85.56           H
ATOM   3050 2HG  GLU A 206     -17.092   6.799  25.118  1.00 85.56           H
ATOM   3051  CD  GLU A 206     -18.220   5.135  24.337  1.00 85.56           C
ATOM   3052  OE1 GLU A 206     -19.009   4.588  25.138  1.00 85.56           O
ATOM   3053  OE2 GLU A 206     -18.380   5.234  23.102  1.00 85.56           O
ATOM   3054  HN  GLU A 206     -14.177   7.256  25.217  1.00 85.56           H
ATOM   3055  N   SER A 207     -12.109   5.195  24.283  1.00 89.97           N
ATOM   3056  CA  SER A 207     -10.919   5.025  23.468  1.00 89.97           C
ATOM   3057  C   SER A 207     -10.881   3.610  22.887  1.00 89.97           C
ATOM   3058  O   SER A 207     -10.424   3.408  21.763  1.00 89.97           O
ATOM   3059  HA  SER A 207     -11.007   5.763  22.671  1.00 89.97           H
ATOM   3060  CB  SER A 207      -9.651   5.299  24.279  1.00 89.97           C
ATOM   3061 1HB  SER A 207      -8.777   5.026  23.689  1.00 89.97           H
ATOM   3062 2HB  SER A 207      -9.576   6.367  24.484  1.00 89.97           H
ATOM   3063  OG  SER A 207      -9.637   4.579  25.508  1.00 89.97           O
ATOM   3064  HG  SER A 207      -8.892   4.906  26.088  1.00 89.97           H
ATOM   3065  HN  SER A 207     -11.939   5.498  25.221  1.00 89.97           H
ATOM   3066  N   THR A 208     -11.368   2.666  23.679  1.00 90.65           N
ATOM   3067  CA  THR A 208     -11.357   1.270  23.275  1.00 90.65           C
ATOM   3068  C   THR A 208     -12.287   1.053  22.080  1.00 90.65           C
ATOM   3069  O   THR A 208     -11.937   0.347  21.136  1.00 90.65           O
ATOM   3070  HA  THR A 208     -10.349   1.016  22.946  1.00 90.65           H
ATOM   3071  CB  THR A 208     -11.725   0.422  24.494  1.00 90.65           C
ATOM   3072  HB  THR A 208     -11.660  -0.641  24.262  1.00 90.65           H
ATOM   3073  OG1 THR A 208     -13.017   0.893  24.867  1.00 90.65           O
ATOM   3074  HG1 THR A 208     -13.470   0.221  25.453  1.00 90.65           H
ATOM   3075  CG2 THR A 208     -10.850   0.733  25.710  1.00 90.65           C
ATOM   3076 1HG2 THR A 208     -10.967   1.782  25.983  1.00 90.65           H
ATOM   3077 2HG2 THR A 208      -9.806   0.535  25.467  1.00 90.65           H
ATOM   3078 3HG2 THR A 208     -11.154   0.104  26.547  1.00 90.65           H
ATOM   3079  HN  THR A 208     -11.764   2.842  24.580  1.00 90.65           H
ATOM   3080  N   LYS A 209     -13.455   1.674  22.160  1.00 91.84           N
ATOM   3081  CA  LYS A 209     -14.426   1.583  21.083  1.00 91.84           C
ATOM   3082  C   LYS A 209     -13.842   2.218  19.820  1.00 91.84           C
ATOM   3083  O   LYS A 209     -13.978   1.671  18.726  1.00 91.84           O
ATOM   3084  HA  LYS A 209     -14.600   0.524  20.889  1.00 91.84           H
ATOM   3085  CB  LYS A 209     -15.763   2.189  21.514  1.00 91.84           C
ATOM   3086 1HB  LYS A 209     -15.599   3.183  21.931  1.00 91.84           H
ATOM   3087 2HB  LYS A 209     -16.409   2.312  20.645  1.00 91.84           H
ATOM   3088  CG  LYS A 209     -16.458   1.304  22.551  1.00 91.84           C
ATOM   3089 1HG  LYS A 209     -16.631   0.313  22.131  1.00 91.84           H
ATOM   3090 2HG  LYS A 209     -15.808   1.174  23.417  1.00 91.84           H
ATOM   3091  CD  LYS A 209     -17.788   1.917  22.992  1.00 91.84           C
ATOM   3092 1HD  LYS A 209     -17.614   2.906  23.416  1.00 91.84           H
ATOM   3093 2HD  LYS A 209     -18.436   2.050  22.126  1.00 91.84           H
ATOM   3094  CE  LYS A 209     -18.485   1.029  24.026  1.00 91.84           C
ATOM   3095 1HE  LYS A 209     -18.727   0.064  23.580  1.00 91.84           H
ATOM   3096 2HE  LYS A 209     -17.811   0.835  24.860  1.00 91.84           H
ATOM   3097  NZ  LYS A 209     -19.720   1.678  24.518  1.00 91.84           N
ATOM   3098 1HZ  LYS A 209     -20.213   1.043  25.135  1.00 91.84           H
ATOM   3099 2HZ  LYS A 209     -19.479   2.523  25.024  1.00 91.84           H
ATOM   3100 3HZ  LYS A 209     -20.315   1.914  23.731  1.00 91.84           H
ATOM   3101  HN  LYS A 209     -13.740   2.231  22.940  1.00 91.84           H
ATOM   3102  N   LEU A 210     -13.205   3.364  20.012  1.00 92.41           N
ATOM   3103  CA  LEU A 210     -12.666   4.117  18.893  1.00 92.41           C
ATOM   3104  C   LEU A 210     -11.584   3.288  18.199  1.00 92.41           C
ATOM   3105  O   LEU A 210     -11.576   3.172  16.974  1.00 92.41           O
ATOM   3106  HA  LEU A 210     -13.480   4.282  18.187  1.00 92.41           H
ATOM   3107  CB  LEU A 210     -12.184   5.494  19.356  1.00 92.41           C
ATOM   3108 1HB  LEU A 210     -12.992   5.973  19.908  1.00 92.41           H
ATOM   3109 2HB  LEU A 210     -11.360   5.351  20.056  1.00 92.41           H
ATOM   3110  CG  LEU A 210     -11.721   6.448  18.254  1.00 92.41           C
ATOM   3111  HG  LEU A 210     -10.920   5.963  17.696  1.00 92.41           H
ATOM   3112  CD1 LEU A 210     -12.852   6.733  17.264  1.00 92.41           C
ATOM   3113 1HD1 LEU A 210     -13.176   5.800  16.805  1.00 92.41           H
ATOM   3114 2HD1 LEU A 210     -13.690   7.189  17.792  1.00 92.41           H
ATOM   3115 3HD1 LEU A 210     -12.496   7.414  16.491  1.00 92.41           H
ATOM   3116  CD2 LEU A 210     -11.142   7.733  18.849  1.00 92.41           C
ATOM   3117 1HD2 LEU A 210     -11.905   8.233  19.446  1.00 92.41           H
ATOM   3118 2HD2 LEU A 210     -10.289   7.489  19.481  1.00 92.41           H
ATOM   3119 3HD2 LEU A 210     -10.821   8.394  18.044  1.00 92.41           H
ATOM   3120  HN  LEU A 210     -13.055   3.776  20.911  1.00 92.41           H
ATOM   3121  N   LYS A 211     -10.696   2.733  19.011  1.00 93.02           N
ATOM   3122  CA  LYS A 211      -9.621   1.905  18.492  1.00 93.02           C
ATOM   3123  C   LYS A 211     -10.216   0.775  17.649  1.00 93.02           C
ATOM   3124  O   LYS A 211      -9.788   0.548  16.518  1.00 93.02           O
ATOM   3125  HA  LYS A 211      -9.008   2.533  17.845  1.00 93.02           H
ATOM   3126  CB  LYS A 211      -8.724   1.416  19.630  1.00 93.02           C
ATOM   3127 1HB  LYS A 211      -8.221   2.265  20.093  1.00 93.02           H
ATOM   3128 2HB  LYS A 211      -9.334   0.947  20.403  1.00 93.02           H
ATOM   3129  CG  LYS A 211      -7.684   0.417  19.118  1.00 93.02           C
ATOM   3130 1HG  LYS A 211      -8.167  -0.534  18.895  1.00 93.02           H
ATOM   3131 2HG  LYS A 211      -7.252   0.782  18.187  1.00 93.02           H
ATOM   3132  CD  LYS A 211      -6.575   0.202  20.151  1.00 93.02           C
ATOM   3133 1HD  LYS A 211      -6.044   1.139  20.319  1.00 93.02           H
ATOM   3134 2HD  LYS A 211      -7.014  -0.091  21.105  1.00 93.02           H
ATOM   3135  CE  LYS A 211      -5.592  -0.872  19.683  1.00 93.02           C
ATOM   3136 1HE  LYS A 211      -6.062  -1.854  19.741  1.00 93.02           H
ATOM   3137 2HE  LYS A 211      -5.331  -0.705  18.638  1.00 93.02           H
ATOM   3138  NZ  LYS A 211      -4.368  -0.852  20.516  1.00 93.02           N
ATOM   3139 1HZ  LYS A 211      -4.010  -1.796  20.613  1.00 93.02           H
ATOM   3140 2HZ  LYS A 211      -3.667  -0.269  20.072  1.00 93.02           H
ATOM   3141 3HZ  LYS A 211      -4.588  -0.477  21.432  1.00 93.02           H
ATOM   3142  HN  LYS A 211     -10.703   2.842  20.005  1.00 93.02           H
ATOM   3143  N   SER A 212     -11.193   0.096  18.231  1.00 92.58           N
ATOM   3144  CA  SER A 212     -11.806  -1.045  17.574  1.00 92.58           C
ATOM   3145  C   SER A 212     -12.392  -0.621  16.226  1.00 92.58           C
ATOM   3146  O   SER A 212     -12.175  -1.286  15.214  1.00 92.58           O
ATOM   3147  HA  SER A 212     -10.999  -1.764  17.432  1.00 92.58           H
ATOM   3148  CB  SER A 212     -12.894  -1.668  18.453  1.00 92.58           C
ATOM   3149 1HB  SER A 212     -13.654  -0.919  18.673  1.00 92.58           H
ATOM   3150 2HB  SER A 212     -13.387  -2.471  17.905  1.00 92.58           H
ATOM   3151  OG  SER A 212     -12.366  -2.181  19.673  1.00 92.58           O
ATOM   3152  HG  SER A 212     -12.330  -1.456  20.361  1.00 92.58           H
ATOM   3153  HN  SER A 212     -11.565   0.315  19.134  1.00 92.58           H
ATOM   3154  N   ALA A 213     -13.122   0.484  16.255  1.00 93.08           N
ATOM   3155  CA  ALA A 213     -13.802   0.964  15.064  1.00 93.08           C
ATOM   3156  C   ALA A 213     -12.766   1.274  13.981  1.00 93.08           C
ATOM   3157  O   ALA A 213     -12.943   0.900  12.823  1.00 93.08           O
ATOM   3158  HA  ALA A 213     -14.456   0.166  14.711  1.00 93.08           H
ATOM   3159  CB  ALA A 213     -14.657   2.181  15.419  1.00 93.08           C
ATOM   3160 1HB  ALA A 213     -15.395   1.900  16.170  1.00 93.08           H
ATOM   3161 2HB  ALA A 213     -14.019   2.971  15.816  1.00 93.08           H
ATOM   3162 3HB  ALA A 213     -15.167   2.541  14.526  1.00 93.08           H
ATOM   3163  HN  ALA A 213     -13.252   1.047  17.072  1.00 93.08           H
ATOM   3164  N   VAL A 214     -11.709   1.956  14.397  1.00 92.62           N
ATOM   3165  CA  VAL A 214     -10.673   2.372  13.466  1.00 92.62           C
ATOM   3166  C   VAL A 214      -9.986   1.133  12.889  1.00 92.62           C
ATOM   3167  O   VAL A 214      -9.646   1.102  11.707  1.00 92.62           O
ATOM   3168  HA  VAL A 214     -11.159   2.914  12.655  1.00 92.62           H
ATOM   3169  CB  VAL A 214      -9.700   3.327  14.160  1.00 92.62           C
ATOM   3170  HB  VAL A 214      -9.367   2.855  15.084  1.00 92.62           H
ATOM   3171  CG1 VAL A 214      -8.467   3.580  13.290  1.00 92.62           C
ATOM   3172 1HG1 VAL A 214      -7.955   2.635  13.102  1.00 92.62           H
ATOM   3173 2HG1 VAL A 214      -8.775   4.021  12.342  1.00 92.62           H
ATOM   3174 3HG1 VAL A 214      -7.792   4.262  13.806  1.00 92.62           H
ATOM   3175  CG2 VAL A 214     -10.390   4.642  14.527  1.00 92.62           C
ATOM   3176 1HG2 VAL A 214     -10.765   5.121  13.622  1.00 92.62           H
ATOM   3177 2HG2 VAL A 214     -11.222   4.440  15.202  1.00 92.62           H
ATOM   3178 3HG2 VAL A 214      -9.676   5.303  15.018  1.00 92.62           H
ATOM   3179  HN  VAL A 214     -11.555   2.224  15.348  1.00 92.62           H
ATOM   3180  N   LEU A 215      -9.801   0.143  13.749  1.00 92.72           N
ATOM   3181  CA  LEU A 215      -9.152  -1.092  13.342  1.00 92.72           C
ATOM   3182  C   LEU A 215     -10.044  -1.824  12.338  1.00 92.72           C
ATOM   3183  O   LEU A 215      -9.564  -2.315  11.317  1.00 92.72           O
ATOM   3184  HA  LEU A 215      -8.221  -0.822  12.843  1.00 92.72           H
ATOM   3185  CB  LEU A 215      -8.783  -1.933  14.565  1.00 92.72           C
ATOM   3186 1HB  LEU A 215      -9.585  -1.843  15.298  1.00 92.72           H
ATOM   3187 2HB  LEU A 215      -8.744  -2.979  14.263  1.00 92.72           H
ATOM   3188  CG  LEU A 215      -7.462  -1.578  15.250  1.00 92.72           C
ATOM   3189  HG  LEU A 215      -7.415  -0.494  15.359  1.00 92.72           H
ATOM   3190  CD1 LEU A 215      -7.395  -2.177  16.656  1.00 92.72           C
ATOM   3191 1HD1 LEU A 215      -8.216  -1.787  17.257  1.00 92.72           H
ATOM   3192 2HD1 LEU A 215      -7.475  -3.263  16.592  1.00 92.72           H
ATOM   3193 3HD1 LEU A 215      -6.445  -1.910  17.120  1.00 92.72           H
ATOM   3194  CD2 LEU A 215      -6.269  -1.998  14.390  1.00 92.72           C
ATOM   3195 1HD2 LEU A 215      -6.299  -3.075  14.227  1.00 92.72           H
ATOM   3196 2HD2 LEU A 215      -6.314  -1.484  13.430  1.00 92.72           H
ATOM   3197 3HD2 LEU A 215      -5.342  -1.734  14.900  1.00 92.72           H
ATOM   3198  HN  LEU A 215     -10.085   0.174  14.708  1.00 92.72           H
ATOM   3199  N   THR A 216     -11.328  -1.875  12.663  1.00 93.22           N
ATOM   3200  CA  THR A 216     -12.296  -2.517  11.790  1.00 93.22           C
ATOM   3201  C   THR A 216     -12.261  -1.884  10.397  1.00 93.22           C
ATOM   3202  O   THR A 216     -12.256  -2.590   9.390  1.00 93.22           O
ATOM   3203  HA  THR A 216     -12.012  -3.563  11.672  1.00 93.22           H
ATOM   3204  CB  THR A 216     -13.668  -2.432  12.461  1.00 93.22           C
ATOM   3205  HB  THR A 216     -13.981  -1.395  12.577  1.00 93.22           H
ATOM   3206  OG1 THR A 216     -13.507  -3.165  13.673  1.00 93.22           O
ATOM   3207  HG1 THR A 216     -13.169  -2.561  14.395  1.00 93.22           H
ATOM   3208  CG2 THR A 216     -14.743  -3.208  11.698  1.00 93.22           C
ATOM   3209 1HG2 THR A 216     -14.461  -4.259  11.641  1.00 93.22           H
ATOM   3210 2HG2 THR A 216     -14.837  -2.802  10.690  1.00 93.22           H
ATOM   3211 3HG2 THR A 216     -15.697  -3.115  12.217  1.00 93.22           H
ATOM   3212  HN  THR A 216     -11.708  -1.488  13.503  1.00 93.22           H
ATOM   3213  N   LEU A 217     -12.238  -0.559  10.385  1.00 91.25           N
ATOM   3214  CA  LEU A 217     -12.209   0.178   9.133  1.00 91.25           C
ATOM   3215  C   LEU A 217     -10.956  -0.212   8.346  1.00 91.25           C
ATOM   3216  O   LEU A 217     -11.012  -0.385   7.130  1.00 91.25           O
ATOM   3217  HA  LEU A 217     -13.085  -0.121   8.558  1.00 91.25           H
ATOM   3218  CB  LEU A 217     -12.330   1.681   9.393  1.00 91.25           C
ATOM   3219 1HB  LEU A 217     -13.233   1.857   9.978  1.00 91.25           H
ATOM   3220 2HB  LEU A 217     -11.486   1.992  10.008  1.00 91.25           H
ATOM   3221  CG  LEU A 217     -12.377   2.574   8.152  1.00 91.25           C
ATOM   3222  HG  LEU A 217     -11.506   2.350   7.536  1.00 91.25           H
ATOM   3223  CD1 LEU A 217     -13.617   2.274   7.307  1.00 91.25           C
ATOM   3224 1HD1 LEU A 217     -13.595   1.232   6.987  1.00 91.25           H
ATOM   3225 2HD1 LEU A 217     -14.514   2.453   7.901  1.00 91.25           H
ATOM   3226 3HD1 LEU A 217     -13.626   2.923   6.431  1.00 91.25           H
ATOM   3227  CD2 LEU A 217     -12.290   4.052   8.537  1.00 91.25           C
ATOM   3228 1HD2 LEU A 217     -13.129   4.309   9.184  1.00 91.25           H
ATOM   3229 2HD2 LEU A 217     -11.354   4.236   9.064  1.00 91.25           H
ATOM   3230 3HD2 LEU A 217     -12.326   4.665   7.636  1.00 91.25           H
ATOM   3231  HN  LEU A 217     -12.240   0.008  11.209  1.00 91.25           H
ATOM   3232  N   LYS A 218      -9.856  -0.338   9.073  1.00 89.58           N
ATOM   3233  CA  LYS A 218      -8.587  -0.685   8.455  1.00 89.58           C
ATOM   3234  C   LYS A 218      -8.702  -2.066   7.806  1.00 89.58           C
ATOM   3235  O   LYS A 218      -8.156  -2.297   6.729  1.00 89.58           O
ATOM   3236  HA  LYS A 218      -8.393   0.049   7.673  1.00 89.58           H
ATOM   3237  CB  LYS A 218      -7.449  -0.576   9.471  1.00 89.58           C
ATOM   3238 1HB  LYS A 218      -7.756  -1.022  10.417  1.00 89.58           H
ATOM   3239 2HB  LYS A 218      -6.586  -1.141   9.119  1.00 89.58           H
ATOM   3240  CG  LYS A 218      -7.052   0.885   9.695  1.00 89.58           C
ATOM   3241 1HG  LYS A 218      -6.605   1.287   8.786  1.00 89.58           H
ATOM   3242 2HG  LYS A 218      -7.941   1.479   9.903  1.00 89.58           H
ATOM   3243  CD  LYS A 218      -6.063   1.013  10.856  1.00 89.58           C
ATOM   3244 1HD  LYS A 218      -6.550   0.721  11.786  1.00 89.58           H
ATOM   3245 2HD  LYS A 218      -5.228   0.329  10.704  1.00 89.58           H
ATOM   3246  CE  LYS A 218      -5.540   2.446  10.975  1.00 89.58           C
ATOM   3247 1HE  LYS A 218      -5.082   2.751  10.034  1.00 89.58           H
ATOM   3248 2HE  LYS A 218      -6.370   3.128  11.162  1.00 89.58           H
ATOM   3249  NZ  LYS A 218      -4.551   2.547  12.071  1.00 89.58           N
ATOM   3250 1HZ  LYS A 218      -4.245   3.509  12.163  1.00 89.58           H
ATOM   3251 2HZ  LYS A 218      -4.977   2.244  12.940  1.00 89.58           H
ATOM   3252 3HZ  LYS A 218      -3.753   1.957  11.862  1.00 89.58           H
ATOM   3253  HN  LYS A 218      -9.822  -0.208  10.064  1.00 89.58           H
ATOM   3254  N   VAL A 219      -9.415  -2.949   8.490  1.00 90.37           N
ATOM   3255  CA  VAL A 219      -9.561  -4.317   8.022  1.00 90.37           C
ATOM   3256  C   VAL A 219     -10.461  -4.334   6.785  1.00 90.37           C
ATOM   3257  O   VAL A 219     -10.161  -5.015   5.805  1.00 90.37           O
ATOM   3258  HA  VAL A 219      -8.571  -4.676   7.742  1.00 90.37           H
ATOM   3259  CB  VAL A 219     -10.084  -5.204   9.154  1.00 90.37           C
ATOM   3260  HB  VAL A 219     -10.976  -4.730   9.566  1.00 90.37           H
ATOM   3261  CG1 VAL A 219     -10.485  -6.583   8.628  1.00 90.37           C
ATOM   3262 1HG1 VAL A 219     -11.270  -6.473   7.880  1.00 90.37           H
ATOM   3263 2HG1 VAL A 219      -9.618  -7.067   8.178  1.00 90.37           H
ATOM   3264 3HG1 VAL A 219     -10.853  -7.193   9.453  1.00 90.37           H
ATOM   3265  CG2 VAL A 219      -9.053  -5.323  10.278  1.00 90.37           C
ATOM   3266 1HG2 VAL A 219      -8.137  -5.763   9.885  1.00 90.37           H
ATOM   3267 2HG2 VAL A 219      -8.838  -4.333  10.681  1.00 90.37           H
ATOM   3268 3HG2 VAL A 219      -9.451  -5.959  11.069  1.00 90.37           H
ATOM   3269  HN  VAL A 219      -9.887  -2.743   9.348  1.00 90.37           H
ATOM   3270  N   ILE A 220     -11.545  -3.578   6.870  1.00 90.43           N
ATOM   3271  CA  ILE A 220     -12.500  -3.513   5.777  1.00 90.43           C
ATOM   3272  C   ILE A 220     -11.792  -3.015   4.515  1.00 90.43           C
ATOM   3273  O   ILE A 220     -11.883  -3.641   3.460  1.00 90.43           O
ATOM   3274  HA  ILE A 220     -12.858  -4.527   5.595  1.00 90.43           H
ATOM   3275  CB  ILE A 220     -13.713  -2.670   6.174  1.00 90.43           C
ATOM   3276  HB  ILE A 220     -13.354  -1.738   6.610  1.00 90.43           H
ATOM   3277  CG1 ILE A 220     -14.546  -3.378   7.245  1.00 90.43           C
ATOM   3278 1HG1 ILE A 220     -14.998  -4.276   6.825  1.00 90.43           H
ATOM   3279 2HG1 ILE A 220     -13.898  -3.699   8.061  1.00 90.43           H
ATOM   3280  CG2 ILE A 220     -14.551  -2.302   4.948  1.00 90.43           C
ATOM   3281 1HG2 ILE A 220     -13.941  -1.729   4.250  1.00 90.43           H
ATOM   3282 2HG2 ILE A 220     -14.902  -3.212   4.461  1.00 90.43           H
ATOM   3283 3HG2 ILE A 220     -15.407  -1.703   5.259  1.00 90.43           H
ATOM   3284  CD1 ILE A 220     -15.639  -2.455   7.788  1.00 90.43           C
ATOM   3285 1HD1 ILE A 220     -15.181  -1.570   8.230  1.00 90.43           H
ATOM   3286 2HD1 ILE A 220     -16.299  -2.156   6.974  1.00 90.43           H
ATOM   3287 3HD1 ILE A 220     -16.216  -2.983   8.548  1.00 90.43           H
ATOM   3288  HN  ILE A 220     -11.775  -3.017   7.665  1.00 90.43           H
ATOM   3289  N   LEU A 221     -11.102  -1.894   4.666  1.00 87.35           N
ATOM   3290  CA  LEU A 221     -10.486  -1.235   3.526  1.00 87.35           C
ATOM   3291  C   LEU A 221      -9.181  -1.951   3.173  1.00 87.35           C
ATOM   3292  O   LEU A 221      -8.718  -1.880   2.036  1.00 87.35           O
ATOM   3293  HA  LEU A 221     -11.172  -1.331   2.684  1.00 87.35           H
ATOM   3294  CB  LEU A 221     -10.313   0.260   3.801  1.00 87.35           C
ATOM   3295 1HB  LEU A 221      -9.620   0.378   4.635  1.00 87.35           H
ATOM   3296 2HB  LEU A 221      -9.844   0.717   2.930  1.00 87.35           H
ATOM   3297  CG  LEU A 221     -11.592   1.035   4.124  1.00 87.35           C
ATOM   3298  HG  LEU A 221     -12.104   0.524   4.939  1.00 87.35           H
ATOM   3299  CD1 LEU A 221     -11.267   2.449   4.610  1.00 87.35           C
ATOM   3300 1HD1 LEU A 221     -10.656   2.393   5.510  1.00 87.35           H
ATOM   3301 2HD1 LEU A 221     -10.721   2.984   3.833  1.00 87.35           H
ATOM   3302 3HD1 LEU A 221     -12.194   2.978   4.832  1.00 87.35           H
ATOM   3303  CD2 LEU A 221     -12.544   1.044   2.927  1.00 87.35           C
ATOM   3304 1HD2 LEU A 221     -12.054   1.518   2.076  1.00 87.35           H
ATOM   3305 2HD2 LEU A 221     -12.812   0.020   2.668  1.00 87.35           H
ATOM   3306 3HD2 LEU A 221     -13.445   1.602   3.184  1.00 87.35           H
ATOM   3307  HN  LEU A 221     -10.961  -1.438   5.545  1.00 87.35           H
ATOM   3308  N   GLY A 222      -8.625  -2.625   4.168  1.00 83.82           N
ATOM   3309  CA  GLY A 222      -7.306  -3.218   4.026  1.00 83.82           C
ATOM   3310  C   GLY A 222      -7.392  -4.597   3.369  1.00 83.82           C
ATOM   3311  O   GLY A 222      -6.497  -4.991   2.623  1.00 83.82           O
ATOM   3312 1HA  GLY A 222      -6.672  -2.565   3.426  1.00 83.82           H
ATOM   3313 2HA  GLY A 222      -6.835  -3.306   5.005  1.00 83.82           H
ATOM   3314  HN  GLY A 222      -9.059  -2.769   5.058  1.00 83.82           H
ATOM   3315  N   PHE A 223      -8.478  -5.294   3.671  1.00 84.32           N
ATOM   3316  CA  PHE A 223      -8.590  -6.698   3.314  1.00 84.32           C
ATOM   3317  C   PHE A 223      -9.740  -6.923   2.330  1.00 84.32           C
ATOM   3318  O   PHE A 223      -9.520  -7.365   1.203  1.00 84.32           O
ATOM   3319  HA  PHE A 223      -7.650  -6.988   2.844  1.00 84.32           H
ATOM   3320  CB  PHE A 223      -8.881  -7.466   4.604  1.00 84.32           C
ATOM   3321 1HB  PHE A 223      -8.155  -7.172   5.362  1.00 84.32           H
ATOM   3322 2HB  PHE A 223      -9.864  -7.174   4.975  1.00 84.32           H
ATOM   3323  CG  PHE A 223      -8.843  -8.987   4.445  1.00 84.32           C
ATOM   3324  CD1 PHE A 223     -10.002  -9.699   4.438  1.00 84.32           C
ATOM   3325  HD1 PHE A 223     -10.957  -9.186   4.545  1.00 84.32           H
ATOM   3326  CD2 PHE A 223      -7.651  -9.627   4.311  1.00 84.32           C
ATOM   3327  HD2 PHE A 223      -6.722  -9.057   4.317  1.00 84.32           H
ATOM   3328  CE1 PHE A 223      -9.966 -11.111   4.290  1.00 84.32           C
ATOM   3329  HE1 PHE A 223     -10.895 -11.682   4.285  1.00 84.32           H
ATOM   3330  CE2 PHE A 223      -7.615 -11.039   4.163  1.00 84.32           C
ATOM   3331  HE2 PHE A 223      -6.660 -11.552   4.056  1.00 84.32           H
ATOM   3332  CZ  PHE A 223      -8.774 -11.751   4.156  1.00 84.32           C
ATOM   3333  HZ  PHE A 223      -8.747 -12.835   4.042  1.00 84.32           H
ATOM   3334  HN  PHE A 223      -9.271  -4.915   4.149  1.00 84.32           H
ATOM   3335  N   PHE A 224     -10.942  -6.610   2.791  1.00 86.40           N
ATOM   3336  CA  PHE A 224     -12.144  -7.007   2.079  1.00 86.40           C
ATOM   3337  C   PHE A 224     -12.276  -6.246   0.758  1.00 86.40           C
ATOM   3338  O   PHE A 224     -12.651  -6.824  -0.261  1.00 86.40           O
ATOM   3339  HA  PHE A 224     -12.060  -8.075   1.874  1.00 86.40           H
ATOM   3340  CB  PHE A 224     -13.332  -6.657   2.977  1.00 86.40           C
ATOM   3341 1HB  PHE A 224     -13.202  -5.644   3.355  1.00 86.40           H
ATOM   3342 2HB  PHE A 224     -14.242  -6.659   2.376  1.00 86.40           H
ATOM   3343  CG  PHE A 224     -13.519  -7.608   4.161  1.00 86.40           C
ATOM   3344  CD1 PHE A 224     -14.132  -8.809   3.979  1.00 86.40           C
ATOM   3345  HD1 PHE A 224     -14.490  -9.093   2.990  1.00 86.40           H
ATOM   3346  CD2 PHE A 224     -13.071  -7.254   5.395  1.00 86.40           C
ATOM   3347  HD2 PHE A 224     -12.580  -6.292   5.541  1.00 86.40           H
ATOM   3348  CE1 PHE A 224     -14.305  -9.691   5.078  1.00 86.40           C
ATOM   3349  HE1 PHE A 224     -14.797 -10.653   4.932  1.00 86.40           H
ATOM   3350  CE2 PHE A 224     -13.244  -8.136   6.494  1.00 86.40           C
ATOM   3351  HE2 PHE A 224     -12.886  -7.852   7.483  1.00 86.40           H
ATOM   3352  CZ  PHE A 224     -13.858  -9.336   6.312  1.00 86.40           C
ATOM   3353  HZ  PHE A 224     -13.990 -10.014   7.156  1.00 86.40           H
ATOM   3354  HN  PHE A 224     -11.100  -6.095   3.633  1.00 86.40           H
ATOM   3355  N   LEU A 225     -11.961  -4.960   0.819  1.00 83.24           N
ATOM   3356  CA  LEU A 225     -12.054  -4.110  -0.355  1.00 83.24           C
ATOM   3357  C   LEU A 225     -11.128  -4.652  -1.446  1.00 83.24           C
ATOM   3358  O   LEU A 225     -11.566  -4.913  -2.565  1.00 83.24           O
ATOM   3359  HA  LEU A 225     -13.081  -4.164  -0.717  1.00 83.24           H
ATOM   3360  CB  LEU A 225     -11.781  -2.652   0.016  1.00 83.24           C
ATOM   3361 1HB  LEU A 225     -12.568  -2.315   0.690  1.00 83.24           H
ATOM   3362 2HB  LEU A 225     -10.844  -2.608   0.572  1.00 83.24           H
ATOM   3363  CG  LEU A 225     -11.693  -1.667  -1.153  1.00 83.24           C
ATOM   3364  HG  LEU A 225     -11.009  -2.078  -1.895  1.00 83.24           H
ATOM   3365  CD1 LEU A 225     -13.054  -1.503  -1.834  1.00 83.24           C
ATOM   3366 1HD1 LEU A 225     -13.389  -2.468  -2.214  1.00 83.24           H
ATOM   3367 2HD1 LEU A 225     -13.778  -1.126  -1.112  1.00 83.24           H
ATOM   3368 3HD1 LEU A 225     -12.963  -0.798  -2.660  1.00 83.24           H
ATOM   3369  CD2 LEU A 225     -11.114  -0.326  -0.698  1.00 83.24           C
ATOM   3370 1HD2 LEU A 225     -11.754   0.103   0.074  1.00 83.24           H
ATOM   3371 2HD2 LEU A 225     -10.113  -0.481  -0.295  1.00 83.24           H
ATOM   3372 3HD2 LEU A 225     -11.063   0.355  -1.547  1.00 83.24           H
ATOM   3373  HN  LEU A 225     -11.648  -4.500   1.650  1.00 83.24           H
ATOM   3374  N   PRO A 226      -9.835  -4.829  -1.142  1.00 81.76           N
ATOM   3375  CA  PRO A 226      -8.907  -5.424  -2.107  1.00 81.76           C
ATOM   3376  C   PRO A 226      -9.408  -6.755  -2.643  1.00 81.76           C
ATOM   3377  O   PRO A 226      -9.286  -7.034  -3.835  1.00 81.76           O
ATOM   3378  HA  PRO A 226      -8.815  -4.781  -2.983  1.00 81.76           H
ATOM   3379  CB  PRO A 226      -7.610  -5.584  -1.312  1.00 81.76           C
ATOM   3380 1HB  PRO A 226      -7.544  -6.566  -0.844  1.00 81.76           H
ATOM   3381 2HB  PRO A 226      -6.732  -5.477  -1.951  1.00 81.76           H
ATOM   3382  CG  PRO A 226      -7.691  -4.469  -0.276  1.00 81.76           C
ATOM   3383 1HG  PRO A 226      -7.035  -4.658   0.574  1.00 81.76           H
ATOM   3384 2HG  PRO A 226      -7.387  -3.508  -0.691  1.00 81.76           H
ATOM   3385  CD  PRO A 226      -9.158  -4.481   0.121  1.00 81.76           C
ATOM   3386 1HD  PRO A 226      -9.361  -5.217   0.899  1.00 81.76           H
ATOM   3387 2HD  PRO A 226      -9.481  -3.515   0.508  1.00 81.76           H
ATOM   3388  N   PHE A 227      -9.963  -7.550  -1.739  1.00 85.11           N
ATOM   3389  CA  PHE A 227     -10.421  -8.882  -2.095  1.00 85.11           C
ATOM   3390  C   PHE A 227     -11.549  -8.817  -3.126  1.00 85.11           C
ATOM   3391  O   PHE A 227     -11.533  -9.548  -4.116  1.00 85.11           O
ATOM   3392  HA  PHE A 227      -9.570  -9.413  -2.522  1.00 85.11           H
ATOM   3393  CB  PHE A 227     -10.954  -9.528  -0.814  1.00 85.11           C
ATOM   3394 1HB  PHE A 227     -10.182  -9.478  -0.046  1.00 85.11           H
ATOM   3395 2HB  PHE A 227     -11.802  -8.947  -0.452  1.00 85.11           H
ATOM   3396  CG  PHE A 227     -11.389 -10.985  -0.986  1.00 85.11           C
ATOM   3397  CD1 PHE A 227     -12.705 -11.287  -1.145  1.00 85.11           C
ATOM   3398  HD1 PHE A 227     -13.450 -10.492  -1.150  1.00 85.11           H
ATOM   3399  CD2 PHE A 227     -10.459 -11.977  -0.981  1.00 85.11           C
ATOM   3400  HD2 PHE A 227      -9.404 -11.735  -0.853  1.00 85.11           H
ATOM   3401  CE1 PHE A 227     -13.109 -12.639  -1.305  1.00 85.11           C
ATOM   3402  HE1 PHE A 227     -14.164 -12.881  -1.432  1.00 85.11           H
ATOM   3403  CE2 PHE A 227     -10.863 -13.329  -1.141  1.00 85.11           C
ATOM   3404  HE2 PHE A 227     -10.117 -14.125  -1.136  1.00 85.11           H
ATOM   3405  CZ  PHE A 227     -12.179 -13.632  -1.299  1.00 85.11           C
ATOM   3406  HZ  PHE A 227     -12.489 -14.669  -1.422  1.00 85.11           H
ATOM   3407  HN  PHE A 227     -10.100  -7.297  -0.782  1.00 85.11           H
ATOM   3408  N   VAL A 228     -12.501  -7.935  -2.860  1.00 87.22           N
ATOM   3409  CA  VAL A 228     -13.609  -7.731  -3.777  1.00 87.22           C
ATOM   3410  C   VAL A 228     -13.069  -7.238  -5.121  1.00 87.22           C
ATOM   3411  O   VAL A 228     -13.513  -7.689  -6.176  1.00 87.22           O
ATOM   3412  HA  VAL A 228     -14.095  -8.695  -3.927  1.00 87.22           H
ATOM   3413  CB  VAL A 228     -14.632  -6.776  -3.158  1.00 87.22           C
ATOM   3414  HB  VAL A 228     -14.103  -5.876  -2.844  1.00 87.22           H
ATOM   3415  CG1 VAL A 228     -15.691  -6.366  -4.183  1.00 87.22           C
ATOM   3416 1HG1 VAL A 228     -15.208  -5.864  -5.022  1.00 87.22           H
ATOM   3417 2HG1 VAL A 228     -16.213  -7.253  -4.541  1.00 87.22           H
ATOM   3418 3HG1 VAL A 228     -16.405  -5.687  -3.717  1.00 87.22           H
ATOM   3419  CG2 VAL A 228     -15.281  -7.396  -1.918  1.00 87.22           C
ATOM   3420 1HG2 VAL A 228     -15.789  -8.319  -2.198  1.00 87.22           H
ATOM   3421 2HG2 VAL A 228     -14.512  -7.615  -1.177  1.00 87.22           H
ATOM   3422 3HG2 VAL A 228     -16.003  -6.697  -1.498  1.00 87.22           H
ATOM   3423  HN  VAL A 228     -12.523  -7.367  -2.037  1.00 87.22           H
ATOM   3424  N   VAL A 229     -12.119  -6.318  -5.039  1.00 82.19           N
ATOM   3425  CA  VAL A 229     -11.518  -5.754  -6.236  1.00 82.19           C
ATOM   3426  C   VAL A 229     -10.835  -6.868  -7.033  1.00 82.19           C
ATOM   3427  O   VAL A 229     -10.972  -6.937  -8.253  1.00 82.19           O
ATOM   3428  HA  VAL A 229     -12.322  -5.333  -6.840  1.00 82.19           H
ATOM   3429  CB  VAL A 229     -10.565  -4.619  -5.858  1.00 82.19           C
ATOM   3430  HB  VAL A 229      -9.941  -4.965  -5.034  1.00 82.19           H
ATOM   3431  CG1 VAL A 229      -9.644  -4.264  -7.027  1.00 82.19           C
ATOM   3432 1HG1 VAL A 229      -9.054  -5.138  -7.303  1.00 82.19           H
ATOM   3433 2HG1 VAL A 229     -10.244  -3.947  -7.880  1.00 82.19           H
ATOM   3434 3HG1 VAL A 229      -8.977  -3.455  -6.731  1.00 82.19           H
ATOM   3435  CG2 VAL A 229     -11.339  -3.390  -5.378  1.00 82.19           C
ATOM   3436 1HG2 VAL A 229     -11.999  -3.042  -6.173  1.00 82.19           H
ATOM   3437 2HG2 VAL A 229     -11.933  -3.654  -4.503  1.00 82.19           H
ATOM   3438 3HG2 VAL A 229     -10.637  -2.598  -5.115  1.00 82.19           H
ATOM   3439  HN  VAL A 229     -11.760  -5.960  -4.178  1.00 82.19           H
ATOM   3440  N   MET A 230     -10.115  -7.712  -6.309  1.00 83.27           N
ATOM   3441  CA  MET A 230      -9.409  -8.819  -6.933  1.00 83.27           C
ATOM   3442  C   MET A 230     -10.372  -9.707  -7.724  1.00 83.27           C
ATOM   3443  O   MET A 230     -10.129 -10.006  -8.892  1.00 83.27           O
ATOM   3444  HA  MET A 230      -8.687  -8.362  -7.610  1.00 83.27           H
ATOM   3445  CB  MET A 230      -8.713  -9.653  -5.856  1.00 83.27           C
ATOM   3446 1HB  MET A 230      -9.404  -9.842  -5.034  1.00 83.27           H
ATOM   3447 2HB  MET A 230      -8.433 -10.623  -6.267  1.00 83.27           H
ATOM   3448  CG  MET A 230      -7.467  -8.938  -5.329  1.00 83.27           C
ATOM   3449 1HG  MET A 230      -6.748  -8.800  -6.136  1.00 83.27           H
ATOM   3450 2HG  MET A 230      -7.734  -7.945  -4.967  1.00 83.27           H
ATOM   3451  SD  MET A 230      -6.730  -9.889  -4.011  1.00 83.27           S
ATOM   3452  CE  MET A 230      -6.536  -8.613  -2.778  1.00 83.27           C
ATOM   3453 1HE  MET A 230      -5.893  -7.824  -3.169  1.00 83.27           H
ATOM   3454 2HE  MET A 230      -7.512  -8.195  -2.531  1.00 83.27           H
ATOM   3455 3HE  MET A 230      -6.085  -9.038  -1.882  1.00 83.27           H
ATOM   3456  HN  MET A 230     -10.009  -7.650  -5.317  1.00 83.27           H
ATOM   3457  N   ALA A 231     -11.445 -10.104  -7.056  1.00 85.78           N
ATOM   3458  CA  ALA A 231     -12.402 -11.020  -7.652  1.00 85.78           C
ATOM   3459  C   ALA A 231     -12.959 -10.404  -8.937  1.00 85.78           C
ATOM   3460  O   ALA A 231     -13.013 -11.064  -9.974  1.00 85.78           O
ATOM   3461  HA  ALA A 231     -11.871 -11.939  -7.901  1.00 85.78           H
ATOM   3462  CB  ALA A 231     -13.500 -11.344  -6.638  1.00 85.78           C
ATOM   3463 1HB  ALA A 231     -13.055 -11.806  -5.756  1.00 85.78           H
ATOM   3464 2HB  ALA A 231     -14.009 -10.425  -6.348  1.00 85.78           H
ATOM   3465 3HB  ALA A 231     -14.217 -12.032  -7.085  1.00 85.78           H
ATOM   3466  HN  ALA A 231     -11.664  -9.810  -6.125  1.00 85.78           H
ATOM   3467  N   CYS A 232     -13.359  -9.146  -8.827  1.00 86.21           N
ATOM   3468  CA  CYS A 232     -13.889  -8.426  -9.973  1.00 86.21           C
ATOM   3469  C   CYS A 232     -12.824  -8.420 -11.071  1.00 86.21           C
ATOM   3470  O   CYS A 232     -13.127  -8.673 -12.236  1.00 86.21           O
ATOM   3471  HA  CYS A 232     -14.777  -8.967 -10.299  1.00 86.21           H
ATOM   3472  CB  CYS A 232     -14.329  -7.010  -9.597  1.00 86.21           C
ATOM   3473 1HB  CYS A 232     -13.527  -6.501  -9.063  1.00 86.21           H
ATOM   3474 2HB  CYS A 232     -14.529  -6.431 -10.499  1.00 86.21           H
ATOM   3475  SG  CYS A 232     -15.831  -7.078  -8.553  1.00 86.21           S
ATOM   3476  HG  CYS A 232     -15.193  -7.294  -7.406  1.00 86.21           H
ATOM   3477  HN  CYS A 232     -13.325  -8.620  -7.977  1.00 86.21           H
ATOM   3478  N   CYS A 233     -11.598  -8.128 -10.661  1.00 82.13           N
ATOM   3479  CA  CYS A 233     -10.502  -8.003 -11.607  1.00 82.13           C
ATOM   3480  C   CYS A 233     -10.362  -9.329 -12.358  1.00 82.13           C
ATOM   3481  O   CYS A 233     -10.301  -9.347 -13.586  1.00 82.13           O
ATOM   3482  HA  CYS A 233     -10.769  -7.197 -12.291  1.00 82.13           H
ATOM   3483  CB  CYS A 233      -9.199  -7.600 -10.913  1.00 82.13           C
ATOM   3484 1HB  CYS A 233      -9.021  -8.244 -10.053  1.00 82.13           H
ATOM   3485 2HB  CYS A 233      -8.358  -7.736 -11.593  1.00 82.13           H
ATOM   3486  SG  CYS A 233      -9.291  -5.853 -10.376  1.00 82.13           S
ATOM   3487  HG  CYS A 233     -10.215  -6.044  -9.439  1.00 82.13           H
ATOM   3488  HN  CYS A 233     -11.349  -7.978  -9.704  1.00 82.13           H
ATOM   3489  N   TYR A 234     -10.315 -10.406 -11.588  1.00 84.03           N
ATOM   3490  CA  TYR A 234     -10.104 -11.725 -12.160  1.00 84.03           C
ATOM   3491  C   TYR A 234     -11.312 -12.162 -12.991  1.00 84.03           C
ATOM   3492  O   TYR A 234     -11.155 -12.750 -14.060  1.00 84.03           O
ATOM   3493  HA  TYR A 234      -9.227 -11.676 -12.805  1.00 84.03           H
ATOM   3494  CB  TYR A 234      -9.944 -12.678 -10.973  1.00 84.03           C
ATOM   3495 1HB  TYR A 234     -10.639 -12.383 -10.187  1.00 84.03           H
ATOM   3496 2HB  TYR A 234     -10.226 -13.683 -11.287  1.00 84.03           H
ATOM   3497  CG  TYR A 234      -8.529 -12.718 -10.394  1.00 84.03           C
ATOM   3498  CD1 TYR A 234      -7.475 -13.147 -11.175  1.00 84.03           C
ATOM   3499  HD1 TYR A 234      -7.652 -13.457 -12.205  1.00 84.03           H
ATOM   3500  CD2 TYR A 234      -8.306 -12.326  -9.089  1.00 84.03           C
ATOM   3501  HD2 TYR A 234      -9.138 -11.988  -8.472  1.00 84.03           H
ATOM   3502  CE1 TYR A 234      -6.143 -13.185 -10.630  1.00 84.03           C
ATOM   3503  HE1 TYR A 234      -5.302 -13.521 -11.236  1.00 84.03           H
ATOM   3504  CE2 TYR A 234      -6.974 -12.364  -8.544  1.00 84.03           C
ATOM   3505  HE2 TYR A 234      -6.784 -12.057  -7.516  1.00 84.03           H
ATOM   3506  CZ  TYR A 234      -5.958 -12.792  -9.341  1.00 84.03           C
ATOM   3507  OH  TYR A 234      -4.700 -12.827  -8.826  1.00 84.03           O
ATOM   3508  HH  TYR A 234      -4.054 -13.140  -9.523  1.00 84.03           H
ATOM   3509  HN  TYR A 234     -10.418 -10.388 -10.594  1.00 84.03           H
ATOM   3510  N   THR A 235     -12.491 -11.859 -12.467  1.00 87.12           N
ATOM   3511  CA  THR A 235     -13.723 -12.151 -13.179  1.00 87.12           C
ATOM   3512  C   THR A 235     -13.716 -11.481 -14.555  1.00 87.12           C
ATOM   3513  O   THR A 235     -14.080 -12.100 -15.553  1.00 87.12           O
ATOM   3514  HA  THR A 235     -13.775 -13.227 -13.349  1.00 87.12           H
ATOM   3515  CB  THR A 235     -14.894 -11.716 -12.297  1.00 87.12           C
ATOM   3516  HB  THR A 235     -14.870 -10.640 -12.121  1.00 87.12           H
ATOM   3517  OG1 THR A 235     -14.775 -12.532 -11.134  1.00 87.12           O
ATOM   3518  HG1 THR A 235     -14.220 -12.066 -10.445  1.00 87.12           H
ATOM   3519  CG2 THR A 235     -16.250 -12.105 -12.888  1.00 87.12           C
ATOM   3520 1HG2 THR A 235     -16.300 -13.188 -13.001  1.00 87.12           H
ATOM   3521 2HG2 THR A 235     -16.371 -11.632 -13.863  1.00 87.12           H
ATOM   3522 3HG2 THR A 235     -17.046 -11.772 -12.222  1.00 87.12           H
ATOM   3523  HN  THR A 235     -12.611 -11.422 -11.576  1.00 87.12           H
ATOM   3524  N   ILE A 236     -13.299 -10.223 -14.562  1.00 83.41           N
ATOM   3525  CA  ILE A 236     -13.217  -9.469 -15.802  1.00 83.41           C
ATOM   3526  C   ILE A 236     -12.184 -10.122 -16.723  1.00 83.41           C
ATOM   3527  O   ILE A 236     -12.425 -10.279 -17.919  1.00 83.41           O
ATOM   3528  HA  ILE A 236     -14.193  -9.525 -16.284  1.00 83.41           H
ATOM   3529  CB  ILE A 236     -12.937  -7.993 -15.514  1.00 83.41           C
ATOM   3530  HB  ILE A 236     -12.162  -7.935 -14.750  1.00 83.41           H
ATOM   3531  CG1 ILE A 236     -14.179  -7.300 -14.950  1.00 83.41           C
ATOM   3532 1HG1 ILE A 236     -14.944  -7.231 -15.724  1.00 83.41           H
ATOM   3533 2HG1 ILE A 236     -14.598  -7.898 -14.140  1.00 83.41           H
ATOM   3534  CG2 ILE A 236     -12.400  -7.284 -16.758  1.00 83.41           C
ATOM   3535 1HG2 ILE A 236     -11.472  -7.759 -17.076  1.00 83.41           H
ATOM   3536 2HG2 ILE A 236     -13.135  -7.350 -17.560  1.00 83.41           H
ATOM   3537 3HG2 ILE A 236     -12.210  -6.236 -16.526  1.00 83.41           H
ATOM   3538  CD1 ILE A 236     -13.840  -5.900 -14.434  1.00 83.41           C
ATOM   3539 1HD1 ILE A 236     -13.092  -5.975 -13.644  1.00 83.41           H
ATOM   3540 2HD1 ILE A 236     -13.444  -5.298 -15.252  1.00 83.41           H
ATOM   3541 3HD1 ILE A 236     -14.740  -5.430 -14.039  1.00 83.41           H
ATOM   3542  HN  ILE A 236     -13.020  -9.721 -13.743  1.00 83.41           H
ATOM   3543  N   ILE A 237     -11.056 -10.486 -16.131  1.00 79.76           N
ATOM   3544  CA  ILE A 237      -9.967 -11.074 -16.892  1.00 79.76           C
ATOM   3545  C   ILE A 237     -10.458 -12.354 -17.571  1.00 79.76           C
ATOM   3546  O   ILE A 237     -10.241 -12.549 -18.766  1.00 79.76           O
ATOM   3547  HA  ILE A 237      -9.685 -10.359 -17.665  1.00 79.76           H
ATOM   3548  CB  ILE A 237      -8.741 -11.283 -16.000  1.00 79.76           C
ATOM   3549  HB  ILE A 237      -9.075 -11.719 -15.058  1.00 79.76           H
ATOM   3550  CG1 ILE A 237      -8.071  -9.949 -15.668  1.00 79.76           C
ATOM   3551 1HG1 ILE A 237      -7.580  -9.554 -16.557  1.00 79.76           H
ATOM   3552 2HG1 ILE A 237      -8.826  -9.222 -15.371  1.00 79.76           H
ATOM   3553  CG2 ILE A 237      -7.764 -12.274 -16.635  1.00 79.76           C
ATOM   3554 1HG2 ILE A 237      -8.260 -13.234 -16.777  1.00 79.76           H
ATOM   3555 2HG2 ILE A 237      -7.432 -11.890 -17.599  1.00 79.76           H
ATOM   3556 3HG2 ILE A 237      -6.902 -12.405 -15.980  1.00 79.76           H
ATOM   3557  CD1 ILE A 237      -7.045 -10.115 -14.544  1.00 79.76           C
ATOM   3558 1HD1 ILE A 237      -7.544 -10.488 -13.649  1.00 79.76           H
ATOM   3559 2HD1 ILE A 237      -6.278 -10.825 -14.855  1.00 79.76           H
ATOM   3560 3HD1 ILE A 237      -6.584  -9.152 -14.328  1.00 79.76           H
ATOM   3561  HN  ILE A 237     -10.880 -10.384 -15.151  1.00 79.76           H
ATOM   3562  N   ILE A 238     -11.112 -13.192 -16.781  1.00 83.16           N
ATOM   3563  CA  ILE A 238     -11.588 -14.472 -17.277  1.00 83.16           C
ATOM   3564  C   ILE A 238     -12.537 -14.237 -18.454  1.00 83.16           C
ATOM   3565  O   ILE A 238     -12.410 -14.878 -19.496  1.00 83.16           O
ATOM   3566  HA  ILE A 238     -10.721 -15.025 -17.638  1.00 83.16           H
ATOM   3567  CB  ILE A 238     -12.207 -15.291 -16.143  1.00 83.16           C
ATOM   3568  HB  ILE A 238     -12.872 -14.639 -15.575  1.00 83.16           H
ATOM   3569  CG1 ILE A 238     -11.131 -15.789 -15.176  1.00 83.16           C
ATOM   3570 1HG1 ILE A 238     -10.569 -16.601 -15.639  1.00 83.16           H
ATOM   3571 2HG1 ILE A 238     -10.422 -14.988 -14.970  1.00 83.16           H
ATOM   3572  CG2 ILE A 238     -13.058 -16.436 -16.694  1.00 83.16           C
ATOM   3573 1HG2 ILE A 238     -13.860 -16.029 -17.309  1.00 83.16           H
ATOM   3574 2HG2 ILE A 238     -12.434 -17.094 -17.299  1.00 83.16           H
ATOM   3575 3HG2 ILE A 238     -13.486 -17.002 -15.866  1.00 83.16           H
ATOM   3576  CD1 ILE A 238     -11.753 -16.276 -13.866  1.00 83.16           C
ATOM   3577 1HD1 ILE A 238     -12.294 -15.455 -13.394  1.00 83.16           H
ATOM   3578 2HD1 ILE A 238     -12.444 -17.094 -14.073  1.00 83.16           H
ATOM   3579 3HD1 ILE A 238     -10.967 -16.625 -13.197  1.00 83.16           H
ATOM   3580  HN  ILE A 238     -11.317 -13.010 -15.819  1.00 83.16           H
ATOM   3581  N   HIS A 239     -13.466 -13.315 -18.248  1.00 83.92           N
ATOM   3582  CA  HIS A 239     -14.462 -13.017 -19.263  1.00 83.92           C
ATOM   3583  C   HIS A 239     -13.769 -12.502 -20.527  1.00 83.92           C
ATOM   3584  O   HIS A 239     -14.192 -12.809 -21.640  1.00 83.92           O
ATOM   3585  HA  HIS A 239     -14.966 -13.956 -19.493  1.00 83.92           H
ATOM   3586  CB  HIS A 239     -15.512 -12.043 -18.725  1.00 83.92           C
ATOM   3587 1HB  HIS A 239     -15.933 -12.450 -17.806  1.00 83.92           H
ATOM   3588 2HB  HIS A 239     -15.023 -11.105 -18.463  1.00 83.92           H
ATOM   3589  CG  HIS A 239     -16.636 -11.755 -19.692  1.00 83.92           C
ATOM   3590  ND1 HIS A 239     -16.782 -10.536 -20.331  1.00 83.92           N
ATOM   3591  HD1 HIS A 239     -16.180  -9.744 -20.224  1.00 83.92           H
ATOM   3592  CD2 HIS A 239     -17.665 -12.541 -20.122  1.00 83.92           C
ATOM   3593  HD2 HIS A 239     -17.852 -13.570 -19.815  1.00 83.92           H
ATOM   3594  CE1 HIS A 239     -17.854 -10.596 -21.107  1.00 83.92           C
ATOM   3595  HE1 HIS A 239     -18.232  -9.794 -21.740  1.00 83.92           H
ATOM   3596  NE2 HIS A 239     -18.400 -11.839 -20.976  1.00 83.92           N
ATOM   3597  HN  HIS A 239     -13.545 -12.778 -17.408  1.00 83.92           H
ATOM   3598  N   THR A 240     -12.715 -11.729 -20.312  1.00 78.01           N
ATOM   3599  CA  THR A 240     -11.946 -11.186 -21.419  1.00 78.01           C
ATOM   3600  C   THR A 240     -11.308 -12.316 -22.229  1.00 78.01           C
ATOM   3601  O   THR A 240     -11.322 -12.287 -23.459  1.00 78.01           O
ATOM   3602  HA  THR A 240     -12.629 -10.660 -22.086  1.00 78.01           H
ATOM   3603  CB  THR A 240     -10.928 -10.197 -20.848  1.00 78.01           C
ATOM   3604  HB  THR A 240     -10.166 -10.716 -20.266  1.00 78.01           H
ATOM   3605  OG1 THR A 240     -11.721  -9.260 -20.125  1.00 78.01           O
ATOM   3606  HG1 THR A 240     -11.640  -9.428 -19.143  1.00 78.01           H
ATOM   3607  CG2 THR A 240     -10.255  -9.357 -21.935  1.00 78.01           C
ATOM   3608 1HG2 THR A 240     -11.012  -8.786 -22.473  1.00 78.01           H
ATOM   3609 2HG2 THR A 240      -9.732 -10.013 -22.630  1.00 78.01           H
ATOM   3610 3HG2 THR A 240      -9.542  -8.672 -21.475  1.00 78.01           H
ATOM   3611  HN  THR A 240     -12.386 -11.472 -19.403  1.00 78.01           H
ATOM   3612  N   LEU A 241     -10.764 -13.285 -21.507  1.00 78.76           N
ATOM   3613  CA  LEU A 241     -10.055 -14.383 -22.141  1.00 78.76           C
ATOM   3614  C   LEU A 241     -11.033 -15.191 -22.995  1.00 78.76           C
ATOM   3615  O   LEU A 241     -10.698 -15.609 -24.103  1.00 78.76           O
ATOM   3616  HA  LEU A 241      -9.301 -13.948 -22.798  1.00 78.76           H
ATOM   3617  CB  LEU A 241      -9.316 -15.219 -21.095  1.00 78.76           C
ATOM   3618 1HB  LEU A 241     -10.003 -15.429 -20.275  1.00 78.76           H
ATOM   3619 2HB  LEU A 241      -9.052 -16.177 -21.544  1.00 78.76           H
ATOM   3620  CG  LEU A 241      -8.047 -14.595 -20.511  1.00 78.76           C
ATOM   3621  HG  LEU A 241      -8.295 -13.600 -20.141  1.00 78.76           H
ATOM   3622  CD1 LEU A 241      -7.534 -15.406 -19.320  1.00 78.76           C
ATOM   3623 1HD1 LEU A 241      -8.298 -15.434 -18.544  1.00 78.76           H
ATOM   3624 2HD1 LEU A 241      -7.307 -16.422 -19.643  1.00 78.76           H
ATOM   3625 3HD1 LEU A 241      -6.631 -14.941 -18.925  1.00 78.76           H
ATOM   3626  CD2 LEU A 241      -6.975 -14.421 -21.590  1.00 78.76           C
ATOM   3627 1HD2 LEU A 241      -6.724 -15.394 -22.012  1.00 78.76           H
ATOM   3628 2HD2 LEU A 241      -7.355 -13.770 -22.377  1.00 78.76           H
ATOM   3629 3HD2 LEU A 241      -6.084 -13.975 -21.148  1.00 78.76           H
ATOM   3630  HN  LEU A 241     -10.802 -13.327 -20.509  1.00 78.76           H
ATOM   3631  N   ILE A 242     -12.224 -15.387 -22.448  1.00 79.32           N
ATOM   3632  CA  ILE A 242     -13.235 -16.185 -23.121  1.00 79.32           C
ATOM   3633  C   ILE A 242     -13.636 -15.496 -24.427  1.00 79.32           C
ATOM   3634  O   ILE A 242     -13.803 -16.153 -25.453  1.00 79.32           O
ATOM   3635  HA  ILE A 242     -12.784 -17.147 -23.363  1.00 79.32           H
ATOM   3636  CB  ILE A 242     -14.412 -16.460 -22.183  1.00 79.32           C
ATOM   3637  HB  ILE A 242     -14.735 -15.512 -21.753  1.00 79.32           H
ATOM   3638  CG1 ILE A 242     -13.990 -17.363 -21.023  1.00 79.32           C
ATOM   3639 1HG1 ILE A 242     -13.809 -18.373 -21.390  1.00 79.32           H
ATOM   3640 2HG1 ILE A 242     -13.050 -17.004 -20.602  1.00 79.32           H
ATOM   3641  CG2 ILE A 242     -15.603 -17.035 -22.953  1.00 79.32           C
ATOM   3642 1HG2 ILE A 242     -15.922 -16.323 -23.714  1.00 79.32           H
ATOM   3643 2HG2 ILE A 242     -15.310 -17.970 -23.429  1.00 79.32           H
ATOM   3644 3HG2 ILE A 242     -16.426 -17.221 -22.262  1.00 79.32           H
ATOM   3645  CD1 ILE A 242     -15.064 -17.394 -19.933  1.00 79.32           C
ATOM   3646 1HD1 ILE A 242     -15.224 -16.386 -19.552  1.00 79.32           H
ATOM   3647 2HD1 ILE A 242     -15.995 -17.776 -20.352  1.00 79.32           H
ATOM   3648 3HD1 ILE A 242     -14.738 -18.043 -19.120  1.00 79.32           H
ATOM   3649  HN  ILE A 242     -12.501 -15.012 -21.563  1.00 79.32           H
ATOM   3650  N   GLN A 243     -13.780 -14.181 -24.345  1.00 74.81           N
ATOM   3651  CA  GLN A 243     -14.171 -13.398 -25.505  1.00 74.81           C
ATOM   3652  C   GLN A 243     -13.002 -13.279 -26.484  1.00 74.81           C
ATOM   3653  O   GLN A 243     -13.184 -12.857 -27.625  1.00 74.81           O
ATOM   3654  HA  GLN A 243     -14.987 -13.954 -25.968  1.00 74.81           H
ATOM   3655  CB  GLN A 243     -14.679 -12.017 -25.087  1.00 74.81           C
ATOM   3656 1HB  GLN A 243     -13.951 -11.540 -24.431  1.00 74.81           H
ATOM   3657 2HB  GLN A 243     -14.780 -11.381 -25.966  1.00 74.81           H
ATOM   3658  CG  GLN A 243     -16.027 -12.122 -24.370  1.00 74.81           C
ATOM   3659 1HG  GLN A 243     -16.687 -12.788 -24.925  1.00 74.81           H
ATOM   3660 2HG  GLN A 243     -15.884 -12.564 -23.383  1.00 74.81           H
ATOM   3661  CD  GLN A 243     -16.682 -10.747 -24.229  1.00 74.81           C
ATOM   3662  OE1 GLN A 243     -16.067  -9.713 -24.437  1.00 74.81           O
ATOM   3663  NE2 GLN A 243     -17.960 -10.791 -23.865  1.00 74.81           N
ATOM   3664 1HE2 GLN A 243     -18.406 -11.673 -23.710  1.00 74.81           H
ATOM   3665 2HE2 GLN A 243     -18.476  -9.943 -23.746  1.00 74.81           H
ATOM   3666  HN  GLN A 243     -13.634 -13.654 -23.508  1.00 74.81           H
ATOM   3667  N   ALA A 244     -11.827 -13.658 -26.002  1.00 67.73           N
ATOM   3668  CA  ALA A 244     -10.611 -13.495 -26.781  1.00 67.73           C
ATOM   3669  C   ALA A 244     -10.524 -14.614 -27.821  1.00 67.73           C
ATOM   3670  O   ALA A 244      -9.930 -15.660 -27.564  1.00 67.73           O
ATOM   3671  HA  ALA A 244     -10.672 -12.536 -27.296  1.00 67.73           H
ATOM   3672  CB  ALA A 244      -9.403 -13.475 -25.843  1.00 67.73           C
ATOM   3673 1HB  ALA A 244      -9.499 -12.645 -25.143  1.00 67.73           H
ATOM   3674 2HB  ALA A 244      -9.357 -14.413 -25.290  1.00 67.73           H
ATOM   3675 3HB  ALA A 244      -8.491 -13.354 -26.428  1.00 67.73           H
ATOM   3676  HN  ALA A 244     -11.699 -14.068 -25.099  1.00 67.73           H
ATOM   3677  N   LYS A 245     -11.124 -14.355 -28.974  1.00 63.72           N
ATOM   3678  CA  LYS A 245     -11.030 -15.280 -30.091  1.00 63.72           C
ATOM   3679  C   LYS A 245      -9.562 -15.442 -30.490  1.00 63.72           C
ATOM   3680  O   LYS A 245      -9.198 -16.414 -31.150  1.00 63.72           O
ATOM   3681  HA  LYS A 245     -11.403 -16.245 -29.749  1.00 63.72           H
ATOM   3682  CB  LYS A 245     -11.933 -14.826 -31.239  1.00 63.72           C
ATOM   3683 1HB  LYS A 245     -11.737 -13.779 -31.470  1.00 63.72           H
ATOM   3684 2HB  LYS A 245     -11.701 -15.398 -32.137  1.00 63.72           H
ATOM   3685  CG  LYS A 245     -13.409 -15.007 -30.880  1.00 63.72           C
ATOM   3686 1HG  LYS A 245     -13.559 -15.986 -30.427  1.00 63.72           H
ATOM   3687 2HG  LYS A 245     -13.700 -14.263 -30.138  1.00 63.72           H
ATOM   3688  CD  LYS A 245     -14.295 -14.871 -32.120  1.00 63.72           C
ATOM   3689 1HD  LYS A 245     -14.216 -13.860 -32.520  1.00 63.72           H
ATOM   3690 2HD  LYS A 245     -13.946 -15.550 -32.898  1.00 63.72           H
ATOM   3691  CE  LYS A 245     -15.756 -15.179 -31.786  1.00 63.72           C
ATOM   3692 1HE  LYS A 245     -15.819 -16.119 -31.236  1.00 63.72           H
ATOM   3693 2HE  LYS A 245     -16.159 -14.402 -31.136  1.00 63.72           H
ATOM   3694  NZ  LYS A 245     -16.564 -15.267 -33.023  1.00 63.72           N
ATOM   3695 1HZ  LYS A 245     -17.533 -15.441 -32.782  1.00 63.72           H
ATOM   3696 2HZ  LYS A 245     -16.495 -14.394 -33.534  1.00 63.72           H
ATOM   3697 3HZ  LYS A 245     -16.217 -16.025 -33.600  1.00 63.72           H
ATOM   3698  HN  LYS A 245     -11.666 -13.533 -29.150  1.00 63.72           H
ATOM   3699  N   LYS A 246      -8.757 -14.475 -30.073  1.00 59.46           N
ATOM   3700  CA  LYS A 246      -7.376 -14.406 -30.518  1.00 59.46           C
ATOM   3701  C   LYS A 246      -6.448 -14.645 -29.326  1.00 59.46           C
ATOM   3702  O   LYS A 246      -6.616 -14.034 -28.272  1.00 59.46           O
ATOM   3703  HA  LYS A 246      -7.225 -15.210 -31.240  1.00 59.46           H
ATOM   3704  CB  LYS A 246      -7.113 -13.088 -31.248  1.00 59.46           C
ATOM   3705 1HB  LYS A 246      -7.519 -12.259 -30.668  1.00 59.46           H
ATOM   3706 2HB  LYS A 246      -6.039 -12.922 -31.332  1.00 59.46           H
ATOM   3707  CG  LYS A 246      -7.744 -13.097 -32.642  1.00 59.46           C
ATOM   3708 1HG  LYS A 246      -7.573 -14.064 -33.116  1.00 59.46           H
ATOM   3709 2HG  LYS A 246      -8.823 -12.970 -32.558  1.00 59.46           H
ATOM   3710  CD  LYS A 246      -7.160 -11.985 -33.516  1.00 59.46           C
ATOM   3711 1HD  LYS A 246      -7.402 -11.014 -33.084  1.00 59.46           H
ATOM   3712 2HD  LYS A 246      -6.074 -12.065 -33.534  1.00 59.46           H
ATOM   3713  CE  LYS A 246      -7.707 -12.065 -34.943  1.00 59.46           C
ATOM   3714 1HE  LYS A 246      -7.657 -13.093 -35.301  1.00 59.46           H
ATOM   3715 2HE  LYS A 246      -8.758 -11.775 -34.953  1.00 59.46           H
ATOM   3716  NZ  LYS A 246      -6.934 -11.181 -35.844  1.00 59.46           N
ATOM   3717 1HZ  LYS A 246      -7.333 -11.217 -36.775  1.00 59.46           H
ATOM   3718 2HZ  LYS A 246      -6.970 -10.229 -35.496  1.00 59.46           H
ATOM   3719 3HZ  LYS A 246      -5.970 -11.493 -35.877  1.00 59.46           H
ATOM   3720  HN  LYS A 246      -9.035 -13.749 -29.444  1.00 59.46           H
ATOM   3721  N   SER A 247      -5.488 -15.535 -29.532  1.00 57.45           N
ATOM   3722  CA  SER A 247      -4.636 -15.983 -28.444  1.00 57.45           C
ATOM   3723  C   SER A 247      -3.769 -14.824 -27.947  1.00 57.45           C
ATOM   3724  O   SER A 247      -3.352 -14.808 -26.790  1.00 57.45           O
ATOM   3725  HA  SER A 247      -5.318 -16.313 -27.660  1.00 57.45           H
ATOM   3726  CB  SER A 247      -3.756 -17.156 -28.880  1.00 57.45           C
ATOM   3727 1HB  SER A 247      -3.424 -17.707 -28.000  1.00 57.45           H
ATOM   3728 2HB  SER A 247      -4.345 -17.846 -29.485  1.00 57.45           H
ATOM   3729  OG  SER A 247      -2.621 -16.723 -29.625  1.00 57.45           O
ATOM   3730  HG  SER A 247      -2.078 -17.513 -29.911  1.00 57.45           H
ATOM   3731  HN  SER A 247      -5.290 -15.947 -30.421  1.00 57.45           H
ATOM   3732  N   SER A 248      -3.524 -13.883 -28.847  1.00 60.30           N
ATOM   3733  CA  SER A 248      -2.599 -12.799 -28.562  1.00 60.30           C
ATOM   3734  C   SER A 248      -3.050 -12.041 -27.312  1.00 60.30           C
ATOM   3735  O   SER A 248      -2.275 -11.286 -26.727  1.00 60.30           O
ATOM   3736  HA  SER A 248      -1.635 -13.279 -28.392  1.00 60.30           H
ATOM   3737  CB  SER A 248      -2.488 -11.843 -29.752  1.00 60.30           C
ATOM   3738 1HB  SER A 248      -1.693 -11.122 -29.564  1.00 60.30           H
ATOM   3739 2HB  SER A 248      -2.205 -12.404 -30.643  1.00 60.30           H
ATOM   3740  OG  SER A 248      -3.709 -11.150 -29.996  1.00 60.30           O
ATOM   3741  HG  SER A 248      -3.598 -10.521 -30.765  1.00 60.30           H
ATOM   3742  HN  SER A 248      -3.943 -13.853 -29.754  1.00 60.30           H
ATOM   3743  N   LYS A 249      -4.301 -12.268 -26.941  1.00 64.21           N
ATOM   3744  CA  LYS A 249      -4.898 -11.538 -25.835  1.00 64.21           C
ATOM   3745  C   LYS A 249      -4.320 -12.055 -24.517  1.00 64.21           C
ATOM   3746  O   LYS A 249      -4.288 -11.332 -23.523  1.00 64.21           O
ATOM   3747  HA  LYS A 249      -4.619 -10.490 -25.947  1.00 64.21           H
ATOM   3748  CB  LYS A 249      -6.425 -11.610 -25.907  1.00 64.21           C
ATOM   3749 1HB  LYS A 249      -6.753 -12.634 -25.732  1.00 64.21           H
ATOM   3750 2HB  LYS A 249      -6.859 -10.996 -25.118  1.00 64.21           H
ATOM   3751  CG  LYS A 249      -6.932 -11.132 -27.269  1.00 64.21           C
ATOM   3752 1HG  LYS A 249      -6.191 -10.479 -27.729  1.00 64.21           H
ATOM   3753 2HG  LYS A 249      -7.060 -11.986 -27.934  1.00 64.21           H
ATOM   3754  CD  LYS A 249      -8.260 -10.385 -27.128  1.00 64.21           C
ATOM   3755 1HD  LYS A 249      -8.762 -10.698 -26.213  1.00 64.21           H
ATOM   3756 2HD  LYS A 249      -8.073  -9.315 -27.040  1.00 64.21           H
ATOM   3757  CE  LYS A 249      -9.169 -10.651 -28.330  1.00 64.21           C
ATOM   3758 1HE  LYS A 249      -8.760 -10.167 -29.217  1.00 64.21           H
ATOM   3759 2HE  LYS A 249      -9.203 -11.720 -28.539  1.00 64.21           H
ATOM   3760  NZ  LYS A 249     -10.536 -10.147 -28.068  1.00 64.21           N
ATOM   3761 1HZ  LYS A 249     -11.186 -10.581 -28.715  1.00 64.21           H
ATOM   3762 2HZ  LYS A 249     -10.803 -10.374 -27.117  1.00 64.21           H
ATOM   3763 3HZ  LYS A 249     -10.555  -9.141 -28.194  1.00 64.21           H
ATOM   3764  HN  LYS A 249      -4.903 -12.935 -27.380  1.00 64.21           H
ATOM   3765  N   HIS A 250      -3.877 -13.303 -24.551  1.00 67.32           N
ATOM   3766  CA  HIS A 250      -3.268 -13.914 -23.381  1.00 67.32           C
ATOM   3767  C   HIS A 250      -2.019 -13.126 -22.983  1.00 67.32           C
ATOM   3768  O   HIS A 250      -1.762 -12.920 -21.798  1.00 67.32           O
ATOM   3769  HA  HIS A 250      -4.001 -13.848 -22.577  1.00 67.32           H
ATOM   3770  CB  HIS A 250      -2.981 -15.396 -23.630  1.00 67.32           C
ATOM   3771 1HB  HIS A 250      -2.415 -15.496 -24.556  1.00 67.32           H
ATOM   3772 2HB  HIS A 250      -2.347 -15.772 -22.827  1.00 67.32           H
ATOM   3773  CG  HIS A 250      -4.220 -16.255 -23.718  1.00 67.32           C
ATOM   3774  ND1 HIS A 250      -4.806 -16.841 -22.609  1.00 67.32           N
ATOM   3775  HD1 HIS A 250      -4.484 -16.761 -21.666  1.00 67.32           H
ATOM   3776  CD2 HIS A 250      -4.977 -16.621 -24.792  1.00 67.32           C
ATOM   3777  HD2 HIS A 250      -4.795 -16.331 -25.827  1.00 67.32           H
ATOM   3778  CE1 HIS A 250      -5.867 -17.526 -23.010  1.00 67.32           C
ATOM   3779  HE1 HIS A 250      -6.538 -18.099 -22.371  1.00 67.32           H
ATOM   3780  NE2 HIS A 250      -5.970 -17.389 -24.363  1.00 67.32           N
ATOM   3781  HN  HIS A 250      -3.929 -13.893 -25.357  1.00 67.32           H
ATOM   3782  N   LYS A 251      -1.274 -12.708 -23.996  1.00 69.80           N
ATOM   3783  CA  LYS A 251      -0.014 -12.023 -23.765  1.00 69.80           C
ATOM   3784  C   LYS A 251      -0.287 -10.671 -23.103  1.00 69.80           C
ATOM   3785  O   LYS A 251       0.476 -10.231 -22.244  1.00 69.80           O
ATOM   3786  HA  LYS A 251       0.569 -12.633 -23.076  1.00 69.80           H
ATOM   3787  CB  LYS A 251       0.786 -11.920 -25.065  1.00 69.80           C
ATOM   3788 1HB  LYS A 251       0.595 -12.795 -25.685  1.00 69.80           H
ATOM   3789 2HB  LYS A 251       0.455 -11.050 -25.632  1.00 69.80           H
ATOM   3790  CG  LYS A 251       2.285 -11.809 -24.780  1.00 69.80           C
ATOM   3791 1HG  LYS A 251       2.472 -10.959 -24.123  1.00 69.80           H
ATOM   3792 2HG  LYS A 251       2.626 -12.700 -24.252  1.00 69.80           H
ATOM   3793  CD  LYS A 251       3.080 -11.643 -26.077  1.00 69.80           C
ATOM   3794 1HD  LYS A 251       2.742 -12.374 -26.810  1.00 69.80           H
ATOM   3795 2HD  LYS A 251       2.890 -10.656 -26.500  1.00 69.80           H
ATOM   3796  CE  LYS A 251       4.579 -11.817 -25.827  1.00 69.80           C
ATOM   3797 1HE  LYS A 251       4.869 -11.278 -24.925  1.00 69.80           H
ATOM   3798 2HE  LYS A 251       4.805 -12.869 -25.655  1.00 69.80           H
ATOM   3799  NZ  LYS A 251       5.358 -11.318 -26.982  1.00 69.80           N
ATOM   3800 1HZ  LYS A 251       6.349 -11.376 -26.772  1.00 69.80           H
ATOM   3801 2HZ  LYS A 251       5.153 -11.884 -27.798  1.00 69.80           H
ATOM   3802 3HZ  LYS A 251       5.108 -10.354 -27.168  1.00 69.80           H
ATOM   3803  HN  LYS A 251      -1.518 -12.831 -24.958  1.00 69.80           H
ATOM   3804  N   ALA A 252      -1.378 -10.050 -23.527  1.00 71.92           N
ATOM   3805  CA  ALA A 252      -1.698  -8.707 -23.074  1.00 71.92           C
ATOM   3806  C   ALA A 252      -2.155  -8.761 -21.615  1.00 71.92           C
ATOM   3807  O   ALA A 252      -2.048  -7.773 -20.890  1.00 71.92           O
ATOM   3808  HA  ALA A 252      -0.789  -8.109 -23.140  1.00 71.92           H
ATOM   3809  CB  ALA A 252      -2.757  -8.097 -23.994  1.00 71.92           C
ATOM   3810 1HB  ALA A 252      -2.373  -8.054 -25.013  1.00 71.92           H
ATOM   3811 2HB  ALA A 252      -3.657  -8.712 -23.971  1.00 71.92           H
ATOM   3812 3HB  ALA A 252      -2.998  -7.089 -23.654  1.00 71.92           H
ATOM   3813  HN  ALA A 252      -2.035 -10.448 -24.168  1.00 71.92           H
ATOM   3814  N   LEU A 253      -2.654  -9.925 -21.227  1.00 79.91           N
ATOM   3815  CA  LEU A 253      -3.264 -10.079 -19.918  1.00 79.91           C
ATOM   3816  C   LEU A 253      -2.193 -10.487 -18.905  1.00 79.91           C
ATOM   3817  O   LEU A 253      -2.407 -10.395 -17.697  1.00 79.91           O
ATOM   3818  HA  LEU A 253      -3.662  -9.107 -19.626  1.00 79.91           H
ATOM   3819  CB  LEU A 253      -4.446 -11.049 -19.988  1.00 79.91           C
ATOM   3820 1HB  LEU A 253      -4.142 -11.919 -20.570  1.00 79.91           H
ATOM   3821 2HB  LEU A 253      -4.662 -11.401 -18.979  1.00 79.91           H
ATOM   3822  CG  LEU A 253      -5.737 -10.491 -20.590  1.00 79.91           C
ATOM   3823  HG  LEU A 253      -5.493 -10.021 -21.543  1.00 79.91           H
ATOM   3824  CD1 LEU A 253      -6.735 -11.613 -20.882  1.00 79.91           C
ATOM   3825 1HD1 LEU A 253      -6.295 -12.317 -21.589  1.00 79.91           H
ATOM   3826 2HD1 LEU A 253      -6.978 -12.133 -19.955  1.00 79.91           H
ATOM   3827 3HD1 LEU A 253      -7.644 -11.189 -21.310  1.00 79.91           H
ATOM   3828  CD2 LEU A 253      -6.338  -9.408 -19.692  1.00 79.91           C
ATOM   3829 1HD2 LEU A 253      -6.564  -9.832 -18.713  1.00 79.91           H
ATOM   3830 2HD2 LEU A 253      -5.624  -8.592 -19.579  1.00 79.91           H
ATOM   3831 3HD2 LEU A 253      -7.255  -9.029 -20.144  1.00 79.91           H
ATOM   3832  HN  LEU A 253      -2.646 -10.752 -21.790  1.00 79.91           H
ATOM   3833  N   LYS A 254      -1.061 -10.930 -19.435  1.00 80.81           N
ATOM   3834  CA  LYS A 254       0.003 -11.452 -18.596  1.00 80.81           C
ATOM   3835  C   LYS A 254       0.388 -10.401 -17.553  1.00 80.81           C
ATOM   3836  O   LYS A 254       0.556 -10.721 -16.377  1.00 80.81           O
ATOM   3837  HA  LYS A 254      -0.389 -12.327 -18.076  1.00 80.81           H
ATOM   3838  CB  LYS A 254       1.179 -11.925 -19.454  1.00 80.81           C
ATOM   3839 1HB  LYS A 254       0.818 -12.599 -20.231  1.00 80.81           H
ATOM   3840 2HB  LYS A 254       1.632 -11.072 -19.958  1.00 80.81           H
ATOM   3841  CG  LYS A 254       2.229 -12.638 -18.600  1.00 80.81           C
ATOM   3842 1HG  LYS A 254       2.578 -11.969 -17.813  1.00 80.81           H
ATOM   3843 2HG  LYS A 254       1.780 -13.501 -18.110  1.00 80.81           H
ATOM   3844  CD  LYS A 254       3.415 -13.090 -19.455  1.00 80.81           C
ATOM   3845 1HD  LYS A 254       3.071 -13.783 -20.223  1.00 80.81           H
ATOM   3846 2HD  LYS A 254       3.846 -12.231 -19.970  1.00 80.81           H
ATOM   3847  CE  LYS A 254       4.485 -13.765 -18.594  1.00 80.81           C
ATOM   3848 1HE  LYS A 254       4.887 -13.050 -17.876  1.00 80.81           H
ATOM   3849 2HE  LYS A 254       4.040 -14.577 -18.020  1.00 80.81           H
ATOM   3850  NZ  LYS A 254       5.578 -14.290 -19.443  1.00 80.81           N
ATOM   3851 1HZ  LYS A 254       6.279 -14.730 -18.857  1.00 80.81           H
ATOM   3852 2HZ  LYS A 254       5.202 -14.973 -20.092  1.00 80.81           H
ATOM   3853 3HZ  LYS A 254       6.000 -13.528 -19.961  1.00 80.81           H
ATOM   3854  HN  LYS A 254      -0.868 -10.935 -20.416  1.00 80.81           H
ATOM   3855  N   VAL A 255       0.515  -9.168 -18.021  1.00 80.18           N
ATOM   3856  CA  VAL A 255       0.971  -8.086 -17.165  1.00 80.18           C
ATOM   3857  C   VAL A 255      -0.009  -7.913 -16.003  1.00 80.18           C
ATOM   3858  O   VAL A 255       0.396  -7.897 -14.842  1.00 80.18           O
ATOM   3859  HA  VAL A 255       1.943  -8.371 -16.764  1.00 80.18           H
ATOM   3860  CB  VAL A 255       1.154  -6.809 -17.988  1.00 80.18           C
ATOM   3861  HB  VAL A 255       0.198  -6.571 -18.454  1.00 80.18           H
ATOM   3862  CG1 VAL A 255       1.546  -5.632 -17.094  1.00 80.18           C
ATOM   3863 1HG1 VAL A 255       0.765  -5.461 -16.353  1.00 80.18           H
ATOM   3864 2HG1 VAL A 255       2.484  -5.858 -16.586  1.00 80.18           H
ATOM   3865 3HG1 VAL A 255       1.670  -4.737 -17.704  1.00 80.18           H
ATOM   3866  CG2 VAL A 255       2.181  -7.018 -19.103  1.00 80.18           C
ATOM   3867 1HG2 VAL A 255       3.141  -7.292 -18.665  1.00 80.18           H
ATOM   3868 2HG2 VAL A 255       1.842  -7.815 -19.764  1.00 80.18           H
ATOM   3869 3HG2 VAL A 255       2.291  -6.095 -19.672  1.00 80.18           H
ATOM   3870  HN  VAL A 255       0.313  -8.904 -18.964  1.00 80.18           H
ATOM   3871  N   THR A 256      -1.280  -7.788 -16.356  1.00 80.66           N
ATOM   3872  CA  THR A 256      -2.306  -7.499 -15.369  1.00 80.66           C
ATOM   3873  C   THR A 256      -2.329  -8.583 -14.290  1.00 80.66           C
ATOM   3874  O   THR A 256      -2.411  -8.279 -13.101  1.00 80.66           O
ATOM   3875  HA  THR A 256      -2.053  -6.561 -14.874  1.00 80.66           H
ATOM   3876  CB  THR A 256      -3.639  -7.345 -16.104  1.00 80.66           C
ATOM   3877  HB  THR A 256      -4.019  -8.314 -16.428  1.00 80.66           H
ATOM   3878  OG1 THR A 256      -3.356  -6.416 -17.146  1.00 80.66           O
ATOM   3879  HG1 THR A 256      -3.465  -6.857 -18.037  1.00 80.66           H
ATOM   3880  CG2 THR A 256      -4.699  -6.640 -15.254  1.00 80.66           C
ATOM   3881 1HG2 THR A 256      -4.346  -5.644 -14.987  1.00 80.66           H
ATOM   3882 2HG2 THR A 256      -4.880  -7.217 -14.347  1.00 80.66           H
ATOM   3883 3HG2 THR A 256      -5.625  -6.557 -15.823  1.00 80.66           H
ATOM   3884  HN  THR A 256      -1.611  -7.880 -17.295  1.00 80.66           H
ATOM   3885  N   ILE A 257      -2.254  -9.826 -14.743  1.00 82.46           N
ATOM   3886  CA  ILE A 257      -2.312 -10.959 -13.835  1.00 82.46           C
ATOM   3887  C   ILE A 257      -1.153 -10.870 -12.841  1.00 82.46           C
ATOM   3888  O   ILE A 257      -1.341 -11.074 -11.643  1.00 82.46           O
ATOM   3889  HA  ILE A 257      -3.249 -10.886 -13.282  1.00 82.46           H
ATOM   3890  CB  ILE A 257      -2.351 -12.272 -14.619  1.00 82.46           C
ATOM   3891  HB  ILE A 257      -1.530 -12.266 -15.336  1.00 82.46           H
ATOM   3892  CG1 ILE A 257      -3.649 -12.395 -15.419  1.00 82.46           C
ATOM   3893 1HG1 ILE A 257      -4.488 -12.541 -14.738  1.00 82.46           H
ATOM   3894 2HG1 ILE A 257      -3.836 -11.468 -15.961  1.00 82.46           H
ATOM   3895  CG2 ILE A 257      -2.133 -13.470 -13.692  1.00 82.46           C
ATOM   3896 1HG2 ILE A 257      -1.161 -13.381 -13.206  1.00 82.46           H
ATOM   3897 2HG2 ILE A 257      -2.917 -13.491 -12.936  1.00 82.46           H
ATOM   3898 3HG2 ILE A 257      -2.165 -14.391 -14.275  1.00 82.46           H
ATOM   3899  CD1 ILE A 257      -3.576 -13.563 -16.405  1.00 82.46           C
ATOM   3900 1HD1 ILE A 257      -2.752 -13.402 -17.099  1.00 82.46           H
ATOM   3901 2HD1 ILE A 257      -3.414 -14.491 -15.858  1.00 82.46           H
ATOM   3902 3HD1 ILE A 257      -4.512 -13.628 -16.961  1.00 82.46           H
ATOM   3903  HN  ILE A 257      -2.156 -10.064 -15.710  1.00 82.46           H
ATOM   3904  N   THR A 258       0.020 -10.564 -13.374  1.00 86.01           N
ATOM   3905  CA  THR A 258       1.232 -10.573 -12.573  1.00 86.01           C
ATOM   3906  C   THR A 258       1.152  -9.514 -11.472  1.00 86.01           C
ATOM   3907  O   THR A 258       1.433  -9.800 -10.309  1.00 86.01           O
ATOM   3908  HA  THR A 258       1.310 -11.542 -12.079  1.00 86.01           H
ATOM   3909  CB  THR A 258       2.423 -10.383 -13.514  1.00 86.01           C
ATOM   3910  HB  THR A 258       2.457  -9.363 -13.898  1.00 86.01           H
ATOM   3911  OG1 THR A 258       2.258 -11.403 -14.495  1.00 86.01           O
ATOM   3912  HG1 THR A 258       1.376 -11.298 -14.953  1.00 86.01           H
ATOM   3913  CG2 THR A 258       3.758 -10.720 -12.846  1.00 86.01           C
ATOM   3914 1HG2 THR A 258       3.749 -11.761 -12.523  1.00 86.01           H
ATOM   3915 2HG2 THR A 258       3.906 -10.072 -11.982  1.00 86.01           H
ATOM   3916 3HG2 THR A 258       4.569 -10.568 -13.558  1.00 86.01           H
ATOM   3917  HN  THR A 258       0.150 -10.314 -14.334  1.00 86.01           H
ATOM   3918  N   VAL A 259       0.768  -8.313 -11.878  1.00 84.68           N
ATOM   3919  CA  VAL A 259       0.713  -7.193 -10.954  1.00 84.68           C
ATOM   3920  C   VAL A 259      -0.275  -7.512  -9.830  1.00 84.68           C
ATOM   3921  O   VAL A 259       0.013  -7.270  -8.659  1.00 84.68           O
ATOM   3922  HA  VAL A 259       1.707  -7.072 -10.524  1.00 84.68           H
ATOM   3923  CB  VAL A 259       0.364  -5.908 -11.709  1.00 84.68           C
ATOM   3924  HB  VAL A 259      -0.536  -6.097 -12.294  1.00 84.68           H
ATOM   3925  CG1 VAL A 259       0.061  -4.766 -10.737  1.00 84.68           C
ATOM   3926 1HG1 VAL A 259      -0.784  -5.041 -10.105  1.00 84.68           H
ATOM   3927 2HG1 VAL A 259       0.935  -4.579 -10.113  1.00 84.68           H
ATOM   3928 3HG1 VAL A 259      -0.183  -3.865 -11.300  1.00 84.68           H
ATOM   3929  CG2 VAL A 259       1.483  -5.521 -12.678  1.00 84.68           C
ATOM   3930 1HG2 VAL A 259       2.406  -5.360 -12.122  1.00 84.68           H
ATOM   3931 2HG2 VAL A 259       1.630  -6.323 -13.402  1.00 84.68           H
ATOM   3932 3HG2 VAL A 259       1.209  -4.605 -13.202  1.00 84.68           H
ATOM   3933  HN  VAL A 259       0.498  -8.100 -12.817  1.00 84.68           H
ATOM   3934  N   LEU A 260      -1.419  -8.051 -10.226  1.00 84.00           N
ATOM   3935  CA  LEU A 260      -2.463  -8.376  -9.270  1.00 84.00           C
ATOM   3936  C   LEU A 260      -1.920  -9.376  -8.248  1.00 84.00           C
ATOM   3937  O   LEU A 260      -1.983  -9.135  -7.043  1.00 84.00           O
ATOM   3938  HA  LEU A 260      -2.725  -7.456  -8.747  1.00 84.00           H
ATOM   3939  CB  LEU A 260      -3.721  -8.859  -9.995  1.00 84.00           C
ATOM   3940 1HB  LEU A 260      -3.954  -8.150 -10.789  1.00 84.00           H
ATOM   3941 2HB  LEU A 260      -3.497  -9.812 -10.474  1.00 84.00           H
ATOM   3942  CG  LEU A 260      -4.969  -9.038  -9.126  1.00 84.00           C
ATOM   3943  HG  LEU A 260      -4.732  -9.742  -8.329  1.00 84.00           H
ATOM   3944  CD1 LEU A 260      -5.367  -7.719  -8.461  1.00 84.00           C
ATOM   3945 1HD1 LEU A 260      -4.549  -7.368  -7.831  1.00 84.00           H
ATOM   3946 2HD1 LEU A 260      -5.579  -6.974  -9.229  1.00 84.00           H
ATOM   3947 3HD1 LEU A 260      -6.256  -7.874  -7.850  1.00 84.00           H
ATOM   3948  CD2 LEU A 260      -6.118  -9.642  -9.936  1.00 84.00           C
ATOM   3949 1HD2 LEU A 260      -6.363  -8.981 -10.768  1.00 84.00           H
ATOM   3950 2HD2 LEU A 260      -5.818 -10.616 -10.321  1.00 84.00           H
ATOM   3951 3HD2 LEU A 260      -6.992  -9.758  -9.295  1.00 84.00           H
ATOM   3952  HN  LEU A 260      -1.636  -8.265 -11.178  1.00 84.00           H
ATOM   3953  N   THR A 261      -1.398 -10.479  -8.765  1.00 86.47           N
ATOM   3954  CA  THR A 261      -0.974 -11.577  -7.914  1.00 86.47           C
ATOM   3955  C   THR A 261       0.084 -11.101  -6.917  1.00 86.47           C
ATOM   3956  O   THR A 261       0.041 -11.462  -5.742  1.00 86.47           O
ATOM   3957  HA  THR A 261      -1.833 -11.914  -7.333  1.00 86.47           H
ATOM   3958  CB  THR A 261      -0.491 -12.715  -8.816  1.00 86.47           C
ATOM   3959  HB  THR A 261       0.372 -12.404  -9.406  1.00 86.47           H
ATOM   3960  OG1 THR A 261      -1.647 -13.081  -9.563  1.00 86.47           O
ATOM   3961  HG1 THR A 261      -1.669 -12.579 -10.428  1.00 86.47           H
ATOM   3962  CG2 THR A 261      -0.141 -13.979  -8.028  1.00 86.47           C
ATOM   3963 1HG2 THR A 261      -1.023 -14.328  -7.491  1.00 86.47           H
ATOM   3964 2HG2 THR A 261       0.653 -13.754  -7.315  1.00 86.47           H
ATOM   3965 3HG2 THR A 261       0.197 -14.754  -8.715  1.00 86.47           H
ATOM   3966  HN  THR A 261      -1.265 -10.628  -9.745  1.00 86.47           H
ATOM   3967  N   VAL A 262       1.009 -10.298  -7.422  1.00 88.62           N
ATOM   3968  CA  VAL A 262       2.124  -9.838  -6.612  1.00 88.62           C
ATOM   3969  C   VAL A 262       1.595  -8.957  -5.478  1.00 88.62           C
ATOM   3970  O   VAL A 262       2.085  -9.030  -4.352  1.00 88.62           O
ATOM   3971  HA  VAL A 262       2.602 -10.717  -6.180  1.00 88.62           H
ATOM   3972  CB  VAL A 262       3.151  -9.124  -7.493  1.00 88.62           C
ATOM   3973  HB  VAL A 262       2.626  -8.363  -8.071  1.00 88.62           H
ATOM   3974  CG1 VAL A 262       4.210  -8.421  -6.642  1.00 88.62           C
ATOM   3975 1HG1 VAL A 262       3.728  -7.683  -6.000  1.00 88.62           H
ATOM   3976 2HG1 VAL A 262       4.728  -9.156  -6.026  1.00 88.62           H
ATOM   3977 3HG1 VAL A 262       4.927  -7.922  -7.293  1.00 88.62           H
ATOM   3978  CG2 VAL A 262       3.799 -10.099  -8.479  1.00 88.62           C
ATOM   3979 1HG2 VAL A 262       4.303 -10.892  -7.927  1.00 88.62           H
ATOM   3980 2HG2 VAL A 262       3.031 -10.533  -9.119  1.00 88.62           H
ATOM   3981 3HG2 VAL A 262       4.525  -9.566  -9.093  1.00 88.62           H
ATOM   3982  HN  VAL A 262       1.004  -9.963  -8.364  1.00 88.62           H
ATOM   3983  N   PHE A 263       0.603  -8.147  -5.814  1.00 86.63           N
ATOM   3984  CA  PHE A 263      -0.022  -7.281  -4.829  1.00 86.63           C
ATOM   3985  C   PHE A 263      -0.678  -8.100  -3.716  1.00 86.63           C
ATOM   3986  O   PHE A 263      -0.485  -7.816  -2.535  1.00 86.63           O
ATOM   3987  HA  PHE A 263       0.763  -6.656  -4.403  1.00 86.63           H
ATOM   3988  CB  PHE A 263      -1.101  -6.478  -5.559  1.00 86.63           C
ATOM   3989 1HB  PHE A 263      -0.644  -5.952  -6.397  1.00 86.63           H
ATOM   3990 2HB  PHE A 263      -1.832  -7.170  -5.978  1.00 86.63           H
ATOM   3991  CG  PHE A 263      -1.828  -5.464  -4.674  1.00 86.63           C
ATOM   3992  CD1 PHE A 263      -2.988  -5.811  -4.054  1.00 86.63           C
ATOM   3993  HD1 PHE A 263      -3.399  -6.811  -4.187  1.00 86.63           H
ATOM   3994  CD2 PHE A 263      -1.315  -4.216  -4.507  1.00 86.63           C
ATOM   3995  HD2 PHE A 263      -0.386  -3.938  -5.004  1.00 86.63           H
ATOM   3996  CE1 PHE A 263      -3.663  -4.869  -3.232  1.00 86.63           C
ATOM   3997  HE1 PHE A 263      -4.593  -5.147  -2.736  1.00 86.63           H
ATOM   3998  CE2 PHE A 263      -1.990  -3.274  -3.686  1.00 86.63           C
ATOM   3999  HE2 PHE A 263      -1.579  -2.274  -3.552  1.00 86.63           H
ATOM   4000  CZ  PHE A 263      -3.150  -3.621  -3.066  1.00 86.63           C
ATOM   4001  HZ  PHE A 263      -3.668  -2.898  -2.435  1.00 86.63           H
ATOM   4002  HN  PHE A 263       0.227  -8.076  -6.738  1.00 86.63           H
ATOM   4003  N   VAL A 264      -1.441  -9.101  -4.132  1.00 84.50           N
ATOM   4004  CA  VAL A 264      -2.179  -9.922  -3.188  1.00 84.50           C
ATOM   4005  C   VAL A 264      -1.200 -10.565  -2.204  1.00 84.50           C
ATOM   4006  O   VAL A 264      -1.383 -10.473  -0.991  1.00 84.50           O
ATOM   4007  HA  VAL A 264      -2.851  -9.265  -2.635  1.00 84.50           H
ATOM   4008  CB  VAL A 264      -3.031 -10.946  -3.940  1.00 84.50           C
ATOM   4009  HB  VAL A 264      -2.356 -11.625  -4.462  1.00 84.50           H
ATOM   4010  CG1 VAL A 264      -3.874 -11.776  -2.970  1.00 84.50           C
ATOM   4011 1HG1 VAL A 264      -3.218 -12.307  -2.280  1.00 84.50           H
ATOM   4012 2HG1 VAL A 264      -4.536 -11.117  -2.408  1.00 84.50           H
ATOM   4013 3HG1 VAL A 264      -4.470 -12.496  -3.531  1.00 84.50           H
ATOM   4014  CG2 VAL A 264      -3.913 -10.263  -4.987  1.00 84.50           C
ATOM   4015 1HG2 VAL A 264      -4.576  -9.551  -4.495  1.00 84.50           H
ATOM   4016 2HG2 VAL A 264      -3.284  -9.737  -5.705  1.00 84.50           H
ATOM   4017 3HG2 VAL A 264      -4.508 -11.014  -5.507  1.00 84.50           H
ATOM   4018  HN  VAL A 264      -1.558  -9.352  -5.093  1.00 84.50           H
ATOM   4019  N   LEU A 265      -0.182 -11.203  -2.763  1.00 89.26           N
ATOM   4020  CA  LEU A 265       0.683 -12.066  -1.977  1.00 89.26           C
ATOM   4021  C   LEU A 265       1.455 -11.219  -0.963  1.00 89.26           C
ATOM   4022  O   LEU A 265       1.816 -11.703   0.109  1.00 89.26           O
ATOM   4023  HA  LEU A 265       0.044 -12.760  -1.432  1.00 89.26           H
ATOM   4024  CB  LEU A 265       1.582 -12.900  -2.892  1.00 89.26           C
ATOM   4025 1HB  LEU A 265       2.085 -12.227  -3.586  1.00 89.26           H
ATOM   4026 2HB  LEU A 265       2.356 -13.366  -2.281  1.00 89.26           H
ATOM   4027  CG  LEU A 265       0.883 -13.995  -3.701  1.00 89.26           C
ATOM   4028  HG  LEU A 265       0.101 -13.529  -4.300  1.00 89.26           H
ATOM   4029  CD1 LEU A 265       1.858 -14.665  -4.672  1.00 89.26           C
ATOM   4030 1HD1 LEU A 265       2.254 -13.919  -5.361  1.00 89.26           H
ATOM   4031 2HD1 LEU A 265       2.678 -15.114  -4.112  1.00 89.26           H
ATOM   4032 3HD1 LEU A 265       1.335 -15.438  -5.235  1.00 89.26           H
ATOM   4033  CD2 LEU A 265       0.204 -15.009  -2.780  1.00 89.26           C
ATOM   4034 1HD2 LEU A 265       0.951 -15.474  -2.136  1.00 89.26           H
ATOM   4035 2HD2 LEU A 265      -0.540 -14.501  -2.165  1.00 89.26           H
ATOM   4036 3HD2 LEU A 265      -0.285 -15.776  -3.381  1.00 89.26           H
ATOM   4037  HN  LEU A 265       0.054 -11.138  -3.732  1.00 89.26           H
ATOM   4038  N   SER A 266       1.685  -9.969  -1.337  1.00 91.05           N
ATOM   4039  CA  SER A 266       2.489  -9.079  -0.517  1.00 91.05           C
ATOM   4040  C   SER A 266       1.631  -8.475   0.596  1.00 91.05           C
ATOM   4041  O   SER A 266       2.094  -8.316   1.725  1.00 91.05           O
ATOM   4042  HA  SER A 266       3.276  -9.705  -0.097  1.00 91.05           H
ATOM   4043  CB  SER A 266       3.119  -7.970  -1.363  1.00 91.05           C
ATOM   4044 1HB  SER A 266       3.652  -7.276  -0.712  1.00 91.05           H
ATOM   4045 2HB  SER A 266       3.856  -8.403  -2.039  1.00 91.05           H
ATOM   4046  OG  SER A 266       2.144  -7.256  -2.119  1.00 91.05           O
ATOM   4047  HG  SER A 266       2.073  -7.644  -3.038  1.00 91.05           H
ATOM   4048  HN  SER A 266       1.334  -9.564  -2.181  1.00 91.05           H
ATOM   4049  N   GLN A 267       0.396  -8.154   0.240  1.00 89.98           N
ATOM   4050  CA  GLN A 267      -0.456  -7.368   1.117  1.00 89.98           C
ATOM   4051  C   GLN A 267      -1.217  -8.284   2.077  1.00 89.98           C
ATOM   4052  O   GLN A 267      -1.537  -7.887   3.196  1.00 89.98           O
ATOM   4053  HA  GLN A 267       0.221  -6.724   1.678  1.00 89.98           H
ATOM   4054  CB  GLN A 267      -1.421  -6.499   0.309  1.00 89.98           C
ATOM   4055 1HB  GLN A 267      -2.029  -7.129  -0.339  1.00 89.98           H
ATOM   4056 2HB  GLN A 267      -2.104  -5.983   0.984  1.00 89.98           H
ATOM   4057  CG  GLN A 267      -0.660  -5.474  -0.535  1.00 89.98           C
ATOM   4058 1HG  GLN A 267      -0.014  -5.991  -1.245  1.00 89.98           H
ATOM   4059 2HG  GLN A 267      -1.366  -4.882  -1.118  1.00 89.98           H
ATOM   4060  CD  GLN A 267       0.180  -4.551   0.349  1.00 89.98           C
ATOM   4061  OE1 GLN A 267      -0.265  -4.052   1.369  1.00 89.98           O
ATOM   4062  NE2 GLN A 267       1.417  -4.352  -0.098  1.00 89.98           N
ATOM   4063 1HE2 GLN A 267       1.720  -4.792  -0.944  1.00 89.98           H
ATOM   4064 2HE2 GLN A 267       2.044  -3.763   0.411  1.00 89.98           H
ATOM   4065  HN  GLN A 267      -0.023  -8.420  -0.628  1.00 89.98           H
ATOM   4066  N   PHE A 268      -1.483  -9.493   1.605  1.00 90.12           N
ATOM   4067  CA  PHE A 268      -2.381 -10.391   2.311  1.00 90.12           C
ATOM   4068  C   PHE A 268      -1.867 -10.684   3.722  1.00 90.12           C
ATOM   4069  O   PHE A 268      -2.604 -10.547   4.697  1.00 90.12           O
ATOM   4070  HA  PHE A 268      -3.350  -9.895   2.376  1.00 90.12           H
ATOM   4071  CB  PHE A 268      -2.425 -11.697   1.516  1.00 90.12           C
ATOM   4072 1HB  PHE A 268      -2.764 -11.482   0.502  1.00 90.12           H
ATOM   4073 2HB  PHE A 268      -1.414 -12.096   1.436  1.00 90.12           H
ATOM   4074  CG  PHE A 268      -3.332 -12.768   2.126  1.00 90.12           C
ATOM   4075  CD1 PHE A 268      -2.801 -13.742   2.911  1.00 90.12           C
ATOM   4076  HD1 PHE A 268      -1.729 -13.761   3.106  1.00 90.12           H
ATOM   4077  CD2 PHE A 268      -4.670 -12.744   1.882  1.00 90.12           C
ATOM   4078  HD2 PHE A 268      -5.096 -11.963   1.252  1.00 90.12           H
ATOM   4079  CE1 PHE A 268      -3.644 -14.736   3.477  1.00 90.12           C
ATOM   4080  HE1 PHE A 268      -3.218 -15.517   4.107  1.00 90.12           H
ATOM   4081  CE2 PHE A 268      -5.513 -13.737   2.448  1.00 90.12           C
ATOM   4082  HE2 PHE A 268      -6.585 -13.719   2.253  1.00 90.12           H
ATOM   4083  CZ  PHE A 268      -4.981 -14.712   3.234  1.00 90.12           C
ATOM   4084  HZ  PHE A 268      -5.628 -15.475   3.668  1.00 90.12           H
ATOM   4085  HN  PHE A 268      -1.098  -9.861   0.759  1.00 90.12           H
ATOM   4086  N   PRO A 269      -0.597 -11.091   3.857  1.00 93.86           N
ATOM   4087  CA  PRO A 269      -0.065 -11.485   5.164  1.00 93.86           C
ATOM   4088  C   PRO A 269      -0.288 -10.418   6.223  1.00 93.86           C
ATOM   4089  O   PRO A 269      -0.701 -10.724   7.340  1.00 93.86           O
ATOM   4090  HA  PRO A 269      -0.592 -12.366   5.532  1.00 93.86           H
ATOM   4091  CB  PRO A 269       1.423 -11.717   4.895  1.00 93.86           C
ATOM   4092 1HB  PRO A 269       2.008 -10.816   5.075  1.00 93.86           H
ATOM   4093 2HB  PRO A 269       1.831 -12.496   5.539  1.00 93.86           H
ATOM   4094  CG  PRO A 269       1.457 -12.126   3.427  1.00 93.86           C
ATOM   4095 1HG  PRO A 269       2.446 -11.986   2.991  1.00 93.86           H
ATOM   4096 2HG  PRO A 269       1.210 -13.180   3.294  1.00 93.86           H
ATOM   4097  CD  PRO A 269       0.419 -11.212   2.796  1.00 93.86           C
ATOM   4098 1HD  PRO A 269       0.841 -10.242   2.533  1.00 93.86           H
ATOM   4099 2HD  PRO A 269       0.010 -11.637   1.879  1.00 93.86           H
ATOM   4100  N   TYR A 270      -0.005  -9.182   5.839  1.00 94.32           N
ATOM   4101  CA  TYR A 270      -0.061  -8.075   6.780  1.00 94.32           C
ATOM   4102  C   TYR A 270      -1.491  -7.846   7.273  1.00 94.32           C
ATOM   4103  O   TYR A 270      -1.715  -7.645   8.466  1.00 94.32           O
ATOM   4104  HA  TYR A 270       0.574  -8.325   7.630  1.00 94.32           H
ATOM   4105  CB  TYR A 270       0.403  -6.840   6.005  1.00 94.32           C
ATOM   4106 1HB  TYR A 270       1.444  -6.977   5.711  1.00 94.32           H
ATOM   4107 2HB  TYR A 270      -0.179  -6.759   5.088  1.00 94.32           H
ATOM   4108  CG  TYR A 270       0.278  -5.532   6.789  1.00 94.32           C
ATOM   4109  CD1 TYR A 270      -0.584  -4.546   6.353  1.00 94.32           C
ATOM   4110  HD1 TYR A 270      -1.176  -4.700   5.451  1.00 94.32           H
ATOM   4111  CD2 TYR A 270       1.028  -5.337   7.931  1.00 94.32           C
ATOM   4112  HD2 TYR A 270       1.710  -6.115   8.275  1.00 94.32           H
ATOM   4113  CE1 TYR A 270      -0.702  -3.315   7.090  1.00 94.32           C
ATOM   4114  HE1 TYR A 270      -1.379  -2.528   6.757  1.00 94.32           H
ATOM   4115  CE2 TYR A 270       0.911  -4.105   8.668  1.00 94.32           C
ATOM   4116  HE2 TYR A 270       1.497  -3.938   9.571  1.00 94.32           H
ATOM   4117  CZ  TYR A 270       0.051  -3.155   8.211  1.00 94.32           C
ATOM   4118  OH  TYR A 270      -0.060  -1.992   8.907  1.00 94.32           O
ATOM   4119  HH  TYR A 270       0.366  -2.090   9.807  1.00 94.32           H
ATOM   4120  HN  TYR A 270       0.257  -8.931   4.907  1.00 94.32           H
ATOM   4121  N   ASN A 271      -2.421  -7.884   6.330  1.00 90.41           N
ATOM   4122  CA  ASN A 271      -3.813  -7.610   6.642  1.00 90.41           C
ATOM   4123  C   ASN A 271      -4.364  -8.730   7.526  1.00 90.41           C
ATOM   4124  O   ASN A 271      -5.301  -8.516   8.294  1.00 90.41           O
ATOM   4125  HA  ASN A 271      -3.809  -6.644   7.147  1.00 90.41           H
ATOM   4126  CB  ASN A 271      -4.661  -7.551   5.369  1.00 90.41           C
ATOM   4127 1HB  ASN A 271      -4.404  -8.387   4.718  1.00 90.41           H
ATOM   4128 2HB  ASN A 271      -5.715  -7.660   5.625  1.00 90.41           H
ATOM   4129  CG  ASN A 271      -4.444  -6.232   4.626  1.00 90.41           C
ATOM   4130  OD1 ASN A 271      -4.851  -5.169   5.064  1.00 90.41           O
ATOM   4131  ND2 ASN A 271      -3.783  -6.360   3.479  1.00 90.41           N
ATOM   4132 1HD2 ASN A 271      -3.477  -7.262   3.176  1.00 90.41           H
ATOM   4133 2HD2 ASN A 271      -3.592  -5.553   2.920  1.00 90.41           H
ATOM   4134  HN  ASN A 271      -2.237  -8.098   5.371  1.00 90.41           H
ATOM   4135  N   CYS A 272      -3.759  -9.901   7.389  1.00 92.70           N
ATOM   4136  CA  CYS A 272      -4.124 -11.034   8.222  1.00 92.70           C
ATOM   4137  C   CYS A 272      -3.812 -10.679   9.678  1.00 92.70           C
ATOM   4138  O   CYS A 272      -4.628 -10.919  10.567  1.00 92.70           O
ATOM   4139  HA  CYS A 272      -5.193 -11.194   8.083  1.00 92.70           H
ATOM   4140  CB  CYS A 272      -3.410 -12.313   7.781  1.00 92.70           C
ATOM   4141 1HB  CYS A 272      -2.337 -12.134   7.707  1.00 92.70           H
ATOM   4142 2HB  CYS A 272      -3.551 -13.094   8.528  1.00 92.70           H
ATOM   4143  SG  CYS A 272      -4.063 -12.869   6.165  1.00 92.70           S
ATOM   4144  HG  CYS A 272      -3.417 -11.964   5.435  1.00 92.70           H
ATOM   4145  HN  CYS A 272      -3.034 -10.081   6.724  1.00 92.70           H
ATOM   4146  N   ILE A 273      -2.630 -10.115   9.876  1.00 93.89           N
ATOM   4147  CA  ILE A 273      -2.185  -9.760  11.213  1.00 93.89           C
ATOM   4148  C   ILE A 273      -3.045  -8.612  11.744  1.00 93.89           C
ATOM   4149  O   ILE A 273      -3.386  -8.582  12.926  1.00 93.89           O
ATOM   4150  HA  ILE A 273      -2.340 -10.631  11.850  1.00 93.89           H
ATOM   4151  CB  ILE A 273      -0.685  -9.458  11.216  1.00 93.89           C
ATOM   4152  HB  ILE A 273      -0.494  -8.669  10.489  1.00 93.89           H
ATOM   4153  CG1 ILE A 273       0.122 -10.682  10.776  1.00 93.89           C
ATOM   4154 1HG1 ILE A 273      -0.188 -10.986   9.776  1.00 93.89           H
ATOM   4155 2HG1 ILE A 273       1.179 -10.423  10.717  1.00 93.89           H
ATOM   4156  CG2 ILE A 273      -0.234  -8.934  12.580  1.00 93.89           C
ATOM   4157 1HG2 ILE A 273      -0.775  -8.018  12.815  1.00 93.89           H
ATOM   4158 2HG2 ILE A 273      -0.441  -9.684  13.344  1.00 93.89           H
ATOM   4159 3HG2 ILE A 273       0.836  -8.727  12.554  1.00 93.89           H
ATOM   4160  CD1 ILE A 273      -0.071 -11.844  11.751  1.00 93.89           C
ATOM   4161 1HD1 ILE A 273       0.263 -11.544  12.745  1.00 93.89           H
ATOM   4162 2HD1 ILE A 273      -1.126 -12.116  11.789  1.00 93.89           H
ATOM   4163 3HD1 ILE A 273       0.514 -12.701  11.415  1.00 93.89           H
ATOM   4164  HN  ILE A 273      -1.983  -9.900   9.144  1.00 93.89           H
ATOM   4165  N   LEU A 274      -3.370  -7.693  10.846  1.00 92.99           N
ATOM   4166  CA  LEU A 274      -4.220  -6.569  11.199  1.00 92.99           C
ATOM   4167  C   LEU A 274      -5.554  -7.093  11.734  1.00 92.99           C
ATOM   4168  O   LEU A 274      -6.115  -6.530  12.673  1.00 92.99           O
ATOM   4169  HA  LEU A 274      -3.720  -6.019  11.996  1.00 92.99           H
ATOM   4170  CB  LEU A 274      -4.366  -5.614  10.012  1.00 92.99           C
ATOM   4171 1HB  LEU A 274      -4.500  -6.208   9.108  1.00 92.99           H
ATOM   4172 2HB  LEU A 274      -5.277  -5.032  10.149  1.00 92.99           H
ATOM   4173  CG  LEU A 274      -3.204  -4.645   9.785  1.00 92.99           C
ATOM   4174  HG  LEU A 274      -2.302  -5.230   9.605  1.00 92.99           H
ATOM   4175  CD1 LEU A 274      -3.442  -3.786   8.542  1.00 92.99           C
ATOM   4176 1HD1 LEU A 274      -3.535  -4.430   7.667  1.00 92.99           H
ATOM   4177 2HD1 LEU A 274      -4.358  -3.209   8.668  1.00 92.99           H
ATOM   4178 3HD1 LEU A 274      -2.601  -3.106   8.404  1.00 92.99           H
ATOM   4179  CD2 LEU A 274      -2.949  -3.793  11.030  1.00 92.99           C
ATOM   4180 1HD2 LEU A 274      -3.844  -3.217  11.266  1.00 92.99           H
ATOM   4181 2HD2 LEU A 274      -2.703  -4.443  11.871  1.00 92.99           H
ATOM   4182 3HD2 LEU A 274      -2.118  -3.113  10.842  1.00 92.99           H
ATOM   4183  HN  LEU A 274      -3.063  -7.709   9.894  1.00 92.99           H
ATOM   4184  N   LEU A 275      -6.025  -8.165  11.113  1.00 93.59           N
ATOM   4185  CA  LEU A 275      -7.278  -8.777  11.521  1.00 93.59           C
ATOM   4186  C   LEU A 275      -7.155  -9.266  12.965  1.00 93.59           C
ATOM   4187  O   LEU A 275      -8.040  -9.023  13.784  1.00 93.59           O
ATOM   4188  HA  LEU A 275      -8.046  -8.004  11.482  1.00 93.59           H
ATOM   4189  CB  LEU A 275      -7.687  -9.871  10.533  1.00 93.59           C
ATOM   4190 1HB  LEU A 275      -7.809  -9.418   9.549  1.00 93.59           H
ATOM   4191 2HB  LEU A 275      -6.868 -10.587  10.455  1.00 93.59           H
ATOM   4192  CG  LEU A 275      -8.966 -10.638  10.874  1.00 93.59           C
ATOM   4193  HG  LEU A 275      -8.869 -11.033  11.885  1.00 93.59           H
ATOM   4194  CD1 LEU A 275     -10.181  -9.708  10.867  1.00 93.59           C
ATOM   4195 1HD1 LEU A 275     -10.039  -8.920  11.606  1.00 93.59           H
ATOM   4196 2HD1 LEU A 275     -10.293  -9.263   9.878  1.00 93.59           H
ATOM   4197 3HD1 LEU A 275     -11.077 -10.279  11.112  1.00 93.59           H
ATOM   4198  CD2 LEU A 275      -9.154 -11.834   9.937  1.00 93.59           C
ATOM   4199 1HD2 LEU A 275      -9.221 -11.482   8.908  1.00 93.59           H
ATOM   4200 2HD2 LEU A 275      -8.305 -12.510  10.036  1.00 93.59           H
ATOM   4201 3HD2 LEU A 275     -10.071 -12.361  10.201  1.00 93.59           H
ATOM   4202  HN  LEU A 275      -5.566  -8.613  10.345  1.00 93.59           H
ATOM   4203  N   VAL A 276      -6.051  -9.947  13.234  1.00 94.53           N
ATOM   4204  CA  VAL A 276      -5.810 -10.491  14.559  1.00 94.53           C
ATOM   4205  C   VAL A 276      -5.804  -9.351  15.580  1.00 94.53           C
ATOM   4206  O   VAL A 276      -6.436  -9.450  16.631  1.00 94.53           O
ATOM   4207  HA  VAL A 276      -6.633 -11.166  14.792  1.00 94.53           H
ATOM   4208  CB  VAL A 276      -4.514 -11.304  14.564  1.00 94.53           C
ATOM   4209  HB  VAL A 276      -3.712 -10.659  14.206  1.00 94.53           H
ATOM   4210  CG1 VAL A 276      -4.156 -11.757  15.981  1.00 94.53           C
ATOM   4211 1HG1 VAL A 276      -4.023 -10.883  16.619  1.00 94.53           H
ATOM   4212 2HG1 VAL A 276      -4.960 -12.377  16.378  1.00 94.53           H
ATOM   4213 3HG1 VAL A 276      -3.232 -12.333  15.956  1.00 94.53           H
ATOM   4214  CG2 VAL A 276      -4.614 -12.500  13.615  1.00 94.53           C
ATOM   4215 1HG2 VAL A 276      -5.434 -13.146  13.930  1.00 94.53           H
ATOM   4216 2HG2 VAL A 276      -4.800 -12.145  12.602  1.00 94.53           H
ATOM   4217 3HG2 VAL A 276      -3.680 -13.061  13.638  1.00 94.53           H
ATOM   4218  HN  VAL A 276      -5.329 -10.129  12.565  1.00 94.53           H
ATOM   4219  N   GLN A 277      -5.083  -8.294  15.235  1.00 93.65           N
ATOM   4220  CA  GLN A 277      -4.973  -7.143  16.115  1.00 93.65           C
ATOM   4221  C   GLN A 277      -6.353  -6.534  16.368  1.00 93.65           C
ATOM   4222  O   GLN A 277      -6.614  -6.005  17.447  1.00 93.65           O
ATOM   4223  HA  GLN A 277      -4.563  -7.531  17.048  1.00 93.65           H
ATOM   4224  CB  GLN A 277      -4.011  -6.102  15.539  1.00 93.65           C
ATOM   4225 1HB  GLN A 277      -4.238  -5.936  14.486  1.00 93.65           H
ATOM   4226 2HB  GLN A 277      -4.152  -5.150  16.050  1.00 93.65           H
ATOM   4227  CG  GLN A 277      -2.558  -6.557  15.687  1.00 93.65           C
ATOM   4228 1HG  GLN A 277      -2.345  -6.770  16.735  1.00 93.65           H
ATOM   4229 2HG  GLN A 277      -2.405  -7.485  15.136  1.00 93.65           H
ATOM   4230  CD  GLN A 277      -1.593  -5.487  15.172  1.00 93.65           C
ATOM   4231  OE1 GLN A 277      -1.942  -4.631  14.376  1.00 93.65           O
ATOM   4232  NE2 GLN A 277      -0.364  -5.582  15.670  1.00 93.65           N
ATOM   4233 1HE2 GLN A 277      -0.143  -6.309  16.321  1.00 93.65           H
ATOM   4234 2HE2 GLN A 277       0.340  -4.927  15.394  1.00 93.65           H
ATOM   4235  HN  GLN A 277      -4.582  -8.216  14.373  1.00 93.65           H
ATOM   4236  N   THR A 278      -7.201  -6.628  15.354  1.00 93.67           N
ATOM   4237  CA  THR A 278      -8.542  -6.075  15.446  1.00 93.67           C
ATOM   4238  C   THR A 278      -9.381  -6.874  16.444  1.00 93.67           C
ATOM   4239  O   THR A 278     -10.089  -6.297  17.268  1.00 93.67           O
ATOM   4240  HA  THR A 278      -8.469  -5.058  15.831  1.00 93.67           H
ATOM   4241  CB  THR A 278      -9.138  -6.046  14.037  1.00 93.67           C
ATOM   4242  HB  THR A 278      -9.304  -7.056  13.663  1.00 93.67           H
ATOM   4243  OG1 THR A 278      -8.220  -5.256  13.287  1.00 93.67           O
ATOM   4244  HG1 THR A 278      -7.558  -5.846  12.826  1.00 93.67           H
ATOM   4245  CG2 THR A 278     -10.448  -5.257  13.972  1.00 93.67           C
ATOM   4246 1HG2 THR A 278     -10.268  -4.228  14.282  1.00 93.67           H
ATOM   4247 2HG2 THR A 278     -11.181  -5.714  14.637  1.00 93.67           H
ATOM   4248 3HG2 THR A 278     -10.828  -5.268  12.951  1.00 93.67           H
ATOM   4249  HN  THR A 278      -6.985  -7.071  14.484  1.00 93.67           H
ATOM   4250  N   ILE A 279      -9.274  -8.191  16.339  1.00 94.70           N
ATOM   4251  CA  ILE A 279     -10.031  -9.075  17.208  1.00 94.70           C
ATOM   4252  C   ILE A 279      -9.569  -8.880  18.654  1.00 94.70           C
ATOM   4253  O   ILE A 279     -10.387  -8.845  19.572  1.00 94.70           O
ATOM   4254  HA  ILE A 279     -11.079  -8.784  17.139  1.00 94.70           H
ATOM   4255  CB  ILE A 279      -9.930 -10.522  16.720  1.00 94.70           C
ATOM   4256  HB  ILE A 279      -8.875 -10.773  16.612  1.00 94.70           H
ATOM   4257  CG1 ILE A 279     -10.577 -10.683  15.343  1.00 94.70           C
ATOM   4258 1HG1 ILE A 279     -11.662 -10.642  15.441  1.00 94.70           H
ATOM   4259 2HG1 ILE A 279     -10.283  -9.853  14.701  1.00 94.70           H
ATOM   4260  CG2 ILE A 279     -10.520 -11.490  17.748  1.00 94.70           C
ATOM   4261 1HG2 ILE A 279      -9.976 -11.399  18.687  1.00 94.70           H
ATOM   4262 2HG2 ILE A 279     -11.571 -11.249  17.912  1.00 94.70           H
ATOM   4263 3HG2 ILE A 279     -10.436 -12.511  17.376  1.00 94.70           H
ATOM   4264  CD1 ILE A 279     -10.166 -12.006  14.696  1.00 94.70           C
ATOM   4265 1HD1 ILE A 279      -9.083 -12.033  14.578  1.00 94.70           H
ATOM   4266 2HD1 ILE A 279     -10.483 -12.835  15.329  1.00 94.70           H
ATOM   4267 3HD1 ILE A 279     -10.640 -12.095  13.718  1.00 94.70           H
ATOM   4268  HN  ILE A 279      -8.686  -8.653  15.675  1.00 94.70           H
ATOM   4269  N   ASP A 280      -8.259  -8.758  18.811  1.00 93.96           N
ATOM   4270  CA  ASP A 280      -7.672  -8.631  20.134  1.00 93.96           C
ATOM   4271  C   ASP A 280      -8.044  -7.269  20.724  1.00 93.96           C
ATOM   4272  O   ASP A 280      -8.205  -7.136  21.936  1.00 93.96           O
ATOM   4273  HA  ASP A 280      -8.083  -9.461  20.711  1.00 93.96           H
ATOM   4274  CB  ASP A 280      -6.146  -8.718  20.072  1.00 93.96           C
ATOM   4275 1HB  ASP A 280      -5.852  -9.595  19.495  1.00 93.96           H
ATOM   4276 2HB  ASP A 280      -5.750  -7.846  19.551  1.00 93.96           H
ATOM   4277  CG  ASP A 280      -5.543  -8.799  21.475  1.00 93.96           C
ATOM   4278  OD1 ASP A 280      -6.043  -9.633  22.261  1.00 93.96           O
ATOM   4279  OD2 ASP A 280      -4.596  -8.025  21.731  1.00 93.96           O
ATOM   4280  HN  ASP A 280      -7.603  -8.746  18.056  1.00 93.96           H
ATOM   4281  N   ALA A 281      -8.170  -6.291  19.838  1.00 92.36           N
ATOM   4282  CA  ALA A 281      -8.557  -4.953  20.251  1.00 92.36           C
ATOM   4283  C   ALA A 281      -9.931  -5.008  20.921  1.00 92.36           C
ATOM   4284  O   ALA A 281     -10.210  -4.237  21.837  1.00 92.36           O
ATOM   4285  HA  ALA A 281      -7.822  -4.604  20.976  1.00 92.36           H
ATOM   4286  CB  ALA A 281      -8.536  -4.019  19.039  1.00 92.36           C
ATOM   4287 1HB  ALA A 281      -7.531  -3.993  18.618  1.00 92.36           H
ATOM   4288 2HB  ALA A 281      -9.235  -4.384  18.287  1.00 92.36           H
ATOM   4289 3HB  ALA A 281      -8.826  -3.015  19.349  1.00 92.36           H
ATOM   4290  HN  ALA A 281      -8.012  -6.402  18.857  1.00 92.36           H
ATOM   4291  N   TYR A 282     -10.754  -5.927  20.437  1.00 91.02           N
ATOM   4292  CA  TYR A 282     -12.102  -6.073  20.957  1.00 91.02           C
ATOM   4293  C   TYR A 282     -12.126  -7.018  22.160  1.00 91.02           C
ATOM   4294  O   TYR A 282     -12.704  -6.694  23.197  1.00 91.02           O
ATOM   4295  HA  TYR A 282     -12.450  -5.089  21.271  1.00 91.02           H
ATOM   4296  CB  TYR A 282     -12.927  -6.688  19.825  1.00 91.02           C
ATOM   4297 1HB  TYR A 282     -12.749  -6.122  18.910  1.00 91.02           H
ATOM   4298 2HB  TYR A 282     -12.577  -7.704  19.643  1.00 91.02           H
ATOM   4299  CG  TYR A 282     -14.432  -6.725  20.100  1.00 91.02           C
ATOM   4300  CD1 TYR A 282     -15.028  -7.895  20.523  1.00 91.02           C
ATOM   4301  HD1 TYR A 282     -14.426  -8.794  20.661  1.00 91.02           H
ATOM   4302  CD2 TYR A 282     -15.193  -5.587  19.925  1.00 91.02           C
ATOM   4303  HD2 TYR A 282     -14.722  -4.662  19.591  1.00 91.02           H
ATOM   4304  CE1 TYR A 282     -16.444  -7.930  20.781  1.00 91.02           C
ATOM   4305  HE1 TYR A 282     -16.927  -8.848  21.116  1.00 91.02           H
ATOM   4306  CE2 TYR A 282     -16.609  -5.621  20.184  1.00 91.02           C
ATOM   4307  HE2 TYR A 282     -17.222  -4.730  20.050  1.00 91.02           H
ATOM   4308  CZ  TYR A 282     -17.165  -6.791  20.599  1.00 91.02           C
ATOM   4309  OH  TYR A 282     -18.502  -6.824  20.844  1.00 91.02           O
ATOM   4310  HH  TYR A 282     -18.899  -5.918  20.697  1.00 91.02           H
ATOM   4311  HN  TYR A 282     -10.512  -6.564  19.704  1.00 91.02           H
ATOM   4312  N   ALA A 283     -11.492  -8.168  21.982  1.00 92.00           N
ATOM   4313  CA  ALA A 283     -11.683  -9.278  22.900  1.00 92.00           C
ATOM   4314  C   ALA A 283     -10.585  -9.249  23.965  1.00 92.00           C
ATOM   4315  O   ALA A 283     -10.735  -9.842  25.032  1.00 92.00           O
ATOM   4316  HA  ALA A 283     -12.651  -9.146  23.384  1.00 92.00           H
ATOM   4317  CB  ALA A 283     -11.700 -10.592  22.116  1.00 92.00           C
ATOM   4318 1HB  ALA A 283     -12.516 -10.573  21.393  1.00 92.00           H
ATOM   4319 2HB  ALA A 283     -10.752 -10.714  21.591  1.00 92.00           H
ATOM   4320 3HB  ALA A 283     -11.843 -11.424  22.805  1.00 92.00           H
ATOM   4321  HN  ALA A 283     -10.858  -8.346  21.230  1.00 92.00           H
ATOM   4322  N   MET A 284      -9.507  -8.552  23.638  1.00 90.08           N
ATOM   4323  CA  MET A 284      -8.358  -8.490  24.527  1.00 90.08           C
ATOM   4324  C   MET A 284      -7.979  -9.884  25.031  1.00 90.08           C
ATOM   4325  O   MET A 284      -7.762 -10.077  26.226  1.00 90.08           O
ATOM   4326  HA  MET A 284      -7.546  -8.079  23.927  1.00 90.08           H
ATOM   4327  CB  MET A 284      -8.683  -7.586  25.718  1.00 90.08           C
ATOM   4328 1HB  MET A 284      -9.601  -7.926  26.197  1.00 90.08           H
ATOM   4329 2HB  MET A 284      -7.889  -7.659  26.461  1.00 90.08           H
ATOM   4330  CG  MET A 284      -8.841  -6.130  25.275  1.00 90.08           C
ATOM   4331 1HG  MET A 284      -7.896  -5.756  24.881  1.00 90.08           H
ATOM   4332 2HG  MET A 284      -9.571  -6.064  24.468  1.00 90.08           H
ATOM   4333  SD  MET A 284      -9.366  -5.126  26.654  1.00 90.08           S
ATOM   4334  CE  MET A 284     -11.138  -5.255  26.474  1.00 90.08           C
ATOM   4335 1HE  MET A 284     -11.434  -4.862  25.501  1.00 90.08           H
ATOM   4336 2HE  MET A 284     -11.435  -6.301  26.549  1.00 90.08           H
ATOM   4337 3HE  MET A 284     -11.626  -4.681  27.262  1.00 90.08           H
ATOM   4338  HN  MET A 284      -9.410  -8.038  22.786  1.00 90.08           H
ATOM   4339  N   PHE A 285      -7.912 -10.819  24.095  1.00 90.80           N
ATOM   4340  CA  PHE A 285      -7.733 -12.217  24.446  1.00 90.80           C
ATOM   4341  C   PHE A 285      -6.249 -12.563  24.585  1.00 90.80           C
ATOM   4342  O   PHE A 285      -5.899 -13.593  25.159  1.00 90.80           O
ATOM   4343  HA  PHE A 285      -8.232 -12.377  25.402  1.00 90.80           H
ATOM   4344  CB  PHE A 285      -8.333 -13.044  23.307  1.00 90.80           C
ATOM   4345 1HB  PHE A 285      -8.465 -14.071  23.648  1.00 90.80           H
ATOM   4346 2HB  PHE A 285      -9.324 -12.656  23.073  1.00 90.80           H
ATOM   4347  CG  PHE A 285      -7.489 -13.050  22.031  1.00 90.80           C
ATOM   4348  CD1 PHE A 285      -7.690 -12.100  21.079  1.00 90.80           C
ATOM   4349  HD1 PHE A 285      -8.452 -11.335  21.224  1.00 90.80           H
ATOM   4350  CD2 PHE A 285      -6.538 -14.005  21.849  1.00 90.80           C
ATOM   4351  HD2 PHE A 285      -6.377 -14.767  22.612  1.00 90.80           H
ATOM   4352  CE1 PHE A 285      -6.907 -12.106  19.894  1.00 90.80           C
ATOM   4353  HE1 PHE A 285      -7.068 -11.344  19.131  1.00 90.80           H
ATOM   4354  CE2 PHE A 285      -5.755 -14.011  20.664  1.00 90.80           C
ATOM   4355  HE2 PHE A 285      -4.993 -14.776  20.518  1.00 90.80           H
ATOM   4356  CZ  PHE A 285      -5.956 -13.061  19.712  1.00 90.80           C
ATOM   4357  HZ  PHE A 285      -5.354 -13.065  18.803  1.00 90.80           H
ATOM   4358  HN  PHE A 285      -7.977 -10.634  23.114  1.00 90.80           H
ATOM   4359  N   ILE A 286      -5.417 -11.682  24.049  1.00 91.43           N
ATOM   4360  CA  ILE A 286      -3.978 -11.861  24.140  1.00 91.43           C
ATOM   4361  C   ILE A 286      -3.475 -11.259  25.454  1.00 91.43           C
ATOM   4362  O   ILE A 286      -3.044 -10.108  25.489  1.00 91.43           O
ATOM   4363  HA  ILE A 286      -3.782 -12.933  24.154  1.00 91.43           H
ATOM   4364  CB  ILE A 286      -3.288 -11.291  22.899  1.00 91.43           C
ATOM   4365  HB  ILE A 286      -3.460 -10.215  22.876  1.00 91.43           H
ATOM   4366  CG1 ILE A 286      -3.892 -11.872  21.619  1.00 91.43           C
ATOM   4367 1HG1 ILE A 286      -3.637 -12.929  21.540  1.00 91.43           H
ATOM   4368 2HG1 ILE A 286      -4.980 -11.809  21.666  1.00 91.43           H
ATOM   4369  CG2 ILE A 286      -1.774 -11.505  22.966  1.00 91.43           C
ATOM   4370 1HG2 ILE A 286      -1.375 -11.005  23.849  1.00 91.43           H
ATOM   4371 2HG2 ILE A 286      -1.561 -12.572  23.026  1.00 91.43           H
ATOM   4372 3HG2 ILE A 286      -1.308 -11.091  22.072  1.00 91.43           H
ATOM   4373  CD1 ILE A 286      -3.385 -11.125  20.384  1.00 91.43           C
ATOM   4374 1HD1 ILE A 286      -3.663 -10.073  20.456  1.00 91.43           H
ATOM   4375 2HD1 ILE A 286      -2.300 -11.210  20.328  1.00 91.43           H
ATOM   4376 3HD1 ILE A 286      -3.831 -11.558  19.489  1.00 91.43           H
ATOM   4377  HN  ILE A 286      -5.711 -10.860  23.561  1.00 91.43           H
ATOM   4378  N   SER A 287      -3.549 -12.066  26.503  1.00 88.40           N
ATOM   4379  CA  SER A 287      -3.068 -11.642  27.807  1.00 88.40           C
ATOM   4380  C   SER A 287      -1.616 -12.084  27.998  1.00 88.40           C
ATOM   4381  O   SER A 287      -0.923 -11.585  28.883  1.00 88.40           O
ATOM   4382  HA  SER A 287      -3.140 -10.555  27.802  1.00 88.40           H
ATOM   4383  CB  SER A 287      -3.946 -12.205  28.927  1.00 88.40           C
ATOM   4384 1HB  SER A 287      -3.555 -11.881  29.891  1.00 88.40           H
ATOM   4385 2HB  SER A 287      -4.953 -11.798  28.838  1.00 88.40           H
ATOM   4386  OG  SER A 287      -4.005 -13.629  28.894  1.00 88.40           O
ATOM   4387  HG  SER A 287      -4.622 -13.962  29.607  1.00 88.40           H
ATOM   4388  HN  SER A 287      -3.927 -12.991  26.472  1.00 88.40           H
ATOM   4389  N   ASN A 288      -1.198 -13.015  27.153  1.00 91.80           N
ATOM   4390  CA  ASN A 288       0.125 -13.603  27.282  1.00 91.80           C
ATOM   4391  C   ASN A 288       1.146 -12.711  26.571  1.00 91.80           C
ATOM   4392  O   ASN A 288       1.016 -12.442  25.378  1.00 91.80           O
ATOM   4393  HA  ASN A 288       0.306 -13.670  28.355  1.00 91.80           H
ATOM   4394  CB  ASN A 288       0.177 -14.989  26.636  1.00 91.80           C
ATOM   4395 1HB  ASN A 288      -0.650 -15.597  27.003  1.00 91.80           H
ATOM   4396 2HB  ASN A 288       0.050 -14.896  25.557  1.00 91.80           H
ATOM   4397  CG  ASN A 288       1.505 -15.686  26.940  1.00 91.80           C
ATOM   4398  OD1 ASN A 288       2.574 -15.104  26.861  1.00 91.80           O
ATOM   4399  ND2 ASN A 288       1.377 -16.962  27.292  1.00 91.80           N
ATOM   4400 1HD2 ASN A 288       0.470 -17.380  27.337  1.00 91.80           H
ATOM   4401 2HD2 ASN A 288       2.189 -17.504  27.510  1.00 91.80           H
ATOM   4402  HN  ASN A 288      -1.745 -13.367  26.394  1.00 91.80           H
ATOM   4403  N   CYS A 289       2.138 -12.278  27.335  1.00 91.63           N
ATOM   4404  CA  CYS A 289       3.116 -11.332  26.825  1.00 91.63           C
ATOM   4405  C   CYS A 289       3.905 -12.014  25.705  1.00 91.63           C
ATOM   4406  O   CYS A 289       4.276 -11.372  24.723  1.00 91.63           O
ATOM   4407  HA  CYS A 289       2.557 -10.479  26.441  1.00 91.63           H
ATOM   4408  CB  CYS A 289       4.034 -10.814  27.935  1.00 91.63           C
ATOM   4409 1HB  CYS A 289       3.441 -10.336  28.714  1.00 91.63           H
ATOM   4410 2HB  CYS A 289       4.561 -11.647  28.400  1.00 91.63           H
ATOM   4411  SG  CYS A 289       5.237  -9.620  27.245  1.00 91.63           S
ATOM   4412  HN  CYS A 289       2.278 -12.561  28.284  1.00 91.63           H
ATOM   4413  N   ALA A 290       4.136 -13.306  25.889  1.00 93.03           N
ATOM   4414  CA  ALA A 290       4.930 -14.066  24.939  1.00 93.03           C
ATOM   4415  C   ALA A 290       4.217 -14.087  23.586  1.00 93.03           C
ATOM   4416  O   ALA A 290       4.839 -13.862  22.549  1.00 93.03           O
ATOM   4417  HA  ALA A 290       5.889 -13.560  24.827  1.00 93.03           H
ATOM   4418  CB  ALA A 290       5.176 -15.472  25.490  1.00 93.03           C
ATOM   4419 1HB  ALA A 290       5.711 -15.403  26.437  1.00 93.03           H
ATOM   4420 2HB  ALA A 290       4.221 -15.973  25.648  1.00 93.03           H
ATOM   4421 3HB  ALA A 290       5.772 -16.043  24.777  1.00 93.03           H
ATOM   4422  HN  ALA A 290       3.793 -13.830  26.668  1.00 93.03           H
ATOM   4423  N   VAL A 291       2.921 -14.358  23.640  1.00 93.65           N
ATOM   4424  CA  VAL A 291       2.117 -14.415  22.431  1.00 93.65           C
ATOM   4425  C   VAL A 291       2.071 -13.026  21.789  1.00 93.65           C
ATOM   4426  O   VAL A 291       2.190 -12.897  20.572  1.00 93.65           O
ATOM   4427  HA  VAL A 291       2.606 -15.103  21.742  1.00 93.65           H
ATOM   4428  CB  VAL A 291       0.728 -14.971  22.752  1.00 93.65           C
ATOM   4429  HB  VAL A 291       0.263 -14.311  23.484  1.00 93.65           H
ATOM   4430  CG1 VAL A 291      -0.157 -14.987  21.504  1.00 93.65           C
ATOM   4431 1HG1 VAL A 291      -0.267 -13.972  21.123  1.00 93.65           H
ATOM   4432 2HG1 VAL A 291       0.303 -15.614  20.740  1.00 93.65           H
ATOM   4433 3HG1 VAL A 291      -1.139 -15.387  21.760  1.00 93.65           H
ATOM   4434  CG2 VAL A 291       0.826 -16.366  23.372  1.00 93.65           C
ATOM   4435 1HG2 VAL A 291       1.320 -17.041  22.673  1.00 93.65           H
ATOM   4436 2HG2 VAL A 291       1.403 -16.313  24.296  1.00 93.65           H
ATOM   4437 3HG2 VAL A 291      -0.175 -16.738  23.590  1.00 93.65           H
ATOM   4438  HN  VAL A 291       2.422 -14.538  24.488  1.00 93.65           H
ATOM   4439  N   SER A 292       1.899 -12.023  22.637  1.00 93.22           N
ATOM   4440  CA  SER A 292       1.806 -10.652  22.165  1.00 93.22           C
ATOM   4441  C   SER A 292       3.101 -10.254  21.455  1.00 93.22           C
ATOM   4442  O   SER A 292       3.066  -9.626  20.398  1.00 93.22           O
ATOM   4443  HA  SER A 292       0.969 -10.643  21.467  1.00 93.22           H
ATOM   4444  CB  SER A 292       1.516  -9.690  23.319  1.00 93.22           C
ATOM   4445 1HB  SER A 292       0.669 -10.062  23.896  1.00 93.22           H
ATOM   4446 2HB  SER A 292       2.373  -9.663  23.992  1.00 93.22           H
ATOM   4447  OG  SER A 292       1.234  -8.372  22.858  1.00 93.22           O
ATOM   4448  HG  SER A 292       0.329  -8.345  22.432  1.00 93.22           H
ATOM   4449  HN  SER A 292       1.823 -12.135  23.628  1.00 93.22           H
ATOM   4450  N   THR A 293       4.214 -10.635  22.065  1.00 93.31           N
ATOM   4451  CA  THR A 293       5.519 -10.287  21.529  1.00 93.31           C
ATOM   4452  C   THR A 293       5.693 -10.873  20.127  1.00 93.31           C
ATOM   4453  O   THR A 293       6.160 -10.189  19.217  1.00 93.31           O
ATOM   4454  HA  THR A 293       5.571  -9.202  21.431  1.00 93.31           H
ATOM   4455  CB  THR A 293       6.581 -10.762  22.523  1.00 93.31           C
ATOM   4456  HB  THR A 293       6.505 -11.837  22.688  1.00 93.31           H
ATOM   4457  OG1 THR A 293       6.371  -9.946  23.672  1.00 93.31           O
ATOM   4458  HG1 THR A 293       5.837 -10.447  24.354  1.00 93.31           H
ATOM   4459  CG2 THR A 293       8.001 -10.413  22.073  1.00 93.31           C
ATOM   4460 1HG2 THR A 293       8.095  -9.332  21.972  1.00 93.31           H
ATOM   4461 2HG2 THR A 293       8.204 -10.887  21.112  1.00 93.31           H
ATOM   4462 3HG2 THR A 293       8.715 -10.773  22.814  1.00 93.31           H
ATOM   4463  HN  THR A 293       4.233 -11.171  22.909  1.00 93.31           H
ATOM   4464  N   ASN A 294       5.307 -12.134  19.995  1.00 94.19           N
ATOM   4465  CA  ASN A 294       5.472 -12.839  18.735  1.00 94.19           C
ATOM   4466  C   ASN A 294       4.581 -12.192  17.673  1.00 94.19           C
ATOM   4467  O   ASN A 294       4.976 -12.075  16.514  1.00 94.19           O
ATOM   4468  HA  ASN A 294       6.532 -12.757  18.497  1.00 94.19           H
ATOM   4469  CB  ASN A 294       5.059 -14.307  18.868  1.00 94.19           C
ATOM   4470 1HB  ASN A 294       4.089 -14.372  19.361  1.00 94.19           H
ATOM   4471 2HB  ASN A 294       4.943 -14.746  17.877  1.00 94.19           H
ATOM   4472  CG  ASN A 294       6.098 -15.099  19.665  1.00 94.19           C
ATOM   4473  OD1 ASN A 294       7.234 -14.687  19.834  1.00 94.19           O
ATOM   4474  ND2 ASN A 294       5.646 -16.254  20.143  1.00 94.19           N
ATOM   4475 1HD2 ASN A 294       4.702 -16.533  19.968  1.00 94.19           H
ATOM   4476 2HD2 ASN A 294       6.251 -16.845  20.678  1.00 94.19           H
ATOM   4477  HN  ASN A 294       4.890 -12.671  20.729  1.00 94.19           H
ATOM   4478  N   ILE A 295       3.396 -11.787  18.107  1.00 93.95           N
ATOM   4479  CA  ILE A 295       2.426 -11.203  17.196  1.00 93.95           C
ATOM   4480  C   ILE A 295       2.958  -9.864  16.682  1.00 93.95           C
ATOM   4481  O   ILE A 295       2.778  -9.528  15.512  1.00 93.95           O
ATOM   4482  HA  ILE A 295       2.322 -11.881  16.350  1.00 93.95           H
ATOM   4483  CB  ILE A 295       1.055 -11.102  17.867  1.00 93.95           C
ATOM   4484  HB  ILE A 295       1.198 -10.742  18.886  1.00 93.95           H
ATOM   4485  CG1 ILE A 295       0.390 -12.477  17.964  1.00 93.95           C
ATOM   4486 1HG1 ILE A 295       0.112 -12.821  16.968  1.00 93.95           H
ATOM   4487 2HG1 ILE A 295       1.099 -13.201  18.365  1.00 93.95           H
ATOM   4488  CG2 ILE A 295       0.166 -10.085  17.149  1.00 93.95           C
ATOM   4489 1HG2 ILE A 295       0.641  -9.104  17.177  1.00 93.95           H
ATOM   4490 2HG2 ILE A 295       0.027 -10.392  16.113  1.00 93.95           H
ATOM   4491 3HG2 ILE A 295      -0.802 -10.033  17.646  1.00 93.95           H
ATOM   4492  CD1 ILE A 295      -0.852 -12.424  18.856  1.00 93.95           C
ATOM   4493 1HD1 ILE A 295      -0.566 -12.102  19.858  1.00 93.95           H
ATOM   4494 2HD1 ILE A 295      -1.569 -11.717  18.439  1.00 93.95           H
ATOM   4495 3HD1 ILE A 295      -1.305 -13.414  18.908  1.00 93.95           H
ATOM   4496  HN  ILE A 295       3.097 -11.853  19.058  1.00 93.95           H
ATOM   4497  N   ASP A 296       3.604  -9.135  17.580  1.00 93.76           N
ATOM   4498  CA  ASP A 296       4.151  -7.834  17.235  1.00 93.76           C
ATOM   4499  C   ASP A 296       5.291  -8.015  16.231  1.00 93.76           C
ATOM   4500  O   ASP A 296       5.431  -7.227  15.297  1.00 93.76           O
ATOM   4501  HA  ASP A 296       3.314  -7.272  16.819  1.00 93.76           H
ATOM   4502  CB  ASP A 296       4.715  -7.129  18.470  1.00 93.76           C
ATOM   4503 1HB  ASP A 296       5.412  -7.791  18.985  1.00 93.76           H
ATOM   4504 2HB  ASP A 296       5.280  -6.248  18.164  1.00 93.76           H
ATOM   4505  CG  ASP A 296       3.594  -6.716  19.426  1.00 93.76           C
ATOM   4506  OD1 ASP A 296       2.442  -6.634  18.948  1.00 93.76           O
ATOM   4507  OD2 ASP A 296       3.915  -6.491  20.613  1.00 93.76           O
ATOM   4508  HN  ASP A 296       3.755  -9.419  18.527  1.00 93.76           H
ATOM   4509  N   ILE A 297       6.077  -9.057  16.459  1.00 94.49           N
ATOM   4510  CA  ILE A 297       7.163  -9.388  15.551  1.00 94.49           C
ATOM   4511  C   ILE A 297       6.583  -9.766  14.187  1.00 94.49           C
ATOM   4512  O   ILE A 297       7.086  -9.331  13.152  1.00 94.49           O
ATOM   4513  HA  ILE A 297       7.772  -8.492  15.431  1.00 94.49           H
ATOM   4514  CB  ILE A 297       8.060 -10.467  16.160  1.00 94.49           C
ATOM   4515  HB  ILE A 297       7.423 -11.266  16.541  1.00 94.49           H
ATOM   4516  CG1 ILE A 297       8.853  -9.917  17.347  1.00 94.49           C
ATOM   4517 1HG1 ILE A 297       9.580  -9.185  16.994  1.00 94.49           H
ATOM   4518 2HG1 ILE A 297       8.180  -9.395  18.027  1.00 94.49           H
ATOM   4519  CG2 ILE A 297       8.972 -11.085  15.098  1.00 94.49           C
ATOM   4520 1HG2 ILE A 297       8.363 -11.537  14.315  1.00 94.49           H
ATOM   4521 2HG2 ILE A 297       9.603 -10.309  14.665  1.00 94.49           H
ATOM   4522 3HG2 ILE A 297       9.598 -11.850  15.557  1.00 94.49           H
ATOM   4523  CD1 ILE A 297       9.573 -11.041  18.094  1.00 94.49           C
ATOM   4524 1HD1 ILE A 297       8.840 -11.758  18.466  1.00 94.49           H
ATOM   4525 2HD1 ILE A 297      10.262 -11.545  17.416  1.00 94.49           H
ATOM   4526 3HD1 ILE A 297      10.129 -10.622  18.933  1.00 94.49           H
ATOM   4527  HN  ILE A 297       5.982  -9.668  17.244  1.00 94.49           H
ATOM   4528  N   CYS A 298       5.534 -10.574  14.229  1.00 94.64           N
ATOM   4529  CA  CYS A 298       4.872 -11.005  13.009  1.00 94.64           C
ATOM   4530  C   CYS A 298       4.401  -9.762  12.253  1.00 94.64           C
ATOM   4531  O   CYS A 298       4.498  -9.702  11.028  1.00 94.64           O
ATOM   4532  HA  CYS A 298       5.614 -11.554  12.428  1.00 94.64           H
ATOM   4533  CB  CYS A 298       3.719 -11.967  13.301  1.00 94.64           C
ATOM   4534 1HB  CYS A 298       3.106 -11.577  14.114  1.00 94.64           H
ATOM   4535 2HB  CYS A 298       3.073 -12.050  12.427  1.00 94.64           H
ATOM   4536  SG  CYS A 298       4.376 -13.615  13.750  1.00 94.64           S
ATOM   4537  HG  CYS A 298       4.769 -13.278  14.975  1.00 94.64           H
ATOM   4538  HN  CYS A 298       5.137 -10.931  15.074  1.00 94.64           H
ATOM   4539  N   PHE A 299       3.901  -8.799  13.014  1.00 94.73           N
ATOM   4540  CA  PHE A 299       3.426  -7.556  12.431  1.00 94.73           C
ATOM   4541  C   PHE A 299       4.547  -6.842  11.674  1.00 94.73           C
ATOM   4542  O   PHE A 299       4.352  -6.395  10.544  1.00 94.73           O
ATOM   4543  HA  PHE A 299       2.625  -7.809  11.737  1.00 94.73           H
ATOM   4544  CB  PHE A 299       2.963  -6.668  13.589  1.00 94.73           C
ATOM   4545 1HB  PHE A 299       2.178  -7.186  14.139  1.00 94.73           H
ATOM   4546 2HB  PHE A 299       3.795  -6.525  14.278  1.00 94.73           H
ATOM   4547  CG  PHE A 299       2.440  -5.298  13.152  1.00 94.73           C
ATOM   4548  CD1 PHE A 299       3.296  -4.246  13.047  1.00 94.73           C
ATOM   4549  HD1 PHE A 299       4.353  -4.378  13.274  1.00 94.73           H
ATOM   4550  CD2 PHE A 299       1.121  -5.133  12.868  1.00 94.73           C
ATOM   4551  HD2 PHE A 299       0.435  -5.976  12.952  1.00 94.73           H
ATOM   4552  CE1 PHE A 299       2.810  -2.974  12.641  1.00 94.73           C
ATOM   4553  HE1 PHE A 299       3.496  -2.131  12.558  1.00 94.73           H
ATOM   4554  CE2 PHE A 299       0.636  -3.861  12.462  1.00 94.73           C
ATOM   4555  HE2 PHE A 299      -0.422  -3.729  12.235  1.00 94.73           H
ATOM   4556  CZ  PHE A 299       1.491  -2.809  12.358  1.00 94.73           C
ATOM   4557  HZ  PHE A 299       1.118  -1.833  12.046  1.00 94.73           H
ATOM   4558  HN  PHE A 299       3.818  -8.859  14.008  1.00 94.73           H
ATOM   4559  N   GLN A 300       5.698  -6.756  12.326  1.00 93.98           N
ATOM   4560  CA  GLN A 300       6.826  -6.035  11.761  1.00 93.98           C
ATOM   4561  C   GLN A 300       7.282  -6.699  10.460  1.00 93.98           C
ATOM   4562  O   GLN A 300       7.601  -6.014   9.489  1.00 93.98           O
ATOM   4563  HA  GLN A 300       6.454  -5.032  11.554  1.00 93.98           H
ATOM   4564  CB  GLN A 300       7.977  -5.947  12.765  1.00 93.98           C
ATOM   4565 1HB  GLN A 300       8.175  -6.933  13.186  1.00 93.98           H
ATOM   4566 2HB  GLN A 300       8.887  -5.631  12.254  1.00 93.98           H
ATOM   4567  CG  GLN A 300       7.650  -4.962  13.890  1.00 93.98           C
ATOM   4568 1HG  GLN A 300       7.490  -3.968  13.472  1.00 93.98           H
ATOM   4569 2HG  GLN A 300       6.720  -5.257  14.376  1.00 93.98           H
ATOM   4570  CD  GLN A 300       8.779  -4.913  14.921  1.00 93.98           C
ATOM   4571  OE1 GLN A 300       9.714  -5.696  14.894  1.00 93.98           O
ATOM   4572  NE2 GLN A 300       8.640  -3.951  15.829  1.00 93.98           N
ATOM   4573 1HE2 GLN A 300       7.848  -3.342  15.795  1.00 93.98           H
ATOM   4574 2HE2 GLN A 300       9.328  -3.838  16.546  1.00 93.98           H
ATOM   4575  HN  GLN A 300       5.865  -7.168  13.222  1.00 93.98           H
ATOM   4576  N   VAL A 301       7.299  -8.023  10.483  1.00 94.62           N
ATOM   4577  CA  VAL A 301       7.773  -8.785   9.340  1.00 94.62           C
ATOM   4578  C   VAL A 301       6.826  -8.565   8.158  1.00 94.62           C
ATOM   4579  O   VAL A 301       7.266  -8.219   7.063  1.00 94.62           O
ATOM   4580  HA  VAL A 301       8.759  -8.404   9.076  1.00 94.62           H
ATOM   4581  CB  VAL A 301       7.922 -10.260   9.720  1.00 94.62           C
ATOM   4582  HB  VAL A 301       6.969 -10.599  10.127  1.00 94.62           H
ATOM   4583  CG1 VAL A 301       8.237 -11.114   8.490  1.00 94.62           C
ATOM   4584 1HG1 VAL A 301       7.428 -11.019   7.765  1.00 94.62           H
ATOM   4585 2HG1 VAL A 301       9.169 -10.773   8.040  1.00 94.62           H
ATOM   4586 3HG1 VAL A 301       8.337 -12.157   8.788  1.00 94.62           H
ATOM   4587  CG2 VAL A 301       8.988 -10.443  10.802  1.00 94.62           C
ATOM   4588 1HG2 VAL A 301       9.946 -10.079  10.432  1.00 94.62           H
ATOM   4589 2HG2 VAL A 301       8.703  -9.880  11.691  1.00 94.62           H
ATOM   4590 3HG2 VAL A 301       9.073 -11.500  11.053  1.00 94.62           H
ATOM   4591  HN  VAL A 301       6.998  -8.573  11.262  1.00 94.62           H
ATOM   4592  N   THR A 302       5.544  -8.774   8.421  1.00 94.65           N
ATOM   4593  CA  THR A 302       4.544  -8.708   7.369  1.00 94.65           C
ATOM   4594  C   THR A 302       4.419  -7.277   6.842  1.00 94.65           C
ATOM   4595  O   THR A 302       4.155  -7.068   5.659  1.00 94.65           O
ATOM   4596  HA  THR A 302       4.880  -9.327   6.537  1.00 94.65           H
ATOM   4597  CB  THR A 302       3.234  -9.267   7.926  1.00 94.65           C
ATOM   4598  HB  THR A 302       2.446  -9.234   7.174  1.00 94.65           H
ATOM   4599  OG1 THR A 302       2.997  -8.494   9.099  1.00 94.65           O
ATOM   4600  HG1 THR A 302       3.395  -8.949   9.895  1.00 94.65           H
ATOM   4601  CG2 THR A 302       3.383 -10.698   8.447  1.00 94.65           C
ATOM   4602 1HG2 THR A 302       4.123 -10.719   9.247  1.00 94.65           H
ATOM   4603 2HG2 THR A 302       3.707 -11.349   7.635  1.00 94.65           H
ATOM   4604 3HG2 THR A 302       2.424 -11.047   8.831  1.00 94.65           H
ATOM   4605  HN  THR A 302       5.187  -8.984   9.331  1.00 94.65           H
ATOM   4606  N   GLN A 303       4.614  -6.328   7.745  1.00 93.58           N
ATOM   4607  CA  GLN A 303       4.597  -4.924   7.372  1.00 93.58           C
ATOM   4608  C   GLN A 303       5.698  -4.633   6.350  1.00 93.58           C
ATOM   4609  O   GLN A 303       5.474  -3.913   5.379  1.00 93.58           O
ATOM   4610  HA  GLN A 303       3.619  -4.756   6.920  1.00 93.58           H
ATOM   4611  CB  GLN A 303       4.741  -4.027   8.603  1.00 93.58           C
ATOM   4612 1HB  GLN A 303       3.941  -4.243   9.311  1.00 93.58           H
ATOM   4613 2HB  GLN A 303       5.681  -4.247   9.109  1.00 93.58           H
ATOM   4614  CG  GLN A 303       4.699  -2.548   8.213  1.00 93.58           C
ATOM   4615 1HG  GLN A 303       5.609  -2.285   7.675  1.00 93.58           H
ATOM   4616 2HG  GLN A 303       3.865  -2.372   7.534  1.00 93.58           H
ATOM   4617  CD  GLN A 303       4.555  -1.659   9.449  1.00 93.58           C
ATOM   4618  OE1 GLN A 303       5.485  -1.457  10.212  1.00 93.58           O
ATOM   4619  NE2 GLN A 303       3.340  -1.140   9.604  1.00 93.58           N
ATOM   4620 1HE2 GLN A 303       2.620  -1.346   8.941  1.00 93.58           H
ATOM   4621 2HE2 GLN A 303       3.146  -0.544  10.383  1.00 93.58           H
ATOM   4622  HN  GLN A 303       4.781  -6.505   8.715  1.00 93.58           H
ATOM   4623  N   THR A 304       6.864  -5.209   6.604  1.00 93.78           N
ATOM   4624  CA  THR A 304       8.013  -4.983   5.744  1.00 93.78           C
ATOM   4625  C   THR A 304       7.758  -5.558   4.350  1.00 93.78           C
ATOM   4626  O   THR A 304       8.127  -4.951   3.346  1.00 93.78           O
ATOM   4627  HA  THR A 304       8.148  -3.908   5.626  1.00 93.78           H
ATOM   4628  CB  THR A 304       9.243  -5.580   6.432  1.00 93.78           C
ATOM   4629  HB  THR A 304       9.154  -6.663   6.516  1.00 93.78           H
ATOM   4630  OG1 THR A 304       9.329  -4.871   7.665  1.00 93.78           O
ATOM   4631  HG1 THR A 304       8.908  -5.407   8.397  1.00 93.78           H
ATOM   4632  CG2 THR A 304      10.546  -5.229   5.710  1.00 93.78           C
ATOM   4633 1HG2 THR A 304      10.667  -4.147   5.685  1.00 93.78           H
ATOM   4634 2HG2 THR A 304      10.511  -5.615   4.690  1.00 93.78           H
ATOM   4635 3HG2 THR A 304      11.386  -5.678   6.239  1.00 93.78           H
ATOM   4636  HN  THR A 304       7.030  -5.818   7.379  1.00 93.78           H
ATOM   4637  N   ILE A 305       7.127  -6.724   4.332  1.00 94.02           N
ATOM   4638  CA  ILE A 305       6.796  -7.376   3.077  1.00 94.02           C
ATOM   4639  C   ILE A 305       5.844  -6.483   2.278  1.00 94.02           C
ATOM   4640  O   ILE A 305       5.969  -6.370   1.060  1.00 94.02           O
ATOM   4641  HA  ILE A 305       7.721  -7.487   2.512  1.00 94.02           H
ATOM   4642  CB  ILE A 305       6.251  -8.783   3.332  1.00 94.02           C
ATOM   4643  HB  ILE A 305       5.442  -8.709   4.060  1.00 94.02           H
ATOM   4644  CG1 ILE A 305       7.326  -9.686   3.941  1.00 94.02           C
ATOM   4645 1HG1 ILE A 305       8.084  -9.910   3.191  1.00 94.02           H
ATOM   4646 2HG1 ILE A 305       7.827  -9.162   4.755  1.00 94.02           H
ATOM   4647  CG2 ILE A 305       5.656  -9.380   2.055  1.00 94.02           C
ATOM   4648 1HG2 ILE A 305       4.841  -8.748   1.704  1.00 94.02           H
ATOM   4649 2HG2 ILE A 305       6.428  -9.439   1.288  1.00 94.02           H
ATOM   4650 3HG2 ILE A 305       5.276 -10.380   2.265  1.00 94.02           H
ATOM   4651  CD1 ILE A 305       6.716 -10.988   4.464  1.00 94.02           C
ATOM   4652 1HD1 ILE A 305       5.976 -10.761   5.230  1.00 94.02           H
ATOM   4653 2HD1 ILE A 305       6.237 -11.520   3.642  1.00 94.02           H
ATOM   4654 3HD1 ILE A 305       7.502 -11.611   4.891  1.00 94.02           H
ATOM   4655  HN  ILE A 305       6.844  -7.219   5.154  1.00 94.02           H
ATOM   4656  N   ALA A 306       4.914  -5.872   2.997  1.00 93.28           N
ATOM   4657  CA  ALA A 306       3.908  -5.037   2.364  1.00 93.28           C
ATOM   4658  C   ALA A 306       4.588  -3.837   1.704  1.00 93.28           C
ATOM   4659  O   ALA A 306       4.189  -3.409   0.622  1.00 93.28           O
ATOM   4660  HA  ALA A 306       3.417  -5.634   1.595  1.00 93.28           H
ATOM   4661  CB  ALA A 306       2.865  -4.618   3.402  1.00 93.28           C
ATOM   4662 1HB  ALA A 306       2.390  -5.506   3.820  1.00 93.28           H
ATOM   4663 2HB  ALA A 306       3.352  -4.057   4.200  1.00 93.28           H
ATOM   4664 3HB  ALA A 306       2.110  -3.991   2.927  1.00 93.28           H
ATOM   4665  HN  ALA A 306       4.842  -5.940   3.992  1.00 93.28           H
ATOM   4666  N   PHE A 307       5.605  -3.326   2.383  1.00 94.23           N
ATOM   4667  CA  PHE A 307       6.295  -2.136   1.916  1.00 94.23           C
ATOM   4668  C   PHE A 307       7.170  -2.450   0.701  1.00 94.23           C
ATOM   4669  O   PHE A 307       7.355  -1.602  -0.172  1.00 94.23           O
ATOM   4670  HA  PHE A 307       5.532  -1.410   1.634  1.00 94.23           H
ATOM   4671  CB  PHE A 307       7.188  -1.657   3.062  1.00 94.23           C
ATOM   4672 1HB  PHE A 307       7.769  -2.501   3.434  1.00 94.23           H
ATOM   4673 2HB  PHE A 307       7.898  -0.926   2.675  1.00 94.23           H
ATOM   4674  CG  PHE A 307       6.420  -1.032   4.229  1.00 94.23           C
ATOM   4675  CD1 PHE A 307       5.061  -1.064   4.244  1.00 94.23           C
ATOM   4676  HD1 PHE A 307       4.518  -1.534   3.424  1.00 94.23           H
ATOM   4677  CD2 PHE A 307       7.098  -0.444   5.252  1.00 94.23           C
ATOM   4678  HD2 PHE A 307       8.187  -0.419   5.240  1.00 94.23           H
ATOM   4679  CE1 PHE A 307       4.349  -0.483   5.327  1.00 94.23           C
ATOM   4680  HE1 PHE A 307       3.259  -0.509   5.338  1.00 94.23           H
ATOM   4681  CE2 PHE A 307       6.386   0.136   6.335  1.00 94.23           C
ATOM   4682  HE2 PHE A 307       6.928   0.606   7.154  1.00 94.23           H
ATOM   4683  CZ  PHE A 307       5.026   0.104   6.349  1.00 94.23           C
ATOM   4684  HZ  PHE A 307       4.479   0.549   7.181  1.00 94.23           H
ATOM   4685  HN  PHE A 307       5.958  -3.712   3.235  1.00 94.23           H
ATOM   4686  N   PHE A 308       7.686  -3.670   0.682  1.00 93.85           N
ATOM   4687  CA  PHE A 308       8.568  -4.094  -0.391  1.00 93.85           C
ATOM   4688  C   PHE A 308       7.846  -4.061  -1.740  1.00 93.85           C
ATOM   4689  O   PHE A 308       8.485  -3.974  -2.788  1.00 93.85           O
ATOM   4690  HA  PHE A 308       9.407  -3.399  -0.413  1.00 93.85           H
ATOM   4691  CB  PHE A 308       8.986  -5.533  -0.085  1.00 93.85           C
ATOM   4692 1HB  PHE A 308       9.355  -5.584   0.939  1.00 93.85           H
ATOM   4693 2HB  PHE A 308       8.107  -6.175  -0.139  1.00 93.85           H
ATOM   4694  CG  PHE A 308      10.060  -6.083  -1.026  1.00 93.85           C
ATOM   4695  CD1 PHE A 308       9.714  -6.937  -2.027  1.00 93.85           C
ATOM   4696  HD1 PHE A 308       8.673  -7.229  -2.159  1.00 93.85           H
ATOM   4697  CD2 PHE A 308      11.360  -5.719  -0.862  1.00 93.85           C
ATOM   4698  HD2 PHE A 308      11.636  -5.035  -0.059  1.00 93.85           H
ATOM   4699  CE1 PHE A 308      10.711  -7.447  -2.900  1.00 93.85           C
ATOM   4700  HE1 PHE A 308      10.434  -8.131  -3.703  1.00 93.85           H
ATOM   4701  CE2 PHE A 308      12.356  -6.229  -1.735  1.00 93.85           C
ATOM   4702  HE2 PHE A 308      13.398  -5.937  -1.603  1.00 93.85           H
ATOM   4703  CZ  PHE A 308      12.011  -7.082  -2.736  1.00 93.85           C
ATOM   4704  HZ  PHE A 308      12.776  -7.474  -3.407  1.00 93.85           H
ATOM   4705  HN  PHE A 308       7.509  -4.362   1.383  1.00 93.85           H
ATOM   4706  N   HIS A 309       6.525  -4.132  -1.670  1.00 92.05           N
ATOM   4707  CA  HIS A 309       5.712  -4.160  -2.874  1.00 92.05           C
ATOM   4708  C   HIS A 309       5.982  -2.905  -3.705  1.00 92.05           C
ATOM   4709  O   HIS A 309       6.019  -2.965  -4.933  1.00 92.05           O
ATOM   4710  HA  HIS A 309       6.025  -5.036  -3.442  1.00 92.05           H
ATOM   4711  CB  HIS A 309       4.232  -4.334  -2.526  1.00 92.05           C
ATOM   4712 1HB  HIS A 309       4.113  -5.240  -1.932  1.00 92.05           H
ATOM   4713 2HB  HIS A 309       3.916  -3.499  -1.901  1.00 92.05           H
ATOM   4714  CG  HIS A 309       3.324  -4.416  -3.730  1.00 92.05           C
ATOM   4715  ND1 HIS A 309       3.207  -5.557  -4.504  1.00 92.05           N
ATOM   4716  HD1 HIS A 309       3.693  -6.418  -4.354  1.00 92.05           H
ATOM   4717  CD2 HIS A 309       2.492  -3.488  -4.283  1.00 92.05           C
ATOM   4718  HD2 HIS A 309       2.340  -2.471  -3.920  1.00 92.05           H
ATOM   4719  CE1 HIS A 309       2.341  -5.315  -5.477  1.00 92.05           C
ATOM   4720  HE1 HIS A 309       2.035  -6.018  -6.252  1.00 92.05           H
ATOM   4721  NE2 HIS A 309       1.899  -4.032  -5.339  1.00 92.05           N
ATOM   4722  HN  HIS A 309       6.012  -4.169  -0.812  1.00 92.05           H
ATOM   4723  N   SER A 310       6.165  -1.796  -3.003  1.00 92.23           N
ATOM   4724  CA  SER A 310       6.178  -0.495  -3.649  1.00 92.23           C
ATOM   4725  C   SER A 310       7.428  -0.356  -4.520  1.00 92.23           C
ATOM   4726  O   SER A 310       7.540   0.583  -5.306  1.00 92.23           O
ATOM   4727  HA  SER A 310       5.278  -0.468  -4.263  1.00 92.23           H
ATOM   4728  CB  SER A 310       6.123   0.633  -2.616  1.00 92.23           C
ATOM   4729 1HB  SER A 310       6.958   0.531  -1.923  1.00 92.23           H
ATOM   4730 2HB  SER A 310       6.243   1.592  -3.120  1.00 92.23           H
ATOM   4731  OG  SER A 310       4.899   0.631  -1.887  1.00 92.23           O
ATOM   4732  HG  SER A 310       4.155   0.961  -2.467  1.00 92.23           H
ATOM   4733  HN  SER A 310       6.301  -1.778  -2.012  1.00 92.23           H
ATOM   4734  N   CYS A 311       8.337  -1.305  -4.351  1.00 93.38           N
ATOM   4735  CA  CYS A 311       9.555  -1.325  -5.143  1.00 93.38           C
ATOM   4736  C   CYS A 311       9.415  -2.412  -6.211  1.00 93.38           C
ATOM   4737  O   CYS A 311      10.290  -2.566  -7.063  1.00 93.38           O
ATOM   4738  HA  CYS A 311       9.645  -0.341  -5.602  1.00 93.38           H
ATOM   4739  CB  CYS A 311      10.794  -1.538  -4.271  1.00 93.38           C
ATOM   4740 1HB  CYS A 311      11.694  -1.312  -4.843  1.00 93.38           H
ATOM   4741 2HB  CYS A 311      10.774  -0.852  -3.424  1.00 93.38           H
ATOM   4742  SG  CYS A 311      10.850  -3.267  -3.674  1.00 93.38           S
ATOM   4743  HG  CYS A 311      12.041  -3.173  -3.090  1.00 93.38           H
ATOM   4744  HN  CYS A 311       8.251  -2.050  -3.689  1.00 93.38           H
ATOM   4745  N   LEU A 312       8.309  -3.137  -6.131  1.00 90.79           N
ATOM   4746  CA  LEU A 312       8.137  -4.331  -6.941  1.00 90.79           C
ATOM   4747  C   LEU A 312       7.539  -3.943  -8.294  1.00 90.79           C
ATOM   4748  O   LEU A 312       7.873  -4.537  -9.318  1.00 90.79           O
ATOM   4749  HA  LEU A 312       9.126  -4.757  -7.110  1.00 90.79           H
ATOM   4750  CB  LEU A 312       7.317  -5.379  -6.184  1.00 90.79           C
ATOM   4751 1HB  LEU A 312       6.460  -4.881  -5.730  1.00 90.79           H
ATOM   4752 2HB  LEU A 312       6.925  -6.095  -6.906  1.00 90.79           H
ATOM   4753  CG  LEU A 312       8.060  -6.151  -5.092  1.00 90.79           C
ATOM   4754  HG  LEU A 312       8.327  -5.452  -4.300  1.00 90.79           H
ATOM   4755  CD1 LEU A 312       7.161  -7.220  -4.469  1.00 90.79           C
ATOM   4756 1HD1 LEU A 312       6.285  -6.745  -4.026  1.00 90.79           H
ATOM   4757 2HD1 LEU A 312       6.843  -7.923  -5.239  1.00 90.79           H
ATOM   4758 3HD1 LEU A 312       7.714  -7.755  -3.696  1.00 90.79           H
ATOM   4759  CD2 LEU A 312       9.365  -6.742  -5.630  1.00 90.79           C
ATOM   4760 1HD2 LEU A 312       9.144  -7.424  -6.452  1.00 90.79           H
ATOM   4761 2HD2 LEU A 312      10.008  -5.938  -5.988  1.00 90.79           H
ATOM   4762 3HD2 LEU A 312       9.873  -7.286  -4.834  1.00 90.79           H
ATOM   4763  HN  LEU A 312       7.541  -2.921  -5.528  1.00 90.79           H
ATOM   4764  N   ASN A 313       6.665  -2.948  -8.255  1.00 85.98           N
ATOM   4765  CA  ASN A 313       5.841  -2.629  -9.409  1.00 85.98           C
ATOM   4766  C   ASN A 313       6.745  -2.310 -10.602  1.00 85.98           C
ATOM   4767  O   ASN A 313       6.572  -2.869 -11.684  1.00 85.98           O
ATOM   4768  HA  ASN A 313       5.228  -3.514  -9.576  1.00 85.98           H
ATOM   4769  CB  ASN A 313       4.964  -1.405  -9.139  1.00 85.98           C
ATOM   4770 1HB  ASN A 313       5.560  -0.623  -8.669  1.00 85.98           H
ATOM   4771 2HB  ASN A 313       4.596  -1.002 -10.082  1.00 85.98           H
ATOM   4772  CG  ASN A 313       3.783  -1.765  -8.236  1.00 85.98           C
ATOM   4773  OD1 ASN A 313       3.254  -2.864  -8.271  1.00 85.98           O
ATOM   4774  ND2 ASN A 313       3.400  -0.781  -7.427  1.00 85.98           N
ATOM   4775 1HD2 ASN A 313       3.878   0.097  -7.448  1.00 85.98           H
ATOM   4776 2HD2 ASN A 313       2.636  -0.920  -6.798  1.00 85.98           H
ATOM   4777  HN  ASN A 313       6.515  -2.366  -7.456  1.00 85.98           H
ATOM   4778  N   PRO A 314       7.721  -1.408 -10.428  1.00 85.99           N
ATOM   4779  CA  PRO A 314       8.605  -1.032 -11.534  1.00 85.99           C
ATOM   4780  C   PRO A 314       9.251  -2.240 -12.193  1.00 85.99           C
ATOM   4781  O   PRO A 314       9.369  -2.294 -13.416  1.00 85.99           O
ATOM   4782  HA  PRO A 314       8.032  -0.548 -12.324  1.00 85.99           H
ATOM   4783  CB  PRO A 314       9.644  -0.123 -10.873  1.00 85.99           C
ATOM   4784 1HB  PRO A 314      10.516  -0.686 -10.541  1.00 85.99           H
ATOM   4785 2HB  PRO A 314      10.004   0.642 -11.561  1.00 85.99           H
ATOM   4786  CG  PRO A 314       8.886   0.486  -9.700  1.00 85.99           C
ATOM   4787 1HG  PRO A 314       9.562   0.871  -8.937  1.00 85.99           H
ATOM   4788 2HG  PRO A 314       8.264   1.325 -10.011  1.00 85.99           H
ATOM   4789  CD  PRO A 314       8.055  -0.681  -9.190  1.00 85.99           C
ATOM   4790 1HD  PRO A 314       8.619  -1.307  -8.499  1.00 85.99           H
ATOM   4791 2HD  PRO A 314       7.166  -0.343  -8.658  1.00 85.99           H
ATOM   4792  N   VAL A 315       9.655  -3.185 -11.357  1.00 85.12           N
ATOM   4793  CA  VAL A 315      10.381  -4.348 -11.837  1.00 85.12           C
ATOM   4794  C   VAL A 315       9.473  -5.168 -12.756  1.00 85.12           C
ATOM   4795  O   VAL A 315       9.915  -5.657 -13.795  1.00 85.12           O
ATOM   4796  HA  VAL A 315      11.233  -3.988 -12.415  1.00 85.12           H
ATOM   4797  CB  VAL A 315      10.919  -5.154 -10.653  1.00 85.12           C
ATOM   4798  HB  VAL A 315      10.068  -5.474 -10.051  1.00 85.12           H
ATOM   4799  CG1 VAL A 315      11.652  -6.409 -11.132  1.00 85.12           C
ATOM   4800 1HG1 VAL A 315      10.966  -7.037 -11.700  1.00 85.12           H
ATOM   4801 2HG1 VAL A 315      12.490  -6.119 -11.767  1.00 85.12           H
ATOM   4802 3HG1 VAL A 315      12.024  -6.963 -10.271  1.00 85.12           H
ATOM   4803  CG2 VAL A 315      11.823  -4.294  -9.769  1.00 85.12           C
ATOM   4804 1HG2 VAL A 315      12.667  -3.931 -10.356  1.00 85.12           H
ATOM   4805 2HG2 VAL A 315      11.256  -3.446  -9.385  1.00 85.12           H
ATOM   4806 3HG2 VAL A 315      12.191  -4.892  -8.935  1.00 85.12           H
ATOM   4807  HN  VAL A 315       9.493  -3.165 -10.370  1.00 85.12           H
ATOM   4808  N   LEU A 316       8.221  -5.292 -12.341  1.00 84.57           N
ATOM   4809  CA  LEU A 316       7.261  -6.089 -13.085  1.00 84.57           C
ATOM   4810  C   LEU A 316       7.142  -5.538 -14.508  1.00 84.57           C
ATOM   4811  O   LEU A 316       7.051  -6.302 -15.467  1.00 84.57           O
ATOM   4812  HA  LEU A 316       7.653  -7.105 -13.140  1.00 84.57           H
ATOM   4813  CB  LEU A 316       5.928  -6.158 -12.338  1.00 84.57           C
ATOM   4814 1HB  LEU A 316       5.565  -5.141 -12.188  1.00 84.57           H
ATOM   4815 2HB  LEU A 316       5.203  -6.664 -12.975  1.00 84.57           H
ATOM   4816  CG  LEU A 316       5.955  -6.865 -10.982  1.00 84.57           C
ATOM   4817  HG  LEU A 316       6.622  -6.312 -10.321  1.00 84.57           H
ATOM   4818  CD1 LEU A 316       4.569  -6.859 -10.333  1.00 84.57           C
ATOM   4819 1HD1 LEU A 316       4.242  -5.830 -10.184  1.00 84.57           H
ATOM   4820 2HD1 LEU A 316       3.862  -7.375 -10.982  1.00 84.57           H
ATOM   4821 3HD1 LEU A 316       4.617  -7.368  -9.370  1.00 84.57           H
ATOM   4822  CD2 LEU A 316       6.521  -8.281 -11.113  1.00 84.57           C
ATOM   4823 1HD2 LEU A 316       5.898  -8.859 -11.796  1.00 84.57           H
ATOM   4824 2HD2 LEU A 316       7.538  -8.231 -11.501  1.00 84.57           H
ATOM   4825 3HD2 LEU A 316       6.528  -8.761 -10.134  1.00 84.57           H
ATOM   4826  HN  LEU A 316       7.861  -4.860 -11.514  1.00 84.57           H
ATOM   4827  N   TYR A 317       7.146  -4.216 -14.598  1.00 80.46           N
ATOM   4828  CA  TYR A 317       6.973  -3.554 -15.880  1.00 80.46           C
ATOM   4829  C   TYR A 317       8.174  -3.807 -16.794  1.00 80.46           C
ATOM   4830  O   TYR A 317       8.014  -3.975 -18.002  1.00 80.46           O
ATOM   4831  HA  TYR A 317       6.077  -3.958 -16.350  1.00 80.46           H
ATOM   4832  CB  TYR A 317       6.888  -2.057 -15.573  1.00 80.46           C
ATOM   4833 1HB  TYR A 317       7.825  -1.736 -15.117  1.00 80.46           H
ATOM   4834 2HB  TYR A 317       6.786  -1.510 -16.510  1.00 80.46           H
ATOM   4835  CG  TYR A 317       5.731  -1.677 -14.647  1.00 80.46           C
ATOM   4836  CD1 TYR A 317       4.577  -2.432 -14.639  1.00 80.46           C
ATOM   4837  HD1 TYR A 317       4.489  -3.301 -15.293  1.00 80.46           H
ATOM   4838  CD2 TYR A 317       5.842  -0.578 -13.820  1.00 80.46           C
ATOM   4839  HD2 TYR A 317       6.754   0.019 -13.826  1.00 80.46           H
ATOM   4840  CE1 TYR A 317       3.488  -2.074 -13.768  1.00 80.46           C
ATOM   4841  HE1 TYR A 317       2.570  -2.663 -13.752  1.00 80.46           H
ATOM   4842  CE2 TYR A 317       4.753  -0.219 -12.948  1.00 80.46           C
ATOM   4843  HE2 TYR A 317       4.828   0.646 -12.290  1.00 80.46           H
ATOM   4844  CZ  TYR A 317       3.630  -0.986 -12.965  1.00 80.46           C
ATOM   4845  OH  TYR A 317       2.601  -0.647 -12.142  1.00 80.46           O
ATOM   4846  HH  TYR A 317       1.956  -1.408 -12.071  1.00 80.46           H
ATOM   4847  HN  TYR A 317       7.264  -3.603 -13.818  1.00 80.46           H
ATOM   4848  N   VAL A 318       9.349  -3.827 -16.183  1.00 76.42           N
ATOM   4849  CA  VAL A 318      10.578  -4.033 -16.930  1.00 76.42           C
ATOM   4850  C   VAL A 318      10.542  -5.412 -17.591  1.00 76.42           C
ATOM   4851  O   VAL A 318      10.767  -5.534 -18.794  1.00 76.42           O
ATOM   4852  HA  VAL A 318      10.622  -3.272 -17.708  1.00 76.42           H
ATOM   4853  CB  VAL A 318      11.787  -3.843 -16.011  1.00 76.42           C
ATOM   4854  HB  VAL A 318      11.659  -4.496 -15.148  1.00 76.42           H
ATOM   4855  CG1 VAL A 318      13.082  -4.248 -16.719  1.00 76.42           C
ATOM   4856 1HG1 VAL A 318      13.025  -5.297 -17.008  1.00 76.42           H
ATOM   4857 2HG1 VAL A 318      13.218  -3.632 -17.608  1.00 76.42           H
ATOM   4858 3HG1 VAL A 318      13.925  -4.102 -16.044  1.00 76.42           H
ATOM   4859  CG2 VAL A 318      11.867  -2.402 -15.503  1.00 76.42           C
ATOM   4860 1HG2 VAL A 318      11.961  -1.722 -16.350  1.00 76.42           H
ATOM   4861 2HG2 VAL A 318      10.963  -2.163 -14.944  1.00 76.42           H
ATOM   4862 3HG2 VAL A 318      12.735  -2.294 -14.853  1.00 76.42           H
ATOM   4863  HN  VAL A 318       9.469  -3.705 -15.197  1.00 76.42           H
ATOM   4864  N   PHE A 319      10.256  -6.417 -16.776  1.00 75.09           N
ATOM   4865  CA  PHE A 319      10.417  -7.797 -17.204  1.00 75.09           C
ATOM   4866  C   PHE A 319       9.210  -8.261 -18.022  1.00 75.09           C
ATOM   4867  O   PHE A 319       9.363  -8.988 -19.002  1.00 75.09           O
ATOM   4868  HA  PHE A 319      11.312  -7.841 -17.824  1.00 75.09           H
ATOM   4869  CB  PHE A 319      10.518  -8.649 -15.937  1.00 75.09           C
ATOM   4870 1HB  PHE A 319       9.757  -8.321 -15.229  1.00 75.09           H
ATOM   4871 2HB  PHE A 319      10.292  -9.685 -16.190  1.00 75.09           H
ATOM   4872  CG  PHE A 319      11.886  -8.591 -15.256  1.00 75.09           C
ATOM   4873  CD1 PHE A 319      12.976  -9.120 -15.874  1.00 75.09           C
ATOM   4874  HD1 PHE A 319      12.875  -9.585 -16.855  1.00 75.09           H
ATOM   4875  CD2 PHE A 319      12.013  -8.011 -14.033  1.00 75.09           C
ATOM   4876  HD2 PHE A 319      11.139  -7.587 -13.537  1.00 75.09           H
ATOM   4877  CE1 PHE A 319      14.247  -9.067 -15.242  1.00 75.09           C
ATOM   4878  HE1 PHE A 319      15.120  -9.491 -15.737  1.00 75.09           H
ATOM   4879  CE2 PHE A 319      13.283  -7.958 -13.400  1.00 75.09           C
ATOM   4880  HE2 PHE A 319      13.385  -7.493 -12.419  1.00 75.09           H
ATOM   4881  CZ  PHE A 319      14.373  -8.487 -14.018  1.00 75.09           C
ATOM   4882  HZ  PHE A 319      15.348  -8.445 -13.533  1.00 75.09           H
ATOM   4883  HN  PHE A 319       9.921  -6.301 -15.841  1.00 75.09           H
ATOM   4884  N   VAL A 320       8.037  -7.822 -17.589  1.00 76.84           N
ATOM   4885  CA  VAL A 320       6.795  -8.359 -18.118  1.00 76.84           C
ATOM   4886  C   VAL A 320       6.261  -7.423 -19.204  1.00 76.84           C
ATOM   4887  O   VAL A 320       5.611  -7.868 -20.148  1.00 76.84           O
ATOM   4888  HA  VAL A 320       7.020  -9.326 -18.568  1.00 76.84           H
ATOM   4889  CB  VAL A 320       5.797  -8.586 -16.981  1.00 76.84           C
ATOM   4890  HB  VAL A 320       5.397  -7.616 -16.687  1.00 76.84           H
ATOM   4891  CG1 VAL A 320       4.626  -9.455 -17.445  1.00 76.84           C
ATOM   4892 1HG1 VAL A 320       4.111  -8.961 -18.269  1.00 76.84           H
ATOM   4893 2HG1 VAL A 320       5.001 -10.422 -17.779  1.00 76.84           H
ATOM   4894 3HG1 VAL A 320       3.932  -9.601 -16.618  1.00 76.84           H
ATOM   4895  CG2 VAL A 320       6.486  -9.201 -15.761  1.00 76.84           C
ATOM   4896 1HG2 VAL A 320       6.926 -10.159 -16.037  1.00 76.84           H
ATOM   4897 2HG2 VAL A 320       7.269  -8.529 -15.409  1.00 76.84           H
ATOM   4898 3HG2 VAL A 320       5.753  -9.352 -14.968  1.00 76.84           H
ATOM   4899  HN  VAL A 320       7.928  -7.114 -16.891  1.00 76.84           H
ATOM   4900  N   GLY A 321       6.556  -6.142 -19.034  1.00 76.93           N
ATOM   4901  CA  GLY A 321       6.005  -5.124 -19.912  1.00 76.93           C
ATOM   4902  C   GLY A 321       6.804  -5.033 -21.214  1.00 76.93           C
ATOM   4903  O   GLY A 321       7.861  -4.405 -21.255  1.00 76.93           O
ATOM   4904 1HA  GLY A 321       4.964  -5.357 -20.136  1.00 76.93           H
ATOM   4905 2HA  GLY A 321       6.015  -4.159 -19.407  1.00 76.93           H
ATOM   4906  HN  GLY A 321       7.158  -5.798 -18.313  1.00 76.93           H
ATOM   4907  N   GLU A 322       6.267  -5.668 -22.246  1.00 78.03           N
ATOM   4908  CA  GLU A 322       6.838  -5.548 -23.577  1.00 78.03           C
ATOM   4909  C   GLU A 322       6.800  -4.091 -24.042  1.00 78.03           C
ATOM   4910  O   GLU A 322       7.767  -3.594 -24.617  1.00 78.03           O
ATOM   4911  HA  GLU A 322       7.872  -5.879 -23.479  1.00 78.03           H
ATOM   4912  CB  GLU A 322       6.111  -6.459 -24.569  1.00 78.03           C
ATOM   4913 1HB  GLU A 322       5.056  -6.188 -24.611  1.00 78.03           H
ATOM   4914 2HB  GLU A 322       6.607  -6.415 -25.538  1.00 78.03           H
ATOM   4915  CG  GLU A 322       6.173  -7.920 -24.118  1.00 78.03           C
ATOM   4916 1HG  GLU A 322       7.128  -8.113 -23.629  1.00 78.03           H
ATOM   4917 2HG  GLU A 322       5.393  -8.110 -23.381  1.00 78.03           H
ATOM   4918  CD  GLU A 322       6.001  -8.868 -25.307  1.00 78.03           C
ATOM   4919  OE1 GLU A 322       6.776  -9.846 -25.369  1.00 78.03           O
ATOM   4920  OE2 GLU A 322       5.099  -8.592 -26.127  1.00 78.03           O
ATOM   4921  HN  GLU A 322       5.460  -6.254 -22.183  1.00 78.03           H
ATOM   4922  N   ARG A 323       5.674  -3.447 -23.774  1.00 79.79           N
ATOM   4923  CA  ARG A 323       5.489  -2.063 -24.177  1.00 79.79           C
ATOM   4924  C   ARG A 323       6.518  -1.167 -23.485  1.00 79.79           C
ATOM   4925  O   ARG A 323       7.110  -0.293 -24.117  1.00 79.79           O
ATOM   4926  HA  ARG A 323       5.635  -2.066 -25.258  1.00 79.79           H
ATOM   4927  CB  ARG A 323       4.082  -1.572 -23.833  1.00 79.79           C
ATOM   4928 1HB  ARG A 323       3.358  -2.362 -24.032  1.00 79.79           H
ATOM   4929 2HB  ARG A 323       4.022  -1.346 -22.768  1.00 79.79           H
ATOM   4930  CG  ARG A 323       3.721  -0.327 -24.646  1.00 79.79           C
ATOM   4931 1HG  ARG A 323       4.440   0.466 -24.441  1.00 79.79           H
ATOM   4932 2HG  ARG A 323       3.789  -0.551 -25.710  1.00 79.79           H
ATOM   4933  CD  ARG A 323       2.310   0.158 -24.309  1.00 79.79           C
ATOM   4934 1HD  ARG A 323       1.633  -0.693 -24.232  1.00 79.79           H
ATOM   4935 2HD  ARG A 323       2.308   0.655 -23.340  1.00 79.79           H
ATOM   4936  NE  ARG A 323       1.832   1.089 -25.355  1.00 79.79           N
ATOM   4937  HE  ARG A 323       2.388   1.194 -26.180  1.00 79.79           H
ATOM   4938  CZ  ARG A 323       0.700   1.802 -25.267  1.00 79.79           C
ATOM   4939  NH1 ARG A 323      -0.084   1.701 -24.185  1.00 79.79           N
ATOM   4940 1HH1 ARG A 323       0.174   1.091 -23.436  1.00 79.79           H
ATOM   4941 2HH1 ARG A 323      -0.926   2.237 -24.127  1.00 79.79           H
ATOM   4942  NH2 ARG A 323       0.365   2.616 -26.277  1.00 79.79           N
ATOM   4943 1HH2 ARG A 323      -0.476   3.155 -26.226  1.00 79.79           H
ATOM   4944 2HH2 ARG A 323       0.955   2.686 -27.081  1.00 79.79           H
ATOM   4945  HN  ARG A 323       4.898  -3.853 -23.292  1.00 79.79           H
ATOM   4946  N   PHE A 324       6.700  -1.414 -22.196  1.00 83.01           N
ATOM   4947  CA  PHE A 324       7.587  -0.590 -21.394  1.00 83.01           C
ATOM   4948  C   PHE A 324       9.037  -0.729 -21.860  1.00 83.01           C
ATOM   4949  O   PHE A 324       9.756   0.263 -21.969  1.00 83.01           O
ATOM   4950  HA  PHE A 324       7.266   0.445 -21.516  1.00 83.01           H
ATOM   4951  CB  PHE A 324       7.478  -1.088 -19.951  1.00 83.01           C
ATOM   4952 1HB  PHE A 324       6.424  -1.142 -19.675  1.00 83.01           H
ATOM   4953 2HB  PHE A 324       7.873  -2.102 -19.897  1.00 83.01           H
ATOM   4954  CG  PHE A 324       8.213  -0.214 -18.933  1.00 83.01           C
ATOM   4955  CD1 PHE A 324       9.477  -0.535 -18.549  1.00 83.01           C
ATOM   4956  HD1 PHE A 324       9.967  -1.415 -18.966  1.00 83.01           H
ATOM   4957  CD2 PHE A 324       7.602   0.884 -18.413  1.00 83.01           C
ATOM   4958  HD2 PHE A 324       6.589   1.141 -18.720  1.00 83.01           H
ATOM   4959  CE1 PHE A 324      10.160   0.276 -17.604  1.00 83.01           C
ATOM   4960  HE1 PHE A 324      11.173   0.019 -17.296  1.00 83.01           H
ATOM   4961  CE2 PHE A 324       8.285   1.695 -17.468  1.00 83.01           C
ATOM   4962  HE2 PHE A 324       7.795   2.575 -17.051  1.00 83.01           H
ATOM   4963  CZ  PHE A 324       9.549   1.374 -17.084  1.00 83.01           C
ATOM   4964  HZ  PHE A 324      10.073   1.997 -16.359  1.00 83.01           H
ATOM   4965  HN  PHE A 324       6.255  -2.161 -21.702  1.00 83.01           H
ATOM   4966  N   ARG A 325       9.424  -1.969 -22.123  1.00 83.82           N
ATOM   4967  CA  ARG A 325      10.775  -2.251 -22.578  1.00 83.82           C
ATOM   4968  C   ARG A 325      11.080  -1.463 -23.854  1.00 83.82           C
ATOM   4969  O   ARG A 325      12.171  -0.914 -24.002  1.00 83.82           O
ATOM   4970  HA  ARG A 325      11.418  -1.933 -21.757  1.00 83.82           H
ATOM   4971  CB  ARG A 325      10.964  -3.744 -22.852  1.00 83.82           C
ATOM   4972 1HB  ARG A 325      10.092  -4.134 -23.378  1.00 83.82           H
ATOM   4973 2HB  ARG A 325      11.823  -3.892 -23.505  1.00 83.82           H
ATOM   4974  CG  ARG A 325      11.167  -4.519 -21.548  1.00 83.82           C
ATOM   4975 1HG  ARG A 325      11.953  -4.047 -20.959  1.00 83.82           H
ATOM   4976 2HG  ARG A 325      10.255  -4.481 -20.952  1.00 83.82           H
ATOM   4977  CD  ARG A 325      11.538  -5.977 -21.829  1.00 83.82           C
ATOM   4978 1HD  ARG A 325      12.249  -6.027 -22.654  1.00 83.82           H
ATOM   4979 2HD  ARG A 325      12.030  -6.409 -20.957  1.00 83.82           H
ATOM   4980  NE  ARG A 325      10.323  -6.754 -22.160  1.00 83.82           N
ATOM   4981  HE  ARG A 325       9.439  -6.289 -22.102  1.00 83.82           H
ATOM   4982  CZ  ARG A 325      10.333  -8.040 -22.534  1.00 83.82           C
ATOM   4983  NH1 ARG A 325      11.488  -8.712 -22.629  1.00 83.82           N
ATOM   4984 1HH1 ARG A 325      12.352  -8.254 -22.420  1.00 83.82           H
ATOM   4985 2HH1 ARG A 325      11.487  -9.672 -22.908  1.00 83.82           H
ATOM   4986  NH2 ARG A 325       9.170  -8.645 -22.811  1.00 83.82           N
ATOM   4987 1HH2 ARG A 325       9.160  -9.605 -23.091  1.00 83.82           H
ATOM   4988 2HH2 ARG A 325       8.312  -8.137 -22.738  1.00 83.82           H
ATOM   4989  HN  ARG A 325       8.834  -2.771 -22.030  1.00 83.82           H
ATOM   4990  N   ARG A 326      10.098  -1.434 -24.743  1.00 84.61           N
ATOM   4991  CA  ARG A 326      10.255  -0.737 -26.008  1.00 84.61           C
ATOM   4992  C   ARG A 326      10.367   0.771 -25.774  1.00 84.61           C
ATOM   4993  O   ARG A 326      11.193   1.439 -26.393  1.00 84.61           O
ATOM   4994  HA  ARG A 326      11.174  -1.137 -26.435  1.00 84.61           H
ATOM   4995  CB  ARG A 326       9.073  -1.015 -26.940  1.00 84.61           C
ATOM   4996 1HB  ARG A 326       8.138  -0.825 -26.413  1.00 84.61           H
ATOM   4997 2HB  ARG A 326       9.106  -0.332 -27.788  1.00 84.61           H
ATOM   4998  CG  ARG A 326       9.097  -2.461 -27.440  1.00 84.61           C
ATOM   4999 1HG  ARG A 326      10.024  -2.646 -27.984  1.00 84.61           H
ATOM   5000 2HG  ARG A 326       9.085  -3.144 -26.590  1.00 84.61           H
ATOM   5001  CD  ARG A 326       7.900  -2.747 -28.348  1.00 84.61           C
ATOM   5002 1HD  ARG A 326       6.982  -2.398 -27.875  1.00 84.61           H
ATOM   5003 2HD  ARG A 326       8.004  -2.199 -29.284  1.00 84.61           H
ATOM   5004  NE  ARG A 326       7.807  -4.199 -28.621  1.00 84.61           N
ATOM   5005  HE  ARG A 326       8.388  -4.814 -28.088  1.00 84.61           H
ATOM   5006  CZ  ARG A 326       6.995  -4.740 -29.539  1.00 84.61           C
ATOM   5007  NH1 ARG A 326       6.195  -3.963 -30.282  1.00 84.61           N
ATOM   5008 1HH1 ARG A 326       6.202  -2.972 -30.155  1.00 84.61           H
ATOM   5009 2HH1 ARG A 326       5.591  -4.375 -30.965  1.00 84.61           H
ATOM   5010  NH2 ARG A 326       6.993  -6.070 -29.701  1.00 84.61           N
ATOM   5011 1HH2 ARG A 326       6.393  -6.490 -30.382  1.00 84.61           H
ATOM   5012 2HH2 ARG A 326       7.593  -6.643 -29.142  1.00 84.61           H
ATOM   5013  HN  ARG A 326       9.210  -1.874 -24.609  1.00 84.61           H
ATOM   5014  N   ASP A 327       9.523   1.262 -24.878  1.00 86.29           N
ATOM   5015  CA  ASP A 327       9.503   2.682 -24.570  1.00 86.29           C
ATOM   5016  C   ASP A 327      10.813   3.069 -23.881  1.00 86.29           C
ATOM   5017  O   ASP A 327      11.365   4.136 -24.144  1.00 86.29           O
ATOM   5018  HA  ASP A 327       9.373   3.182 -25.530  1.00 86.29           H
ATOM   5019  CB  ASP A 327       8.352   3.023 -23.621  1.00 86.29           C
ATOM   5020 1HB  ASP A 327       8.415   2.401 -22.728  1.00 86.29           H
ATOM   5021 2HB  ASP A 327       8.440   4.059 -23.294  1.00 86.29           H
ATOM   5022  CG  ASP A 327       6.998   2.811 -24.303  1.00 86.29           C
ATOM   5023  OD1 ASP A 327       6.962   2.942 -25.546  1.00 86.29           O
ATOM   5024  OD2 ASP A 327       6.031   2.523 -23.566  1.00 86.29           O
ATOM   5025  HN  ASP A 327       8.864   0.710 -24.368  1.00 86.29           H
ATOM   5026  N   LEU A 328      11.273   2.180 -23.013  1.00 85.05           N
ATOM   5027  CA  LEU A 328      12.492   2.429 -22.262  1.00 85.05           C
ATOM   5028  C   LEU A 328      13.656   2.621 -23.236  1.00 85.05           C
ATOM   5029  O   LEU A 328      14.395   3.599 -23.140  1.00 85.05           O
ATOM   5030  HA  LEU A 328      12.350   3.356 -21.706  1.00 85.05           H
ATOM   5031  CB  LEU A 328      12.725   1.318 -21.236  1.00 85.05           C
ATOM   5032 1HB  LEU A 328      11.896   1.324 -20.528  1.00 85.05           H
ATOM   5033 2HB  LEU A 328      12.696   0.360 -21.754  1.00 85.05           H
ATOM   5034  CG  LEU A 328      14.033   1.399 -20.446  1.00 85.05           C
ATOM   5035  HG  LEU A 328      14.860   1.428 -21.156  1.00 85.05           H
ATOM   5036  CD1 LEU A 328      14.098   2.687 -19.623  1.00 85.05           C
ATOM   5037 1HD1 LEU A 328      14.039   3.548 -20.289  1.00 85.05           H
ATOM   5038 2HD1 LEU A 328      13.264   2.713 -18.922  1.00 85.05           H
ATOM   5039 3HD1 LEU A 328      15.038   2.719 -19.071  1.00 85.05           H
ATOM   5040  CD2 LEU A 328      14.227   0.154 -19.578  1.00 85.05           C
ATOM   5041 1HD2 LEU A 328      13.398   0.069 -18.874  1.00 85.05           H
ATOM   5042 2HD2 LEU A 328      14.257  -0.731 -20.213  1.00 85.05           H
ATOM   5043 3HD2 LEU A 328      15.164   0.237 -19.027  1.00 85.05           H
ATOM   5044  HN  LEU A 328      10.829   1.305 -22.820  1.00 85.05           H
ATOM   5045  N   VAL A 329      13.782   1.672 -24.151  1.00 85.29           N
ATOM   5046  CA  VAL A 329      14.894   1.678 -25.087  1.00 85.29           C
ATOM   5047  C   VAL A 329      14.799   2.919 -25.977  1.00 85.29           C
ATOM   5048  O   VAL A 329      15.816   3.511 -26.334  1.00 85.29           O
ATOM   5049  HA  VAL A 329      15.814   1.733 -24.505  1.00 85.29           H
ATOM   5050  CB  VAL A 329      14.914   0.372 -25.884  1.00 85.29           C
ATOM   5051  HB  VAL A 329      13.952   0.270 -26.386  1.00 85.29           H
ATOM   5052  CG1 VAL A 329      16.004   0.402 -26.957  1.00 85.29           C
ATOM   5053 1HG1 VAL A 329      15.815   1.227 -27.644  1.00 85.29           H
ATOM   5054 2HG1 VAL A 329      16.976   0.538 -26.485  1.00 85.29           H
ATOM   5055 3HG1 VAL A 329      15.997  -0.539 -27.509  1.00 85.29           H
ATOM   5056  CG2 VAL A 329      15.091  -0.833 -24.957  1.00 85.29           C
ATOM   5057 1HG2 VAL A 329      16.031  -0.739 -24.415  1.00 85.29           H
ATOM   5058 2HG2 VAL A 329      14.264  -0.869 -24.247  1.00 85.29           H
ATOM   5059 3HG2 VAL A 329      15.102  -1.748 -25.549  1.00 85.29           H
ATOM   5060  HN  VAL A 329      13.143   0.910 -24.259  1.00 85.29           H
ATOM   5061  N   LYS A 330      13.567   3.277 -26.309  1.00 84.77           N
[truncated: 117,320 more chars]
