# Supplementary material for: Noncanonical roles of chemokine regions in CCR9 activation revealed by structural modeling and mutational mapping
Source: Nat Commun. 2025 Aug 18;16:7695. doi: 10.1038/s41467-025-62321-9 (PMC12361432; doi:10.1038/s41467-025-62321-9)
Supplement: Supplementary file 4 — Supplementary Data 2 [file 41467_2025_62321_MOESM4_ESM.zip › CCR9_CCL25_rnk170.pdb]

SSBOND   1 CYS A   38    CYS A  289 
SSBOND   2 CYS A  119    CYS A  198 
SSBOND   3 CYS B    7    CYS B   35 
SSBOND   4 CYS B    8    CYS B   52 
ATOM      1  N   GLU A  20      -3.197  -4.289  61.035  1.00 45.38           N
ATOM      2  CA  GLU A  20      -3.385  -3.981  59.627  1.00 45.38           C
ATOM      3  C   GLU A  20      -2.089  -4.225  58.852  1.00 45.38           C
ATOM      4  O   GLU A  20      -2.116  -4.421  57.638  1.00 45.38           O
ATOM      5  HA  GLU A  20      -4.158  -4.667  59.282  1.00 45.38           H
ATOM      6  CB  GLU A  20      -3.872  -2.542  59.442  1.00 45.38           C
ATOM      7 1HB  GLU A  20      -3.395  -1.895  60.178  1.00 45.38           H
ATOM      8 2HB  GLU A  20      -3.700  -2.226  58.413  1.00 45.38           H
ATOM      9  CG  GLU A  20      -5.381  -2.440  59.678  1.00 45.38           C
ATOM     10 1HG  GLU A  20      -5.878  -3.314  59.257  1.00 45.38           H
ATOM     11 2HG  GLU A  20      -5.586  -2.440  60.748  1.00 45.38           H
ATOM     12  CD  GLU A  20      -5.949  -1.168  59.044  1.00 45.38           C
ATOM     13  OE1 GLU A  20      -7.180  -1.143  58.828  1.00 45.38           O
ATOM     14  OE2 GLU A  20      -5.140  -0.251  58.788  1.00 45.38           O
ATOM     15  HN  GLU A  20      -2.272  -4.577  61.284  1.00 45.38           H
ATOM     16  N   SER A  21      -0.986  -4.205  59.585  1.00 51.97           N
ATOM     17  CA  SER A  21       0.325  -4.306  58.967  1.00 51.97           C
ATOM     18  C   SER A  21       0.549  -5.727  58.444  1.00 51.97           C
ATOM     19  O   SER A  21       1.048  -5.912  57.335  1.00 51.97           O
ATOM     20  HA  SER A  21       0.312  -3.593  58.143  1.00 51.97           H
ATOM     21  CB  SER A  21       1.430  -3.924  59.954  1.00 51.97           C
ATOM     22 1HB  SER A  21       2.348  -3.709  59.405  1.00 51.97           H
ATOM     23 2HB  SER A  21       1.150  -3.009  60.476  1.00 51.97           H
ATOM     24  OG  SER A  21       1.677  -4.956  60.905  1.00 51.97           O
ATOM     25  HG  SER A  21       2.399  -4.673  61.537  1.00 51.97           H
ATOM     26  HN  SER A  21      -0.978  -4.123  60.582  1.00 51.97           H
ATOM     27  N   THR A  22       0.169  -6.693  59.267  1.00 53.31           N
ATOM     28  CA  THR A  22       0.468  -8.085  58.976  1.00 53.31           C
ATOM     29  C   THR A  22      -0.386  -8.580  57.807  1.00 53.31           C
ATOM     30  O   THR A  22       0.136  -9.154  56.852  1.00 53.31           O
ATOM     31  HA  THR A  22       1.510  -8.154  58.663  1.00 53.31           H
ATOM     32  CB  THR A  22       0.266  -8.891  60.261  1.00 53.31           C
ATOM     33  HB  THR A  22      -0.472  -9.679  60.113  1.00 53.31           H
ATOM     34  OG1 THR A  22      -0.070  -7.909  61.237  1.00 53.31           O
ATOM     35  HG1 THR A  22      -0.446  -8.351  62.051  1.00 53.31           H
ATOM     36  CG2 THR A  22       1.569  -9.502  60.779  1.00 53.31           C
ATOM     37 1HG2 THR A  22       2.284  -8.707  60.991  1.00 53.31           H
ATOM     38 2HG2 THR A  22       1.982 -10.172  60.025  1.00 53.31           H
ATOM     39 3HG2 THR A  22       1.369 -10.063  61.692  1.00 53.31           H
ATOM     40  HN  THR A  22      -0.333  -6.538  60.118  1.00 53.31           H
ATOM     41  N   SER A  23      -1.684  -8.341  57.921  1.00 55.21           N
ATOM     42  CA  SER A  23      -2.614  -8.751  56.883  1.00 55.21           C
ATOM     43  C   SER A  23      -2.257  -8.070  55.561  1.00 55.21           C
ATOM     44  O   SER A  23      -2.355  -8.681  54.497  1.00 55.21           O
ATOM     45  HA  SER A  23      -2.497  -9.832  56.801  1.00 55.21           H
ATOM     46  CB  SER A  23      -4.057  -8.425  57.276  1.00 55.21           C
ATOM     47 1HB  SER A  23      -4.731  -8.749  56.483  1.00 55.21           H
ATOM     48 2HB  SER A  23      -4.325  -8.985  58.171  1.00 55.21           H
ATOM     49  OG  SER A  23      -4.242  -7.032  57.515  1.00 55.21           O
ATOM     50  HG  SER A  23      -5.195  -6.851  57.759  1.00 55.21           H
ATOM     51  HN  SER A  23      -2.101  -7.877  58.703  1.00 55.21           H
ATOM     52  N   SER A  24      -1.850  -6.814  55.670  1.00 60.71           N
ATOM     53  CA  SER A  24      -1.463  -6.048  54.498  1.00 60.71           C
ATOM     54  C   SER A  24      -0.223  -6.670  53.852  1.00 60.71           C
ATOM     55  O   SER A  24      -0.006  -6.525  52.650  1.00 60.71           O
ATOM     56  HA  SER A  24      -2.316  -6.104  53.821  1.00 60.71           H
ATOM     57  CB  SER A  24      -1.196  -4.585  54.859  1.00 60.71           C
ATOM     58 1HB  SER A  24      -1.359  -3.959  53.981  1.00 60.71           H
ATOM     59 2HB  SER A  24      -1.909  -4.263  55.617  1.00 60.71           H
ATOM     60  OG  SER A  24       0.131  -4.388  55.342  1.00 60.71           O
ATOM     61  HG  SER A  24       0.261  -4.890  56.197  1.00 60.71           H
ATOM     62  HN  SER A  24      -1.784  -6.321  56.538  1.00 60.71           H
ATOM     63  N   MET A  25       0.557  -7.350  54.679  1.00 63.53           N
ATOM     64  CA  MET A  25       1.773  -7.989  54.205  1.00 63.53           C
ATOM     65  C   MET A  25       1.459  -9.310  53.499  1.00 63.53           C
ATOM     66  O   MET A  25       2.046  -9.619  52.463  1.00 63.53           O
ATOM     67  HA  MET A  25       2.217  -7.288  53.499  1.00 63.53           H
ATOM     68  CB  MET A  25       2.706  -8.252  55.389  1.00 63.53           C
ATOM     69 1HB  MET A  25       2.635  -7.431  56.102  1.00 63.53           H
ATOM     70 2HB  MET A  25       2.392  -9.156  55.911  1.00 63.53           H
ATOM     71  CG  MET A  25       4.155  -8.404  54.921  1.00 63.53           C
ATOM     72 1HG  MET A  25       4.747  -8.889  55.698  1.00 63.53           H
ATOM     73 2HG  MET A  25       4.197  -9.046  54.041  1.00 63.53           H
ATOM     74  SD  MET A  25       4.845  -6.803  54.540  1.00 63.53           S
ATOM     75  CE  MET A  25       6.578  -7.222  54.465  1.00 63.53           C
ATOM     76 1HE  MET A  25       6.897  -7.623  55.427  1.00 63.53           H
ATOM     77 2HE  MET A  25       6.738  -7.970  53.688  1.00 63.53           H
ATOM     78 3HE  MET A  25       7.159  -6.328  54.234  1.00 63.53           H
ATOM     79  HN  MET A  25       0.370  -7.468  55.655  1.00 63.53           H
ATOM     80  N   GLU A  26       0.534 -10.054  54.088  1.00 64.47           N
ATOM     81  CA  GLU A  26       0.118 -11.322  53.515  1.00 64.47           C
ATOM     82  C   GLU A  26      -0.579 -11.095  52.172  1.00 64.47           C
ATOM     83  O   GLU A  26      -0.297 -11.790  51.197  1.00 64.47           O
ATOM     84  HA  GLU A  26       1.037 -11.888  53.364  1.00 64.47           H
ATOM     85  CB  GLU A  26      -0.789 -12.088  54.480  1.00 64.47           C
ATOM     86 1HB  GLU A  26      -1.540 -11.414  54.892  1.00 64.47           H
ATOM     87 2HB  GLU A  26      -1.219 -12.952  53.973  1.00 64.47           H
ATOM     88  CG  GLU A  26       0.009 -12.637  55.664  1.00 64.47           C
ATOM     89 1HG  GLU A  26       0.820 -13.267  55.300  1.00 64.47           H
ATOM     90 2HG  GLU A  26       0.467 -11.813  56.212  1.00 64.47           H
ATOM     91  CD  GLU A  26      -0.889 -13.444  56.604  1.00 64.47           C
ATOM     92  OE1 GLU A  26      -0.330 -14.288  57.337  1.00 64.47           O
ATOM     93  OE2 GLU A  26      -2.114 -13.199  56.568  1.00 64.47           O
ATOM     94  HN  GLU A  26       0.073  -9.803  54.939  1.00 64.47           H
ATOM     95  N   ASP A  27      -1.475 -10.119  52.163  1.00 60.94           N
ATOM     96  CA  ASP A  27      -2.234  -9.811  50.964  1.00 60.94           C
ATOM     97  C   ASP A  27      -1.268  -9.530  49.811  1.00 60.94           C
ATOM     98  O   ASP A  27      -1.514  -9.938  48.677  1.00 60.94           O
ATOM     99  HA  ASP A  27      -2.854 -10.689  50.784  1.00 60.94           H
ATOM    100  CB  ASP A  27      -3.103  -8.567  51.166  1.00 60.94           C
ATOM    101 1HB  ASP A  27      -2.538  -7.809  51.709  1.00 60.94           H
ATOM    102 2HB  ASP A  27      -3.362  -8.139  50.198  1.00 60.94           H
ATOM    103  CG  ASP A  27      -4.379  -8.910  51.937  1.00 60.94           C
ATOM    104  OD1 ASP A  27      -4.656 -10.122  52.067  1.00 60.94           O
ATOM    105  OD2 ASP A  27      -5.050  -7.952  52.379  1.00 60.94           O
ATOM    106  HN  ASP A  27      -1.684  -9.545  52.955  1.00 60.94           H
ATOM    107  N   TYR A  28      -0.189  -8.835  50.142  1.00 65.22           N
ATOM    108  CA  TYR A  28       0.804  -8.476  49.144  1.00 65.22           C
ATOM    109  C   TYR A  28       1.602  -9.704  48.699  1.00 65.22           C
ATOM    110  O   TYR A  28       2.003  -9.801  47.541  1.00 65.22           O
ATOM    111  HA  TYR A  28       0.282  -8.060  48.283  1.00 65.22           H
ATOM    112  CB  TYR A  28       1.751  -7.488  49.829  1.00 65.22           C
ATOM    113 1HB  TYR A  28       1.178  -6.623  50.162  1.00 65.22           H
ATOM    114 2HB  TYR A  28       2.167  -7.957  50.720  1.00 65.22           H
ATOM    115  CG  TYR A  28       2.900  -7.009  48.939  1.00 65.22           C
ATOM    116  CD1 TYR A  28       4.140  -7.607  49.031  1.00 65.22           C
ATOM    117  HD1 TYR A  28       4.301  -8.421  49.738  1.00 65.22           H
ATOM    118  CD2 TYR A  28       2.695  -5.978  48.044  1.00 65.22           C
ATOM    119  HD2 TYR A  28       1.716  -5.506  47.971  1.00 65.22           H
ATOM    120  CE1 TYR A  28       5.221  -7.156  48.194  1.00 65.22           C
ATOM    121  HE1 TYR A  28       6.206  -7.619  48.257  1.00 65.22           H
ATOM    122  CE2 TYR A  28       3.776  -5.527  47.206  1.00 65.22           C
ATOM    123  HE2 TYR A  28       3.629  -4.715  46.495  1.00 65.22           H
ATOM    124  CZ  TYR A  28       4.986  -6.138  47.323  1.00 65.22           C
ATOM    125  OH  TYR A  28       6.007  -5.712  46.532  1.00 65.22           O
ATOM    126  HH  TYR A  28       5.720  -4.912  46.005  1.00 65.22           H
ATOM    127  HN  TYR A  28       0.010  -8.520  51.070  1.00 65.22           H
ATOM    128  N   VAL A  29       1.809 -10.610  49.644  1.00 62.98           N
ATOM    129  CA  VAL A  29       2.621 -11.787  49.386  1.00 62.98           C
ATOM    130  C   VAL A  29       1.809 -12.791  48.565  1.00 62.98           C
ATOM    131  O   VAL A  29       2.357 -13.490  47.714  1.00 62.98           O
ATOM    132  HA  VAL A  29       3.483 -11.471  48.799  1.00 62.98           H
ATOM    133  CB  VAL A  29       3.133 -12.369  50.705  1.00 62.98           C
ATOM    134  HB  VAL A  29       2.275 -12.519  51.361  1.00 62.98           H
ATOM    135  CG1 VAL A  29       3.798 -13.728  50.483  1.00 62.98           C
ATOM    136 1HG1 VAL A  29       3.075 -14.421  50.054  1.00 62.98           H
ATOM    137 2HG1 VAL A  29       4.641 -13.614  49.802  1.00 62.98           H
ATOM    138 3HG1 VAL A  29       4.153 -14.119  51.437  1.00 62.98           H
ATOM    139  CG2 VAL A  29       4.090 -11.396  51.398  1.00 62.98           C
ATOM    140 1HG2 VAL A  29       4.942 -11.201  50.748  1.00 62.98           H
ATOM    141 2HG2 VAL A  29       3.570 -10.461  51.607  1.00 62.98           H
ATOM    142 3HG2 VAL A  29       4.439 -11.834  52.333  1.00 62.98           H
ATOM    143  HN  VAL A  29       1.434 -10.549  50.568  1.00 62.98           H
ATOM    144  N   ASN A  30       0.515 -12.832  48.850  1.00 65.09           N
ATOM    145  CA  ASN A  30      -0.356 -13.819  48.236  1.00 65.09           C
ATOM    146  C   ASN A  30      -0.833 -13.297  46.878  1.00 65.09           C
ATOM    147  O   ASN A  30      -1.438 -14.036  46.103  1.00 65.09           O
ATOM    148  HA  ASN A  30       0.250 -14.720  48.146  1.00 65.09           H
ATOM    149  CB  ASN A  30      -1.590 -14.080  49.102  1.00 65.09           C
ATOM    150 1HB  ASN A  30      -1.995 -13.133  49.459  1.00 65.09           H
ATOM    151 2HB  ASN A  30      -2.367 -14.552  48.501  1.00 65.09           H
ATOM    152  CG  ASN A  30      -1.244 -14.975  50.293  1.00 65.09           C
ATOM    153  OD1 ASN A  30      -0.236 -15.662  50.315  1.00 65.09           O
ATOM    154  ND2 ASN A  30      -2.135 -14.930  51.280  1.00 65.09           N
ATOM    155 1HD2 ASN A  30      -2.942 -14.345  51.199  1.00 65.09           H
ATOM    156 2HD2 ASN A  30      -1.997 -15.481  52.103  1.00 65.09           H
ATOM    157  HN  ASN A  30       0.063 -12.207  49.487  1.00 65.09           H
ATOM    158  N   PHE A  31      -0.542 -12.028  46.633  1.00 69.44           N
ATOM    159  CA  PHE A  31      -0.900 -11.410  45.368  1.00 69.44           C
ATOM    160  C   PHE A  31      -0.143 -12.058  44.207  1.00 69.44           C
ATOM    161  O   PHE A  31       1.087 -12.041  44.178  1.00 69.44           O
ATOM    162  HA  PHE A  31      -1.971 -11.556  45.227  1.00 69.44           H
ATOM    163  CB  PHE A  31      -0.501  -9.935  45.462  1.00 69.44           C
ATOM    164 1HB  PHE A  31      -0.948  -9.505  46.358  1.00 69.44           H
ATOM    165 2HB  PHE A  31       0.580  -9.869  45.582  1.00 69.44           H
ATOM    166  CG  PHE A  31      -0.918  -9.100  44.250  1.00 69.44           C
ATOM    167  CD1 PHE A  31      -0.029  -8.866  43.247  1.00 69.44           C
ATOM    168  HD1 PHE A  31       0.980  -9.275  43.307  1.00 69.44           H
ATOM    169  CD2 PHE A  31      -2.176  -8.590  44.175  1.00 69.44           C
ATOM    170  HD2 PHE A  31      -2.889  -8.777  44.979  1.00 69.44           H
ATOM    171  CE1 PHE A  31      -0.416  -8.091  42.122  1.00 69.44           C
ATOM    172  HE1 PHE A  31       0.297  -7.904  41.318  1.00 69.44           H
ATOM    173  CE2 PHE A  31      -2.563  -7.814  43.050  1.00 69.44           C
ATOM    174  HE2 PHE A  31      -3.572  -7.406  42.990  1.00 69.44           H
ATOM    175  CZ  PHE A  31      -1.674  -7.581  42.047  1.00 69.44           C
ATOM    176  HZ  PHE A  31      -1.971  -6.986  41.184  1.00 69.44           H
ATOM    177  HN  PHE A  31      -0.072 -11.427  47.279  1.00 69.44           H
ATOM    178  N   ASN A  32      -0.908 -12.613  43.279  1.00 66.97           N
ATOM    179  CA  ASN A  32      -0.327 -13.222  42.095  1.00 66.97           C
ATOM    180  C   ASN A  32       0.084 -12.125  41.111  1.00 66.97           C
ATOM    181  O   ASN A  32      -0.750 -11.608  40.369  1.00 66.97           O
ATOM    182  HA  ASN A  32       0.526 -13.797  42.458  1.00 66.97           H
ATOM    183  CB  ASN A  32      -1.335 -14.134  41.393  1.00 66.97           C
ATOM    184 1HB  ASN A  32      -1.865 -14.734  42.133  1.00 66.97           H
ATOM    185 2HB  ASN A  32      -2.082 -13.529  40.880  1.00 66.97           H
ATOM    186  CG  ASN A  32      -0.637 -15.053  40.388  1.00 66.97           C
ATOM    187  OD1 ASN A  32       0.570 -15.020  40.213  1.00 66.97           O
ATOM    188  ND2 ASN A  32      -1.461 -15.872  39.741  1.00 66.97           N
ATOM    189 1HD2 ASN A  32      -2.442 -15.848  39.932  1.00 66.97           H
ATOM    190 2HD2 ASN A  32      -1.099 -16.511  39.063  1.00 66.97           H
ATOM    191  HN  ASN A  32      -1.906 -12.650  43.327  1.00 66.97           H
ATOM    192  N   PHE A  33       1.368 -11.801  41.137  1.00 69.16           N
ATOM    193  CA  PHE A  33       1.917 -10.841  40.195  1.00 69.16           C
ATOM    194  C   PHE A  33       2.159 -11.488  38.830  1.00 69.16           C
ATOM    195  O   PHE A  33       3.277 -11.463  38.317  1.00 69.16           O
ATOM    196  HA  PHE A  33       1.188 -10.038  40.090  1.00 69.16           H
ATOM    197  CB  PHE A  33       3.255 -10.368  40.766  1.00 69.16           C
ATOM    198 1HB  PHE A  33       3.894 -11.235  40.933  1.00 69.16           H
ATOM    199 2HB  PHE A  33       3.754  -9.742  40.027  1.00 69.16           H
ATOM    200  CG  PHE A  33       3.131  -9.586  42.075  1.00 69.16           C
ATOM    201  CD1 PHE A  33       2.904  -8.245  42.047  1.00 69.16           C
ATOM    202  HD1 PHE A  33       2.810  -7.728  41.092  1.00 69.16           H
ATOM    203  CD2 PHE A  33       3.249 -10.231  43.267  1.00 69.16           C
ATOM    204  HD2 PHE A  33       3.431 -11.305  43.289  1.00 69.16           H
ATOM    205  CE1 PHE A  33       2.789  -7.519  43.262  1.00 69.16           C
ATOM    206  HE1 PHE A  33       2.606  -6.445  43.240  1.00 69.16           H
ATOM    207  CE2 PHE A  33       3.133  -9.505  44.482  1.00 69.16           C
ATOM    208  HE2 PHE A  33       3.228 -10.022  45.437  1.00 69.16           H
ATOM    209  CZ  PHE A  33       2.906  -8.164  44.454  1.00 69.16           C
ATOM    210  HZ  PHE A  33       2.818  -7.607  45.386  1.00 69.16           H
ATOM    211  HN  PHE A  33       2.028 -12.183  41.784  1.00 69.16           H
ATOM    212  N   THR A  34       1.094 -12.053  38.281  1.00 71.10           N
ATOM    213  CA  THR A  34       1.087 -12.434  36.879  1.00 71.10           C
ATOM    214  C   THR A  34       1.540 -11.262  36.005  1.00 71.10           C
ATOM    215  O   THR A  34       1.049 -10.145  36.157  1.00 71.10           O
ATOM    216  HA  THR A  34       1.812 -13.237  36.738  1.00 71.10           H
ATOM    217  CB  THR A  34      -0.313 -12.944  36.534  1.00 71.10           C
ATOM    218  HB  THR A  34      -1.005 -12.114  36.392  1.00 71.10           H
ATOM    219  OG1 THR A  34      -0.631 -13.834  37.600  1.00 71.10           O
ATOM    220  HG1 THR A  34      -1.619 -13.990  37.632  1.00 71.10           H
ATOM    221  CG2 THR A  34      -0.322 -13.834  35.289  1.00 71.10           C
ATOM    222 1HG2 THR A  34       0.318 -14.700  35.457  1.00 71.10           H
ATOM    223 2HG2 THR A  34       0.049 -13.268  34.435  1.00 71.10           H
ATOM    224 3HG2 THR A  34      -1.340 -14.168  35.089  1.00 71.10           H
ATOM    225  HN  THR A  34       0.247 -12.249  38.776  1.00 71.10           H
ATOM    226  N   ASP A  35       2.471 -11.558  35.111  1.00 80.90           N
ATOM    227  CA  ASP A  35       3.135 -10.514  34.348  1.00 80.90           C
ATOM    228  C   ASP A  35       2.247 -10.105  33.171  1.00 80.90           C
ATOM    229  O   ASP A  35       2.523 -10.463  32.027  1.00 80.90           O
ATOM    230  HA  ASP A  35       3.292  -9.699  35.055  1.00 80.90           H
ATOM    231  CB  ASP A  35       4.469 -11.007  33.785  1.00 80.90           C
ATOM    232 1HB  ASP A  35       4.855 -11.816  34.407  1.00 80.90           H
ATOM    233 2HB  ASP A  35       4.317 -11.418  32.787  1.00 80.90           H
ATOM    234  CG  ASP A  35       5.492  -9.871  33.724  1.00 80.90           C
ATOM    235  OD1 ASP A  35       5.153  -8.775  34.219  1.00 80.90           O
ATOM    236  OD2 ASP A  35       6.591 -10.125  33.184  1.00 80.90           O
ATOM    237  HN  ASP A  35       2.773 -12.489  34.904  1.00 80.90           H
ATOM    238  N   PHE A  36       1.199  -9.361  33.493  1.00 89.78           N
ATOM    239  CA  PHE A  36       0.300  -8.854  32.471  1.00 89.78           C
ATOM    240  C   PHE A  36       0.890  -7.621  31.784  1.00 89.78           C
ATOM    241  O   PHE A  36       0.391  -7.183  30.749  1.00 89.78           O
ATOM    242  HA  PHE A  36       0.165  -9.647  31.735  1.00 89.78           H
ATOM    243  CB  PHE A  36      -1.000  -8.458  33.175  1.00 89.78           C
ATOM    244 1HB  PHE A  36      -0.762  -7.806  34.015  1.00 89.78           H
ATOM    245 2HB  PHE A  36      -1.612  -7.877  32.485  1.00 89.78           H
ATOM    246  CG  PHE A  36      -1.818  -9.645  33.685  1.00 89.78           C
ATOM    247  CD1 PHE A  36      -1.972 -10.750  32.906  1.00 89.78           C
ATOM    248  HD1 PHE A  36      -1.512 -10.789  31.919  1.00 89.78           H
ATOM    249  CD2 PHE A  36      -2.392  -9.597  34.917  1.00 89.78           C
ATOM    250  HD2 PHE A  36      -2.269  -8.712  35.541  1.00 89.78           H
ATOM    251  CE1 PHE A  36      -2.732 -11.852  33.380  1.00 89.78           C
ATOM    252  HE1 PHE A  36      -2.855 -12.737  32.756  1.00 89.78           H
ATOM    253  CE2 PHE A  36      -3.151 -10.699  35.391  1.00 89.78           C
ATOM    254  HE2 PHE A  36      -3.611 -10.660  36.378  1.00 89.78           H
ATOM    255  CZ  PHE A  36      -3.305 -11.804  34.612  1.00 89.78           C
ATOM    256  HZ  PHE A  36      -3.888 -12.650  34.976  1.00 89.78           H
ATOM    257  HN  PHE A  36       0.961  -9.106  34.430  1.00 89.78           H
ATOM    258  N   TYR A  37       1.946  -7.095  32.388  1.00 91.19           N
ATOM    259  CA  TYR A  37       2.709  -6.027  31.766  1.00 91.19           C
ATOM    260  C   TYR A  37       3.825  -6.592  30.885  1.00 91.19           C
ATOM    261  O   TYR A  37       4.757  -7.222  31.385  1.00 91.19           O
ATOM    262  HA  TYR A  37       2.028  -5.443  31.147  1.00 91.19           H
ATOM    263  CB  TYR A  37       3.335  -5.232  32.914  1.00 91.19           C
ATOM    264 1HB  TYR A  37       2.542  -4.884  33.576  1.00 91.19           H
ATOM    265 2HB  TYR A  37       3.970  -5.897  33.499  1.00 91.19           H
ATOM    266  CG  TYR A  37       4.164  -4.029  32.459  1.00 91.19           C
ATOM    267  CD1 TYR A  37       5.525  -4.159  32.275  1.00 91.19           C
ATOM    268  HD1 TYR A  37       6.010  -5.119  32.454  1.00 91.19           H
ATOM    269  CD2 TYR A  37       3.550  -2.814  32.232  1.00 91.19           C
ATOM    270  HD2 TYR A  37       2.474  -2.711  32.377  1.00 91.19           H
ATOM    271  CE1 TYR A  37       6.305  -3.027  31.846  1.00 91.19           C
ATOM    272  HE1 TYR A  37       7.381  -3.116  31.697  1.00 91.19           H
ATOM    273  CE2 TYR A  37       4.330  -1.682  31.803  1.00 91.19           C
ATOM    274  HE2 TYR A  37       3.857  -0.717  31.620  1.00 91.19           H
ATOM    275  CZ  TYR A  37       5.669  -1.844  31.632  1.00 91.19           C
ATOM    276  OH  TYR A  37       6.406  -0.775  31.227  1.00 91.19           O
ATOM    277  HH  TYR A  37       5.804  -0.004  31.019  1.00 91.19           H
ATOM    278  HN  TYR A  37       2.279  -7.386  33.285  1.00 91.19           H
ATOM    279  N   CYS A  38       3.695  -6.347  29.590  1.00 91.66           N
ATOM    280  CA  CYS A  38       4.608  -6.931  28.622  1.00 91.66           C
ATOM    281  C   CYS A  38       5.610  -5.856  28.197  1.00 91.66           C
ATOM    282  O   CYS A  38       5.228  -4.842  27.614  1.00 91.66           O
ATOM    283  HA  CYS A  38       5.114  -7.754  29.126  1.00 91.66           H
ATOM    284  CB  CYS A  38       3.861  -7.520  27.424  1.00 91.66           C
ATOM    285 1HB  CYS A  38       3.070  -8.186  27.769  1.00 91.66           H
ATOM    286 2HB  CYS A  38       3.381  -6.723  26.856  1.00 91.66           H
ATOM    287  SG  CYS A  38       5.025  -8.438  26.350  1.00 91.66           S
ATOM    288  HN  CYS A  38       2.983  -5.763  29.200  1.00 91.66           H
ATOM    289  N   GLU A  39       6.872  -6.113  28.506  1.00 90.03           N
ATOM    290  CA  GLU A  39       7.951  -5.279  28.005  1.00 90.03           C
ATOM    291  C   GLU A  39       8.338  -5.705  26.588  1.00 90.03           C
ATOM    292  O   GLU A  39       8.665  -6.867  26.353  1.00 90.03           O
ATOM    293  HA  GLU A  39       7.549  -4.265  27.990  1.00 90.03           H
ATOM    294  CB  GLU A  39       9.160  -5.325  28.941  1.00 90.03           C
ATOM    295 1HB  GLU A  39       9.404  -6.361  29.174  1.00 90.03           H
ATOM    296 2HB  GLU A  39       9.990  -4.776  28.496  1.00 90.03           H
ATOM    297  CG  GLU A  39       8.851  -4.635  30.271  1.00 90.03           C
ATOM    298 1HG  GLU A  39       8.474  -3.629  30.084  1.00 90.03           H
ATOM    299 2HG  GLU A  39       8.063  -5.178  30.793  1.00 90.03           H
ATOM    300  CD  GLU A  39      10.099  -4.562  31.154  1.00 90.03           C
ATOM    301  OE1 GLU A  39       9.980  -3.987  32.257  1.00 90.03           O
ATOM    302  OE2 GLU A  39      11.143  -5.082  30.705  1.00 90.03           O
ATOM    303  HN  GLU A  39       7.162  -6.875  29.086  1.00 90.03           H
ATOM    304  N   LYS A  40       8.287  -4.742  25.680  1.00 89.42           N
ATOM    305  CA  LYS A  40       8.462  -5.034  24.267  1.00 89.42           C
ATOM    306  C   LYS A  40       9.910  -4.745  23.866  1.00 89.42           C
ATOM    307  O   LYS A  40      10.187  -4.437  22.708  1.00 89.42           O
ATOM    308  HA  LYS A  40       8.272  -6.099  24.128  1.00 89.42           H
ATOM    309  CB  LYS A  40       7.429  -4.277  23.431  1.00 89.42           C
ATOM    310 1HB  LYS A  40       7.548  -3.204  23.583  1.00 89.42           H
ATOM    311 2HB  LYS A  40       7.602  -4.469  22.372  1.00 89.42           H
ATOM    312  CG  LYS A  40       6.006  -4.696  23.806  1.00 89.42           C
ATOM    313 1HG  LYS A  40       5.861  -4.583  24.880  1.00 89.42           H
ATOM    314 2HG  LYS A  40       5.289  -4.038  23.317  1.00 89.42           H
ATOM    315  CD  LYS A  40       5.737  -6.146  23.399  1.00 89.42           C
ATOM    316 1HD  LYS A  40       6.028  -6.296  22.360  1.00 89.42           H
ATOM    317 2HD  LYS A  40       6.350  -6.816  24.002  1.00 89.42           H
ATOM    318  CE  LYS A  40       4.259  -6.499  23.577  1.00 89.42           C
ATOM    319 1HE  LYS A  40       4.051  -6.702  24.627  1.00 89.42           H
ATOM    320 2HE  LYS A  40       3.638  -5.651  23.287  1.00 89.42           H
ATOM    321  NZ  LYS A  40       3.906  -7.681  22.758  1.00 89.42           N
ATOM    322 1HZ  LYS A  40       2.929  -7.910  22.899  1.00 89.42           H
ATOM    323 2HZ  LYS A  40       4.068  -7.474  21.779  1.00 89.42           H
ATOM    324 3HZ  LYS A  40       4.481  -8.468  23.036  1.00 89.42           H
ATOM    325  HN  LYS A  40       8.131  -3.778  25.895  1.00 89.42           H
ATOM    326  N   ASN A  41      10.795  -4.854  24.846  1.00 88.95           N
ATOM    327  CA  ASN A  41      12.197  -4.540  24.627  1.00 88.95           C
ATOM    328  C   ASN A  41      12.745  -5.428  23.508  1.00 88.95           C
ATOM    329  O   ASN A  41      13.438  -4.948  22.613  1.00 88.95           O
ATOM    330  HA  ASN A  41      12.217  -3.482  24.367  1.00 88.95           H
ATOM    331  CB  ASN A  41      13.024  -4.804  25.887  1.00 88.95           C
ATOM    332 1HB  ASN A  41      12.712  -5.744  26.341  1.00 88.95           H
ATOM    333 2HB  ASN A  41      14.075  -4.912  25.620  1.00 88.95           H
ATOM    334  CG  ASN A  41      12.863  -3.665  26.896  1.00 88.95           C
ATOM    335  OD1 ASN A  41      12.243  -2.649  26.631  1.00 88.95           O
ATOM    336  ND2 ASN A  41      13.454  -3.892  28.066  1.00 88.95           N
ATOM    337 1HD2 ASN A  41      13.948  -4.748  28.219  1.00 88.95           H
ATOM    338 2HD2 ASN A  41      13.406  -3.206  28.792  1.00 88.95           H
ATOM    339  HN  ASN A  41      10.568  -5.150  25.774  1.00 88.95           H
ATOM    340  N   ASN A  42      12.412  -6.708  23.595  1.00 90.99           N
ATOM    341  CA  ASN A  42      12.912  -7.678  22.636  1.00 90.99           C
ATOM    342  C   ASN A  42      12.403  -7.317  21.239  1.00 90.99           C
ATOM    343  O   ASN A  42      13.127  -7.460  20.254  1.00 90.99           O
ATOM    344  HA  ASN A  42      13.998  -7.622  22.711  1.00 90.99           H
ATOM    345  CB  ASN A  42      12.418  -9.087  22.969  1.00 90.99           C
ATOM    346 1HB  ASN A  42      11.333  -9.082  23.068  1.00 90.99           H
ATOM    347 2HB  ASN A  42      12.660  -9.765  22.150  1.00 90.99           H
ATOM    348  CG  ASN A  42      13.052  -9.599  24.264  1.00 90.99           C
ATOM    349  OD1 ASN A  42      13.988  -9.024  24.797  1.00 90.99           O
ATOM    350  ND2 ASN A  42      12.492 -10.707  24.740  1.00 90.99           N
ATOM    351 1HD2 ASN A  42      11.727 -11.129  24.253  1.00 90.99           H
ATOM    352 2HD2 ASN A  42      12.837 -11.120  25.583  1.00 90.99           H
ATOM    353  HN  ASN A  42      11.814  -7.084  24.303  1.00 90.99           H
ATOM    354  N   VAL A  43      11.162  -6.855  21.197  1.00 91.59           N
ATOM    355  CA  VAL A  43      10.541  -6.492  19.935  1.00 91.59           C
ATOM    356  C   VAL A  43      11.277  -5.292  19.336  1.00 91.59           C
ATOM    357  O   VAL A  43      11.530  -5.252  18.133  1.00 91.59           O
ATOM    358  HA  VAL A  43      10.646  -7.341  19.260  1.00 91.59           H
ATOM    359  CB  VAL A  43       9.047  -6.234  20.142  1.00 91.59           C
ATOM    360  HB  VAL A  43       8.944  -5.391  20.825  1.00 91.59           H
ATOM    361  CG1 VAL A  43       8.367  -5.857  18.824  1.00 91.59           C
ATOM    362 1HG1 VAL A  43       8.826  -4.953  18.424  1.00 91.59           H
ATOM    363 2HG1 VAL A  43       8.485  -6.671  18.109  1.00 91.59           H
ATOM    364 3HG1 VAL A  43       7.306  -5.680  19.000  1.00 91.59           H
ATOM    365  CG2 VAL A  43       8.365  -7.444  20.784  1.00 91.59           C
ATOM    366 1HG2 VAL A  43       8.483  -8.313  20.137  1.00 91.59           H
ATOM    367 2HG2 VAL A  43       8.823  -7.648  21.753  1.00 91.59           H
ATOM    368 3HG2 VAL A  43       7.304  -7.234  20.920  1.00 91.59           H
ATOM    369  HN  VAL A  43      10.585  -6.729  22.004  1.00 91.59           H
ATOM    370  N   ARG A  44      11.600  -4.344  20.202  1.00 90.22           N
ATOM    371  CA  ARG A  44      12.261  -3.125  19.766  1.00 90.22           C
ATOM    372  C   ARG A  44      13.682  -3.433  19.290  1.00 90.22           C
ATOM    373  O   ARG A  44      14.150  -2.857  18.309  1.00 90.22           O
ATOM    374  HA  ARG A  44      11.645  -2.752  18.948  1.00 90.22           H
ATOM    375  CB  ARG A  44      12.321  -2.096  20.897  1.00 90.22           C
ATOM    376 1HB  ARG A  44      12.713  -2.565  21.800  1.00 90.22           H
ATOM    377 2HB  ARG A  44      13.010  -1.296  20.629  1.00 90.22           H
ATOM    378  CG  ARG A  44      10.936  -1.511  21.181  1.00 90.22           C
ATOM    379 1HG  ARG A  44      10.499  -1.137  20.255  1.00 90.22           H
ATOM    380 2HG  ARG A  44      10.275  -2.295  21.552  1.00 90.22           H
ATOM    381  CD  ARG A  44      11.019  -0.379  22.206  1.00 90.22           C
ATOM    382 1HD  ARG A  44      11.904   0.230  22.018  1.00 90.22           H
ATOM    383 2HD  ARG A  44      10.154   0.277  22.106  1.00 90.22           H
ATOM    384  NE  ARG A  44      11.073  -0.938  23.575  1.00 90.22           N
ATOM    385  HE  ARG A  44      11.312  -1.904  23.678  1.00 90.22           H
ATOM    386  CZ  ARG A  44      10.821  -0.232  24.686  1.00 90.22           C
ATOM    387  NH1 ARG A  44      10.496   1.066  24.608  1.00 90.22           N
ATOM    388 1HH1 ARG A  44      10.439   1.514  23.716  1.00 90.22           H
ATOM    389 2HH1 ARG A  44      10.309   1.585  25.441  1.00 90.22           H
ATOM    390  NH2 ARG A  44      10.900  -0.843  25.876  1.00 90.22           N
ATOM    391 1HH2 ARG A  44      10.715  -0.330  26.714  1.00 90.22           H
ATOM    392 2HH2 ARG A  44      11.143  -1.811  25.925  1.00 90.22           H
ATOM    393  HN  ARG A  44      11.418  -4.398  21.184  1.00 90.22           H
ATOM    394  N   GLN A  45      14.328  -4.341  20.006  1.00 91.84           N
ATOM    395  CA  GLN A  45      15.702  -4.700  19.697  1.00 91.84           C
ATOM    396  C   GLN A  45      15.782  -5.349  18.314  1.00 91.84           C
ATOM    397  O   GLN A  45      16.694  -5.061  17.540  1.00 91.84           O
ATOM    398  HA  GLN A  45      16.253  -3.759  19.696  1.00 91.84           H
ATOM    399  CB  GLN A  45      16.283  -5.621  20.770  1.00 91.84           C
ATOM    400 1HB  GLN A  45      16.151  -5.169  21.753  1.00 91.84           H
ATOM    401 2HB  GLN A  45      15.739  -6.565  20.778  1.00 91.84           H
ATOM    402  CG  GLN A  45      17.769  -5.885  20.520  1.00 91.84           C
ATOM    403 1HG  GLN A  45      17.903  -6.321  19.530  1.00 91.84           H
ATOM    404 2HG  GLN A  45      18.317  -4.943  20.530  1.00 91.84           H
ATOM    405  CD  GLN A  45      18.345  -6.827  21.580  1.00 91.84           C
ATOM    406  OE1 GLN A  45      17.631  -7.442  22.355  1.00 91.84           O
ATOM    407  NE2 GLN A  45      19.673  -6.906  21.570  1.00 91.84           N
ATOM    408 1HE2 GLN A  45      20.200  -6.375  20.907  1.00 91.84           H
ATOM    409 2HE2 GLN A  45      20.143  -7.496  22.226  1.00 91.84           H
ATOM    410  HN  GLN A  45      13.929  -4.827  20.784  1.00 91.84           H
ATOM    411  N   PHE A  46      14.816  -6.215  18.045  1.00 93.69           N
ATOM    412  CA  PHE A  46      14.733  -6.866  16.748  1.00 93.69           C
ATOM    413  C   PHE A  46      14.521  -5.840  15.633  1.00 93.69           C
ATOM    414  O   PHE A  46      15.224  -5.861  14.624  1.00 93.69           O
ATOM    415  HA  PHE A  46      15.677  -7.386  16.587  1.00 93.69           H
ATOM    416  CB  PHE A  46      13.527  -7.806  16.796  1.00 93.69           C
ATOM    417 1HB  PHE A  46      13.718  -8.588  17.531  1.00 93.69           H
ATOM    418 2HB  PHE A  46      12.657  -7.248  17.142  1.00 93.69           H
ATOM    419  CG  PHE A  46      13.195  -8.460  15.453  1.00 93.69           C
ATOM    420  CD1 PHE A  46      12.162  -7.988  14.705  1.00 93.69           C
ATOM    421  HD1 PHE A  46      11.571  -7.144  15.062  1.00 93.69           H
ATOM    422  CD2 PHE A  46      13.932  -9.512  15.008  1.00 93.69           C
ATOM    423  HD2 PHE A  46      14.759  -9.890  15.608  1.00 93.69           H
ATOM    424  CE1 PHE A  46      11.853  -8.594  13.458  1.00 93.69           C
ATOM    425  HE1 PHE A  46      11.025  -8.216  12.859  1.00 93.69           H
ATOM    426  CE2 PHE A  46      13.623 -10.119  13.761  1.00 93.69           C
ATOM    427  HE2 PHE A  46      14.214 -10.962  13.405  1.00 93.69           H
ATOM    428  CZ  PHE A  46      12.590  -9.647  13.013  1.00 93.69           C
ATOM    429  HZ  PHE A  46      12.353 -10.112  12.056  1.00 93.69           H
ATOM    430  HN  PHE A  46      14.100  -6.473  18.694  1.00 93.69           H
ATOM    431  N   ALA A  47      13.549  -4.967  15.853  1.00 92.83           N
ATOM    432  CA  ALA A  47      13.180  -3.988  14.844  1.00 92.83           C
ATOM    433  C   ALA A  47      14.404  -3.142  14.488  1.00 92.83           C
ATOM    434  O   ALA A  47      14.627  -2.827  13.320  1.00 92.83           O
ATOM    435  HA  ALA A  47      12.854  -4.532  13.957  1.00 92.83           H
ATOM    436  CB  ALA A  47      12.014  -3.140  15.357  1.00 92.83           C
ATOM    437 1HB  ALA A  47      11.161  -3.785  15.568  1.00 92.83           H
ATOM    438 2HB  ALA A  47      12.314  -2.625  16.270  1.00 92.83           H
ATOM    439 3HB  ALA A  47      11.737  -2.407  14.600  1.00 92.83           H
ATOM    440  HN  ALA A  47      13.019  -4.921  16.700  1.00 92.83           H
ATOM    441  N   SER A  48      15.165  -2.799  15.516  1.00 92.86           N
ATOM    442  CA  SER A  48      16.229  -1.821  15.366  1.00 92.86           C
ATOM    443  C   SER A  48      17.304  -2.359  14.419  1.00 92.86           C
ATOM    444  O   SER A  48      18.027  -1.586  13.791  1.00 92.86           O
ATOM    445  HA  SER A  48      15.752  -0.938  14.941  1.00 92.86           H
ATOM    446  CB  SER A  48      16.846  -1.465  16.720  1.00 92.86           C
ATOM    447 1HB  SER A  48      17.459  -0.570  16.615  1.00 92.86           H
ATOM    448 2HB  SER A  48      16.052  -1.225  17.428  1.00 92.86           H
ATOM    449  OG  SER A  48      17.641  -2.526  17.241  1.00 92.86           O
ATOM    450  HG  SER A  48      17.115  -3.376  17.247  1.00 92.86           H
ATOM    451  HN  SER A  48      15.064  -3.175  16.437  1.00 92.86           H
ATOM    452  N   HIS A  49      17.375  -3.680  14.345  1.00 94.45           N
ATOM    453  CA  HIS A  49      18.377  -4.331  13.518  1.00 94.45           C
ATOM    454  C   HIS A  49      17.765  -4.698  12.165  1.00 94.45           C
ATOM    455  O   HIS A  49      18.428  -4.603  11.133  1.00 94.45           O
ATOM    456  HA  HIS A  49      19.173  -3.604  13.361  1.00 94.45           H
ATOM    457  CB  HIS A  49      18.981  -5.535  14.242  1.00 94.45           C
ATOM    458 1HB  HIS A  49      18.176  -6.207  14.542  1.00 94.45           H
ATOM    459 2HB  HIS A  49      19.613  -6.086  13.545  1.00 94.45           H
ATOM    460  CG  HIS A  49      19.795  -5.174  15.461  1.00 94.45           C
ATOM    461  ND1 HIS A  49      19.230  -4.972  16.708  1.00 94.45           N
ATOM    462  HD1 HIS A  49      18.257  -5.040  16.927  1.00 94.45           H
ATOM    463  CD2 HIS A  49      21.138  -4.982  15.611  1.00 94.45           C
ATOM    464  HD2 HIS A  49      21.885  -5.064  14.822  1.00 94.45           H
ATOM    465  CE1 HIS A  49      20.197  -4.671  17.562  1.00 94.45           C
ATOM    466  HE1 HIS A  49      20.071  -4.456  18.623  1.00 94.45           H
ATOM    467  NE2 HIS A  49      21.379  -4.677  16.880  1.00 94.45           N
ATOM    468  HN  HIS A  49      16.765  -4.301  14.837  1.00 94.45           H
ATOM    469  N   PHE A  50      16.506  -5.110  12.213  1.00 95.36           N
ATOM    470  CA  PHE A  50      15.883  -5.748  11.065  1.00 95.36           C
ATOM    471  C   PHE A  50      15.371  -4.706  10.070  1.00 95.36           C
ATOM    472  O   PHE A  50      15.611  -4.818   8.869  1.00 95.36           O
ATOM    473  HA  PHE A  50      16.644  -6.364  10.585  1.00 95.36           H
ATOM    474  CB  PHE A  50      14.698  -6.559  11.593  1.00 95.36           C
ATOM    475 1HB  PHE A  50      15.061  -7.283  12.322  1.00 95.36           H
ATOM    476 2HB  PHE A  50      14.019  -5.889  12.121  1.00 95.36           H
ATOM    477  CG  PHE A  50      13.917  -7.299  10.506  1.00 95.36           C
ATOM    478  CD1 PHE A  50      12.686  -6.858  10.132  1.00 95.36           C
ATOM    479  HD1 PHE A  50      12.256  -5.976  10.606  1.00 95.36           H
ATOM    480  CD2 PHE A  50      14.453  -8.400   9.913  1.00 95.36           C
ATOM    481  HD2 PHE A  50      15.440  -8.754  10.213  1.00 95.36           H
ATOM    482  CE1 PHE A  50      11.962  -7.545   9.122  1.00 95.36           C
ATOM    483  HE1 PHE A  50      10.975  -7.191   8.822  1.00 95.36           H
ATOM    484  CE2 PHE A  50      13.729  -9.087   8.904  1.00 95.36           C
ATOM    485  HE2 PHE A  50      14.159  -9.969   8.429  1.00 95.36           H
ATOM    486  CZ  PHE A  50      12.498  -8.645   8.530  1.00 95.36           C
ATOM    487  HZ  PHE A  50      11.942  -9.173   7.755  1.00 95.36           H
ATOM    488  HN  PHE A  50      15.917  -5.015  13.015  1.00 95.36           H
ATOM    489  N   LEU A  51      14.674  -3.715  10.606  1.00 94.98           N
ATOM    490  CA  LEU A  51      13.834  -2.860   9.784  1.00 94.98           C
ATOM    491  C   LEU A  51      14.720  -1.922   8.961  1.00 94.98           C
ATOM    492  O   LEU A  51      14.580  -1.841   7.742  1.00 94.98           O
ATOM    493  HA  LEU A  51      13.284  -3.504   9.099  1.00 94.98           H
ATOM    494  CB  LEU A  51      12.803  -2.131  10.648  1.00 94.98           C
ATOM    495 1HB  LEU A  51      13.336  -1.529  11.384  1.00 94.98           H
ATOM    496 2HB  LEU A  51      12.249  -1.440  10.012  1.00 94.98           H
ATOM    497  CG  LEU A  51      11.799  -3.018  11.386  1.00 94.98           C
ATOM    498  HG  LEU A  51      12.352  -3.666  12.066  1.00 94.98           H
ATOM    499  CD1 LEU A  51      10.846  -2.177  12.237  1.00 94.98           C
ATOM    500 1HD1 LEU A  51      11.419  -1.611  12.972  1.00 94.98           H
ATOM    501 2HD1 LEU A  51      10.297  -1.488  11.595  1.00 94.98           H
ATOM    502 3HD1 LEU A  51      10.143  -2.832  12.751  1.00 94.98           H
ATOM    503  CD2 LEU A  51      11.047  -3.925  10.409  1.00 94.98           C
ATOM    504 1HD2 LEU A  51      10.507  -3.312   9.687  1.00 94.98           H
ATOM    505 2HD2 LEU A  51      11.758  -4.563   9.885  1.00 94.98           H
ATOM    506 3HD2 LEU A  51      10.340  -4.545  10.961  1.00 94.98           H
ATOM    507  HN  LEU A  51      14.676  -3.493  11.581  1.00 94.98           H
ATOM    508  N   PRO A  52      15.644  -1.200   9.609  1.00 95.93           N
ATOM    509  CA  PRO A  52      16.334  -0.089   8.948  1.00 95.93           C
ATOM    510  C   PRO A  52      16.963  -0.505   7.628  1.00 95.93           C
ATOM    511  O   PRO A  52      16.728   0.125   6.598  1.00 95.93           O
ATOM    512  HA  PRO A  52      15.622   0.694   8.690  1.00 95.93           H
ATOM    513  CB  PRO A  52      17.389   0.341   9.969  1.00 95.93           C
ATOM    514 1HB  PRO A  52      18.337  -0.172   9.806  1.00 95.93           H
ATOM    515 2HB  PRO A  52      17.592   1.410   9.910  1.00 95.93           H
ATOM    516  CG  PRO A  52      16.764  -0.041  11.305  1.00 95.93           C
ATOM    517 1HG  PRO A  52      17.513  -0.127  12.092  1.00 95.93           H
ATOM    518 2HG  PRO A  52      16.047   0.707  11.645  1.00 95.93           H
ATOM    519  CD  PRO A  52      16.099  -1.373  11.000  1.00 95.93           C
ATOM    520 1HD  PRO A  52      16.798  -2.205  11.092  1.00 95.93           H
ATOM    521 2HD  PRO A  52      15.273  -1.579  11.681  1.00 95.93           H
ATOM    522  N   PRO A  53      17.775  -1.571   7.626  1.00 97.08           N
ATOM    523  CA  PRO A  53      18.440  -2.011   6.397  1.00 97.08           C
ATOM    524  C   PRO A  53      17.460  -2.216   5.253  1.00 97.08           C
ATOM    525  O   PRO A  53      17.735  -1.829   4.118  1.00 97.08           O
ATOM    526  HA  PRO A  53      19.128  -1.242   6.047  1.00 97.08           H
ATOM    527  CB  PRO A  53      19.122  -3.319   6.802  1.00 97.08           C
ATOM    528 1HB  PRO A  53      18.483  -4.181   6.609  1.00 97.08           H
ATOM    529 2HB  PRO A  53      20.046  -3.478   6.247  1.00 97.08           H
ATOM    530  CG  PRO A  53      19.383  -3.135   8.292  1.00 97.08           C
ATOM    531 1HG  PRO A  53      19.536  -4.088   8.797  1.00 97.08           H
ATOM    532 2HG  PRO A  53      20.280  -2.543   8.475  1.00 97.08           H
ATOM    533  CD  PRO A  53      18.126  -2.429   8.772  1.00 97.08           C
ATOM    534 1HD  PRO A  53      17.328  -3.135   9.002  1.00 97.08           H
ATOM    535 2HD  PRO A  53      18.307  -1.851   9.679  1.00 97.08           H
ATOM    536  N   LEU A  54      16.332  -2.826   5.585  1.00 96.46           N
ATOM    537  CA  LEU A  54      15.368  -3.221   4.571  1.00 96.46           C
ATOM    538  C   LEU A  54      14.682  -1.972   4.013  1.00 96.46           C
ATOM    539  O   LEU A  54      14.510  -1.844   2.802  1.00 96.46           O
ATOM    540  HA  LEU A  54      15.921  -3.701   3.764  1.00 96.46           H
ATOM    541  CB  LEU A  54      14.394  -4.258   5.133  1.00 96.46           C
ATOM    542 1HB  LEU A  54      13.931  -3.845   6.030  1.00 96.46           H
ATOM    543 2HB  LEU A  54      13.597  -4.411   4.405  1.00 96.46           H
ATOM    544  CG  LEU A  54      14.994  -5.621   5.485  1.00 96.46           C
ATOM    545  HG  LEU A  54      15.801  -5.464   6.201  1.00 96.46           H
ATOM    546  CD1 LEU A  54      13.957  -6.519   6.161  1.00 96.46           C
ATOM    547 1HD1 LEU A  54      13.607  -6.044   7.078  1.00 96.46           H
ATOM    548 2HD1 LEU A  54      13.114  -6.672   5.487  1.00 96.46           H
ATOM    549 3HD1 LEU A  54      14.410  -7.481   6.400  1.00 96.46           H
ATOM    550  CD2 LEU A  54      15.609  -6.284   4.250  1.00 96.46           C
ATOM    551 1HD2 LEU A  54      14.838  -6.426   3.493  1.00 96.46           H
ATOM    552 2HD2 LEU A  54      16.398  -5.647   3.851  1.00 96.46           H
ATOM    553 3HD2 LEU A  54      16.028  -7.251   4.528  1.00 96.46           H
ATOM    554  HN  LEU A  54      16.072  -3.051   6.524  1.00 96.46           H
ATOM    555  N   TYR A  55      14.309  -1.084   4.922  1.00 95.65           N
ATOM    556  CA  TYR A  55      13.592   0.121   4.541  1.00 95.65           C
ATOM    557  C   TYR A  55      14.454   1.012   3.645  1.00 95.65           C
ATOM    558  O   TYR A  55      13.947   1.649   2.724  1.00 95.65           O
ATOM    559  HA  TYR A  55      12.699  -0.178   3.992  1.00 95.65           H
ATOM    560  CB  TYR A  55      13.295   0.865   5.845  1.00 95.65           C
ATOM    561 1HB  TYR A  55      14.195   0.874   6.459  1.00 95.65           H
ATOM    562 2HB  TYR A  55      13.056   1.903   5.613  1.00 95.65           H
ATOM    563  CG  TYR A  55      12.147   0.262   6.657  1.00 95.65           C
ATOM    564  CD1 TYR A  55      11.468  -0.841   6.180  1.00 95.65           C
ATOM    565  HD1 TYR A  55      11.750  -1.282   5.224  1.00 95.65           H
ATOM    566  CD2 TYR A  55      11.790   0.821   7.868  1.00 95.65           C
ATOM    567  HD2 TYR A  55      12.326   1.692   8.245  1.00 95.65           H
ATOM    568  CE1 TYR A  55      10.388  -1.408   6.945  1.00 95.65           C
ATOM    569  HE1 TYR A  55       9.844  -2.279   6.579  1.00 95.65           H
ATOM    570  CE2 TYR A  55      10.710   0.254   8.632  1.00 95.65           C
ATOM    571  HE2 TYR A  55      10.418   0.686   9.590  1.00 95.65           H
ATOM    572  CZ  TYR A  55      10.062  -0.833   8.133  1.00 95.65           C
ATOM    573  OH  TYR A  55       9.042  -1.369   8.855  1.00 95.65           O
ATOM    574  HH  TYR A  55       8.838  -0.787   9.643  1.00 95.65           H
ATOM    575  HN  TYR A  55      14.488  -1.177   5.902  1.00 95.65           H
ATOM    576  N   TRP A  56      15.744   1.029   3.947  1.00 97.09           N
ATOM    577  CA  TRP A  56      16.696   1.760   3.128  1.00 97.09           C
ATOM    578  C   TRP A  56      16.754   1.086   1.756  1.00 97.09           C
ATOM    579  O   TRP A  56      16.767   1.762   0.728  1.00 97.09           O
ATOM    580  HA  TRP A  56      16.331   2.782   3.026  1.00 97.09           H
ATOM    581  CB  TRP A  56      18.061   1.841   3.813  1.00 97.09           C
ATOM    582 1HB  TRP A  56      18.223   0.929   4.387  1.00 97.09           H
ATOM    583 2HB  TRP A  56      18.838   1.879   3.049  1.00 97.09           H
ATOM    584  CG  TRP A  56      18.221   3.046   4.742  1.00 97.09           C
ATOM    585  CD1 TRP A  56      18.352   3.048   6.076  1.00 97.09           C
ATOM    586  HD1 TRP A  56      18.361   2.150   6.693  1.00 97.09           H
ATOM    587  CD2 TRP A  56      18.263   4.434   4.350  1.00 97.09           C
ATOM    588  NE1 TRP A  56      18.474   4.331   6.570  1.00 97.09           N
ATOM    589  HE1 TRP A  56      18.582   4.588   7.530  1.00 97.09           H
ATOM    590  CE2 TRP A  56      18.418   5.201   5.487  1.00 97.09           C
ATOM    591  CE3 TRP A  56      18.172   5.023   3.076  1.00 97.09           C
ATOM    592  HE3 TRP A  56      18.049   4.440   2.164  1.00 97.09           H
ATOM    593  CZ2 TRP A  56      18.496   6.598   5.465  1.00 97.09           C
ATOM    594  HZ2 TRP A  56      18.618   7.181   6.378  1.00 97.09           H
ATOM    595  CZ3 TRP A  56      18.251   6.421   3.071  1.00 97.09           C
ATOM    596  HZ3 TRP A  56      18.186   6.929   2.109  1.00 97.09           H
ATOM    597  CH2 TRP A  56      18.407   7.207   4.207  1.00 97.09           C
ATOM    598  HH2 TRP A  56      18.461   8.292   4.119  1.00 97.09           H
ATOM    599  HN  TRP A  56      16.141   0.555   4.734  1.00 97.09           H
ATOM    600  N   LEU A  57      16.788  -0.238   1.783  1.00 97.11           N
ATOM    601  CA  LEU A  57      16.866  -1.010   0.555  1.00 97.11           C
ATOM    602  C   LEU A  57      15.633  -0.720  -0.304  1.00 97.11           C
ATOM    603  O   LEU A  57      15.757  -0.392  -1.483  1.00 97.11           O
ATOM    604  HA  LEU A  57      17.751  -0.675   0.014  1.00 97.11           H
ATOM    605  CB  LEU A  57      17.062  -2.495   0.867  1.00 97.11           C
ATOM    606 1HB  LEU A  57      17.992  -2.609   1.425  1.00 97.11           H
ATOM    607 2HB  LEU A  57      16.255  -2.817   1.525  1.00 97.11           H
ATOM    608  CG  LEU A  57      17.105  -3.435  -0.340  1.00 97.11           C
ATOM    609  HG  LEU A  57      16.218  -3.251  -0.946  1.00 97.11           H
ATOM    610  CD1 LEU A  57      18.322  -3.142  -1.219  1.00 97.11           C
ATOM    611 1HD1 LEU A  57      18.273  -2.114  -1.578  1.00 97.11           H
ATOM    612 2HD1 LEU A  57      19.233  -3.281  -0.636  1.00 97.11           H
ATOM    613 3HD1 LEU A  57      18.328  -3.824  -2.069  1.00 97.11           H
ATOM    614  CD2 LEU A  57      17.055  -4.898   0.103  1.00 97.11           C
ATOM    615 1HD2 LEU A  57      17.910  -5.113   0.743  1.00 97.11           H
ATOM    616 2HD2 LEU A  57      16.133  -5.080   0.655  1.00 97.11           H
ATOM    617 3HD2 LEU A  57      17.087  -5.544  -0.775  1.00 97.11           H
ATOM    618  HN  LEU A  57      16.763  -0.781   2.623  1.00 97.11           H
ATOM    619  N   VAL A  58      14.472  -0.851   0.320  1.00 96.37           N
ATOM    620  CA  VAL A  58      13.217  -0.688  -0.392  1.00 96.37           C
ATOM    621  C   VAL A  58      13.139   0.730  -0.962  1.00 96.37           C
ATOM    622  O   VAL A  58      12.726   0.922  -2.104  1.00 96.37           O
ATOM    623  HA  VAL A  58      13.212  -1.399  -1.219  1.00 96.37           H
ATOM    624  CB  VAL A  58      12.043  -1.026   0.530  1.00 96.37           C
ATOM    625  HB  VAL A  58      12.135  -0.414   1.427  1.00 96.37           H
ATOM    626  CG1 VAL A  58      10.708  -0.688  -0.136  1.00 96.37           C
ATOM    627 1HG1 VAL A  58      10.676   0.377  -0.365  1.00 96.37           H
ATOM    628 2HG1 VAL A  58      10.605  -1.261  -1.057  1.00 96.37           H
ATOM    629 3HG1 VAL A  58       9.891  -0.938   0.541  1.00 96.37           H
ATOM    630  CG2 VAL A  58      12.087  -2.495   0.956  1.00 96.37           C
ATOM    631 1HG2 VAL A  58      12.032  -3.131   0.072  1.00 96.37           H
ATOM    632 2HG2 VAL A  58      13.018  -2.692   1.488  1.00 96.37           H
ATOM    633 3HG2 VAL A  58      11.242  -2.709   1.610  1.00 96.37           H
ATOM    634  HN  VAL A  58      14.381  -1.065   1.293  1.00 96.37           H
ATOM    635  N   PHE A  59      13.544   1.687  -0.139  1.00 97.37           N
ATOM    636  CA  PHE A  59      13.547   3.079  -0.555  1.00 97.37           C
ATOM    637  C   PHE A  59      14.352   3.265  -1.843  1.00 97.37           C
ATOM    638  O   PHE A  59      13.847   3.816  -2.820  1.00 97.37           O
ATOM    639  HA  PHE A  59      12.510   3.366  -0.732  1.00 97.37           H
ATOM    640  CB  PHE A  59      14.211   3.879   0.567  1.00 97.37           C
ATOM    641 1HB  PHE A  59      13.568   3.855   1.447  1.00 97.37           H
ATOM    642 2HB  PHE A  59      15.146   3.392   0.843  1.00 97.37           H
ATOM    643  CG  PHE A  59      14.500   5.338   0.205  1.00 97.37           C
ATOM    644  CD1 PHE A  59      15.784   5.782   0.144  1.00 97.37           C
ATOM    645  HD1 PHE A  59      16.607   5.099   0.352  1.00 97.37           H
ATOM    646  CD2 PHE A  59      13.472   6.190  -0.055  1.00 97.37           C
ATOM    647  HD2 PHE A  59      12.443   5.834  -0.006  1.00 97.37           H
ATOM    648  CE1 PHE A  59      16.051   7.135  -0.192  1.00 97.37           C
ATOM    649  HE1 PHE A  59      17.081   7.491  -0.241  1.00 97.37           H
ATOM    650  CE2 PHE A  59      13.740   7.543  -0.391  1.00 97.37           C
ATOM    651  HE2 PHE A  59      12.917   8.226  -0.600  1.00 97.37           H
ATOM    652  CZ  PHE A  59      15.024   7.987  -0.453  1.00 97.37           C
ATOM    653  HZ  PHE A  59      15.230   9.026  -0.711  1.00 97.37           H
ATOM    654  HN  PHE A  59      13.864   1.523   0.794  1.00 97.37           H
ATOM    655  N   ILE A  60      15.590   2.795  -1.802  1.00 97.61           N
ATOM    656  CA  ILE A  60      16.523   3.051  -2.886  1.00 97.61           C
ATOM    657  C   ILE A  60      15.983   2.429  -4.176  1.00 97.61           C
ATOM    658  O   ILE A  60      15.876   3.105  -5.198  1.00 97.61           O
ATOM    659  HA  ILE A  60      16.579   4.131  -3.021  1.00 97.61           H
ATOM    660  CB  ILE A  60      17.925   2.567  -2.511  1.00 97.61           C
ATOM    661  HB  ILE A  60      17.844   1.553  -2.121  1.00 97.61           H
ATOM    662  CG1 ILE A  60      18.524   3.432  -1.399  1.00 97.61           C
ATOM    663 1HG1 ILE A  60      18.796   4.408  -1.799  1.00 97.61           H
ATOM    664 2HG1 ILE A  60      17.776   3.602  -0.624  1.00 97.61           H
ATOM    665  CG2 ILE A  60      18.832   2.508  -3.741  1.00 97.61           C
ATOM    666 1HG2 ILE A  60      18.409   1.818  -4.472  1.00 97.61           H
ATOM    667 2HG2 ILE A  60      18.912   3.501  -4.183  1.00 97.61           H
ATOM    668 3HG2 ILE A  60      19.823   2.161  -3.446  1.00 97.61           H
ATOM    669  CD1 ILE A  60      19.757   2.763  -0.788  1.00 97.61           C
ATOM    670 1HD1 ILE A  60      19.476   1.797  -0.367  1.00 97.61           H
ATOM    671 2HD1 ILE A  60      20.511   2.616  -1.561  1.00 97.61           H
ATOM    672 3HD1 ILE A  60      20.162   3.398  -0.001  1.00 97.61           H
ATOM    673  HN  ILE A  60      15.956   2.249  -1.049  1.00 97.61           H
ATOM    674  N   VAL A  61      15.657   1.148  -4.086  1.00 96.33           N
ATOM    675  CA  VAL A  61      15.268   0.391  -5.264  1.00 96.33           C
ATOM    676  C   VAL A  61      13.959   0.956  -5.819  1.00 96.33           C
ATOM    677  O   VAL A  61      13.806   1.104  -7.030  1.00 96.33           O
ATOM    678  HA  VAL A  61      16.051   0.520  -6.012  1.00 96.33           H
ATOM    679  CB  VAL A  61      15.179  -1.098  -4.923  1.00 96.33           C
ATOM    680  HB  VAL A  61      14.462  -1.214  -4.111  1.00 96.33           H
ATOM    681  CG1 VAL A  61      14.670  -1.905  -6.119  1.00 96.33           C
ATOM    682 1HG1 VAL A  61      13.678  -1.551  -6.400  1.00 96.33           H
ATOM    683 2HG1 VAL A  61      15.352  -1.779  -6.959  1.00 96.33           H
ATOM    684 3HG1 VAL A  61      14.616  -2.960  -5.849  1.00 96.33           H
ATOM    685  CG2 VAL A  61      16.529  -1.631  -4.437  1.00 96.33           C
ATOM    686 1HG2 VAL A  61      17.276  -1.495  -5.219  1.00 96.33           H
ATOM    687 2HG2 VAL A  61      16.835  -1.085  -3.544  1.00 96.33           H
ATOM    688 3HG2 VAL A  61      16.437  -2.691  -4.202  1.00 96.33           H
ATOM    689  HN  VAL A  61      15.656   0.630  -3.231  1.00 96.33           H
ATOM    690  N   GLY A  62      13.048   1.257  -4.905  1.00 96.49           N
ATOM    691  CA  GLY A  62      11.734   1.745  -5.291  1.00 96.49           C
ATOM    692  C   GLY A  62      11.832   3.126  -5.944  1.00 96.49           C
ATOM    693  O   GLY A  62      11.165   3.393  -6.942  1.00 96.49           O
ATOM    694 1HA  GLY A  62      11.271   1.043  -5.984  1.00 96.49           H
ATOM    695 2HA  GLY A  62      11.090   1.799  -4.413  1.00 96.49           H
ATOM    696  HN  GLY A  62      13.194   1.173  -3.920  1.00 96.49           H
ATOM    697  N   ALA A  63      12.669   3.966  -5.353  1.00 97.07           N
ATOM    698  CA  ALA A  63      12.811   5.334  -5.822  1.00 97.07           C
ATOM    699  C   ALA A  63      13.338   5.325  -7.258  1.00 97.07           C
ATOM    700  O   ALA A  63      12.825   6.042  -8.116  1.00 97.07           O
ATOM    701  HA  ALA A  63      11.822   5.793  -5.810  1.00 97.07           H
ATOM    702  CB  ALA A  63      13.726   6.108  -4.870  1.00 97.07           C
ATOM    703 1HB  ALA A  63      13.292   6.110  -3.871  1.00 97.07           H
ATOM    704 2HB  ALA A  63      14.705   5.631  -4.841  1.00 97.07           H
ATOM    705 3HB  ALA A  63      13.831   7.134  -5.222  1.00 97.07           H
ATOM    706  HN  ALA A  63      13.243   3.726  -4.571  1.00 97.07           H
ATOM    707  N   LEU A  64      14.355   4.505  -7.476  1.00 95.77           N
ATOM    708  CA  LEU A  64      14.969   4.406  -8.790  1.00 95.77           C
ATOM    709  C   LEU A  64      13.945   3.858  -9.786  1.00 95.77           C
ATOM    710  O   LEU A  64      13.783   4.403 -10.877  1.00 95.77           O
ATOM    711  HA  LEU A  64      15.245   5.415  -9.098  1.00 95.77           H
ATOM    712  CB  LEU A  64      16.258   3.585  -8.718  1.00 95.77           C
ATOM    713 1HB  LEU A  64      16.030   2.627  -8.253  1.00 95.77           H
ATOM    714 2HB  LEU A  64      16.588   3.375  -9.736  1.00 95.77           H
ATOM    715  CG  LEU A  64      17.420   4.226  -7.958  1.00 95.77           C
ATOM    716  HG  LEU A  64      17.070   4.494  -6.961  1.00 95.77           H
ATOM    717  CD1 LEU A  64      18.573   3.236  -7.781  1.00 95.77           C
ATOM    718 1HD1 LEU A  64      18.224   2.369  -7.220  1.00 95.77           H
ATOM    719 2HD1 LEU A  64      18.930   2.916  -8.759  1.00 95.77           H
ATOM    720 3HD1 LEU A  64      19.386   3.717  -7.237  1.00 95.77           H
ATOM    721  CD2 LEU A  64      17.875   5.519  -8.639  1.00 95.77           C
ATOM    722 1HD2 LEU A  64      18.202   5.299  -9.655  1.00 95.77           H
ATOM    723 2HD2 LEU A  64      17.045   6.225  -8.669  1.00 95.77           H
ATOM    724 3HD2 LEU A  64      18.702   5.954  -8.077  1.00 95.77           H
ATOM    725  HN  LEU A  64      14.759   3.916  -6.776  1.00 95.77           H
ATOM    726  N   GLY A  65      13.281   2.788  -9.375  1.00 94.24           N
ATOM    727  CA  GLY A  65      12.391   2.070 -10.272  1.00 94.24           C
ATOM    728  C   GLY A  65      11.239   2.964 -10.733  1.00 94.24           C
ATOM    729  O   GLY A  65      10.979   3.080 -11.930  1.00 94.24           O
ATOM    730 1HA  GLY A  65      12.950   1.715 -11.138  1.00 94.24           H
ATOM    731 2HA  GLY A  65      11.994   1.189  -9.767  1.00 94.24           H
ATOM    732  HN  GLY A  65      13.344   2.411  -8.451  1.00 94.24           H
ATOM    733  N   ASN A  66      10.579   3.574  -9.759  1.00 94.99           N
ATOM    734  CA  ASN A  66       9.366   4.325 -10.034  1.00 94.99           C
ATOM    735  C   ASN A  66       9.729   5.626 -10.752  1.00 94.99           C
ATOM    736  O   ASN A  66       8.965   6.115 -11.583  1.00 94.99           O
ATOM    737  HA  ASN A  66       8.754   3.666 -10.649  1.00 94.99           H
ATOM    738  CB  ASN A  66       8.638   4.689  -8.738  1.00 94.99           C
ATOM    739 1HB  ASN A  66       9.349   5.095  -8.019  1.00 94.99           H
ATOM    740 2HB  ASN A  66       7.904   5.469  -8.936  1.00 94.99           H
ATOM    741  CG  ASN A  66       7.942   3.465  -8.139  1.00 94.99           C
ATOM    742  OD1 ASN A  66       7.048   2.878  -8.726  1.00 94.99           O
ATOM    743  ND2 ASN A  66       8.399   3.115  -6.940  1.00 94.99           N
ATOM    744 1HD2 ASN A  66       9.136   3.640  -6.513  1.00 94.99           H
ATOM    745 2HD2 ASN A  66       8.007   2.327  -6.466  1.00 94.99           H
ATOM    746  HN  ASN A  66      10.859   3.560  -8.799  1.00 94.99           H
ATOM    747  N   SER A  67      10.896   6.150 -10.406  1.00 94.80           N
ATOM    748  CA  SER A  67      11.411   7.335 -11.072  1.00 94.80           C
ATOM    749  C   SER A  67      11.623   7.049 -12.560  1.00 94.80           C
ATOM    750  O   SER A  67      11.375   7.911 -13.402  1.00 94.80           O
ATOM    751  HA  SER A  67      10.646   8.099 -10.934  1.00 94.80           H
ATOM    752  CB  SER A  67      12.719   7.803 -10.429  1.00 94.80           C
ATOM    753 1HB  SER A  67      13.454   6.999 -10.477  1.00 94.80           H
ATOM    754 2HB  SER A  67      13.124   8.639 -10.999  1.00 94.80           H
ATOM    755  OG  SER A  67      12.536   8.198  -9.073  1.00 94.80           O
ATOM    756  HG  SER A  67      13.001   7.556  -8.463  1.00 94.80           H
ATOM    757  HN  SER A  67      11.484   5.780  -9.688  1.00 94.80           H
ATOM    758  N   LEU A  68      12.079   5.837 -12.838  1.00 92.20           N
ATOM    759  CA  LEU A  68      12.309   5.420 -14.210  1.00 92.20           C
ATOM    760  C   LEU A  68      10.974   5.379 -14.957  1.00 92.20           C
ATOM    761  O   LEU A  68      10.895   5.780 -16.117  1.00 92.20           O
ATOM    762  HA  LEU A  68      12.943   6.173 -14.679  1.00 92.20           H
ATOM    763  CB  LEU A  68      13.075   4.096 -14.248  1.00 92.20           C
ATOM    764 1HB  LEU A  68      14.005   4.221 -13.692  1.00 92.20           H
ATOM    765 2HB  LEU A  68      12.488   3.345 -13.721  1.00 92.20           H
ATOM    766  CG  LEU A  68      13.413   3.556 -15.638  1.00 92.20           C
ATOM    767  HG  LEU A  68      12.490   3.493 -16.214  1.00 92.20           H
ATOM    768  CD1 LEU A  68      14.347   4.511 -16.385  1.00 92.20           C
ATOM    769 1HD1 LEU A  68      13.862   5.481 -16.496  1.00 92.20           H
ATOM    770 2HD1 LEU A  68      15.272   4.629 -15.822  1.00 92.20           H
ATOM    771 3HD1 LEU A  68      14.571   4.102 -17.371  1.00 92.20           H
ATOM    772  CD2 LEU A  68      13.990   2.141 -15.552  1.00 92.20           C
ATOM    773 1HD2 LEU A  68      14.900   2.156 -14.952  1.00 92.20           H
ATOM    774 2HD2 LEU A  68      13.259   1.479 -15.088  1.00 92.20           H
ATOM    775 3HD2 LEU A  68      14.222   1.781 -16.554  1.00 92.20           H
ATOM    776  HN  LEU A  68      12.291   5.147 -12.146  1.00 92.20           H
ATOM    777  N   VAL A  69       9.958   4.891 -14.260  1.00 91.95           N
ATOM    778  CA  VAL A  69       8.639   4.758 -14.854  1.00 91.95           C
ATOM    779  C   VAL A  69       8.151   6.133 -15.316  1.00 91.95           C
ATOM    780  O   VAL A  69       7.665   6.278 -16.437  1.00 91.95           O
ATOM    781  HA  VAL A  69       8.734   4.109 -15.725  1.00 91.95           H
ATOM    782  CB  VAL A  69       7.684   4.087 -13.864  1.00 91.95           C
ATOM    783  HB  VAL A  69       7.722   4.647 -12.930  1.00 91.95           H
ATOM    784  CG1 VAL A  69       6.244   4.128 -14.378  1.00 91.95           C
ATOM    785 1HG1 VAL A  69       5.935   5.164 -14.513  1.00 91.95           H
ATOM    786 2HG1 VAL A  69       6.183   3.603 -15.332  1.00 91.95           H
ATOM    787 3HG1 VAL A  69       5.587   3.644 -13.656  1.00 91.95           H
ATOM    788  CG2 VAL A  69       8.121   2.651 -13.569  1.00 91.95           C
ATOM    789 1HG2 VAL A  69       8.126   2.075 -14.495  1.00 91.95           H
ATOM    790 2HG2 VAL A  69       9.123   2.656 -13.140  1.00 91.95           H
ATOM    791 3HG2 VAL A  69       7.426   2.197 -12.863  1.00 91.95           H
ATOM    792  HN  VAL A  69      10.025   4.590 -13.309  1.00 91.95           H
ATOM    793  N   ILE A  70       8.298   7.106 -14.430  1.00 92.75           N
ATOM    794  CA  ILE A  70       7.825   8.451 -14.710  1.00 92.75           C
ATOM    795  C   ILE A  70       8.592   9.018 -15.907  1.00 92.75           C
ATOM    796  O   ILE A  70       8.000   9.636 -16.791  1.00 92.75           O
ATOM    797  HA  ILE A  70       6.771   8.378 -14.978  1.00 92.75           H
ATOM    798  CB  ILE A  70       7.914   9.322 -13.455  1.00 92.75           C
ATOM    799  HB  ILE A  70       8.931   9.261 -13.068  1.00 92.75           H
ATOM    800  CG1 ILE A  70       6.981   8.802 -12.360  1.00 92.75           C
ATOM    801 1HG1 ILE A  70       5.947   8.862 -12.700  1.00 92.75           H
ATOM    802 2HG1 ILE A  70       7.193   7.751 -12.165  1.00 92.75           H
ATOM    803  CG2 ILE A  70       7.645  10.791 -13.787  1.00 92.75           C
ATOM    804 1HG2 ILE A  70       8.383  11.142 -14.509  1.00 92.75           H
ATOM    805 2HG2 ILE A  70       6.646  10.891 -14.212  1.00 92.75           H
ATOM    806 3HG2 ILE A  70       7.714  11.388 -12.878  1.00 92.75           H
ATOM    807  CD1 ILE A  70       7.147   9.609 -11.070  1.00 92.75           C
ATOM    808 1HD1 ILE A  70       8.176   9.527 -10.720  1.00 92.75           H
ATOM    809 2HD1 ILE A  70       6.910  10.655 -11.263  1.00 92.75           H
ATOM    810 3HD1 ILE A  70       6.472   9.218 -10.308  1.00 92.75           H
ATOM    811  HN  ILE A  70       8.730   6.988 -13.536  1.00 92.75           H
ATOM    812  N   LEU A  71       9.896   8.786 -15.897  1.00 90.75           N
ATOM    813  CA  LEU A  71      10.762   9.337 -16.926  1.00 90.75           C
ATOM    814  C   LEU A  71      10.376   8.744 -18.282  1.00 90.75           C
ATOM    815  O   LEU A  71      10.307   9.460 -19.280  1.00 90.75           O
ATOM    816  HA  LEU A  71      10.588  10.413 -16.958  1.00 90.75           H
ATOM    817  CB  LEU A  71      12.232   9.127 -16.559  1.00 90.75           C
ATOM    818 1HB  LEU A  71      12.421   9.617 -15.604  1.00 90.75           H
ATOM    819 2HB  LEU A  71      12.399   8.060 -16.407  1.00 90.75           H
ATOM    820  CG  LEU A  71      13.257   9.636 -17.574  1.00 90.75           C
ATOM    821  HG  LEU A  71      12.801  10.448 -18.141  1.00 90.75           H
ATOM    822  CD1 LEU A  71      14.487  10.211 -16.870  1.00 90.75           C
ATOM    823 1HD1 LEU A  71      14.186  11.041 -16.231  1.00 90.75           H
ATOM    824 2HD1 LEU A  71      14.953   9.435 -16.262  1.00 90.75           H
ATOM    825 3HD1 LEU A  71      15.200  10.566 -17.615  1.00 90.75           H
ATOM    826  CD2 LEU A  71      13.628   8.540 -18.575  1.00 90.75           C
ATOM    827 1HD2 LEU A  71      14.057   7.691 -18.042  1.00 90.75           H
ATOM    828 2HD2 LEU A  71      12.735   8.219 -19.111  1.00 90.75           H
ATOM    829 3HD2 LEU A  71      14.358   8.929 -19.285  1.00 90.75           H
ATOM    830  HN  LEU A  71      10.361   8.235 -15.204  1.00 90.75           H
ATOM    831  N   VAL A  72      10.134   7.441 -18.276  1.00 87.99           N
ATOM    832  CA  VAL A  72       9.783   6.738 -19.498  1.00 87.99           C
ATOM    833  C   VAL A  72       8.471   7.303 -20.046  1.00 87.99           C
ATOM    834  O   VAL A  72       8.333   7.503 -21.252  1.00 87.99           O
ATOM    835  HA  VAL A  72      10.575   6.924 -20.223  1.00 87.99           H
ATOM    836  CB  VAL A  72       9.723   5.232 -19.237  1.00 87.99           C
ATOM    837  HB  VAL A  72       9.077   5.067 -18.375  1.00 87.99           H
ATOM    838  CG1 VAL A  72       9.114   4.493 -20.430  1.00 87.99           C
ATOM    839 1HG1 VAL A  72       8.102   4.858 -20.605  1.00 87.99           H
ATOM    840 2HG1 VAL A  72       9.723   4.670 -21.317  1.00 87.99           H
ATOM    841 3HG1 VAL A  72       9.083   3.424 -20.218  1.00 87.99           H
ATOM    842  CG2 VAL A  72      11.109   4.679 -18.898  1.00 87.99           C
ATOM    843 1HG2 VAL A  72      11.787   4.862 -19.732  1.00 87.99           H
ATOM    844 2HG2 VAL A  72      11.489   5.173 -18.005  1.00 87.99           H
ATOM    845 3HG2 VAL A  72      11.037   3.606 -18.718  1.00 87.99           H
ATOM    846  HN  VAL A  72      10.176   6.869 -17.456  1.00 87.99           H
ATOM    847  N   TYR A  73       7.540   7.543 -19.134  1.00 86.89           N
ATOM    848  CA  TYR A  73       6.240   8.070 -19.512  1.00 86.89           C
ATOM    849  C   TYR A  73       6.380   9.419 -20.221  1.00 86.89           C
ATOM    850  O   TYR A  73       5.700   9.678 -21.212  1.00 86.89           O
ATOM    851  HA  TYR A  73       5.773   7.358 -20.193  1.00 86.89           H
ATOM    852  CB  TYR A  73       5.470   8.271 -18.206  1.00 86.89           C
ATOM    853 1HB  TYR A  73       5.403   7.316 -17.685  1.00 86.89           H
ATOM    854 2HB  TYR A  73       6.035   8.946 -17.563  1.00 86.89           H
ATOM    855  CG  TYR A  73       4.059   8.833 -18.395  1.00 86.89           C
ATOM    856  CD1 TYR A  73       3.862  10.198 -18.448  1.00 86.89           C
ATOM    857  HD1 TYR A  73       4.710  10.875 -18.356  1.00 86.89           H
ATOM    858  CD2 TYR A  73       2.985   7.974 -18.512  1.00 86.89           C
ATOM    859  HD2 TYR A  73       3.141   6.897 -18.469  1.00 86.89           H
ATOM    860  CE1 TYR A  73       2.534  10.726 -18.626  1.00 86.89           C
ATOM    861  HE1 TYR A  73       2.364  11.802 -18.670  1.00 86.89           H
ATOM    862  CE2 TYR A  73       1.658   8.503 -18.690  1.00 86.89           C
ATOM    863  HE2 TYR A  73       0.800   7.836 -18.783  1.00 86.89           H
ATOM    864  CZ  TYR A  73       1.497   9.853 -18.738  1.00 86.89           C
ATOM    865  OH  TYR A  73       0.244  10.352 -18.906  1.00 86.89           O
ATOM    866  HH  TYR A  73      -0.395   9.611 -19.114  1.00 86.89           H
ATOM    867  HN  TYR A  73       7.663   7.384 -18.155  1.00 86.89           H
ATOM    868  N   TRP A  74       7.267  10.244 -19.684  1.00 87.40           N
ATOM    869  CA  TRP A  74       7.391  11.616 -20.147  1.00 87.40           C
ATOM    870  C   TRP A  74       7.979  11.586 -21.559  1.00 87.40           C
ATOM    871  O   TRP A  74       7.434  12.200 -22.475  1.00 87.40           O
ATOM    872  HA  TRP A  74       6.392  12.051 -20.169  1.00 87.40           H
ATOM    873  CB  TRP A  74       8.220  12.452 -19.171  1.00 87.40           C
ATOM    874 1HB  TRP A  74       8.412  11.862 -18.275  1.00 87.40           H
ATOM    875 2HB  TRP A  74       9.188  12.667 -19.624  1.00 87.40           H
ATOM    876  CG  TRP A  74       7.559  13.771 -18.764  1.00 87.40           C
ATOM    877  CD1 TRP A  74       7.397  14.875 -19.504  1.00 87.40           C
ATOM    878  HD1 TRP A  74       7.732  14.976 -20.537  1.00 87.40           H
ATOM    879  CD2 TRP A  74       6.975  14.079 -17.481  1.00 87.40           C
ATOM    880  NE1 TRP A  74       6.754  15.869 -18.796  1.00 87.40           N
ATOM    881  HE1 TRP A  74       6.521  16.781 -19.133  1.00 87.40           H
ATOM    882  CE2 TRP A  74       6.489  15.370 -17.526  1.00 87.40           C
ATOM    883  CE3 TRP A  74       6.861  13.293 -16.321  1.00 87.40           C
ATOM    884  HE3 TRP A  74       7.236  12.272 -16.260  1.00 87.40           H
ATOM    885  CZ2 TRP A  74       5.855  15.989 -16.442  1.00 87.40           C
ATOM    886  HZ2 TRP A  74       5.480  17.010 -16.502  1.00 87.40           H
ATOM    887  CZ3 TRP A  74       6.225  13.926 -15.246  1.00 87.40           C
ATOM    888  HZ3 TRP A  74       6.110  13.361 -14.321  1.00 87.40           H
ATOM    889  CH2 TRP A  74       5.730  15.225 -15.275  1.00 87.40           C
ATOM    890  HH2 TRP A  74       5.247  15.647 -14.394  1.00 87.40           H
ATOM    891  HN  TRP A  74       7.893   9.989 -18.947  1.00 87.40           H
ATOM    892  N   TYR A  75       9.084  10.867 -21.691  1.00 83.00           N
ATOM    893  CA  TYR A  75       9.893  10.951 -22.894  1.00 83.00           C
ATOM    894  C   TYR A  75       9.361  10.012 -23.979  1.00 83.00           C
ATOM    895  O   TYR A  75       9.806  10.067 -25.125  1.00 83.00           O
ATOM    896  HA  TYR A  75       9.848  11.977 -23.259  1.00 83.00           H
ATOM    897  CB  TYR A  75      11.298  10.500 -22.490  1.00 83.00           C
ATOM    898 1HB  TYR A  75      11.216   9.637 -21.830  1.00 83.00           H
ATOM    899 2HB  TYR A  75      11.833  10.169 -23.381  1.00 83.00           H
ATOM    900  CG  TYR A  75      12.122  11.583 -21.791  1.00 83.00           C
ATOM    901  CD1 TYR A  75      12.751  12.560 -22.536  1.00 83.00           C
ATOM    902  HD1 TYR A  75      12.660  12.561 -23.622  1.00 83.00           H
ATOM    903  CD2 TYR A  75      12.237  11.582 -20.416  1.00 83.00           C
ATOM    904  HD2 TYR A  75      11.741  10.810 -19.828  1.00 83.00           H
ATOM    905  CE1 TYR A  75      13.526  13.579 -21.878  1.00 83.00           C
ATOM    906  HE1 TYR A  75      14.028  14.357 -22.454  1.00 83.00           H
ATOM    907  CE2 TYR A  75      13.013  12.601 -19.758  1.00 83.00           C
ATOM    908  HE2 TYR A  75      13.112  12.612 -18.673  1.00 83.00           H
ATOM    909  CZ  TYR A  75      13.619  13.550 -20.521  1.00 83.00           C
ATOM    910  OH  TYR A  75      14.352  14.512 -19.900  1.00 83.00           O
ATOM    911  HH  TYR A  75      14.739  15.138 -20.577  1.00 83.00           H
ATOM    912  HN  TYR A  75       9.427  10.236 -20.994  1.00 83.00           H
ATOM    913  N   CYS A  76       8.417   9.174 -23.580  1.00 76.79           N
ATOM    914  CA  CYS A  76       7.777   8.266 -24.518  1.00 76.79           C
ATOM    915  C   CYS A  76       6.960   9.097 -25.509  1.00 76.79           C
ATOM    916  O   CYS A  76       5.991   9.751 -25.126  1.00 76.79           O
ATOM    917  HA  CYS A  76       8.576   7.729 -25.029  1.00 76.79           H
ATOM    918  CB  CYS A  76       6.916   7.225 -23.799  1.00 76.79           C
ATOM    919 1HB  CYS A  76       7.527   6.658 -23.097  1.00 76.79           H
ATOM    920 2HB  CYS A  76       6.140   7.722 -23.218  1.00 76.79           H
ATOM    921  SG  CYS A  76       6.154   6.093 -25.019  1.00 76.79           S
ATOM    922  HG  CYS A  76       7.293   5.538 -25.424  1.00 76.79           H
ATOM    923  HN  CYS A  76       8.088   9.108 -22.638  1.00 76.79           H
ATOM    924  N   THR A  77       7.380   9.043 -26.764  1.00 71.07           N
ATOM    925  CA  THR A  77       6.793   9.892 -27.787  1.00 71.07           C
ATOM    926  C   THR A  77       5.489   9.279 -28.305  1.00 71.07           C
ATOM    927  O   THR A  77       4.800   9.881 -29.127  1.00 71.07           O
ATOM    928  HA  THR A  77       6.538  10.850 -27.334  1.00 71.07           H
ATOM    929  CB  THR A  77       7.840  10.107 -28.882  1.00 71.07           C
ATOM    930  HB  THR A  77       7.500  10.848 -29.605  1.00 71.07           H
ATOM    931  OG1 THR A  77       8.071   8.801 -29.402  1.00 71.07           O
ATOM    932  HG1 THR A  77       8.577   8.860 -30.263  1.00 71.07           H
ATOM    933  CG2 THR A  77       9.198  10.530 -28.318  1.00 71.07           C
ATOM    934 1HG2 THR A  77       9.569   9.756 -27.646  1.00 71.07           H
ATOM    935 2HG2 THR A  77       9.088  11.466 -27.770  1.00 71.07           H
ATOM    936 3HG2 THR A  77       9.904  10.669 -29.137  1.00 71.07           H
ATOM    937  HN  THR A  77       8.107   8.436 -27.086  1.00 71.07           H
ATOM    938  N   ARG A  78       5.191   8.091 -27.801  1.00 73.24           N
ATOM    939  CA  ARG A  78       3.982   7.391 -28.202  1.00 73.24           C
ATOM    940  C   ARG A  78       2.769   7.962 -27.465  1.00 73.24           C
ATOM    941  O   ARG A  78       2.877   8.374 -26.311  1.00 73.24           O
ATOM    942  HA  ARG A  78       3.905   7.561 -29.276  1.00 73.24           H
ATOM    943  CB  ARG A  78       4.090   5.893 -27.908  1.00 73.24           C
ATOM    944 1HB  ARG A  78       3.464   5.336 -28.605  1.00 73.24           H
ATOM    945 2HB  ARG A  78       5.116   5.561 -28.066  1.00 73.24           H
ATOM    946  CG  ARG A  78       3.663   5.584 -26.472  1.00 73.24           C
ATOM    947 1HG  ARG A  78       4.243   6.192 -25.777  1.00 73.24           H
ATOM    948 2HG  ARG A  78       2.616   5.853 -26.334  1.00 73.24           H
ATOM    949  CD  ARG A  78       3.862   4.102 -26.148  1.00 73.24           C
ATOM    950 1HD  ARG A  78       3.029   3.520 -26.543  1.00 73.24           H
ATOM    951 2HD  ARG A  78       4.766   3.733 -26.632  1.00 73.24           H
ATOM    952  NE  ARG A  78       3.960   3.913 -24.683  1.00 73.24           N
ATOM    953  HE  ARG A  78       4.871   3.906 -24.271  1.00 73.24           H
ATOM    954  CZ  ARG A  78       2.904   3.749 -23.874  1.00 73.24           C
ATOM    955  NH1 ARG A  78       1.660   3.750 -24.372  1.00 73.24           N
ATOM    956 1HH1 ARG A  78       1.514   3.872 -25.353  1.00 73.24           H
ATOM    957 2HH1 ARG A  78       0.877   3.627 -23.761  1.00 73.24           H
ATOM    958  NH2 ARG A  78       3.111   3.586 -22.560  1.00 73.24           N
ATOM    959 1HH2 ARG A  78       2.334   3.463 -21.943  1.00 73.24           H
ATOM    960 2HH2 ARG A  78       4.043   3.587 -22.197  1.00 73.24           H
ATOM    961  HN  ARG A  78       5.757   7.608 -27.133  1.00 73.24           H
ATOM    962  N   VAL A  79       1.642   7.967 -28.162  1.00 77.70           N
ATOM    963  CA  VAL A  79       0.395   8.416 -27.565  1.00 77.70           C
ATOM    964  C   VAL A  79       0.175   7.680 -26.242  1.00 77.70           C
ATOM    965  O   VAL A  79       0.343   6.464 -26.168  1.00 77.70           O
ATOM    966  HA  VAL A  79       0.493   9.482 -27.362  1.00 77.70           H
ATOM    967  CB  VAL A  79      -0.756   8.225 -28.554  1.00 77.70           C
ATOM    968  HB  VAL A  79      -0.925   7.155 -28.669  1.00 77.70           H
ATOM    969  CG1 VAL A  79      -2.047   8.850 -28.020  1.00 77.70           C
ATOM    970 1HG1 VAL A  79      -2.315   8.377 -27.075  1.00 77.70           H
ATOM    971 2HG1 VAL A  79      -1.895   9.917 -27.861  1.00 77.70           H
ATOM    972 3HG1 VAL A  79      -2.849   8.700 -28.742  1.00 77.70           H
ATOM    973  CG2 VAL A  79      -0.399   8.795 -29.928  1.00 77.70           C
ATOM    974 1HG2 VAL A  79      -0.190   9.861 -29.836  1.00 77.70           H
ATOM    975 2HG2 VAL A  79       0.482   8.285 -30.316  1.00 77.70           H
ATOM    976 3HG2 VAL A  79      -1.235   8.647 -30.612  1.00 77.70           H
ATOM    977  HN  VAL A  79       1.573   7.673 -29.115  1.00 77.70           H
ATOM    978  N   LYS A  80      -0.199   8.449 -25.229  1.00 81.79           N
ATOM    979  CA  LYS A  80      -0.486   7.880 -23.924  1.00 81.79           C
ATOM    980  C   LYS A  80      -1.787   7.078 -23.997  1.00 81.79           C
ATOM    981  O   LYS A  80      -2.591   7.275 -24.906  1.00 81.79           O
ATOM    982  HA  LYS A  80       0.327   7.197 -23.679  1.00 81.79           H
ATOM    983  CB  LYS A  80      -0.497   8.973 -22.853  1.00 81.79           C
ATOM    984 1HB  LYS A  80      -1.375   9.606 -22.983  1.00 81.79           H
ATOM    985 2HB  LYS A  80      -0.576   8.519 -21.865  1.00 81.79           H
ATOM    986  CG  LYS A  80       0.770   9.827 -22.928  1.00 81.79           C
ATOM    987 1HG  LYS A  80       0.776  10.394 -23.859  1.00 81.79           H
ATOM    988 2HG  LYS A  80       0.774  10.552 -22.114  1.00 81.79           H
ATOM    989  CD  LYS A  80       2.025   8.955 -22.848  1.00 81.79           C
ATOM    990 1HD  LYS A  80       1.948   8.280 -21.996  1.00 81.79           H
ATOM    991 2HD  LYS A  80       2.098   8.334 -23.741  1.00 81.79           H
ATOM    992  CE  LYS A  80       3.283   9.815 -22.713  1.00 81.79           C
ATOM    993 1HE  LYS A  80       3.189  10.706 -23.334  1.00 81.79           H
ATOM    994 2HE  LYS A  80       3.390  10.155 -21.683  1.00 81.79           H
ATOM    995  NZ  LYS A  80       4.482   9.047 -23.116  1.00 81.79           N
ATOM    996 1HZ  LYS A  80       5.316   9.556 -22.846  1.00 81.79           H
ATOM    997 2HZ  LYS A  80       4.474   8.143 -22.656  1.00 81.79           H
ATOM    998 3HZ  LYS A  80       4.477   8.914 -24.121  1.00 81.79           H
ATOM    999  HN  LYS A  80      -0.305   9.441 -25.290  1.00 81.79           H
ATOM   1000  N   THR A  81      -1.953   6.190 -23.027  1.00 82.80           N
ATOM   1001  CA  THR A  81      -3.211   5.481 -22.869  1.00 82.80           C
ATOM   1002  C   THR A  81      -3.750   5.662 -21.449  1.00 82.80           C
ATOM   1003  O   THR A  81      -3.040   6.145 -20.568  1.00 82.80           O
ATOM   1004  HA  THR A  81      -3.941   5.922 -23.547  1.00 82.80           H
ATOM   1005  CB  THR A  81      -2.979   4.017 -23.249  1.00 82.80           C
ATOM   1006  HB  THR A  81      -3.924   3.476 -23.308  1.00 82.80           H
ATOM   1007  OG1 THR A  81      -2.061   3.544 -22.267  1.00 82.80           O
ATOM   1008  HG1 THR A  81      -1.127   3.787 -22.528  1.00 82.80           H
ATOM   1009  CG2 THR A  81      -2.222   3.867 -24.570  1.00 82.80           C
ATOM   1010 1HG2 THR A  81      -1.249   4.350 -24.487  1.00 82.80           H
ATOM   1011 2HG2 THR A  81      -2.794   4.335 -25.371  1.00 82.80           H
ATOM   1012 3HG2 THR A  81      -2.085   2.809 -24.792  1.00 82.80           H
ATOM   1013  HN  THR A  81      -1.247   5.954 -22.359  1.00 82.80           H
ATOM   1014  N   MET A  82      -5.002   5.265 -21.270  1.00 84.89           N
ATOM   1015  CA  MET A  82      -5.621   5.310 -19.956  1.00 84.89           C
ATOM   1016  C   MET A  82      -4.817   4.492 -18.944  1.00 84.89           C
ATOM   1017  O   MET A  82      -4.591   4.937 -17.820  1.00 84.89           O
ATOM   1018  HA  MET A  82      -5.620   6.361 -19.667  1.00 84.89           H
ATOM   1019  CB  MET A  82      -7.045   4.757 -20.044  1.00 84.89           C
ATOM   1020 1HB  MET A  82      -7.646   5.393 -20.694  1.00 84.89           H
ATOM   1021 2HB  MET A  82      -7.027   3.766 -20.496  1.00 84.89           H
ATOM   1022  CG  MET A  82      -7.689   4.681 -18.658  1.00 84.89           C
ATOM   1023 1HG  MET A  82      -7.305   3.816 -18.117  1.00 84.89           H
ATOM   1024 2HG  MET A  82      -7.426   5.564 -18.076  1.00 84.89           H
ATOM   1025  SD  MET A  82      -9.463   4.562 -18.816  1.00 84.89           S
ATOM   1026  CE  MET A  82      -9.948   4.919 -17.135  1.00 84.89           C
ATOM   1027 1HE  MET A  82      -9.512   4.177 -16.466  1.00 84.89           H
ATOM   1028 2HE  MET A  82      -9.594   5.912 -16.858  1.00 84.89           H
ATOM   1029 3HE  MET A  82     -11.035   4.886 -17.056  1.00 84.89           H
ATOM   1030  HN  MET A  82      -5.588   4.919 -22.002  1.00 84.89           H
ATOM   1031  N   THR A  83      -4.407   3.309 -19.378  1.00 84.20           N
ATOM   1032  CA  THR A  83      -3.544   2.470 -18.564  1.00 84.20           C
ATOM   1033  C   THR A  83      -2.299   3.247 -18.131  1.00 84.20           C
ATOM   1034  O   THR A  83      -1.903   3.194 -16.967  1.00 84.20           O
ATOM   1035  HA  THR A  83      -4.084   2.200 -17.657  1.00 84.20           H
ATOM   1036  CB  THR A  83      -3.223   1.205 -19.363  1.00 84.20           C
ATOM   1037  HB  THR A  83      -2.701   1.451 -20.288  1.00 84.20           H
ATOM   1038  OG1 THR A  83      -4.486   0.565 -19.521  1.00 84.20           O
ATOM   1039  HG1 THR A  83      -5.118   1.170 -20.006  1.00 84.20           H
ATOM   1040  CG2 THR A  83      -2.394   0.201 -18.560  1.00 84.20           C
ATOM   1041 1HG2 THR A  83      -2.946  -0.096 -17.669  1.00 84.20           H
ATOM   1042 2HG2 THR A  83      -1.450   0.661 -18.267  1.00 84.20           H
ATOM   1043 3HG2 THR A  83      -2.195  -0.678 -19.174  1.00 84.20           H
ATOM   1044  HN  THR A  83      -4.654   2.924 -20.268  1.00 84.20           H
ATOM   1045  N   ASP A  84      -1.717   3.951 -19.090  1.00 85.53           N
ATOM   1046  CA  ASP A  84      -0.465   4.650 -18.851  1.00 85.53           C
ATOM   1047  C   ASP A  84      -0.678   5.714 -17.773  1.00 85.53           C
ATOM   1048  O   ASP A  84       0.205   5.957 -16.952  1.00 85.53           O
ATOM   1049  HA  ASP A  84       0.239   3.878 -18.541  1.00 85.53           H
ATOM   1050  CB  ASP A  84       0.025   5.352 -20.119  1.00 85.53           C
ATOM   1051 1HB  ASP A  84      -0.687   6.125 -20.409  1.00 85.53           H
ATOM   1052 2HB  ASP A  84       0.973   5.851 -19.920  1.00 85.53           H
ATOM   1053  CG  ASP A  84       0.199   4.355 -21.266  1.00 85.53           C
ATOM   1054  OD1 ASP A  84       0.870   3.328 -21.028  1.00 85.53           O
ATOM   1055  OD2 ASP A  84      -0.344   4.642 -22.355  1.00 85.53           O
ATOM   1056  HN  ASP A  84      -2.085   4.048 -20.015  1.00 85.53           H
ATOM   1057  N   MET A  85      -1.855   6.322 -17.811  1.00 90.20           N
ATOM   1058  CA  MET A  85      -2.190   7.363 -16.854  1.00 90.20           C
ATOM   1059  C   MET A  85      -2.207   6.811 -15.427  1.00 90.20           C
ATOM   1060  O   MET A  85      -1.693   7.445 -14.507  1.00 90.20           O
ATOM   1061  HA  MET A  85      -1.407   8.114 -16.951  1.00 90.20           H
ATOM   1062  CB  MET A  85      -3.564   7.944 -17.193  1.00 90.20           C
ATOM   1063 1HB  MET A  85      -3.580   8.267 -18.234  1.00 90.20           H
ATOM   1064 2HB  MET A  85      -4.326   7.172 -17.088  1.00 90.20           H
ATOM   1065  CG  MET A  85      -3.900   9.126 -16.282  1.00 90.20           C
ATOM   1066 1HG  MET A  85      -4.902   9.494 -16.503  1.00 90.20           H
ATOM   1067 2HG  MET A  85      -3.900   8.805 -15.240  1.00 90.20           H
ATOM   1068  SD  MET A  85      -2.707  10.434 -16.515  1.00 90.20           S
ATOM   1069  CE  MET A  85      -3.141  10.959 -18.165  1.00 90.20           C
ATOM   1070 1HE  MET A  85      -3.023  10.123 -18.855  1.00 90.20           H
ATOM   1071 2HE  MET A  85      -4.177  11.297 -18.179  1.00 90.20           H
ATOM   1072 3HE  MET A  85      -2.488  11.776 -18.470  1.00 90.20           H
ATOM   1073  HN  MET A  85      -2.571   6.113 -18.477  1.00 90.20           H
ATOM   1074  N   PHE A  86      -2.803   5.636 -15.288  1.00 90.47           N
ATOM   1075  CA  PHE A  86      -2.905   4.999 -13.986  1.00 90.47           C
ATOM   1076  C   PHE A  86      -1.537   4.509 -13.507  1.00 90.47           C
ATOM   1077  O   PHE A  86      -1.222   4.599 -12.321  1.00 90.47           O
ATOM   1078  HA  PHE A  86      -3.287   5.745 -13.289  1.00 90.47           H
ATOM   1079  CB  PHE A  86      -3.836   3.795 -14.149  1.00 90.47           C
ATOM   1080 1HB  PHE A  86      -3.449   3.154 -14.941  1.00 90.47           H
ATOM   1081 2HB  PHE A  86      -3.821   3.210 -13.230  1.00 90.47           H
ATOM   1082  CG  PHE A  86      -5.283   4.168 -14.476  1.00 90.47           C
ATOM   1083  CD1 PHE A  86      -5.859   5.247 -13.880  1.00 90.47           C
ATOM   1084  HD1 PHE A  86      -5.288   5.847 -13.171  1.00 90.47           H
ATOM   1085  CD2 PHE A  86      -5.995   3.420 -15.361  1.00 90.47           C
ATOM   1086  HD2 PHE A  86      -5.534   2.555 -15.837  1.00 90.47           H
ATOM   1087  CE1 PHE A  86      -7.202   5.593 -14.183  1.00 90.47           C
ATOM   1088  HE1 PHE A  86      -7.663   6.458 -13.706  1.00 90.47           H
ATOM   1089  CE2 PHE A  86      -7.339   3.766 -15.664  1.00 90.47           C
ATOM   1090  HE2 PHE A  86      -7.909   3.166 -16.373  1.00 90.47           H
ATOM   1091  CZ  PHE A  86      -7.914   4.845 -15.069  1.00 90.47           C
ATOM   1092  HZ  PHE A  86      -8.945   5.110 -15.301  1.00 90.47           H
ATOM   1093  HN  PHE A  86      -3.211   5.123 -16.043  1.00 90.47           H
ATOM   1094  N   LEU A  87      -0.761   4.002 -14.453  1.00 88.54           N
ATOM   1095  CA  LEU A  87       0.567   3.501 -14.143  1.00 88.54           C
ATOM   1096  C   LEU A  87       1.430   4.649 -13.614  1.00 88.54           C
ATOM   1097  O   LEU A  87       2.253   4.452 -12.721  1.00 88.54           O
ATOM   1098  HA  LEU A  87       0.460   2.758 -13.353  1.00 88.54           H
ATOM   1099  CB  LEU A  87       1.168   2.789 -15.356  1.00 88.54           C
ATOM   1100 1HB  LEU A  87       1.103   3.458 -16.214  1.00 88.54           H
ATOM   1101 2HB  LEU A  87       2.228   2.619 -15.165  1.00 88.54           H
ATOM   1102  CG  LEU A  87       0.527   1.453 -15.736  1.00 88.54           C
ATOM   1103  HG  LEU A  87      -0.538   1.620 -15.898  1.00 88.54           H
ATOM   1104  CD1 LEU A  87       1.106   0.919 -17.048  1.00 88.54           C
ATOM   1105 1HD1 LEU A  87       0.918   1.637 -17.846  1.00 88.54           H
ATOM   1106 2HD1 LEU A  87       2.180   0.772 -16.937  1.00 88.54           H
ATOM   1107 3HD1 LEU A  87       0.632  -0.031 -17.294  1.00 88.54           H
ATOM   1108  CD2 LEU A  87       0.657   0.439 -14.597  1.00 88.54           C
ATOM   1109 1HD2 LEU A  87       1.711   0.271 -14.379  1.00 88.54           H
ATOM   1110 2HD2 LEU A  87       0.159   0.826 -13.708  1.00 88.54           H
ATOM   1111 3HD2 LEU A  87       0.192  -0.501 -14.894  1.00 88.54           H
ATOM   1112  HN  LEU A  87      -1.025   3.930 -15.415  1.00 88.54           H
ATOM   1113  N   LEU A  88       1.212   5.823 -14.188  1.00 91.63           N
ATOM   1114  CA  LEU A  88       1.925   7.012 -13.752  1.00 91.63           C
ATOM   1115  C   LEU A  88       1.579   7.302 -12.290  1.00 91.63           C
ATOM   1116  O   LEU A  88       2.471   7.453 -11.457  1.00 91.63           O
ATOM   1117  HA  LEU A  88       2.991   6.797 -13.819  1.00 91.63           H
ATOM   1118  CB  LEU A  88       1.639   8.183 -14.695  1.00 91.63           C
ATOM   1119 1HB  LEU A  88       2.087   7.961 -15.664  1.00 91.63           H
ATOM   1120 2HB  LEU A  88       0.562   8.246 -14.849  1.00 91.63           H
ATOM   1121  CG  LEU A  88       2.141   9.553 -14.235  1.00 91.63           C
ATOM   1122  HG  LEU A  88       1.767   9.733 -13.227  1.00 91.63           H
ATOM   1123  CD1 LEU A  88       3.669   9.581 -14.162  1.00 91.63           C
ATOM   1124 1HD1 LEU A  88       4.013   8.827 -13.454  1.00 91.63           H
ATOM   1125 2HD1 LEU A  88       4.084   9.370 -15.147  1.00 91.63           H
ATOM   1126 3HD1 LEU A  88       3.999  10.566 -13.832  1.00 91.63           H
ATOM   1127  CD2 LEU A  88       1.590  10.667 -15.127  1.00 91.63           C
ATOM   1128 1HD2 LEU A  88       1.913  10.504 -16.154  1.00 91.63           H
ATOM   1129 2HD2 LEU A  88       0.501  10.662 -15.083  1.00 91.63           H
ATOM   1130 3HD2 LEU A  88       1.962  11.630 -14.777  1.00 91.63           H
ATOM   1131  HN  LEU A  88       0.563   5.969 -14.935  1.00 91.63           H
ATOM   1132  N   ASN A  89       0.283   7.371 -12.024  1.00 94.23           N
ATOM   1133  CA  ASN A  89      -0.190   7.757 -10.705  1.00 94.23           C
ATOM   1134  C   ASN A  89       0.232   6.697  -9.686  1.00 94.23           C
ATOM   1135  O   ASN A  89       0.443   7.006  -8.515  1.00 94.23           O
ATOM   1136  HA  ASN A  89       0.266   8.728 -10.510  1.00 94.23           H
ATOM   1137  CB  ASN A  89      -1.716   7.859 -10.677  1.00 94.23           C
ATOM   1138 1HB  ASN A  89      -2.150   7.050 -11.264  1.00 94.23           H
ATOM   1139 2HB  ASN A  89      -2.073   7.737  -9.654  1.00 94.23           H
ATOM   1140  CG  ASN A  89      -2.186   9.207 -11.228  1.00 94.23           C
ATOM   1141  OD1 ASN A  89      -2.425  10.156 -10.500  1.00 94.23           O
ATOM   1142  ND2 ASN A  89      -2.305   9.237 -12.553  1.00 94.23           N
ATOM   1143 1HD2 ASN A  89      -2.093   8.422 -13.093  1.00 94.23           H
ATOM   1144 2HD2 ASN A  89      -2.607  10.075 -13.009  1.00 94.23           H
ATOM   1145  HN  ASN A  89      -0.436   7.170 -12.689  1.00 94.23           H
ATOM   1146  N   LEU A  90       0.343   5.468 -10.170  1.00 92.60           N
ATOM   1147  CA  LEU A  90       0.764   4.365  -9.322  1.00 92.60           C
ATOM   1148  C   LEU A  90       2.197   4.611  -8.847  1.00 92.60           C
ATOM   1149  O   LEU A  90       2.499   4.447  -7.666  1.00 92.60           O
ATOM   1150  HA  LEU A  90       0.108   4.354  -8.452  1.00 92.60           H
ATOM   1151  CB  LEU A  90       0.577   3.031 -10.047  1.00 92.60           C
ATOM   1152 1HB  LEU A  90      -0.343   3.082 -10.631  1.00 92.60           H
ATOM   1153 2HB  LEU A  90       1.396   2.906 -10.755  1.00 92.60           H
ATOM   1154  CG  LEU A  90       0.514   1.787  -9.158  1.00 92.60           C
ATOM   1155  HG  LEU A  90       1.237   1.908  -8.351  1.00 92.60           H
ATOM   1156  CD1 LEU A  90      -0.865   1.645  -8.511  1.00 92.60           C
ATOM   1157 1HD1 LEU A  90      -1.072   2.523  -7.899  1.00 92.60           H
ATOM   1158 2HD1 LEU A  90      -1.624   1.557  -9.289  1.00 92.60           H
ATOM   1159 3HD1 LEU A  90      -0.882   0.753  -7.884  1.00 92.60           H
ATOM   1160  CD2 LEU A  90       0.913   0.534  -9.939  1.00 92.60           C
ATOM   1161 1HD2 LEU A  90       0.232   0.397 -10.779  1.00 92.60           H
ATOM   1162 2HD2 LEU A  90       1.932   0.647 -10.311  1.00 92.60           H
ATOM   1163 3HD2 LEU A  90       0.860  -0.335  -9.283  1.00 92.60           H
ATOM   1164  HN  LEU A  90       0.152   5.222 -11.120  1.00 92.60           H
ATOM   1165  N   ALA A  91       3.041   5.000  -9.791  1.00 94.44           N
ATOM   1166  CA  ALA A  91       4.445   5.226  -9.492  1.00 94.44           C
ATOM   1167  C   ALA A  91       4.574   6.415  -8.537  1.00 94.44           C
ATOM   1168  O   ALA A  91       5.436   6.420  -7.659  1.00 94.44           O
ATOM   1169  HA  ALA A  91       4.828   4.332  -9.000  1.00 94.44           H
ATOM   1170  CB  ALA A  91       5.216   5.440 -10.796  1.00 94.44           C
ATOM   1171 1HB  ALA A  91       5.117   4.556 -11.426  1.00 94.44           H
ATOM   1172 2HB  ALA A  91       4.813   6.306 -11.320  1.00 94.44           H
ATOM   1173 3HB  ALA A  91       6.270   5.609 -10.572  1.00 94.44           H
ATOM   1174  HN  ALA A  91       2.780   5.161 -10.743  1.00 94.44           H
ATOM   1175  N   ILE A  92       3.705   7.394  -8.741  1.00 95.84           N
ATOM   1176  CA  ILE A  92       3.706   8.582  -7.904  1.00 95.84           C
ATOM   1177  C   ILE A  92       3.343   8.191  -6.470  1.00 95.84           C
ATOM   1178  O   ILE A  92       3.997   8.621  -5.521  1.00 95.84           O
ATOM   1179  HA  ILE A  92       4.720   8.982  -7.907  1.00 95.84           H
ATOM   1180  CB  ILE A  92       2.793   9.656  -8.498  1.00 95.84           C
ATOM   1181  HB  ILE A  92       1.833   9.197  -8.734  1.00 95.84           H
ATOM   1182  CG1 ILE A  92       3.367  10.200  -9.808  1.00 95.84           C
ATOM   1183 1HG1 ILE A  92       4.255  10.796  -9.600  1.00 95.84           H
ATOM   1184 2HG1 ILE A  92       3.680   9.372 -10.444  1.00 95.84           H
ATOM   1185  CG2 ILE A  92       2.524  10.770  -7.484  1.00 95.84           C
ATOM   1186 1HG2 ILE A  92       2.041  10.349  -6.602  1.00 95.84           H
ATOM   1187 2HG2 ILE A  92       3.468  11.233  -7.195  1.00 95.84           H
ATOM   1188 3HG2 ILE A  92       1.873  11.520  -7.932  1.00 95.84           H
ATOM   1189  CD1 ILE A  92       2.334  11.055 -10.546  1.00 95.84           C
ATOM   1190 1HD1 ILE A  92       1.457  10.449 -10.774  1.00 95.84           H
ATOM   1191 2HD1 ILE A  92       2.042  11.895  -9.917  1.00 95.84           H
ATOM   1192 3HD1 ILE A  92       2.768  11.429 -11.473  1.00 95.84           H
ATOM   1193  HN  ILE A  92       3.010   7.384  -9.460  1.00 95.84           H
ATOM   1194  N   ALA A  93       2.302   7.379  -6.358  1.00 95.71           N
ATOM   1195  CA  ALA A  93       1.814   6.963  -5.053  1.00 95.71           C
ATOM   1196  C   ALA A  93       2.932   6.235  -4.305  1.00 95.71           C
ATOM   1197  O   ALA A  93       3.164   6.492  -3.125  1.00 95.71           O
ATOM   1198  HA  ALA A  93       1.542   7.861  -4.499  1.00 95.71           H
ATOM   1199  CB  ALA A  93       0.567   6.095  -5.227  1.00 95.71           C
ATOM   1200 1HB  ALA A  93      -0.207   6.668  -5.738  1.00 95.71           H
ATOM   1201 2HB  ALA A  93       0.817   5.214  -5.819  1.00 95.71           H
ATOM   1202 3HB  ALA A  93       0.202   5.783  -4.249  1.00 95.71           H
ATOM   1203  HN  ALA A  93       1.795   7.008  -7.136  1.00 95.71           H
ATOM   1204  N   ASP A  94       3.596   5.340  -5.022  1.00 94.68           N
ATOM   1205  CA  ASP A  94       4.659   4.546  -4.430  1.00 94.68           C
ATOM   1206  C   ASP A  94       5.765   5.476  -3.928  1.00 94.68           C
ATOM   1207  O   ASP A  94       6.268   5.306  -2.819  1.00 94.68           O
ATOM   1208  HA  ASP A  94       4.184   3.988  -3.622  1.00 94.68           H
ATOM   1209  CB  ASP A  94       5.272   3.593  -5.458  1.00 94.68           C
ATOM   1210 1HB  ASP A  94       5.398   4.110  -6.409  1.00 94.68           H
ATOM   1211 2HB  ASP A  94       6.265   3.286  -5.128  1.00 94.68           H
ATOM   1212  CG  ASP A  94       4.390   2.358  -5.655  1.00 94.68           C
ATOM   1213  OD1 ASP A  94       3.691   1.999  -4.683  1.00 94.68           O
ATOM   1214  OD2 ASP A  94       4.435   1.802  -6.774  1.00 94.68           O
ATOM   1215  HN  ASP A  94       3.417   5.154  -5.988  1.00 94.68           H
ATOM   1216  N   LEU A  95       6.112   6.438  -4.770  1.00 96.80           N
ATOM   1217  CA  LEU A  95       7.190   7.358  -4.451  1.00 96.80           C
ATOM   1218  C   LEU A  95       6.863   8.090  -3.148  1.00 96.80           C
ATOM   1219  O   LEU A  95       7.721   8.227  -2.277  1.00 96.80           O
ATOM   1220  HA  LEU A  95       8.091   6.765  -4.297  1.00 96.80           H
ATOM   1221  CB  LEU A  95       7.462   8.295  -5.631  1.00 96.80           C
ATOM   1222 1HB  LEU A  95       6.505   8.625  -6.034  1.00 96.80           H
ATOM   1223 2HB  LEU A  95       7.973   9.181  -5.255  1.00 96.80           H
ATOM   1224  CG  LEU A  95       8.291   7.709  -6.775  1.00 96.80           C
ATOM   1225  HG  LEU A  95       7.770   6.833  -7.161  1.00 96.80           H
ATOM   1226  CD1 LEU A  95       8.413   8.706  -7.929  1.00 96.80           C
ATOM   1227 1HD1 LEU A  95       7.420   8.949  -8.306  1.00 96.80           H
ATOM   1228 2HD1 LEU A  95       8.900   9.615  -7.575  1.00 96.80           H
ATOM   1229 3HD1 LEU A  95       9.007   8.264  -8.729  1.00 96.80           H
ATOM   1230  CD2 LEU A  95       9.659   7.239  -6.277  1.00 96.80           C
ATOM   1231 1HD2 LEU A  95      10.200   8.083  -5.849  1.00 96.80           H
ATOM   1232 2HD2 LEU A  95       9.523   6.471  -5.515  1.00 96.80           H
ATOM   1233 3HD2 LEU A  95      10.228   6.827  -7.110  1.00 96.80           H
ATOM   1234  HN  LEU A  95       5.671   6.594  -5.654  1.00 96.80           H
ATOM   1235  N   LEU A  96       5.620   8.539  -3.055  1.00 96.22           N
ATOM   1236  CA  LEU A  96       5.202   9.356  -1.929  1.00 96.22           C
ATOM   1237  C   LEU A  96       5.439   8.585  -0.629  1.00 96.22           C
ATOM   1238  O   LEU A  96       5.882   9.158   0.365  1.00 96.22           O
ATOM   1239  HA  LEU A  96       5.830  10.248  -1.921  1.00 96.22           H
ATOM   1240  CB  LEU A  96       3.756   9.822  -2.112  1.00 96.22           C
ATOM   1241 1HB  LEU A  96       3.152   8.962  -2.400  1.00 96.22           H
ATOM   1242 2HB  LEU A  96       3.382  10.167  -1.148  1.00 96.22           H
ATOM   1243  CG  LEU A  96       3.535  10.933  -3.141  1.00 96.22           C
ATOM   1244  HG  LEU A  96       3.836  10.557  -4.119  1.00 96.22           H
ATOM   1245  CD1 LEU A  96       2.054  11.305  -3.236  1.00 96.22           C
ATOM   1246 1HD1 LEU A  96       1.478  10.430  -3.537  1.00 96.22           H
ATOM   1247 2HD1 LEU A  96       1.704  11.654  -2.264  1.00 96.22           H
ATOM   1248 3HD1 LEU A  96       1.925  12.097  -3.974  1.00 96.22           H
ATOM   1249  CD2 LEU A  96       4.413  12.148  -2.834  1.00 96.22           C
ATOM   1250 1HD2 LEU A  96       4.166  12.533  -1.844  1.00 96.22           H
ATOM   1251 2HD2 LEU A  96       5.462  11.853  -2.858  1.00 96.22           H
ATOM   1252 3HD2 LEU A  96       4.236  12.922  -3.580  1.00 96.22           H
ATOM   1253  HN  LEU A  96       4.907   8.354  -3.731  1.00 96.22           H
ATOM   1254  N   PHE A  97       5.134   7.297  -0.679  1.00 95.91           N
ATOM   1255  CA  PHE A  97       5.295   6.444   0.487  1.00 95.91           C
ATOM   1256  C   PHE A  97       6.775   6.189   0.780  1.00 95.91           C
ATOM   1257  O   PHE A  97       7.215   6.313   1.922  1.00 95.91           O
ATOM   1258  HA  PHE A  97       4.843   6.963   1.332  1.00 95.91           H
ATOM   1259  CB  PHE A  97       4.615   5.112   0.164  1.00 95.91           C
ATOM   1260 1HB  PHE A  97       3.535   5.259   0.162  1.00 95.91           H
ATOM   1261 2HB  PHE A  97       4.897   4.806  -0.844  1.00 95.91           H
ATOM   1262  CG  PHE A  97       4.960   3.985   1.139  1.00 95.91           C
ATOM   1263  CD1 PHE A  97       5.570   2.857   0.685  1.00 95.91           C
ATOM   1264  HD1 PHE A  97       5.812   2.756  -0.372  1.00 95.91           H
ATOM   1265  CD2 PHE A  97       4.657   4.110   2.459  1.00 95.91           C
ATOM   1266  HD2 PHE A  97       4.168   5.014   2.822  1.00 95.91           H
ATOM   1267  CE1 PHE A  97       5.890   1.810   1.590  1.00 95.91           C
ATOM   1268  HE1 PHE A  97       6.378   0.906   1.227  1.00 95.91           H
ATOM   1269  CE2 PHE A  97       4.977   3.064   3.363  1.00 95.91           C
ATOM   1270  HE2 PHE A  97       4.734   3.164   4.421  1.00 95.91           H
ATOM   1271  CZ  PHE A  97       5.587   1.936   2.910  1.00 95.91           C
ATOM   1272  HZ  PHE A  97       5.833   1.133   3.605  1.00 95.91           H
ATOM   1273  HN  PHE A  97       4.784   6.836  -1.494  1.00 95.91           H
ATOM   1274  N   LEU A  98       7.502   5.839  -0.271  1.00 96.71           N
ATOM   1275  CA  LEU A  98       8.882   5.411  -0.117  1.00 96.71           C
ATOM   1276  C   LEU A  98       9.671   6.501   0.612  1.00 96.71           C
ATOM   1277  O   LEU A  98      10.558   6.202   1.409  1.00 96.71           O
ATOM   1278  HA  LEU A  98       8.879   4.514   0.503  1.00 96.71           H
ATOM   1279  CB  LEU A  98       9.477   5.023  -1.472  1.00 96.71           C
ATOM   1280 1HB  LEU A  98       9.286   5.833  -2.176  1.00 96.71           H
ATOM   1281 2HB  LEU A  98      10.558   4.944  -1.362  1.00 96.71           H
ATOM   1282  CG  LEU A  98       8.958   3.720  -2.084  1.00 96.71           C
ATOM   1283  HG  LEU A  98       7.874   3.696  -1.967  1.00 96.71           H
ATOM   1284  CD1 LEU A  98       9.252   3.663  -3.584  1.00 96.71           C
ATOM   1285 1HD1 LEU A  98       8.765   4.502  -4.082  1.00 96.71           H
ATOM   1286 2HD1 LEU A  98      10.329   3.721  -3.745  1.00 96.71           H
ATOM   1287 3HD1 LEU A  98       8.873   2.727  -3.994  1.00 96.71           H
ATOM   1288  CD2 LEU A  98       9.519   2.505  -1.343  1.00 96.71           C
ATOM   1289 1HD2 LEU A  98      10.607   2.511  -1.406  1.00 96.71           H
ATOM   1290 2HD2 LEU A  98       9.216   2.545  -0.297  1.00 96.71           H
ATOM   1291 3HD2 LEU A  98       9.134   1.592  -1.798  1.00 96.71           H
ATOM   1292  HN  LEU A  98       7.163   5.843  -1.212  1.00 96.71           H
ATOM   1293  N   VAL A  99       9.319   7.743   0.311  1.00 96.94           N
ATOM   1294  CA  VAL A  99      10.023   8.879   0.881  1.00 96.94           C
ATOM   1295  C   VAL A  99       9.866   8.859   2.403  1.00 96.94           C
ATOM   1296  O   VAL A  99      10.628   9.509   3.117  1.00 96.94           O
ATOM   1297  HA  VAL A  99      11.079   8.768   0.635  1.00 96.94           H
ATOM   1298  CB  VAL A  99       9.522  10.177   0.245  1.00 96.94           C
ATOM   1299  HB  VAL A  99       8.433  10.171   0.285  1.00 96.94           H
ATOM   1300  CG1 VAL A  99      10.014  11.396   1.028  1.00 96.94           C
ATOM   1301 1HG1 VAL A  99       9.646  11.344   2.052  1.00 96.94           H
ATOM   1302 2HG1 VAL A  99      11.104  11.408   1.034  1.00 96.94           H
ATOM   1303 3HG1 VAL A  99       9.644  12.305   0.554  1.00 96.94           H
ATOM   1304  CG2 VAL A  99       9.938  10.264  -1.225  1.00 96.94           C
ATOM   1305 1HG2 VAL A  99      11.026  10.237  -1.296  1.00 96.94           H
ATOM   1306 2HG2 VAL A  99       9.516   9.421  -1.772  1.00 96.94           H
ATOM   1307 3HG2 VAL A  99       9.569  11.197  -1.652  1.00 96.94           H
ATOM   1308  HN  VAL A  99       8.569   7.977  -0.308  1.00 96.94           H
ATOM   1309  N   THR A 100       8.874   8.106   2.854  1.00 96.24           N
ATOM   1310  CA  THR A 100       8.566   8.045   4.273  1.00 96.24           C
ATOM   1311  C   THR A 100       9.396   6.954   4.952  1.00 96.24           C
ATOM   1312  O   THR A 100       9.518   6.933   6.176  1.00 96.24           O
ATOM   1313  HA  THR A 100       8.851   8.994   4.728  1.00 96.24           H
ATOM   1314  CB  THR A 100       7.057   7.841   4.421  1.00 96.24           C
ATOM   1315  HB  THR A 100       6.733   8.060   5.438  1.00 96.24           H
ATOM   1316  OG1 THR A 100       6.843   6.502   3.982  1.00 96.24           O
ATOM   1317  HG1 THR A 100       6.782   6.475   2.984  1.00 96.24           H
ATOM   1318  CG2 THR A 100       6.252   8.690   3.435  1.00 96.24           C
ATOM   1319 1HG2 THR A 100       6.528   8.422   2.415  1.00 96.24           H
ATOM   1320 2HG2 THR A 100       6.466   9.745   3.605  1.00 96.24           H
ATOM   1321 3HG2 THR A 100       5.187   8.507   3.583  1.00 96.24           H
ATOM   1322  HN  THR A 100       8.286   7.547   2.270  1.00 96.24           H
ATOM   1323  N   LEU A 101       9.947   6.075   4.127  1.00 95.99           N
ATOM   1324  CA  LEU A 101      10.626   4.895   4.636  1.00 95.99           C
ATOM   1325  C   LEU A 101      11.854   5.327   5.440  1.00 95.99           C
ATOM   1326  O   LEU A 101      12.142   4.761   6.494  1.00 95.99           O
ATOM   1327  HA  LEU A 101       9.936   4.385   5.308  1.00 95.99           H
ATOM   1328  CB  LEU A 101      10.947   3.928   3.496  1.00 95.99           C
ATOM   1329 1HB  LEU A 101      11.451   4.483   2.705  1.00 95.99           H
ATOM   1330 2HB  LEU A 101      11.654   3.185   3.864  1.00 95.99           H
ATOM   1331  CG  LEU A 101       9.752   3.194   2.883  1.00 95.99           C
ATOM   1332  HG  LEU A 101       9.117   3.929   2.388  1.00 95.99           H
ATOM   1333  CD1 LEU A 101      10.209   2.200   1.813  1.00 95.99           C
ATOM   1334 1HD1 LEU A 101      10.735   2.734   1.022  1.00 95.99           H
ATOM   1335 2HD1 LEU A 101      10.877   1.465   2.262  1.00 95.99           H
ATOM   1336 3HD1 LEU A 101       9.340   1.692   1.394  1.00 95.99           H
ATOM   1337  CD2 LEU A 101       8.906   2.522   3.966  1.00 95.99           C
ATOM   1338 1HD2 LEU A 101       9.518   1.802   4.509  1.00 95.99           H
ATOM   1339 2HD2 LEU A 101       8.535   3.278   4.658  1.00 95.99           H
ATOM   1340 3HD2 LEU A 101       8.064   2.008   3.503  1.00 95.99           H
ATOM   1341  HN  LEU A 101       9.933   6.158   3.131  1.00 95.99           H
ATOM   1342  N   PRO A 102      12.598   6.333   4.961  1.00 95.93           N
ATOM   1343  CA  PRO A 102      13.790   6.797   5.675  1.00 95.93           C
ATOM   1344  C   PRO A 102      13.496   7.136   7.127  1.00 95.93           C
ATOM   1345  O   PRO A 102      14.286   6.817   8.015  1.00 95.93           O
ATOM   1346  HA  PRO A 102      14.537   6.004   5.713  1.00 95.93           H
ATOM   1347  CB  PRO A 102      14.231   8.030   4.883  1.00 95.93           C
ATOM   1348 1HB  PRO A 102      13.794   8.943   5.286  1.00 95.93           H
ATOM   1349 2HB  PRO A 102      15.313   8.157   4.907  1.00 95.93           H
ATOM   1350  CG  PRO A 102      13.730   7.740   3.473  1.00 95.93           C
ATOM   1351 1HG  PRO A 102      13.648   8.650   2.877  1.00 95.93           H
ATOM   1352 2HG  PRO A 102      14.405   7.079   2.931  1.00 95.93           H
ATOM   1353  CD  PRO A 102      12.375   7.096   3.719  1.00 95.93           C
ATOM   1354 1HD  PRO A 102      11.589   7.841   3.844  1.00 95.93           H
ATOM   1355 2HD  PRO A 102      12.075   6.456   2.890  1.00 95.93           H
ATOM   1356  N   PHE A 103      12.357   7.780   7.333  1.00 95.20           N
ATOM   1357  CA  PHE A 103      11.975   8.221   8.664  1.00 95.20           C
ATOM   1358  C   PHE A 103      11.647   7.027   9.563  1.00 95.20           C
ATOM   1359  O   PHE A 103      11.986   7.025  10.746  1.00 95.20           O
ATOM   1360  HA  PHE A 103      12.824   8.765   9.080  1.00 95.20           H
ATOM   1361  CB  PHE A 103      10.723   9.086   8.507  1.00 95.20           C
ATOM   1362 1HB  PHE A 103       9.957   8.508   7.991  1.00 95.20           H
ATOM   1363 2HB  PHE A 103      10.332   9.323   9.496  1.00 95.20           H
ATOM   1364  CG  PHE A 103      10.960  10.390   7.742  1.00 95.20           C
ATOM   1365  CD1 PHE A 103      11.328  11.514   8.412  1.00 95.20           C
ATOM   1366  HD1 PHE A 103      11.456  11.486   9.494  1.00 95.20           H
ATOM   1367  CD2 PHE A 103      10.801  10.424   6.392  1.00 95.20           C
ATOM   1368  HD2 PHE A 103      10.505   9.523   5.855  1.00 95.20           H
ATOM   1369  CE1 PHE A 103      11.548  12.724   7.702  1.00 95.20           C
ATOM   1370  HE1 PHE A 103      11.843  13.625   8.239  1.00 95.20           H
ATOM   1371  CE2 PHE A 103      11.020  11.634   5.682  1.00 95.20           C
ATOM   1372  HE2 PHE A 103      10.893  11.662   4.600  1.00 95.20           H
ATOM   1373  CZ  PHE A 103      11.389  12.759   6.352  1.00 95.20           C
ATOM   1374  HZ  PHE A 103      11.557  13.687   5.807  1.00 95.20           H
ATOM   1375  HN  PHE A 103      11.701   8.001   6.611  1.00 95.20           H
ATOM   1376  N   TRP A 104      10.991   6.042   8.969  1.00 93.16           N
ATOM   1377  CA  TRP A 104      10.651   4.827   9.690  1.00 93.16           C
ATOM   1378  C   TRP A 104      11.954   4.155  10.126  1.00 93.16           C
ATOM   1379  O   TRP A 104      12.038   3.608  11.225  1.00 93.16           O
ATOM   1380  HA  TRP A 104      10.068   5.112  10.566  1.00 93.16           H
ATOM   1381  CB  TRP A 104       9.763   3.916   8.841  1.00 93.16           C
ATOM   1382 1HB  TRP A 104      10.130   3.921   7.814  1.00 93.16           H
ATOM   1383 2HB  TRP A 104       9.854   2.893   9.206  1.00 93.16           H
ATOM   1384  CG  TRP A 104       8.285   4.312   8.840  1.00 93.16           C
ATOM   1385  CD1 TRP A 104       7.536   4.702   7.800  1.00 93.16           C
ATOM   1386  HD1 TRP A 104       7.904   4.789   6.777  1.00 93.16           H
ATOM   1387  CD2 TRP A 104       7.402   4.340   9.981  1.00 93.16           C
ATOM   1388  NE1 TRP A 104       6.240   4.978   8.185  1.00 93.16           N
ATOM   1389  HE1 TRP A 104       5.498   5.286   7.589  1.00 93.16           H
ATOM   1390  CE2 TRP A 104       6.156   4.751   9.554  1.00 93.16           C
ATOM   1391  CE3 TRP A 104       7.648   4.028  11.330  1.00 93.16           C
ATOM   1392  HE3 TRP A 104       8.623   3.701  11.692  1.00 93.16           H
ATOM   1393  CZ2 TRP A 104       5.058   4.889  10.412  1.00 93.16           C
ATOM   1394  HZ2 TRP A 104       4.083   5.216  10.050  1.00 93.16           H
ATOM   1395  CZ3 TRP A 104       6.541   4.171  12.174  1.00 93.16           C
ATOM   1396  HZ3 TRP A 104       6.677   3.942  13.231  1.00 93.16           H
ATOM   1397  CH2 TRP A 104       5.280   4.584  11.760  1.00 93.16           C
ATOM   1398  HH2 TRP A 104       4.467   4.670  12.481  1.00 93.16           H
ATOM   1399  HN  TRP A 104      10.695   6.063   8.014  1.00 93.16           H
ATOM   1400  N   ALA A 105      12.939   4.217   9.242  1.00 94.78           N
ATOM   1401  CA  ALA A 105      14.208   3.553   9.487  1.00 94.78           C
ATOM   1402  C   ALA A 105      14.872   4.171  10.719  1.00 94.78           C
ATOM   1403  O   ALA A 105      15.340   3.454  11.602  1.00 94.78           O
ATOM   1404  HA  ALA A 105      14.000   2.502   9.686  1.00 94.78           H
ATOM   1405  CB  ALA A 105      15.087   3.654   8.239  1.00 94.78           C
ATOM   1406 1HB  ALA A 105      14.583   3.174   7.400  1.00 94.78           H
ATOM   1407 2HB  ALA A 105      15.266   4.703   8.004  1.00 94.78           H
ATOM   1408 3HB  ALA A 105      16.039   3.155   8.423  1.00 94.78           H
ATOM   1409  HN  ALA A 105      12.880   4.708   8.373  1.00 94.78           H
ATOM   1410  N   ILE A 106      14.892   5.496  10.739  1.00 94.27           N
ATOM   1411  CA  ILE A 106      15.530   6.218  11.827  1.00 94.27           C
ATOM   1412  C   ILE A 106      14.798   5.911  13.135  1.00 94.27           C
ATOM   1413  O   ILE A 106      15.430   5.678  14.164  1.00 94.27           O
ATOM   1414  HA  ILE A 106      16.552   5.850  11.909  1.00 94.27           H
ATOM   1415  CB  ILE A 106      15.611   7.712  11.503  1.00 94.27           C
ATOM   1416  HB  ILE A 106      14.633   8.038  11.149  1.00 94.27           H
ATOM   1417  CG1 ILE A 106      16.610   7.975  10.375  1.00 94.27           C
ATOM   1418 1HG1 ILE A 106      17.627   7.862  10.752  1.00 94.27           H
ATOM   1419 2HG1 ILE A 106      16.478   7.233   9.587  1.00 94.27           H
ATOM   1420  CG2 ILE A 106      15.933   8.527  12.757  1.00 94.27           C
ATOM   1421 1HG2 ILE A 106      15.152   8.373  13.501  1.00 94.27           H
ATOM   1422 2HG2 ILE A 106      16.892   8.205  13.163  1.00 94.27           H
ATOM   1423 3HG2 ILE A 106      15.985   9.585  12.498  1.00 94.27           H
ATOM   1424  CD1 ILE A 106      16.427   9.379   9.797  1.00 94.27           C
ATOM   1425 1HD1 ILE A 106      15.417   9.479   9.399  1.00 94.27           H
ATOM   1426 2HD1 ILE A 106      16.583  10.119  10.582  1.00 94.27           H
ATOM   1427 3HD1 ILE A 106      17.150   9.540   8.997  1.00 94.27           H
ATOM   1428  HN  ILE A 106      14.484   6.072  10.031  1.00 94.27           H
ATOM   1429  N   ALA A 107      13.475   5.921  13.052  1.00 92.98           N
ATOM   1430  CA  ALA A 107      12.650   5.742  14.235  1.00 92.98           C
ATOM   1431  C   ALA A 107      12.880   4.341  14.804  1.00 92.98           C
ATOM   1432  O   ALA A 107      12.821   4.142  16.017  1.00 92.98           O
ATOM   1433  HA  ALA A 107      12.963   6.480  14.973  1.00 92.98           H
ATOM   1434  CB  ALA A 107      11.184   5.992  13.877  1.00 92.98           C
ATOM   1435 1HB  ALA A 107      11.070   7.011  13.506  1.00 92.98           H
ATOM   1436 2HB  ALA A 107      10.872   5.287  13.107  1.00 92.98           H
ATOM   1437 3HB  ALA A 107      10.566   5.858  14.765  1.00 92.98           H
ATOM   1438  HN  ALA A 107      12.969   6.048  12.199  1.00 92.98           H
ATOM   1439  N   ALA A 108      13.138   3.405  13.902  1.00 92.45           N
ATOM   1440  CA  ALA A 108      13.342   2.021  14.297  1.00 92.45           C
ATOM   1441  C   ALA A 108      14.748   1.864  14.881  1.00 92.45           C
ATOM   1442  O   ALA A 108      14.966   1.044  15.771  1.00 92.45           O
ATOM   1443  HA  ALA A 108      12.609   1.784  15.067  1.00 92.45           H
ATOM   1444  CB  ALA A 108      13.106   1.107  13.093  1.00 92.45           C
ATOM   1445 1HB  ALA A 108      12.084   1.235  12.734  1.00 92.45           H
ATOM   1446 2HB  ALA A 108      13.805   1.365  12.298  1.00 92.45           H
ATOM   1447 3HB  ALA A 108      13.259   0.069  13.389  1.00 92.45           H
ATOM   1448  HN  ALA A 108      13.208   3.579  12.920  1.00 92.45           H
ATOM   1449  N   ALA A 109      15.665   2.664  14.356  1.00 92.02           N
ATOM   1450  CA  ALA A 109      17.066   2.535  14.719  1.00 92.02           C
ATOM   1451  C   ALA A 109      17.258   2.992  16.166  1.00 92.02           C
ATOM   1452  O   ALA A 109      18.110   2.465  16.879  1.00 92.02           O
ATOM   1453  HA  ALA A 109      17.333   1.481  14.641  1.00 92.02           H
ATOM   1454  CB  ALA A 109      17.924   3.334  13.736  1.00 92.02           C
ATOM   1455 1HB  ALA A 109      17.773   2.950  12.727  1.00 92.02           H
ATOM   1456 2HB  ALA A 109      17.634   4.384  13.772  1.00 92.02           H
ATOM   1457 3HB  ALA A 109      18.974   3.237  14.008  1.00 92.02           H
ATOM   1458  HN  ALA A 109      15.464   3.388  13.696  1.00 92.02           H
ATOM   1459  N   ASP A 110      16.451   3.968  16.556  1.00 88.04           N
ATOM   1460  CA  ASP A 110      16.607   4.591  17.860  1.00 88.04           C
ATOM   1461  C   ASP A 110      15.231   4.996  18.394  1.00 88.04           C
ATOM   1462  O   ASP A 110      14.546   4.194  19.026  1.00 88.04           O
ATOM   1463  HA  ASP A 110      17.090   3.837  18.482  1.00 88.04           H
ATOM   1464  CB  ASP A 110      17.469   5.852  17.769  1.00 88.04           C
ATOM   1465 1HB  ASP A 110      18.442   5.601  17.347  1.00 88.04           H
ATOM   1466 2HB  ASP A 110      17.003   6.567  17.091  1.00 88.04           H
ATOM   1467  CG  ASP A 110      17.652   6.491  19.146  1.00 88.04           C
ATOM   1468  OD1 ASP A 110      17.287   5.821  20.136  1.00 88.04           O
ATOM   1469  OD2 ASP A 110      18.154   7.636  19.178  1.00 88.04           O
ATOM   1470  HN  ASP A 110      15.704   4.332  16.001  1.00 88.04           H
ATOM   1471  N   GLN A 111      14.869   6.241  18.120  1.00 88.62           N
ATOM   1472  CA  GLN A 111      13.585   6.761  18.560  1.00 88.62           C
ATOM   1473  C   GLN A 111      13.089   7.838  17.594  1.00 88.62           C
ATOM   1474  O   GLN A 111      13.827   8.273  16.711  1.00 88.62           O
ATOM   1475  HA  GLN A 111      12.907   5.908  18.544  1.00 88.62           H
ATOM   1476  CB  GLN A 111      13.674   7.304  19.988  1.00 88.62           C
ATOM   1477 1HB  GLN A 111      12.690   7.641  20.315  1.00 88.62           H
ATOM   1478 2HB  GLN A 111      13.980   6.507  20.666  1.00 88.62           H
ATOM   1479  CG  GLN A 111      14.670   8.463  20.072  1.00 88.62           C
ATOM   1480 1HG  GLN A 111      15.652   8.128  19.740  1.00 88.62           H
ATOM   1481 2HG  GLN A 111      14.361   9.262  19.399  1.00 88.62           H
ATOM   1482  CD  GLN A 111      14.764   9.001  21.501  1.00 88.62           C
ATOM   1483  OE1 GLN A 111      13.772   9.238  22.170  1.00 88.62           O
ATOM   1484  NE2 GLN A 111      16.011   9.180  21.931  1.00 88.62           N
ATOM   1485 1HE2 GLN A 111      16.782   8.966  21.331  1.00 88.62           H
ATOM   1486 2HE2 GLN A 111      16.176   9.529  22.853  1.00 88.62           H
ATOM   1487  HN  GLN A 111      15.434   6.888  17.609  1.00 88.62           H
ATOM   1488  N   TRP A 112      11.841   8.236  17.792  1.00 91.46           N
ATOM   1489  CA  TRP A 112      11.237   9.253  16.948  1.00 91.46           C
ATOM   1490  C   TRP A 112      11.832  10.607  17.339  1.00 91.46           C
ATOM   1491  O   TRP A 112      11.523  11.140  18.404  1.00 91.46           O
ATOM   1492  HA  TRP A 112      11.489   9.020  15.913  1.00 91.46           H
ATOM   1493  CB  TRP A 112       9.711   9.217  17.053  1.00 91.46           C
ATOM   1494 1HB  TRP A 112       9.370   8.193  16.898  1.00 91.46           H
ATOM   1495 2HB  TRP A 112       9.420   9.500  18.065  1.00 91.46           H
ATOM   1496  CG  TRP A 112       8.997  10.133  16.057  1.00 91.46           C
ATOM   1497  CD1 TRP A 112       8.579  11.392  16.247  1.00 91.46           C
ATOM   1498  HD1 TRP A 112       8.703  11.945  17.178  1.00 91.46           H
ATOM   1499  CD2 TRP A 112       8.631   9.808  14.700  1.00 91.46           C
ATOM   1500  NE1 TRP A 112       7.974  11.900  15.116  1.00 91.46           N
ATOM   1501  HE1 TRP A 112       7.583  12.815  15.014  1.00 91.46           H
ATOM   1502  CE2 TRP A 112       8.006  10.906  14.145  1.00 91.46           C
ATOM   1503  CE3 TRP A 112       8.822   8.625  13.964  1.00 91.46           C
ATOM   1504  HE3 TRP A 112       9.313   7.744  14.379  1.00 91.46           H
ATOM   1505  CZ2 TRP A 112       7.521  10.931  12.832  1.00 91.46           C
ATOM   1506  HZ2 TRP A 112       7.031  11.811  12.417  1.00 91.46           H
ATOM   1507  CZ3 TRP A 112       8.332   8.665  12.654  1.00 91.46           C
ATOM   1508  HZ3 TRP A 112       8.454   7.773  12.039  1.00 91.46           H
ATOM   1509  CH2 TRP A 112       7.701   9.763  12.081  1.00 91.46           C
ATOM   1510  HH2 TRP A 112       7.346   9.715  11.051  1.00 91.46           H
ATOM   1511  HN  TRP A 112      11.248   7.878  18.513  1.00 91.46           H
ATOM   1512  N   LYS A 113      12.674  11.125  16.457  1.00 91.92           N
ATOM   1513  CA  LYS A 113      13.406  12.345  16.748  1.00 91.92           C
ATOM   1514  C   LYS A 113      12.696  13.531  16.092  1.00 91.92           C
ATOM   1515  O   LYS A 113      13.156  14.667  16.190  1.00 91.92           O
ATOM   1516  HA  LYS A 113      13.388  12.487  17.829  1.00 91.92           H
ATOM   1517  CB  LYS A 113      14.873  12.202  16.336  1.00 91.92           C
ATOM   1518 1HB  LYS A 113      14.934  11.948  15.277  1.00 91.92           H
ATOM   1519 2HB  LYS A 113      15.386  13.155  16.464  1.00 91.92           H
ATOM   1520  CG  LYS A 113      15.573  11.123  17.165  1.00 91.92           C
ATOM   1521 1HG  LYS A 113      15.546  11.396  18.220  1.00 91.92           H
ATOM   1522 2HG  LYS A 113      15.037  10.179  17.066  1.00 91.92           H
ATOM   1523  CD  LYS A 113      17.024  10.942  16.716  1.00 91.92           C
ATOM   1524 1HD  LYS A 113      17.052  10.702  15.653  1.00 91.92           H
ATOM   1525 2HD  LYS A 113      17.568  11.878  16.845  1.00 91.92           H
ATOM   1526  CE  LYS A 113      17.710   9.832  17.513  1.00 91.92           C
ATOM   1527 1HE  LYS A 113      17.711  10.084  18.574  1.00 91.92           H
ATOM   1528 2HE  LYS A 113      17.152   8.901  17.408  1.00 91.92           H
ATOM   1529  NZ  LYS A 113      19.100   9.638  17.043  1.00 91.92           N
ATOM   1530 1HZ  LYS A 113      19.523   8.867  17.546  1.00 91.92           H
ATOM   1531 2HZ  LYS A 113      19.095   9.432  16.050  1.00 91.92           H
ATOM   1532 3HZ  LYS A 113      19.634  10.484  17.209  1.00 91.92           H
ATOM   1533  HN  LYS A 113      12.858  10.725  15.559  1.00 91.92           H
ATOM   1534  N   PHE A 114      11.586  13.225  15.436  1.00 93.86           N
ATOM   1535  CA  PHE A 114      10.929  14.199  14.582  1.00 93.86           C
ATOM   1536  C   PHE A 114       9.702  14.797  15.274  1.00 93.86           C
ATOM   1537  O   PHE A 114       9.265  14.299  16.310  1.00 93.86           O
ATOM   1538  HA  PHE A 114      11.651  14.990  14.378  1.00 93.86           H
ATOM   1539  CB  PHE A 114      10.478  13.457  13.322  1.00 93.86           C
ATOM   1540 1HB  PHE A 114       9.659  12.785  13.582  1.00 93.86           H
ATOM   1541 2HB  PHE A 114      10.083  14.180  12.608  1.00 93.86           H
ATOM   1542  CG  PHE A 114      11.587  12.648  12.645  1.00 93.86           C
ATOM   1543  CD1 PHE A 114      12.548  13.284  11.924  1.00 93.86           C
ATOM   1544  HD1 PHE A 114      12.529  14.370  11.827  1.00 93.86           H
ATOM   1545  CD2 PHE A 114      11.611  11.294  12.765  1.00 93.86           C
ATOM   1546  HD2 PHE A 114      10.840  10.784  13.344  1.00 93.86           H
ATOM   1547  CE1 PHE A 114      13.577  12.534  11.296  1.00 93.86           C
ATOM   1548  HE1 PHE A 114      14.348  13.043  10.717  1.00 93.86           H
ATOM   1549  CE2 PHE A 114      12.640  10.544  12.138  1.00 93.86           C
ATOM   1550  HE2 PHE A 114      12.659   9.458  12.234  1.00 93.86           H
ATOM   1551  CZ  PHE A 114      13.601  11.179  11.416  1.00 93.86           C
ATOM   1552  HZ  PHE A 114      14.391  10.603  10.934  1.00 93.86           H
ATOM   1553  HN  PHE A 114      11.137  12.332  15.482  1.00 93.86           H
ATOM   1554  N   GLN A 115       9.182  15.857  14.673  1.00 94.22           N
ATOM   1555  CA  GLN A 115       8.029  16.543  15.232  1.00 94.22           C
ATOM   1556  C   GLN A 115       6.756  15.731  14.985  1.00 94.22           C
ATOM   1557  O   GLN A 115       6.753  14.807  14.173  1.00 94.22           O
ATOM   1558  HA  GLN A 115       8.223  16.610  16.302  1.00 94.22           H
ATOM   1559  CB  GLN A 115       7.900  17.955  14.657  1.00 94.22           C
ATOM   1560 1HB  GLN A 115       7.897  17.909  13.568  1.00 94.22           H
ATOM   1561 2HB  GLN A 115       6.947  18.389  14.960  1.00 94.22           H
ATOM   1562  CG  GLN A 115       9.047  18.848  15.132  1.00 94.22           C
ATOM   1563 1HG  GLN A 115       9.243  18.664  16.188  1.00 94.22           H
ATOM   1564 2HG  GLN A 115       9.958  18.595  14.589  1.00 94.22           H
ATOM   1565  CD  GLN A 115       8.715  20.327  14.920  1.00 94.22           C
ATOM   1566  OE1 GLN A 115       7.745  20.685  14.274  1.00 94.22           O
ATOM   1567  NE2 GLN A 115       9.573  21.162  15.499  1.00 94.22           N
ATOM   1568 1HE2 GLN A 115      10.350  20.802  16.015  1.00 94.22           H
ATOM   1569 2HE2 GLN A 115       9.441  22.150  15.417  1.00 94.22           H
ATOM   1570  HN  GLN A 115       9.533  16.246  13.821  1.00 94.22           H
ATOM   1571  N   THR A 116       5.706  16.106  15.699  1.00 94.42           N
ATOM   1572  CA  THR A 116       4.447  15.385  15.614  1.00 94.42           C
ATOM   1573  C   THR A 116       3.899  15.436  14.187  1.00 94.42           C
ATOM   1574  O   THR A 116       3.309  14.468  13.709  1.00 94.42           O
ATOM   1575  HA  THR A 116       4.635  14.337  15.847  1.00 94.42           H
ATOM   1576  CB  THR A 116       3.492  15.976  16.653  1.00 94.42           C
ATOM   1577  HB  THR A 116       3.123  16.950  16.333  1.00 94.42           H
ATOM   1578  OG1 THR A 116       4.248  15.972  17.861  1.00 94.42           O
ATOM   1579  HG1 THR A 116       3.820  16.576  18.534  1.00 94.42           H
ATOM   1580  CG2 THR A 116       2.307  15.055  16.951  1.00 94.42           C
ATOM   1581 1HG2 THR A 116       2.675  14.103  17.336  1.00 94.42           H
ATOM   1582 2HG2 THR A 116       1.742  14.882  16.035  1.00 94.42           H
ATOM   1583 3HG2 THR A 116       1.662  15.522  17.694  1.00 94.42           H
ATOM   1584  HN  THR A 116       5.705  16.885  16.327  1.00 94.42           H
ATOM   1585  N   PHE A 117       4.113  16.575  13.545  1.00 95.49           N
ATOM   1586  CA  PHE A 117       3.641  16.768  12.184  1.00 95.49           C
ATOM   1587  C   PHE A 117       4.125  15.640  11.271  1.00 95.49           C
ATOM   1588  O   PHE A 117       3.341  15.072  10.512  1.00 95.49           O
ATOM   1589  HA  PHE A 117       2.552  16.765  12.216  1.00 95.49           H
ATOM   1590  CB  PHE A 117       4.226  18.093  11.691  1.00 95.49           C
ATOM   1591 1HB  PHE A 117       3.832  18.903  12.305  1.00 95.49           H
ATOM   1592 2HB  PHE A 117       5.306  18.079  11.838  1.00 95.49           H
ATOM   1593  CG  PHE A 117       3.930  18.395  10.221  1.00 95.49           C
ATOM   1594  CD1 PHE A 117       4.908  18.253   9.287  1.00 95.49           C
ATOM   1595  HD1 PHE A 117       5.903  17.924   9.586  1.00 95.49           H
ATOM   1596  CD2 PHE A 117       2.688  18.807   9.848  1.00 95.49           C
ATOM   1597  HD2 PHE A 117       1.904  18.921  10.597  1.00 95.49           H
ATOM   1598  CE1 PHE A 117       4.633  18.534   7.922  1.00 95.49           C
ATOM   1599  HE1 PHE A 117       5.417  18.420   7.174  1.00 95.49           H
ATOM   1600  CE2 PHE A 117       2.413  19.087   8.484  1.00 95.49           C
ATOM   1601  HE2 PHE A 117       1.418  19.417   8.185  1.00 95.49           H
ATOM   1602  CZ  PHE A 117       3.392  18.945   7.550  1.00 95.49           C
ATOM   1603  HZ  PHE A 117       3.181  19.160   6.502  1.00 95.49           H
ATOM   1604  HN  PHE A 117       4.599  17.356  13.938  1.00 95.49           H
ATOM   1605  N   MET A 118       5.413  15.348  11.375  1.00 95.08           N
ATOM   1606  CA  MET A 118       6.017  14.321  10.543  1.00 95.08           C
ATOM   1607  C   MET A 118       5.408  12.949  10.837  1.00 95.08           C
ATOM   1608  O   MET A 118       5.258  12.127   9.934  1.00 95.08           O
ATOM   1609  HA  MET A 118       5.800  14.611   9.515  1.00 95.08           H
ATOM   1610  CB  MET A 118       7.525  14.277  10.802  1.00 95.08           C
ATOM   1611 1HB  MET A 118       7.930  15.288  10.787  1.00 95.08           H
ATOM   1612 2HB  MET A 118       7.715  13.872  11.796  1.00 95.08           H
ATOM   1613  CG  MET A 118       8.236  13.421   9.752  1.00 95.08           C
ATOM   1614 1HG  MET A 118       9.305  13.388   9.961  1.00 95.08           H
ATOM   1615 2HG  MET A 118       7.871  12.395   9.798  1.00 95.08           H
ATOM   1616  SD  MET A 118       7.954  14.094   8.123  1.00 95.08           S
ATOM   1617  CE  MET A 118       8.931  15.585   8.231  1.00 95.08           C
ATOM   1618 1HE  MET A 118       8.553  16.209   9.040  1.00 95.08           H
ATOM   1619 2HE  MET A 118       9.971  15.324   8.428  1.00 95.08           H
ATOM   1620 3HE  MET A 118       8.866  16.130   7.289  1.00 95.08           H
ATOM   1621  HN  MET A 118       6.039  15.799  12.012  1.00 95.08           H
ATOM   1622  N   CYS A 119       5.073  12.744  12.102  1.00 93.80           N
ATOM   1623  CA  CYS A 119       4.486  11.484  12.526  1.00 93.80           C
ATOM   1624  C   CYS A 119       3.148  11.311  11.804  1.00 93.80           C
ATOM   1625  O   CYS A 119       2.857  10.239  11.277  1.00 93.80           O
ATOM   1626  HA  CYS A 119       5.185  10.700  12.238  1.00 93.80           H
ATOM   1627  CB  CYS A 119       4.326  11.418  14.047  1.00 93.80           C
ATOM   1628 1HB  CYS A 119       5.306  11.423  14.524  1.00 93.80           H
ATOM   1629 2HB  CYS A 119       3.793  12.299  14.404  1.00 93.80           H
ATOM   1630  SG  CYS A 119       3.412   9.903  14.514  1.00 93.80           S
ATOM   1631  HN  CYS A 119       5.198  13.418  12.830  1.00 93.80           H
ATOM   1632  N   LYS A 120       2.369  12.383  11.804  1.00 94.93           N
ATOM   1633  CA  LYS A 120       1.061  12.358  11.171  1.00 94.93           C
ATOM   1634  C   LYS A 120       1.221  11.990   9.694  1.00 94.93           C
ATOM   1635  O   LYS A 120       0.523  11.111   9.191  1.00 94.93           O
ATOM   1636  HA  LYS A 120       0.477  11.578  11.660  1.00 94.93           H
ATOM   1637  CB  LYS A 120       0.330  13.682  11.399  1.00 94.93           C
ATOM   1638 1HB  LYS A 120       0.974  14.513  11.108  1.00 94.93           H
ATOM   1639 2HB  LYS A 120      -0.554  13.728  10.763  1.00 94.93           H
ATOM   1640  CG  LYS A 120      -0.080  13.837  12.865  1.00 94.93           C
ATOM   1641 1HG  LYS A 120      -0.729  13.010  13.154  1.00 94.93           H
ATOM   1642 2HG  LYS A 120       0.804  13.786  13.501  1.00 94.93           H
ATOM   1643  CD  LYS A 120      -0.805  15.165  13.094  1.00 94.93           C
ATOM   1644 1HD  LYS A 120      -0.124  15.993  12.899  1.00 94.93           H
ATOM   1645 2HD  LYS A 120      -1.631  15.259  12.390  1.00 94.93           H
ATOM   1646  CE  LYS A 120      -1.335  15.260  14.527  1.00 94.93           C
ATOM   1647 1HE  LYS A 120      -1.327  14.273  14.990  1.00 94.93           H
ATOM   1648 2HE  LYS A 120      -0.680  15.896  15.122  1.00 94.93           H
ATOM   1649  NZ  LYS A 120      -2.710  15.807  14.535  1.00 94.93           N
ATOM   1650 1HZ  LYS A 120      -3.045  15.864  15.490  1.00 94.93           H
ATOM   1651 2HZ  LYS A 120      -2.707  16.733  14.121  1.00 94.93           H
ATOM   1652 3HZ  LYS A 120      -3.319  15.199  13.999  1.00 94.93           H
ATOM   1653  HN  LYS A 120       2.618  13.256  12.224  1.00 94.93           H
ATOM   1654  N   VAL A 121       2.144  12.681   9.042  1.00 94.94           N
ATOM   1655  CA  VAL A 121       2.331  12.514   7.610  1.00 94.94           C
ATOM   1656  C   VAL A 121       2.765  11.076   7.321  1.00 94.94           C
ATOM   1657  O   VAL A 121       2.195  10.414   6.455  1.00 94.94           O
ATOM   1658  HA  VAL A 121       1.370  12.694   7.130  1.00 94.94           H
ATOM   1659  CB  VAL A 121       3.324  13.554   7.088  1.00 94.94           C
ATOM   1660  HB  VAL A 121       4.223  13.499   7.702  1.00 94.94           H
ATOM   1661  CG1 VAL A 121       3.724  13.253   5.642  1.00 94.94           C
ATOM   1662 1HG1 VAL A 121       4.190  12.269   5.592  1.00 94.94           H
ATOM   1663 2HG1 VAL A 121       2.837  13.267   5.009  1.00 94.94           H
ATOM   1664 3HG1 VAL A 121       4.430  14.007   5.296  1.00 94.94           H
ATOM   1665  CG2 VAL A 121       2.754  14.969   7.215  1.00 94.94           C
ATOM   1666 1HG2 VAL A 121       1.833  15.043   6.637  1.00 94.94           H
ATOM   1667 2HG2 VAL A 121       2.543  15.182   8.263  1.00 94.94           H
ATOM   1668 3HG2 VAL A 121       3.480  15.688   6.837  1.00 94.94           H
ATOM   1669  HN  VAL A 121       2.757  13.343   9.474  1.00 94.94           H
ATOM   1670  N   VAL A 122       3.770  10.634   8.063  1.00 93.74           N
ATOM   1671  CA  VAL A 122       4.438   9.382   7.750  1.00 93.74           C
ATOM   1672  C   VAL A 122       3.443   8.229   7.890  1.00 93.74           C
ATOM   1673  O   VAL A 122       3.426   7.315   7.066  1.00 93.74           O
ATOM   1674  HA  VAL A 122       4.768   9.437   6.712  1.00 93.74           H
ATOM   1675  CB  VAL A 122       5.676   9.214   8.633  1.00 93.74           C
ATOM   1676  HB  VAL A 122       5.384   9.421   9.662  1.00 93.74           H
ATOM   1677  CG1 VAL A 122       6.202   7.779   8.573  1.00 93.74           C
ATOM   1678 1HG1 VAL A 122       5.428   7.094   8.921  1.00 93.74           H
ATOM   1679 2HG1 VAL A 122       6.469   7.533   7.545  1.00 93.74           H
ATOM   1680 3HG1 VAL A 122       7.082   7.687   9.209  1.00 93.74           H
ATOM   1681  CG2 VAL A 122       6.767  10.214   8.244  1.00 93.74           C
ATOM   1682 1HG2 VAL A 122       7.054  10.053   7.205  1.00 93.74           H
ATOM   1683 2HG2 VAL A 122       6.388  11.230   8.362  1.00 93.74           H
ATOM   1684 3HG2 VAL A 122       7.635  10.073   8.887  1.00 93.74           H
ATOM   1685  HN  VAL A 122       4.127  11.114   8.865  1.00 93.74           H
ATOM   1686  N   ASN A 123       2.638   8.308   8.939  1.00 92.58           N
ATOM   1687  CA  ASN A 123       1.643   7.281   9.199  1.00 92.58           C
ATOM   1688  C   ASN A 123       0.605   7.286   8.075  1.00 92.58           C
ATOM   1689  O   ASN A 123       0.155   6.228   7.636  1.00 92.58           O
ATOM   1690  HA  ASN A 123       2.202   6.346   9.246  1.00 92.58           H
ATOM   1691  CB  ASN A 123       0.913   7.542  10.518  1.00 92.58           C
ATOM   1692 1HB  ASN A 123       0.813   8.616  10.676  1.00 92.58           H
ATOM   1693 2HB  ASN A 123      -0.095   7.132  10.467  1.00 92.58           H
ATOM   1694  CG  ASN A 123       1.665   6.916  11.694  1.00 92.58           C
ATOM   1695  OD1 ASN A 123       2.474   6.016  11.539  1.00 92.58           O
ATOM   1696  ND2 ASN A 123       1.354   7.441  12.876  1.00 92.58           N
ATOM   1697 1HD2 ASN A 123       0.682   8.179  12.934  1.00 92.58           H
ATOM   1698 2HD2 ASN A 123       1.794   7.099  13.707  1.00 92.58           H
ATOM   1699  HN  ASN A 123       2.657   9.055   9.604  1.00 92.58           H
ATOM   1700  N   SER A 124       0.256   8.488   7.641  1.00 93.91           N
ATOM   1701  CA  SER A 124      -0.863   8.658   6.730  1.00 93.91           C
ATOM   1702  C   SER A 124      -0.451   8.249   5.314  1.00 93.91           C
ATOM   1703  O   SER A 124      -1.263   7.718   4.557  1.00 93.91           O
ATOM   1704  HA  SER A 124      -1.645   7.999   7.107  1.00 93.91           H
ATOM   1705  CB  SER A 124      -1.366  10.103   6.739  1.00 93.91           C
ATOM   1706 1HB  SER A 124      -0.595  10.758   6.333  1.00 93.91           H
ATOM   1707 2HB  SER A 124      -2.234  10.189   6.085  1.00 93.91           H
ATOM   1708  OG  SER A 124      -1.715  10.538   8.050  1.00 93.91           O
ATOM   1709  HG  SER A 124      -1.105  11.276   8.340  1.00 93.91           H
ATOM   1710  HN  SER A 124       0.721   9.334   7.902  1.00 93.91           H
ATOM   1711  N   MET A 125       0.809   8.510   4.999  1.00 93.82           N
ATOM   1712  CA  MET A 125       1.284   8.369   3.634  1.00 93.82           C
ATOM   1713  C   MET A 125       1.169   6.919   3.160  1.00 93.82           C
ATOM   1714  O   MET A 125       0.834   6.664   2.005  1.00 93.82           O
ATOM   1715  HA  MET A 125       0.638   9.007   3.031  1.00 93.82           H
ATOM   1716  CB  MET A 125       2.744   8.819   3.552  1.00 93.82           C
ATOM   1717 1HB  MET A 125       3.286   8.471   4.431  1.00 93.82           H
ATOM   1718 2HB  MET A 125       3.220   8.365   2.683  1.00 93.82           H
ATOM   1719  CG  MET A 125       2.843  10.343   3.456  1.00 93.82           C
ATOM   1720 1HG  MET A 125       2.324  10.803   4.297  1.00 93.82           H
ATOM   1721 2HG  MET A 125       3.886  10.653   3.517  1.00 93.82           H
ATOM   1722  SD  MET A 125       2.131  10.906   1.919  1.00 93.82           S
ATOM   1723  CE  MET A 125       1.592  12.537   2.405  1.00 93.82           C
ATOM   1724 1HE  MET A 125       0.874  12.454   3.222  1.00 93.82           H
ATOM   1725 2HE  MET A 125       2.452  13.120   2.735  1.00 93.82           H
ATOM   1726 3HE  MET A 125       1.120  13.032   1.557  1.00 93.82           H
ATOM   1727  HN  MET A 125       1.498   8.813   5.658  1.00 93.82           H
ATOM   1728  N   TYR A 126       1.454   6.006   4.078  1.00 87.31           N
ATOM   1729  CA  TYR A 126       1.370   4.588   3.774  1.00 87.31           C
ATOM   1730  C   TYR A 126      -0.058   4.191   3.396  1.00 87.31           C
ATOM   1731  O   TYR A 126      -0.271   3.491   2.407  1.00 87.31           O
ATOM   1732  HA  TYR A 126       2.031   4.385   2.931  1.00 87.31           H
ATOM   1733  CB  TYR A 126       1.766   3.857   5.058  1.00 87.31           C
ATOM   1734 1HB  TYR A 126       2.826   4.027   5.249  1.00 87.31           H
ATOM   1735 2HB  TYR A 126       1.218   4.291   5.895  1.00 87.31           H
ATOM   1736  CG  TYR A 126       1.505   2.350   5.023  1.00 87.31           C
ATOM   1737  CD1 TYR A 126       0.682   1.770   5.967  1.00 87.31           C
ATOM   1738  HD1 TYR A 126       0.218   2.386   6.737  1.00 87.31           H
ATOM   1739  CD2 TYR A 126       2.092   1.571   4.047  1.00 87.31           C
ATOM   1740  HD2 TYR A 126       2.743   2.029   3.302  1.00 87.31           H
ATOM   1741  CE1 TYR A 126       0.436   0.351   5.933  1.00 87.31           C
ATOM   1742  HE1 TYR A 126      -0.212  -0.119   6.673  1.00 87.31           H
ATOM   1743  CE2 TYR A 126       1.846   0.152   4.014  1.00 87.31           C
ATOM   1744  HE2 TYR A 126       2.304  -0.475   3.248  1.00 87.31           H
ATOM   1745  CZ  TYR A 126       1.030  -0.387   4.958  1.00 87.31           C
ATOM   1746  OH  TYR A 126       0.798  -1.727   4.927  1.00 87.31           O
ATOM   1747  HH  TYR A 126       1.271  -2.138   4.147  1.00 87.31           H
ATOM   1748  HN  TYR A 126       1.737   6.222   5.012  1.00 87.31           H
ATOM   1749  N   LYS A 127      -1.001   4.657   4.202  1.00 88.00           N
ATOM   1750  CA  LYS A 127      -2.396   4.306   4.003  1.00 88.00           C
ATOM   1751  C   LYS A 127      -2.885   4.904   2.682  1.00 88.00           C
ATOM   1752  O   LYS A 127      -3.667   4.280   1.966  1.00 88.00           O
ATOM   1753  HA  LYS A 127      -2.453   3.220   3.933  1.00 88.00           H
ATOM   1754  CB  LYS A 127      -3.232   4.725   5.214  1.00 88.00           C
ATOM   1755 1HB  LYS A 127      -3.007   5.759   5.476  1.00 88.00           H
ATOM   1756 2HB  LYS A 127      -4.292   4.685   4.961  1.00 88.00           H
ATOM   1757  CG  LYS A 127      -2.954   3.817   6.414  1.00 88.00           C
ATOM   1758 1HG  LYS A 127      -1.890   3.839   6.651  1.00 88.00           H
ATOM   1759 2HG  LYS A 127      -3.483   4.193   7.289  1.00 88.00           H
ATOM   1760  CD  LYS A 127      -3.389   2.379   6.125  1.00 88.00           C
ATOM   1761 1HD  LYS A 127      -4.423   2.371   5.781  1.00 88.00           H
ATOM   1762 2HD  LYS A 127      -2.782   1.966   5.320  1.00 88.00           H
ATOM   1763  CE  LYS A 127      -3.254   1.505   7.374  1.00 88.00           C
ATOM   1764 1HE  LYS A 127      -2.224   1.528   7.731  1.00 88.00           H
ATOM   1765 2HE  LYS A 127      -3.878   1.903   8.173  1.00 88.00           H
ATOM   1766  NZ  LYS A 127      -3.650   0.110   7.075  1.00 88.00           N
ATOM   1767 1HZ  LYS A 127      -3.571  -0.451   7.916  1.00 88.00           H
ATOM   1768 2HZ  LYS A 127      -4.609   0.095   6.747  1.00 88.00           H
ATOM   1769 3HZ  LYS A 127      -3.041  -0.268   6.358  1.00 88.00           H
ATOM   1770  HN  LYS A 127      -0.823   5.262   4.978  1.00 88.00           H
ATOM   1771  N   MET A 128      -2.403   6.105   2.399  1.00 92.44           N
ATOM   1772  CA  MET A 128      -2.759   6.782   1.164  1.00 92.44           C
ATOM   1773  C   MET A 128      -2.264   5.998  -0.054  1.00 92.44           C
ATOM   1774  O   MET A 128      -3.000   5.819  -1.023  1.00 92.44           O
ATOM   1775  HA  MET A 128      -3.848   6.827   1.157  1.00 92.44           H
ATOM   1776  CB  MET A 128      -2.144   8.183   1.153  1.00 92.44           C
ATOM   1777 1HB  MET A 128      -2.455   8.727   2.046  1.00 92.44           H
ATOM   1778 2HB  MET A 128      -1.057   8.107   1.188  1.00 92.44           H
ATOM   1779  CG  MET A 128      -2.567   8.958  -0.096  1.00 92.44           C
ATOM   1780 1HG  MET A 128      -2.264   8.415  -0.991  1.00 92.44           H
ATOM   1781 2HG  MET A 128      -3.653   9.047  -0.129  1.00 92.44           H
ATOM   1782  SD  MET A 128      -1.824  10.581  -0.088  1.00 92.44           S
ATOM   1783  CE  MET A 128      -2.857  11.390   1.122  1.00 92.44           C
ATOM   1784 1HE  MET A 128      -3.892  11.378   0.781  1.00 92.44           H
ATOM   1785 2HE  MET A 128      -2.782  10.863   2.073  1.00 92.44           H
ATOM   1786 3HE  MET A 128      -2.528  12.421   1.250  1.00 92.44           H
ATOM   1787  HN  MET A 128      -1.782   6.613   2.995  1.00 92.44           H
ATOM   1788  N   ASN A 129      -1.020   5.551   0.036  1.00 91.43           N
ATOM   1789  CA  ASN A 129      -0.431   4.756  -1.028  1.00 91.43           C
ATOM   1790  C   ASN A 129      -1.289   3.511  -1.262  1.00 91.43           C
ATOM   1791  O   ASN A 129      -1.678   3.225  -2.393  1.00 91.43           O
ATOM   1792  HA  ASN A 129      -0.406   5.414  -1.897  1.00 91.43           H
ATOM   1793  CB  ASN A 129       0.980   4.296  -0.656  1.00 91.43           C
ATOM   1794 1HB  ASN A 129       1.661   5.146  -0.677  1.00 91.43           H
ATOM   1795 2HB  ASN A 129       0.983   3.910   0.363  1.00 91.43           H
ATOM   1796  CG  ASN A 129       1.475   3.215  -1.619  1.00 91.43           C
ATOM   1797  OD1 ASN A 129       1.259   2.029  -1.426  1.00 91.43           O
ATOM   1798  ND2 ASN A 129       2.149   3.688  -2.663  1.00 91.43           N
ATOM   1799 1HD2 ASN A 129       2.291   4.673  -2.762  1.00 91.43           H
ATOM   1800 2HD2 ASN A 129       2.514   3.058  -3.349  1.00 91.43           H
ATOM   1801  HN  ASN A 129      -0.419   5.724   0.817  1.00 91.43           H
ATOM   1802  N   PHE A 130      -1.558   2.804  -0.175  1.00 86.12           N
ATOM   1803  CA  PHE A 130      -2.225   1.516  -0.265  1.00 86.12           C
ATOM   1804  C   PHE A 130      -3.556   1.640  -1.010  1.00 86.12           C
ATOM   1805  O   PHE A 130      -3.787   0.941  -1.995  1.00 86.12           O
ATOM   1806  HA  PHE A 130      -1.564   0.847  -0.816  1.00 86.12           H
ATOM   1807  CB  PHE A 130      -2.497   1.051   1.167  1.00 86.12           C
ATOM   1808 1HB  PHE A 130      -1.563   1.074   1.728  1.00 86.12           H
ATOM   1809 2HB  PHE A 130      -3.174   1.759   1.645  1.00 86.12           H
ATOM   1810  CG  PHE A 130      -3.098  -0.352   1.262  1.00 86.12           C
ATOM   1811  CD1 PHE A 130      -4.443  -0.524   1.158  1.00 86.12           C
ATOM   1812  HD1 PHE A 130      -5.093   0.338   1.007  1.00 86.12           H
ATOM   1813  CD2 PHE A 130      -2.288  -1.428   1.450  1.00 86.12           C
ATOM   1814  HD2 PHE A 130      -1.210  -1.290   1.533  1.00 86.12           H
ATOM   1815  CE1 PHE A 130      -5.001  -1.827   1.246  1.00 86.12           C
ATOM   1816  HE1 PHE A 130      -6.079  -1.965   1.163  1.00 86.12           H
ATOM   1817  CE2 PHE A 130      -2.846  -2.731   1.538  1.00 86.12           C
ATOM   1818  HE2 PHE A 130      -2.196  -3.593   1.689  1.00 86.12           H
ATOM   1819  CZ  PHE A 130      -4.191  -2.903   1.434  1.00 86.12           C
ATOM   1820  HZ  PHE A 130      -4.619  -3.903   1.502  1.00 86.12           H
ATOM   1821  HN  PHE A 130      -1.328   3.096   0.754  1.00 86.12           H
ATOM   1822  N   TYR A 131      -4.396   2.534  -0.510  1.00 87.23           N
ATOM   1823  CA  TYR A 131      -5.744   2.671  -1.036  1.00 87.23           C
ATOM   1824  C   TYR A 131      -5.719   3.116  -2.499  1.00 87.23           C
ATOM   1825  O   TYR A 131      -6.486   2.611  -3.318  1.00 87.23           O
ATOM   1826  HA  TYR A 131      -6.232   1.698  -0.968  1.00 87.23           H
ATOM   1827  CB  TYR A 131      -6.416   3.758  -0.196  1.00 87.23           C
ATOM   1828 1HB  TYR A 131      -5.799   4.656  -0.222  1.00 87.23           H
ATOM   1829 2HB  TYR A 131      -7.373   4.015  -0.650  1.00 87.23           H
ATOM   1830  CG  TYR A 131      -6.652   3.361   1.263  1.00 87.23           C
ATOM   1831  CD1 TYR A 131      -7.119   2.099   1.568  1.00 87.23           C
ATOM   1832  HD1 TYR A 131      -7.320   1.385   0.769  1.00 87.23           H
ATOM   1833  CD2 TYR A 131      -6.397   4.265   2.274  1.00 87.23           C
ATOM   1834  HD2 TYR A 131      -6.028   5.262   2.034  1.00 87.23           H
ATOM   1835  CE1 TYR A 131      -7.341   1.725   2.941  1.00 87.23           C
ATOM   1836  HE1 TYR A 131      -7.710   0.731   3.195  1.00 87.23           H
ATOM   1837  CE2 TYR A 131      -6.619   3.892   3.647  1.00 87.23           C
ATOM   1838  HE2 TYR A 131      -6.422   4.596   4.455  1.00 87.23           H
ATOM   1839  CZ  TYR A 131      -7.080   2.640   3.912  1.00 87.23           C
ATOM   1840  OH  TYR A 131      -7.289   2.287   5.209  1.00 87.23           O
ATOM   1841  HH  TYR A 131      -7.231   3.094   5.797  1.00 87.23           H
ATOM   1842  HN  TYR A 131      -4.170   3.157   0.239  1.00 87.23           H
ATOM   1843  N   SER A 132      -4.830   4.056  -2.784  1.00 90.71           N
ATOM   1844  CA  SER A 132      -4.719   4.600  -4.126  1.00 90.71           C
ATOM   1845  C   SER A 132      -4.252   3.512  -5.095  1.00 90.71           C
ATOM   1846  O   SER A 132      -4.760   3.408  -6.210  1.00 90.71           O
ATOM   1847  HA  SER A 132      -5.723   4.937  -4.385  1.00 90.71           H
ATOM   1848  CB  SER A 132      -3.758   5.790  -4.161  1.00 90.71           C
ATOM   1849 1HB  SER A 132      -3.657   6.144  -5.187  1.00 90.71           H
ATOM   1850 2HB  SER A 132      -4.177   6.612  -3.580  1.00 90.71           H
ATOM   1851  OG  SER A 132      -2.473   5.453  -3.647  1.00 90.71           O
ATOM   1852  HG  SER A 132      -2.340   5.878  -2.751  1.00 90.71           H
ATOM   1853  HN  SER A 132      -4.194   4.445  -2.116  1.00 90.71           H
ATOM   1854  N   CYS A 133      -3.289   2.727  -4.633  1.00 85.66           N
ATOM   1855  CA  CYS A 133      -2.719   1.677  -5.459  1.00 85.66           C
ATOM   1856  C   CYS A 133      -3.824   0.670  -5.787  1.00 85.66           C
ATOM   1857  O   CYS A 133      -3.982   0.270  -6.939  1.00 85.66           O
ATOM   1858  HA  CYS A 133      -2.351   2.157  -6.366  1.00 85.66           H
ATOM   1859  CB  CYS A 133      -1.522   1.009  -4.779  1.00 85.66           C
ATOM   1860 1HB  CYS A 133      -1.739   0.843  -3.724  1.00 85.66           H
ATOM   1861 2HB  CYS A 133      -1.340   0.030  -5.224  1.00 85.66           H
ATOM   1862  SG  CYS A 133      -0.035   2.061  -4.954  1.00 85.66           S
ATOM   1863  HG  CYS A 133      -0.404   2.972  -4.057  1.00 85.66           H
ATOM   1864  HN  CYS A 133      -2.900   2.801  -3.715  1.00 85.66           H
ATOM   1865  N   VAL A 134      -4.560   0.290  -4.753  1.00 82.99           N
ATOM   1866  CA  VAL A 134      -5.624  -0.687  -4.910  1.00 82.99           C
ATOM   1867  C   VAL A 134      -6.604  -0.199  -5.979  1.00 82.99           C
ATOM   1868  O   VAL A 134      -6.962  -0.947  -6.887  1.00 82.99           O
ATOM   1869  HA  VAL A 134      -5.169  -1.617  -5.251  1.00 82.99           H
ATOM   1870  CB  VAL A 134      -6.294  -0.953  -3.561  1.00 82.99           C
ATOM   1871  HB  VAL A 134      -6.401   0.002  -3.046  1.00 82.99           H
ATOM   1872  CG1 VAL A 134      -7.692  -1.545  -3.750  1.00 82.99           C
ATOM   1873 1HG1 VAL A 134      -8.309  -0.846  -4.315  1.00 82.99           H
ATOM   1874 2HG1 VAL A 134      -7.617  -2.486  -4.295  1.00 82.99           H
ATOM   1875 3HG1 VAL A 134      -8.145  -1.724  -2.776  1.00 82.99           H
ATOM   1876  CG2 VAL A 134      -5.427  -1.863  -2.688  1.00 82.99           C
ATOM   1877 1HG2 VAL A 134      -5.274  -2.815  -3.196  1.00 82.99           H
ATOM   1878 2HG2 VAL A 134      -4.463  -1.386  -2.512  1.00 82.99           H
ATOM   1879 3HG2 VAL A 134      -5.926  -2.036  -1.735  1.00 82.99           H
ATOM   1880  HN  VAL A 134      -4.439   0.637  -3.823  1.00 82.99           H
ATOM   1881  N   LEU A 135      -7.011   1.054  -5.835  1.00 86.20           N
ATOM   1882  CA  LEU A 135      -8.040   1.610  -6.697  1.00 86.20           C
ATOM   1883  C   LEU A 135      -7.503   1.712  -8.126  1.00 86.20           C
ATOM   1884  O   LEU A 135      -8.236   1.485  -9.087  1.00 86.20           O
ATOM   1885  HA  LEU A 135      -8.880   0.916  -6.693  1.00 86.20           H
ATOM   1886  CB  LEU A 135      -8.549   2.939  -6.135  1.00 86.20           C
ATOM   1887 1HB  LEU A 135      -7.697   3.607  -6.007  1.00 86.20           H
ATOM   1888 2HB  LEU A 135      -9.204   3.397  -6.876  1.00 86.20           H
ATOM   1889  CG  LEU A 135      -9.304   2.861  -4.807  1.00 86.20           C
ATOM   1890  HG  LEU A 135      -8.728   2.237  -4.123  1.00 86.20           H
ATOM   1891  CD1 LEU A 135      -9.425   4.244  -4.163  1.00 86.20           C
ATOM   1892 1HD1 LEU A 135      -8.430   4.647  -3.976  1.00 86.20           H
ATOM   1893 2HD1 LEU A 135      -9.967   4.911  -4.834  1.00 86.20           H
ATOM   1894 3HD1 LEU A 135      -9.966   4.159  -3.220  1.00 86.20           H
ATOM   1895  CD2 LEU A 135     -10.667   2.192  -4.989  1.00 86.20           C
ATOM   1896 1HD2 LEU A 135     -11.263   2.769  -5.697  1.00 86.20           H
ATOM   1897 2HD2 LEU A 135     -10.528   1.181  -5.372  1.00 86.20           H
ATOM   1898 3HD2 LEU A 135     -11.183   2.149  -4.030  1.00 86.20           H
ATOM   1899  HN  LEU A 135      -6.651   1.684  -5.147  1.00 86.20           H
ATOM   1900  N   LEU A 136      -6.226   2.054  -8.221  1.00 88.07           N
ATOM   1901  CA  LEU A 136      -5.589   2.216  -9.516  1.00 88.07           C
ATOM   1902  C   LEU A 136      -5.518   0.858 -10.218  1.00 88.07           C
ATOM   1903  O   LEU A 136      -5.795   0.757 -11.412  1.00 88.07           O
ATOM   1904  HA  LEU A 136      -6.219   2.878 -10.110  1.00 88.07           H
ATOM   1905  CB  LEU A 136      -4.229   2.900  -9.363  1.00 88.07           C
ATOM   1906 1HB  LEU A 136      -3.685   2.407  -8.558  1.00 88.07           H
ATOM   1907 2HB  LEU A 136      -3.659   2.740 -10.278  1.00 88.07           H
ATOM   1908  CG  LEU A 136      -4.263   4.402  -9.073  1.00 88.07           C
ATOM   1909  HG  LEU A 136      -4.983   4.579  -8.274  1.00 88.07           H
ATOM   1910  CD1 LEU A 136      -2.903   4.895  -8.575  1.00 88.07           C
ATOM   1911 1HD1 LEU A 136      -2.639   4.368  -7.658  1.00 88.07           H
ATOM   1912 2HD1 LEU A 136      -2.146   4.703  -9.335  1.00 88.07           H
ATOM   1913 3HD1 LEU A 136      -2.956   5.966  -8.377  1.00 88.07           H
ATOM   1914  CD2 LEU A 136      -4.744   5.186 -10.296  1.00 88.07           C
ATOM   1915 1HD2 LEU A 136      -4.068   5.006 -11.132  1.00 88.07           H
ATOM   1916 2HD2 LEU A 136      -5.749   4.859 -10.565  1.00 88.07           H
ATOM   1917 3HD2 LEU A 136      -4.759   6.250 -10.063  1.00 88.07           H
ATOM   1918  HN  LEU A 136      -5.631   2.220  -7.434  1.00 88.07           H
ATOM   1919  N   ILE A 137      -5.146  -0.153  -9.446  1.00 81.29           N
ATOM   1920  CA  ILE A 137      -5.005  -1.495  -9.985  1.00 81.29           C
ATOM   1921  C   ILE A 137      -6.357  -1.968 -10.523  1.00 81.29           C
ATOM   1922  O   ILE A 137      -6.425  -2.588 -11.583  1.00 81.29           O
ATOM   1923  HA  ILE A 137      -4.303  -1.441 -10.817  1.00 81.29           H
ATOM   1924  CB  ILE A 137      -4.397  -2.431  -8.939  1.00 81.29           C
ATOM   1925  HB  ILE A 137      -4.898  -2.252  -7.988  1.00 81.29           H
ATOM   1926  CG1 ILE A 137      -2.912  -2.131  -8.731  1.00 81.29           C
ATOM   1927 1HG1 ILE A 137      -2.348  -2.440  -9.611  1.00 81.29           H
ATOM   1928 2HG1 ILE A 137      -2.767  -1.056  -8.621  1.00 81.29           H
ATOM   1929  CG2 ILE A 137      -4.640  -3.896  -9.309  1.00 81.29           C
ATOM   1930 1HG2 ILE A 137      -5.712  -4.084  -9.365  1.00 81.29           H
ATOM   1931 2HG2 ILE A 137      -4.182  -4.108 -10.275  1.00 81.29           H
ATOM   1932 3HG2 ILE A 137      -4.197  -4.541  -8.549  1.00 81.29           H
ATOM   1933  CD1 ILE A 137      -2.374  -2.853  -7.494  1.00 81.29           C
ATOM   1934 1HD1 ILE A 137      -2.924  -2.523  -6.613  1.00 81.29           H
ATOM   1935 2HD1 ILE A 137      -2.499  -3.929  -7.619  1.00 81.29           H
ATOM   1936 3HD1 ILE A 137      -1.316  -2.622  -7.370  1.00 81.29           H
ATOM   1937  HN  ILE A 137      -4.943  -0.066  -8.470  1.00 81.29           H
ATOM   1938  N   MET A 138      -7.400  -1.657  -9.767  1.00 80.32           N
ATOM   1939  CA  MET A 138      -8.754  -1.965 -10.196  1.00 80.32           C
ATOM   1940  C   MET A 138      -9.059  -1.320 -11.550  1.00 80.32           C
ATOM   1941  O   MET A 138      -9.553  -1.984 -12.460  1.00 80.32           O
ATOM   1942  HA  MET A 138      -8.794  -3.050 -10.286  1.00 80.32           H
ATOM   1943  CB  MET A 138      -9.749  -1.455  -9.152  1.00 80.32           C
ATOM   1944 1HB  MET A 138      -9.621  -2.009  -8.222  1.00 80.32           H
ATOM   1945 2HB  MET A 138      -9.545  -0.408  -8.930  1.00 80.32           H
ATOM   1946  CG  MET A 138     -11.189  -1.606  -9.648  1.00 80.32           C
ATOM   1947 1HG  MET A 138     -11.320  -1.059 -10.582  1.00 80.32           H
ATOM   1948 2HG  MET A 138     -11.402  -2.653  -9.859  1.00 80.32           H
ATOM   1949  SD  MET A 138     -12.326  -0.989  -8.418  1.00 80.32           S
ATOM   1950  CE  MET A 138     -11.997   0.761  -8.541  1.00 80.32           C
ATOM   1951 1HE  MET A 138     -10.949   0.951  -8.311  1.00 80.32           H
ATOM   1952 2HE  MET A 138     -12.214   1.101  -9.554  1.00 80.32           H
ATOM   1953 3HE  MET A 138     -12.628   1.300  -7.835  1.00 80.32           H
ATOM   1954  HN  MET A 138      -7.332  -1.205  -8.878  1.00 80.32           H
ATOM   1955  N   CYS A 139      -8.753  -0.034 -11.640  1.00 84.53           N
ATOM   1956  CA  CYS A 139      -9.105   0.738 -12.819  1.00 84.53           C
ATOM   1957  C   CYS A 139      -8.324   0.179 -14.010  1.00 84.53           C
ATOM   1958  O   CYS A 139      -8.846   0.110 -15.122  1.00 84.53           O
ATOM   1959  HA  CYS A 139     -10.177   0.614 -12.967  1.00 84.53           H
ATOM   1960  CB  CYS A 139      -8.843   2.232 -12.616  1.00 84.53           C
ATOM   1961 1HB  CYS A 139      -7.821   2.387 -12.270  1.00 84.53           H
ATOM   1962 2HB  CYS A 139      -8.942   2.760 -13.564  1.00 84.53           H
ATOM   1963  SG  CYS A 139     -10.025   2.914 -11.396  1.00 84.53           S
ATOM   1964  HG  CYS A 139      -9.394   2.456 -10.319  1.00 84.53           H
ATOM   1965  HN  CYS A 139      -8.275   0.478 -10.926  1.00 84.53           H
ATOM   1966  N   ILE A 140      -7.086  -0.205 -13.737  1.00 81.85           N
ATOM   1967  CA  ILE A 140      -6.239  -0.788 -14.764  1.00 81.85           C
ATOM   1968  C   ILE A 140      -6.903  -2.055 -15.308  1.00 81.85           C
ATOM   1969  O   ILE A 140      -6.911  -2.286 -16.516  1.00 81.85           O
ATOM   1970  HA  ILE A 140      -6.163  -0.063 -15.575  1.00 81.85           H
ATOM   1971  CB  ILE A 140      -4.825  -1.016 -14.227  1.00 81.85           C
ATOM   1972  HB  ILE A 140      -4.904  -1.478 -13.243  1.00 81.85           H
ATOM   1973  CG1 ILE A 140      -4.086   0.311 -14.045  1.00 81.85           C
ATOM   1974 1HG1 ILE A 140      -3.816   0.717 -15.020  1.00 81.85           H
ATOM   1975 2HG1 ILE A 140      -4.746   1.036 -13.570  1.00 81.85           H
ATOM   1976  CG2 ILE A 140      -4.049  -1.986 -15.121  1.00 81.85           C
ATOM   1977 1HG2 ILE A 140      -4.569  -2.944 -15.155  1.00 81.85           H
ATOM   1978 2HG2 ILE A 140      -3.979  -1.575 -16.128  1.00 81.85           H
ATOM   1979 3HG2 ILE A 140      -3.047  -2.131 -14.716  1.00 81.85           H
ATOM   1980  CD1 ILE A 140      -2.827   0.126 -13.197  1.00 81.85           C
ATOM   1981 1HD1 ILE A 140      -3.103  -0.257 -12.215  1.00 81.85           H
ATOM   1982 2HD1 ILE A 140      -2.158  -0.581 -13.688  1.00 81.85           H
ATOM   1983 3HD1 ILE A 140      -2.321   1.085 -13.084  1.00 81.85           H
ATOM   1984  HN  ILE A 140      -6.661  -0.124 -12.835  1.00 81.85           H
ATOM   1985  N   SER A 141      -7.443  -2.842 -14.389  1.00 75.62           N
ATOM   1986  CA  SER A 141      -8.024  -4.124 -14.750  1.00 75.62           C
ATOM   1987  C   SER A 141      -9.248  -3.912 -15.643  1.00 75.62           C
ATOM   1988  O   SER A 141      -9.427  -4.616 -16.635  1.00 75.62           O
ATOM   1989  HA  SER A 141      -7.241  -4.653 -15.294  1.00 75.62           H
ATOM   1990  CB  SER A 141      -8.408  -4.925 -13.504  1.00 75.62           C
ATOM   1991 1HB  SER A 141      -9.166  -4.380 -12.942  1.00 75.62           H
ATOM   1992 2HB  SER A 141      -8.855  -5.872 -13.806  1.00 75.62           H
ATOM   1993  OG  SER A 141      -7.285  -5.178 -12.664  1.00 75.62           O
ATOM   1994  HG  SER A 141      -7.158  -4.419 -12.025  1.00 75.62           H
ATOM   1995  HN  SER A 141      -7.488  -2.617 -13.416  1.00 75.62           H
ATOM   1996  N   VAL A 142     -10.059  -2.937 -15.258  1.00 77.59           N
ATOM   1997  CA  VAL A 142     -11.246  -2.604 -16.026  1.00 77.59           C
ATOM   1998  C   VAL A 142     -10.829  -2.117 -17.415  1.00 77.59           C
ATOM   1999  O   VAL A 142     -11.429  -2.502 -18.418  1.00 77.59           O
ATOM   2000  HA  VAL A 142     -11.834  -3.516 -16.136  1.00 77.59           H
ATOM   2001  CB  VAL A 142     -12.094  -1.583 -15.264  1.00 77.59           C
ATOM   2002  HB  VAL A 142     -11.461  -0.724 -15.039  1.00 77.59           H
ATOM   2003  CG1 VAL A 142     -13.263  -1.093 -16.121  1.00 77.59           C
ATOM   2004 1HG1 VAL A 142     -12.879  -0.623 -17.026  1.00 77.59           H
ATOM   2005 2HG1 VAL A 142     -13.895  -1.940 -16.391  1.00 77.59           H
ATOM   2006 3HG1 VAL A 142     -13.849  -0.369 -15.555  1.00 77.59           H
ATOM   2007  CG2 VAL A 142     -12.590  -2.163 -13.938  1.00 77.59           C
ATOM   2008 1HG2 VAL A 142     -13.198  -3.046 -14.133  1.00 77.59           H
ATOM   2009 2HG2 VAL A 142     -11.736  -2.439 -13.320  1.00 77.59           H
ATOM   2010 3HG2 VAL A 142     -13.189  -1.416 -13.417  1.00 77.59           H
ATOM   2011  HN  VAL A 142      -9.916  -2.382 -14.439  1.00 77.59           H
ATOM   2012  N   ASP A 143      -9.804  -1.278 -17.430  1.00 78.95           N
ATOM   2013  CA  ASP A 143      -9.360  -0.660 -18.668  1.00 78.95           C
ATOM   2014  C   ASP A 143      -8.859  -1.746 -19.623  1.00 78.95           C
ATOM   2015  O   ASP A 143      -9.123  -1.692 -20.823  1.00 78.95           O
ATOM   2016  HA  ASP A 143     -10.233  -0.135 -19.056  1.00 78.95           H
ATOM   2017  CB  ASP A 143      -8.209   0.316 -18.415  1.00 78.95           C
ATOM   2018 1HB  ASP A 143      -8.469   0.986 -17.596  1.00 78.95           H
ATOM   2019 2HB  ASP A 143      -7.321  -0.236 -18.106  1.00 78.95           H
ATOM   2020  CG  ASP A 143      -7.898   1.133 -19.670  1.00 78.95           C
ATOM   2021  OD1 ASP A 143      -8.861   1.696 -20.234  1.00 78.95           O
ATOM   2022  OD2 ASP A 143      -6.704   1.177 -20.037  1.00 78.95           O
ATOM   2023  HN  ASP A 143      -9.282  -1.018 -16.618  1.00 78.95           H
ATOM   2024  N   ARG A 144      -8.144  -2.705 -19.054  1.00 73.80           N
ATOM   2025  CA  ARG A 144      -7.618  -3.811 -19.836  1.00 73.80           C
ATOM   2026  C   ARG A 144      -8.763  -4.606 -20.467  1.00 73.80           C
ATOM   2027  O   ARG A 144      -8.703  -4.963 -21.642  1.00 73.80           O
ATOM   2028  HA  ARG A 144      -6.999  -3.342 -20.601  1.00 73.80           H
ATOM   2029  CB  ARG A 144      -6.773  -4.747 -18.969  1.00 73.80           C
ATOM   2030 1HB  ARG A 144      -7.225  -4.840 -17.982  1.00 73.80           H
ATOM   2031 2HB  ARG A 144      -6.761  -5.744 -19.410  1.00 73.80           H
ATOM   2032  CG  ARG A 144      -5.342  -4.225 -18.833  1.00 73.80           C
ATOM   2033 1HG  ARG A 144      -4.909  -4.077 -19.823  1.00 73.80           H
ATOM   2034 2HG  ARG A 144      -5.351  -3.252 -18.341  1.00 73.80           H
ATOM   2035  CD  ARG A 144      -4.476  -5.200 -18.033  1.00 73.80           C
ATOM   2036 1HD  ARG A 144      -4.736  -5.146 -16.976  1.00 73.80           H
ATOM   2037 2HD  ARG A 144      -4.671  -6.222 -18.358  1.00 73.80           H
ATOM   2038  NE  ARG A 144      -3.044  -4.875 -18.219  1.00 73.80           N
ATOM   2039  HE  ARG A 144      -2.813  -4.063 -18.755  1.00 73.80           H
ATOM   2040  CZ  ARG A 144      -2.038  -5.602 -17.714  1.00 73.80           C
ATOM   2041  NH1 ARG A 144      -2.288  -6.700 -16.989  1.00 73.80           N
ATOM   2042 1HH1 ARG A 144      -3.233  -6.983 -16.821  1.00 73.80           H
ATOM   2043 2HH1 ARG A 144      -1.532  -7.237 -16.616  1.00 73.80           H
ATOM   2044  NH2 ARG A 144      -0.776  -5.213 -17.946  1.00 73.80           N
ATOM   2045 1HH2 ARG A 144      -0.014  -5.744 -17.577  1.00 73.80           H
ATOM   2046 2HH2 ARG A 144      -0.597  -4.392 -18.488  1.00 73.80           H
ATOM   2047  HN  ARG A 144      -7.923  -2.735 -18.079  1.00 73.80           H
ATOM   2048  N   TYR A 145      -9.781  -4.861 -19.657  1.00 71.93           N
ATOM   2049  CA  TYR A 145     -10.946  -5.592 -20.126  1.00 71.93           C
ATOM   2050  C   TYR A 145     -11.582  -4.895 -21.330  1.00 71.93           C
ATOM   2051  O   TYR A 145     -11.842  -5.528 -22.352  1.00 71.93           O
ATOM   2052  HA  TYR A 145     -10.621  -6.589 -20.422  1.00 71.93           H
ATOM   2053  CB  TYR A 145     -11.942  -5.587 -18.964  1.00 71.93           C
ATOM   2054 1HB  TYR A 145     -11.572  -6.246 -18.179  1.00 71.93           H
ATOM   2055 2HB  TYR A 145     -11.988  -4.583 -18.542  1.00 71.93           H
ATOM   2056  CG  TYR A 145     -13.355  -6.026 -19.355  1.00 71.93           C
ATOM   2057  CD1 TYR A 145     -14.388  -5.111 -19.350  1.00 71.93           C
ATOM   2058  HD1 TYR A 145     -14.197  -4.075 -19.068  1.00 71.93           H
ATOM   2059  CD2 TYR A 145     -13.596  -7.337 -19.711  1.00 71.93           C
ATOM   2060  HD2 TYR A 145     -12.780  -8.060 -19.715  1.00 71.93           H
ATOM   2061  CE1 TYR A 145     -15.717  -5.524 -19.717  1.00 71.93           C
ATOM   2062  HE1 TYR A 145     -16.542  -4.811 -19.718  1.00 71.93           H
ATOM   2063  CE2 TYR A 145     -14.926  -7.750 -20.078  1.00 71.93           C
ATOM   2064  HE2 TYR A 145     -15.130  -8.783 -20.362  1.00 71.93           H
ATOM   2065  CZ  TYR A 145     -15.921  -6.823 -20.063  1.00 71.93           C
ATOM   2066  OH  TYR A 145     -17.176  -7.213 -20.410  1.00 71.93           O
ATOM   2067  HH  TYR A 145     -17.180  -8.186 -20.643  1.00 71.93           H
ATOM   2068  HN  TYR A 145      -9.817  -4.577 -18.699  1.00 71.93           H
ATOM   2069  N   ILE A 146     -11.815  -3.601 -21.170  1.00 74.69           N
ATOM   2070  CA  ILE A 146     -12.477  -2.826 -22.205  1.00 74.69           C
ATOM   2071  C   ILE A 146     -11.640  -2.871 -23.485  1.00 74.69           C
ATOM   2072  O   ILE A 146     -12.181  -3.010 -24.581  1.00 74.69           O
ATOM   2073  HA  ILE A 146     -13.438  -3.301 -22.404  1.00 74.69           H
ATOM   2074  CB  ILE A 146     -12.768  -1.407 -21.710  1.00 74.69           C
ATOM   2075  HB  ILE A 146     -11.848  -0.996 -21.294  1.00 74.69           H
ATOM   2076  CG1 ILE A 146     -13.805  -1.421 -20.586  1.00 74.69           C
ATOM   2077 1HG1 ILE A 146     -14.783  -1.682 -20.991  1.00 74.69           H
ATOM   2078 2HG1 ILE A 146     -13.547  -2.189 -19.857  1.00 74.69           H
ATOM   2079  CG2 ILE A 146     -13.188  -0.498 -22.866  1.00 74.69           C
ATOM   2080 1HG2 ILE A 146     -12.386  -0.453 -23.603  1.00 74.69           H
ATOM   2081 2HG2 ILE A 146     -14.088  -0.896 -23.333  1.00 74.69           H
ATOM   2082 3HG2 ILE A 146     -13.388   0.504 -22.487  1.00 74.69           H
ATOM   2083  CD1 ILE A 146     -13.881  -0.059 -19.893  1.00 74.69           C
ATOM   2084 1HD1 ILE A 146     -12.908   0.188 -19.468  1.00 74.69           H
ATOM   2085 2HD1 ILE A 146     -14.164   0.703 -20.620  1.00 74.69           H
ATOM   2086 3HD1 ILE A 146     -14.626  -0.096 -19.099  1.00 74.69           H
ATOM   2087  HN  ILE A 146     -11.559  -3.083 -20.353  1.00 74.69           H
ATOM   2088  N   ALA A 147     -10.333  -2.750 -23.304  1.00 74.99           N
ATOM   2089  CA  ALA A 147      -9.425  -2.669 -24.435  1.00 74.99           C
ATOM   2090  C   ALA A 147      -9.497  -3.970 -25.236  1.00 74.99           C
ATOM   2091  O   ALA A 147      -9.277  -3.971 -26.446  1.00 74.99           O
ATOM   2092  HA  ALA A 147      -9.755  -1.844 -25.067  1.00 74.99           H
ATOM   2093  CB  ALA A 147      -8.011  -2.370 -23.934  1.00 74.99           C
ATOM   2094 1HB  ALA A 147      -8.008  -1.422 -23.397  1.00 74.99           H
ATOM   2095 2HB  ALA A 147      -7.686  -3.167 -23.265  1.00 74.99           H
ATOM   2096 3HB  ALA A 147      -7.330  -2.309 -24.783  1.00 74.99           H
ATOM   2097  HN  ALA A 147      -9.895  -2.708 -22.406  1.00 74.99           H
ATOM   2098  N   ILE A 148      -9.806  -5.047 -24.528  1.00 69.95           N
ATOM   2099  CA  ILE A 148      -9.844  -6.362 -25.145  1.00 69.95           C
ATOM   2100  C   ILE A 148     -11.234  -6.603 -25.738  1.00 69.95           C
ATOM   2101  O   ILE A 148     -11.358  -7.016 -26.890  1.00 69.95           O
ATOM   2102  HA  ILE A 148      -9.118  -6.363 -25.957  1.00 69.95           H
ATOM   2103  CB  ILE A 148      -9.408  -7.435 -24.145  1.00 69.95           C
ATOM   2104  HB  ILE A 148      -9.977  -7.297 -23.226  1.00 69.95           H
ATOM   2105  CG1 ILE A 148      -7.928  -7.283 -23.788  1.00 69.95           C
ATOM   2106 1HG1 ILE A 148      -7.313  -7.566 -24.642  1.00 69.95           H
ATOM   2107 2HG1 ILE A 148      -7.709  -6.237 -23.571  1.00 69.95           H
ATOM   2108  CG2 ILE A 148      -9.730  -8.836 -24.670  1.00 69.95           C
ATOM   2109 1HG2 ILE A 148     -10.804  -8.926 -24.832  1.00 69.95           H
ATOM   2110 2HG2 ILE A 148      -9.205  -9.001 -25.611  1.00 69.95           H
ATOM   2111 3HG2 ILE A 148      -9.409  -9.580 -23.940  1.00 69.95           H
ATOM   2112  CD1 ILE A 148      -7.564  -8.148 -22.580  1.00 69.95           C
ATOM   2113 1HD1 ILE A 148      -8.163  -7.845 -21.722  1.00 69.95           H
ATOM   2114 2HD1 ILE A 148      -7.762  -9.195 -22.810  1.00 69.95           H
ATOM   2115 3HD1 ILE A 148      -6.506  -8.020 -22.348  1.00 69.95           H
ATOM   2116  HN  ILE A 148     -10.028  -5.031 -23.553  1.00 69.95           H
ATOM   2117  N   ALA A 149     -12.244  -6.333 -24.924  1.00 70.84           N
ATOM   2118  CA  ALA A 149     -13.604  -6.716 -25.267  1.00 70.84           C
ATOM   2119  C   ALA A 149     -14.114  -5.815 -26.394  1.00 70.84           C
ATOM   2120  O   ALA A 149     -14.805  -6.279 -27.299  1.00 70.84           O
ATOM   2121  HA  ALA A 149     -13.579  -7.747 -25.620  1.00 70.84           H
ATOM   2122  CB  ALA A 149     -14.485  -6.643 -24.018  1.00 70.84           C
ATOM   2123 1HB  ALA A 149     -14.097  -7.322 -23.259  1.00 70.84           H
ATOM   2124 2HB  ALA A 149     -14.481  -5.624 -23.630  1.00 70.84           H
ATOM   2125 3HB  ALA A 149     -15.504  -6.930 -24.275  1.00 70.84           H
ATOM   2126  HN  ALA A 149     -12.146  -5.864 -24.047  1.00 70.84           H
ATOM   2127  N   GLN A 150     -13.753  -4.544 -26.301  1.00 74.36           N
ATOM   2128  CA  GLN A 150     -14.319  -3.539 -27.185  1.00 74.36           C
ATOM   2129  C   GLN A 150     -13.208  -2.829 -27.962  1.00 74.36           C
ATOM   2130  O   GLN A 150     -13.215  -1.605 -28.083  1.00 74.36           O
ATOM   2131  HA  GLN A 150     -14.959  -4.088 -27.875  1.00 74.36           H
ATOM   2132  CB  GLN A 150     -15.169  -2.536 -26.403  1.00 74.36           C
ATOM   2133 1HB  GLN A 150     -14.542  -2.004 -25.687  1.00 74.36           H
ATOM   2134 2HB  GLN A 150     -15.577  -1.790 -27.085  1.00 74.36           H
ATOM   2135  CG  GLN A 150     -16.310  -3.241 -25.667  1.00 74.36           C
ATOM   2136 1HG  GLN A 150     -16.770  -3.979 -26.323  1.00 74.36           H
ATOM   2137 2HG  GLN A 150     -15.914  -3.782 -24.807  1.00 74.36           H
ATOM   2138  CD  GLN A 150     -17.365  -2.235 -25.201  1.00 74.36           C
ATOM   2139  OE1 GLN A 150     -17.283  -1.046 -25.459  1.00 74.36           O
ATOM   2140  NE2 GLN A 150     -18.358  -2.778 -24.503  1.00 74.36           N
ATOM   2141 1HE2 GLN A 150     -18.366  -3.763 -24.327  1.00 74.36           H
ATOM   2142 2HE2 GLN A 150     -19.098  -2.202 -24.155  1.00 74.36           H
ATOM   2143  HN  GLN A 150     -13.089  -4.198 -25.639  1.00 74.36           H
ATOM   2144  N   ALA A 151     -12.279  -3.628 -28.467  1.00 68.66           N
ATOM   2145  CA  ALA A 151     -11.036  -3.091 -28.992  1.00 68.66           C
ATOM   2146  C   ALA A 151     -11.346  -1.927 -29.936  1.00 68.66           C
ATOM   2147  O   ALA A 151     -10.698  -0.883 -29.873  1.00 68.66           O
ATOM   2148  HA  ALA A 151     -10.452  -2.719 -28.150  1.00 68.66           H
ATOM   2149  CB  ALA A 151     -10.249  -4.207 -29.682  1.00 68.66           C
ATOM   2150 1HB  ALA A 151     -10.028  -4.995 -28.962  1.00 68.66           H
ATOM   2151 2HB  ALA A 151     -10.841  -4.617 -30.500  1.00 68.66           H
ATOM   2152 3HB  ALA A 151      -9.316  -3.804 -30.076  1.00 68.66           H
ATOM   2153  HN  ALA A 151     -12.366  -4.623 -28.521  1.00 68.66           H
ATOM   2154  N   MET A 152     -12.336  -2.146 -30.788  1.00 70.25           N
ATOM   2155  CA  MET A 152     -12.684  -1.162 -31.799  1.00 70.25           C
ATOM   2156  C   MET A 152     -13.200   0.127 -31.156  1.00 70.25           C
ATOM   2157  O   MET A 152     -12.726   1.216 -31.473  1.00 70.25           O
ATOM   2158  HA  MET A 152     -11.761  -0.960 -32.343  1.00 70.25           H
ATOM   2159  CB  MET A 152     -13.759  -1.738 -32.723  1.00 70.25           C
ATOM   2160 1HB  MET A 152     -14.531  -2.227 -32.128  1.00 70.25           H
ATOM   2161 2HB  MET A 152     -14.244  -0.929 -33.271  1.00 70.25           H
ATOM   2162  CG  MET A 152     -13.156  -2.739 -33.710  1.00 70.25           C
ATOM   2163 1HG  MET A 152     -12.071  -2.630 -33.734  1.00 70.25           H
ATOM   2164 2HG  MET A 152     -13.367  -3.757 -33.383  1.00 70.25           H
ATOM   2165  SD  MET A 152     -13.831  -2.471 -35.341  1.00 70.25           S
ATOM   2166  CE  MET A 152     -15.488  -3.087 -35.095  1.00 70.25           C
ATOM   2167 1HE  MET A 152     -15.446  -4.136 -34.800  1.00 70.25           H
ATOM   2168 2HE  MET A 152     -15.978  -2.509 -34.313  1.00 70.25           H
ATOM   2169 3HE  MET A 152     -16.051  -2.994 -36.024  1.00 70.25           H
ATOM   2170  HN  MET A 152     -12.894  -2.975 -30.796  1.00 70.25           H
ATOM   2171  N   ARG A 153     -14.164  -0.041 -30.263  1.00 70.17           N
ATOM   2172  CA  ARG A 153     -14.757   1.096 -29.579  1.00 70.17           C
ATOM   2173  C   ARG A 153     -13.711   1.800 -28.713  1.00 70.17           C
ATOM   2174  O   ARG A 153     -13.732   3.022 -28.578  1.00 70.17           O
ATOM   2175  HA  ARG A 153     -15.109   1.749 -30.378  1.00 70.17           H
ATOM   2176  CB  ARG A 153     -15.929   0.660 -28.698  1.00 70.17           C
ATOM   2177 1HB  ARG A 153     -15.629  -0.189 -28.083  1.00 70.17           H
ATOM   2178 2HB  ARG A 153     -16.197   1.467 -28.016  1.00 70.17           H
ATOM   2179  CG  ARG A 153     -17.142   0.278 -29.548  1.00 70.17           C
ATOM   2180 1HG  ARG A 153     -17.391   1.098 -30.221  1.00 70.17           H
ATOM   2181 2HG  ARG A 153     -16.899  -0.584 -30.170  1.00 70.17           H
ATOM   2182  CD  ARG A 153     -18.349  -0.049 -28.665  1.00 70.17           C
ATOM   2183 1HD  ARG A 153     -18.153  -0.951 -28.086  1.00 70.17           H
ATOM   2184 2HD  ARG A 153     -18.517   0.758 -27.951  1.00 70.17           H
ATOM   2185  NE  ARG A 153     -19.553  -0.238 -29.504  1.00 70.17           N
ATOM   2186  HE  ARG A 153     -19.454  -0.144 -30.495  1.00 70.17           H
ATOM   2187  CZ  ARG A 153     -20.768  -0.528 -29.020  1.00 70.17           C
ATOM   2188  NH1 ARG A 153     -20.960  -0.665 -27.701  1.00 70.17           N
ATOM   2189 1HH1 ARG A 153     -20.192  -0.551 -27.070  1.00 70.17           H
ATOM   2190 2HH1 ARG A 153     -21.870  -0.881 -27.347  1.00 70.17           H
ATOM   2191  NH2 ARG A 153     -21.790  -0.678 -29.874  1.00 70.17           N
ATOM   2192 1HH2 ARG A 153     -22.703  -0.894 -29.529  1.00 70.17           H
ATOM   2193 2HH2 ARG A 153     -21.638  -0.574 -30.857  1.00 70.17           H
ATOM   2194  HN  ARG A 153     -14.539  -0.931 -30.005  1.00 70.17           H
ATOM   2195  N   ALA A 154     -12.819   0.998 -28.150  1.00 71.85           N
ATOM   2196  CA  ALA A 154     -11.810   1.520 -27.244  1.00 71.85           C
ATOM   2197  C   ALA A 154     -10.887   2.471 -28.008  1.00 71.85           C
ATOM   2198  O   ALA A 154     -10.333   3.403 -27.428  1.00 71.85           O
ATOM   2199  HA  ALA A 154     -12.324   2.077 -26.460  1.00 71.85           H
ATOM   2200  CB  ALA A 154     -11.048   0.357 -26.604  1.00 71.85           C
ATOM   2201 1HB  ALA A 154     -11.745  -0.272 -26.049  1.00 71.85           H
ATOM   2202 2HB  ALA A 154     -10.566  -0.234 -27.382  1.00 71.85           H
ATOM   2203 3HB  ALA A 154     -10.292   0.749 -25.924  1.00 71.85           H
ATOM   2204  HN  ALA A 154     -12.779   0.011 -28.304  1.00 71.85           H
ATOM   2205  N   HIS A 155     -10.751   2.202 -29.298  1.00 73.34           N
ATOM   2206  CA  HIS A 155      -9.865   2.992 -30.137  1.00 73.34           C
ATOM   2207  C   HIS A 155     -10.491   4.364 -30.395  1.00 73.34           C
ATOM   2208  O   HIS A 155      -9.834   5.391 -30.228  1.00 73.34           O
ATOM   2209  HA  HIS A 155      -8.939   3.124 -29.578  1.00 73.34           H
ATOM   2210  CB  HIS A 155      -9.528   2.242 -31.428  1.00 73.34           C
ATOM   2211 1HB  HIS A 155      -9.200   1.234 -31.175  1.00 73.34           H
ATOM   2212 2HB  HIS A 155     -10.435   2.142 -32.025  1.00 73.34           H
ATOM   2213  CG  HIS A 155      -8.463   2.909 -32.265  1.00 73.34           C
ATOM   2214  ND1 HIS A 155      -8.755   3.833 -33.253  1.00 73.34           N
ATOM   2215  HD1 HIS A 155      -9.669   4.147 -33.509  1.00 73.34           H
ATOM   2216  CD2 HIS A 155      -7.105   2.777 -32.250  1.00 73.34           C
ATOM   2217  HD2 HIS A 155      -6.536   2.125 -31.588  1.00 73.34           H
ATOM   2218  CE1 HIS A 155      -7.617   4.231 -33.802  1.00 73.34           C
ATOM   2219  HE1 HIS A 155      -7.514   4.956 -34.610  1.00 73.34           H
ATOM   2220  NE2 HIS A 155      -6.596   3.575 -33.180  1.00 73.34           N
ATOM   2221  HN  HIS A 155     -11.231   1.463 -29.770  1.00 73.34           H
ATOM   2222  N   THR A 156     -11.753   4.338 -30.798  1.00 74.78           N
ATOM   2223  CA  THR A 156     -12.435   5.555 -31.204  1.00 74.78           C
ATOM   2224  C   THR A 156     -12.632   6.482 -30.002  1.00 74.78           C
ATOM   2225  O   THR A 156     -12.650   7.703 -30.152  1.00 74.78           O
ATOM   2226  HA  THR A 156     -11.800   6.084 -31.915  1.00 74.78           H
ATOM   2227  CB  THR A 156     -13.745   5.158 -31.886  1.00 74.78           C
ATOM   2228  HB  THR A 156     -14.385   6.027 -32.036  1.00 74.78           H
ATOM   2229  OG1 THR A 156     -14.280   4.139 -31.045  1.00 74.78           O
ATOM   2230  HG1 THR A 156     -15.244   3.988 -31.261  1.00 74.78           H
ATOM   2231  CG2 THR A 156     -13.518   4.454 -33.226  1.00 74.78           C
ATOM   2232 1HG2 THR A 156     -12.935   3.548 -33.066  1.00 74.78           H
ATOM   2233 2HG2 THR A 156     -12.978   5.120 -33.899  1.00 74.78           H
ATOM   2234 3HG2 THR A 156     -14.480   4.194 -33.667  1.00 74.78           H
ATOM   2235  HN  THR A 156     -12.306   3.506 -30.849  1.00 74.78           H
ATOM   2236  N   TRP A 157     -12.774   5.867 -28.838  1.00 78.28           N
ATOM   2237  CA  TRP A 157     -13.121   6.608 -27.637  1.00 78.28           C
ATOM   2238  C   TRP A 157     -11.831   6.880 -26.861  1.00 78.28           C
ATOM   2239  O   TRP A 157     -11.869   7.147 -25.661  1.00 78.28           O
ATOM   2240  HA  TRP A 157     -13.576   7.549 -27.946  1.00 78.28           H
ATOM   2241  CB  TRP A 157     -14.168   5.857 -26.812  1.00 78.28           C
ATOM   2242 1HB  TRP A 157     -13.875   4.810 -26.738  1.00 78.28           H
ATOM   2243 2HB  TRP A 157     -14.173   6.258 -25.799  1.00 78.28           H
ATOM   2244  CG  TRP A 157     -15.585   5.936 -27.384  1.00 78.28           C
ATOM   2245  CD1 TRP A 157     -15.970   5.786 -28.658  1.00 78.28           C
ATOM   2246  HD1 TRP A 157     -15.289   5.578 -29.484  1.00 78.28           H
ATOM   2247  CD2 TRP A 157     -16.797   6.192 -26.644  1.00 78.28           C
ATOM   2248  NE1 TRP A 157     -17.336   5.926 -28.794  1.00 78.28           N
ATOM   2249  HE1 TRP A 157     -17.856   5.856 -29.645  1.00 78.28           H
ATOM   2250  CE2 TRP A 157     -17.855   6.181 -27.530  1.00 78.28           C
ATOM   2251  CE3 TRP A 157     -16.994   6.426 -25.272  1.00 78.28           C
ATOM   2252  HE3 TRP A 157     -16.175   6.440 -24.552  1.00 78.28           H
ATOM   2253  CZ2 TRP A 157     -19.183   6.397 -27.142  1.00 78.28           C
ATOM   2254  HZ2 TRP A 157     -20.001   6.383 -27.862  1.00 78.28           H
ATOM   2255  CZ3 TRP A 157     -18.326   6.640 -24.900  1.00 78.28           C
ATOM   2256  HZ3 TRP A 157     -18.535   6.827 -23.846  1.00 78.28           H
ATOM   2257  CH2 TRP A 157     -19.402   6.632 -25.780  1.00 78.28           C
ATOM   2258  HH2 TRP A 157     -20.413   6.808 -25.410  1.00 78.28           H
ATOM   2259  HN  TRP A 157     -12.658   4.882 -28.707  1.00 78.28           H
ATOM   2260  N   ARG A 158     -10.719   6.804 -27.578  1.00 78.48           N
ATOM   2261  CA  ARG A 158      -9.414   6.835 -26.940  1.00 78.48           C
ATOM   2262  C   ARG A 158      -9.243   8.128 -26.141  1.00 78.48           C
ATOM   2263  O   ARG A 158      -8.788   8.101 -24.999  1.00 78.48           O
ATOM   2264  HA  ARG A 158      -9.404   5.964 -26.284  1.00 78.48           H
ATOM   2265  CB  ARG A 158      -8.292   6.732 -27.976  1.00 78.48           C
ATOM   2266 1HB  ARG A 158      -8.437   5.840 -28.586  1.00 78.48           H
ATOM   2267 2HB  ARG A 158      -8.334   7.588 -28.649  1.00 78.48           H
ATOM   2268  CG  ARG A 158      -6.923   6.676 -27.297  1.00 78.48           C
ATOM   2269 1HG  ARG A 158      -6.780   7.565 -26.683  1.00 78.48           H
ATOM   2270 2HG  ARG A 158      -6.879   5.816 -26.628  1.00 78.48           H
ATOM   2271  CD  ARG A 158      -5.801   6.579 -28.333  1.00 78.48           C
ATOM   2272 1HD  ARG A 158      -5.983   5.738 -29.002  1.00 78.48           H
ATOM   2273 2HD  ARG A 158      -5.785   7.479 -28.949  1.00 78.48           H
ATOM   2274  NE  ARG A 158      -4.497   6.410 -27.653  1.00 78.48           N
ATOM   2275  HE  ARG A 158      -4.450   6.607 -26.674  1.00 78.48           H
ATOM   2276  CZ  ARG A 158      -3.376   6.010 -28.268  1.00 78.48           C
ATOM   2277  NH1 ARG A 158      -3.380   5.733 -29.579  1.00 78.48           N
ATOM   2278 1HH1 ARG A 158      -4.225   5.824 -30.106  1.00 78.48           H
ATOM   2279 2HH1 ARG A 158      -2.539   5.435 -30.030  1.00 78.48           H
ATOM   2280  NH2 ARG A 158      -2.249   5.891 -27.552  1.00 78.48           N
ATOM   2281 1HH2 ARG A 158      -1.404   5.594 -27.995  1.00 78.48           H
ATOM   2282 2HH2 ARG A 158      -2.254   6.100 -26.574  1.00 78.48           H
ATOM   2283  HN  ARG A 158     -10.701   6.724 -28.574  1.00 78.48           H
ATOM   2284  N   GLU A 159      -9.618   9.231 -26.774  1.00 81.01           N
ATOM   2285  CA  GLU A 159      -9.430  10.540 -26.172  1.00 81.01           C
ATOM   2286  C   GLU A 159     -10.335  10.695 -24.948  1.00 81.01           C
ATOM   2287  O   GLU A 159      -9.882  11.122 -23.887  1.00 81.01           O
ATOM   2288  HA  GLU A 159      -8.385  10.570 -25.865  1.00 81.01           H
ATOM   2289  CB  GLU A 159      -9.687  11.653 -27.189  1.00 81.01           C
ATOM   2290 1HB  GLU A 159     -10.604  11.443 -27.740  1.00 81.01           H
ATOM   2291 2HB  GLU A 159      -9.701  12.618 -26.682  1.00 81.01           H
ATOM   2292  CG  GLU A 159      -8.560  11.724 -28.221  1.00 81.01           C
ATOM   2293 1HG  GLU A 159      -7.596  11.647 -27.717  1.00 81.01           H
ATOM   2294 2HG  GLU A 159      -8.632  10.877 -28.903  1.00 81.01           H
ATOM   2295  CD  GLU A 159      -8.624  13.032 -29.013  1.00 81.01           C
ATOM   2296  OE1 GLU A 159      -7.579  13.392 -29.598  1.00 81.01           O
ATOM   2297  OE2 GLU A 159      -9.715  13.641 -29.016  1.00 81.01           O
ATOM   2298  HN  GLU A 159     -10.042   9.239 -27.680  1.00 81.01           H
ATOM   2299  N   LYS A 160     -11.598  10.341 -25.136  1.00 84.90           N
ATOM   2300  CA  LYS A 160     -12.568  10.427 -24.058  1.00 84.90           C
ATOM   2301  C   LYS A 160     -12.074   9.604 -22.867  1.00 84.90           C
ATOM   2302  O   LYS A 160     -12.172  10.042 -21.721  1.00 84.90           O
ATOM   2303  HA  LYS A 160     -12.627  11.472 -23.754  1.00 84.90           H
ATOM   2304  CB  LYS A 160     -13.957  10.020 -24.553  1.00 84.90           C
ATOM   2305 1HB  LYS A 160     -13.890   9.083 -25.106  1.00 84.90           H
ATOM   2306 2HB  LYS A 160     -14.613   9.841 -23.701  1.00 84.90           H
ATOM   2307  CG  LYS A 160     -14.559  11.104 -25.449  1.00 84.90           C
ATOM   2308 1HG  LYS A 160     -14.527  12.065 -24.935  1.00 84.90           H
ATOM   2309 2HG  LYS A 160     -13.961  11.207 -26.354  1.00 84.90           H
ATOM   2310  CD  LYS A 160     -16.004  10.768 -25.822  1.00 84.90           C
ATOM   2311 1HD  LYS A 160     -16.029   9.843 -26.399  1.00 84.90           H
ATOM   2312 2HD  LYS A 160     -16.586  10.593 -24.916  1.00 84.90           H
ATOM   2313  CE  LYS A 160     -16.639  11.899 -26.632  1.00 84.90           C
ATOM   2314 1HE  LYS A 160     -16.591  12.830 -26.068  1.00 84.90           H
ATOM   2315 2HE  LYS A 160     -16.077  12.055 -27.553  1.00 84.90           H
ATOM   2316  NZ  LYS A 160     -18.048  11.579 -26.953  1.00 84.90           N
ATOM   2317 1HZ  LYS A 160     -18.452  12.337 -27.493  1.00 84.90           H
ATOM   2318 2HZ  LYS A 160     -18.086  10.722 -27.493  1.00 84.90           H
ATOM   2319 3HZ  LYS A 160     -18.572  11.460 -26.093  1.00 84.90           H
ATOM   2320  HN  LYS A 160     -11.960  10.002 -26.004  1.00 84.90           H
ATOM   2321  N   ARG A 161     -11.554   8.425 -23.178  1.00 84.59           N
ATOM   2322  CA  ARG A 161     -11.060   7.529 -22.146  1.00 84.59           C
ATOM   2323  C   ARG A 161      -9.922   8.192 -21.367  1.00 84.59           C
ATOM   2324  O   ARG A 161      -9.807   8.013 -20.156  1.00 84.59           O
ATOM   2325  HA  ARG A 161     -11.920   7.345 -21.502  1.00 84.59           H
ATOM   2326  CB  ARG A 161     -10.559   6.216 -22.750  1.00 84.59           C
ATOM   2327 1HB  ARG A 161      -9.888   6.428 -23.583  1.00 84.59           H
ATOM   2328 2HB  ARG A 161      -9.981   5.667 -22.007  1.00 84.59           H
ATOM   2329  CG  ARG A 161     -11.727   5.355 -23.235  1.00 84.59           C
ATOM   2330 1HG  ARG A 161     -12.288   4.981 -22.378  1.00 84.59           H
ATOM   2331 2HG  ARG A 161     -12.412   5.963 -23.824  1.00 84.59           H
ATOM   2332  CD  ARG A 161     -11.228   4.178 -24.076  1.00 84.59           C
ATOM   2333 1HD  ARG A 161     -12.070   3.686 -24.563  1.00 84.59           H
ATOM   2334 2HD  ARG A 161     -10.569   4.539 -24.866  1.00 84.59           H
ATOM   2335  NE  ARG A 161     -10.506   3.212 -23.218  1.00 84.59           N
ATOM   2336  HE  ARG A 161     -10.690   3.229 -22.235  1.00 84.59           H
ATOM   2337  CZ  ARG A 161      -9.621   2.317 -23.676  1.00 84.59           C
ATOM   2338  NH1 ARG A 161      -9.335   2.249 -24.983  1.00 84.59           N
ATOM   2339 1HH1 ARG A 161      -9.784   2.870 -25.626  1.00 84.59           H
ATOM   2340 2HH1 ARG A 161      -8.673   1.578 -25.316  1.00 84.59           H
ATOM   2341  NH2 ARG A 161      -9.025   1.489 -22.806  1.00 84.59           N
ATOM   2342 1HH2 ARG A 161      -8.362   0.815 -23.131  1.00 84.59           H
ATOM   2343 2HH2 ARG A 161      -9.244   1.546 -21.832  1.00 84.59           H
ATOM   2344  HN  ARG A 161     -11.468   8.081 -24.113  1.00 84.59           H
ATOM   2345  N   LEU A 162      -9.109   8.944 -22.096  1.00 85.70           N
ATOM   2346  CA  LEU A 162      -7.973   9.619 -21.492  1.00 85.70           C
ATOM   2347  C   LEU A 162      -8.477  10.702 -20.537  1.00 85.70           C
ATOM   2348  O   LEU A 162      -7.925  10.885 -19.453  1.00 85.70           O
ATOM   2349  HA  LEU A 162      -7.422   8.877 -20.913  1.00 85.70           H
ATOM   2350  CB  LEU A 162      -7.026  10.144 -22.573  1.00 85.70           C
ATOM   2351 1HB  LEU A 162      -6.834   9.339 -23.282  1.00 85.70           H
ATOM   2352 2HB  LEU A 162      -7.535  10.937 -23.121  1.00 85.70           H
ATOM   2353  CG  LEU A 162      -5.681  10.685 -22.082  1.00 85.70           C
ATOM   2354  HG  LEU A 162      -5.871  11.379 -21.263  1.00 85.70           H
ATOM   2355  CD1 LEU A 162      -4.807   9.558 -21.527  1.00 85.70           C
ATOM   2356 1HD1 LEU A 162      -5.318   9.080 -20.691  1.00 85.70           H
ATOM   2357 2HD1 LEU A 162      -4.623   8.822 -22.309  1.00 85.70           H
ATOM   2358 3HD1 LEU A 162      -3.858   9.970 -21.185  1.00 85.70           H
ATOM   2359  CD2 LEU A 162      -4.971  11.471 -23.185  1.00 85.70           C
ATOM   2360 1HD2 LEU A 162      -4.794  10.818 -24.040  1.00 85.70           H
ATOM   2361 2HD2 LEU A 162      -5.594  12.311 -23.492  1.00 85.70           H
ATOM   2362 3HD2 LEU A 162      -4.018  11.844 -22.809  1.00 85.70           H
ATOM   2363  HN  LEU A 162      -9.218   9.095 -23.078  1.00 85.70           H
ATOM   2364  N   LEU A 163      -9.520  11.393 -20.974  1.00 88.49           N
ATOM   2365  CA  LEU A 163     -10.089  12.470 -20.182  1.00 88.49           C
ATOM   2366  C   LEU A 163     -10.637  11.900 -18.872  1.00 88.49           C
ATOM   2367  O   LEU A 163     -10.329  12.406 -17.794  1.00 88.49           O
ATOM   2368  HA  LEU A 163      -9.282  13.164 -19.946  1.00 88.49           H
ATOM   2369  CB  LEU A 163     -11.127  13.244 -20.997  1.00 88.49           C
ATOM   2370 1HB  LEU A 163     -10.771  13.319 -22.024  1.00 88.49           H
ATOM   2371 2HB  LEU A 163     -12.048  12.662 -21.021  1.00 88.49           H
ATOM   2372  CG  LEU A 163     -11.459  14.651 -20.498  1.00 88.49           C
ATOM   2373  HG  LEU A 163     -10.936  14.811 -19.555  1.00 88.49           H
ATOM   2374  CD1 LEU A 163     -10.958  15.713 -21.479  1.00 88.49           C
ATOM   2375 1HD1 LEU A 163      -9.877  15.627 -21.587  1.00 88.49           H
ATOM   2376 2HD1 LEU A 163     -11.434  15.566 -22.448  1.00 88.49           H
ATOM   2377 3HD1 LEU A 163     -11.207  16.705 -21.099  1.00 88.49           H
ATOM   2378  CD2 LEU A 163     -12.955  14.794 -20.213  1.00 88.49           C
ATOM   2379 1HD2 LEU A 163     -13.518  14.606 -21.128  1.00 88.49           H
ATOM   2380 2HD2 LEU A 163     -13.250  14.074 -19.450  1.00 88.49           H
ATOM   2381 3HD2 LEU A 163     -13.164  15.804 -19.860  1.00 88.49           H
ATOM   2382  HN  LEU A 163      -9.973  11.227 -21.849  1.00 88.49           H
ATOM   2383  N   TYR A 164     -11.438  10.854 -19.008  1.00 89.08           N
ATOM   2384  CA  TYR A 164     -12.019  10.200 -17.848  1.00 89.08           C
ATOM   2385  C   TYR A 164     -10.929   9.659 -16.921  1.00 89.08           C
ATOM   2386  O   TYR A 164     -11.084   9.672 -15.701  1.00 89.08           O
ATOM   2387  HA  TYR A 164     -12.612  10.937 -17.308  1.00 89.08           H
ATOM   2388  CB  TYR A 164     -12.837   9.027 -18.391  1.00 89.08           C
ATOM   2389 1HB  TYR A 164     -12.232   8.478 -19.112  1.00 89.08           H
ATOM   2390 2HB  TYR A 164     -13.058   8.341 -17.573  1.00 89.08           H
ATOM   2391  CG  TYR A 164     -14.151   9.440 -19.059  1.00 89.08           C
ATOM   2392  CD1 TYR A 164     -14.973  10.366 -18.449  1.00 89.08           C
ATOM   2393  HD1 TYR A 164     -14.686  10.802 -17.492  1.00 89.08           H
ATOM   2394  CD2 TYR A 164     -14.513   8.888 -20.270  1.00 89.08           C
ATOM   2395  HD2 TYR A 164     -13.863   8.157 -20.752  1.00 89.08           H
ATOM   2396  CE1 TYR A 164     -16.208  10.755 -19.077  1.00 89.08           C
ATOM   2397  HE1 TYR A 164     -16.867  11.485 -18.606  1.00 89.08           H
ATOM   2398  CE2 TYR A 164     -15.748   9.277 -20.898  1.00 89.08           C
ATOM   2399  HE2 TYR A 164     -16.047   8.849 -21.855  1.00 89.08           H
ATOM   2400  CZ  TYR A 164     -16.535  10.192 -20.271  1.00 89.08           C
ATOM   2401  OH  TYR A 164     -17.702  10.560 -20.864  1.00 89.08           O
ATOM   2402  HH  TYR A 164     -17.827  10.053 -21.717  1.00 89.08           H
ATOM   2403  HN  TYR A 164     -11.692  10.455 -19.889  1.00 89.08           H
ATOM   2404  N   SER A 165      -9.849   9.197 -17.535  1.00 89.64           N
ATOM   2405  CA  SER A 165      -8.742   8.636 -16.781  1.00 89.64           C
ATOM   2406  C   SER A 165      -8.185   9.681 -15.812  1.00 89.64           C
ATOM   2407  O   SER A 165      -7.749   9.343 -14.712  1.00 89.64           O
ATOM   2408  HA  SER A 165      -9.163   7.792 -16.233  1.00 89.64           H
ATOM   2409  CB  SER A 165      -7.637   8.136 -17.714  1.00 89.64           C
ATOM   2410 1HB  SER A 165      -7.004   7.427 -17.180  1.00 89.64           H
ATOM   2411 2HB  SER A 165      -8.084   7.597 -18.549  1.00 89.64           H
ATOM   2412  OG  SER A 165      -6.835   9.204 -18.212  1.00 89.64           O
ATOM   2413  HG  SER A 165      -7.355  10.058 -18.197  1.00 89.64           H
ATOM   2414  HN  SER A 165      -9.726   9.202 -18.527  1.00 89.64           H
ATOM   2415  N   LYS A 166      -8.219  10.929 -16.255  1.00 92.03           N
ATOM   2416  CA  LYS A 166      -7.726  12.026 -15.439  1.00 92.03           C
ATOM   2417  C   LYS A 166      -8.653  12.218 -14.237  1.00 92.03           C
ATOM   2418  O   LYS A 166      -8.189  12.332 -13.103  1.00 92.03           O
ATOM   2419  HA  LYS A 166      -6.740  11.744 -15.073  1.00 92.03           H
ATOM   2420  CB  LYS A 166      -7.551  13.287 -16.288  1.00 92.03           C
ATOM   2421 1HB  LYS A 166      -8.473  13.498 -16.828  1.00 92.03           H
ATOM   2422 2HB  LYS A 166      -7.359  14.142 -15.639  1.00 92.03           H
ATOM   2423  CG  LYS A 166      -6.397  13.124 -17.280  1.00 92.03           C
ATOM   2424 1HG  LYS A 166      -5.474  12.920 -16.739  1.00 92.03           H
ATOM   2425 2HG  LYS A 166      -6.586  12.265 -17.924  1.00 92.03           H
ATOM   2426  CD  LYS A 166      -6.227  14.382 -18.134  1.00 92.03           C
ATOM   2427 1HD  LYS A 166      -7.137  14.564 -18.706  1.00 92.03           H
ATOM   2428 2HD  LYS A 166      -6.079  15.247 -17.488  1.00 92.03           H
ATOM   2429  CE  LYS A 166      -5.038  14.241 -19.087  1.00 92.03           C
ATOM   2430 1HE  LYS A 166      -4.141  13.987 -18.523  1.00 92.03           H
ATOM   2431 2HE  LYS A 166      -5.219  13.422 -19.784  1.00 92.03           H
ATOM   2432  NZ  LYS A 166      -4.822  15.499 -19.836  1.00 92.03           N
ATOM   2433 1HZ  LYS A 166      -4.043  15.383 -20.474  1.00 92.03           H
ATOM   2434 2HZ  LYS A 166      -5.658  15.728 -20.361  1.00 92.03           H
ATOM   2435 3HZ  LYS A 166      -4.617  16.249 -19.185  1.00 92.03           H
ATOM   2436  HN  LYS A 166      -8.574  11.195 -17.151  1.00 92.03           H
ATOM   2437  N   MET A 167      -9.946  12.248 -14.525  1.00 94.03           N
ATOM   2438  CA  MET A 167     -10.939  12.465 -13.487  1.00 94.03           C
ATOM   2439  C   MET A 167     -10.901  11.342 -12.449  1.00 94.03           C
ATOM   2440  O   MET A 167     -11.012  11.595 -11.250  1.00 94.03           O
ATOM   2441  HA  MET A 167     -10.672  13.411 -13.018  1.00 94.03           H
ATOM   2442  CB  MET A 167     -12.331  12.529 -14.118  1.00 94.03           C
ATOM   2443 1HB  MET A 167     -12.508  11.631 -14.711  1.00 94.03           H
ATOM   2444 2HB  MET A 167     -13.089  12.549 -13.335  1.00 94.03           H
ATOM   2445  CG  MET A 167     -12.474  13.768 -15.005  1.00 94.03           C
ATOM   2446 1HG  MET A 167     -12.257  14.666 -14.427  1.00 94.03           H
ATOM   2447 2HG  MET A 167     -11.750  13.729 -15.818  1.00 94.03           H
ATOM   2448  SD  MET A 167     -14.129  13.857 -15.668  1.00 94.03           S
ATOM   2449  CE  MET A 167     -15.039  14.237 -14.180  1.00 94.03           C
ATOM   2450 1HE  MET A 167     -14.896  13.439 -13.452  1.00 94.03           H
ATOM   2451 2HE  MET A 167     -14.678  15.178 -13.764  1.00 94.03           H
ATOM   2452 3HE  MET A 167     -16.100  14.328 -14.416  1.00 94.03           H
ATOM   2453  HN  MET A 167     -10.316  12.127 -15.446  1.00 94.03           H
ATOM   2454  N   VAL A 168     -10.743  10.124 -12.946  1.00 93.48           N
ATOM   2455  CA  VAL A 168     -10.704   8.960 -12.078  1.00 93.48           C
ATOM   2456  C   VAL A 168      -9.503   9.071 -11.136  1.00 93.48           C
ATOM   2457  O   VAL A 168      -9.621   8.810  -9.940  1.00 93.48           O
ATOM   2458  HA  VAL A 168     -11.617   8.962 -11.483  1.00 93.48           H
ATOM   2459  CB  VAL A 168     -10.688   7.681 -12.917  1.00 93.48           C
ATOM   2460  HB  VAL A 168      -9.899   7.778 -13.662  1.00 93.48           H
ATOM   2461  CG1 VAL A 168     -10.369   6.460 -12.051  1.00 93.48           C
ATOM   2462 1HG1 VAL A 168      -9.389   6.588 -11.590  1.00 93.48           H
ATOM   2463 2HG1 VAL A 168     -11.126   6.359 -11.273  1.00 93.48           H
ATOM   2464 3HG1 VAL A 168     -10.365   5.565 -12.673  1.00 93.48           H
ATOM   2465  CG2 VAL A 168     -12.014   7.495 -13.658  1.00 93.48           C
ATOM   2466 1HG2 VAL A 168     -12.828   7.430 -12.936  1.00 93.48           H
ATOM   2467 2HG2 VAL A 168     -12.182   8.345 -14.320  1.00 93.48           H
ATOM   2468 3HG2 VAL A 168     -11.976   6.579 -14.247  1.00 93.48           H
ATOM   2469  HN  VAL A 168     -10.643   9.927 -13.922  1.00 93.48           H
ATOM   2470  N   CYS A 169      -8.374   9.460 -11.712  1.00 93.10           N
ATOM   2471  CA  CYS A 169      -7.147   9.583 -10.944  1.00 93.10           C
ATOM   2472  C   CYS A 169      -7.389  10.579  -9.808  1.00 93.10           C
ATOM   2473  O   CYS A 169      -7.066  10.299  -8.654  1.00 93.10           O
ATOM   2474  HA  CYS A 169      -6.924   8.592 -10.550  1.00 93.10           H
ATOM   2475  CB  CYS A 169      -5.968   9.999 -11.826  1.00 93.10           C
ATOM   2476 1HB  CYS A 169      -6.232  10.883 -12.407  1.00 93.10           H
ATOM   2477 2HB  CYS A 169      -5.115  10.271 -11.203  1.00 93.10           H
ATOM   2478  SG  CYS A 169      -5.510   8.628 -12.947  1.00 93.10           S
ATOM   2479  HG  CYS A 169      -6.380   8.935 -13.905  1.00 93.10           H
ATOM   2480  HN  CYS A 169      -8.291   9.689 -12.682  1.00 93.10           H
ATOM   2481  N   PHE A 170      -7.955  11.719 -10.173  1.00 95.27           N
ATOM   2482  CA  PHE A 170      -8.217  12.769  -9.203  1.00 95.27           C
ATOM   2483  C   PHE A 170      -9.119  12.262  -8.077  1.00 95.27           C
ATOM   2484  O   PHE A 170      -8.847  12.505  -6.902  1.00 95.27           O
ATOM   2485  HA  PHE A 170      -7.256  13.073  -8.788  1.00 95.27           H
ATOM   2486  CB  PHE A 170      -8.935  13.897  -9.948  1.00 95.27           C
ATOM   2487 1HB  PHE A 170      -8.317  14.216 -10.787  1.00 95.27           H
ATOM   2488 2HB  PHE A 170      -9.864  13.508 -10.365  1.00 95.27           H
ATOM   2489  CG  PHE A 170      -9.254  15.113  -9.077  1.00 95.27           C
ATOM   2490  CD1 PHE A 170     -10.504  15.274  -8.565  1.00 95.27           C
ATOM   2491  HD1 PHE A 170     -11.278  14.536  -8.775  1.00 95.27           H
ATOM   2492  CD2 PHE A 170      -8.288  16.034  -8.814  1.00 95.27           C
ATOM   2493  HD2 PHE A 170      -7.287  15.905  -9.225  1.00 95.27           H
ATOM   2494  CE1 PHE A 170     -10.800  16.403  -7.756  1.00 95.27           C
ATOM   2495  HE1 PHE A 170     -11.802  16.532  -7.346  1.00 95.27           H
ATOM   2496  CE2 PHE A 170      -8.584  17.163  -8.006  1.00 95.27           C
ATOM   2497  HE2 PHE A 170      -7.810  17.901  -7.795  1.00 95.27           H
ATOM   2498  CZ  PHE A 170      -9.834  17.324  -7.494  1.00 95.27           C
ATOM   2499  HZ  PHE A 170     -10.061  18.190  -6.873  1.00 95.27           H
ATOM   2500  HN  PHE A 170      -8.232  11.931 -11.110  1.00 95.27           H
ATOM   2501  N   THR A 171     -10.174  11.567  -8.474  1.00 95.83           N
ATOM   2502  CA  THR A 171     -11.144  11.066  -7.516  1.00 95.83           C
ATOM   2503  C   THR A 171     -10.474  10.106  -6.531  1.00 95.83           C
ATOM   2504  O   THR A 171     -10.781  10.118  -5.340  1.00 95.83           O
ATOM   2505  HA  THR A 171     -11.521  11.908  -6.935  1.00 95.83           H
ATOM   2506  CB  THR A 171     -12.295  10.429  -8.297  1.00 95.83           C
ATOM   2507  HB  THR A 171     -11.976   9.502  -8.774  1.00 95.83           H
ATOM   2508  OG1 THR A 171     -12.726  11.459  -9.183  1.00 95.83           O
ATOM   2509  HG1 THR A 171     -12.308  11.333 -10.082  1.00 95.83           H
ATOM   2510  CG2 THR A 171     -13.519  10.157  -7.420  1.00 95.83           C
ATOM   2511 1HG2 THR A 171     -13.879  11.095  -6.997  1.00 95.83           H
ATOM   2512 2HG2 THR A 171     -13.244   9.476  -6.614  1.00 95.83           H
ATOM   2513 3HG2 THR A 171     -14.306   9.705  -8.024  1.00 95.83           H
ATOM   2514  HN  THR A 171     -10.371  11.346  -9.429  1.00 95.83           H
ATOM   2515  N   ILE A 172      -9.571   9.296  -7.065  1.00 94.44           N
ATOM   2516  CA  ILE A 172      -8.885   8.304  -6.256  1.00 94.44           C
ATOM   2517  C   ILE A 172      -8.049   9.012  -5.188  1.00 94.44           C
ATOM   2518  O   ILE A 172      -8.054   8.613  -4.024  1.00 94.44           O
ATOM   2519  HA  ILE A 172      -9.647   7.705  -5.757  1.00 94.44           H
ATOM   2520  CB  ILE A 172      -8.074   7.357  -7.143  1.00 94.44           C
ATOM   2521  HB  ILE A 172      -7.544   7.954  -7.885  1.00 94.44           H
ATOM   2522  CG1 ILE A 172      -8.992   6.400  -7.906  1.00 94.44           C
ATOM   2523 1HG1 ILE A 172      -9.457   5.702  -7.208  1.00 94.44           H
ATOM   2524 2HG1 ILE A 172      -9.798   6.962  -8.378  1.00 94.44           H
ATOM   2525  CG2 ILE A 172      -7.018   6.609  -6.326  1.00 94.44           C
ATOM   2526 1HG2 ILE A 172      -6.338   7.327  -5.868  1.00 94.44           H
ATOM   2527 2HG2 ILE A 172      -7.508   6.025  -5.547  1.00 94.44           H
ATOM   2528 3HG2 ILE A 172      -6.457   5.943  -6.981  1.00 94.44           H
ATOM   2529  CD1 ILE A 172      -8.213   5.623  -8.969  1.00 94.44           C
ATOM   2530 1HD1 ILE A 172      -7.771   6.323  -9.678  1.00 94.44           H
ATOM   2531 2HD1 ILE A 172      -7.424   5.043  -8.491  1.00 94.44           H
ATOM   2532 3HD1 ILE A 172      -8.890   4.951  -9.496  1.00 94.44           H
ATOM   2533  HN  ILE A 172      -9.307   9.311  -8.029  1.00 94.44           H
ATOM   2534  N   TRP A 173      -7.350  10.051  -5.621  1.00 95.04           N
ATOM   2535  CA  TRP A 173      -6.455  10.774  -4.734  1.00 95.04           C
ATOM   2536  C   TRP A 173      -7.289  11.350  -3.588  1.00 95.04           C
ATOM   2537  O   TRP A 173      -6.913  11.235  -2.423  1.00 95.04           O
ATOM   2538  HA  TRP A 173      -5.727  10.063  -4.344  1.00 95.04           H
ATOM   2539  CB  TRP A 173      -5.670  11.842  -5.498  1.00 95.04           C
ATOM   2540 1HB  TRP A 173      -6.327  12.304  -6.235  1.00 95.04           H
ATOM   2541 2HB  TRP A 173      -5.372  12.626  -4.802  1.00 95.04           H
ATOM   2542  CG  TRP A 173      -4.425  11.310  -6.209  1.00 95.04           C
ATOM   2543  CD1 TRP A 173      -4.212  11.196  -7.527  1.00 95.04           C
ATOM   2544  HD1 TRP A 173      -4.935  11.482  -8.292  1.00 95.04           H
ATOM   2545  CD2 TRP A 173      -3.220  10.820  -5.582  1.00 95.04           C
ATOM   2546  NE1 TRP A 173      -2.965  10.671  -7.795  1.00 95.04           N
ATOM   2547  HE1 TRP A 173      -2.579  10.493  -8.701  1.00 95.04           H
ATOM   2548  CE2 TRP A 173      -2.342  10.435  -6.575  1.00 95.04           C
ATOM   2549  CE3 TRP A 173      -2.884  10.706  -4.222  1.00 95.04           C
ATOM   2550  HE3 TRP A 173      -3.560  11.003  -3.420  1.00 95.04           H
ATOM   2551  CZ2 TRP A 173      -1.071   9.911  -6.313  1.00 95.04           C
ATOM   2552  HZ2 TRP A 173      -0.395   9.614  -7.115  1.00 95.04           H
ATOM   2553  CZ3 TRP A 173      -1.610  10.180  -3.977  1.00 95.04           C
ATOM   2554  HZ3 TRP A 173      -1.299  10.070  -2.938  1.00 95.04           H
ATOM   2555  CH2 TRP A 173      -0.714   9.788  -4.964  1.00 95.04           C
ATOM   2556  HH2 TRP A 173       0.262   9.387  -4.691  1.00 95.04           H
ATOM   2557  HN  TRP A 173      -7.388  10.399  -6.558  1.00 95.04           H
ATOM   2558  N   VAL A 174      -8.407  11.957  -3.959  1.00 96.05           N
ATOM   2559  CA  VAL A 174      -9.266  12.605  -2.983  1.00 96.05           C
ATOM   2560  C   VAL A 174      -9.771  11.563  -1.983  1.00 96.05           C
ATOM   2561  O   VAL A 174      -9.755  11.798  -0.776  1.00 96.05           O
ATOM   2562  HA  VAL A 174      -8.663  13.340  -2.450  1.00 96.05           H
ATOM   2563  CB  VAL A 174     -10.399  13.349  -3.695  1.00 96.05           C
ATOM   2564  HB  VAL A 174     -10.891  12.645  -4.366  1.00 96.05           H
ATOM   2565  CG1 VAL A 174     -11.440  13.850  -2.692  1.00 96.05           C
ATOM   2566 1HG1 VAL A 174     -11.863  13.002  -2.154  1.00 96.05           H
ATOM   2567 2HG1 VAL A 174     -10.966  14.530  -1.985  1.00 96.05           H
ATOM   2568 3HG1 VAL A 174     -12.234  14.374  -3.225  1.00 96.05           H
ATOM   2569  CG2 VAL A 174      -9.852  14.501  -4.540  1.00 96.05           C
ATOM   2570 1HG2 VAL A 174      -9.323  15.204  -3.896  1.00 96.05           H
ATOM   2571 2HG2 VAL A 174      -9.166  14.108  -5.290  1.00 96.05           H
ATOM   2572 3HG2 VAL A 174     -10.678  15.012  -5.034  1.00 96.05           H
ATOM   2573  HN  VAL A 174      -8.727  12.010  -4.905  1.00 96.05           H
ATOM   2574  N   LEU A 175     -10.208  10.435  -2.522  1.00 93.49           N
ATOM   2575  CA  LEU A 175     -10.830   9.406  -1.706  1.00 93.49           C
ATOM   2576  C   LEU A 175      -9.789   8.821  -0.749  1.00 93.49           C
ATOM   2577  O   LEU A 175     -10.080   8.583   0.421  1.00 93.49           O
ATOM   2578  HA  LEU A 175     -11.610   9.886  -1.115  1.00 93.49           H
ATOM   2579  CB  LEU A 175     -11.510   8.359  -2.589  1.00 93.49           C
ATOM   2580 1HB  LEU A 175     -12.174   8.874  -3.284  1.00 93.49           H
ATOM   2581 2HB  LEU A 175     -10.745   7.865  -3.188  1.00 93.49           H
ATOM   2582  CG  LEU A 175     -12.317   7.285  -1.857  1.00 93.49           C
ATOM   2583  HG  LEU A 175     -12.510   7.636  -0.843  1.00 93.49           H
ATOM   2584  CD1 LEU A 175     -13.676   7.069  -2.526  1.00 93.49           C
ATOM   2585 1HD1 LEU A 175     -14.241   8.001  -2.512  1.00 93.49           H
ATOM   2586 2HD1 LEU A 175     -13.526   6.750  -3.558  1.00 93.49           H
ATOM   2587 3HD1 LEU A 175     -14.229   6.301  -1.986  1.00 93.49           H
ATOM   2588  CD2 LEU A 175     -11.521   5.984  -1.741  1.00 93.49           C
ATOM   2589 1HD2 LEU A 175     -11.277   5.618  -2.739  1.00 93.49           H
ATOM   2590 2HD2 LEU A 175     -10.601   6.169  -1.187  1.00 93.49           H
ATOM   2591 3HD2 LEU A 175     -12.118   5.238  -1.217  1.00 93.49           H
ATOM   2592  HN  LEU A 175     -10.142  10.218  -3.496  1.00 93.49           H
ATOM   2593  N   ALA A 176      -8.595   8.607  -1.284  1.00 93.26           N
ATOM   2594  CA  ALA A 176      -7.517   8.028  -0.500  1.00 93.26           C
ATOM   2595  C   ALA A 176      -7.159   8.976   0.646  1.00 93.26           C
ATOM   2596  O   ALA A 176      -6.868   8.533   1.755  1.00 93.26           O
ATOM   2597  HA  ALA A 176      -7.878   7.088  -0.083  1.00 93.26           H
ATOM   2598  CB  ALA A 176      -6.323   7.737  -1.411  1.00 93.26           C
ATOM   2599 1HB  ALA A 176      -6.622   7.036  -2.190  1.00 93.26           H
ATOM   2600 2HB  ALA A 176      -5.981   8.665  -1.869  1.00 93.26           H
ATOM   2601 3HB  ALA A 176      -5.514   7.303  -0.823  1.00 93.26           H
ATOM   2602  HN  ALA A 176      -8.361   8.821  -2.232  1.00 93.26           H
ATOM   2603  N   ALA A 177      -7.193  10.265   0.337  1.00 94.12           N
ATOM   2604  CA  ALA A 177      -6.839  11.278   1.317  1.00 94.12           C
ATOM   2605  C   ALA A 177      -7.832  11.226   2.480  1.00 94.12           C
ATOM   2606  O   ALA A 177      -7.433  11.262   3.643  1.00 94.12           O
ATOM   2607  HA  ALA A 177      -5.842  11.044   1.691  1.00 94.12           H
ATOM   2608  CB  ALA A 177      -6.803  12.650   0.641  1.00 94.12           C
ATOM   2609 1HB  ALA A 177      -6.062  12.643  -0.158  1.00 94.12           H
ATOM   2610 2HB  ALA A 177      -7.784  12.876   0.224  1.00 94.12           H
ATOM   2611 3HB  ALA A 177      -6.537  13.410   1.377  1.00 94.12           H
ATOM   2612  HN  ALA A 177      -7.456  10.618  -0.560  1.00 94.12           H
ATOM   2613  N   ALA A 178      -9.106  11.143   2.125  1.00 94.10           N
ATOM   2614  CA  ALA A 178     -10.163  11.165   3.122  1.00 94.10           C
ATOM   2615  C   ALA A 178     -10.028   9.940   4.029  1.00 94.10           C
ATOM   2616  O   ALA A 178     -10.284  10.020   5.229  1.00 94.10           O
ATOM   2617  HA  ALA A 178     -10.035  12.066   3.722  1.00 94.10           H
ATOM   2618  CB  ALA A 178     -11.522  11.226   2.423  1.00 94.10           C
ATOM   2619 1HB  ALA A 178     -11.578  12.129   1.815  1.00 94.10           H
ATOM   2620 2HB  ALA A 178     -11.643  10.351   1.785  1.00 94.10           H
ATOM   2621 3HB  ALA A 178     -12.315  11.242   3.171  1.00 94.10           H
ATOM   2622  HN  ALA A 178      -9.419  11.062   1.179  1.00 94.10           H
ATOM   2623  N   LEU A 179      -9.627   8.834   3.419  1.00 91.85           N
ATOM   2624  CA  LEU A 179      -9.542   7.573   4.137  1.00 91.85           C
ATOM   2625  C   LEU A 179      -8.360   7.622   5.108  1.00 91.85           C
ATOM   2626  O   LEU A 179      -8.226   6.757   5.972  1.00 91.85           O
ATOM   2627  HA  LEU A 179     -10.459   7.464   4.715  1.00 91.85           H
ATOM   2628  CB  LEU A 179      -9.483   6.401   3.155  1.00 91.85           C
ATOM   2629 1HB  LEU A 179      -8.703   6.605   2.422  1.00 91.85           H
ATOM   2630 2HB  LEU A 179      -9.180   5.509   3.703  1.00 91.85           H
ATOM   2631  CG  LEU A 179     -10.780   6.088   2.405  1.00 91.85           C
ATOM   2632  HG  LEU A 179     -11.085   6.984   1.864  1.00 91.85           H
ATOM   2633  CD1 LEU A 179     -10.561   4.985   1.368  1.00 91.85           C
ATOM   2634 1HD1 LEU A 179      -9.809   5.307   0.648  1.00 91.85           H
ATOM   2635 2HD1 LEU A 179     -10.220   4.079   1.869  1.00 91.85           H
ATOM   2636 3HD1 LEU A 179     -11.498   4.783   0.850  1.00 91.85           H
ATOM   2637  CD2 LEU A 179     -11.907   5.744   3.380  1.00 91.85           C
ATOM   2638 1HD2 LEU A 179     -11.625   4.870   3.968  1.00 91.85           H
ATOM   2639 2HD2 LEU A 179     -12.084   6.589   4.046  1.00 91.85           H
ATOM   2640 3HD2 LEU A 179     -12.817   5.526   2.821  1.00 91.85           H
ATOM   2641  HN  LEU A 179      -9.363   8.790   2.456  1.00 91.85           H
ATOM   2642  N   CYS A 180      -7.534   8.642   4.932  1.00 92.48           N
ATOM   2643  CA  CYS A 180      -6.319   8.765   5.720  1.00 92.48           C
ATOM   2644  C   CYS A 180      -6.580   9.757   6.855  1.00 92.48           C
ATOM   2645  O   CYS A 180      -5.672  10.088   7.616  1.00 92.48           O
ATOM   2646  HA  CYS A 180      -6.100   7.773   6.115  1.00 92.48           H
ATOM   2647  CB  CYS A 180      -5.126   9.185   4.858  1.00 92.48           C
ATOM   2648 1HB  CYS A 180      -5.339  10.133   4.365  1.00 92.48           H
ATOM   2649 2HB  CYS A 180      -4.250   9.342   5.487  1.00 92.48           H
ATOM   2650  SG  CYS A 180      -4.774   7.896   3.607  1.00 92.48           S
ATOM   2651  HG  CYS A 180      -5.902   8.055   2.922  1.00 92.48           H
ATOM   2652  HN  CYS A 180      -7.683   9.375   4.269  1.00 92.48           H
ATOM   2653  N   ILE A 181      -7.824  10.204   6.932  1.00 93.70           N
ATOM   2654  CA  ILE A 181      -8.210  11.174   7.944  1.00 93.70           C
ATOM   2655  C   ILE A 181      -7.891  10.612   9.331  1.00 93.70           C
ATOM   2656  O   ILE A 181      -7.291  11.295  10.159  1.00 93.70           O
ATOM   2657  HA  ILE A 181      -7.606  12.068   7.786  1.00 93.70           H
ATOM   2658  CB  ILE A 181      -9.674  11.580   7.767  1.00 93.70           C
ATOM   2659  HB  ILE A 181     -10.258  10.679   7.580  1.00 93.70           H
ATOM   2660  CG1 ILE A 181      -9.847  12.491   6.550  1.00 93.70           C
ATOM   2661 1HG1 ILE A 181      -9.341  13.440   6.726  1.00 93.70           H
ATOM   2662 2HG1 ILE A 181      -9.375  12.035   5.680  1.00 93.70           H
ATOM   2663  CG2 ILE A 181     -10.224  12.218   9.044  1.00 93.70           C
ATOM   2664 1HG2 ILE A 181     -10.156  11.505   9.865  1.00 93.70           H
ATOM   2665 2HG2 ILE A 181      -9.642  13.107   9.285  1.00 93.70           H
ATOM   2666 3HG2 ILE A 181     -11.267  12.497   8.890  1.00 93.70           H
ATOM   2667  CD1 ILE A 181     -11.328  12.743   6.260  1.00 93.70           C
ATOM   2668 1HD1 ILE A 181     -11.826  11.794   6.059  1.00 93.70           H
ATOM   2669 2HD1 ILE A 181     -11.791  13.221   7.123  1.00 93.70           H
ATOM   2670 3HD1 ILE A 181     -11.423  13.393   5.390  1.00 93.70           H
ATOM   2671  HN  ILE A 181      -8.561   9.916   6.321  1.00 93.70           H
ATOM   2672  N   PRO A 182      -8.284   9.361   9.608  1.00 91.62           N
ATOM   2673  CA  PRO A 182      -8.095   8.790  10.944  1.00 91.62           C
ATOM   2674  C   PRO A 182      -6.657   8.902  11.421  1.00 91.62           C
ATOM   2675  O   PRO A 182      -6.406   9.286  12.563  1.00 91.62           O
ATOM   2676  HA  PRO A 182      -8.682   9.345  11.675  1.00 91.62           H
ATOM   2677  CB  PRO A 182      -8.526   7.331  10.778  1.00 91.62           C
ATOM   2678 1HB  PRO A 182      -7.681   6.689  10.528  1.00 91.62           H
ATOM   2679 2HB  PRO A 182      -8.965   6.936  11.694  1.00 91.62           H
ATOM   2680  CG  PRO A 182      -9.543   7.390   9.645  1.00 91.62           C
ATOM   2681 1HG  PRO A 182      -9.681   6.417   9.173  1.00 91.62           H
ATOM   2682 2HG  PRO A 182     -10.526   7.700  10.000  1.00 91.62           H
ATOM   2683  CD  PRO A 182      -8.933   8.405   8.693  1.00 91.62           C
ATOM   2684 1HD  PRO A 182      -8.212   7.944   8.018  1.00 91.62           H
ATOM   2685 2HD  PRO A 182      -9.690   8.881   8.069  1.00 91.62           H
ATOM   2686  N   GLU A 183      -5.741   8.561  10.526  1.00 92.32           N
ATOM   2687  CA  GLU A 183      -4.327   8.566  10.862  1.00 92.32           C
ATOM   2688  C   GLU A 183      -3.882   9.974  11.263  1.00 92.32           C
ATOM   2689  O   GLU A 183      -3.106  10.139  12.202  1.00 92.32           O
ATOM   2690  HA  GLU A 183      -4.230   7.891  11.713  1.00 92.32           H
ATOM   2691  CB  GLU A 183      -3.486   8.034   9.701  1.00 92.32           C
ATOM   2692 1HB  GLU A 183      -3.877   8.417   8.758  1.00 92.32           H
ATOM   2693 2HB  GLU A 183      -2.437   8.281   9.864  1.00 92.32           H
ATOM   2694  CG  GLU A 183      -3.562   6.508   9.622  1.00 92.32           C
ATOM   2695 1HG  GLU A 183      -2.812   6.138   8.923  1.00 92.32           H
ATOM   2696 2HG  GLU A 183      -3.330   6.078  10.596  1.00 92.32           H
ATOM   2697  CD  GLU A 183      -4.953   6.051   9.175  1.00 92.32           C
ATOM   2698  OE1 GLU A 183      -5.258   4.860   9.399  1.00 92.32           O
ATOM   2699  OE2 GLU A 183      -5.679   6.903   8.619  1.00 92.32           O
ATOM   2700  HN  GLU A 183      -5.951   8.286   9.588  1.00 92.32           H
ATOM   2701  N   ILE A 184      -4.392  10.952  10.529  1.00 94.56           N
ATOM   2702  CA  ILE A 184      -3.958  12.327  10.710  1.00 94.56           C
ATOM   2703  C   ILE A 184      -4.377  12.811  12.100  1.00 94.56           C
ATOM   2704  O   ILE A 184      -3.655  13.575  12.739  1.00 94.56           O
ATOM   2705  HA  ILE A 184      -2.870  12.337  10.655  1.00 94.56           H
ATOM   2706  CB  ILE A 184      -4.477  13.207   9.571  1.00 94.56           C
ATOM   2707  HB  ILE A 184      -5.559  13.091   9.515  1.00 94.56           H
ATOM   2708  CG1 ILE A 184      -3.904  12.756   8.226  1.00 94.56           C
ATOM   2709 1HG1 ILE A 184      -2.832  12.953   8.199  1.00 94.56           H
ATOM   2710 2HG1 ILE A 184      -4.034  11.680   8.114  1.00 94.56           H
ATOM   2711  CG2 ILE A 184      -4.195  14.685   9.847  1.00 94.56           C
ATOM   2712 1HG2 ILE A 184      -4.690  14.983  10.772  1.00 94.56           H
ATOM   2713 2HG2 ILE A 184      -3.120  14.838   9.945  1.00 94.56           H
ATOM   2714 3HG2 ILE A 184      -4.573  15.288   9.022  1.00 94.56           H
ATOM   2715  CD1 ILE A 184      -4.590  13.481   7.066  1.00 94.56           C
ATOM   2716 1HD1 ILE A 184      -5.658  13.263   7.083  1.00 94.56           H
ATOM   2717 2HD1 ILE A 184      -4.438  14.556   7.169  1.00 94.56           H
ATOM   2718 3HD1 ILE A 184      -4.164  13.142   6.122  1.00 94.56           H
ATOM   2719  HN  ILE A 184      -5.088  10.818   9.824  1.00 94.56           H
ATOM   2720  N   LEU A 185      -5.542  12.346  12.527  1.00 93.83           N
ATOM   2721  CA  LEU A 185      -6.157  12.867  13.736  1.00 93.83           C
ATOM   2722  C   LEU A 185      -5.423  12.309  14.957  1.00 93.83           C
ATOM   2723  O   LEU A 185      -4.997  13.066  15.829  1.00 93.83           O
ATOM   2724  HA  LEU A 185      -6.035  13.950  13.725  1.00 93.83           H
ATOM   2725  CB  LEU A 185      -7.660  12.580  13.739  1.00 93.83           C
ATOM   2726 1HB  LEU A 185      -7.808  11.520  13.532  1.00 93.83           H
ATOM   2727 2HB  LEU A 185      -8.044  12.767  14.742  1.00 93.83           H
ATOM   2728  CG  LEU A 185      -8.498  13.387  12.744  1.00 93.83           C
ATOM   2729  HG  LEU A 185      -8.144  13.162  11.738  1.00 93.83           H
ATOM   2730  CD1 LEU A 185      -9.970  12.976  12.808  1.00 93.83           C
ATOM   2731 1HD1 LEU A 185     -10.063  11.917  12.565  1.00 93.83           H
ATOM   2732 2HD1 LEU A 185     -10.354  13.152  13.813  1.00 93.83           H
ATOM   2733 3HD1 LEU A 185     -10.543  13.564  12.091  1.00 93.83           H
ATOM   2734  CD2 LEU A 185      -8.313  14.890  12.963  1.00 93.83           C
ATOM   2735 1HD2 LEU A 185      -8.624  15.150  13.975  1.00 93.83           H
ATOM   2736 2HD2 LEU A 185      -7.263  15.150  12.828  1.00 93.83           H
ATOM   2737 3HD2 LEU A 185      -8.919  15.439  12.244  1.00 93.83           H
ATOM   2738  HN  LEU A 185      -6.062  11.629  12.063  1.00 93.83           H
ATOM   2739  N   TYR A 186      -5.298  10.990  14.982  1.00 92.68           N
ATOM   2740  CA  TYR A 186      -4.973  10.292  16.214  1.00 92.68           C
ATOM   2741  C   TYR A 186      -3.466  10.053  16.327  1.00 92.68           C
ATOM   2742  O   TYR A 186      -2.978   9.633  17.375  1.00 92.68           O
ATOM   2743  HA  TYR A 186      -5.299  10.913  17.048  1.00 92.68           H
ATOM   2744  CB  TYR A 186      -5.687   8.941  16.134  1.00 92.68           C
ATOM   2745 1HB  TYR A 186      -5.328   8.403  15.256  1.00 92.68           H
ATOM   2746 2HB  TYR A 186      -5.415   8.346  17.006  1.00 92.68           H
ATOM   2747  CG  TYR A 186      -7.212   9.047  16.061  1.00 92.68           C
ATOM   2748  CD1 TYR A 186      -7.896   9.803  16.990  1.00 92.68           C
ATOM   2749  HD1 TYR A 186      -7.350  10.325  17.776  1.00 92.68           H
ATOM   2750  CD2 TYR A 186      -7.902   8.385  15.066  1.00 92.68           C
ATOM   2751  HD2 TYR A 186      -7.361   7.788  14.332  1.00 92.68           H
ATOM   2752  CE1 TYR A 186      -9.331   9.902  16.922  1.00 92.68           C
ATOM   2753  HE1 TYR A 186      -9.884  10.496  17.650  1.00 92.68           H
ATOM   2754  CE2 TYR A 186      -9.337   8.484  14.997  1.00 92.68           C
ATOM   2755  HE2 TYR A 186      -9.895   7.967  14.216  1.00 92.68           H
ATOM   2756  CZ  TYR A 186      -9.981   9.238  15.929  1.00 92.68           C
ATOM   2757  OH  TYR A 186     -11.336   9.332  15.864  1.00 92.68           O
ATOM   2758  HH  TYR A 186     -11.658   9.013  14.972  1.00 92.68           H
ATOM   2759  HN  TYR A 186      -5.415  10.403  14.181  1.00 92.68           H
ATOM   2760  N   SER A 187      -2.771  10.331  15.234  1.00 93.25           N
ATOM   2761  CA  SER A 187      -1.322  10.226  15.222  1.00 93.25           C
ATOM   2762  C   SER A 187      -0.712  11.299  16.127  1.00 93.25           C
ATOM   2763  O   SER A 187      -0.919  12.492  15.907  1.00 93.25           O
ATOM   2764  HA  SER A 187      -1.101   9.231  15.606  1.00 93.25           H
ATOM   2765  CB  SER A 187      -0.772  10.357  13.800  1.00 93.25           C
ATOM   2766 1HB  SER A 187      -1.118  11.293  13.362  1.00 93.25           H
ATOM   2767 2HB  SER A 187       0.316  10.404  13.835  1.00 93.25           H
ATOM   2768  OG  SER A 187      -1.173   9.269  12.971  1.00 93.25           O
ATOM   2769  HG  SER A 187      -1.690   9.609  12.186  1.00 93.25           H
ATOM   2770  HN  SER A 187      -3.181  10.622  14.369  1.00 93.25           H
ATOM   2771  N   GLN A 188       0.027  10.836  17.124  1.00 92.47           N
ATOM   2772  CA  GLN A 188       0.778  11.739  17.980  1.00 92.47           C
ATOM   2773  C   GLN A 188       2.048  11.054  18.489  1.00 92.47           C
ATOM   2774  O   GLN A 188       2.235   9.855  18.286  1.00 92.47           O
ATOM   2775  HA  GLN A 188       1.042  12.586  17.347  1.00 92.47           H
ATOM   2776  CB  GLN A 188      -0.083  12.233  19.145  1.00 92.47           C
ATOM   2777 1HB  GLN A 188       0.462  12.990  19.709  1.00 92.47           H
ATOM   2778 2HB  GLN A 188      -0.984  12.709  18.760  1.00 92.47           H
ATOM   2779  CG  GLN A 188      -0.467  11.077  20.072  1.00 92.47           C
ATOM   2780 1HG  GLN A 188      -0.999  10.313  19.505  1.00 92.47           H
ATOM   2781 2HG  GLN A 188       0.434  10.610  20.469  1.00 92.47           H
ATOM   2782  CD  GLN A 188      -1.344  11.568  21.225  1.00 92.47           C
ATOM   2783  OE1 GLN A 188      -1.952  12.625  21.171  1.00 92.47           O
ATOM   2784  NE2 GLN A 188      -1.377  10.744  22.268  1.00 92.47           N
ATOM   2785 1HE2 GLN A 188      -0.855   9.891  22.248  1.00 92.47           H
ATOM   2786 2HE2 GLN A 188      -1.923  10.977  23.073  1.00 92.47           H
ATOM   2787  HN  GLN A 188       0.116   9.867  17.350  1.00 92.47           H
ATOM   2788  N   ILE A 189       2.888  11.845  19.140  1.00 92.26           N
ATOM   2789  CA  ILE A 189       4.100  11.316  19.742  1.00 92.26           C
ATOM   2790  C   ILE A 189       3.818  10.938  21.198  1.00 92.26           C
ATOM   2791  O   ILE A 189       3.287  11.744  21.960  1.00 92.26           O
ATOM   2792  HA  ILE A 189       4.368  10.411  19.196  1.00 92.26           H
ATOM   2793  CB  ILE A 189       5.256  12.304  19.576  1.00 92.26           C
ATOM   2794  HB  ILE A 189       4.966  13.249  20.034  1.00 92.26           H
ATOM   2795  CG1 ILE A 189       5.531  12.584  18.097  1.00 92.26           C
ATOM   2796 1HG1 ILE A 189       5.913  11.682  17.618  1.00 92.26           H
ATOM   2797 2HG1 ILE A 189       4.599  12.842  17.594  1.00 92.26           H
ATOM   2798  CG2 ILE A 189       6.507  11.812  20.308  1.00 92.26           C
ATOM   2799 1HG2 ILE A 189       6.287  11.706  21.371  1.00 92.26           H
ATOM   2800 2HG2 ILE A 189       6.810  10.847  19.902  1.00 92.26           H
ATOM   2801 3HG2 ILE A 189       7.313  12.533  20.174  1.00 92.26           H
ATOM   2802  CD1 ILE A 189       6.539  13.722  17.933  1.00 92.26           C
ATOM   2803 1HD1 ILE A 189       6.142  14.628  18.392  1.00 92.26           H
ATOM   2804 2HD1 ILE A 189       7.477  13.450  18.417  1.00 92.26           H
ATOM   2805 3HD1 ILE A 189       6.716  13.901  16.872  1.00 92.26           H
ATOM   2806  HN  ILE A 189       2.752  12.829  19.258  1.00 92.26           H
ATOM   2807  N   LYS A 190       4.185   9.711  21.539  1.00 87.97           N
ATOM   2808  CA  LYS A 190       4.066   9.249  22.911  1.00 87.97           C
ATOM   2809  C   LYS A 190       5.463   9.004  23.486  1.00 87.97           C
ATOM   2810  O   LYS A 190       6.287   8.339  22.861  1.00 87.97           O
ATOM   2811  HA  LYS A 190       3.592  10.046  23.484  1.00 87.97           H
ATOM   2812  CB  LYS A 190       3.147   8.028  22.987  1.00 87.97           C
ATOM   2813 1HB  LYS A 190       2.226   8.226  22.440  1.00 87.97           H
ATOM   2814 2HB  LYS A 190       3.627   7.177  22.504  1.00 87.97           H
ATOM   2815  CG  LYS A 190       2.818   7.679  24.440  1.00 87.97           C
ATOM   2816 1HG  LYS A 190       3.735   7.427  24.973  1.00 87.97           H
ATOM   2817 2HG  LYS A 190       2.388   8.547  24.938  1.00 87.97           H
ATOM   2818  CD  LYS A 190       1.840   6.505  24.514  1.00 87.97           C
ATOM   2819 1HD  LYS A 190       0.874   6.805  24.108  1.00 87.97           H
ATOM   2820 2HD  LYS A 190       2.204   5.684  23.895  1.00 87.97           H
ATOM   2821  CE  LYS A 190       1.667   6.025  25.956  1.00 87.97           C
ATOM   2822 1HE  LYS A 190       2.643   5.931  26.434  1.00 87.97           H
ATOM   2823 2HE  LYS A 190       1.103   6.763  26.526  1.00 87.97           H
ATOM   2824  NZ  LYS A 190       0.966   4.722  25.988  1.00 87.97           N
ATOM   2825 1HZ  LYS A 190       0.999   4.344  26.929  1.00 87.97           H
ATOM   2826 2HZ  LYS A 190      -0.000   4.851  25.710  1.00 87.97           H
ATOM   2827 3HZ  LYS A 190       1.419   4.078  25.349  1.00 87.97           H
ATOM   2828  HN  LYS A 190       4.558   9.041  20.898  1.00 87.97           H
ATOM   2829  N   GLU A 191       5.685   9.555  24.670  1.00 84.49           N
ATOM   2830  CA  GLU A 191       6.926   9.312  25.387  1.00 84.49           C
ATOM   2831  C   GLU A 191       6.739   8.182  26.402  1.00 84.49           C
ATOM   2832  O   GLU A 191       5.837   8.234  27.236  1.00 84.49           O
ATOM   2833  HA  GLU A 191       7.646   9.011  24.626  1.00 84.49           H
ATOM   2834  CB  GLU A 191       7.422  10.587  26.072  1.00 84.49           C
ATOM   2835 1HB  GLU A 191       6.600  11.060  26.609  1.00 84.49           H
ATOM   2836 2HB  GLU A 191       8.275  10.354  26.709  1.00 84.49           H
ATOM   2837  CG  GLU A 191       7.918  11.605  25.043  1.00 84.49           C
ATOM   2838 1HG  GLU A 191       8.673  11.144  24.405  1.00 84.49           H
ATOM   2839 2HG  GLU A 191       7.094  11.904  24.395  1.00 84.49           H
ATOM   2840  CD  GLU A 191       8.507  12.838  25.730  1.00 84.49           C
ATOM   2841  OE1 GLU A 191       8.969  13.734  24.991  1.00 84.49           O
ATOM   2842  OE2 GLU A 191       8.483  12.856  26.980  1.00 84.49           O
ATOM   2843  HN  GLU A 191       5.038  10.157  25.138  1.00 84.49           H
ATOM   2844  N   GLU A 192       7.608   7.187  26.297  1.00 76.49           N
ATOM   2845  CA  GLU A 192       7.548   6.045  27.193  1.00 76.49           C
ATOM   2846  C   GLU A 192       8.958   5.632  27.620  1.00 76.49           C
ATOM   2847  O   GLU A 192       9.810   5.355  26.778  1.00 76.49           O
ATOM   2848  HA  GLU A 192       6.984   6.386  28.061  1.00 76.49           H
ATOM   2849  CB  GLU A 192       6.808   4.875  26.542  1.00 76.49           C
ATOM   2850 1HB  GLU A 192       5.780   5.165  26.326  1.00 76.49           H
ATOM   2851 2HB  GLU A 192       7.355   4.539  25.661  1.00 76.49           H
ATOM   2852  CG  GLU A 192       6.738   3.675  27.489  1.00 76.49           C
ATOM   2853 1HG  GLU A 192       7.669   3.110  27.435  1.00 76.49           H
ATOM   2854 2HG  GLU A 192       6.636   4.023  28.516  1.00 76.49           H
ATOM   2855  CD  GLU A 192       5.561   2.764  27.134  1.00 76.49           C
ATOM   2856  OE1 GLU A 192       4.677   2.614  28.005  1.00 76.49           O
ATOM   2857  OE2 GLU A 192       5.572   2.239  26.000  1.00 76.49           O
ATOM   2858  HN  GLU A 192       8.340   7.153  25.617  1.00 76.49           H
ATOM   2859  N   SER A 193       9.161   5.603  28.930  1.00 72.69           N
ATOM   2860  CA  SER A 193      10.411   5.111  29.483  1.00 72.69           C
ATOM   2861  C   SER A 193      11.590   5.856  28.854  1.00 72.69           C
ATOM   2862  O   SER A 193      12.671   5.291  28.693  1.00 72.69           O
ATOM   2863  HA  SER A 193      10.355   5.318  30.552  1.00 72.69           H
ATOM   2864  CB  SER A 193      10.556   3.604  29.262  1.00 72.69           C
ATOM   2865 1HB  SER A 193      11.529   3.276  29.629  1.00 72.69           H
ATOM   2866 2HB  SER A 193       9.801   3.078  29.846  1.00 72.69           H
ATOM   2867  OG  SER A 193      10.425   3.251  27.888  1.00 72.69           O
ATOM   2868  HG  SER A 193      11.245   3.521  27.385  1.00 72.69           H
ATOM   2869  HN  SER A 193       8.490   5.907  29.606  1.00 72.69           H
ATOM   2870  N   GLY A 194      11.343   7.113  28.515  1.00 76.41           N
ATOM   2871  CA  GLY A 194      12.386   7.958  27.959  1.00 76.41           C
ATOM   2872  C   GLY A 194      12.550   7.712  26.458  1.00 76.41           C
ATOM   2873  O   GLY A 194      13.490   8.213  25.842  1.00 76.41           O
ATOM   2874 1HA  GLY A 194      12.142   9.005  28.135  1.00 76.41           H
ATOM   2875 2HA  GLY A 194      13.329   7.760  28.469  1.00 76.41           H
ATOM   2876  HN  GLY A 194      10.450   7.553  28.614  1.00 76.41           H
ATOM   2877  N   ILE A 195      11.621   6.940  25.913  1.00 84.36           N
ATOM   2878  CA  ILE A 195      11.625   6.659  24.487  1.00 84.36           C
ATOM   2879  C   ILE A 195      10.420   7.341  23.834  1.00 84.36           C
ATOM   2880  O   ILE A 195       9.282   7.128  24.249  1.00 84.36           O
ATOM   2881  HA  ILE A 195      12.534   7.092  24.071  1.00 84.36           H
ATOM   2882  CB  ILE A 195      11.687   5.151  24.238  1.00 84.36           C
ATOM   2883  HB  ILE A 195      10.864   4.682  24.777  1.00 84.36           H
ATOM   2884  CG1 ILE A 195      12.984   4.557  24.789  1.00 84.36           C
ATOM   2885 1HG1 ILE A 195      13.821   4.850  24.155  1.00 84.36           H
ATOM   2886 2HG1 ILE A 195      13.181   4.962  25.782  1.00 84.36           H
ATOM   2887  CG2 ILE A 195      11.495   4.832  22.754  1.00 84.36           C
ATOM   2888 1HG2 ILE A 195      10.524   5.200  22.425  1.00 84.36           H
ATOM   2889 2HG2 ILE A 195      12.282   5.314  22.174  1.00 84.36           H
ATOM   2890 3HG2 ILE A 195      11.544   3.753  22.605  1.00 84.36           H
ATOM   2891  CD1 ILE A 195      12.902   3.031  24.862  1.00 84.36           C
ATOM   2892 1HD1 ILE A 195      12.080   2.743  25.517  1.00 84.36           H
ATOM   2893 2HD1 ILE A 195      12.730   2.628  23.864  1.00 84.36           H
ATOM   2894 3HD1 ILE A 195      13.837   2.635  25.258  1.00 84.36           H
ATOM   2895  HN  ILE A 195      10.878   6.511  26.426  1.00 84.36           H
ATOM   2896  N   ALA A 196      10.713   8.147  22.825  1.00 90.31           N
ATOM   2897  CA  ALA A 196       9.663   8.793  22.054  1.00 90.31           C
ATOM   2898  C   ALA A 196       9.178   7.838  20.961  1.00 90.31           C
ATOM   2899  O   ALA A 196       9.983   7.292  20.207  1.00 90.31           O
ATOM   2900  HA  ALA A 196       8.836   9.005  22.732  1.00 90.31           H
ATOM   2901  CB  ALA A 196      10.186  10.113  21.485  1.00 90.31           C
ATOM   2902 1HB  ALA A 196      10.489  10.766  22.303  1.00 90.31           H
ATOM   2903 2HB  ALA A 196      11.042   9.917  20.840  1.00 90.31           H
ATOM   2904 3HB  ALA A 196       9.398  10.597  20.908  1.00 90.31           H
ATOM   2905  HN  ALA A 196      11.644   8.361  22.531  1.00 90.31           H
ATOM   2906  N   ILE A 197       7.866   7.666  20.910  1.00 89.61           N
ATOM   2907  CA  ILE A 197       7.267   6.756  19.948  1.00 89.61           C
ATOM   2908  C   ILE A 197       6.178   7.493  19.165  1.00 89.61           C
ATOM   2909  O   ILE A 197       5.317   8.143  19.755  1.00 89.61           O
ATOM   2910  HA  ILE A 197       8.050   6.456  19.251  1.00 89.61           H
ATOM   2911  CB  ILE A 197       6.772   5.488  20.645  1.00 89.61           C
ATOM   2912  HB  ILE A 197       6.060   5.779  21.418  1.00 89.61           H
ATOM   2913  CG1 ILE A 197       7.924   4.761  21.343  1.00 89.61           C
ATOM   2914 1HG1 ILE A 197       8.632   4.396  20.599  1.00 89.61           H
ATOM   2915 2HG1 ILE A 197       8.464   5.458  21.983  1.00 89.61           H
ATOM   2916  CG2 ILE A 197       6.029   4.577  19.666  1.00 89.61           C
ATOM   2917 1HG2 ILE A 197       5.170   5.109  19.256  1.00 89.61           H
ATOM   2918 2HG2 ILE A 197       6.700   4.292  18.855  1.00 89.61           H
ATOM   2919 3HG2 ILE A 197       5.688   3.683  20.188  1.00 89.61           H
ATOM   2920  CD1 ILE A 197       7.406   3.589  22.179  1.00 89.61           C
ATOM   2921 1HD1 ILE A 197       6.717   3.960  22.938  1.00 89.61           H
ATOM   2922 2HD1 ILE A 197       6.887   2.882  21.532  1.00 89.61           H
ATOM   2923 3HD1 ILE A 197       8.245   3.090  22.664  1.00 89.61           H
ATOM   2924  HN  ILE A 197       7.216   8.134  21.509  1.00 89.61           H
ATOM   2925  N   CYS A 198       6.251   7.365  17.848  1.00 92.05           N
ATOM   2926  CA  CYS A 198       5.182   7.844  16.989  1.00 92.05           C
ATOM   2927  C   CYS A 198       4.092   6.772  16.936  1.00 92.05           C
ATOM   2928  O   CYS A 198       4.301   5.696  16.377  1.00 92.05           O
ATOM   2929  HA  CYS A 198       4.802   8.760  17.443  1.00 92.05           H
ATOM   2930  CB  CYS A 198       5.695   8.206  15.594  1.00 92.05           C
ATOM   2931 1HB  CYS A 198       6.324   9.095  15.649  1.00 92.05           H
ATOM   2932 2HB  CYS A 198       6.317   7.399  15.206  1.00 92.05           H
ATOM   2933  SG  CYS A 198       4.286   8.506  14.467  1.00 92.05           S
ATOM   2934  HN  CYS A 198       7.022   6.945  17.369  1.00 92.05           H
ATOM   2935  N   THR A 199       2.952   7.102  17.525  1.00 91.57           N
ATOM   2936  CA  THR A 199       1.854   6.154  17.615  1.00 91.57           C
ATOM   2937  C   THR A 199       0.516   6.865  17.400  1.00 91.57           C
ATOM   2938  O   THR A 199       0.454   8.094  17.407  1.00 91.57           O
ATOM   2939  HA  THR A 199       1.962   5.426  16.812  1.00 91.57           H
ATOM   2940  CB  THR A 199       1.953   5.444  18.967  1.00 91.57           C
ATOM   2941  HB  THR A 199       2.981   5.144  19.174  1.00 91.57           H
ATOM   2942  OG1 THR A 199       1.010   4.380  18.870  1.00 91.57           O
ATOM   2943  HG1 THR A 199       1.147   3.732  19.619  1.00 91.57           H
ATOM   2944  CG2 THR A 199       1.430   6.302  20.120  1.00 91.57           C
ATOM   2945 1HG2 THR A 199       0.382   6.546  19.945  1.00 91.57           H
ATOM   2946 2HG2 THR A 199       2.011   7.222  20.181  1.00 91.57           H
ATOM   2947 3HG2 THR A 199       1.523   5.751  21.055  1.00 91.57           H
ATOM   2948  HN  THR A 199       2.772   7.997  17.934  1.00 91.57           H
ATOM   2949  N   MET A 200      -0.521   6.062  17.213  1.00 91.75           N
ATOM   2950  CA  MET A 200      -1.882   6.563  17.308  1.00 91.75           C
ATOM   2951  C   MET A 200      -2.414   6.436  18.737  1.00 91.75           C
ATOM   2952  O   MET A 200      -2.228   5.406  19.383  1.00 91.75           O
ATOM   2953  HA  MET A 200      -1.828   7.614  17.025  1.00 91.75           H
ATOM   2954  CB  MET A 200      -2.783   5.775  16.355  1.00 91.75           C
ATOM   2955 1HB  MET A 200      -2.688   4.708  16.558  1.00 91.75           H
ATOM   2956 2HB  MET A 200      -3.825   6.041  16.532  1.00 91.75           H
ATOM   2957  CG  MET A 200      -2.419   6.057  14.897  1.00 91.75           C
ATOM   2958 1HG  MET A 200      -2.510   7.123  14.690  1.00 91.75           H
ATOM   2959 2HG  MET A 200      -1.379   5.785  14.714  1.00 91.75           H
ATOM   2960  SD  MET A 200      -3.490   5.131  13.810  1.00 91.75           S
ATOM   2961  CE  MET A 200      -3.172   3.476  14.397  1.00 91.75           C
ATOM   2962 1HE  MET A 200      -2.114   3.245  14.278  1.00 91.75           H
ATOM   2963 2HE  MET A 200      -3.443   3.406  15.451  1.00 91.75           H
ATOM   2964 3HE  MET A 200      -3.766   2.765  13.822  1.00 91.75           H
ATOM   2965  HN  MET A 200      -0.443   5.088  17.000  1.00 91.75           H
ATOM   2966  N   VAL A 201      -3.065   7.498  19.188  1.00 92.23           N
ATOM   2967  CA  VAL A 201      -3.682   7.494  20.504  1.00 92.23           C
ATOM   2968  C   VAL A 201      -5.182   7.757  20.359  1.00 92.23           C
ATOM   2969  O   VAL A 201      -5.588   8.696  19.676  1.00 92.23           O
ATOM   2970  HA  VAL A 201      -3.540   6.501  20.931  1.00 92.23           H
ATOM   2971  CB  VAL A 201      -2.982   8.506  21.413  1.00 92.23           C
ATOM   2972  HB  VAL A 201      -3.093   9.493  20.963  1.00 92.23           H
ATOM   2973  CG1 VAL A 201      -3.635   8.544  22.796  1.00 92.23           C
ATOM   2974 1HG1 VAL A 201      -4.682   8.829  22.696  1.00 92.23           H
ATOM   2975 2HG1 VAL A 201      -3.569   7.558  23.256  1.00 92.23           H
ATOM   2976 3HG1 VAL A 201      -3.118   9.271  23.422  1.00 92.23           H
ATOM   2977  CG2 VAL A 201      -1.486   8.204  21.520  1.00 92.23           C
ATOM   2978 1HG2 VAL A 201      -1.346   7.206  21.936  1.00 92.23           H
ATOM   2979 2HG2 VAL A 201      -1.033   8.252  20.530  1.00 92.23           H
ATOM   2980 3HG2 VAL A 201      -1.013   8.939  22.172  1.00 92.23           H
ATOM   2981  HN  VAL A 201      -3.174   8.348  18.673  1.00 92.23           H
ATOM   2982  N   TYR A 202      -5.965   6.912  21.014  1.00 91.23           N
ATOM   2983  CA  TYR A 202      -7.412   7.006  20.921  1.00 91.23           C
ATOM   2984  C   TYR A 202      -8.000   7.654  22.176  1.00 91.23           C
ATOM   2985  O   TYR A 202      -7.577   7.354  23.291  1.00 91.23           O
ATOM   2986  HA  TYR A 202      -7.654   7.623  20.055  1.00 91.23           H
ATOM   2987  CB  TYR A 202      -7.922   5.568  20.817  1.00 91.23           C
ATOM   2988 1HB  TYR A 202      -7.565   5.003  21.678  1.00 91.23           H
ATOM   2989 2HB  TYR A 202      -9.011   5.575  20.870  1.00 91.23           H
ATOM   2990  CG  TYR A 202      -7.493   4.846  19.538  1.00 91.23           C
ATOM   2991  CD1 TYR A 202      -8.222   5.006  18.378  1.00 91.23           C
ATOM   2992  HD1 TYR A 202      -9.104   5.646  18.372  1.00 91.23           H
ATOM   2993  CD2 TYR A 202      -6.376   4.035  19.546  1.00 91.23           C
ATOM   2994  HD2 TYR A 202      -5.800   3.909  20.462  1.00 91.23           H
ATOM   2995  CE1 TYR A 202      -7.818   4.326  17.174  1.00 91.23           C
ATOM   2996  HE1 TYR A 202      -8.385   4.444  16.251  1.00 91.23           H
ATOM   2997  CE2 TYR A 202      -5.971   3.356  18.342  1.00 91.23           C
ATOM   2998  HE2 TYR A 202      -5.091   2.713  18.334  1.00 91.23           H
ATOM   2999  CZ  TYR A 202      -6.712   3.535  17.216  1.00 91.23           C
ATOM   3000  OH  TYR A 202      -6.330   2.894  16.079  1.00 91.23           O
ATOM   3001  HH  TYR A 202      -7.109   2.807  15.457  1.00 91.23           H
ATOM   3002  HN  TYR A 202      -5.626   6.174  21.598  1.00 91.23           H
ATOM   3003  N   PRO A 203      -8.984   8.551  22.019  1.00 83.19           N
ATOM   3004  CA  PRO A 203      -9.496   9.317  23.158  1.00 83.19           C
ATOM   3005  C   PRO A 203     -10.259   8.446  24.142  1.00 83.19           C
ATOM   3006  O   PRO A 203     -10.918   7.486  23.746  1.00 83.19           O
ATOM   3007  HA  PRO A 203      -8.669   9.737  23.731  1.00 83.19           H
ATOM   3008  CB  PRO A 203     -10.400  10.367  22.510  1.00 83.19           C
ATOM   3009 1HB  PRO A 203     -11.244  10.621  23.152  1.00 83.19           H
ATOM   3010 2HB  PRO A 203      -9.862  11.294  22.314  1.00 83.19           H
ATOM   3011  CG  PRO A 203     -10.853   9.712  21.237  1.00 83.19           C
ATOM   3012 1HG  PRO A 203     -11.722   9.076  21.409  1.00 83.19           H
ATOM   3013 2HG  PRO A 203     -11.143  10.454  20.493  1.00 83.19           H
ATOM   3014  CD  PRO A 203      -9.678   8.905  20.767  1.00 83.19           C
ATOM   3015 1HD  PRO A 203      -9.993   8.019  20.218  1.00 83.19           H
ATOM   3016 2HD  PRO A 203      -9.036   9.482  20.102  1.00 83.19           H
ATOM   3017  N   SER A 204     -10.147   8.806  25.412  1.00 71.19           N
ATOM   3018  CA  SER A 204     -10.317   7.839  26.483  1.00 71.19           C
ATOM   3019  C   SER A 204     -11.668   7.134  26.341  1.00 71.19           C
ATOM   3020  O   SER A 204     -11.742   5.908  26.404  1.00 71.19           O
ATOM   3021  HA  SER A 204      -9.500   7.128  26.362  1.00 71.19           H
ATOM   3022  CB  SER A 204     -10.210   8.510  27.854  1.00 71.19           C
ATOM   3023 1HB  SER A 204     -10.515   7.805  28.627  1.00 71.19           H
ATOM   3024 2HB  SER A 204      -9.170   8.769  28.051  1.00 71.19           H
ATOM   3025  OG  SER A 204     -11.014   9.684  27.938  1.00 71.19           O
ATOM   3026  HG  SER A 204     -11.958   9.436  28.157  1.00 71.19           H
ATOM   3027  HN  SER A 204      -9.945   9.738  25.713  1.00 71.19           H
ATOM   3028  N   ASP A 205     -12.703   7.940  26.153  1.00 72.02           N
ATOM   3029  CA  ASP A 205     -14.044   7.537  26.541  1.00 72.02           C
ATOM   3030  C   ASP A 205     -14.450   6.296  25.744  1.00 72.02           C
ATOM   3031  O   ASP A 205     -14.856   5.289  26.321  1.00 72.02           O
ATOM   3032  HA  ASP A 205     -13.988   7.345  27.612  1.00 72.02           H
ATOM   3033  CB  ASP A 205     -15.059   8.643  26.242  1.00 72.02           C
ATOM   3034 1HB  ASP A 205     -14.991   8.931  25.193  1.00 72.02           H
ATOM   3035 2HB  ASP A 205     -16.069   8.268  26.405  1.00 72.02           H
ATOM   3036  CG  ASP A 205     -14.814   9.866  27.129  1.00 72.02           C
ATOM   3037  OD1 ASP A 205     -14.021   9.724  28.084  1.00 72.02           O
ATOM   3038  OD2 ASP A 205     -15.426  10.914  26.831  1.00 72.02           O
ATOM   3039  HN  ASP A 205     -12.636   8.850  25.746  1.00 72.02           H
ATOM   3040  N   GLU A 206     -14.326   6.409  24.429  1.00 83.38           N
ATOM   3041  CA  GLU A 206     -14.690   5.314  23.546  1.00 83.38           C
ATOM   3042  C   GLU A 206     -13.454   4.791  22.813  1.00 83.38           C
ATOM   3043  O   GLU A 206     -13.555   4.300  21.690  1.00 83.38           O
ATOM   3044  HA  GLU A 206     -15.090   4.537  24.198  1.00 83.38           H
ATOM   3045  CB  GLU A 206     -15.774   5.745  22.556  1.00 83.38           C
ATOM   3046 1HB  GLU A 206     -15.480   6.677  22.073  1.00 83.38           H
ATOM   3047 2HB  GLU A 206     -15.969   4.937  21.851  1.00 83.38           H
ATOM   3048  CG  GLU A 206     -17.096   6.020  23.275  1.00 83.38           C
ATOM   3049 1HG  GLU A 206     -16.970   5.865  24.346  1.00 83.38           H
ATOM   3050 2HG  GLU A 206     -17.381   7.062  23.135  1.00 83.38           H
ATOM   3051  CD  GLU A 206     -18.206   5.107  22.749  1.00 83.38           C
ATOM   3052  OE1 GLU A 206     -18.912   4.525  23.599  1.00 83.38           O
ATOM   3053  OE2 GLU A 206     -18.322   5.013  21.508  1.00 83.38           O
ATOM   3054  HN  GLU A 206     -13.985   7.229  23.968  1.00 83.38           H
ATOM   3055  N   SER A 207     -12.314   4.913  23.478  1.00 88.55           N
ATOM   3056  CA  SER A 207     -11.041   4.624  22.841  1.00 88.55           C
ATOM   3057  C   SER A 207     -11.080   3.236  22.198  1.00 88.55           C
ATOM   3058  O   SER A 207     -10.698   3.074  21.040  1.00 88.55           O
ATOM   3059  HA  SER A 207     -10.918   5.395  22.080  1.00 88.55           H
ATOM   3060  CB  SER A 207      -9.890   4.712  23.845  1.00 88.55           C
ATOM   3061 1HB  SER A 207      -8.995   4.267  23.410  1.00 88.55           H
ATOM   3062 2HB  SER A 207      -9.660   5.759  24.043  1.00 88.55           H
ATOM   3063  OG  SER A 207     -10.199   4.054  25.070  1.00 88.55           O
ATOM   3064  HG  SER A 207     -10.456   4.727  25.765  1.00 88.55           H
ATOM   3065  HN  SER A 207     -12.253   5.203  24.433  1.00 88.55           H
ATOM   3066  N   THR A 208     -11.545   2.271  22.978  1.00 89.46           N
ATOM   3067  CA  THR A 208     -11.491   0.881  22.560  1.00 89.46           C
ATOM   3068  C   THR A 208     -12.397   0.652  21.349  1.00 89.46           C
ATOM   3069  O   THR A 208     -12.020  -0.050  20.411  1.00 89.46           O
ATOM   3070  HA  THR A 208     -10.472   0.656  22.245  1.00 89.46           H
ATOM   3071  CB  THR A 208     -11.857   0.011  23.765  1.00 89.46           C
ATOM   3072  HB  THR A 208     -11.831  -1.047  23.503  1.00 89.46           H
ATOM   3073  OG1 THR A 208     -13.125   0.510  24.182  1.00 89.46           O
ATOM   3074  HG1 THR A 208     -13.578  -0.157  24.773  1.00 89.46           H
ATOM   3075  CG2 THR A 208     -10.944   0.262  24.967  1.00 89.46           C
ATOM   3076 1HG2 THR A 208     -11.022   1.306  25.271  1.00 89.46           H
ATOM   3077 2HG2 THR A 208      -9.913   0.039  24.693  1.00 89.46           H
ATOM   3078 3HG2 THR A 208     -11.247  -0.381  25.794  1.00 89.46           H
ATOM   3079  HN  THR A 208     -11.952   2.427  23.878  1.00 89.46           H
ATOM   3080  N   LYS A 209     -13.574   1.258  21.407  1.00 91.32           N
ATOM   3081  CA  LYS A 209     -14.522   1.158  20.310  1.00 91.32           C
ATOM   3082  C   LYS A 209     -13.911   1.781  19.054  1.00 91.32           C
ATOM   3083  O   LYS A 209     -14.000   1.211  17.968  1.00 91.32           O
ATOM   3084  HA  LYS A 209     -14.692   0.098  20.122  1.00 91.32           H
ATOM   3085  CB  LYS A 209     -15.867   1.769  20.708  1.00 91.32           C
ATOM   3086 1HB  LYS A 209     -15.713   2.773  21.103  1.00 91.32           H
ATOM   3087 2HB  LYS A 209     -16.501   1.868  19.826  1.00 91.32           H
ATOM   3088  CG  LYS A 209     -16.573   0.906  21.756  1.00 91.32           C
ATOM   3089 1HG  LYS A 209     -16.687  -0.111  21.378  1.00 91.32           H
ATOM   3090 2HG  LYS A 209     -15.960   0.845  22.655  1.00 91.32           H
ATOM   3091  CD  LYS A 209     -17.947   1.482  22.106  1.00 91.32           C
ATOM   3092 1HD  LYS A 209     -17.846   2.534  22.374  1.00 91.32           H
ATOM   3093 2HD  LYS A 209     -18.597   1.437  21.233  1.00 91.32           H
ATOM   3094  CE  LYS A 209     -18.585   0.714  23.265  1.00 91.32           C
ATOM   3095 1HE  LYS A 209     -18.830  -0.299  22.946  1.00 91.32           H
ATOM   3096 2HE  LYS A 209     -17.873   0.625  24.086  1.00 91.32           H
ATOM   3097  NZ  LYS A 209     -19.808   1.403  23.733  1.00 91.32           N
ATOM   3098 1HZ  LYS A 209     -20.200   0.898  24.519  1.00 91.32           H
ATOM   3099 2HZ  LYS A 209     -19.575   2.347  24.020  1.00 91.32           H
ATOM   3100 3HZ  LYS A 209     -20.486   1.436  22.980  1.00 91.32           H
ATOM   3101  HN  LYS A 209     -13.881   1.809  22.182  1.00 91.32           H
ATOM   3102  N   LEU A 210     -13.304   2.943  19.244  1.00 92.39           N
ATOM   3103  CA  LEU A 210     -12.767   3.699  18.125  1.00 92.39           C
ATOM   3104  C   LEU A 210     -11.648   2.893  17.461  1.00 92.39           C
ATOM   3105  O   LEU A 210     -11.611   2.766  16.239  1.00 92.39           O
ATOM   3106  HA  LEU A 210     -13.572   3.830  17.403  1.00 92.39           H
ATOM   3107  CB  LEU A 210     -12.333   5.094  18.579  1.00 92.39           C
ATOM   3108 1HB  LEU A 210     -13.184   5.579  19.058  1.00 92.39           H
ATOM   3109 2HB  LEU A 210     -11.560   4.983  19.339  1.00 92.39           H
ATOM   3110  CG  LEU A 210     -11.803   6.021  17.484  1.00 92.39           C
ATOM   3111  HG  LEU A 210     -10.978   5.518  16.980  1.00 92.39           H
ATOM   3112  CD1 LEU A 210     -12.878   6.294  16.429  1.00 92.39           C
ATOM   3113 1HD1 LEU A 210     -13.185   5.353  15.972  1.00 92.39           H
ATOM   3114 2HD1 LEU A 210     -13.739   6.767  16.901  1.00 92.39           H
ATOM   3115 3HD1 LEU A 210     -12.475   6.956  15.663  1.00 92.39           H
ATOM   3116  CD2 LEU A 210     -11.247   7.315  18.082  1.00 92.39           C
ATOM   3117 1HD2 LEU A 210     -12.036   7.832  18.627  1.00 92.39           H
ATOM   3118 2HD2 LEU A 210     -10.430   7.077  18.765  1.00 92.39           H
ATOM   3119 3HD2 LEU A 210     -10.877   7.956  17.282  1.00 92.39           H
ATOM   3120  HN  LEU A 210     -13.177   3.368  20.140  1.00 92.39           H
ATOM   3121  N   LYS A 211     -10.763   2.369  18.297  1.00 92.24           N
ATOM   3122  CA  LYS A 211      -9.663   1.555  17.810  1.00 92.24           C
ATOM   3123  C   LYS A 211     -10.220   0.397  16.979  1.00 92.24           C
ATOM   3124  O   LYS A 211      -9.784   0.172  15.851  1.00 92.24           O
ATOM   3125  HA  LYS A 211      -9.054   2.184  17.160  1.00 92.24           H
ATOM   3126  CB  LYS A 211      -8.773   1.106  18.970  1.00 92.24           C
ATOM   3127 1HB  LYS A 211      -8.321   1.977  19.445  1.00 92.24           H
ATOM   3128 2HB  LYS A 211      -9.380   0.610  19.728  1.00 92.24           H
ATOM   3129  CG  LYS A 211      -7.676   0.156  18.484  1.00 92.24           C
ATOM   3130 1HG  LYS A 211      -8.116  -0.805  18.217  1.00 92.24           H
ATOM   3131 2HG  LYS A 211      -7.215   0.558  17.582  1.00 92.24           H
ATOM   3132  CD  LYS A 211      -6.610  -0.047  19.562  1.00 92.24           C
ATOM   3133 1HD  LYS A 211      -6.238   0.921  19.897  1.00 92.24           H
ATOM   3134 2HD  LYS A 211      -7.053  -0.536  20.430  1.00 92.24           H
ATOM   3135  CE  LYS A 211      -5.448  -0.890  19.032  1.00 92.24           C
ATOM   3136 1HE  LYS A 211      -5.802  -1.891  18.782  1.00 92.24           H
ATOM   3137 2HE  LYS A 211      -5.061  -0.450  18.114  1.00 92.24           H
ATOM   3138  NZ  LYS A 211      -4.369  -0.977  20.041  1.00 92.24           N
ATOM   3139 1HZ  LYS A 211      -3.518  -1.307  19.598  1.00 92.24           H
ATOM   3140 2HZ  LYS A 211      -4.207  -0.061  20.443  1.00 92.24           H
ATOM   3141 3HZ  LYS A 211      -4.641  -1.624  20.773  1.00 92.24           H
ATOM   3142  HN  LYS A 211     -10.790   2.493  19.289  1.00 92.24           H
ATOM   3143  N   SER A 212     -11.176  -0.306  17.568  1.00 91.86           N
ATOM   3144  CA  SER A 212     -11.744  -1.481  16.929  1.00 91.86           C
ATOM   3145  C   SER A 212     -12.348  -1.100  15.575  1.00 91.86           C
ATOM   3146  O   SER A 212     -12.187  -1.824  14.594  1.00 91.86           O
ATOM   3147  HA  SER A 212     -10.909  -2.168  16.795  1.00 91.86           H
ATOM   3148  CB  SER A 212     -12.804  -2.134  17.818  1.00 91.86           C
ATOM   3149 1HB  SER A 212     -13.594  -1.414  18.029  1.00 91.86           H
ATOM   3150 2HB  SER A 212     -13.264  -2.964  17.283  1.00 91.86           H
ATOM   3151  OG  SER A 212     -12.254  -2.607  19.044  1.00 91.86           O
ATOM   3152  HG  SER A 212     -12.265  -1.878  19.728  1.00 91.86           H
ATOM   3153  HN  SER A 212     -11.561  -0.085  18.464  1.00 91.86           H
ATOM   3154  N   ALA A 213     -13.030   0.036  15.567  1.00 92.54           N
ATOM   3155  CA  ALA A 213     -13.694   0.501  14.361  1.00 92.54           C
ATOM   3156  C   ALA A 213     -12.643   0.828  13.299  1.00 92.54           C
ATOM   3157  O   ALA A 213     -12.778   0.430  12.143  1.00 92.54           O
ATOM   3158  HA  ALA A 213     -14.326  -0.309  13.996  1.00 92.54           H
ATOM   3159  CB  ALA A 213     -14.578   1.703  14.696  1.00 92.54           C
ATOM   3160 1HB  ALA A 213     -15.327   1.410  15.432  1.00 92.54           H
ATOM   3161 2HB  ALA A 213     -13.962   2.505  15.103  1.00 92.54           H
ATOM   3162 3HB  ALA A 213     -15.076   2.052  13.791  1.00 92.54           H
ATOM   3163  HN  ALA A 213     -13.133   0.633  16.362  1.00 92.54           H
ATOM   3164  N   VAL A 214     -11.619   1.551  13.729  1.00 90.97           N
ATOM   3165  CA  VAL A 214     -10.575   1.987  12.817  1.00 90.97           C
ATOM   3166  C   VAL A 214      -9.869   0.761  12.233  1.00 90.97           C
ATOM   3167  O   VAL A 214      -9.564   0.724  11.042  1.00 90.97           O
ATOM   3168  HA  VAL A 214     -11.054   2.534  12.005  1.00 90.97           H
ATOM   3169  CB  VAL A 214      -9.619   2.942  13.533  1.00 90.97           C
ATOM   3170  HB  VAL A 214      -9.320   2.476  14.472  1.00 90.97           H
ATOM   3171  CG1 VAL A 214      -8.355   3.178  12.704  1.00 90.97           C
ATOM   3172 1HG1 VAL A 214      -7.844   2.229  12.542  1.00 90.97           H
ATOM   3173 2HG1 VAL A 214      -8.628   3.613  11.742  1.00 90.97           H
ATOM   3174 3HG1 VAL A 214      -7.693   3.861  13.237  1.00 90.97           H
ATOM   3175  CG2 VAL A 214     -10.312   4.265  13.865  1.00 90.97           C
ATOM   3176 1HG2 VAL A 214     -10.653   4.738  12.944  1.00 90.97           H
ATOM   3177 2HG2 VAL A 214     -11.167   4.075  14.513  1.00 90.97           H
ATOM   3178 3HG2 VAL A 214      -9.610   4.926  14.374  1.00 90.97           H
ATOM   3179  HN  VAL A 214     -11.496   1.838  14.679  1.00 90.97           H
ATOM   3180  N   LEU A 215      -9.630  -0.213  13.100  1.00 91.41           N
ATOM   3181  CA  LEU A 215      -8.960  -1.434  12.687  1.00 91.41           C
ATOM   3182  C   LEU A 215      -9.827  -2.164  11.659  1.00 91.41           C
ATOM   3183  O   LEU A 215      -9.328  -2.618  10.630  1.00 91.41           O
ATOM   3184  HA  LEU A 215      -8.024  -1.147  12.207  1.00 91.41           H
ATOM   3185  CB  LEU A 215      -8.602  -2.287  13.906  1.00 91.41           C
ATOM   3186 1HB  LEU A 215      -9.388  -2.169  14.651  1.00 91.41           H
ATOM   3187 2HB  LEU A 215      -8.603  -3.335  13.604  1.00 91.41           H
ATOM   3188  CG  LEU A 215      -7.258  -1.978  14.569  1.00 91.41           C
ATOM   3189  HG  LEU A 215      -7.080  -0.905  14.495  1.00 91.41           H
ATOM   3190  CD1 LEU A 215      -7.287  -2.331  16.057  1.00 91.41           C
ATOM   3191 1HD1 LEU A 215      -8.064  -1.749  16.553  1.00 91.41           H
ATOM   3192 2HD1 LEU A 215      -7.499  -3.394  16.174  1.00 91.41           H
ATOM   3193 3HD1 LEU A 215      -6.320  -2.102  16.504  1.00 91.41           H
ATOM   3194  CD2 LEU A 215      -6.111  -2.678  13.836  1.00 91.41           C
ATOM   3195 1HD2 LEU A 215      -6.271  -3.756  13.856  1.00 91.41           H
ATOM   3196 2HD2 LEU A 215      -6.078  -2.334  12.802  1.00 91.41           H
ATOM   3197 3HD2 LEU A 215      -5.168  -2.441  14.328  1.00 91.41           H
ATOM   3198  HN  LEU A 215      -9.885  -0.177  14.066  1.00 91.41           H
ATOM   3199  N   THR A 216     -11.111  -2.255  11.973  1.00 92.35           N
ATOM   3200  CA  THR A 216     -12.047  -2.950  11.106  1.00 92.35           C
ATOM   3201  C   THR A 216     -12.062  -2.310   9.716  1.00 92.35           C
ATOM   3202  O   THR A 216     -12.036  -3.011   8.706  1.00 92.35           O
ATOM   3203  HA  THR A 216     -11.702  -3.977  10.981  1.00 92.35           H
ATOM   3204  CB  THR A 216     -13.415  -2.950  11.790  1.00 92.35           C
ATOM   3205  HB  THR A 216     -13.795  -1.935  11.900  1.00 92.35           H
ATOM   3206  OG1 THR A 216     -13.196  -3.660  13.006  1.00 92.35           O
ATOM   3207  HG1 THR A 216     -13.100  -3.016  13.765  1.00 92.35           H
ATOM   3208  CG2 THR A 216     -14.443  -3.802  11.042  1.00 92.35           C
ATOM   3209 1HG2 THR A 216     -14.094  -4.833  10.991  1.00 92.35           H
ATOM   3210 2HG2 THR A 216     -14.573  -3.412  10.032  1.00 92.35           H
ATOM   3211 3HG2 THR A 216     -15.397  -3.767  11.570  1.00 92.35           H
ATOM   3212  HN  THR A 216     -11.513  -1.865  12.802  1.00 92.35           H
ATOM   3213  N   LEU A 217     -12.104  -0.986   9.710  1.00 89.37           N
ATOM   3214  CA  LEU A 217     -12.131  -0.244   8.461  1.00 89.37           C
ATOM   3215  C   LEU A 217     -10.874  -0.571   7.651  1.00 89.37           C
ATOM   3216  O   LEU A 217     -10.941  -0.735   6.434  1.00 89.37           O
ATOM   3217  HA  LEU A 217     -13.001  -0.582   7.899  1.00 89.37           H
ATOM   3218  CB  LEU A 217     -12.318   1.251   8.730  1.00 89.37           C
ATOM   3219 1HB  LEU A 217     -13.211   1.381   9.340  1.00 89.37           H
ATOM   3220 2HB  LEU A 217     -11.473   1.601   9.323  1.00 89.37           H
ATOM   3221  CG  LEU A 217     -12.443   2.144   7.494  1.00 89.37           C
ATOM   3222  HG  LEU A 217     -11.601   1.935   6.834  1.00 89.37           H
ATOM   3223  CD1 LEU A 217     -13.719   1.822   6.712  1.00 89.37           C
ATOM   3224 1HD1 LEU A 217     -13.695   0.781   6.390  1.00 89.37           H
ATOM   3225 2HD1 LEU A 217     -14.587   1.985   7.351  1.00 89.37           H
ATOM   3226 3HD1 LEU A 217     -13.783   2.471   5.839  1.00 89.37           H
ATOM   3227  CD2 LEU A 217     -12.362   3.623   7.876  1.00 89.37           C
ATOM   3228 1HD2 LEU A 217     -13.171   3.865   8.565  1.00 89.37           H
ATOM   3229 2HD2 LEU A 217     -11.404   3.822   8.355  1.00 89.37           H
ATOM   3230 3HD2 LEU A 217     -12.454   4.235   6.979  1.00 89.37           H
ATOM   3231  HN  LEU A 217     -12.119  -0.423  10.536  1.00 89.37           H
ATOM   3232  N   LYS A 218      -9.758  -0.656   8.360  1.00 87.49           N
ATOM   3233  CA  LYS A 218      -8.483  -0.928   7.718  1.00 87.49           C
ATOM   3234  C   LYS A 218      -8.526  -2.316   7.076  1.00 87.49           C
ATOM   3235  O   LYS A 218      -7.973  -2.522   5.997  1.00 87.49           O
ATOM   3236  HA  LYS A 218      -8.349  -0.187   6.930  1.00 87.49           H
ATOM   3237  CB  LYS A 218      -7.333  -0.746   8.711  1.00 87.49           C
ATOM   3238 1HB  LYS A 218      -7.580  -1.236   9.653  1.00 87.49           H
ATOM   3239 2HB  LYS A 218      -6.435  -1.229   8.327  1.00 87.49           H
ATOM   3240  CG  LYS A 218      -7.054   0.738   8.960  1.00 87.49           C
ATOM   3241 1HG  LYS A 218      -6.669   1.197   8.049  1.00 87.49           H
ATOM   3242 2HG  LYS A 218      -7.984   1.250   9.207  1.00 87.49           H
ATOM   3243  CD  LYS A 218      -6.046   0.923  10.096  1.00 87.49           C
ATOM   3244 1HD  LYS A 218      -6.393   0.397  10.985  1.00 87.49           H
ATOM   3245 2HD  LYS A 218      -5.091   0.479   9.815  1.00 87.49           H
ATOM   3246  CE  LYS A 218      -5.849   2.406  10.418  1.00 87.49           C
ATOM   3247 1HE  LYS A 218      -5.762   2.977   9.494  1.00 87.49           H
ATOM   3248 2HE  LYS A 218      -6.723   2.788  10.947  1.00 87.49           H
ATOM   3249  NZ  LYS A 218      -4.637   2.600  11.245  1.00 87.49           N
ATOM   3250 1HZ  LYS A 218      -4.294   3.547  11.124  1.00 87.49           H
ATOM   3251 2HZ  LYS A 218      -4.865   2.445  12.221  1.00 87.49           H
ATOM   3252 3HZ  LYS A 218      -3.922   1.942  10.957  1.00 87.49           H
ATOM   3253  HN  LYS A 218      -9.716  -0.543   9.353  1.00 87.49           H
ATOM   3254  N   VAL A 219      -9.190  -3.232   7.766  1.00 87.87           N
ATOM   3255  CA  VAL A 219      -9.259  -4.609   7.308  1.00 87.87           C
ATOM   3256  C   VAL A 219     -10.141  -4.684   6.060  1.00 87.87           C
ATOM   3257  O   VAL A 219      -9.799  -5.363   5.094  1.00 87.87           O
ATOM   3258  HA  VAL A 219      -8.248  -4.919   7.042  1.00 87.87           H
ATOM   3259  CB  VAL A 219      -9.749  -5.513   8.441  1.00 87.87           C
ATOM   3260  HB  VAL A 219     -10.652  -5.068   8.859  1.00 87.87           H
ATOM   3261  CG1 VAL A 219     -10.111  -6.904   7.915  1.00 87.87           C
ATOM   3262 1HG1 VAL A 219     -10.902  -6.816   7.171  1.00 87.87           H
ATOM   3263 2HG1 VAL A 219      -9.232  -7.360   7.460  1.00 87.87           H
ATOM   3264 3HG1 VAL A 219     -10.456  -7.526   8.741  1.00 87.87           H
ATOM   3265  CG2 VAL A 219      -8.709  -5.604   9.560  1.00 87.87           C
ATOM   3266 1HG2 VAL A 219      -7.781  -6.015   9.161  1.00 87.87           H
ATOM   3267 2HG2 VAL A 219      -8.521  -4.608   9.963  1.00 87.87           H
ATOM   3268 3HG2 VAL A 219      -9.082  -6.252  10.352  1.00 87.87           H
ATOM   3269  HN  VAL A 219      -9.673  -3.046   8.622  1.00 87.87           H
ATOM   3270  N   ILE A 220     -11.259  -3.975   6.122  1.00 88.20           N
ATOM   3271  CA  ILE A 220     -12.228  -4.011   5.040  1.00 88.20           C
ATOM   3272  C   ILE A 220     -11.609  -3.392   3.785  1.00 88.20           C
ATOM   3273  O   ILE A 220     -11.611  -4.006   2.720  1.00 88.20           O
ATOM   3274  HA  ILE A 220     -12.449  -5.059   4.834  1.00 88.20           H
ATOM   3275  CB  ILE A 220     -13.538  -3.348   5.472  1.00 88.20           C
ATOM   3276  HB  ILE A 220     -13.299  -2.392   5.936  1.00 88.20           H
ATOM   3277  CG1 ILE A 220     -14.260  -4.194   6.522  1.00 88.20           C
ATOM   3278 1HG1 ILE A 220     -14.619  -5.117   6.067  1.00 88.20           H
ATOM   3279 2HG1 ILE A 220     -13.561  -4.477   7.309  1.00 88.20           H
ATOM   3280  CG2 ILE A 220     -14.428  -3.054   4.262  1.00 88.20           C
ATOM   3281 1HG2 ILE A 220     -13.904  -2.383   3.581  1.00 88.20           H
ATOM   3282 2HG2 ILE A 220     -14.661  -3.986   3.747  1.00 88.20           H
ATOM   3283 3HG2 ILE A 220     -15.352  -2.583   4.598  1.00 88.20           H
ATOM   3284  CD1 ILE A 220     -15.436  -3.427   7.129  1.00 88.20           C
ATOM   3285 1HD1 ILE A 220     -15.070  -2.517   7.604  1.00 88.20           H
ATOM   3286 2HD1 ILE A 220     -16.145  -3.167   6.343  1.00 88.20           H
ATOM   3287 3HD1 ILE A 220     -15.932  -4.051   7.873  1.00 88.20           H
ATOM   3288  HN  ILE A 220     -11.505  -3.385   6.891  1.00 88.20           H
ATOM   3289  N   LEU A 221     -11.095  -2.182   3.954  1.00 83.64           N
ATOM   3290  CA  LEU A 221     -10.577  -1.426   2.826  1.00 83.64           C
ATOM   3291  C   LEU A 221      -9.183  -1.945   2.466  1.00 83.64           C
ATOM   3292  O   LEU A 221      -8.729  -1.780   1.335  1.00 83.64           O
ATOM   3293  HA  LEU A 221     -11.241  -1.604   1.981  1.00 83.64           H
ATOM   3294  CB  LEU A 221     -10.616   0.074   3.124  1.00 83.64           C
ATOM   3295 1HB  LEU A 221      -9.968   0.272   3.979  1.00 83.64           H
ATOM   3296 2HB  LEU A 221     -10.191   0.605   2.273  1.00 83.64           H
ATOM   3297  CG  LEU A 221     -11.996   0.664   3.420  1.00 83.64           C
ATOM   3298  HG  LEU A 221     -12.404   0.157   4.294  1.00 83.64           H
ATOM   3299  CD1 LEU A 221     -11.895   2.151   3.766  1.00 83.64           C
ATOM   3300 1HD1 LEU A 221     -11.265   2.277   4.646  1.00 83.64           H
ATOM   3301 2HD1 LEU A 221     -11.457   2.690   2.926  1.00 83.64           H
ATOM   3302 3HD1 LEU A 221     -12.890   2.545   3.971  1.00 83.64           H
ATOM   3303  CD2 LEU A 221     -12.961   0.409   2.260  1.00 83.64           C
ATOM   3304 1HD2 LEU A 221     -12.569   0.873   1.354  1.00 83.64           H
ATOM   3305 2HD2 LEU A 221     -13.065  -0.664   2.103  1.00 83.64           H
ATOM   3306 3HD2 LEU A 221     -13.934   0.839   2.496  1.00 83.64           H
ATOM   3307  HN  LEU A 221     -11.029  -1.721   4.838  1.00 83.64           H
ATOM   3308  N   GLY A 222      -8.544  -2.562   3.449  1.00 76.58           N
ATOM   3309  CA  GLY A 222      -7.168  -2.998   3.290  1.00 76.58           C
ATOM   3310  C   GLY A 222      -7.090  -4.268   2.440  1.00 76.58           C
ATOM   3311  O   GLY A 222      -6.153  -4.443   1.663  1.00 76.58           O
ATOM   3312 1HA  GLY A 222      -6.584  -2.206   2.820  1.00 76.58           H
ATOM   3313 2HA  GLY A 222      -6.725  -3.183   4.268  1.00 76.58           H
ATOM   3314  HN  GLY A 222      -8.951  -2.764   4.341  1.00 76.58           H
ATOM   3315  N   PHE A 223      -8.087  -5.122   2.617  1.00 76.85           N
ATOM   3316  CA  PHE A 223      -8.016  -6.475   2.092  1.00 76.85           C
ATOM   3317  C   PHE A 223      -9.265  -6.813   1.275  1.00 76.85           C
ATOM   3318  O   PHE A 223      -9.186  -6.992   0.060  1.00 76.85           O
ATOM   3319  HA  PHE A 223      -7.138  -6.527   1.449  1.00 76.85           H
ATOM   3320  CB  PHE A 223      -7.938  -7.418   3.295  1.00 76.85           C
ATOM   3321 1HB  PHE A 223      -7.118  -7.102   3.939  1.00 76.85           H
ATOM   3322 2HB  PHE A 223      -8.855  -7.325   3.876  1.00 76.85           H
ATOM   3323  CG  PHE A 223      -7.736  -8.888   2.921  1.00 76.85           C
ATOM   3324  CD1 PHE A 223      -8.697  -9.804   3.218  1.00 76.85           C
ATOM   3325  HD1 PHE A 223      -9.611  -9.491   3.723  1.00 76.85           H
ATOM   3326  CD2 PHE A 223      -6.596  -9.279   2.291  1.00 76.85           C
ATOM   3327  HD2 PHE A 223      -5.826  -8.545   2.053  1.00 76.85           H
ATOM   3328  CE1 PHE A 223      -8.509 -11.168   2.871  1.00 76.85           C
ATOM   3329  HE1 PHE A 223      -9.278 -11.902   3.110  1.00 76.85           H
ATOM   3330  CE2 PHE A 223      -6.408 -10.643   1.944  1.00 76.85           C
ATOM   3331  HE2 PHE A 223      -5.494 -10.956   1.440  1.00 76.85           H
ATOM   3332  CZ  PHE A 223      -7.368 -11.559   2.242  1.00 76.85           C
ATOM   3333  HZ  PHE A 223      -7.224 -12.606   1.975  1.00 76.85           H
ATOM   3334  HN  PHE A 223      -8.930  -4.904   3.108  1.00 76.85           H
ATOM   3335  N   PHE A 224     -10.388  -6.888   1.973  1.00 83.44           N
ATOM   3336  CA  PHE A 224     -11.566  -7.541   1.428  1.00 83.44           C
ATOM   3337  C   PHE A 224     -12.052  -6.827   0.164  1.00 83.44           C
ATOM   3338  O   PHE A 224     -12.330  -7.469  -0.847  1.00 83.44           O
ATOM   3339  HA  PHE A 224     -11.283  -8.563   1.179  1.00 83.44           H
ATOM   3340  CB  PHE A 224     -12.657  -7.460   2.497  1.00 83.44           C
ATOM   3341 1HB  PHE A 224     -12.634  -6.469   2.951  1.00 83.44           H
ATOM   3342 2HB  PHE A 224     -13.630  -7.568   2.017  1.00 83.44           H
ATOM   3343  CG  PHE A 224     -12.529  -8.514   3.598  1.00 83.44           C
ATOM   3344  CD1 PHE A 224     -12.910  -9.797   3.359  1.00 83.44           C
ATOM   3345  HD1 PHE A 224     -13.307 -10.075   2.383  1.00 83.44           H
ATOM   3346  CD2 PHE A 224     -12.033  -8.167   4.816  1.00 83.44           C
ATOM   3347  HD2 PHE A 224     -11.728  -7.139   5.008  1.00 83.44           H
ATOM   3348  CE1 PHE A 224     -12.790 -10.776   4.382  1.00 83.44           C
ATOM   3349  HE1 PHE A 224     -13.096 -11.804   4.190  1.00 83.44           H
ATOM   3350  CE2 PHE A 224     -11.913  -9.146   5.839  1.00 83.44           C
ATOM   3351  HE2 PHE A 224     -11.516  -8.868   6.815  1.00 83.44           H
ATOM   3352  CZ  PHE A 224     -12.294 -10.429   5.600  1.00 83.44           C
ATOM   3353  HZ  PHE A 224     -12.203 -11.180   6.385  1.00 83.44           H
ATOM   3354  HN  PHE A 224     -10.500  -6.514   2.894  1.00 83.44           H
ATOM   3355  N   LEU A 225     -12.141  -5.509   0.265  1.00 82.55           N
ATOM   3356  CA  LEU A 225     -12.629  -4.705  -0.843  1.00 82.55           C
ATOM   3357  C   LEU A 225     -11.710  -4.896  -2.051  1.00 82.55           C
ATOM   3358  O   LEU A 225     -12.171  -5.238  -3.139  1.00 82.55           O
ATOM   3359  HA  LEU A 225     -13.621  -5.075  -1.102  1.00 82.55           H
ATOM   3360  CB  LEU A 225     -12.788  -3.245  -0.416  1.00 82.55           C
ATOM   3361 1HB  LEU A 225     -13.475  -3.207   0.430  1.00 82.55           H
ATOM   3362 2HB  LEU A 225     -11.824  -2.884  -0.060  1.00 82.55           H
ATOM   3363  CG  LEU A 225     -13.296  -2.283  -1.492  1.00 82.55           C
ATOM   3364  HG  LEU A 225     -12.679  -2.410  -2.382  1.00 82.55           H
ATOM   3365  CD1 LEU A 225     -14.736  -2.614  -1.889  1.00 82.55           C
ATOM   3366 1HD1 LEU A 225     -14.780  -3.631  -2.280  1.00 82.55           H
ATOM   3367 2HD1 LEU A 225     -15.382  -2.533  -1.014  1.00 82.55           H
ATOM   3368 3HD1 LEU A 225     -15.072  -1.915  -2.655  1.00 82.55           H
ATOM   3369  CD2 LEU A 225     -13.146  -0.828  -1.042  1.00 82.55           C
ATOM   3370 1HD2 LEU A 225     -13.722  -0.669  -0.131  1.00 82.55           H
ATOM   3371 2HD2 LEU A 225     -12.095  -0.614  -0.849  1.00 82.55           H
ATOM   3372 3HD2 LEU A 225     -13.514  -0.166  -1.825  1.00 82.55           H
ATOM   3373  HN  LEU A 225     -11.885  -4.992   1.082  1.00 82.55           H
ATOM   3374  N   PRO A 226     -10.398  -4.680  -1.883  1.00 76.29           N
ATOM   3375  CA  PRO A 226      -9.448  -4.921  -2.972  1.00 76.29           C
ATOM   3376  C   PRO A 226      -9.581  -6.319  -3.554  1.00 76.29           C
ATOM   3377  O   PRO A 226      -9.616  -6.488  -4.772  1.00 76.29           O
ATOM   3378  HA  PRO A 226      -9.652  -4.246  -3.803  1.00 76.29           H
ATOM   3379  CB  PRO A 226      -8.083  -4.707  -2.317  1.00 76.29           C
ATOM   3380 1HB  PRO A 226      -7.673  -5.640  -1.929  1.00 76.29           H
ATOM   3381 2HB  PRO A 226      -7.355  -4.310  -3.025  1.00 76.29           H
ATOM   3382  CG  PRO A 226      -8.380  -3.715  -1.199  1.00 76.29           C
ATOM   3383 1HG  PRO A 226      -7.607  -3.727  -0.430  1.00 76.29           H
ATOM   3384 2HG  PRO A 226      -8.427  -2.690  -1.569  1.00 76.29           H
ATOM   3385  CD  PRO A 226      -9.721  -4.193  -0.668  1.00 76.29           C
ATOM   3386 1HD  PRO A 226      -9.605  -4.986   0.071  1.00 76.29           H
ATOM   3387 2HD  PRO A 226     -10.274  -3.389  -0.182  1.00 76.29           H
ATOM   3388  N   PHE A 227      -9.653  -7.294  -2.660  1.00 79.33           N
ATOM   3389  CA  PHE A 227      -9.608  -8.688  -3.067  1.00 79.33           C
ATOM   3390  C   PHE A 227     -10.819  -9.046  -3.931  1.00 79.33           C
ATOM   3391  O   PHE A 227     -10.672  -9.662  -4.985  1.00 79.33           O
ATOM   3392  HA  PHE A 227      -8.696  -8.826  -3.647  1.00 79.33           H
ATOM   3393  CB  PHE A 227      -9.642  -9.528  -1.789  1.00 79.33           C
ATOM   3394 1HB  PHE A 227      -8.770  -9.285  -1.182  1.00 79.33           H
ATOM   3395 2HB  PHE A 227     -10.522  -9.252  -1.207  1.00 79.33           H
ATOM   3396  CG  PHE A 227      -9.667 -11.038  -2.037  1.00 79.33           C
ATOM   3397  CD1 PHE A 227     -10.833 -11.727  -1.917  1.00 79.33           C
ATOM   3398  HD1 PHE A 227     -11.750 -11.205  -1.645  1.00 79.33           H
ATOM   3399  CD2 PHE A 227      -8.523 -11.690  -2.377  1.00 79.33           C
ATOM   3400  HD2 PHE A 227      -7.589 -11.138  -2.473  1.00 79.33           H
ATOM   3401  CE1 PHE A 227     -10.857 -13.128  -2.148  1.00 79.33           C
ATOM   3402  HE1 PHE A 227     -11.791 -13.681  -2.052  1.00 79.33           H
ATOM   3403  CE2 PHE A 227      -8.547 -13.091  -2.607  1.00 79.33           C
ATOM   3404  HE2 PHE A 227      -7.630 -13.614  -2.880  1.00 79.33           H
ATOM   3405  CZ  PHE A 227      -9.713 -13.781  -2.488  1.00 79.33           C
ATOM   3406  HZ  PHE A 227      -9.730 -14.856  -2.665  1.00 79.33           H
ATOM   3407  HN  PHE A 227      -9.740  -7.144  -1.675  1.00 79.33           H
ATOM   3408  N   VAL A 228     -11.987  -8.645  -3.452  1.00 82.96           N
ATOM   3409  CA  VAL A 228     -13.225  -8.945  -4.151  1.00 82.96           C
ATOM   3410  C   VAL A 228     -13.198  -8.290  -5.533  1.00 82.96           C
ATOM   3411  O   VAL A 228     -13.547  -8.921  -6.530  1.00 82.96           O
ATOM   3412  HA  VAL A 228     -13.278 -10.027  -4.276  1.00 82.96           H
ATOM   3413  CB  VAL A 228     -14.423  -8.507  -3.305  1.00 82.96           C
ATOM   3414  HB  VAL A 228     -14.245  -7.483  -2.977  1.00 82.96           H
ATOM   3415  CG1 VAL A 228     -15.711  -8.519  -4.131  1.00 82.96           C
ATOM   3416 1HG1 VAL A 228     -15.608  -7.835  -4.973  1.00 82.96           H
ATOM   3417 2HG1 VAL A 228     -15.895  -9.527  -4.502  1.00 82.96           H
ATOM   3418 3HG1 VAL A 228     -16.546  -8.204  -3.506  1.00 82.96           H
ATOM   3419  CG2 VAL A 228     -14.563  -9.383  -2.058  1.00 82.96           C
ATOM   3420 1HG2 VAL A 228     -14.707 -10.421  -2.357  1.00 82.96           H
ATOM   3421 2HG2 VAL A 228     -13.659  -9.302  -1.454  1.00 82.96           H
ATOM   3422 3HG2 VAL A 228     -15.421  -9.050  -1.475  1.00 82.96           H
ATOM   3423  HN  VAL A 228     -12.095  -8.124  -2.605  1.00 82.96           H
ATOM   3424  N   VAL A 229     -12.781  -7.033  -5.549  1.00 75.67           N
ATOM   3425  CA  VAL A 229     -12.782  -6.259  -6.778  1.00 75.67           C
ATOM   3426  C   VAL A 229     -11.897  -6.955  -7.815  1.00 75.67           C
ATOM   3427  O   VAL A 229     -12.311  -7.154  -8.956  1.00 75.67           O
ATOM   3428  HA  VAL A 229     -13.806  -6.235  -7.151  1.00 75.67           H
ATOM   3429  CB  VAL A 229     -12.348  -4.820  -6.492  1.00 75.67           C
ATOM   3430  HB  VAL A 229     -11.489  -4.856  -5.822  1.00 75.67           H
ATOM   3431  CG1 VAL A 229     -11.912  -4.112  -7.776  1.00 75.67           C
ATOM   3432 1HG1 VAL A 229     -11.073  -4.649  -8.220  1.00 75.67           H
ATOM   3433 2HG1 VAL A 229     -12.744  -4.093  -8.481  1.00 75.67           H
ATOM   3434 3HG1 VAL A 229     -11.609  -3.092  -7.544  1.00 75.67           H
ATOM   3435  CG2 VAL A 229     -13.462  -4.042  -5.788  1.00 75.67           C
ATOM   3436 1HG2 VAL A 229     -14.347  -4.020  -6.423  1.00 75.67           H
ATOM   3437 2HG2 VAL A 229     -13.704  -4.528  -4.843  1.00 75.67           H
ATOM   3438 3HG2 VAL A 229     -13.127  -3.022  -5.596  1.00 75.67           H
ATOM   3439  HN  VAL A 229     -12.446  -6.544  -4.742  1.00 75.67           H
ATOM   3440  N   MET A 230     -10.696  -7.306  -7.380  1.00 75.91           N
ATOM   3441  CA  MET A 230      -9.735  -7.940  -8.267  1.00 75.91           C
ATOM   3442  C   MET A 230     -10.266  -9.279  -8.783  1.00 75.91           C
ATOM   3443  O   MET A 230     -10.202  -9.556  -9.980  1.00 75.91           O
ATOM   3444  HA  MET A 230      -9.603  -7.248  -9.099  1.00 75.91           H
ATOM   3445  CB  MET A 230      -8.421  -8.167  -7.517  1.00 75.91           C
ATOM   3446 1HB  MET A 230      -8.628  -8.578  -6.529  1.00 75.91           H
ATOM   3447 2HB  MET A 230      -7.817  -8.903  -8.048  1.00 75.91           H
ATOM   3448  CG  MET A 230      -7.637  -6.860  -7.377  1.00 75.91           C
ATOM   3449 1HG  MET A 230      -7.547  -6.375  -8.349  1.00 75.91           H
ATOM   3450 2HG  MET A 230      -8.174  -6.172  -6.725  1.00 75.91           H
ATOM   3451  SD  MET A 230      -6.014  -7.191  -6.710  1.00 75.91           S
ATOM   3452  CE  MET A 230      -5.805  -5.749  -5.677  1.00 75.91           C
ATOM   3453 1HE  MET A 230      -5.856  -4.851  -6.292  1.00 75.91           H
ATOM   3454 2HE  MET A 230      -6.596  -5.722  -4.927  1.00 75.91           H
ATOM   3455 3HE  MET A 230      -4.836  -5.795  -5.181  1.00 75.91           H
ATOM   3456  HN  MET A 230     -10.376  -7.163  -6.443  1.00 75.91           H
ATOM   3457  N   ALA A 231     -10.779 -10.073  -7.855  1.00 79.09           N
ATOM   3458  CA  ALA A 231     -11.256 -11.404  -8.190  1.00 79.09           C
ATOM   3459  C   ALA A 231     -12.310 -11.301  -9.294  1.00 79.09           C
ATOM   3460  O   ALA A 231     -12.313 -12.098 -10.231  1.00 79.09           O
ATOM   3461  HA  ALA A 231     -10.407 -11.977  -8.562  1.00 79.09           H
ATOM   3462  CB  ALA A 231     -11.796 -12.085  -6.930  1.00 79.09           C
ATOM   3463 1HB  ALA A 231     -11.000 -12.160  -6.189  1.00 79.09           H
ATOM   3464 2HB  ALA A 231     -12.618 -11.496  -6.523  1.00 79.09           H
ATOM   3465 3HB  ALA A 231     -12.153 -13.083  -7.182  1.00 79.09           H
ATOM   3466  HN  ALA A 231     -10.870  -9.821  -6.892  1.00 79.09           H
ATOM   3467  N   CYS A 232     -13.179 -10.312  -9.147  1.00 79.70           N
ATOM   3468  CA  CYS A 232     -14.233 -10.090 -10.123  1.00 79.70           C
ATOM   3469  C   CYS A 232     -13.582  -9.692 -11.450  1.00 79.70           C
ATOM   3470  O   CYS A 232     -13.917 -10.240 -12.499  1.00 79.70           O
ATOM   3471  HA  CYS A 232     -14.770 -11.034 -10.224  1.00 79.70           H
ATOM   3472  CB  CYS A 232     -15.238  -9.042  -9.643  1.00 79.70           C
ATOM   3473 1HB  CYS A 232     -14.712  -8.147  -9.311  1.00 79.70           H
ATOM   3474 2HB  CYS A 232     -15.886  -8.744 -10.467  1.00 79.70           H
ATOM   3475  SG  CYS A 232     -16.242  -9.720  -8.271  1.00 79.70           S
ATOM   3476  HG  CYS A 232     -15.333  -9.519  -7.321  1.00 79.70           H
ATOM   3477  HN  CYS A 232     -13.172  -9.670  -8.380  1.00 79.70           H
ATOM   3478  N   CYS A 233     -12.664  -8.741 -11.360  1.00 73.36           N
ATOM   3479  CA  CYS A 233     -12.069  -8.160 -12.551  1.00 73.36           C
ATOM   3480  C   CYS A 233     -11.399  -9.281 -13.349  1.00 73.36           C
ATOM   3481  O   CYS A 233     -11.627  -9.415 -14.550  1.00 73.36           O
ATOM   3482  HA  CYS A 233     -12.883  -7.713 -13.122  1.00 73.36           H
ATOM   3483  CB  CYS A 233     -11.086  -7.040 -12.204  1.00 73.36           C
ATOM   3484 1HB  CYS A 233     -10.381  -7.385 -11.448  1.00 73.36           H
ATOM   3485 2HB  CYS A 233     -10.503  -6.771 -13.085  1.00 73.36           H
ATOM   3486  SG  CYS A 233     -11.996  -5.577 -11.588  1.00 73.36           S
ATOM   3487  HG  CYS A 233     -12.211  -6.052 -10.365  1.00 73.36           H
ATOM   3488  HN  CYS A 233     -12.328  -8.368 -10.495  1.00 73.36           H
ATOM   3489  N   TYR A 234     -10.586 -10.058 -12.648  1.00 74.27           N
ATOM   3490  CA  TYR A 234      -9.778 -11.075 -13.299  1.00 74.27           C
ATOM   3491  C   TYR A 234     -10.651 -12.220 -13.816  1.00 74.27           C
ATOM   3492  O   TYR A 234     -10.362 -12.803 -14.860  1.00 74.27           O
ATOM   3493  HA  TYR A 234      -9.265 -10.610 -14.140  1.00 74.27           H
ATOM   3494  CB  TYR A 234      -8.834 -11.616 -12.223  1.00 74.27           C
ATOM   3495 1HB  TYR A 234      -9.375 -11.681 -11.279  1.00 74.27           H
ATOM   3496 2HB  TYR A 234      -8.537 -12.630 -12.491  1.00 74.27           H
ATOM   3497  CG  TYR A 234      -7.577 -10.769 -12.015  1.00 74.27           C
ATOM   3498  CD1 TYR A 234      -6.569 -10.788 -12.958  1.00 74.27           C
ATOM   3499  HD1 TYR A 234      -6.669 -11.406 -13.850  1.00 74.27           H
ATOM   3500  CD2 TYR A 234      -7.450  -9.986 -10.885  1.00 74.27           C
ATOM   3501  HD2 TYR A 234      -8.246  -9.972 -10.141  1.00 74.27           H
ATOM   3502  CE1 TYR A 234      -5.386  -9.991 -12.763  1.00 74.27           C
ATOM   3503  HE1 TYR A 234      -4.582  -9.996 -13.499  1.00 74.27           H
ATOM   3504  CE2 TYR A 234      -6.267  -9.190 -10.690  1.00 74.27           C
ATOM   3505  HE2 TYR A 234      -6.154  -8.567  -9.803  1.00 74.27           H
ATOM   3506  CZ  TYR A 234      -5.293  -9.231 -11.639  1.00 74.27           C
ATOM   3507  OH  TYR A 234      -4.176  -8.478 -11.455  1.00 74.27           O
ATOM   3508  HH  TYR A 234      -4.240  -7.976 -10.592  1.00 74.27           H
ATOM   3509  HN  TYR A 234     -10.475 -10.000 -11.656  1.00 74.27           H
ATOM   3510  N   THR A 235     -11.702 -12.508 -13.062  1.00 81.89           N
ATOM   3511  CA  THR A 235     -12.669 -13.510 -13.478  1.00 81.89           C
ATOM   3512  C   THR A 235     -13.218 -13.176 -14.867  1.00 81.89           C
ATOM   3513  O   THR A 235     -13.305 -14.049 -15.730  1.00 81.89           O
ATOM   3514  HA  THR A 235     -12.158 -14.469 -13.558  1.00 81.89           H
ATOM   3515  CB  THR A 235     -13.752 -13.597 -12.401  1.00 81.89           C
ATOM   3516  HB  THR A 235     -14.271 -12.644 -12.294  1.00 81.89           H
ATOM   3517  OG1 THR A 235     -13.055 -14.051 -11.244  1.00 81.89           O
ATOM   3518  HG1 THR A 235     -12.952 -13.301 -10.590  1.00 81.89           H
ATOM   3519  CG2 THR A 235     -14.770 -14.704 -12.682  1.00 81.89           C
ATOM   3520 1HG2 THR A 235     -14.258 -15.666 -12.722  1.00 81.89           H
ATOM   3521 2HG2 THR A 235     -15.260 -14.513 -13.637  1.00 81.89           H
ATOM   3522 3HG2 THR A 235     -15.516 -14.722 -11.888  1.00 81.89           H
ATOM   3523  HN  THR A 235     -11.896 -12.072 -12.184  1.00 81.89           H
ATOM   3524  N   ILE A 236     -13.575 -11.912 -15.039  1.00 78.63           N
ATOM   3525  CA  ILE A 236     -14.144 -11.460 -16.297  1.00 78.63           C
ATOM   3526  C   ILE A 236     -13.075 -11.528 -17.390  1.00 78.63           C
ATOM   3527  O   ILE A 236     -13.337 -12.012 -18.490  1.00 78.63           O
ATOM   3528  HA  ILE A 236     -14.949 -12.148 -16.558  1.00 78.63           H
ATOM   3529  CB  ILE A 236     -14.770 -10.073 -16.135  1.00 78.63           C
ATOM   3530  HB  ILE A 236     -14.027  -9.414 -15.687  1.00 78.63           H
ATOM   3531  CG1 ILE A 236     -15.966 -10.120 -15.182  1.00 78.63           C
ATOM   3532 1HG1 ILE A 236     -16.804 -10.619 -15.669  1.00 78.63           H
ATOM   3533 2HG1 ILE A 236     -15.712 -10.710 -14.301  1.00 78.63           H
ATOM   3534  CG2 ILE A 236     -15.142  -9.477 -17.494  1.00 78.63           C
ATOM   3535 1HG2 ILE A 236     -14.247  -9.386 -18.108  1.00 78.63           H
ATOM   3536 2HG2 ILE A 236     -15.861 -10.128 -17.992  1.00 78.63           H
ATOM   3537 3HG2 ILE A 236     -15.585  -8.491 -17.349  1.00 78.63           H
ATOM   3538  CD1 ILE A 236     -16.382  -8.711 -14.755  1.00 78.63           C
ATOM   3539 1HD1 ILE A 236     -15.550  -8.224 -14.248  1.00 78.63           H
ATOM   3540 2HD1 ILE A 236     -16.659  -8.131 -15.636  1.00 78.63           H
ATOM   3541 3HD1 ILE A 236     -17.234  -8.773 -14.078  1.00 78.63           H
ATOM   3542  HN  ILE A 236     -13.481 -11.204 -14.339  1.00 78.63           H
ATOM   3543  N   ILE A 237     -11.893 -11.037 -17.048  1.00 75.00           N
ATOM   3544  CA  ILE A 237     -10.803 -10.975 -18.006  1.00 75.00           C
ATOM   3545  C   ILE A 237     -10.518 -12.380 -18.540  1.00 75.00           C
ATOM   3546  O   ILE A 237     -10.422 -12.581 -19.749  1.00 75.00           O
ATOM   3547  HA  ILE A 237     -11.133 -10.351 -18.837  1.00 75.00           H
ATOM   3548  CB  ILE A 237      -9.582 -10.293 -17.386  1.00 75.00           C
ATOM   3549  HB  ILE A 237      -9.430 -10.707 -16.389  1.00 75.00           H
ATOM   3550  CG1 ILE A 237      -9.818  -8.790 -17.219  1.00 75.00           C
ATOM   3551 1HG1 ILE A 237      -9.805  -8.307 -18.196  1.00 75.00           H
ATOM   3552 2HG1 ILE A 237     -10.806  -8.619 -16.792  1.00 75.00           H
ATOM   3553  CG2 ILE A 237      -8.318 -10.588 -18.196  1.00 75.00           C
ATOM   3554 1HG2 ILE A 237      -8.144 -11.664 -18.218  1.00 75.00           H
ATOM   3555 2HG2 ILE A 237      -8.445 -10.219 -19.214  1.00 75.00           H
ATOM   3556 3HG2 ILE A 237      -7.466 -10.092 -17.733  1.00 75.00           H
ATOM   3557  CD1 ILE A 237      -8.751  -8.164 -16.319  1.00 75.00           C
ATOM   3558 1HD1 ILE A 237      -8.784  -8.634 -15.336  1.00 75.00           H
ATOM   3559 2HD1 ILE A 237      -7.767  -8.316 -16.763  1.00 75.00           H
ATOM   3560 3HD1 ILE A 237      -8.943  -7.096 -16.218  1.00 75.00           H
ATOM   3561  HN  ILE A 237     -11.676 -10.686 -16.137  1.00 75.00           H
ATOM   3562  N   ILE A 238     -10.390 -13.316 -17.611  1.00 75.14           N
ATOM   3563  CA  ILE A 238     -10.071 -14.688 -17.970  1.00 75.14           C
ATOM   3564  C   ILE A 238     -11.151 -15.230 -18.907  1.00 75.14           C
ATOM   3565  O   ILE A 238     -10.843 -15.871 -19.910  1.00 75.14           O
ATOM   3566  HA  ILE A 238      -9.123 -14.672 -18.508  1.00 75.14           H
ATOM   3567  CB  ILE A 238      -9.864 -15.536 -16.713  1.00 75.14           C
ATOM   3568  HB  ILE A 238     -10.703 -15.358 -16.040  1.00 75.14           H
ATOM   3569  CG1 ILE A 238      -8.593 -15.117 -15.971  1.00 75.14           C
ATOM   3570 1HG1 ILE A 238      -7.718 -15.474 -16.514  1.00 75.14           H
ATOM   3571 2HG1 ILE A 238      -8.528 -14.029 -15.940  1.00 75.14           H
ATOM   3572  CG2 ILE A 238      -9.865 -17.028 -17.052  1.00 75.14           C
ATOM   3573 1HG2 ILE A 238     -10.820 -17.297 -17.503  1.00 75.14           H
ATOM   3574 2HG2 ILE A 238      -9.059 -17.241 -17.754  1.00 75.14           H
ATOM   3575 3HG2 ILE A 238      -9.717 -17.607 -16.141  1.00 75.14           H
ATOM   3576  CD1 ILE A 238      -8.580 -15.676 -14.547  1.00 75.14           C
ATOM   3577 1HD1 ILE A 238      -9.444 -15.297 -14.001  1.00 75.14           H
ATOM   3578 2HD1 ILE A 238      -8.621 -16.764 -14.583  1.00 75.14           H
ATOM   3579 3HD1 ILE A 238      -7.666 -15.363 -14.043  1.00 75.14           H
ATOM   3580  HN  ILE A 238     -10.500 -13.150 -16.631  1.00 75.14           H
ATOM   3581  N   HIS A 239     -12.396 -14.952 -18.547  1.00 79.87           N
ATOM   3582  CA  HIS A 239     -13.526 -15.462 -19.305  1.00 79.87           C
ATOM   3583  C   HIS A 239     -13.432 -14.977 -20.753  1.00 79.87           C
ATOM   3584  O   HIS A 239     -13.580 -15.765 -21.686  1.00 79.87           O
ATOM   3585  HA  HIS A 239     -13.449 -16.549 -19.289  1.00 79.87           H
ATOM   3586  CB  HIS A 239     -14.847 -15.077 -18.636  1.00 79.87           C
ATOM   3587 1HB  HIS A 239     -14.833 -15.423 -17.603  1.00 79.87           H
ATOM   3588 2HB  HIS A 239     -14.925 -13.990 -18.607  1.00 79.87           H
ATOM   3589  CG  HIS A 239     -16.069 -15.637 -19.323  1.00 79.87           C
ATOM   3590  ND1 HIS A 239     -16.812 -14.913 -20.240  1.00 79.87           N
ATOM   3591  HD1 HIS A 239     -16.625 -13.976 -20.535  1.00 79.87           H
ATOM   3592  CD2 HIS A 239     -16.670 -16.858 -19.219  1.00 79.87           C
ATOM   3593  HD2 HIS A 239     -16.341 -17.677 -18.580  1.00 79.87           H
ATOM   3594  CE1 HIS A 239     -17.812 -15.673 -20.661  1.00 79.87           C
ATOM   3595  HE1 HIS A 239     -18.573 -15.386 -21.387  1.00 79.87           H
ATOM   3596  NE2 HIS A 239     -17.723 -16.878 -20.027  1.00 79.87           N
ATOM   3597  HN  HIS A 239     -12.637 -14.392 -17.754  1.00 79.87           H
ATOM   3598  N   THR A 240     -13.186 -13.683 -20.896  1.00 74.67           N
ATOM   3599  CA  THR A 240     -13.090 -13.081 -22.215  1.00 74.67           C
ATOM   3600  C   THR A 240     -11.845 -13.590 -22.944  1.00 74.67           C
ATOM   3601  O   THR A 240     -11.876 -13.808 -24.155  1.00 74.67           O
ATOM   3602  HA  THR A 240     -13.954 -13.395 -22.800  1.00 74.67           H
ATOM   3603  CB  THR A 240     -13.115 -11.560 -22.043  1.00 74.67           C
ATOM   3604  HB  THR A 240     -12.187 -11.204 -21.595  1.00 74.67           H
ATOM   3605  OG1 THR A 240     -14.297 -11.316 -21.287  1.00 74.67           O
ATOM   3606  HG1 THR A 240     -14.078 -11.278 -20.312  1.00 74.67           H
ATOM   3607  CG2 THR A 240     -13.358 -10.826 -23.363  1.00 74.67           C
ATOM   3608 1HG2 THR A 240     -14.318 -11.133 -23.778  1.00 74.67           H
ATOM   3609 2HG2 THR A 240     -12.563 -11.071 -24.067  1.00 74.67           H
ATOM   3610 3HG2 THR A 240     -13.366  -9.751 -23.185  1.00 74.67           H
ATOM   3611  HN  THR A 240     -13.054 -13.051 -20.132  1.00 74.67           H
ATOM   3612  N   LEU A 241     -10.779 -13.764 -22.178  1.00 72.59           N
ATOM   3613  CA  LEU A 241      -9.524 -14.237 -22.737  1.00 72.59           C
ATOM   3614  C   LEU A 241      -9.673 -15.704 -23.144  1.00 72.59           C
ATOM   3615  O   LEU A 241      -8.849 -16.232 -23.889  1.00 72.59           O
ATOM   3616  HA  LEU A 241      -9.323 -13.649 -23.632  1.00 72.59           H
ATOM   3617  CB  LEU A 241      -8.373 -13.983 -21.761  1.00 72.59           C
ATOM   3618 1HB  LEU A 241      -8.711 -14.239 -20.757  1.00 72.59           H
ATOM   3619 2HB  LEU A 241      -7.558 -14.665 -22.006  1.00 72.59           H
ATOM   3620  CG  LEU A 241      -7.818 -12.558 -21.735  1.00 72.59           C
ATOM   3621  HG  LEU A 241      -8.633 -11.878 -21.487  1.00 72.59           H
ATOM   3622  CD1 LEU A 241      -6.754 -12.404 -20.646  1.00 72.59           C
ATOM   3623 1HD1 LEU A 241      -7.195 -12.625 -19.674  1.00 72.59           H
ATOM   3624 2HD1 LEU A 241      -5.934 -13.095 -20.839  1.00 72.59           H
ATOM   3625 3HD1 LEU A 241      -6.377 -11.381 -20.649  1.00 72.59           H
ATOM   3626  CD2 LEU A 241      -7.291 -12.149 -23.112  1.00 72.59           C
ATOM   3627 1HD2 LEU A 241      -6.494 -12.829 -23.413  1.00 72.59           H
ATOM   3628 2HD2 LEU A 241      -8.102 -12.195 -23.839  1.00 72.59           H
ATOM   3629 3HD2 LEU A 241      -6.903 -11.132 -23.065  1.00 72.59           H
ATOM   3630  HN  LEU A 241     -10.763 -13.588 -21.193  1.00 72.59           H
ATOM   3631  N   ILE A 242     -10.731 -16.321 -22.637  1.00 73.88           N
ATOM   3632  CA  ILE A 242     -11.087 -17.665 -23.061  1.00 73.88           C
ATOM   3633  C   ILE A 242     -11.926 -17.587 -24.338  1.00 73.88           C
ATOM   3634  O   ILE A 242     -11.740 -18.384 -25.256  1.00 73.88           O
ATOM   3635  HA  ILE A 242     -10.161 -18.193 -23.288  1.00 73.88           H
ATOM   3636  CB  ILE A 242     -11.772 -18.422 -21.921  1.00 73.88           C
ATOM   3637  HB  ILE A 242     -12.518 -17.765 -21.475  1.00 73.88           H
ATOM   3638  CG1 ILE A 242     -10.770 -18.780 -20.821  1.00 73.88           C
ATOM   3639 1HG1 ILE A 242     -10.111 -19.574 -21.170  1.00 73.88           H
ATOM   3640 2HG1 ILE A 242     -10.142 -17.917 -20.601  1.00 73.88           H
ATOM   3641  CG2 ILE A 242     -12.511 -19.654 -22.447  1.00 73.88           C
ATOM   3642 1HG2 ILE A 242     -13.269 -19.343 -23.166  1.00 73.88           H
ATOM   3643 2HG2 ILE A 242     -11.801 -20.322 -22.934  1.00 73.88           H
ATOM   3644 3HG2 ILE A 242     -12.989 -20.173 -21.616  1.00 73.88           H
ATOM   3645  CD1 ILE A 242     -11.491 -19.231 -19.549  1.00 73.88           C
ATOM   3646 1HD1 ILE A 242     -12.131 -18.425 -19.190  1.00 73.88           H
ATOM   3647 2HD1 ILE A 242     -12.099 -20.108 -19.768  1.00 73.88           H
ATOM   3648 3HD1 ILE A 242     -10.756 -19.479 -18.784  1.00 73.88           H
ATOM   3649  HN  ILE A 242     -11.337 -15.919 -21.951  1.00 73.88           H
ATOM   3650  N   GLN A 243     -12.830 -16.619 -24.356  1.00 72.19           N
ATOM   3651  CA  GLN A 243     -13.835 -16.553 -25.403  1.00 72.19           C
ATOM   3652  C   GLN A 243     -13.190 -16.161 -26.734  1.00 72.19           C
ATOM   3653  O   GLN A 243     -13.596 -16.643 -27.790  1.00 72.19           O
ATOM   3654  HA  GLN A 243     -14.247 -17.560 -25.474  1.00 72.19           H
ATOM   3655  CB  GLN A 243     -14.954 -15.579 -25.029  1.00 72.19           C
ATOM   3656 1HB  GLN A 243     -14.525 -14.672 -24.604  1.00 72.19           H
ATOM   3657 2HB  GLN A 243     -15.499 -15.284 -25.925  1.00 72.19           H
ATOM   3658  CG  GLN A 243     -15.919 -16.212 -24.024  1.00 72.19           C
ATOM   3659 1HG  GLN A 243     -16.201 -17.209 -24.363  1.00 72.19           H
ATOM   3660 2HG  GLN A 243     -15.420 -16.332 -23.062  1.00 72.19           H
ATOM   3661  CD  GLN A 243     -17.173 -15.352 -23.851  1.00 72.19           C
ATOM   3662  OE1 GLN A 243     -17.183 -14.163 -24.121  1.00 72.19           O
ATOM   3663  NE2 GLN A 243     -18.226 -16.019 -23.387  1.00 72.19           N
ATOM   3664 1HE2 GLN A 243     -18.150 -16.996 -23.185  1.00 72.19           H
ATOM   3665 2HE2 GLN A 243     -19.093 -15.544 -23.240  1.00 72.19           H
ATOM   3666  HN  GLN A 243     -12.883 -15.890 -23.673  1.00 72.19           H
ATOM   3667  N   ALA A 244     -12.195 -15.291 -26.639  1.00 65.21           N
ATOM   3668  CA  ALA A 244     -11.430 -14.899 -27.811  1.00 65.21           C
ATOM   3669  C   ALA A 244     -10.796 -16.142 -28.439  1.00 65.21           C
ATOM   3670  O   ALA A 244     -10.618 -17.158 -27.770  1.00 65.21           O
ATOM   3671  HA  ALA A 244     -12.121 -14.453 -28.525  1.00 65.21           H
ATOM   3672  CB  ALA A 244     -10.388 -13.851 -27.413  1.00 65.21           C
ATOM   3673 1HB  ALA A 244     -10.892 -12.978 -26.999  1.00 65.21           H
ATOM   3674 2HB  ALA A 244      -9.717 -14.272 -26.665  1.00 65.21           H
ATOM   3675 3HB  ALA A 244      -9.814 -13.558 -28.292  1.00 65.21           H
ATOM   3676  HN  ALA A 244     -11.911 -14.857 -25.784  1.00 65.21           H
ATOM   3677  N   LYS A 245     -10.473 -16.019 -29.719  1.00 57.33           N
ATOM   3678  CA  LYS A 245      -9.954 -17.149 -30.471  1.00 57.33           C
ATOM   3679  C   LYS A 245      -8.446 -16.976 -30.667  1.00 57.33           C
ATOM   3680  O   LYS A 245      -7.772 -17.883 -31.151  1.00 57.33           O
ATOM   3681  HA  LYS A 245     -10.124 -18.045 -29.874  1.00 57.33           H
ATOM   3682  CB  LYS A 245     -10.728 -17.322 -31.779  1.00 57.33           C
ATOM   3683 1HB  LYS A 245     -10.819 -16.360 -32.283  1.00 57.33           H
ATOM   3684 2HB  LYS A 245     -10.175 -17.981 -32.449  1.00 57.33           H
ATOM   3685  CG  LYS A 245     -12.120 -17.903 -31.520  1.00 57.33           C
ATOM   3686 1HG  LYS A 245     -12.034 -18.806 -30.916  1.00 57.33           H
ATOM   3687 2HG  LYS A 245     -12.713 -17.191 -30.947  1.00 57.33           H
ATOM   3688  CD  LYS A 245     -12.832 -18.227 -32.834  1.00 57.33           C
ATOM   3689 1HD  LYS A 245     -13.016 -17.308 -33.389  1.00 57.33           H
ATOM   3690 2HD  LYS A 245     -12.190 -18.851 -33.456  1.00 57.33           H
ATOM   3691  CE  LYS A 245     -14.157 -18.948 -32.577  1.00 57.33           C
ATOM   3692 1HE  LYS A 245     -13.984 -19.829 -31.958  1.00 57.33           H
ATOM   3693 2HE  LYS A 245     -14.830 -18.295 -32.021  1.00 57.33           H
ATOM   3694  NZ  LYS A 245     -14.787 -19.347 -33.855  1.00 57.33           N
ATOM   3695 1HZ  LYS A 245     -15.664 -19.821 -33.666  1.00 57.33           H
ATOM   3696 2HZ  LYS A 245     -14.963 -18.522 -34.417  1.00 57.33           H
ATOM   3697 3HZ  LYS A 245     -14.166 -19.972 -34.357  1.00 57.33           H
ATOM   3698  HN  LYS A 245     -10.561 -15.170 -30.239  1.00 57.33           H
ATOM   3699  N   LYS A 246      -7.962 -15.805 -30.280  1.00 55.56           N
ATOM   3700  CA  LYS A 246      -6.631 -15.377 -30.677  1.00 55.56           C
ATOM   3701  C   LYS A 246      -5.604 -15.946 -29.695  1.00 55.56           C
ATOM   3702  O   LYS A 246      -5.676 -15.683 -28.496  1.00 55.56           O
ATOM   3703  HA  LYS A 246      -6.434 -15.797 -31.664  1.00 55.56           H
ATOM   3704  CB  LYS A 246      -6.575 -13.855 -30.812  1.00 55.56           C
ATOM   3705 1HB  LYS A 246      -7.177 -13.393 -30.030  1.00 55.56           H
ATOM   3706 2HB  LYS A 246      -5.551 -13.510 -30.670  1.00 55.56           H
ATOM   3707  CG  LYS A 246      -7.084 -13.407 -32.184  1.00 55.56           C
ATOM   3708 1HG  LYS A 246      -6.624 -14.016 -32.963  1.00 55.56           H
ATOM   3709 2HG  LYS A 246      -8.160 -13.569 -32.248  1.00 55.56           H
ATOM   3710  CD  LYS A 246      -6.769 -11.930 -32.431  1.00 55.56           C
ATOM   3711 1HD  LYS A 246      -7.352 -11.312 -31.749  1.00 55.56           H
ATOM   3712 2HD  LYS A 246      -5.717 -11.738 -32.216  1.00 55.56           H
ATOM   3713  CE  LYS A 246      -7.079 -11.538 -33.877  1.00 55.56           C
ATOM   3714 1HE  LYS A 246      -6.563 -12.211 -34.562  1.00 55.56           H
ATOM   3715 2HE  LYS A 246      -8.147 -11.646 -34.068  1.00 55.56           H
ATOM   3716  NZ  LYS A 246      -6.662 -10.141 -34.136  1.00 55.56           N
ATOM   3717 1HZ  LYS A 246      -6.877  -9.897 -35.096  1.00 55.56           H
ATOM   3718 2HZ  LYS A 246      -7.160  -9.519 -33.509  1.00 55.56           H
ATOM   3719 3HZ  LYS A 246      -5.664 -10.052 -33.979  1.00 55.56           H
ATOM   3720  HN  LYS A 246      -8.462 -15.154 -29.708  1.00 55.56           H
ATOM   3721  N   SER A 247      -4.673 -16.714 -30.241  1.00 54.18           N
ATOM   3722  CA  SER A 247      -3.648 -17.342 -29.425  1.00 54.18           C
ATOM   3723  C   SER A 247      -3.147 -16.359 -28.365  1.00 54.18           C
ATOM   3724  O   SER A 247      -2.964 -16.729 -27.207  1.00 54.18           O
ATOM   3725  HA  SER A 247      -4.137 -18.195 -28.954  1.00 54.18           H
ATOM   3726  CB  SER A 247      -2.483 -17.835 -30.286  1.00 54.18           C
ATOM   3727 1HB  SER A 247      -2.753 -18.781 -30.754  1.00 54.18           H
ATOM   3728 2HB  SER A 247      -2.301 -17.122 -31.090  1.00 54.18           H
ATOM   3729  OG  SER A 247      -1.291 -18.005 -29.524  1.00 54.18           O
ATOM   3730  HG  SER A 247      -0.543 -18.297 -30.120  1.00 54.18           H
ATOM   3731  HN  SER A 247      -4.612 -16.908 -31.220  1.00 54.18           H
ATOM   3732  N   SER A 248      -2.939 -15.125 -28.800  1.00 57.41           N
ATOM   3733  CA  SER A 248      -2.207 -14.161 -27.996  1.00 57.41           C
ATOM   3734  C   SER A 248      -2.815 -14.081 -26.594  1.00 57.41           C
ATOM   3735  O   SER A 248      -2.294 -13.380 -25.727  1.00 57.41           O
ATOM   3736  HA  SER A 248      -1.186 -14.541 -27.949  1.00 57.41           H
ATOM   3737  CB  SER A 248      -2.207 -12.781 -28.655  1.00 57.41           C
ATOM   3738 1HB  SER A 248      -1.526 -12.122 -28.116  1.00 57.41           H
ATOM   3739 2HB  SER A 248      -1.830 -12.865 -29.674  1.00 57.41           H
ATOM   3740  OG  SER A 248      -3.509 -12.200 -28.677  1.00 57.41           O
ATOM   3741  HG  SER A 248      -3.469 -11.287 -29.082  1.00 57.41           H
ATOM   3742  HN  SER A 248      -3.260 -14.782 -29.683  1.00 57.41           H
ATOM   3743  N   LYS A 249      -3.908 -14.808 -26.415  1.00 59.45           N
ATOM   3744  CA  LYS A 249      -4.548 -14.889 -25.113  1.00 59.45           C
ATOM   3745  C   LYS A 249      -3.519 -15.332 -24.070  1.00 59.45           C
ATOM   3746  O   LYS A 249      -3.392 -14.712 -23.016  1.00 59.45           O
ATOM   3747  HA  LYS A 249      -4.891 -13.887 -24.855  1.00 59.45           H
ATOM   3748  CB  LYS A 249      -5.784 -15.788 -25.179  1.00 59.45           C
ATOM   3749 1HB  LYS A 249      -5.517 -16.749 -25.618  1.00 59.45           H
ATOM   3750 2HB  LYS A 249      -6.146 -15.989 -24.170  1.00 59.45           H
ATOM   3751  CG  LYS A 249      -6.894 -15.135 -26.004  1.00 59.45           C
ATOM   3752 1HG  LYS A 249      -7.510 -14.507 -25.359  1.00 59.45           H
ATOM   3753 2HG  LYS A 249      -6.455 -14.482 -26.759  1.00 59.45           H
ATOM   3754  CD  LYS A 249      -7.768 -16.192 -26.681  1.00 59.45           C
ATOM   3755 1HD  LYS A 249      -7.163 -16.784 -27.368  1.00 59.45           H
ATOM   3756 2HD  LYS A 249      -8.163 -16.877 -25.932  1.00 59.45           H
ATOM   3757  CE  LYS A 249      -8.924 -15.541 -27.444  1.00 59.45           C
ATOM   3758 1HE  LYS A 249      -8.592 -14.601 -27.886  1.00 59.45           H
ATOM   3759 2HE  LYS A 249      -9.236 -16.187 -28.265  1.00 59.45           H
ATOM   3760  NZ  LYS A 249     -10.068 -15.293 -26.538  1.00 59.45           N
ATOM   3761 1HZ  LYS A 249     -10.555 -14.453 -26.831  1.00 59.45           H
ATOM   3762 2HZ  LYS A 249     -10.704 -16.082 -26.573  1.00 59.45           H
ATOM   3763 3HZ  LYS A 249      -9.729 -15.174 -25.590  1.00 59.45           H
ATOM   3764  HN  LYS A 249      -4.354 -15.335 -27.139  1.00 59.45           H
ATOM   3765  N   HIS A 250      -2.812 -16.402 -24.402  1.00 65.21           N
ATOM   3766  CA  HIS A 250      -2.054 -17.137 -23.403  1.00 65.21           C
ATOM   3767  C   HIS A 250      -1.040 -16.203 -22.739  1.00 65.21           C
ATOM   3768  O   HIS A 250      -0.834 -16.265 -21.528  1.00 65.21           O
ATOM   3769  HA  HIS A 250      -2.770 -17.474 -22.653  1.00 65.21           H
ATOM   3770  CB  HIS A 250      -1.404 -18.377 -24.018  1.00 65.21           C
ATOM   3771 1HB  HIS A 250      -0.926 -18.097 -24.957  1.00 65.21           H
ATOM   3772 2HB  HIS A 250      -0.616 -18.730 -23.353  1.00 65.21           H
ATOM   3773  CG  HIS A 250      -2.367 -19.510 -24.279  1.00 65.21           C
ATOM   3774  ND1 HIS A 250      -2.836 -20.341 -23.277  1.00 65.21           N
ATOM   3775  HD1 HIS A 250      -2.596 -20.282 -22.308  1.00 65.21           H
ATOM   3776  CD2 HIS A 250      -2.945 -19.941 -25.438  1.00 65.21           C
ATOM   3777  HD2 HIS A 250      -2.792 -19.506 -26.425  1.00 65.21           H
ATOM   3778  CE1 HIS A 250      -3.658 -21.228 -23.819  1.00 65.21           C
ATOM   3779  HE1 HIS A 250      -4.188 -22.019 -23.288  1.00 65.21           H
ATOM   3780  NE2 HIS A 250      -3.723 -20.979 -25.158  1.00 65.21           N
ATOM   3781  HN  HIS A 250      -2.751 -16.767 -25.331  1.00 65.21           H
ATOM   3782  N   LYS A 251      -0.433 -15.360 -23.561  1.00 67.37           N
ATOM   3783  CA  LYS A 251       0.580 -14.439 -23.075  1.00 67.37           C
ATOM   3784  C   LYS A 251      -0.065 -13.440 -22.112  1.00 67.37           C
ATOM   3785  O   LYS A 251       0.427 -13.236 -21.003  1.00 67.37           O
ATOM   3786  HA  LYS A 251       1.316 -15.024 -22.524  1.00 67.37           H
ATOM   3787  CB  LYS A 251       1.311 -13.779 -24.246  1.00 67.37           C
ATOM   3788 1HB  LYS A 251       1.538 -14.527 -25.006  1.00 67.37           H
ATOM   3789 2HB  LYS A 251       0.662 -13.038 -24.713  1.00 67.37           H
ATOM   3790  CG  LYS A 251       2.605 -13.110 -23.778  1.00 67.37           C
ATOM   3791 1HG  LYS A 251       2.367 -12.241 -23.163  1.00 67.37           H
ATOM   3792 2HG  LYS A 251       3.169 -13.800 -23.150  1.00 67.37           H
ATOM   3793  CD  LYS A 251       3.462 -12.679 -24.970  1.00 67.37           C
ATOM   3794 1HD  LYS A 251       3.526 -13.495 -25.690  1.00 67.37           H
ATOM   3795 2HD  LYS A 251       2.987 -11.841 -25.480  1.00 67.37           H
ATOM   3796  CE  LYS A 251       4.867 -12.278 -24.518  1.00 67.37           C
ATOM   3797 1HE  LYS A 251       4.833 -11.308 -24.022  1.00 67.37           H
ATOM   3798 2HE  LYS A 251       5.240 -12.996 -23.788  1.00 67.37           H
ATOM   3799  NZ  LYS A 251       5.786 -12.218 -25.676  1.00 67.37           N
ATOM   3800 1HZ  LYS A 251       6.741 -12.126 -25.346  1.00 67.37           H
ATOM   3801 2HZ  LYS A 251       5.698 -13.067 -26.223  1.00 67.37           H
ATOM   3802 3HZ  LYS A 251       5.550 -11.418 -26.254  1.00 67.37           H
ATOM   3803  HN  LYS A 251      -0.623 -15.300 -24.541  1.00 67.37           H
ATOM   3804  N   ALA A 252      -1.157 -12.845 -22.570  1.00 66.97           N
ATOM   3805  CA  ALA A 252      -1.835 -11.824 -21.791  1.00 66.97           C
ATOM   3806  C   ALA A 252      -2.307 -12.428 -20.466  1.00 66.97           C
ATOM   3807  O   ALA A 252      -2.274 -11.764 -19.431  1.00 66.97           O
ATOM   3808  HA  ALA A 252      -1.116 -11.032 -21.584  1.00 66.97           H
ATOM   3809  CB  ALA A 252      -2.989 -11.240 -22.609  1.00 66.97           C
ATOM   3810 1HB  ALA A 252      -2.598 -10.798 -23.525  1.00 66.97           H
ATOM   3811 2HB  ALA A 252      -3.694 -12.033 -22.860  1.00 66.97           H
ATOM   3812 3HB  ALA A 252      -3.498 -10.474 -22.024  1.00 66.97           H
ATOM   3813  HN  ALA A 252      -1.576 -13.050 -23.454  1.00 66.97           H
ATOM   3814  N   LEU A 253      -2.734 -13.679 -20.542  1.00 72.76           N
ATOM   3815  CA  LEU A 253      -3.226 -14.375 -19.365  1.00 72.76           C
ATOM   3816  C   LEU A 253      -2.089 -14.521 -18.352  1.00 72.76           C
ATOM   3817  O   LEU A 253      -2.268 -14.241 -17.168  1.00 72.76           O
ATOM   3818  HA  LEU A 253      -4.006 -13.756 -18.922  1.00 72.76           H
ATOM   3819  CB  LEU A 253      -3.873 -15.704 -19.760  1.00 72.76           C
ATOM   3820 1HB  LEU A 253      -4.446 -15.550 -20.674  1.00 72.76           H
ATOM   3821 2HB  LEU A 253      -3.081 -16.415 -19.996  1.00 72.76           H
ATOM   3822  CG  LEU A 253      -4.794 -16.338 -18.715  1.00 72.76           C
ATOM   3823  HG  LEU A 253      -4.351 -16.183 -17.731  1.00 72.76           H
ATOM   3824  CD1 LEU A 253      -6.164 -15.658 -18.707  1.00 72.76           C
ATOM   3825 1HD1 LEU A 253      -6.043 -14.600 -18.471  1.00 72.76           H
ATOM   3826 2HD1 LEU A 253      -6.626 -15.760 -19.688  1.00 72.76           H
ATOM   3827 3HD1 LEU A 253      -6.798 -16.128 -17.955  1.00 72.76           H
ATOM   3828  CD2 LEU A 253      -4.905 -17.849 -18.927  1.00 72.76           C
ATOM   3829 1HD2 LEU A 253      -5.312 -18.048 -19.918  1.00 72.76           H
ATOM   3830 2HD2 LEU A 253      -3.917 -18.302 -18.843  1.00 72.76           H
ATOM   3831 3HD2 LEU A 253      -5.565 -18.275 -18.171  1.00 72.76           H
ATOM   3832  HN  LEU A 253      -2.748 -14.215 -21.387  1.00 72.76           H
ATOM   3833  N   LYS A 254      -0.944 -14.960 -18.855  1.00 74.69           N
ATOM   3834  CA  LYS A 254       0.206 -15.199 -18.000  1.00 74.69           C
ATOM   3835  C   LYS A 254       0.546 -13.916 -17.239  1.00 74.69           C
ATOM   3836  O   LYS A 254       0.698 -13.936 -16.018  1.00 74.69           O
ATOM   3837  HA  LYS A 254      -0.078 -15.964 -17.277  1.00 74.69           H
ATOM   3838  CB  LYS A 254       1.373 -15.758 -18.816  1.00 74.69           C
ATOM   3839 1HB  LYS A 254       1.042 -16.627 -19.384  1.00 74.69           H
ATOM   3840 2HB  LYS A 254       1.706 -15.013 -19.538  1.00 74.69           H
ATOM   3841  CG  LYS A 254       2.539 -16.151 -17.906  1.00 74.69           C
ATOM   3842 1HG  LYS A 254       2.938 -15.263 -17.416  1.00 74.69           H
ATOM   3843 2HG  LYS A 254       2.183 -16.817 -17.120  1.00 74.69           H
ATOM   3844  CD  LYS A 254       3.648 -16.842 -18.704  1.00 74.69           C
ATOM   3845 1HD  LYS A 254       3.249 -17.730 -19.194  1.00 74.69           H
ATOM   3846 2HD  LYS A 254       4.004 -16.176 -19.490  1.00 74.69           H
ATOM   3847  CE  LYS A 254       4.813 -17.235 -17.794  1.00 74.69           C
ATOM   3848 1HE  LYS A 254       5.283 -16.340 -17.387  1.00 74.69           H
ATOM   3849 2HE  LYS A 254       4.443 -17.814 -16.948  1.00 74.69           H
ATOM   3850  NZ  LYS A 254       5.812 -18.029 -18.545  1.00 74.69           N
ATOM   3851 1HZ  LYS A 254       6.587 -18.261 -17.935  1.00 74.69           H
ATOM   3852 2HZ  LYS A 254       5.380 -18.882 -18.883  1.00 74.69           H
ATOM   3853 3HZ  LYS A 254       6.151 -17.487 -19.332  1.00 74.69           H
ATOM   3854  HN  LYS A 254      -0.796 -15.150 -19.825  1.00 74.69           H
ATOM   3855  N   VAL A 255       0.656 -12.831 -17.991  1.00 73.05           N
ATOM   3856  CA  VAL A 255       0.981 -11.542 -17.404  1.00 73.05           C
ATOM   3857  C   VAL A 255       0.009 -11.249 -16.259  1.00 73.05           C
ATOM   3858  O   VAL A 255       0.425 -10.835 -15.178  1.00 73.05           O
ATOM   3859  HA  VAL A 255       1.990 -11.611 -16.998  1.00 73.05           H
ATOM   3860  CB  VAL A 255       0.976 -10.459 -18.484  1.00 73.05           C
ATOM   3861  HB  VAL A 255       0.025 -10.517 -19.013  1.00 73.05           H
ATOM   3862  CG1 VAL A 255       1.083  -9.065 -17.862  1.00 73.05           C
ATOM   3863 1HG1 VAL A 255       0.236  -8.898 -17.196  1.00 73.05           H
ATOM   3864 2HG1 VAL A 255       2.011  -8.990 -17.296  1.00 73.05           H
ATOM   3865 3HG1 VAL A 255       1.078  -8.314 -18.652  1.00 73.05           H
ATOM   3866  CG2 VAL A 255       2.096 -10.693 -19.500  1.00 73.05           C
ATOM   3867 1HG2 VAL A 255       3.059 -10.675 -18.991  1.00 73.05           H
ATOM   3868 2HG2 VAL A 255       1.956 -11.663 -19.978  1.00 73.05           H
ATOM   3869 3HG2 VAL A 255       2.070  -9.909 -20.257  1.00 73.05           H
ATOM   3870  HN  VAL A 255       0.527 -12.823 -18.983  1.00 73.05           H
ATOM   3871  N   THR A 256      -1.267 -11.475 -16.535  1.00 73.11           N
ATOM   3872  CA  THR A 256      -2.316 -11.047 -15.626  1.00 73.11           C
ATOM   3873  C   THR A 256      -2.244 -11.837 -14.318  1.00 73.11           C
ATOM   3874  O   THR A 256      -2.354 -11.263 -13.235  1.00 73.11           O
ATOM   3875  HA  THR A 256      -2.149  -9.999 -15.377  1.00 73.11           H
ATOM   3876  CB  THR A 256      -3.657 -11.192 -16.350  1.00 73.11           C
ATOM   3877  HB  THR A 256      -3.809 -12.218 -16.685  1.00 73.11           H
ATOM   3878  OG1 THR A 256      -3.603 -10.210 -17.381  1.00 73.11           O
ATOM   3879  HG1 THR A 256      -3.604 -10.654 -18.277  1.00 73.11           H
ATOM   3880  CG2 THR A 256      -4.840 -10.758 -15.483  1.00 73.11           C
ATOM   3881 1HG2 THR A 256      -4.721  -9.711 -15.204  1.00 73.11           H
ATOM   3882 2HG2 THR A 256      -4.876 -11.373 -14.583  1.00 73.11           H
ATOM   3883 3HG2 THR A 256      -5.766 -10.881 -16.044  1.00 73.11           H
ATOM   3884  HN  THR A 256      -1.586 -11.940 -17.361  1.00 73.11           H
ATOM   3885  N   ILE A 257      -2.058 -13.141 -14.461  1.00 76.74           N
ATOM   3886  CA  ILE A 257      -1.994 -14.019 -13.305  1.00 76.74           C
ATOM   3887  C   ILE A 257      -0.797 -13.625 -12.436  1.00 76.74           C
ATOM   3888  O   ILE A 257      -0.915 -13.535 -11.215  1.00 76.74           O
ATOM   3889  HA  ILE A 257      -2.905 -13.865 -12.727  1.00 76.74           H
ATOM   3890  CB  ILE A 257      -1.978 -15.484 -13.745  1.00 76.74           C
ATOM   3891  HB  ILE A 257      -1.219 -15.600 -14.519  1.00 76.74           H
ATOM   3892  CG1 ILE A 257      -3.319 -15.886 -14.362  1.00 76.74           C
ATOM   3893 1HG1 ILE A 257      -4.080 -15.938 -13.584  1.00 76.74           H
ATOM   3894 2HG1 ILE A 257      -3.640 -15.123 -15.072  1.00 76.74           H
ATOM   3895  CG2 ILE A 257      -1.584 -16.401 -12.585  1.00 76.74           C
ATOM   3896 1HG2 ILE A 257      -0.588 -16.131 -12.231  1.00 76.74           H
ATOM   3897 2HG2 ILE A 257      -2.301 -16.287 -11.772  1.00 76.74           H
ATOM   3898 3HG2 ILE A 257      -1.580 -17.436 -12.925  1.00 76.74           H
ATOM   3899  CD1 ILE A 257      -3.213 -17.237 -15.071  1.00 76.74           C
ATOM   3900 1HD1 ILE A 257      -2.468 -17.174 -15.864  1.00 76.74           H
ATOM   3901 2HD1 ILE A 257      -2.916 -18.002 -14.353  1.00 76.74           H
ATOM   3902 3HD1 ILE A 257      -4.180 -17.499 -15.501  1.00 76.74           H
ATOM   3903  HN  ILE A 257      -1.952 -13.597 -15.344  1.00 76.74           H
ATOM   3904  N   THR A 258       0.327 -13.399 -13.100  1.00 79.74           N
ATOM   3905  CA  THR A 258       1.570 -13.130 -12.398  1.00 79.74           C
ATOM   3906  C   THR A 258       1.405 -11.930 -11.463  1.00 79.74           C
ATOM   3907  O   THR A 258       1.820 -11.978 -10.306  1.00 79.74           O
ATOM   3908  HA  THR A 258       1.805 -13.992 -11.773  1.00 79.74           H
ATOM   3909  CB  THR A 258       2.672 -12.941 -13.442  1.00 79.74           C
ATOM   3910  HB  THR A 258       2.456 -12.087 -14.085  1.00 79.74           H
ATOM   3911  OG1 THR A 258       2.747 -14.203 -14.100  1.00 79.74           O
ATOM   3912  HG1 THR A 258       2.099 -14.231 -14.861  1.00 79.74           H
ATOM   3913  CG2 THR A 258       4.054 -12.766 -12.810  1.00 79.74           C
ATOM   3914 1HG2 THR A 258       4.298 -13.650 -12.221  1.00 79.74           H
ATOM   3915 2HG2 THR A 258       4.050 -11.889 -12.164  1.00 79.74           H
ATOM   3916 3HG2 THR A 258       4.799 -12.636 -13.595  1.00 79.74           H
ATOM   3917  HN  THR A 258       0.396 -13.399 -14.098  1.00 79.74           H
ATOM   3918  N   VAL A 259       0.799 -10.881 -12.001  1.00 75.28           N
ATOM   3919  CA  VAL A 259       0.631  -9.648 -11.250  1.00 75.28           C
ATOM   3920  C   VAL A 259      -0.234  -9.920 -10.018  1.00 75.28           C
ATOM   3921  O   VAL A 259       0.076  -9.455  -8.922  1.00 75.28           O
ATOM   3922  HA  VAL A 259       1.619  -9.327 -10.920  1.00 75.28           H
ATOM   3923  CB  VAL A 259       0.056  -8.558 -12.156  1.00 75.28           C
ATOM   3924  HB  VAL A 259      -0.840  -8.956 -12.632  1.00 75.28           H
ATOM   3925  CG1 VAL A 259      -0.351  -7.328 -11.343  1.00 75.28           C
ATOM   3926 1HG1 VAL A 259      -1.108  -7.610 -10.611  1.00 75.28           H
ATOM   3927 2HG1 VAL A 259       0.522  -6.928 -10.827  1.00 75.28           H
ATOM   3928 3HG1 VAL A 259      -0.757  -6.569 -12.012  1.00 75.28           H
ATOM   3929  CG2 VAL A 259       1.047  -8.183 -13.260  1.00 75.28           C
ATOM   3930 1HG2 VAL A 259       1.968  -7.813 -12.811  1.00 75.28           H
ATOM   3931 2HG2 VAL A 259       1.265  -9.062 -13.866  1.00 75.28           H
ATOM   3932 3HG2 VAL A 259       0.612  -7.406 -13.890  1.00 75.28           H
ATOM   3933  HN  VAL A 259       0.428 -10.865 -12.929  1.00 75.28           H
ATOM   3934  N   LEU A 260      -1.302 -10.673 -10.239  1.00 76.37           N
ATOM   3935  CA  LEU A 260      -2.245 -10.965  -9.173  1.00 76.37           C
ATOM   3936  C   LEU A 260      -1.527 -11.727  -8.057  1.00 76.37           C
ATOM   3937  O   LEU A 260      -1.672 -11.396  -6.881  1.00 76.37           O
ATOM   3938  HA  LEU A 260      -2.591 -10.013  -8.773  1.00 76.37           H
ATOM   3939  CB  LEU A 260      -3.470 -11.697  -9.727  1.00 76.37           C
ATOM   3940 1HB  LEU A 260      -3.955 -11.049 -10.456  1.00 76.37           H
ATOM   3941 2HB  LEU A 260      -3.128 -12.582 -10.263  1.00 76.37           H
ATOM   3942  CG  LEU A 260      -4.514 -12.131  -8.696  1.00 76.37           C
ATOM   3943  HG  LEU A 260      -4.024 -12.770  -7.962  1.00 76.37           H
ATOM   3944  CD1 LEU A 260      -5.075 -10.923  -7.943  1.00 76.37           C
ATOM   3945 1HD1 LEU A 260      -4.266 -10.410  -7.424  1.00 76.37           H
ATOM   3946 2HD1 LEU A 260      -5.545 -10.240  -8.650  1.00 76.37           H
ATOM   3947 3HD1 LEU A 260      -5.816 -11.260  -7.217  1.00 76.37           H
ATOM   3948  CD2 LEU A 260      -5.619 -12.961  -9.352  1.00 76.37           C
ATOM   3949 1HD2 LEU A 260      -6.112 -12.367 -10.121  1.00 76.37           H
ATOM   3950 2HD2 LEU A 260      -5.184 -13.852  -9.805  1.00 76.37           H
ATOM   3951 3HD2 LEU A 260      -6.348 -13.257  -8.598  1.00 76.37           H
ATOM   3952  HN  LEU A 260      -1.526 -11.079 -11.125  1.00 76.37           H
ATOM   3953  N   THR A 261      -0.766 -12.733  -8.465  1.00 83.70           N
ATOM   3954  CA  THR A 261      -0.109 -13.609  -7.510  1.00 83.70           C
ATOM   3955  C   THR A 261       0.858 -12.811  -6.633  1.00 83.70           C
ATOM   3956  O   THR A 261       0.917 -13.017  -5.422  1.00 83.70           O
ATOM   3957  HA  THR A 261      -0.868 -14.028  -6.850  1.00 83.70           H
ATOM   3958  CB  THR A 261       0.568 -14.736  -8.292  1.00 83.70           C
ATOM   3959  HB  THR A 261       1.353 -14.344  -8.939  1.00 83.70           H
ATOM   3960  OG1 THR A 261      -0.507 -15.393  -8.957  1.00 83.70           O
ATOM   3961  HG1 THR A 261      -0.668 -14.969  -9.848  1.00 83.70           H
ATOM   3962  CG2 THR A 261       1.154 -15.814  -7.377  1.00 83.70           C
ATOM   3963 1HG2 THR A 261       0.357 -16.253  -6.776  1.00 83.70           H
ATOM   3964 2HG2 THR A 261       1.899 -15.366  -6.719  1.00 83.70           H
ATOM   3965 3HG2 THR A 261       1.622 -16.590  -7.982  1.00 83.70           H
ATOM   3966  HN  THR A 261      -0.598 -12.952  -9.426  1.00 83.70           H
ATOM   3967  N   VAL A 262       1.593 -11.918  -7.279  1.00 83.39           N
ATOM   3968  CA  VAL A 262       2.608 -11.142  -6.586  1.00 83.39           C
ATOM   3969  C   VAL A 262       1.938 -10.272  -5.520  1.00 83.39           C
ATOM   3970  O   VAL A 262       2.433 -10.167  -4.399  1.00 83.39           O
ATOM   3971  HA  VAL A 262       3.280 -11.844  -6.094  1.00 83.39           H
ATOM   3972  CB  VAL A 262       3.424 -10.330  -7.594  1.00 83.39           C
ATOM   3973  HB  VAL A 262       2.727  -9.775  -8.221  1.00 83.39           H
ATOM   3974  CG1 VAL A 262       4.324  -9.318  -6.882  1.00 83.39           C
ATOM   3975 1HG1 VAL A 262       3.709  -8.633  -6.297  1.00 83.39           H
ATOM   3976 2HG1 VAL A 262       5.011  -9.845  -6.219  1.00 83.39           H
ATOM   3977 3HG1 VAL A 262       4.893  -8.755  -7.621  1.00 83.39           H
ATOM   3978  CG2 VAL A 262       4.244 -11.249  -8.502  1.00 83.39           C
ATOM   3979 1HG2 VAL A 262       4.928 -11.843  -7.896  1.00 83.39           H
ATOM   3980 2HG2 VAL A 262       3.573 -11.912  -9.049  1.00 83.39           H
ATOM   3981 3HG2 VAL A 262       4.815 -10.646  -9.208  1.00 83.39           H
ATOM   3982  HN  VAL A 262       1.505 -11.722  -8.255  1.00 83.39           H
ATOM   3983  N   PHE A 263       0.823  -9.670  -5.908  1.00 78.65           N
ATOM   3984  CA  PHE A 263       0.093  -8.795  -5.006  1.00 78.65           C
ATOM   3985  C   PHE A 263      -0.416  -9.566  -3.787  1.00 78.65           C
ATOM   3986  O   PHE A 263      -0.196  -9.151  -2.650  1.00 78.65           O
ATOM   3987  HA  PHE A 263       0.784  -8.017  -4.680  1.00 78.65           H
ATOM   3988  CB  PHE A 263      -1.105  -8.249  -5.786  1.00 78.65           C
ATOM   3989 1HB  PHE A 263      -0.741  -7.710  -6.661  1.00 78.65           H
ATOM   3990 2HB  PHE A 263      -1.700  -9.086  -6.151  1.00 78.65           H
ATOM   3991  CG  PHE A 263      -2.006  -7.319  -4.971  1.00 78.65           C
ATOM   3992  CD1 PHE A 263      -3.112  -7.813  -4.354  1.00 78.65           C
ATOM   3993  HD1 PHE A 263      -3.357  -8.872  -4.439  1.00 78.65           H
ATOM   3994  CD2 PHE A 263      -1.701  -5.998  -4.865  1.00 78.65           C
ATOM   3995  HD2 PHE A 263      -0.814  -5.601  -5.360  1.00 78.65           H
ATOM   3996  CE1 PHE A 263      -3.948  -6.950  -3.597  1.00 78.65           C
ATOM   3997  HE1 PHE A 263      -4.835  -7.346  -3.102  1.00 78.65           H
ATOM   3998  CE2 PHE A 263      -2.537  -5.135  -4.108  1.00 78.65           C
ATOM   3999  HE2 PHE A 263      -2.293  -4.076  -4.023  1.00 78.65           H
ATOM   4000  CZ  PHE A 263      -3.643  -5.629  -3.491  1.00 78.65           C
ATOM   4001  HZ  PHE A 263      -4.285  -4.966  -2.910  1.00 78.65           H
ATOM   4002  HN  PHE A 263       0.420  -9.772  -6.817  1.00 78.65           H
ATOM   4003  N   VAL A 264      -1.086 -10.674  -4.065  1.00 83.18           N
ATOM   4004  CA  VAL A 264      -1.722 -11.448  -3.012  1.00 83.18           C
ATOM   4005  C   VAL A 264      -0.659 -11.920  -2.018  1.00 83.18           C
ATOM   4006  O   VAL A 264      -0.836 -11.794  -0.808  1.00 83.18           O
ATOM   4007  HA  VAL A 264      -2.418 -10.788  -2.494  1.00 83.18           H
ATOM   4008  CB  VAL A 264      -2.525 -12.600  -3.621  1.00 83.18           C
ATOM   4009  HB  VAL A 264      -1.863 -13.154  -4.287  1.00 83.18           H
ATOM   4010  CG1 VAL A 264      -3.013 -13.562  -2.536  1.00 83.18           C
ATOM   4011 1HG1 VAL A 264      -2.156 -13.975  -2.005  1.00 83.18           H
ATOM   4012 2HG1 VAL A 264      -3.651 -13.024  -1.834  1.00 83.18           H
ATOM   4013 3HG1 VAL A 264      -3.580 -14.370  -2.997  1.00 83.18           H
ATOM   4014  CG2 VAL A 264      -3.695 -12.072  -4.454  1.00 83.18           C
ATOM   4015 1HG2 VAL A 264      -4.357 -11.483  -3.818  1.00 83.18           H
ATOM   4016 2HG2 VAL A 264      -3.314 -11.446  -5.261  1.00 83.18           H
ATOM   4017 3HG2 VAL A 264      -4.249 -12.911  -4.875  1.00 83.18           H
ATOM   4018  HN  VAL A 264      -1.198 -11.044  -4.987  1.00 83.18           H
ATOM   4019  N   LEU A 265       0.422 -12.455  -2.567  1.00 88.57           N
ATOM   4020  CA  LEU A 265       1.440 -13.091  -1.749  1.00 88.57           C
ATOM   4021  C   LEU A 265       2.106 -12.038  -0.861  1.00 88.57           C
ATOM   4022  O   LEU A 265       2.575 -12.350   0.233  1.00 88.57           O
ATOM   4023  HA  LEU A 265       0.938 -13.816  -1.108  1.00 88.57           H
ATOM   4024  CB  LEU A 265       2.424 -13.868  -2.625  1.00 88.57           C
ATOM   4025 1HB  LEU A 265       2.768 -13.209  -3.422  1.00 88.57           H
ATOM   4026 2HB  LEU A 265       3.296 -14.121  -2.022  1.00 88.57           H
ATOM   4027  CG  LEU A 265       1.887 -15.153  -3.260  1.00 88.57           C
ATOM   4028  HG  LEU A 265       1.024 -14.896  -3.874  1.00 88.57           H
ATOM   4029  CD1 LEU A 265       2.929 -15.784  -4.186  1.00 88.57           C
ATOM   4030 1HD1 LEU A 265       3.182 -15.081  -4.980  1.00 88.57           H
ATOM   4031 2HD1 LEU A 265       3.825 -16.024  -3.615  1.00 88.57           H
ATOM   4032 3HD1 LEU A 265       2.521 -16.695  -4.624  1.00 88.57           H
ATOM   4033  CD2 LEU A 265       1.404 -16.133  -2.189  1.00 88.57           C
ATOM   4034 1HD2 LEU A 265       2.234 -16.389  -1.530  1.00 88.57           H
ATOM   4035 2HD2 LEU A 265       0.607 -15.671  -1.607  1.00 88.57           H
ATOM   4036 3HD2 LEU A 265       1.028 -17.037  -2.667  1.00 88.57           H
ATOM   4037  HN  LEU A 265       0.607 -12.458  -3.550  1.00 88.57           H
ATOM   4038  N   SER A 266       2.127 -10.813  -1.365  1.00 87.97           N
ATOM   4039  CA  SER A 266       2.816  -9.734  -0.678  1.00 87.97           C
ATOM   4040  C   SER A 266       1.907  -9.131   0.394  1.00 87.97           C
ATOM   4041  O   SER A 266       2.363  -8.809   1.490  1.00 87.97           O
ATOM   4042  HA  SER A 266       3.693 -10.194  -0.222  1.00 87.97           H
ATOM   4043  CB  SER A 266       3.264  -8.652  -1.663  1.00 87.97           C
ATOM   4044 1HB  SER A 266       3.734  -7.835  -1.116  1.00 87.97           H
ATOM   4045 2HB  SER A 266       4.020  -9.062  -2.333  1.00 87.97           H
ATOM   4046  OG  SER A 266       2.176  -8.145  -2.431  1.00 87.97           O
ATOM   4047  HG  SER A 266       2.092  -8.657  -3.285  1.00 87.97           H
ATOM   4048  HN  SER A 266       1.686 -10.554  -2.224  1.00 87.97           H
ATOM   4049  N   GLN A 267       0.637  -8.997   0.041  1.00 86.53           N
ATOM   4050  CA  GLN A 267      -0.282  -8.205   0.840  1.00 86.53           C
ATOM   4051  C   GLN A 267      -1.025  -9.098   1.836  1.00 86.53           C
ATOM   4052  O   GLN A 267      -1.358  -8.662   2.937  1.00 86.53           O
ATOM   4053  HA  GLN A 267       0.342  -7.490   1.377  1.00 86.53           H
ATOM   4054  CB  GLN A 267      -1.265  -7.441  -0.050  1.00 86.53           C
ATOM   4055 1HB  GLN A 267      -1.834  -8.146  -0.657  1.00 86.53           H
ATOM   4056 2HB  GLN A 267      -1.982  -6.904   0.571  1.00 86.53           H
ATOM   4057  CG  GLN A 267      -0.529  -6.455  -0.959  1.00 86.53           C
ATOM   4058 1HG  GLN A 267       0.147  -6.998  -1.619  1.00 86.53           H
ATOM   4059 2HG  GLN A 267      -1.247  -5.936  -1.595  1.00 86.53           H
ATOM   4060  CD  GLN A 267       0.261  -5.436  -0.136  1.00 86.53           C
ATOM   4061  OE1 GLN A 267      -0.182  -4.951   0.892  1.00 86.53           O
ATOM   4062  NE2 GLN A 267       1.454  -5.139  -0.644  1.00 86.53           N
ATOM   4063 1HE2 GLN A 267       1.759  -5.573  -1.492  1.00 86.53           H
ATOM   4064 2HE2 GLN A 267       2.047  -4.482  -0.178  1.00 86.53           H
ATOM   4065  HN  GLN A 267       0.236  -9.417  -0.773  1.00 86.53           H
ATOM   4066  N   PHE A 268      -1.261 -10.331   1.414  1.00 88.56           N
ATOM   4067  CA  PHE A 268      -2.117 -11.230   2.171  1.00 88.56           C
ATOM   4068  C   PHE A 268      -1.584 -11.428   3.591  1.00 88.56           C
ATOM   4069  O   PHE A 268      -2.314 -11.242   4.563  1.00 88.56           O
ATOM   4070  HA  PHE A 268      -3.106 -10.773   2.216  1.00 88.56           H
ATOM   4071  CB  PHE A 268      -2.107 -12.575   1.443  1.00 88.56           C
ATOM   4072 1HB  PHE A 268      -2.457 -12.427   0.421  1.00 88.56           H
ATOM   4073 2HB  PHE A 268      -1.080 -12.934   1.378  1.00 88.56           H
ATOM   4074  CG  PHE A 268      -2.967 -13.650   2.110  1.00 88.56           C
ATOM   4075  CD1 PHE A 268      -2.381 -14.617   2.866  1.00 88.56           C
ATOM   4076  HD1 PHE A 268      -1.299 -14.626   2.996  1.00 88.56           H
ATOM   4077  CD2 PHE A 268      -4.317 -13.639   1.948  1.00 88.56           C
ATOM   4078  HD2 PHE A 268      -4.786 -12.864   1.342  1.00 88.56           H
ATOM   4079  CE1 PHE A 268      -3.179 -15.615   3.485  1.00 88.56           C
ATOM   4080  HE1 PHE A 268      -2.710 -16.390   4.091  1.00 88.56           H
ATOM   4081  CE2 PHE A 268      -5.115 -14.637   2.567  1.00 88.56           C
ATOM   4082  HE2 PHE A 268      -6.197 -14.627   2.437  1.00 88.56           H
ATOM   4083  CZ  PHE A 268      -4.529 -15.604   3.323  1.00 88.56           C
ATOM   4084  HZ  PHE A 268      -5.142 -16.369   3.799  1.00 88.56           H
ATOM   4085  HN  PHE A 268      -0.881 -10.717   0.574  1.00 88.56           H
ATOM   4086  N   PRO A 269      -0.307 -11.807   3.737  1.00 93.33           N
ATOM   4087  CA  PRO A 269       0.235 -12.140   5.057  1.00 93.33           C
ATOM   4088  C   PRO A 269      -0.003 -11.036   6.073  1.00 93.33           C
ATOM   4089  O   PRO A 269      -0.395 -11.305   7.208  1.00 93.33           O
ATOM   4090  HA  PRO A 269      -0.275 -13.014   5.461  1.00 93.33           H
ATOM   4091  CB  PRO A 269       1.726 -12.356   4.791  1.00 93.33           C
ATOM   4092 1HB  PRO A 269       2.297 -11.439   4.934  1.00 93.33           H
ATOM   4093 2HB  PRO A 269       2.150 -13.102   5.465  1.00 93.33           H
ATOM   4094  CG  PRO A 269       1.763 -12.822   3.341  1.00 93.33           C
ATOM   4095 1HG  PRO A 269       2.748 -12.683   2.896  1.00 93.33           H
ATOM   4096 2HG  PRO A 269       1.534 -13.884   3.251  1.00 93.33           H
ATOM   4097  CD  PRO A 269       0.708 -11.952   2.678  1.00 93.33           C
ATOM   4098 1HD  PRO A 269       1.112 -10.986   2.376  1.00 93.33           H
ATOM   4099 2HD  PRO A 269       0.303 -12.420   1.781  1.00 93.33           H
ATOM   4100  N   TYR A 270       0.244  -9.809   5.636  1.00 91.96           N
ATOM   4101  CA  TYR A 270       0.131  -8.662   6.521  1.00 91.96           C
ATOM   4102  C   TYR A 270      -1.313  -8.471   6.990  1.00 91.96           C
ATOM   4103  O   TYR A 270      -1.559  -8.224   8.169  1.00 91.96           O
ATOM   4104  HA  TYR A 270       0.766  -8.843   7.388  1.00 91.96           H
ATOM   4105  CB  TYR A 270       0.551  -7.447   5.692  1.00 91.96           C
ATOM   4106 1HB  TYR A 270       1.619  -7.512   5.485  1.00 91.96           H
ATOM   4107 2HB  TYR A 270       0.038  -7.481   4.731  1.00 91.96           H
ATOM   4108  CG  TYR A 270       0.257  -6.104   6.363  1.00 91.96           C
ATOM   4109  CD1 TYR A 270      -0.700  -5.262   5.833  1.00 91.96           C
ATOM   4110  HD1 TYR A 270      -1.246  -5.554   4.936  1.00 91.96           H
ATOM   4111  CD2 TYR A 270       0.948  -5.735   7.499  1.00 91.96           C
ATOM   4112  HD2 TYR A 270       1.704  -6.399   7.918  1.00 91.96           H
ATOM   4113  CE1 TYR A 270      -0.976  -3.998   6.465  1.00 91.96           C
ATOM   4114  HE1 TYR A 270      -1.729  -3.324   6.057  1.00 91.96           H
ATOM   4115  CE2 TYR A 270       0.672  -4.471   8.131  1.00 91.96           C
ATOM   4116  HE2 TYR A 270       1.211  -4.166   9.028  1.00 91.96           H
ATOM   4117  CZ  TYR A 270      -0.277  -3.665   7.583  1.00 91.96           C
ATOM   4118  OH  TYR A 270      -0.538  -2.471   8.180  1.00 91.96           O
ATOM   4119  HH  TYR A 270      -0.065  -2.418   9.059  1.00 91.96           H
ATOM   4120  HN  TYR A 270       0.515  -9.594   4.698  1.00 91.96           H
ATOM   4121  N   ASN A 271      -2.230  -8.593   6.041  1.00 90.29           N
ATOM   4122  CA  ASN A 271      -3.636  -8.365   6.327  1.00 90.29           C
ATOM   4123  C   ASN A 271      -4.148  -9.463   7.261  1.00 90.29           C
ATOM   4124  O   ASN A 271      -5.083  -9.244   8.029  1.00 90.29           O
ATOM   4125  HA  ASN A 271      -3.679  -7.376   6.783  1.00 90.29           H
ATOM   4126  CB  ASN A 271      -4.472  -8.406   5.046  1.00 90.29           C
ATOM   4127 1HB  ASN A 271      -4.150  -9.242   4.424  1.00 90.29           H
ATOM   4128 2HB  ASN A 271      -5.519  -8.580   5.296  1.00 90.29           H
ATOM   4129  CG  ASN A 271      -4.339  -7.099   4.262  1.00 90.29           C
ATOM   4130  OD1 ASN A 271      -4.790  -6.046   4.680  1.00 90.29           O
ATOM   4131  ND2 ASN A 271      -3.697  -7.226   3.104  1.00 90.29           N
ATOM   4132 1HD2 ASN A 271      -3.352  -8.120   2.819  1.00 90.29           H
ATOM   4133 2HD2 ASN A 271      -3.559  -6.427   2.518  1.00 90.29           H
ATOM   4134  HN  ASN A 271      -2.026  -8.843   5.095  1.00 90.29           H
ATOM   4135  N   CYS A 272      -3.512 -10.622   7.164  1.00 93.24           N
ATOM   4136  CA  CYS A 272      -3.830 -11.727   8.052  1.00 93.24           C
ATOM   4137  C   CYS A 272      -3.547 -11.284   9.489  1.00 93.24           C
ATOM   4138  O   CYS A 272      -4.387 -11.453  10.371  1.00 93.24           O
ATOM   4139  HA  CYS A 272      -4.890 -11.943   7.915  1.00 93.24           H
ATOM   4140  CB  CYS A 272      -3.055 -12.992   7.681  1.00 93.24           C
ATOM   4141 1HB  CYS A 272      -1.994 -12.762   7.578  1.00 93.24           H
ATOM   4142 2HB  CYS A 272      -3.144 -13.730   8.478  1.00 93.24           H
ATOM   4143  SG  CYS A 272      -3.699 -13.684   6.114  1.00 93.24           S
ATOM   4144  HG  CYS A 272      -3.131 -12.781   5.319  1.00 93.24           H
ATOM   4145  HN  CYS A 272      -2.793 -10.811   6.495  1.00 93.24           H
ATOM   4146  N   ILE A 273      -2.360 -10.727   9.680  1.00 93.54           N
ATOM   4147  CA  ILE A 273      -1.934 -10.308  11.004  1.00 93.54           C
ATOM   4148  C   ILE A 273      -2.811  -9.145  11.473  1.00 93.54           C
ATOM   4149  O   ILE A 273      -3.177  -9.072  12.645  1.00 93.54           O
ATOM   4150  HA  ILE A 273      -2.088 -11.150  11.679  1.00 93.54           H
ATOM   4151  CB  ILE A 273      -0.438  -9.991  11.010  1.00 93.54           C
ATOM   4152  HB  ILE A 273      -0.246  -9.231  10.253  1.00 93.54           H
ATOM   4153  CG1 ILE A 273       0.386 -11.224  10.632  1.00 93.54           C
ATOM   4154 1HG1 ILE A 273       0.095 -11.568   9.639  1.00 93.54           H
ATOM   4155 2HG1 ILE A 273       1.442 -10.958  10.581  1.00 93.54           H
ATOM   4156  CG2 ILE A 273      -0.007  -9.405  12.357  1.00 93.54           C
ATOM   4157 1HG2 ILE A 273      -0.560  -8.485  12.546  1.00 93.54           H
ATOM   4158 2HG2 ILE A 273      -0.215 -10.124  13.149  1.00 93.54           H
ATOM   4159 3HG2 ILE A 273       1.061  -9.189  12.334  1.00 93.54           H
ATOM   4160  CD1 ILE A 273       0.185 -12.350  11.648  1.00 93.54           C
ATOM   4161 1HD1 ILE A 273       0.499 -12.009  12.635  1.00 93.54           H
ATOM   4162 2HD1 ILE A 273      -0.868 -12.629  11.678  1.00 93.54           H
ATOM   4163 3HD1 ILE A 273       0.782 -13.214  11.355  1.00 93.54           H
ATOM   4164  HN  ILE A 273      -1.696 -10.562   8.950  1.00 93.54           H
ATOM   4165  N   LEU A 274      -3.123  -8.265  10.533  1.00 92.19           N
ATOM   4166  CA  LEU A 274      -3.931  -7.097  10.840  1.00 92.19           C
ATOM   4167  C   LEU A 274      -5.308  -7.549  11.331  1.00 92.19           C
ATOM   4168  O   LEU A 274      -5.903  -6.909  12.197  1.00 92.19           O
ATOM   4169  HA  LEU A 274      -3.435  -6.560  11.648  1.00 92.19           H
ATOM   4170  CB  LEU A 274      -3.987  -6.153   9.637  1.00 92.19           C
ATOM   4171 1HB  LEU A 274      -2.981  -6.053   9.231  1.00 92.19           H
ATOM   4172 2HB  LEU A 274      -4.598  -6.618   8.863  1.00 92.19           H
ATOM   4173  CG  LEU A 274      -4.539  -4.752   9.909  1.00 92.19           C
ATOM   4174  HG  LEU A 274      -5.468  -4.854  10.470  1.00 92.19           H
ATOM   4175  CD1 LEU A 274      -3.573  -3.941  10.775  1.00 92.19           C
ATOM   4176 1HD1 LEU A 274      -3.425  -4.450  11.728  1.00 92.19           H
ATOM   4177 2HD1 LEU A 274      -2.616  -3.847  10.262  1.00 92.19           H
ATOM   4178 3HD1 LEU A 274      -3.990  -2.950  10.953  1.00 92.19           H
ATOM   4179  CD2 LEU A 274      -4.878  -4.033   8.601  1.00 92.19           C
ATOM   4180 1HD2 LEU A 274      -3.978  -3.942   7.993  1.00 92.19           H
ATOM   4181 2HD2 LEU A 274      -5.629  -4.605   8.057  1.00 92.19           H
ATOM   4182 3HD2 LEU A 274      -5.268  -3.040   8.824  1.00 92.19           H
ATOM   4183  HN  LEU A 274      -2.835  -8.340   9.578  1.00 92.19           H
ATOM   4184  N   LEU A 275      -5.774  -8.649  10.757  1.00 93.95           N
ATOM   4185  CA  LEU A 275      -7.045  -9.224  11.163  1.00 93.95           C
ATOM   4186  C   LEU A 275      -6.957  -9.665  12.626  1.00 93.95           C
ATOM   4187  O   LEU A 275      -7.853  -9.382  13.419  1.00 93.95           O
ATOM   4188  HA  LEU A 275      -7.798  -8.440  11.084  1.00 93.95           H
ATOM   4189  CB  LEU A 275      -7.456 -10.344  10.206  1.00 93.95           C
ATOM   4190 1HB  LEU A 275      -7.564  -9.921   9.208  1.00 93.95           H
ATOM   4191 2HB  LEU A 275      -6.645 -11.070  10.159  1.00 93.95           H
ATOM   4192  CG  LEU A 275      -8.747 -11.086  10.558  1.00 93.95           C
ATOM   4193  HG  LEU A 275      -8.661 -11.458  11.579  1.00 93.95           H
ATOM   4194  CD1 LEU A 275      -9.950 -10.141  10.521  1.00 93.95           C
ATOM   4195 1HD1 LEU A 275      -9.802  -9.337  11.242  1.00 93.95           H
ATOM   4196 2HD1 LEU A 275     -10.051  -9.720   9.521  1.00 93.95           H
ATOM   4197 3HD1 LEU A 275     -10.855 -10.694  10.775  1.00 93.95           H
ATOM   4198  CD2 LEU A 275      -8.946 -12.302   9.650  1.00 93.95           C
ATOM   4199 1HD2 LEU A 275      -9.002 -11.975   8.612  1.00 93.95           H
ATOM   4200 2HD2 LEU A 275      -8.106 -12.986   9.771  1.00 93.95           H
ATOM   4201 3HD2 LEU A 275      -9.870 -12.811   9.922  1.00 93.95           H
ATOM   4202  HN  LEU A 275      -5.300  -9.144  10.029  1.00 93.95           H
ATOM   4203  N   VAL A 276      -5.867 -10.351  12.938  1.00 94.54           N
ATOM   4204  CA  VAL A 276      -5.656 -10.846  14.288  1.00 94.54           C
ATOM   4205  C   VAL A 276      -5.676  -9.670  15.267  1.00 94.54           C
ATOM   4206  O   VAL A 276      -6.335  -9.732  16.304  1.00 94.54           O
ATOM   4207  HA  VAL A 276      -6.484 -11.515  14.526  1.00 94.54           H
ATOM   4208  CB  VAL A 276      -4.360 -11.656  14.352  1.00 94.54           C
ATOM   4209  HB  VAL A 276      -3.556 -11.032  13.962  1.00 94.54           H
ATOM   4210  CG1 VAL A 276      -4.012 -12.021  15.797  1.00 94.54           C
ATOM   4211 1HG1 VAL A 276      -3.884 -11.109  16.381  1.00 94.54           H
ATOM   4212 2HG1 VAL A 276      -4.817 -12.617  16.225  1.00 94.54           H
ATOM   4213 3HG1 VAL A 276      -3.086 -12.595  15.813  1.00 94.54           H
ATOM   4214  CG2 VAL A 276      -4.451 -12.907  13.477  1.00 94.54           C
ATOM   4215 1HG2 VAL A 276      -5.272 -13.535  13.825  1.00 94.54           H
ATOM   4216 2HG2 VAL A 276      -4.630 -12.615  12.442  1.00 94.54           H
ATOM   4217 3HG2 VAL A 276      -3.516 -13.464  13.541  1.00 94.54           H
ATOM   4218  HN  VAL A 276      -5.138 -10.569  12.290  1.00 94.54           H
ATOM   4219  N   GLN A 277      -4.946  -8.626  14.903  1.00 93.07           N
ATOM   4220  CA  GLN A 277      -4.858  -7.445  15.744  1.00 93.07           C
ATOM   4221  C   GLN A 277      -6.245  -6.829  15.940  1.00 93.07           C
ATOM   4222  O   GLN A 277      -6.539  -6.278  17.000  1.00 93.07           O
ATOM   4223  HA  GLN A 277      -4.472  -7.798  16.700  1.00 93.07           H
ATOM   4224  CB  GLN A 277      -3.883  -6.424  15.154  1.00 93.07           C
ATOM   4225 1HB  GLN A 277      -4.093  -6.285  14.094  1.00 93.07           H
ATOM   4226 2HB  GLN A 277      -4.028  -5.457  15.636  1.00 93.07           H
ATOM   4227  CG  GLN A 277      -2.434  -6.880  15.338  1.00 93.07           C
ATOM   4228 1HG  GLN A 277      -2.227  -7.025  16.398  1.00 93.07           H
ATOM   4229 2HG  GLN A 277      -2.288  -7.843  14.850  1.00 93.07           H
ATOM   4230  CD  GLN A 277      -1.459  -5.854  14.758  1.00 93.07           C
ATOM   4231  OE1 GLN A 277      -1.792  -5.063  13.890  1.00 93.07           O
ATOM   4232  NE2 GLN A 277      -0.239  -5.910  15.284  1.00 93.07           N
ATOM   4233 1HE2 GLN A 277      -0.031  -6.583  15.994  1.00 93.07           H
ATOM   4234 2HE2 GLN A 277       0.471  -5.279  14.970  1.00 93.07           H
ATOM   4235  HN  GLN A 277      -4.422  -8.580  14.052  1.00 93.07           H
ATOM   4236  N   THR A 278      -7.061  -6.942  14.902  1.00 93.54           N
ATOM   4237  CA  THR A 278      -8.403  -6.388  14.940  1.00 93.54           C
ATOM   4238  C   THR A 278      -9.268  -7.153  15.943  1.00 93.54           C
ATOM   4239  O   THR A 278      -9.991  -6.548  16.734  1.00 93.54           O
ATOM   4240  HA  THR A 278      -8.339  -5.358  15.293  1.00 93.54           H
ATOM   4241  CB  THR A 278      -8.963  -6.407  13.516  1.00 93.54           C
ATOM   4242  HB  THR A 278      -9.110  -7.429  13.170  1.00 93.54           H
ATOM   4243  OG1 THR A 278      -8.032  -5.631  12.767  1.00 93.54           O
ATOM   4244  HG1 THR A 278      -7.356  -6.229  12.336  1.00 93.54           H
ATOM   4245  CG2 THR A 278     -10.277  -5.633  13.394  1.00 93.54           C
ATOM   4246 1HG2 THR A 278     -10.114  -4.593  13.677  1.00 93.54           H
ATOM   4247 2HG2 THR A 278     -11.023  -6.076  14.054  1.00 93.54           H
ATOM   4248 3HG2 THR A 278     -10.631  -5.678  12.364  1.00 93.54           H
ATOM   4249  HN  THR A 278      -6.818  -7.402  14.048  1.00 93.54           H
ATOM   4250  N   ILE A 279      -9.165  -8.473  15.879  1.00 94.92           N
ATOM   4251  CA  ILE A 279      -9.949  -9.328  16.754  1.00 94.92           C
ATOM   4252  C   ILE A 279      -9.527  -9.090  18.205  1.00 94.92           C
ATOM   4253  O   ILE A 279     -10.372  -9.016  19.097  1.00 94.92           O
ATOM   4254  HA  ILE A 279     -10.994  -9.036  16.646  1.00 94.92           H
ATOM   4255  CB  ILE A 279      -9.840 -10.789  16.314  1.00 94.92           C
ATOM   4256  HB  ILE A 279      -8.783 -11.045  16.240  1.00 94.92           H
ATOM   4257  CG1 ILE A 279     -10.451 -10.991  14.926  1.00 94.92           C
ATOM   4258 1HG1 ILE A 279     -11.539 -10.958  14.995  1.00 94.92           H
ATOM   4259 2HG1 ILE A 279     -10.149 -10.175  14.269  1.00 94.92           H
ATOM   4260  CG2 ILE A 279     -10.460 -11.723  17.354  1.00 94.92           C
ATOM   4261 1HG2 ILE A 279      -9.940 -11.605  18.305  1.00 94.92           H
ATOM   4262 2HG2 ILE A 279     -11.514 -11.475  17.483  1.00 94.92           H
ATOM   4263 3HG2 ILE A 279     -10.369 -12.755  17.016  1.00 94.92           H
ATOM   4264  CD1 ILE A 279     -10.014 -12.327  14.323  1.00 94.92           C
ATOM   4265 1HD1 ILE A 279      -8.928 -12.347  14.232  1.00 94.92           H
ATOM   4266 2HD1 ILE A 279     -10.339 -13.142  14.970  1.00 94.92           H
ATOM   4267 3HD1 ILE A 279     -10.462 -12.445  13.336  1.00 94.92           H
ATOM   4268  HN  ILE A 279      -8.561  -8.956  15.245  1.00 94.92           H
ATOM   4269  N   ASP A 280      -8.221  -8.976  18.397  1.00 93.90           N
ATOM   4270  CA  ASP A 280      -7.672  -8.825  19.733  1.00 93.90           C
ATOM   4271  C   ASP A 280      -8.060  -7.453  20.288  1.00 93.90           C
ATOM   4272  O   ASP A 280      -8.283  -7.305  21.488  1.00 93.90           O
ATOM   4273  HA  ASP A 280      -8.097  -9.644  20.313  1.00 93.90           H
ATOM   4274  CB  ASP A 280      -6.144  -8.911  19.714  1.00 93.90           C
ATOM   4275 1HB  ASP A 280      -5.834  -9.804  19.171  1.00 93.90           H
ATOM   4276 2HB  ASP A 280      -5.735  -8.054  19.179  1.00 93.90           H
ATOM   4277  CG  ASP A 280      -5.579  -8.949  21.135  1.00 93.90           C
ATOM   4278  OD1 ASP A 280      -6.066  -9.794  21.917  1.00 93.90           O
ATOM   4279  OD2 ASP A 280      -4.673  -8.133  21.408  1.00 93.90           O
ATOM   4280  HN  ASP A 280      -7.545  -8.987  17.661  1.00 93.90           H
ATOM   4281  N   ALA A 281      -8.130  -6.484  19.386  1.00 91.90           N
ATOM   4282  CA  ALA A 281      -8.527  -5.138  19.763  1.00 91.90           C
ATOM   4283  C   ALA A 281      -9.930  -5.177  20.372  1.00 91.90           C
ATOM   4284  O   ALA A 281     -10.255  -4.373  21.245  1.00 91.90           O
ATOM   4285  HA  ALA A 281      -7.824  -4.783  20.516  1.00 91.90           H
ATOM   4286  CB  ALA A 281      -8.447  -4.221  18.542  1.00 91.90           C
ATOM   4287 1HB  ALA A 281      -7.424  -4.205  18.166  1.00 91.90           H
ATOM   4288 2HB  ALA A 281      -9.114  -4.592  17.764  1.00 91.90           H
ATOM   4289 3HB  ALA A 281      -8.745  -3.211  18.825  1.00 91.90           H
ATOM   4290  HN  ALA A 281      -7.921  -6.607  18.416  1.00 91.90           H
ATOM   4291  N   TYR A 282     -10.725  -6.120  19.887  1.00 90.65           N
ATOM   4292  CA  TYR A 282     -12.095  -6.256  20.352  1.00 90.65           C
ATOM   4293  C   TYR A 282     -12.172  -7.185  21.566  1.00 90.65           C
ATOM   4294  O   TYR A 282     -12.795  -6.847  22.571  1.00 90.65           O
ATOM   4295  HA  TYR A 282     -12.453  -5.267  20.638  1.00 90.65           H
ATOM   4296  CB  TYR A 282     -12.873  -6.884  19.194  1.00 90.65           C
ATOM   4297 1HB  TYR A 282     -12.735  -6.272  18.303  1.00 90.65           H
ATOM   4298 2HB  TYR A 282     -12.451  -7.865  18.976  1.00 90.65           H
ATOM   4299  CG  TYR A 282     -14.372  -7.037  19.462  1.00 90.65           C
ATOM   4300  CD1 TYR A 282     -14.890  -8.272  19.795  1.00 90.65           C
ATOM   4301  HD1 TYR A 282     -14.232  -9.138  19.867  1.00 90.65           H
ATOM   4302  CD2 TYR A 282     -15.205  -5.941  19.371  1.00 90.65           C
ATOM   4303  HD2 TYR A 282     -14.795  -4.966  19.108  1.00 90.65           H
ATOM   4304  CE1 TYR A 282     -16.300  -8.417  20.048  1.00 90.65           C
ATOM   4305  HE1 TYR A 282     -16.723  -9.386  20.312  1.00 90.65           H
ATOM   4306  CE2 TYR A 282     -16.615  -6.086  19.623  1.00 90.65           C
ATOM   4307  HE2 TYR A 282     -17.284  -5.228  19.554  1.00 90.65           H
ATOM   4308  CZ  TYR A 282     -17.093  -7.316  19.949  1.00 90.65           C
ATOM   4309  OH  TYR A 282     -18.425  -7.453  20.188  1.00 90.65           O
ATOM   4310  HH  TYR A 282     -18.880  -6.566  20.103  1.00 90.65           H
ATOM   4311  HN  TYR A 282     -10.448  -6.781  19.190  1.00 90.65           H
ATOM   4312  N   ALA A 283     -11.530  -8.336  21.431  1.00 92.31           N
ATOM   4313  CA  ALA A 283     -11.760  -9.433  22.356  1.00 92.31           C
ATOM   4314  C   ALA A 283     -10.690  -9.405  23.450  1.00 92.31           C
ATOM   4315  O   ALA A 283     -10.873  -9.989  24.517  1.00 92.31           O
ATOM   4316  HA  ALA A 283     -12.738  -9.283  22.813  1.00 92.31           H
ATOM   4317  CB  ALA A 283     -11.772 -10.755  21.586  1.00 92.31           C
ATOM   4318 1HB  ALA A 283     -12.569 -10.735  20.842  1.00 92.31           H
ATOM   4319 2HB  ALA A 283     -10.813 -10.895  21.088  1.00 92.31           H
ATOM   4320 3HB  ALA A 283     -11.945 -11.578  22.280  1.00 92.31           H
ATOM   4321  HN  ALA A 283     -10.865  -8.524  20.709  1.00 92.31           H
ATOM   4322  N   MET A 284      -9.597  -8.721  23.146  1.00 89.75           N
ATOM   4323  CA  MET A 284      -8.490  -8.625  24.082  1.00 89.75           C
ATOM   4324  C   MET A 284      -8.120 -10.003  24.637  1.00 89.75           C
ATOM   4325  O   MET A 284      -7.971 -10.169  25.846  1.00 89.75           O
ATOM   4326  HA  MET A 284      -7.655  -8.221  23.510  1.00 89.75           H
ATOM   4327  CB  MET A 284      -8.875  -7.697  25.236  1.00 89.75           C
ATOM   4328 1HB  MET A 284      -9.693  -8.139  25.805  1.00 89.75           H
ATOM   4329 2HB  MET A 284      -8.032  -7.591  25.919  1.00 89.75           H
ATOM   4330  CG  MET A 284      -9.294  -6.321  24.716  1.00 89.75           C
ATOM   4331 1HG  MET A 284      -8.465  -5.857  24.181  1.00 89.75           H
ATOM   4332 2HG  MET A 284     -10.114  -6.425  24.005  1.00 89.75           H
ATOM   4333  SD  MET A 284      -9.797  -5.281  26.077  1.00 89.75           S
ATOM   4334  CE  MET A 284     -10.732  -4.044  25.192  1.00 89.75           C
ATOM   4335 1HE  MET A 284     -10.084  -3.546  24.471  1.00 89.75           H
ATOM   4336 2HE  MET A 284     -11.561  -4.520  24.669  1.00 89.75           H
ATOM   4337 3HE  MET A 284     -11.122  -3.310  25.898  1.00 89.75           H
ATOM   4338  HN  MET A 284      -9.462  -8.238  22.281  1.00 89.75           H
ATOM   4339  N   PHE A 285      -7.984 -10.955  23.725  1.00 91.05           N
ATOM   4340  CA  PHE A 285      -7.806 -12.343  24.114  1.00 91.05           C
ATOM   4341  C   PHE A 285      -6.323 -12.675  24.300  1.00 91.05           C
ATOM   4342  O   PHE A 285      -5.982 -13.687  24.909  1.00 91.05           O
ATOM   4343  HA  PHE A 285      -8.329 -12.484  25.060  1.00 91.05           H
ATOM   4344  CB  PHE A 285      -8.370 -13.201  22.980  1.00 91.05           C
ATOM   4345 1HB  PHE A 285      -8.481 -14.226  23.335  1.00 91.05           H
ATOM   4346 2HB  PHE A 285      -9.367 -12.841  22.727  1.00 91.05           H
ATOM   4347  CG  PHE A 285      -7.509 -13.206  21.716  1.00 91.05           C
ATOM   4348  CD1 PHE A 285      -7.716 -12.272  20.749  1.00 91.05           C
ATOM   4349  HD1 PHE A 285      -8.496 -11.521  20.875  1.00 91.05           H
ATOM   4350  CD2 PHE A 285      -6.536 -14.143  21.558  1.00 91.05           C
ATOM   4351  HD2 PHE A 285      -6.370 -14.891  22.333  1.00 91.05           H
ATOM   4352  CE1 PHE A 285      -6.917 -12.276  19.575  1.00 91.05           C
ATOM   4353  HE1 PHE A 285      -7.083 -11.528  18.800  1.00 91.05           H
ATOM   4354  CE2 PHE A 285      -5.737 -14.147  20.385  1.00 91.05           C
ATOM   4355  HE2 PHE A 285      -4.957 -14.898  20.259  1.00 91.05           H
ATOM   4356  CZ  PHE A 285      -5.944 -13.213  19.418  1.00 91.05           C
ATOM   4357  HZ  PHE A 285      -5.331 -13.216  18.517  1.00 91.05           H
ATOM   4358  HN  PHE A 285      -7.993 -10.790  22.739  1.00 91.05           H
ATOM   4359  N   ILE A 286      -5.483 -11.802  23.764  1.00 91.68           N
ATOM   4360  CA  ILE A 286      -4.045 -11.977  23.884  1.00 91.68           C
ATOM   4361  C   ILE A 286      -3.567 -11.351  25.196  1.00 91.68           C
ATOM   4362  O   ILE A 286      -3.228 -10.170  25.237  1.00 91.68           O
ATOM   4363  HA  ILE A 286      -3.849 -13.048  23.920  1.00 91.68           H
ATOM   4364  CB  ILE A 286      -3.334 -11.428  22.646  1.00 91.68           C
ATOM   4365  HB  ILE A 286      -3.532 -10.358  22.584  1.00 91.68           H
ATOM   4366  CG1 ILE A 286      -3.887 -12.063  21.369  1.00 91.68           C
ATOM   4367 1HG1 ILE A 286      -3.595 -13.112  21.324  1.00 91.68           H
ATOM   4368 2HG1 ILE A 286      -4.977 -12.036  21.387  1.00 91.68           H
ATOM   4369  CG2 ILE A 286      -1.818 -11.601  22.762  1.00 91.68           C
ATOM   4370 1HG2 ILE A 286      -1.457 -11.064  23.639  1.00 91.68           H
ATOM   4371 2HG2 ILE A 286      -1.580 -12.660  22.861  1.00 91.68           H
ATOM   4372 3HG2 ILE A 286      -1.337 -11.203  21.869  1.00 91.68           H
ATOM   4373  CD1 ILE A 286      -3.375 -11.332  20.126  1.00 91.68           C
ATOM   4374 1HD1 ILE A 286      -3.690 -10.290  20.162  1.00 91.68           H
ATOM   4375 2HD1 ILE A 286      -2.286 -11.383  20.098  1.00 91.68           H
ATOM   4376 3HD1 ILE A 286      -3.783 -11.804  19.232  1.00 91.68           H
ATOM   4377  HN  ILE A 286      -5.769 -10.989  23.257  1.00 91.68           H
ATOM   4378  N   SER A 287      -3.556 -12.172  26.236  1.00 89.26           N
ATOM   4379  CA  SER A 287      -3.090 -11.724  27.537  1.00 89.26           C
ATOM   4380  C   SER A 287      -1.627 -12.127  27.736  1.00 89.26           C
ATOM   4381  O   SER A 287      -0.941 -11.581  28.599  1.00 89.26           O
ATOM   4382  HA  SER A 287      -3.189 -10.639  27.522  1.00 89.26           H
ATOM   4383  CB  SER A 287      -3.956 -12.299  28.660  1.00 89.26           C
ATOM   4384 1HB  SER A 287      -3.575 -11.957  29.623  1.00 89.26           H
ATOM   4385 2HB  SER A 287      -4.972 -11.917  28.566  1.00 89.26           H
ATOM   4386  OG  SER A 287      -3.981 -13.723  28.640  1.00 89.26           O
ATOM   4387  HG  SER A 287      -4.577 -14.066  29.365  1.00 89.26           H
ATOM   4388  HN  SER A 287      -3.857 -13.125  26.200  1.00 89.26           H
ATOM   4389  N   ASN A 288      -1.193 -13.079  26.924  1.00 92.60           N
ATOM   4390  CA  ASN A 288       0.132 -13.654  27.085  1.00 92.60           C
ATOM   4391  C   ASN A 288       1.157 -12.770  26.371  1.00 92.60           C
ATOM   4392  O   ASN A 288       1.043 -12.527  25.170  1.00 92.60           O
ATOM   4393  HA  ASN A 288       0.297 -13.696  28.161  1.00 92.60           H
ATOM   4394  CB  ASN A 288       0.204 -15.053  26.470  1.00 92.60           C
ATOM   4395 1HB  ASN A 288      -0.628 -15.656  26.832  1.00 92.60           H
ATOM   4396 2HB  ASN A 288       0.100 -14.984  25.387  1.00 92.60           H
ATOM   4397  CG  ASN A 288       1.527 -15.737  26.818  1.00 92.60           C
ATOM   4398  OD1 ASN A 288       2.580 -15.122  26.866  1.00 92.60           O
ATOM   4399  ND2 ASN A 288       1.416 -17.041  27.056  1.00 92.60           N
ATOM   4400 1HD2 ASN A 288       0.521 -17.485  27.000  1.00 92.60           H
ATOM   4401 2HD2 ASN A 288       2.226 -17.577  27.292  1.00 92.60           H
ATOM   4402  HN  ASN A 288      -1.728 -13.456  26.168  1.00 92.60           H
ATOM   4403  N   CYS A 289       2.135 -12.313  27.139  1.00 91.99           N
ATOM   4404  CA  CYS A 289       3.115 -11.373  26.623  1.00 91.99           C
ATOM   4405  C   CYS A 289       3.923 -12.074  25.530  1.00 91.99           C
ATOM   4406  O   CYS A 289       4.317 -11.448  24.546  1.00 91.99           O
ATOM   4407  HA  CYS A 289       2.556 -10.532  26.213  1.00 91.99           H
ATOM   4408  CB  CYS A 289       4.013 -10.826  27.735  1.00 91.99           C
ATOM   4409 1HB  CYS A 289       3.404 -10.353  28.505  1.00 91.99           H
ATOM   4410 2HB  CYS A 289       4.554 -11.643  28.212  1.00 91.99           H
ATOM   4411  SG  CYS A 289       5.197  -9.614  27.043  1.00 91.99           S
ATOM   4412  HN  CYS A 289       2.262 -12.575  28.096  1.00 91.99           H
ATOM   4413  N   ALA A 290       4.147 -13.363  25.738  1.00 93.77           N
ATOM   4414  CA  ALA A 290       4.956 -14.141  24.814  1.00 93.77           C
ATOM   4415  C   ALA A 290       4.274 -14.170  23.445  1.00 93.77           C
ATOM   4416  O   ALA A 290       4.925 -13.981  22.419  1.00 93.77           O
ATOM   4417  HA  ALA A 290       5.921 -13.643  24.719  1.00 93.77           H
ATOM   4418  CB  ALA A 290       5.177 -15.543  25.385  1.00 93.77           C
ATOM   4419 1HB  ALA A 290       5.691 -15.468  26.344  1.00 93.77           H
ATOM   4420 2HB  ALA A 290       4.215 -16.034  25.527  1.00 93.77           H
ATOM   4421 3HB  ALA A 290       5.784 -16.126  24.693  1.00 93.77           H
ATOM   4422  HN  ALA A 290       3.787 -13.874  26.518  1.00 93.77           H
ATOM   4423  N   VAL A 291       2.970 -14.407  23.474  1.00 93.94           N
ATOM   4424  CA  VAL A 291       2.195 -14.474  22.247  1.00 93.94           C
ATOM   4425  C   VAL A 291       2.180 -13.096  21.583  1.00 93.94           C
ATOM   4426  O   VAL A 291       2.360 -12.985  20.371  1.00 93.94           O
ATOM   4427  HA  VAL A 291       2.692 -15.179  21.581  1.00 93.94           H
ATOM   4428  CB  VAL A 291       0.793 -15.010  22.543  1.00 93.94           C
ATOM   4429  HB  VAL A 291       0.327 -14.346  23.271  1.00 93.94           H
ATOM   4430  CG1 VAL A 291      -0.073 -15.006  21.282  1.00 93.94           C
ATOM   4431 1HG1 VAL A 291      -0.161 -13.987  20.905  1.00 93.94           H
ATOM   4432 2HG1 VAL A 291       0.389 -15.636  20.522  1.00 93.94           H
ATOM   4433 3HG1 VAL A 291      -1.064 -15.392  21.520  1.00 93.94           H
ATOM   4434  CG2 VAL A 291       0.859 -16.410  23.158  1.00 93.94           C
ATOM   4435 1HG2 VAL A 291       1.354 -17.089  22.463  1.00 93.94           H
ATOM   4436 2HG2 VAL A 291       1.423 -16.371  24.090  1.00 93.94           H
ATOM   4437 3HG2 VAL A 291      -0.151 -16.767  23.358  1.00 93.94           H
ATOM   4438  HN  VAL A 291       2.447 -14.553  24.313  1.00 93.94           H
ATOM   4439  N   SER A 292       1.964 -12.080  22.406  1.00 92.85           N
ATOM   4440  CA  SER A 292       1.881 -10.718  21.907  1.00 92.85           C
ATOM   4441  C   SER A 292       3.198 -10.327  21.232  1.00 92.85           C
ATOM   4442  O   SER A 292       3.195  -9.708  20.169  1.00 92.85           O
ATOM   4443  HA  SER A 292       1.067 -10.724  21.182  1.00 92.85           H
ATOM   4444  CB  SER A 292       1.551  -9.738  23.035  1.00 92.85           C
ATOM   4445 1HB  SER A 292       0.674 -10.090  23.576  1.00 92.85           H
ATOM   4446 2HB  SER A 292       2.376  -9.713  23.746  1.00 92.85           H
ATOM   4447  OG  SER A 292       1.308  -8.422  22.544  1.00 92.85           O
ATOM   4448  HG  SER A 292       0.429  -8.391  22.069  1.00 92.85           H
ATOM   4449  HN  SER A 292       1.846 -12.176  23.394  1.00 92.85           H
ATOM   4450  N   THR A 293       4.291 -10.704  21.878  1.00 92.95           N
ATOM   4451  CA  THR A 293       5.612 -10.380  21.366  1.00 92.95           C
ATOM   4452  C   THR A 293       5.802 -10.971  19.967  1.00 92.95           C
ATOM   4453  O   THR A 293       6.274 -10.288  19.060  1.00 92.95           O
ATOM   4454  HA  THR A 293       5.686  -9.297  21.268  1.00 92.95           H
ATOM   4455  CB  THR A 293       6.646 -10.874  22.380  1.00 92.95           C
ATOM   4456  HB  THR A 293       6.520 -11.938  22.577  1.00 92.95           H
ATOM   4457  OG1 THR A 293       6.470 -10.014  23.503  1.00 92.95           O
ATOM   4458  HG1 THR A 293       5.877 -10.452  24.178  1.00 92.95           H
ATOM   4459  CG2 THR A 293       8.083 -10.605  21.928  1.00 92.95           C
ATOM   4460 1HG2 THR A 293       8.228  -9.533  21.795  1.00 92.95           H
ATOM   4461 2HG2 THR A 293       8.269 -11.117  20.983  1.00 92.95           H
ATOM   4462 3HG2 THR A 293       8.777 -10.975  22.683  1.00 92.95           H
ATOM   4463  HN  THR A 293       4.285 -11.221  22.734  1.00 92.95           H
ATOM   4464  N   ASN A 294       5.424 -12.234  19.837  1.00 94.42           N
ATOM   4465  CA  ASN A 294       5.615 -12.948  18.586  1.00 94.42           C
ATOM   4466  C   ASN A 294       4.731 -12.321  17.506  1.00 94.42           C
ATOM   4467  O   ASN A 294       5.143 -12.203  16.353  1.00 94.42           O
ATOM   4468  HA  ASN A 294       6.677 -12.853  18.362  1.00 94.42           H
ATOM   4469  CB  ASN A 294       5.220 -14.419  18.725  1.00 94.42           C
ATOM   4470 1HB  ASN A 294       4.254 -14.494  19.225  1.00 94.42           H
ATOM   4471 2HB  ASN A 294       5.102 -14.863  17.736  1.00 94.42           H
ATOM   4472  CG  ASN A 294       6.272 -15.197  19.518  1.00 94.42           C
ATOM   4473  OD1 ASN A 294       7.396 -14.760  19.702  1.00 94.42           O
ATOM   4474  ND2 ASN A 294       5.846 -16.371  19.975  1.00 94.42           N
ATOM   4475 1HD2 ASN A 294       4.911 -16.671  19.788  1.00 94.42           H
ATOM   4476 2HD2 ASN A 294       6.461 -16.955  20.505  1.00 94.42           H
ATOM   4477  HN  ASN A 294       4.994 -12.767  20.567  1.00 94.42           H
ATOM   4478  N   ILE A 295       3.533 -11.934  17.918  1.00 93.40           N
ATOM   4479  CA  ILE A 295       2.571 -11.362  16.991  1.00 93.40           C
ATOM   4480  C   ILE A 295       3.118 -10.041  16.446  1.00 93.40           C
ATOM   4481  O   ILE A 295       2.974  -9.749  15.260  1.00 93.40           O
ATOM   4482  HA  ILE A 295       2.463 -12.060  16.161  1.00 93.40           H
ATOM   4483  CB  ILE A 295       1.199 -11.232  17.655  1.00 93.40           C
ATOM   4484  HB  ILE A 295       1.344 -10.860  18.669  1.00 93.40           H
ATOM   4485  CG1 ILE A 295       0.513 -12.596  17.768  1.00 93.40           C
ATOM   4486 1HG1 ILE A 295       0.228 -12.946  16.776  1.00 93.40           H
ATOM   4487 2HG1 ILE A 295       1.212 -13.326  18.175  1.00 93.40           H
ATOM   4488  CG2 ILE A 295       0.328 -10.212  16.919  1.00 93.40           C
ATOM   4489 1HG2 ILE A 295       0.817  -9.238  16.935  1.00 93.40           H
ATOM   4490 2HG2 ILE A 295       0.188 -10.531  15.886  1.00 93.40           H
ATOM   4491 3HG2 ILE A 295      -0.642 -10.139  17.412  1.00 93.40           H
ATOM   4492  CD1 ILE A 295      -0.726 -12.514  18.662  1.00 93.40           C
ATOM   4493 1HD1 ILE A 295      -0.433 -12.186  19.660  1.00 93.40           H
ATOM   4494 2HD1 ILE A 295      -1.433 -11.801  18.239  1.00 93.40           H
ATOM   4495 3HD1 ILE A 295      -1.194 -13.496  18.725  1.00 93.40           H
ATOM   4496  HN  ILE A 295       3.216 -12.006  18.864  1.00 93.40           H
ATOM   4497  N   ASP A 296       3.733  -9.279  17.338  1.00 93.44           N
ATOM   4498  CA  ASP A 296       4.268  -7.979  16.970  1.00 93.44           C
ATOM   4499  C   ASP A 296       5.420  -8.168  15.981  1.00 93.44           C
ATOM   4500  O   ASP A 296       5.551  -7.409  15.022  1.00 93.44           O
ATOM   4501  HA  ASP A 296       3.429  -7.438  16.533  1.00 93.44           H
ATOM   4502  CB  ASP A 296       4.812  -7.241  18.194  1.00 93.44           C
ATOM   4503 1HB  ASP A 296       5.507  -7.885  18.733  1.00 93.44           H
ATOM   4504 2HB  ASP A 296       5.373  -6.363  17.874  1.00 93.44           H
ATOM   4505  CG  ASP A 296       3.676  -6.815  19.127  1.00 93.44           C
ATOM   4506  OD1 ASP A 296       2.521  -6.809  18.649  1.00 93.44           O
ATOM   4507  OD2 ASP A 296       3.989  -6.505  20.297  1.00 93.44           O
ATOM   4508  HN  ASP A 296       3.868  -9.536  18.295  1.00 93.44           H
ATOM   4509  N   ILE A 297       6.227  -9.185  16.248  1.00 94.27           N
ATOM   4510  CA  ILE A 297       7.330  -9.518  15.364  1.00 94.27           C
ATOM   4511  C   ILE A 297       6.777  -9.921  13.995  1.00 94.27           C
ATOM   4512  O   ILE A 297       7.290  -9.490  12.963  1.00 94.27           O
ATOM   4513  HA  ILE A 297       7.933  -8.618  15.241  1.00 94.27           H
ATOM   4514  CB  ILE A 297       8.227 -10.581  16.002  1.00 94.27           C
ATOM   4515  HB  ILE A 297       7.591 -11.382  16.379  1.00 94.27           H
ATOM   4516  CG1 ILE A 297       8.990 -10.008  17.198  1.00 94.27           C
ATOM   4517 1HG1 ILE A 297       9.734  -9.292  16.849  1.00 94.27           H
ATOM   4518 2HG1 ILE A 297       8.303  -9.465  17.846  1.00 94.27           H
ATOM   4519  CG2 ILE A 297       9.166 -11.200  14.965  1.00 94.27           C
ATOM   4520 1HG2 ILE A 297       8.578 -11.667  14.175  1.00 94.27           H
ATOM   4521 2HG2 ILE A 297       9.798 -10.422  14.536  1.00 94.27           H
ATOM   4522 3HG2 ILE A 297       9.792 -11.952  15.445  1.00 94.27           H
ATOM   4523  CD1 ILE A 297       9.678 -11.120  17.992  1.00 94.27           C
ATOM   4524 1HD1 ILE A 297       8.928 -11.821  18.359  1.00 94.27           H
ATOM   4525 2HD1 ILE A 297      10.382 -11.646  17.347  1.00 94.27           H
ATOM   4526 3HD1 ILE A 297      10.213 -10.686  18.837  1.00 94.27           H
ATOM   4527  HN  ILE A 297       6.136  -9.775  17.051  1.00 94.27           H
ATOM   4528  N   CYS A 298       5.738 -10.742  14.031  1.00 94.58           N
ATOM   4529  CA  CYS A 298       5.110 -11.208  12.806  1.00 94.58           C
ATOM   4530  C   CYS A 298       4.630  -9.988  12.017  1.00 94.58           C
ATOM   4531  O   CYS A 298       4.759  -9.945  10.795  1.00 94.58           O
ATOM   4532  HA  CYS A 298       5.874 -11.752  12.250  1.00 94.58           H
ATOM   4533  CB  CYS A 298       3.970 -12.187  13.092  1.00 94.58           C
ATOM   4534 1HB  CYS A 298       3.333 -11.796  13.885  1.00 94.58           H
ATOM   4535 2HB  CYS A 298       3.345 -12.299  12.206  1.00 94.58           H
ATOM   4536  SG  CYS A 298       4.651 -13.814  13.584  1.00 94.58           S
ATOM   4537  HG  CYS A 298       5.006 -13.449  14.812  1.00 94.58           H
ATOM   4538  HN  CYS A 298       5.326 -11.086  14.874  1.00 94.58           H
ATOM   4539  N   PHE A 299       4.087  -9.026  12.749  1.00 93.27           N
ATOM   4540  CA  PHE A 299       3.582  -7.811  12.133  1.00 93.27           C
ATOM   4541  C   PHE A 299       4.693  -7.077  11.378  1.00 93.27           C
ATOM   4542  O   PHE A 299       4.498  -6.649  10.242  1.00 93.27           O
ATOM   4543  HA  PHE A 299       2.802  -8.105  11.431  1.00 93.27           H
ATOM   4544  CB  PHE A 299       3.071  -6.915  13.263  1.00 93.27           C
ATOM   4545 1HB  PHE A 299       2.314  -7.458  13.829  1.00 93.27           H
ATOM   4546 2HB  PHE A 299       3.893  -6.707  13.948  1.00 93.27           H
ATOM   4547  CG  PHE A 299       2.477  -5.589  12.785  1.00 93.27           C
ATOM   4548  CD1 PHE A 299       3.256  -4.476  12.727  1.00 93.27           C
ATOM   4549  HD1 PHE A 299       4.304  -4.529  13.022  1.00 93.27           H
ATOM   4550  CD2 PHE A 299       1.169  -5.523  12.418  1.00 93.27           C
ATOM   4551  HD2 PHE A 299       0.544  -6.415  12.464  1.00 93.27           H
ATOM   4552  CE1 PHE A 299       2.704  -3.245  12.284  1.00 93.27           C
ATOM   4553  HE1 PHE A 299       3.329  -2.353  12.238  1.00 93.27           H
ATOM   4554  CE2 PHE A 299       0.617  -4.292  11.975  1.00 93.27           C
ATOM   4555  HE2 PHE A 299      -0.431  -4.239  11.680  1.00 93.27           H
ATOM   4556  CZ  PHE A 299       1.396  -3.179  11.917  1.00 93.27           C
ATOM   4557  HZ  PHE A 299       0.973  -2.234  11.576  1.00 93.27           H
ATOM   4558  HN  PHE A 299       3.990  -9.068  13.744  1.00 93.27           H
ATOM   4559  N   GLN A 300       5.833  -6.954  12.041  1.00 93.39           N
ATOM   4560  CA  GLN A 300       6.957  -6.230  11.470  1.00 93.39           C
ATOM   4561  C   GLN A 300       7.404  -6.890  10.165  1.00 93.39           C
ATOM   4562  O   GLN A 300       7.646  -6.207   9.171  1.00 93.39           O
ATOM   4563  HA  GLN A 300       6.582  -5.227  11.269  1.00 93.39           H
ATOM   4564  CB  GLN A 300       8.115  -6.142  12.466  1.00 93.39           C
ATOM   4565 1HB  GLN A 300       8.333  -7.133  12.865  1.00 93.39           H
ATOM   4566 2HB  GLN A 300       9.015  -5.801  11.953  1.00 93.39           H
ATOM   4567  CG  GLN A 300       7.781  -5.187  13.613  1.00 93.39           C
ATOM   4568 1HG  GLN A 300       7.538  -4.203  13.212  1.00 93.39           H
ATOM   4569 2HG  GLN A 300       6.897  -5.543  14.142  1.00 93.39           H
ATOM   4570  CD  GLN A 300       8.954  -5.070  14.589  1.00 93.39           C
ATOM   4571  OE1 GLN A 300      10.070  -5.475  14.309  1.00 93.39           O
ATOM   4572  NE2 GLN A 300       8.640  -4.495  15.746  1.00 93.39           N
ATOM   4573 1HE2 GLN A 300       7.704  -4.184  15.912  1.00 93.39           H
ATOM   4574 2HE2 GLN A 300       9.340  -4.373  16.450  1.00 93.39           H
ATOM   4575  HN  GLN A 300       5.996  -7.337  12.951  1.00 93.39           H
ATOM   4576  N   VAL A 301       7.502  -8.211  10.209  1.00 95.15           N
ATOM   4577  CA  VAL A 301       8.009  -8.962   9.074  1.00 95.15           C
ATOM   4578  C   VAL A 301       7.060  -8.787   7.887  1.00 95.15           C
ATOM   4579  O   VAL A 301       7.488  -8.416   6.795  1.00 95.15           O
ATOM   4580  HA  VAL A 301       8.981  -8.544   8.811  1.00 95.15           H
ATOM   4581  CB  VAL A 301       8.214 -10.427   9.465  1.00 95.15           C
ATOM   4582  HB  VAL A 301       7.274 -10.800   9.872  1.00 95.15           H
ATOM   4583  CG1 VAL A 301       8.567 -11.277   8.243  1.00 95.15           C
ATOM   4584 1HG1 VAL A 301       7.758 -11.219   7.515  1.00 95.15           H
ATOM   4585 2HG1 VAL A 301       9.487 -10.904   7.794  1.00 95.15           H
ATOM   4586 3HG1 VAL A 301       8.707 -12.314   8.550  1.00 95.15           H
ATOM   4587  CG2 VAL A 301       9.282 -10.560  10.553  1.00 95.15           C
ATOM   4588 1HG2 VAL A 301      10.227 -10.162  10.184  1.00 95.15           H
ATOM   4589 2HG2 VAL A 301       8.972 -10.002  11.437  1.00 95.15           H
ATOM   4590 3HG2 VAL A 301       9.407 -11.611  10.812  1.00 95.15           H
ATOM   4591  HN  VAL A 301       7.242  -8.764  11.000  1.00 95.15           H
ATOM   4592  N   THR A 302       5.790  -9.064   8.140  1.00 94.34           N
ATOM   4593  CA  THR A 302       4.799  -9.074   7.077  1.00 94.34           C
ATOM   4594  C   THR A 302       4.611  -7.665   6.511  1.00 94.34           C
ATOM   4595  O   THR A 302       4.359  -7.500   5.318  1.00 94.34           O
ATOM   4596  HA  THR A 302       5.173  -9.698   6.265  1.00 94.34           H
ATOM   4597  CB  THR A 302       3.511  -9.681   7.637  1.00 94.34           C
ATOM   4598  HB  THR A 302       2.729  -9.702   6.877  1.00 94.34           H
ATOM   4599  OG1 THR A 302       3.228  -8.893   8.790  1.00 94.34           O
ATOM   4600  HG1 THR A 302       3.603  -9.334   9.605  1.00 94.34           H
ATOM   4601  CG2 THR A 302       3.721 -11.091   8.191  1.00 94.34           C
ATOM   4602 1HG2 THR A 302       4.455 -11.059   8.997  1.00 94.34           H
ATOM   4603 2HG2 THR A 302       4.083 -11.744   7.396  1.00 94.34           H
ATOM   4604 3HG2 THR A 302       2.776 -11.475   8.575  1.00 94.34           H
ATOM   4605  HN  THR A 302       5.435  -9.278   9.050  1.00 94.34           H
ATOM   4606  N   GLN A 303       4.740  -6.685   7.393  1.00 93.18           N
ATOM   4607  CA  GLN A 303       4.641  -5.294   6.985  1.00 93.18           C
ATOM   4608  C   GLN A 303       5.741  -4.957   5.976  1.00 93.18           C
ATOM   4609  O   GLN A 303       5.489  -4.281   4.980  1.00 93.18           O
ATOM   4610  HA  GLN A 303       3.664  -5.199   6.513  1.00 93.18           H
ATOM   4611  CB  GLN A 303       4.705  -4.362   8.197  1.00 93.18           C
ATOM   4612 1HB  GLN A 303       3.873  -4.575   8.869  1.00 93.18           H
ATOM   4613 2HB  GLN A 303       5.622  -4.548   8.756  1.00 93.18           H
ATOM   4614  CG  GLN A 303       4.655  -2.895   7.764  1.00 93.18           C
ATOM   4615 1HG  GLN A 303       5.619  -2.601   7.349  1.00 93.18           H
ATOM   4616 2HG  GLN A 303       3.916  -2.771   6.972  1.00 93.18           H
ATOM   4617  CD  GLN A 303       4.303  -1.987   8.944  1.00 93.18           C
ATOM   4618  OE1 GLN A 303       5.158  -1.522   9.680  1.00 93.18           O
ATOM   4619  NE2 GLN A 303       2.999  -1.761   9.083  1.00 93.18           N
ATOM   4620 1HE2 GLN A 303       2.350  -2.173   8.444  1.00 93.18           H
ATOM   4621 2HE2 GLN A 303       2.669  -1.179   9.826  1.00 93.18           H
ATOM   4622  HN  GLN A 303       4.909  -6.829   8.368  1.00 93.18           H
ATOM   4623  N   THR A 304       6.938  -5.443   6.270  1.00 94.06           N
ATOM   4624  CA  THR A 304       8.089  -5.157   5.430  1.00 94.06           C
ATOM   4625  C   THR A 304       7.896  -5.760   4.037  1.00 94.06           C
ATOM   4626  O   THR A 304       8.220  -5.129   3.033  1.00 94.06           O
ATOM   4627  HA  THR A 304       8.162  -4.077   5.303  1.00 94.06           H
ATOM   4628  CB  THR A 304       9.338  -5.672   6.147  1.00 94.06           C
ATOM   4629  HB  THR A 304       9.326  -6.760   6.217  1.00 94.06           H
ATOM   4630  OG1 THR A 304       9.337  -4.976   7.391  1.00 94.06           O
ATOM   4631  HG1 THR A 304       8.910  -5.540   8.098  1.00 94.06           H
ATOM   4632  CG2 THR A 304      10.632  -5.220   5.468  1.00 94.06           C
ATOM   4633 1HG2 THR A 304      10.676  -4.131   5.459  1.00 94.06           H
ATOM   4634 2HG2 THR A 304      10.655  -5.593   4.444  1.00 94.06           H
ATOM   4635 3HG2 THR A 304      11.488  -5.613   6.017  1.00 94.06           H
ATOM   4636  HN  THR A 304       7.128  -6.022   7.063  1.00 94.06           H
ATOM   4637  N   ILE A 305       7.368  -6.975   4.021  1.00 93.71           N
ATOM   4638  CA  ILE A 305       7.109  -7.663   2.768  1.00 93.71           C
ATOM   4639  C   ILE A 305       6.139  -6.831   1.926  1.00 93.71           C
ATOM   4640  O   ILE A 305       6.295  -6.730   0.710  1.00 93.71           O
ATOM   4641  HA  ILE A 305       8.056  -7.735   2.233  1.00 93.71           H
ATOM   4642  CB  ILE A 305       6.627  -9.091   3.029  1.00 93.71           C
ATOM   4643  HB  ILE A 305       5.796  -9.048   3.734  1.00 93.71           H
ATOM   4644  CG1 ILE A 305       7.728  -9.931   3.680  1.00 93.71           C
ATOM   4645 1HG1 ILE A 305       8.505 -10.149   2.947  1.00 93.71           H
ATOM   4646 2HG1 ILE A 305       8.198  -9.362   4.482  1.00 93.71           H
ATOM   4647  CG2 ILE A 305       6.098  -9.735   1.746  1.00 93.71           C
ATOM   4648 1HG2 ILE A 305       5.263  -9.149   1.363  1.00 93.71           H
ATOM   4649 2HG2 ILE A 305       6.893  -9.765   1.000  1.00 93.71           H
ATOM   4650 3HG2 ILE A 305       5.762 -10.750   1.961  1.00 93.71           H
ATOM   4651  CD1 ILE A 305       7.163 -11.239   4.238  1.00 93.71           C
ATOM   4652 1HD1 ILE A 305       6.404 -11.016   4.988  1.00 93.71           H
ATOM   4653 2HD1 ILE A 305       6.716 -11.816   3.428  1.00 93.71           H
ATOM   4654 3HD1 ILE A 305       7.967 -11.816   4.695  1.00 93.71           H
ATOM   4655  HN  ILE A 305       7.119  -7.488   4.843  1.00 93.71           H
ATOM   4656  N   ALA A 306       5.158  -6.256   2.606  1.00 91.22           N
ATOM   4657  CA  ALA A 306       4.125  -5.491   1.929  1.00 91.22           C
ATOM   4658  C   ALA A 306       4.758  -4.272   1.256  1.00 91.22           C
ATOM   4659  O   ALA A 306       4.315  -3.846   0.191  1.00 91.22           O
ATOM   4660  HA  ALA A 306       3.687  -6.131   1.163  1.00 91.22           H
ATOM   4661  CB  ALA A 306       3.035  -5.105   2.931  1.00 91.22           C
ATOM   4662 1HB  ALA A 306       2.598  -6.007   3.358  1.00 91.22           H
ATOM   4663 2HB  ALA A 306       3.471  -4.501   3.726  1.00 91.22           H
ATOM   4664 3HB  ALA A 306       2.261  -4.531   2.422  1.00 91.22           H
ATOM   4665  HN  ALA A 306       5.063  -6.306   3.601  1.00 91.22           H
ATOM   4666  N   PHE A 307       5.785  -3.744   1.906  1.00 92.59           N
ATOM   4667  CA  PHE A 307       6.418  -2.522   1.439  1.00 92.59           C
ATOM   4668  C   PHE A 307       7.244  -2.781   0.178  1.00 92.59           C
ATOM   4669  O   PHE A 307       7.343  -1.917  -0.692  1.00 92.59           O
ATOM   4670  HA  PHE A 307       5.623  -1.812   1.212  1.00 92.59           H
ATOM   4671  CB  PHE A 307       7.350  -2.046   2.556  1.00 92.59           C
ATOM   4672 1HB  PHE A 307       7.975  -2.880   2.874  1.00 92.59           H
ATOM   4673 2HB  PHE A 307       8.017  -1.282   2.157  1.00 92.59           H
ATOM   4674  CG  PHE A 307       6.620  -1.480   3.776  1.00 92.59           C
ATOM   4675  CD1 PHE A 307       5.261  -1.488   3.819  1.00 92.59           C
ATOM   4676  HD1 PHE A 307       4.691  -1.897   2.985  1.00 92.59           H
ATOM   4677  CD2 PHE A 307       7.331  -0.970   4.817  1.00 92.59           C
ATOM   4678  HD2 PHE A 307       8.420  -0.964   4.782  1.00 92.59           H
ATOM   4679  CE1 PHE A 307       4.584  -0.963   4.952  1.00 92.59           C
ATOM   4680  HE1 PHE A 307       3.494  -0.968   4.986  1.00 92.59           H
ATOM   4681  CE2 PHE A 307       6.654  -0.445   5.949  1.00 92.59           C
ATOM   4682  HE2 PHE A 307       7.224  -0.036   6.784  1.00 92.59           H
ATOM   4683  CZ  PHE A 307       5.295  -0.452   5.993  1.00 92.59           C
ATOM   4684  HZ  PHE A 307       4.775  -0.049   6.862  1.00 92.59           H
ATOM   4685  HN  PHE A 307       6.182  -4.135   2.736  1.00 92.59           H
ATOM   4686  N   PHE A 308       7.817  -3.974   0.118  1.00 92.10           N
ATOM   4687  CA  PHE A 308       8.619  -4.363  -1.029  1.00 92.10           C
ATOM   4688  C   PHE A 308       7.802  -4.287  -2.320  1.00 92.10           C
ATOM   4689  O   PHE A 308       8.362  -4.140  -3.406  1.00 92.10           O
ATOM   4690  HA  PHE A 308       9.456  -3.668  -1.089  1.00 92.10           H
ATOM   4691  CB  PHE A 308       9.055  -5.812  -0.800  1.00 92.10           C
ATOM   4692 1HB  PHE A 308       8.343  -6.293  -0.128  1.00 92.10           H
ATOM   4693 2HB  PHE A 308       9.010  -6.348  -1.748  1.00 92.10           H
ATOM   4694  CG  PHE A 308      10.461  -5.954  -0.216  1.00 92.10           C
ATOM   4695  CD1 PHE A 308      11.548  -5.845  -1.026  1.00 92.10           C
ATOM   4696  HD1 PHE A 308      11.417  -5.656  -2.091  1.00 92.10           H
ATOM   4697  CD2 PHE A 308      10.625  -6.189   1.114  1.00 92.10           C
ATOM   4698  HD2 PHE A 308       9.754  -6.276   1.763  1.00 92.10           H
ATOM   4699  CE1 PHE A 308      12.854  -5.976  -0.483  1.00 92.10           C
ATOM   4700  HE1 PHE A 308      13.725  -5.889  -1.133  1.00 92.10           H
ATOM   4701  CE2 PHE A 308      11.931  -6.320   1.656  1.00 92.10           C
ATOM   4702  HE2 PHE A 308      12.062  -6.509   2.722  1.00 92.10           H
ATOM   4703  CZ  PHE A 308      13.018  -6.211   0.846  1.00 92.10           C
ATOM   4704  HZ  PHE A 308      14.020  -6.312   1.263  1.00 92.10           H
ATOM   4705  HN  PHE A 308       7.740  -4.668   0.835  1.00 92.10           H
ATOM   4706  N   HIS A 309       6.491  -4.391  -2.160  1.00 88.63           N
ATOM   4707  CA  HIS A 309       5.596  -4.404  -3.305  1.00 88.63           C
ATOM   4708  C   HIS A 309       5.768  -3.111  -4.105  1.00 88.63           C
ATOM   4709  O   HIS A 309       5.691  -3.122  -5.333  1.00 88.63           O
ATOM   4710  HA  HIS A 309       5.894  -5.248  -3.926  1.00 88.63           H
ATOM   4711  CB  HIS A 309       4.150  -4.638  -2.862  1.00 88.63           C
ATOM   4712 1HB  HIS A 309       4.111  -5.537  -2.247  1.00 88.63           H
ATOM   4713 2HB  HIS A 309       3.835  -3.807  -2.231  1.00 88.63           H
ATOM   4714  CG  HIS A 309       3.173  -4.784  -4.004  1.00 88.63           C
ATOM   4715  ND1 HIS A 309       2.517  -3.705  -4.571  1.00 88.63           N
ATOM   4716  HD1 HIS A 309       2.616  -2.749  -4.295  1.00 88.63           H
ATOM   4717  CD2 HIS A 309       2.749  -5.890  -4.679  1.00 88.63           C
ATOM   4718  HD2 HIS A 309       3.070  -6.915  -4.488  1.00 88.63           H
ATOM   4719  CE1 HIS A 309       1.736  -4.154  -5.542  1.00 88.63           C
ATOM   4720  HE1 HIS A 309       1.090  -3.548  -6.178  1.00 88.63           H
ATOM   4721  NE2 HIS A 309       1.881  -5.509  -5.607  1.00 88.63           N
ATOM   4722  HN  HIS A 309       6.040  -4.466  -1.271  1.00 88.63           H
ATOM   4723  N   SER A 310       5.999  -2.028  -3.377  1.00 89.14           N
ATOM   4724  CA  SER A 310       6.029  -0.709  -3.986  1.00 89.14           C
ATOM   4725  C   SER A 310       7.278  -0.564  -4.858  1.00 89.14           C
ATOM   4726  O   SER A 310       7.384   0.374  -5.646  1.00 89.14           O
ATOM   4727  HA  SER A 310       5.128  -0.652  -4.596  1.00 89.14           H
ATOM   4728  CB  SER A 310       5.994   0.390  -2.922  1.00 89.14           C
ATOM   4729 1HB  SER A 310       6.769   0.200  -2.180  1.00 89.14           H
ATOM   4730 2HB  SER A 310       6.224   1.349  -3.385  1.00 89.14           H
ATOM   4731  OG  SER A 310       4.727   0.467  -2.276  1.00 89.14           O
ATOM   4732  HG  SER A 310       4.054   0.880  -2.890  1.00 89.14           H
ATOM   4733  HN  SER A 310       6.163  -2.042  -2.391  1.00 89.14           H
ATOM   4734  N   CYS A 311       8.193  -1.508  -4.688  1.00 91.37           N
ATOM   4735  CA  CYS A 311       9.417  -1.514  -5.471  1.00 91.37           C
ATOM   4736  C   CYS A 311       9.312  -2.624  -6.518  1.00 91.37           C
ATOM   4737  O   CYS A 311      10.174  -2.747  -7.386  1.00 91.37           O
ATOM   4738  HA  CYS A 311       9.487  -0.536  -5.948  1.00 91.37           H
ATOM   4739  CB  CYS A 311      10.653  -1.679  -4.585  1.00 91.37           C
ATOM   4740 1HB  CYS A 311      11.553  -1.455  -5.158  1.00 91.37           H
ATOM   4741 2HB  CYS A 311      10.617  -0.970  -3.759  1.00 91.37           H
ATOM   4742  SG  CYS A 311      10.736  -3.389  -3.938  1.00 91.37           S
ATOM   4743  HG  CYS A 311      11.870  -3.228  -3.263  1.00 91.37           H
ATOM   4744  HN  CYS A 311       8.108  -2.257  -4.031  1.00 91.37           H
ATOM   4745  N   LEU A 312       8.248  -3.405  -6.402  1.00 88.54           N
ATOM   4746  CA  LEU A 312       8.078  -4.571  -7.253  1.00 88.54           C
ATOM   4747  C   LEU A 312       7.382  -4.153  -8.549  1.00 88.54           C
ATOM   4748  O   LEU A 312       7.609  -4.750  -9.600  1.00 88.54           O
ATOM   4749  HA  LEU A 312       9.073  -4.942  -7.499  1.00 88.54           H
ATOM   4750  CB  LEU A 312       7.353  -5.685  -6.496  1.00 88.54           C
ATOM   4751 1HB  LEU A 312       6.481  -5.255  -6.004  1.00 88.54           H
ATOM   4752 2HB  LEU A 312       6.984  -6.409  -7.223  1.00 88.54           H
ATOM   4753  CG  LEU A 312       8.179  -6.432  -5.447  1.00 88.54           C
ATOM   4754  HG  LEU A 312       8.522  -5.710  -4.705  1.00 88.54           H
ATOM   4755  CD1 LEU A 312       7.325  -7.466  -4.711  1.00 88.54           C
ATOM   4756 1HD1 LEU A 312       6.497  -6.964  -4.211  1.00 88.54           H
ATOM   4757 2HD1 LEU A 312       6.933  -8.189  -5.427  1.00 88.54           H
ATOM   4758 3HD1 LEU A 312       7.937  -7.982  -3.971  1.00 88.54           H
ATOM   4759  CD2 LEU A 312       9.425  -7.060  -6.076  1.00 88.54           C
ATOM   4760 1HD2 LEU A 312       9.125  -7.765  -6.851  1.00 88.54           H
ATOM   4761 2HD2 LEU A 312      10.043  -6.277  -6.516  1.00 88.54           H
ATOM   4762 3HD2 LEU A 312       9.994  -7.584  -5.308  1.00 88.54           H
ATOM   4763  HN  LEU A 312       7.511  -3.252  -5.743  1.00 88.54           H
ATOM   4764  N   ASN A 313       6.548  -3.130  -8.433  1.00 81.18           N
ATOM   4765  CA  ASN A 313       5.701  -2.725  -9.542  1.00 81.18           C
ATOM   4766  C   ASN A 313       6.574  -2.435 -10.765  1.00 81.18           C
ATOM   4767  O   ASN A 313       6.364  -3.008 -11.832  1.00 81.18           O
ATOM   4768  HA  ASN A 313       5.021  -3.562  -9.704  1.00 81.18           H
ATOM   4769  CB  ASN A 313       4.922  -1.452  -9.204  1.00 81.18           C
ATOM   4770 1HB  ASN A 313       5.581  -0.739  -8.709  1.00 81.18           H
ATOM   4771 2HB  ASN A 313       4.575  -0.980 -10.123  1.00 81.18           H
ATOM   4772  CG  ASN A 313       3.728  -1.764  -8.300  1.00 81.18           C
ATOM   4773  OD1 ASN A 313       3.194  -2.861  -8.290  1.00 81.18           O
ATOM   4774  ND2 ASN A 313       3.340  -0.741  -7.544  1.00 81.18           N
ATOM   4775 1HD2 ASN A 313       3.822   0.134  -7.601  1.00 81.18           H
ATOM   4776 2HD2 ASN A 313       2.566  -0.846  -6.919  1.00 81.18           H
ATOM   4777  HN  ASN A 313       6.445  -2.584  -7.601  1.00 81.18           H
ATOM   4778  N   PRO A 314       7.565  -1.542 -10.632  1.00 81.09           N
ATOM   4779  CA  PRO A 314       8.419  -1.189 -11.769  1.00 81.09           C
ATOM   4780  C   PRO A 314       9.029  -2.412 -12.434  1.00 81.09           C
ATOM   4781  O   PRO A 314       9.117  -2.478 -13.659  1.00 81.09           O
ATOM   4782  HA  PRO A 314       7.826  -0.708 -12.547  1.00 81.09           H
ATOM   4783  CB  PRO A 314       9.488  -0.285 -11.152  1.00 81.09           C
ATOM   4784 1HB  PRO A 314      10.363  -0.854 -10.840  1.00 81.09           H
ATOM   4785 2HB  PRO A 314       9.834   0.468 -11.860  1.00 81.09           H
ATOM   4786  CG  PRO A 314       8.773   0.346  -9.963  1.00 81.09           C
ATOM   4787 1HG  PRO A 314       9.478   0.732  -9.226  1.00 81.09           H
ATOM   4788 2HG  PRO A 314       8.152   1.189 -10.265  1.00 81.09           H
ATOM   4789  CD  PRO A 314       7.946  -0.805  -9.414  1.00 81.09           C
ATOM   4790 1HD  PRO A 314       8.524  -1.430  -8.733  1.00 81.09           H
ATOM   4791 2HD  PRO A 314       7.078  -0.451  -8.858  1.00 81.09           H
ATOM   4792  N   VAL A 315       9.439  -3.357 -11.600  1.00 82.95           N
ATOM   4793  CA  VAL A 315      10.153  -4.525 -12.086  1.00 82.95           C
ATOM   4794  C   VAL A 315       9.226  -5.346 -12.985  1.00 82.95           C
ATOM   4795  O   VAL A 315       9.649  -5.847 -14.026  1.00 82.95           O
ATOM   4796  HA  VAL A 315      10.996  -4.173 -12.680  1.00 82.95           H
ATOM   4797  CB  VAL A 315      10.707  -5.328 -10.906  1.00 82.95           C
ATOM   4798  HB  VAL A 315       9.864  -5.646 -10.293  1.00 82.95           H
ATOM   4799  CG1 VAL A 315      11.436  -6.582 -11.391  1.00 82.95           C
ATOM   4800 1HG1 VAL A 315      10.743  -7.213 -11.948  1.00 82.95           H
ATOM   4801 2HG1 VAL A 315      12.265  -6.294 -12.038  1.00 82.95           H
ATOM   4802 3HG1 VAL A 315      11.819  -7.134 -10.533  1.00 82.95           H
ATOM   4803  CG2 VAL A 315      11.621  -4.463 -10.037  1.00 82.95           C
ATOM   4804 1HG2 VAL A 315      12.457  -4.101 -10.636  1.00 82.95           H
ATOM   4805 2HG2 VAL A 315      11.058  -3.615  -9.648  1.00 82.95           H
ATOM   4806 3HG2 VAL A 315      12.001  -5.058  -9.206  1.00 82.95           H
ATOM   4807  HN  VAL A 315       9.291  -3.332 -10.611  1.00 82.95           H
ATOM   4808  N   LEU A 316       7.980  -5.459 -12.550  1.00 79.84           N
ATOM   4809  CA  LEU A 316       6.994  -6.224 -13.295  1.00 79.84           C
ATOM   4810  C   LEU A 316       6.862  -5.642 -14.704  1.00 79.84           C
ATOM   4811  O   LEU A 316       6.758  -6.385 -15.678  1.00 79.84           O
ATOM   4812  HA  LEU A 316       7.366  -7.245 -13.376  1.00 79.84           H
ATOM   4813  CB  LEU A 316       5.671  -6.284 -12.528  1.00 79.84           C
ATOM   4814 1HB  LEU A 316       5.358  -5.264 -12.303  1.00 79.84           H
ATOM   4815 2HB  LEU A 316       4.913  -6.713 -13.183  1.00 79.84           H
ATOM   4816  CG  LEU A 316       5.688  -7.082 -11.222  1.00 79.84           C
ATOM   4817  HG  LEU A 316       6.481  -6.684 -10.589  1.00 79.84           H
ATOM   4818  CD1 LEU A 316       4.373  -6.912 -10.459  1.00 79.84           C
ATOM   4819 1HD1 LEU A 316       4.223  -5.859 -10.223  1.00 79.84           H
ATOM   4820 2HD1 LEU A 316       3.547  -7.268 -11.075  1.00 79.84           H
ATOM   4821 3HD1 LEU A 316       4.412  -7.490  -9.536  1.00 79.84           H
ATOM   4822  CD2 LEU A 316       6.014  -8.553 -11.484  1.00 79.84           C
ATOM   4823 1HD2 LEU A 316       5.260  -8.981 -12.145  1.00 79.84           H
ATOM   4824 2HD2 LEU A 316       6.995  -8.631 -11.954  1.00 79.84           H
ATOM   4825 3HD2 LEU A 316       6.019  -9.098 -10.539  1.00 79.84           H
ATOM   4826  HN  LEU A 316       7.641  -5.041 -11.707  1.00 79.84           H
ATOM   4827  N   TYR A 317       6.870  -4.319 -14.766  1.00 75.19           N
ATOM   4828  CA  TYR A 317       6.699  -3.628 -16.033  1.00 75.19           C
ATOM   4829  C   TYR A 317       7.875  -3.905 -16.972  1.00 75.19           C
ATOM   4830  O   TYR A 317       7.689  -4.048 -18.179  1.00 75.19           O
ATOM   4831  HA  TYR A 317       5.781  -3.994 -16.494  1.00 75.19           H
ATOM   4832  CB  TYR A 317       6.669  -2.136 -15.699  1.00 75.19           C
ATOM   4833 1HB  TYR A 317       7.633  -1.848 -15.279  1.00 75.19           H
ATOM   4834 2HB  TYR A 317       6.542  -1.570 -16.622  1.00 75.19           H
ATOM   4835  CG  TYR A 317       5.563  -1.739 -14.719  1.00 75.19           C
ATOM   4836  CD1 TYR A 317       4.406  -2.487 -14.645  1.00 75.19           C
ATOM   4837  HD1 TYR A 317       4.279  -3.360 -15.286  1.00 75.19           H
ATOM   4838  CD2 TYR A 317       5.724  -0.634 -13.908  1.00 75.19           C
ATOM   4839  HD2 TYR A 317       6.638  -0.043 -13.966  1.00 75.19           H
ATOM   4840  CE1 TYR A 317       3.365  -2.114 -13.722  1.00 75.19           C
ATOM   4841  HE1 TYR A 317       2.446  -2.696 -13.654  1.00 75.19           H
ATOM   4842  CE2 TYR A 317       4.683  -0.261 -12.985  1.00 75.19           C
ATOM   4843  HE2 TYR A 317       4.797   0.609 -12.339  1.00 75.19           H
ATOM   4844  CZ  TYR A 317       3.555  -1.020 -12.938  1.00 75.19           C
ATOM   4845  OH  TYR A 317       2.572  -0.667 -12.066  1.00 75.19           O
ATOM   4846  HH  TYR A 317       1.906  -1.409 -11.984  1.00 75.19           H
ATOM   4847  HN  TYR A 317       6.990  -3.722 -13.973  1.00 75.19           H
ATOM   4848  N   VAL A 318       9.059  -3.973 -16.381  1.00 74.48           N
ATOM   4849  CA  VAL A 318      10.268  -4.206 -17.153  1.00 74.48           C
ATOM   4850  C   VAL A 318      10.183  -5.577 -17.826  1.00 74.48           C
ATOM   4851  O   VAL A 318      10.297  -5.682 -19.046  1.00 74.48           O
ATOM   4852  HA  VAL A 318      10.318  -3.438 -17.925  1.00 74.48           H
ATOM   4853  CB  VAL A 318      11.498  -4.056 -16.255  1.00 74.48           C
ATOM   4854  HB  VAL A 318      11.367  -4.712 -15.395  1.00 74.48           H
ATOM   4855  CG1 VAL A 318      12.768  -4.491 -16.989  1.00 74.48           C
ATOM   4856 1HG1 VAL A 318      12.677  -5.536 -17.285  1.00 74.48           H
ATOM   4857 2HG1 VAL A 318      12.905  -3.873 -17.876  1.00 74.48           H
ATOM   4858 3HG1 VAL A 318      13.627  -4.374 -16.329  1.00 74.48           H
ATOM   4859  CG2 VAL A 318      11.628  -2.622 -15.738  1.00 74.48           C
ATOM   4860 1HG2 VAL A 318      11.725  -1.938 -16.582  1.00 74.48           H
ATOM   4861 2HG2 VAL A 318      10.740  -2.362 -15.161  1.00 74.48           H
ATOM   4862 3HG2 VAL A 318      12.510  -2.543 -15.103  1.00 74.48           H
ATOM   4863  HN  VAL A 318       9.199  -3.873 -15.396  1.00 74.48           H
ATOM   4864  N   PHE A 319       9.982  -6.594 -17.001  1.00 74.43           N
ATOM   4865  CA  PHE A 319      10.105  -7.967 -17.462  1.00 74.43           C
ATOM   4866  C   PHE A 319       8.895  -8.372 -18.306  1.00 74.43           C
ATOM   4867  O   PHE A 319       9.032  -9.108 -19.281  1.00 74.43           O
ATOM   4868  HA  PHE A 319      11.006  -8.024 -18.072  1.00 74.43           H
ATOM   4869  CB  PHE A 319      10.163  -8.853 -16.216  1.00 74.43           C
ATOM   4870 1HB  PHE A 319       9.408  -8.516 -15.507  1.00 74.43           H
ATOM   4871 2HB  PHE A 319       9.904  -9.874 -16.497  1.00 74.43           H
ATOM   4872  CG  PHE A 319      11.526  -8.862 -15.522  1.00 74.43           C
ATOM   4873  CD1 PHE A 319      12.614  -9.367 -16.163  1.00 74.43           C
ATOM   4874  HD1 PHE A 319      12.514  -9.767 -17.173  1.00 74.43           H
ATOM   4875  CD2 PHE A 319      11.651  -8.363 -14.262  1.00 74.43           C
ATOM   4876  HD2 PHE A 319      10.780  -7.958 -13.748  1.00 74.43           H
ATOM   4877  CE1 PHE A 319      13.879  -9.375 -15.519  1.00 74.43           C
ATOM   4878  HE1 PHE A 319      14.750  -9.781 -16.033  1.00 74.43           H
ATOM   4879  CE2 PHE A 319      12.916  -8.371 -13.618  1.00 74.43           C
ATOM   4880  HE2 PHE A 319      13.016  -7.972 -12.608  1.00 74.43           H
ATOM   4881  CZ  PHE A 319      14.003  -8.877 -14.259  1.00 74.43           C
ATOM   4882  HZ  PHE A 319      14.975  -8.883 -13.765  1.00 74.43           H
ATOM   4883  HN  PHE A 319       9.741  -6.493 -16.036  1.00 74.43           H
ATOM   4884  N   VAL A 320       7.736  -7.873 -17.899  1.00 70.66           N
ATOM   4885  CA  VAL A 320       6.478  -8.400 -18.399  1.00 70.66           C
ATOM   4886  C   VAL A 320       5.914  -7.446 -19.454  1.00 70.66           C
ATOM   4887  O   VAL A 320       5.192  -7.869 -20.356  1.00 70.66           O
ATOM   4888  HA  VAL A 320       6.687  -9.360 -18.871  1.00 70.66           H
ATOM   4889  CB  VAL A 320       5.514  -8.644 -17.236  1.00 70.66           C
ATOM   4890  HB  VAL A 320       5.141  -7.676 -16.901  1.00 70.66           H
ATOM   4891  CG1 VAL A 320       4.313  -9.479 -17.686  1.00 70.66           C
ATOM   4892 1HG1 VAL A 320       3.780  -8.953 -18.477  1.00 70.66           H
ATOM   4893 2HG1 VAL A 320       4.661 -10.443 -18.059  1.00 70.66           H
ATOM   4894 3HG1 VAL A 320       3.644  -9.638 -16.840  1.00 70.66           H
ATOM   4895  CG2 VAL A 320       6.232  -9.304 -16.058  1.00 70.66           C
ATOM   4896 1HG2 VAL A 320       6.646 -10.262 -16.375  1.00 70.66           H
ATOM   4897 2HG2 VAL A 320       7.038  -8.656 -15.714  1.00 70.66           H
ATOM   4898 3HG2 VAL A 320       5.524  -9.466 -15.245  1.00 70.66           H
ATOM   4899  HN  VAL A 320       7.650  -7.124 -17.242  1.00 70.66           H
ATOM   4900  N   GLY A 321       6.264  -6.177 -19.305  1.00 72.17           N
ATOM   4901  CA  GLY A 321       5.754  -5.151 -20.199  1.00 72.17           C
ATOM   4902  C   GLY A 321       6.603  -5.058 -21.468  1.00 72.17           C
ATOM   4903  O   GLY A 321       7.685  -4.472 -21.455  1.00 72.17           O
ATOM   4904 1HA  GLY A 321       4.721  -5.374 -20.464  1.00 72.17           H
ATOM   4905 2HA  GLY A 321       5.751  -4.188 -19.688  1.00 72.17           H
ATOM   4906  HN  GLY A 321       6.883  -5.847 -18.592  1.00 72.17           H
ATOM   4907  N   GLU A 322       6.081  -5.644 -22.535  1.00 76.29           N
ATOM   4908  CA  GLU A 322       6.706  -5.518 -23.841  1.00 76.29           C
ATOM   4909  C   GLU A 322       6.753  -4.049 -24.266  1.00 76.29           C
ATOM   4910  O   GLU A 322       7.785  -3.566 -24.730  1.00 76.29           O
ATOM   4911  HA  GLU A 322       7.720  -5.898 -23.714  1.00 76.29           H
ATOM   4912  CB  GLU A 322       5.977  -6.368 -24.883  1.00 76.29           C
ATOM   4913 1HB  GLU A 322       4.904  -6.190 -24.817  1.00 76.29           H
ATOM   4914 2HB  GLU A 322       6.387  -6.166 -25.873  1.00 76.29           H
ATOM   4915  CG  GLU A 322       6.193  -7.860 -24.622  1.00 76.29           C
ATOM   4916 1HG  GLU A 322       7.256  -8.058 -24.483  1.00 76.29           H
ATOM   4917 2HG  GLU A 322       5.692  -8.148 -23.699  1.00 76.29           H
ATOM   4918  CD  GLU A 322       5.660  -8.702 -25.783  1.00 76.29           C
ATOM   4919  OE1 GLU A 322       6.059  -9.884 -25.856  1.00 76.29           O
ATOM   4920  OE2 GLU A 322       4.865  -8.144 -26.571  1.00 76.29           O
ATOM   4921  HN  GLU A 322       5.247  -6.197 -22.518  1.00 76.29           H
ATOM   4922  N   ARG A 323       5.622  -3.380 -24.094  1.00 76.78           N
ATOM   4923  CA  ARG A 323       5.519  -1.977 -24.461  1.00 76.78           C
ATOM   4924  C   ARG A 323       6.556  -1.151 -23.697  1.00 76.78           C
ATOM   4925  O   ARG A 323       7.238  -0.311 -24.281  1.00 76.78           O
ATOM   4926  HA  ARG A 323       5.712  -1.955 -25.533  1.00 76.78           H
ATOM   4927  CB  ARG A 323       4.122  -1.431 -24.162  1.00 76.78           C
ATOM   4928 1HB  ARG A 323       3.583  -2.131 -23.523  1.00 76.78           H
ATOM   4929 2HB  ARG A 323       4.203  -0.495 -23.610  1.00 76.78           H
ATOM   4930  CG  ARG A 323       3.335  -1.201 -25.454  1.00 76.78           C
ATOM   4931 1HG  ARG A 323       3.926  -0.595 -26.140  1.00 76.78           H
ATOM   4932 2HG  ARG A 323       3.152  -2.156 -25.947  1.00 76.78           H
ATOM   4933  CD  ARG A 323       2.003  -0.506 -25.168  1.00 76.78           C
ATOM   4934 1HD  ARG A 323       1.437  -1.074 -24.429  1.00 76.78           H
ATOM   4935 2HD  ARG A 323       2.182   0.481 -24.741  1.00 76.78           H
ATOM   4936  NE  ARG A 323       1.219  -0.380 -26.417  1.00 76.78           N
ATOM   4937  HE  ARG A 323       1.638  -0.699 -27.267  1.00 76.78           H
ATOM   4938  CZ  ARG A 323      -0.017   0.133 -26.480  1.00 76.78           C
ATOM   4939  NH1 ARG A 323      -0.628   0.575 -25.372  1.00 76.78           N
ATOM   4940 1HH1 ARG A 323      -0.160   0.523 -24.489  1.00 76.78           H
ATOM   4941 2HH1 ARG A 323      -1.550   0.956 -25.427  1.00 76.78           H
ATOM   4942  NH2 ARG A 323      -0.634   0.198 -27.668  1.00 76.78           N
ATOM   4943 1HH2 ARG A 323      -1.557   0.578 -27.732  1.00 76.78           H
ATOM   4944 2HH2 ARG A 323      -0.172  -0.134 -28.490  1.00 76.78           H
ATOM   4945  HN  ARG A 323       4.789  -3.779 -23.712  1.00 76.78           H
ATOM   4946  N   PHE A 324       6.643  -1.420 -22.402  1.00 79.31           N
ATOM   4947  CA  PHE A 324       7.504  -0.638 -21.532  1.00 79.31           C
ATOM   4948  C   PHE A 324       8.972  -0.787 -21.935  1.00 79.31           C
ATOM   4949  O   PHE A 324       9.718   0.191 -21.951  1.00 79.31           O
ATOM   4950  HA  PHE A 324       7.206   0.406 -21.634  1.00 79.31           H
ATOM   4951  CB  PHE A 324       7.319  -1.181 -20.114  1.00 79.31           C
ATOM   4952 1HB  PHE A 324       6.253  -1.240 -19.894  1.00 79.31           H
ATOM   4953 2HB  PHE A 324       7.709  -2.198 -20.071  1.00 79.31           H
ATOM   4954  CG  PHE A 324       8.002  -0.343 -19.032  1.00 79.31           C
ATOM   4955  CD1 PHE A 324       9.245  -0.681 -18.593  1.00 79.31           C
ATOM   4956  HD1 PHE A 324       9.753  -1.549 -19.012  1.00 79.31           H
ATOM   4957  CD2 PHE A 324       7.368   0.740 -18.508  1.00 79.31           C
ATOM   4958  HD2 PHE A 324       6.372   1.011 -18.860  1.00 79.31           H
ATOM   4959  CE1 PHE A 324       9.879   0.098 -17.589  1.00 79.31           C
ATOM   4960  HE1 PHE A 324      10.875  -0.173 -17.237  1.00 79.31           H
ATOM   4961  CE2 PHE A 324       8.002   1.519 -17.504  1.00 79.31           C
ATOM   4962  HE2 PHE A 324       7.493   2.387 -17.085  1.00 79.31           H
ATOM   4963  CZ  PHE A 324       9.244   1.181 -17.066  1.00 79.31           C
ATOM   4964  HZ  PHE A 324       9.731   1.778 -16.295  1.00 79.31           H
ATOM   4965  HN  PHE A 324       6.138  -2.154 -21.948  1.00 79.31           H
ATOM   4966  N   ARG A 325       9.343  -2.020 -22.251  1.00 81.81           N
ATOM   4967  CA  ARG A 325      10.699  -2.303 -22.691  1.00 81.81           C
ATOM   4968  C   ARG A 325      11.025  -1.505 -23.954  1.00 81.81           C
ATOM   4969  O   ARG A 325      12.113  -0.945 -24.076  1.00 81.81           O
ATOM   4970  HA  ARG A 325      11.332  -1.996 -21.858  1.00 81.81           H
ATOM   4971  CB  ARG A 325      10.884  -3.795 -22.977  1.00 81.81           C
ATOM   4972 1HB  ARG A 325       9.971  -4.202 -23.412  1.00 81.81           H
ATOM   4973 2HB  ARG A 325      11.677  -3.932 -23.712  1.00 81.81           H
ATOM   4974  CG  ARG A 325      11.230  -4.560 -21.697  1.00 81.81           C
ATOM   4975 1HG  ARG A 325      12.118  -4.125 -21.238  1.00 81.81           H
ATOM   4976 2HG  ARG A 325      10.417  -4.458 -20.978  1.00 81.81           H
ATOM   4977  CD  ARG A 325      11.474  -6.041 -21.993  1.00 81.81           C
ATOM   4978 1HD  ARG A 325      11.989  -6.149 -22.947  1.00 81.81           H
ATOM   4979 2HD  ARG A 325      12.123  -6.470 -21.230  1.00 81.81           H
ATOM   4980  NE  ARG A 325      10.186  -6.769 -22.028  1.00 81.81           N
ATOM   4981  HE  ARG A 325       9.356  -6.265 -21.791  1.00 81.81           H
ATOM   4982  CZ  ARG A 325      10.063  -8.062 -22.359  1.00 81.81           C
ATOM   4983  NH1 ARG A 325      11.142  -8.786 -22.686  1.00 81.81           N
ATOM   4984 1HH1 ARG A 325      12.048  -8.362 -22.685  1.00 81.81           H
ATOM   4985 2HH1 ARG A 325      11.042  -9.750 -22.932  1.00 81.81           H
ATOM   4986  NH2 ARG A 325       8.845  -8.619 -22.358  1.00 81.81           N
ATOM   4987 1HH2 ARG A 325       8.736  -9.583 -22.602  1.00 81.81           H
ATOM   4988 2HH2 ARG A 325       8.045  -8.072 -22.112  1.00 81.81           H
ATOM   4989  HN  ARG A 325       8.737  -2.814 -22.209  1.00 81.81           H
ATOM   4990  N   ARG A 326      10.061  -1.477 -24.863  1.00 82.76           N
ATOM   4991  CA  ARG A 326      10.224  -0.738 -26.104  1.00 82.76           C
ATOM   4992  C   ARG A 326      10.376   0.757 -25.816  1.00 82.76           C
ATOM   4993  O   ARG A 326      11.246   1.416 -26.382  1.00 82.76           O
ATOM   4994  HA  ARG A 326      11.129  -1.145 -26.554  1.00 82.76           H
ATOM   4995  CB  ARG A 326       9.027  -0.953 -27.033  1.00 82.76           C
ATOM   4996 1HB  ARG A 326       8.101  -0.843 -26.470  1.00 82.76           H
ATOM   4997 2HB  ARG A 326       9.022  -0.186 -27.808  1.00 82.76           H
ATOM   4998  CG  ARG A 326       9.077  -2.338 -27.681  1.00 82.76           C
ATOM   4999 1HG  ARG A 326       9.986  -2.434 -28.273  1.00 82.76           H
ATOM   5000 2HG  ARG A 326       9.119  -3.104 -26.906  1.00 82.76           H
ATOM   5001  CD  ARG A 326       7.854  -2.572 -28.570  1.00 82.76           C
ATOM   5002 1HD  ARG A 326       6.943  -2.345 -28.017  1.00 82.76           H
ATOM   5003 2HD  ARG A 326       7.883  -1.898 -29.427  1.00 82.76           H
ATOM   5004  NE  ARG A 326       7.827  -3.977 -29.035  1.00 82.76           N
ATOM   5005  HE  ARG A 326       8.006  -4.696 -28.363  1.00 82.76           H
ATOM   5006  CZ  ARG A 326       7.579  -4.346 -30.299  1.00 82.76           C
ATOM   5007  NH1 ARG A 326       7.332  -3.424 -31.240  1.00 82.76           N
ATOM   5008 1HH1 ARG A 326       7.334  -2.453 -31.002  1.00 82.76           H
ATOM   5009 2HH1 ARG A 326       7.148  -3.708 -32.181  1.00 82.76           H
ATOM   5010  NH2 ARG A 326       7.579  -5.650 -30.607  1.00 82.76           N
ATOM   5011 1HH2 ARG A 326       7.396  -5.942 -31.546  1.00 82.76           H
ATOM   5012 2HH2 ARG A 326       7.764  -6.331 -29.899  1.00 82.76           H
ATOM   5013  HN  ARG A 326       9.183  -1.946 -24.763  1.00 82.76           H
ATOM   5014  N   ASP A 327       9.516   1.248 -24.936  1.00 84.14           N
ATOM   5015  CA  ASP A 327       9.512   2.662 -24.602  1.00 84.14           C
ATOM   5016  C   ASP A 327      10.825   3.019 -23.902  1.00 84.14           C
ATOM   5017  O   ASP A 327      11.408   4.069 -24.167  1.00 84.14           O
ATOM   5018  HA  ASP A 327       9.393   3.181 -25.553  1.00 84.14           H
ATOM   5019  CB  ASP A 327       8.362   3.001 -23.652  1.00 84.14           C
ATOM   5020 1HB  ASP A 327       8.424   2.374 -22.762  1.00 84.14           H
ATOM   5021 2HB  ASP A 327       8.452   4.035 -23.320  1.00 84.14           H
ATOM   5022  CG  ASP A 327       7.008   2.795 -24.335  1.00 84.14           C
ATOM   5023  OD1 ASP A 327       6.972   2.934 -25.576  1.00 84.14           O
ATOM   5024  OD2 ASP A 327       6.040   2.502 -23.599  1.00 84.14           O
ATOM   5025  HN  ASP A 327       8.831   0.699 -24.456  1.00 84.14           H
ATOM   5026  N   LEU A 328      11.250   2.126 -23.021  1.00 84.83           N
ATOM   5027  CA  LEU A 328      12.460   2.354 -22.248  1.00 84.83           C
ATOM   5028  C   LEU A 328      13.642   2.537 -23.202  1.00 84.83           C
ATOM   5029  O   LEU A 328      14.379   3.516 -23.102  1.00 84.83           O
ATOM   5030  HA  LEU A 328      12.321   3.279 -21.689  1.00 84.83           H
ATOM   5031  CB  LEU A 328      12.662   1.234 -21.226  1.00 84.83           C
ATOM   5032 1HB  LEU A 328      11.820   1.244 -20.534  1.00 84.83           H
ATOM   5033 2HB  LEU A 328      12.631   0.279 -21.752  1.00 84.83           H
ATOM   5034  CG  LEU A 328      13.956   1.294 -20.412  1.00 84.83           C
ATOM   5035  HG  LEU A 328      14.794   1.360 -21.106  1.00 84.83           H
ATOM   5036  CD1 LEU A 328      13.995   2.548 -19.536  1.00 84.83           C
ATOM   5037 1HD1 LEU A 328      13.938   3.435 -20.169  1.00 84.83           H
ATOM   5038 2HD1 LEU A 328      13.149   2.538 -18.849  1.00 84.83           H
ATOM   5039 3HD1 LEU A 328      14.925   2.567 -18.968  1.00 84.83           H
ATOM   5040  CD2 LEU A 328      14.148   0.017 -19.592  1.00 84.83           C
ATOM   5041 1HD2 LEU A 328      13.309  -0.104 -18.906  1.00 84.83           H
ATOM   5042 2HD2 LEU A 328      14.197  -0.841 -20.262  1.00 84.83           H
ATOM   5043 3HD2 LEU A 328      15.075   0.086 -19.022  1.00 84.83           H
ATOM   5044  HN  LEU A 328      10.785   1.261 -22.832  1.00 84.83           H
ATOM   5045  N   VAL A 329      13.786   1.578 -24.105  1.00 84.35           N
ATOM   5046  CA  VAL A 329      14.910   1.580 -25.026  1.00 84.35           C
ATOM   5047  C   VAL A 329      14.849   2.838 -25.896  1.00 84.35           C
ATOM   5048  O   VAL A 329      15.881   3.417 -26.229  1.00 84.35           O
ATOM   5049  HA  VAL A 329      15.823   1.610 -24.431  1.00 84.35           H
ATOM   5050  CB  VAL A 329      14.919   0.287 -25.844  1.00 84.35           C
ATOM   5051  HB  VAL A 329      13.960   0.207 -26.355  1.00 84.35           H
ATOM   5052  CG1 VAL A 329      16.017   0.320 -26.909  1.00 84.35           C
ATOM   5053 1HG1 VAL A 329      15.845   1.159 -27.583  1.00 84.35           H
ATOM   5054 2HG1 VAL A 329      16.988   0.435 -26.427  1.00 84.35           H
ATOM   5055 3HG1 VAL A 329      16.001  -0.611 -27.476  1.00 84.35           H
ATOM   5056  CG2 VAL A 329      15.072  -0.935 -24.936  1.00 84.35           C
ATOM   5057 1HG2 VAL A 329      16.010  -0.863 -24.385  1.00 84.35           H
ATOM   5058 2HG2 VAL A 329      14.240  -0.971 -24.233  1.00 84.35           H
ATOM   5059 3HG2 VAL A 329      15.076  -1.840 -25.543  1.00 84.35           H
ATOM   5060  HN  VAL A 329      13.153   0.812 -24.213  1.00 84.35           H
ATOM   5061  N   LYS A 330      13.628   3.222 -26.239  1.00 83.16           N
[truncated: 117,320 more chars]
