# Supplementary material for: Noncanonical roles of chemokine regions in CCR9 activation revealed by structural modeling and mutational mapping
Source: Nat Commun. 2025 Aug 18;16:7695. doi: 10.1038/s41467-025-62321-9 (PMC12361432; doi:10.1038/s41467-025-62321-9)
Supplement: Supplementary file 4 — Supplementary Data 2 [file 41467_2025_62321_MOESM4_ESM.zip › CCR9_CCL25_rnk171.pdb]

SSBOND   1 CYS A   38    CYS A  289 
SSBOND   2 CYS A  119    CYS A  198 
SSBOND   3 CYS B    7    CYS B   35 
SSBOND   4 CYS B    8    CYS B   52 
ATOM      1  N   GLU A  20      -2.226  -4.086  60.940  1.00 48.06           N
ATOM      2  CA  GLU A  20      -2.516  -3.756  59.555  1.00 48.06           C
ATOM      3  C   GLU A  20      -1.252  -3.881  58.703  1.00 48.06           C
ATOM      4  O   GLU A  20      -1.331  -4.137  57.503  1.00 48.06           O
ATOM      5  HA  GLU A  20      -3.255  -4.489  59.231  1.00 48.06           H
ATOM      6  CB  GLU A  20      -3.118  -2.354  59.440  1.00 48.06           C
ATOM      7 1HB  GLU A  20      -2.690  -1.707  60.206  1.00 48.06           H
ATOM      8 2HB  GLU A  20      -2.976  -1.975  58.428  1.00 48.06           H
ATOM      9  CG  GLU A  20      -4.628  -2.384  59.682  1.00 48.06           C
ATOM     10 1HG  GLU A  20      -5.054  -3.283  59.236  1.00 48.06           H
ATOM     11 2HG  GLU A  20      -4.828  -2.434  60.752  1.00 48.06           H
ATOM     12  CD  GLU A  20      -5.303  -1.145  59.089  1.00 48.06           C
ATOM     13  OE1 GLU A  20      -6.545  -1.185  58.955  1.00 48.06           O
ATOM     14  OE2 GLU A  20      -4.562  -0.186  58.785  1.00 48.06           O
ATOM     15  HN  GLU A  20      -1.270  -4.311  61.130  1.00 48.06           H
ATOM     16  N   SER A  21      -0.115  -3.696  59.358  1.00 52.30           N
ATOM     17  CA  SER A  21       1.161  -3.721  58.664  1.00 52.30           C
ATOM     18  C   SER A  21       1.473  -5.143  58.193  1.00 52.30           C
ATOM     19  O   SER A  21       1.954  -5.341  57.078  1.00 52.30           O
ATOM     20  HA  SER A  21       1.039  -3.054  57.810  1.00 52.30           H
ATOM     21  CB  SER A  21       2.286  -3.200  59.560  1.00 52.30           C
ATOM     22 1HB  SER A  21       3.142  -2.923  58.944  1.00 52.30           H
ATOM     23 2HB  SER A  21       1.954  -2.296  60.070  1.00 52.30           H
ATOM     24  OG  SER A  21       2.691  -4.167  60.525  1.00 52.30           O
ATOM     25  HG  SER A  21       3.439  -3.803  61.081  1.00 52.30           H
ATOM     26  HN  SER A  21      -0.057  -3.531  60.343  1.00 52.30           H
ATOM     27  N   THR A  22       1.186  -6.097  59.067  1.00 52.41           N
ATOM     28  CA  THR A  22       1.541  -7.482  58.806  1.00 52.41           C
ATOM     29  C   THR A  22       0.653  -8.062  57.703  1.00 52.41           C
ATOM     30  O   THR A  22       1.153  -8.619  56.727  1.00 52.41           O
ATOM     31  HA  THR A  22       2.567  -7.510  58.438  1.00 52.41           H
ATOM     32  CB  THR A  22       1.451  -8.250  60.126  1.00 52.41           C
ATOM     33  HB  THR A  22       0.411  -8.428  60.402  1.00 52.41           H
ATOM     34  OG1 THR A  22       2.203  -7.458  61.041  1.00 52.41           O
ATOM     35  HG1 THR A  22       1.995  -7.730  61.980  1.00 52.41           H
ATOM     36  CG2 THR A  22       2.202  -9.582  60.081  1.00 52.41           C
ATOM     37 1HG2 THR A  22       3.255  -9.399  59.871  1.00 52.41           H
ATOM     38 2HG2 THR A  22       1.779 -10.211  59.297  1.00 52.41           H
ATOM     39 3HG2 THR A  22       2.105 -10.087  61.042  1.00 52.41           H
ATOM     40  HN  THR A  22       0.721  -5.937  59.937  1.00 52.41           H
ATOM     41  N   SER A  23      -0.649  -7.911  57.896  1.00 53.52           N
ATOM     42  CA  SER A  23      -1.612  -8.412  56.930  1.00 53.52           C
ATOM     43  C   SER A  23      -1.401  -7.727  55.578  1.00 53.52           C
ATOM     44  O   SER A  23      -1.490  -8.369  54.532  1.00 53.52           O
ATOM     45  HA  SER A  23      -1.413  -9.481  56.852  1.00 53.52           H
ATOM     46  CB  SER A  23      -3.046  -8.195  57.417  1.00 53.52           C
ATOM     47 1HB  SER A  23      -3.744  -8.564  56.666  1.00 53.52           H
ATOM     48 2HB  SER A  23      -3.213  -8.779  58.322  1.00 53.52           H
ATOM     49  OG  SER A  23      -3.317  -6.822  57.683  1.00 53.52           O
ATOM     50  HG  SER A  23      -4.269  -6.711  57.970  1.00 53.52           H
ATOM     51  HN  SER A  23      -1.048  -7.457  58.693  1.00 53.52           H
ATOM     52  N   SER A  24      -1.127  -6.433  55.643  1.00 59.08           N
ATOM     53  CA  SER A  24      -0.893  -5.656  54.437  1.00 59.08           C
ATOM     54  C   SER A  24       0.365  -6.158  53.726  1.00 59.08           C
ATOM     55  O   SER A  24       0.482  -6.041  52.508  1.00 59.08           O
ATOM     56  HA  SER A  24      -1.774  -5.816  53.815  1.00 59.08           H
ATOM     57  CB  SER A  24      -0.762  -4.166  54.759  1.00 59.08           C
ATOM     58 1HB  SER A  24      -0.830  -3.589  53.836  1.00 59.08           H
ATOM     59 2HB  SER A  24      -1.595  -3.856  55.390  1.00 59.08           H
ATOM     60  OG  SER A  24       0.467  -3.868  55.415  1.00 59.08           O
ATOM     61  HG  SER A  24       0.717  -4.617  56.029  1.00 59.08           H
ATOM     62  HN  SER A  24      -1.063  -5.917  56.497  1.00 59.08           H
ATOM     63  N   MET A  25       1.274  -6.708  54.518  1.00 59.92           N
ATOM     64  CA  MET A  25       2.503  -7.261  53.976  1.00 59.92           C
ATOM     65  C   MET A  25       2.258  -8.636  53.352  1.00 59.92           C
ATOM     66  O   MET A  25       2.789  -8.941  52.285  1.00 59.92           O
ATOM     67  HA  MET A  25       2.827  -6.558  53.208  1.00 59.92           H
ATOM     68  CB  MET A  25       3.543  -7.384  55.091  1.00 59.92           C
ATOM     69 1HB  MET A  25       3.545  -6.476  55.694  1.00 59.92           H
ATOM     70 2HB  MET A  25       3.274  -8.206  55.755  1.00 59.92           H
ATOM     71  CG  MET A  25       4.940  -7.623  54.515  1.00 59.92           C
ATOM     72 1HG  MET A  25       5.631  -7.892  55.313  1.00 59.92           H
ATOM     73 2HG  MET A  25       4.916  -8.461  53.818  1.00 59.92           H
ATOM     74  SD  MET A  25       5.515  -6.153  53.681  1.00 59.92           S
ATOM     75  CE  MET A  25       7.093  -5.937  54.488  1.00 59.92           C
ATOM     76 1HE  MET A  25       6.938  -5.807  55.559  1.00 59.92           H
ATOM     77 2HE  MET A  25       7.713  -6.816  54.314  1.00 59.92           H
ATOM     78 3HE  MET A  25       7.590  -5.056  54.083  1.00 59.92           H
ATOM     79  HN  MET A  25       1.180  -6.779  55.511  1.00 59.92           H
ATOM     80  N   GLU A  26       1.453  -9.430  54.044  1.00 59.74           N
ATOM     81  CA  GLU A  26       1.100 -10.750  53.551  1.00 59.74           C
ATOM     82  C   GLU A  26       0.305 -10.636  52.250  1.00 59.74           C
ATOM     83  O   GLU A  26       0.590 -11.337  51.280  1.00 59.74           O
ATOM     84  HA  GLU A  26       2.049 -11.252  53.362  1.00 59.74           H
ATOM     85  CB  GLU A  26       0.318 -11.537  54.605  1.00 59.74           C
ATOM     86 1HB  GLU A  26      -0.432 -10.892  55.063  1.00 59.74           H
ATOM     87 2HB  GLU A  26      -0.103 -12.436  54.155  1.00 59.74           H
ATOM     88  CG  GLU A  26       1.239 -12.011  55.731  1.00 59.74           C
ATOM     89 1HG  GLU A  26       2.040 -12.622  55.318  1.00 59.74           H
ATOM     90 2HG  GLU A  26       1.708 -11.150  56.208  1.00 59.74           H
ATOM     91  CD  GLU A  26       0.461 -12.817  56.773  1.00 59.74           C
ATOM     92  OE1 GLU A  26       1.124 -13.567  57.521  1.00 59.74           O
ATOM     93  OE2 GLU A  26      -0.780 -12.664  56.798  1.00 59.74           O
ATOM     94  HN  GLU A  26       1.046  -9.184  54.923  1.00 59.74           H
ATOM     95  N   ASP A  27      -0.678  -9.748  52.270  1.00 59.18           N
ATOM     96  CA  ASP A  27      -1.518  -9.534  51.104  1.00 59.18           C
ATOM     97  C   ASP A  27      -0.636  -9.191  49.901  1.00 59.18           C
ATOM     98  O   ASP A  27      -0.888  -9.655  48.790  1.00 59.18           O
ATOM     99  HA  ASP A  27      -2.063 -10.468  50.968  1.00 59.18           H
ATOM    100  CB  ASP A  27      -2.486  -8.370  51.327  1.00 59.18           C
ATOM    101 1HB  ASP A  27      -1.963  -7.547  51.814  1.00 59.18           H
ATOM    102 2HB  ASP A  27      -2.841  -7.998  50.367  1.00 59.18           H
ATOM    103  CG  ASP A  27      -3.676  -8.804  52.185  1.00 59.18           C
ATOM    104  OD1 ASP A  27      -3.843 -10.033  52.343  1.00 59.18           O
ATOM    105  OD2 ASP A  27      -4.392  -7.897  52.663  1.00 59.18           O
ATOM    106  HN  ASP A  27      -0.904  -9.181  53.062  1.00 59.18           H
ATOM    107  N   TYR A  28       0.380  -8.382  50.165  1.00 62.05           N
ATOM    108  CA  TYR A  28       1.284  -7.950  49.113  1.00 62.05           C
ATOM    109  C   TYR A  28       2.136  -9.116  48.609  1.00 62.05           C
ATOM    110  O   TYR A  28       2.449  -9.194  47.422  1.00 62.05           O
ATOM    111  HA  TYR A  28       0.683  -7.566  48.289  1.00 62.05           H
ATOM    112  CB  TYR A  28       2.200  -6.902  49.749  1.00 62.05           C
ATOM    113 1HB  TYR A  28       1.585  -6.141  50.229  1.00 62.05           H
ATOM    114 2HB  TYR A  28       2.790  -7.377  50.532  1.00 62.05           H
ATOM    115  CG  TYR A  28       3.148  -6.221  48.759  1.00 62.05           C
ATOM    116  CD1 TYR A  28       4.397  -6.756  48.521  1.00 62.05           C
ATOM    117  HD1 TYR A  28       4.709  -7.664  49.038  1.00 62.05           H
ATOM    118  CD2 TYR A  28       2.753  -5.072  48.104  1.00 62.05           C
ATOM    119  HD2 TYR A  28       1.766  -4.649  48.293  1.00 62.05           H
ATOM    120  CE1 TYR A  28       5.289  -6.116  47.589  1.00 62.05           C
ATOM    121  HE1 TYR A  28       6.279  -6.528  47.392  1.00 62.05           H
ATOM    122  CE2 TYR A  28       3.645  -4.431  47.173  1.00 62.05           C
ATOM    123  HE2 TYR A  28       3.346  -3.523  46.649  1.00 62.05           H
ATOM    124  CZ  TYR A  28       4.869  -4.985  46.961  1.00 62.05           C
ATOM    125  OH  TYR A  28       5.711  -4.380  46.082  1.00 62.05           O
ATOM    126  HH  TYR A  28       6.236  -5.069  45.582  1.00 62.05           H
ATOM    127  HN  TYR A  28       0.588  -8.024  51.075  1.00 62.05           H
ATOM    128  N   VAL A  29       2.488  -9.994  49.537  1.00 59.68           N
ATOM    129  CA  VAL A  29       3.358 -11.114  49.217  1.00 59.68           C
ATOM    130  C   VAL A  29       2.554 -12.183  48.474  1.00 59.68           C
ATOM    131  O   VAL A  29       3.070 -12.837  47.570  1.00 59.68           O
ATOM    132  HA  VAL A  29       4.142 -10.743  48.556  1.00 59.68           H
ATOM    133  CB  VAL A  29       4.021 -11.642  50.490  1.00 59.68           C
ATOM    134  HB  VAL A  29       3.232 -11.932  51.184  1.00 59.68           H
ATOM    135  CG1 VAL A  29       4.867 -12.882  50.194  1.00 59.68           C
ATOM    136 1HG1 VAL A  29       4.231 -13.665  49.781  1.00 59.68           H
ATOM    137 2HG1 VAL A  29       5.645 -12.627  49.474  1.00 59.68           H
ATOM    138 3HG1 VAL A  29       5.327 -13.236  51.116  1.00 59.68           H
ATOM    139  CG2 VAL A  29       4.860 -10.553  51.163  1.00 59.68           C
ATOM    140 1HG2 VAL A  29       5.638 -10.218  50.477  1.00 59.68           H
ATOM    141 2HG2 VAL A  29       4.220  -9.711  51.426  1.00 59.68           H
ATOM    142 3HG2 VAL A  29       5.321 -10.955  52.065  1.00 59.68           H
ATOM    143  HN  VAL A  29       2.190  -9.950  50.490  1.00 59.68           H
ATOM    144  N   ASN A  30       1.302 -12.327  48.884  1.00 61.32           N
ATOM    145  CA  ASN A  30       0.458 -13.385  48.355  1.00 61.32           C
ATOM    146  C   ASN A  30      -0.179 -12.917  47.045  1.00 61.32           C
ATOM    147  O   ASN A  30      -0.741 -13.720  46.302  1.00 61.32           O
ATOM    148  HA  ASN A  30       1.123 -14.237  48.213  1.00 61.32           H
ATOM    149  CB  ASN A  30      -0.667 -13.733  49.331  1.00 61.32           C
ATOM    150 1HB  ASN A  30      -1.112 -12.817  49.720  1.00 61.32           H
ATOM    151 2HB  ASN A  30      -1.456 -14.272  48.806  1.00 61.32           H
ATOM    152  CG  ASN A  30      -0.144 -14.584  50.490  1.00 61.32           C
ATOM    153  OD1 ASN A  30       0.909 -15.196  50.419  1.00 61.32           O
ATOM    154  ND2 ASN A  30      -0.937 -14.590  51.558  1.00 61.32           N
ATOM    155 1HD2 ASN A  30      -1.789 -14.066  51.551  1.00 61.32           H
ATOM    156 2HD2 ASN A  30      -0.682 -15.118  52.368  1.00 61.32           H
ATOM    157  HN  ASN A  30       0.864 -11.738  49.563  1.00 61.32           H
ATOM    158  N   PHE A  31      -0.072 -11.618  46.803  1.00 63.37           N
ATOM    159  CA  PHE A  31      -0.585 -11.042  45.572  1.00 63.37           C
ATOM    160  C   PHE A  31       0.091 -11.667  44.351  1.00 63.37           C
ATOM    161  O   PHE A  31       1.307 -11.568  44.191  1.00 63.37           O
ATOM    162  HA  PHE A  31      -1.654 -11.249  45.539  1.00 63.37           H
ATOM    163  CB  PHE A  31      -0.261  -9.547  45.610  1.00 63.37           C
ATOM    164 1HB  PHE A  31      -0.618  -9.132  46.553  1.00 63.37           H
ATOM    165 2HB  PHE A  31       0.821  -9.419  45.595  1.00 63.37           H
ATOM    166  CG  PHE A  31      -0.871  -8.749  44.456  1.00 63.37           C
ATOM    167  CD1 PHE A  31      -0.108  -8.421  43.378  1.00 63.37           C
ATOM    168  HD1 PHE A  31       0.937  -8.727  43.337  1.00 63.37           H
ATOM    169  CD2 PHE A  31      -2.175  -8.368  44.506  1.00 63.37           C
ATOM    170  HD2 PHE A  31      -2.786  -8.630  45.370  1.00 63.37           H
ATOM    171  CE1 PHE A  31      -0.674  -7.681  42.307  1.00 63.37           C
ATOM    172  HE1 PHE A  31      -0.062  -7.418  41.444  1.00 63.37           H
ATOM    173  CE2 PHE A  31      -2.741  -7.627  43.435  1.00 63.37           C
ATOM    174  HE2 PHE A  31      -3.786  -7.321  43.476  1.00 63.37           H
ATOM    175  CZ  PHE A  31      -1.978  -7.299  42.358  1.00 63.37           C
ATOM    176  HZ  PHE A  31      -2.412  -6.731  41.535  1.00 63.37           H
ATOM    177  HN  PHE A  31       0.355 -10.966  47.430  1.00 63.37           H
ATOM    178  N   ASN A  32      -0.726 -12.297  43.520  1.00 64.05           N
ATOM    179  CA  ASN A  32      -0.223 -12.938  42.317  1.00 64.05           C
ATOM    180  C   ASN A  32       0.061 -11.872  41.257  1.00 64.05           C
ATOM    181  O   ASN A  32      -0.830 -11.492  40.499  1.00 64.05           O
ATOM    182  HA  ASN A  32       0.678 -13.466  42.629  1.00 64.05           H
ATOM    183  CB  ASN A  32      -1.250 -13.915  41.742  1.00 64.05           C
ATOM    184 1HB  ASN A  32      -1.690 -14.503  42.548  1.00 64.05           H
ATOM    185 2HB  ASN A  32      -2.063 -13.360  41.273  1.00 64.05           H
ATOM    186  CG  ASN A  32      -0.605 -14.849  40.716  1.00 64.05           C
ATOM    187  OD1 ASN A  32       0.538 -14.685  40.322  1.00 64.05           O
ATOM    188  ND2 ASN A  32      -1.399 -15.834  40.307  1.00 64.05           N
ATOM    189 1HD2 ASN A  32      -2.327 -15.912  40.670  1.00 64.05           H
ATOM    190 2HD2 ASN A  32      -1.067 -16.498  39.636  1.00 64.05           H
ATOM    191  HN  ASN A  32      -1.714 -12.374  43.658  1.00 64.05           H
ATOM    192  N   PHE A  33       1.307 -11.420  41.237  1.00 67.48           N
ATOM    193  CA  PHE A  33       1.755 -10.508  40.199  1.00 67.48           C
ATOM    194  C   PHE A  33       1.947 -11.242  38.870  1.00 67.48           C
ATOM    195  O   PHE A  33       3.066 -11.343  38.369  1.00 67.48           O
ATOM    196  HA  PHE A  33       0.985  -9.746  40.083  1.00 67.48           H
ATOM    197  CB  PHE A  33       3.101  -9.940  40.653  1.00 67.48           C
ATOM    198 1HB  PHE A  33       3.789 -10.765  40.839  1.00 67.48           H
ATOM    199 2HB  PHE A  33       3.526  -9.347  39.843  1.00 67.48           H
ATOM    200  CG  PHE A  33       3.018  -9.073  41.911  1.00 67.48           C
ATOM    201  CD1 PHE A  33       2.766  -7.741  41.803  1.00 67.48           C
ATOM    202  HD1 PHE A  33       2.624  -7.291  40.820  1.00 67.48           H
ATOM    203  CD2 PHE A  33       3.196  -9.634  43.137  1.00 67.48           C
ATOM    204  HD2 PHE A  33       3.397 -10.701  43.224  1.00 67.48           H
ATOM    205  CE1 PHE A  33       2.689  -6.936  42.970  1.00 67.48           C
ATOM    206  HE1 PHE A  33       2.487  -5.868  42.884  1.00 67.48           H
ATOM    207  CE2 PHE A  33       3.118  -8.829  44.304  1.00 67.48           C
ATOM    208  HE2 PHE A  33       3.261  -9.279  45.287  1.00 67.48           H
ATOM    209  CZ  PHE A  33       2.866  -7.497  44.196  1.00 67.48           C
ATOM    210  HZ  PHE A  33       2.807  -6.879  45.092  1.00 67.48           H
ATOM    211  HN  PHE A  33       2.002 -11.666  41.913  1.00 67.48           H
ATOM    212  N   THR A  34       0.839 -11.735  38.338  1.00 71.18           N
ATOM    213  CA  THR A  34       0.792 -12.131  36.940  1.00 71.18           C
ATOM    214  C   THR A  34       1.222 -10.968  36.042  1.00 71.18           C
ATOM    215  O   THR A  34       0.692  -9.864  36.154  1.00 71.18           O
ATOM    216  HA  THR A  34       1.510 -12.936  36.786  1.00 71.18           H
ATOM    217  CB  THR A  34      -0.619 -12.640  36.640  1.00 71.18           C
ATOM    218  HB  THR A  34      -1.333 -11.817  36.616  1.00 71.18           H
ATOM    219  OG1 THR A  34      -0.852 -13.627  37.642  1.00 71.18           O
ATOM    220  HG1 THR A  34      -1.831 -13.813  37.718  1.00 71.18           H
ATOM    221  CG2 THR A  34      -0.693 -13.419  35.325  1.00 71.18           C
ATOM    222 1HG2 THR A  34      -0.028 -14.281  35.376  1.00 71.18           H
ATOM    223 2HG2 THR A  34      -0.388 -12.772  34.503  1.00 71.18           H
ATOM    224 3HG2 THR A  34      -1.716 -13.758  35.161  1.00 71.18           H
ATOM    225  HN  THR A  34      -0.014 -11.866  38.843  1.00 71.18           H
ATOM    226  N   ASP A  35       2.178 -11.257  35.172  1.00 81.11           N
ATOM    227  CA  ASP A  35       2.872 -10.207  34.447  1.00 81.11           C
ATOM    228  C   ASP A  35       2.017  -9.763  33.258  1.00 81.11           C
ATOM    229  O   ASP A  35       2.291 -10.135  32.118  1.00 81.11           O
ATOM    230  HA  ASP A  35       3.022  -9.408  35.173  1.00 81.11           H
ATOM    231  CB  ASP A  35       4.213 -10.705  33.905  1.00 81.11           C
ATOM    232 1HB  ASP A  35       4.572 -11.532  34.517  1.00 81.11           H
ATOM    233 2HB  ASP A  35       4.080 -11.091  32.894  1.00 81.11           H
ATOM    234  CG  ASP A  35       5.252  -9.582  33.895  1.00 81.11           C
ATOM    235  OD1 ASP A  35       4.907  -8.485  34.386  1.00 81.11           O
ATOM    236  OD2 ASP A  35       6.368  -9.845  33.397  1.00 81.11           O
ATOM    237  HN  ASP A  35       2.479 -12.187  34.960  1.00 81.11           H
ATOM    238  N   PHE A  36       0.997  -8.974  33.565  1.00 89.00           N
ATOM    239  CA  PHE A  36       0.121  -8.447  32.532  1.00 89.00           C
ATOM    240  C   PHE A  36       0.740  -7.219  31.863  1.00 89.00           C
ATOM    241  O   PHE A  36       0.259  -6.764  30.826  1.00 89.00           O
ATOM    242  HA  PHE A  36      -0.013  -9.234  31.790  1.00 89.00           H
ATOM    243  CB  PHE A  36      -1.183  -8.037  33.219  1.00 89.00           C
ATOM    244 1HB  PHE A  36      -0.950  -7.379  34.055  1.00 89.00           H
ATOM    245 2HB  PHE A  36      -1.785  -7.460  32.517  1.00 89.00           H
ATOM    246  CG  PHE A  36      -2.014  -9.215  33.732  1.00 89.00           C
ATOM    247  CD1 PHE A  36      -2.158 -10.330  32.966  1.00 89.00           C
ATOM    248  HD1 PHE A  36      -1.682 -10.384  31.987  1.00 89.00           H
ATOM    249  CD2 PHE A  36      -2.607  -9.148  34.953  1.00 89.00           C
ATOM    250  HD2 PHE A  36      -2.492  -8.254  35.567  1.00 89.00           H
ATOM    251  CE1 PHE A  36      -2.929 -11.423  33.442  1.00 89.00           C
ATOM    252  HE1 PHE A  36      -3.045 -12.316  32.828  1.00 89.00           H
ATOM    253  CE2 PHE A  36      -3.378 -10.241  35.429  1.00 89.00           C
ATOM    254  HE2 PHE A  36      -3.854 -10.187  36.408  1.00 89.00           H
ATOM    255  CZ  PHE A  36      -3.523 -11.356  34.663  1.00 89.00           C
ATOM    256  HZ  PHE A  36      -4.115 -12.195  35.029  1.00 89.00           H
ATOM    257  HN  PHE A  36       0.767  -8.696  34.497  1.00 89.00           H
ATOM    258  N   TYR A  37       1.798  -6.716  32.483  1.00 91.26           N
ATOM    259  CA  TYR A  37       2.602  -5.674  31.867  1.00 91.26           C
ATOM    260  C   TYR A  37       3.697  -6.276  30.985  1.00 91.26           C
ATOM    261  O   TYR A  37       4.575  -6.985  31.476  1.00 91.26           O
ATOM    262  HA  TYR A  37       1.944  -5.063  31.249  1.00 91.26           H
ATOM    263  CB  TYR A  37       3.254  -4.908  33.019  1.00 91.26           C
ATOM    264 1HB  TYR A  37       2.476  -4.561  33.698  1.00 91.26           H
ATOM    265 2HB  TYR A  37       3.888  -5.592  33.584  1.00 91.26           H
ATOM    266  CG  TYR A  37       4.094  -3.710  32.573  1.00 91.26           C
ATOM    267  CD1 TYR A  37       5.426  -3.880  32.257  1.00 91.26           C
ATOM    268  HD1 TYR A  37       5.881  -4.868  32.325  1.00 91.26           H
ATOM    269  CD2 TYR A  37       3.518  -2.458  32.487  1.00 91.26           C
ATOM    270  HD2 TYR A  37       2.466  -2.324  32.737  1.00 91.26           H
ATOM    271  CE1 TYR A  37       6.216  -2.751  31.837  1.00 91.26           C
ATOM    272  HE1 TYR A  37       7.270  -2.872  31.585  1.00 91.26           H
ATOM    273  CE2 TYR A  37       4.308  -1.330  32.067  1.00 91.26           C
ATOM    274  HE2 TYR A  37       3.867  -0.336  31.995  1.00 91.26           H
ATOM    275  CZ  TYR A  37       5.618  -1.532  31.763  1.00 91.26           C
ATOM    276  OH  TYR A  37       6.365  -0.467  31.366  1.00 91.26           O
ATOM    277  HH  TYR A  37       7.046  -0.757  30.695  1.00 91.26           H
ATOM    278  HN  TYR A  37       2.107  -7.009  33.388  1.00 91.26           H
ATOM    279  N   CYS A  38       3.611  -5.972  29.698  1.00 91.20           N
ATOM    280  CA  CYS A  38       4.511  -6.568  28.726  1.00 91.20           C
ATOM    281  C   CYS A  38       5.535  -5.511  28.309  1.00 91.20           C
ATOM    282  O   CYS A  38       5.177  -4.492  27.720  1.00 91.20           O
ATOM    283  HA  CYS A  38       5.000  -7.405  29.224  1.00 91.20           H
ATOM    284  CB  CYS A  38       3.752  -7.133  27.524  1.00 91.20           C
ATOM    285 1HB  CYS A  38       2.932  -7.765  27.865  1.00 91.20           H
ATOM    286 2HB  CYS A  38       3.309  -6.321  26.948  1.00 91.20           H
ATOM    287  SG  CYS A  38       4.888  -8.102  26.465  1.00 91.20           S
ATOM    288  HN  CYS A  38       2.942  -5.333  29.319  1.00 91.20           H
ATOM    289  N   GLU A  39       6.790  -5.790  28.630  1.00 89.56           N
ATOM    290  CA  GLU A  39       7.890  -4.992  28.114  1.00 89.56           C
ATOM    291  C   GLU A  39       8.244  -5.431  26.692  1.00 89.56           C
ATOM    292  O   GLU A  39       8.616  -6.582  26.469  1.00 89.56           O
ATOM    293  HA  GLU A  39       7.522  -3.965  28.104  1.00 89.56           H
ATOM    294  CB  GLU A  39       9.109  -5.079  29.034  1.00 89.56           C
ATOM    295 1HB  GLU A  39       9.301  -6.120  29.293  1.00 89.56           H
ATOM    296 2HB  GLU A  39       9.961  -4.588  28.563  1.00 89.56           H
ATOM    297  CG  GLU A  39       8.858  -4.337  30.349  1.00 89.56           C
ATOM    298 1HG  GLU A  39       8.526  -3.320  30.139  1.00 89.56           H
ATOM    299 2HG  GLU A  39       8.055  -4.827  30.899  1.00 89.56           H
ATOM    300  CD  GLU A  39      10.124  -4.299  31.207  1.00 89.56           C
ATOM    301  OE1 GLU A  39      10.033  -3.752  32.328  1.00 89.56           O
ATOM    302  OE2 GLU A  39      11.153  -4.819  30.724  1.00 89.56           O
ATOM    303  HN  GLU A  39       7.060  -6.544  29.229  1.00 89.56           H
ATOM    304  N   LYS A  40       8.114  -4.492  25.767  1.00 89.83           N
ATOM    305  CA  LYS A  40       8.254  -4.807  24.355  1.00 89.83           C
ATOM    306  C   LYS A  40       9.701  -4.559  23.923  1.00 89.83           C
ATOM    307  O   LYS A  40       9.962  -4.256  22.760  1.00 89.83           O
ATOM    308  HA  LYS A  40       8.035  -5.867  24.234  1.00 89.83           H
ATOM    309  CB  LYS A  40       7.225  -4.034  23.529  1.00 89.83           C
ATOM    310 1HB  LYS A  40       7.353  -2.963  23.689  1.00 89.83           H
ATOM    311 2HB  LYS A  40       7.392  -4.219  22.468  1.00 89.83           H
ATOM    312  CG  LYS A  40       5.800  -4.444  23.906  1.00 89.83           C
ATOM    313 1HG  LYS A  40       5.665  -4.355  24.984  1.00 89.83           H
ATOM    314 2HG  LYS A  40       5.086  -3.765  23.438  1.00 89.83           H
ATOM    315  CD  LYS A  40       5.508  -5.880  23.467  1.00 89.83           C
ATOM    316 1HD  LYS A  40       5.794  -6.010  22.423  1.00 89.83           H
ATOM    317 2HD  LYS A  40       6.114  -6.573  24.051  1.00 89.83           H
ATOM    318  CE  LYS A  40       4.026  -6.217  23.642  1.00 89.83           C
ATOM    319 1HE  LYS A  40       3.820  -6.447  24.687  1.00 89.83           H
ATOM    320 2HE  LYS A  40       3.417  -5.352  23.380  1.00 89.83           H
ATOM    321  NZ  LYS A  40       3.653  -7.370  22.792  1.00 89.83           N
ATOM    322 1HZ  LYS A  40       2.670  -7.583  22.924  1.00 89.83           H
ATOM    323 2HZ  LYS A  40       3.820  -7.140  21.818  1.00 89.83           H
ATOM    324 3HZ  LYS A  40       4.212  -8.175  23.050  1.00 89.83           H
ATOM    325  HN  LYS A  40       7.917  -3.532  25.968  1.00 89.83           H
ATOM    326  N   ASN A  41      10.604  -4.697  24.883  1.00 87.87           N
ATOM    327  CA  ASN A  41      12.006  -4.404  24.640  1.00 87.87           C
ATOM    328  C   ASN A  41      12.527  -5.315  23.527  1.00 87.87           C
ATOM    329  O   ASN A  41      13.256  -4.867  22.643  1.00 87.87           O
ATOM    330  HA  ASN A  41      12.035  -3.350  24.363  1.00 87.87           H
ATOM    331  CB  ASN A  41      12.847  -4.659  25.892  1.00 87.87           C
ATOM    332 1HB  ASN A  41      12.548  -5.601  26.351  1.00 87.87           H
ATOM    333 2HB  ASN A  41      13.897  -4.758  25.615  1.00 87.87           H
ATOM    334  CG  ASN A  41      12.686  -3.520  26.902  1.00 87.87           C
ATOM    335  OD1 ASN A  41      12.378  -2.391  26.559  1.00 87.87           O
ATOM    336  ND2 ASN A  41      12.911  -3.880  28.162  1.00 87.87           N
ATOM    337 1HD2 ASN A  41      13.160  -4.824  28.376  1.00 87.87           H
ATOM    338 2HD2 ASN A  41      12.831  -3.205  28.897  1.00 87.87           H
ATOM    339  HN  ASN A  41      10.391  -5.002  25.812  1.00 87.87           H
ATOM    340  N   ASN A  42      12.132  -6.578  23.606  1.00 89.74           N
ATOM    341  CA  ASN A  42      12.597  -7.568  22.650  1.00 89.74           C
ATOM    342  C   ASN A  42      12.134  -7.173  21.247  1.00 89.74           C
ATOM    343  O   ASN A  42      12.879  -7.317  20.279  1.00 89.74           O
ATOM    344  HA  ASN A  42      13.683  -7.571  22.745  1.00 89.74           H
ATOM    345  CB  ASN A  42      12.022  -8.951  22.966  1.00 89.74           C
ATOM    346 1HB  ASN A  42      10.939  -8.883  23.070  1.00 89.74           H
ATOM    347 2HB  ASN A  42      12.221  -9.629  22.136  1.00 89.74           H
ATOM    348  CG  ASN A  42      12.629  -9.516  24.251  1.00 89.74           C
ATOM    349  OD1 ASN A  42      13.580  -8.989  24.804  1.00 89.74           O
ATOM    350  ND2 ASN A  42      12.027 -10.616  24.695  1.00 89.74           N
ATOM    351 1HD2 ASN A  42      11.250 -10.998  24.194  1.00 89.74           H
ATOM    352 2HD2 ASN A  42      12.351 -11.061  25.530  1.00 89.74           H
ATOM    353  HN  ASN A  42      11.508  -6.926  24.306  1.00 89.74           H
ATOM    354  N   VAL A  43      10.905  -6.682  21.180  1.00 90.74           N
ATOM    355  CA  VAL A  43      10.329  -6.275  19.910  1.00 90.74           C
ATOM    356  C   VAL A  43      11.126  -5.097  19.347  1.00 90.74           C
ATOM    357  O   VAL A  43      11.449  -5.071  18.161  1.00 90.74           O
ATOM    358  HA  VAL A  43      10.417  -7.118  19.224  1.00 90.74           H
ATOM    359  CB  VAL A  43       8.842  -5.961  20.086  1.00 90.74           C
ATOM    360  HB  VAL A  43       8.758  -5.081  20.723  1.00 90.74           H
ATOM    361  CG1 VAL A  43       8.188  -5.632  18.742  1.00 90.74           C
ATOM    362 1HG1 VAL A  43       8.679  -4.764  18.302  1.00 90.74           H
ATOM    363 2HG1 VAL A  43       8.288  -6.485  18.071  1.00 90.74           H
ATOM    364 3HG1 VAL A  43       7.132  -5.413  18.896  1.00 90.74           H
ATOM    365  CG2 VAL A  43       8.116  -7.115  20.781  1.00 90.74           C
ATOM    366 1HG2 VAL A  43       8.213  -8.019  20.180  1.00 90.74           H
ATOM    367 2HG2 VAL A  43       8.557  -7.282  21.764  1.00 90.74           H
ATOM    368 3HG2 VAL A  43       7.061  -6.865  20.893  1.00 90.74           H
ATOM    369  HN  VAL A  43      10.307  -6.561  21.973  1.00 90.74           H
ATOM    370  N   ARG A  44      11.421  -4.150  20.226  1.00 89.38           N
ATOM    371  CA  ARG A  44      12.109  -2.938  19.817  1.00 89.38           C
ATOM    372  C   ARG A  44      13.525  -3.266  19.338  1.00 89.38           C
ATOM    373  O   ARG A  44      14.009  -2.680  18.371  1.00 89.38           O
ATOM    374  HA  ARG A  44      11.504  -2.534  19.005  1.00 89.38           H
ATOM    375  CB  ARG A  44      12.188  -1.934  20.969  1.00 89.38           C
ATOM    376 1HB  ARG A  44      12.599  -2.421  21.853  1.00 89.38           H
ATOM    377 2HB  ARG A  44      12.870  -1.125  20.705  1.00 89.38           H
ATOM    378  CG  ARG A  44      10.808  -1.359  21.291  1.00 89.38           C
ATOM    379 1HG  ARG A  44      10.307  -1.068  20.368  1.00 89.38           H
ATOM    380 2HG  ARG A  44      10.191  -2.126  21.760  1.00 89.38           H
ATOM    381  CD  ARG A  44      10.920  -0.149  22.220  1.00 89.38           C
ATOM    382 1HD  ARG A  44      11.741   0.492  21.898  1.00 89.38           H
ATOM    383 2HD  ARG A  44      10.010   0.447  22.167  1.00 89.38           H
ATOM    384  NE  ARG A  44      11.148  -0.599  23.612  1.00 89.38           N
ATOM    385  HE  ARG A  44      12.043  -0.982  23.841  1.00 89.38           H
ATOM    386  CZ  ARG A  44      10.229  -0.527  24.584  1.00 89.38           C
ATOM    387  NH1 ARG A  44       9.012  -0.024  24.335  1.00 89.38           N
ATOM    388 1HH1 ARG A  44       8.784   0.301  23.417  1.00 89.38           H
ATOM    389 2HH1 ARG A  44       8.332   0.026  25.066  1.00 89.38           H
ATOM    390  NH2 ARG A  44      10.545  -0.965  25.811  1.00 89.38           N
ATOM    391 1HH2 ARG A  44       9.870  -0.919  26.548  1.00 89.38           H
ATOM    392 2HH2 ARG A  44      11.455  -1.339  25.989  1.00 89.38           H
ATOM    393  HN  ARG A  44      11.199  -4.202  21.199  1.00 89.38           H
ATOM    394  N   GLN A  45      14.149  -4.203  20.037  1.00 90.46           N
ATOM    395  CA  GLN A  45      15.517  -4.581  19.727  1.00 90.46           C
ATOM    396  C   GLN A  45      15.588  -5.233  18.344  1.00 90.46           C
ATOM    397  O   GLN A  45      16.498  -4.950  17.567  1.00 90.46           O
ATOM    398  HA  GLN A  45      16.083  -3.649  19.726  1.00 90.46           H
ATOM    399  CB  GLN A  45      16.086  -5.511  20.801  1.00 90.46           C
ATOM    400 1HB  GLN A  45      15.953  -5.061  21.784  1.00 90.46           H
ATOM    401 2HB  GLN A  45      15.534  -6.451  20.803  1.00 90.46           H
ATOM    402  CG  GLN A  45      17.571  -5.786  20.557  1.00 90.46           C
ATOM    403 1HG  GLN A  45      17.705  -6.233  19.572  1.00 90.46           H
ATOM    404 2HG  GLN A  45      18.124  -4.847  20.558  1.00 90.46           H
ATOM    405  CD  GLN A  45      18.139  -6.720  21.628  1.00 90.46           C
ATOM    406  OE1 GLN A  45      17.427  -7.256  22.462  1.00 90.46           O
ATOM    407  NE2 GLN A  45      19.457  -6.884  21.559  1.00 90.46           N
ATOM    408 1HE2 GLN A  45      19.983  -6.415  20.850  1.00 90.46           H
ATOM    409 2HE2 GLN A  45      19.922  -7.477  22.217  1.00 90.46           H
ATOM    410  HN  GLN A  45      13.737  -4.698  20.802  1.00 90.46           H
ATOM    411  N   PHE A  46      14.614  -6.092  18.081  1.00 92.51           N
ATOM    412  CA  PHE A  46      14.517  -6.736  16.782  1.00 92.51           C
ATOM    413  C   PHE A  46      14.332  -5.702  15.669  1.00 92.51           C
ATOM    414  O   PHE A  46      15.029  -5.744  14.656  1.00 92.51           O
ATOM    415  HA  PHE A  46      15.447  -7.280  16.620  1.00 92.51           H
ATOM    416  CB  PHE A  46      13.287  -7.646  16.825  1.00 92.51           C
ATOM    417 1HB  PHE A  46      13.454  -8.431  17.563  1.00 92.51           H
ATOM    418 2HB  PHE A  46      12.430  -7.065  17.166  1.00 92.51           H
ATOM    419  CG  PHE A  46      12.945  -8.294  15.482  1.00 92.51           C
ATOM    420  CD1 PHE A  46      11.942  -7.784  14.717  1.00 92.51           C
ATOM    421  HD1 PHE A  46      11.383  -6.914  15.061  1.00 92.51           H
ATOM    422  CD2 PHE A  46      13.643  -9.379  15.053  1.00 92.51           C
ATOM    423  HD2 PHE A  46      14.446  -9.788  15.665  1.00 92.51           H
ATOM    424  CE1 PHE A  46      11.624  -8.385  13.471  1.00 92.51           C
ATOM    425  HE1 PHE A  46      10.821  -7.977  12.858  1.00 92.51           H
ATOM    426  CE2 PHE A  46      13.325  -9.980  13.806  1.00 92.51           C
ATOM    427  HE2 PHE A  46      13.884 -10.850  13.462  1.00 92.51           H
ATOM    428  CZ  PHE A  46      12.322  -9.470  13.041  1.00 92.51           C
ATOM    429  HZ  PHE A  46      12.078  -9.932  12.084  1.00 92.51           H
ATOM    430  HN  PHE A  46      13.903  -6.349  18.734  1.00 92.51           H
ATOM    431  N   ALA A  47      13.390  -4.798  15.895  1.00 91.35           N
ATOM    432  CA  ALA A  47      13.039  -3.815  14.885  1.00 91.35           C
ATOM    433  C   ALA A  47      14.281  -3.000  14.519  1.00 91.35           C
ATOM    434  O   ALA A  47      14.516  -2.713  13.346  1.00 91.35           O
ATOM    435  HA  ALA A  47      12.695  -4.354  14.003  1.00 91.35           H
ATOM    436  CB  ALA A  47      11.898  -2.937  15.403  1.00 91.35           C
ATOM    437 1HB  ALA A  47      11.030  -3.560  15.620  1.00 91.35           H
ATOM    438 2HB  ALA A  47      12.216  -2.426  16.311  1.00 91.35           H
ATOM    439 3HB  ALA A  47      11.635  -2.199  14.644  1.00 91.35           H
ATOM    440  HN  ALA A  47      12.873  -4.732  16.748  1.00 91.35           H
ATOM    441  N   SER A  48      15.045  -2.651  15.544  1.00 92.04           N
ATOM    442  CA  SER A  48      16.125  -1.693  15.381  1.00 92.04           C
ATOM    443  C   SER A  48      17.202  -2.271  14.460  1.00 92.04           C
ATOM    444  O   SER A  48      17.931  -1.525  13.808  1.00 92.04           O
ATOM    445  HA  SER A  48      15.665  -0.815  14.927  1.00 92.04           H
ATOM    446  CB  SER A  48      16.730  -1.310  16.732  1.00 92.04           C
ATOM    447 1HB  SER A  48      17.368  -0.435  16.609  1.00 92.04           H
ATOM    448 2HB  SER A  48      15.933  -1.030  17.421  1.00 92.04           H
ATOM    449  OG  SER A  48      17.491  -2.375  17.297  1.00 92.04           O
ATOM    450  HG  SER A  48      17.864  -2.097  18.182  1.00 92.04           H
ATOM    451  HN  SER A  48      14.935  -3.010  16.471  1.00 92.04           H
ATOM    452  N   HIS A  49      17.268  -3.594  14.437  1.00 92.40           N
ATOM    453  CA  HIS A  49      18.270  -4.279  13.639  1.00 92.40           C
ATOM    454  C   HIS A  49      17.683  -4.631  12.270  1.00 92.40           C
ATOM    455  O   HIS A  49      18.376  -4.557  11.256  1.00 92.40           O
ATOM    456  HA  HIS A  49      19.094  -3.579  13.502  1.00 92.40           H
ATOM    457  CB  HIS A  49      18.815  -5.501  14.382  1.00 92.40           C
ATOM    458 1HB  HIS A  49      17.979  -6.132  14.683  1.00 92.40           H
ATOM    459 2HB  HIS A  49      19.426  -6.087  13.696  1.00 92.40           H
ATOM    460  CG  HIS A  49      19.636  -5.161  15.602  1.00 92.40           C
ATOM    461  ND1 HIS A  49      19.069  -4.874  16.832  1.00 92.40           N
ATOM    462  HD1 HIS A  49      18.091  -4.861  17.036  1.00 92.40           H
ATOM    463  CD2 HIS A  49      20.987  -5.067  15.770  1.00 92.40           C
ATOM    464  HD2 HIS A  49      21.738  -5.232  14.997  1.00 92.40           H
ATOM    465  CE1 HIS A  49      20.044  -4.619  17.692  1.00 92.40           C
ATOM    466  HE1 HIS A  49      19.919  -4.359  18.744  1.00 92.40           H
ATOM    467  NE2 HIS A  49      21.232  -4.738  17.032  1.00 92.40           N
ATOM    468  HN  HIS A  49      16.654  -4.193  14.950  1.00 92.40           H
ATOM    469  N   PHE A  50      16.412  -5.005  12.285  1.00 93.86           N
ATOM    470  CA  PHE A  50      15.806  -5.643  11.129  1.00 93.86           C
ATOM    471  C   PHE A  50      15.307  -4.600  10.127  1.00 93.86           C
ATOM    472  O   PHE A  50      15.572  -4.707   8.930  1.00 93.86           O
ATOM    473  HA  PHE A  50      16.574  -6.257  10.659  1.00 93.86           H
ATOM    474  CB  PHE A  50      14.614  -6.454  11.639  1.00 93.86           C
ATOM    475 1HB  PHE A  50      14.962  -7.156  12.396  1.00 93.86           H
ATOM    476 2HB  PHE A  50      13.911  -5.779  12.129  1.00 93.86           H
ATOM    477  CG  PHE A  50      13.875  -7.229  10.546  1.00 93.86           C
ATOM    478  CD1 PHE A  50      12.644  -6.820  10.136  1.00 93.86           C
ATOM    479  HD1 PHE A  50      12.184  -5.940  10.585  1.00 93.86           H
ATOM    480  CD2 PHE A  50      14.449  -8.327   9.985  1.00 93.86           C
ATOM    481  HD2 PHE A  50      15.435  -8.655  10.314  1.00 93.86           H
ATOM    482  CE1 PHE A  50      11.959  -7.540   9.121  1.00 93.86           C
ATOM    483  HE1 PHE A  50      10.973  -7.212   8.793  1.00 93.86           H
ATOM    484  CE2 PHE A  50      13.763  -9.046   8.970  1.00 93.86           C
ATOM    485  HE2 PHE A  50      14.223  -9.926   8.521  1.00 93.86           H
ATOM    486  CZ  PHE A  50      12.533  -8.637   8.560  1.00 93.86           C
ATOM    487  HZ  PHE A  50      12.007  -9.190   7.781  1.00 93.86           H
ATOM    488  HN  PHE A  50      15.802  -4.880  13.067  1.00 93.86           H
ATOM    489  N   LEU A  51      14.594  -3.615  10.652  1.00 93.99           N
ATOM    490  CA  LEU A  51      13.777  -2.753   9.815  1.00 93.99           C
ATOM    491  C   LEU A  51      14.685  -1.835   8.995  1.00 93.99           C
ATOM    492  O   LEU A  51      14.560  -1.761   7.774  1.00 93.99           O
ATOM    493  HA  LEU A  51      13.224  -3.394   9.128  1.00 93.99           H
ATOM    494  CB  LEU A  51      12.747  -2.003  10.662  1.00 93.99           C
ATOM    495 1HB  LEU A  51      13.280  -1.393  11.391  1.00 93.99           H
ATOM    496 2HB  LEU A  51      12.201  -1.318  10.012  1.00 93.99           H
ATOM    497  CG  LEU A  51      11.732  -2.871  11.409  1.00 93.99           C
ATOM    498  HG  LEU A  51      12.276  -3.503  12.111  1.00 93.99           H
ATOM    499  CD1 LEU A  51      10.771  -2.008  12.228  1.00 93.99           C
ATOM    500 1HD1 LEU A  51      11.335  -1.425  12.956  1.00 93.99           H
ATOM    501 2HD1 LEU A  51      10.231  -1.334  11.563  1.00 93.99           H
ATOM    502 3HD1 LEU A  51      10.060  -2.650  12.749  1.00 93.99           H
ATOM    503  CD2 LEU A  51      10.991  -3.800  10.446  1.00 93.99           C
ATOM    504 1HD2 LEU A  51      10.460  -3.204   9.703  1.00 93.99           H
ATOM    505 2HD2 LEU A  51      11.707  -4.451   9.945  1.00 93.99           H
ATOM    506 3HD2 LEU A  51      10.276  -4.405  11.003  1.00 93.99           H
ATOM    507  HN  LEU A  51      14.568  -3.402  11.629  1.00 93.99           H
ATOM    508  N   PRO A  52      15.613  -1.122   9.648  1.00 95.05           N
ATOM    509  CA  PRO A  52      16.320  -0.021   8.990  1.00 95.05           C
ATOM    510  C   PRO A  52      16.955  -0.447   7.676  1.00 95.05           C
ATOM    511  O   PRO A  52      16.729   0.179   6.641  1.00 95.05           O
ATOM    512  HA  PRO A  52      15.619   0.770   8.724  1.00 95.05           H
ATOM    513  CB  PRO A  52      17.372   0.400  10.018  1.00 95.05           C
ATOM    514 1HB  PRO A  52      18.316  -0.123   9.864  1.00 95.05           H
ATOM    515 2HB  PRO A  52      17.588   1.467   9.957  1.00 95.05           H
ATOM    516  CG  PRO A  52      16.732   0.029  11.350  1.00 95.05           C
ATOM    517 1HG  PRO A  52      17.474  -0.063  12.144  1.00 95.05           H
ATOM    518 2HG  PRO A  52      16.021   0.786  11.682  1.00 95.05           H
ATOM    519  CD  PRO A  52      16.055  -1.296  11.044  1.00 95.05           C
ATOM    520 1HD  PRO A  52      16.743  -2.135  11.143  1.00 95.05           H
ATOM    521 2HD  PRO A  52      15.221  -1.490  11.719  1.00 95.05           H
ATOM    522  N   PRO A  53      17.761  -1.518   7.685  1.00 95.42           N
ATOM    523  CA  PRO A  53      18.425  -1.972   6.460  1.00 95.42           C
ATOM    524  C   PRO A  53      17.445  -2.182   5.317  1.00 95.42           C
ATOM    525  O   PRO A  53      17.723  -1.804   4.180  1.00 95.42           O
ATOM    526  HA  PRO A  53      19.118  -1.210   6.105  1.00 95.42           H
ATOM    527  CB  PRO A  53      19.099  -3.281   6.878  1.00 95.42           C
ATOM    528 1HB  PRO A  53      18.456  -4.141   6.692  1.00 95.42           H
ATOM    529 2HB  PRO A  53      20.023  -3.450   6.326  1.00 95.42           H
ATOM    530  CG  PRO A  53      19.359  -3.084   8.367  1.00 95.42           C
ATOM    531 1HG  PRO A  53      19.506  -4.034   8.881  1.00 95.42           H
ATOM    532 2HG  PRO A  53      20.259  -2.496   8.546  1.00 95.42           H
ATOM    533  CD  PRO A  53      18.105  -2.368   8.839  1.00 95.42           C
ATOM    534 1HD  PRO A  53      17.303  -3.067   9.074  1.00 95.42           H
ATOM    535 2HD  PRO A  53      18.287  -1.783   9.741  1.00 95.42           H
ATOM    536  N   LEU A  54      16.315  -2.786   5.652  1.00 94.76           N
ATOM    537  CA  LEU A  54      15.347  -3.177   4.641  1.00 94.76           C
ATOM    538  C   LEU A  54      14.685  -1.925   4.063  1.00 94.76           C
ATOM    539  O   LEU A  54      14.520  -1.809   2.849  1.00 94.76           O
ATOM    540  HA  LEU A  54      15.894  -3.679   3.842  1.00 94.76           H
ATOM    541  CB  LEU A  54      14.353  -4.189   5.214  1.00 94.76           C
ATOM    542 1HB  LEU A  54      13.915  -3.767   6.118  1.00 94.76           H
ATOM    543 2HB  LEU A  54      13.542  -4.317   4.497  1.00 94.76           H
ATOM    544  CG  LEU A  54      14.920  -5.569   5.552  1.00 94.76           C
ATOM    545  HG  LEU A  54      15.777  -5.434   6.211  1.00 94.76           H
ATOM    546  CD1 LEU A  54      13.894  -6.413   6.311  1.00 94.76           C
ATOM    547 1HD1 LEU A  54      13.624  -5.909   7.239  1.00 94.76           H
ATOM    548 2HD1 LEU A  54      13.003  -6.542   5.695  1.00 94.76           H
ATOM    549 3HD1 LEU A  54      14.323  -7.389   6.538  1.00 94.76           H
ATOM    550  CD2 LEU A  54      15.426  -6.277   4.293  1.00 94.76           C
ATOM    551 1HD2 LEU A  54      14.603  -6.401   3.590  1.00 94.76           H
ATOM    552 2HD2 LEU A  54      16.212  -5.680   3.831  1.00 94.76           H
ATOM    553 3HD2 LEU A  54      15.824  -7.256   4.562  1.00 94.76           H
ATOM    554  HN  LEU A  54      16.056  -3.008   6.592  1.00 94.76           H
ATOM    555  N   TYR A  55      14.325  -1.018   4.959  1.00 94.49           N
ATOM    556  CA  TYR A  55      13.615   0.186   4.561  1.00 94.49           C
ATOM    557  C   TYR A  55      14.490   1.069   3.669  1.00 94.49           C
ATOM    558  O   TYR A  55      13.992   1.710   2.745  1.00 94.49           O
ATOM    559  HA  TYR A  55      12.728  -0.115   4.004  1.00 94.49           H
ATOM    560  CB  TYR A  55      13.304   0.940   5.856  1.00 94.49           C
ATOM    561 1HB  TYR A  55      14.194   0.941   6.486  1.00 94.49           H
ATOM    562 2HB  TYR A  55      13.083   1.979   5.615  1.00 94.49           H
ATOM    563  CG  TYR A  55      12.135   0.355   6.651  1.00 94.49           C
ATOM    564  CD1 TYR A  55      11.495  -0.782   6.202  1.00 94.49           C
ATOM    565  HD1 TYR A  55      11.823  -1.264   5.281  1.00 94.49           H
ATOM    566  CD2 TYR A  55      11.720   0.966   7.817  1.00 94.49           C
ATOM    567  HD2 TYR A  55      12.226   1.864   8.172  1.00 94.49           H
ATOM    568  CE1 TYR A  55      10.395  -1.332   6.950  1.00 94.49           C
ATOM    569  HE1 TYR A  55       9.880  -2.230   6.606  1.00 94.49           H
ATOM    570  CE2 TYR A  55      10.620   0.415   8.566  1.00 94.49           C
ATOM    571  HE2 TYR A  55      10.282   0.887   9.488  1.00 94.49           H
ATOM    572  CZ  TYR A  55      10.011  -0.706   8.095  1.00 94.49           C
ATOM    573  OH  TYR A  55       8.972  -1.226   8.802  1.00 94.49           O
ATOM    574  HH  TYR A  55       8.587  -2.011   8.317  1.00 94.49           H
ATOM    575  HN  TYR A  55      14.509  -1.096   5.939  1.00 94.49           H
ATOM    576  N   TRP A  56      15.778   1.073   3.976  1.00 95.44           N
ATOM    577  CA  TRP A  56      16.740   1.795   3.161  1.00 95.44           C
ATOM    578  C   TRP A  56      16.807   1.112   1.793  1.00 95.44           C
ATOM    579  O   TRP A  56      16.823   1.781   0.761  1.00 95.44           O
ATOM    580  HA  TRP A  56      16.381   2.818   3.049  1.00 95.44           H
ATOM    581  CB  TRP A  56      18.100   1.874   3.857  1.00 95.44           C
ATOM    582 1HB  TRP A  56      18.260   0.957   4.424  1.00 95.44           H
ATOM    583 2HB  TRP A  56      18.883   1.920   3.100  1.00 95.44           H
ATOM    584  CG  TRP A  56      18.249   3.071   4.798  1.00 95.44           C
ATOM    585  CD1 TRP A  56      18.383   3.061   6.131  1.00 95.44           C
ATOM    586  HD1 TRP A  56      18.402   2.156   6.739  1.00 95.44           H
ATOM    587  CD2 TRP A  56      18.275   4.463   4.420  1.00 95.44           C
ATOM    588  NE1 TRP A  56      18.492   4.340   6.638  1.00 95.44           N
ATOM    589  HE1 TRP A  56      18.600   4.588   7.601  1.00 95.44           H
ATOM    590  CE2 TRP A  56      18.424   5.220   5.565  1.00 95.44           C
ATOM    591  CE3 TRP A  56      18.175   5.064   3.153  1.00 95.44           C
ATOM    592  HE3 TRP A  56      18.057   4.489   2.234  1.00 95.44           H
ATOM    593  CZ2 TRP A  56      18.487   6.618   5.557  1.00 95.44           C
ATOM    594  HZ2 TRP A  56      18.605   7.193   6.475  1.00 95.44           H
ATOM    595  CZ3 TRP A  56      18.240   6.463   3.162  1.00 95.44           C
ATOM    596  HZ3 TRP A  56      18.168   6.979   2.205  1.00 95.44           H
ATOM    597  CH2 TRP A  56      18.390   7.239   4.305  1.00 95.44           C
ATOM    598  HH2 TRP A  56      18.432   8.325   4.228  1.00 95.44           H
ATOM    599  HN  TRP A  56      16.167   0.596   4.765  1.00 95.44           H
ATOM    600  N   LEU A  57      16.846  -0.212   1.830  1.00 95.05           N
ATOM    601  CA  LEU A  57      16.928  -0.993   0.607  1.00 95.05           C
ATOM    602  C   LEU A  57      15.696  -0.712  -0.255  1.00 95.05           C
ATOM    603  O   LEU A  57      15.820  -0.406  -1.440  1.00 95.05           O
ATOM    604  HA  LEU A  57      17.812  -0.659   0.065  1.00 95.05           H
ATOM    605  CB  LEU A  57      17.127  -2.475   0.930  1.00 95.05           C
ATOM    606 1HB  LEU A  57      18.025  -2.576   1.540  1.00 95.05           H
ATOM    607 2HB  LEU A  57      16.288  -2.810   1.540  1.00 95.05           H
ATOM    608  CG  LEU A  57      17.254  -3.412  -0.272  1.00 95.05           C
ATOM    609  HG  LEU A  57      16.444  -3.188  -0.967  1.00 95.05           H
ATOM    610  CD1 LEU A  57      18.568  -3.173  -1.018  1.00 95.05           C
ATOM    611 1HD1 LEU A  57      18.602  -2.143  -1.373  1.00 95.05           H
ATOM    612 2HD1 LEU A  57      19.406  -3.353  -0.345  1.00 95.05           H
ATOM    613 3HD1 LEU A  57      18.632  -3.852  -1.868  1.00 95.05           H
ATOM    614  CD2 LEU A  57      17.093  -4.873   0.152  1.00 95.05           C
ATOM    615 1HD2 LEU A  57      17.867  -5.128   0.877  1.00 95.05           H
ATOM    616 2HD2 LEU A  57      16.112  -5.015   0.604  1.00 95.05           H
ATOM    617 3HD2 LEU A  57      17.188  -5.518  -0.722  1.00 95.05           H
ATOM    618  HN  LEU A  57      16.822  -0.749   2.673  1.00 95.05           H
ATOM    619  N   VAL A  58      14.535  -0.826   0.373  1.00 94.55           N
ATOM    620  CA  VAL A  58      13.279  -0.658  -0.339  1.00 94.55           C
ATOM    621  C   VAL A  58      13.208   0.758  -0.914  1.00 94.55           C
ATOM    622  O   VAL A  58      12.783   0.949  -2.052  1.00 94.55           O
ATOM    623  HA  VAL A  58      13.271  -1.372  -1.163  1.00 94.55           H
ATOM    624  CB  VAL A  58      12.105  -0.988   0.585  1.00 94.55           C
ATOM    625  HB  VAL A  58      12.209  -0.385   1.487  1.00 94.55           H
ATOM    626  CG1 VAL A  58      10.772  -0.626  -0.072  1.00 94.55           C
ATOM    627 1HG1 VAL A  58      10.753   0.441  -0.293  1.00 94.55           H
ATOM    628 2HG1 VAL A  58      10.657  -1.191  -0.997  1.00 94.55           H
ATOM    629 3HG1 VAL A  58       9.954  -0.871   0.606  1.00 94.55           H
ATOM    630  CG2 VAL A  58      12.131  -2.461   0.999  1.00 94.55           C
ATOM    631 1HG2 VAL A  58      12.063  -3.089   0.111  1.00 94.55           H
ATOM    632 2HG2 VAL A  58      13.061  -2.674   1.526  1.00 94.55           H
ATOM    633 3HG2 VAL A  58      11.286  -2.668   1.656  1.00 94.55           H
ATOM    634  HN  VAL A  58      14.444  -1.027   1.348  1.00 94.55           H
ATOM    635  N   PHE A  59      13.631   1.714  -0.100  1.00 96.19           N
ATOM    636  CA  PHE A  59      13.631   3.106  -0.517  1.00 96.19           C
ATOM    637  C   PHE A  59      14.437   3.293  -1.804  1.00 96.19           C
ATOM    638  O   PHE A  59      13.937   3.855  -2.777  1.00 96.19           O
ATOM    639  HA  PHE A  59      12.594   3.390  -0.695  1.00 96.19           H
ATOM    640  CB  PHE A  59      14.291   3.909   0.606  1.00 96.19           C
ATOM    641 1HB  PHE A  59      13.657   3.865   1.491  1.00 96.19           H
ATOM    642 2HB  PHE A  59      15.238   3.437   0.868  1.00 96.19           H
ATOM    643  CG  PHE A  59      14.549   5.375   0.253  1.00 96.19           C
ATOM    644  CD1 PHE A  59      15.824   5.838   0.158  1.00 96.19           C
ATOM    645  HD1 PHE A  59      16.663   5.164   0.333  1.00 96.19           H
ATOM    646  CD2 PHE A  59      13.503   6.217   0.034  1.00 96.19           C
ATOM    647  HD2 PHE A  59      12.481   5.846   0.110  1.00 96.19           H
ATOM    648  CE1 PHE A  59      16.064   7.199  -0.170  1.00 96.19           C
ATOM    649  HE1 PHE A  59      17.086   7.569  -0.245  1.00 96.19           H
ATOM    650  CE2 PHE A  59      13.742   7.577  -0.294  1.00 96.19           C
ATOM    651  HE2 PHE A  59      12.904   8.251  -0.469  1.00 96.19           H
ATOM    652  CZ  PHE A  59      15.018   8.040  -0.388  1.00 96.19           C
ATOM    653  HZ  PHE A  59      15.202   9.084  -0.640  1.00 96.19           H
ATOM    654  HN  PHE A  59      13.969   1.551   0.827  1.00 96.19           H
ATOM    655  N   ILE A  60      15.670   2.812  -1.767  1.00 95.97           N
ATOM    656  CA  ILE A  60      16.604   3.061  -2.853  1.00 95.97           C
ATOM    657  C   ILE A  60      16.067   2.424  -4.136  1.00 95.97           C
ATOM    658  O   ILE A  60      15.971   3.086  -5.169  1.00 95.97           O
ATOM    659  HA  ILE A  60      16.655   4.140  -2.998  1.00 95.97           H
ATOM    660  CB  ILE A  60      18.008   2.587  -2.472  1.00 95.97           C
ATOM    661  HB  ILE A  60      17.933   1.569  -2.088  1.00 95.97           H
ATOM    662  CG1 ILE A  60      18.592   3.450  -1.351  1.00 95.97           C
ATOM    663 1HG1 ILE A  60      18.856   4.432  -1.744  1.00 95.97           H
ATOM    664 2HG1 ILE A  60      17.840   3.607  -0.579  1.00 95.97           H
ATOM    665  CG2 ILE A  60      18.922   2.542  -3.697  1.00 95.97           C
ATOM    666 1HG2 ILE A  60      18.509   1.853  -4.434  1.00 95.97           H
ATOM    667 2HG2 ILE A  60      18.996   3.538  -4.133  1.00 95.97           H
ATOM    668 3HG2 ILE A  60      19.914   2.202  -3.398  1.00 95.97           H
ATOM    669  CD1 ILE A  60      19.829   2.790  -0.740  1.00 95.97           C
ATOM    670 1HD1 ILE A  60      19.556   1.819  -0.327  1.00 95.97           H
ATOM    671 2HD1 ILE A  60      20.588   2.657  -1.510  1.00 95.97           H
ATOM    672 3HD1 ILE A  60      20.225   3.424   0.054  1.00 95.97           H
ATOM    673  HN  ILE A  60      16.034   2.262  -1.015  1.00 95.97           H
ATOM    674  N   VAL A  61      15.732   1.146  -4.030  1.00 94.07           N
ATOM    675  CA  VAL A  61      15.334   0.378  -5.197  1.00 94.07           C
ATOM    676  C   VAL A  61      14.023   0.940  -5.750  1.00 94.07           C
ATOM    677  O   VAL A  61      13.866   1.080  -6.962  1.00 94.07           O
ATOM    678  HA  VAL A  61      16.112   0.497  -5.951  1.00 94.07           H
ATOM    679  CB  VAL A  61      15.243  -1.107  -4.839  1.00 94.07           C
ATOM    680  HB  VAL A  61      14.539  -1.211  -4.014  1.00 94.07           H
ATOM    681  CG1 VAL A  61      14.709  -1.923  -6.018  1.00 94.07           C
ATOM    682 1HG1 VAL A  61      13.714  -1.567  -6.285  1.00 94.07           H
ATOM    683 2HG1 VAL A  61      15.377  -1.810  -6.871  1.00 94.07           H
ATOM    684 3HG1 VAL A  61      14.655  -2.975  -5.737  1.00 94.07           H
ATOM    685  CG2 VAL A  61      16.598  -1.642  -4.371  1.00 94.07           C
ATOM    686 1HG2 VAL A  61      17.332  -1.518  -5.168  1.00 94.07           H
ATOM    687 2HG2 VAL A  61      16.922  -1.089  -3.490  1.00 94.07           H
ATOM    688 3HG2 VAL A  61      16.505  -2.699  -4.124  1.00 94.07           H
ATOM    689  HN  VAL A  61      15.729   0.639  -3.168  1.00 94.07           H
ATOM    690  N   GLY A  62      13.115   1.248  -4.835  1.00 94.97           N
ATOM    691  CA  GLY A  62      11.796   1.720  -5.220  1.00 94.97           C
ATOM    692  C   GLY A  62      11.876   3.103  -5.870  1.00 94.97           C
ATOM    693  O   GLY A  62      11.192   3.369  -6.857  1.00 94.97           O
ATOM    694 1HA  GLY A  62      11.340   1.014  -5.914  1.00 94.97           H
ATOM    695 2HA  GLY A  62      11.151   1.765  -4.341  1.00 94.97           H
ATOM    696  HN  GLY A  62      13.269   1.179  -3.850  1.00 94.97           H
ATOM    697  N   ALA A  63      12.718   3.946  -5.291  1.00 95.31           N
ATOM    698  CA  ALA A  63      12.851   5.314  -5.763  1.00 95.31           C
ATOM    699  C   ALA A  63      13.380   5.304  -7.199  1.00 95.31           C
ATOM    700  O   ALA A  63      12.866   6.017  -8.059  1.00 95.31           O
ATOM    701  HA  ALA A  63      11.859   5.766  -5.754  1.00 95.31           H
ATOM    702  CB  ALA A  63      13.759   6.096  -4.812  1.00 95.31           C
ATOM    703 1HB  ALA A  63      13.324   6.098  -3.813  1.00 95.31           H
ATOM    704 2HB  ALA A  63      14.742   5.626  -4.780  1.00 95.31           H
ATOM    705 3HB  ALA A  63      13.858   7.122  -5.167  1.00 95.31           H
ATOM    706  HN  ALA A  63      13.302   3.708  -4.514  1.00 95.31           H
ATOM    707  N   LEU A  64      14.402   4.487  -7.413  1.00 93.42           N
ATOM    708  CA  LEU A  64      15.015   4.385  -8.727  1.00 93.42           C
ATOM    709  C   LEU A  64      13.989   3.839  -9.722  1.00 93.42           C
ATOM    710  O   LEU A  64      13.841   4.370 -10.821  1.00 93.42           O
ATOM    711  HA  LEU A  64      15.294   5.392  -9.037  1.00 93.42           H
ATOM    712  CB  LEU A  64      16.302   3.561  -8.655  1.00 93.42           C
ATOM    713 1HB  LEU A  64      16.074   2.609  -8.176  1.00 93.42           H
ATOM    714 2HB  LEU A  64      16.624   3.337  -9.672  1.00 93.42           H
ATOM    715  CG  LEU A  64      17.471   4.207  -7.909  1.00 93.42           C
ATOM    716  HG  LEU A  64      17.127   4.491  -6.915  1.00 93.42           H
ATOM    717  CD1 LEU A  64      18.620   3.213  -7.724  1.00 93.42           C
ATOM    718 1HD1 LEU A  64      18.269   2.356  -7.149  1.00 93.42           H
ATOM    719 2HD1 LEU A  64      18.970   2.877  -8.700  1.00 93.42           H
ATOM    720 3HD1 LEU A  64      19.438   3.699  -7.192  1.00 93.42           H
ATOM    721  CD2 LEU A  64      17.929   5.487  -8.612  1.00 93.42           C
ATOM    722 1HD2 LEU A  64      18.249   5.251  -9.626  1.00 93.42           H
ATOM    723 2HD2 LEU A  64      17.102   6.197  -8.648  1.00 93.42           H
ATOM    724 3HD2 LEU A  64      18.761   5.926  -8.061  1.00 93.42           H
ATOM    725  HN  LEU A  64      14.809   3.904  -6.710  1.00 93.42           H
ATOM    726  N   GLY A  65      13.308   2.783  -9.301  1.00 91.74           N
ATOM    727  CA  GLY A  65      12.398   2.078 -10.188  1.00 91.74           C
ATOM    728  C   GLY A  65      11.262   2.994 -10.649  1.00 91.74           C
ATOM    729  O   GLY A  65      11.019   3.132 -11.847  1.00 91.74           O
ATOM    730 1HA  GLY A  65      12.944   1.705 -11.054  1.00 91.74           H
ATOM    731 2HA  GLY A  65      11.984   1.210  -9.674  1.00 91.74           H
ATOM    732  HN  GLY A  65      13.370   2.410  -8.375  1.00 91.74           H
ATOM    733  N   ASN A  66      10.597   3.596  -9.674  1.00 93.77           N
ATOM    734  CA  ASN A  66       9.391   4.358  -9.950  1.00 93.77           C
ATOM    735  C   ASN A  66       9.766   5.649 -10.681  1.00 93.77           C
ATOM    736  O   ASN A  66       9.011   6.132 -11.523  1.00 93.77           O
ATOM    737  HA  ASN A  66       8.770   3.701 -10.558  1.00 93.77           H
ATOM    738  CB  ASN A  66       8.672   4.739  -8.655  1.00 93.77           C
ATOM    739 1HB  ASN A  66       9.393   5.122  -7.933  1.00 93.77           H
ATOM    740 2HB  ASN A  66       7.961   5.542  -8.852  1.00 93.77           H
ATOM    741  CG  ASN A  66       7.937   3.536  -8.061  1.00 93.77           C
ATOM    742  OD1 ASN A  66       6.983   3.020  -8.620  1.00 93.77           O
ATOM    743  ND2 ASN A  66       8.434   3.118  -6.900  1.00 93.77           N
ATOM    744 1HD2 ASN A  66       9.219   3.586  -6.495  1.00 93.77           H
ATOM    745 2HD2 ASN A  66       8.022   2.336  -6.432  1.00 93.77           H
ATOM    746  HN  ASN A  66      10.869   3.569  -8.712  1.00 93.77           H
ATOM    747  N   SER A  67      10.932   6.173 -10.331  1.00 92.51           N
ATOM    748  CA  SER A  67      11.448   7.360 -10.991  1.00 92.51           C
ATOM    749  C   SER A  67      11.660   7.080 -12.480  1.00 92.51           C
ATOM    750  O   SER A  67      11.412   7.944 -13.320  1.00 92.51           O
ATOM    751  HA  SER A  67      10.683   8.123 -10.851  1.00 92.51           H
ATOM    752  CB  SER A  67      12.755   7.824 -10.347  1.00 92.51           C
ATOM    753 1HB  SER A  67      13.493   7.024 -10.407  1.00 92.51           H
ATOM    754 2HB  SER A  67      13.155   8.670 -10.906  1.00 92.51           H
ATOM    755  OG  SER A  67      12.575   8.201  -8.984  1.00 92.51           O
ATOM    756  HG  SER A  67      13.031   7.543  -8.384  1.00 92.51           H
ATOM    757  HN  SER A  67      11.519   5.800  -9.612  1.00 92.51           H
ATOM    758  N   LEU A  68      12.118   5.868 -12.762  1.00 88.78           N
ATOM    759  CA  LEU A  68      12.353   5.459 -14.137  1.00 88.78           C
ATOM    760  C   LEU A  68      11.019   5.408 -14.884  1.00 88.78           C
ATOM    761  O   LEU A  68      10.937   5.814 -16.042  1.00 88.78           O
ATOM    762  HA  LEU A  68      12.980   6.219 -14.601  1.00 88.78           H
ATOM    763  CB  LEU A  68      13.132   4.143 -14.177  1.00 88.78           C
ATOM    764 1HB  LEU A  68      14.044   4.265 -13.593  1.00 88.78           H
ATOM    765 2HB  LEU A  68      12.537   3.376 -13.682  1.00 88.78           H
ATOM    766  CG  LEU A  68      13.514   3.632 -15.568  1.00 88.78           C
ATOM    767  HG  LEU A  68      12.608   3.571 -16.170  1.00 88.78           H
ATOM    768  CD1 LEU A  68      14.458   4.611 -16.271  1.00 88.78           C
ATOM    769 1HD1 LEU A  68      13.966   5.578 -16.376  1.00 88.78           H
ATOM    770 2HD1 LEU A  68      15.366   4.728 -15.679  1.00 88.78           H
ATOM    771 3HD1 LEU A  68      14.714   4.224 -17.257  1.00 88.78           H
ATOM    772  CD2 LEU A  68      14.103   2.222 -15.492  1.00 88.78           C
ATOM    773 1HD2 LEU A  68      14.996   2.235 -14.867  1.00 88.78           H
ATOM    774 2HD2 LEU A  68      13.367   1.544 -15.061  1.00 88.78           H
ATOM    775 3HD2 LEU A  68      14.366   1.884 -16.494  1.00 88.78           H
ATOM    776  HN  LEU A  68      12.326   5.175 -12.073  1.00 88.78           H
ATOM    777  N   VAL A  69      10.008   4.904 -14.192  1.00 88.82           N
ATOM    778  CA  VAL A  69       8.689   4.765 -14.786  1.00 88.82           C
ATOM    779  C   VAL A  69       8.184   6.142 -15.222  1.00 88.82           C
ATOM    780  O   VAL A  69       7.687   6.301 -16.336  1.00 88.82           O
ATOM    781  HA  VAL A  69       8.791   4.134 -15.669  1.00 88.82           H
ATOM    782  CB  VAL A  69       7.745   4.064 -13.808  1.00 88.82           C
ATOM    783  HB  VAL A  69       7.782   4.603 -12.861  1.00 88.82           H
ATOM    784  CG1 VAL A  69       6.302   4.102 -14.315  1.00 88.82           C
ATOM    785 1HG1 VAL A  69       5.984   5.139 -14.426  1.00 88.82           H
ATOM    786 2HG1 VAL A  69       6.243   3.599 -15.280  1.00 88.82           H
ATOM    787 3HG1 VAL A  69       5.653   3.597 -13.601  1.00 88.82           H
ATOM    788  CG2 VAL A  69       8.197   2.625 -13.546  1.00 88.82           C
ATOM    789 1HG2 VAL A  69       8.203   2.070 -14.485  1.00 88.82           H
ATOM    790 2HG2 VAL A  69       9.200   2.631 -13.121  1.00 88.82           H
ATOM    791 3HG2 VAL A  69       7.508   2.150 -12.848  1.00 88.82           H
ATOM    792  HN  VAL A  69      10.079   4.595 -13.244  1.00 88.82           H
ATOM    793  N   ILE A  70       8.327   7.102 -14.321  1.00 90.27           N
ATOM    794  CA  ILE A  70       7.849   8.450 -14.580  1.00 90.27           C
ATOM    795  C   ILE A  70       8.601   9.030 -15.780  1.00 90.27           C
ATOM    796  O   ILE A  70       8.000   9.670 -16.642  1.00 90.27           O
ATOM    797  HA  ILE A  70       6.792   8.378 -14.836  1.00 90.27           H
ATOM    798  CB  ILE A  70       7.952   9.307 -13.317  1.00 90.27           C
ATOM    799  HB  ILE A  70       8.958   9.200 -12.912  1.00 90.27           H
ATOM    800  CG1 ILE A  70       6.978   8.819 -12.243  1.00 90.27           C
ATOM    801 1HG1 ILE A  70       5.957   8.882 -12.618  1.00 90.27           H
ATOM    802 2HG1 ILE A  70       7.172   7.770 -12.020  1.00 90.27           H
ATOM    803  CG2 ILE A  70       7.752  10.789 -13.642  1.00 90.27           C
ATOM    804 1HG2 ILE A  70       8.517  11.113 -14.348  1.00 90.27           H
ATOM    805 2HG2 ILE A  70       6.766  10.934 -14.084  1.00 90.27           H
ATOM    806 3HG2 ILE A  70       7.830  11.375 -12.727  1.00 90.27           H
ATOM    807  CD1 ILE A  70       7.110   9.650 -10.965  1.00 90.27           C
ATOM    808 1HD1 ILE A  70       8.126   9.566 -10.580  1.00 90.27           H
ATOM    809 2HD1 ILE A  70       6.892  10.695 -11.187  1.00 90.27           H
ATOM    810 3HD1 ILE A  70       6.407   9.282 -10.218  1.00 90.27           H
ATOM    811  HN  ILE A  70       8.760   6.972 -13.429  1.00 90.27           H
ATOM    812  N   LEU A  71       9.903   8.786 -15.797  1.00 87.20           N
ATOM    813  CA  LEU A  71      10.757   9.351 -16.828  1.00 87.20           C
ATOM    814  C   LEU A  71      10.368   8.763 -18.186  1.00 87.20           C
ATOM    815  O   LEU A  71      10.291   9.483 -19.180  1.00 87.20           O
ATOM    816  HA  LEU A  71      10.573  10.425 -16.852  1.00 87.20           H
ATOM    817  CB  LEU A  71      12.231   9.152 -16.471  1.00 87.20           C
ATOM    818 1HB  LEU A  71      12.416   9.616 -15.502  1.00 87.20           H
ATOM    819 2HB  LEU A  71      12.415   8.084 -16.353  1.00 87.20           H
ATOM    820  CG  LEU A  71      13.245   9.709 -17.473  1.00 87.20           C
ATOM    821  HG  LEU A  71      12.764  10.509 -18.036  1.00 87.20           H
ATOM    822  CD1 LEU A  71      14.447  10.322 -16.753  1.00 87.20           C
ATOM    823 1HD1 LEU A  71      14.110  11.134 -16.109  1.00 87.20           H
ATOM    824 2HD1 LEU A  71      14.937   9.559 -16.148  1.00 87.20           H
ATOM    825 3HD1 LEU A  71      15.152  10.710 -17.488  1.00 87.20           H
ATOM    826  CD2 LEU A  71      13.665   8.637 -18.480  1.00 87.20           C
ATOM    827 1HD2 LEU A  71      14.120   7.799 -17.951  1.00 87.20           H
ATOM    828 2HD2 LEU A  71      12.789   8.288 -19.027  1.00 87.20           H
ATOM    829 3HD2 LEU A  71      14.386   9.059 -19.180  1.00 87.20           H
ATOM    830  HN  LEU A  71      10.374   8.216 -15.124  1.00 87.20           H
ATOM    831  N   VAL A  72      10.132   7.459 -18.184  1.00 84.50           N
ATOM    832  CA  VAL A  72       9.764   6.763 -19.405  1.00 84.50           C
ATOM    833  C   VAL A  72       8.445   7.331 -19.932  1.00 84.50           C
ATOM    834  O   VAL A  72       8.279   7.508 -21.138  1.00 84.50           O
ATOM    835  HA  VAL A  72      10.546   6.952 -20.140  1.00 84.50           H
ATOM    836  CB  VAL A  72       9.707   5.255 -19.151  1.00 84.50           C
ATOM    837  HB  VAL A  72       9.059   5.084 -18.292  1.00 84.50           H
ATOM    838  CG1 VAL A  72       9.103   4.520 -20.350  1.00 84.50           C
ATOM    839 1HG1 VAL A  72       8.090   4.884 -20.526  1.00 84.50           H
ATOM    840 2HG1 VAL A  72       9.713   4.703 -21.234  1.00 84.50           H
ATOM    841 3HG1 VAL A  72       9.074   3.450 -20.143  1.00 84.50           H
ATOM    842  CG2 VAL A  72      11.093   4.703 -18.812  1.00 84.50           C
ATOM    843 1HG2 VAL A  72      11.773   4.893 -19.642  1.00 84.50           H
ATOM    844 2HG2 VAL A  72      11.470   5.195 -17.915  1.00 84.50           H
ATOM    845 3HG2 VAL A  72      11.024   3.630 -18.636  1.00 84.50           H
ATOM    846  HN  VAL A  72      10.190   6.881 -17.369  1.00 84.50           H
ATOM    847  N   TYR A  73       7.540   7.600 -19.003  1.00 84.00           N
ATOM    848  CA  TYR A  73       6.245   8.156 -19.358  1.00 84.00           C
ATOM    849  C   TYR A  73       6.402   9.506 -20.061  1.00 84.00           C
ATOM    850  O   TYR A  73       5.714   9.781 -21.043  1.00 84.00           O
ATOM    851  HA  TYR A  73       5.753   7.457 -20.034  1.00 84.00           H
ATOM    852  CB  TYR A  73       5.500   8.365 -18.038  1.00 84.00           C
ATOM    853 1HB  TYR A  73       5.460   7.418 -17.500  1.00 84.00           H
ATOM    854 2HB  TYR A  73       6.067   9.060 -17.418  1.00 84.00           H
ATOM    855  CG  TYR A  73       4.076   8.900 -18.205  1.00 84.00           C
ATOM    856  CD1 TYR A  73       3.860  10.257 -18.337  1.00 84.00           C
ATOM    857  HD1 TYR A  73       4.703  10.947 -18.322  1.00 84.00           H
ATOM    858  CD2 TYR A  73       3.009   8.026 -18.224  1.00 84.00           C
ATOM    859  HD2 TYR A  73       3.180   6.954 -18.120  1.00 84.00           H
ATOM    860  CE1 TYR A  73       2.520  10.760 -18.494  1.00 84.00           C
ATOM    861  HE1 TYR A  73       2.335  11.829 -18.599  1.00 84.00           H
ATOM    862  CE2 TYR A  73       1.669   8.529 -18.381  1.00 84.00           C
ATOM    863  HE2 TYR A  73       0.816   7.850 -18.398  1.00 84.00           H
ATOM    864  CZ  TYR A  73       1.490   9.871 -18.509  1.00 84.00           C
ATOM    865  OH  TYR A  73       0.225  10.347 -18.658  1.00 84.00           O
ATOM    866  HH  TYR A  73      -0.409   9.589 -18.814  1.00 84.00           H
ATOM    867  HN  TYR A  73       7.680   7.446 -18.025  1.00 84.00           H
ATOM    868  N   TRP A  74       7.310  10.311 -19.530  1.00 84.87           N
ATOM    869  CA  TRP A  74       7.451  11.684 -19.987  1.00 84.87           C
ATOM    870  C   TRP A  74       8.010  11.653 -21.411  1.00 84.87           C
ATOM    871  O   TRP A  74       7.472  12.301 -22.307  1.00 84.87           O
ATOM    872  HA  TRP A  74       6.461  12.139 -19.985  1.00 84.87           H
ATOM    873  CB  TRP A  74       8.316  12.496 -19.022  1.00 84.87           C
ATOM    874 1HB  TRP A  74       8.577  11.870 -18.168  1.00 84.87           H
ATOM    875 2HB  TRP A  74       9.249  12.760 -19.520  1.00 84.87           H
ATOM    876  CG  TRP A  74       7.648  13.775 -18.513  1.00 84.87           C
ATOM    877  CD1 TRP A  74       7.182  14.805 -19.233  1.00 84.87           C
ATOM    878  HD1 TRP A  74       7.223  14.862 -20.321  1.00 84.87           H
ATOM    879  CD2 TRP A  74       7.389  14.120 -17.136  1.00 84.87           C
ATOM    880  NE1 TRP A  74       6.644  15.785 -18.424  1.00 84.87           N
ATOM    881  HE1 TRP A  74       6.235  16.646 -18.728  1.00 84.87           H
ATOM    882  CE2 TRP A  74       6.773  15.355 -17.108  1.00 84.87           C
ATOM    883  CE3 TRP A  74       7.665  13.413 -15.953  1.00 84.87           C
ATOM    884  HE3 TRP A  74       8.149  12.436 -15.948  1.00 84.87           H
ATOM    885  CZ2 TRP A  74       6.382  15.990 -15.924  1.00 84.87           C
ATOM    886  HZ2 TRP A  74       5.897  16.967 -15.928  1.00 84.87           H
ATOM    887  CZ3 TRP A  74       7.268  14.061 -14.777  1.00 84.87           C
ATOM    888  HZ3 TRP A  74       7.459  13.555 -13.831  1.00 84.87           H
ATOM    889  CH2 TRP A  74       6.647  15.304 -14.733  1.00 84.87           C
ATOM    890  HH2 TRP A  74       6.368  15.742 -13.774  1.00 84.87           H
ATOM    891  HN  TRP A  74       7.941  10.041 -18.803  1.00 84.87           H
ATOM    892  N   TYR A  75       9.084  10.894 -21.574  1.00 79.99           N
ATOM    893  CA  TYR A  75       9.867  10.959 -22.796  1.00 79.99           C
ATOM    894  C   TYR A  75       9.291  10.030 -23.867  1.00 79.99           C
ATOM    895  O   TYR A  75       9.724  10.059 -25.018  1.00 79.99           O
ATOM    896  HA  TYR A  75       9.836  11.985 -23.162  1.00 79.99           H
ATOM    897  CB  TYR A  75      11.271  10.478 -22.424  1.00 79.99           C
ATOM    898 1HB  TYR A  75      11.185   9.600 -21.784  1.00 79.99           H
ATOM    899 2HB  TYR A  75      11.789  10.163 -23.330  1.00 79.99           H
ATOM    900  CG  TYR A  75      12.120  11.531 -21.708  1.00 79.99           C
ATOM    901  CD1 TYR A  75      12.700  12.555 -22.429  1.00 79.99           C
ATOM    902  HD1 TYR A  75      12.553  12.614 -23.507  1.00 79.99           H
ATOM    903  CD2 TYR A  75      12.305  11.456 -20.343  1.00 79.99           C
ATOM    904  HD2 TYR A  75      11.848  10.647 -19.774  1.00 79.99           H
ATOM    905  CE1 TYR A  75      13.499  13.546 -21.756  1.00 79.99           C
ATOM    906  HE1 TYR A  75      13.962  14.361 -22.313  1.00 79.99           H
ATOM    907  CE2 TYR A  75      13.104  12.447 -19.670  1.00 79.99           C
ATOM    908  HE2 TYR A  75      13.259  12.400 -18.592  1.00 79.99           H
ATOM    909  CZ  TYR A  75      13.661  13.444 -20.409  1.00 79.99           C
ATOM    910  OH  TYR A  75      14.416  14.380 -19.774  1.00 79.99           O
ATOM    911  HH  TYR A  75      14.444  14.188 -18.793  1.00 79.99           H
ATOM    912  HN  TYR A  75       9.419  10.245 -20.891  1.00 79.99           H
ATOM    913  N   CYS A  76       8.321   9.228 -23.450  1.00 73.38           N
ATOM    914  CA  CYS A  76       7.638   8.338 -24.373  1.00 73.38           C
ATOM    915  C   CYS A  76       6.835   9.191 -25.357  1.00 73.38           C
ATOM    916  O   CYS A  76       5.866   9.843 -24.972  1.00 73.38           O
ATOM    917  HA  CYS A  76       8.411   7.772 -24.892  1.00 73.38           H
ATOM    918  CB  CYS A  76       6.752   7.331 -23.636  1.00 73.38           C
ATOM    919 1HB  CYS A  76       7.343   6.785 -22.901  1.00 73.38           H
ATOM    920 2HB  CYS A  76       5.969   7.856 -23.089  1.00 73.38           H
ATOM    921  SG  CYS A  76       6.006   6.163 -24.830  1.00 73.38           S
ATOM    922  HG  CYS A  76       7.150   5.598 -25.206  1.00 73.38           H
ATOM    923  HN  CYS A  76       8.003   9.181 -22.503  1.00 73.38           H
ATOM    924  N   THR A  77       7.268   9.158 -26.609  1.00 65.11           N
ATOM    925  CA  THR A  77       6.701  10.034 -27.620  1.00 65.11           C
ATOM    926  C   THR A  77       5.350   9.495 -28.095  1.00 65.11           C
ATOM    927  O   THR A  77       4.636  10.167 -28.839  1.00 65.11           O
ATOM    928  HA  THR A  77       6.515  11.007 -27.167  1.00 65.11           H
ATOM    929  CB  THR A  77       7.726  10.181 -28.747  1.00 65.11           C
ATOM    930  HB  THR A  77       7.354  10.846 -29.526  1.00 65.11           H
ATOM    931  OG1 THR A  77       7.989   8.842 -29.154  1.00 65.11           O
ATOM    932  HG1 THR A  77       8.431   8.838 -30.052  1.00 65.11           H
ATOM    933  CG2 THR A  77       9.078  10.691 -28.244  1.00 65.11           C
ATOM    934 1HG2 THR A  77       9.482   9.991 -27.513  1.00 65.11           H
ATOM    935 2HG2 THR A  77       8.948  11.668 -27.779  1.00 65.11           H
ATOM    936 3HG2 THR A  77       9.768  10.778 -29.084  1.00 65.11           H
ATOM    937  HN  THR A  77       7.991   8.549 -26.935  1.00 65.11           H
ATOM    938  N   ARG A  78       5.039   8.288 -27.646  1.00 68.55           N
ATOM    939  CA  ARG A  78       3.821   7.621 -28.074  1.00 68.55           C
ATOM    940  C   ARG A  78       2.614   8.186 -27.323  1.00 68.55           C
ATOM    941  O   ARG A  78       2.721   8.549 -26.152  1.00 68.55           O
ATOM    942  HA  ARG A  78       3.751   7.828 -29.142  1.00 68.55           H
ATOM    943  CB  ARG A  78       3.905   6.112 -27.830  1.00 68.55           C
ATOM    944 1HB  ARG A  78       3.230   5.593 -28.510  1.00 68.55           H
ATOM    945 2HB  ARG A  78       4.913   5.760 -28.050  1.00 68.55           H
ATOM    946  CG  ARG A  78       3.543   5.770 -26.383  1.00 68.55           C
ATOM    947 1HG  ARG A  78       4.160   6.356 -25.702  1.00 68.55           H
ATOM    948 2HG  ARG A  78       2.506   6.044 -26.190  1.00 68.55           H
ATOM    949  CD  ARG A  78       3.743   4.279 -26.106  1.00 68.55           C
ATOM    950 1HD  ARG A  78       2.886   3.714 -26.472  1.00 68.55           H
ATOM    951 2HD  ARG A  78       4.618   3.915 -26.645  1.00 68.55           H
ATOM    952  NE  ARG A  78       3.914   4.052 -24.654  1.00 68.55           N
ATOM    953  HE  ARG A  78       4.834   4.136 -24.271  1.00 68.55           H
ATOM    954  CZ  ARG A  78       2.913   3.742 -23.819  1.00 68.55           C
ATOM    955  NH1 ARG A  78       1.660   3.616 -24.277  1.00 68.55           N
ATOM    956 1HH1 ARG A  78       1.466   3.755 -25.248  1.00 68.55           H
ATOM    957 2HH1 ARG A  78       0.919   3.384 -23.647  1.00 68.55           H
ATOM    958  NH2 ARG A  78       3.184   3.558 -22.520  1.00 68.55           N
ATOM    959 1HH2 ARG A  78       2.448   3.326 -21.883  1.00 68.55           H
ATOM    960 2HH2 ARG A  78       4.122   3.654 -22.186  1.00 68.55           H
ATOM    961  HN  ARG A  78       5.601   7.769 -27.002  1.00 68.55           H
ATOM    962  N   VAL A  79       1.493   8.242 -28.027  1.00 73.53           N
ATOM    963  CA  VAL A  79       0.238   8.631 -27.405  1.00 73.53           C
ATOM    964  C   VAL A  79       0.054   7.847 -26.104  1.00 73.53           C
ATOM    965  O   VAL A  79       0.135   6.620 -26.097  1.00 73.53           O
ATOM    966  HA  VAL A  79       0.303   9.693 -27.169  1.00 73.53           H
ATOM    967  CB  VAL A  79      -0.916   8.434 -28.390  1.00 73.53           C
ATOM    968  HB  VAL A  79      -1.033   7.363 -28.560  1.00 73.53           H
ATOM    969  CG1 VAL A  79      -2.229   8.962 -27.808  1.00 73.53           C
ATOM    970 1HG1 VAL A  79      -2.460   8.427 -26.887  1.00 73.53           H
ATOM    971 2HG1 VAL A  79      -2.129  10.026 -27.595  1.00 73.53           H
ATOM    972 3HG1 VAL A  79      -3.033   8.810 -28.529  1.00 73.53           H
ATOM    973  CG2 VAL A  79      -0.608   9.093 -29.736  1.00 73.53           C
ATOM    974 1HG2 VAL A  79      -0.452  10.162 -29.589  1.00 73.53           H
ATOM    975 2HG2 VAL A  79       0.293   8.649 -30.160  1.00 73.53           H
ATOM    976 3HG2 VAL A  79      -1.445   8.938 -30.417  1.00 73.53           H
ATOM    977  HN  VAL A  79       1.433   8.029 -29.002  1.00 73.53           H
ATOM    978  N   LYS A  80      -0.190   8.589 -25.034  1.00 78.28           N
ATOM    979  CA  LYS A  80      -0.481   7.976 -23.749  1.00 78.28           C
ATOM    980  C   LYS A  80      -1.775   7.166 -23.857  1.00 78.28           C
ATOM    981  O   LYS A  80      -2.600   7.421 -24.733  1.00 78.28           O
ATOM    982  HA  LYS A  80       0.336   7.292 -23.520  1.00 78.28           H
ATOM    983  CB  LYS A  80      -0.508   9.034 -22.644  1.00 78.28           C
ATOM    984 1HB  LYS A  80      -1.366   9.691 -22.785  1.00 78.28           H
ATOM    985 2HB  LYS A  80      -0.634   8.550 -21.675  1.00 78.28           H
ATOM    986  CG  LYS A  80       0.780   9.860 -22.644  1.00 78.28           C
ATOM    987 1HG  LYS A  80       0.853  10.425 -23.573  1.00 78.28           H
ATOM    988 2HG  LYS A  80       0.751  10.586 -21.831  1.00 78.28           H
ATOM    989  CD  LYS A  80       2.008   8.961 -22.489  1.00 78.28           C
ATOM    990 1HD  LYS A  80       1.866   8.288 -21.643  1.00 78.28           H
ATOM    991 2HD  LYS A  80       2.121   8.338 -23.377  1.00 78.28           H
ATOM    992  CE  LYS A  80       3.274   9.794 -22.280  1.00 78.28           C
ATOM    993 1HE  LYS A  80       3.173  10.754 -22.786  1.00 78.28           H
ATOM    994 2HE  LYS A  80       3.406  10.005 -21.219  1.00 78.28           H
ATOM    995  NZ  LYS A  80       4.459   9.075 -22.800  1.00 78.28           N
ATOM    996 1HZ  LYS A  80       5.298   9.598 -22.573  1.00 78.28           H
ATOM    997 2HZ  LYS A  80       4.509   8.155 -22.376  1.00 78.28           H
ATOM    998 3HZ  LYS A  80       4.382   8.980 -23.806  1.00 78.28           H
ATOM    999  HN  LYS A  80      -0.190   9.589 -25.034  1.00 78.28           H
ATOM   1000  N   THR A  81      -1.912   6.207 -22.954  1.00 80.07           N
ATOM   1001  CA  THR A  81      -3.173   5.502 -22.795  1.00 80.07           C
ATOM   1002  C   THR A  81      -3.714   5.689 -21.377  1.00 80.07           C
ATOM   1003  O   THR A  81      -2.995   6.145 -20.489  1.00 80.07           O
ATOM   1004  HA  THR A  81      -3.901   5.944 -23.476  1.00 80.07           H
ATOM   1005  CB  THR A  81      -2.946   4.037 -23.171  1.00 80.07           C
ATOM   1006  HB  THR A  81      -3.885   3.482 -23.159  1.00 80.07           H
ATOM   1007  OG1 THR A  81      -1.956   3.591 -22.249  1.00 80.07           O
ATOM   1008  HG1 THR A  81      -1.050   3.890 -22.548  1.00 80.07           H
ATOM   1009  CG2 THR A  81      -2.279   3.879 -24.539  1.00 80.07           C
ATOM   1010 1HG2 THR A  81      -1.310   4.377 -24.530  1.00 80.07           H
ATOM   1011 2HG2 THR A  81      -2.911   4.328 -25.305  1.00 80.07           H
ATOM   1012 3HG2 THR A  81      -2.141   2.820 -24.757  1.00 80.07           H
ATOM   1013  HN  THR A  81      -1.182   5.910 -22.338  1.00 80.07           H
ATOM   1014  N   MET A  82      -4.977   5.328 -21.207  1.00 83.84           N
ATOM   1015  CA  MET A  82      -5.591   5.347 -19.890  1.00 83.84           C
ATOM   1016  C   MET A  82      -4.787   4.503 -18.898  1.00 83.84           C
ATOM   1017  O   MET A  82      -4.591   4.904 -17.752  1.00 83.84           O
ATOM   1018  HA  MET A  82      -5.583   6.391 -19.578  1.00 83.84           H
ATOM   1019  CB  MET A  82      -7.018   4.804 -19.983  1.00 83.84           C
ATOM   1020 1HB  MET A  82      -7.614   5.447 -20.631  1.00 83.84           H
ATOM   1021 2HB  MET A  82      -7.006   3.815 -20.441  1.00 83.84           H
ATOM   1022  CG  MET A  82      -7.666   4.723 -18.600  1.00 83.84           C
ATOM   1023 1HG  MET A  82      -7.323   3.828 -18.080  1.00 83.84           H
ATOM   1024 2HG  MET A  82      -7.361   5.578 -17.996  1.00 83.84           H
ATOM   1025  SD  MET A  82      -9.443   4.692 -18.758  1.00 83.84           S
ATOM   1026  CE  MET A  82      -9.911   4.957 -17.056  1.00 83.84           C
ATOM   1027 1HE  MET A  82      -9.508   4.154 -16.439  1.00 83.84           H
ATOM   1028 2HE  MET A  82      -9.514   5.912 -16.714  1.00 83.84           H
ATOM   1029 3HE  MET A  82     -10.998   4.965 -16.975  1.00 83.84           H
ATOM   1030  HN  MET A  82      -5.577   5.026 -21.948  1.00 83.84           H
ATOM   1031  N   THR A  83      -4.344   3.349 -19.376  1.00 81.84           N
ATOM   1032  CA  THR A  83      -3.470   2.498 -18.586  1.00 81.84           C
ATOM   1033  C   THR A  83      -2.226   3.273 -18.147  1.00 81.84           C
ATOM   1034  O   THR A  83      -1.829   3.210 -16.984  1.00 81.84           O
ATOM   1035  HA  THR A  83      -4.001   2.207 -17.680  1.00 81.84           H
ATOM   1036  CB  THR A  83      -3.149   1.252 -19.413  1.00 81.84           C
ATOM   1037  HB  THR A  83      -2.538   1.507 -20.279  1.00 81.84           H
ATOM   1038  OG1 THR A  83      -4.426   0.690 -19.704  1.00 81.84           O
ATOM   1039  HG1 THR A  83      -5.148   1.259 -19.311  1.00 81.84           H
ATOM   1040  CG2 THR A  83      -2.444   0.170 -18.593  1.00 81.84           C
ATOM   1041 1HG2 THR A  83      -3.084  -0.133 -17.764  1.00 81.84           H
ATOM   1042 2HG2 THR A  83      -1.506   0.564 -18.201  1.00 81.84           H
ATOM   1043 3HG2 THR A  83      -2.239  -0.692 -19.228  1.00 81.84           H
ATOM   1044  HN  THR A  83      -4.572   2.994 -20.283  1.00 81.84           H
ATOM   1045  N   ASP A  84      -1.646   3.988 -19.100  1.00 83.66           N
ATOM   1046  CA  ASP A  84      -0.402   4.697 -18.851  1.00 83.66           C
ATOM   1047  C   ASP A  84      -0.630   5.753 -17.768  1.00 83.66           C
ATOM   1048  O   ASP A  84       0.251   6.007 -16.949  1.00 83.66           O
ATOM   1049  HA  ASP A  84       0.308   3.930 -18.543  1.00 83.66           H
ATOM   1050  CB  ASP A  84       0.086   5.412 -20.113  1.00 83.66           C
ATOM   1051 1HB  ASP A  84      -0.626   6.188 -20.394  1.00 83.66           H
ATOM   1052 2HB  ASP A  84       1.035   5.908 -19.910  1.00 83.66           H
ATOM   1053  CG  ASP A  84       0.256   4.426 -21.271  1.00 83.66           C
ATOM   1054  OD1 ASP A  84       0.905   3.384 -21.037  1.00 83.66           O
ATOM   1055  OD2 ASP A  84      -0.266   4.737 -22.363  1.00 83.66           O
ATOM   1056  HN  ASP A  84      -2.011   4.086 -20.026  1.00 83.66           H
ATOM   1057  N   MET A  85      -1.818   6.340 -17.799  1.00 88.17           N
ATOM   1058  CA  MET A  85      -2.170   7.369 -16.835  1.00 88.17           C
ATOM   1059  C   MET A  85      -2.191   6.804 -15.413  1.00 88.17           C
ATOM   1060  O   MET A  85      -1.668   7.423 -14.488  1.00 88.17           O
ATOM   1061  HA  MET A  85      -1.393   8.128 -16.920  1.00 88.17           H
ATOM   1062  CB  MET A  85      -3.547   7.940 -17.178  1.00 88.17           C
ATOM   1063 1HB  MET A  85      -3.569   8.242 -18.225  1.00 88.17           H
ATOM   1064 2HB  MET A  85      -4.306   7.168 -17.053  1.00 88.17           H
ATOM   1065  CG  MET A  85      -3.880   9.139 -16.288  1.00 88.17           C
ATOM   1066 1HG  MET A  85      -4.874   9.516 -16.528  1.00 88.17           H
ATOM   1067 2HG  MET A  85      -3.900   8.832 -15.242  1.00 88.17           H
ATOM   1068  SD  MET A  85      -2.667  10.428 -16.522  1.00 88.17           S
ATOM   1069  CE  MET A  85      -3.126  10.993 -18.151  1.00 88.17           C
ATOM   1070 1HE  MET A  85      -3.039  10.169 -18.860  1.00 88.17           H
ATOM   1071 2HE  MET A  85      -4.155  11.351 -18.136  1.00 88.17           H
ATOM   1072 3HE  MET A  85      -2.464  11.805 -18.454  1.00 88.17           H
ATOM   1073  HN  MET A  85      -2.531   6.123 -18.465  1.00 88.17           H
ATOM   1074  N   PHE A  86      -2.800   5.634 -15.284  1.00 89.04           N
ATOM   1075  CA  PHE A  86      -2.901   4.982 -13.990  1.00 89.04           C
ATOM   1076  C   PHE A  86      -1.529   4.509 -13.506  1.00 89.04           C
ATOM   1077  O   PHE A  86      -1.224   4.592 -12.317  1.00 89.04           O
ATOM   1078  HA  PHE A  86      -3.299   5.715 -13.289  1.00 89.04           H
ATOM   1079  CB  PHE A  86      -3.811   3.765 -14.172  1.00 89.04           C
ATOM   1080 1HB  PHE A  86      -3.408   3.138 -14.967  1.00 89.04           H
ATOM   1081 2HB  PHE A  86      -3.794   3.172 -13.258  1.00 89.04           H
ATOM   1082  CG  PHE A  86      -5.262   4.118 -14.507  1.00 89.04           C
ATOM   1083  CD1 PHE A  86      -5.854   5.190 -13.917  1.00 89.04           C
ATOM   1084  HD1 PHE A  86      -5.296   5.799 -13.206  1.00 89.04           H
ATOM   1085  CD2 PHE A  86      -5.958   3.359 -15.395  1.00 89.04           C
ATOM   1086  HD2 PHE A  86      -5.483   2.499 -15.868  1.00 89.04           H
ATOM   1087  CE1 PHE A  86      -7.201   5.518 -14.228  1.00 89.04           C
ATOM   1088  HE1 PHE A  86      -7.676   6.377 -13.755  1.00 89.04           H
ATOM   1089  CE2 PHE A  86      -7.305   3.686 -15.706  1.00 89.04           C
ATOM   1090  HE2 PHE A  86      -7.863   3.078 -16.418  1.00 89.04           H
ATOM   1091  CZ  PHE A  86      -7.897   4.759 -15.116  1.00 89.04           C
ATOM   1092  HZ  PHE A  86      -8.931   5.010 -15.355  1.00 89.04           H
ATOM   1093  HN  PHE A  86      -3.219   5.135 -16.043  1.00 89.04           H
ATOM   1094  N   LEU A  87      -0.738   4.023 -14.451  1.00 86.35           N
ATOM   1095  CA  LEU A  87       0.596   3.540 -14.136  1.00 86.35           C
ATOM   1096  C   LEU A  87       1.434   4.694 -13.583  1.00 86.35           C
ATOM   1097  O   LEU A  87       2.234   4.502 -12.668  1.00 86.35           O
ATOM   1098  HA  LEU A  87       0.493   2.783 -13.358  1.00 86.35           H
ATOM   1099  CB  LEU A  87       1.219   2.855 -15.354  1.00 86.35           C
ATOM   1100 1HB  LEU A  87       1.127   3.524 -16.209  1.00 86.35           H
ATOM   1101 2HB  LEU A  87       2.284   2.723 -15.166  1.00 86.35           H
ATOM   1102  CG  LEU A  87       0.625   1.498 -15.737  1.00 86.35           C
ATOM   1103  HG  LEU A  87      -0.432   1.639 -15.963  1.00 86.35           H
ATOM   1104  CD1 LEU A  87       1.287   0.947 -17.002  1.00 86.35           C
ATOM   1105 1HD1 LEU A  87       1.131   1.643 -17.827  1.00 86.35           H
ATOM   1106 2HD1 LEU A  87       2.356   0.825 -16.828  1.00 86.35           H
ATOM   1107 3HD1 LEU A  87       0.847  -0.018 -17.252  1.00 86.35           H
ATOM   1108  CD2 LEU A  87       0.710   0.513 -14.570  1.00 86.35           C
ATOM   1109 1HD2 LEU A  87       1.754   0.371 -14.290  1.00 86.35           H
ATOM   1110 2HD2 LEU A  87       0.156   0.909 -13.719  1.00 86.35           H
ATOM   1111 3HD2 LEU A  87       0.282  -0.444 -14.870  1.00 86.35           H
ATOM   1112  HN  LEU A  87      -0.994   3.958 -15.416  1.00 86.35           H
ATOM   1113  N   LEU A  88       1.224   5.867 -14.162  1.00 89.82           N
ATOM   1114  CA  LEU A  88       1.933   7.056 -13.723  1.00 89.82           C
ATOM   1115  C   LEU A  88       1.580   7.344 -12.262  1.00 89.82           C
ATOM   1116  O   LEU A  88       2.468   7.513 -11.427  1.00 89.82           O
ATOM   1117  HA  LEU A  88       3.000   6.842 -13.785  1.00 89.82           H
ATOM   1118  CB  LEU A  88       1.650   8.228 -14.666  1.00 89.82           C
ATOM   1119 1HB  LEU A  88       2.066   7.988 -15.645  1.00 89.82           H
ATOM   1120 2HB  LEU A  88       0.571   8.316 -14.791  1.00 89.82           H
ATOM   1121  CG  LEU A  88       2.198   9.588 -14.229  1.00 89.82           C
ATOM   1122  HG  LEU A  88       1.872   9.774 -13.205  1.00 89.82           H
ATOM   1123  CD1 LEU A  88       3.728   9.587 -14.223  1.00 89.82           C
ATOM   1124 1HD1 LEU A  88       4.088   8.826 -13.531  1.00 89.82           H
ATOM   1125 2HD1 LEU A  88       4.094   9.369 -15.226  1.00 89.82           H
ATOM   1126 3HD1 LEU A  88       4.090  10.566 -13.909  1.00 89.82           H
ATOM   1127  CD2 LEU A  88       1.628  10.712 -15.096  1.00 89.82           C
ATOM   1128 1HD2 LEU A  88       1.903  10.543 -16.137  1.00 89.82           H
ATOM   1129 2HD2 LEU A  88       0.542  10.727 -15.004  1.00 89.82           H
ATOM   1130 3HD2 LEU A  88       2.033  11.668 -14.763  1.00 89.82           H
ATOM   1131  HN  LEU A  88       0.583   6.011 -14.917  1.00 89.82           H
ATOM   1132  N   ASN A  89       0.283   7.392 -11.998  1.00 93.47           N
ATOM   1133  CA  ASN A  89      -0.200   7.776 -10.682  1.00 93.47           C
ATOM   1134  C   ASN A  89       0.226   6.721  -9.659  1.00 93.47           C
ATOM   1135  O   ASN A  89       0.436   7.035  -8.489  1.00 93.47           O
ATOM   1136  HA  ASN A  89       0.248   8.751 -10.486  1.00 93.47           H
ATOM   1137  CB  ASN A  89      -1.727   7.867 -10.660  1.00 93.47           C
ATOM   1138 1HB  ASN A  89      -2.152   7.051 -11.244  1.00 93.47           H
ATOM   1139 2HB  ASN A  89      -2.087   7.749  -9.638  1.00 93.47           H
ATOM   1140  CG  ASN A  89      -2.204   9.207 -11.224  1.00 93.47           C
ATOM   1141  OD1 ASN A  89      -2.477  10.152 -10.501  1.00 93.47           O
ATOM   1142  ND2 ASN A  89      -2.290   9.236 -12.550  1.00 93.47           N
ATOM   1143 1HD2 ASN A  89      -2.051   8.426 -13.085  1.00 93.47           H
ATOM   1144 2HD2 ASN A  89      -2.594  10.069 -13.014  1.00 93.47           H
ATOM   1145  HN  ASN A  89      -0.432   7.173 -12.663  1.00 93.47           H
ATOM   1146  N   LEU A  90       0.340   5.491 -10.138  1.00 90.89           N
ATOM   1147  CA  LEU A  90       0.762   4.392  -9.286  1.00 90.89           C
ATOM   1148  C   LEU A  90       2.197   4.638  -8.816  1.00 90.89           C
ATOM   1149  O   LEU A  90       2.499   4.501  -7.632  1.00 90.89           O
ATOM   1150  HA  LEU A  90       0.109   4.387  -8.413  1.00 90.89           H
ATOM   1151  CB  LEU A  90       0.571   3.054 -10.003  1.00 90.89           C
ATOM   1152 1HB  LEU A  90      -0.394   3.071 -10.510  1.00 90.89           H
ATOM   1153 2HB  LEU A  90       1.335   2.966 -10.775  1.00 90.89           H
ATOM   1154  CG  LEU A  90       0.630   1.806  -9.120  1.00 90.89           C
ATOM   1155  HG  LEU A  90       1.430   1.940  -8.392  1.00 90.89           H
ATOM   1156  CD1 LEU A  90      -0.671   1.628  -8.334  1.00 90.89           C
ATOM   1157 1HD1 LEU A  90      -0.833   2.498  -7.699  1.00 90.89           H
ATOM   1158 2HD1 LEU A  90      -1.504   1.525  -9.030  1.00 90.89           H
ATOM   1159 3HD1 LEU A  90      -0.602   0.733  -7.715  1.00 90.89           H
ATOM   1160  CD2 LEU A  90       0.974   0.565  -9.947  1.00 90.89           C
ATOM   1161 1HD2 LEU A  90       0.213   0.416 -10.713  1.00 90.89           H
ATOM   1162 2HD2 LEU A  90       1.945   0.704 -10.422  1.00 90.89           H
ATOM   1163 3HD2 LEU A  90       1.010  -0.307  -9.295  1.00 90.89           H
ATOM   1164  HN  LEU A  90       0.151   5.241 -11.088  1.00 90.89           H
ATOM   1165  N   ALA A  91       3.045   4.998  -9.770  1.00 92.98           N
ATOM   1166  CA  ALA A  91       4.453   5.206  -9.479  1.00 92.98           C
ATOM   1167  C   ALA A  91       4.603   6.400  -8.534  1.00 92.98           C
ATOM   1168  O   ALA A  91       5.487   6.412  -7.679  1.00 92.98           O
ATOM   1169  HA  ALA A  91       4.826   4.311  -8.982  1.00 92.98           H
ATOM   1170  CB  ALA A  91       5.221   5.399 -10.788  1.00 92.98           C
ATOM   1171 1HB  ALA A  91       5.106   4.512 -11.411  1.00 92.98           H
ATOM   1172 2HB  ALA A  91       4.827   6.268 -11.316  1.00 92.98           H
ATOM   1173 3HB  ALA A  91       6.277   5.556 -10.570  1.00 92.98           H
ATOM   1174  HN  ALA A  91       2.783   5.146 -10.723  1.00 92.98           H
ATOM   1175  N   ILE A  92       3.726   7.375  -8.719  1.00 94.45           N
ATOM   1176  CA  ILE A  92       3.739   8.563  -7.882  1.00 94.45           C
ATOM   1177  C   ILE A  92       3.362   8.177  -6.451  1.00 94.45           C
ATOM   1178  O   ILE A  92       4.002   8.615  -5.497  1.00 94.45           O
ATOM   1179  HA  ILE A  92       4.758   8.949  -7.879  1.00 94.45           H
ATOM   1180  CB  ILE A  92       2.845   9.651  -8.482  1.00 94.45           C
ATOM   1181  HB  ILE A  92       1.882   9.204  -8.727  1.00 94.45           H
ATOM   1182  CG1 ILE A  92       3.438  10.190  -9.785  1.00 94.45           C
ATOM   1183 1HG1 ILE A  92       4.333  10.773  -9.568  1.00 94.45           H
ATOM   1184 2HG1 ILE A  92       3.744   9.359 -10.421  1.00 94.45           H
ATOM   1185  CG2 ILE A  92       2.582  10.765  -7.467  1.00 94.45           C
ATOM   1186 1HG2 ILE A  92       2.086  10.349  -6.591  1.00 94.45           H
ATOM   1187 2HG2 ILE A  92       3.529  11.215  -7.169  1.00 94.45           H
ATOM   1188 3HG2 ILE A  92       1.945  11.525  -7.919  1.00 94.45           H
ATOM   1189  CD1 ILE A  92       2.424  11.061 -10.529  1.00 94.45           C
ATOM   1190 1HD1 ILE A  92       1.540  10.469 -10.766  1.00 94.45           H
ATOM   1191 2HD1 ILE A  92       2.138  11.904  -9.900  1.00 94.45           H
ATOM   1192 3HD1 ILE A  92       2.871  11.432 -11.452  1.00 94.45           H
ATOM   1193  HN  ILE A  92       3.016   7.363  -9.424  1.00 94.45           H
ATOM   1194  N   ALA A  93       2.323   7.361  -6.346  1.00 94.72           N
ATOM   1195  CA  ALA A  93       1.826   6.946  -5.045  1.00 94.72           C
ATOM   1196  C   ALA A  93       2.935   6.210  -4.291  1.00 94.72           C
ATOM   1197  O   ALA A  93       3.136   6.437  -3.099  1.00 94.72           O
ATOM   1198  HA  ALA A  93       1.555   7.845  -4.491  1.00 94.72           H
ATOM   1199  CB  ALA A  93       0.574   6.085  -5.228  1.00 94.72           C
ATOM   1200 1HB  ALA A  93      -0.193   6.663  -5.743  1.00 94.72           H
ATOM   1201 2HB  ALA A  93       0.823   5.204  -5.820  1.00 94.72           H
ATOM   1202 3HB  ALA A  93       0.202   5.774  -4.252  1.00 94.72           H
ATOM   1203  HN  ALA A  93       1.825   6.986  -7.128  1.00 94.72           H
ATOM   1204  N   ASP A  94       3.626   5.343  -5.016  1.00 94.30           N
ATOM   1205  CA  ASP A  94       4.689   4.550  -4.423  1.00 94.30           C
ATOM   1206  C   ASP A  94       5.794   5.481  -3.920  1.00 94.30           C
ATOM   1207  O   ASP A  94       6.282   5.324  -2.802  1.00 94.30           O
ATOM   1208  HA  ASP A  94       4.214   3.993  -3.616  1.00 94.30           H
ATOM   1209  CB  ASP A  94       5.305   3.598  -5.450  1.00 94.30           C
ATOM   1210 1HB  ASP A  94       5.435   4.117  -6.400  1.00 94.30           H
ATOM   1211 2HB  ASP A  94       6.296   3.289  -5.117  1.00 94.30           H
ATOM   1212  CG  ASP A  94       4.422   2.365  -5.653  1.00 94.30           C
ATOM   1213  OD1 ASP A  94       3.718   2.006  -4.685  1.00 94.30           O
ATOM   1214  OD2 ASP A  94       4.471   1.810  -6.772  1.00 94.30           O
ATOM   1215  HN  ASP A  94       3.470   5.180  -5.990  1.00 94.30           H
ATOM   1216  N   LEU A  95       6.156   6.431  -4.770  1.00 95.25           N
ATOM   1217  CA  LEU A  95       7.240   7.345  -4.453  1.00 95.25           C
ATOM   1218  C   LEU A  95       6.906   8.098  -3.164  1.00 95.25           C
ATOM   1219  O   LEU A  95       7.760   8.252  -2.292  1.00 95.25           O
ATOM   1220  HA  LEU A  95       8.134   6.745  -4.281  1.00 95.25           H
ATOM   1221  CB  LEU A  95       7.533   8.262  -5.643  1.00 95.25           C
ATOM   1222 1HB  LEU A  95       6.583   8.574  -6.078  1.00 95.25           H
ATOM   1223 2HB  LEU A  95       8.023   9.162  -5.270  1.00 95.25           H
ATOM   1224  CG  LEU A  95       8.399   7.665  -6.753  1.00 95.25           C
ATOM   1225  HG  LEU A  95       7.941   6.731  -7.079  1.00 95.25           H
ATOM   1226  CD1 LEU A  95       8.449   8.593  -7.968  1.00 95.25           C
ATOM   1227 1HD1 LEU A  95       7.441   8.741  -8.354  1.00 95.25           H
ATOM   1228 2HD1 LEU A  95       8.871   9.554  -7.675  1.00 95.25           H
ATOM   1229 3HD1 LEU A  95       9.072   8.144  -8.742  1.00 95.25           H
ATOM   1230  CD2 LEU A  95       9.798   7.325  -6.234  1.00 95.25           C
ATOM   1231 1HD2 LEU A  95      10.278   8.230  -5.864  1.00 95.25           H
ATOM   1232 2HD2 LEU A  95       9.718   6.599  -5.424  1.00 95.25           H
ATOM   1233 3HD2 LEU A  95      10.393   6.902  -7.043  1.00 95.25           H
ATOM   1234  HN  LEU A  95       5.723   6.581  -5.659  1.00 95.25           H
ATOM   1235  N   LEU A  96       5.662   8.547  -3.083  1.00 94.46           N
ATOM   1236  CA  LEU A  96       5.239   9.384  -1.974  1.00 94.46           C
ATOM   1237  C   LEU A  96       5.455   8.630  -0.660  1.00 94.46           C
ATOM   1238  O   LEU A  96       5.893   9.214   0.330  1.00 94.46           O
ATOM   1239  HA  LEU A  96       5.875  10.270  -1.972  1.00 94.46           H
ATOM   1240  CB  LEU A  96       3.800   9.860  -2.180  1.00 94.46           C
ATOM   1241 1HB  LEU A  96       3.189   9.000  -2.454  1.00 94.46           H
ATOM   1242 2HB  LEU A  96       3.421  10.231  -1.228  1.00 94.46           H
ATOM   1243  CG  LEU A  96       3.598  10.949  -3.236  1.00 94.46           C
ATOM   1244  HG  LEU A  96       3.938  10.561  -4.197  1.00 94.46           H
ATOM   1245  CD1 LEU A  96       2.117  11.299  -3.388  1.00 94.46           C
ATOM   1246 1HD1 LEU A  96       1.563  10.410  -3.692  1.00 94.46           H
ATOM   1247 2HD1 LEU A  96       1.729  11.660  -2.435  1.00 94.46           H
ATOM   1248 3HD1 LEU A  96       2.002  12.075  -4.144  1.00 94.46           H
ATOM   1249  CD2 LEU A  96       4.449  12.182  -2.922  1.00 94.46           C
ATOM   1250 1HD2 LEU A  96       4.164  12.582  -1.949  1.00 94.46           H
ATOM   1251 2HD2 LEU A  96       5.502  11.902  -2.905  1.00 94.46           H
ATOM   1252 3HD2 LEU A  96       4.287  12.940  -3.688  1.00 94.46           H
ATOM   1253  HN  LEU A  96       4.951   8.348  -3.758  1.00 94.46           H
ATOM   1254  N   PHE A  97       5.137   7.344  -0.694  1.00 95.39           N
ATOM   1255  CA  PHE A  97       5.280   6.507   0.484  1.00 95.39           C
ATOM   1256  C   PHE A  97       6.755   6.227   0.782  1.00 95.39           C
ATOM   1257  O   PHE A  97       7.192   6.336   1.926  1.00 95.39           O
ATOM   1258  HA  PHE A  97       4.839   7.048   1.321  1.00 95.39           H
ATOM   1259  CB  PHE A  97       4.574   5.184   0.182  1.00 95.39           C
ATOM   1260 1HB  PHE A  97       3.497   5.352   0.177  1.00 95.39           H
ATOM   1261 2HB  PHE A  97       4.849   4.858  -0.821  1.00 95.39           H
ATOM   1262  CG  PHE A  97       4.897   4.065   1.173  1.00 95.39           C
ATOM   1263  CD1 PHE A  97       5.496   2.923   0.739  1.00 95.39           C
ATOM   1264  HD1 PHE A  97       5.746   2.806  -0.316  1.00 95.39           H
ATOM   1265  CD2 PHE A  97       4.585   4.211   2.489  1.00 95.39           C
ATOM   1266  HD2 PHE A  97       4.105   5.125   2.837  1.00 95.39           H
ATOM   1267  CE1 PHE A  97       5.796   1.884   1.659  1.00 95.39           C
ATOM   1268  HE1 PHE A  97       6.276   0.970   1.311  1.00 95.39           H
ATOM   1269  CE2 PHE A  97       4.886   3.172   3.409  1.00 95.39           C
ATOM   1270  HE2 PHE A  97       4.636   3.289   4.464  1.00 95.39           H
ATOM   1271  CZ  PHE A  97       5.485   2.031   2.975  1.00 95.39           C
ATOM   1272  HZ  PHE A  97       5.715   1.233   3.682  1.00 95.39           H
ATOM   1273  HN  PHE A  97       4.787   6.876  -1.506  1.00 95.39           H
ATOM   1274  N   LEU A  98       7.481   5.872  -0.268  1.00 95.59           N
ATOM   1275  CA  LEU A  98       8.853   5.420  -0.111  1.00 95.59           C
ATOM   1276  C   LEU A  98       9.658   6.494   0.622  1.00 95.59           C
ATOM   1277  O   LEU A  98      10.529   6.178   1.432  1.00 95.59           O
ATOM   1278  HA  LEU A  98       8.832   4.522   0.506  1.00 95.59           H
ATOM   1279  CB  LEU A  98       9.445   5.025  -1.466  1.00 95.59           C
ATOM   1280 1HB  LEU A  98       9.250   5.830  -2.174  1.00 95.59           H
ATOM   1281 2HB  LEU A  98      10.527   4.948  -1.358  1.00 95.59           H
ATOM   1282  CG  LEU A  98       8.926   3.717  -2.068  1.00 95.59           C
ATOM   1283  HG  LEU A  98       7.842   3.698  -1.961  1.00 95.59           H
ATOM   1284  CD1 LEU A  98       9.234   3.644  -3.565  1.00 95.59           C
ATOM   1285 1HD1 LEU A  98       8.755   4.479  -4.076  1.00 95.59           H
ATOM   1286 2HD1 LEU A  98      10.312   3.696  -3.717  1.00 95.59           H
ATOM   1287 3HD1 LEU A  98       8.855   2.705  -3.968  1.00 95.59           H
ATOM   1288  CD2 LEU A  98       9.476   2.508  -1.310  1.00 95.59           C
ATOM   1289 1HD2 LEU A  98      10.565   2.510  -1.363  1.00 95.59           H
ATOM   1290 2HD2 LEU A  98       9.164   2.560  -0.267  1.00 95.59           H
ATOM   1291 3HD2 LEU A  98       9.092   1.592  -1.759  1.00 95.59           H
ATOM   1292  HN  LEU A  98       7.146   5.889  -1.210  1.00 95.59           H
ATOM   1293  N   VAL A  99       9.339   7.742   0.313  1.00 95.07           N
ATOM   1294  CA  VAL A  99      10.060   8.864   0.889  1.00 95.07           C
ATOM   1295  C   VAL A  99       9.871   8.860   2.408  1.00 95.07           C
ATOM   1296  O   VAL A  99      10.626   9.507   3.132  1.00 95.07           O
ATOM   1297  HA  VAL A  99      11.118   8.724   0.667  1.00 95.07           H
ATOM   1298  CB  VAL A  99       9.607  10.170   0.234  1.00 95.07           C
ATOM   1299  HB  VAL A  99       8.517  10.198   0.261  1.00 95.07           H
ATOM   1300  CG1 VAL A  99      10.127  11.382   1.009  1.00 95.07           C
ATOM   1301 1HG1 VAL A  99       9.745  11.352   2.030  1.00 95.07           H
ATOM   1302 2HG1 VAL A  99      11.217  11.361   1.028  1.00 95.07           H
ATOM   1303 3HG1 VAL A  99       9.791  12.297   0.522  1.00 95.07           H
ATOM   1304  CG2 VAL A  99      10.042  10.228  -1.231  1.00 95.07           C
ATOM   1305 1HG2 VAL A  99      11.129  10.167  -1.290  1.00 95.07           H
ATOM   1306 2HG2 VAL A  99       9.601   9.393  -1.775  1.00 95.07           H
ATOM   1307 3HG2 VAL A  99       9.707  11.167  -1.673  1.00 95.07           H
ATOM   1308  HN  VAL A  99       8.605   7.992  -0.319  1.00 95.07           H
ATOM   1309  N   THR A 100       8.860   8.124   2.844  1.00 94.32           N
ATOM   1310  CA  THR A 100       8.531   8.067   4.258  1.00 94.32           C
ATOM   1311  C   THR A 100       9.360   6.987   4.955  1.00 94.32           C
ATOM   1312  O   THR A 100       9.474   6.980   6.180  1.00 94.32           O
ATOM   1313  HA  THR A 100       8.801   9.020   4.712  1.00 94.32           H
ATOM   1314  CB  THR A 100       7.021   7.851   4.384  1.00 94.32           C
ATOM   1315  HB  THR A 100       6.677   8.086   5.391  1.00 94.32           H
ATOM   1316  OG1 THR A 100       6.828   6.502   3.968  1.00 94.32           O
ATOM   1317  HG1 THR A 100       6.747   6.459   2.972  1.00 94.32           H
ATOM   1318  CG2 THR A 100       6.225   8.672   3.368  1.00 94.32           C
ATOM   1319 1HG2 THR A 100       6.522   8.388   2.359  1.00 94.32           H
ATOM   1320 2HG2 THR A 100       6.426   9.733   3.521  1.00 94.32           H
ATOM   1321 3HG2 THR A 100       5.160   8.481   3.501  1.00 94.32           H
ATOM   1322  HN  THR A 100       8.271   7.574   2.251  1.00 94.32           H
ATOM   1323  N   LEU A 101       9.917   6.099   4.145  1.00 94.34           N
ATOM   1324  CA  LEU A 101      10.585   4.920   4.672  1.00 94.34           C
ATOM   1325  C   LEU A 101      11.826   5.351   5.456  1.00 94.34           C
ATOM   1326  O   LEU A 101      12.105   4.814   6.527  1.00 94.34           O
ATOM   1327  HA  LEU A 101       9.894   4.433   5.360  1.00 94.34           H
ATOM   1328  CB  LEU A 101      10.882   3.925   3.549  1.00 94.34           C
ATOM   1329 1HB  LEU A 101      11.401   4.454   2.750  1.00 94.34           H
ATOM   1330 2HB  LEU A 101      11.569   3.170   3.931  1.00 94.34           H
ATOM   1331  CG  LEU A 101       9.669   3.213   2.946  1.00 94.34           C
ATOM   1332  HG  LEU A 101       9.054   3.955   2.438  1.00 94.34           H
ATOM   1333  CD1 LEU A 101      10.102   2.188   1.896  1.00 94.34           C
ATOM   1334 1HD1 LEU A 101      10.643   2.694   1.096  1.00 94.34           H
ATOM   1335 2HD1 LEU A 101      10.750   1.444   2.359  1.00 94.34           H
ATOM   1336 3HD1 LEU A 101       9.220   1.696   1.484  1.00 94.34           H
ATOM   1337  CD2 LEU A 101       8.804   2.582   4.040  1.00 94.34           C
ATOM   1338 1HD2 LEU A 101       9.396   1.856   4.597  1.00 94.34           H
ATOM   1339 2HD2 LEU A 101       8.452   3.360   4.718  1.00 94.34           H
ATOM   1340 3HD2 LEU A 101       7.950   2.082   3.584  1.00 94.34           H
ATOM   1341  HN  LEU A 101       9.918   6.174   3.148  1.00 94.34           H
ATOM   1342  N   PRO A 102      12.591   6.323   4.940  1.00 94.07           N
ATOM   1343  CA  PRO A 102      13.800   6.779   5.631  1.00 94.07           C
ATOM   1344  C   PRO A 102      13.527   7.169   7.074  1.00 94.07           C
ATOM   1345  O   PRO A 102      14.327   6.877   7.962  1.00 94.07           O
ATOM   1346  HA  PRO A 102      14.527   5.969   5.687  1.00 94.07           H
ATOM   1347  CB  PRO A 102      14.264   7.975   4.797  1.00 94.07           C
ATOM   1348 1HB  PRO A 102      13.853   8.911   5.175  1.00 94.07           H
ATOM   1349 2HB  PRO A 102      15.349   8.076   4.809  1.00 94.07           H
ATOM   1350  CG  PRO A 102      13.743   7.655   3.401  1.00 94.07           C
ATOM   1351 1HG  PRO A 102      13.679   8.548   2.778  1.00 94.07           H
ATOM   1352 2HG  PRO A 102      14.398   6.961   2.874  1.00 94.07           H
ATOM   1353  CD  PRO A 102      12.376   7.053   3.678  1.00 94.07           C
ATOM   1354 1HD  PRO A 102      11.609   7.821   3.785  1.00 94.07           H
ATOM   1355 2HD  PRO A 102      12.052   6.395   2.871  1.00 94.07           H
ATOM   1356  N   PHE A 103      12.393   7.826   7.272  1.00 93.34           N
ATOM   1357  CA  PHE A 103      12.035   8.320   8.591  1.00 93.34           C
ATOM   1358  C   PHE A 103      11.723   7.164   9.543  1.00 93.34           C
ATOM   1359  O   PHE A 103      12.079   7.211  10.719  1.00 93.34           O
ATOM   1360  HA  PHE A 103      12.890   8.880   8.969  1.00 93.34           H
ATOM   1361  CB  PHE A 103      10.779   9.178   8.421  1.00 93.34           C
ATOM   1362 1HB  PHE A 103      10.009   8.583   7.931  1.00 93.34           H
ATOM   1363 2HB  PHE A 103      10.398   9.444   9.406  1.00 93.34           H
ATOM   1364  CG  PHE A 103      11.005  10.458   7.614  1.00 93.34           C
ATOM   1365  CD1 PHE A 103      11.418  11.593   8.241  1.00 93.34           C
ATOM   1366  HD1 PHE A 103      11.588  11.589   9.317  1.00 93.34           H
ATOM   1367  CD2 PHE A 103      10.793  10.462   6.271  1.00 93.34           C
ATOM   1368  HD2 PHE A 103      10.462   9.553   5.769  1.00 93.34           H
ATOM   1369  CE1 PHE A 103      11.627  12.781   7.492  1.00 93.34           C
ATOM   1370  HE1 PHE A 103      11.958  13.690   7.994  1.00 93.34           H
ATOM   1371  CE2 PHE A 103      11.002  11.651   5.522  1.00 93.34           C
ATOM   1372  HE2 PHE A 103      10.832  11.654   4.446  1.00 93.34           H
ATOM   1373  CZ  PHE A 103      11.415  12.785   6.149  1.00 93.34           C
ATOM   1374  HZ  PHE A 103      11.576  13.697   5.574  1.00 93.34           H
ATOM   1375  HN  PHE A 103      11.727   8.021   6.552  1.00 93.34           H
ATOM   1376  N   TRP A 104      11.061   6.153   8.999  1.00 91.84           N
ATOM   1377  CA  TRP A 104      10.739   4.966   9.774  1.00 91.84           C
ATOM   1378  C   TRP A 104      12.053   4.298  10.184  1.00 91.84           C
ATOM   1379  O   TRP A 104      12.175   3.793  11.298  1.00 91.84           O
ATOM   1380  HA  TRP A 104      10.191   5.286  10.660  1.00 91.84           H
ATOM   1381  CB  TRP A 104       9.814   4.034   8.989  1.00 91.84           C
ATOM   1382 1HB  TRP A 104      10.154   3.989   7.954  1.00 91.84           H
ATOM   1383 2HB  TRP A 104       9.899   3.027   9.397  1.00 91.84           H
ATOM   1384  CG  TRP A 104       8.343   4.455   9.010  1.00 91.84           C
ATOM   1385  CD1 TRP A 104       7.558   4.762   7.968  1.00 91.84           C
ATOM   1386  HD1 TRP A 104       7.885   4.749   6.929  1.00 91.84           H
ATOM   1387  CD2 TRP A 104       7.508   4.603  10.177  1.00 91.84           C
ATOM   1388  NE1 TRP A 104       6.283   5.096   8.377  1.00 91.84           N
ATOM   1389  HE1 TRP A 104       5.522   5.361   7.786  1.00 91.84           H
ATOM   1390  CE2 TRP A 104       6.252   4.996   9.763  1.00 91.84           C
ATOM   1391  CE3 TRP A 104       7.804   4.411  11.538  1.00 91.84           C
ATOM   1392  HE3 TRP A 104       8.788   4.100  11.891  1.00 91.84           H
ATOM   1393  CZ2 TRP A 104       5.192   5.231  10.647  1.00 91.84           C
ATOM   1394  HZ2 TRP A 104       4.208   5.541  10.295  1.00 91.84           H
ATOM   1395  CZ3 TRP A 104       6.734   4.650  12.409  1.00 91.84           C
ATOM   1396  HZ3 TRP A 104       6.910   4.516  13.476  1.00 91.84           H
ATOM   1397  CH2 TRP A 104       5.464   5.046  12.008  1.00 91.84           C
ATOM   1398  HH2 TRP A 104       4.683   5.212  12.750  1.00 91.84           H
ATOM   1399  HN  TRP A 104      10.748   6.136   8.050  1.00 91.84           H
ATOM   1400  N   ALA A 105      13.004   4.318   9.260  1.00 93.53           N
ATOM   1401  CA  ALA A 105      14.275   3.651   9.481  1.00 93.53           C
ATOM   1402  C   ALA A 105      14.983   4.294  10.675  1.00 93.53           C
ATOM   1403  O   ALA A 105      15.482   3.595  11.556  1.00 93.53           O
ATOM   1404  HA  ALA A 105      14.067   2.607   9.712  1.00 93.53           H
ATOM   1405  CB  ALA A 105      15.114   3.715   8.203  1.00 93.53           C
ATOM   1406 1HB  ALA A 105      14.580   3.219   7.393  1.00 93.53           H
ATOM   1407 2HB  ALA A 105      15.292   4.757   7.936  1.00 93.53           H
ATOM   1408 3HB  ALA A 105      16.068   3.214   8.369  1.00 93.53           H
ATOM   1409  HN  ALA A 105      12.915   4.778   8.377  1.00 93.53           H
ATOM   1410  N   ILE A 106      15.005   5.619  10.666  1.00 93.07           N
ATOM   1411  CA  ILE A 106      15.676   6.364  11.718  1.00 93.07           C
ATOM   1412  C   ILE A 106      14.977   6.095  13.053  1.00 93.07           C
ATOM   1413  O   ILE A 106      15.635   5.880  14.070  1.00 93.07           O
ATOM   1414  HA  ILE A 106      16.698   5.990  11.782  1.00 93.07           H
ATOM   1415  CB  ILE A 106      15.758   7.848  11.355  1.00 93.07           C
ATOM   1416  HB  ILE A 106      14.771   8.176  11.031  1.00 93.07           H
ATOM   1417  CG1 ILE A 106      16.716   8.073  10.184  1.00 93.07           C
ATOM   1418 1HG1 ILE A 106      17.745   7.953  10.522  1.00 93.07           H
ATOM   1419 2HG1 ILE A 106      16.543   7.318   9.417  1.00 93.07           H
ATOM   1420  CG2 ILE A 106      16.136   8.691  12.575  1.00 93.07           C
ATOM   1421 1HG2 ILE A 106      15.383   8.562  13.353  1.00 93.07           H
ATOM   1422 2HG2 ILE A 106      17.107   8.368  12.952  1.00 93.07           H
ATOM   1423 3HG2 ILE A 106      16.188   9.741  12.289  1.00 93.07           H
ATOM   1424  CD1 ILE A 106      16.531   9.469   9.584  1.00 93.07           C
ATOM   1425 1HD1 ILE A 106      15.507   9.576   9.225  1.00 93.07           H
ATOM   1426 2HD1 ILE A 106      16.729  10.221  10.348  1.00 93.07           H
ATOM   1427 3HD1 ILE A 106      17.224   9.602   8.754  1.00 93.07           H
ATOM   1428  HN  ILE A 106      14.575   6.181   9.959  1.00 93.07           H
ATOM   1429  N   ALA A 107      13.653   6.116  13.006  1.00 91.14           N
ATOM   1430  CA  ALA A 107      12.859   5.977  14.215  1.00 91.14           C
ATOM   1431  C   ALA A 107      13.076   4.582  14.804  1.00 91.14           C
ATOM   1432  O   ALA A 107      13.035   4.404  16.020  1.00 91.14           O
ATOM   1433  HA  ALA A 107      13.209   6.722  14.929  1.00 91.14           H
ATOM   1434  CB  ALA A 107      11.389   6.253  13.895  1.00 91.14           C
ATOM   1435 1HB  ALA A 107      11.286   7.267  13.507  1.00 91.14           H
ATOM   1436 2HB  ALA A 107      11.040   5.541  13.147  1.00 91.14           H
ATOM   1437 3HB  ALA A 107      10.794   6.149  14.802  1.00 91.14           H
ATOM   1438  HN  ALA A 107      13.125   6.226  12.164  1.00 91.14           H
ATOM   1439  N   ALA A 108      13.301   3.627  13.913  1.00 90.93           N
ATOM   1440  CA  ALA A 108      13.499   2.248  14.328  1.00 90.93           C
ATOM   1441  C   ALA A 108      14.916   2.086  14.883  1.00 90.93           C
ATOM   1442  O   ALA A 108      15.143   1.289  15.791  1.00 90.93           O
ATOM   1443  HA  ALA A 108      12.782   2.034  15.120  1.00 90.93           H
ATOM   1444  CB  ALA A 108      13.225   1.315  13.147  1.00 90.93           C
ATOM   1445 1HB  ALA A 108      12.197   1.449  12.810  1.00 90.93           H
ATOM   1446 2HB  ALA A 108      13.908   1.551  12.332  1.00 90.93           H
ATOM   1447 3HB  ALA A 108      13.374   0.281  13.459  1.00 90.93           H
ATOM   1448  HN  ALA A 108      13.349   3.782  12.927  1.00 90.93           H
ATOM   1449  N   ALA A 109      15.832   2.855  14.312  1.00 90.24           N
ATOM   1450  CA  ALA A 109      17.237   2.729  14.660  1.00 90.24           C
ATOM   1451  C   ALA A 109      17.452   3.236  16.088  1.00 90.24           C
ATOM   1452  O   ALA A 109      18.309   2.728  16.808  1.00 90.24           O
ATOM   1453  HA  ALA A 109      17.496   1.671  14.617  1.00 90.24           H
ATOM   1454  CB  ALA A 109      18.087   3.487  13.638  1.00 90.24           C
ATOM   1455 1HB  ALA A 109      17.920   3.068  12.645  1.00 90.24           H
ATOM   1456 2HB  ALA A 109      17.805   4.539  13.641  1.00 90.24           H
ATOM   1457 3HB  ALA A 109      19.141   3.392  13.900  1.00 90.24           H
ATOM   1458  HN  ALA A 109      15.628   3.552  13.625  1.00 90.24           H
ATOM   1459  N   ASP A 110      16.659   4.232  16.453  1.00 86.86           N
ATOM   1460  CA  ASP A 110      16.820   4.883  17.742  1.00 86.86           C
ATOM   1461  C   ASP A 110      15.444   5.263  18.293  1.00 86.86           C
ATOM   1462  O   ASP A 110      14.723   4.413  18.812  1.00 86.86           O
ATOM   1463  HA  ASP A 110      17.334   4.154  18.369  1.00 86.86           H
ATOM   1464  CB  ASP A 110      17.647   6.164  17.612  1.00 86.86           C
ATOM   1465 1HB  ASP A 110      18.574   5.950  17.080  1.00 86.86           H
ATOM   1466 2HB  ASP A 110      17.100   6.896  17.018  1.00 86.86           H
ATOM   1467  CG  ASP A 110      17.967   6.752  18.988  1.00 86.86           C
ATOM   1468  OD1 ASP A 110      17.794   6.008  19.977  1.00 86.86           O
ATOM   1469  OD2 ASP A 110      18.378   7.932  19.019  1.00 86.86           O
ATOM   1470  HN  ASP A 110      15.918   4.593  15.887  1.00 86.86           H
ATOM   1471  N   GLN A 111      15.122   6.541  18.160  1.00 85.29           N
ATOM   1472  CA  GLN A 111      13.815   7.029  18.567  1.00 85.29           C
ATOM   1473  C   GLN A 111      13.307   8.078  17.575  1.00 85.29           C
ATOM   1474  O   GLN A 111      14.061   8.549  16.724  1.00 85.29           O
ATOM   1475  HA  GLN A 111      13.162   6.157  18.550  1.00 85.29           H
ATOM   1476  CB  GLN A 111      13.858   7.594  19.988  1.00 85.29           C
ATOM   1477 1HB  GLN A 111      12.872   7.966  20.266  1.00 85.29           H
ATOM   1478 2HB  GLN A 111      14.110   6.800  20.692  1.00 85.29           H
ATOM   1479  CG  GLN A 111      14.885   8.724  20.098  1.00 85.29           C
ATOM   1480 1HG  GLN A 111      15.880   8.339  19.875  1.00 85.29           H
ATOM   1481 2HG  GLN A 111      14.666   9.492  19.356  1.00 85.29           H
ATOM   1482  CD  GLN A 111      14.872   9.342  21.498  1.00 85.29           C
ATOM   1483  OE1 GLN A 111      13.833   9.555  22.101  1.00 85.29           O
ATOM   1484  NE2 GLN A 111      16.081   9.617  21.978  1.00 85.29           N
ATOM   1485 1HE2 GLN A 111      16.894   9.417  21.431  1.00 85.29           H
ATOM   1486 2HE2 GLN A 111      16.178  10.023  22.887  1.00 85.29           H
ATOM   1487  HN  GLN A 111      15.734   7.237  17.784  1.00 85.29           H
ATOM   1488  N   TRP A 112      12.034   8.414  17.718  1.00 89.97           N
ATOM   1489  CA  TRP A 112      11.420   9.406  16.852  1.00 89.97           C
ATOM   1490  C   TRP A 112      11.974  10.778  17.237  1.00 89.97           C
ATOM   1491  O   TRP A 112      11.646  11.309  18.297  1.00 89.97           O
ATOM   1492  HA  TRP A 112      11.695   9.167  15.825  1.00 89.97           H
ATOM   1493  CB  TRP A 112       9.893   9.334  16.932  1.00 89.97           C
ATOM   1494 1HB  TRP A 112       9.578   8.309  16.738  1.00 89.97           H
ATOM   1495 2HB  TRP A 112       9.581   9.577  17.947  1.00 89.97           H
ATOM   1496  CG  TRP A 112       9.174  10.267  15.956  1.00 89.97           C
ATOM   1497  CD1 TRP A 112       8.743  11.517  16.175  1.00 89.97           C
ATOM   1498  HD1 TRP A 112       8.856  12.048  17.120  1.00 89.97           H
ATOM   1499  CD2 TRP A 112       8.819   9.972  14.588  1.00 89.97           C
ATOM   1500  NE1 TRP A 112       8.137  12.047  15.054  1.00 89.97           N
ATOM   1501  HE1 TRP A 112       7.738  12.960  14.972  1.00 89.97           H
ATOM   1502  CE2 TRP A 112       8.185  11.078  14.058  1.00 89.97           C
ATOM   1503  CE3 TRP A 112       9.026   8.810  13.825  1.00 89.97           C
ATOM   1504  HE3 TRP A 112       9.524   7.925  14.220  1.00 89.97           H
ATOM   1505  CZ2 TRP A 112       7.706  11.130  12.744  1.00 89.97           C
ATOM   1506  HZ2 TRP A 112       7.209  12.016  12.348  1.00 89.97           H
ATOM   1507  CZ3 TRP A 112       8.542   8.878  12.513  1.00 89.97           C
ATOM   1508  HZ3 TRP A 112       8.676   8.003  11.877  1.00 89.97           H
ATOM   1509  CH2 TRP A 112       7.901   9.983  11.964  1.00 89.97           C
ATOM   1510  HH2 TRP A 112       7.553   9.958  10.932  1.00 89.97           H
ATOM   1511  HN  TRP A 112      11.426   8.021  18.409  1.00 89.97           H
ATOM   1512  N   LYS A 113      12.806  11.314  16.356  1.00 90.27           N
ATOM   1513  CA  LYS A 113      13.499  12.559  16.641  1.00 90.27           C
ATOM   1514  C   LYS A 113      12.767  13.714  15.956  1.00 90.27           C
ATOM   1515  O   LYS A 113      13.172  14.869  16.076  1.00 90.27           O
ATOM   1516  HA  LYS A 113      13.459  12.715  17.719  1.00 90.27           H
ATOM   1517  CB  LYS A 113      14.976  12.451  16.254  1.00 90.27           C
ATOM   1518 1HB  LYS A 113      15.061  12.162  15.207  1.00 90.27           H
ATOM   1519 2HB  LYS A 113      15.454  13.425  16.356  1.00 90.27           H
ATOM   1520  CG  LYS A 113      15.699  11.427  17.132  1.00 90.27           C
ATOM   1521 1HG  LYS A 113      15.639  11.732  18.177  1.00 90.27           H
ATOM   1522 2HG  LYS A 113      15.202  10.460  17.053  1.00 90.27           H
ATOM   1523  CD  LYS A 113      17.165  11.289  16.718  1.00 90.27           C
ATOM   1524 1HD  LYS A 113      17.226  11.024  15.662  1.00 90.27           H
ATOM   1525 2HD  LYS A 113      17.672  12.247  16.836  1.00 90.27           H
ATOM   1526  CE  LYS A 113      17.874  10.224  17.558  1.00 90.27           C
ATOM   1527 1HE  LYS A 113      17.856  10.511  18.609  1.00 90.27           H
ATOM   1528 2HE  LYS A 113      17.343   9.276  17.477  1.00 90.27           H
ATOM   1529  NZ  LYS A 113      19.274  10.056  17.107  1.00 90.27           N
ATOM   1530 1HZ  LYS A 113      19.696   9.277  17.601  1.00 90.27           H
ATOM   1531 2HZ  LYS A 113      19.288   9.871  16.110  1.00 90.27           H
ATOM   1532 3HZ  LYS A 113      19.796  10.903  17.302  1.00 90.27           H
ATOM   1533  HN  LYS A 113      13.008  10.913  15.462  1.00 90.27           H
ATOM   1534  N   PHE A 114      11.701  13.362  15.252  1.00 91.71           N
ATOM   1535  CA  PHE A 114      11.040  14.310  14.371  1.00 91.71           C
ATOM   1536  C   PHE A 114       9.807  14.917  15.045  1.00 91.71           C
ATOM   1537  O   PHE A 114       9.349  14.419  16.072  1.00 91.71           O
ATOM   1538  HA  PHE A 114      11.757  15.101  14.150  1.00 91.71           H
ATOM   1539  CB  PHE A 114      10.596  13.533  13.130  1.00 91.71           C
ATOM   1540 1HB  PHE A 114       9.804  12.840  13.411  1.00 91.71           H
ATOM   1541 2HB  PHE A 114      10.169  14.232  12.410  1.00 91.71           H
ATOM   1542  CG  PHE A 114      11.722  12.750  12.451  1.00 91.71           C
ATOM   1543  CD1 PHE A 114      12.647  13.403  11.699  1.00 91.71           C
ATOM   1544  HD1 PHE A 114      12.587  14.485  11.579  1.00 91.71           H
ATOM   1545  CD2 PHE A 114      11.797  11.400  12.601  1.00 91.71           C
ATOM   1546  HD2 PHE A 114      11.055  10.877  13.204  1.00 91.71           H
ATOM   1547  CE1 PHE A 114      13.692  12.676  11.069  1.00 91.71           C
ATOM   1548  HE1 PHE A 114      14.434  13.200  10.466  1.00 91.71           H
ATOM   1549  CE2 PHE A 114      12.842  10.673  11.971  1.00 91.71           C
ATOM   1550  HE2 PHE A 114      12.902   9.591  12.090  1.00 91.71           H
ATOM   1551  CZ  PHE A 114      13.767  11.327  11.218  1.00 91.71           C
ATOM   1552  HZ  PHE A 114      14.569  10.768  10.735  1.00 91.71           H
ATOM   1553  HN  PHE A 114      11.291  12.451  15.276  1.00 91.71           H
ATOM   1554  N   GLN A 115       9.307  15.984  14.440  1.00 91.73           N
ATOM   1555  CA  GLN A 115       8.158  16.685  14.988  1.00 91.73           C
ATOM   1556  C   GLN A 115       6.879  15.881  14.742  1.00 91.73           C
ATOM   1557  O   GLN A 115       6.870  14.955  13.932  1.00 91.73           O
ATOM   1558  HA  GLN A 115       8.347  16.760  16.058  1.00 91.73           H
ATOM   1559  CB  GLN A 115       8.042  18.092  14.399  1.00 91.73           C
ATOM   1560 1HB  GLN A 115       8.033  18.035  13.310  1.00 91.73           H
ATOM   1561 2HB  GLN A 115       7.095  18.540  14.702  1.00 91.73           H
ATOM   1562  CG  GLN A 115       9.202  18.977  14.860  1.00 91.73           C
ATOM   1563 1HG  GLN A 115      10.149  18.519  14.574  1.00 91.73           H
ATOM   1564 2HG  GLN A 115       9.150  19.942  14.356  1.00 91.73           H
ATOM   1565  CD  GLN A 115       9.166  19.183  16.375  1.00 91.73           C
ATOM   1566  OE1 GLN A 115       8.138  19.057  17.021  1.00 91.73           O
ATOM   1567  NE2 GLN A 115      10.342  19.507  16.906  1.00 91.73           N
ATOM   1568 1HE2 GLN A 115      11.147  19.594  16.320  1.00 91.73           H
ATOM   1569 2HE2 GLN A 115      10.420  19.662  17.890  1.00 91.73           H
ATOM   1570  HN  GLN A 115       9.672  16.370  13.593  1.00 91.73           H
ATOM   1571  N   THR A 116       5.831  16.263  15.457  1.00 92.19           N
ATOM   1572  CA  THR A 116       4.573  15.539  15.387  1.00 92.19           C
ATOM   1573  C   THR A 116       4.017  15.572  13.963  1.00 92.19           C
ATOM   1574  O   THR A 116       3.417  14.601  13.504  1.00 92.19           O
ATOM   1575  HA  THR A 116       4.765  14.494  15.632  1.00 92.19           H
ATOM   1576  CB  THR A 116       3.623  16.141  16.425  1.00 92.19           C
ATOM   1577  HB  THR A 116       3.207  17.084  16.070  1.00 92.19           H
ATOM   1578  OG1 THR A 116       4.410  16.224  17.610  1.00 92.19           O
ATOM   1579  HG1 THR A 116       3.975  16.839  18.267  1.00 92.19           H
ATOM   1580  CG2 THR A 116       2.485  15.189  16.799  1.00 92.19           C
ATOM   1581 1HG2 THR A 116       2.901  14.272  17.216  1.00 92.19           H
ATOM   1582 2HG2 THR A 116       1.903  14.951  15.908  1.00 92.19           H
ATOM   1583 3HG2 THR A 116       1.841  15.666  17.537  1.00 92.19           H
ATOM   1584  HN  THR A 116       5.832  17.051  16.073  1.00 92.19           H
ATOM   1585  N   PHE A 117       4.236  16.699  13.302  1.00 93.38           N
ATOM   1586  CA  PHE A 117       3.765  16.871  11.938  1.00 93.38           C
ATOM   1587  C   PHE A 117       4.232  15.717  11.047  1.00 93.38           C
ATOM   1588  O   PHE A 117       3.442  15.153  10.293  1.00 93.38           O
ATOM   1589  HA  PHE A 117       2.676  16.884  11.971  1.00 93.38           H
ATOM   1590  CB  PHE A 117       4.368  18.177  11.417  1.00 93.38           C
ATOM   1591 1HB  PHE A 117       4.002  19.003  12.028  1.00 93.38           H
ATOM   1592 2HB  PHE A 117       5.450  18.142  11.544  1.00 93.38           H
ATOM   1593  CG  PHE A 117       4.050  18.468   9.949  1.00 93.38           C
ATOM   1594  CD1 PHE A 117       4.998  18.263   8.995  1.00 93.38           C
ATOM   1595  HD1 PHE A 117       5.984  17.892   9.277  1.00 93.38           H
ATOM   1596  CD2 PHE A 117       2.821  18.930   9.598  1.00 93.38           C
ATOM   1597  HD2 PHE A 117       2.061  19.094  10.363  1.00 93.38           H
ATOM   1598  CE1 PHE A 117       4.703  18.533   7.633  1.00 93.38           C
ATOM   1599  HE1 PHE A 117       5.463  18.369   6.868  1.00 93.38           H
ATOM   1600  CE2 PHE A 117       2.526  19.200   8.235  1.00 93.38           C
ATOM   1601  HE2 PHE A 117       1.540  19.570   7.954  1.00 93.38           H
ATOM   1602  CZ  PHE A 117       3.474  18.995   7.281  1.00 93.38           C
ATOM   1603  HZ  PHE A 117       3.247  19.202   6.235  1.00 93.38           H
ATOM   1604  HN  PHE A 117       4.724  17.485  13.682  1.00 93.38           H
ATOM   1605  N   MET A 118       5.513  15.402  11.165  1.00 92.65           N
ATOM   1606  CA  MET A 118       6.104  14.353  10.351  1.00 92.65           C
ATOM   1607  C   MET A 118       5.482  12.993  10.674  1.00 92.65           C
ATOM   1608  O   MET A 118       5.321  12.154   9.789  1.00 92.65           O
ATOM   1609  HA  MET A 118       5.884  14.624   9.319  1.00 92.65           H
ATOM   1610  CB  MET A 118       7.612  14.299  10.604  1.00 92.65           C
ATOM   1611 1HB  MET A 118       8.027  15.306  10.566  1.00 92.65           H
ATOM   1612 2HB  MET A 118       7.803  13.912  11.605  1.00 92.65           H
ATOM   1613  CG  MET A 118       8.309  13.415   9.568  1.00 92.65           C
ATOM   1614 1HG  MET A 118       9.373  13.345   9.794  1.00 92.65           H
ATOM   1615 2HG  MET A 118       7.907  12.403   9.612  1.00 92.65           H
ATOM   1616  SD  MET A 118       8.078  14.092   7.932  1.00 92.65           S
ATOM   1617  CE  MET A 118       9.131  15.529   8.040  1.00 92.65           C
ATOM   1618 1HE  MET A 118       8.779  16.178   8.842  1.00 92.65           H
ATOM   1619 2HE  MET A 118      10.154  15.215   8.249  1.00 92.65           H
ATOM   1620 3HE  MET A 118       9.103  16.071   7.095  1.00 92.65           H
ATOM   1621  HN  MET A 118       6.143  15.848  11.801  1.00 92.65           H
ATOM   1622  N   CYS A 119       5.151  12.816  11.945  1.00 92.39           N
ATOM   1623  CA  CYS A 119       4.561  11.568  12.398  1.00 92.39           C
ATOM   1624  C   CYS A 119       3.212  11.392  11.699  1.00 92.39           C
ATOM   1625  O   CYS A 119       2.895  10.306  11.217  1.00 92.39           O
ATOM   1626  HA  CYS A 119       5.251  10.774  12.112  1.00 92.39           H
ATOM   1627  CB  CYS A 119       4.425  11.527  13.921  1.00 92.39           C
ATOM   1628 1HB  CYS A 119       5.411  11.561  14.384  1.00 92.39           H
ATOM   1629 2HB  CYS A 119       3.879  12.404  14.270  1.00 92.39           H
ATOM   1630  SG  CYS A 119       3.549  10.003  14.430  1.00 92.39           S
ATOM   1631  HN  CYS A 119       5.278  13.506  12.657  1.00 92.39           H
ATOM   1632  N   LYS A 120       2.453  12.478  11.666  1.00 93.26           N
ATOM   1633  CA  LYS A 120       1.144  12.457  11.035  1.00 93.26           C
ATOM   1634  C   LYS A 120       1.295  12.042   9.571  1.00 93.26           C
ATOM   1635  O   LYS A 120       0.627  11.117   9.112  1.00 93.26           O
ATOM   1636  HA  LYS A 120       0.546  11.704  11.548  1.00 93.26           H
ATOM   1637  CB  LYS A 120       0.437  13.801  11.224  1.00 93.26           C
ATOM   1638 1HB  LYS A 120       1.096  14.610  10.910  1.00 93.26           H
ATOM   1639 2HB  LYS A 120      -0.446  13.844  10.586  1.00 93.26           H
ATOM   1640  CG  LYS A 120       0.028  14.006  12.684  1.00 93.26           C
ATOM   1641 1HG  LYS A 120      -0.615  13.186  13.003  1.00 93.26           H
ATOM   1642 2HG  LYS A 120       0.913  13.983  13.319  1.00 93.26           H
ATOM   1643  CD  LYS A 120      -0.704  15.337  12.867  1.00 93.26           C
ATOM   1644 1HD  LYS A 120      -0.024  16.162  12.655  1.00 93.26           H
ATOM   1645 2HD  LYS A 120      -1.523  15.406  12.151  1.00 93.26           H
ATOM   1646  CE  LYS A 120      -1.250  15.471  14.289  1.00 93.26           C
ATOM   1647 1HE  LYS A 120      -1.679  14.522  14.612  1.00 93.26           H
ATOM   1648 2HE  LYS A 120      -0.437  15.703  14.977  1.00 93.26           H
ATOM   1649  NZ  LYS A 120      -2.279  16.533  14.351  1.00 93.26           N
ATOM   1650 1HZ  LYS A 120      -2.614  16.624  15.304  1.00 93.26           H
ATOM   1651 2HZ  LYS A 120      -1.875  17.413  14.050  1.00 93.26           H
ATOM   1652 3HZ  LYS A 120      -3.053  16.290  13.743  1.00 93.26           H
ATOM   1653  HN  LYS A 120       2.718  13.358  12.060  1.00 93.26           H
ATOM   1654  N   VAL A 121       2.178  12.745   8.877  1.00 91.96           N
ATOM   1655  CA  VAL A 121       2.346  12.537   7.449  1.00 91.96           C
ATOM   1656  C   VAL A 121       2.751  11.083   7.195  1.00 91.96           C
ATOM   1657  O   VAL A 121       2.166  10.412   6.346  1.00 91.96           O
ATOM   1658  HA  VAL A 121       1.382  12.721   6.974  1.00 91.96           H
ATOM   1659  CB  VAL A 121       3.351  13.544   6.888  1.00 91.96           C
ATOM   1660  HB  VAL A 121       4.257  13.486   7.491  1.00 91.96           H
ATOM   1661  CG1 VAL A 121       3.725  13.200   5.444  1.00 91.96           C
ATOM   1662 1HG1 VAL A 121       4.171  12.206   5.412  1.00 91.96           H
ATOM   1663 2HG1 VAL A 121       2.829  13.216   4.823  1.00 91.96           H
ATOM   1664 3HG1 VAL A 121       4.440  13.932   5.070  1.00 91.96           H
ATOM   1665  CG2 VAL A 121       2.810  14.972   6.988  1.00 91.96           C
ATOM   1666 1HG2 VAL A 121       1.883  15.050   6.421  1.00 91.96           H
ATOM   1667 2HG2 VAL A 121       2.618  15.215   8.033  1.00 91.96           H
ATOM   1668 3HG2 VAL A 121       3.544  15.668   6.582  1.00 91.96           H
ATOM   1669  HN  VAL A 121       2.771  13.446   9.274  1.00 91.96           H
ATOM   1670  N   VAL A 122       3.749  10.640   7.945  1.00 91.47           N
ATOM   1671  CA  VAL A 122       4.407   9.380   7.647  1.00 91.47           C
ATOM   1672  C   VAL A 122       3.414   8.232   7.841  1.00 91.47           C
ATOM   1673  O   VAL A 122       3.424   7.263   7.084  1.00 91.47           O
ATOM   1674  HA  VAL A 122       4.711   9.407   6.601  1.00 91.47           H
ATOM   1675  CB  VAL A 122       5.666   9.232   8.503  1.00 91.47           C
ATOM   1676  HB  VAL A 122       5.398   9.458   9.535  1.00 91.47           H
ATOM   1677  CG1 VAL A 122       6.194   7.796   8.459  1.00 91.47           C
ATOM   1678 1HG1 VAL A 122       5.430   7.117   8.839  1.00 91.47           H
ATOM   1679 2HG1 VAL A 122       6.437   7.530   7.430  1.00 91.47           H
ATOM   1680 3HG1 VAL A 122       7.089   7.719   9.076  1.00 91.47           H
ATOM   1681  CG2 VAL A 122       6.745  10.226   8.069  1.00 91.47           C
ATOM   1682 1HG2 VAL A 122       7.008  10.044   7.027  1.00 91.47           H
ATOM   1683 2HG2 VAL A 122       6.367  11.242   8.176  1.00 91.47           H
ATOM   1684 3HG2 VAL A 122       7.629  10.099   8.694  1.00 91.47           H
ATOM   1685  HN  VAL A 122       4.107  11.126   8.742  1.00 91.47           H
ATOM   1686  N   ASN A 123       2.579   8.380   8.859  1.00 90.44           N
ATOM   1687  CA  ASN A 123       1.588   7.364   9.169  1.00 90.44           C
ATOM   1688  C   ASN A 123       0.533   7.333   8.061  1.00 90.44           C
ATOM   1689  O   ASN A 123       0.080   6.262   7.660  1.00 90.44           O
ATOM   1690  HA  ASN A 123       2.147   6.431   9.238  1.00 90.44           H
ATOM   1691  CB  ASN A 123       0.878   7.670  10.489  1.00 90.44           C
ATOM   1692 1HB  ASN A 123       0.791   8.749  10.618  1.00 90.44           H
ATOM   1693 2HB  ASN A 123      -0.135   7.269  10.463  1.00 90.44           H
ATOM   1694  CG  ASN A 123       1.640   7.069  11.673  1.00 90.44           C
ATOM   1695  OD1 ASN A 123       2.412   6.134  11.538  1.00 90.44           O
ATOM   1696  ND2 ASN A 123       1.380   7.657  12.837  1.00 90.44           N
ATOM   1697 1HD2 ASN A 123       0.735   8.420  12.879  1.00 90.44           H
ATOM   1698 2HD2 ASN A 123       1.829   7.335  13.671  1.00 90.44           H
ATOM   1699  HN  ASN A 123       2.573   9.175   9.466  1.00 90.44           H
ATOM   1700  N   SER A 124       0.173   8.521   7.598  1.00 92.25           N
ATOM   1701  CA  SER A 124      -0.933   8.656   6.664  1.00 92.25           C
ATOM   1702  C   SER A 124      -0.489   8.232   5.263  1.00 92.25           C
ATOM   1703  O   SER A 124      -1.291   7.724   4.481  1.00 92.25           O
ATOM   1704  HA  SER A 124      -1.709   7.989   7.038  1.00 92.25           H
ATOM   1705  CB  SER A 124      -1.462  10.091   6.642  1.00 92.25           C
ATOM   1706 1HB  SER A 124      -0.658  10.770   6.356  1.00 92.25           H
ATOM   1707 2HB  SER A 124      -2.239  10.179   5.882  1.00 92.25           H
ATOM   1708  OG  SER A 124      -1.989  10.486   7.905  1.00 92.25           O
ATOM   1709  HG  SER A 124      -1.260  10.863   8.477  1.00 92.25           H
ATOM   1710  HN  SER A 124       0.621   9.379   7.849  1.00 92.25           H
ATOM   1711  N   MET A 125       0.788   8.457   4.988  1.00 91.83           N
ATOM   1712  CA  MET A 125       1.301   8.301   3.637  1.00 91.83           C
ATOM   1713  C   MET A 125       1.125   6.863   3.146  1.00 91.83           C
ATOM   1714  O   MET A 125       0.768   6.637   1.991  1.00 91.83           O
ATOM   1715  HA  MET A 125       0.712   8.978   3.019  1.00 91.83           H
ATOM   1716  CB  MET A 125       2.786   8.671   3.610  1.00 91.83           C
ATOM   1717 1HB  MET A 125       3.283   8.263   4.490  1.00 91.83           H
ATOM   1718 2HB  MET A 125       3.260   8.220   2.738  1.00 91.83           H
ATOM   1719  CG  MET A 125       2.971  10.189   3.570  1.00 91.83           C
ATOM   1720 1HG  MET A 125       2.401  10.655   4.374  1.00 91.83           H
ATOM   1721 2HG  MET A 125       4.019  10.440   3.736  1.00 91.83           H
ATOM   1722  SD  MET A 125       2.434  10.829   1.993  1.00 91.83           S
ATOM   1723  CE  MET A 125       1.148  11.943   2.532  1.00 91.83           C
ATOM   1724 1HE  MET A 125       0.382  11.382   3.066  1.00 91.83           H
ATOM   1725 2HE  MET A 125       1.575  12.697   3.194  1.00 91.83           H
ATOM   1726 3HE  MET A 125       0.703  12.431   1.665  1.00 91.83           H
ATOM   1727  HN  MET A 125       1.465   8.740   5.667  1.00 91.83           H
ATOM   1728  N   TYR A 126       1.382   5.927   4.049  1.00 86.71           N
ATOM   1729  CA  TYR A 126       1.291   4.517   3.711  1.00 86.71           C
ATOM   1730  C   TYR A 126      -0.144   4.133   3.344  1.00 86.71           C
ATOM   1731  O   TYR A 126      -0.374   3.464   2.337  1.00 86.71           O
ATOM   1732  HA  TYR A 126       1.938   4.333   2.854  1.00 86.71           H
ATOM   1733  CB  TYR A 126       1.703   3.754   4.972  1.00 86.71           C
ATOM   1734 1HB  TYR A 126       2.757   3.949   5.173  1.00 86.71           H
ATOM   1735 2HB  TYR A 126       1.140   4.142   5.820  1.00 86.71           H
ATOM   1736  CG  TYR A 126       1.487   2.242   4.883  1.00 86.71           C
ATOM   1737  CD1 TYR A 126       0.643   1.613   5.775  1.00 86.71           C
ATOM   1738  HD1 TYR A 126       0.130   2.193   6.542  1.00 86.71           H
ATOM   1739  CD2 TYR A 126       2.136   1.508   3.911  1.00 86.71           C
ATOM   1740  HD2 TYR A 126       2.803   2.005   3.207  1.00 86.71           H
ATOM   1741  CE1 TYR A 126       0.439   0.189   5.692  1.00 86.71           C
ATOM   1742  HE1 TYR A 126      -0.225  -0.320   6.390  1.00 86.71           H
ATOM   1743  CE2 TYR A 126       1.932   0.085   3.828  1.00 86.71           C
ATOM   1744  HE2 TYR A 126       2.438  -0.507   3.065  1.00 86.71           H
ATOM   1745  CZ  TYR A 126       1.093  -0.504   4.722  1.00 86.71           C
ATOM   1746  OH  TYR A 126       0.901  -1.848   4.643  1.00 86.71           O
ATOM   1747  HH  TYR A 126       1.263  -2.195   3.778  1.00 86.71           H
ATOM   1748  HN  TYR A 126       1.649   6.119   4.993  1.00 86.71           H
ATOM   1749  N   LYS A 127      -1.073   4.572   4.181  1.00 87.36           N
ATOM   1750  CA  LYS A 127      -2.472   4.225   3.996  1.00 87.36           C
ATOM   1751  C   LYS A 127      -2.964   4.800   2.666  1.00 87.36           C
ATOM   1752  O   LYS A 127      -3.737   4.159   1.956  1.00 87.36           O
ATOM   1753  HA  LYS A 127      -2.535   3.138   3.946  1.00 87.36           H
ATOM   1754  CB  LYS A 127      -3.299   4.672   5.203  1.00 87.36           C
ATOM   1755 1HB  LYS A 127      -3.069   5.710   5.442  1.00 87.36           H
ATOM   1756 2HB  LYS A 127      -4.360   4.629   4.957  1.00 87.36           H
ATOM   1757  CG  LYS A 127      -3.016   3.788   6.419  1.00 87.36           C
ATOM   1758 1HG  LYS A 127      -1.948   3.794   6.637  1.00 87.36           H
ATOM   1759 2HG  LYS A 127      -3.522   4.194   7.295  1.00 87.36           H
ATOM   1760  CD  LYS A 127      -3.483   2.351   6.174  1.00 87.36           C
ATOM   1761 1HD  LYS A 127      -4.521   2.355   5.841  1.00 87.36           H
ATOM   1762 2HD  LYS A 127      -2.893   1.905   5.374  1.00 87.36           H
ATOM   1763  CE  LYS A 127      -3.352   1.508   7.444  1.00 87.36           C
ATOM   1764 1HE  LYS A 127      -2.312   1.491   7.770  1.00 87.36           H
ATOM   1765 2HE  LYS A 127      -3.932   1.959   8.249  1.00 87.36           H
ATOM   1766  NZ  LYS A 127      -3.824   0.127   7.199  1.00 87.36           N
ATOM   1767 1HZ  LYS A 127      -3.770  -0.406   8.060  1.00 87.36           H
ATOM   1768 2HZ  LYS A 127      -4.785   0.150   6.876  1.00 87.36           H
ATOM   1769 3HZ  LYS A 127      -3.241  -0.310   6.494  1.00 87.36           H
ATOM   1770  HN  LYS A 127      -0.883   5.154   4.972  1.00 87.36           H
ATOM   1771  N   MET A 128      -2.495   6.004   2.369  1.00 91.19           N
ATOM   1772  CA  MET A 128      -2.861   6.663   1.127  1.00 91.19           C
ATOM   1773  C   MET A 128      -2.343   5.881  -0.082  1.00 91.19           C
ATOM   1774  O   MET A 128      -3.060   5.706  -1.066  1.00 91.19           O
ATOM   1775  HA  MET A 128      -3.950   6.684   1.115  1.00 91.19           H
ATOM   1776  CB  MET A 128      -2.277   8.077   1.109  1.00 91.19           C
ATOM   1777 1HB  MET A 128      -2.573   8.608   2.014  1.00 91.19           H
ATOM   1778 2HB  MET A 128      -1.188   8.025   1.111  1.00 91.19           H
ATOM   1779  CG  MET A 128      -2.753   8.852  -0.122  1.00 91.19           C
ATOM   1780 1HG  MET A 128      -2.557   8.273  -1.024  1.00 91.19           H
ATOM   1781 2HG  MET A 128      -3.831   9.005  -0.070  1.00 91.19           H
ATOM   1782  SD  MET A 128      -1.918  10.426  -0.214  1.00 91.19           S
ATOM   1783  CE  MET A 128      -0.246   9.873  -0.509  1.00 91.19           C
ATOM   1784 1HE  MET A 128       0.081   9.246   0.320  1.00 91.19           H
ATOM   1785 2HE  MET A 128      -0.212   9.299  -1.435  1.00 91.19           H
ATOM   1786 3HE  MET A 128       0.413  10.737  -0.593  1.00 91.19           H
ATOM   1787  HN  MET A 128      -1.879   6.525   2.959  1.00 91.19           H
ATOM   1788  N   ASN A 129      -1.101   5.432   0.032  1.00 91.49           N
ATOM   1789  CA  ASN A 129      -0.489   4.650  -1.028  1.00 91.49           C
ATOM   1790  C   ASN A 129      -1.321   3.389  -1.271  1.00 91.49           C
ATOM   1791  O   ASN A 129      -1.707   3.104  -2.404  1.00 91.49           O
ATOM   1792  HA  ASN A 129      -0.468   5.309  -1.896  1.00 91.49           H
ATOM   1793  CB  ASN A 129       0.927   4.215  -0.644  1.00 91.49           C
ATOM   1794 1HB  ASN A 129       1.593   5.078  -0.659  1.00 91.49           H
ATOM   1795 2HB  ASN A 129       0.929   3.829   0.376  1.00 91.49           H
ATOM   1796  CG  ASN A 129       1.450   3.143  -1.602  1.00 91.49           C
ATOM   1797  OD1 ASN A 129       1.229   1.956  -1.427  1.00 91.49           O
ATOM   1798  ND2 ASN A 129       2.155   3.625  -2.621  1.00 91.49           N
ATOM   1799 1HD2 ASN A 129       2.300   4.611  -2.706  1.00 91.49           H
ATOM   1800 2HD2 ASN A 129       2.540   3.003  -3.302  1.00 91.49           H
ATOM   1801  HN  ASN A 129      -0.519   5.595   0.828  1.00 91.49           H
ATOM   1802  N   PHE A 130      -1.572   2.667  -0.189  1.00 88.60           N
ATOM   1803  CA  PHE A 130      -2.226   1.373  -0.288  1.00 88.60           C
ATOM   1804  C   PHE A 130      -3.567   1.491  -1.016  1.00 88.60           C
ATOM   1805  O   PHE A 130      -3.816   0.777  -1.986  1.00 88.60           O
ATOM   1806  HA  PHE A 130      -1.564   0.718  -0.854  1.00 88.60           H
ATOM   1807  CB  PHE A 130      -2.476   0.887   1.141  1.00 88.60           C
ATOM   1808 1HB  PHE A 130      -1.519   0.785   1.652  1.00 88.60           H
ATOM   1809 2HB  PHE A 130      -3.045   1.647   1.678  1.00 88.60           H
ATOM   1810  CG  PHE A 130      -3.226  -0.444   1.224  1.00 88.60           C
ATOM   1811  CD1 PHE A 130      -4.586  -0.458   1.247  1.00 88.60           C
ATOM   1812  HD1 PHE A 130      -5.141   0.479   1.207  1.00 88.60           H
ATOM   1813  CD2 PHE A 130      -2.533  -1.613   1.275  1.00 88.60           C
ATOM   1814  HD2 PHE A 130      -1.443  -1.602   1.256  1.00 88.60           H
ATOM   1815  CE1 PHE A 130      -5.282  -1.693   1.324  1.00 88.60           C
ATOM   1816  HE1 PHE A 130      -6.372  -1.704   1.343  1.00 88.60           H
ATOM   1817  CE2 PHE A 130      -3.229  -2.848   1.352  1.00 88.60           C
ATOM   1818  HE2 PHE A 130      -2.674  -3.785   1.392  1.00 88.60           H
ATOM   1819  CZ  PHE A 130      -4.589  -2.862   1.375  1.00 88.60           C
ATOM   1820  HZ  PHE A 130      -5.123  -3.811   1.434  1.00 88.60           H
ATOM   1821  HN  PHE A 130      -1.338   2.951   0.740  1.00 88.60           H
ATOM   1822  N   TYR A 131      -4.397   2.396  -0.518  1.00 87.65           N
ATOM   1823  CA  TYR A 131      -5.748   2.537  -1.033  1.00 87.65           C
ATOM   1824  C   TYR A 131      -5.733   2.981  -2.497  1.00 87.65           C
ATOM   1825  O   TYR A 131      -6.504   2.475  -3.311  1.00 87.65           O
ATOM   1826  HA  TYR A 131      -6.238   1.566  -0.961  1.00 87.65           H
ATOM   1827  CB  TYR A 131      -6.410   3.627  -0.188  1.00 87.65           C
ATOM   1828 1HB  TYR A 131      -5.792   4.524  -0.222  1.00 87.65           H
ATOM   1829 2HB  TYR A 131      -7.371   3.885  -0.634  1.00 87.65           H
ATOM   1830  CG  TYR A 131      -6.633   3.232   1.273  1.00 87.65           C
ATOM   1831  CD1 TYR A 131      -7.027   1.948   1.589  1.00 87.65           C
ATOM   1832  HD1 TYR A 131      -7.181   1.215   0.797  1.00 87.65           H
ATOM   1833  CD2 TYR A 131      -6.438   4.160   2.276  1.00 87.65           C
ATOM   1834  HD2 TYR A 131      -6.126   5.175   2.026  1.00 87.65           H
ATOM   1835  CE1 TYR A 131      -7.237   1.577   2.964  1.00 87.65           C
ATOM   1836  HE1 TYR A 131      -7.548   0.566   3.227  1.00 87.65           H
ATOM   1837  CE2 TYR A 131      -6.647   3.789   3.651  1.00 87.65           C
ATOM   1838  HE2 TYR A 131      -6.497   4.512   4.453  1.00 87.65           H
ATOM   1839  CZ  TYR A 131      -7.036   2.515   3.927  1.00 87.65           C
ATOM   1840  OH  TYR A 131      -7.234   2.165   5.227  1.00 87.65           O
ATOM   1841  HH  TYR A 131      -7.201   2.977   5.809  1.00 87.65           H
ATOM   1842  HN  TYR A 131      -4.159   3.026   0.222  1.00 87.65           H
ATOM   1843  N   SER A 132      -4.848   3.923  -2.787  1.00 90.19           N
ATOM   1844  CA  SER A 132      -4.740   4.460  -4.133  1.00 90.19           C
ATOM   1845  C   SER A 132      -4.284   3.364  -5.099  1.00 90.19           C
ATOM   1846  O   SER A 132      -4.780   3.275  -6.221  1.00 90.19           O
ATOM   1847  HA  SER A 132      -5.743   4.802  -4.389  1.00 90.19           H
ATOM   1848  CB  SER A 132      -3.771   5.644  -4.179  1.00 90.19           C
ATOM   1849 1HB  SER A 132      -3.672   5.991  -5.207  1.00 90.19           H
ATOM   1850 2HB  SER A 132      -4.183   6.471  -3.601  1.00 90.19           H
ATOM   1851  OG  SER A 132      -2.486   5.302  -3.667  1.00 90.19           O
ATOM   1852  HG  SER A 132      -2.361   5.703  -2.760  1.00 90.19           H
ATOM   1853  HN  SER A 132      -4.213   4.318  -2.123  1.00 90.19           H
ATOM   1854  N   CYS A 133      -3.345   2.557  -4.627  1.00 86.48           N
ATOM   1855  CA  CYS A 133      -2.801   1.485  -5.442  1.00 86.48           C
ATOM   1856  C   CYS A 133      -3.936   0.516  -5.782  1.00 86.48           C
ATOM   1857  O   CYS A 133      -4.114   0.145  -6.941  1.00 86.48           O
ATOM   1858  HA  CYS A 133      -2.405   1.948  -6.346  1.00 86.48           H
ATOM   1859  CB  CYS A 133      -1.637   0.778  -4.745  1.00 86.48           C
ATOM   1860 1HB  CYS A 133      -1.887   0.593  -3.700  1.00 86.48           H
ATOM   1861 2HB  CYS A 133      -1.461  -0.193  -5.207  1.00 86.48           H
ATOM   1862  SG  CYS A 133      -0.126   1.805  -4.853  1.00 86.48           S
ATOM   1863  HG  CYS A 133      -0.485   2.679  -3.918  1.00 86.48           H
ATOM   1864  HN  CYS A 133      -2.958   2.627  -3.708  1.00 86.48           H
ATOM   1865  N   VAL A 134      -4.674   0.135  -4.750  1.00 84.89           N
ATOM   1866  CA  VAL A 134      -5.740  -0.839  -4.911  1.00 84.89           C
ATOM   1867  C   VAL A 134      -6.724  -0.341  -5.972  1.00 84.89           C
ATOM   1868  O   VAL A 134      -7.103  -1.088  -6.872  1.00 84.89           O
ATOM   1869  HA  VAL A 134      -5.288  -1.767  -5.261  1.00 84.89           H
ATOM   1870  CB  VAL A 134      -6.406  -1.115  -3.561  1.00 84.89           C
ATOM   1871  HB  VAL A 134      -6.683  -0.157  -3.122  1.00 84.89           H
ATOM   1872  CG1 VAL A 134      -7.683  -1.938  -3.738  1.00 84.89           C
ATOM   1873 1HG1 VAL A 134      -8.384  -1.390  -4.368  1.00 84.89           H
ATOM   1874 2HG1 VAL A 134      -7.440  -2.890  -4.209  1.00 84.89           H
ATOM   1875 3HG1 VAL A 134      -8.136  -2.120  -2.764  1.00 84.89           H
ATOM   1876  CG2 VAL A 134      -5.435  -1.809  -2.603  1.00 84.89           C
ATOM   1877 1HG2 VAL A 134      -5.114  -2.757  -3.035  1.00 84.89           H
ATOM   1878 2HG2 VAL A 134      -4.566  -1.171  -2.441  1.00 84.89           H
ATOM   1879 3HG2 VAL A 134      -5.934  -1.994  -1.652  1.00 84.89           H
ATOM   1880  HN  VAL A 134      -4.553   0.479  -3.818  1.00 84.89           H
ATOM   1881  N   LEU A 135      -7.109   0.919  -5.830  1.00 85.96           N
ATOM   1882  CA  LEU A 135      -8.126   1.492  -6.695  1.00 85.96           C
ATOM   1883  C   LEU A 135      -7.583   1.584  -8.122  1.00 85.96           C
ATOM   1884  O   LEU A 135      -8.315   1.357  -9.085  1.00 85.96           O
ATOM   1885  HA  LEU A 135      -8.978   0.812  -6.693  1.00 85.96           H
ATOM   1886  CB  LEU A 135      -8.614   2.830  -6.135  1.00 85.96           C
ATOM   1887 1HB  LEU A 135      -7.750   3.480  -5.996  1.00 85.96           H
ATOM   1888 2HB  LEU A 135      -9.251   3.303  -6.882  1.00 85.96           H
ATOM   1889  CG  LEU A 135      -9.385   2.764  -4.815  1.00 85.96           C
ATOM   1890  HG  LEU A 135      -8.788   2.200  -4.099  1.00 85.96           H
ATOM   1891  CD1 LEU A 135      -9.590   4.163  -4.230  1.00 85.96           C
ATOM   1892 1HD1 LEU A 135      -8.621   4.625  -4.045  1.00 85.96           H
ATOM   1893 2HD1 LEU A 135     -10.156   4.772  -4.935  1.00 85.96           H
ATOM   1894 3HD1 LEU A 135     -10.141   4.086  -3.292  1.00 85.96           H
ATOM   1895  CD2 LEU A 135     -10.708   2.016  -4.990  1.00 85.96           C
ATOM   1896 1HD2 LEU A 135     -11.322   2.531  -5.728  1.00 85.96           H
ATOM   1897 2HD2 LEU A 135     -10.508   0.999  -5.329  1.00 85.96           H
ATOM   1898 3HD2 LEU A 135     -11.236   1.983  -4.037  1.00 85.96           H
ATOM   1899  HN  LEU A 135      -6.739   1.543  -5.142  1.00 85.96           H
ATOM   1900  N   LEU A 136      -6.305   1.918  -8.215  1.00 87.89           N
ATOM   1901  CA  LEU A 136      -5.666   2.085  -9.509  1.00 87.89           C
ATOM   1902  C   LEU A 136      -5.623   0.736 -10.229  1.00 87.89           C
ATOM   1903  O   LEU A 136      -5.909   0.656 -11.423  1.00 87.89           O
ATOM   1904  HA  LEU A 136      -6.283   2.768 -10.092  1.00 87.89           H
ATOM   1905  CB  LEU A 136      -4.293   2.740  -9.349  1.00 87.89           C
ATOM   1906 1HB  LEU A 136      -3.768   2.243  -8.533  1.00 87.89           H
ATOM   1907 2HB  LEU A 136      -3.717   2.558 -10.256  1.00 87.89           H
ATOM   1908  CG  LEU A 136      -4.296   4.245  -9.074  1.00 87.89           C
ATOM   1909  HG  LEU A 136      -5.003   4.444  -8.269  1.00 87.89           H
ATOM   1910  CD1 LEU A 136      -2.922   4.718  -8.595  1.00 87.89           C
ATOM   1911 1HD1 LEU A 136      -2.658   4.195  -7.676  1.00 87.89           H
ATOM   1912 2HD1 LEU A 136      -2.176   4.504  -9.361  1.00 87.89           H
ATOM   1913 3HD1 LEU A 136      -2.952   5.791  -8.407  1.00 87.89           H
ATOM   1914  CD2 LEU A 136      -4.775   5.026 -10.300  1.00 87.89           C
ATOM   1915 1HD2 LEU A 136      -4.111   4.825 -11.140  1.00 87.89           H
ATOM   1916 2HD2 LEU A 136      -5.788   4.715 -10.555  1.00 87.89           H
ATOM   1917 3HD2 LEU A 136      -4.767   6.093 -10.077  1.00 87.89           H
ATOM   1918  HN  LEU A 136      -5.709   2.074  -7.427  1.00 87.89           H
ATOM   1919  N   ILE A 137      -5.265  -0.291  -9.473  1.00 81.79           N
ATOM   1920  CA  ILE A 137      -5.142  -1.626 -10.034  1.00 81.79           C
ATOM   1921  C   ILE A 137      -6.500  -2.073 -10.579  1.00 81.79           C
ATOM   1922  O   ILE A 137      -6.574  -2.689 -11.641  1.00 81.79           O
ATOM   1923  HA  ILE A 137      -4.438  -1.568 -10.865  1.00 81.79           H
ATOM   1924  CB  ILE A 137      -4.547  -2.588  -9.003  1.00 81.79           C
ATOM   1925  HB  ILE A 137      -5.057  -2.429  -8.053  1.00 81.79           H
ATOM   1926  CG1 ILE A 137      -3.063  -2.295  -8.773  1.00 81.79           C
ATOM   1927 1HG1 ILE A 137      -2.490  -2.587  -9.653  1.00 81.79           H
ATOM   1928 2HG1 ILE A 137      -2.916  -1.223  -8.639  1.00 81.79           H
ATOM   1929  CG2 ILE A 137      -4.788  -4.043  -9.408  1.00 81.79           C
ATOM   1930 1HG2 ILE A 137      -5.860  -4.228  -9.479  1.00 81.79           H
ATOM   1931 2HG2 ILE A 137      -4.321  -4.234 -10.374  1.00 81.79           H
ATOM   1932 3HG2 ILE A 137      -4.355  -4.705  -8.658  1.00 81.79           H
ATOM   1933  CD1 ILE A 137      -2.540  -3.044  -7.546  1.00 81.79           C
ATOM   1934 1HD1 ILE A 137      -3.099  -2.731  -6.664  1.00 81.79           H
ATOM   1935 2HD1 ILE A 137      -2.666  -4.117  -7.694  1.00 81.79           H
ATOM   1936 3HD1 ILE A 137      -1.483  -2.818  -7.405  1.00 81.79           H
ATOM   1937  HN  ILE A 137      -5.061  -0.223  -8.497  1.00 81.79           H
ATOM   1938  N   MET A 138      -7.540  -1.745  -9.828  1.00 82.76           N
ATOM   1939  CA  MET A 138      -8.896  -2.043 -10.256  1.00 82.76           C
ATOM   1940  C   MET A 138      -9.209  -1.369 -11.594  1.00 82.76           C
ATOM   1941  O   MET A 138      -9.709  -2.013 -12.515  1.00 82.76           O
ATOM   1942  HA  MET A 138      -8.937  -3.126 -10.369  1.00 82.76           H
ATOM   1943  CB  MET A 138      -9.886  -1.556  -9.196  1.00 82.76           C
ATOM   1944 1HB  MET A 138      -9.603  -1.953  -8.221  1.00 82.76           H
ATOM   1945 2HB  MET A 138      -9.841  -0.469  -9.123  1.00 82.76           H
ATOM   1946  CG  MET A 138     -11.312  -1.991  -9.536  1.00 82.76           C
ATOM   1947 1HG  MET A 138     -11.580  -1.643 -10.534  1.00 82.76           H
ATOM   1948 2HG  MET A 138     -11.376  -3.079  -9.550  1.00 82.76           H
ATOM   1949  SD  MET A 138     -12.455  -1.331  -8.334  1.00 82.76           S
ATOM   1950  CE  MET A 138     -12.227   0.417  -8.617  1.00 82.76           C
ATOM   1951 1HE  MET A 138     -11.186   0.682  -8.432  1.00 82.76           H
ATOM   1952 2HE  MET A 138     -12.484   0.654  -9.650  1.00 82.76           H
ATOM   1953 3HE  MET A 138     -12.872   0.981  -7.944  1.00 82.76           H
ATOM   1954  HN  MET A 138      -7.468  -1.284  -8.943  1.00 82.76           H
ATOM   1955  N   CYS A 139      -8.903  -0.081 -11.658  1.00 84.84           N
ATOM   1956  CA  CYS A 139      -9.263   0.717 -12.817  1.00 84.84           C
ATOM   1957  C   CYS A 139      -8.490   0.186 -14.025  1.00 84.84           C
ATOM   1958  O   CYS A 139      -9.016   0.149 -15.136  1.00 84.84           O
ATOM   1959  HA  CYS A 139     -10.337   0.594 -12.960  1.00 84.84           H
ATOM   1960  CB  CYS A 139      -9.002   2.206 -12.581  1.00 84.84           C
ATOM   1961 1HB  CYS A 139      -7.976   2.355 -12.245  1.00 84.84           H
ATOM   1962 2HB  CYS A 139      -9.114   2.756 -13.516  1.00 84.84           H
ATOM   1963  SG  CYS A 139     -10.170   2.856 -11.331  1.00 84.84           S
ATOM   1964  HG  CYS A 139      -9.516   2.385 -10.272  1.00 84.84           H
ATOM   1965  HN  CYS A 139      -8.418   0.414 -10.937  1.00 84.84           H
ATOM   1966  N   ILE A 140      -7.252  -0.211 -13.768  1.00 82.13           N
ATOM   1967  CA  ILE A 140      -6.406  -0.751 -14.818  1.00 82.13           C
ATOM   1968  C   ILE A 140      -7.077  -1.986 -15.423  1.00 82.13           C
ATOM   1969  O   ILE A 140      -7.097  -2.151 -16.642  1.00 82.13           O
ATOM   1970  HA  ILE A 140      -6.321   0.010 -15.593  1.00 82.13           H
ATOM   1971  CB  ILE A 140      -4.996  -1.016 -14.287  1.00 82.13           C
ATOM   1972  HB  ILE A 140      -5.083  -1.495 -13.311  1.00 82.13           H
ATOM   1973  CG1 ILE A 140      -4.232   0.294 -14.081  1.00 82.13           C
ATOM   1974 1HG1 ILE A 140      -3.969   0.721 -15.048  1.00 82.13           H
ATOM   1975 2HG1 ILE A 140      -4.873   1.017 -13.576  1.00 82.13           H
ATOM   1976  CG2 ILE A 140      -4.239  -1.983 -15.199  1.00 82.13           C
ATOM   1977 1HG2 ILE A 140      -4.776  -2.930 -15.250  1.00 82.13           H
ATOM   1978 2HG2 ILE A 140      -4.161  -1.555 -16.198  1.00 82.13           H
ATOM   1979 3HG2 ILE A 140      -3.240  -2.154 -14.798  1.00 82.13           H
ATOM   1980  CD1 ILE A 140      -2.964   0.066 -13.256  1.00 82.13           C
ATOM   1981 1HD1 ILE A 140      -3.233  -0.339 -12.280  1.00 82.13           H
ATOM   1982 2HD1 ILE A 140      -2.315  -0.639 -13.775  1.00 82.13           H
ATOM   1983 3HD1 ILE A 140      -2.441   1.013 -13.125  1.00 82.13           H
ATOM   1984  HN  ILE A 140      -6.828  -0.168 -12.863  1.00 82.13           H
ATOM   1985  N   SER A 141      -7.609  -2.821 -14.544  1.00 78.24           N
ATOM   1986  CA  SER A 141      -8.151  -4.103 -14.962  1.00 78.24           C
ATOM   1987  C   SER A 141      -9.432  -3.892 -15.771  1.00 78.24           C
ATOM   1988  O   SER A 141      -9.661  -4.576 -16.768  1.00 78.24           O
ATOM   1989  HA  SER A 141      -7.376  -4.555 -15.582  1.00 78.24           H
ATOM   1990  CB  SER A 141      -8.427  -5.004 -13.757  1.00 78.24           C
ATOM   1991 1HB  SER A 141      -9.212  -4.560 -13.145  1.00 78.24           H
ATOM   1992 2HB  SER A 141      -8.800  -5.968 -14.103  1.00 78.24           H
ATOM   1993  OG  SER A 141      -7.262  -5.204 -12.961  1.00 78.24           O
ATOM   1994  HG  SER A 141      -7.226  -4.524 -12.230  1.00 78.24           H
ATOM   1995  HN  SER A 141      -7.674  -2.635 -13.563  1.00 78.24           H
ATOM   1996  N   VAL A 142     -10.233  -2.941 -15.313  1.00 79.59           N
ATOM   1997  CA  VAL A 142     -11.452  -2.585 -16.019  1.00 79.59           C
ATOM   1998  C   VAL A 142     -11.092  -1.989 -17.382  1.00 79.59           C
ATOM   1999  O   VAL A 142     -11.739  -2.286 -18.384  1.00 79.59           O
ATOM   2000  HA  VAL A 142     -12.020  -3.502 -16.177  1.00 79.59           H
ATOM   2001  CB  VAL A 142     -12.299  -1.644 -15.160  1.00 79.59           C
ATOM   2002  HB  VAL A 142     -11.676  -0.793 -14.882  1.00 79.59           H
ATOM   2003  CG1 VAL A 142     -13.497  -1.111 -15.948  1.00 79.59           C
ATOM   2004 1HG1 VAL A 142     -13.143  -0.564 -16.821  1.00 79.59           H
ATOM   2005 2HG1 VAL A 142     -14.120  -1.946 -16.270  1.00 79.59           H
ATOM   2006 3HG1 VAL A 142     -14.082  -0.445 -15.314  1.00 79.59           H
ATOM   2007  CG2 VAL A 142     -12.752  -2.336 -13.873  1.00 79.59           C
ATOM   2008 1HG2 VAL A 142     -13.349  -3.213 -14.123  1.00 79.59           H
ATOM   2009 2HG2 VAL A 142     -11.878  -2.643 -13.298  1.00 79.59           H
ATOM   2010 3HG2 VAL A 142     -13.352  -1.645 -13.281  1.00 79.59           H
ATOM   2011  HN  VAL A 142     -10.061  -2.419 -14.478  1.00 79.59           H
ATOM   2012  N   ASP A 143     -10.059  -1.158 -17.374  1.00 79.45           N
ATOM   2013  CA  ASP A 143      -9.651  -0.461 -18.582  1.00 79.45           C
ATOM   2014  C   ASP A 143      -9.222  -1.484 -19.635  1.00 79.45           C
ATOM   2015  O   ASP A 143      -9.529  -1.330 -20.816  1.00 79.45           O
ATOM   2016  HA  ASP A 143     -10.525   0.113 -18.890  1.00 79.45           H
ATOM   2017  CB  ASP A 143      -8.464   0.464 -18.309  1.00 79.45           C
ATOM   2018 1HB  ASP A 143      -8.706   1.142 -17.490  1.00 79.45           H
ATOM   2019 2HB  ASP A 143      -7.604  -0.126 -17.990  1.00 79.45           H
ATOM   2020  CG  ASP A 143      -8.100   1.272 -19.556  1.00 79.45           C
ATOM   2021  OD1 ASP A 143      -9.024   1.902 -20.114  1.00 79.45           O
ATOM   2022  OD2 ASP A 143      -6.905   1.241 -19.924  1.00 79.45           O
ATOM   2023  HN  ASP A 143      -9.507  -0.960 -16.564  1.00 79.45           H
ATOM   2024  N   ARG A 144      -8.517  -2.505 -19.170  1.00 73.80           N
ATOM   2025  CA  ARG A 144      -7.995  -3.523 -20.065  1.00 73.80           C
ATOM   2026  C   ARG A 144      -9.133  -4.398 -20.595  1.00 73.80           C
ATOM   2027  O   ARG A 144      -9.109  -4.822 -21.750  1.00 73.80           O
ATOM   2028  HA  ARG A 144      -7.519  -2.967 -20.873  1.00 73.80           H
ATOM   2029  CB  ARG A 144      -6.969  -4.408 -19.355  1.00 73.80           C
ATOM   2030 1HB  ARG A 144      -7.326  -4.653 -18.354  1.00 73.80           H
ATOM   2031 2HB  ARG A 144      -6.859  -5.349 -19.893  1.00 73.80           H
ATOM   2032  CG  ARG A 144      -5.612  -3.707 -19.260  1.00 73.80           C
ATOM   2033 1HG  ARG A 144      -5.369  -3.246 -20.218  1.00 73.80           H
ATOM   2034 2HG  ARG A 144      -5.664  -2.904 -18.525  1.00 73.80           H
ATOM   2035  CD  ARG A 144      -4.511  -4.694 -18.869  1.00 73.80           C
ATOM   2036 1HD  ARG A 144      -4.563  -4.905 -17.801  1.00 73.80           H
ATOM   2037 2HD  ARG A 144      -4.658  -5.640 -19.388  1.00 73.80           H
ATOM   2038  NE  ARG A 144      -3.184  -4.133 -19.208  1.00 73.80           N
ATOM   2039  HE  ARG A 144      -3.057  -3.144 -19.123  1.00 73.80           H
ATOM   2040  CZ  ARG A 144      -2.142  -4.866 -19.623  1.00 73.80           C
ATOM   2041  NH1 ARG A 144      -2.255  -6.194 -19.755  1.00 73.80           N
ATOM   2042 1HH1 ARG A 144      -3.122  -6.646 -19.544  1.00 73.80           H
ATOM   2043 2HH1 ARG A 144      -1.472  -6.734 -20.065  1.00 73.80           H
ATOM   2044  NH2 ARG A 144      -0.985  -4.250 -19.903  1.00 73.80           N
ATOM   2045 1HH2 ARG A 144      -0.198  -4.783 -20.213  1.00 73.80           H
ATOM   2046 2HH2 ARG A 144      -0.909  -3.259 -19.801  1.00 73.80           H
ATOM   2047  HN  ARG A 144      -8.303  -2.642 -18.203  1.00 73.80           H
ATOM   2048  N   TYR A 145     -10.102  -4.644 -19.726  1.00 74.84           N
ATOM   2049  CA  TYR A 145     -11.308  -5.347 -20.128  1.00 74.84           C
ATOM   2050  C   TYR A 145     -11.962  -4.668 -21.333  1.00 74.84           C
ATOM   2051  O   TYR A 145     -12.226  -5.314 -22.346  1.00 74.84           O
ATOM   2052  HA  TYR A 145     -11.029  -6.365 -20.401  1.00 74.84           H
ATOM   2053  CB  TYR A 145     -12.261  -5.268 -18.933  1.00 74.84           C
ATOM   2054 1HB  TYR A 145     -11.803  -5.772 -18.082  1.00 74.84           H
ATOM   2055 2HB  TYR A 145     -12.389  -4.222 -18.653  1.00 74.84           H
ATOM   2056  CG  TYR A 145     -13.637  -5.884 -19.193  1.00 74.84           C
ATOM   2057  CD1 TYR A 145     -14.771  -5.104 -19.098  1.00 74.84           C
ATOM   2058  HD1 TYR A 145     -14.687  -4.049 -18.838  1.00 74.84           H
ATOM   2059  CD2 TYR A 145     -13.744  -7.220 -19.522  1.00 74.84           C
ATOM   2060  HD2 TYR A 145     -12.848  -7.836 -19.597  1.00 74.84           H
ATOM   2061  CE1 TYR A 145     -16.066  -5.684 -19.342  1.00 74.84           C
ATOM   2062  HE1 TYR A 145     -16.970  -5.079 -19.271  1.00 74.84           H
ATOM   2063  CE2 TYR A 145     -15.039  -7.800 -19.767  1.00 74.84           C
ATOM   2064  HE2 TYR A 145     -15.137  -8.853 -20.028  1.00 74.84           H
ATOM   2065  CZ  TYR A 145     -16.136  -7.003 -19.665  1.00 74.84           C
ATOM   2066  OH  TYR A 145     -17.359  -7.551 -19.896  1.00 74.84           O
ATOM   2067  HH  TYR A 145     -17.262  -8.516 -20.136  1.00 74.84           H
ATOM   2068  HN  TYR A 145     -10.072  -4.372 -18.764  1.00 74.84           H
ATOM   2069  N   ILE A 146     -12.205  -3.374 -21.183  1.00 76.01           N
ATOM   2070  CA  ILE A 146     -12.933  -2.627 -22.195  1.00 76.01           C
ATOM   2071  C   ILE A 146     -12.124  -2.615 -23.494  1.00 76.01           C
ATOM   2072  O   ILE A 146     -12.685  -2.755 -24.580  1.00 76.01           O
ATOM   2073  HA  ILE A 146     -13.870  -3.152 -22.377  1.00 76.01           H
ATOM   2074  CB  ILE A 146     -13.287  -1.231 -21.679  1.00 76.01           C
ATOM   2075  HB  ILE A 146     -12.371  -0.752 -21.334  1.00 76.01           H
ATOM   2076  CG1 ILE A 146     -14.233  -1.315 -20.479  1.00 76.01           C
ATOM   2077 1HG1 ILE A 146     -15.226  -1.616 -20.814  1.00 76.01           H
ATOM   2078 2HG1 ILE A 146     -13.883  -2.082 -19.788  1.00 76.01           H
ATOM   2079  CG2 ILE A 146     -13.859  -0.361 -22.800  1.00 76.01           C
ATOM   2080 1HG2 ILE A 146     -13.121  -0.262 -23.596  1.00 76.01           H
ATOM   2081 2HG2 ILE A 146     -14.761  -0.827 -23.197  1.00 76.01           H
ATOM   2082 3HG2 ILE A 146     -14.103   0.625 -22.406  1.00 76.01           H
ATOM   2083  CD1 ILE A 146     -14.319   0.030 -19.754  1.00 76.01           C
ATOM   2084 1HD1 ILE A 146     -13.329   0.316 -19.400  1.00 76.01           H
ATOM   2085 2HD1 ILE A 146     -14.692   0.790 -20.441  1.00 76.01           H
ATOM   2086 3HD1 ILE A 146     -14.997  -0.057 -18.906  1.00 76.01           H
ATOM   2087  HN  ILE A 146     -11.914  -2.839 -20.390  1.00 76.01           H
ATOM   2088  N   ALA A 147     -10.819  -2.448 -23.340  1.00 75.65           N
ATOM   2089  CA  ALA A 147      -9.937  -2.339 -24.489  1.00 75.65           C
ATOM   2090  C   ALA A 147     -10.033  -3.617 -25.324  1.00 75.65           C
ATOM   2091  O   ALA A 147      -9.898  -3.577 -26.545  1.00 75.65           O
ATOM   2092  HA  ALA A 147     -10.279  -1.496 -25.091  1.00 75.65           H
ATOM   2093  CB  ALA A 147      -8.510  -2.058 -24.014  1.00 75.65           C
ATOM   2094 1HB  ALA A 147      -8.491  -1.125 -23.452  1.00 75.65           H
ATOM   2095 2HB  ALA A 147      -8.173  -2.874 -23.374  1.00 75.65           H
ATOM   2096 3HB  ALA A 147      -7.849  -1.976 -24.877  1.00 75.65           H
ATOM   2097  HN  ALA A 147     -10.364  -2.387 -22.451  1.00 75.65           H
ATOM   2098  N   ILE A 148     -10.265  -4.722 -24.630  1.00 72.05           N
ATOM   2099  CA  ILE A 148     -10.225  -6.028 -25.267  1.00 72.05           C
ATOM   2100  C   ILE A 148     -11.622  -6.386 -25.775  1.00 72.05           C
ATOM   2101  O   ILE A 148     -11.766  -6.970 -26.848  1.00 72.05           O
ATOM   2102  HA  ILE A 148      -9.555  -5.953 -26.123  1.00 72.05           H
ATOM   2103  CB  ILE A 148      -9.630  -7.069 -24.316  1.00 72.05           C
ATOM   2104  HB  ILE A 148     -10.220  -7.071 -23.399  1.00 72.05           H
ATOM   2105  CG1 ILE A 148      -8.196  -6.703 -23.930  1.00 72.05           C
ATOM   2106 1HG1 ILE A 148      -7.538  -6.842 -24.788  1.00 72.05           H
ATOM   2107 2HG1 ILE A 148      -8.146  -5.649 -23.657  1.00 72.05           H
ATOM   2108  CG2 ILE A 148      -9.722  -8.474 -24.915  1.00 72.05           C
ATOM   2109 1HG2 ILE A 148     -10.767  -8.724 -25.097  1.00 72.05           H
ATOM   2110 2HG2 ILE A 148      -9.172  -8.505 -25.855  1.00 72.05           H
ATOM   2111 3HG2 ILE A 148      -9.293  -9.194 -24.219  1.00 72.05           H
ATOM   2112  CD1 ILE A 148      -7.707  -7.561 -22.761  1.00 72.05           C
ATOM   2113 1HD1 ILE A 148      -8.352  -7.402 -21.898  1.00 72.05           H
ATOM   2114 2HD1 ILE A 148      -7.735  -8.613 -23.046  1.00 72.05           H
ATOM   2115 3HD1 ILE A 148      -6.684  -7.281 -22.507  1.00 72.05           H
ATOM   2116  HN  ILE A 148     -10.478  -4.735 -23.653  1.00 72.05           H
ATOM   2117  N   ALA A 149     -12.618  -6.022 -24.980  1.00 72.52           N
ATOM   2118  CA  ALA A 149     -13.991  -6.385 -25.286  1.00 72.52           C
ATOM   2119  C   ALA A 149     -14.535  -5.445 -26.363  1.00 72.52           C
ATOM   2120  O   ALA A 149     -15.166  -5.892 -27.321  1.00 72.52           O
ATOM   2121  HA  ALA A 149     -13.986  -7.404 -25.673  1.00 72.52           H
ATOM   2122  CB  ALA A 149     -14.826  -6.349 -24.005  1.00 72.52           C
ATOM   2123 1HB  ALA A 149     -14.416  -7.055 -23.283  1.00 72.52           H
ATOM   2124 2HB  ALA A 149     -14.802  -5.344 -23.583  1.00 72.52           H
ATOM   2125 3HB  ALA A 149     -15.856  -6.622 -24.234  1.00 72.52           H
ATOM   2126  HN  ALA A 149     -12.498  -5.489 -24.143  1.00 72.52           H
ATOM   2127  N   GLN A 150     -14.272  -4.161 -26.171  1.00 73.74           N
ATOM   2128  CA  GLN A 150     -14.769  -3.150 -27.089  1.00 73.74           C
ATOM   2129  C   GLN A 150     -13.631  -2.627 -27.969  1.00 73.74           C
ATOM   2130  O   GLN A 150     -13.575  -1.438 -28.276  1.00 73.74           O
ATOM   2131  HA  GLN A 150     -15.510  -3.658 -27.706  1.00 73.74           H
ATOM   2132  CB  GLN A 150     -15.445  -2.006 -26.331  1.00 73.74           C
ATOM   2133 1HB  GLN A 150     -14.717  -1.510 -25.689  1.00 73.74           H
ATOM   2134 2HB  GLN A 150     -15.807  -1.260 -27.038  1.00 73.74           H
ATOM   2135  CG  GLN A 150     -16.611  -2.523 -25.485  1.00 73.74           C
ATOM   2136 1HG  GLN A 150     -17.203  -3.228 -26.068  1.00 73.74           H
ATOM   2137 2HG  GLN A 150     -16.225  -3.067 -24.622  1.00 73.74           H
ATOM   2138  CD  GLN A 150     -17.498  -1.370 -25.013  1.00 73.74           C
ATOM   2139  OE1 GLN A 150     -17.261  -0.209 -25.305  1.00 73.74           O
ATOM   2140  NE2 GLN A 150     -18.532  -1.753 -24.268  1.00 73.74           N
ATOM   2141 1HE2 GLN A 150     -18.670  -2.722 -24.065  1.00 73.74           H
ATOM   2142 2HE2 GLN A 150     -19.171  -1.071 -23.912  1.00 73.74           H
ATOM   2143  HN  GLN A 150     -13.731  -3.809 -25.407  1.00 73.74           H
ATOM   2144  N   ALA A 151     -12.753  -3.543 -28.351  1.00 68.83           N
ATOM   2145  CA  ALA A 151     -11.550  -3.170 -29.076  1.00 68.83           C
ATOM   2146  C   ALA A 151     -11.934  -2.311 -30.283  1.00 68.83           C
ATOM   2147  O   ALA A 151     -11.186  -1.418 -30.677  1.00 68.83           O
ATOM   2148  HA  ALA A 151     -10.927  -2.579 -28.405  1.00 68.83           H
ATOM   2149  CB  ALA A 151     -10.784  -4.431 -29.478  1.00 68.83           C
ATOM   2150 1HB  ALA A 151     -10.510  -4.990 -28.584  1.00 68.83           H
ATOM   2151 2HB  ALA A 151     -11.415  -5.052 -30.115  1.00 68.83           H
ATOM   2152 3HB  ALA A 151      -9.882  -4.151 -30.023  1.00 68.83           H
ATOM   2153  HN  ALA A 151     -12.852  -4.522 -28.172  1.00 68.83           H
ATOM   2154  N   MET A 152     -13.100  -2.612 -30.836  1.00 63.00           N
ATOM   2155  CA  MET A 152     -13.559  -1.929 -32.034  1.00 63.00           C
ATOM   2156  C   MET A 152     -13.868  -0.459 -31.742  1.00 63.00           C
ATOM   2157  O   MET A 152     -13.554   0.416 -32.547  1.00 63.00           O
ATOM   2158  HA  MET A 152     -12.736  -2.000 -32.746  1.00 63.00           H
ATOM   2159  CB  MET A 152     -14.816  -2.620 -32.566  1.00 63.00           C
ATOM   2160 1HB  MET A 152     -15.542  -2.731 -31.761  1.00 63.00           H
ATOM   2161 2HB  MET A 152     -15.281  -1.997 -33.330  1.00 63.00           H
ATOM   2162  CG  MET A 152     -14.481  -3.993 -33.152  1.00 63.00           C
ATOM   2163 1HG  MET A 152     -13.436  -4.235 -32.959  1.00 63.00           H
ATOM   2164 2HG  MET A 152     -15.082  -4.761 -32.666  1.00 63.00           H
ATOM   2165  SD  MET A 152     -14.792  -3.998 -34.910  1.00 63.00           S
ATOM   2166  CE  MET A 152     -16.574  -4.099 -34.910  1.00 63.00           C
ATOM   2167 1HE  MET A 152     -16.886  -5.012 -34.402  1.00 63.00           H
ATOM   2168 2HE  MET A 152     -16.987  -3.235 -34.390  1.00 63.00           H
ATOM   2169 3HE  MET A 152     -16.937  -4.113 -35.937  1.00 63.00           H
ATOM   2170  HN  MET A 152     -13.725  -3.307 -30.481  1.00 63.00           H
ATOM   2171  N   ARG A 153     -14.479  -0.234 -30.589  1.00 65.83           N
ATOM   2172  CA  ARG A 153     -14.902   1.105 -30.215  1.00 65.83           C
ATOM   2173  C   ARG A 153     -13.799   1.808 -29.421  1.00 65.83           C
ATOM   2174  O   ARG A 153     -13.837   3.024 -29.242  1.00 65.83           O
ATOM   2175  HA  ARG A 153     -15.089   1.613 -31.161  1.00 65.83           H
ATOM   2176  CB  ARG A 153     -16.180   1.064 -29.374  1.00 65.83           C
ATOM   2177 1HB  ARG A 153     -16.057   0.357 -28.553  1.00 65.83           H
ATOM   2178 2HB  ARG A 153     -16.357   2.043 -28.927  1.00 65.83           H
ATOM   2179  CG  ARG A 153     -17.384   0.661 -30.226  1.00 65.83           C
ATOM   2180 1HG  ARG A 153     -17.453   1.312 -31.097  1.00 65.83           H
ATOM   2181 2HG  ARG A 153     -17.248  -0.355 -30.597  1.00 65.83           H
ATOM   2182  CD  ARG A 153     -18.681   0.744 -29.417  1.00 65.83           C
ATOM   2183 1HD  ARG A 153     -18.648   0.037 -28.588  1.00 65.83           H
ATOM   2184 2HD  ARG A 153     -18.785   1.739 -28.984  1.00 65.83           H
ATOM   2185  NE  ARG A 153     -19.840   0.448 -30.288  1.00 65.83           N
ATOM   2186  HE  ARG A 153     -19.665   0.256 -31.254  1.00 65.83           H
ATOM   2187  CZ  ARG A 153     -21.111   0.422 -29.864  1.00 65.83           C
ATOM   2188  NH1 ARG A 153     -21.405   0.672 -28.580  1.00 65.83           N
ATOM   2189 1HH1 ARG A 153     -20.673   0.880 -27.931  1.00 65.83           H
ATOM   2190 2HH1 ARG A 153     -22.356   0.651 -28.272  1.00 65.83           H
ATOM   2191  NH2 ARG A 153     -22.084   0.142 -30.742  1.00 65.83           N
ATOM   2192 1HH2 ARG A 153     -23.037   0.118 -30.441  1.00 65.83           H
ATOM   2193 2HH2 ARG A 153     -21.856  -0.044 -31.698  1.00 65.83           H
ATOM   2194  HN  ARG A 153     -14.685  -0.945 -29.917  1.00 65.83           H
ATOM   2195  N   ALA A 154     -12.843   1.012 -28.966  1.00 63.58           N
ATOM   2196  CA  ALA A 154     -11.893   1.477 -27.969  1.00 63.58           C
ATOM   2197  C   ALA A 154     -11.065   2.622 -28.555  1.00 63.58           C
ATOM   2198  O   ALA A 154     -10.556   3.466 -27.819  1.00 63.58           O
ATOM   2199  HA  ALA A 154     -12.462   1.851 -27.118  1.00 63.58           H
ATOM   2200  CB  ALA A 154     -11.024   0.306 -27.506  1.00 63.58           C
ATOM   2201 1HB  ALA A 154     -11.658  -0.467 -27.071  1.00 63.58           H
ATOM   2202 2HB  ALA A 154     -10.484  -0.105 -28.359  1.00 63.58           H
ATOM   2203 3HB  ALA A 154     -10.312   0.655 -26.758  1.00 63.58           H
ATOM   2204  HN  ALA A 154     -12.711   0.067 -29.266  1.00 63.58           H
ATOM   2205  N   HIS A 155     -10.954   2.614 -29.876  1.00 65.20           N
ATOM   2206  CA  HIS A 155     -10.081   3.553 -30.559  1.00 65.20           C
ATOM   2207  C   HIS A 155     -10.731   4.938 -30.578  1.00 65.20           C
ATOM   2208  O   HIS A 155     -10.095   5.931 -30.229  1.00 65.20           O
ATOM   2209  HA  HIS A 155      -9.159   3.601 -29.980  1.00 65.20           H
ATOM   2210  CB  HIS A 155      -9.727   3.046 -31.959  1.00 65.20           C
ATOM   2211 1HB  HIS A 155      -9.452   1.993 -31.893  1.00 65.20           H
ATOM   2212 2HB  HIS A 155     -10.613   3.105 -32.591  1.00 65.20           H
ATOM   2213  CG  HIS A 155      -8.602   3.805 -32.621  1.00 65.20           C
ATOM   2214  ND1 HIS A 155      -8.808   4.961 -33.354  1.00 65.20           N
ATOM   2215  HD1 HIS A 155      -9.691   5.401 -33.517  1.00 65.20           H
ATOM   2216  CD2 HIS A 155      -7.260   3.563 -32.652  1.00 65.20           C
ATOM   2217  HD2 HIS A 155      -6.753   2.727 -32.173  1.00 65.20           H
ATOM   2218  CE1 HIS A 155      -7.636   5.386 -33.802  1.00 65.20           C
ATOM   2219  HE1 HIS A 155      -7.467   6.274 -34.411  1.00 65.20           H
ATOM   2220  NE2 HIS A 155      -6.678   4.518 -33.366  1.00 65.20           N
ATOM   2221  HN  HIS A 155     -11.447   1.983 -30.474  1.00 65.20           H
ATOM   2222  N   THR A 156     -11.991   4.960 -30.988  1.00 67.99           N
ATOM   2223  CA  THR A 156     -12.695   6.217 -31.176  1.00 67.99           C
ATOM   2224  C   THR A 156     -12.919   6.909 -29.830  1.00 67.99           C
ATOM   2225  O   THR A 156     -13.100   8.125 -29.775  1.00 67.99           O
ATOM   2226  HA  THR A 156     -12.066   6.877 -31.774  1.00 67.99           H
ATOM   2227  CB  THR A 156     -13.992   5.924 -31.932  1.00 67.99           C
ATOM   2228  HB  THR A 156     -14.648   6.795 -31.932  1.00 67.99           H
ATOM   2229  OG1 THR A 156     -14.512   4.762 -31.293  1.00 67.99           O
ATOM   2230  HG1 THR A 156     -15.486   4.666 -31.498  1.00 67.99           H
ATOM   2231  CG2 THR A 156     -13.741   5.475 -33.373  1.00 67.99           C
ATOM   2232 1HG2 THR A 156     -13.141   4.565 -33.371  1.00 67.99           H
ATOM   2233 2HG2 THR A 156     -13.209   6.260 -33.911  1.00 67.99           H
ATOM   2234 3HG2 THR A 156     -14.694   5.280 -33.865  1.00 67.99           H
ATOM   2235  HN  THR A 156     -12.528   4.141 -31.190  1.00 67.99           H
ATOM   2236  N   TRP A 157     -12.901   6.105 -28.777  1.00 76.21           N
ATOM   2237  CA  TRP A 157     -13.262   6.593 -27.457  1.00 76.21           C
ATOM   2238  C   TRP A 157     -11.970   6.889 -26.692  1.00 76.21           C
ATOM   2239  O   TRP A 157     -11.994   7.086 -25.479  1.00 76.21           O
ATOM   2240  HA  TRP A 157     -13.837   7.510 -27.586  1.00 76.21           H
ATOM   2241  CB  TRP A 157     -14.170   5.596 -26.733  1.00 76.21           C
ATOM   2242 1HB  TRP A 157     -13.749   4.596 -26.836  1.00 76.21           H
ATOM   2243 2HB  TRP A 157     -14.175   5.832 -25.669  1.00 76.21           H
ATOM   2244  CG  TRP A 157     -15.612   5.583 -27.245  1.00 76.21           C
ATOM   2245  CD1 TRP A 157     -16.049   5.839 -28.485  1.00 76.21           C
ATOM   2246  HD1 TRP A 157     -15.402   6.102 -29.322  1.00 76.21           H
ATOM   2247  CD2 TRP A 157     -16.795   5.285 -26.474  1.00 76.21           C
ATOM   2248  NE1 TRP A 157     -17.422   5.729 -28.570  1.00 76.21           N
ATOM   2249  HE1 TRP A 157     -17.979   5.873 -29.388  1.00 76.21           H
ATOM   2250  CE2 TRP A 157     -17.890   5.381 -27.308  1.00 76.21           C
ATOM   2251  CE3 TRP A 157     -16.935   4.945 -25.117  1.00 76.21           C
ATOM   2252  HE3 TRP A 157     -16.086   4.862 -24.438  1.00 76.21           H
ATOM   2253  CZ2 TRP A 157     -19.203   5.154 -26.878  1.00 76.21           C
ATOM   2254  HZ2 TRP A 157     -20.052   5.236 -27.557  1.00 76.21           H
ATOM   2255  CZ3 TRP A 157     -18.253   4.721 -24.703  1.00 76.21           C
ATOM   2256  HZ3 TRP A 157     -18.419   4.454 -23.659  1.00 76.21           H
ATOM   2257  CH2 TRP A 157     -19.367   4.814 -25.530  1.00 76.21           C
ATOM   2258  HH2 TRP A 157     -20.363   4.623 -25.131  1.00 76.21           H
ATOM   2259  HN  TRP A 157     -12.647   5.139 -28.815  1.00 76.21           H
ATOM   2260  N   ARG A 158     -10.873   6.911 -27.435  1.00 73.32           N
ATOM   2261  CA  ARG A 158      -9.556   6.972 -26.823  1.00 73.32           C
ATOM   2262  C   ARG A 158      -9.390   8.282 -26.051  1.00 73.32           C
ATOM   2263  O   ARG A 158      -8.878   8.287 -24.933  1.00 73.32           O
ATOM   2264  HA  ARG A 158      -9.521   6.114 -26.151  1.00 73.32           H
ATOM   2265  CB  ARG A 158      -8.453   6.865 -27.878  1.00 73.32           C
ATOM   2266 1HB  ARG A 158      -8.649   6.013 -28.529  1.00 73.32           H
ATOM   2267 2HB  ARG A 158      -8.460   7.755 -28.507  1.00 73.32           H
ATOM   2268  CG  ARG A 158      -7.080   6.707 -27.221  1.00 73.32           C
ATOM   2269 1HG  ARG A 158      -6.858   7.588 -26.619  1.00 73.32           H
ATOM   2270 2HG  ARG A 158      -7.093   5.853 -26.545  1.00 73.32           H
ATOM   2271  CD  ARG A 158      -5.988   6.515 -28.275  1.00 73.32           C
ATOM   2272 1HD  ARG A 158      -6.243   5.679 -28.927  1.00 73.32           H
ATOM   2273 2HD  ARG A 158      -5.919   7.401 -28.906  1.00 73.32           H
ATOM   2274  NE  ARG A 158      -4.687   6.261 -27.615  1.00 73.32           N
ATOM   2275  HE  ARG A 158      -4.640   6.355 -26.621  1.00 73.32           H
ATOM   2276  CZ  ARG A 158      -3.569   5.915 -28.267  1.00 73.32           C
ATOM   2277  NH1 ARG A 158      -3.574   5.775 -29.600  1.00 73.32           N
ATOM   2278 1HH1 ARG A 158      -4.417   5.930 -30.116  1.00 73.32           H
ATOM   2279 2HH1 ARG A 158      -2.735   5.516 -30.079  1.00 73.32           H
ATOM   2280  NH2 ARG A 158      -2.446   5.710 -27.566  1.00 73.32           N
ATOM   2281 1HH2 ARG A 158      -1.602   5.451 -28.037  1.00 73.32           H
ATOM   2282 2HH2 ARG A 158      -2.450   5.816 -26.572  1.00 73.32           H
ATOM   2283  HN  ARG A 158     -10.874   6.887 -28.435  1.00 73.32           H
ATOM   2284  N   GLU A 159      -9.832   9.362 -26.679  1.00 77.44           N
ATOM   2285  CA  GLU A 159      -9.695  10.681 -26.087  1.00 77.44           C
ATOM   2286  C   GLU A 159     -10.574  10.797 -24.840  1.00 77.44           C
ATOM   2287  O   GLU A 159     -10.114  11.247 -23.791  1.00 77.44           O
ATOM   2288  HA  GLU A 159      -8.645  10.766 -25.808  1.00 77.44           H
ATOM   2289  CB  GLU A 159     -10.035  11.776 -27.100  1.00 77.44           C
ATOM   2290 1HB  GLU A 159     -10.978  11.540 -27.593  1.00 77.44           H
ATOM   2291 2HB  GLU A 159     -10.037  12.747 -26.605  1.00 77.44           H
ATOM   2292  CG  GLU A 159      -8.972  11.855 -28.198  1.00 77.44           C
ATOM   2293 1HG  GLU A 159      -7.983  11.937 -27.747  1.00 77.44           H
ATOM   2294 2HG  GLU A 159      -8.980  10.935 -28.784  1.00 77.44           H
ATOM   2295  CD  GLU A 159      -9.221  13.053 -29.117  1.00 77.44           C
ATOM   2296  OE1 GLU A 159      -8.273  13.413 -29.849  1.00 77.44           O
ATOM   2297  OE2 GLU A 159     -10.352  13.582 -29.066  1.00 77.44           O
ATOM   2298  HN  GLU A 159     -10.277   9.345 -27.575  1.00 77.44           H
ATOM   2299  N   LYS A 160     -11.823  10.383 -24.995  1.00 82.19           N
ATOM   2300  CA  LYS A 160     -12.763  10.411 -23.887  1.00 82.19           C
ATOM   2301  C   LYS A 160     -12.199   9.593 -22.724  1.00 82.19           C
ATOM   2302  O   LYS A 160     -12.268  10.017 -21.571  1.00 82.19           O
ATOM   2303  HA  LYS A 160     -12.859  11.448 -23.565  1.00 82.19           H
ATOM   2304  CB  LYS A 160     -14.148   9.951 -24.348  1.00 82.19           C
ATOM   2305 1HB  LYS A 160     -14.069   8.978 -24.833  1.00 82.19           H
ATOM   2306 2HB  LYS A 160     -14.799   9.823 -23.483  1.00 82.19           H
ATOM   2307  CG  LYS A 160     -14.767  10.961 -25.316  1.00 82.19           C
ATOM   2308 1HG  LYS A 160     -14.752  11.955 -24.869  1.00 82.19           H
ATOM   2309 2HG  LYS A 160     -14.170  11.011 -26.226  1.00 82.19           H
ATOM   2310  CD  LYS A 160     -16.206  10.575 -25.664  1.00 82.19           C
ATOM   2311 1HD  LYS A 160     -16.218   9.598 -26.148  1.00 82.19           H
ATOM   2312 2HD  LYS A 160     -16.794  10.484 -24.750  1.00 82.19           H
ATOM   2313  CE  LYS A 160     -16.845  11.615 -26.586  1.00 82.19           C
ATOM   2314 1HE  LYS A 160     -16.798  12.600 -26.122  1.00 82.19           H
ATOM   2315 2HE  LYS A 160     -16.285  11.676 -27.519  1.00 82.19           H
ATOM   2316  NZ  LYS A 160     -18.254  11.261 -26.870  1.00 82.19           N
ATOM   2317 1HZ  LYS A 160     -18.664  11.964 -27.476  1.00 82.19           H
ATOM   2318 2HZ  LYS A 160     -18.290  10.357 -27.328  1.00 82.19           H
ATOM   2319 3HZ  LYS A 160     -18.774  11.220 -26.000  1.00 82.19           H
ATOM   2320  HN  LYS A 160     -12.194  10.035 -25.855  1.00 82.19           H
ATOM   2321  N   ARG A 161     -11.653   8.435 -23.067  1.00 82.64           N
ATOM   2322  CA  ARG A 161     -11.095   7.545 -22.063  1.00 82.64           C
ATOM   2323  C   ARG A 161      -9.972   8.246 -21.297  1.00 82.64           C
ATOM   2324  O   ARG A 161      -9.810   8.036 -20.096  1.00 82.64           O
ATOM   2325  HA  ARG A 161     -11.931   7.308 -21.405  1.00 82.64           H
ATOM   2326  CB  ARG A 161     -10.547   6.268 -22.703  1.00 82.64           C
ATOM   2327 1HB  ARG A 161      -9.967   6.522 -23.591  1.00 82.64           H
ATOM   2328 2HB  ARG A 161      -9.867   5.772 -22.010  1.00 82.64           H
ATOM   2329  CG  ARG A 161     -11.681   5.314 -23.084  1.00 82.64           C
ATOM   2330 1HG  ARG A 161     -12.157   4.931 -22.181  1.00 82.64           H
ATOM   2331 2HG  ARG A 161     -12.445   5.856 -23.642  1.00 82.64           H
ATOM   2332  CD  ARG A 161     -11.159   4.148 -23.925  1.00 82.64           C
ATOM   2333 1HD  ARG A 161     -11.994   3.584 -24.339  1.00 82.64           H
ATOM   2334 2HD  ARG A 161     -10.581   4.528 -24.768  1.00 82.64           H
ATOM   2335  NE  ARG A 161     -10.314   3.262 -23.093  1.00 82.64           N
ATOM   2336  HE  ARG A 161     -10.346   3.381 -22.101  1.00 82.64           H
ATOM   2337  CZ  ARG A 161      -9.510   2.311 -23.587  1.00 82.64           C
ATOM   2338  NH1 ARG A 161      -9.428   2.107 -24.908  1.00 82.64           N
ATOM   2339 1HH1 ARG A 161      -9.970   2.668 -25.535  1.00 82.64           H
ATOM   2340 2HH1 ARG A 161      -8.826   1.395 -25.268  1.00 82.64           H
ATOM   2341  NH2 ARG A 161      -8.789   1.565 -22.738  1.00 82.64           N
ATOM   2342 1HH2 ARG A 161      -8.184   0.851 -23.090  1.00 82.64           H
ATOM   2343 2HH2 ARG A 161      -8.856   1.724 -21.753  1.00 82.64           H
ATOM   2344  HN  ARG A 161     -11.589   8.104 -24.008  1.00 82.64           H
ATOM   2345  N   LEU A 162      -9.225   9.065 -22.023  1.00 84.67           N
ATOM   2346  CA  LEU A 162      -8.106   9.778 -21.432  1.00 84.67           C
ATOM   2347  C   LEU A 162      -8.633  10.798 -20.421  1.00 84.67           C
ATOM   2348  O   LEU A 162      -8.079  10.940 -19.332  1.00 84.67           O
ATOM   2349  HA  LEU A 162      -7.497   9.047 -20.900  1.00 84.67           H
ATOM   2350  CB  LEU A 162      -7.226  10.392 -22.523  1.00 84.67           C
ATOM   2351 1HB  LEU A 162      -7.219   9.717 -23.380  1.00 84.67           H
ATOM   2352 2HB  LEU A 162      -7.688  11.322 -22.854  1.00 84.67           H
ATOM   2353  CG  LEU A 162      -5.777  10.686 -22.130  1.00 84.67           C
ATOM   2354  HG  LEU A 162      -5.707  10.663 -21.043  1.00 84.67           H
ATOM   2355  CD1 LEU A 162      -4.834   9.607 -22.667  1.00 84.67           C
ATOM   2356 1HD1 LEU A 162      -5.118   8.639 -22.256  1.00 84.67           H
ATOM   2357 2HD1 LEU A 162      -4.901   9.574 -23.754  1.00 84.67           H
ATOM   2358 3HD1 LEU A 162      -3.810   9.841 -22.373  1.00 84.67           H
ATOM   2359  CD2 LEU A 162      -5.360  12.087 -22.580  1.00 84.67           C
ATOM   2360 1HD2 LEU A 162      -5.450  12.163 -23.664  1.00 84.67           H
ATOM   2361 2HD2 LEU A 162      -6.007  12.828 -22.109  1.00 84.67           H
ATOM   2362 3HD2 LEU A 162      -4.326  12.270 -22.288  1.00 84.67           H
ATOM   2363  HN  LEU A 162      -9.375   9.244 -22.995  1.00 84.67           H
ATOM   2364  N   LEU A 163      -9.696  11.482 -20.818  1.00 87.23           N
ATOM   2365  CA  LEU A 163     -10.293  12.497 -19.966  1.00 87.23           C
ATOM   2366  C   LEU A 163     -10.806  11.841 -18.683  1.00 87.23           C
ATOM   2367  O   LEU A 163     -10.511  12.307 -17.583  1.00 87.23           O
ATOM   2368  HA  LEU A 163      -9.509  13.206 -19.703  1.00 87.23           H
ATOM   2369  CB  LEU A 163     -11.367  13.274 -20.731  1.00 87.23           C
ATOM   2370 1HB  LEU A 163     -10.927  13.649 -21.655  1.00 87.23           H
ATOM   2371 2HB  LEU A 163     -12.158  12.579 -21.014  1.00 87.23           H
ATOM   2372  CG  LEU A 163     -12.002  14.450 -19.987  1.00 87.23           C
ATOM   2373  HG  LEU A 163     -12.354  14.092 -19.020  1.00 87.23           H
ATOM   2374  CD1 LEU A 163     -10.971  15.547 -19.715  1.00 87.23           C
ATOM   2375 1HD1 LEU A 163     -10.163  15.143 -19.105  1.00 87.23           H
ATOM   2376 2HD1 LEU A 163     -10.567  15.909 -20.660  1.00 87.23           H
ATOM   2377 3HD1 LEU A 163     -11.449  16.371 -19.185  1.00 87.23           H
ATOM   2378  CD2 LEU A 163     -13.221  14.983 -20.743  1.00 87.23           C
ATOM   2379 1HD2 LEU A 163     -12.915  15.320 -21.733  1.00 87.23           H
ATOM   2380 2HD2 LEU A 163     -13.963  14.190 -20.841  1.00 87.23           H
ATOM   2381 3HD2 LEU A 163     -13.653  15.818 -20.192  1.00 87.23           H
ATOM   2382  HN  LEU A 163     -10.146  11.353 -21.701  1.00 87.23           H
ATOM   2383  N   TYR A 164     -11.566  10.771 -18.865  1.00 88.39           N
ATOM   2384  CA  TYR A 164     -12.107  10.036 -17.734  1.00 88.39           C
ATOM   2385  C   TYR A 164     -10.987   9.523 -16.827  1.00 88.39           C
ATOM   2386  O   TYR A 164     -11.124   9.525 -15.604  1.00 88.39           O
ATOM   2387  HA  TYR A 164     -12.743  10.714 -17.166  1.00 88.39           H
ATOM   2388  CB  TYR A 164     -12.854   8.840 -18.328  1.00 88.39           C
ATOM   2389 1HB  TYR A 164     -12.283   8.450 -19.171  1.00 88.39           H
ATOM   2390 2HB  TYR A 164     -12.901   8.047 -17.581  1.00 88.39           H
ATOM   2391  CG  TYR A 164     -14.273   9.163 -18.798  1.00 88.39           C
ATOM   2392  CD1 TYR A 164     -15.223   9.581 -17.888  1.00 88.39           C
ATOM   2393  HD1 TYR A 164     -14.962   9.680 -16.834  1.00 88.39           H
ATOM   2394  CD2 TYR A 164     -14.604   9.038 -20.132  1.00 88.39           C
ATOM   2395  HD2 TYR A 164     -13.854   8.708 -20.851  1.00 88.39           H
ATOM   2396  CE1 TYR A 164     -16.559   9.885 -18.330  1.00 88.39           C
ATOM   2397  HE1 TYR A 164     -17.319  10.216 -17.622  1.00 88.39           H
ATOM   2398  CE2 TYR A 164     -15.940   9.342 -20.574  1.00 88.39           C
ATOM   2399  HE2 TYR A 164     -16.214   9.247 -21.625  1.00 88.39           H
ATOM   2400  CZ  TYR A 164     -16.852   9.751 -19.651  1.00 88.39           C
ATOM   2401  OH  TYR A 164     -18.113  10.039 -20.069  1.00 88.39           O
ATOM   2402  HH  TYR A 164     -18.181   9.921 -21.060  1.00 88.39           H
ATOM   2403  HN  TYR A 164     -11.811  10.406 -19.763  1.00 88.39           H
ATOM   2404  N   SER A 165      -9.904   9.097 -17.460  1.00 89.79           N
ATOM   2405  CA  SER A 165      -8.770   8.560 -16.726  1.00 89.79           C
ATOM   2406  C   SER A 165      -8.221   9.617 -15.766  1.00 89.79           C
ATOM   2407  O   SER A 165      -7.801   9.294 -14.656  1.00 89.79           O
ATOM   2408  HA  SER A 165      -9.163   7.707 -16.173  1.00 89.79           H
ATOM   2409  CB  SER A 165      -7.671   8.087 -17.680  1.00 89.79           C
ATOM   2410 1HB  SER A 165      -7.014   7.391 -17.158  1.00 89.79           H
ATOM   2411 2HB  SER A 165      -8.121   7.540 -18.509  1.00 89.79           H
ATOM   2412  OG  SER A 165      -6.902   9.173 -18.189  1.00 89.79           O
ATOM   2413  HG  SER A 165      -6.154   8.826 -18.755  1.00 89.79           H
ATOM   2414  HN  SER A 165      -9.794   9.114 -18.454  1.00 89.79           H
ATOM   2415  N   LYS A 166      -8.242  10.859 -16.228  1.00 91.68           N
ATOM   2416  CA  LYS A 166      -7.749  11.965 -15.424  1.00 91.68           C
ATOM   2417  C   LYS A 166      -8.668  12.160 -14.216  1.00 91.68           C
ATOM   2418  O   LYS A 166      -8.196  12.282 -13.087  1.00 91.68           O
ATOM   2419  HA  LYS A 166      -6.758  11.690 -15.064  1.00 91.68           H
ATOM   2420  CB  LYS A 166      -7.587  13.220 -16.283  1.00 91.68           C
ATOM   2421 1HB  LYS A 166      -8.500  13.398 -16.852  1.00 91.68           H
ATOM   2422 2HB  LYS A 166      -7.439  14.088 -15.641  1.00 91.68           H
ATOM   2423  CG  LYS A 166      -6.403  13.080 -17.241  1.00 91.68           C
ATOM   2424 1HG  LYS A 166      -5.490  12.898 -16.673  1.00 91.68           H
ATOM   2425 2HG  LYS A 166      -6.553  12.215 -17.888  1.00 91.68           H
ATOM   2426  CD  LYS A 166      -6.236  14.339 -18.095  1.00 91.68           C
ATOM   2427 1HD  LYS A 166      -7.127  14.491 -18.704  1.00 91.68           H
ATOM   2428 2HD  LYS A 166      -6.139  15.211 -17.449  1.00 91.68           H
ATOM   2429  CE  LYS A 166      -5.007  14.229 -19.000  1.00 91.68           C
ATOM   2430 1HE  LYS A 166      -4.129  13.983 -18.402  1.00 91.68           H
ATOM   2431 2HE  LYS A 166      -5.145  13.416 -19.713  1.00 91.68           H
ATOM   2432  NZ  LYS A 166      -4.782  15.499 -19.725  1.00 91.68           N
ATOM   2433 1HZ  LYS A 166      -3.976  15.403 -20.334  1.00 91.68           H
ATOM   2434 2HZ  LYS A 166      -5.601  15.721 -20.280  1.00 91.68           H
ATOM   2435 3HZ  LYS A 166      -4.614  16.244 -19.058  1.00 91.68           H
ATOM   2436  HN  LYS A 166      -8.586  11.113 -17.132  1.00 91.68           H
ATOM   2437  N   MET A 167      -9.963  12.184 -14.496  1.00 93.11           N
ATOM   2438  CA  MET A 167     -10.949  12.418 -13.454  1.00 93.11           C
ATOM   2439  C   MET A 167     -10.919  11.300 -12.410  1.00 93.11           C
ATOM   2440  O   MET A 167     -11.049  11.559 -11.214  1.00 93.11           O
ATOM   2441  HA  MET A 167     -10.668  13.364 -12.992  1.00 93.11           H
ATOM   2442  CB  MET A 167     -12.343  12.497 -14.079  1.00 93.11           C
ATOM   2443 1HB  MET A 167     -12.532  11.600 -14.669  1.00 93.11           H
ATOM   2444 2HB  MET A 167     -13.097  12.526 -13.293  1.00 93.11           H
ATOM   2445  CG  MET A 167     -12.477  13.735 -14.968  1.00 93.11           C
ATOM   2446 1HG  MET A 167     -12.036  14.599 -14.470  1.00 93.11           H
ATOM   2447 2HG  MET A 167     -11.926  13.588 -15.897  1.00 93.11           H
ATOM   2448  SD  MET A 167     -14.198  14.049 -15.323  1.00 93.11           S
ATOM   2449  CE  MET A 167     -14.586  12.593 -16.280  1.00 93.11           C
ATOM   2450 1HE  MET A 167     -13.950  12.559 -17.165  1.00 93.11           H
ATOM   2451 2HE  MET A 167     -14.414  11.703 -15.675  1.00 93.11           H
ATOM   2452 3HE  MET A 167     -15.632  12.628 -16.586  1.00 93.11           H
ATOM   2453  HN  MET A 167     -10.340  12.047 -15.411  1.00 93.11           H
ATOM   2454  N   VAL A 168     -10.748  10.081 -12.899  1.00 93.24           N
ATOM   2455  CA  VAL A 168     -10.703   8.922 -12.024  1.00 93.24           C
ATOM   2456  C   VAL A 168      -9.492   9.037 -11.096  1.00 93.24           C
ATOM   2457  O   VAL A 168      -9.602   8.796  -9.894  1.00 93.24           O
ATOM   2458  HA  VAL A 168     -11.610   8.932 -11.419  1.00 93.24           H
ATOM   2459  CB  VAL A 168     -10.700   7.638 -12.855  1.00 93.24           C
ATOM   2460  HB  VAL A 168      -9.929   7.734 -13.619  1.00 93.24           H
ATOM   2461  CG1 VAL A 168     -10.355   6.425 -11.989  1.00 93.24           C
ATOM   2462 1HG1 VAL A 168      -9.366   6.561 -11.551  1.00 93.24           H
ATOM   2463 2HG1 VAL A 168     -11.094   6.325 -11.193  1.00 93.24           H
ATOM   2464 3HG1 VAL A 168     -10.360   5.526 -12.604  1.00 93.24           H
ATOM   2465  CG2 VAL A 168     -12.042   7.441 -13.565  1.00 93.24           C
ATOM   2466 1HG2 VAL A 168     -12.838   7.376 -12.824  1.00 93.24           H
ATOM   2467 2HG2 VAL A 168     -12.230   8.286 -14.227  1.00 93.24           H
ATOM   2468 3HG2 VAL A 168     -12.012   6.521 -14.148  1.00 93.24           H
ATOM   2469  HN  VAL A 168     -10.641   9.879 -13.873  1.00 93.24           H
ATOM   2470  N   CYS A 169      -8.365   9.403 -11.688  1.00 93.74           N
ATOM   2471  CA  CYS A 169      -7.132   9.539 -10.932  1.00 93.74           C
ATOM   2472  C   CYS A 169      -7.367  10.547  -9.806  1.00 93.74           C
ATOM   2473  O   CYS A 169      -7.034  10.283  -8.652  1.00 93.74           O
ATOM   2474  HA  CYS A 169      -6.903   8.553 -10.527  1.00 93.74           H
ATOM   2475  CB  CYS A 169      -5.961   9.946 -11.828  1.00 93.74           C
ATOM   2476 1HB  CYS A 169      -6.257  10.773 -12.474  1.00 93.74           H
ATOM   2477 2HB  CYS A 169      -5.131  10.302 -11.217  1.00 93.74           H
ATOM   2478  SG  CYS A 169      -5.423   8.522 -12.843  1.00 93.74           S
ATOM   2479  HG  CYS A 169      -6.383   8.632 -13.757  1.00 93.74           H
ATOM   2480  HN  CYS A 169      -8.287   9.605 -12.664  1.00 93.74           H
ATOM   2481  N   PHE A 170      -7.939  11.682 -10.181  1.00 95.23           N
ATOM   2482  CA  PHE A 170      -8.197  12.743  -9.222  1.00 95.23           C
ATOM   2483  C   PHE A 170      -9.091  12.247  -8.084  1.00 95.23           C
ATOM   2484  O   PHE A 170      -8.813  12.507  -6.914  1.00 95.23           O
ATOM   2485  HA  PHE A 170      -7.235  13.054  -8.817  1.00 95.23           H
ATOM   2486  CB  PHE A 170      -8.923  13.859  -9.975  1.00 95.23           C
ATOM   2487 1HB  PHE A 170      -8.320  14.157 -10.833  1.00 95.23           H
ATOM   2488 2HB  PHE A 170      -9.863  13.469 -10.366  1.00 95.23           H
ATOM   2489  CG  PHE A 170      -9.216  15.096  -9.123  1.00 95.23           C
ATOM   2490  CD1 PHE A 170     -10.454  15.277  -8.591  1.00 95.23           C
ATOM   2491  HD1 PHE A 170     -11.238  14.541  -8.770  1.00 95.23           H
ATOM   2492  CD2 PHE A 170      -8.239  16.014  -8.899  1.00 95.23           C
ATOM   2493  HD2 PHE A 170      -7.246  15.869  -9.326  1.00 95.23           H
ATOM   2494  CE1 PHE A 170     -10.726  16.425  -7.800  1.00 95.23           C
ATOM   2495  HE1 PHE A 170     -11.719  16.570  -7.373  1.00 95.23           H
ATOM   2496  CE2 PHE A 170      -8.510  17.162  -8.108  1.00 95.23           C
ATOM   2497  HE2 PHE A 170      -7.727  17.898  -7.928  1.00 95.23           H
ATOM   2498  CZ  PHE A 170      -9.749  17.343  -7.575  1.00 95.23           C
ATOM   2499  HZ  PHE A 170      -9.957  18.224  -6.968  1.00 95.23           H
ATOM   2500  HN  PHE A 170      -8.224  11.881 -11.119  1.00 95.23           H
ATOM   2501  N   THR A 171     -10.146  11.542  -8.466  1.00 95.17           N
ATOM   2502  CA  THR A 171     -11.111  11.053  -7.496  1.00 95.17           C
ATOM   2503  C   THR A 171     -10.436  10.100  -6.507  1.00 95.17           C
ATOM   2504  O   THR A 171     -10.741  10.118  -5.316  1.00 95.17           O
ATOM   2505  HA  THR A 171     -11.480  11.902  -6.920  1.00 95.17           H
ATOM   2506  CB  THR A 171     -12.270  10.413  -8.263  1.00 95.17           C
ATOM   2507  HB  THR A 171     -11.959   9.477  -8.728  1.00 95.17           H
ATOM   2508  OG1 THR A 171     -12.698  11.434  -9.160  1.00 95.17           O
ATOM   2509  HG1 THR A 171     -12.298  11.283 -10.065  1.00 95.17           H
ATOM   2510  CG2 THR A 171     -13.490  10.161  -7.376  1.00 95.17           C
ATOM   2511 1HG2 THR A 171     -13.842  11.107  -6.964  1.00 95.17           H
ATOM   2512 2HG2 THR A 171     -13.216   9.490  -6.562  1.00 95.17           H
ATOM   2513 3HG2 THR A 171     -14.283   9.706  -7.969  1.00 95.17           H
ATOM   2514  HN  THR A 171     -10.346  11.306  -9.417  1.00 95.17           H
ATOM   2515  N   ILE A 172      -9.532   9.290  -7.039  1.00 94.29           N
ATOM   2516  CA  ILE A 172      -8.841   8.304  -6.225  1.00 94.29           C
ATOM   2517  C   ILE A 172      -8.010   9.021  -5.160  1.00 94.29           C
ATOM   2518  O   ILE A 172      -8.006   8.620  -3.997  1.00 94.29           O
ATOM   2519  HA  ILE A 172      -9.600   7.703  -5.724  1.00 94.29           H
ATOM   2520  CB  ILE A 172      -8.025   7.358  -7.109  1.00 94.29           C
ATOM   2521  HB  ILE A 172      -7.495   7.955  -7.851  1.00 94.29           H
ATOM   2522  CG1 ILE A 172      -8.938   6.395  -7.871  1.00 94.29           C
ATOM   2523 1HG1 ILE A 172      -9.407   5.704  -7.172  1.00 94.29           H
ATOM   2524 2HG1 ILE A 172      -9.739   6.954  -8.354  1.00 94.29           H
ATOM   2525  CG2 ILE A 172      -6.968   6.617  -6.288  1.00 94.29           C
ATOM   2526 1HG2 ILE A 172      -6.291   7.338  -5.830  1.00 94.29           H
ATOM   2527 2HG2 ILE A 172      -7.457   6.032  -5.508  1.00 94.29           H
ATOM   2528 3HG2 ILE A 172      -6.402   5.951  -6.940  1.00 94.29           H
ATOM   2529  CD1 ILE A 172      -8.151   5.610  -8.922  1.00 94.29           C
ATOM   2530 1HD1 ILE A 172      -7.702   6.304  -9.633  1.00 94.29           H
ATOM   2531 2HD1 ILE A 172      -7.365   5.034  -8.433  1.00 94.29           H
ATOM   2532 3HD1 ILE A 172      -8.823   4.933  -9.449  1.00 94.29           H
ATOM   2533  HN  ILE A 172      -9.272   9.299  -8.004  1.00 94.29           H
ATOM   2534  N   TRP A 173      -7.325  10.068  -5.595  1.00 94.98           N
ATOM   2535  CA  TRP A 173      -6.437  10.802  -4.709  1.00 94.98           C
ATOM   2536  C   TRP A 173      -7.280  11.398  -3.581  1.00 94.98           C
ATOM   2537  O   TRP A 173      -6.918  11.298  -2.410  1.00 94.98           O
ATOM   2538  HA  TRP A 173      -5.714  10.095  -4.301  1.00 94.98           H
ATOM   2539  CB  TRP A 173      -5.640  11.856  -5.482  1.00 94.98           C
ATOM   2540 1HB  TRP A 173      -6.298  12.332  -6.209  1.00 94.98           H
ATOM   2541 2HB  TRP A 173      -5.317  12.632  -4.788  1.00 94.98           H
ATOM   2542  CG  TRP A 173      -4.415  11.300  -6.210  1.00 94.98           C
ATOM   2543  CD1 TRP A 173      -4.215  11.201  -7.531  1.00 94.98           C
ATOM   2544  HD1 TRP A 173      -4.935  11.518  -8.286  1.00 94.98           H
ATOM   2545  CD2 TRP A 173      -3.220  10.768  -5.600  1.00 94.98           C
ATOM   2546  NE1 TRP A 173      -2.984  10.646  -7.816  1.00 94.98           N
ATOM   2547  HE1 TRP A 173      -2.610  10.471  -8.727  1.00 94.98           H
ATOM   2548  CE2 TRP A 173      -2.360  10.374  -6.604  1.00 94.98           C
ATOM   2549  CE3 TRP A 173      -2.878  10.625  -4.244  1.00 94.98           C
ATOM   2550  HE3 TRP A 173      -3.539  10.928  -3.432  1.00 94.98           H
ATOM   2551  CZ2 TRP A 173      -1.102   9.811  -6.359  1.00 94.98           C
ATOM   2552  HZ2 TRP A 173      -0.440   9.508  -7.171  1.00 94.98           H
ATOM   2553  CZ3 TRP A 173      -1.617  10.060  -4.015  1.00 94.98           C
ATOM   2554  HZ3 TRP A 173      -1.302   9.926  -2.981  1.00 94.98           H
ATOM   2555  CH2 TRP A 173      -0.739   9.658  -5.016  1.00 94.98           C
ATOM   2556  HH2 TRP A 173       0.227   9.226  -4.755  1.00 94.98           H
ATOM   2557  HN  TRP A 173      -7.370  10.416  -6.531  1.00 94.98           H
ATOM   2558  N   VAL A 174      -8.390  12.007  -3.973  1.00 95.22           N
ATOM   2559  CA  VAL A 174      -9.257  12.672  -3.016  1.00 95.22           C
ATOM   2560  C   VAL A 174      -9.783  11.645  -2.011  1.00 95.22           C
ATOM   2561  O   VAL A 174      -9.794  11.898  -0.807  1.00 95.22           O
ATOM   2562  HA  VAL A 174      -8.655  13.408  -2.482  1.00 95.22           H
ATOM   2563  CB  VAL A 174     -10.374  13.417  -3.750  1.00 95.22           C
ATOM   2564  HB  VAL A 174     -10.867  12.709  -4.416  1.00 95.22           H
ATOM   2565  CG1 VAL A 174     -11.420  13.944  -2.767  1.00 95.22           C
ATOM   2566 1HG1 VAL A 174     -11.858  13.110  -2.219  1.00 95.22           H
ATOM   2567 2HG1 VAL A 174     -10.946  14.630  -2.065  1.00 95.22           H
ATOM   2568 3HG1 VAL A 174     -12.202  14.469  -3.315  1.00 95.22           H
ATOM   2569  CG2 VAL A 174      -9.806  14.550  -4.607  1.00 95.22           C
ATOM   2570 1HG2 VAL A 174      -9.276  15.257  -3.969  1.00 95.22           H
ATOM   2571 2HG2 VAL A 174      -9.117  14.138  -5.344  1.00 95.22           H
ATOM   2572 3HG2 VAL A 174     -10.621  15.063  -5.118  1.00 95.22           H
ATOM   2573  HN  VAL A 174      -8.699  12.049  -4.923  1.00 95.22           H
ATOM   2574  N   LEU A 175     -10.208  10.509  -2.543  1.00 92.95           N
ATOM   2575  CA  LEU A 175     -10.818   9.479  -1.719  1.00 92.95           C
ATOM   2576  C   LEU A 175      -9.782   8.945  -0.727  1.00 92.95           C
ATOM   2577  O   LEU A 175     -10.078   8.777   0.455  1.00 92.95           O
ATOM   2578  HA  LEU A 175     -11.626   9.947  -1.156  1.00 92.95           H
ATOM   2579  CB  LEU A 175     -11.446   8.394  -2.596  1.00 92.95           C
ATOM   2580 1HB  LEU A 175     -12.127   8.872  -3.300  1.00 92.95           H
ATOM   2581 2HB  LEU A 175     -10.656   7.927  -3.184  1.00 92.95           H
ATOM   2582  CG  LEU A 175     -12.211   7.294  -1.857  1.00 92.95           C
ATOM   2583  HG  LEU A 175     -11.561   6.887  -1.082  1.00 92.95           H
ATOM   2584  CD1 LEU A 175     -13.447   7.861  -1.156  1.00 92.95           C
ATOM   2585 1HD1 LEU A 175     -13.141   8.619  -0.435  1.00 92.95           H
ATOM   2586 2HD1 LEU A 175     -14.110   8.311  -1.896  1.00 92.95           H
ATOM   2587 3HD1 LEU A 175     -13.973   7.059  -0.639  1.00 92.95           H
ATOM   2588  CD2 LEU A 175     -12.565   6.143  -2.800  1.00 92.95           C
ATOM   2589 1HD2 LEU A 175     -13.189   6.517  -3.612  1.00 92.95           H
ATOM   2590 2HD2 LEU A 175     -11.650   5.716  -3.212  1.00 92.95           H
ATOM   2591 3HD2 LEU A 175     -13.108   5.375  -2.250  1.00 92.95           H
ATOM   2592  HN  LEU A 175     -10.141  10.287  -3.516  1.00 92.95           H
ATOM   2593  N   ALA A 176      -8.589   8.693  -1.245  1.00 92.79           N
ATOM   2594  CA  ALA A 176      -7.528   8.118  -0.436  1.00 92.79           C
ATOM   2595  C   ALA A 176      -7.156   9.097   0.680  1.00 92.79           C
ATOM   2596  O   ALA A 176      -6.863   8.684   1.801  1.00 92.79           O
ATOM   2597  HA  ALA A 176      -7.911   7.201   0.010  1.00 92.79           H
ATOM   2598  CB  ALA A 176      -6.335   7.771  -1.329  1.00 92.79           C
ATOM   2599 1HB  ALA A 176      -6.645   7.051  -2.086  1.00 92.79           H
ATOM   2600 2HB  ALA A 176      -5.971   8.676  -1.816  1.00 92.79           H
ATOM   2601 3HB  ALA A 176      -5.540   7.340  -0.721  1.00 92.79           H
ATOM   2602  HN  ALA A 176      -8.343   8.875  -2.197  1.00 92.79           H
ATOM   2603  N   ALA A 177      -7.180  10.376   0.333  1.00 92.72           N
ATOM   2604  CA  ALA A 177      -6.821  11.415   1.283  1.00 92.72           C
ATOM   2605  C   ALA A 177      -7.823  11.412   2.439  1.00 92.72           C
ATOM   2606  O   ALA A 177      -7.434  11.488   3.603  1.00 92.72           O
ATOM   2607  HA  ALA A 177      -5.830  11.181   1.672  1.00 92.72           H
ATOM   2608  CB  ALA A 177      -6.762  12.765   0.566  1.00 92.72           C
ATOM   2609 1HB  ALA A 177      -6.015  12.723  -0.227  1.00 92.72           H
ATOM   2610 2HB  ALA A 177      -7.737  12.989   0.134  1.00 92.72           H
ATOM   2611 3HB  ALA A 177      -6.493  13.544   1.278  1.00 92.72           H
ATOM   2612  HN  ALA A 177      -7.438  10.705  -0.575  1.00 92.72           H
ATOM   2613  N   ALA A 178      -9.095  11.325   2.077  1.00 93.47           N
ATOM   2614  CA  ALA A 178     -10.160  11.393   3.063  1.00 93.47           C
ATOM   2615  C   ALA A 178     -10.062  10.186   3.998  1.00 93.47           C
ATOM   2616  O   ALA A 178     -10.318  10.301   5.195  1.00 93.47           O
ATOM   2617  HA  ALA A 178     -10.016  12.304   3.644  1.00 93.47           H
ATOM   2618  CB  ALA A 178     -11.511  11.471   2.350  1.00 93.47           C
ATOM   2619 1HB  ALA A 178     -11.540  12.361   1.722  1.00 93.47           H
ATOM   2620 2HB  ALA A 178     -11.647  10.584   1.731  1.00 93.47           H
ATOM   2621 3HB  ALA A 178     -12.310  11.522   3.090  1.00 93.47           H
ATOM   2622  HN  ALA A 178      -9.400  11.209   1.132  1.00 93.47           H
ATOM   2623  N   LEU A 179      -9.691   9.055   3.415  1.00 91.43           N
ATOM   2624  CA  LEU A 179      -9.651   7.808   4.160  1.00 91.43           C
ATOM   2625  C   LEU A 179      -8.481   7.844   5.145  1.00 91.43           C
ATOM   2626  O   LEU A 179      -8.431   7.052   6.084  1.00 91.43           O
ATOM   2627  HA  LEU A 179     -10.579   7.737   4.728  1.00 91.43           H
ATOM   2628  CB  LEU A 179      -9.613   6.614   3.204  1.00 91.43           C
ATOM   2629 1HB  LEU A 179      -8.814   6.778   2.481  1.00 91.43           H
ATOM   2630 2HB  LEU A 179      -9.350   5.724   3.775  1.00 91.43           H
ATOM   2631  CG  LEU A 179     -10.906   6.329   2.436  1.00 91.43           C
ATOM   2632  HG  LEU A 179     -11.203   7.240   1.916  1.00 91.43           H
ATOM   2633  CD1 LEU A 179     -10.684   5.253   1.370  1.00 91.43           C
ATOM   2634 1HD1 LEU A 179      -9.926   5.591   0.665  1.00 91.43           H
ATOM   2635 2HD1 LEU A 179     -10.351   4.332   1.848  1.00 91.43           H
ATOM   2636 3HD1 LEU A 179     -11.618   5.070   0.840  1.00 91.43           H
ATOM   2637  CD2 LEU A 179     -12.042   5.963   3.392  1.00 91.43           C
ATOM   2638 1HD2 LEU A 179     -11.769   5.073   3.958  1.00 91.43           H
ATOM   2639 2HD2 LEU A 179     -12.220   6.790   4.079  1.00 91.43           H
ATOM   2640 3HD2 LEU A 179     -12.949   5.765   2.820  1.00 91.43           H
ATOM   2641  HN  LEU A 179      -9.422   8.983   2.455  1.00 91.43           H
ATOM   2642  N   CYS A 180      -7.568   8.772   4.896  1.00 92.67           N
ATOM   2643  CA  CYS A 180      -6.351   8.855   5.685  1.00 92.67           C
ATOM   2644  C   CYS A 180      -6.562   9.896   6.786  1.00 92.67           C
ATOM   2645  O   CYS A 180      -5.637  10.213   7.532  1.00 92.67           O
ATOM   2646  HA  CYS A 180      -6.187   7.866   6.113  1.00 92.67           H
ATOM   2647  CB  CYS A 180      -5.135   9.183   4.816  1.00 92.67           C
ATOM   2648 1HB  CYS A 180      -5.342  10.059   4.202  1.00 92.67           H
ATOM   2649 2HB  CYS A 180      -4.282   9.431   5.448  1.00 92.67           H
ATOM   2650  SG  CYS A 180      -4.725   7.754   3.748  1.00 92.67           S
ATOM   2651  HG  CYS A 180      -5.708   7.948   2.874  1.00 92.67           H
ATOM   2652  HN  CYS A 180      -7.650   9.457   4.172  1.00 92.67           H
ATOM   2653  N   ILE A 181      -7.786  10.399   6.854  1.00 93.22           N
ATOM   2654  CA  ILE A 181      -8.124  11.417   7.834  1.00 93.22           C
ATOM   2655  C   ILE A 181      -7.826  10.886   9.237  1.00 93.22           C
ATOM   2656  O   ILE A 181      -7.184  11.564  10.038  1.00 93.22           O
ATOM   2657  HA  ILE A 181      -7.481  12.277   7.646  1.00 93.22           H
ATOM   2658  CB  ILE A 181      -9.569  11.883   7.647  1.00 93.22           C
ATOM   2659  HB  ILE A 181     -10.192  11.004   7.476  1.00 93.22           H
ATOM   2660  CG1 ILE A 181      -9.702  12.777   6.412  1.00 93.22           C
ATOM   2661 1HG1 ILE A 181      -9.135  13.695   6.562  1.00 93.22           H
ATOM   2662 2HG1 ILE A 181      -9.271  12.273   5.547  1.00 93.22           H
ATOM   2663  CG2 ILE A 181     -10.092  12.569   8.910  1.00 93.22           C
ATOM   2664 1HG2 ILE A 181     -10.056  11.869   9.745  1.00 93.22           H
ATOM   2665 2HG2 ILE A 181      -9.472  13.436   9.136  1.00 93.22           H
ATOM   2666 3HG2 ILE A 181     -11.122  12.890   8.750  1.00 93.22           H
ATOM   2667  CD1 ILE A 181     -11.168  13.115   6.135  1.00 93.22           C
ATOM   2668 1HD1 ILE A 181     -11.727  12.195   5.963  1.00 93.22           H
ATOM   2669 2HD1 ILE A 181     -11.588  13.640   6.994  1.00 93.22           H
ATOM   2670 3HD1 ILE A 181     -11.234  13.752   5.253  1.00 93.22           H
ATOM   2671  HN  ILE A 181      -8.538  10.123   6.255  1.00 93.22           H
ATOM   2672  N   PRO A 182      -8.284   9.669   9.560  1.00 91.95           N
ATOM   2673  CA  PRO A 182      -8.117   9.134  10.914  1.00 91.95           C
ATOM   2674  C   PRO A 182      -6.670   9.185  11.379  1.00 91.95           C
ATOM   2675  O   PRO A 182      -6.391   9.588  12.507  1.00 91.95           O
ATOM   2676  HA  PRO A 182      -8.667   9.745  11.629  1.00 91.95           H
ATOM   2677  CB  PRO A 182      -8.627   7.696  10.801  1.00 91.95           C
ATOM   2678 1HB  PRO A 182      -7.820   7.001  10.568  1.00 91.95           H
ATOM   2679 2HB  PRO A 182      -9.080   7.357  11.732  1.00 91.95           H
ATOM   2680  CG  PRO A 182      -9.648   7.771   9.672  1.00 91.95           C
ATOM   2681 1HG  PRO A 182      -9.841   6.792   9.235  1.00 91.95           H
ATOM   2682 2HG  PRO A 182     -10.610   8.147  10.021  1.00 91.95           H
ATOM   2683  CD  PRO A 182      -8.991   8.719   8.682  1.00 91.95           C
ATOM   2684 1HD  PRO A 182      -8.300   8.197   8.020  1.00 91.95           H
ATOM   2685 2HD  PRO A 182      -9.725   9.213   8.047  1.00 91.95           H
ATOM   2686  N   GLU A 183      -5.781   8.769  10.489  1.00 91.93           N
ATOM   2687  CA  GLU A 183      -4.364   8.733  10.808  1.00 91.93           C
ATOM   2688  C   GLU A 183      -3.866  10.132  11.175  1.00 91.93           C
ATOM   2689  O   GLU A 183      -3.072  10.290  12.100  1.00 91.93           O
ATOM   2690  HA  GLU A 183      -4.278   8.072  11.671  1.00 91.93           H
ATOM   2691  CB  GLU A 183      -3.555   8.150   9.647  1.00 91.93           C
ATOM   2692 1HB  GLU A 183      -3.947   8.525   8.702  1.00 91.93           H
ATOM   2693 2HB  GLU A 183      -2.497   8.366   9.792  1.00 91.93           H
ATOM   2694  CG  GLU A 183      -3.681   6.625   9.603  1.00 91.93           C
ATOM   2695 1HG  GLU A 183      -2.935   6.215   8.922  1.00 91.93           H
ATOM   2696 2HG  GLU A 183      -3.475   6.211  10.589  1.00 91.93           H
ATOM   2697  CD  GLU A 183      -5.080   6.204   9.149  1.00 91.93           C
ATOM   2698  OE1 GLU A 183      -5.420   5.024   9.381  1.00 91.93           O
ATOM   2699  OE2 GLU A 183      -5.778   7.071   8.580  1.00 91.93           O
ATOM   2700  HN  GLU A 183      -6.015   8.462   9.566  1.00 91.93           H
ATOM   2701  N   ILE A 184      -4.354  11.113  10.429  1.00 93.30           N
ATOM   2702  CA  ILE A 184      -3.869  12.475  10.574  1.00 93.30           C
ATOM   2703  C   ILE A 184      -4.257  13.006  11.955  1.00 93.30           C
ATOM   2704  O   ILE A 184      -3.493  13.743  12.578  1.00 93.30           O
ATOM   2705  HA  ILE A 184      -2.781  12.443  10.509  1.00 93.30           H
ATOM   2706  CB  ILE A 184      -4.365  13.346   9.418  1.00 93.30           C
ATOM   2707  HB  ILE A 184      -5.452  13.277   9.381  1.00 93.30           H
ATOM   2708  CG1 ILE A 184      -3.834  12.833   8.078  1.00 93.30           C
ATOM   2709 1HG1 ILE A 184      -2.748  12.919   8.056  1.00 93.30           H
ATOM   2710 2HG1 ILE A 184      -4.073  11.775   7.969  1.00 93.30           H
ATOM   2711  CG2 ILE A 184      -4.013  14.817   9.649  1.00 93.30           C
ATOM   2712 1HG2 ILE A 184      -4.480  15.161  10.572  1.00 93.30           H
ATOM   2713 2HG2 ILE A 184      -2.931  14.923   9.727  1.00 93.30           H
ATOM   2714 3HG2 ILE A 184      -4.377  15.413   8.813  1.00 93.30           H
ATOM   2715  CD1 ILE A 184      -4.437  13.621   6.912  1.00 93.30           C
ATOM   2716 1HD1 ILE A 184      -5.521  13.513   6.923  1.00 93.30           H
ATOM   2717 2HD1 ILE A 184      -4.175  14.674   7.012  1.00 93.30           H
ATOM   2718 3HD1 ILE A 184      -4.043  13.236   5.971  1.00 93.30           H
ATOM   2719  HN  ILE A 184      -5.066  10.989   9.738  1.00 93.30           H
ATOM   2720  N   LEU A 185      -5.443  12.612  12.393  1.00 93.03           N
ATOM   2721  CA  LEU A 185      -6.036  13.202  13.582  1.00 93.03           C
ATOM   2722  C   LEU A 185      -5.335  12.648  14.824  1.00 93.03           C
ATOM   2723  O   LEU A 185      -4.928  13.407  15.702  1.00 93.03           O
ATOM   2724  HA  LEU A 185      -5.859  14.276  13.536  1.00 93.03           H
ATOM   2725  CB  LEU A 185      -7.551  12.991  13.586  1.00 93.03           C
ATOM   2726 1HB  LEU A 185      -7.751  11.931  13.435  1.00 93.03           H
ATOM   2727 2HB  LEU A 185      -7.931  13.250  14.574  1.00 93.03           H
ATOM   2728  CG  LEU A 185      -8.341  13.785  12.543  1.00 93.03           C
ATOM   2729  HG  LEU A 185      -7.994  13.488  11.554  1.00 93.03           H
ATOM   2730  CD1 LEU A 185      -9.833  13.454  12.617  1.00 93.03           C
ATOM   2731 1HD1 LEU A 185      -9.979  12.390  12.431  1.00 93.03           H
ATOM   2732 2HD1 LEU A 185     -10.212  13.704  13.608  1.00 93.03           H
ATOM   2733 3HD1 LEU A 185     -10.371  14.032  11.865  1.00 93.03           H
ATOM   2734  CD2 LEU A 185      -8.079  15.286  12.683  1.00 93.03           C
ATOM   2735 1HD2 LEU A 185      -8.382  15.617  13.676  1.00 93.03           H
ATOM   2736 2HD2 LEU A 185      -7.017  15.484  12.542  1.00 93.03           H
ATOM   2737 3HD2 LEU A 185      -8.653  15.826  11.930  1.00 93.03           H
ATOM   2738  HN  LEU A 185      -5.996  11.905  11.952  1.00 93.03           H
ATOM   2739  N   TYR A 186      -5.215  11.329  14.858  1.00 92.96           N
ATOM   2740  CA  TYR A 186      -4.882  10.639  16.093  1.00 92.96           C
ATOM   2741  C   TYR A 186      -3.380  10.364  16.179  1.00 92.96           C
ATOM   2742  O   TYR A 186      -2.882   9.938  17.220  1.00 92.96           O
ATOM   2743  HA  TYR A 186      -5.175  11.279  16.926  1.00 92.96           H
ATOM   2744  CB  TYR A 186      -5.631   9.306  16.047  1.00 92.96           C
ATOM   2745 1HB  TYR A 186      -5.294   8.741  15.178  1.00 92.96           H
ATOM   2746 2HB  TYR A 186      -5.368   8.722  16.929  1.00 92.96           H
ATOM   2747  CG  TYR A 186      -7.153   9.449  15.984  1.00 92.96           C
ATOM   2748  CD1 TYR A 186      -7.812  10.225  16.916  1.00 92.96           C
ATOM   2749  HD1 TYR A 186      -7.249  10.735  17.697  1.00 92.96           H
ATOM   2750  CD2 TYR A 186      -7.867   8.802  14.996  1.00 92.96           C
ATOM   2751  HD2 TYR A 186      -7.346   8.190  14.260  1.00 92.96           H
ATOM   2752  CE1 TYR A 186      -9.245  10.359  16.857  1.00 92.96           C
ATOM   2753  HE1 TYR A 186      -9.778  10.969  17.587  1.00 92.96           H
ATOM   2754  CE2 TYR A 186      -9.299   8.937  14.936  1.00 92.96           C
ATOM   2755  HE2 TYR A 186      -9.875   8.432  14.161  1.00 92.96           H
ATOM   2756  CZ  TYR A 186      -9.917   9.709  15.870  1.00 92.96           C
ATOM   2757  OH  TYR A 186     -11.270   9.836  15.814  1.00 92.96           O
ATOM   2758  HH  TYR A 186     -11.608   9.514  14.929  1.00 92.96           H
ATOM   2759  HN  TYR A 186      -5.342  10.735  14.064  1.00 92.96           H
ATOM   2760  N   SER A 187      -2.699  10.618  15.071  1.00 93.03           N
ATOM   2761  CA  SER A 187      -1.255  10.464  15.027  1.00 93.03           C
ATOM   2762  C   SER A 187      -0.591  11.504  15.933  1.00 93.03           C
ATOM   2763  O   SER A 187      -0.747  12.705  15.723  1.00 93.03           O
ATOM   2764  HA  SER A 187      -1.061   9.457  15.395  1.00 93.03           H
ATOM   2765  CB  SER A 187      -0.730  10.594  13.596  1.00 93.03           C
ATOM   2766 1HB  SER A 187      -1.072  11.537  13.169  1.00 93.03           H
ATOM   2767 2HB  SER A 187       0.359  10.627  13.611  1.00 93.03           H
ATOM   2768  OG  SER A 187      -1.161   9.516  12.770  1.00 93.03           O
ATOM   2769  HG  SER A 187      -1.676   9.868  11.989  1.00 93.03           H
ATOM   2770  HN  SER A 187      -3.118  10.924  14.216  1.00 93.03           H
ATOM   2771  N   GLN A 188       0.137  11.003  16.920  1.00 91.64           N
ATOM   2772  CA  GLN A 188       0.828  11.873  17.857  1.00 91.64           C
ATOM   2773  C   GLN A 188       2.156  11.244  18.285  1.00 91.64           C
ATOM   2774  O   GLN A 188       2.405  10.070  18.018  1.00 91.64           O
ATOM   2775  HA  GLN A 188       1.015  12.797  17.310  1.00 91.64           H
ATOM   2776  CB  GLN A 188      -0.051  12.178  19.071  1.00 91.64           C
ATOM   2777 1HB  GLN A 188      -0.323  11.248  19.570  1.00 91.64           H
ATOM   2778 2HB  GLN A 188       0.511  12.773  19.791  1.00 91.64           H
ATOM   2779  CG  GLN A 188      -1.317  12.931  18.657  1.00 91.64           C
ATOM   2780 1HG  GLN A 188      -1.053  13.761  18.002  1.00 91.64           H
ATOM   2781 2HG  GLN A 188      -1.967  12.268  18.085  1.00 91.64           H
ATOM   2782  CD  GLN A 188      -2.067  13.458  19.881  1.00 91.64           C
ATOM   2783  OE1 GLN A 188      -1.583  13.423  21.001  1.00 91.64           O
ATOM   2784  NE2 GLN A 188      -3.273  13.947  19.608  1.00 91.64           N
ATOM   2785 1HE2 GLN A 188      -3.611  13.946  18.667  1.00 91.64           H
ATOM   2786 2HE2 GLN A 188      -3.842  14.316  20.343  1.00 91.64           H
ATOM   2787  HN  GLN A 188       0.259  10.024  17.084  1.00 91.64           H
ATOM   2788  N   ILE A 189       2.973  12.055  18.941  1.00 91.94           N
ATOM   2789  CA  ILE A 189       4.185  11.552  19.564  1.00 91.94           C
ATOM   2790  C   ILE A 189       3.900  11.222  21.031  1.00 91.94           C
ATOM   2791  O   ILE A 189       3.424  12.072  21.781  1.00 91.94           O
ATOM   2792  HA  ILE A 189       4.459  10.631  19.050  1.00 91.94           H
ATOM   2793  CB  ILE A 189       5.338  12.539  19.369  1.00 91.94           C
ATOM   2794  HB  ILE A 189       5.032  13.505  19.771  1.00 91.94           H
ATOM   2795  CG1 ILE A 189       5.639  12.743  17.883  1.00 91.94           C
ATOM   2796 1HG1 ILE A 189       6.059  11.829  17.464  1.00 91.94           H
ATOM   2797 2HG1 ILE A 189       4.712  12.943  17.344  1.00 91.94           H
ATOM   2798  CG2 ILE A 189       6.577  12.096  20.149  1.00 91.94           C
ATOM   2799 1HG2 ILE A 189       6.338  12.044  21.212  1.00 91.94           H
ATOM   2800 2HG2 ILE A 189       6.895  11.114  19.800  1.00 91.94           H
ATOM   2801 3HG2 ILE A 189       7.381  12.816  19.993  1.00 91.94           H
ATOM   2802  CD1 ILE A 189       6.616  13.902  17.675  1.00 91.94           C
ATOM   2803 1HD1 ILE A 189       6.182  14.819  18.073  1.00 91.94           H
ATOM   2804 2HD1 ILE A 189       7.550  13.687  18.195  1.00 91.94           H
ATOM   2805 3HD1 ILE A 189       6.813  14.025  16.610  1.00 91.94           H
ATOM   2806  HN  ILE A 189       2.818  13.037  19.050  1.00 91.94           H
ATOM   2807  N   LYS A 190       4.204   9.984  21.395  1.00 88.20           N
ATOM   2808  CA  LYS A 190       4.095   9.565  22.782  1.00 88.20           C
ATOM   2809  C   LYS A 190       5.497   9.352  23.357  1.00 88.20           C
ATOM   2810  O   LYS A 190       6.314   8.649  22.766  1.00 88.20           O
ATOM   2811  HA  LYS A 190       3.616  10.375  23.332  1.00 88.20           H
ATOM   2812  CB  LYS A 190       3.189   8.338  22.902  1.00 88.20           C
ATOM   2813 1HB  LYS A 190       2.256   8.517  22.366  1.00 88.20           H
ATOM   2814 2HB  LYS A 190       3.668   7.480  22.430  1.00 88.20           H
ATOM   2815  CG  LYS A 190       2.888   8.019  24.368  1.00 88.20           C
ATOM   2816 1HG  LYS A 190       3.811   7.749  24.881  1.00 88.20           H
ATOM   2817 2HG  LYS A 190       2.496   8.907  24.864  1.00 88.20           H
ATOM   2818  CD  LYS A 190       1.879   6.875  24.484  1.00 88.20           C
ATOM   2819 1HD  LYS A 190       0.894   7.221  24.171  1.00 88.20           H
ATOM   2820 2HD  LYS A 190       2.162   6.066  23.810  1.00 88.20           H
ATOM   2821  CE  LYS A 190       1.809   6.350  25.919  1.00 88.20           C
ATOM   2822 1HE  LYS A 190       2.815   6.257  26.328  1.00 88.20           H
ATOM   2823 2HE  LYS A 190       1.274   7.061  26.548  1.00 88.20           H
ATOM   2824  NZ  LYS A 190       1.130   5.035  25.957  1.00 88.20           N
ATOM   2825 1HZ  LYS A 190       1.210   4.640  26.888  1.00 88.20           H
ATOM   2826 2HZ  LYS A 190       0.150   5.155  25.724  1.00 88.20           H
ATOM   2827 3HZ  LYS A 190       1.563   4.411  25.286  1.00 88.20           H
ATOM   2828  HN  LYS A 190       4.519   9.276  20.763  1.00 88.20           H
ATOM   2829  N   GLU A 191       5.732   9.973  24.504  1.00 86.39           N
ATOM   2830  CA  GLU A 191       6.980   9.774  25.221  1.00 86.39           C
ATOM   2831  C   GLU A 191       6.812   8.693  26.290  1.00 86.39           C
ATOM   2832  O   GLU A 191       5.881   8.748  27.092  1.00 86.39           O
ATOM   2833  HA  GLU A 191       7.696   9.443  24.469  1.00 86.39           H
ATOM   2834  CB  GLU A 191       7.472  11.084  25.839  1.00 86.39           C
ATOM   2835 1HB  GLU A 191       6.648  11.582  26.350  1.00 86.39           H
ATOM   2836 2HB  GLU A 191       8.325  10.887  26.488  1.00 86.39           H
ATOM   2837  CG  GLU A 191       7.967  12.048  24.759  1.00 86.39           C
ATOM   2838 1HG  GLU A 191       8.709  11.551  24.135  1.00 86.39           H
ATOM   2839 2HG  GLU A 191       7.139  12.328  24.109  1.00 86.39           H
ATOM   2840  CD  GLU A 191       8.578  13.304  25.384  1.00 86.39           C
ATOM   2841  OE1 GLU A 191       9.026  14.168  24.599  1.00 86.39           O
ATOM   2842  OE2 GLU A 191       8.584  13.372  26.632  1.00 86.39           O
ATOM   2843  HN  GLU A 191       5.089  10.601  24.942  1.00 86.39           H
ATOM   2844  N   GLU A 192       7.727   7.735  26.266  1.00 78.69           N
ATOM   2845  CA  GLU A 192       7.666   6.618  27.195  1.00 78.69           C
ATOM   2846  C   GLU A 192       9.070   6.259  27.686  1.00 78.69           C
ATOM   2847  O   GLU A 192       9.915   5.832  26.901  1.00 78.69           O
ATOM   2848  HA  GLU A 192       7.060   6.969  28.030  1.00 78.69           H
ATOM   2849  CB  GLU A 192       6.983   5.409  26.553  1.00 78.69           C
ATOM   2850 1HB  GLU A 192       5.955   5.662  26.294  1.00 78.69           H
ATOM   2851 2HB  GLU A 192       7.570   5.064  25.702  1.00 78.69           H
ATOM   2852  CG  GLU A 192       6.914   4.235  27.533  1.00 78.69           C
ATOM   2853 1HG  GLU A 192       7.727   3.539  27.330  1.00 78.69           H
ATOM   2854 2HG  GLU A 192       7.052   4.598  28.551  1.00 78.69           H
ATOM   2855  CD  GLU A 192       5.572   3.507  27.422  1.00 78.69           C
ATOM   2856  OE1 GLU A 192       5.336   2.622  28.272  1.00 78.69           O
ATOM   2857  OE2 GLU A 192       4.814   3.853  26.490  1.00 78.69           O
ATOM   2858  HN  GLU A 192       8.497   7.713  25.629  1.00 78.69           H
ATOM   2859  N   SER A 193       9.274   6.445  28.981  1.00 73.89           N
ATOM   2860  CA  SER A 193      10.516   6.028  29.611  1.00 73.89           C
ATOM   2861  C   SER A 193      11.706   6.667  28.893  1.00 73.89           C
ATOM   2862  O   SER A 193      12.769   6.056  28.781  1.00 73.89           O
ATOM   2863  HA  SER A 193      10.452   6.385  30.639  1.00 73.89           H
ATOM   2864  CB  SER A 193      10.649   4.504  29.608  1.00 73.89           C
ATOM   2865 1HB  SER A 193      10.788   4.154  28.585  1.00 73.89           H
ATOM   2866 2HB  SER A 193      11.540   4.217  30.166  1.00 73.89           H
ATOM   2867  OG  SER A 193       9.508   3.867  30.176  1.00 73.89           O
ATOM   2868  HG  SER A 193       9.586   2.875  30.077  1.00 73.89           H
ATOM   2869  HN  SER A 193       8.611   6.872  29.597  1.00 73.89           H
ATOM   2870  N   GLY A 194      11.489   7.887  28.425  1.00 75.78           N
ATOM   2871  CA  GLY A 194      12.550   8.639  27.776  1.00 75.78           C
ATOM   2872  C   GLY A 194      12.666   8.261  26.298  1.00 75.78           C
ATOM   2873  O   GLY A 194      13.575   8.717  25.607  1.00 75.78           O
ATOM   2874 1HA  GLY A 194      12.351   9.707  27.867  1.00 75.78           H
ATOM   2875 2HA  GLY A 194      13.497   8.447  28.280  1.00 75.78           H
ATOM   2876  HN  GLY A 194      10.610   8.360  28.482  1.00 75.78           H
ATOM   2877  N   ILE A 195      11.732   7.431  25.858  1.00 82.45           N
ATOM   2878  CA  ILE A 195      11.668   7.052  24.456  1.00 82.45           C
ATOM   2879  C   ILE A 195      10.470   7.741  23.800  1.00 82.45           C
ATOM   2880  O   ILE A 195       9.336   7.587  24.253  1.00 82.45           O
ATOM   2881  HA  ILE A 195      12.578   7.414  23.978  1.00 82.45           H
ATOM   2882  CB  ILE A 195      11.656   5.529  24.314  1.00 82.45           C
ATOM   2883  HB  ILE A 195      10.769   5.145  24.817  1.00 82.45           H
ATOM   2884  CG1 ILE A 195      12.871   4.904  25.001  1.00 82.45           C
ATOM   2885 1HG1 ILE A 195      13.786   5.261  24.527  1.00 82.45           H
ATOM   2886 2HG1 ILE A 195      12.908   5.223  26.043  1.00 82.45           H
ATOM   2887  CG2 ILE A 195      11.554   5.117  22.844  1.00 82.45           C
ATOM   2888 1HG2 ILE A 195      10.634   5.515  22.417  1.00 82.45           H
ATOM   2889 2HG2 ILE A 195      12.409   5.512  22.295  1.00 82.45           H
ATOM   2890 3HG2 ILE A 195      11.548   4.029  22.771  1.00 82.45           H
ATOM   2891  CD1 ILE A 195      12.816   3.377  24.931  1.00 82.45           C
ATOM   2892 1HD1 ILE A 195      11.913   3.022  25.428  1.00 82.45           H
ATOM   2893 2HD1 ILE A 195      12.805   3.061  23.888  1.00 82.45           H
ATOM   2894 3HD1 ILE A 195      13.692   2.958  25.428  1.00 82.45           H
ATOM   2895  HN  ILE A 195      11.028   7.022  26.439  1.00 82.45           H
ATOM   2896  N   ALA A 196      10.761   8.485  22.743  1.00 89.48           N
ATOM   2897  CA  ALA A 196       9.711   9.093  21.944  1.00 89.48           C
ATOM   2898  C   ALA A 196       9.227   8.088  20.896  1.00 89.48           C
ATOM   2899  O   ALA A 196      10.031   7.515  20.162  1.00 89.48           O
ATOM   2900  HA  ALA A 196       8.884   9.336  22.611  1.00 89.48           H
ATOM   2901  CB  ALA A 196      10.233  10.386  21.314  1.00 89.48           C
ATOM   2902 1HB  ALA A 196      10.536  11.076  22.100  1.00 89.48           H
ATOM   2903 2HB  ALA A 196      11.089  10.160  20.678  1.00 89.48           H
ATOM   2904 3HB  ALA A 196       9.445  10.841  20.714  1.00 89.48           H
ATOM   2905  HN  ALA A 196      11.692   8.673  22.432  1.00 89.48           H
ATOM   2906  N   ILE A 197       7.915   7.905  20.860  1.00 88.84           N
ATOM   2907  CA  ILE A 197       7.316   6.966  19.927  1.00 88.84           C
ATOM   2908  C   ILE A 197       6.230   7.678  19.119  1.00 88.84           C
ATOM   2909  O   ILE A 197       5.351   8.324  19.688  1.00 88.84           O
ATOM   2910  HA  ILE A 197       8.099   6.641  19.242  1.00 88.84           H
ATOM   2911  CB  ILE A 197       6.817   5.722  20.666  1.00 88.84           C
ATOM   2912  HB  ILE A 197       6.104   6.040  21.427  1.00 88.84           H
ATOM   2913  CG1 ILE A 197       7.965   5.016  21.390  1.00 88.84           C
ATOM   2914 1HG1 ILE A 197       8.678   4.632  20.660  1.00 88.84           H
ATOM   2915 2HG1 ILE A 197       8.502   5.732  22.013  1.00 88.84           H
ATOM   2916  CG2 ILE A 197       6.073   4.781  19.716  1.00 88.84           C
ATOM   2917 1HG2 ILE A 197       5.216   5.301  19.288  1.00 88.84           H
ATOM   2918 2HG2 ILE A 197       6.744   4.467  18.917  1.00 88.84           H
ATOM   2919 3HG2 ILE A 197       5.729   3.906  20.267  1.00 88.84           H
ATOM   2920  CD1 ILE A 197       7.444   3.868  22.255  1.00 88.84           C
ATOM   2921 1HD1 ILE A 197       6.751   4.259  23.000  1.00 88.84           H
ATOM   2922 2HD1 ILE A 197       6.930   3.142  21.625  1.00 88.84           H
ATOM   2923 3HD1 ILE A 197       8.281   3.383  22.758  1.00 88.84           H
ATOM   2924  HN  ILE A 197       7.267   8.385  21.451  1.00 88.84           H
ATOM   2925  N   CYS A 198       6.326   7.537  17.805  1.00 91.07           N
ATOM   2926  CA  CYS A 198       5.266   7.996  16.924  1.00 91.07           C
ATOM   2927  C   CYS A 198       4.161   6.938  16.908  1.00 91.07           C
ATOM   2928  O   CYS A 198       4.360   5.835  16.400  1.00 91.07           O
ATOM   2929  HA  CYS A 198       4.897   8.934  17.340  1.00 91.07           H
ATOM   2930  CB  CYS A 198       5.790   8.295  15.518  1.00 91.07           C
ATOM   2931 1HB  CYS A 198       6.438   9.172  15.541  1.00 91.07           H
ATOM   2932 2HB  CYS A 198       6.394   7.461  15.161  1.00 91.07           H
ATOM   2933  SG  CYS A 198       4.389   8.585  14.377  1.00 91.07           S
ATOM   2934  HN  CYS A 198       7.108   7.118  17.344  1.00 91.07           H
ATOM   2935  N   THR A 199       3.021   7.310  17.471  1.00 91.03           N
ATOM   2936  CA  THR A 199       1.915   6.378  17.608  1.00 91.03           C
ATOM   2937  C   THR A 199       0.582   7.096  17.384  1.00 91.03           C
ATOM   2938  O   THR A 199       0.538   8.323  17.307  1.00 91.03           O
ATOM   2939  HA  THR A 199       2.005   5.621  16.829  1.00 91.03           H
ATOM   2940  CB  THR A 199       2.023   5.714  18.982  1.00 91.03           C
ATOM   2941  HB  THR A 199       3.055   5.436  19.199  1.00 91.03           H
ATOM   2942  OG1 THR A 199       1.095   4.635  18.920  1.00 91.03           O
ATOM   2943  HG1 THR A 199       1.222   4.029  19.705  1.00 91.03           H
ATOM   2944  CG2 THR A 199       1.487   6.602  20.106  1.00 91.03           C
ATOM   2945 1HG2 THR A 199       0.436   6.825  19.923  1.00 91.03           H
ATOM   2946 2HG2 THR A 199       2.056   7.532  20.137  1.00 91.03           H
ATOM   2947 3HG2 THR A 199       1.588   6.083  21.059  1.00 91.03           H
ATOM   2948  HN  THR A 199       2.847   8.228  17.828  1.00 91.03           H
ATOM   2949  N   MET A 200      -0.473   6.300  17.285  1.00 92.05           N
ATOM   2950  CA  MET A 200      -1.822   6.835  17.346  1.00 92.05           C
ATOM   2951  C   MET A 200      -2.387   6.736  18.765  1.00 92.05           C
ATOM   2952  O   MET A 200      -2.343   5.673  19.382  1.00 92.05           O
ATOM   2953  HA  MET A 200      -1.737   7.881  17.054  1.00 92.05           H
ATOM   2954  CB  MET A 200      -2.724   6.060  16.383  1.00 92.05           C
ATOM   2955 1HB  MET A 200      -2.671   4.994  16.608  1.00 92.05           H
ATOM   2956 2HB  MET A 200      -3.760   6.364  16.525  1.00 92.05           H
ATOM   2957  CG  MET A 200      -2.309   6.301  14.930  1.00 92.05           C
ATOM   2958 1HG  MET A 200      -2.315   7.370  14.714  1.00 92.05           H
ATOM   2959 2HG  MET A 200      -1.290   5.949  14.771  1.00 92.05           H
ATOM   2960  SD  MET A 200      -3.426   5.451  13.827  1.00 92.05           S
ATOM   2961  CE  MET A 200      -3.207   3.774  14.397  1.00 92.05           C
ATOM   2962 1HE  MET A 200      -2.163   3.484  14.280  1.00 92.05           H
ATOM   2963 2HE  MET A 200      -3.487   3.707  15.448  1.00 92.05           H
ATOM   2964 3HE  MET A 200      -3.837   3.106  13.810  1.00 92.05           H
ATOM   2965  HN  MET A 200      -0.416   5.309  17.165  1.00 92.05           H
ATOM   2966  N   VAL A 201      -2.904   7.859  19.241  1.00 92.79           N
ATOM   2967  CA  VAL A 201      -3.571   7.888  20.532  1.00 92.79           C
ATOM   2968  C   VAL A 201      -5.043   8.254  20.333  1.00 92.79           C
ATOM   2969  O   VAL A 201      -5.355   9.251  19.684  1.00 92.79           O
ATOM   2970  HA  VAL A 201      -3.513   6.884  20.954  1.00 92.79           H
ATOM   2971  CB  VAL A 201      -2.840   8.843  21.478  1.00 92.79           C
ATOM   2972  HB  VAL A 201      -2.945   9.853  21.082  1.00 92.79           H
ATOM   2973  CG1 VAL A 201      -3.465   8.817  22.874  1.00 92.79           C
ATOM   2974 1HG1 VAL A 201      -4.510   9.121  22.809  1.00 92.79           H
ATOM   2975 2HG1 VAL A 201      -3.405   7.808  23.281  1.00 92.79           H
ATOM   2976 3HG1 VAL A 201      -2.926   9.505  23.526  1.00 92.79           H
ATOM   2977  CG2 VAL A 201      -1.346   8.516  21.540  1.00 92.79           C
ATOM   2978 1HG2 VAL A 201      -1.212   7.496  21.901  1.00 92.79           H
ATOM   2979 2HG2 VAL A 201      -0.912   8.610  20.545  1.00 92.79           H
ATOM   2980 3HG2 VAL A 201      -0.851   9.210  22.219  1.00 92.79           H
ATOM   2981  HN  VAL A 201      -2.873   8.736  18.762  1.00 92.79           H
ATOM   2982  N   TYR A 202      -5.908   7.428  20.903  1.00 91.90           N
ATOM   2983  CA  TYR A 202      -7.340   7.631  20.763  1.00 91.90           C
ATOM   2984  C   TYR A 202      -7.920   8.313  22.003  1.00 91.90           C
ATOM   2985  O   TYR A 202      -8.054   7.688  23.055  1.00 91.90           O
ATOM   2986  HA  TYR A 202      -7.506   8.269  19.895  1.00 91.90           H
ATOM   2987  CB  TYR A 202      -7.952   6.235  20.629  1.00 91.90           C
ATOM   2988 1HB  TYR A 202      -7.685   5.647  21.507  1.00 91.90           H
ATOM   2989 2HB  TYR A 202      -9.038   6.325  20.624  1.00 91.90           H
ATOM   2990  CG  TYR A 202      -7.512   5.480  19.374  1.00 91.90           C
ATOM   2991  CD1 TYR A 202      -8.151   5.706  18.172  1.00 91.90           C
ATOM   2992  HD1 TYR A 202      -8.970   6.423  18.118  1.00 91.90           H
ATOM   2993  CD2 TYR A 202      -6.474   4.572  19.444  1.00 91.90           C
ATOM   2994  HD2 TYR A 202      -5.969   4.393  20.393  1.00 91.90           H
ATOM   2995  CE1 TYR A 202      -7.736   4.995  16.991  1.00 91.90           C
ATOM   2996  HE1 TYR A 202      -8.233   5.165  16.035  1.00 91.90           H
ATOM   2997  CE2 TYR A 202      -6.060   3.861  18.262  1.00 91.90           C
ATOM   2998  HE2 TYR A 202      -5.242   3.141  18.303  1.00 91.90           H
ATOM   2999  CZ  TYR A 202      -6.711   4.108  17.094  1.00 91.90           C
ATOM   3000  OH  TYR A 202      -6.319   3.437  15.978  1.00 91.90           O
ATOM   3001  HH  TYR A 202      -7.012   3.529  15.263  1.00 91.90           H
ATOM   3002  HN  TYR A 202      -5.645   6.634  21.450  1.00 91.90           H
ATOM   3003  N   PRO A 203      -8.274   9.602  21.905  1.00 80.18           N
ATOM   3004  CA  PRO A 203      -8.825  10.323  23.055  1.00 80.18           C
ATOM   3005  C   PRO A 203     -10.209   9.827  23.439  1.00 80.18           C
ATOM   3006  O   PRO A 203     -10.813   9.038  22.713  1.00 80.18           O
ATOM   3007  HA  PRO A 203      -8.207  10.151  23.937  1.00 80.18           H
ATOM   3008  CB  PRO A 203      -8.852  11.780  22.590  1.00 80.18           C
ATOM   3009 1HB  PRO A 203      -9.688  12.326  23.028  1.00 80.18           H
ATOM   3010 2HB  PRO A 203      -7.943  12.310  22.875  1.00 80.18           H
ATOM   3011  CG  PRO A 203      -8.984  11.675  21.098  1.00 80.18           C
ATOM   3012 1HG  PRO A 203     -10.027  11.565  20.801  1.00 80.18           H
ATOM   3013 2HG  PRO A 203      -8.605  12.569  20.604  1.00 80.18           H
ATOM   3014  CD  PRO A 203      -8.182  10.465  20.714  1.00 80.18           C
ATOM   3015 1HD  PRO A 203      -8.593   9.975  19.830  1.00 80.18           H
ATOM   3016 2HD  PRO A 203      -7.149  10.724  20.485  1.00 80.18           H
ATOM   3017  N   SER A 204     -10.680  10.308  24.580  1.00 72.02           N
ATOM   3018  CA  SER A 204     -12.091  10.200  24.913  1.00 72.02           C
ATOM   3019  C   SER A 204     -12.353   8.890  25.658  1.00 72.02           C
ATOM   3020  O   SER A 204     -11.517   7.988  25.649  1.00 72.02           O
ATOM   3021  HA  SER A 204     -12.302  11.054  25.555  1.00 72.02           H
ATOM   3022  CB  SER A 204     -12.960  10.279  23.656  1.00 72.02           C
ATOM   3023 1HB  SER A 204     -13.948  10.655  23.923  1.00 72.02           H
ATOM   3024 2HB  SER A 204     -12.525  10.994  22.958  1.00 72.02           H
ATOM   3025  OG  SER A 204     -13.092   9.013  23.017  1.00 72.02           O
ATOM   3026  HG  SER A 204     -13.644   9.103  22.188  1.00 72.02           H
ATOM   3027  HN  SER A 204     -10.117  10.764  25.270  1.00 72.02           H
ATOM   3028  N   ASP A 205     -13.519   8.826  26.285  1.00 68.52           N
ATOM   3029  CA  ASP A 205     -13.881   7.663  27.076  1.00 68.52           C
ATOM   3030  C   ASP A 205     -14.048   6.455  26.152  1.00 68.52           C
ATOM   3031  O   ASP A 205     -13.897   5.313  26.583  1.00 68.52           O
ATOM   3032  HA  ASP A 205     -13.064   7.534  27.787  1.00 68.52           H
ATOM   3033  CB  ASP A 205     -15.206   7.885  27.808  1.00 68.52           C
ATOM   3034 1HB  ASP A 205     -15.973   8.187  27.095  1.00 68.52           H
ATOM   3035 2HB  ASP A 205     -15.539   6.949  28.257  1.00 68.52           H
ATOM   3036  CG  ASP A 205     -15.061   8.954  28.893  1.00 68.52           C
ATOM   3037  OD1 ASP A 205     -14.048   8.888  29.623  1.00 68.52           O
ATOM   3038  OD2 ASP A 205     -15.966   9.813  28.968  1.00 68.52           O
ATOM   3039  HN  ASP A 205     -14.208   9.551  26.259  1.00 68.52           H
ATOM   3040  N   GLU A 206     -14.358   6.749  24.897  1.00 84.40           N
ATOM   3041  CA  GLU A 206     -14.676   5.702  23.941  1.00 84.40           C
ATOM   3042  C   GLU A 206     -13.469   5.417  23.046  1.00 84.40           C
ATOM   3043  O   GLU A 206     -13.626   5.024  21.891  1.00 84.40           O
ATOM   3044  HA  GLU A 206     -14.909   4.823  24.540  1.00 84.40           H
ATOM   3045  CB  GLU A 206     -15.901   6.078  23.105  1.00 84.40           C
ATOM   3046 1HB  GLU A 206     -15.726   7.029  22.603  1.00 84.40           H
ATOM   3047 2HB  GLU A 206     -16.140   5.266  22.418  1.00 84.40           H
ATOM   3048  CG  GLU A 206     -17.133   6.268  23.992  1.00 84.40           C
ATOM   3049 1HG  GLU A 206     -16.991   5.741  24.935  1.00 84.40           H
ATOM   3050 2HG  GLU A 206     -17.253   7.325  24.233  1.00 84.40           H
ATOM   3051  CD  GLU A 206     -18.395   5.752  23.297  1.00 84.40           C
ATOM   3052  OE1 GLU A 206     -19.268   5.228  24.022  1.00 84.40           O
ATOM   3053  OE2 GLU A 206     -18.457   5.893  22.057  1.00 84.40           O
ATOM   3054  HN  GLU A 206     -14.394   7.679  24.533  1.00 84.40           H
ATOM   3055  N   SER A 207     -12.289   5.624  23.613  1.00 89.71           N
ATOM   3056  CA  SER A 207     -11.056   5.428  22.870  1.00 89.71           C
ATOM   3057  C   SER A 207     -11.011   4.010  22.298  1.00 89.71           C
ATOM   3058  O   SER A 207     -10.511   3.798  21.194  1.00 89.71           O
ATOM   3059  HA  SER A 207     -11.083   6.164  22.067  1.00 89.71           H
ATOM   3060  CB  SER A 207      -9.834   5.683  23.754  1.00 89.71           C
ATOM   3061 1HB  SER A 207      -8.931   5.395  23.216  1.00 89.71           H
ATOM   3062 2HB  SER A 207      -9.754   6.749  23.964  1.00 89.71           H
ATOM   3063  OG  SER A 207      -9.904   4.963  24.982  1.00 89.71           O
ATOM   3064  HG  SER A 207      -9.182   5.272  25.601  1.00 89.71           H
ATOM   3065  HN  SER A 207     -12.169   5.921  24.561  1.00 89.71           H
ATOM   3066  N   THR A 208     -11.539   3.075  23.074  1.00 90.57           N
ATOM   3067  CA  THR A 208     -11.545   1.680  22.668  1.00 90.57           C
ATOM   3068  C   THR A 208     -12.422   1.489  21.428  1.00 90.57           C
ATOM   3069  O   THR A 208     -11.990   0.890  20.444  1.00 90.57           O
ATOM   3070  HA  THR A 208     -10.530   1.400  22.387  1.00 90.57           H
ATOM   3071  CB  THR A 208     -11.995   0.841  23.865  1.00 90.57           C
ATOM   3072  HB  THR A 208     -11.988  -0.221  23.620  1.00 90.57           H
ATOM   3073  OG1 THR A 208     -13.265   1.384  24.213  1.00 90.57           O
ATOM   3074  HG1 THR A 208     -13.769   0.737  24.785  1.00 90.57           H
ATOM   3075  CG2 THR A 208     -11.133   1.083  25.106  1.00 90.57           C
ATOM   3076 1HG2 THR A 208     -11.194   2.134  25.391  1.00 90.57           H
ATOM   3077 2HG2 THR A 208     -10.097   0.826  24.886  1.00 90.57           H
ATOM   3078 3HG2 THR A 208     -11.495   0.463  25.927  1.00 90.57           H
ATOM   3079  HN  THR A 208     -11.957   3.258  23.964  1.00 90.57           H
ATOM   3080  N   LYS A 209     -13.637   2.009  21.517  1.00 91.23           N
ATOM   3081  CA  LYS A 209     -14.576   1.909  20.413  1.00 91.23           C
ATOM   3082  C   LYS A 209     -13.950   2.524  19.159  1.00 91.23           C
ATOM   3083  O   LYS A 209     -14.069   1.972  18.067  1.00 91.23           O
ATOM   3084  HA  LYS A 209     -14.751   0.849  20.227  1.00 91.23           H
ATOM   3085  CB  LYS A 209     -15.922   2.529  20.795  1.00 91.23           C
ATOM   3086 1HB  LYS A 209     -15.767   3.543  21.166  1.00 91.23           H
ATOM   3087 2HB  LYS A 209     -16.555   2.607  19.912  1.00 91.23           H
ATOM   3088  CG  LYS A 209     -16.627   1.692  21.864  1.00 91.23           C
ATOM   3089 1HG  LYS A 209     -16.749   0.669  21.508  1.00 91.23           H
ATOM   3090 2HG  LYS A 209     -16.010   1.645  22.761  1.00 91.23           H
ATOM   3091  CD  LYS A 209     -17.995   2.284  22.210  1.00 91.23           C
ATOM   3092 1HD  LYS A 209     -17.881   3.329  22.497  1.00 91.23           H
ATOM   3093 2HD  LYS A 209     -18.637   2.264  21.329  1.00 91.23           H
ATOM   3094  CE  LYS A 209     -18.657   1.505  23.348  1.00 91.23           C
ATOM   3095 1HE  LYS A 209     -18.867   0.485  23.026  1.00 91.23           H
ATOM   3096 2HE  LYS A 209     -17.975   1.437  24.195  1.00 91.23           H
ATOM   3097  NZ  LYS A 209     -19.913   2.167  23.767  1.00 91.23           N
ATOM   3098 1HZ  LYS A 209     -20.365   1.612  24.485  1.00 91.23           H
ATOM   3099 2HZ  LYS A 209     -19.702   3.089  24.136  1.00 91.23           H
ATOM   3100 3HZ  LYS A 209     -20.531   2.256  22.969  1.00 91.23           H
ATOM   3101  HN  LYS A 209     -13.982   2.490  22.323  1.00 91.23           H
ATOM   3102  N   LEU A 210     -13.297   3.660  19.359  1.00 92.19           N
ATOM   3103  CA  LEU A 210     -12.727   4.401  18.247  1.00 92.19           C
ATOM   3104  C   LEU A 210     -11.654   3.547  17.568  1.00 92.19           C
ATOM   3105  O   LEU A 210     -11.631   3.431  16.344  1.00 92.19           O
ATOM   3106  HA  LEU A 210     -13.528   4.582  17.530  1.00 92.19           H
ATOM   3107  CB  LEU A 210     -12.222   5.766  18.716  1.00 92.19           C
ATOM   3108 1HB  LEU A 210     -13.014   6.248  19.289  1.00 92.19           H
ATOM   3109 2HB  LEU A 210     -11.386   5.608  19.398  1.00 92.19           H
ATOM   3110  CG  LEU A 210     -11.769   6.728  17.616  1.00 92.19           C
ATOM   3111  HG  LEU A 210     -10.999   6.233  17.025  1.00 92.19           H
ATOM   3112  CD1 LEU A 210     -12.924   7.058  16.667  1.00 92.19           C
ATOM   3113 1HD1 LEU A 210     -13.286   6.141  16.203  1.00 92.19           H
ATOM   3114 2HD1 LEU A 210     -13.733   7.525  17.228  1.00 92.19           H
ATOM   3115 3HD1 LEU A 210     -12.575   7.743  15.895  1.00 92.19           H
ATOM   3116  CD2 LEU A 210     -11.141   7.989  18.213  1.00 92.19           C
ATOM   3117 1HD2 LEU A 210     -11.872   8.496  18.842  1.00 92.19           H
ATOM   3118 2HD2 LEU A 210     -10.274   7.713  18.814  1.00 92.19           H
ATOM   3119 3HD2 LEU A 210     -10.828   8.655  17.410  1.00 92.19           H
ATOM   3120  HN  LEU A 210     -13.156   4.072  20.259  1.00 92.19           H
ATOM   3121  N   LYS A 211     -10.790   2.973  18.393  1.00 93.19           N
ATOM   3122  CA  LYS A 211      -9.726   2.122  17.889  1.00 93.19           C
ATOM   3123  C   LYS A 211     -10.335   0.982  17.071  1.00 93.19           C
ATOM   3124  O   LYS A 211      -9.910   0.724  15.946  1.00 93.19           O
ATOM   3125  HA  LYS A 211      -9.108   2.729  17.228  1.00 93.19           H
ATOM   3126  CB  LYS A 211      -8.831   1.647  19.036  1.00 93.19           C
ATOM   3127 1HB  LYS A 211      -8.372   2.507  19.524  1.00 93.19           H
ATOM   3128 2HB  LYS A 211      -9.435   1.140  19.787  1.00 93.19           H
ATOM   3129  CG  LYS A 211      -7.741   0.702  18.525  1.00 93.19           C
ATOM   3130 1HG  LYS A 211      -8.193  -0.232  18.192  1.00 93.19           H
ATOM   3131 2HG  LYS A 211      -7.247   1.144  17.660  1.00 93.19           H
ATOM   3132  CD  LYS A 211      -6.709   0.415  19.618  1.00 93.19           C
ATOM   3133 1HD  LYS A 211      -6.300   1.353  19.992  1.00 93.19           H
ATOM   3134 2HD  LYS A 211      -7.193  -0.080  20.459  1.00 93.19           H
ATOM   3135  CE  LYS A 211      -5.577  -0.465  19.084  1.00 93.19           C
ATOM   3136 1HE  LYS A 211      -5.957  -1.461  18.861  1.00 93.19           H
ATOM   3137 2HE  LYS A 211      -5.197  -0.051  18.150  1.00 93.19           H
ATOM   3138  NZ  LYS A 211      -4.481  -0.556  20.074  1.00 93.19           N
ATOM   3139 1HZ  LYS A 211      -3.640  -0.891  19.618  1.00 93.19           H
ATOM   3140 2HZ  LYS A 211      -4.307   0.361  20.471  1.00 93.19           H
ATOM   3141 3HZ  LYS A 211      -4.744  -1.199  20.812  1.00 93.19           H
ATOM   3142  HN  LYS A 211     -10.810   3.081  19.387  1.00 93.19           H
ATOM   3143  N   SER A 212     -11.321   0.328  17.669  1.00 92.72           N
ATOM   3144  CA  SER A 212     -11.945  -0.823  17.040  1.00 92.72           C
ATOM   3145  C   SER A 212     -12.539  -0.423  15.688  1.00 92.72           C
ATOM   3146  O   SER A 212     -12.420  -1.161  14.711  1.00 92.72           O
ATOM   3147  HA  SER A 212     -11.142  -1.549  16.906  1.00 92.72           H
ATOM   3148  CB  SER A 212     -13.028  -1.422  17.939  1.00 92.72           C
ATOM   3149 1HB  SER A 212     -13.825  -0.693  18.081  1.00 92.72           H
ATOM   3150 2HB  SER A 212     -13.472  -2.287  17.445  1.00 92.72           H
ATOM   3151  OG  SER A 212     -12.512  -1.814  19.208  1.00 92.72           O
ATOM   3152  HG  SER A 212     -12.525  -1.037  19.837  1.00 92.72           H
ATOM   3153  HN  SER A 212     -11.692   0.574  18.564  1.00 92.72           H
ATOM   3154  N   ALA A 213     -13.165   0.744  15.675  1.00 91.87           N
ATOM   3155  CA  ALA A 213     -13.822   1.228  14.472  1.00 91.87           C
ATOM   3156  C   ALA A 213     -12.770   1.500  13.396  1.00 91.87           C
ATOM   3157  O   ALA A 213     -12.934   1.096  12.246  1.00 91.87           O
ATOM   3158  HA  ALA A 213     -14.493   0.443  14.122  1.00 91.87           H
ATOM   3159  CB  ALA A 213     -14.649   2.471  14.807  1.00 91.87           C
ATOM   3160 1HB  ALA A 213     -15.401   2.216  15.554  1.00 91.87           H
ATOM   3161 2HB  ALA A 213     -13.994   3.248  15.200  1.00 91.87           H
ATOM   3162 3HB  ALA A 213     -15.142   2.833  13.905  1.00 91.87           H
ATOM   3163  HN  ALA A 213     -13.228   1.354  16.465  1.00 91.87           H
ATOM   3164  N   VAL A 214     -11.712   2.184  13.807  1.00 91.91           N
ATOM   3165  CA  VAL A 214     -10.663   2.571  12.879  1.00 91.91           C
ATOM   3166  C   VAL A 214      -9.998   1.314  12.315  1.00 91.91           C
ATOM   3167  O   VAL A 214      -9.688   1.251  11.126  1.00 91.91           O
ATOM   3168  HA  VAL A 214     -11.133   3.116  12.060  1.00 91.91           H
ATOM   3169  CB  VAL A 214      -9.674   3.512  13.569  1.00 91.91           C
ATOM   3170  HB  VAL A 214      -9.361   3.044  14.502  1.00 91.91           H
ATOM   3171  CG1 VAL A 214      -8.427   3.724  12.708  1.00 91.91           C
ATOM   3172 1HG1 VAL A 214      -7.936   2.765  12.537  1.00 91.91           H
ATOM   3173 2HG1 VAL A 214      -8.715   4.160  11.752  1.00 91.91           H
ATOM   3174 3HG1 VAL A 214      -7.741   4.396  13.222  1.00 91.91           H
ATOM   3175  CG2 VAL A 214     -10.336   4.848  13.912  1.00 91.91           C
ATOM   3176 1HG2 VAL A 214     -10.691   5.323  12.998  1.00 91.91           H
ATOM   3177 2HG2 VAL A 214     -11.179   4.674  14.582  1.00 91.91           H
ATOM   3178 3HG2 VAL A 214      -9.611   5.498  14.402  1.00 91.91           H
ATOM   3179  HN  VAL A 214     -11.565   2.472  14.754  1.00 91.91           H
ATOM   3180  N   LEU A 215      -9.798   0.343  13.194  1.00 92.25           N
ATOM   3181  CA  LEU A 215      -9.156  -0.900  12.804  1.00 92.25           C
ATOM   3182  C   LEU A 215     -10.056  -1.645  11.816  1.00 92.25           C
ATOM   3183  O   LEU A 215      -9.576  -2.188  10.821  1.00 92.25           O
ATOM   3184  HA  LEU A 215      -8.226  -0.643  12.297  1.00 92.25           H
ATOM   3185  CB  LEU A 215      -8.786  -1.723  14.039  1.00 92.25           C
ATOM   3186 1HB  LEU A 215      -9.614  -1.674  14.746  1.00 92.25           H
ATOM   3187 2HB  LEU A 215      -8.685  -2.767  13.739  1.00 92.25           H
ATOM   3188  CG  LEU A 215      -7.506  -1.304  14.766  1.00 92.25           C
ATOM   3189  HG  LEU A 215      -7.557  -0.232  14.955  1.00 92.25           H
ATOM   3190  CD1 LEU A 215      -7.395  -1.998  16.125  1.00 92.25           C
ATOM   3191 1HD1 LEU A 215      -8.252  -1.728  16.742  1.00 92.25           H
ATOM   3192 2HD1 LEU A 215      -7.377  -3.078  15.981  1.00 92.25           H
ATOM   3193 3HD1 LEU A 215      -6.477  -1.682  16.620  1.00 92.25           H
ATOM   3194  CD2 LEU A 215      -6.274  -1.552  13.893  1.00 92.25           C
ATOM   3195 1HD2 LEU A 215      -6.207  -2.613  13.651  1.00 92.25           H
ATOM   3196 2HD2 LEU A 215      -6.359  -0.974  12.973  1.00 92.25           H
ATOM   3197 3HD2 LEU A 215      -5.379  -1.245  14.433  1.00 92.25           H
ATOM   3198  HN  LEU A 215     -10.066   0.397  14.156  1.00 92.25           H
ATOM   3199  N   THR A 216     -11.345  -1.647  12.124  1.00 92.36           N
ATOM   3200  CA  THR A 216     -12.314  -2.331  11.284  1.00 92.36           C
ATOM   3201  C   THR A 216     -12.311  -1.736   9.874  1.00 92.36           C
ATOM   3202  O   THR A 216     -12.332  -2.470   8.887  1.00 92.36           O
ATOM   3203  HA  THR A 216     -12.013  -3.374  11.192  1.00 92.36           H
ATOM   3204  CB  THR A 216     -13.677  -2.251  11.974  1.00 92.36           C
ATOM   3205  HB  THR A 216     -14.008  -1.217  12.063  1.00 92.36           H
ATOM   3206  OG1 THR A 216     -13.484  -2.944  13.205  1.00 92.36           O
ATOM   3207  HG1 THR A 216     -13.379  -2.289  13.953  1.00 92.36           H
ATOM   3208  CG2 THR A 216     -14.748  -3.069  11.250  1.00 92.36           C
ATOM   3209 1HG2 THR A 216     -14.448  -4.116  11.221  1.00 92.36           H
ATOM   3210 2HG2 THR A 216     -14.865  -2.696  10.233  1.00 92.36           H
ATOM   3211 3HG2 THR A 216     -15.696  -2.978  11.782  1.00 92.36           H
ATOM   3212  HN  THR A 216     -11.728  -1.194  12.928  1.00 92.36           H
ATOM   3213  N   LEU A 217     -12.285  -0.413   9.824  1.00 89.03           N
ATOM   3214  CA  LEU A 217     -12.258   0.288   8.552  1.00 89.03           C
ATOM   3215  C   LEU A 217     -11.014  -0.135   7.768  1.00 89.03           C
ATOM   3216  O   LEU A 217     -11.081  -0.348   6.558  1.00 89.03           O
ATOM   3217  HA  LEU A 217     -13.141  -0.019   7.991  1.00 89.03           H
ATOM   3218  CB  LEU A 217     -12.364   1.799   8.770  1.00 89.03           C
ATOM   3219 1HB  LEU A 217     -13.277   2.002   9.328  1.00 89.03           H
ATOM   3220 2HB  LEU A 217     -11.530   2.114   9.397  1.00 89.03           H
ATOM   3221  CG  LEU A 217     -12.368   2.660   7.505  1.00 89.03           C
ATOM   3222  HG  LEU A 217     -11.498   2.392   6.906  1.00 89.03           H
ATOM   3223  CD1 LEU A 217     -13.608   2.377   6.654  1.00 89.03           C
ATOM   3224 1HD1 LEU A 217     -13.616   1.327   6.362  1.00 89.03           H
ATOM   3225 2HD1 LEU A 217     -14.505   2.601   7.233  1.00 89.03           H
ATOM   3226 3HD1 LEU A 217     -13.586   3.003   5.762  1.00 89.03           H
ATOM   3227  CD2 LEU A 217     -12.238   4.145   7.853  1.00 89.03           C
ATOM   3228 1HD2 LEU A 217     -13.075   4.445   8.484  1.00 89.03           H
ATOM   3229 2HD2 LEU A 217     -11.302   4.312   8.386  1.00 89.03           H
ATOM   3230 3HD2 LEU A 217     -12.244   4.734   6.936  1.00 89.03           H
ATOM   3231  HN  LEU A 217     -12.282   0.177  10.632  1.00 89.03           H
ATOM   3232  N   LYS A 218      -9.908  -0.243   8.489  1.00 87.86           N
ATOM   3233  CA  LYS A 218      -8.646  -0.614   7.872  1.00 87.86           C
ATOM   3234  C   LYS A 218      -8.764  -2.021   7.284  1.00 87.86           C
ATOM   3235  O   LYS A 218      -8.223  -2.299   6.215  1.00 87.86           O
ATOM   3236  HA  LYS A 218      -8.462   0.086   7.057  1.00 87.86           H
ATOM   3237  CB  LYS A 218      -7.496  -0.459   8.869  1.00 87.86           C
ATOM   3238 1HB  LYS A 218      -7.781  -0.888   9.829  1.00 87.86           H
ATOM   3239 2HB  LYS A 218      -6.627  -1.016   8.517  1.00 87.86           H
ATOM   3240  CG  LYS A 218      -7.124   1.014   9.053  1.00 87.86           C
ATOM   3241 1HG  LYS A 218      -6.663   1.393   8.141  1.00 87.86           H
ATOM   3242 2HG  LYS A 218      -8.026   1.602   9.222  1.00 87.86           H
ATOM   3243  CD  LYS A 218      -6.163   1.194  10.230  1.00 87.86           C
ATOM   3244 1HD  LYS A 218      -6.578   0.720  11.119  1.00 87.86           H
ATOM   3245 2HD  LYS A 218      -5.219   0.694  10.013  1.00 87.86           H
ATOM   3246  CE  LYS A 218      -5.908   2.677  10.508  1.00 87.86           C
ATOM   3247 1HE  LYS A 218      -5.712   3.200   9.572  1.00 87.86           H
ATOM   3248 2HE  LYS A 218      -6.799   3.129  10.945  1.00 87.86           H
ATOM   3249  NZ  LYS A 218      -4.759   2.842  11.425  1.00 87.86           N
ATOM   3250 1HZ  LYS A 218      -4.408   3.791  11.360  1.00 87.86           H
ATOM   3251 2HZ  LYS A 218      -5.057   2.657  12.377  1.00 87.86           H
ATOM   3252 3HZ  LYS A 218      -4.025   2.192  11.168  1.00 87.86           H
ATOM   3253  HN  LYS A 218      -9.865  -0.082   9.475  1.00 87.86           H
ATOM   3254  N   VAL A 219      -9.476  -2.872   8.008  1.00 88.25           N
ATOM   3255  CA  VAL A 219      -9.614  -4.262   7.608  1.00 88.25           C
ATOM   3256  C   VAL A 219     -10.503  -4.345   6.366  1.00 88.25           C
ATOM   3257  O   VAL A 219     -10.196  -5.077   5.426  1.00 88.25           O
ATOM   3258  HA  VAL A 219      -8.620  -4.632   7.354  1.00 88.25           H
ATOM   3259  CB  VAL A 219     -10.143  -5.094   8.779  1.00 88.25           C
ATOM   3260  HB  VAL A 219     -11.034  -4.599   9.165  1.00 88.25           H
ATOM   3261  CG1 VAL A 219     -10.546  -6.496   8.317  1.00 88.25           C
ATOM   3262 1HG1 VAL A 219     -11.328  -6.419   7.562  1.00 88.25           H
ATOM   3263 2HG1 VAL A 219      -9.679  -7.002   7.893  1.00 88.25           H
ATOM   3264 3HG1 VAL A 219     -10.919  -7.065   9.169  1.00 88.25           H
ATOM   3265  CG2 VAL A 219      -9.116  -5.163   9.911  1.00 88.25           C
ATOM   3266 1HG2 VAL A 219      -8.199  -5.623   9.542  1.00 88.25           H
ATOM   3267 2HG2 VAL A 219      -8.900  -4.156  10.267  1.00 88.25           H
ATOM   3268 3HG2 VAL A 219      -9.518  -5.760  10.730  1.00 88.25           H
ATOM   3269  HN  VAL A 219      -9.952  -2.626   8.853  1.00 88.25           H
ATOM   3270  N   ILE A 220     -11.587  -3.585   6.402  1.00 86.70           N
ATOM   3271  CA  ILE A 220     -12.544  -3.594   5.308  1.00 86.70           C
ATOM   3272  C   ILE A 220     -11.849  -3.136   4.024  1.00 86.70           C
ATOM   3273  O   ILE A 220     -11.947  -3.797   2.992  1.00 86.70           O
ATOM   3274  HA  ILE A 220     -12.876  -4.623   5.173  1.00 86.70           H
ATOM   3275  CB  ILE A 220     -13.778  -2.764   5.669  1.00 86.70           C
ATOM   3276  HB  ILE A 220     -13.441  -1.810   6.075  1.00 86.70           H
ATOM   3277  CG1 ILE A 220     -14.602  -3.453   6.758  1.00 86.70           C
ATOM   3278 1HG1 ILE A 220     -15.062  -4.355   6.355  1.00 86.70           H
ATOM   3279 2HG1 ILE A 220     -13.948  -3.765   7.572  1.00 86.70           H
ATOM   3280  CG2 ILE A 220     -14.614  -2.456   4.425  1.00 86.70           C
ATOM   3281 1HG2 ILE A 220     -14.012  -1.894   3.712  1.00 86.70           H
ATOM   3282 2HG2 ILE A 220     -14.942  -3.390   3.968  1.00 86.70           H
ATOM   3283 3HG2 ILE A 220     -15.485  -1.866   4.710  1.00 86.70           H
ATOM   3284  CD1 ILE A 220     -15.687  -2.518   7.299  1.00 86.70           C
ATOM   3285 1HD1 ILE A 220     -15.221  -1.629   7.722  1.00 86.70           H
ATOM   3286 2HD1 ILE A 220     -16.353  -2.228   6.487  1.00 86.70           H
ATOM   3287 3HD1 ILE A 220     -16.258  -3.033   8.071  1.00 86.70           H
ATOM   3288  HN  ILE A 220     -11.816  -2.972   7.158  1.00 86.70           H
ATOM   3289  N   LEU A 221     -11.163  -2.008   4.131  1.00 82.94           N
ATOM   3290  CA  LEU A 221     -10.542  -1.397   2.968  1.00 82.94           C
ATOM   3291  C   LEU A 221      -9.232  -2.122   2.654  1.00 82.94           C
ATOM   3292  O   LEU A 221      -8.758  -2.093   1.520  1.00 82.94           O
ATOM   3293  HA  LEU A 221     -11.221  -1.532   2.126  1.00 82.94           H
ATOM   3294  CB  LEU A 221     -10.376   0.110   3.178  1.00 82.94           C
ATOM   3295 1HB  LEU A 221      -9.698   0.267   4.018  1.00 82.94           H
ATOM   3296 2HB  LEU A 221      -9.892   0.528   2.296  1.00 82.94           H
ATOM   3297  CG  LEU A 221     -11.661   0.896   3.442  1.00 82.94           C
ATOM   3298  HG  LEU A 221     -12.192   0.416   4.265  1.00 82.94           H
ATOM   3299  CD1 LEU A 221     -11.348   2.328   3.880  1.00 82.94           C
ATOM   3300 1HD1 LEU A 221     -10.757   2.307   4.796  1.00 82.94           H
ATOM   3301 2HD1 LEU A 221     -10.785   2.833   3.096  1.00 82.94           H
ATOM   3302 3HD1 LEU A 221     -12.279   2.864   4.061  1.00 82.94           H
ATOM   3303  CD2 LEU A 221     -12.587   0.858   2.225  1.00 82.94           C
ATOM   3304 1HD2 LEU A 221     -12.078   1.299   1.367  1.00 82.94           H
ATOM   3305 2HD2 LEU A 221     -12.849  -0.175   1.999  1.00 82.94           H
ATOM   3306 3HD2 LEU A 221     -13.493   1.425   2.439  1.00 82.94           H
ATOM   3307  HN  LEU A 221     -11.028  -1.514   4.990  1.00 82.94           H
ATOM   3308  N   GLY A 222      -8.683  -2.756   3.681  1.00 77.33           N
ATOM   3309  CA  GLY A 222      -7.353  -3.332   3.581  1.00 77.33           C
ATOM   3310  C   GLY A 222      -7.402  -4.717   2.933  1.00 77.33           C
ATOM   3311  O   GLY A 222      -6.501  -5.088   2.183  1.00 77.33           O
ATOM   3312 1HA  GLY A 222      -6.711  -2.674   2.993  1.00 77.33           H
ATOM   3313 2HA  GLY A 222      -6.909  -3.406   4.573  1.00 77.33           H
ATOM   3314  HN  GLY A 222      -9.131  -2.878   4.566  1.00 77.33           H
ATOM   3315  N   PHE A 223      -8.465  -5.444   3.246  1.00 77.26           N
ATOM   3316  CA  PHE A 223      -8.518  -6.862   2.936  1.00 77.26           C
ATOM   3317  C   PHE A 223      -9.625  -7.160   1.922  1.00 77.26           C
ATOM   3318  O   PHE A 223      -9.361  -7.706   0.852  1.00 77.26           O
ATOM   3319  HA  PHE A 223      -7.554  -7.137   2.510  1.00 77.26           H
ATOM   3320  CB  PHE A 223      -8.830  -7.595   4.243  1.00 77.26           C
ATOM   3321 1HB  PHE A 223      -8.167  -7.222   5.023  1.00 77.26           H
ATOM   3322 2HB  PHE A 223      -9.848  -7.354   4.548  1.00 77.26           H
ATOM   3323  CG  PHE A 223      -8.685  -9.115   4.154  1.00 77.26           C
ATOM   3324  CD1 PHE A 223      -9.793  -9.904   4.137  1.00 77.26           C
ATOM   3325  HD1 PHE A 223     -10.784  -9.453   4.186  1.00 77.26           H
ATOM   3326  CD2 PHE A 223      -7.448  -9.678   4.093  1.00 77.26           C
ATOM   3327  HD2 PHE A 223      -6.561  -9.046   4.107  1.00 77.26           H
ATOM   3328  CE1 PHE A 223      -9.658 -11.315   4.054  1.00 77.26           C
ATOM   3329  HE1 PHE A 223     -10.546 -11.947   4.040  1.00 77.26           H
ATOM   3330  CE2 PHE A 223      -7.314 -11.089   4.010  1.00 77.26           C
ATOM   3331  HE2 PHE A 223      -6.323 -11.540   3.961  1.00 77.26           H
ATOM   3332  CZ  PHE A 223      -8.422 -11.878   3.993  1.00 77.26           C
ATOM   3333  HZ  PHE A 223      -8.318 -12.961   3.929  1.00 77.26           H
ATOM   3334  HN  PHE A 223      -9.276  -5.080   3.703  1.00 77.26           H
ATOM   3335  N   PHE A 224     -10.841  -6.789   2.295  1.00 79.36           N
ATOM   3336  CA  PHE A 224     -12.012  -7.190   1.534  1.00 79.36           C
ATOM   3337  C   PHE A 224     -12.063  -6.469   0.186  1.00 79.36           C
ATOM   3338  O   PHE A 224     -12.397  -7.072  -0.833  1.00 79.36           O
ATOM   3339  HA  PHE A 224     -11.937  -8.264   1.367  1.00 79.36           H
ATOM   3340  CB  PHE A 224     -13.238  -6.792   2.358  1.00 79.36           C
ATOM   3341 1HB  PHE A 224     -13.100  -5.778   2.731  1.00 79.36           H
ATOM   3342 2HB  PHE A 224     -14.112  -6.776   1.707  1.00 79.36           H
ATOM   3343  CG  PHE A 224     -13.520  -7.721   3.542  1.00 79.36           C
ATOM   3344  CD1 PHE A 224     -14.182  -8.892   3.344  1.00 79.36           C
ATOM   3345  HD1 PHE A 224     -14.511  -9.170   2.343  1.00 79.36           H
ATOM   3346  CD2 PHE A 224     -13.109  -7.374   4.791  1.00 79.36           C
ATOM   3347  HD2 PHE A 224     -12.579  -6.435   4.949  1.00 79.36           H
ATOM   3348  CE1 PHE A 224     -14.443  -9.754   4.442  1.00 79.36           C
ATOM   3349  HE1 PHE A 224     -14.974 -10.693   4.284  1.00 79.36           H
ATOM   3350  CE2 PHE A 224     -13.370  -8.236   5.889  1.00 79.36           C
ATOM   3351  HE2 PHE A 224     -13.041  -7.958   6.890  1.00 79.36           H
ATOM   3352  CZ  PHE A 224     -14.032  -9.407   5.691  1.00 79.36           C
ATOM   3353  HZ  PHE A 224     -14.233 -10.069   6.534  1.00 79.36           H
ATOM   3354  HN  PHE A 224     -11.032  -6.225   3.099  1.00 79.36           H
ATOM   3355  N   LEU A 225     -11.728  -5.187   0.223  1.00 77.58           N
ATOM   3356  CA  LEU A 225     -11.763  -4.370  -0.978  1.00 77.58           C
ATOM   3357  C   LEU A 225     -10.831  -4.976  -2.030  1.00 77.58           C
ATOM   3358  O   LEU A 225     -11.249  -5.235  -3.158  1.00 77.58           O
ATOM   3359  HA  LEU A 225     -12.782  -4.397  -1.362  1.00 77.58           H
ATOM   3360  CB  LEU A 225     -11.444  -2.911  -0.642  1.00 77.58           C
ATOM   3361 1HB  LEU A 225     -12.216  -2.537   0.031  1.00 77.58           H
ATOM   3362 2HB  LEU A 225     -10.502  -2.882  -0.095  1.00 77.58           H
ATOM   3363  CG  LEU A 225     -11.339  -1.956  -1.833  1.00 77.58           C
ATOM   3364  HG  LEU A 225     -10.672  -2.402  -2.571  1.00 77.58           H
ATOM   3365  CD1 LEU A 225     -12.700  -1.771  -2.508  1.00 77.58           C
ATOM   3366 1HD1 LEU A 225     -13.064  -2.734  -2.864  1.00 77.58           H
ATOM   3367 2HD1 LEU A 225     -13.408  -1.357  -1.790  1.00 77.58           H
ATOM   3368 3HD1 LEU A 225     -12.597  -1.087  -3.351  1.00 77.58           H
ATOM   3369  CD2 LEU A 225     -10.721  -0.622  -1.413  1.00 77.58           C
ATOM   3370 1HD2 LEU A 225     -11.343  -0.158  -0.647  1.00 77.58           H
ATOM   3371 2HD2 LEU A 225      -9.721  -0.794  -1.014  1.00 77.58           H
ATOM   3372 3HD2 LEU A 225     -10.658   0.038  -2.278  1.00 77.58           H
ATOM   3373  HN  LEU A 225     -11.436  -4.709   1.051  1.00 77.58           H
ATOM   3374  N   PRO A 226      -9.559  -5.212  -1.683  1.00 74.13           N
ATOM   3375  CA  PRO A 226      -8.629  -5.855  -2.615  1.00 74.13           C
ATOM   3376  C   PRO A 226      -9.174  -7.164  -3.162  1.00 74.13           C
ATOM   3377  O   PRO A 226      -9.039  -7.448  -4.351  1.00 74.13           O
ATOM   3378  HA  PRO A 226      -8.478  -5.221  -3.489  1.00 74.13           H
ATOM   3379  CB  PRO A 226      -7.368  -6.071  -1.777  1.00 74.13           C
ATOM   3380 1HB  PRO A 226      -7.364  -7.052  -1.303  1.00 74.13           H
ATOM   3381 2HB  PRO A 226      -6.466  -6.009  -2.386  1.00 74.13           H
ATOM   3382  CG  PRO A 226      -7.430  -4.948  -0.748  1.00 74.13           C
ATOM   3383 1HG  PRO A 226      -6.812  -5.163   0.124  1.00 74.13           H
ATOM   3384 2HG  PRO A 226      -7.068  -4.005  -1.156  1.00 74.13           H
ATOM   3385  CD  PRO A 226      -8.909  -4.890  -0.399  1.00 74.13           C
ATOM   3386 1HD  PRO A 226      -9.171  -5.611   0.374  1.00 74.13           H
ATOM   3387 2HD  PRO A 226      -9.198  -3.907  -0.027  1.00 74.13           H
ATOM   3388  N   PHE A 227      -9.781  -7.934  -2.271  1.00 76.57           N
ATOM   3389  CA  PHE A 227     -10.281  -9.249  -2.635  1.00 76.57           C
ATOM   3390  C   PHE A 227     -11.393  -9.142  -3.680  1.00 76.57           C
ATOM   3391  O   PHE A 227     -11.398  -9.881  -4.664  1.00 76.57           O
ATOM   3392  HA  PHE A 227      -9.444  -9.809  -3.053  1.00 76.57           H
ATOM   3393  CB  PHE A 227     -10.852  -9.878  -1.362  1.00 76.57           C
ATOM   3394 1HB  PHE A 227     -10.120  -9.779  -0.560  1.00 76.57           H
ATOM   3395 2HB  PHE A 227     -11.736  -9.319  -1.058  1.00 76.57           H
ATOM   3396  CG  PHE A 227     -11.226 -11.354  -1.512  1.00 76.57           C
ATOM   3397  CD1 PHE A 227     -12.512 -11.706  -1.780  1.00 76.57           C
ATOM   3398  HD1 PHE A 227     -13.276 -10.936  -1.889  1.00 76.57           H
ATOM   3399  CD2 PHE A 227     -10.273 -12.315  -1.377  1.00 76.57           C
ATOM   3400  HD2 PHE A 227      -9.242 -12.033  -1.162  1.00 76.57           H
ATOM   3401  CE1 PHE A 227     -12.859 -13.076  -1.919  1.00 76.57           C
ATOM   3402  HE1 PHE A 227     -13.890 -13.357  -2.134  1.00 76.57           H
ATOM   3403  CE2 PHE A 227     -10.620 -13.684  -1.516  1.00 76.57           C
ATOM   3404  HE2 PHE A 227      -9.856 -14.454  -1.408  1.00 76.57           H
ATOM   3405  CZ  PHE A 227     -11.906 -14.036  -1.784  1.00 76.57           C
ATOM   3406  HZ  PHE A 227     -12.173 -15.088  -1.891  1.00 76.57           H
ATOM   3407  HN  PHE A 227      -9.933  -7.673  -1.317  1.00 76.57           H
ATOM   3408  N   VAL A 228     -12.309  -8.218  -3.431  1.00 78.23           N
ATOM   3409  CA  VAL A 228     -13.395  -7.971  -4.364  1.00 78.23           C
ATOM   3410  C   VAL A 228     -12.815  -7.554  -5.717  1.00 78.23           C
ATOM   3411  O   VAL A 228     -13.278  -8.009  -6.762  1.00 78.23           O
ATOM   3412  HA  VAL A 228     -13.941  -8.906  -4.489  1.00 78.23           H
ATOM   3413  CB  VAL A 228     -14.359  -6.934  -3.782  1.00 78.23           C
ATOM   3414  HB  VAL A 228     -13.775  -6.062  -3.488  1.00 78.23           H
ATOM   3415  CG1 VAL A 228     -15.379  -6.485  -4.830  1.00 78.23           C
ATOM   3416 1HG1 VAL A 228     -14.857  -6.040  -5.678  1.00 78.23           H
ATOM   3417 2HG1 VAL A 228     -15.955  -7.346  -5.169  1.00 78.23           H
ATOM   3418 3HG1 VAL A 228     -16.051  -5.748  -4.390  1.00 78.23           H
ATOM   3419  CG2 VAL A 228     -15.058  -7.475  -2.533  1.00 78.23           C
ATOM   3420 1HG2 VAL A 228     -15.623  -8.371  -2.793  1.00 78.23           H
ATOM   3421 2HG2 VAL A 228     -14.312  -7.722  -1.778  1.00 78.23           H
ATOM   3422 3HG2 VAL A 228     -15.737  -6.719  -2.140  1.00 78.23           H
ATOM   3423  HN  VAL A 228     -12.317  -7.645  -2.612  1.00 78.23           H
ATOM   3424  N   VAL A 229     -11.809  -6.694  -5.654  1.00 74.65           N
ATOM   3425  CA  VAL A 229     -11.134  -6.242  -6.859  1.00 74.65           C
ATOM   3426  C   VAL A 229     -10.540  -7.450  -7.588  1.00 74.65           C
ATOM   3427  O   VAL A 229     -10.706  -7.591  -8.799  1.00 74.65           O
ATOM   3428  HA  VAL A 229     -11.882  -5.778  -7.501  1.00 74.65           H
ATOM   3429  CB  VAL A 229     -10.088  -5.183  -6.507  1.00 74.65           C
ATOM   3430  HB  VAL A 229      -9.469  -5.578  -5.701  1.00 74.65           H
ATOM   3431  CG1 VAL A 229      -9.176  -4.895  -7.701  1.00 74.65           C
ATOM   3432 1HG1 VAL A 229      -8.662  -5.809  -7.995  1.00 74.65           H
ATOM   3433 2HG1 VAL A 229      -9.775  -4.530  -8.536  1.00 74.65           H
ATOM   3434 3HG1 VAL A 229      -8.442  -4.138  -7.424  1.00 74.65           H
ATOM   3435  CG2 VAL A 229     -10.754  -3.901  -6.003  1.00 74.65           C
ATOM   3436 1HG2 VAL A 229     -11.408  -3.502  -6.779  1.00 74.65           H
ATOM   3437 2HG2 VAL A 229     -11.341  -4.123  -5.112  1.00 74.65           H
ATOM   3438 3HG2 VAL A 229      -9.988  -3.165  -5.760  1.00 74.65           H
ATOM   3439  HN  VAL A 229     -11.457  -6.307  -4.802  1.00 74.65           H
ATOM   3440  N   MET A 230      -9.861  -8.289  -6.820  1.00 76.13           N
ATOM   3441  CA  MET A 230      -9.225  -9.469  -7.382  1.00 76.13           C
ATOM   3442  C   MET A 230     -10.220 -10.290  -8.204  1.00 76.13           C
ATOM   3443  O   MET A 230      -9.954 -10.620  -9.358  1.00 76.13           O
ATOM   3444  HA  MET A 230      -8.431  -9.094  -8.028  1.00 76.13           H
ATOM   3445  CB  MET A 230      -8.662 -10.332  -6.251  1.00 76.13           C
ATOM   3446 1HB  MET A 230      -9.475 -10.679  -5.614  1.00 76.13           H
ATOM   3447 2HB  MET A 230      -8.183 -11.218  -6.669  1.00 76.13           H
ATOM   3448  CG  MET A 230      -7.651  -9.546  -5.413  1.00 76.13           C
ATOM   3449 1HG  MET A 230      -8.167  -8.994  -4.629  1.00 76.13           H
ATOM   3450 2HG  MET A 230      -6.963 -10.233  -4.919  1.00 76.13           H
ATOM   3451  SD  MET A 230      -6.740  -8.418  -6.454  1.00 76.13           S
ATOM   3452  CE  MET A 230      -5.089  -8.683  -5.829  1.00 76.13           C
ATOM   3453 1HE  MET A 230      -5.058  -8.431  -4.769  1.00 76.13           H
ATOM   3454 2HE  MET A 230      -4.814  -9.729  -5.962  1.00 76.13           H
ATOM   3455 3HE  MET A 230      -4.389  -8.050  -6.374  1.00 76.13           H
ATOM   3456  HN  MET A 230      -9.743  -8.174  -5.834  1.00 76.13           H
ATOM   3457  N   ALA A 231     -11.346 -10.596  -7.577  1.00 78.05           N
ATOM   3458  CA  ALA A 231     -12.322 -11.486  -8.182  1.00 78.05           C
ATOM   3459  C   ALA A 231     -12.877 -10.838  -9.453  1.00 78.05           C
ATOM   3460  O   ALA A 231     -13.007 -11.497 -10.484  1.00 78.05           O
ATOM   3461  HA  ALA A 231     -11.808 -12.409  -8.450  1.00 78.05           H
ATOM   3462  CB  ALA A 231     -13.419 -11.809  -7.166  1.00 78.05           C
ATOM   3463 1HB  ALA A 231     -12.976 -12.294  -6.296  1.00 78.05           H
ATOM   3464 2HB  ALA A 231     -13.911 -10.887  -6.857  1.00 78.05           H
ATOM   3465 3HB  ALA A 231     -14.151 -12.477  -7.621  1.00 78.05           H
ATOM   3466  HN  ALA A 231     -11.596 -10.247  -6.673  1.00 78.05           H
ATOM   3467  N   CYS A 232     -13.190  -9.556  -9.337  1.00 76.98           N
ATOM   3468  CA  CYS A 232     -13.707  -8.806 -10.470  1.00 76.98           C
ATOM   3469  C   CYS A 232     -12.670  -8.859 -11.593  1.00 76.98           C
ATOM   3470  O   CYS A 232     -13.020  -9.046 -12.758  1.00 76.98           O
ATOM   3471  HA  CYS A 232     -14.632  -9.296 -10.773  1.00 76.98           H
ATOM   3472  CB  CYS A 232     -14.057  -7.368 -10.083  1.00 76.98           C
ATOM   3473 1HB  CYS A 232     -13.228  -6.917  -9.538  1.00 76.98           H
ATOM   3474 2HB  CYS A 232     -14.211  -6.769 -10.981  1.00 76.98           H
ATOM   3475  SG  CYS A 232     -15.569  -7.348  -9.052  1.00 76.98           S
ATOM   3476  HG  CYS A 232     -14.966  -7.683  -7.915  1.00 76.98           H
ATOM   3477  HN  CYS A 232     -13.096  -9.032  -8.491  1.00 76.98           H
ATOM   3478  N   CYS A 233     -11.414  -8.692 -11.205  1.00 74.41           N
ATOM   3479  CA  CYS A 233     -10.333  -8.630 -12.174  1.00 74.41           C
ATOM   3480  C   CYS A 233     -10.260  -9.975 -12.899  1.00 74.41           C
ATOM   3481  O   CYS A 233     -10.233 -10.022 -14.128  1.00 74.41           O
ATOM   3482  HA  CYS A 233     -10.582  -7.828 -12.870  1.00 74.41           H
ATOM   3483  CB  CYS A 233      -9.002  -8.264 -11.514  1.00 74.41           C
ATOM   3484 1HB  CYS A 233      -8.774  -8.972 -10.718  1.00 74.41           H
ATOM   3485 2HB  CYS A 233      -8.195  -8.332 -12.243  1.00 74.41           H
ATOM   3486  SG  CYS A 233      -9.087  -6.567 -10.834  1.00 74.41           S
ATOM   3487  HG  CYS A 233      -7.826  -6.524 -10.412  1.00 74.41           H
ATOM   3488  HN  CYS A 233     -11.132  -8.599 -10.251  1.00 74.41           H
ATOM   3489  N   TYR A 234     -10.230 -11.037 -12.107  1.00 75.08           N
ATOM   3490  CA  TYR A 234     -10.046 -12.371 -12.651  1.00 75.08           C
ATOM   3491  C   TYR A 234     -11.267 -12.803 -13.466  1.00 75.08           C
ATOM   3492  O   TYR A 234     -11.127 -13.433 -14.514  1.00 75.08           O
ATOM   3493  HA  TYR A 234      -9.172 -12.352 -13.302  1.00 75.08           H
ATOM   3494  CB  TYR A 234      -9.898 -13.302 -11.445  1.00 75.08           C
ATOM   3495 1HB  TYR A 234     -10.583 -12.977 -10.662  1.00 75.08           H
ATOM   3496 2HB  TYR A 234     -10.200 -14.308 -11.736  1.00 75.08           H
ATOM   3497  CG  TYR A 234      -8.481 -13.356 -10.872  1.00 75.08           C
ATOM   3498  CD1 TYR A 234      -7.427 -13.748 -11.673  1.00 75.08           C
ATOM   3499  HD1 TYR A 234      -7.605 -14.018 -12.714  1.00 75.08           H
ATOM   3500  CD2 TYR A 234      -8.256 -13.014  -9.554  1.00 75.08           C
ATOM   3501  HD2 TYR A 234      -9.088 -12.704  -8.922  1.00 75.08           H
ATOM   3502  CE1 TYR A 234      -6.093 -13.799 -11.133  1.00 75.08           C
ATOM   3503  HE1 TYR A 234      -5.252 -14.107 -11.755  1.00 75.08           H
ATOM   3504  CE2 TYR A 234      -6.922 -13.065  -9.015  1.00 75.08           C
ATOM   3505  HE2 TYR A 234      -6.730 -12.797  -7.976  1.00 75.08           H
ATOM   3506  CZ  TYR A 234      -5.906 -13.455  -9.831  1.00 75.08           C
ATOM   3507  OH  TYR A 234      -4.646 -13.503  -9.321  1.00 75.08           O
ATOM   3508  HH  TYR A 234      -4.002 -13.795 -10.029  1.00 75.08           H
ATOM   3509  HN  TYR A 234     -10.327 -10.996 -11.113  1.00 75.08           H
ATOM   3510  N   THR A 235     -12.436 -12.448 -12.955  1.00 79.74           N
ATOM   3511  CA  THR A 235     -13.679 -12.763 -13.639  1.00 79.74           C
ATOM   3512  C   THR A 235     -13.718 -12.088 -15.011  1.00 79.74           C
ATOM   3513  O   THR A 235     -14.062 -12.720 -16.009  1.00 79.74           O
ATOM   3514  HA  THR A 235     -13.714 -13.839 -13.811  1.00 79.74           H
ATOM   3515  CB  THR A 235     -14.837 -12.353 -12.727  1.00 79.74           C
ATOM   3516  HB  THR A 235     -15.792 -12.453 -13.243  1.00 79.74           H
ATOM   3517  OG1 THR A 235     -14.499 -11.034 -12.308  1.00 79.74           O
ATOM   3518  HG1 THR A 235     -14.909 -10.363 -12.926  1.00 79.74           H
ATOM   3519  CG2 THR A 235     -14.873 -13.160 -11.428  1.00 79.74           C
ATOM   3520 1HG2 THR A 235     -13.944 -13.006 -10.879  1.00 79.74           H
ATOM   3521 2HG2 THR A 235     -14.987 -14.218 -11.660  1.00 79.74           H
ATOM   3522 3HG2 THR A 235     -15.714 -12.829 -10.818  1.00 79.74           H
ATOM   3523  HN  THR A 235     -12.542 -11.956 -12.091  1.00 79.74           H
ATOM   3524  N   ILE A 236     -13.360 -10.812 -15.018  1.00 75.64           N
ATOM   3525  CA  ILE A 236     -13.190 -10.089 -16.267  1.00 75.64           C
ATOM   3526  C   ILE A 236     -12.196 -10.840 -17.155  1.00 75.64           C
ATOM   3527  O   ILE A 236     -12.440 -11.028 -18.345  1.00 75.64           O
ATOM   3528  HA  ILE A 236     -14.157 -10.073 -16.769  1.00 75.64           H
ATOM   3529  CB  ILE A 236     -12.796  -8.636 -15.995  1.00 75.64           C
ATOM   3530  HB  ILE A 236     -12.213  -8.606 -15.075  1.00 75.64           H
ATOM   3531  CG1 ILE A 236     -14.035  -7.764 -15.774  1.00 75.64           C
ATOM   3532 1HG1 ILE A 236     -14.578  -7.653 -16.712  1.00 75.64           H
ATOM   3533 2HG1 ILE A 236     -14.708  -8.256 -15.071  1.00 75.64           H
ATOM   3534  CG2 ILE A 236     -11.905  -8.091 -17.113  1.00 75.64           C
ATOM   3535 1HG2 ILE A 236     -10.998  -8.692 -17.180  1.00 75.64           H
ATOM   3536 2HG2 ILE A 236     -12.442  -8.136 -18.061  1.00 75.64           H
ATOM   3537 3HG2 ILE A 236     -11.640  -7.056 -16.895  1.00 75.64           H
ATOM   3538  CD1 ILE A 236     -13.646  -6.386 -15.237  1.00 75.64           C
ATOM   3539 1HD1 ILE A 236     -13.124  -6.499 -14.287  1.00 75.64           H
ATOM   3540 2HD1 ILE A 236     -12.992  -5.888 -15.953  1.00 75.64           H
ATOM   3541 3HD1 ILE A 236     -14.545  -5.787 -15.088  1.00 75.64           H
ATOM   3542  HN  ILE A 236     -13.187 -10.275 -14.192  1.00 75.64           H
ATOM   3543  N   ILE A 237     -11.094 -11.248 -16.541  1.00 72.88           N
ATOM   3544  CA  ILE A 237     -10.002 -11.850 -17.287  1.00 72.88           C
ATOM   3545  C   ILE A 237     -10.498 -13.125 -17.970  1.00 72.88           C
ATOM   3546  O   ILE A 237     -10.313 -13.302 -19.173  1.00 72.88           O
ATOM   3547  HA  ILE A 237      -9.702 -11.140 -18.057  1.00 72.88           H
ATOM   3548  CB  ILE A 237      -8.791 -12.070 -16.378  1.00 72.88           C
ATOM   3549  HB  ILE A 237      -9.153 -12.313 -15.379  1.00 72.88           H
ATOM   3550  CG1 ILE A 237      -7.956 -10.794 -16.258  1.00 72.88           C
ATOM   3551 1HG1 ILE A 237      -7.481 -10.575 -17.214  1.00 72.88           H
ATOM   3552 2HG1 ILE A 237      -8.605  -9.951 -16.024  1.00 72.88           H
ATOM   3553  CG2 ILE A 237      -7.956 -13.259 -16.857  1.00 72.88           C
ATOM   3554 1HG2 ILE A 237      -8.568 -14.161 -16.848  1.00 72.88           H
ATOM   3555 2HG2 ILE A 237      -7.602 -13.071 -17.870  1.00 72.88           H
ATOM   3556 3HG2 ILE A 237      -7.101 -13.394 -16.193  1.00 72.88           H
ATOM   3557  CD1 ILE A 237      -6.887 -10.939 -15.173  1.00 72.88           C
ATOM   3558 1HD1 ILE A 237      -7.367 -11.133 -14.214  1.00 72.88           H
ATOM   3559 2HD1 ILE A 237      -6.225 -11.768 -15.423  1.00 72.88           H
ATOM   3560 3HD1 ILE A 237      -6.308 -10.017 -15.108  1.00 72.88           H
ATOM   3561  HN  ILE A 237     -10.943 -11.172 -15.556  1.00 72.88           H
ATOM   3562  N   ILE A 238     -11.121 -13.982 -17.173  1.00 75.57           N
ATOM   3563  CA  ILE A 238     -11.581 -15.267 -17.670  1.00 75.57           C
ATOM   3564  C   ILE A 238     -12.547 -15.043 -18.835  1.00 75.57           C
ATOM   3565  O   ILE A 238     -12.423 -15.680 -19.880  1.00 75.57           O
ATOM   3566  HA  ILE A 238     -10.709 -15.805 -18.043  1.00 75.57           H
ATOM   3567  CB  ILE A 238     -12.173 -16.100 -16.532  1.00 75.57           C
ATOM   3568  HB  ILE A 238     -12.871 -15.473 -15.977  1.00 75.57           H
ATOM   3569  CG1 ILE A 238     -11.085 -16.542 -15.551  1.00 75.57           C
ATOM   3570 1HG1 ILE A 238     -10.511 -17.361 -15.984  1.00 75.57           H
ATOM   3571 2HG1 ILE A 238     -10.390 -15.720 -15.380  1.00 75.57           H
ATOM   3572  CG2 ILE A 238     -12.969 -17.288 -17.078  1.00 75.57           C
ATOM   3573 1HG2 ILE A 238     -13.783 -16.923 -17.704  1.00 75.57           H
ATOM   3574 2HG2 ILE A 238     -12.311 -17.924 -17.671  1.00 75.57           H
ATOM   3575 3HG2 ILE A 238     -13.379 -17.863 -16.248  1.00 75.57           H
ATOM   3576  CD1 ILE A 238     -11.694 -16.987 -14.220  1.00 75.57           C
ATOM   3577 1HD1 ILE A 238     -12.247 -16.158 -13.778  1.00 75.57           H
ATOM   3578 2HD1 ILE A 238     -12.370 -17.824 -14.392  1.00 75.57           H
ATOM   3579 3HD1 ILE A 238     -10.899 -17.295 -13.541  1.00 75.57           H
ATOM   3580  HN  ILE A 238     -11.311 -13.809 -16.207  1.00 75.57           H
ATOM   3581  N   HIS A 239     -13.487 -14.135 -18.616  1.00 78.36           N
ATOM   3582  CA  HIS A 239     -14.504 -13.856 -19.615  1.00 78.36           C
ATOM   3583  C   HIS A 239     -13.837 -13.385 -20.909  1.00 78.36           C
ATOM   3584  O   HIS A 239     -14.272 -13.744 -22.002  1.00 78.36           O
ATOM   3585  HA  HIS A 239     -15.022 -14.796 -19.805  1.00 78.36           H
ATOM   3586  CB  HIS A 239     -15.531 -12.857 -19.080  1.00 78.36           C
ATOM   3587 1HB  HIS A 239     -15.839 -13.167 -18.081  1.00 78.36           H
ATOM   3588 2HB  HIS A 239     -15.055 -11.881 -18.977  1.00 78.36           H
ATOM   3589  CG  HIS A 239     -16.759 -12.713 -19.948  1.00 78.36           C
ATOM   3590  ND1 HIS A 239     -16.820 -11.842 -21.021  1.00 78.36           N
ATOM   3591  HD1 HIS A 239     -16.085 -11.237 -21.326  1.00 78.36           H
ATOM   3592  CD2 HIS A 239     -17.970 -13.339 -19.890  1.00 78.36           C
ATOM   3593  HD2 HIS A 239     -18.263 -14.092 -19.159  1.00 78.36           H
ATOM   3594  CE1 HIS A 239     -18.018 -11.946 -21.577  1.00 78.36           C
ATOM   3595  HE1 HIS A 239     -18.374 -11.389 -22.444  1.00 78.36           H
ATOM   3596  NE2 HIS A 239     -18.729 -12.874 -20.874  1.00 78.36           N
ATOM   3597  HN  HIS A 239     -13.559 -13.597 -17.777  1.00 78.36           H
ATOM   3598  N   THR A 240     -12.792 -12.587 -20.742  1.00 73.26           N
ATOM   3599  CA  THR A 240     -12.071 -12.051 -21.884  1.00 73.26           C
ATOM   3600  C   THR A 240     -11.355 -13.173 -22.638  1.00 73.26           C
ATOM   3601  O   THR A 240     -11.375 -13.211 -23.867  1.00 73.26           O
ATOM   3602  HA  THR A 240     -12.793 -11.613 -22.573  1.00 73.26           H
ATOM   3603  CB  THR A 240     -11.125 -10.961 -21.375  1.00 73.26           C
ATOM   3604  HB  THR A 240     -10.356 -11.383 -20.729  1.00 73.26           H
ATOM   3605  OG1 THR A 240     -11.990 -10.009 -20.761  1.00 73.26           O
ATOM   3606  HG1 THR A 240     -11.881 -10.039 -19.768  1.00 73.26           H
ATOM   3607  CG2 THR A 240     -10.463 -10.182 -22.514  1.00 73.26           C
ATOM   3608 1HG2 THR A 240     -11.231  -9.703 -23.121  1.00 73.26           H
ATOM   3609 2HG2 THR A 240      -9.884 -10.866 -23.134  1.00 73.26           H
ATOM   3610 3HG2 THR A 240      -9.803  -9.421 -22.098  1.00 73.26           H
ATOM   3611  HN  THR A 240     -12.439 -12.308 -19.850  1.00 73.26           H
ATOM   3612  N   LEU A 241     -10.738 -14.059 -21.869  1.00 73.29           N
ATOM   3613  CA  LEU A 241      -9.963 -15.142 -22.450  1.00 73.29           C
ATOM   3614  C   LEU A 241     -10.884 -16.033 -23.285  1.00 73.29           C
ATOM   3615  O   LEU A 241     -10.499 -16.501 -24.355  1.00 73.29           O
ATOM   3616  HA  LEU A 241      -9.222 -14.695 -23.113  1.00 73.29           H
ATOM   3617  CB  LEU A 241      -9.198 -15.898 -21.361  1.00 73.29           C
ATOM   3618 1HB  LEU A 241      -9.888 -16.117 -20.546  1.00 73.29           H
ATOM   3619 2HB  LEU A 241      -8.874 -16.855 -21.770  1.00 73.29           H
ATOM   3620  CG  LEU A 241      -7.977 -15.182 -20.780  1.00 73.29           C
ATOM   3621  HG  LEU A 241      -8.290 -14.197 -20.435  1.00 73.29           H
ATOM   3622  CD1 LEU A 241      -7.428 -15.934 -19.565  1.00 73.29           C
ATOM   3623 1HD1 LEU A 241      -8.198 -15.992 -18.796  1.00 73.29           H
ATOM   3624 2HD1 LEU A 241      -7.135 -16.941 -19.863  1.00 73.29           H
ATOM   3625 3HD1 LEU A 241      -6.561 -15.404 -19.172  1.00 73.29           H
ATOM   3626  CD2 LEU A 241      -6.907 -14.966 -21.852  1.00 73.29           C
ATOM   3627 1HD2 LEU A 241      -6.591 -15.931 -22.249  1.00 73.29           H
ATOM   3628 2HD2 LEU A 241      -7.317 -14.358 -22.658  1.00 73.29           H
ATOM   3629 3HD2 LEU A 241      -6.050 -14.456 -21.412  1.00 73.29           H
ATOM   3630  HN  LEU A 241     -10.763 -14.046 -20.870  1.00 73.29           H
ATOM   3631  N   ILE A 242     -12.085 -16.241 -22.764  1.00 75.11           N
ATOM   3632  CA  ILE A 242     -13.058 -17.083 -23.439  1.00 75.11           C
ATOM   3633  C   ILE A 242     -13.441 -16.442 -24.775  1.00 75.11           C
ATOM   3634  O   ILE A 242     -13.576 -17.133 -25.783  1.00 75.11           O
ATOM   3635  HA  ILE A 242     -12.578 -18.040 -23.641  1.00 75.11           H
ATOM   3636  CB  ILE A 242     -14.253 -17.360 -22.525  1.00 75.11           C
ATOM   3637  HB  ILE A 242     -14.613 -16.408 -22.135  1.00 75.11           H
ATOM   3638  CG1 ILE A 242     -13.838 -18.212 -21.324  1.00 75.11           C
ATOM   3639 1HG1 ILE A 242     -13.652 -19.236 -21.647  1.00 75.11           H
ATOM   3640 2HG1 ILE A 242     -12.903 -17.833 -20.910  1.00 75.11           H
ATOM   3641  CG2 ILE A 242     -15.406 -17.993 -23.306  1.00 75.11           C
ATOM   3642 1HG2 ILE A 242     -15.723 -17.316 -24.099  1.00 75.11           H
ATOM   3643 2HG2 ILE A 242     -15.075 -18.935 -23.743  1.00 75.11           H
ATOM   3644 3HG2 ILE A 242     -16.242 -18.179 -22.632  1.00 75.11           H
ATOM   3645  CD1 ILE A 242     -14.922 -18.201 -20.243  1.00 75.11           C
ATOM   3646 1HD1 ILE A 242     -15.087 -17.178 -19.905  1.00 75.11           H
ATOM   3647 2HD1 ILE A 242     -15.848 -18.603 -20.654  1.00 75.11           H
ATOM   3648 3HD1 ILE A 242     -14.601 -18.814 -19.401  1.00 75.11           H
ATOM   3649  HN  ILE A 242     -12.395 -15.847 -21.899  1.00 75.11           H
ATOM   3650  N   GLN A 243     -13.605 -15.128 -24.738  1.00 69.85           N
ATOM   3651  CA  GLN A 243     -13.982 -14.387 -25.931  1.00 69.85           C
ATOM   3652  C   GLN A 243     -12.775 -14.223 -26.856  1.00 69.85           C
ATOM   3653  O   GLN A 243     -12.933 -14.006 -28.057  1.00 69.85           O
ATOM   3654  HA  GLN A 243     -14.744 -14.994 -26.420  1.00 69.85           H
ATOM   3655  CB  GLN A 243     -14.582 -13.028 -25.566  1.00 69.85           C
ATOM   3656 1HB  GLN A 243     -13.920 -12.509 -24.873  1.00 69.85           H
ATOM   3657 2HB  GLN A 243     -14.658 -12.408 -26.459  1.00 69.85           H
ATOM   3658  CG  GLN A 243     -15.965 -13.192 -24.932  1.00 69.85           C
ATOM   3659 1HG  GLN A 243     -16.573 -13.857 -25.545  1.00 69.85           H
ATOM   3660 2HG  GLN A 243     -15.867 -13.660 -23.953  1.00 69.85           H
ATOM   3661  CD  GLN A 243     -16.666 -11.839 -24.789  1.00 69.85           C
ATOM   3662  OE1 GLN A 243     -16.051 -10.786 -24.825  1.00 69.85           O
ATOM   3663  NE2 GLN A 243     -17.983 -11.927 -24.626  1.00 69.85           N
ATOM   3664 1HE2 GLN A 243     -18.425 -12.824 -24.606  1.00 69.85           H
ATOM   3665 2HE2 GLN A 243     -18.530 -11.097 -24.523  1.00 69.85           H
ATOM   3666  HN  GLN A 243     -13.486 -14.572 -23.916  1.00 69.85           H
ATOM   3667  N   ALA A 244     -11.595 -14.332 -26.263  1.00 62.19           N
ATOM   3668  CA  ALA A 244     -10.364 -14.090 -26.996  1.00 62.19           C
ATOM   3669  C   ALA A 244     -10.083 -15.277 -27.920  1.00 62.19           C
ATOM   3670  O   ALA A 244      -9.357 -16.198 -27.550  1.00 62.19           O
ATOM   3671  HA  ALA A 244     -10.508 -13.195 -27.601  1.00 62.19           H
ATOM   3672  CB  ALA A 244      -9.223 -13.838 -26.008  1.00 62.19           C
ATOM   3673 1HB  ALA A 244      -9.458 -12.968 -25.395  1.00 62.19           H
ATOM   3674 2HB  ALA A 244      -9.098 -14.711 -25.366  1.00 62.19           H
ATOM   3675 3HB  ALA A 244      -8.299 -13.657 -26.557  1.00 62.19           H
ATOM   3676  HN  ALA A 244     -11.473 -14.581 -25.302  1.00 62.19           H
ATOM   3677  N   LYS A 245     -10.674 -15.216 -29.104  1.00 58.48           N
ATOM   3678  CA  LYS A 245     -10.373 -16.188 -30.141  1.00 58.48           C
ATOM   3679  C   LYS A 245      -8.884 -16.117 -30.485  1.00 58.48           C
ATOM   3680  O   LYS A 245      -8.336 -17.042 -31.081  1.00 58.48           O
ATOM   3681  HA  LYS A 245     -10.587 -17.176 -29.735  1.00 58.48           H
ATOM   3682  CB  LYS A 245     -11.293 -15.986 -31.348  1.00 58.48           C
ATOM   3683 1HB  LYS A 245     -11.289 -14.937 -31.642  1.00 58.48           H
ATOM   3684 2HB  LYS A 245     -10.915 -16.556 -32.197  1.00 58.48           H
ATOM   3685  CG  LYS A 245     -12.723 -16.426 -31.027  1.00 58.48           C
ATOM   3686 1HG  LYS A 245     -12.706 -17.401 -30.539  1.00 58.48           H
ATOM   3687 2HG  LYS A 245     -13.174 -15.726 -30.324  1.00 58.48           H
ATOM   3688  CD  LYS A 245     -13.572 -16.500 -32.297  1.00 58.48           C
ATOM   3689 1HD  LYS A 245     -13.673 -15.505 -32.729  1.00 58.48           H
ATOM   3690 2HD  LYS A 245     -13.069 -17.120 -33.039  1.00 58.48           H
ATOM   3691  CE  LYS A 245     -14.958 -17.076 -31.998  1.00 58.48           C
ATOM   3692 1HE  LYS A 245     -14.858 -18.006 -31.439  1.00 58.48           H
ATOM   3693 2HE  LYS A 245     -15.517 -16.384 -31.368  1.00 58.48           H
ATOM   3694  NZ  LYS A 245     -15.699 -17.322 -33.255  1.00 58.48           N
ATOM   3695 1HZ  LYS A 245     -16.623 -17.679 -33.038  1.00 58.48           H
ATOM   3696 2HZ  LYS A 245     -15.784 -16.455 -33.773  1.00 58.48           H
ATOM   3697 3HZ  LYS A 245     -15.197 -18.002 -33.815  1.00 58.48           H
ATOM   3698  HN  LYS A 245     -11.346 -14.520 -29.359  1.00 58.48           H
ATOM   3699  N   LYS A 246      -8.272 -15.009 -30.093  1.00 58.36           N
ATOM   3700  CA  LYS A 246      -6.918 -14.708 -30.528  1.00 58.36           C
ATOM   3701  C   LYS A 246      -5.962 -14.857 -29.343  1.00 58.36           C
ATOM   3702  O   LYS A 246      -6.143 -14.216 -28.310  1.00 58.36           O
ATOM   3703  HA  LYS A 246      -6.647 -15.444 -31.285  1.00 58.36           H
ATOM   3704  CB  LYS A 246      -6.863 -13.332 -31.194  1.00 58.36           C
ATOM   3705 1HB  LYS A 246      -7.370 -12.599 -30.567  1.00 58.36           H
ATOM   3706 2HB  LYS A 246      -5.825 -13.009 -31.285  1.00 58.36           H
ATOM   3707  CG  LYS A 246      -7.514 -13.366 -32.578  1.00 58.36           C
ATOM   3708 1HG  LYS A 246      -7.223 -14.278 -33.099  1.00 58.36           H
ATOM   3709 2HG  LYS A 246      -8.599 -13.392 -32.472  1.00 58.36           H
ATOM   3710  CD  LYS A 246      -7.106 -12.146 -33.406  1.00 58.36           C
ATOM   3711 1HD  LYS A 246      -7.493 -11.240 -32.941  1.00 58.36           H
ATOM   3712 2HD  LYS A 246      -6.020 -12.058 -33.420  1.00 58.36           H
ATOM   3713  CE  LYS A 246      -7.633 -12.255 -34.839  1.00 58.36           C
ATOM   3714 1HE  LYS A 246      -7.441 -13.254 -35.228  1.00 58.36           H
ATOM   3715 2HE  LYS A 246      -8.713 -12.112 -34.847  1.00 58.36           H
ATOM   3716  NZ  LYS A 246      -6.986 -11.245 -35.707  1.00 58.36           N
ATOM   3717 1HZ  LYS A 246      -7.358 -11.320 -36.647  1.00 58.36           H
ATOM   3718 2HZ  LYS A 246      -7.173 -10.317 -35.342  1.00 58.36           H
ATOM   3719 3HZ  LYS A 246      -5.985 -11.406 -35.725  1.00 58.36           H
ATOM   3720  HN  LYS A 246      -8.684 -14.325 -29.491  1.00 58.36           H
ATOM   3721  N   SER A 247      -4.963 -15.707 -29.533  1.00 57.63           N
ATOM   3722  CA  SER A 247      -4.025 -16.010 -28.466  1.00 57.63           C
ATOM   3723  C   SER A 247      -3.384 -14.720 -27.951  1.00 57.63           C
ATOM   3724  O   SER A 247      -3.068 -14.608 -26.768  1.00 57.63           O
ATOM   3725  HA  SER A 247      -4.620 -16.480 -27.683  1.00 57.63           H
ATOM   3726  CB  SER A 247      -2.946 -16.985 -28.941  1.00 57.63           C
ATOM   3727 1HB  SER A 247      -3.400 -17.955 -29.148  1.00 57.63           H
ATOM   3728 2HB  SER A 247      -2.520 -16.627 -29.878  1.00 57.63           H
ATOM   3729  OG  SER A 247      -1.908 -17.144 -27.978  1.00 57.63           O
ATOM   3730  HG  SER A 247      -2.272 -17.568 -27.149  1.00 57.63           H
ATOM   3731  HN  SER A 247      -4.791 -16.184 -30.395  1.00 57.63           H
ATOM   3732  N   SER A 248      -3.211 -13.777 -28.866  1.00 59.04           N
ATOM   3733  CA  SER A 248      -2.433 -12.585 -28.574  1.00 59.04           C
ATOM   3734  C   SER A 248      -2.978 -11.897 -27.321  1.00 59.04           C
ATOM   3735  O   SER A 248      -2.260 -11.155 -26.653  1.00 59.04           O
ATOM   3736  HA  SER A 248      -1.416 -12.939 -28.405  1.00 59.04           H
ATOM   3737  CB  SER A 248      -2.444 -11.616 -29.759  1.00 59.04           C
ATOM   3738 1HB  SER A 248      -1.770 -10.784 -29.553  1.00 59.04           H
ATOM   3739 2HB  SER A 248      -2.063 -12.123 -30.645  1.00 59.04           H
ATOM   3740  OG  SER A 248      -3.750 -11.113 -30.025  1.00 59.04           O
ATOM   3741  HG  SER A 248      -3.719 -10.465 -30.785  1.00 59.04           H
ATOM   3742  HN  SER A 248      -3.591 -13.817 -29.790  1.00 59.04           H
ATOM   3743  N   LYS A 249      -4.244 -12.169 -27.040  1.00 61.56           N
ATOM   3744  CA  LYS A 249      -4.903 -11.561 -25.896  1.00 61.56           C
ATOM   3745  C   LYS A 249      -4.320 -12.145 -24.607  1.00 61.56           C
ATOM   3746  O   LYS A 249      -4.362 -11.505 -23.558  1.00 61.56           O
ATOM   3747  HA  LYS A 249      -4.685 -10.494 -25.922  1.00 61.56           H
ATOM   3748  CB  LYS A 249      -6.421 -11.716 -26.008  1.00 61.56           C
ATOM   3749 1HB  LYS A 249      -6.672 -12.759 -26.198  1.00 61.56           H
ATOM   3750 2HB  LYS A 249      -6.889 -11.443 -25.062  1.00 61.56           H
ATOM   3751  CG  LYS A 249      -6.980 -10.839 -27.131  1.00 61.56           C
ATOM   3752 1HG  LYS A 249      -6.748  -9.793 -26.930  1.00 61.56           H
ATOM   3753 2HG  LYS A 249      -6.497 -11.098 -28.073  1.00 61.56           H
ATOM   3754  CD  LYS A 249      -8.494 -11.015 -27.262  1.00 61.56           C
ATOM   3755 1HD  LYS A 249      -8.715 -12.007 -27.657  1.00 61.56           H
ATOM   3756 2HD  LYS A 249      -8.958 -10.953 -26.278  1.00 61.56           H
ATOM   3757  CE  LYS A 249      -9.092  -9.949 -28.183  1.00 61.56           C
ATOM   3758 1HE  LYS A 249      -8.621  -8.986 -27.987  1.00 61.56           H
ATOM   3759 2HE  LYS A 249      -8.884 -10.200 -29.223  1.00 61.56           H
ATOM   3760  NZ  LYS A 249     -10.554  -9.845 -27.974  1.00 61.56           N
ATOM   3761 1HZ  LYS A 249     -10.862  -8.908 -28.206  1.00 61.56           H
ATOM   3762 2HZ  LYS A 249     -11.029 -10.515 -28.570  1.00 61.56           H
ATOM   3763 3HZ  LYS A 249     -10.771 -10.043 -27.003  1.00 61.56           H
ATOM   3764  HN  LYS A 249      -4.816 -12.789 -27.576  1.00 61.56           H
ATOM   3765  N   HIS A 250      -3.788 -13.352 -24.730  1.00 64.96           N
ATOM   3766  CA  HIS A 250      -3.230 -14.044 -23.581  1.00 64.96           C
ATOM   3767  C   HIS A 250      -2.008 -13.282 -23.066  1.00 64.96           C
ATOM   3768  O   HIS A 250      -1.824 -13.138 -21.858  1.00 64.96           O
ATOM   3769  HA  HIS A 250      -4.001 -14.041 -22.809  1.00 64.96           H
ATOM   3770  CB  HIS A 250      -2.918 -15.503 -23.923  1.00 64.96           C
ATOM   3771 1HB  HIS A 250      -2.292 -15.530 -24.815  1.00 64.96           H
ATOM   3772 2HB  HIS A 250      -2.337 -15.940 -23.111  1.00 64.96           H
ATOM   3773  CG  HIS A 250      -4.143 -16.353 -24.160  1.00 64.96           C
ATOM   3774  ND1 HIS A 250      -4.641 -17.231 -23.213  1.00 64.96           N
ATOM   3775  HD1 HIS A 250      -4.257 -17.390 -22.304  1.00 64.96           H
ATOM   3776  CD2 HIS A 250      -4.965 -16.450 -25.245  1.00 64.96           C
ATOM   3777  HD2 HIS A 250      -4.860 -15.892 -26.175  1.00 64.96           H
ATOM   3778  CE1 HIS A 250      -5.714 -17.825 -23.716  1.00 64.96           C
ATOM   3779  HE1 HIS A 250      -6.329 -18.570 -23.212  1.00 64.96           H
ATOM   3780  NE2 HIS A 250      -5.912 -17.340 -24.976  1.00 64.96           N
ATOM   3781  HN  HIS A 250      -3.735 -13.855 -25.593  1.00 64.96           H
ATOM   3782  N   LYS A 251      -1.202 -12.813 -24.008  1.00 64.67           N
ATOM   3783  CA  LYS A 251       0.023 -12.112 -23.665  1.00 64.67           C
ATOM   3784  C   LYS A 251      -0.318 -10.880 -22.825  1.00 64.67           C
ATOM   3785  O   LYS A 251       0.346 -10.600 -21.827  1.00 64.67           O
ATOM   3786  HA  LYS A 251       0.627 -12.787 -23.058  1.00 64.67           H
ATOM   3787  CB  LYS A 251       0.829 -11.792 -24.926  1.00 64.67           C
ATOM   3788 1HB  LYS A 251       0.155 -11.481 -25.724  1.00 64.67           H
ATOM   3789 2HB  LYS A 251       1.499 -10.955 -24.731  1.00 64.67           H
ATOM   3790  CG  LYS A 251       1.640 -13.007 -25.380  1.00 64.67           C
ATOM   3791 1HG  LYS A 251       2.160 -13.442 -24.527  1.00 64.67           H
ATOM   3792 2HG  LYS A 251       0.968 -13.773 -25.768  1.00 64.67           H
ATOM   3793  CD  LYS A 251       2.654 -12.618 -26.458  1.00 64.67           C
ATOM   3794 1HD  LYS A 251       2.129 -12.305 -27.360  1.00 64.67           H
ATOM   3795 2HD  LYS A 251       3.240 -11.764 -26.119  1.00 64.67           H
ATOM   3796  CE  LYS A 251       3.586 -13.787 -26.782  1.00 64.67           C
ATOM   3797 1HE  LYS A 251       3.972 -14.219 -25.859  1.00 64.67           H
ATOM   3798 2HE  LYS A 251       3.029 -14.572 -27.293  1.00 64.67           H
ATOM   3799  NZ  LYS A 251       4.710 -13.334 -27.632  1.00 64.67           N
ATOM   3800 1HZ  LYS A 251       5.306 -14.123 -27.853  1.00 64.67           H
ATOM   3801 2HZ  LYS A 251       4.345 -12.935 -28.490  1.00 64.67           H
ATOM   3802 3HZ  LYS A 251       5.248 -12.632 -27.135  1.00 64.67           H
ATOM   3803  HN  LYS A 251      -1.376 -12.906 -24.989  1.00 64.67           H
ATOM   3804  N   ALA A 252      -1.354 -10.175 -23.258  1.00 65.01           N
ATOM   3805  CA  ALA A 252      -1.748  -8.942 -22.600  1.00 65.01           C
ATOM   3806  C   ALA A 252      -2.119  -9.241 -21.146  1.00 65.01           C
ATOM   3807  O   ALA A 252      -1.707  -8.522 -20.236  1.00 65.01           O
ATOM   3808  HA  ALA A 252      -0.891  -8.268 -22.616  1.00 65.01           H
ATOM   3809  CB  ALA A 252      -2.898  -8.295 -23.373  1.00 65.01           C
ATOM   3810 1HB  ALA A 252      -2.574  -8.076 -24.391  1.00 65.01           H
ATOM   3811 2HB  ALA A 252      -3.747  -8.979 -23.402  1.00 65.01           H
ATOM   3812 3HB  ALA A 252      -3.194  -7.369 -22.879  1.00 65.01           H
ATOM   3813  HN  ALA A 252      -1.917 -10.434 -24.043  1.00 65.01           H
ATOM   3814  N   LEU A 253      -2.892 -10.303 -20.972  1.00 75.48           N
ATOM   3815  CA  LEU A 253      -3.451 -10.616 -19.668  1.00 75.48           C
ATOM   3816  C   LEU A 253      -2.316 -10.948 -18.698  1.00 75.48           C
ATOM   3817  O   LEU A 253      -2.433 -10.711 -17.496  1.00 75.48           O
ATOM   3818  HA  LEU A 253      -3.963  -9.723 -19.309  1.00 75.48           H
ATOM   3819  CB  LEU A 253      -4.502 -11.722 -19.787  1.00 75.48           C
ATOM   3820 1HB  LEU A 253      -4.268 -12.325 -20.665  1.00 75.48           H
ATOM   3821 2HB  LEU A 253      -4.413 -12.375 -18.919  1.00 75.48           H
ATOM   3822  CG  LEU A 253      -5.956 -11.258 -19.894  1.00 75.48           C
ATOM   3823  HG  LEU A 253      -6.022 -10.248 -19.489  1.00 75.48           H
ATOM   3824  CD1 LEU A 253      -6.403 -11.188 -21.356  1.00 75.48           C
ATOM   3825 1HD1 LEU A 253      -5.770 -10.484 -21.896  1.00 75.48           H
ATOM   3826 2HD1 LEU A 253      -6.317 -12.175 -21.810  1.00 75.48           H
ATOM   3827 3HD1 LEU A 253      -7.440 -10.855 -21.403  1.00 75.48           H
ATOM   3828  CD2 LEU A 253      -6.877 -12.144 -19.054  1.00 75.48           C
ATOM   3829 1HD2 LEU A 253      -6.812 -13.173 -19.407  1.00 75.48           H
ATOM   3830 2HD2 LEU A 253      -6.572 -12.099 -18.009  1.00 75.48           H
ATOM   3831 3HD2 LEU A 253      -7.905 -11.792 -19.148  1.00 75.48           H
ATOM   3832  HN  LEU A 253      -3.137 -10.941 -21.702  1.00 75.48           H
ATOM   3833  N   LYS A 254      -1.244 -11.491 -19.255  1.00 74.53           N
ATOM   3834  CA  LYS A 254      -0.157 -12.007 -18.440  1.00 74.53           C
ATOM   3835  C   LYS A 254       0.284 -10.931 -17.445  1.00 74.53           C
ATOM   3836  O   LYS A 254       0.524 -11.224 -16.275  1.00 74.53           O
ATOM   3837  HA  LYS A 254      -0.544 -12.858 -17.879  1.00 74.53           H
ATOM   3838  CB  LYS A 254       0.977 -12.527 -19.326  1.00 74.53           C
ATOM   3839 1HB  LYS A 254       0.579 -13.231 -20.057  1.00 74.53           H
ATOM   3840 2HB  LYS A 254       1.414 -11.701 -19.886  1.00 74.53           H
ATOM   3841  CG  LYS A 254       2.058 -13.211 -18.487  1.00 74.53           C
ATOM   3842 1HG  LYS A 254       2.521 -12.483 -17.821  1.00 74.53           H
ATOM   3843 2HG  LYS A 254       1.605 -13.976 -17.857  1.00 74.53           H
ATOM   3844  CD  LYS A 254       3.126 -13.844 -19.381  1.00 74.53           C
ATOM   3845 1HD  LYS A 254       2.663 -14.571 -20.048  1.00 74.53           H
ATOM   3846 2HD  LYS A 254       3.580 -13.079 -20.010  1.00 74.53           H
ATOM   3847  CE  LYS A 254       4.207 -14.530 -18.542  1.00 74.53           C
ATOM   3848 1HE  LYS A 254       4.719 -13.792 -17.925  1.00 74.53           H
ATOM   3849 2HE  LYS A 254       3.748 -15.249 -17.864  1.00 74.53           H
ATOM   3850  NZ  LYS A 254       5.184 -15.217 -19.417  1.00 74.53           N
ATOM   3851 1HZ  LYS A 254       5.885 -15.675 -18.845  1.00 74.53           H
ATOM   3852 2HZ  LYS A 254       4.703 -15.909 -19.981  1.00 74.53           H
ATOM   3853 3HZ  LYS A 254       5.631 -14.538 -20.022  1.00 74.53           H
ATOM   3854  HN  LYS A 254      -1.111 -11.581 -20.242  1.00 74.53           H
ATOM   3855  N   VAL A 255       0.377  -9.709 -17.947  1.00 74.45           N
ATOM   3856  CA  VAL A 255       0.836  -8.597 -17.131  1.00 74.45           C
ATOM   3857  C   VAL A 255      -0.097  -8.433 -15.930  1.00 74.45           C
ATOM   3858  O   VAL A 255       0.358  -8.379 -14.789  1.00 74.45           O
ATOM   3859  HA  VAL A 255       1.834  -8.845 -16.769  1.00 74.45           H
ATOM   3860  CB  VAL A 255       0.942  -7.331 -17.984  1.00 74.45           C
ATOM   3861  HB  VAL A 255      -0.048  -7.111 -18.382  1.00 74.45           H
ATOM   3862  CG1 VAL A 255       1.384  -6.136 -17.137  1.00 74.45           C
ATOM   3863 1HG1 VAL A 255       0.656  -5.963 -16.344  1.00 74.45           H
ATOM   3864 2HG1 VAL A 255       2.359  -6.343 -16.696  1.00 74.45           H
ATOM   3865 3HG1 VAL A 255       1.451  -5.249 -17.767  1.00 74.45           H
ATOM   3866  CG2 VAL A 255       1.888  -7.544 -19.167  1.00 74.45           C
ATOM   3867 1HG2 VAL A 255       2.881  -7.801 -18.797  1.00 74.45           H
ATOM   3868 2HG2 VAL A 255       1.513  -8.355 -19.791  1.00 74.45           H
ATOM   3869 3HG2 VAL A 255       1.946  -6.629 -19.756  1.00 74.45           H
ATOM   3870  HN  VAL A 255       0.146  -9.473 -18.891  1.00 74.45           H
ATOM   3871  N   THR A 256      -1.386  -8.357 -16.229  1.00 74.66           N
ATOM   3872  CA  THR A 256      -2.375  -8.066 -15.205  1.00 74.66           C
ATOM   3873  C   THR A 256      -2.364  -9.152 -14.128  1.00 74.66           C
ATOM   3874  O   THR A 256      -2.411  -8.850 -12.936  1.00 74.66           O
ATOM   3875  HA  THR A 256      -2.101  -7.130 -14.718  1.00 74.66           H
ATOM   3876  CB  THR A 256      -3.733  -7.905 -15.892  1.00 74.66           C
ATOM   3877  HB  THR A 256      -4.139  -8.874 -16.184  1.00 74.66           H
ATOM   3878  OG1 THR A 256      -3.476  -6.998 -16.961  1.00 74.66           O
ATOM   3879  HG1 THR A 256      -4.175  -7.098 -17.669  1.00 74.66           H
ATOM   3880  CG2 THR A 256      -4.749  -7.170 -15.016  1.00 74.66           C
ATOM   3881 1HG2 THR A 256      -4.373  -6.175 -14.779  1.00 74.66           H
ATOM   3882 2HG2 THR A 256      -4.904  -7.729 -14.092  1.00 74.66           H
ATOM   3883 3HG2 THR A 256      -5.695  -7.083 -15.551  1.00 74.66           H
ATOM   3884  HN  THR A 256      -1.756  -8.491 -17.148  1.00 74.66           H
ATOM   3885  N   ILE A 257      -2.302 -10.394 -14.585  1.00 77.39           N
ATOM   3886  CA  ILE A 257      -2.323 -11.528 -13.677  1.00 77.39           C
ATOM   3887  C   ILE A 257      -1.149 -11.418 -12.702  1.00 77.39           C
ATOM   3888  O   ILE A 257      -1.320 -11.596 -11.497  1.00 77.39           O
ATOM   3889  HA  ILE A 257      -3.251 -11.473 -13.108  1.00 77.39           H
ATOM   3890  CB  ILE A 257      -2.350 -12.842 -14.461  1.00 77.39           C
ATOM   3891  HB  ILE A 257      -1.529 -12.828 -15.179  1.00 77.39           H
ATOM   3892  CG1 ILE A 257      -3.647 -12.977 -15.261  1.00 77.39           C
ATOM   3893 1HG1 ILE A 257      -4.486 -13.115 -14.579  1.00 77.39           H
ATOM   3894 2HG1 ILE A 257      -3.834 -12.057 -15.815  1.00 77.39           H
ATOM   3895  CG2 ILE A 257      -2.121 -14.038 -13.535  1.00 77.39           C
ATOM   3896 1HG2 ILE A 257      -1.150 -13.940 -13.049  1.00 77.39           H
ATOM   3897 2HG2 ILE A 257      -2.904 -14.067 -12.778  1.00 77.39           H
ATOM   3898 3HG2 ILE A 257      -2.144 -14.959 -14.118  1.00 77.39           H
ATOM   3899  CD1 ILE A 257      -3.572 -14.157 -16.232  1.00 77.39           C
ATOM   3900 1HD1 ILE A 257      -2.747 -14.003 -16.928  1.00 77.39           H
ATOM   3901 2HD1 ILE A 257      -3.409 -15.078 -15.673  1.00 77.39           H
ATOM   3902 3HD1 ILE A 257      -4.507 -14.230 -16.788  1.00 77.39           H
ATOM   3903  HN  ILE A 257      -2.238 -10.630 -15.555  1.00 77.39           H
ATOM   3904  N   THR A 258       0.016 -11.124 -13.260  1.00 80.64           N
ATOM   3905  CA  THR A 258       1.240 -11.116 -12.476  1.00 80.64           C
ATOM   3906  C   THR A 258       1.160 -10.058 -11.374  1.00 80.64           C
ATOM   3907  O   THR A 258       1.447 -10.343 -10.213  1.00 80.64           O
ATOM   3908  HA  THR A 258       1.339 -12.083 -11.985  1.00 80.64           H
ATOM   3909  CB  THR A 258       2.414 -10.906 -13.435  1.00 80.64           C
ATOM   3910  HB  THR A 258       2.424  -9.887 -13.821  1.00 80.64           H
ATOM   3911  OG1 THR A 258       2.252 -11.932 -14.411  1.00 80.64           O
ATOM   3912  HG1 THR A 258       1.848 -11.553 -15.243  1.00 80.64           H
ATOM   3913  CG2 THR A 258       3.763 -11.219 -12.786  1.00 80.64           C
ATOM   3914 1HG2 THR A 258       3.777 -12.259 -12.460  1.00 80.64           H
ATOM   3915 2HG2 THR A 258       3.912 -10.567 -11.925  1.00 80.64           H
ATOM   3916 3HG2 THR A 258       4.561 -11.054 -13.509  1.00 80.64           H
ATOM   3917  HN  THR A 258       0.132 -10.895 -14.227  1.00 80.64           H
ATOM   3918  N   VAL A 259       0.768  -8.858 -11.777  1.00 77.30           N
ATOM   3919  CA  VAL A 259       0.691  -7.744 -10.846  1.00 77.30           C
ATOM   3920  C   VAL A 259      -0.300  -8.085  -9.731  1.00 77.30           C
ATOM   3921  O   VAL A 259      -0.039  -7.813  -8.560  1.00 77.30           O
ATOM   3922  HA  VAL A 259       1.680  -7.613 -10.408  1.00 77.30           H
ATOM   3923  CB  VAL A 259       0.330  -6.460 -11.596  1.00 77.30           C
ATOM   3924  HB  VAL A 259      -0.560  -6.660 -12.194  1.00 77.30           H
ATOM   3925  CG1 VAL A 259      -0.005  -5.331 -10.619  1.00 77.30           C
ATOM   3926 1HG1 VAL A 259      -0.853  -5.626 -10.000  1.00 77.30           H
ATOM   3927 2HG1 VAL A 259       0.857  -5.134  -9.982  1.00 77.30           H
ATOM   3928 3HG1 VAL A 259      -0.259  -4.431 -11.178  1.00 77.30           H
ATOM   3929  CG2 VAL A 259       1.453  -6.046 -12.548  1.00 77.30           C
ATOM   3930 1HG2 VAL A 259       2.367  -5.873 -11.978  1.00 77.30           H
ATOM   3931 2HG2 VAL A 259       1.624  -6.840 -13.276  1.00 77.30           H
ATOM   3932 3HG2 VAL A 259       1.170  -5.131 -13.067  1.00 77.30           H
ATOM   3933  HN  VAL A 259       0.507  -8.641 -12.717  1.00 77.30           H
ATOM   3934  N   LEU A 260      -1.416  -8.675 -10.135  1.00 78.36           N
ATOM   3935  CA  LEU A 260      -2.478  -8.990  -9.194  1.00 78.36           C
ATOM   3936  C   LEU A 260      -1.955  -9.983  -8.155  1.00 78.36           C
ATOM   3937  O   LEU A 260      -2.121  -9.777  -6.954  1.00 78.36           O
ATOM   3938  HA  LEU A 260      -2.746  -8.065  -8.683  1.00 78.36           H
ATOM   3939  CB  LEU A 260      -3.724  -9.475  -9.937  1.00 78.36           C
ATOM   3940 1HB  LEU A 260      -3.828  -8.892 -10.851  1.00 78.36           H
ATOM   3941 2HB  LEU A 260      -3.564 -10.511 -10.236  1.00 78.36           H
ATOM   3942  CG  LEU A 260      -5.041  -9.395  -9.161  1.00 78.36           C
ATOM   3943  HG  LEU A 260      -4.895  -9.871  -8.191  1.00 78.36           H
ATOM   3944  CD1 LEU A 260      -5.433  -7.940  -8.896  1.00 78.36           C
ATOM   3945 1HD1 LEU A 260      -4.652  -7.454  -8.310  1.00 78.36           H
ATOM   3946 2HD1 LEU A 260      -5.554  -7.418  -9.845  1.00 78.36           H
ATOM   3947 3HD1 LEU A 260      -6.372  -7.912  -8.343  1.00 78.36           H
ATOM   3948  CD2 LEU A 260      -6.149 -10.165  -9.881  1.00 78.36           C
ATOM   3949 1HD2 LEU A 260      -6.302  -9.740 -10.873  1.00 78.36           H
ATOM   3950 2HD2 LEU A 260      -5.862 -11.213  -9.975  1.00 78.36           H
ATOM   3951 3HD2 LEU A 260      -7.074 -10.092  -9.308  1.00 78.36           H
ATOM   3952  HN  LEU A 260      -1.599  -8.935 -11.082  1.00 78.36           H
ATOM   3953  N   THR A 261      -1.333 -11.041  -8.655  1.00 82.40           N
ATOM   3954  CA  THR A 261      -0.876 -12.118  -7.793  1.00 82.40           C
ATOM   3955  C   THR A 261       0.166 -11.600  -6.799  1.00 82.40           C
ATOM   3956  O   THR A 261       0.118 -11.931  -5.616  1.00 82.40           O
ATOM   3957  HA  THR A 261      -1.725 -12.474  -7.210  1.00 82.40           H
ATOM   3958  CB  THR A 261      -0.358 -13.249  -8.684  1.00 82.40           C
ATOM   3959  HB  THR A 261       0.485 -12.913  -9.289  1.00 82.40           H
ATOM   3960  OG1 THR A 261      -1.507 -13.673  -9.411  1.00 82.40           O
ATOM   3961  HG1 THR A 261      -1.572 -13.168 -10.272  1.00 82.40           H
ATOM   3962  CG2 THR A 261       0.053 -14.485  -7.881  1.00 82.40           C
ATOM   3963 1HG2 THR A 261      -0.808 -14.861  -7.328  1.00 82.40           H
ATOM   3964 2HG2 THR A 261       0.845 -14.218  -7.182  1.00 82.40           H
ATOM   3965 3HG2 THR A 261       0.413 -15.257  -8.561  1.00 82.40           H
ATOM   3966  HN  THR A 261      -1.140 -11.168  -9.628  1.00 82.40           H
ATOM   3967  N   VAL A 262       1.083 -10.797  -7.317  1.00 83.94           N
ATOM   3968  CA  VAL A 262       2.178 -10.291  -6.508  1.00 83.94           C
ATOM   3969  C   VAL A 262       1.614  -9.430  -5.376  1.00 83.94           C
ATOM   3970  O   VAL A 262       2.117  -9.467  -4.254  1.00 83.94           O
ATOM   3971  HA  VAL A 262       2.690 -11.150  -6.073  1.00 83.94           H
ATOM   3972  CB  VAL A 262       3.178  -9.540  -7.389  1.00 83.94           C
ATOM   3973  HB  VAL A 262       2.625  -8.799  -7.967  1.00 83.94           H
ATOM   3974  CG1 VAL A 262       4.210  -8.799  -6.538  1.00 83.94           C
ATOM   3975 1HG1 VAL A 262       3.703  -8.080  -5.896  1.00 83.94           H
ATOM   3976 2HG1 VAL A 262       4.756  -9.514  -5.923  1.00 83.94           H
ATOM   3977 3HG1 VAL A 262       4.909  -8.273  -7.190  1.00 83.94           H
ATOM   3978  CG2 VAL A 262       3.860 -10.490  -8.376  1.00 83.94           C
ATOM   3979 1HG2 VAL A 262       4.394 -11.265  -7.824  1.00 83.94           H
ATOM   3980 2HG2 VAL A 262       3.108 -10.952  -9.015  1.00 83.94           H
ATOM   3981 3HG2 VAL A 262       4.566  -9.931  -8.990  1.00 83.94           H
ATOM   3982  HN  VAL A 262       1.086 -10.493  -8.270  1.00 83.94           H
ATOM   3983  N   PHE A 263       0.578  -8.674  -5.710  1.00 81.20           N
ATOM   3984  CA  PHE A 263      -0.057  -7.803  -4.737  1.00 81.20           C
ATOM   3985  C   PHE A 263      -0.670  -8.613  -3.593  1.00 81.20           C
ATOM   3986  O   PHE A 263      -0.471  -8.291  -2.423  1.00 81.20           O
ATOM   3987  HA  PHE A 263       0.715  -7.144  -4.340  1.00 81.20           H
ATOM   3988  CB  PHE A 263      -1.172  -7.052  -5.469  1.00 81.20           C
ATOM   3989 1HB  PHE A 263      -0.753  -6.575  -6.355  1.00 81.20           H
ATOM   3990 2HB  PHE A 263      -1.914  -7.772  -5.814  1.00 81.20           H
ATOM   3991  CG  PHE A 263      -1.870  -5.990  -4.617  1.00 81.20           C
ATOM   3992  CD1 PHE A 263      -2.948  -6.327  -3.859  1.00 81.20           C
ATOM   3993  HD1 PHE A 263      -3.314  -7.354  -3.858  1.00 81.20           H
ATOM   3994  CD2 PHE A 263      -1.413  -4.709  -4.618  1.00 81.20           C
ATOM   3995  HD2 PHE A 263      -0.549  -4.439  -5.226  1.00 81.20           H
ATOM   3996  CE1 PHE A 263      -3.596  -5.341  -3.069  1.00 81.20           C
ATOM   3997  HE1 PHE A 263      -4.460  -5.611  -2.461  1.00 81.20           H
ATOM   3998  CE2 PHE A 263      -2.061  -3.723  -3.828  1.00 81.20           C
ATOM   3999  HE2 PHE A 263      -1.695  -2.697  -3.829  1.00 81.20           H
ATOM   4000  CZ  PHE A 263      -3.139  -4.060  -3.070  1.00 81.20           C
ATOM   4001  HZ  PHE A 263      -3.637  -3.304  -2.463  1.00 81.20           H
ATOM   4002  HN  PHE A 263       0.175  -8.652  -6.625  1.00 81.20           H
ATOM   4003  N   VAL A 264      -1.404  -9.649  -3.971  1.00 80.79           N
ATOM   4004  CA  VAL A 264      -2.100 -10.470  -2.995  1.00 80.79           C
ATOM   4005  C   VAL A 264      -1.078 -11.117  -2.058  1.00 80.79           C
ATOM   4006  O   VAL A 264      -1.254 -11.108  -0.841  1.00 80.79           O
ATOM   4007  HA  VAL A 264      -2.744  -9.812  -2.411  1.00 80.79           H
ATOM   4008  CB  VAL A 264      -2.988 -11.491  -3.708  1.00 80.79           C
ATOM   4009  HB  VAL A 264      -2.395 -11.963  -4.492  1.00 80.79           H
ATOM   4010  CG1 VAL A 264      -3.448 -12.587  -2.743  1.00 80.79           C
ATOM   4011 1HG1 VAL A 264      -2.577 -13.103  -2.339  1.00 80.79           H
ATOM   4012 2HG1 VAL A 264      -4.016 -12.138  -1.928  1.00 80.79           H
ATOM   4013 3HG1 VAL A 264      -4.078 -13.299  -3.276  1.00 80.79           H
ATOM   4014  CG2 VAL A 264      -4.185 -10.808  -4.372  1.00 80.79           C
ATOM   4015 1HG2 VAL A 264      -4.779 -10.298  -3.614  1.00 80.79           H
ATOM   4016 2HG2 VAL A 264      -3.830 -10.083  -5.104  1.00 80.79           H
ATOM   4017 3HG2 VAL A 264      -4.800 -11.557  -4.872  1.00 80.79           H
ATOM   4018  HN  VAL A 264      -1.526  -9.930  -4.923  1.00 80.79           H
ATOM   4019  N   LEU A 265      -0.033 -11.665  -2.661  1.00 86.12           N
ATOM   4020  CA  LEU A 265       0.935 -12.450  -1.915  1.00 86.12           C
ATOM   4021  C   LEU A 265       1.660 -11.544  -0.918  1.00 86.12           C
ATOM   4022  O   LEU A 265       2.064 -11.993   0.154  1.00 86.12           O
ATOM   4023  HA  LEU A 265       0.383 -13.205  -1.357  1.00 86.12           H
ATOM   4024  CB  LEU A 265       1.875 -13.190  -2.870  1.00 86.12           C
ATOM   4025 1HB  LEU A 265       2.280 -12.469  -3.580  1.00 86.12           H
ATOM   4026 2HB  LEU A 265       2.716 -13.576  -2.294  1.00 86.12           H
ATOM   4027  CG  LEU A 265       1.257 -14.347  -3.656  1.00 86.12           C
ATOM   4028  HG  LEU A 265       0.417 -13.959  -4.233  1.00 86.12           H
ATOM   4029  CD1 LEU A 265       2.260 -14.930  -4.654  1.00 86.12           C
ATOM   4030 1HD1 LEU A 265       2.565 -14.154  -5.356  1.00 86.12           H
ATOM   4031 2HD1 LEU A 265       3.133 -15.299  -4.117  1.00 86.12           H
ATOM   4032 3HD1 LEU A 265       1.794 -15.751  -5.199  1.00 86.12           H
ATOM   4033  CD2 LEU A 265       0.701 -15.416  -2.713  1.00 86.12           C
ATOM   4034 1HD2 LEU A 265       1.506 -15.806  -2.091  1.00 86.12           H
ATOM   4035 2HD2 LEU A 265      -0.068 -14.975  -2.077  1.00 86.12           H
ATOM   4036 3HD2 LEU A 265       0.267 -16.227  -3.297  1.00 86.12           H
ATOM   4037  HN  LEU A 265       0.156 -11.578  -3.640  1.00 86.12           H
ATOM   4038  N   SER A 266       1.803 -10.285  -1.306  1.00 87.26           N
ATOM   4039  CA  SER A 266       2.565  -9.338  -0.510  1.00 87.26           C
ATOM   4040  C   SER A 266       1.681  -8.753   0.594  1.00 87.26           C
ATOM   4041  O   SER A 266       2.134  -8.562   1.721  1.00 87.26           O
ATOM   4042  HA  SER A 266       3.383  -9.916  -0.079  1.00 87.26           H
ATOM   4043  CB  SER A 266       3.136  -8.219  -1.382  1.00 87.26           C
ATOM   4044 1HB  SER A 266       3.674  -7.509  -0.754  1.00 87.26           H
ATOM   4045 2HB  SER A 266       3.859  -8.637  -2.081  1.00 87.26           H
ATOM   4046  OG  SER A 266       2.118  -7.534  -2.106  1.00 87.26           O
ATOM   4047  HG  SER A 266       1.911  -8.025  -2.952  1.00 87.26           H
ATOM   4048  HN  SER A 266       1.411  -9.911  -2.146  1.00 87.26           H
ATOM   4049  N   GLN A 267       0.435  -8.484   0.230  1.00 86.57           N
ATOM   4050  CA  GLN A 267      -0.440  -7.699   1.083  1.00 86.57           C
ATOM   4051  C   GLN A 267      -1.194  -8.611   2.053  1.00 86.57           C
ATOM   4052  O   GLN A 267      -1.523  -8.203   3.166  1.00 86.57           O
ATOM   4053  HA  GLN A 267       0.219  -7.032   1.639  1.00 86.57           H
ATOM   4054  CB  GLN A 267      -1.412  -6.862   0.249  1.00 86.57           C
ATOM   4055 1HB  GLN A 267      -2.002  -7.516  -0.394  1.00 86.57           H
ATOM   4056 2HB  GLN A 267      -2.112  -6.347   0.907  1.00 86.57           H
ATOM   4057  CG  GLN A 267      -0.661  -5.840  -0.607  1.00 86.57           C
ATOM   4058 1HG  GLN A 267       0.021  -6.357  -1.282  1.00 86.57           H
ATOM   4059 2HG  GLN A 267      -1.369  -5.290  -1.228  1.00 86.57           H
ATOM   4060  CD  GLN A 267       0.124  -4.862   0.270  1.00 86.57           C
ATOM   4061  OE1 GLN A 267      -0.342  -4.398   1.297  1.00 86.57           O
ATOM   4062  NE2 GLN A 267       1.338  -4.577  -0.192  1.00 86.57           N
ATOM   4063 1HE2 GLN A 267       1.660  -4.993  -1.043  1.00 86.57           H
ATOM   4064 2HE2 GLN A 267       1.929  -3.947   0.311  1.00 86.57           H
ATOM   4065  HN  GLN A 267       0.025  -8.792  -0.628  1.00 86.57           H
ATOM   4066  N   PHE A 268      -1.447  -9.828   1.595  1.00 87.28           N
ATOM   4067  CA  PHE A 268      -2.338 -10.726   2.310  1.00 87.28           C
ATOM   4068  C   PHE A 268      -1.827 -10.993   3.727  1.00 87.28           C
ATOM   4069  O   PHE A 268      -2.573 -10.858   4.695  1.00 87.28           O
ATOM   4070  HA  PHE A 268      -3.313 -10.241   2.362  1.00 87.28           H
ATOM   4071  CB  PHE A 268      -2.361 -12.044   1.533  1.00 87.28           C
ATOM   4072 1HB  PHE A 268      -2.658 -11.842   0.503  1.00 87.28           H
ATOM   4073 2HB  PHE A 268      -1.351 -12.453   1.499  1.00 87.28           H
ATOM   4074  CG  PHE A 268      -3.302 -13.097   2.122  1.00 87.28           C
ATOM   4075  CD1 PHE A 268      -2.807 -14.082   2.918  1.00 87.28           C
ATOM   4076  HD1 PHE A 268      -1.740 -14.122   3.137  1.00 87.28           H
ATOM   4077  CD2 PHE A 268      -4.634 -13.048   1.849  1.00 87.28           C
ATOM   4078  HD2 PHE A 268      -5.031 -12.258   1.211  1.00 87.28           H
ATOM   4079  CE1 PHE A 268      -3.681 -15.059   3.465  1.00 87.28           C
ATOM   4080  HE1 PHE A 268      -3.284 -15.849   4.103  1.00 87.28           H
ATOM   4081  CE2 PHE A 268      -5.507 -14.025   2.396  1.00 87.28           C
ATOM   4082  HE2 PHE A 268      -6.574 -13.985   2.178  1.00 87.28           H
ATOM   4083  CZ  PHE A 268      -5.012 -15.010   3.192  1.00 87.28           C
ATOM   4084  HZ  PHE A 268      -5.683 -15.760   3.612  1.00 87.28           H
ATOM   4085  HN  PHE A 268      -1.056 -10.201   0.754  1.00 87.28           H
ATOM   4086  N   PRO A 269      -0.550 -11.374   3.874  1.00 91.58           N
ATOM   4087  CA  PRO A 269      -0.011 -11.711   5.194  1.00 91.58           C
ATOM   4088  C   PRO A 269      -0.249 -10.609   6.213  1.00 91.58           C
ATOM   4089  O   PRO A 269      -0.667 -10.878   7.338  1.00 91.58           O
ATOM   4090  HA  PRO A 269      -0.522 -12.586   5.595  1.00 91.58           H
ATOM   4091  CB  PRO A 269       1.481 -11.928   4.931  1.00 91.58           C
ATOM   4092 1HB  PRO A 269       2.052 -11.011   5.077  1.00 91.58           H
ATOM   4093 2HB  PRO A 269       1.902 -12.675   5.603  1.00 91.58           H
ATOM   4094  CG  PRO A 269       1.520 -12.390   3.479  1.00 91.58           C
ATOM   4095 1HG  PRO A 269       2.506 -12.250   3.036  1.00 91.58           H
ATOM   4096 2HG  PRO A 269       1.289 -13.452   3.386  1.00 91.58           H
ATOM   4097  CD  PRO A 269       0.467 -11.517   2.816  1.00 91.58           C
ATOM   4098 1HD  PRO A 269       0.872 -10.551   2.517  1.00 91.58           H
ATOM   4099 2HD  PRO A 269       0.063 -11.982   1.917  1.00 91.58           H
ATOM   4100  N   TYR A 270       0.025  -9.384   5.788  1.00 91.82           N
ATOM   4101  CA  TYR A 270      -0.052  -8.245   6.687  1.00 91.82           C
ATOM   4102  C   TYR A 270      -1.490  -8.013   7.156  1.00 91.82           C
ATOM   4103  O   TYR A 270      -1.728  -7.764   8.337  1.00 91.82           O
ATOM   4104  HA  TYR A 270       0.575  -8.457   7.553  1.00 91.82           H
ATOM   4105  CB  TYR A 270       0.408  -7.034   5.873  1.00 91.82           C
ATOM   4106 1HB  TYR A 270       1.461  -7.157   5.621  1.00 91.82           H
ATOM   4107 2HB  TYR A 270      -0.144  -7.009   4.934  1.00 91.82           H
ATOM   4108  CG  TYR A 270       0.223  -5.695   6.591  1.00 91.82           C
ATOM   4109  CD1 TYR A 270      -0.649  -4.754   6.083  1.00 91.82           C
ATOM   4110  HD1 TYR A 270      -1.206  -4.964   5.170  1.00 91.82           H
ATOM   4111  CD2 TYR A 270       0.929  -5.430   7.747  1.00 91.82           C
ATOM   4112  HD2 TYR A 270       1.617  -6.173   8.149  1.00 91.82           H
ATOM   4113  CE1 TYR A 270      -0.822  -3.494   6.759  1.00 91.82           C
ATOM   4114  HE1 TYR A 270      -1.507  -2.742   6.368  1.00 91.82           H
ATOM   4115  CE2 TYR A 270       0.755  -4.170   8.423  1.00 91.82           C
ATOM   4116  HE2 TYR A 270       1.306  -3.947   9.337  1.00 91.82           H
ATOM   4117  CZ  TYR A 270      -0.112  -3.265   7.895  1.00 91.82           C
ATOM   4118  OH  TYR A 270      -0.276  -2.075   8.534  1.00 91.82           O
ATOM   4119  HH  TYR A 270       0.051  -2.145   9.476  1.00 91.82           H
ATOM   4120  HN  TYR A 270       0.295  -9.165   4.850  1.00 91.82           H
ATOM   4121  N   ASN A 271      -2.410  -8.104   6.207  1.00 88.57           N
ATOM   4122  CA  ASN A 271      -3.809  -7.836   6.494  1.00 88.57           C
ATOM   4123  C   ASN A 271      -4.357  -8.935   7.407  1.00 88.57           C
ATOM   4124  O   ASN A 271      -5.309  -8.710   8.153  1.00 88.57           O
ATOM   4125  HA  ASN A 271      -3.822  -6.855   6.969  1.00 88.57           H
ATOM   4126  CB  ASN A 271      -4.643  -7.829   5.211  1.00 88.57           C
ATOM   4127 1HB  ASN A 271      -4.362  -8.676   4.586  1.00 88.57           H
ATOM   4128 2HB  ASN A 271      -5.697  -7.949   5.458  1.00 88.57           H
ATOM   4129  CG  ASN A 271      -4.441  -6.526   4.434  1.00 88.57           C
ATOM   4130  OD1 ASN A 271      -4.869  -5.458   4.840  1.00 88.57           O
ATOM   4131  ND2 ASN A 271      -3.766  -6.674   3.297  1.00 88.57           N
ATOM   4132 1HD2 ASN A 271      -3.443  -7.579   3.022  1.00 88.57           H
ATOM   4133 2HD2 ASN A 271      -3.583  -5.879   2.718  1.00 88.57           H
ATOM   4134  HN  ASN A 271      -2.213  -8.354   5.260  1.00 88.57           H
ATOM   4135  N   CYS A 272      -3.732 -10.100   7.319  1.00 91.00           N
ATOM   4136  CA  CYS A 272      -4.091 -11.209   8.186  1.00 91.00           C
ATOM   4137  C   CYS A 272      -3.799 -10.802   9.632  1.00 91.00           C
ATOM   4138  O   CYS A 272      -4.623 -11.017  10.519  1.00 91.00           O
ATOM   4139  HA  CYS A 272      -5.156 -11.388   8.042  1.00 91.00           H
ATOM   4140  CB  CYS A 272      -3.355 -12.493   7.796  1.00 91.00           C
ATOM   4141 1HB  CYS A 272      -2.285 -12.300   7.718  1.00 91.00           H
ATOM   4142 2HB  CYS A 272      -3.488 -13.248   8.571  1.00 91.00           H
ATOM   4143  SG  CYS A 272      -3.994 -13.120   6.200  1.00 91.00           S
ATOM   4144  HG  CYS A 272      -3.378 -12.218   5.440  1.00 91.00           H
ATOM   4145  HN  CYS A 272      -2.995 -10.292   6.670  1.00 91.00           H
ATOM   4146  N   ILE A 273      -2.625 -10.220   9.824  1.00 92.92           N
ATOM   4147  CA  ILE A 273      -2.204  -9.804  11.151  1.00 92.92           C
ATOM   4148  C   ILE A 273      -3.077  -8.637  11.616  1.00 92.92           C
ATOM   4149  O   ILE A 273      -3.440  -8.557  12.788  1.00 92.92           O
ATOM   4150  HA  ILE A 273      -2.365 -10.646  11.824  1.00 92.92           H
ATOM   4151  CB  ILE A 273      -0.705  -9.494  11.165  1.00 92.92           C
ATOM   4152  HB  ILE A 273      -0.510  -8.719  10.424  1.00 92.92           H
ATOM   4153  CG1 ILE A 273       0.112 -10.722  10.761  1.00 92.92           C
ATOM   4154 1HG1 ILE A 273      -0.176 -11.043   9.760  1.00 92.92           H
ATOM   4155 2HG1 ILE A 273       1.170 -10.462  10.720  1.00 92.92           H
ATOM   4156  CG2 ILE A 273      -0.273  -8.938  12.523  1.00 92.92           C
ATOM   4157 1HG2 ILE A 273      -0.822  -8.020  12.732  1.00 92.92           H
ATOM   4158 2HG2 ILE A 273      -0.486  -9.673  13.300  1.00 92.92           H
ATOM   4159 3HG2 ILE A 273       0.796  -8.727  12.506  1.00 92.92           H
ATOM   4160  CD1 ILE A 273      -0.098 -11.870  11.751  1.00 92.92           C
ATOM   4161 1HD1 ILE A 273       0.215 -11.554  12.746  1.00 92.92           H
ATOM   4162 2HD1 ILE A 273      -1.153 -12.144  11.771  1.00 92.92           H
ATOM   4163 3HD1 ILE A 273       0.495 -12.731  11.440  1.00 92.92           H
ATOM   4164  HN  ILE A 273      -1.967 -10.033   9.094  1.00 92.92           H
ATOM   4165  N   LEU A 274      -3.390  -7.761  10.672  1.00 91.28           N
ATOM   4166  CA  LEU A 274      -4.251  -6.627  10.960  1.00 91.28           C
ATOM   4167  C   LEU A 274      -5.592  -7.133  11.496  1.00 91.28           C
ATOM   4168  O   LEU A 274      -6.160  -6.543  12.413  1.00 91.28           O
ATOM   4169  HA  LEU A 274      -3.768  -6.038  11.740  1.00 91.28           H
ATOM   4170  CB  LEU A 274      -4.381  -5.727   9.729  1.00 91.28           C
ATOM   4171 1HB  LEU A 274      -4.420  -6.360   8.843  1.00 91.28           H
ATOM   4172 2HB  LEU A 274      -5.334  -5.201   9.787  1.00 91.28           H
ATOM   4173  CG  LEU A 274      -3.271  -4.692   9.534  1.00 91.28           C
ATOM   4174  HG  LEU A 274      -2.315  -5.216   9.519  1.00 91.28           H
ATOM   4175  CD1 LEU A 274      -3.417  -3.978   8.189  1.00 91.28           C
ATOM   4176 1HD1 LEU A 274      -3.360  -4.708   7.382  1.00 91.28           H
ATOM   4177 2HD1 LEU A 274      -4.380  -3.469   8.151  1.00 91.28           H
ATOM   4178 3HD1 LEU A 274      -2.615  -3.248   8.077  1.00 91.28           H
ATOM   4179  CD2 LEU A 274      -3.228  -3.708  10.705  1.00 91.28           C
ATOM   4180 1HD2 LEU A 274      -4.182  -3.187  10.776  1.00 91.28           H
ATOM   4181 2HD2 LEU A 274      -3.040  -4.252  11.630  1.00 91.28           H
ATOM   4182 3HD2 LEU A 274      -2.430  -2.983  10.541  1.00 91.28           H
ATOM   4183  HN  LEU A 274      -3.065  -7.816   9.728  1.00 91.28           H
ATOM   4184  N   LEU A 275      -6.058  -8.220  10.899  1.00 92.39           N
ATOM   4185  CA  LEU A 275      -7.321  -8.813  11.306  1.00 92.39           C
ATOM   4186  C   LEU A 275      -7.228  -9.247  12.770  1.00 92.39           C
ATOM   4187  O   LEU A 275      -8.116  -8.948  13.567  1.00 92.39           O
ATOM   4188  HA  LEU A 275      -8.086  -8.041  11.222  1.00 92.39           H
ATOM   4189  CB  LEU A 275      -7.713  -9.944  10.353  1.00 92.39           C
ATOM   4190 1HB  LEU A 275      -7.803  -9.531   9.348  1.00 92.39           H
ATOM   4191 2HB  LEU A 275      -6.900 -10.670  10.328  1.00 92.39           H
ATOM   4192  CG  LEU A 275      -9.010 -10.684  10.688  1.00 92.39           C
ATOM   4193  HG  LEU A 275      -8.944 -11.040  11.717  1.00 92.39           H
ATOM   4194  CD1 LEU A 275     -10.214  -9.744  10.612  1.00 92.39           C
ATOM   4195 1HD1 LEU A 275     -10.083  -8.928  11.322  1.00 92.39           H
ATOM   4196 2HD1 LEU A 275     -10.294  -9.337   9.603  1.00 92.39           H
ATOM   4197 3HD1 LEU A 275     -11.122 -10.295  10.854  1.00 92.39           H
ATOM   4198  CD2 LEU A 275      -9.185 -11.914   9.796  1.00 92.39           C
ATOM   4199 1HD2 LEU A 275      -9.221 -11.603   8.751  1.00 92.39           H
ATOM   4200 2HD2 LEU A 275      -8.346 -12.594   9.944  1.00 92.39           H
ATOM   4201 3HD2 LEU A 275     -10.115 -12.422  10.055  1.00 92.39           H
ATOM   4202  HN  LEU A 275      -5.590  -8.694  10.153  1.00 92.39           H
ATOM   4203  N   VAL A 276      -6.145  -9.945  13.080  1.00 94.28           N
ATOM   4204  CA  VAL A 276      -5.932 -10.436  14.430  1.00 94.28           C
ATOM   4205  C   VAL A 276      -5.933  -9.255  15.404  1.00 94.28           C
ATOM   4206  O   VAL A 276      -6.577  -9.310  16.451  1.00 94.28           O
ATOM   4207  HA  VAL A 276      -6.765 -11.094  14.676  1.00 94.28           H
ATOM   4208  CB  VAL A 276      -4.644 -11.259  14.491  1.00 94.28           C
ATOM   4209  HB  VAL A 276      -3.835 -10.645  14.095  1.00 94.28           H
ATOM   4210  CG1 VAL A 276      -4.293 -11.624  15.935  1.00 94.28           C
ATOM   4211 1HG1 VAL A 276      -4.153 -10.712  16.516  1.00 94.28           H
ATOM   4212 2HG1 VAL A 276      -5.103 -12.210  16.368  1.00 94.28           H
ATOM   4213 3HG1 VAL A 276      -3.373 -12.208  15.949  1.00 94.28           H
ATOM   4214  CG2 VAL A 276      -4.752 -12.512  13.620  1.00 94.28           C
ATOM   4215 1HG2 VAL A 276      -5.578 -13.129  13.972  1.00 94.28           H
ATOM   4216 2HG2 VAL A 276      -4.932 -12.221  12.585  1.00 94.28           H
ATOM   4217 3HG2 VAL A 276      -3.823 -13.078  13.681  1.00 94.28           H
ATOM   4218  HN  VAL A 276      -5.423 -10.175  12.427  1.00 94.28           H
ATOM   4219  N   GLN A 277      -5.206  -8.215  15.024  1.00 93.17           N
ATOM   4220  CA  GLN A 277      -5.091  -7.035  15.864  1.00 93.17           C
ATOM   4221  C   GLN A 277      -6.467  -6.400  16.077  1.00 93.17           C
ATOM   4222  O   GLN A 277      -6.739  -5.843  17.139  1.00 93.17           O
ATOM   4223  HA  GLN A 277      -4.698  -7.394  16.815  1.00 93.17           H
ATOM   4224  CB  GLN A 277      -4.109  -6.028  15.263  1.00 93.17           C
ATOM   4225 1HB  GLN A 277      -4.323  -5.894  14.202  1.00 93.17           H
ATOM   4226 2HB  GLN A 277      -4.241  -5.057  15.740  1.00 93.17           H
ATOM   4227  CG  GLN A 277      -2.664  -6.498  15.441  1.00 93.17           C
ATOM   4228 1HG  GLN A 277      -2.454  -6.647  16.500  1.00 93.17           H
ATOM   4229 2HG  GLN A 277      -2.528  -7.461  14.950  1.00 93.17           H
ATOM   4230  CD  GLN A 277      -1.681  -5.480  14.860  1.00 93.17           C
ATOM   4231  OE1 GLN A 277      -2.010  -4.682  13.997  1.00 93.17           O
ATOM   4232  NE2 GLN A 277      -0.458  -5.551  15.379  1.00 93.17           N
ATOM   4233 1HE2 GLN A 277      -0.253  -6.230  16.085  1.00 93.17           H
ATOM   4234 2HE2 GLN A 277       0.256  -4.927  15.063  1.00 93.17           H
ATOM   4235  HN  GLN A 277      -4.702  -8.171  14.161  1.00 93.17           H
ATOM   4236  N   THR A 278      -7.297  -6.504  15.050  1.00 93.22           N
ATOM   4237  CA  THR A 278      -8.625  -5.916  15.098  1.00 93.22           C
ATOM   4238  C   THR A 278      -9.505  -6.668  16.098  1.00 93.22           C
ATOM   4239  O   THR A 278     -10.212  -6.053  16.894  1.00 93.22           O
ATOM   4240  HA  THR A 278      -8.534  -4.892  15.460  1.00 93.22           H
ATOM   4241  CB  THR A 278      -9.190  -5.908  13.676  1.00 93.22           C
ATOM   4242  HB  THR A 278      -9.366  -6.923  13.322  1.00 93.22           H
ATOM   4243  OG1 THR A 278      -8.242  -5.150  12.930  1.00 93.22           O
ATOM   4244  HG1 THR A 278      -7.595  -5.764  12.477  1.00 93.22           H
ATOM   4245  CG2 THR A 278     -10.484  -5.098  13.566  1.00 93.22           C
ATOM   4246 1HG2 THR A 278     -10.292  -4.065  13.856  1.00 93.22           H
ATOM   4247 2HG2 THR A 278     -11.239  -5.527  14.225  1.00 93.22           H
ATOM   4248 3HG2 THR A 278     -10.842  -5.125  12.537  1.00 93.22           H
ATOM   4249  HN  THR A 278      -7.076  -6.979  14.198  1.00 93.22           H
ATOM   4250  N   ILE A 279      -9.434  -7.989  16.024  1.00 94.43           N
ATOM   4251  CA  ILE A 279     -10.215  -8.832  16.913  1.00 94.43           C
ATOM   4252  C   ILE A 279      -9.772  -8.591  18.358  1.00 94.43           C
ATOM   4253  O   ILE A 279     -10.604  -8.492  19.258  1.00 94.43           O
ATOM   4254  HA  ILE A 279     -11.258  -8.530  16.817  1.00 94.43           H
ATOM   4255  CB  ILE A 279     -10.126 -10.297  16.479  1.00 94.43           C
ATOM   4256  HB  ILE A 279      -9.073 -10.571  16.416  1.00 94.43           H
ATOM   4257  CG1 ILE A 279     -10.728 -10.493  15.086  1.00 94.43           C
ATOM   4258 1HG1 ILE A 279     -11.815 -10.434  15.145  1.00 94.43           H
ATOM   4259 2HG1 ILE A 279     -10.400  -9.689  14.427  1.00 94.43           H
ATOM   4260  CG2 ILE A 279     -10.771 -11.217  17.517  1.00 94.43           C
ATOM   4261 1HG2 ILE A 279     -10.257 -11.103  18.472  1.00 94.43           H
ATOM   4262 2HG2 ILE A 279     -11.821 -10.950  17.636  1.00 94.43           H
ATOM   4263 3HG2 ILE A 279     -10.693 -12.251  17.184  1.00 94.43           H
ATOM   4264  CD1 ILE A 279     -10.317 -11.843  14.496  1.00 94.43           C
ATOM   4265 1HD1 ILE A 279      -9.231 -11.889  14.417  1.00 94.43           H
ATOM   4266 2HD1 ILE A 279     -10.668 -12.646  15.146  1.00 94.43           H
ATOM   4267 3HD1 ILE A 279     -10.759 -11.957  13.507  1.00 94.43           H
ATOM   4268  HN  ILE A 279      -8.856  -8.483  15.373  1.00 94.43           H
ATOM   4269  N   ASP A 280      -8.461  -8.504  18.534  1.00 94.27           N
ATOM   4270  CA  ASP A 280      -7.894  -8.349  19.863  1.00 94.27           C
ATOM   4271  C   ASP A 280      -8.250  -6.964  20.406  1.00 94.27           C
ATOM   4272  O   ASP A 280      -8.438  -6.794  21.610  1.00 94.27           O
ATOM   4273  HA  ASP A 280      -8.329  -9.153  20.456  1.00 94.27           H
ATOM   4274  CB  ASP A 280      -6.369  -8.466  19.828  1.00 94.27           C
ATOM   4275 1HB  ASP A 280      -6.082  -9.370  19.291  1.00 94.27           H
ATOM   4276 2HB  ASP A 280      -5.949  -7.623  19.280  1.00 94.27           H
ATOM   4277  CG  ASP A 280      -5.789  -8.501  21.243  1.00 94.27           C
ATOM   4278  OD1 ASP A 280      -6.292  -9.321  22.042  1.00 94.27           O
ATOM   4279  OD2 ASP A 280      -4.856  -7.708  21.494  1.00 94.27           O
ATOM   4280  HN  ASP A 280      -7.793  -8.538  17.791  1.00 94.27           H
ATOM   4281  N   ALA A 281      -8.331  -6.008  19.492  1.00 92.50           N
ATOM   4282  CA  ALA A 281      -8.696  -4.650  19.859  1.00 92.50           C
ATOM   4283  C   ALA A 281     -10.096  -4.653  20.477  1.00 92.50           C
ATOM   4284  O   ALA A 281     -10.412  -3.805  21.309  1.00 92.50           O
ATOM   4285  HA  ALA A 281      -7.980  -4.304  20.605  1.00 92.50           H
ATOM   4286  CB  ALA A 281      -8.603  -3.746  18.629  1.00 92.50           C
ATOM   4287 1HB  ALA A 281      -7.582  -3.756  18.246  1.00 92.50           H
ATOM   4288 2HB  ALA A 281      -9.283  -4.109  17.859  1.00 92.50           H
ATOM   4289 3HB  ALA A 281      -8.877  -2.727  18.905  1.00 92.50           H
ATOM   4290  HN  ALA A 281      -8.152  -6.148  18.518  1.00 92.50           H
ATOM   4291  N   TYR A 282     -10.897  -5.615  20.044  1.00 91.06           N
ATOM   4292  CA  TYR A 282     -12.262  -5.728  20.530  1.00 91.06           C
ATOM   4293  C   TYR A 282     -12.337  -6.654  21.745  1.00 91.06           C
ATOM   4294  O   TYR A 282     -12.961  -6.316  22.750  1.00 91.06           O
ATOM   4295  HA  TYR A 282     -12.599  -4.732  20.819  1.00 91.06           H
ATOM   4296  CB  TYR A 282     -13.067  -6.343  19.384  1.00 91.06           C
ATOM   4297 1HB  TYR A 282     -12.878  -5.774  18.473  1.00 91.06           H
ATOM   4298 2HB  TYR A 282     -12.710  -7.357  19.206  1.00 91.06           H
ATOM   4299  CG  TYR A 282     -14.576  -6.386  19.636  1.00 91.06           C
ATOM   4300  CD1 TYR A 282     -15.172  -7.557  20.056  1.00 91.06           C
ATOM   4301  HD1 TYR A 282     -14.569  -8.452  20.207  1.00 91.06           H
ATOM   4302  CD2 TYR A 282     -15.340  -5.252  19.444  1.00 91.06           C
ATOM   4303  HD2 TYR A 282     -14.869  -4.327  19.113  1.00 91.06           H
ATOM   4304  CE1 TYR A 282     -16.592  -7.597  20.294  1.00 91.06           C
ATOM   4305  HE1 TYR A 282     -17.076  -8.516  20.625  1.00 91.06           H
ATOM   4306  CE2 TYR A 282     -16.759  -5.293  19.682  1.00 91.06           C
ATOM   4307  HE2 TYR A 282     -17.375  -4.405  19.534  1.00 91.06           H
ATOM   4308  CZ  TYR A 282     -17.316  -6.463  20.095  1.00 91.06           C
ATOM   4309  OH  TYR A 282     -18.656  -6.501  20.320  1.00 91.06           O
ATOM   4310  HH  TYR A 282     -18.924  -7.409  20.641  1.00 91.06           H
ATOM   4311  HN  TYR A 282     -10.627  -6.309  19.376  1.00 91.06           H
ATOM   4312  N   ALA A 283     -11.693  -7.804  21.613  1.00 91.98           N
ATOM   4313  CA  ALA A 283     -11.911  -8.895  22.547  1.00 91.98           C
ATOM   4314  C   ALA A 283     -10.822  -8.868  23.621  1.00 91.98           C
ATOM   4315  O   ALA A 283     -10.988  -9.446  24.694  1.00 91.98           O
ATOM   4316  HA  ALA A 283     -12.880  -8.738  23.021  1.00 91.98           H
ATOM   4317  CB  ALA A 283     -11.945 -10.221  21.785  1.00 91.98           C
ATOM   4318 1HB  ALA A 283     -12.755 -10.200  21.055  1.00 91.98           H
ATOM   4319 2HB  ALA A 283     -10.996 -10.369  21.270  1.00 91.98           H
ATOM   4320 3HB  ALA A 283     -12.109 -11.040  22.486  1.00 91.98           H
ATOM   4321  HN  ALA A 283     -11.033  -7.995  20.887  1.00 91.98           H
ATOM   4322  N   MET A 284      -9.731  -8.191  23.294  1.00 89.55           N
ATOM   4323  CA  MET A 284      -8.599  -8.113  24.202  1.00 89.55           C
ATOM   4324  C   MET A 284      -8.237  -9.495  24.748  1.00 89.55           C
ATOM   4325  O   MET A 284      -8.075  -9.668  25.955  1.00 89.55           O
ATOM   4326  HA  MET A 284      -7.773  -7.721  23.608  1.00 89.55           H
ATOM   4327  CB  MET A 284      -8.940  -7.178  25.365  1.00 89.55           C
ATOM   4328 1HB  MET A 284      -9.838  -7.535  25.871  1.00 89.55           H
ATOM   4329 2HB  MET A 284      -8.134  -7.194  26.098  1.00 89.55           H
ATOM   4330  CG  MET A 284      -9.161  -5.747  24.871  1.00 89.55           C
ATOM   4331 1HG  MET A 284      -8.231  -5.344  24.470  1.00 89.55           H
ATOM   4332 2HG  MET A 284      -9.887  -5.742  24.058  1.00 89.55           H
ATOM   4333  SD  MET A 284      -9.741  -4.721  26.212  1.00 89.55           S
ATOM   4334  CE  MET A 284     -11.480  -5.124  26.180  1.00 89.55           C
ATOM   4335 1HE  MET A 284     -11.896  -4.860  25.209  1.00 89.55           H
ATOM   4336 2HE  MET A 284     -11.608  -6.193  26.353  1.00 89.55           H
ATOM   4337 3HE  MET A 284     -11.996  -4.565  26.961  1.00 89.55           H
ATOM   4338  HN  MET A 284      -9.613  -7.703  22.430  1.00 89.55           H
ATOM   4339  N   PHE A 285      -8.120 -10.446  23.832  1.00 91.01           N
ATOM   4340  CA  PHE A 285      -7.956 -11.838  24.215  1.00 91.01           C
ATOM   4341  C   PHE A 285      -6.477 -12.192  24.376  1.00 91.01           C
ATOM   4342  O   PHE A 285      -6.141 -13.220  24.961  1.00 91.01           O
ATOM   4343  HA  PHE A 285      -8.466 -11.973  25.169  1.00 91.01           H
ATOM   4344  CB  PHE A 285      -8.551 -12.685  23.088  1.00 91.01           C
ATOM   4345 1HB  PHE A 285      -8.665 -13.710  23.439  1.00 91.01           H
ATOM   4346 2HB  PHE A 285      -9.550 -12.314  22.858  1.00 91.01           H
ATOM   4347  CG  PHE A 285      -7.717 -12.689  21.806  1.00 91.01           C
ATOM   4348  CD1 PHE A 285      -7.950 -11.761  20.839  1.00 91.01           C
ATOM   4349  HD1 PHE A 285      -8.732 -11.014  20.979  1.00 91.01           H
ATOM   4350  CD2 PHE A 285      -6.742 -13.621  21.632  1.00 91.01           C
ATOM   4351  HD2 PHE A 285      -6.555 -14.365  22.406  1.00 91.01           H
ATOM   4352  CE1 PHE A 285      -7.176 -11.765  19.649  1.00 91.01           C
ATOM   4353  HE1 PHE A 285      -7.363 -11.021  18.875  1.00 91.01           H
ATOM   4354  CE2 PHE A 285      -5.967 -13.625  20.442  1.00 91.01           C
ATOM   4355  HE2 PHE A 285      -5.186 -14.372  20.302  1.00 91.01           H
ATOM   4356  CZ  PHE A 285      -6.201 -12.697  19.475  1.00 91.01           C
ATOM   4357  HZ  PHE A 285      -5.606 -12.700  18.562  1.00 91.01           H
ATOM   4358  HN  PHE A 285      -8.136 -10.278  22.846  1.00 91.01           H
ATOM   4359  N   ILE A 286      -5.631 -11.320  23.845  1.00 91.76           N
ATOM   4360  CA  ILE A 286      -4.195 -11.514  23.947  1.00 91.76           C
ATOM   4361  C   ILE A 286      -3.696 -10.914  25.263  1.00 91.76           C
ATOM   4362  O   ILE A 286      -3.276  -9.759  25.303  1.00 91.76           O
ATOM   4363  HA  ILE A 286      -4.010 -12.588  23.965  1.00 91.76           H
ATOM   4364  CB  ILE A 286      -3.490 -10.954  22.710  1.00 91.76           C
ATOM   4365  HB  ILE A 286      -3.661  -9.878  22.677  1.00 91.76           H
ATOM   4366  CG1 ILE A 286      -4.080 -11.545  21.428  1.00 91.76           C
ATOM   4367 1HG1 ILE A 286      -3.824 -12.602  21.360  1.00 91.76           H
ATOM   4368 2HG1 ILE A 286      -5.168 -11.481  21.461  1.00 91.76           H
ATOM   4369  CG2 ILE A 286      -1.977 -11.168  22.797  1.00 91.76           C
ATOM   4370 1HG2 ILE A 286      -1.589 -10.662  23.680  1.00 91.76           H
ATOM   4371 2HG2 ILE A 286      -1.765 -12.235  22.867  1.00 91.76           H
ATOM   4372 3HG2 ILE A 286      -1.501 -10.761  21.905  1.00 91.76           H
ATOM   4373  CD1 ILE A 286      -3.558 -10.807  20.193  1.00 91.76           C
ATOM   4374 1HD1 ILE A 286      -3.837  -9.755  20.254  1.00 91.76           H
ATOM   4375 2HD1 ILE A 286      -2.473 -10.894  20.151  1.00 91.76           H
ATOM   4376 3HD1 ILE A 286      -3.994 -11.247  19.296  1.00 91.76           H
ATOM   4377  HN  ILE A 286      -5.913 -10.496  23.354  1.00 91.76           H
ATOM   4378  N   SER A 287      -3.759 -11.726  26.308  1.00 89.48           N
ATOM   4379  CA  SER A 287      -3.309 -11.294  27.620  1.00 89.48           C
ATOM   4380  C   SER A 287      -1.855 -11.717  27.840  1.00 89.48           C
ATOM   4381  O   SER A 287      -1.184 -11.205  28.735  1.00 89.48           O
ATOM   4382  HA  SER A 287      -3.394 -10.208  27.611  1.00 89.48           H
ATOM   4383  CB  SER A 287      -4.200 -11.866  28.725  1.00 89.48           C
ATOM   4384 1HB  SER A 287      -3.842 -11.520  29.695  1.00 89.48           H
ATOM   4385 2HB  SER A 287      -5.214 -11.485  28.605  1.00 89.48           H
ATOM   4386  OG  SER A 287      -4.223 -13.291  28.708  1.00 89.48           O
ATOM   4387  HG  SER A 287      -4.835 -13.631  29.422  1.00 89.48           H
ATOM   4388  HN  SER A 287      -4.109 -12.662  26.269  1.00 89.48           H
ATOM   4389  N   ASN A 288      -1.410 -12.647  27.007  1.00 91.94           N
ATOM   4390  CA  ASN A 288      -0.094 -13.239  27.180  1.00 91.94           C
ATOM   4391  C   ASN A 288       0.949 -12.365  26.482  1.00 91.94           C
ATOM   4392  O   ASN A 288       0.833 -12.086  25.290  1.00 91.94           O
ATOM   4393  HA  ASN A 288       0.058 -13.289  28.258  1.00 91.94           H
ATOM   4394  CB  ASN A 288      -0.033 -14.636  26.559  1.00 91.94           C
ATOM   4395 1HB  ASN A 288      -0.867 -15.236  26.921  1.00 91.94           H
ATOM   4396 2HB  ASN A 288      -0.141 -14.561  25.476  1.00 91.94           H
ATOM   4397  CG  ASN A 288       1.288 -15.330  26.899  1.00 91.94           C
ATOM   4398  OD1 ASN A 288       2.367 -14.791  26.715  1.00 91.94           O
ATOM   4399  ND2 ASN A 288       1.142 -16.552  27.403  1.00 91.94           N
ATOM   4400 1HD2 ASN A 288       0.227 -16.935  27.529  1.00 91.94           H
ATOM   4401 2HD2 ASN A 288       1.948 -17.087  27.657  1.00 91.94           H
ATOM   4402  HN  ASN A 288      -1.931 -12.995  26.228  1.00 91.94           H
ATOM   4403  N   CYS A 289       1.945 -11.956  27.255  1.00 91.36           N
ATOM   4404  CA  CYS A 289       2.938 -11.017  26.762  1.00 91.36           C
ATOM   4405  C   CYS A 289       3.756 -11.711  25.672  1.00 91.36           C
ATOM   4406  O   CYS A 289       4.143 -11.083  24.687  1.00 91.36           O
ATOM   4407  HA  CYS A 289       2.390 -10.168  26.354  1.00 91.36           H
ATOM   4408  CB  CYS A 289       3.824 -10.487  27.891  1.00 91.36           C
ATOM   4409 1HB  CYS A 289       3.209 -10.010  28.654  1.00 91.36           H
ATOM   4410 2HB  CYS A 289       4.346 -11.313  28.373  1.00 91.36           H
ATOM   4411  SG  CYS A 289       5.036  -9.287  27.225  1.00 91.36           S
ATOM   4412  HN  CYS A 289       2.078 -12.255  28.200  1.00 91.36           H
ATOM   4413  N   ALA A 290       3.996 -12.997  25.884  1.00 92.93           N
ATOM   4414  CA  ALA A 290       4.810 -13.769  24.961  1.00 92.93           C
ATOM   4415  C   ALA A 290       4.114 -13.825  23.599  1.00 92.93           C
ATOM   4416  O   ALA A 290       4.747 -13.614  22.566  1.00 92.93           O
ATOM   4417  HA  ALA A 290       5.765 -13.255  24.851  1.00 92.93           H
ATOM   4418  CB  ALA A 290       5.063 -15.160  25.544  1.00 92.93           C
ATOM   4419 1HB  ALA A 290       5.584 -15.066  26.496  1.00 92.93           H
ATOM   4420 2HB  ALA A 290       4.110 -15.667  25.700  1.00 92.93           H
ATOM   4421 3HB  ALA A 290       5.673 -15.739  24.851  1.00 92.93           H
ATOM   4422  HN  ALA A 290       3.645 -13.509  26.668  1.00 92.93           H
ATOM   4423  N   VAL A 291       2.821 -14.110  23.642  1.00 93.58           N
ATOM   4424  CA  VAL A 291       2.031 -14.187  22.425  1.00 93.58           C
ATOM   4425  C   VAL A 291       1.998 -12.811  21.756  1.00 93.58           C
ATOM   4426  O   VAL A 291       2.154 -12.705  20.540  1.00 93.58           O
ATOM   4427  HA  VAL A 291       2.525 -14.891  21.756  1.00 93.58           H
ATOM   4428  CB  VAL A 291       0.636 -14.732  22.740  1.00 93.58           C
ATOM   4429  HB  VAL A 291       0.171 -14.063  23.464  1.00 93.58           H
ATOM   4430  CG1 VAL A 291      -0.240 -14.752  21.486  1.00 93.58           C
ATOM   4431 1HG1 VAL A 291      -0.341 -13.739  21.097  1.00 93.58           H
ATOM   4432 2HG1 VAL A 291       0.221 -15.387  20.731  1.00 93.58           H
ATOM   4433 3HG1 VAL A 291      -1.226 -15.144  21.739  1.00 93.58           H
ATOM   4434  CG2 VAL A 291       0.721 -16.123  23.372  1.00 93.58           C
ATOM   4435 1HG2 VAL A 291       1.216 -16.806  22.682  1.00 93.58           H
ATOM   4436 2HG2 VAL A 291       1.292 -16.067  24.299  1.00 93.58           H
ATOM   4437 3HG2 VAL A 291      -0.284 -16.487  23.586  1.00 93.58           H
ATOM   4438  HN  VAL A 291       2.315 -14.287  24.486  1.00 93.58           H
ATOM   4439  N   SER A 292       1.794 -11.793  22.579  1.00 93.16           N
ATOM   4440  CA  SER A 292       1.700 -10.433  22.077  1.00 93.16           C
ATOM   4441  C   SER A 292       3.004 -10.042  21.378  1.00 93.16           C
ATOM   4442  O   SER A 292       2.981  -9.432  20.310  1.00 93.16           O
ATOM   4443  HA  SER A 292       0.874 -10.443  21.366  1.00 93.16           H
ATOM   4444  CB  SER A 292       1.388  -9.449  23.206  1.00 93.16           C
ATOM   4445 1HB  SER A 292       0.540  -9.818  23.784  1.00 93.16           H
ATOM   4446 2HB  SER A 292       2.238  -9.397  23.887  1.00 93.16           H
ATOM   4447  OG  SER A 292       1.095  -8.145  22.713  1.00 93.16           O
ATOM   4448  HG  SER A 292       0.191  -8.136  22.285  1.00 93.16           H
ATOM   4449  HN  SER A 292       1.693 -11.886  23.569  1.00 93.16           H
ATOM   4450  N   THR A 293       4.110 -10.409  22.009  1.00 92.95           N
ATOM   4451  CA  THR A 293       5.420 -10.073  21.480  1.00 92.95           C
ATOM   4452  C   THR A 293       5.608 -10.688  20.092  1.00 92.95           C
ATOM   4453  O   THR A 293       6.074 -10.019  19.170  1.00 92.95           O
ATOM   4454  HA  THR A 293       5.476  -8.991  21.360  1.00 92.95           H
ATOM   4455  CB  THR A 293       6.471 -10.529  22.494  1.00 92.95           C
ATOM   4456  HB  THR A 293       6.379 -11.596  22.697  1.00 92.95           H
ATOM   4457  OG1 THR A 293       6.269  -9.671  23.614  1.00 92.95           O
ATOM   4458  HG1 THR A 293       5.694 -10.126  24.294  1.00 92.95           H
ATOM   4459  CG2 THR A 293       7.898 -10.217  22.039  1.00 92.95           C
ATOM   4460 1HG2 THR A 293       8.009  -9.142  21.901  1.00 92.95           H
ATOM   4461 2HG2 THR A 293       8.098 -10.727  21.096  1.00 92.95           H
ATOM   4462 3HG2 THR A 293       8.604 -10.562  22.795  1.00 92.95           H
ATOM   4463  HN  THR A 293       4.119 -10.925  22.866  1.00 92.95           H
ATOM   4464  N   ASN A 294       5.236 -11.955  19.986  1.00 94.12           N
ATOM   4465  CA  ASN A 294       5.415 -12.686  18.743  1.00 94.12           C
ATOM   4466  C   ASN A 294       4.527 -12.069  17.661  1.00 94.12           C
ATOM   4467  O   ASN A 294       4.931 -11.968  16.503  1.00 94.12           O
ATOM   4468  HA  ASN A 294       6.476 -12.600  18.510  1.00 94.12           H
ATOM   4469  CB  ASN A 294       5.013 -14.154  18.904  1.00 94.12           C
ATOM   4470 1HB  ASN A 294       4.046 -14.217  19.402  1.00 94.12           H
ATOM   4471 2HB  ASN A 294       4.897 -14.613  17.922  1.00 94.12           H
ATOM   4472  CG  ASN A 294       6.060 -14.923  19.712  1.00 94.12           C
ATOM   4473  OD1 ASN A 294       7.197 -14.506  19.860  1.00 94.12           O
ATOM   4474  ND2 ASN A 294       5.615 -16.067  20.225  1.00 94.12           N
ATOM   4475 1HD2 ASN A 294       4.670 -16.351  20.066  1.00 94.12           H
ATOM   4476 2HD2 ASN A 294       6.225 -16.642  20.769  1.00 94.12           H
ATOM   4477  HN  ASN A 294       4.820 -12.480  20.728  1.00 94.12           H
ATOM   4478  N   ILE A 295       3.333 -11.672  18.076  1.00 93.75           N
ATOM   4479  CA  ILE A 295       2.365 -11.112  17.147  1.00 93.75           C
ATOM   4480  C   ILE A 295       2.900  -9.788  16.598  1.00 93.75           C
ATOM   4481  O   ILE A 295       2.746  -9.496  15.413  1.00 93.75           O
ATOM   4482  HA  ILE A 295       2.264 -11.813  16.319  1.00 93.75           H
ATOM   4483  CB  ILE A 295       0.992 -10.993  17.811  1.00 93.75           C
ATOM   4484  HB  ILE A 295       1.132 -10.594  18.816  1.00 93.75           H
ATOM   4485  CG1 ILE A 295       0.333 -12.366  17.958  1.00 93.75           C
ATOM   4486 1HG1 ILE A 295       0.068 -12.754  16.974  1.00 93.75           H
ATOM   4487 2HG1 ILE A 295       1.042 -13.069  18.397  1.00 93.75           H
ATOM   4488  CG2 ILE A 295       0.100 -10.008  17.053  1.00 93.75           C
ATOM   4489 1HG2 ILE A 295       0.570  -9.025  17.045  1.00 93.75           H
ATOM   4490 2HG2 ILE A 295      -0.036 -10.355  16.029  1.00 93.75           H
ATOM   4491 3HG2 ILE A 295      -0.870  -9.943  17.546  1.00 93.75           H
ATOM   4492  CD1 ILE A 295      -0.918 -12.283  18.834  1.00 93.75           C
ATOM   4493 1HD1 ILE A 295      -0.646 -11.919  19.824  1.00 93.75           H
ATOM   4494 2HD1 ILE A 295      -1.635 -11.599  18.379  1.00 93.75           H
ATOM   4495 3HD1 ILE A 295      -1.367 -13.273  18.922  1.00 93.75           H
ATOM   4496  HN  ILE A 295       3.024 -11.728  19.025  1.00 93.75           H
ATOM   4497  N   ASP A 296       3.516  -9.021  17.486  1.00 93.30           N
ATOM   4498  CA  ASP A 296       4.055  -7.725  17.110  1.00 93.30           C
ATOM   4499  C   ASP A 296       5.203  -7.923  16.118  1.00 93.30           C
ATOM   4500  O   ASP A 296       5.333  -7.169  15.155  1.00 93.30           O
ATOM   4501  HA  ASP A 296       3.216  -7.182  16.674  1.00 93.30           H
ATOM   4502  CB  ASP A 296       4.605  -6.983  18.329  1.00 93.30           C
ATOM   4503 1HB  ASP A 296       5.288  -7.632  18.876  1.00 93.30           H
ATOM   4504 2HB  ASP A 296       5.182  -6.117  18.002  1.00 93.30           H
ATOM   4505  CG  ASP A 296       3.473  -6.530  19.253  1.00 93.30           C
ATOM   4506  OD1 ASP A 296       2.325  -6.482  18.761  1.00 93.30           O
ATOM   4507  OD2 ASP A 296       3.781  -6.241  20.429  1.00 93.30           O
ATOM   4508  HN  ASP A 296       3.650  -9.272  18.444  1.00 93.30           H
ATOM   4509  N   ILE A 297       6.006  -8.941  16.388  1.00 94.16           N
ATOM   4510  CA  ILE A 297       7.107  -9.281  15.502  1.00 94.16           C
ATOM   4511  C   ILE A 297       6.550  -9.686  14.136  1.00 94.16           C
ATOM   4512  O   ILE A 297       7.059  -9.256  13.102  1.00 94.16           O
ATOM   4513  HA  ILE A 297       7.714  -8.385  15.376  1.00 94.16           H
ATOM   4514  CB  ILE A 297       8.000 -10.346  16.142  1.00 94.16           C
ATOM   4515  HB  ILE A 297       7.362 -11.139  16.530  1.00 94.16           H
ATOM   4516  CG1 ILE A 297       8.777  -9.770  17.327  1.00 94.16           C
ATOM   4517 1HG1 ILE A 297       9.523  -9.061  16.968  1.00 94.16           H
ATOM   4518 2HG1 ILE A 297       8.099  -9.217  17.977  1.00 94.16           H
ATOM   4519  CG2 ILE A 297       8.927 -10.980  15.103  1.00 94.16           C
ATOM   4520 1HG2 ILE A 297       8.330 -11.449  14.321  1.00 94.16           H
ATOM   4521 2HG2 ILE A 297       9.561 -10.210  14.663  1.00 94.16           H
ATOM   4522 3HG2 ILE A 297       9.551 -11.733  15.584  1.00 94.16           H
ATOM   4523  CD1 ILE A 297       9.463 -10.881  18.125  1.00 94.16           C
ATOM   4524 1HD1 ILE A 297       8.712 -11.574  18.503  1.00 94.16           H
ATOM   4525 2HD1 ILE A 297      10.158 -11.416  17.478  1.00 94.16           H
ATOM   4526 3HD1 ILE A 297      10.008 -10.444  18.962  1.00 94.16           H
ATOM   4527  HN  ILE A 297       5.915  -9.528  17.193  1.00 94.16           H
ATOM   4528  N   CYS A 298       5.511 -10.507  14.175  1.00 94.11           N
ATOM   4529  CA  CYS A 298       4.876 -10.969  12.953  1.00 94.11           C
ATOM   4530  C   CYS A 298       4.396  -9.746  12.169  1.00 94.11           C
ATOM   4531  O   CYS A 298       4.519  -9.701  10.946  1.00 94.11           O
ATOM   4532  HA  CYS A 298       5.635 -11.516  12.393  1.00 94.11           H
ATOM   4533  CB  CYS A 298       3.733 -11.945  13.243  1.00 94.11           C
ATOM   4534 1HB  CYS A 298       3.100 -11.550  14.037  1.00 94.11           H
ATOM   4535 2HB  CYS A 298       3.105 -12.055  12.359  1.00 94.11           H
ATOM   4536  SG  CYS A 298       4.410 -13.573  13.735  1.00 94.11           S
ATOM   4537  HG  CYS A 298       4.764 -13.210  14.965  1.00 94.11           H
ATOM   4538  HN  CYS A 298       5.106 -10.856  15.020  1.00 94.11           H
ATOM   4539  N   PHE A 299       3.860  -8.784  12.905  1.00 94.03           N
ATOM   4540  CA  PHE A 299       3.362  -7.564  12.293  1.00 94.03           C
ATOM   4541  C   PHE A 299       4.469  -6.847  11.518  1.00 94.03           C
ATOM   4542  O   PHE A 299       4.265  -6.432  10.378  1.00 94.03           O
ATOM   4543  HA  PHE A 299       2.565  -7.848  11.606  1.00 94.03           H
ATOM   4544  CB  PHE A 299       2.883  -6.658  13.429  1.00 94.03           C
ATOM   4545 1HB  PHE A 299       2.110  -7.179  13.995  1.00 94.03           H
ATOM   4546 2HB  PHE A 299       3.713  -6.479  14.113  1.00 94.03           H
ATOM   4547  CG  PHE A 299       2.329  -5.311  12.960  1.00 94.03           C
ATOM   4548  CD1 PHE A 299       3.146  -4.226  12.891  1.00 94.03           C
ATOM   4549  HD1 PHE A 299       4.196  -4.316  13.170  1.00 94.03           H
ATOM   4550  CD2 PHE A 299       1.019  -5.199  12.611  1.00 94.03           C
ATOM   4551  HD2 PHE A 299       0.364  -6.068  12.667  1.00 94.03           H
ATOM   4552  CE1 PHE A 299       2.632  -2.976  12.455  1.00 94.03           C
ATOM   4553  HE1 PHE A 299       3.287  -2.107  12.400  1.00 94.03           H
ATOM   4554  CE2 PHE A 299       0.505  -3.949  12.176  1.00 94.03           C
ATOM   4555  HE2 PHE A 299      -0.545  -3.859  11.896  1.00 94.03           H
ATOM   4556  CZ  PHE A 299       1.322  -2.864  12.107  1.00 94.03           C
ATOM   4557  HZ  PHE A 299       0.927  -1.905  11.772  1.00 94.03           H
ATOM   4558  HN  PHE A 299       3.764  -8.828  13.899  1.00 94.03           H
ATOM   4559  N   GLN A 300       5.618  -6.724  12.167  1.00 92.91           N
ATOM   4560  CA  GLN A 300       6.734  -6.001  11.582  1.00 92.91           C
ATOM   4561  C   GLN A 300       7.208  -6.700  10.306  1.00 92.91           C
ATOM   4562  O   GLN A 300       7.471  -6.047   9.297  1.00 92.91           O
ATOM   4563  HA  GLN A 300       6.344  -5.013  11.340  1.00 92.91           H
ATOM   4564  CB  GLN A 300       7.880  -5.856  12.586  1.00 92.91           C
ATOM   4565 1HB  GLN A 300       8.114  -6.829  13.019  1.00 92.91           H
ATOM   4566 2HB  GLN A 300       8.777  -5.513  12.071  1.00 92.91           H
ATOM   4567  CG  GLN A 300       7.514  -4.871  13.697  1.00 92.91           C
ATOM   4568 1HG  GLN A 300       6.985  -4.018  13.272  1.00 92.91           H
ATOM   4569 2HG  GLN A 300       6.834  -5.349  14.402  1.00 92.91           H
ATOM   4570  CD  GLN A 300       8.764  -4.387  14.434  1.00 92.91           C
ATOM   4571  OE1 GLN A 300       9.886  -4.721  14.092  1.00 92.91           O
ATOM   4572  NE2 GLN A 300       8.508  -3.583  15.463  1.00 92.91           N
ATOM   4573 1HE2 GLN A 300       7.564  -3.348  15.691  1.00 92.91           H
ATOM   4574 2HE2 GLN A 300       9.261  -3.214  16.008  1.00 92.91           H
ATOM   4575  HN  GLN A 300       5.791  -7.106  13.075  1.00 92.91           H
ATOM   4576  N   VAL A 301       7.303  -8.019  10.392  1.00 93.97           N
ATOM   4577  CA  VAL A 301       7.805  -8.807   9.279  1.00 93.97           C
ATOM   4578  C   VAL A 301       6.874  -8.636   8.078  1.00 93.97           C
ATOM   4579  O   VAL A 301       7.324  -8.315   6.979  1.00 93.97           O
ATOM   4580  HA  VAL A 301       8.789  -8.418   9.018  1.00 93.97           H
ATOM   4581  CB  VAL A 301       7.970 -10.267   9.705  1.00 93.97           C
ATOM   4582  HB  VAL A 301       7.016 -10.609  10.107  1.00 93.97           H
ATOM   4583  CG1 VAL A 301       8.319 -11.152   8.506  1.00 93.97           C
ATOM   4584 1HG1 VAL A 301       7.521 -11.091   7.766  1.00 93.97           H
ATOM   4585 2HG1 VAL A 301       9.253 -10.809   8.062  1.00 93.97           H
ATOM   4586 3HG1 VAL A 301       8.430 -12.184   8.837  1.00 93.97           H
ATOM   4587  CG2 VAL A 301       9.021 -10.401  10.809  1.00 93.97           C
ATOM   4588 1HG2 VAL A 301       9.980 -10.033  10.445  1.00 93.97           H
ATOM   4589 2HG2 VAL A 301       8.713  -9.817  11.676  1.00 93.97           H
ATOM   4590 3HG2 VAL A 301       9.118 -11.449  11.093  1.00 93.97           H
ATOM   4591  HN  VAL A 301       7.045  -8.546  11.201  1.00 93.97           H
ATOM   4592  N   THR A 302       5.591  -8.858   8.327  1.00 93.35           N
ATOM   4593  CA  THR A 302       4.606  -8.829   7.260  1.00 93.35           C
ATOM   4594  C   THR A 302       4.463  -7.411   6.704  1.00 93.35           C
ATOM   4595  O   THR A 302       4.232  -7.228   5.510  1.00 93.35           O
ATOM   4596  HA  THR A 302       4.963  -9.458   6.444  1.00 93.35           H
ATOM   4597  CB  THR A 302       3.297  -9.400   7.810  1.00 93.35           C
ATOM   4598  HB  THR A 302       2.522  -9.405   7.043  1.00 93.35           H
ATOM   4599  OG1 THR A 302       3.023  -8.600   8.956  1.00 93.35           O
ATOM   4600  HG1 THR A 302       3.395  -9.037   9.775  1.00 93.35           H
ATOM   4601  CG2 THR A 302       3.465 -10.813   8.373  1.00 93.35           C
ATOM   4602 1HG2 THR A 302       4.192 -10.796   9.185  1.00 93.35           H
ATOM   4603 2HG2 THR A 302       3.818 -11.478   7.585  1.00 93.35           H
ATOM   4604 3HG2 THR A 302       2.507 -11.171   8.749  1.00 93.35           H
ATOM   4605  HN  THR A 302       5.224  -9.055   9.236  1.00 93.35           H
ATOM   4606  N   GLN A 303       4.608  -6.442   7.597  1.00 91.88           N
ATOM   4607  CA  GLN A 303       4.563  -5.045   7.199  1.00 91.88           C
ATOM   4608  C   GLN A 303       5.671  -4.746   6.188  1.00 91.88           C
ATOM   4609  O   GLN A 303       5.448  -4.034   5.209  1.00 91.88           O
ATOM   4610  HA  GLN A 303       3.588  -4.908   6.732  1.00 91.88           H
ATOM   4611  CB  GLN A 303       4.669  -4.125   8.417  1.00 91.88           C
ATOM   4612 1HB  GLN A 303       3.836  -4.314   9.094  1.00 91.88           H
ATOM   4613 2HB  GLN A 303       5.583  -4.347   8.967  1.00 91.88           H
ATOM   4614  CG  GLN A 303       4.666  -2.655   7.995  1.00 91.88           C
ATOM   4615 1HG  GLN A 303       5.645  -2.385   7.597  1.00 91.88           H
ATOM   4616 2HG  GLN A 303       3.944  -2.504   7.193  1.00 91.88           H
ATOM   4617  CD  GLN A 303       4.321  -1.746   9.176  1.00 91.88           C
ATOM   4618  OE1 GLN A 303       5.177  -1.314   9.931  1.00 91.88           O
ATOM   4619  NE2 GLN A 303       3.023  -1.480   9.294  1.00 91.88           N
ATOM   4620 1HE2 GLN A 303       2.373  -1.867   8.640  1.00 91.88           H
ATOM   4621 2HE2 GLN A 303       2.698  -0.894  10.036  1.00 91.88           H
ATOM   4622  HN  GLN A 303       4.753  -6.599   8.574  1.00 91.88           H
ATOM   4623  N   THR A 304       6.842  -5.303   6.458  1.00 92.01           N
ATOM   4624  CA  THR A 304       8.005  -5.043   5.627  1.00 92.01           C
ATOM   4625  C   THR A 304       7.813  -5.652   4.236  1.00 92.01           C
ATOM   4626  O   THR A 304       8.208  -5.057   3.234  1.00 92.01           O
ATOM   4627  HA  THR A 304       8.099  -3.965   5.494  1.00 92.01           H
ATOM   4628  CB  THR A 304       9.239  -5.577   6.358  1.00 92.01           C
ATOM   4629  HB  THR A 304       9.209  -6.664   6.428  1.00 92.01           H
ATOM   4630  OG1 THR A 304       9.234  -4.880   7.601  1.00 92.01           O
ATOM   4631  HG1 THR A 304       8.827  -5.452   8.313  1.00 92.01           H
ATOM   4632  CG2 THR A 304      10.547  -5.143   5.693  1.00 92.01           C
ATOM   4633 1HG2 THR A 304      10.606  -4.055   5.684  1.00 92.01           H
ATOM   4634 2HG2 THR A 304      10.575  -5.518   4.670  1.00 92.01           H
ATOM   4635 3HG2 THR A 304      11.390  -5.549   6.252  1.00 92.01           H
ATOM   4636  HN  THR A 304       7.003  -5.922   7.228  1.00 92.01           H
ATOM   4637  N   ILE A 305       7.206  -6.829   4.219  1.00 92.03           N
ATOM   4638  CA  ILE A 305       6.906  -7.498   2.964  1.00 92.03           C
ATOM   4639  C   ILE A 305       5.939  -6.636   2.150  1.00 92.03           C
ATOM   4640  O   ILE A 305       6.081  -6.519   0.934  1.00 92.03           O
ATOM   4641  HA  ILE A 305       7.840  -7.587   2.410  1.00 92.03           H
ATOM   4642  CB  ILE A 305       6.396  -8.917   3.223  1.00 92.03           C
ATOM   4643  HB  ILE A 305       5.574  -8.860   3.936  1.00 92.03           H
ATOM   4644  CG1 ILE A 305       7.485  -9.785   3.857  1.00 92.03           C
ATOM   4645 1HG1 ILE A 305       8.249 -10.017   3.114  1.00 92.03           H
ATOM   4646 2HG1 ILE A 305       7.977  -9.231   4.657  1.00 92.03           H
ATOM   4647  CG2 ILE A 305       5.840  -9.542   1.942  1.00 92.03           C
ATOM   4648 1HG2 ILE A 305       5.013  -8.935   1.571  1.00 92.03           H
ATOM   4649 2HG2 ILE A 305       6.625  -9.585   1.187  1.00 92.03           H
ATOM   4650 3HG2 ILE A 305       5.484 -10.550   2.154  1.00 92.03           H
ATOM   4651  CD1 ILE A 305       6.898 -11.083   4.414  1.00 92.03           C
ATOM   4652 1HD1 ILE A 305       6.152 -10.847   5.174  1.00 92.03           H
ATOM   4653 2HD1 ILE A 305       6.429 -11.645   3.607  1.00 92.03           H
ATOM   4654 3HD1 ILE A 305       7.693 -11.680   4.859  1.00 92.03           H
ATOM   4655  HN  ILE A 305       6.922  -7.324   5.040  1.00 92.03           H
ATOM   4656  N   ALA A 306       4.979  -6.055   2.854  1.00 90.02           N
ATOM   4657  CA  ALA A 306       3.957  -5.252   2.205  1.00 90.02           C
ATOM   4658  C   ALA A 306       4.613  -4.040   1.540  1.00 90.02           C
ATOM   4659  O   ALA A 306       4.198  -3.619   0.461  1.00 90.02           O
ATOM   4660  HA  ALA A 306       3.489  -5.868   1.436  1.00 90.02           H
ATOM   4661  CB  ALA A 306       2.894  -4.851   3.230  1.00 90.02           C
ATOM   4662 1HB  ALA A 306       2.439  -5.747   3.651  1.00 90.02           H
ATOM   4663 2HB  ALA A 306       3.360  -4.271   4.027  1.00 90.02           H
ATOM   4664 3HB  ALA A 306       2.128  -4.248   2.742  1.00 90.02           H
ATOM   4665  HN  ALA A 306       4.892  -6.126   3.848  1.00 90.02           H
ATOM   4666  N   PHE A 307       5.626  -3.513   2.212  1.00 89.74           N
ATOM   4667  CA  PHE A 307       6.301  -2.319   1.733  1.00 89.74           C
ATOM   4668  C   PHE A 307       7.151  -2.628   0.498  1.00 89.74           C
ATOM   4669  O   PHE A 307       7.282  -1.792  -0.394  1.00 89.74           O
ATOM   4670  HA  PHE A 307       5.531  -1.595   1.469  1.00 89.74           H
ATOM   4671  CB  PHE A 307       7.218  -1.840   2.861  1.00 89.74           C
ATOM   4672 1HB  PHE A 307       7.815  -2.682   3.212  1.00 89.74           H
ATOM   4673 2HB  PHE A 307       7.912  -1.101   2.462  1.00 89.74           H
ATOM   4674  CG  PHE A 307       6.474  -1.230   4.050  1.00 89.74           C
ATOM   4675  CD1 PHE A 307       5.114  -1.216   4.067  1.00 89.74           C
ATOM   4676  HD1 PHE A 307       4.554  -1.639   3.233  1.00 89.74           H
ATOM   4677  CD2 PHE A 307       7.172  -0.702   5.091  1.00 89.74           C
ATOM   4678  HD2 PHE A 307       8.262  -0.714   5.077  1.00 89.74           H
ATOM   4679  CE1 PHE A 307       4.423  -0.649   5.171  1.00 89.74           C
ATOM   4680  HE1 PHE A 307       3.333  -0.637   5.184  1.00 89.74           H
ATOM   4681  CE2 PHE A 307       6.481  -0.136   6.195  1.00 89.74           C
ATOM   4682  HE2 PHE A 307       7.041   0.287   7.029  1.00 89.74           H
ATOM   4683  CZ  PHE A 307       5.122  -0.121   6.211  1.00 89.74           C
ATOM   4684  HZ  PHE A 307       4.592   0.313   7.059  1.00 89.74           H
ATOM   4685  HN  PHE A 307       5.985  -3.887   3.067  1.00 89.74           H
ATOM   4686  N   PHE A 308       7.705  -3.831   0.487  1.00 89.03           N
ATOM   4687  CA  PHE A 308       8.575  -4.244  -0.602  1.00 89.03           C
ATOM   4688  C   PHE A 308       7.820  -4.254  -1.933  1.00 89.03           C
ATOM   4689  O   PHE A 308       8.432  -4.185  -2.998  1.00 89.03           O
ATOM   4690  HA  PHE A 308       9.391  -3.524  -0.654  1.00 89.03           H
ATOM   4691  CB  PHE A 308       9.044  -5.665  -0.284  1.00 89.03           C
ATOM   4692 1HB  PHE A 308       9.358  -5.709   0.758  1.00 89.03           H
ATOM   4693 2HB  PHE A 308       8.202  -6.348  -0.393  1.00 89.03           H
ATOM   4694  CG  PHE A 308      10.194  -6.153  -1.169  1.00 89.03           C
ATOM   4695  CD1 PHE A 308       9.940  -6.976  -2.221  1.00 89.03           C
ATOM   4696  HD1 PHE A 308       8.918  -7.289  -2.434  1.00 89.03           H
ATOM   4697  CD2 PHE A 308      11.469  -5.763  -0.903  1.00 89.03           C
ATOM   4698  HD2 PHE A 308      11.673  -5.103  -0.059  1.00 89.03           H
ATOM   4699  CE1 PHE A 308      11.007  -7.429  -3.042  1.00 89.03           C
ATOM   4700  HE1 PHE A 308      10.804  -8.089  -3.885  1.00 89.03           H
ATOM   4701  CE2 PHE A 308      12.536  -6.215  -1.723  1.00 89.03           C
ATOM   4702  HE2 PHE A 308      13.558  -5.903  -1.510  1.00 89.03           H
ATOM   4703  CZ  PHE A 308      12.282  -7.039  -2.776  1.00 89.03           C
ATOM   4704  HZ  PHE A 308      13.101  -7.386  -3.406  1.00 89.03           H
ATOM   4705  HN  PHE A 308       7.569  -4.517   1.202  1.00 89.03           H
ATOM   4706  N   HIS A 309       6.502  -4.341  -1.829  1.00 85.82           N
ATOM   4707  CA  HIS A 309       5.659  -4.375  -3.011  1.00 85.82           C
ATOM   4708  C   HIS A 309       5.873  -3.102  -3.832  1.00 85.82           C
ATOM   4709  O   HIS A 309       5.882  -3.145  -5.061  1.00 85.82           O
ATOM   4710  HA  HIS A 309       5.980  -5.235  -3.600  1.00 85.82           H
ATOM   4711  CB  HIS A 309       4.194  -4.594  -2.628  1.00 85.82           C
ATOM   4712 1HB  HIS A 309       4.116  -5.509  -2.040  1.00 85.82           H
ATOM   4713 2HB  HIS A 309       3.871  -3.775  -1.985  1.00 85.82           H
ATOM   4714  CG  HIS A 309       3.257  -4.689  -3.808  1.00 85.82           C
ATOM   4715  ND1 HIS A 309       2.649  -3.582  -4.374  1.00 85.82           N
ATOM   4716  HD1 HIS A 309       2.761  -2.635  -4.072  1.00 85.82           H
ATOM   4717  CD2 HIS A 309       2.832  -5.769  -4.525  1.00 85.82           C
ATOM   4718  HD2 HIS A 309       3.120  -6.805  -4.346  1.00 85.82           H
ATOM   4719  CE1 HIS A 309       1.894  -3.989  -5.383  1.00 85.82           C
ATOM   4720  HE1 HIS A 309       1.288  -3.352  -6.027  1.00 85.82           H
ATOM   4721  NE2 HIS A 309       2.008  -5.345  -5.474  1.00 85.82           N
ATOM   4722  HN  HIS A 309       6.012  -4.387  -0.958  1.00 85.82           H
ATOM   4723  N   SER A 310       6.040  -1.998  -3.118  1.00 85.20           N
ATOM   4724  CA  SER A 310       6.035  -0.690  -3.751  1.00 85.20           C
ATOM   4725  C   SER A 310       7.293  -0.516  -4.603  1.00 85.20           C
ATOM   4726  O   SER A 310       7.378   0.409  -5.411  1.00 85.20           O
ATOM   4727  HA  SER A 310       5.143  -0.676  -4.378  1.00 85.20           H
ATOM   4728  CB  SER A 310       5.941   0.426  -2.709  1.00 85.20           C
ATOM   4729 1HB  SER A 310       6.694   0.266  -1.938  1.00 85.20           H
ATOM   4730 2HB  SER A 310       6.166   1.383  -3.181  1.00 85.20           H
ATOM   4731  OG  SER A 310       4.651   0.487  -2.106  1.00 85.20           O
ATOM   4732  HG  SER A 310       3.994   0.888  -2.744  1.00 85.20           H
ATOM   4733  HN  SER A 310       6.177  -1.987  -2.128  1.00 85.20           H
ATOM   4734  N   CYS A 311       8.240  -1.419  -4.395  1.00 87.61           N
ATOM   4735  CA  CYS A 311       9.465  -1.414  -5.177  1.00 87.61           C
ATOM   4736  C   CYS A 311       9.336  -2.469  -6.278  1.00 87.61           C
ATOM   4737  O   CYS A 311      10.160  -2.524  -7.189  1.00 87.61           O
ATOM   4738  HA  CYS A 311       9.558  -0.416  -5.606  1.00 87.61           H
ATOM   4739  CB  CYS A 311      10.697  -1.650  -4.301  1.00 87.61           C
ATOM   4740 1HB  CYS A 311      11.604  -1.498  -4.886  1.00 87.61           H
ATOM   4741 2HB  CYS A 311      10.718  -0.927  -3.486  1.00 87.61           H
ATOM   4742  SG  CYS A 311      10.668  -3.351  -3.627  1.00 87.61           S
ATOM   4743  HG  CYS A 311      11.854  -3.284  -3.029  1.00 87.61           H
ATOM   4744  HN  CYS A 311       8.181  -2.143  -3.707  1.00 87.61           H
ATOM   4745  N   LEU A 312       8.295  -3.280  -6.157  1.00 84.81           N
ATOM   4746  CA  LEU A 312       8.132  -4.424  -7.037  1.00 84.81           C
ATOM   4747  C   LEU A 312       7.420  -3.981  -8.316  1.00 84.81           C
ATOM   4748  O   LEU A 312       7.673  -4.522  -9.392  1.00 84.81           O
ATOM   4749  HA  LEU A 312       9.129  -4.778  -7.302  1.00 84.81           H
ATOM   4750  CB  LEU A 312       7.426  -5.567  -6.305  1.00 84.81           C
ATOM   4751 1HB  LEU A 312       6.585  -5.152  -5.750  1.00 84.81           H
ATOM   4752 2HB  LEU A 312       7.012  -6.248  -7.049  1.00 84.81           H
ATOM   4753  CG  LEU A 312       8.290  -6.378  -5.336  1.00 84.81           C
ATOM   4754  HG  LEU A 312       8.629  -5.713  -4.542  1.00 84.81           H
ATOM   4755  CD1 LEU A 312       7.475  -7.492  -4.676  1.00 84.81           C
ATOM   4756 1HD1 LEU A 312       6.644  -7.055  -4.122  1.00 84.81           H
ATOM   4757 2HD1 LEU A 312       7.087  -8.162  -5.443  1.00 84.81           H
ATOM   4758 3HD1 LEU A 312       8.112  -8.053  -3.993  1.00 84.81           H
ATOM   4759  CD2 LEU A 312       9.538  -6.919  -6.036  1.00 84.81           C
ATOM   4760 1HD2 LEU A 312       9.240  -7.564  -6.863  1.00 84.81           H
ATOM   4761 2HD2 LEU A 312      10.129  -6.087  -6.419  1.00 84.81           H
ATOM   4762 3HD2 LEU A 312      10.134  -7.491  -5.325  1.00 84.81           H
ATOM   4763  HN  LEU A 312       7.573  -3.166  -5.474  1.00 84.81           H
ATOM   4764  N   ASN A 313       6.543  -3.000  -8.158  1.00 78.81           N
ATOM   4765  CA  ASN A 313       5.656  -2.607  -9.240  1.00 78.81           C
ATOM   4766  C   ASN A 313       6.488  -2.279 -10.481  1.00 78.81           C
ATOM   4767  O   ASN A 313       6.256  -2.835 -11.553  1.00 78.81           O
ATOM   4768  HA  ASN A 313       4.996  -3.461  -9.394  1.00 78.81           H
ATOM   4769  CB  ASN A 313       4.851  -1.361  -8.867  1.00 78.81           C
ATOM   4770 1HB  ASN A 313       5.493  -0.652  -8.344  1.00 78.81           H
ATOM   4771 2HB  ASN A 313       4.500  -0.866  -9.772  1.00 78.81           H
ATOM   4772  CG  ASN A 313       3.657  -1.724  -7.982  1.00 78.81           C
ATOM   4773  OD1 ASN A 313       3.155  -2.835  -7.997  1.00 78.81           O
ATOM   4774  ND2 ASN A 313       3.232  -0.726  -7.211  1.00 78.81           N
ATOM   4775 1HD2 ASN A 313       3.688   0.163  -7.247  1.00 78.81           H
ATOM   4776 2HD2 ASN A 313       2.455  -0.865  -6.597  1.00 78.81           H
ATOM   4777  HN  ASN A 313       6.433  -2.480  -7.311  1.00 78.81           H
ATOM   4778  N   PRO A 314       7.468  -1.373 -10.360  1.00 77.63           N
ATOM   4779  CA  PRO A 314       8.283  -0.985 -11.514  1.00 77.63           C
ATOM   4780  C   PRO A 314       8.893  -2.185 -12.219  1.00 77.63           C
ATOM   4781  O   PRO A 314       8.915  -2.243 -13.448  1.00 77.63           O
ATOM   4782  HA  PRO A 314       7.661  -0.499 -12.266  1.00 77.63           H
ATOM   4783  CB  PRO A 314       9.355  -0.075 -10.911  1.00 77.63           C
ATOM   4784 1HB  PRO A 314      10.248  -0.636 -10.635  1.00 77.63           H
ATOM   4785 2HB  PRO A 314       9.669   0.696 -11.614  1.00 77.63           H
ATOM   4786  CG  PRO A 314       8.666   0.522  -9.690  1.00 77.63           C
ATOM   4787 1HG  PRO A 314       9.385   0.905  -8.966  1.00 77.63           H
ATOM   4788 2HG  PRO A 314       8.023   1.360  -9.958  1.00 77.63           H
ATOM   4789  CD  PRO A 314       7.873  -0.653  -9.140  1.00 77.63           C
ATOM   4790 1HD  PRO A 314       8.480  -1.281  -8.487  1.00 77.63           H
ATOM   4791 2HD  PRO A 314       7.016  -0.323  -8.552  1.00 77.63           H
ATOM   4792  N   VAL A 315       9.378  -3.121 -11.415  1.00 78.81           N
ATOM   4793  CA  VAL A 315      10.089  -4.270 -11.948  1.00 78.81           C
ATOM   4794  C   VAL A 315       9.147  -5.079 -12.841  1.00 78.81           C
ATOM   4795  O   VAL A 315       9.540  -5.533 -13.914  1.00 78.81           O
ATOM   4796  HA  VAL A 315      10.912  -3.895 -12.556  1.00 78.81           H
ATOM   4797  CB  VAL A 315      10.683  -5.094 -10.803  1.00 78.81           C
ATOM   4798  HB  VAL A 315       9.866  -5.392 -10.146  1.00 78.81           H
ATOM   4799  CG1 VAL A 315      11.347  -6.367 -11.332  1.00 78.81           C
ATOM   4800 1HG1 VAL A 315      10.607  -6.974 -11.853  1.00 78.81           H
ATOM   4801 2HG1 VAL A 315      12.148  -6.099 -12.021  1.00 78.81           H
ATOM   4802 3HG1 VAL A 315      11.761  -6.934 -10.498  1.00 78.81           H
ATOM   4803  CG2 VAL A 315      11.668  -4.261  -9.981  1.00 78.81           C
ATOM   4804 1HG2 VAL A 315      12.480  -3.921 -10.624  1.00 78.81           H
ATOM   4805 2HG2 VAL A 315      11.152  -3.399  -9.560  1.00 78.81           H
ATOM   4806 3HG2 VAL A 315      12.075  -4.871  -9.175  1.00 78.81           H
ATOM   4807  HN  VAL A 315       9.290  -3.102 -10.419  1.00 78.81           H
ATOM   4808  N   LEU A 316       7.920  -5.235 -12.364  1.00 76.85           N
ATOM   4809  CA  LEU A 316       6.944  -6.053 -13.064  1.00 76.85           C
ATOM   4810  C   LEU A 316       6.721  -5.485 -14.467  1.00 76.85           C
ATOM   4811  O   LEU A 316       6.587  -6.237 -15.431  1.00 76.85           O
ATOM   4812  HA  LEU A 316       7.365  -7.054 -13.160  1.00 76.85           H
ATOM   4813  CB  LEU A 316       5.661  -6.178 -12.240  1.00 76.85           C
ATOM   4814 1HB  LEU A 316       5.282  -5.176 -12.039  1.00 76.85           H
ATOM   4815 2HB  LEU A 316       4.911  -6.687 -12.846  1.00 76.85           H
ATOM   4816  CG  LEU A 316       5.789  -6.921 -10.908  1.00 76.85           C
ATOM   4817  HG  LEU A 316       6.509  -6.388 -10.288  1.00 76.85           H
ATOM   4818  CD1 LEU A 316       4.458  -6.926 -10.154  1.00 76.85           C
ATOM   4819 1HD1 LEU A 316       4.149  -5.900  -9.953  1.00 76.85           H
ATOM   4820 2HD1 LEU A 316       3.699  -7.422 -10.759  1.00 76.85           H
ATOM   4821 3HD1 LEU A 316       4.577  -7.461  -9.211  1.00 76.85           H
ATOM   4822  CD2 LEU A 316       6.334  -8.335 -11.119  1.00 76.85           C
ATOM   4823 1HD2 LEU A 316       5.657  -8.892 -11.767  1.00 76.85           H
ATOM   4824 2HD2 LEU A 316       7.318  -8.279 -11.584  1.00 76.85           H
ATOM   4825 3HD2 LEU A 316       6.415  -8.840 -10.157  1.00 76.85           H
ATOM   4826  HN  LEU A 316       7.591  -4.816 -11.518  1.00 76.85           H
ATOM   4827  N   TYR A 317       6.687  -4.162 -14.537  1.00 72.72           N
ATOM   4828  CA  TYR A 317       6.441  -3.485 -15.798  1.00 72.72           C
ATOM   4829  C   TYR A 317       7.633  -3.639 -16.745  1.00 72.72           C
ATOM   4830  O   TYR A 317       7.455  -3.832 -17.947  1.00 72.72           O
ATOM   4831  HA  TYR A 317       5.562  -3.938 -16.257  1.00 72.72           H
ATOM   4832  CB  TYR A 317       6.265  -2.004 -15.455  1.00 72.72           C
ATOM   4833 1HB  TYR A 317       7.183  -1.637 -14.997  1.00 72.72           H
ATOM   4834 2HB  TYR A 317       6.123  -1.442 -16.378  1.00 72.72           H
ATOM   4835  CG  TYR A 317       5.093  -1.718 -14.515  1.00 72.72           C
ATOM   4836  CD1 TYR A 317       3.900  -2.394 -14.673  1.00 72.72           C
ATOM   4837  HD1 TYR A 317       3.794  -3.132 -15.469  1.00 72.72           H
ATOM   4838  CD2 TYR A 317       5.228  -0.784 -13.508  1.00 72.72           C
ATOM   4839  HD2 TYR A 317       6.170  -0.250 -13.383  1.00 72.72           H
ATOM   4840  CE1 TYR A 317       2.797  -2.125 -13.788  1.00 72.72           C
ATOM   4841  HE1 TYR A 317       1.850  -2.652 -13.903  1.00 72.72           H
ATOM   4842  CE2 TYR A 317       4.125  -0.515 -12.623  1.00 72.72           C
ATOM   4843  HE2 TYR A 317       4.218   0.220 -11.824  1.00 72.72           H
ATOM   4844  CZ  TYR A 317       2.964  -1.199 -12.807  1.00 72.72           C
ATOM   4845  OH  TYR A 317       1.921  -0.945 -11.971  1.00 72.72           O
ATOM   4846  HH  TYR A 317       1.169  -1.576 -12.160  1.00 72.72           H
ATOM   4847  HN  TYR A 317       6.824  -3.557 -13.752  1.00 72.72           H
ATOM   4848  N   VAL A 318       8.822  -3.547 -16.167  1.00 71.14           N
ATOM   4849  CA  VAL A 318      10.043  -3.677 -16.944  1.00 71.14           C
ATOM   4850  C   VAL A 318      10.065  -5.045 -17.629  1.00 71.14           C
ATOM   4851  O   VAL A 318      10.267  -5.134 -18.839  1.00 71.14           O
ATOM   4852  HA  VAL A 318      10.030  -2.901 -17.710  1.00 71.14           H
ATOM   4853  CB  VAL A 318      11.261  -3.437 -16.049  1.00 71.14           C
ATOM   4854  HB  VAL A 318      11.189  -4.114 -15.197  1.00 71.14           H
ATOM   4855  CG1 VAL A 318      12.559  -3.756 -16.793  1.00 71.14           C
ATOM   4856 1HG1 VAL A 318      12.554  -4.800 -17.103  1.00 71.14           H
ATOM   4857 2HG1 VAL A 318      12.641  -3.116 -17.672  1.00 71.14           H
ATOM   4858 3HG1 VAL A 318      13.409  -3.577 -16.134  1.00 71.14           H
ATOM   4859  CG2 VAL A 318      11.273  -2.005 -15.512  1.00 71.14           C
ATOM   4860 1HG2 VAL A 318      11.310  -1.304 -16.346  1.00 71.14           H
ATOM   4861 2HG2 VAL A 318      10.370  -1.828 -14.928  1.00 71.14           H
ATOM   4862 3HG2 VAL A 318      12.149  -1.862 -14.879  1.00 71.14           H
ATOM   4863  HN  VAL A 318       8.958  -3.388 -15.190  1.00 71.14           H
ATOM   4864  N   PHE A 319       9.853  -6.077 -16.825  1.00 70.14           N
ATOM   4865  CA  PHE A 319      10.122  -7.435 -17.265  1.00 70.14           C
ATOM   4866  C   PHE A 319       8.936  -8.003 -18.048  1.00 70.14           C
ATOM   4867  O   PHE A 319       9.121  -8.744 -19.012  1.00 70.14           O
ATOM   4868  HA  PHE A 319      10.998  -7.398 -17.913  1.00 70.14           H
ATOM   4869  CB  PHE A 319      10.337  -8.278 -16.007  1.00 70.14           C
ATOM   4870 1HB  PHE A 319       9.595  -7.996 -15.261  1.00 70.14           H
ATOM   4871 2HB  PHE A 319      10.162  -9.326 -16.250  1.00 70.14           H
ATOM   4872  CG  PHE A 319      11.733  -8.138 -15.396  1.00 70.14           C
ATOM   4873  CD1 PHE A 319      12.811  -8.669 -16.033  1.00 70.14           C
ATOM   4874  HD1 PHE A 319      12.681  -9.194 -16.979  1.00 70.14           H
ATOM   4875  CD2 PHE A 319      11.895  -7.482 -14.215  1.00 70.14           C
ATOM   4876  HD2 PHE A 319      11.031  -7.057 -13.705  1.00 70.14           H
ATOM   4877  CE1 PHE A 319      14.106  -8.538 -15.465  1.00 70.14           C
ATOM   4878  HE1 PHE A 319      14.970  -8.964 -15.976  1.00 70.14           H
ATOM   4879  CE2 PHE A 319      13.191  -7.352 -13.648  1.00 70.14           C
ATOM   4880  HE2 PHE A 319      13.321  -6.827 -12.702  1.00 70.14           H
ATOM   4881  CZ  PHE A 319      14.269  -7.883 -14.285  1.00 70.14           C
ATOM   4882  HZ  PHE A 319      15.263  -7.782 -13.849  1.00 70.14           H
ATOM   4883  HN  PHE A 319       9.505  -5.996 -15.891  1.00 70.14           H
ATOM   4884  N   VAL A 320       7.743  -7.633 -17.604  1.00 69.96           N
ATOM   4885  CA  VAL A 320       6.530  -8.242 -18.122  1.00 69.96           C
ATOM   4886  C   VAL A 320       5.936  -7.342 -19.207  1.00 69.96           C
ATOM   4887  O   VAL A 320       5.226  -7.816 -20.092  1.00 69.96           O
ATOM   4888  HA  VAL A 320       6.806  -9.196 -18.570  1.00 69.96           H
ATOM   4889  CB  VAL A 320       5.554  -8.521 -16.977  1.00 69.96           C
ATOM   4890  HB  VAL A 320       5.036  -7.591 -16.744  1.00 69.96           H
ATOM   4891  CG1 VAL A 320       4.504  -9.554 -17.390  1.00 69.96           C
ATOM   4892 1HG1 VAL A 320       3.942  -9.178 -18.245  1.00 69.96           H
ATOM   4893 2HG1 VAL A 320       4.999 -10.486 -17.663  1.00 69.96           H
ATOM   4894 3HG1 VAL A 320       3.824  -9.734 -16.558  1.00 69.96           H
ATOM   4895  CG2 VAL A 320       6.300  -8.971 -15.719  1.00 69.96           C
ATOM   4896 1HG2 VAL A 320       6.857  -9.883 -15.933  1.00 69.96           H
ATOM   4897 2HG2 VAL A 320       6.991  -8.188 -15.406  1.00 69.96           H
ATOM   4898 3HG2 VAL A 320       5.583  -9.162 -14.920  1.00 69.96           H
ATOM   4899  HN  VAL A 320       7.599  -6.933 -16.904  1.00 69.96           H
ATOM   4900  N   GLY A 321       6.248  -6.058 -19.103  1.00 70.90           N
ATOM   4901  CA  GLY A 321       5.694  -5.076 -20.019  1.00 70.90           C
ATOM   4902  C   GLY A 321       6.539  -4.975 -21.291  1.00 70.90           C
ATOM   4903  O   GLY A 321       7.541  -4.262 -21.320  1.00 70.90           O
ATOM   4904 1HA  GLY A 321       4.672  -5.352 -20.279  1.00 70.90           H
ATOM   4905 2HA  GLY A 321       5.648  -4.103 -19.531  1.00 70.90           H
ATOM   4906  HN  GLY A 321       6.866  -5.688 -18.410  1.00 70.90           H
ATOM   4907  N   GLU A 322       6.104  -5.699 -22.312  1.00 72.80           N
ATOM   4908  CA  GLU A 322       6.716  -5.586 -23.624  1.00 72.80           C
ATOM   4909  C   GLU A 322       6.727  -4.126 -24.081  1.00 72.80           C
ATOM   4910  O   GLU A 322       7.728  -3.644 -24.608  1.00 72.80           O
ATOM   4911  HA  GLU A 322       7.739  -5.942 -23.499  1.00 72.80           H
ATOM   4912  CB  GLU A 322       5.998  -6.474 -24.643  1.00 72.80           C
ATOM   4913 1HB  GLU A 322       4.920  -6.368 -24.527  1.00 72.80           H
ATOM   4914 2HB  GLU A 322       6.349  -6.239 -25.647  1.00 72.80           H
ATOM   4915  CG  GLU A 322       6.323  -7.951 -24.408  1.00 72.80           C
ATOM   4916 1HG  GLU A 322       7.404  -8.091 -24.389  1.00 72.80           H
ATOM   4917 2HG  GLU A 322       5.945  -8.260 -23.433  1.00 72.80           H
ATOM   4918  CD  GLU A 322       5.709  -8.828 -25.501  1.00 72.80           C
ATOM   4919  OE1 GLU A 322       5.987 -10.046 -25.474  1.00 72.80           O
ATOM   4920  OE2 GLU A 322       4.975  -8.260 -26.338  1.00 72.80           O
ATOM   4921  HN  GLU A 322       5.349  -6.352 -22.252  1.00 72.80           H
ATOM   4922  N   ARG A 323       5.601  -3.463 -23.862  1.00 73.96           N
ATOM   4923  CA  ARG A 323       5.445  -2.087 -24.303  1.00 73.96           C
ATOM   4924  C   ARG A 323       6.440  -1.181 -23.576  1.00 73.96           C
ATOM   4925  O   ARG A 323       7.032  -0.290 -24.184  1.00 73.96           O
ATOM   4926  HA  ARG A 323       5.647  -2.113 -25.374  1.00 73.96           H
ATOM   4927  CB  ARG A 323       4.023  -1.583 -24.043  1.00 73.96           C
ATOM   4928 1HB  ARG A 323       3.316  -2.405 -24.154  1.00 73.96           H
ATOM   4929 2HB  ARG A 323       3.941  -1.229 -23.016  1.00 73.96           H
ATOM   4930  CG  ARG A 323       3.657  -0.455 -25.009  1.00 73.96           C
ATOM   4931 1HG  ARG A 323       4.333   0.388 -24.863  1.00 73.96           H
ATOM   4932 2HG  ARG A 323       3.788  -0.794 -26.037  1.00 73.96           H
ATOM   4933  CD  ARG A 323       2.212   0.001 -24.796  1.00 73.96           C
ATOM   4934 1HD  ARG A 323       1.611  -0.829 -24.427  1.00 73.96           H
ATOM   4935 2HD  ARG A 323       2.176   0.783 -24.038  1.00 73.96           H
ATOM   4936  NE  ARG A 323       1.648   0.506 -26.068  1.00 73.96           N
ATOM   4937  HE  ARG A 323       2.235   0.497 -26.878  1.00 73.96           H
ATOM   4938  CZ  ARG A 323       0.399   0.973 -26.204  1.00 73.96           C
ATOM   4939  NH1 ARG A 323      -0.431   1.007 -25.153  1.00 73.96           N
ATOM   4940 1HH1 ARG A 323      -0.121   0.683 -24.259  1.00 73.96           H
ATOM   4941 2HH1 ARG A 323      -1.362   1.358 -25.262  1.00 73.96           H
ATOM   4942  NH2 ARG A 323      -0.006   1.405 -27.405  1.00 73.96           N
ATOM   4943 1HH2 ARG A 323      -0.935   1.757 -27.523  1.00 73.96           H
ATOM   4944 2HH2 ARG A 323       0.620   1.376 -28.185  1.00 73.96           H
ATOM   4945  HN  ARG A 323       4.806  -3.849 -23.394  1.00 73.96           H
ATOM   4946  N   PHE A 324       6.594  -1.439 -22.286  1.00 76.04           N
ATOM   4947  CA  PHE A 324       7.458  -0.617 -21.456  1.00 76.04           C
ATOM   4948  C   PHE A 324       8.921  -0.753 -21.884  1.00 76.04           C
ATOM   4949  O   PHE A 324       9.651   0.236 -21.935  1.00 76.04           O
ATOM   4950  HA  PHE A 324       7.139   0.417 -21.582  1.00 76.04           H
ATOM   4951  CB  PHE A 324       7.311  -1.123 -20.019  1.00 76.04           C
ATOM   4952 1HB  PHE A 324       6.251  -1.231 -19.790  1.00 76.04           H
ATOM   4953 2HB  PHE A 324       7.756  -2.115 -19.947  1.00 76.04           H
ATOM   4954  CG  PHE A 324       7.955  -0.213 -18.971  1.00 76.04           C
ATOM   4955  CD1 PHE A 324       9.263  -0.382 -18.636  1.00 76.04           C
ATOM   4956  HD1 PHE A 324       9.852  -1.164 -19.115  1.00 76.04           H
ATOM   4957  CD2 PHE A 324       7.221   0.763 -18.374  1.00 76.04           C
ATOM   4958  HD2 PHE A 324       6.173   0.898 -18.642  1.00 76.04           H
ATOM   4959  CE1 PHE A 324       9.861   0.462 -17.663  1.00 76.04           C
ATOM   4960  HE1 PHE A 324      10.909   0.327 -17.394  1.00 76.04           H
ATOM   4961  CE2 PHE A 324       7.819   1.607 -17.401  1.00 76.04           C
ATOM   4962  HE2 PHE A 324       7.230   2.389 -16.922  1.00 76.04           H
ATOM   4963  CZ  PHE A 324       9.126   1.438 -17.066  1.00 76.04           C
ATOM   4964  HZ  PHE A 324       9.585   2.086 -16.319  1.00 76.04           H
ATOM   4965  HN  PHE A 324       6.142  -2.193 -21.809  1.00 76.04           H
ATOM   4966  N   ARG A 325       9.305  -1.985 -22.182  1.00 76.49           N
ATOM   4967  CA  ARG A 325      10.652  -2.255 -22.658  1.00 76.49           C
ATOM   4968  C   ARG A 325      10.960  -1.401 -23.889  1.00 76.49           C
ATOM   4969  O   ARG A 325      12.024  -0.789 -23.974  1.00 76.49           O
ATOM   4970  HA  ARG A 325      11.300  -1.989 -21.823  1.00 76.49           H
ATOM   4971  CB  ARG A 325      10.824  -3.733 -23.014  1.00 76.49           C
ATOM   4972 1HB  ARG A 325      10.008  -4.052 -23.662  1.00 76.49           H
ATOM   4973 2HB  ARG A 325      11.748  -3.870 -23.575  1.00 76.49           H
ATOM   4974  CG  ARG A 325      10.853  -4.601 -21.754  1.00 76.49           C
ATOM   4975 1HG  ARG A 325      11.544  -4.172 -21.029  1.00 76.49           H
ATOM   4976 2HG  ARG A 325       9.867  -4.606 -21.290  1.00 76.49           H
ATOM   4977  CD  ARG A 325      11.275  -6.034 -22.085  1.00 76.49           C
ATOM   4978 1HD  ARG A 325      10.633  -6.439 -22.867  1.00 76.49           H
ATOM   4979 2HD  ARG A 325      12.293  -6.041 -22.473  1.00 76.49           H
ATOM   4980  NE  ARG A 325      11.189  -6.879 -20.873  1.00 76.49           N
ATOM   4981  HE  ARG A 325      10.753  -6.491 -20.061  1.00 76.49           H
ATOM   4982  CZ  ARG A 325      11.661  -8.131 -20.796  1.00 76.49           C
ATOM   4983  NH1 ARG A 325      12.255  -8.700 -21.854  1.00 76.49           N
ATOM   4984 1HH1 ARG A 325      12.349  -8.191 -22.709  1.00 76.49           H
ATOM   4985 2HH1 ARG A 325      12.603  -9.635 -21.788  1.00 76.49           H
ATOM   4986  NH2 ARG A 325      11.529  -8.805 -19.645  1.00 76.49           N
ATOM   4987 1HH2 ARG A 325      11.875  -9.740 -19.571  1.00 76.49           H
ATOM   4988 2HH2 ARG A 325      11.084  -8.373 -18.861  1.00 76.49           H
ATOM   4989  HN  ARG A 325       8.716  -2.789 -22.103  1.00 76.49           H
ATOM   4990  N   ARG A 326      10.011  -1.387 -24.814  1.00 77.47           N
ATOM   4991  CA  ARG A 326      10.172  -0.626 -26.040  1.00 77.47           C
ATOM   4992  C   ARG A 326      10.306   0.866 -25.726  1.00 77.47           C
ATOM   4993  O   ARG A 326      11.164   1.547 -26.285  1.00 77.47           O
ATOM   4994  HA  ARG A 326      11.085  -1.014 -26.492  1.00 77.47           H
ATOM   4995  CB  ARG A 326       8.983  -0.837 -26.980  1.00 77.47           C
ATOM   4996 1HB  ARG A 326       8.052  -0.721 -26.425  1.00 77.47           H
ATOM   4997 2HB  ARG A 326       8.989  -0.072 -27.757  1.00 77.47           H
ATOM   4998  CG  ARG A 326       9.032  -2.225 -27.622  1.00 77.47           C
ATOM   4999 1HG  ARG A 326       9.955  -2.333 -28.193  1.00 77.47           H
ATOM   5000 2HG  ARG A 326       9.046  -2.989 -26.845  1.00 77.47           H
ATOM   5001  CD  ARG A 326       7.829  -2.446 -28.542  1.00 77.47           C
ATOM   5002 1HD  ARG A 326       6.911  -2.165 -28.026  1.00 77.47           H
ATOM   5003 2HD  ARG A 326       7.910  -1.806 -29.420  1.00 77.47           H
ATOM   5004  NE  ARG A 326       7.763  -3.865 -28.955  1.00 77.47           N
ATOM   5005  HE  ARG A 326       8.097  -4.556 -28.314  1.00 77.47           H
ATOM   5006  CZ  ARG A 326       7.283  -4.282 -30.135  1.00 77.47           C
ATOM   5007  NH1 ARG A 326       6.822  -3.400 -31.032  1.00 77.47           N
ATOM   5008 1HH1 ARG A 326       6.835  -2.422 -30.823  1.00 77.47           H
ATOM   5009 2HH1 ARG A 326       6.466  -3.719 -31.910  1.00 77.47           H
ATOM   5010  NH2 ARG A 326       7.271  -5.595 -30.404  1.00 77.47           N
ATOM   5011 1HH2 ARG A 326       6.916  -5.922 -31.280  1.00 77.47           H
ATOM   5012 2HH2 ARG A 326       7.616  -6.247 -29.729  1.00 77.47           H
ATOM   5013  HN  ARG A 326       9.147  -1.883 -24.735  1.00 77.47           H
ATOM   5014  N   ASP A 327       9.445   1.329 -24.831  1.00 79.74           N
ATOM   5015  CA  ASP A 327       9.395   2.743 -24.503  1.00 79.74           C
ATOM   5016  C   ASP A 327      10.668   3.133 -23.750  1.00 79.74           C
ATOM   5017  O   ASP A 327      11.181   4.238 -23.921  1.00 79.74           O
ATOM   5018  HA  ASP A 327       9.303   3.256 -25.460  1.00 79.74           H
ATOM   5019  CB  ASP A 327       8.198   3.058 -23.603  1.00 79.74           C
ATOM   5020 1HB  ASP A 327       8.258   2.464 -22.691  1.00 79.74           H
ATOM   5021 2HB  ASP A 327       8.229   4.105 -23.304  1.00 79.74           H
ATOM   5022  CG  ASP A 327       6.880   2.766 -24.322  1.00 79.74           C
ATOM   5023  OD1 ASP A 327       6.871   2.895 -25.566  1.00 79.74           O
ATOM   5024  OD2 ASP A 327       5.910   2.421 -23.613  1.00 79.74           O
ATOM   5025  HN  ASP A 327       8.791   0.756 -24.336  1.00 79.74           H
ATOM   5026  N   LEU A 328      11.141   2.205 -22.932  1.00 80.01           N
ATOM   5027  CA  LEU A 328      12.347   2.436 -22.155  1.00 80.01           C
ATOM   5028  C   LEU A 328      13.533   2.619 -23.105  1.00 80.01           C
ATOM   5029  O   LEU A 328      14.281   3.588 -22.990  1.00 80.01           O
ATOM   5030  HA  LEU A 328      12.205   3.362 -21.598  1.00 80.01           H
ATOM   5031  CB  LEU A 328      12.547   1.317 -21.130  1.00 80.01           C
ATOM   5032 1HB  LEU A 328      11.704   1.329 -20.440  1.00 80.01           H
ATOM   5033 2HB  LEU A 328      12.517   0.362 -21.654  1.00 80.01           H
ATOM   5034  CG  LEU A 328      13.840   1.379 -20.314  1.00 80.01           C
ATOM   5035  HG  LEU A 328      14.680   1.418 -21.007  1.00 80.01           H
ATOM   5036  CD1 LEU A 328      13.893   2.652 -19.467  1.00 80.01           C
ATOM   5037 1HD1 LEU A 328      13.850   3.524 -20.119  1.00 80.01           H
ATOM   5038 2HD1 LEU A 328      13.045   2.668 -18.782  1.00 80.01           H
ATOM   5039 3HD1 LEU A 328      14.822   2.670 -18.896  1.00 80.01           H
ATOM   5040  CD2 LEU A 328      14.012   0.118 -19.465  1.00 80.01           C
ATOM   5041 1HD2 LEU A 328      13.170   0.023 -18.779  1.00 80.01           H
ATOM   5042 2HD2 LEU A 328      14.052  -0.756 -20.115  1.00 80.01           H
ATOM   5043 3HD2 LEU A 328      14.939   0.188 -18.894  1.00 80.01           H
ATOM   5044  HN  LEU A 328      10.716   1.310 -22.796  1.00 80.01           H
ATOM   5045  N   VAL A 329      13.667   1.672 -24.022  1.00 78.80           N
ATOM   5046  CA  VAL A 329      14.781   1.687 -24.955  1.00 78.80           C
ATOM   5047  C   VAL A 329      14.708   2.955 -25.808  1.00 78.80           C
ATOM   5048  O   VAL A 329      15.734   3.557 -26.121  1.00 78.80           O
ATOM   5049  HA  VAL A 329      15.700   1.710 -24.371  1.00 78.80           H
ATOM   5050  CB  VAL A 329      14.781   0.404 -25.790  1.00 78.80           C
ATOM   5051  HB  VAL A 329      13.838   0.359 -26.335  1.00 78.80           H
ATOM   5052  CG1 VAL A 329      15.917   0.418 -26.815  1.00 78.80           C
ATOM   5053 1HG1 VAL A 329      15.793   1.270 -27.483  1.00 78.80           H
ATOM   5054 2HG1 VAL A 329      16.873   0.498 -26.297  1.00 78.80           H
ATOM   5055 3HG1 VAL A 329      15.894  -0.505 -27.394  1.00 78.80           H
ATOM   5056  CG2 VAL A 329      14.865  -0.833 -24.894  1.00 78.80           C
ATOM   5057 1HG2 VAL A 329      15.785  -0.796 -24.309  1.00 78.80           H
ATOM   5058 2HG2 VAL A 329      14.008  -0.854 -24.221  1.00 78.80           H
ATOM   5059 3HG2 VAL A 329      14.864  -1.730 -25.513  1.00 78.80           H
ATOM   5060  HN  VAL A 329      13.034   0.906 -24.132  1.00 78.80           H
ATOM   5061  N   LYS A 330      13.485   3.324 -26.161  1.00 78.92           N
[truncated: 117,320 more chars]
