# Supplementary material for: Noncanonical roles of chemokine regions in CCR9 activation revealed by structural modeling and mutational mapping
Source: Nat Commun. 2025 Aug 18;16:7695. doi: 10.1038/s41467-025-62321-9 (PMC12361432; doi:10.1038/s41467-025-62321-9)
Supplement: Supplementary file 4 — Supplementary Data 2 [file 41467_2025_62321_MOESM4_ESM.zip › CCR9_CCL25_rnk172.pdb]

SSBOND   1 CYS A   38    CYS A  289 
SSBOND   2 CYS A  119    CYS A  198 
SSBOND   3 CYS B    7    CYS B   35 
SSBOND   4 CYS B    8    CYS B   52 
ATOM      1  N   GLU A  20      -2.299  -3.778  61.294  1.00 44.98           N
ATOM      2  CA  GLU A  20      -2.549  -3.446  59.901  1.00 44.98           C
ATOM      3  C   GLU A  20      -1.277  -3.638  59.073  1.00 44.98           C
ATOM      4  O   GLU A  20      -1.345  -3.817  57.858  1.00 44.98           O
ATOM      5  HA  GLU A  20      -3.316  -4.147  59.570  1.00 44.98           H
ATOM      6  CB  GLU A  20      -3.082  -2.019  59.765  1.00 44.98           C
ATOM      7 1HB  GLU A  20      -2.584  -1.370  60.486  1.00 44.98           H
ATOM      8 2HB  GLU A  20      -2.971  -1.682  58.734  1.00 44.98           H
ATOM      9  CG  GLU A  20      -4.578  -1.959  60.079  1.00 44.98           C
ATOM     10 1HG  GLU A  20      -5.074  -2.841  59.673  1.00 44.98           H
ATOM     11 2HG  GLU A  20      -4.728  -1.978  61.158  1.00 44.98           H
ATOM     12  CD  GLU A  20      -5.212  -0.697  59.492  1.00 44.98           C
ATOM     13  OE1 GLU A  20      -6.453  -0.701  59.344  1.00 44.98           O
ATOM     14  OE2 GLU A  20      -4.441   0.244  59.204  1.00 44.98           O
ATOM     15  HN  GLU A  20      -1.358  -4.045  61.502  1.00 44.98           H
ATOM     16  N   SER A  21      -0.147  -3.595  59.763  1.00 51.53           N
ATOM     17  CA  SER A  21       1.141  -3.662  59.095  1.00 51.53           C
ATOM     18  C   SER A  21       1.395  -5.084  58.590  1.00 51.53           C
ATOM     19  O   SER A  21       1.871  -5.273  57.472  1.00 51.53           O
ATOM     20  HA  SER A  21       1.069  -2.966  58.259  1.00 51.53           H
ATOM     21  CB  SER A  21       2.270  -3.221  60.029  1.00 51.53           C
ATOM     22 1HB  SER A  21       3.161  -3.000  59.442  1.00 51.53           H
ATOM     23 2HB  SER A  21       1.984  -2.297  60.532  1.00 51.53           H
ATOM     24  OG  SER A  21       2.577  -4.215  61.002  1.00 51.53           O
ATOM     25  HG  SER A  21       3.313  -3.894  61.599  1.00 51.53           H
ATOM     26  HN  SER A  21      -0.103  -3.515  60.759  1.00 51.53           H
ATOM     27  N   THR A  22       1.067  -6.046  59.439  1.00 52.29           N
ATOM     28  CA  THR A  22       1.357  -7.439  59.141  1.00 52.29           C
ATOM     29  C   THR A  22       0.452  -7.941  58.014  1.00 52.29           C
ATOM     30  O   THR A  22       0.932  -8.511  57.035  1.00 52.29           O
ATOM     31  HA  THR A  22       2.383  -7.507  58.781  1.00 52.29           H
ATOM     32  CB  THR A  22       1.215  -8.240  60.437  1.00 52.29           C
ATOM     33  HB  THR A  22       0.677  -9.171  60.261  1.00 52.29           H
ATOM     34  OG1 THR A  22       0.594  -7.330  61.341  1.00 52.29           O
ATOM     35  HG1 THR A  22       0.231  -7.827  62.129  1.00 52.29           H
ATOM     36  CG2 THR A  22       2.566  -8.546  61.086  1.00 52.29           C
ATOM     37 1HG2 THR A  22       3.076  -7.612  61.323  1.00 52.29           H
ATOM     38 2HG2 THR A  22       3.177  -9.128  60.396  1.00 52.29           H
ATOM     39 3HG2 THR A  22       2.409  -9.116  62.002  1.00 52.29           H
ATOM     40  HN  THR A  22       0.613  -5.888  60.316  1.00 52.29           H
ATOM     41  N   SER A  23      -0.841  -7.713  58.190  1.00 54.56           N
ATOM     42  CA  SER A  23      -1.817  -8.135  57.200  1.00 54.56           C
ATOM     43  C   SER A  23      -1.514  -7.477  55.852  1.00 54.56           C
ATOM     44  O   SER A  23      -1.644  -8.109  54.805  1.00 54.56           O
ATOM     45  HA  SER A  23      -1.708  -9.217  57.130  1.00 54.56           H
ATOM     46  CB  SER A  23      -3.240  -7.794  57.648  1.00 54.56           C
ATOM     47 1HB  SER A  23      -3.951  -8.155  56.905  1.00 54.56           H
ATOM     48 2HB  SER A  23      -3.461  -8.316  58.580  1.00 54.56           H
ATOM     49  OG  SER A  23      -3.420  -6.393  57.836  1.00 54.56           O
ATOM     50  HG  SER A  23      -4.363  -6.203  58.107  1.00 54.56           H
ATOM     51  HN  SER A  23      -1.224  -7.249  58.989  1.00 54.56           H
ATOM     52  N   SER A  24      -1.116  -6.215  55.922  1.00 59.74           N
ATOM     53  CA  SER A  24      -0.790  -5.465  54.721  1.00 59.74           C
ATOM     54  C   SER A  24       0.439  -6.074  54.042  1.00 59.74           C
ATOM     55  O   SER A  24       0.613  -5.941  52.832  1.00 59.74           O
ATOM     56  HA  SER A  24      -1.666  -5.554  54.078  1.00 59.74           H
ATOM     57  CB  SER A  24      -0.542  -3.990  55.043  1.00 59.74           C
ATOM     58 1HB  SER A  24      -0.725  -3.389  54.152  1.00 59.74           H
ATOM     59 2HB  SER A  24      -1.253  -3.660  55.801  1.00 59.74           H
ATOM     60  OG  SER A  24       0.786  -3.760  55.505  1.00 59.74           O
ATOM     61  HG  SER A  24       0.975  -4.336  56.300  1.00 59.74           H
ATOM     62  HN  SER A  24      -1.016  -5.707  56.778  1.00 59.74           H
ATOM     63  N   MET A  25       1.259  -6.728  54.851  1.00 62.05           N
ATOM     64  CA  MET A  25       2.466  -7.357  54.344  1.00 62.05           C
ATOM     65  C   MET A  25       2.148  -8.694  53.672  1.00 62.05           C
ATOM     66  O   MET A  25       2.712  -9.019  52.629  1.00 62.05           O
ATOM     67  HA  MET A  25       2.873  -6.662  53.609  1.00 62.05           H
ATOM     68  CB  MET A  25       3.447  -7.585  55.496  1.00 62.05           C
ATOM     69 1HB  MET A  25       3.376  -6.761  56.206  1.00 62.05           H
ATOM     70 2HB  MET A  25       3.176  -8.493  56.034  1.00 62.05           H
ATOM     71  CG  MET A  25       4.882  -7.700  54.980  1.00 62.05           C
ATOM     72 1HG  MET A  25       5.519  -8.142  55.747  1.00 62.05           H
ATOM     73 2HG  MET A  25       4.915  -8.364  54.117  1.00 62.05           H
ATOM     74  SD  MET A  25       5.501  -6.087  54.531  1.00 62.05           S
ATOM     75  CE  MET A  25       7.256  -6.375  54.680  1.00 62.05           C
ATOM     76 1HE  MET A  25       7.490  -6.670  55.703  1.00 62.05           H
ATOM     77 2HE  MET A  25       7.553  -7.170  53.996  1.00 62.05           H
ATOM     78 3HE  MET A  25       7.796  -5.461  54.432  1.00 62.05           H
ATOM     79  HN  MET A  25       1.109  -6.832  55.834  1.00 62.05           H
ATOM     80  N   GLU A  26       1.244  -9.434  54.299  1.00 62.97           N
ATOM     81  CA  GLU A  26       0.825 -10.718  53.762  1.00 62.97           C
ATOM     82  C   GLU A  26       0.078 -10.522  52.441  1.00 62.97           C
ATOM     83  O   GLU A  26       0.332 -11.232  51.469  1.00 62.97           O
ATOM     84  HA  GLU A  26       1.747 -11.273  53.587  1.00 62.97           H
ATOM     85  CB  GLU A  26      -0.036 -11.480  54.771  1.00 62.97           C
ATOM     86 1HB  GLU A  26      -0.777 -10.807  55.203  1.00 62.97           H
ATOM     87 2HB  GLU A  26      -0.475 -12.355  54.292  1.00 62.97           H
ATOM     88  CG  GLU A  26       0.813 -12.003  55.931  1.00 62.97           C
ATOM     89 1HG  GLU A  26       1.624 -12.619  55.544  1.00 62.97           H
ATOM     90 2HG  GLU A  26       1.272 -11.166  56.457  1.00 62.97           H
ATOM     91  CD  GLU A  26      -0.036 -12.821  56.906  1.00 62.97           C
ATOM     92  OE1 GLU A  26       0.562 -13.663  57.611  1.00 62.97           O
ATOM     93  OE2 GLU A  26      -1.263 -12.586  56.925  1.00 62.97           O
ATOM     94  HN  GLU A  26       0.802  -9.170  55.156  1.00 62.97           H
ATOM     95  N   ASP A  27      -0.828  -9.555  52.448  1.00 59.56           N
ATOM     96  CA  ASP A  27      -1.629  -9.272  51.269  1.00 59.56           C
ATOM     97  C   ASP A  27      -0.704  -8.995  50.083  1.00 59.56           C
ATOM     98  O   ASP A  27      -0.987  -9.409  48.960  1.00 59.56           O
ATOM     99  HA  ASP A  27      -2.243 -10.160  51.120  1.00 59.56           H
ATOM    100  CB  ASP A  27      -2.506  -8.037  51.483  1.00 59.56           C
ATOM    101 1HB  ASP A  27      -1.927  -7.256  51.977  1.00 59.56           H
ATOM    102 2HB  ASP A  27      -2.821  -7.639  50.519  1.00 59.56           H
ATOM    103  CG  ASP A  27      -3.737  -8.378  52.327  1.00 59.56           C
ATOM    104  OD1 ASP A  27      -4.001  -9.589  52.481  1.00 59.56           O
ATOM    105  OD2 ASP A  27      -4.384  -7.418  52.799  1.00 59.56           O
ATOM    106  HN  ASP A  27      -1.018  -8.973  53.238  1.00 59.56           H
ATOM    107  N   TYR A  28       0.384  -8.297  50.373  1.00 63.94           N
ATOM    108  CA  TYR A  28       1.348  -7.950  49.342  1.00 63.94           C
ATOM    109  C   TYR A  28       2.142  -9.179  48.898  1.00 63.94           C
ATOM    110  O   TYR A  28       2.535  -9.283  47.737  1.00 63.94           O
ATOM    111  HA  TYR A  28       0.798  -7.553  48.488  1.00 63.94           H
ATOM    112  CB  TYR A  28       2.306  -6.942  49.982  1.00 63.94           C
ATOM    113 1HB  TYR A  28       1.731  -6.091  50.347  1.00 63.94           H
ATOM    114 2HB  TYR A  28       2.776  -7.405  50.850  1.00 63.94           H
ATOM    115  CG  TYR A  28       3.397  -6.435  49.037  1.00 63.94           C
ATOM    116  CD1 TYR A  28       4.654  -7.004  49.067  1.00 63.94           C
ATOM    117  HD1 TYR A  28       4.869  -7.815  49.763  1.00 63.94           H
ATOM    118  CD2 TYR A  28       3.124  -5.409  48.156  1.00 63.94           C
ATOM    119  HD2 TYR A  28       2.132  -4.959  48.133  1.00 63.94           H
ATOM    120  CE1 TYR A  28       5.681  -6.527  48.178  1.00 63.94           C
ATOM    121  HE1 TYR A  28       6.678  -6.967  48.190  1.00 63.94           H
ATOM    122  CE2 TYR A  28       4.152  -4.931  47.267  1.00 63.94           C
ATOM    123  HE2 TYR A  28       3.950  -4.121  46.566  1.00 63.94           H
ATOM    124  CZ  TYR A  28       5.379  -5.514  47.322  1.00 63.94           C
ATOM    125  OH  TYR A  28       6.350  -5.063  46.482  1.00 63.94           O
ATOM    126  HH  TYR A  28       6.030  -4.249  45.996  1.00 63.94           H
ATOM    127  HN  TYR A  28       0.611  -7.970  51.291  1.00 63.94           H
ATOM    128  N   VAL A  29       2.355 -10.081  49.845  1.00 62.21           N
ATOM    129  CA  VAL A  29       3.155 -11.265  49.584  1.00 62.21           C
ATOM    130  C   VAL A  29       2.320 -12.277  48.798  1.00 62.21           C
ATOM    131  O   VAL A  29       2.841 -12.980  47.933  1.00 62.21           O
ATOM    132  HA  VAL A  29       4.004 -10.961  48.973  1.00 62.21           H
ATOM    133  CB  VAL A  29       3.697 -11.830  50.899  1.00 62.21           C
ATOM    134  HB  VAL A  29       2.855 -11.963  51.579  1.00 62.21           H
ATOM    135  CG1 VAL A  29       4.345 -13.199  50.682  1.00 62.21           C
ATOM    136 1HG1 VAL A  29       3.605 -13.892  50.282  1.00 62.21           H
ATOM    137 2HG1 VAL A  29       5.171 -13.102  49.976  1.00 62.21           H
ATOM    138 3HG1 VAL A  29       4.722 -13.578  51.632  1.00 62.21           H
ATOM    139  CG2 VAL A  29       4.679 -10.856  51.551  1.00 62.21           C
ATOM    140 1HG2 VAL A  29       5.517 -10.678  50.876  1.00 62.21           H
ATOM    141 2HG2 VAL A  29       4.173  -9.913  51.759  1.00 62.21           H
ATOM    142 3HG2 VAL A  29       5.049 -11.282  52.484  1.00 62.21           H
ATOM    143  HN  VAL A  29       1.992 -10.012  50.774  1.00 62.21           H
ATOM    144  N   ASN A  30       1.037 -12.320  49.126  1.00 64.81           N
ATOM    145  CA  ASN A  30       0.150 -13.318  48.553  1.00 64.81           C
ATOM    146  C   ASN A  30      -0.382 -12.812  47.211  1.00 64.81           C
ATOM    147  O   ASN A  30      -1.015 -13.560  46.469  1.00 64.81           O
ATOM    148  HA  ASN A  30       0.760 -14.216  48.448  1.00 64.81           H
ATOM    149  CB  ASN A  30      -1.048 -13.581  49.468  1.00 64.81           C
ATOM    150 1HB  ASN A  30      -1.443 -12.635  49.837  1.00 64.81           H
ATOM    151 2HB  ASN A  30      -1.845 -14.060  48.900  1.00 64.81           H
ATOM    152  CG  ASN A  30      -0.651 -14.469  50.650  1.00 64.81           C
ATOM    153  OD1 ASN A  30       0.348 -15.168  50.626  1.00 64.81           O
ATOM    154  ND2 ASN A  30      -1.488 -14.402  51.681  1.00 64.81           N
ATOM    155 1HD2 ASN A  30      -2.291 -13.808  51.636  1.00 64.81           H
ATOM    156 2HD2 ASN A  30      -1.315 -14.947  52.502  1.00 64.81           H
ATOM    157  HN  ASN A  30       0.603 -11.689  49.769  1.00 64.81           H
ATOM    158  N   PHE A  31      -0.105 -11.545  46.941  1.00 69.93           N
ATOM    159  CA  PHE A  31      -0.517 -10.940  45.686  1.00 69.93           C
ATOM    160  C   PHE A  31       0.159 -11.626  44.498  1.00 69.93           C
ATOM    161  O   PHE A  31       1.386 -11.687  44.428  1.00 69.93           O
ATOM    162  HA  PHE A  31      -1.598 -11.063  45.608  1.00 69.93           H
ATOM    163  CB  PHE A  31      -0.080  -9.474  45.731  1.00 69.93           C
ATOM    164 1HB  PHE A  31      -0.478  -9.014  46.635  1.00 69.93           H
ATOM    165 2HB  PHE A  31       1.007  -9.433  45.804  1.00 69.93           H
ATOM    166  CG  PHE A  31      -0.527  -8.654  44.520  1.00 69.93           C
ATOM    167  CD1 PHE A  31       0.320  -8.472  43.471  1.00 69.93           C
ATOM    168  HD1 PHE A  31       1.318  -8.910  43.495  1.00 69.93           H
ATOM    169  CD2 PHE A  31      -1.772  -8.107  44.491  1.00 69.93           C
ATOM    170  HD2 PHE A  31      -2.451  -8.253  45.331  1.00 69.93           H
ATOM    171  CE1 PHE A  31      -0.095  -7.710  42.347  1.00 69.93           C
ATOM    172  HE1 PHE A  31       0.584  -7.564  41.507  1.00 69.93           H
ATOM    173  CE2 PHE A  31      -2.187  -7.345  43.366  1.00 69.93           C
ATOM    174  HE2 PHE A  31      -3.184  -6.907  43.343  1.00 69.93           H
ATOM    175  CZ  PHE A  31      -1.339  -7.163  42.318  1.00 69.93           C
ATOM    176  HZ  PHE A  31      -1.658  -6.579  41.455  1.00 69.93           H
ATOM    177  HN  PHE A  31       0.391 -10.937  47.561  1.00 69.93           H
ATOM    178  N   ASN A  32      -0.670 -12.124  43.593  1.00 67.43           N
ATOM    179  CA  ASN A  32      -0.167 -12.763  42.388  1.00 67.43           C
ATOM    180  C   ASN A  32       0.282 -11.688  41.396  1.00 67.43           C
ATOM    181  O   ASN A  32      -0.529 -11.163  40.635  1.00 67.43           O
ATOM    182  HA  ASN A  32       0.657 -13.393  42.721  1.00 67.43           H
ATOM    183  CB  ASN A  32      -1.254 -13.603  41.715  1.00 67.43           C
ATOM    184 1HB  ASN A  32      -1.723 -14.255  42.452  1.00 67.43           H
ATOM    185 2HB  ASN A  32      -2.034 -12.950  41.325  1.00 67.43           H
ATOM    186  CG  ASN A  32      -0.671 -14.445  40.579  1.00 67.43           C
ATOM    187  OD1 ASN A  32       0.495 -14.347  40.233  1.00 67.43           O
ATOM    188  ND2 ASN A  32      -1.545 -15.277  40.019  1.00 67.43           N
ATOM    189 1HD2 ASN A  32      -2.488 -15.309  40.350  1.00 67.43           H
ATOM    190 2HD2 ASN A  32      -1.259 -15.870  39.266  1.00 67.43           H
ATOM    191  HN  ASN A  32      -1.666 -12.097  43.672  1.00 67.43           H
ATOM    192  N   PHE A  33       1.573 -11.393  41.437  1.00 69.80           N
ATOM    193  CA  PHE A  33       2.164 -10.486  40.468  1.00 69.80           C
ATOM    194  C   PHE A  33       2.391 -11.187  39.127  1.00 69.80           C
ATOM    195  O   PHE A  33       3.506 -11.194  38.607  1.00 69.80           O
ATOM    196  HA  PHE A  33       1.466  -9.660  40.330  1.00 69.80           H
ATOM    197  CB  PHE A  33       3.515 -10.044  41.034  1.00 69.80           C
ATOM    198 1HB  PHE A  33       4.128 -10.927  41.214  1.00 69.80           H
ATOM    199 2HB  PHE A  33       4.032  -9.443  40.286  1.00 69.80           H
ATOM    200  CG  PHE A  33       3.413  -9.240  42.332  1.00 69.80           C
ATOM    201  CD1 PHE A  33       3.214  -7.895  42.285  1.00 69.80           C
ATOM    202  HD1 PHE A  33       3.127  -7.391  41.322  1.00 69.80           H
ATOM    203  CD2 PHE A  33       3.521  -9.869  43.533  1.00 69.80           C
ATOM    204  HD2 PHE A  33       3.680 -10.947  43.570  1.00 69.80           H
ATOM    205  CE1 PHE A  33       3.119  -7.149  43.489  1.00 69.80           C
ATOM    206  HE1 PHE A  33       2.960  -6.071  43.451  1.00 69.80           H
ATOM    207  CE2 PHE A  33       3.426  -9.123  44.737  1.00 69.80           C
ATOM    208  HE2 PHE A  33       3.513  -9.628  45.699  1.00 69.80           H
ATOM    209  CZ  PHE A  33       3.227  -7.779  44.690  1.00 69.80           C
ATOM    210  HZ  PHE A  33       3.154  -7.206  45.614  1.00 69.80           H
ATOM    211  HN  PHE A  33       2.210 -11.761  42.114  1.00 69.80           H
ATOM    212  N   THR A  34       1.317 -11.760  38.606  1.00 73.32           N
ATOM    213  CA  THR A  34       1.288 -12.168  37.212  1.00 73.32           C
ATOM    214  C   THR A  34       1.675 -10.997  36.306  1.00 73.32           C
ATOM    215  O   THR A  34       1.106  -9.912  36.410  1.00 73.32           O
ATOM    216  HA  THR A  34       2.036 -12.947  37.065  1.00 73.32           H
ATOM    217  CB  THR A  34      -0.102 -12.733  36.913  1.00 73.32           C
ATOM    218  HB  THR A  34      -0.867 -11.964  37.023  1.00 73.32           H
ATOM    219  OG1 THR A  34      -0.220 -13.848  37.793  1.00 73.32           O
ATOM    220  HG1 THR A  34       0.622 -14.386  37.778  1.00 73.32           H
ATOM    221  CG2 THR A  34      -0.196 -13.350  35.516  1.00 73.32           C
ATOM    222 1HG2 THR A  34       0.523 -14.164  35.429  1.00 73.32           H
ATOM    223 2HG2 THR A  34       0.025 -12.589  34.767  1.00 73.32           H
ATOM    224 3HG2 THR A  34      -1.203 -13.735  35.355  1.00 73.32           H
ATOM    225  HN  THR A  34       0.478 -11.947  39.118  1.00 73.32           H
ATOM    226  N   ASP A  35       2.641 -11.258  35.437  1.00 80.45           N
ATOM    227  CA  ASP A  35       3.280 -10.190  34.686  1.00 80.45           C
ATOM    228  C   ASP A  35       2.397  -9.811  33.496  1.00 80.45           C
ATOM    229  O   ASP A  35       2.667 -10.213  32.365  1.00 80.45           O
ATOM    230  HA  ASP A  35       3.397  -9.371  35.396  1.00 80.45           H
ATOM    231  CB  ASP A  35       4.639 -10.635  34.143  1.00 80.45           C
ATOM    232 1HB  ASP A  35       5.082 -11.368  34.818  1.00 80.45           H
ATOM    233 2HB  ASP A  35       4.506 -11.129  33.180  1.00 80.45           H
ATOM    234  CG  ASP A  35       5.584  -9.442  33.985  1.00 80.45           C
ATOM    235  OD1 ASP A  35       5.198  -8.347  34.447  1.00 80.45           O
ATOM    236  OD2 ASP A  35       6.671  -9.652  33.404  1.00 80.45           O
ATOM    237  HN  ASP A  35       2.987 -12.176  35.244  1.00 80.45           H
ATOM    238  N   PHE A  36       1.359  -9.041  33.791  1.00 89.93           N
ATOM    239  CA  PHE A  36       0.465  -8.559  32.752  1.00 89.93           C
ATOM    240  C   PHE A  36       1.057  -7.340  32.042  1.00 89.93           C
ATOM    241  O   PHE A  36       0.553  -6.917  31.003  1.00 89.93           O
ATOM    242  HA  PHE A  36       0.337  -9.369  32.034  1.00 89.93           H
ATOM    243  CB  PHE A  36      -0.840  -8.151  33.439  1.00 89.93           C
ATOM    244 1HB  PHE A  36      -0.609  -7.478  34.265  1.00 89.93           H
ATOM    245 2HB  PHE A  36      -1.450  -7.589  32.731  1.00 89.93           H
ATOM    246  CG  PHE A  36      -1.657  -9.329  33.972  1.00 89.93           C
ATOM    247  CD1 PHE A  36      -1.818 -10.445  33.212  1.00 89.93           C
ATOM    248  HD1 PHE A  36      -1.365 -10.500  32.222  1.00 89.93           H
ATOM    249  CD2 PHE A  36      -2.223  -9.260  35.207  1.00 89.93           C
ATOM    250  HD2 PHE A  36      -2.094  -8.366  35.817  1.00 89.93           H
ATOM    251  CE1 PHE A  36      -2.577 -11.538  33.707  1.00 89.93           C
ATOM    252  HE1 PHE A  36      -2.706 -12.432  33.098  1.00 89.93           H
ATOM    253  CE2 PHE A  36      -2.981 -10.354  35.703  1.00 89.93           C
ATOM    254  HE2 PHE A  36      -3.435 -10.298  36.692  1.00 89.93           H
ATOM    255  CZ  PHE A  36      -3.142 -11.469  34.942  1.00 89.93           C
ATOM    256  HZ  PHE A  36      -3.725 -12.309  35.322  1.00 89.93           H
ATOM    257  HN  PHE A  36       1.126  -8.748  34.718  1.00 89.93           H
ATOM    258  N   TYR A  37       2.119  -6.809  32.631  1.00 91.15           N
ATOM    259  CA  TYR A  37       2.883  -5.755  31.987  1.00 91.15           C
ATOM    260  C   TYR A  37       3.982  -6.339  31.098  1.00 91.15           C
ATOM    261  O   TYR A  37       4.918  -6.966  31.592  1.00 91.15           O
ATOM    262  HA  TYR A  37       2.199  -5.172  31.370  1.00 91.15           H
ATOM    263  CB  TYR A  37       3.530  -4.953  33.118  1.00 91.15           C
ATOM    264 1HB  TYR A  37       2.748  -4.573  33.775  1.00 91.15           H
ATOM    265 2HB  TYR A  37       4.151  -5.621  33.714  1.00 91.15           H
ATOM    266  CG  TYR A  37       4.386  -3.779  32.637  1.00 91.15           C
ATOM    267  CD1 TYR A  37       5.733  -3.959  32.399  1.00 91.15           C
ATOM    268  HD1 TYR A  37       6.188  -4.937  32.554  1.00 91.15           H
ATOM    269  CD2 TYR A  37       3.810  -2.540  32.441  1.00 91.15           C
ATOM    270  HD2 TYR A  37       2.746  -2.398  32.629  1.00 91.15           H
ATOM    271  CE1 TYR A  37       6.539  -2.854  31.947  1.00 91.15           C
ATOM    272  HE1 TYR A  37       7.604  -2.982  31.756  1.00 91.15           H
ATOM    273  CE2 TYR A  37       4.615  -1.435  31.989  1.00 91.15           C
ATOM    274  HE2 TYR A  37       4.173  -0.451  31.830  1.00 91.15           H
ATOM    275  CZ  TYR A  37       5.940  -1.647  31.764  1.00 91.15           C
ATOM    276  OH  TYR A  37       6.700  -0.603  31.337  1.00 91.15           O
ATOM    277  HH  TYR A  37       7.350  -0.915  30.644  1.00 91.15           H
ATOM    278  HN  TYR A  37       2.457  -7.088  33.530  1.00 91.15           H
ATOM    279  N   CYS A  38       3.833  -6.112  29.801  1.00 91.42           N
ATOM    280  CA  CYS A  38       4.733  -6.708  28.828  1.00 91.42           C
ATOM    281  C   CYS A  38       5.741  -5.642  28.391  1.00 91.42           C
ATOM    282  O   CYS A  38       5.365  -4.638  27.788  1.00 91.42           O
ATOM    283  HA  CYS A  38       5.237  -7.533  29.332  1.00 91.42           H
ATOM    284  CB  CYS A  38       3.972  -7.296  27.639  1.00 91.42           C
ATOM    285 1HB  CYS A  38       3.177  -7.952  27.993  1.00 91.42           H
ATOM    286 2HB  CYS A  38       3.497  -6.497  27.069  1.00 91.42           H
ATOM    287  SG  CYS A  38       5.119  -8.232  26.563  1.00 91.42           S
ATOM    288  HN  CYS A  38       3.114  -5.535  29.413  1.00 91.42           H
ATOM    289  N   GLU A  39       7.001  -5.898  28.711  1.00 89.91           N
ATOM    290  CA  GLU A  39       8.086  -5.087  28.186  1.00 89.91           C
ATOM    291  C   GLU A  39       8.441  -5.531  26.766  1.00 89.91           C
ATOM    292  O   GLU A  39       8.739  -6.702  26.534  1.00 89.91           O
ATOM    293  HA  GLU A  39       7.703  -4.067  28.170  1.00 89.91           H
ATOM    294  CB  GLU A  39       9.310  -5.149  29.103  1.00 89.91           C
ATOM    295 1HB  GLU A  39       9.528  -6.187  29.353  1.00 89.91           H
ATOM    296 2HB  GLU A  39      10.147  -4.634  28.632  1.00 89.91           H
ATOM    297  CG  GLU A  39       9.044  -4.423  30.423  1.00 89.91           C
ATOM    298 1HG  GLU A  39       8.666  -3.420  30.221  1.00 89.91           H
ATOM    299 2HG  GLU A  39       8.269  -4.949  30.981  1.00 89.91           H
ATOM    300  CD  GLU A  39      10.317  -4.334  31.266  1.00 89.91           C
ATOM    301  OE1 GLU A  39      10.228  -3.751  32.368  1.00 89.91           O
ATOM    302  OE2 GLU A  39      11.350  -4.852  30.790  1.00 89.91           O
ATOM    303  HN  GLU A  39       7.284  -6.642  29.317  1.00 89.91           H
ATOM    304  N   LYS A  40       8.398  -4.572  25.852  1.00 89.28           N
ATOM    305  CA  LYS A  40       8.548  -4.877  24.440  1.00 89.28           C
ATOM    306  C   LYS A  40       9.996  -4.617  24.017  1.00 89.28           C
ATOM    307  O   LYS A  40      10.266  -4.348  22.847  1.00 89.28           O
ATOM    308  HA  LYS A  40       8.336  -5.939  24.310  1.00 89.28           H
ATOM    309  CB  LYS A  40       7.518  -4.106  23.613  1.00 89.28           C
ATOM    310 1HB  LYS A  40       7.657  -3.035  23.758  1.00 89.28           H
ATOM    311 2HB  LYS A  40       7.674  -4.306  22.553  1.00 89.28           H
ATOM    312  CG  LYS A  40       6.093  -4.499  24.008  1.00 89.28           C
ATOM    313 1HG  LYS A  40       5.961  -4.369  25.082  1.00 89.28           H
ATOM    314 2HG  LYS A  40       5.380  -3.836  23.517  1.00 89.28           H
ATOM    315  CD  LYS A  40       5.798  -5.950  23.623  1.00 89.28           C
ATOM    316 1HD  LYS A  40       6.079  -6.119  22.584  1.00 89.28           H
ATOM    317 2HD  LYS A  40       6.404  -6.621  24.231  1.00 89.28           H
ATOM    318  CE  LYS A  40       4.315  -6.277  23.816  1.00 89.28           C
ATOM    319 1HE  LYS A  40       4.113  -6.469  24.869  1.00 89.28           H
ATOM    320 2HE  LYS A  40       3.707  -5.421  23.525  1.00 89.28           H
ATOM    321  NZ  LYS A  40       3.937  -7.458  23.008  1.00 89.28           N
ATOM    322 1HZ  LYS A  40       2.956  -7.668  23.156  1.00 89.28           H
ATOM    323 2HZ  LYS A  40       4.096  -7.262  22.026  1.00 89.28           H
ATOM    324 3HZ  LYS A  40       4.499  -8.254  23.289  1.00 89.28           H
ATOM    325  HN  LYS A  40       8.264  -3.604  26.064  1.00 89.28           H
ATOM    326  N   ASN A  41      10.888  -4.706  24.992  1.00 88.92           N
ATOM    327  CA  ASN A  41      12.289  -4.402  24.754  1.00 88.92           C
ATOM    328  C   ASN A  41      12.821  -5.307  23.641  1.00 88.92           C
ATOM    329  O   ASN A  41      13.522  -4.844  22.742  1.00 88.92           O
ATOM    330  HA  ASN A  41      12.310  -3.347  24.480  1.00 88.92           H
ATOM    331  CB  ASN A  41      13.128  -4.652  26.009  1.00 88.92           C
ATOM    332 1HB  ASN A  41      12.810  -5.580  26.484  1.00 88.92           H
ATOM    333 2HB  ASN A  41      14.175  -4.778  25.732  1.00 88.92           H
ATOM    334  CG  ASN A  41      12.993  -3.493  26.999  1.00 88.92           C
ATOM    335  OD1 ASN A  41      12.638  -2.381  26.647  1.00 88.92           O
ATOM    336  ND2 ASN A  41      13.295  -3.816  28.253  1.00 88.92           N
ATOM    337 1HD2 ASN A  41      13.581  -4.748  28.475  1.00 88.92           H
ATOM    338 2HD2 ASN A  41      13.238  -3.126  28.975  1.00 88.92           H
ATOM    339  HN  ASN A  41      10.668  -4.980  25.928  1.00 88.92           H
ATOM    340  N   ASN A  42      12.468  -6.580  23.738  1.00 90.69           N
ATOM    341  CA  ASN A  42      12.946  -7.564  22.782  1.00 90.69           C
ATOM    342  C   ASN A  42      12.441  -7.198  21.385  1.00 90.69           C
ATOM    343  O   ASN A  42      13.172  -7.326  20.403  1.00 90.69           O
ATOM    344  HA  ASN A  42      14.033  -7.529  22.854  1.00 90.69           H
ATOM    345  CB  ASN A  42      12.425  -8.962  23.122  1.00 90.69           C
ATOM    346 1HB  ASN A  42      11.343  -8.929  23.252  1.00 90.69           H
ATOM    347 2HB  ASN A  42      12.626  -9.641  22.294  1.00 90.69           H
ATOM    348  CG  ASN A  42      13.081  -9.496  24.397  1.00 90.69           C
ATOM    349  OD1 ASN A  42      14.044  -8.948  24.907  1.00 90.69           O
ATOM    350  ND2 ASN A  42      12.506 -10.593  24.882  1.00 90.69           N
ATOM    351 1HD2 ASN A  42      11.718 -10.993  24.415  1.00 90.69           H
ATOM    352 2HD2 ASN A  42      12.863 -11.019  25.713  1.00 90.69           H
ATOM    353  HN  ASN A  42      11.869  -6.941  24.452  1.00 90.69           H
ATOM    354  N   VAL A  43      11.195  -6.751  21.339  1.00 91.16           N
ATOM    355  CA  VAL A  43      10.573  -6.394  20.075  1.00 91.16           C
ATOM    356  C   VAL A  43      11.314  -5.202  19.467  1.00 91.16           C
ATOM    357  O   VAL A  43      11.548  -5.162  18.260  1.00 91.16           O
ATOM    358  HA  VAL A  43      10.674  -7.248  19.406  1.00 91.16           H
ATOM    359  CB  VAL A  43       9.081  -6.127  20.283  1.00 91.16           C
ATOM    360  HB  VAL A  43       8.983  -5.285  20.967  1.00 91.16           H
ATOM    361  CG1 VAL A  43       8.404  -5.743  18.965  1.00 91.16           C
ATOM    362 1HG1 VAL A  43       8.869  -4.841  18.568  1.00 91.16           H
ATOM    363 2HG1 VAL A  43       8.518  -6.557  18.248  1.00 91.16           H
ATOM    364 3HG1 VAL A  43       7.345  -5.560  19.141  1.00 91.16           H
ATOM    365  CG2 VAL A  43       8.392  -7.335  20.922  1.00 91.16           C
ATOM    366 1HG2 VAL A  43       8.505  -8.203  20.272  1.00 91.16           H
ATOM    367 2HG2 VAL A  43       8.848  -7.543  21.890  1.00 91.16           H
ATOM    368 3HG2 VAL A  43       7.332  -7.119  21.058  1.00 91.16           H
ATOM    369  HN  VAL A  43      10.614  -6.632  22.144  1.00 91.16           H
ATOM    370  N   ARG A  44      11.664  -4.259  20.330  1.00 89.91           N
ATOM    371  CA  ARG A  44      12.322  -3.043  19.885  1.00 89.91           C
ATOM    372  C   ARG A  44      13.740  -3.354  19.401  1.00 89.91           C
ATOM    373  O   ARG A  44      14.209  -2.770  18.425  1.00 89.91           O
ATOM    374  HA  ARG A  44      11.702  -2.673  19.069  1.00 89.91           H
ATOM    375  CB  ARG A  44      12.391  -2.010  21.011  1.00 89.91           C
ATOM    376 1HB  ARG A  44      12.772  -2.479  21.918  1.00 89.91           H
ATOM    377 2HB  ARG A  44      13.092  -1.219  20.742  1.00 89.91           H
ATOM    378  CG  ARG A  44      11.012  -1.405  21.285  1.00 89.91           C
ATOM    379 1HG  ARG A  44      10.597  -1.003  20.360  1.00 89.91           H
ATOM    380 2HG  ARG A  44      10.331  -2.184  21.628  1.00 89.91           H
ATOM    381  CD  ARG A  44      11.099  -0.296  22.336  1.00 89.91           C
ATOM    382 1HD  ARG A  44      12.122   0.073  22.403  1.00 89.91           H
ATOM    383 2HD  ARG A  44      10.474   0.547  22.039  1.00 89.91           H
ATOM    384  NE  ARG A  44      10.660  -0.811  23.652  1.00 89.91           N
ATOM    385  HE  ARG A  44       9.925  -1.489  23.669  1.00 89.91           H
ATOM    386  CZ  ARG A  44      11.187  -0.427  24.823  1.00 89.91           C
ATOM    387  NH1 ARG A  44      12.174   0.478  24.859  1.00 89.91           N
ATOM    388 1HH1 ARG A  44      12.524   0.872  24.009  1.00 89.91           H
ATOM    389 2HH1 ARG A  44      12.562   0.760  25.737  1.00 89.91           H
ATOM    390  NH2 ARG A  44      10.711  -0.960  25.956  1.00 89.91           N
ATOM    391 1HH2 ARG A  44      11.093  -0.684  26.838  1.00 89.91           H
ATOM    392 2HH2 ARG A  44       9.974  -1.635  25.920  1.00 89.91           H
ATOM    393  HN  ARG A  44      11.504  -4.317  21.316  1.00 89.91           H
ATOM    394  N   GLN A  45      14.383  -4.274  20.105  1.00 91.72           N
ATOM    395  CA  GLN A  45      15.749  -4.648  19.778  1.00 91.72           C
ATOM    396  C   GLN A  45      15.804  -5.293  18.392  1.00 91.72           C
ATOM    397  O   GLN A  45      16.706  -5.007  17.606  1.00 91.72           O
ATOM    398  HA  GLN A  45      16.312  -3.714  19.774  1.00 91.72           H
ATOM    399  CB  GLN A  45      16.331  -5.581  20.841  1.00 91.72           C
ATOM    400 1HB  GLN A  45      16.226  -5.126  21.826  1.00 91.72           H
ATOM    401 2HB  GLN A  45      15.769  -6.514  20.859  1.00 91.72           H
ATOM    402  CG  GLN A  45      17.807  -5.873  20.564  1.00 91.72           C
ATOM    403 1HG  GLN A  45      17.914  -6.324  19.578  1.00 91.72           H
ATOM    404 2HG  GLN A  45      18.371  -4.940  20.551  1.00 91.72           H
ATOM    405  CD  GLN A  45      18.389  -6.811  21.624  1.00 91.72           C
ATOM    406  OE1 GLN A  45      17.684  -7.370  22.449  1.00 91.72           O
ATOM    407  NE2 GLN A  45      19.709  -6.952  21.556  1.00 91.72           N
ATOM    408 1HE2 GLN A  45      20.229  -6.465  20.854  1.00 91.72           H
ATOM    409 2HE2 GLN A  45      20.183  -7.546  22.207  1.00 91.72           H
ATOM    410  HN  GLN A  45      13.988  -4.758  20.886  1.00 91.72           H
ATOM    411  N   PHE A  46      14.829  -6.152  18.135  1.00 93.47           N
ATOM    412  CA  PHE A  46      14.724  -6.799  16.838  1.00 93.47           C
ATOM    413  C   PHE A  46      14.512  -5.770  15.726  1.00 93.47           C
ATOM    414  O   PHE A  46      15.201  -5.800  14.708  1.00 93.47           O
ATOM    415  HA  PHE A  46      15.661  -7.330  16.665  1.00 93.47           H
ATOM    416  CB  PHE A  46      13.509  -7.726  16.898  1.00 93.47           C
ATOM    417 1HB  PHE A  46      13.697  -8.509  17.632  1.00 93.47           H
ATOM    418 2HB  PHE A  46      12.648  -7.158  17.251  1.00 93.47           H
ATOM    419  CG  PHE A  46      13.156  -8.378  15.559  1.00 93.47           C
ATOM    420  CD1 PHE A  46      12.131  -7.887  14.813  1.00 93.47           C
ATOM    421  HD1 PHE A  46      11.559  -7.030  15.169  1.00 93.47           H
ATOM    422  CD2 PHE A  46      13.869  -9.447  15.114  1.00 93.47           C
ATOM    423  HD2 PHE A  46      14.691  -9.841  15.712  1.00 93.47           H
ATOM    424  CE1 PHE A  46      11.804  -8.492  13.570  1.00 93.47           C
ATOM    425  HE1 PHE A  46      10.982  -8.098  12.972  1.00 93.47           H
ATOM    426  CE2 PHE A  46      13.543 -10.052  13.872  1.00 93.47           C
ATOM    427  HE2 PHE A  46      14.114 -10.909  13.516  1.00 93.47           H
ATOM    428  CZ  PHE A  46      12.517  -9.561  13.126  1.00 93.47           C
ATOM    429  HZ  PHE A  46      12.266 -10.025  12.172  1.00 93.47           H
ATOM    430  HN  PHE A  46      14.119  -6.406  18.792  1.00 93.47           H
ATOM    431  N   ALA A  47      13.555  -4.883  15.960  1.00 92.50           N
ATOM    432  CA  ALA A  47      13.174  -3.910  14.950  1.00 92.50           C
ATOM    433  C   ALA A  47      14.397  -3.075  14.565  1.00 92.50           C
ATOM    434  O   ALA A  47      14.611  -2.786  13.389  1.00 92.50           O
ATOM    435  HA  ALA A  47      12.829  -4.459  14.074  1.00 92.50           H
ATOM    436  CB  ALA A  47      12.024  -3.050  15.478  1.00 92.50           C
ATOM    437 1HB  ALA A  47      11.170  -3.687  15.709  1.00 92.50           H
ATOM    438 2HB  ALA A  47      12.344  -2.530  16.381  1.00 92.50           H
ATOM    439 3HB  ALA A  47      11.739  -2.320  14.721  1.00 92.50           H
ATOM    440  HN  ALA A  47      13.045  -4.823  16.818  1.00 92.50           H
ATOM    441  N   SER A  48      15.168  -2.711  15.580  1.00 92.67           N
ATOM    442  CA  SER A  48      16.229  -1.734  15.400  1.00 92.67           C
ATOM    443  C   SER A  48      17.299  -2.290  14.458  1.00 92.67           C
ATOM    444  O   SER A  48      18.017  -1.530  13.812  1.00 92.67           O
ATOM    445  HA  SER A  48      15.746  -0.862  14.959  1.00 92.67           H
ATOM    446  CB  SER A  48      16.853  -1.346  16.742  1.00 92.67           C
ATOM    447 1HB  SER A  48      17.532  -0.506  16.597  1.00 92.67           H
ATOM    448 2HB  SER A  48      16.070  -1.009  17.422  1.00 92.67           H
ATOM    449  OG  SER A  48      17.561  -2.431  17.336  1.00 92.67           O
ATOM    450  HG  SER A  48      17.950  -2.147  18.212  1.00 92.67           H
ATOM    451  HN  SER A  48      15.078  -3.071  16.508  1.00 92.67           H
ATOM    452  N   HIS A  49      17.371  -3.612  14.411  1.00 94.11           N
ATOM    453  CA  HIS A  49      18.364  -4.279  13.586  1.00 94.11           C
ATOM    454  C   HIS A  49      17.743  -4.653  12.238  1.00 94.11           C
ATOM    455  O   HIS A  49      18.401  -4.571  11.203  1.00 94.11           O
ATOM    456  HA  HIS A  49      19.166  -3.559  13.419  1.00 94.11           H
ATOM    457  CB  HIS A  49      18.961  -5.482  14.318  1.00 94.11           C
ATOM    458 1HB  HIS A  49      18.152  -6.139  14.637  1.00 94.11           H
ATOM    459 2HB  HIS A  49      19.577  -6.050  13.621  1.00 94.11           H
ATOM    460  CG  HIS A  49      19.796  -5.115  15.522  1.00 94.11           C
ATOM    461  ND1 HIS A  49      19.245  -4.844  16.762  1.00 94.11           N
ATOM    462  HD1 HIS A  49      18.270  -4.861  16.986  1.00 94.11           H
ATOM    463  CD2 HIS A  49      21.146  -4.979  15.662  1.00 94.11           C
ATOM    464  HD2 HIS A  49      21.886  -5.122  14.875  1.00 94.11           H
ATOM    465  CE1 HIS A  49      20.228  -4.558  17.603  1.00 94.11           C
ATOM    466  HE1 HIS A  49      20.116  -4.301  18.656  1.00 94.11           H
ATOM    467  NE2 HIS A  49      21.405  -4.642  16.919  1.00 94.11           N
ATOM    468  HN  HIS A  49      16.768  -4.224  14.924  1.00 94.11           H
ATOM    469  N   PHE A  50      16.482  -5.057  12.296  1.00 95.13           N
ATOM    470  CA  PHE A  50      15.850  -5.701  11.157  1.00 95.13           C
ATOM    471  C   PHE A  50      15.338  -4.665  10.155  1.00 95.13           C
ATOM    472  O   PHE A  50      15.575  -4.789   8.954  1.00 95.13           O
ATOM    473  HA  PHE A  50      16.605  -6.326  10.679  1.00 95.13           H
ATOM    474  CB  PHE A  50      14.662  -6.500  11.698  1.00 95.13           C
ATOM    475 1HB  PHE A  50      15.025  -7.218  12.434  1.00 95.13           H
ATOM    476 2HB  PHE A  50      13.989  -5.821  12.221  1.00 95.13           H
ATOM    477  CG  PHE A  50      13.874  -7.249  10.622  1.00 95.13           C
ATOM    478  CD1 PHE A  50      12.647  -6.801  10.243  1.00 95.13           C
ATOM    479  HD1 PHE A  50      12.225  -5.909  10.706  1.00 95.13           H
ATOM    480  CD2 PHE A  50      14.400  -8.362  10.044  1.00 95.13           C
ATOM    481  HD2 PHE A  50      15.383  -8.720  10.347  1.00 95.13           H
ATOM    482  CE1 PHE A  50      11.915  -7.496   9.244  1.00 95.13           C
ATOM    483  HE1 PHE A  50      10.931  -7.137   8.940  1.00 95.13           H
ATOM    484  CE2 PHE A  50      13.668  -9.056   9.045  1.00 95.13           C
ATOM    485  HE2 PHE A  50      14.090  -9.948   8.581  1.00 95.13           H
ATOM    486  CZ  PHE A  50      12.441  -8.609   8.666  1.00 95.13           C
ATOM    487  HZ  PHE A  50      11.880  -9.142   7.899  1.00 95.13           H
ATOM    488  HN  PHE A  50      15.897  -4.949  13.099  1.00 95.13           H
ATOM    489  N   LEU A  51      14.647  -3.667  10.685  1.00 94.79           N
ATOM    490  CA  LEU A  51      13.809  -2.816   9.858  1.00 94.79           C
ATOM    491  C   LEU A  51      14.695  -1.884   9.029  1.00 94.79           C
ATOM    492  O   LEU A  51      14.556  -1.812   7.809  1.00 94.79           O
ATOM    493  HA  LEU A  51      13.256  -3.463   9.177  1.00 94.79           H
ATOM    494  CB  LEU A  51      12.779  -2.080  10.718  1.00 94.79           C
ATOM    495 1HB  LEU A  51      13.313  -1.469  11.446  1.00 94.79           H
ATOM    496 2HB  LEU A  51      12.221  -1.397  10.078  1.00 94.79           H
ATOM    497  CG  LEU A  51      11.779  -2.962  11.469  1.00 94.79           C
ATOM    498  HG  LEU A  51      12.336  -3.607  12.148  1.00 94.79           H
ATOM    499  CD1 LEU A  51      10.835  -2.114  12.324  1.00 94.79           C
ATOM    500 1HD1 LEU A  51      11.414  -1.545  13.051  1.00 94.79           H
ATOM    501 2HD1 LEU A  51      10.282  -1.427  11.682  1.00 94.79           H
ATOM    502 3HD1 LEU A  51      10.135  -2.766  12.846  1.00 94.79           H
ATOM    503  CD2 LEU A  51      11.018  -3.872  10.503  1.00 94.79           C
ATOM    504 1HD2 LEU A  51      10.473  -3.262   9.782  1.00 94.79           H
ATOM    505 2HD2 LEU A  51      11.724  -4.514   9.977  1.00 94.79           H
ATOM    506 3HD2 LEU A  51      10.314  -4.488  11.063  1.00 94.79           H
ATOM    507  HN  LEU A  51      14.654  -3.437  11.658  1.00 94.79           H
ATOM    508  N   PRO A  52      15.619  -1.158   9.672  1.00 95.67           N
ATOM    509  CA  PRO A  52      16.309  -0.052   9.003  1.00 95.67           C
ATOM    510  C   PRO A  52      16.939  -0.477   7.687  1.00 95.67           C
ATOM    511  O   PRO A  52      16.707   0.149   6.653  1.00 95.67           O
ATOM    512  HA  PRO A  52      15.597   0.730   8.740  1.00 95.67           H
ATOM    513  CB  PRO A  52      17.364   0.386  10.022  1.00 95.67           C
ATOM    514 1HB  PRO A  52      18.312  -0.128   9.863  1.00 95.67           H
ATOM    515 2HB  PRO A  52      17.567   1.455   9.955  1.00 95.67           H
ATOM    516  CG  PRO A  52      16.738   0.013  11.360  1.00 95.67           C
ATOM    517 1HG  PRO A  52      17.487  -0.068  12.149  1.00 95.67           H
ATOM    518 2HG  PRO A  52      16.021   0.763  11.695  1.00 95.67           H
ATOM    519  CD  PRO A  52      16.074  -1.321  11.065  1.00 95.67           C
ATOM    520 1HD  PRO A  52      16.773  -2.152  11.163  1.00 95.67           H
ATOM    521 2HD  PRO A  52      15.247  -1.522  11.747  1.00 95.67           H
ATOM    522  N   PRO A  53      17.746  -1.546   7.691  1.00 97.03           N
ATOM    523  CA  PRO A  53      18.409  -1.996   6.465  1.00 97.03           C
ATOM    524  C   PRO A  53      17.429  -2.204   5.322  1.00 97.03           C
ATOM    525  O   PRO A  53      17.703  -1.821   4.186  1.00 97.03           O
ATOM    526  HA  PRO A  53      19.101  -1.232   6.111  1.00 97.03           H
ATOM    527  CB  PRO A  53      19.086  -3.304   6.878  1.00 97.03           C
ATOM    528 1HB  PRO A  53      18.444  -4.165   6.690  1.00 97.03           H
ATOM    529 2HB  PRO A  53      20.010  -3.470   6.324  1.00 97.03           H
ATOM    530  CG  PRO A  53      19.348  -3.112   8.367  1.00 97.03           C
ATOM    531 1HG  PRO A  53      19.497  -4.063   8.878  1.00 97.03           H
ATOM    532 2HG  PRO A  53      20.247  -2.522   8.547  1.00 97.03           H
ATOM    533  CD  PRO A  53      18.093  -2.398   8.843  1.00 97.03           C
ATOM    534 1HD  PRO A  53      17.293  -3.100   9.077  1.00 97.03           H
ATOM    535 2HD  PRO A  53      18.276  -1.816   9.746  1.00 97.03           H
ATOM    536  N   LEU A  54      16.300  -2.813   5.657  1.00 96.58           N
ATOM    537  CA  LEU A  54      15.336  -3.210   4.645  1.00 96.58           C
ATOM    538  C   LEU A  54      14.654  -1.963   4.079  1.00 96.58           C
ATOM    539  O   LEU A  54      14.480  -1.843   2.867  1.00 96.58           O
ATOM    540  HA  LEU A  54      15.888  -3.697   3.841  1.00 96.58           H
ATOM    541  CB  LEU A  54      14.358  -4.241   5.212  1.00 96.58           C
ATOM    542 1HB  LEU A  54      13.895  -3.821   6.105  1.00 96.58           H
ATOM    543 2HB  LEU A  54      13.563  -4.398   4.484  1.00 96.58           H
ATOM    544  CG  LEU A  54      14.955  -5.603   5.574  1.00 96.58           C
ATOM    545  HG  LEU A  54      15.761  -5.443   6.291  1.00 96.58           H
ATOM    546  CD1 LEU A  54      13.915  -6.494   6.256  1.00 96.58           C
ATOM    547 1HD1 LEU A  54      13.565  -6.011   7.169  1.00 96.58           H
ATOM    548 2HD1 LEU A  54      13.072  -6.649   5.583  1.00 96.58           H
ATOM    549 3HD1 LEU A  54      14.365  -7.455   6.503  1.00 96.58           H
ATOM    550  CD2 LEU A  54      15.569  -6.277   4.346  1.00 96.58           C
ATOM    551 1HD2 LEU A  54      14.799  -6.423   3.588  1.00 96.58           H
ATOM    552 2HD2 LEU A  54      16.360  -5.645   3.942  1.00 96.58           H
ATOM    553 3HD2 LEU A  54      15.986  -7.243   4.632  1.00 96.58           H
ATOM    554  HN  LEU A  54      16.042  -3.034   6.597  1.00 96.58           H
ATOM    555  N   TYR A  55      14.287  -1.067   4.982  1.00 95.89           N
ATOM    556  CA  TYR A  55      13.570   0.137   4.595  1.00 95.89           C
ATOM    557  C   TYR A  55      14.437   1.028   3.703  1.00 95.89           C
ATOM    558  O   TYR A  55      13.934   1.665   2.780  1.00 95.89           O
ATOM    559  HA  TYR A  55      12.682  -0.165   4.040  1.00 95.89           H
ATOM    560  CB  TYR A  55      13.263   0.882   5.895  1.00 95.89           C
ATOM    561 1HB  TYR A  55      14.160   0.899   6.513  1.00 95.89           H
ATOM    562 2HB  TYR A  55      13.019   1.918   5.660  1.00 95.89           H
ATOM    563  CG  TYR A  55      12.115   0.274   6.704  1.00 95.89           C
ATOM    564  CD1 TYR A  55      11.441  -0.829   6.223  1.00 95.89           C
ATOM    565  HD1 TYR A  55      11.725  -1.268   5.267  1.00 95.89           H
ATOM    566  CD2 TYR A  55      11.755   0.829   7.915  1.00 95.89           C
ATOM    567  HD2 TYR A  55      12.288   1.701   8.296  1.00 95.89           H
ATOM    568  CE1 TYR A  55      10.360  -1.402   6.985  1.00 95.89           C
ATOM    569  HE1 TYR A  55       9.819  -2.273   6.616  1.00 95.89           H
ATOM    570  CE2 TYR A  55      10.675   0.257   8.677  1.00 95.89           C
ATOM    571  HE2 TYR A  55      10.380   0.686   9.635  1.00 95.89           H
ATOM    572  CZ  TYR A  55      10.031  -0.830   8.174  1.00 95.89           C
ATOM    573  OH  TYR A  55       9.011  -1.370   8.893  1.00 95.89           O
ATOM    574  HH  TYR A  55       8.807  -0.793   9.684  1.00 95.89           H
ATOM    575  HN  TYR A  55      14.470  -1.152   5.962  1.00 95.89           H
ATOM    576  N   TRP A  56      15.726   1.044   4.011  1.00 97.20           N
ATOM    577  CA  TRP A  56      16.682   1.769   3.193  1.00 97.20           C
ATOM    578  C   TRP A  56      16.744   1.090   1.823  1.00 97.20           C
ATOM    579  O   TRP A  56      16.775   1.762   0.794  1.00 97.20           O
ATOM    580  HA  TRP A  56      16.320   2.792   3.085  1.00 97.20           H
ATOM    581  CB  TRP A  56      18.045   1.850   3.883  1.00 97.20           C
ATOM    582 1HB  TRP A  56      18.196   0.946   4.473  1.00 97.20           H
ATOM    583 2HB  TRP A  56      18.826   1.867   3.122  1.00 97.20           H
ATOM    584  CG  TRP A  56      18.212   3.069   4.792  1.00 97.20           C
ATOM    585  CD1 TRP A  56      18.328   3.093   6.127  1.00 97.20           C
ATOM    586  HD1 TRP A  56      18.318   2.205   6.760  1.00 97.20           H
ATOM    587  CD2 TRP A  56      18.277   4.449   4.376  1.00 97.20           C
ATOM    588  NE1 TRP A  56      18.463   4.382   6.600  1.00 97.20           N
ATOM    589  HE1 TRP A  56      18.564   4.655   7.556  1.00 97.20           H
ATOM    590  CE2 TRP A  56      18.430   5.233   5.501  1.00 97.20           C
ATOM    591  CE3 TRP A  56      18.208   5.016   3.091  1.00 97.20           C
ATOM    592  HE3 TRP A  56      18.087   4.419   2.188  1.00 97.20           H
ATOM    593  CZ2 TRP A  56      18.528   6.629   5.455  1.00 97.20           C
ATOM    594  HZ2 TRP A  56      18.648   7.227   6.359  1.00 97.20           H
ATOM    595  CZ3 TRP A  56      18.307   6.412   3.062  1.00 97.20           C
ATOM    596  HZ3 TRP A  56      18.259   6.904   2.091  1.00 97.20           H
ATOM    597  CH2 TRP A  56      18.461   7.216   4.186  1.00 97.20           C
ATOM    598  HH2 TRP A  56      18.531   8.299   4.079  1.00 97.20           H
ATOM    599  HN  TRP A  56      16.118   0.573   4.802  1.00 97.20           H
ATOM    600  N   LEU A  57      16.761  -0.235   1.856  1.00 97.16           N
ATOM    601  CA  LEU A  57      16.836  -1.012   0.631  1.00 97.16           C
ATOM    602  C   LEU A  57      15.603  -0.724  -0.228  1.00 97.16           C
ATOM    603  O   LEU A  57      15.726  -0.402  -1.409  1.00 97.16           O
ATOM    604  HA  LEU A  57      17.721  -0.681   0.087  1.00 97.16           H
ATOM    605  CB  LEU A  57      17.031  -2.496   0.949  1.00 97.16           C
ATOM    606 1HB  LEU A  57      17.959  -2.609   1.509  1.00 97.16           H
ATOM    607 2HB  LEU A  57      16.222  -2.815   1.606  1.00 97.16           H
ATOM    608  CG  LEU A  57      17.076  -3.440  -0.254  1.00 97.16           C
ATOM    609  HG  LEU A  57      16.188  -3.262  -0.861  1.00 97.16           H
ATOM    610  CD1 LEU A  57      18.293  -3.149  -1.134  1.00 97.16           C
ATOM    611 1HD1 LEU A  57      18.241  -2.122  -1.497  1.00 97.16           H
ATOM    612 2HD1 LEU A  57      19.204  -3.282  -0.551  1.00 97.16           H
ATOM    613 3HD1 LEU A  57      18.300  -3.834  -1.982  1.00 97.16           H
ATOM    614  CD2 LEU A  57      17.030  -4.902   0.194  1.00 97.16           C
ATOM    615 1HD2 LEU A  57      17.885  -5.113   0.836  1.00 97.16           H
ATOM    616 2HD2 LEU A  57      16.108  -5.084   0.747  1.00 97.16           H
ATOM    617 3HD2 LEU A  57      17.063  -5.552  -0.680  1.00 97.16           H
ATOM    618  HN  LEU A  57      16.725  -0.774   2.697  1.00 97.16           H
ATOM    619  N   VAL A  58      14.443  -0.850   0.399  1.00 96.57           N
ATOM    620  CA  VAL A  58      13.187  -0.680  -0.311  1.00 96.57           C
ATOM    621  C   VAL A  58      13.120   0.735  -0.889  1.00 96.57           C
ATOM    622  O   VAL A  58      12.704   0.924  -2.031  1.00 96.57           O
ATOM    623  HA  VAL A  58      13.174  -1.395  -1.133  1.00 96.57           H
ATOM    624  CB  VAL A  58      12.013  -1.003   0.616  1.00 96.57           C
ATOM    625  HB  VAL A  58      12.113  -0.386   1.510  1.00 96.57           H
ATOM    626  CG1 VAL A  58      10.679  -0.657  -0.047  1.00 96.57           C
ATOM    627 1HG1 VAL A  58      10.655   0.407  -0.283  1.00 96.57           H
ATOM    628 2HG1 VAL A  58      10.569  -1.236  -0.965  1.00 96.57           H
ATOM    629 3HG1 VAL A  58       9.862  -0.897   0.634  1.00 96.57           H
ATOM    630  CG2 VAL A  58      12.046  -2.469   1.052  1.00 96.57           C
ATOM    631 1HG2 VAL A  58      11.983  -3.110   0.172  1.00 96.57           H
ATOM    632 2HG2 VAL A  58      12.977  -2.670   1.582  1.00 96.57           H
ATOM    633 3HG2 VAL A  58      11.201  -2.672   1.710  1.00 96.57           H
ATOM    634  HN  VAL A  58      14.353  -1.063   1.372  1.00 96.57           H
ATOM    635  N   PHE A  59      13.536   1.693  -0.074  1.00 97.53           N
ATOM    636  CA  PHE A  59      13.547   3.083  -0.497  1.00 97.53           C
ATOM    637  C   PHE A  59      14.354   3.258  -1.785  1.00 97.53           C
ATOM    638  O   PHE A  59      13.853   3.805  -2.766  1.00 97.53           O
ATOM    639  HA  PHE A  59      12.513   3.376  -0.675  1.00 97.53           H
ATOM    640  CB  PHE A  59      14.216   3.886   0.622  1.00 97.53           C
ATOM    641 1HB  PHE A  59      13.572   3.870   1.501  1.00 97.53           H
ATOM    642 2HB  PHE A  59      15.148   3.394   0.900  1.00 97.53           H
ATOM    643  CG  PHE A  59      14.514   5.340   0.252  1.00 97.53           C
ATOM    644  CD1 PHE A  59      15.800   5.777   0.191  1.00 97.53           C
ATOM    645  HD1 PHE A  59      16.619   5.090   0.405  1.00 97.53           H
ATOM    646  CD2 PHE A  59      13.492   6.196  -0.016  1.00 97.53           C
ATOM    647  HD2 PHE A  59      12.461   5.847   0.033  1.00 97.53           H
ATOM    648  CE1 PHE A  59      16.077   7.126  -0.153  1.00 97.53           C
ATOM    649  HE1 PHE A  59      17.108   7.476  -0.201  1.00 97.53           H
ATOM    650  CE2 PHE A  59      13.768   7.546  -0.360  1.00 97.53           C
ATOM    651  HE2 PHE A  59      12.949   8.233  -0.574  1.00 97.53           H
ATOM    652  CZ  PHE A  59      15.055   7.983  -0.421  1.00 97.53           C
ATOM    653  HZ  PHE A  59      15.267   9.019  -0.684  1.00 97.53           H
ATOM    654  HN  PHE A  59      13.860   1.533   0.859  1.00 97.53           H
ATOM    655  N   ILE A  60      15.589   2.781  -1.741  1.00 97.59           N
ATOM    656  CA  ILE A  60      16.523   3.023  -2.828  1.00 97.59           C
ATOM    657  C   ILE A  60      15.979   2.394  -4.112  1.00 97.59           C
ATOM    658  O   ILE A  60      15.879   3.061  -5.140  1.00 97.59           O
ATOM    659  HA  ILE A  60      16.586   4.101  -2.971  1.00 97.59           H
ATOM    660  CB  ILE A  60      17.923   2.534  -2.450  1.00 97.59           C
ATOM    661  HB  ILE A  60      17.837   1.521  -2.056  1.00 97.59           H
ATOM    662  CG1 ILE A  60      18.525   3.400  -1.341  1.00 97.59           C
ATOM    663 1HG1 ILE A  60      18.796   4.376  -1.744  1.00 97.59           H
ATOM    664 2HG1 ILE A  60      17.781   3.572  -0.564  1.00 97.59           H
ATOM    665  CG2 ILE A  60      18.830   2.464  -3.680  1.00 97.59           C
ATOM    666 1HG2 ILE A  60      18.404   1.774  -4.407  1.00 97.59           H
ATOM    667 2HG2 ILE A  60      18.915   3.455  -4.126  1.00 97.59           H
ATOM    668 3HG2 ILE A  60      19.819   2.114  -3.382  1.00 97.59           H
ATOM    669  CD1 ILE A  60      19.760   2.732  -0.734  1.00 97.59           C
ATOM    670 1HD1 ILE A  60      19.481   1.768  -0.310  1.00 97.59           H
ATOM    671 2HD1 ILE A  60      20.512   2.584  -1.509  1.00 97.59           H
ATOM    672 3HD1 ILE A  60      20.169   3.369   0.051  1.00 97.59           H
ATOM    673  HN  ILE A  60      15.954   2.241  -0.983  1.00 97.59           H
ATOM    674  N   VAL A  61      15.640   1.117  -4.010  1.00 96.28           N
ATOM    675  CA  VAL A  61      15.240   0.353  -5.180  1.00 96.28           C
ATOM    676  C   VAL A  61      13.938   0.931  -5.739  1.00 96.28           C
ATOM    677  O   VAL A  61      13.789   1.075  -6.952  1.00 96.28           O
ATOM    678  HA  VAL A  61      16.023   0.465  -5.929  1.00 96.28           H
ATOM    679  CB  VAL A  61      15.132  -1.131  -4.824  1.00 96.28           C
ATOM    680  HB  VAL A  61      14.421  -1.228  -4.004  1.00 96.28           H
ATOM    681  CG1 VAL A  61      14.597  -1.940  -6.007  1.00 96.28           C
ATOM    682 1HG1 VAL A  61      13.608  -1.574  -6.281  1.00 96.28           H
ATOM    683 2HG1 VAL A  61      15.272  -1.833  -6.856  1.00 96.28           H
ATOM    684 3HG1 VAL A  61      14.530  -2.992  -5.727  1.00 96.28           H
ATOM    685  CG2 VAL A  61      16.478  -1.680  -4.348  1.00 96.28           C
ATOM    686 1HG2 VAL A  61      17.218  -1.563  -5.139  1.00 96.28           H
ATOM    687 2HG2 VAL A  61      16.802  -1.131  -3.463  1.00 96.28           H
ATOM    688 3HG2 VAL A  61      16.372  -2.736  -4.101  1.00 96.28           H
ATOM    689  HN  VAL A  61      15.637   0.606  -3.151  1.00 96.28           H
ATOM    690  N   GLY A  62      13.028   1.245  -4.829  1.00 96.58           N
ATOM    691  CA  GLY A  62      11.717   1.735  -5.219  1.00 96.58           C
ATOM    692  C   GLY A  62      11.820   3.113  -5.876  1.00 96.58           C
ATOM    693  O   GLY A  62      11.156   3.379  -6.876  1.00 96.58           O
ATOM    694 1HA  GLY A  62      11.253   1.032  -5.911  1.00 96.58           H
ATOM    695 2HA  GLY A  62      11.071   1.794  -4.343  1.00 96.58           H
ATOM    696  HN  GLY A  62      13.174   1.169  -3.842  1.00 96.58           H
ATOM    697  N   ALA A  63      12.659   3.953  -5.287  1.00 97.04           N
ATOM    698  CA  ALA A  63      12.808   5.318  -5.762  1.00 97.04           C
ATOM    699  C   ALA A  63      13.334   5.299  -7.199  1.00 97.04           C
ATOM    700  O   ALA A  63      12.819   6.009  -8.061  1.00 97.04           O
ATOM    701  HA  ALA A  63      11.822   5.783  -5.751  1.00 97.04           H
ATOM    702  CB  ALA A  63      13.729   6.091  -4.815  1.00 97.04           C
ATOM    703 1HB  ALA A  63      13.296   6.100  -3.815  1.00 97.04           H
ATOM    704 2HB  ALA A  63      14.705   5.608  -4.784  1.00 97.04           H
ATOM    705 3HB  ALA A  63      13.840   7.114  -5.172  1.00 97.04           H
ATOM    706  HN  ALA A  63      13.229   3.715  -4.500  1.00 97.04           H
ATOM    707  N   LEU A  64      14.352   4.478  -7.412  1.00 95.69           N
ATOM    708  CA  LEU A  64      14.969   4.375  -8.723  1.00 95.69           C
ATOM    709  C   LEU A  64      13.948   3.823  -9.720  1.00 95.69           C
ATOM    710  O   LEU A  64      13.788   4.363 -10.814  1.00 95.69           O
ATOM    711  HA  LEU A  64      15.245   5.383  -9.035  1.00 95.69           H
ATOM    712  CB  LEU A  64      16.259   3.556  -8.646  1.00 95.69           C
ATOM    713 1HB  LEU A  64      16.029   2.597  -8.182  1.00 95.69           H
ATOM    714 2HB  LEU A  64      16.593   3.346  -9.662  1.00 95.69           H
ATOM    715  CG  LEU A  64      17.416   4.198  -7.880  1.00 95.69           C
ATOM    716  HG  LEU A  64      17.060   4.466  -6.885  1.00 95.69           H
ATOM    717  CD1 LEU A  64      18.568   3.208  -7.696  1.00 95.69           C
ATOM    718 1HD1 LEU A  64      18.217   2.341  -7.136  1.00 95.69           H
ATOM    719 2HD1 LEU A  64      18.931   2.887  -8.672  1.00 95.69           H
ATOM    720 3HD1 LEU A  64      19.378   3.690  -7.148  1.00 95.69           H
ATOM    721  CD2 LEU A  64      17.874   5.490  -8.559  1.00 95.69           C
ATOM    722 1HD2 LEU A  64      18.206   5.269  -9.573  1.00 95.69           H
ATOM    723 2HD2 LEU A  64      17.044   6.196  -8.594  1.00 95.69           H
ATOM    724 3HD2 LEU A  64      18.698   5.926  -7.994  1.00 95.69           H
ATOM    725  HN  LEU A  64      14.754   3.892  -6.708  1.00 95.69           H
ATOM    726  N   GLY A  65      13.284   2.753  -9.307  1.00 94.14           N
ATOM    727  CA  GLY A  65      12.395   2.032 -10.202  1.00 94.14           C
ATOM    728  C   GLY A  65      11.245   2.925 -10.670  1.00 94.14           C
ATOM    729  O   GLY A  65      10.989   3.037 -11.868  1.00 94.14           O
ATOM    730 1HA  GLY A  65      12.956   1.673 -11.065  1.00 94.14           H
ATOM    731 2HA  GLY A  65      11.995   1.154  -9.694  1.00 94.14           H
ATOM    732  HN  GLY A  65      13.345   2.380  -8.381  1.00 94.14           H
ATOM    733  N   ASN A  66      10.581   3.538  -9.700  1.00 94.88           N
ATOM    734  CA  ASN A  66       9.370   4.289  -9.981  1.00 94.88           C
ATOM    735  C   ASN A  66       9.735   5.584 -10.710  1.00 94.88           C
ATOM    736  O   ASN A  66       8.973   6.065 -11.547  1.00 94.88           O
ATOM    737  HA  ASN A  66       8.757   3.626 -10.592  1.00 94.88           H
ATOM    738  CB  ASN A  66       8.641   4.662  -8.689  1.00 94.88           C
ATOM    739 1HB  ASN A  66       9.353   5.067  -7.970  1.00 94.88           H
ATOM    740 2HB  ASN A  66       7.912   5.447  -8.892  1.00 94.88           H
ATOM    741  CG  ASN A  66       7.935   3.446  -8.087  1.00 94.88           C
ATOM    742  OD1 ASN A  66       7.033   2.867  -8.671  1.00 94.88           O
ATOM    743  ND2 ASN A  66       8.393   3.093  -6.889  1.00 94.88           N
ATOM    744 1HD2 ASN A  66       9.135   3.611  -6.465  1.00 94.88           H
ATOM    745 2HD2 ASN A  66       7.994   2.309  -6.413  1.00 94.88           H
ATOM    746  HN  ASN A  66      10.859   3.527  -8.740  1.00 94.88           H
ATOM    747  N   SER A  67      10.900   6.112 -10.364  1.00 94.65           N
ATOM    748  CA  SER A  67      11.414   7.295 -11.033  1.00 94.65           C
ATOM    749  C   SER A  67      11.631   7.003 -12.519  1.00 94.65           C
ATOM    750  O   SER A  67      11.383   7.859 -13.366  1.00 94.65           O
ATOM    751  HA  SER A  67      10.646   8.057 -10.901  1.00 94.65           H
ATOM    752  CB  SER A  67      12.718   7.769 -10.389  1.00 94.65           C
ATOM    753 1HB  SER A  67      13.457   6.968 -10.435  1.00 94.65           H
ATOM    754 2HB  SER A  67      13.120   8.607 -10.958  1.00 94.65           H
ATOM    755  OG  SER A  67      12.532   8.163  -9.032  1.00 94.65           O
ATOM    756  HG  SER A  67      12.999   7.523  -8.422  1.00 94.65           H
ATOM    757  HN  SER A  67      11.488   5.745  -9.642  1.00 94.65           H
ATOM    758  N   LEU A  68      12.092   5.790 -12.790  1.00 92.05           N
ATOM    759  CA  LEU A  68      12.328   5.368 -14.160  1.00 92.05           C
ATOM    760  C   LEU A  68      10.995   5.321 -14.910  1.00 92.05           C
ATOM    761  O   LEU A  68      10.922   5.706 -16.076  1.00 92.05           O
ATOM    762  HA  LEU A  68      12.962   6.120 -14.629  1.00 92.05           H
ATOM    763  CB  LEU A  68      13.097   4.046 -14.188  1.00 92.05           C
ATOM    764 1HB  LEU A  68      14.023   4.175 -13.628  1.00 92.05           H
ATOM    765 2HB  LEU A  68      12.508   3.294 -13.662  1.00 92.05           H
ATOM    766  CG  LEU A  68      13.444   3.502 -15.575  1.00 92.05           C
ATOM    767  HG  LEU A  68      12.526   3.442 -16.159  1.00 92.05           H
ATOM    768  CD1 LEU A  68      14.389   4.451 -16.316  1.00 92.05           C
ATOM    769 1HD1 LEU A  68      13.911   5.423 -16.431  1.00 92.05           H
ATOM    770 2HD1 LEU A  68      15.310   4.565 -15.744  1.00 92.05           H
ATOM    771 3HD1 LEU A  68      14.620   4.040 -17.298  1.00 92.05           H
ATOM    772  CD2 LEU A  68      14.013   2.084 -15.482  1.00 92.05           C
ATOM    773 1HD2 LEU A  68      14.918   2.095 -14.874  1.00 92.05           H
ATOM    774 2HD2 LEU A  68      13.275   1.426 -15.023  1.00 92.05           H
ATOM    775 3HD2 LEU A  68      14.251   1.722 -16.482  1.00 92.05           H
ATOM    776  HN  LEU A  68      12.304   5.104 -12.094  1.00 92.05           H
ATOM    777  N   VAL A  69       9.975   4.845 -14.211  1.00 91.71           N
ATOM    778  CA  VAL A  69       8.659   4.704 -14.810  1.00 91.71           C
ATOM    779  C   VAL A  69       8.172   6.073 -15.289  1.00 91.71           C
ATOM    780  O   VAL A  69       7.691   6.206 -16.413  1.00 91.71           O
ATOM    781  HA  VAL A  69       8.758   4.045 -15.672  1.00 91.71           H
ATOM    782  CB  VAL A  69       7.700   4.044 -13.816  1.00 91.71           C
ATOM    783  HB  VAL A  69       7.736   4.613 -12.887  1.00 91.71           H
ATOM    784  CG1 VAL A  69       6.262   4.081 -14.336  1.00 91.71           C
ATOM    785 1HG1 VAL A  69       5.955   5.117 -14.482  1.00 91.71           H
ATOM    786 2HG1 VAL A  69       6.204   3.547 -15.284  1.00 91.71           H
ATOM    787 3HG1 VAL A  69       5.602   3.605 -13.610  1.00 91.71           H
ATOM    788  CG2 VAL A  69       8.135   2.610 -13.506  1.00 91.71           C
ATOM    789 1HG2 VAL A  69       8.142   2.025 -14.426  1.00 91.71           H
ATOM    790 2HG2 VAL A  69       9.135   2.619 -13.073  1.00 91.71           H
ATOM    791 3HG2 VAL A  69       7.436   2.164 -12.798  1.00 91.71           H
ATOM    792  HN  VAL A  69      10.038   4.559 -13.255  1.00 91.71           H
ATOM    793  N   ILE A  70       8.315   7.057 -14.413  1.00 92.36           N
ATOM    794  CA  ILE A  70       7.842   8.398 -14.710  1.00 92.36           C
ATOM    795  C   ILE A  70       8.614   8.954 -15.909  1.00 92.36           C
ATOM    796  O   ILE A  70       8.024   9.546 -16.811  1.00 92.36           O
ATOM    797  HA  ILE A  70       6.789   8.320 -14.984  1.00 92.36           H
ATOM    798  CB  ILE A  70       7.921   9.282 -13.464  1.00 92.36           C
ATOM    799  HB  ILE A  70       8.938   9.234 -13.076  1.00 92.36           H
ATOM    800  CG1 ILE A  70       6.992   8.764 -12.364  1.00 92.36           C
ATOM    801 1HG1 ILE A  70       5.957   8.821 -12.701  1.00 92.36           H
ATOM    802 2HG1 ILE A  70       7.207   7.714 -12.167  1.00 92.36           H
ATOM    803  CG2 ILE A  70       7.638  10.745 -13.811  1.00 92.36           C
ATOM    804 1HG2 ILE A  70       8.374  11.096 -14.535  1.00 92.36           H
ATOM    805 2HG2 ILE A  70       6.639  10.831 -14.237  1.00 92.36           H
ATOM    806 3HG2 ILE A  70       7.701  11.352 -12.907  1.00 92.36           H
ATOM    807  CD1 ILE A  70       7.161   9.575 -11.078  1.00 92.36           C
ATOM    808 1HD1 ILE A  70       8.191   9.497 -10.731  1.00 92.36           H
ATOM    809 2HD1 ILE A  70       6.922  10.621 -11.273  1.00 92.36           H
ATOM    810 3HD1 ILE A  70       6.489   9.186 -10.312  1.00 92.36           H
ATOM    811  HN  ILE A  70       8.745   6.949 -13.517  1.00 92.36           H
ATOM    812  N   LEU A  71       9.921   8.742 -15.879  1.00 90.37           N
ATOM    813  CA  LEU A  71      10.791   9.292 -16.905  1.00 90.37           C
ATOM    814  C   LEU A  71      10.406   8.703 -18.264  1.00 90.37           C
ATOM    815  O   LEU A  71      10.330   9.424 -19.257  1.00 90.37           O
ATOM    816  HA  LEU A  71      10.622  10.368 -16.934  1.00 90.37           H
ATOM    817  CB  LEU A  71      12.260   9.074 -16.535  1.00 90.37           C
ATOM    818 1HB  LEU A  71      12.452   9.570 -15.583  1.00 90.37           H
ATOM    819 2HB  LEU A  71      12.420   8.008 -16.376  1.00 90.37           H
ATOM    820  CG  LEU A  71      13.289   9.570 -17.553  1.00 90.37           C
ATOM    821  HG  LEU A  71      12.835  10.372 -18.135  1.00 90.37           H
ATOM    822  CD1 LEU A  71      14.514  10.159 -16.851  1.00 90.37           C
ATOM    823 1HD1 LEU A  71      14.208  10.998 -16.228  1.00 90.37           H
ATOM    824 2HD1 LEU A  71      14.979   9.394 -16.229  1.00 90.37           H
ATOM    825 3HD1 LEU A  71      15.230  10.503 -17.598  1.00 90.37           H
ATOM    826  CD2 LEU A  71      13.669   8.459 -18.534  1.00 90.37           C
ATOM    827 1HD2 LEU A  71      14.096   7.620 -17.985  1.00 90.37           H
ATOM    828 2HD2 LEU A  71      12.779   8.127 -19.069  1.00 90.37           H
ATOM    829 3HD2 LEU A  71      14.401   8.838 -19.246  1.00 90.37           H
ATOM    830  HN  LEU A  71      10.386   8.208 -15.173  1.00 90.37           H
ATOM    831  N   VAL A  72      10.172   7.399 -18.263  1.00 87.66           N
ATOM    832  CA  VAL A  72       9.821   6.701 -19.488  1.00 87.66           C
ATOM    833  C   VAL A  72       8.499   7.254 -20.024  1.00 87.66           C
ATOM    834  O   VAL A  72       8.335   7.421 -21.231  1.00 87.66           O
ATOM    835  HA  VAL A  72      10.606   6.902 -20.217  1.00 87.66           H
ATOM    836  CB  VAL A  72       9.780   5.193 -19.238  1.00 87.66           C
ATOM    837  HB  VAL A  72       9.139   5.013 -18.374  1.00 87.66           H
ATOM    838  CG1 VAL A  72       9.176   4.454 -20.434  1.00 87.66           C
ATOM    839 1HG1 VAL A  72       8.158   4.808 -20.602  1.00 87.66           H
ATOM    840 2HG1 VAL A  72       9.779   4.645 -21.321  1.00 87.66           H
ATOM    841 3HG1 VAL A  72       9.159   3.384 -20.229  1.00 87.66           H
ATOM    842  CG2 VAL A  72      11.174   4.654 -18.908  1.00 87.66           C
ATOM    843 1HG2 VAL A  72      11.847   4.851 -19.743  1.00 87.66           H
ATOM    844 2HG2 VAL A  72      11.552   5.147 -18.013  1.00 87.66           H
ATOM    845 3HG2 VAL A  72      11.116   3.579 -18.735  1.00 87.66           H
ATOM    846  HN  VAL A  72      10.220   6.823 -17.447  1.00 87.66           H
ATOM    847  N   TYR A  73       7.589   7.523 -19.099  1.00 86.37           N
ATOM    848  CA  TYR A  73       6.264   7.994 -19.467  1.00 86.37           C
ATOM    849  C   TYR A  73       6.342   9.338 -20.193  1.00 86.37           C
ATOM    850  O   TYR A  73       5.601   9.578 -21.145  1.00 86.37           O
ATOM    851  HA  TYR A  73       5.818   7.255 -20.133  1.00 86.37           H
ATOM    852  CB  TYR A  73       5.503   8.180 -18.153  1.00 86.37           C
ATOM    853 1HB  TYR A  73       5.442   7.220 -17.641  1.00 86.37           H
ATOM    854 2HB  TYR A  73       6.071   8.851 -17.508  1.00 86.37           H
ATOM    855  CG  TYR A  73       4.089   8.740 -18.327  1.00 86.37           C
ATOM    856  CD1 TYR A  73       3.879  10.103 -18.307  1.00 86.37           C
ATOM    857  HD1 TYR A  73       4.721  10.782 -18.168  1.00 86.37           H
ATOM    858  CD2 TYR A  73       3.024   7.880 -18.504  1.00 86.37           C
ATOM    859  HD2 TYR A  73       3.190   6.803 -18.520  1.00 86.37           H
ATOM    860  CE1 TYR A  73       2.549  10.630 -18.471  1.00 86.37           C
ATOM    861  HE1 TYR A  73       2.369  11.705 -18.457  1.00 86.37           H
ATOM    862  CE2 TYR A  73       1.694   8.406 -18.668  1.00 86.37           C
ATOM    863  HE2 TYR A  73       0.844   7.738 -18.809  1.00 86.37           H
ATOM    864  CZ  TYR A  73       1.522   9.755 -18.643  1.00 86.37           C
ATOM    865  OH  TYR A  73       0.266  10.252 -18.798  1.00 86.37           O
ATOM    866  HH  TYR A  73      -0.375   9.508 -18.989  1.00 86.37           H
ATOM    867  HN  TYR A  73       7.744   7.425 -18.116  1.00 86.37           H
ATOM    868  N   TRP A  74       7.246  10.181 -19.716  1.00 86.90           N
ATOM    869  CA  TRP A  74       7.371  11.527 -20.250  1.00 86.90           C
ATOM    870  C   TRP A  74       8.014  11.429 -21.634  1.00 86.90           C
ATOM    871  O   TRP A  74       7.480  11.954 -22.610  1.00 86.90           O
ATOM    872  HA  TRP A  74       6.368  11.946 -20.334  1.00 86.90           H
ATOM    873  CB  TRP A  74       8.151  12.427 -19.290  1.00 86.90           C
ATOM    874 1HB  TRP A  74       8.926  11.836 -18.802  1.00 86.90           H
ATOM    875 2HB  TRP A  74       8.657  13.202 -19.866  1.00 86.90           H
ATOM    876  CG  TRP A  74       7.285  13.091 -18.217  1.00 86.90           C
ATOM    877  CD1 TRP A  74       5.985  12.890 -17.966  1.00 86.90           C
ATOM    878  HD1 TRP A  74       5.353  12.196 -18.520  1.00 86.90           H
ATOM    879  CD2 TRP A  74       7.715  14.078 -17.256  1.00 86.90           C
ATOM    880  NE1 TRP A  74       5.546  13.672 -16.917  1.00 86.90           N
ATOM    881  HE1 TRP A  74       4.618  13.698 -16.545  1.00 86.90           H
ATOM    882  CE2 TRP A  74       6.631  14.417 -16.471  1.00 86.90           C
ATOM    883  CE3 TRP A  74       8.977  14.664 -17.055  1.00 86.90           C
ATOM    884  HE3 TRP A  74       9.848  14.413 -17.661  1.00 86.90           H
ATOM    885  CZ2 TRP A  74       6.700  15.354 -15.433  1.00 86.90           C
ATOM    886  HZ2 TRP A  74       5.829  15.605 -14.827  1.00 86.90           H
ATOM    887  CZ3 TRP A  74       9.029  15.599 -16.014  1.00 86.90           C
ATOM    888  HZ3 TRP A  74       9.985  16.084 -15.816  1.00 86.90           H
ATOM    889  CH2 TRP A  74       7.947  15.951 -15.215  1.00 86.90           C
ATOM    890  HH2 TRP A  74       8.070  16.690 -14.423  1.00 86.90           H
ATOM    891  HN  TRP A  74       7.886   9.957 -18.980  1.00 86.90           H
ATOM    892  N   TYR A  75       9.153  10.753 -21.676  1.00 82.47           N
ATOM    893  CA  TYR A  75      10.005  10.793 -22.852  1.00 82.47           C
ATOM    894  C   TYR A  75       9.491   9.840 -23.934  1.00 82.47           C
ATOM    895  O   TYR A  75       9.956   9.879 -25.072  1.00 82.47           O
ATOM    896  HA  TYR A  75       9.994  11.811 -23.241  1.00 82.47           H
ATOM    897  CB  TYR A  75      11.385  10.323 -22.390  1.00 82.47           C
ATOM    898 1HB  TYR A  75      11.262   9.485 -21.703  1.00 82.47           H
ATOM    899 2HB  TYR A  75      11.938   9.948 -23.252  1.00 82.47           H
ATOM    900  CG  TYR A  75      12.215  11.409 -21.703  1.00 82.47           C
ATOM    901  CD1 TYR A  75      12.905  12.333 -22.461  1.00 82.47           C
ATOM    902  HD1 TYR A  75      12.859  12.289 -23.549  1.00 82.47           H
ATOM    903  CD2 TYR A  75      12.273  11.465 -20.325  1.00 82.47           C
ATOM    904  HD2 TYR A  75      11.727  10.735 -19.726  1.00 82.47           H
ATOM    905  CE1 TYR A  75      13.686  13.356 -21.814  1.00 82.47           C
ATOM    906  HE1 TYR A  75      14.236  14.092 -22.400  1.00 82.47           H
ATOM    907  CE2 TYR A  75      13.053  12.488 -19.678  1.00 82.47           C
ATOM    908  HE2 TYR A  75      13.107  12.544 -18.591  1.00 82.47           H
ATOM    909  CZ  TYR A  75      13.721  13.383 -20.455  1.00 82.47           C
ATOM    910  OH  TYR A  75      14.458  14.349 -19.844  1.00 82.47           O
ATOM    911  HH  TYR A  75      14.895  14.930 -20.530  1.00 82.47           H
ATOM    912  HN  TYR A  75       9.495  10.187 -20.926  1.00 82.47           H
ATOM    913  N   CYS A  76       8.538   9.007 -23.540  1.00 76.45           N
ATOM    914  CA  CYS A  76       7.898   8.104 -24.480  1.00 76.45           C
ATOM    915  C   CYS A  76       7.112   8.940 -25.491  1.00 76.45           C
ATOM    916  O   CYS A  76       6.175   9.647 -25.123  1.00 76.45           O
ATOM    917  HA  CYS A  76       8.697   7.549 -24.974  1.00 76.45           H
ATOM    918  CB  CYS A  76       7.008   7.083 -23.768  1.00 76.45           C
ATOM    919 1HB  CYS A  76       7.594   6.521 -23.042  1.00 76.45           H
ATOM    920 2HB  CYS A  76       6.223   7.598 -23.214  1.00 76.45           H
ATOM    921  SG  CYS A  76       6.264   5.942 -24.989  1.00 76.45           S
ATOM    922  HG  CYS A  76       7.406   5.367 -25.357  1.00 76.45           H
ATOM    923  HN  CYS A  76       8.204   8.944 -22.599  1.00 76.45           H
ATOM    924  N   THR A  77       7.522   8.833 -26.747  1.00 70.34           N
ATOM    925  CA  THR A  77       6.960   9.672 -27.792  1.00 70.34           C
ATOM    926  C   THR A  77       5.641   9.083 -28.297  1.00 70.34           C
ATOM    927  O   THR A  77       4.973   9.681 -29.139  1.00 70.34           O
ATOM    928  HA  THR A  77       6.732  10.647 -27.364  1.00 70.34           H
ATOM    929  CB  THR A  77       8.015   9.830 -28.889  1.00 70.34           C
ATOM    930  HB  THR A  77       7.682  10.535 -29.650  1.00 70.34           H
ATOM    931  OG1 THR A  77       8.246   8.499 -29.343  1.00 70.34           O
ATOM    932  HG1 THR A  77       8.784   8.513 -30.186  1.00 70.34           H
ATOM    933  CG2 THR A  77       9.371  10.276 -28.338  1.00 70.34           C
ATOM    934 1HG2 THR A  77       9.735   9.536 -27.626  1.00 70.34           H
ATOM    935 2HG2 THR A  77       9.260  11.238 -27.837  1.00 70.34           H
ATOM    936 3HG2 THR A  77      10.082  10.373 -29.158  1.00 70.34           H
ATOM    937  HN  THR A  77       8.223   8.189 -27.053  1.00 70.34           H
ATOM    938  N   ARG A  78       5.306   7.918 -27.761  1.00 71.61           N
ATOM    939  CA  ARG A  78       4.089   7.233 -28.161  1.00 71.61           C
ATOM    940  C   ARG A  78       2.879   7.844 -27.452  1.00 71.61           C
ATOM    941  O   ARG A  78       2.980   8.274 -26.304  1.00 71.61           O
ATOM    942  HA  ARG A  78       4.028   7.381 -29.239  1.00 71.61           H
ATOM    943  CB  ARG A  78       4.164   5.741 -27.833  1.00 71.61           C
ATOM    944 1HB  ARG A  78       3.492   5.186 -28.489  1.00 71.61           H
ATOM    945 2HB  ARG A  78       5.172   5.373 -28.025  1.00 71.61           H
ATOM    946  CG  ARG A  78       3.789   5.481 -26.373  1.00 71.61           C
ATOM    947 1HG  ARG A  78       4.391   6.113 -25.721  1.00 71.61           H
ATOM    948 2HG  ARG A  78       2.747   5.753 -26.207  1.00 71.61           H
ATOM    949  CD  ARG A  78       4.002   4.011 -26.005  1.00 71.61           C
ATOM    950 1HD  ARG A  78       3.146   3.419 -26.328  1.00 71.61           H
ATOM    951 2HD  ARG A  78       4.875   3.620 -26.528  1.00 71.61           H
ATOM    952  NE  ARG A  78       4.187   3.876 -24.543  1.00 71.61           N
ATOM    953  HE  ARG A  78       5.121   3.874 -24.187  1.00 71.61           H
ATOM    954  CZ  ARG A  78       3.180   3.757 -23.667  1.00 71.61           C
ATOM    955  NH1 ARG A  78       1.908   3.753 -24.088  1.00 71.61           N
ATOM    956 1HH1 ARG A  78       1.704   3.840 -25.064  1.00 71.61           H
ATOM    957 2HH1 ARG A  78       1.163   3.663 -23.428  1.00 71.61           H
ATOM    958  NH2 ARG A  78       3.465   3.641 -22.362  1.00 71.61           N
ATOM    959 1HH2 ARG A  78       2.725   3.551 -21.695  1.00 71.61           H
ATOM    960 2HH2 ARG A  78       4.416   3.645 -22.056  1.00 71.61           H
ATOM    961  HN  ARG A  78       5.850   7.445 -27.068  1.00 71.61           H
ATOM    962  N   VAL A  79       1.762   7.863 -28.165  1.00 76.96           N
ATOM    963  CA  VAL A  79       0.513   8.328 -27.587  1.00 76.96           C
ATOM    964  C   VAL A  79       0.268   7.602 -26.263  1.00 76.96           C
ATOM    965  O   VAL A  79       0.378   6.379 -26.190  1.00 76.96           O
ATOM    966  HA  VAL A  79       0.619   9.394 -27.389  1.00 76.96           H
ATOM    967  CB  VAL A  79      -0.628   8.143 -28.590  1.00 76.96           C
ATOM    968  HB  VAL A  79      -0.820   7.074 -28.686  1.00 76.96           H
ATOM    969  CG1 VAL A  79      -1.912   8.807 -28.088  1.00 76.96           C
ATOM    970 1HG1 VAL A  79      -2.205   8.360 -27.138  1.00 76.96           H
ATOM    971 2HG1 VAL A  79      -1.738   9.874 -27.949  1.00 76.96           H
ATOM    972 3HG1 VAL A  79      -2.706   8.661 -28.820  1.00 76.96           H
ATOM    973  CG2 VAL A  79      -0.237   8.676 -29.970  1.00 76.96           C
ATOM    974 1HG2 VAL A  79      -0.006   9.739 -29.896  1.00 76.96           H
ATOM    975 2HG2 VAL A  79       0.638   8.138 -30.333  1.00 76.96           H
ATOM    976 3HG2 VAL A  79      -1.066   8.533 -30.663  1.00 76.96           H
ATOM    977  HN  VAL A  79       1.703   7.569 -29.119  1.00 76.96           H
ATOM    978  N   LYS A  80      -0.060   8.387 -25.247  1.00 79.80           N
ATOM    979  CA  LYS A  80      -0.364   7.832 -23.939  1.00 79.80           C
ATOM    980  C   LYS A  80      -1.674   7.045 -24.015  1.00 79.80           C
ATOM    981  O   LYS A  80      -2.479   7.261 -24.920  1.00 79.80           O
ATOM    982  HA  LYS A  80       0.439   7.140 -23.683  1.00 79.80           H
ATOM    983  CB  LYS A  80      -0.368   8.933 -22.877  1.00 79.80           C
ATOM    984 1HB  LYS A  80      -1.265   9.543 -22.983  1.00 79.80           H
ATOM    985 2HB  LYS A  80      -0.404   8.485 -21.884  1.00 79.80           H
ATOM    986  CG  LYS A  80       0.874   9.818 -22.999  1.00 79.80           C
ATOM    987 1HG  LYS A  80       0.880  10.310 -23.971  1.00 79.80           H
ATOM    988 2HG  LYS A  80       0.841  10.603 -22.244  1.00 79.80           H
ATOM    989  CD  LYS A  80       2.153   8.994 -22.831  1.00 79.80           C
ATOM    990 1HD  LYS A  80       2.180   8.558 -21.833  1.00 79.80           H
ATOM    991 2HD  LYS A  80       2.152   8.167 -23.541  1.00 79.80           H
ATOM    992  CE  LYS A  80       3.395   9.860 -23.049  1.00 79.80           C
ATOM    993 1HE  LYS A  80       3.272  10.464 -23.948  1.00 79.80           H
ATOM    994 2HE  LYS A  80       3.515  10.551 -22.215  1.00 79.80           H
ATOM    995  NZ  LYS A  80       4.602   9.013 -23.175  1.00 79.80           N
ATOM    996 1HZ  LYS A  80       5.398   9.592 -23.416  1.00 79.80           H
ATOM    997 2HZ  LYS A  80       4.779   8.543 -22.294  1.00 79.80           H
ATOM    998 3HZ  LYS A  80       4.455   8.321 -23.902  1.00 79.80           H
ATOM    999  HN  LYS A  80      -0.120   9.384 -25.307  1.00 79.80           H
ATOM   1000  N   THR A  81      -1.847   6.150 -23.054  1.00 81.10           N
ATOM   1001  CA  THR A  81      -3.112   5.453 -22.900  1.00 81.10           C
ATOM   1002  C   THR A  81      -3.648   5.628 -21.477  1.00 81.10           C
ATOM   1003  O   THR A  81      -2.928   6.083 -20.590  1.00 81.10           O
ATOM   1004  HA  THR A  81      -3.839   5.906 -23.574  1.00 81.10           H
ATOM   1005  CB  THR A  81      -2.896   3.989 -23.291  1.00 81.10           C
ATOM   1006  HB  THR A  81      -3.841   3.447 -23.308  1.00 81.10           H
ATOM   1007  OG1 THR A  81      -1.933   3.518 -22.353  1.00 81.10           O
ATOM   1008  HG1 THR A  81      -1.023   3.854 -22.598  1.00 81.10           H
ATOM   1009  CG2 THR A  81      -2.199   3.842 -24.645  1.00 81.10           C
ATOM   1010 1HG2 THR A  81      -1.224   4.327 -24.607  1.00 81.10           H
ATOM   1011 2HG2 THR A  81      -2.807   4.310 -25.419  1.00 81.10           H
ATOM   1012 3HG2 THR A  81      -2.070   2.785 -24.875  1.00 81.10           H
ATOM   1013  HN  THR A  81      -1.143   5.901 -22.389  1.00 81.10           H
ATOM   1014  N   MET A  82      -4.908   5.258 -21.304  1.00 82.71           N
ATOM   1015  CA  MET A  82      -5.533   5.318 -19.994  1.00 82.71           C
ATOM   1016  C   MET A  82      -4.750   4.489 -18.975  1.00 82.71           C
ATOM   1017  O   MET A  82      -4.531   4.929 -17.847  1.00 82.71           O
ATOM   1018  HA  MET A  82      -5.514   6.370 -19.708  1.00 82.71           H
ATOM   1019  CB  MET A  82      -6.967   4.793 -20.087  1.00 82.71           C
ATOM   1020 1HB  MET A  82      -7.555   5.442 -20.735  1.00 82.71           H
ATOM   1021 2HB  MET A  82      -6.966   3.803 -20.543  1.00 82.71           H
ATOM   1022  CG  MET A  82      -7.615   4.722 -18.703  1.00 82.71           C
ATOM   1023 1HG  MET A  82      -7.235   3.858 -18.158  1.00 82.71           H
ATOM   1024 2HG  MET A  82      -7.352   5.606 -18.123  1.00 82.71           H
ATOM   1025  SD  MET A  82      -9.389   4.607 -18.865  1.00 82.71           S
ATOM   1026  CE  MET A  82      -9.878   4.968 -17.187  1.00 82.71           C
ATOM   1027 1HE  MET A  82      -9.446   4.227 -16.515  1.00 82.71           H
ATOM   1028 2HE  MET A  82      -9.522   5.961 -16.910  1.00 82.71           H
ATOM   1029 3HE  MET A  82     -10.965   4.938 -17.111  1.00 82.71           H
ATOM   1030  HN  MET A  82      -5.499   4.923 -22.039  1.00 82.71           H
ATOM   1031  N   THR A  83      -4.349   3.302 -19.407  1.00 82.66           N
ATOM   1032  CA  THR A  83      -3.500   2.454 -18.588  1.00 82.66           C
ATOM   1033  C   THR A  83      -2.253   3.221 -18.142  1.00 82.66           C
ATOM   1034  O   THR A  83      -1.862   3.151 -16.978  1.00 82.66           O
ATOM   1035  HA  THR A  83      -4.050   2.185 -17.687  1.00 82.66           H
ATOM   1036  CB  THR A  83      -3.182   1.190 -19.389  1.00 82.66           C
ATOM   1037  HB  THR A  83      -2.657   1.435 -20.312  1.00 82.66           H
ATOM   1038  OG1 THR A  83      -4.447   0.554 -19.551  1.00 82.66           O
ATOM   1039  HG1 THR A  83      -5.057   1.139 -20.085  1.00 82.66           H
ATOM   1040  CG2 THR A  83      -2.358   0.181 -18.586  1.00 82.66           C
ATOM   1041 1HG2 THR A  83      -2.913  -0.116 -17.696  1.00 82.66           H
ATOM   1042 2HG2 THR A  83      -1.413   0.637 -18.290  1.00 82.66           H
ATOM   1043 3HG2 THR A  83      -2.160  -0.697 -19.201  1.00 82.66           H
ATOM   1044  HN  THR A  83      -4.595   2.920 -20.298  1.00 82.66           H
ATOM   1045  N   ASP A  84      -1.664   3.934 -19.090  1.00 83.88           N
ATOM   1046  CA  ASP A  84      -0.412   4.626 -18.838  1.00 83.88           C
ATOM   1047  C   ASP A  84      -0.632   5.695 -17.765  1.00 83.88           C
ATOM   1048  O   ASP A  84       0.245   5.939 -16.938  1.00 83.88           O
ATOM   1049  HA  ASP A  84       0.284   3.851 -18.517  1.00 83.88           H
ATOM   1050  CB  ASP A  84       0.097   5.322 -20.102  1.00 83.88           C
ATOM   1051 1HB  ASP A  84      -0.596   6.112 -20.390  1.00 83.88           H
ATOM   1052 2HB  ASP A  84       1.056   5.798 -19.897  1.00 83.88           H
ATOM   1053  CG  ASP A  84       0.251   4.325 -21.252  1.00 83.88           C
ATOM   1054  OD1 ASP A  84       0.963   3.319 -21.040  1.00 83.88           O
ATOM   1055  OD2 ASP A  84      -0.346   4.591 -22.317  1.00 83.88           O
ATOM   1056  HN  ASP A  84      -2.028   4.042 -20.016  1.00 83.88           H
ATOM   1057  N   MET A  85      -1.809   6.303 -17.814  1.00 88.57           N
ATOM   1058  CA  MET A  85      -2.153   7.344 -16.861  1.00 88.57           C
ATOM   1059  C   MET A  85      -2.183   6.792 -15.434  1.00 88.57           C
ATOM   1060  O   MET A  85      -1.680   7.428 -14.509  1.00 88.57           O
ATOM   1061  HA  MET A  85      -1.369   8.095 -16.951  1.00 88.57           H
ATOM   1062  CB  MET A  85      -3.524   7.925 -17.212  1.00 88.57           C
ATOM   1063 1HB  MET A  85      -3.529   8.251 -18.253  1.00 88.57           H
ATOM   1064 2HB  MET A  85      -4.286   7.151 -17.117  1.00 88.57           H
ATOM   1065  CG  MET A  85      -3.870   9.104 -16.301  1.00 88.57           C
ATOM   1066 1HG  MET A  85      -4.866   9.478 -16.538  1.00 88.57           H
ATOM   1067 2HG  MET A  85      -3.891   8.777 -15.262  1.00 88.57           H
ATOM   1068  SD  MET A  85      -2.667  10.407 -16.506  1.00 88.57           S
ATOM   1069  CE  MET A  85      -3.101  10.976 -18.141  1.00 88.57           C
ATOM   1070 1HE  MET A  85      -2.993  10.157 -18.852  1.00 88.57           H
ATOM   1071 2HE  MET A  85      -4.134  11.324 -18.142  1.00 88.57           H
ATOM   1072 3HE  MET A  85      -2.442  11.796 -18.427  1.00 88.57           H
ATOM   1073  HN  MET A  85      -2.518   6.095 -18.488  1.00 88.57           H
ATOM   1074  N   PHE A  86      -2.776   5.615 -15.301  1.00 89.32           N
ATOM   1075  CA  PHE A  86      -2.889   4.977 -14.000  1.00 89.32           C
ATOM   1076  C   PHE A  86      -1.526   4.485 -13.510  1.00 89.32           C
ATOM   1077  O   PHE A  86      -1.216   4.584 -12.324  1.00 89.32           O
ATOM   1078  HA  PHE A  86      -3.275   5.724 -13.306  1.00 89.32           H
ATOM   1079  CB  PHE A  86      -3.821   3.775 -14.171  1.00 89.32           C
ATOM   1080 1HB  PHE A  86      -3.427   3.133 -14.959  1.00 89.32           H
ATOM   1081 2HB  PHE A  86      -3.816   3.191 -13.251  1.00 89.32           H
ATOM   1082  CG  PHE A  86      -5.264   4.150 -14.513  1.00 89.32           C
ATOM   1083  CD1 PHE A  86      -5.839   5.238 -13.934  1.00 89.32           C
ATOM   1084  HD1 PHE A  86      -5.272   5.843 -13.227  1.00 89.32           H
ATOM   1085  CD2 PHE A  86      -5.972   3.395 -15.396  1.00 89.32           C
ATOM   1086  HD2 PHE A  86      -5.511   2.523 -15.859  1.00 89.32           H
ATOM   1087  CE1 PHE A  86      -7.179   5.586 -14.252  1.00 89.32           C
ATOM   1088  HE1 PHE A  86      -7.640   6.458 -13.788  1.00 89.32           H
ATOM   1089  CE2 PHE A  86      -7.312   3.743 -15.713  1.00 89.32           C
ATOM   1090  HE2 PHE A  86      -7.879   3.138 -16.420  1.00 89.32           H
ATOM   1091  CZ  PHE A  86      -7.887   4.831 -15.134  1.00 89.32           C
ATOM   1092  HZ  PHE A  86      -8.915   5.098 -15.378  1.00 89.32           H
ATOM   1093  HN  PHE A  86      -3.174   5.101 -16.060  1.00 89.32           H
ATOM   1094  N   LEU A  87      -0.748   3.966 -14.448  1.00 87.61           N
ATOM   1095  CA  LEU A  87       0.578   3.465 -14.128  1.00 87.61           C
ATOM   1096  C   LEU A  87       1.436   4.612 -13.590  1.00 87.61           C
ATOM   1097  O   LEU A  87       2.248   4.414 -12.688  1.00 87.61           O
ATOM   1098  HA  LEU A  87       0.464   2.720 -13.340  1.00 87.61           H
ATOM   1099  CB  LEU A  87       1.189   2.755 -15.338  1.00 87.61           C
ATOM   1100 1HB  LEU A  87       1.125   3.423 -16.197  1.00 87.61           H
ATOM   1101 2HB  LEU A  87       2.248   2.589 -15.140  1.00 87.61           H
ATOM   1102  CG  LEU A  87       0.555   1.416 -15.720  1.00 87.61           C
ATOM   1103  HG  LEU A  87      -0.509   1.578 -15.893  1.00 87.61           H
ATOM   1104  CD1 LEU A  87       1.149   0.881 -17.025  1.00 87.61           C
ATOM   1105 1HD1 LEU A  87       0.966   1.596 -17.827  1.00 87.61           H
ATOM   1106 2HD1 LEU A  87       2.222   0.737 -16.904  1.00 87.61           H
ATOM   1107 3HD1 LEU A  87       0.681  -0.072 -17.273  1.00 87.61           H
ATOM   1108  CD2 LEU A  87       0.677   0.405 -14.578  1.00 87.61           C
ATOM   1109 1HD2 LEU A  87       1.730   0.241 -14.349  1.00 87.61           H
ATOM   1110 2HD2 LEU A  87       0.170   0.792 -13.694  1.00 87.61           H
ATOM   1111 3HD2 LEU A  87       0.219  -0.538 -14.876  1.00 87.61           H
ATOM   1112  HN  LEU A  87      -1.009   3.885 -15.410  1.00 87.61           H
ATOM   1113  N   LEU A  88       1.227   5.786 -14.167  1.00 90.89           N
ATOM   1114  CA  LEU A  88       1.939   6.973 -13.728  1.00 90.89           C
ATOM   1115  C   LEU A  88       1.585   7.265 -12.268  1.00 90.89           C
ATOM   1116  O   LEU A  88       2.471   7.421 -11.430  1.00 90.89           O
ATOM   1117  HA  LEU A  88       3.006   6.755 -13.787  1.00 90.89           H
ATOM   1118  CB  LEU A  88       1.664   8.144 -14.673  1.00 90.89           C
ATOM   1119 1HB  LEU A  88       2.097   7.910 -15.645  1.00 90.89           H
ATOM   1120 2HB  LEU A  88       0.586   8.225 -14.815  1.00 90.89           H
ATOM   1121  CG  LEU A  88       2.194   9.508 -14.224  1.00 90.89           C
ATOM   1122  HG  LEU A  88       1.887   9.670 -13.191  1.00 90.89           H
ATOM   1123  CD1 LEU A  88       3.723   9.538 -14.253  1.00 90.89           C
ATOM   1124 1HD1 LEU A  88       4.114   8.773 -13.582  1.00 90.89           H
ATOM   1125 2HD1 LEU A  88       4.072   9.344 -15.267  1.00 90.89           H
ATOM   1126 3HD1 LEU A  88       4.073  10.518 -13.930  1.00 90.89           H
ATOM   1127  CD2 LEU A  88       1.583  10.635 -15.059  1.00 90.89           C
ATOM   1128 1HD2 LEU A  88       1.837  10.489 -16.109  1.00 90.89           H
ATOM   1129 2HD2 LEU A  88       0.499  10.626 -14.943  1.00 90.89           H
ATOM   1130 3HD2 LEU A  88       1.976  11.593 -14.719  1.00 90.89           H
ATOM   1131  HN  LEU A  88       0.585   5.932 -14.920  1.00 90.89           H
ATOM   1132  N   ASN A  89       0.287   7.329 -12.009  1.00 93.52           N
ATOM   1133  CA  ASN A  89      -0.196   7.720 -10.696  1.00 93.52           C
ATOM   1134  C   ASN A  89       0.222   6.665  -9.669  1.00 93.52           C
ATOM   1135  O   ASN A  89       0.426   6.980  -8.498  1.00 93.52           O
ATOM   1136  HA  ASN A  89       0.257   8.692 -10.502  1.00 93.52           H
ATOM   1137  CB  ASN A  89      -1.722   7.819 -10.677  1.00 93.52           C
ATOM   1138 1HB  ASN A  89      -2.151   7.008 -11.266  1.00 93.52           H
ATOM   1139 2HB  ASN A  89      -2.086   7.699  -9.657  1.00 93.52           H
ATOM   1140  CG  ASN A  89      -2.191   9.165 -11.235  1.00 93.52           C
ATOM   1141  OD1 ASN A  89      -2.443  10.113 -10.510  1.00 93.52           O
ATOM   1142  ND2 ASN A  89      -2.292   9.195 -12.561  1.00 93.52           N
ATOM   1143 1HD2 ASN A  89      -2.070   8.381 -13.098  1.00 93.52           H
ATOM   1144 2HD2 ASN A  89      -2.591  10.031 -13.021  1.00 93.52           H
ATOM   1145  HN  ASN A  89      -0.428   7.120 -12.677  1.00 93.52           H
ATOM   1146  N   LEU A  90       0.336   5.434 -10.146  1.00 91.89           N
ATOM   1147  CA  LEU A  90       0.750   4.335  -9.290  1.00 91.89           C
ATOM   1148  C   LEU A  90       2.181   4.581  -8.809  1.00 91.89           C
ATOM   1149  O   LEU A  90       2.478   4.423  -7.626  1.00 91.89           O
ATOM   1150  HA  LEU A  90       0.090   4.330  -8.423  1.00 91.89           H
ATOM   1151  CB  LEU A  90       0.565   2.997 -10.009  1.00 91.89           C
ATOM   1152 1HB  LEU A  90      -0.355   3.045 -10.592  1.00 91.89           H
ATOM   1153 2HB  LEU A  90       1.385   2.870 -10.715  1.00 91.89           H
ATOM   1154  CG  LEU A  90       0.503   1.758  -9.113  1.00 91.89           C
ATOM   1155  HG  LEU A  90       1.226   1.883  -8.307  1.00 91.89           H
ATOM   1156  CD1 LEU A  90      -0.876   1.617  -8.466  1.00 91.89           C
ATOM   1157 1HD1 LEU A  90      -1.084   2.498  -7.858  1.00 91.89           H
ATOM   1158 2HD1 LEU A  90      -1.635   1.525  -9.243  1.00 91.89           H
ATOM   1159 3HD1 LEU A  90      -0.892   0.729  -7.835  1.00 91.89           H
ATOM   1160  CD2 LEU A  90       0.903   0.501  -9.888  1.00 91.89           C
ATOM   1161 1HD2 LEU A  90       0.223   0.359 -10.728  1.00 91.89           H
ATOM   1162 2HD2 LEU A  90       1.921   0.613 -10.261  1.00 91.89           H
ATOM   1163 3HD2 LEU A  90       0.851  -0.365  -9.228  1.00 91.89           H
ATOM   1164  HN  LEU A  90       0.151   5.183 -11.096  1.00 91.89           H
ATOM   1165  N   ALA A  91       3.031   4.964  -9.751  1.00 94.15           N
ATOM   1166  CA  ALA A  91       4.434   5.187  -9.447  1.00 94.15           C
ATOM   1167  C   ALA A  91       4.563   6.378  -8.496  1.00 94.15           C
ATOM   1168  O   ALA A  91       5.424   6.385  -7.617  1.00 94.15           O
ATOM   1169  HA  ALA A  91       4.812   4.293  -8.950  1.00 94.15           H
ATOM   1170  CB  ALA A  91       5.212   5.393 -10.748  1.00 94.15           C
ATOM   1171 1HB  ALA A  91       5.112   4.507 -11.376  1.00 94.15           H
ATOM   1172 2HB  ALA A  91       4.813   6.259 -11.276  1.00 94.15           H
ATOM   1173 3HB  ALA A  91       6.265   5.560 -10.520  1.00 94.15           H
ATOM   1174  HN  ALA A  91       2.775   5.121 -10.704  1.00 94.15           H
ATOM   1175  N   ILE A  92       3.695   7.357  -8.703  1.00 95.57           N
ATOM   1176  CA  ILE A  92       3.696   8.547  -7.870  1.00 95.57           C
ATOM   1177  C   ILE A  92       3.324   8.162  -6.437  1.00 95.57           C
ATOM   1178  O   ILE A  92       3.971   8.596  -5.486  1.00 95.57           O
ATOM   1179  HA  ILE A  92       4.711   8.944  -7.869  1.00 95.57           H
ATOM   1180  CB  ILE A  92       2.790   9.623  -8.473  1.00 95.57           C
ATOM   1181  HB  ILE A  92       1.831   9.166  -8.715  1.00 95.57           H
ATOM   1182  CG1 ILE A  92       3.375  10.164  -9.779  1.00 95.57           C
ATOM   1183 1HG1 ILE A  92       4.265  10.756  -9.566  1.00 95.57           H
ATOM   1184 2HG1 ILE A  92       3.689   9.334 -10.412  1.00 95.57           H
ATOM   1185  CG2 ILE A  92       2.517  10.739  -7.462  1.00 95.57           C
ATOM   1186 1HG2 ILE A  92       2.026  10.321  -6.583  1.00 95.57           H
ATOM   1187 2HG2 ILE A  92       3.460  11.200  -7.167  1.00 95.57           H
ATOM   1188 3HG2 ILE A  92       1.872  11.491  -7.916  1.00 95.57           H
ATOM   1189  CD1 ILE A  92       2.351  11.022 -10.525  1.00 95.57           C
ATOM   1190 1HD1 ILE A  92       1.473  10.420 -10.758  1.00 95.57           H
ATOM   1191 2HD1 ILE A  92       2.058  11.864  -9.898  1.00 95.57           H
ATOM   1192 3HD1 ILE A  92       2.793  11.393 -11.450  1.00 95.57           H
ATOM   1193  HN  ILE A  92       3.001   7.345  -9.423  1.00 95.57           H
ATOM   1194  N   ALA A  93       2.281   7.352  -6.328  1.00 95.48           N
ATOM   1195  CA  ALA A  93       1.783   6.944  -5.025  1.00 95.48           C
ATOM   1196  C   ALA A  93       2.892   6.212  -4.266  1.00 95.48           C
ATOM   1197  O   ALA A  93       3.104   6.457  -3.080  1.00 95.48           O
ATOM   1198  HA  ALA A  93       1.514   7.847  -4.476  1.00 95.48           H
ATOM   1199  CB  ALA A  93       0.531   6.084  -5.203  1.00 95.48           C
ATOM   1200 1HB  ALA A  93      -0.235   6.660  -5.721  1.00 95.48           H
ATOM   1201 2HB  ALA A  93       0.779   5.199  -5.789  1.00 95.48           H
ATOM   1202 3HB  ALA A  93       0.158   5.778  -4.225  1.00 95.48           H
ATOM   1203  HN  ALA A  93       1.781   6.976  -7.108  1.00 95.48           H
ATOM   1204  N   ASP A  94       3.569   5.326  -4.982  1.00 94.61           N
ATOM   1205  CA  ASP A  94       4.633   4.537  -4.385  1.00 94.61           C
ATOM   1206  C   ASP A  94       5.735   5.472  -3.883  1.00 94.61           C
ATOM   1207  O   ASP A  94       6.228   5.314  -2.767  1.00 94.61           O
ATOM   1208  HA  ASP A  94       4.158   3.981  -3.577  1.00 94.61           H
ATOM   1209  CB  ASP A  94       5.253   3.583  -5.408  1.00 94.61           C
ATOM   1210 1HB  ASP A  94       5.387   4.100  -6.358  1.00 94.61           H
ATOM   1211 2HB  ASP A  94       6.242   3.275  -5.071  1.00 94.61           H
ATOM   1212  CG  ASP A  94       4.370   2.350  -5.612  1.00 94.61           C
ATOM   1213  OD1 ASP A  94       3.673   1.985  -4.641  1.00 94.61           O
ATOM   1214  OD2 ASP A  94       4.414   1.801  -6.734  1.00 94.61           O
ATOM   1215  HN  ASP A  94       3.402   5.145  -5.951  1.00 94.61           H
ATOM   1216  N   LEU A  95       6.090   6.426  -4.731  1.00 96.81           N
ATOM   1217  CA  LEU A  95       7.173   7.342  -4.417  1.00 96.81           C
ATOM   1218  C   LEU A  95       6.843   8.092  -3.125  1.00 96.81           C
ATOM   1219  O   LEU A  95       7.699   8.245  -2.255  1.00 96.81           O
ATOM   1220  HA  LEU A  95       8.069   6.744  -4.250  1.00 96.81           H
ATOM   1221  CB  LEU A  95       7.458   8.263  -5.605  1.00 96.81           C
ATOM   1222 1HB  LEU A  95       6.506   8.593  -6.020  1.00 96.81           H
ATOM   1223 2HB  LEU A  95       7.971   9.151  -5.237  1.00 96.81           H
ATOM   1224  CG  LEU A  95       8.294   7.659  -6.736  1.00 96.81           C
ATOM   1225  HG  LEU A  95       7.779   6.771  -7.105  1.00 96.81           H
ATOM   1226  CD1 LEU A  95       8.413   8.632  -7.910  1.00 96.81           C
ATOM   1227 1HD1 LEU A  95       7.419   8.862  -8.294  1.00 96.81           H
ATOM   1228 2HD1 LEU A  95       8.893   9.551  -7.573  1.00 96.81           H
ATOM   1229 3HD1 LEU A  95       9.011   8.178  -8.700  1.00 96.81           H
ATOM   1230  CD2 LEU A  95       9.663   7.206  -6.225  1.00 96.81           C
ATOM   1231 1HD2 LEU A  95      10.198   8.062  -5.814  1.00 96.81           H
ATOM   1232 2HD2 LEU A  95       9.530   6.454  -5.448  1.00 96.81           H
ATOM   1233 3HD2 LEU A  95      10.236   6.781  -7.049  1.00 96.81           H
ATOM   1234  HN  LEU A  95       5.653   6.577  -5.618  1.00 96.81           H
ATOM   1235  N   LEU A  96       5.598   8.538  -3.039  1.00 96.19           N
ATOM   1236  CA  LEU A  96       5.176   9.368  -1.923  1.00 96.19           C
ATOM   1237  C   LEU A  96       5.420   8.616  -0.613  1.00 96.19           C
ATOM   1238  O   LEU A  96       5.858   9.207   0.373  1.00 96.19           O
ATOM   1239  HA  LEU A  96       5.798  10.263  -1.929  1.00 96.19           H
ATOM   1240  CB  LEU A  96       3.727   9.822  -2.112  1.00 96.19           C
ATOM   1241 1HB  LEU A  96       3.130   8.956  -2.395  1.00 96.19           H
ATOM   1242 2HB  LEU A  96       3.349  10.170  -1.151  1.00 96.19           H
ATOM   1243  CG  LEU A  96       3.499  10.925  -3.148  1.00 96.19           C
ATOM   1244  HG  LEU A  96       3.801  10.544  -4.123  1.00 96.19           H
ATOM   1245  CD1 LEU A  96       2.016  11.288  -3.244  1.00 96.19           C
ATOM   1246 1HD1 LEU A  96       1.444  10.408  -3.538  1.00 96.19           H
ATOM   1247 2HD1 LEU A  96       1.665  11.642  -2.274  1.00 96.19           H
ATOM   1248 3HD1 LEU A  96       1.882  12.074  -3.987  1.00 96.19           H
ATOM   1249  CD2 LEU A  96       4.371  12.146  -2.849  1.00 96.19           C
ATOM   1250 1HD2 LEU A  96       4.123  12.537  -1.863  1.00 96.19           H
ATOM   1251 2HD2 LEU A  96       5.421  11.857  -2.872  1.00 96.19           H
ATOM   1252 3HD2 LEU A  96       4.189  12.915  -3.601  1.00 96.19           H
ATOM   1253  HN  LEU A  96       4.886   8.342  -3.713  1.00 96.19           H
ATOM   1254  N   PHE A  97       5.124   7.325  -0.645  1.00 96.12           N
ATOM   1255  CA  PHE A  97       5.292   6.490   0.532  1.00 96.12           C
ATOM   1256  C   PHE A  97       6.773   6.231   0.813  1.00 96.12           C
ATOM   1257  O   PHE A  97       7.227   6.369   1.948  1.00 96.12           O
ATOM   1258  HA  PHE A  97       4.852   7.025   1.373  1.00 96.12           H
ATOM   1259  CB  PHE A  97       4.601   5.157   0.237  1.00 96.12           C
ATOM   1260 1HB  PHE A  97       3.522   5.313   0.233  1.00 96.12           H
ATOM   1261 2HB  PHE A  97       4.879   4.829  -0.765  1.00 96.12           H
ATOM   1262  CG  PHE A  97       4.938   4.047   1.234  1.00 96.12           C
ATOM   1263  CD1 PHE A  97       5.541   2.907   0.803  1.00 96.12           C
ATOM   1264  HD1 PHE A  97       5.784   2.784  -0.252  1.00 96.12           H
ATOM   1265  CD2 PHE A  97       4.634   4.200   2.551  1.00 96.12           C
ATOM   1266  HD2 PHE A  97       4.151   5.114   2.896  1.00 96.12           H
ATOM   1267  CE1 PHE A  97       5.854   1.876   1.729  1.00 96.12           C
ATOM   1268  HE1 PHE A  97       6.337   0.962   1.384  1.00 96.12           H
ATOM   1269  CE2 PHE A  97       4.948   3.170   3.476  1.00 96.12           C
ATOM   1270  HE2 PHE A  97       4.704   3.293   4.531  1.00 96.12           H
ATOM   1271  CZ  PHE A  97       5.551   2.029   3.046  1.00 96.12           C
ATOM   1272  HZ  PHE A  97       5.791   1.238   3.756  1.00 96.12           H
ATOM   1273  HN  PHE A  97       4.777   6.851  -1.454  1.00 96.12           H
ATOM   1274  N   LEU A  98       7.487   5.859  -0.239  1.00 96.93           N
ATOM   1275  CA  LEU A  98       8.867   5.428  -0.094  1.00 96.93           C
ATOM   1276  C   LEU A  98       9.665   6.521   0.621  1.00 96.93           C
ATOM   1277  O   LEU A  98      10.554   6.224   1.418  1.00 96.93           O
ATOM   1278  HA  LEU A  98       8.867   4.536   0.532  1.00 96.93           H
ATOM   1279  CB  LEU A  98       9.450   5.030  -1.451  1.00 96.93           C
ATOM   1280 1HB  LEU A  98       9.245   5.831  -2.161  1.00 96.93           H
ATOM   1281 2HB  LEU A  98      10.533   4.961  -1.353  1.00 96.93           H
ATOM   1282  CG  LEU A  98       8.935   3.717  -2.043  1.00 96.93           C
ATOM   1283  HG  LEU A  98       7.853   3.686  -1.915  1.00 96.93           H
ATOM   1284  CD1 LEU A  98       9.213   3.647  -3.546  1.00 96.93           C
ATOM   1285 1HD1 LEU A  98       8.714   4.476  -4.047  1.00 96.93           H
ATOM   1286 2HD1 LEU A  98      10.287   3.711  -3.720  1.00 96.93           H
ATOM   1287 3HD1 LEU A  98       8.836   2.703  -3.942  1.00 96.93           H
ATOM   1288  CD2 LEU A  98       9.513   2.514  -1.296  1.00 96.93           C
ATOM   1289 1HD2 LEU A  98      10.601   2.528  -1.372  1.00 96.93           H
ATOM   1290 2HD2 LEU A  98       9.221   2.563  -0.247  1.00 96.93           H
ATOM   1291 3HD2 LEU A  98       9.131   1.594  -1.738  1.00 96.93           H
ATOM   1292  HN  LEU A  98       7.138   5.849  -1.176  1.00 96.93           H
ATOM   1293  N   VAL A  99       9.318   7.761   0.312  1.00 97.02           N
ATOM   1294  CA  VAL A  99      10.034   8.899   0.863  1.00 97.02           C
ATOM   1295  C   VAL A  99       9.888   8.898   2.386  1.00 97.02           C
ATOM   1296  O   VAL A  99      10.659   9.550   3.088  1.00 97.02           O
ATOM   1297  HA  VAL A  99      11.088   8.777   0.612  1.00 97.02           H
ATOM   1298  CB  VAL A  99       9.539  10.193   0.216  1.00 97.02           C
ATOM   1299  HB  VAL A  99       8.450  10.197   0.264  1.00 97.02           H
ATOM   1300  CG1 VAL A  99      10.048  11.418   0.979  1.00 97.02           C
ATOM   1301 1HG1 VAL A  99       9.687  11.381   2.007  1.00 97.02           H
ATOM   1302 2HG1 VAL A  99      11.138  11.420   0.976  1.00 97.02           H
ATOM   1303 3HG1 VAL A  99       9.681  12.324   0.497  1.00 97.02           H
ATOM   1304  CG2 VAL A  99       9.944  10.259  -1.258  1.00 97.02           C
ATOM   1305 1HG2 VAL A  99      11.030  10.221  -1.339  1.00 97.02           H
ATOM   1306 2HG2 VAL A  99       9.510   9.413  -1.792  1.00 97.02           H
ATOM   1307 3HG2 VAL A  99       9.579  11.189  -1.694  1.00 97.02           H
ATOM   1308  HN  VAL A  99       8.564   7.994  -0.303  1.00 97.02           H
ATOM   1309  N   THR A 100       8.893   8.158   2.853  1.00 96.53           N
ATOM   1310  CA  THR A 100       8.597   8.113   4.275  1.00 96.53           C
ATOM   1311  C   THR A 100       9.420   7.019   4.957  1.00 96.53           C
ATOM   1312  O   THR A 100       9.541   7.000   6.180  1.00 96.53           O
ATOM   1313  HA  THR A 100       8.897   9.062   4.719  1.00 96.53           H
ATOM   1314  CB  THR A 100       7.087   7.928   4.437  1.00 96.53           C
ATOM   1315  HB  THR A 100       6.776   8.144   5.460  1.00 96.53           H
ATOM   1316  OG1 THR A 100       6.850   6.595   3.992  1.00 96.53           O
ATOM   1317  HG1 THR A 100       6.783   6.575   2.994  1.00 96.53           H
ATOM   1318  CG2 THR A 100       6.282   8.794   3.466  1.00 96.53           C
ATOM   1319 1HG2 THR A 100       6.544   8.529   2.441  1.00 96.53           H
ATOM   1320 2HG2 THR A 100       6.512   9.845   3.640  1.00 96.53           H
ATOM   1321 3HG2 THR A 100       5.217   8.623   3.624  1.00 96.53           H
ATOM   1322  HN  THR A 100       8.296   7.598   2.279  1.00 96.53           H
ATOM   1323  N   LEU A 101       9.965   6.134   4.135  1.00 96.15           N
ATOM   1324  CA  LEU A 101      10.636   4.951   4.647  1.00 96.15           C
ATOM   1325  C   LEU A 101      11.871   5.375   5.444  1.00 96.15           C
ATOM   1326  O   LEU A 101      12.166   4.801   6.491  1.00 96.15           O
ATOM   1327  HA  LEU A 101       9.944   4.450   5.323  1.00 96.15           H
ATOM   1328  CB  LEU A 101      10.943   3.975   3.509  1.00 96.15           C
ATOM   1329 1HB  LEU A 101      11.441   4.524   2.710  1.00 96.15           H
ATOM   1330 2HB  LEU A 101      11.653   3.233   3.875  1.00 96.15           H
ATOM   1331  CG  LEU A 101       9.741   3.240   2.913  1.00 96.15           C
ATOM   1332  HG  LEU A 101       9.111   3.971   2.406  1.00 96.15           H
ATOM   1333  CD1 LEU A 101      10.187   2.223   1.861  1.00 96.15           C
ATOM   1334 1HD1 LEU A 101      10.716   2.738   1.058  1.00 96.15           H
ATOM   1335 2HD1 LEU A 101      10.851   1.491   2.321  1.00 96.15           H
ATOM   1336 3HD1 LEU A 101       9.313   1.715   1.453  1.00 96.15           H
ATOM   1337  CD2 LEU A 101       8.893   2.595   4.010  1.00 96.15           C
ATOM   1338 1HD2 LEU A 101       9.500   1.880   4.565  1.00 96.15           H
ATOM   1339 2HD2 LEU A 101       8.529   3.366   4.689  1.00 96.15           H
ATOM   1340 3HD2 LEU A 101       8.045   2.079   3.559  1.00 96.15           H
ATOM   1341  HN  LEU A 101       9.954   6.215   3.138  1.00 96.15           H
ATOM   1342  N   PRO A 102      12.612   6.384   4.966  1.00 96.05           N
ATOM   1343  CA  PRO A 102      13.806   6.846   5.678  1.00 96.05           C
ATOM   1344  C   PRO A 102      13.518   7.179   7.133  1.00 96.05           C
ATOM   1345  O   PRO A 102      14.313   6.861   8.015  1.00 96.05           O
ATOM   1346  HA  PRO A 102      14.554   6.053   5.710  1.00 96.05           H
ATOM   1347  CB  PRO A 102      14.243   8.082   4.889  1.00 96.05           C
ATOM   1348 1HB  PRO A 102      13.807   8.994   5.298  1.00 96.05           H
ATOM   1349 2HB  PRO A 102      15.325   8.210   4.910  1.00 96.05           H
ATOM   1350  CG  PRO A 102      13.737   7.799   3.480  1.00 96.05           C
ATOM   1351 1HG  PRO A 102      13.653   8.711   2.889  1.00 96.05           H
ATOM   1352 2HG  PRO A 102      14.411   7.140   2.932  1.00 96.05           H
ATOM   1353  CD  PRO A 102      12.384   7.152   3.729  1.00 96.05           C
ATOM   1354 1HD  PRO A 102      11.598   7.896   3.859  1.00 96.05           H
ATOM   1355 2HD  PRO A 102      12.081   6.515   2.898  1.00 96.05           H
ATOM   1356  N   PHE A 103      12.376   7.816   7.345  1.00 95.22           N
ATOM   1357  CA  PHE A 103      11.995   8.244   8.681  1.00 95.22           C
ATOM   1358  C   PHE A 103      11.642   7.043   9.561  1.00 95.22           C
ATOM   1359  O   PHE A 103      11.965   7.023  10.748  1.00 95.22           O
ATOM   1360  HA  PHE A 103      12.850   8.767   9.109  1.00 95.22           H
ATOM   1361  CB  PHE A 103      10.758   9.132   8.530  1.00 95.22           C
ATOM   1362 1HB  PHE A 103       9.979   8.569   8.016  1.00 95.22           H
ATOM   1363 2HB  PHE A 103      10.374   9.374   9.521  1.00 95.22           H
ATOM   1364  CG  PHE A 103      11.015  10.433   7.767  1.00 95.22           C
ATOM   1365  CD1 PHE A 103      11.412  11.548   8.438  1.00 95.22           C
ATOM   1366  HD1 PHE A 103      11.546  11.514   9.520  1.00 95.22           H
ATOM   1367  CD2 PHE A 103      10.848  10.475   6.418  1.00 95.22           C
ATOM   1368  HD2 PHE A 103      10.530   9.582   5.881  1.00 95.22           H
ATOM   1369  CE1 PHE A 103      11.650  12.755   7.730  1.00 95.22           C
ATOM   1370  HE1 PHE A 103      11.968  13.649   8.268  1.00 95.22           H
ATOM   1371  CE2 PHE A 103      11.087  11.682   5.710  1.00 95.22           C
ATOM   1372  HE2 PHE A 103      10.952  11.716   4.629  1.00 95.22           H
ATOM   1373  CZ  PHE A 103      11.483  12.797   6.381  1.00 95.22           C
ATOM   1374  HZ  PHE A 103      11.666  13.724   5.838  1.00 95.22           H
ATOM   1375  HN  PHE A 103      11.718   8.040   6.626  1.00 95.22           H
ATOM   1376  N   TRP A 104      10.984   6.072   8.946  1.00 93.16           N
ATOM   1377  CA  TRP A 104      10.639   4.844   9.642  1.00 93.16           C
ATOM   1378  C   TRP A 104      11.938   4.189  10.117  1.00 93.16           C
ATOM   1379  O   TRP A 104      12.006   3.672  11.231  1.00 93.16           O
ATOM   1380  HA  TRP A 104      10.021   5.109  10.500  1.00 93.16           H
ATOM   1381  CB  TRP A 104       9.798   3.927   8.752  1.00 93.16           C
ATOM   1382 1HB  TRP A 104      10.205   3.945   7.742  1.00 93.16           H
ATOM   1383 2HB  TRP A 104       9.889   2.903   9.114  1.00 93.16           H
ATOM   1384  CG  TRP A 104       8.315   4.303   8.697  1.00 93.16           C
ATOM   1385  CD1 TRP A 104       7.606   4.707   7.634  1.00 93.16           C
ATOM   1386  HD1 TRP A 104       8.017   4.824   6.631  1.00 93.16           H
ATOM   1387  CD2 TRP A 104       7.384   4.292   9.799  1.00 93.16           C
ATOM   1388  NE1 TRP A 104       6.291   4.957   7.969  1.00 93.16           N
ATOM   1389  HE1 TRP A 104       5.571   5.269   7.349  1.00 93.16           H
ATOM   1390  CE2 TRP A 104       6.152   4.697   9.328  1.00 93.16           C
ATOM   1391  CE3 TRP A 104       7.576   3.951  11.149  1.00 93.16           C
ATOM   1392  HE3 TRP A 104       8.539   3.629  11.546  1.00 93.16           H
ATOM   1393  CZ2 TRP A 104       5.016   4.799  10.140  1.00 93.16           C
ATOM   1394  HZ2 TRP A 104       4.053   5.121   9.744  1.00 93.16           H
ATOM   1395  CZ3 TRP A 104       6.431   4.059  11.948  1.00 93.16           C
ATOM   1396  HZ3 TRP A 104       6.525   3.807  13.005  1.00 93.16           H
ATOM   1397  CH2 TRP A 104       5.184   4.465  11.489  1.00 93.16           C
ATOM   1398  HH2 TRP A 104       4.340   4.523  12.177  1.00 93.16           H
ATOM   1399  HN  TRP A 104      10.688   6.114   7.992  1.00 93.16           H
ATOM   1400  N   ALA A 105      12.937   4.232   9.247  1.00 94.62           N
ATOM   1401  CA  ALA A 105      14.196   3.560   9.520  1.00 94.62           C
ATOM   1402  C   ALA A 105      14.846   4.185  10.756  1.00 94.62           C
ATOM   1403  O   ALA A 105      15.286   3.473  11.657  1.00 94.62           O
ATOM   1404  HA  ALA A 105      13.975   2.513   9.726  1.00 94.62           H
ATOM   1405  CB  ALA A 105      15.095   3.640   8.285  1.00 94.62           C
ATOM   1406 1HB  ALA A 105      14.600   3.156   7.443  1.00 94.62           H
ATOM   1407 2HB  ALA A 105      15.287   4.685   8.042  1.00 94.62           H
ATOM   1408 3HB  ALA A 105      16.040   3.135   8.489  1.00 94.62           H
ATOM   1409  HN  ALA A 105      12.896   4.715   8.372  1.00 94.62           H
ATOM   1410  N   ILE A 106      14.886   5.510  10.758  1.00 94.00           N
ATOM   1411  CA  ILE A 106      15.528   6.237  11.840  1.00 94.00           C
ATOM   1412  C   ILE A 106      14.792   5.948  13.150  1.00 94.00           C
ATOM   1413  O   ILE A 106      15.421   5.729  14.184  1.00 94.00           O
ATOM   1414  HA  ILE A 106      16.547   5.862  11.926  1.00 94.00           H
ATOM   1415  CB  ILE A 106      15.621   7.727  11.502  1.00 94.00           C
ATOM   1416  HB  ILE A 106      14.647   8.056  11.140  1.00 94.00           H
ATOM   1417  CG1 ILE A 106      16.628   7.972  10.377  1.00 94.00           C
ATOM   1418 1HG1 ILE A 106      17.641   7.847  10.758  1.00 94.00           H
ATOM   1419 2HG1 ILE A 106      16.489   7.230   9.591  1.00 94.00           H
ATOM   1420  CG2 ILE A 106      15.942   8.552  12.750  1.00 94.00           C
ATOM   1421 1HG2 ILE A 106      15.156   8.410  13.492  1.00 94.00           H
ATOM   1422 2HG2 ILE A 106      16.896   8.228  13.165  1.00 94.00           H
ATOM   1423 3HG2 ILE A 106      16.002   9.607  12.482  1.00 94.00           H
ATOM   1424  CD1 ILE A 106      16.466   9.377   9.794  1.00 94.00           C
ATOM   1425 1HD1 ILE A 106      15.459   9.490   9.392  1.00 94.00           H
ATOM   1426 2HD1 ILE A 106      16.630  10.117  10.577  1.00 94.00           H
ATOM   1427 3HD1 ILE A 106      17.194   9.525   8.996  1.00 94.00           H
ATOM   1428  HN  ILE A 106      14.490   6.082  10.040  1.00 94.00           H
ATOM   1429  N   ALA A 107      13.470   5.957  13.064  1.00 92.64           N
ATOM   1430  CA  ALA A 107      12.642   5.787  14.245  1.00 92.64           C
ATOM   1431  C   ALA A 107      12.865   4.387  14.822  1.00 92.64           C
ATOM   1432  O   ALA A 107      12.793   4.193  16.034  1.00 92.64           O
ATOM   1433  HA  ALA A 107      12.956   6.528  14.980  1.00 92.64           H
ATOM   1434  CB  ALA A 107      11.177   6.041  13.883  1.00 92.64           C
ATOM   1435 1HB  ALA A 107      11.067   7.058  13.507  1.00 92.64           H
ATOM   1436 2HB  ALA A 107      10.864   5.334  13.116  1.00 92.64           H
ATOM   1437 3HB  ALA A 107      10.556   5.913  14.770  1.00 92.64           H
ATOM   1438  HN  ALA A 107      12.966   6.078  12.208  1.00 92.64           H
ATOM   1439  N   ALA A 108      13.133   3.449  13.926  1.00 91.90           N
ATOM   1440  CA  ALA A 108      13.335   2.067  14.327  1.00 91.90           C
ATOM   1441  C   ALA A 108      14.739   1.911  14.914  1.00 91.90           C
ATOM   1442  O   ALA A 108      14.951   1.108  15.821  1.00 91.90           O
ATOM   1443  HA  ALA A 108      12.600   1.834  15.098  1.00 91.90           H
ATOM   1444  CB  ALA A 108      13.098   1.147  13.127  1.00 91.90           C
ATOM   1445 1HB  ALA A 108      12.078   1.275  12.767  1.00 91.90           H
ATOM   1446 2HB  ALA A 108      13.799   1.400  12.332  1.00 91.90           H
ATOM   1447 3HB  ALA A 108      13.250   0.111  13.429  1.00 91.90           H
ATOM   1448  HN  ALA A 108      13.212   3.619  12.944  1.00 91.90           H
ATOM   1449  N   ALA A 109      15.663   2.691  14.371  1.00 91.78           N
ATOM   1450  CA  ALA A 109      17.063   2.560  14.738  1.00 91.78           C
ATOM   1451  C   ALA A 109      17.254   3.030  16.181  1.00 91.78           C
ATOM   1452  O   ALA A 109      18.081   2.486  16.911  1.00 91.78           O
ATOM   1453  HA  ALA A 109      17.326   1.504  14.671  1.00 91.78           H
ATOM   1454  CB  ALA A 109      17.925   3.347  13.749  1.00 91.78           C
ATOM   1455 1HB  ALA A 109      17.775   2.955  12.743  1.00 91.78           H
ATOM   1456 2HB  ALA A 109      17.640   4.399  13.775  1.00 91.78           H
ATOM   1457 3HB  ALA A 109      18.975   3.249  14.024  1.00 91.78           H
ATOM   1458  HN  ALA A 109      15.468   3.401  13.695  1.00 91.78           H
ATOM   1459  N   ASP A 110      16.475   4.036  16.550  1.00 87.53           N
ATOM   1460  CA  ASP A 110      16.640   4.675  17.845  1.00 87.53           C
ATOM   1461  C   ASP A 110      15.270   5.094  18.381  1.00 87.53           C
ATOM   1462  O   ASP A 110      14.567   4.292  18.993  1.00 87.53           O
ATOM   1463  HA  ASP A 110      17.123   3.927  18.474  1.00 87.53           H
ATOM   1464  CB  ASP A 110      17.508   5.930  17.733  1.00 87.53           C
ATOM   1465 1HB  ASP A 110      18.472   5.673  17.293  1.00 87.53           H
ATOM   1466 2HB  ASP A 110      17.033   6.646  17.062  1.00 87.53           H
ATOM   1467  CG  ASP A 110      17.722   6.573  19.104  1.00 87.53           C
ATOM   1468  OD1 ASP A 110      17.369   5.910  20.103  1.00 87.53           O
ATOM   1469  OD2 ASP A 110      18.234   7.713  19.123  1.00 87.53           O
ATOM   1470  HN  ASP A 110      15.743   4.414  15.983  1.00 87.53           H
ATOM   1471  N   GLN A 111      14.931   6.350  18.130  1.00 88.26           N
ATOM   1472  CA  GLN A 111      13.655   6.884  18.576  1.00 88.26           C
ATOM   1473  C   GLN A 111      13.157   7.953  17.601  1.00 88.26           C
ATOM   1474  O   GLN A 111      13.891   8.374  16.708  1.00 88.26           O
ATOM   1475  HA  GLN A 111      12.971   6.036  18.577  1.00 88.26           H
ATOM   1476  CB  GLN A 111      13.761   7.445  19.996  1.00 88.26           C
ATOM   1477 1HB  GLN A 111      12.783   7.793  20.327  1.00 88.26           H
ATOM   1478 2HB  GLN A 111      14.067   6.654  20.681  1.00 88.26           H
ATOM   1479  CG  GLN A 111      14.766   8.597  20.057  1.00 88.26           C
ATOM   1480 1HG  GLN A 111      15.750   8.243  19.751  1.00 88.26           H
ATOM   1481 2HG  GLN A 111      14.474   9.376  19.352  1.00 88.26           H
ATOM   1482  CD  GLN A 111      14.844   9.182  21.468  1.00 88.26           C
ATOM   1483  OE1 GLN A 111      13.846   9.385  22.140  1.00 88.26           O
ATOM   1484  NE2 GLN A 111      16.082   9.442  21.878  1.00 88.26           N
ATOM   1485 1HE2 GLN A 111      16.858   9.253  21.276  1.00 88.26           H
ATOM   1486 2HE2 GLN A 111      16.237   9.827  22.788  1.00 88.26           H
ATOM   1487  HN  GLN A 111      15.509   6.998  17.634  1.00 88.26           H
ATOM   1488  N   TRP A 112      11.912   8.360  17.804  1.00 91.07           N
ATOM   1489  CA  TRP A 112      11.307   9.369  16.953  1.00 91.07           C
ATOM   1490  C   TRP A 112      11.910  10.725  17.325  1.00 91.07           C
ATOM   1491  O   TRP A 112      11.599  11.279  18.379  1.00 91.07           O
ATOM   1492  HA  TRP A 112      11.551   9.124  15.919  1.00 91.07           H
ATOM   1493  CB  TRP A 112       9.781   9.342  17.068  1.00 91.07           C
ATOM   1494 1HB  TRP A 112       9.435   8.317  16.929  1.00 91.07           H
ATOM   1495 2HB  TRP A 112       9.498   9.639  18.078  1.00 91.07           H
ATOM   1496  CG  TRP A 112       9.064  10.248  16.066  1.00 91.07           C
ATOM   1497  CD1 TRP A 112       8.648  11.509  16.245  1.00 91.07           C
ATOM   1498  HD1 TRP A 112       8.774  12.071  17.170  1.00 91.07           H
ATOM   1499  CD2 TRP A 112       8.695   9.910  14.713  1.00 91.07           C
ATOM   1500  NE1 TRP A 112       8.039  12.006  15.111  1.00 91.07           N
ATOM   1501  HE1 TRP A 112       7.648  12.920  15.001  1.00 91.07           H
ATOM   1502  CE2 TRP A 112       8.068  11.003  14.149  1.00 91.07           C
ATOM   1503  CE3 TRP A 112       8.883   8.719  13.988  1.00 91.07           C
ATOM   1504  HE3 TRP A 112       9.375   7.843  14.410  1.00 91.07           H
ATOM   1505  CZ2 TRP A 112       7.579  11.014  12.837  1.00 91.07           C
ATOM   1506  HZ2 TRP A 112       7.088  11.891  12.415  1.00 91.07           H
ATOM   1507  CZ3 TRP A 112       8.389   8.747  12.679  1.00 91.07           C
ATOM   1508  HZ3 TRP A 112       8.509   7.849  12.073  1.00 91.07           H
ATOM   1509  CH2 TRP A 112       7.756   9.839  12.097  1.00 91.07           C
ATOM   1510  HH2 TRP A 112       7.399   9.781  11.069  1.00 91.07           H
ATOM   1511  HN  TRP A 112      11.322   8.012  18.533  1.00 91.07           H
ATOM   1512  N   LYS A 113      12.762  11.222  16.440  1.00 91.62           N
ATOM   1513  CA  LYS A 113      13.499  12.444  16.714  1.00 91.62           C
ATOM   1514  C   LYS A 113      12.795  13.621  16.035  1.00 91.62           C
ATOM   1515  O   LYS A 113      13.272  14.753  16.097  1.00 91.62           O
ATOM   1516  HA  LYS A 113      13.477  12.604  17.792  1.00 91.62           H
ATOM   1517  CB  LYS A 113      14.966  12.287  16.309  1.00 91.62           C
ATOM   1518 1HB  LYS A 113      15.029  12.008  15.257  1.00 91.62           H
ATOM   1519 2HB  LYS A 113      15.480  13.242  16.416  1.00 91.62           H
ATOM   1520  CG  LYS A 113      15.661  11.227  17.165  1.00 91.62           C
ATOM   1521 1HG  LYS A 113      15.633  11.526  18.213  1.00 91.62           H
ATOM   1522 2HG  LYS A 113      15.123  10.282  17.089  1.00 91.62           H
ATOM   1523  CD  LYS A 113      17.113  11.031  16.724  1.00 91.62           C
ATOM   1524 1HD  LYS A 113      17.142  10.756  15.670  1.00 91.62           H
ATOM   1525 2HD  LYS A 113      17.657  11.970  16.824  1.00 91.62           H
ATOM   1526  CE  LYS A 113      17.798   9.948  17.559  1.00 91.62           C
ATOM   1527 1HE  LYS A 113      17.826  10.250  18.606  1.00 91.62           H
ATOM   1528 2HE  LYS A 113      17.222   9.023  17.509  1.00 91.62           H
ATOM   1529  NZ  LYS A 113      19.174   9.709  17.069  1.00 91.62           N
ATOM   1530 1HZ  LYS A 113      19.583   8.932  17.577  1.00 91.62           H
ATOM   1531 2HZ  LYS A 113      19.147   9.489  16.080  1.00 91.62           H
ATOM   1532 3HZ  LYS A 113      19.734  10.541  17.216  1.00 91.62           H
ATOM   1533  HN  LYS A 113      12.951  10.804  15.551  1.00 91.62           H
ATOM   1534  N   PHE A 114      11.673  13.313  15.402  1.00 93.82           N
ATOM   1535  CA  PHE A 114      11.023  14.270  14.523  1.00 93.82           C
ATOM   1536  C   PHE A 114       9.792  14.883  15.194  1.00 93.82           C
ATOM   1537  O   PHE A 114       9.353  14.412  16.242  1.00 93.82           O
ATOM   1538  HA  PHE A 114      11.747  15.056  14.309  1.00 93.82           H
ATOM   1539  CB  PHE A 114      10.580  13.503  13.276  1.00 93.82           C
ATOM   1540 1HB  PHE A 114       9.763  12.834  13.544  1.00 93.82           H
ATOM   1541 2HB  PHE A 114      10.184  14.212  12.547  1.00 93.82           H
ATOM   1542  CG  PHE A 114      11.694  12.687  12.618  1.00 93.82           C
ATOM   1543  CD1 PHE A 114      12.658  13.313  11.892  1.00 93.82           C
ATOM   1544  HD1 PHE A 114      12.637  14.397  11.779  1.00 93.82           H
ATOM   1545  CD2 PHE A 114      11.721  11.335  12.760  1.00 93.82           C
ATOM   1546  HD2 PHE A 114      10.948  10.832  13.342  1.00 93.82           H
ATOM   1547  CE1 PHE A 114      13.693  12.556  11.282  1.00 93.82           C
ATOM   1548  HE1 PHE A 114      14.466  13.058  10.700  1.00 93.82           H
ATOM   1549  CE2 PHE A 114      12.755  10.577  12.150  1.00 93.82           C
ATOM   1550  HE2 PHE A 114      12.776   9.493  12.264  1.00 93.82           H
ATOM   1551  CZ  PHE A 114      13.720  11.203  11.424  1.00 93.82           C
ATOM   1552  HZ  PHE A 114      14.514  10.622  10.956  1.00 93.82           H
ATOM   1553  HN  PHE A 114      11.210  12.430  15.482  1.00 93.82           H
ATOM   1554  N   GLN A 115       9.270  15.925  14.563  1.00 94.37           N
ATOM   1555  CA  GLN A 115       8.117  16.626  15.102  1.00 94.37           C
ATOM   1556  C   GLN A 115       6.847  15.799  14.892  1.00 94.37           C
ATOM   1557  O   GLN A 115       6.843  14.850  14.109  1.00 94.37           O
ATOM   1558  HA  GLN A 115       8.316  16.734  16.169  1.00 94.37           H
ATOM   1559  CB  GLN A 115       7.978  18.015  14.475  1.00 94.37           C
ATOM   1560 1HB  GLN A 115       7.959  17.927  13.389  1.00 94.37           H
ATOM   1561 2HB  GLN A 115       7.029  18.459  14.775  1.00 94.37           H
ATOM   1562  CG  GLN A 115       9.131  18.926  14.900  1.00 94.37           C
ATOM   1563 1HG  GLN A 115       9.249  18.889  15.982  1.00 94.37           H
ATOM   1564 2HG  GLN A 115      10.063  18.566  14.465  1.00 94.37           H
ATOM   1565  CD  GLN A 115       8.880  20.369  14.458  1.00 94.37           C
ATOM   1566  OE1 GLN A 115       7.973  20.664  13.696  1.00 94.37           O
ATOM   1567  NE2 GLN A 115       9.731  21.250  14.976  1.00 94.37           N
ATOM   1568 1HE2 GLN A 115      10.454  20.942  15.595  1.00 94.37           H
ATOM   1569 2HE2 GLN A 115       9.649  22.220  14.746  1.00 94.37           H
ATOM   1570  HN  GLN A 115       9.622  16.290  13.701  1.00 94.37           H
ATOM   1571  N   THR A 116       5.801  16.189  15.605  1.00 94.42           N
ATOM   1572  CA  THR A 116       4.542  15.465  15.544  1.00 94.42           C
ATOM   1573  C   THR A 116       3.979  15.494  14.122  1.00 94.42           C
ATOM   1574  O   THR A 116       3.378  14.522  13.668  1.00 94.42           O
ATOM   1575  HA  THR A 116       4.734  14.421  15.791  1.00 94.42           H
ATOM   1576  CB  THR A 116       3.598  16.071  16.584  1.00 94.42           C
ATOM   1577  HB  THR A 116       3.231  17.044  16.256  1.00 94.42           H
ATOM   1578  OG1 THR A 116       4.362  16.075  17.787  1.00 94.42           O
ATOM   1579  HG1 THR A 116       3.946  16.693  18.454  1.00 94.42           H
ATOM   1580  CG2 THR A 116       2.411  15.159  16.899  1.00 94.42           C
ATOM   1581 1HG2 THR A 116       2.777  14.209  17.291  1.00 94.42           H
ATOM   1582 2HG2 THR A 116       1.838  14.980  15.989  1.00 94.42           H
ATOM   1583 3HG2 THR A 116       1.772  15.636  17.642  1.00 94.42           H
ATOM   1584  HN  THR A 116       5.804  16.981  16.215  1.00 94.42           H
ATOM   1585  N   PHE A 117       4.194  16.621  13.457  1.00 95.59           N
ATOM   1586  CA  PHE A 117       3.715  16.789  12.096  1.00 95.59           C
ATOM   1587  C   PHE A 117       4.192  15.644  11.201  1.00 95.59           C
ATOM   1588  O   PHE A 117       3.405  15.065  10.454  1.00 95.59           O
ATOM   1589  HA  PHE A 117       2.626  16.789  12.134  1.00 95.59           H
ATOM   1590  CB  PHE A 117       4.300  18.104  11.576  1.00 95.59           C
ATOM   1591 1HB  PHE A 117       3.906  18.926  12.173  1.00 95.59           H
ATOM   1592 2HB  PHE A 117       5.380  18.093  11.722  1.00 95.59           H
ATOM   1593  CG  PHE A 117       4.002  18.377  10.100  1.00 95.59           C
ATOM   1594  CD1 PHE A 117       4.980  18.216   9.168  1.00 95.59           C
ATOM   1595  HD1 PHE A 117       5.976  17.893   9.473  1.00 95.59           H
ATOM   1596  CD2 PHE A 117       2.760  18.779   9.720  1.00 95.59           C
ATOM   1597  HD2 PHE A 117       1.977  18.908  10.466  1.00 95.59           H
ATOM   1598  CE1 PHE A 117       4.704  18.469   7.799  1.00 95.59           C
ATOM   1599  HE1 PHE A 117       5.488  18.341   7.052  1.00 95.59           H
ATOM   1600  CE2 PHE A 117       2.484  19.032   8.350  1.00 95.59           C
ATOM   1601  HE2 PHE A 117       1.489  19.355   8.045  1.00 95.59           H
ATOM   1602  CZ  PHE A 117       3.462  18.872   7.418  1.00 95.59           C
ATOM   1603  HZ  PHE A 117       3.250  19.066   6.367  1.00 95.59           H
ATOM   1604  HN  PHE A 117       4.684  17.407  13.833  1.00 95.59           H
ATOM   1605  N   MET A 118       5.480  15.350  11.306  1.00 95.30           N
ATOM   1606  CA  MET A 118       6.079  14.308  10.490  1.00 95.30           C
ATOM   1607  C   MET A 118       5.473  12.941  10.815  1.00 95.30           C
ATOM   1608  O   MET A 118       5.329  12.096   9.933  1.00 95.30           O
ATOM   1609  HA  MET A 118       5.853  14.577   9.458  1.00 95.30           H
ATOM   1610  CB  MET A 118       7.589  14.269  10.738  1.00 95.30           C
ATOM   1611 1HB  MET A 118       7.991  15.282  10.712  1.00 95.30           H
ATOM   1612 2HB  MET A 118       7.787  13.873  11.734  1.00 95.30           H
ATOM   1613  CG  MET A 118       8.294  13.407   9.690  1.00 95.30           C
ATOM   1614 1HG  MET A 118       9.365  13.376   9.893  1.00 95.30           H
ATOM   1615 2HG  MET A 118       7.930  12.381   9.745  1.00 95.30           H
ATOM   1616  SD  MET A 118       8.003  14.069   8.058  1.00 95.30           S
ATOM   1617  CE  MET A 118       8.966  15.569   8.156  1.00 95.30           C
ATOM   1618 1HE  MET A 118       8.583  16.194   8.962  1.00 95.30           H
ATOM   1619 2HE  MET A 118      10.009  15.319   8.353  1.00 95.30           H
ATOM   1620 3HE  MET A 118       8.894  16.109   7.212  1.00 95.30           H
ATOM   1621  HN  MET A 118       6.109  15.810  11.933  1.00 95.30           H
ATOM   1622  N   CYS A 119       5.135  12.766  12.084  1.00 93.89           N
ATOM   1623  CA  CYS A 119       4.558  11.512  12.539  1.00 93.89           C
ATOM   1624  C   CYS A 119       3.221  11.311  11.823  1.00 93.89           C
ATOM   1625  O   CYS A 119       2.935  10.220  11.331  1.00 93.89           O
ATOM   1626  HA  CYS A 119       5.264  10.727  12.269  1.00 93.89           H
ATOM   1627  CB  CYS A 119       4.401  11.481  14.061  1.00 93.89           C
ATOM   1628 1HB  CYS A 119       5.382  11.510  14.536  1.00 93.89           H
ATOM   1629 2HB  CYS A 119       3.857  12.363  14.397  1.00 93.89           H
ATOM   1630  SG  CYS A 119       3.507   9.966  14.566  1.00 93.89           S
ATOM   1631  HN  CYS A 119       5.248  13.461  12.794  1.00 93.89           H
ATOM   1632  N   LYS A 120       2.438  12.379  11.788  1.00 95.07           N
ATOM   1633  CA  LYS A 120       1.136  12.332  11.145  1.00 95.07           C
ATOM   1634  C   LYS A 120       1.310  11.923   9.680  1.00 95.07           C
ATOM   1635  O   LYS A 120       0.662  10.989   9.212  1.00 95.07           O
ATOM   1636  HA  LYS A 120       0.550  11.564  11.650  1.00 95.07           H
ATOM   1637  CB  LYS A 120       0.399  13.660  11.329  1.00 95.07           C
ATOM   1638 1HB  LYS A 120       1.041  14.483  11.016  1.00 95.07           H
ATOM   1639 2HB  LYS A 120      -0.483  13.682  10.688  1.00 95.07           H
ATOM   1640  CG  LYS A 120      -0.019  13.857  12.788  1.00 95.07           C
ATOM   1641 1HG  LYS A 120      -0.712  13.069  13.081  1.00 95.07           H
ATOM   1642 2HG  LYS A 120       0.854  13.770  13.434  1.00 95.07           H
ATOM   1643  CD  LYS A 120      -0.676  15.224  12.990  1.00 95.07           C
ATOM   1644 1HD  LYS A 120       0.040  16.013  12.762  1.00 95.07           H
ATOM   1645 2HD  LYS A 120      -1.508  15.337  12.294  1.00 95.07           H
ATOM   1646  CE  LYS A 120      -1.180  15.383  14.426  1.00 95.07           C
ATOM   1647 1HE  LYS A 120      -1.055  14.445  14.967  1.00 95.07           H
ATOM   1648 2HE  LYS A 120      -0.583  16.132  14.945  1.00 95.07           H
ATOM   1649  NZ  LYS A 120      -2.605  15.782  14.434  1.00 95.07           N
ATOM   1650 1HZ  LYS A 120      -2.929  15.857  15.392  1.00 95.07           H
ATOM   1651 2HZ  LYS A 120      -2.707  16.679  13.971  1.00 95.07           H
ATOM   1652 3HZ  LYS A 120      -3.154  15.085  13.945  1.00 95.07           H
ATOM   1653  HN  LYS A 120       2.680  13.263  12.188  1.00 95.07           H
ATOM   1654  N   VAL A 121       2.189  12.643   8.999  1.00 95.26           N
ATOM   1655  CA  VAL A 121       2.371  12.445   7.571  1.00 95.26           C
ATOM   1656  C   VAL A 121       2.806  11.001   7.312  1.00 95.26           C
ATOM   1657  O   VAL A 121       2.243  10.324   6.453  1.00 95.26           O
ATOM   1658  HA  VAL A 121       1.408  12.613   7.089  1.00 95.26           H
ATOM   1659  CB  VAL A 121       3.361  13.475   7.022  1.00 95.26           C
ATOM   1660  HB  VAL A 121       4.262  13.433   7.634  1.00 95.26           H
ATOM   1661  CG1 VAL A 121       3.756  13.143   5.582  1.00 95.26           C
ATOM   1662 1HG1 VAL A 121       4.222  12.159   5.550  1.00 95.26           H
ATOM   1663 2HG1 VAL A 121       2.866  13.144   4.952  1.00 95.26           H
ATOM   1664 3HG1 VAL A 121       4.460  13.891   5.216  1.00 95.26           H
ATOM   1665  CG2 VAL A 121       2.791  14.891   7.122  1.00 95.26           C
ATOM   1666 1HG2 VAL A 121       1.868  14.953   6.546  1.00 95.26           H
ATOM   1667 2HG2 VAL A 121       2.584  15.127   8.166  1.00 95.26           H
ATOM   1668 3HG2 VAL A 121       3.515  15.603   6.726  1.00 95.26           H
ATOM   1669  HN  VAL A 121       2.768  13.350   9.405  1.00 95.26           H
ATOM   1670  N   VAL A 122       3.804  10.573   8.071  1.00 94.01           N
ATOM   1671  CA  VAL A 122       4.477   9.317   7.783  1.00 94.01           C
ATOM   1672  C   VAL A 122       3.482   8.165   7.934  1.00 94.01           C
ATOM   1673  O   VAL A 122       3.505   7.214   7.154  1.00 94.01           O
ATOM   1674  HA  VAL A 122       4.816   9.355   6.748  1.00 94.01           H
ATOM   1675  CB  VAL A 122       5.707   9.165   8.680  1.00 94.01           C
ATOM   1676  HB  VAL A 122       5.402   9.370   9.706  1.00 94.01           H
ATOM   1677  CG1 VAL A 122       6.250   7.736   8.628  1.00 94.01           C
ATOM   1678 1HG1 VAL A 122       5.482   7.043   8.969  1.00 94.01           H
ATOM   1679 2HG1 VAL A 122       6.532   7.491   7.604  1.00 94.01           H
ATOM   1680 3HG1 VAL A 122       7.125   7.656   9.274  1.00 94.01           H
ATOM   1681  CG2 VAL A 122       6.790  10.178   8.301  1.00 94.01           C
ATOM   1682 1HG2 VAL A 122       7.091  10.018   7.265  1.00 94.01           H
ATOM   1683 2HG2 VAL A 122       6.398  11.188   8.414  1.00 94.01           H
ATOM   1684 3HG2 VAL A 122       7.653  10.048   8.954  1.00 94.01           H
ATOM   1685  HN  VAL A 122       4.153  11.066   8.867  1.00 94.01           H
ATOM   1686  N   ASN A 123       2.631   8.288   8.942  1.00 92.75           N
ATOM   1687  CA  ASN A 123       1.635   7.264   9.209  1.00 92.75           C
ATOM   1688  C   ASN A 123       0.588   7.273   8.093  1.00 92.75           C
ATOM   1689  O   ASN A 123       0.146   6.217   7.644  1.00 92.75           O
ATOM   1690  HA  ASN A 123       2.191   6.328   9.252  1.00 92.75           H
ATOM   1691  CB  ASN A 123       0.915   7.528  10.533  1.00 92.75           C
ATOM   1692 1HB  ASN A 123       0.816   8.603  10.689  1.00 92.75           H
ATOM   1693 2HB  ASN A 123      -0.094   7.118  10.492  1.00 92.75           H
ATOM   1694  CG  ASN A 123       1.677   6.906  11.705  1.00 92.75           C
ATOM   1695  OD1 ASN A 123       2.429   5.956  11.556  1.00 92.75           O
ATOM   1696  ND2 ASN A 123       1.442   7.491  12.876  1.00 92.75           N
ATOM   1697 1HD2 ASN A 123       0.813   8.267  12.929  1.00 92.75           H
ATOM   1698 2HD2 ASN A 123       1.894   7.156  13.702  1.00 92.75           H
ATOM   1699  HN  ASN A 123       2.615   9.067   9.568  1.00 92.75           H
ATOM   1700  N   SER A 124       0.223   8.477   7.677  1.00 93.92           N
ATOM   1701  CA  SER A 124      -0.875   8.644   6.740  1.00 93.92           C
ATOM   1702  C   SER A 124      -0.439   8.208   5.340  1.00 93.92           C
ATOM   1703  O   SER A 124      -1.242   7.677   4.574  1.00 93.92           O
ATOM   1704  HA  SER A 124      -1.671   7.998   7.111  1.00 93.92           H
ATOM   1705  CB  SER A 124      -1.364  10.093   6.717  1.00 93.92           C
ATOM   1706 1HB  SER A 124      -0.533  10.751   6.460  1.00 93.92           H
ATOM   1707 2HB  SER A 124      -2.116  10.210   5.937  1.00 93.92           H
ATOM   1708  OG  SER A 124      -1.914  10.491   7.970  1.00 93.92           O
ATOM   1709  HG  SER A 124      -1.187  10.814   8.576  1.00 93.92           H
ATOM   1710  HN  SER A 124       0.663   9.326   7.969  1.00 93.92           H
ATOM   1711  N   MET A 125       0.830   8.448   5.048  1.00 94.22           N
ATOM   1712  CA  MET A 125       1.327   8.303   3.691  1.00 94.22           C
ATOM   1713  C   MET A 125       1.180   6.859   3.205  1.00 94.22           C
ATOM   1714  O   MET A 125       0.855   6.621   2.043  1.00 94.22           O
ATOM   1715  HA  MET A 125       0.711   8.963   3.080  1.00 94.22           H
ATOM   1716  CB  MET A 125       2.801   8.711   3.639  1.00 94.22           C
ATOM   1717 1HB  MET A 125       3.317   8.333   4.522  1.00 94.22           H
ATOM   1718 2HB  MET A 125       3.278   8.256   2.771  1.00 94.22           H
ATOM   1719  CG  MET A 125       2.946  10.233   3.569  1.00 94.22           C
ATOM   1720 1HG  MET A 125       2.434  10.694   4.414  1.00 94.22           H
ATOM   1721 2HG  MET A 125       3.997  10.510   3.643  1.00 94.22           H
ATOM   1722  SD  MET A 125       2.262  10.841   2.037  1.00 94.22           S
ATOM   1723  CE  MET A 125       1.406  12.289   2.632  1.00 94.22           C
ATOM   1724 1HE  MET A 125       0.656  11.993   3.365  1.00 94.22           H
ATOM   1725 2HE  MET A 125       2.121  12.968   3.098  1.00 94.22           H
ATOM   1726 3HE  MET A 125       0.919  12.793   1.797  1.00 94.22           H
ATOM   1727  HN  MET A 125       1.513   8.737   5.719  1.00 94.22           H
ATOM   1728  N   TYR A 126       1.427   5.933   4.120  1.00 88.16           N
ATOM   1729  CA  TYR A 126       1.316   4.519   3.802  1.00 88.16           C
ATOM   1730  C   TYR A 126      -0.119   4.154   3.418  1.00 88.16           C
ATOM   1731  O   TYR A 126      -0.343   3.465   2.424  1.00 88.16           O
ATOM   1732  HA  TYR A 126       1.974   4.311   2.959  1.00 88.16           H
ATOM   1733  CB  TYR A 126       1.696   3.769   5.081  1.00 88.16           C
ATOM   1734 1HB  TYR A 126       2.751   3.940   5.290  1.00 88.16           H
ATOM   1735 2HB  TYR A 126       1.133   4.186   5.916  1.00 88.16           H
ATOM   1736  CG  TYR A 126       1.441   2.261   5.016  1.00 88.16           C
ATOM   1737  CD1 TYR A 126       0.613   1.661   5.943  1.00 88.16           C
ATOM   1738  HD1 TYR A 126       0.141   2.261   6.720  1.00 88.16           H
ATOM   1739  CD2 TYR A 126       2.040   1.502   4.031  1.00 88.16           C
ATOM   1740  HD2 TYR A 126       2.694   1.976   3.299  1.00 88.16           H
ATOM   1741  CE1 TYR A 126       0.374   0.243   5.882  1.00 88.16           C
ATOM   1742  HE1 TYR A 126      -0.278  -0.244   6.608  1.00 88.16           H
ATOM   1743  CE2 TYR A 126       1.800   0.084   3.971  1.00 88.16           C
ATOM   1744  HE2 TYR A 126       2.267  -0.528   3.198  1.00 88.16           H
ATOM   1745  CZ  TYR A 126       0.979  -0.476   4.899  1.00 88.16           C
ATOM   1746  OH  TYR A 126       0.753  -1.816   4.841  1.00 88.16           O
ATOM   1747  HH  TYR A 126       1.176  -2.199   4.020  1.00 88.16           H
ATOM   1748  HN  TYR A 126       1.697   6.134   5.061  1.00 88.16           H
ATOM   1749  N   LYS A 127      -1.054   4.633   4.226  1.00 88.28           N
ATOM   1750  CA  LYS A 127      -2.455   4.303   4.027  1.00 88.28           C
ATOM   1751  C   LYS A 127      -2.938   4.915   2.711  1.00 88.28           C
ATOM   1752  O   LYS A 127      -3.746   4.316   2.003  1.00 88.28           O
ATOM   1753  HA  LYS A 127      -2.527   3.218   3.951  1.00 88.28           H
ATOM   1754  CB  LYS A 127      -3.283   4.727   5.243  1.00 88.28           C
ATOM   1755 1HB  LYS A 127      -3.071   5.768   5.486  1.00 88.28           H
ATOM   1756 2HB  LYS A 127      -4.344   4.665   5.003  1.00 88.28           H
ATOM   1757  CG  LYS A 127      -2.974   3.841   6.452  1.00 88.28           C
ATOM   1758 1HG  LYS A 127      -1.909   3.888   6.679  1.00 88.28           H
ATOM   1759 2HG  LYS A 127      -3.503   4.218   7.327  1.00 88.28           H
ATOM   1760  CD  LYS A 127      -3.382   2.391   6.188  1.00 88.28           C
ATOM   1761 1HD  LYS A 127      -4.436   2.350   5.910  1.00 88.28           H
ATOM   1762 2HD  LYS A 127      -2.815   1.997   5.344  1.00 88.28           H
ATOM   1763  CE  LYS A 127      -3.141   1.520   7.422  1.00 88.28           C
ATOM   1764 1HE  LYS A 127      -2.122   1.665   7.783  1.00 88.28           H
ATOM   1765 2HE  LYS A 127      -3.810   1.825   8.226  1.00 88.28           H
ATOM   1766  NZ  LYS A 127      -3.361   0.092   7.100  1.00 88.28           N
ATOM   1767 1HZ  LYS A 127      -3.204  -0.469   7.930  1.00 88.28           H
ATOM   1768 2HZ  LYS A 127      -4.313  -0.039   6.779  1.00 88.28           H
ATOM   1769 3HZ  LYS A 127      -2.716  -0.193   6.372  1.00 88.28           H
ATOM   1770  HN  LYS A 127      -0.867   5.235   5.002  1.00 88.28           H
ATOM   1771  N   MET A 128      -2.421   6.101   2.422  1.00 92.44           N
ATOM   1772  CA  MET A 128      -2.755   6.780   1.182  1.00 92.44           C
ATOM   1773  C   MET A 128      -2.283   5.975  -0.030  1.00 92.44           C
ATOM   1774  O   MET A 128      -3.023   5.812  -0.998  1.00 92.44           O
ATOM   1775  HA  MET A 128      -3.843   6.858   1.174  1.00 92.44           H
ATOM   1776  CB  MET A 128      -2.099   8.162   1.164  1.00 92.44           C
ATOM   1777 1HB  MET A 128      -2.400   8.723   2.049  1.00 92.44           H
ATOM   1778 2HB  MET A 128      -1.015   8.054   1.210  1.00 92.44           H
ATOM   1779  CG  MET A 128      -2.487   8.938  -0.096  1.00 92.44           C
ATOM   1780 1HG  MET A 128      -2.200   8.374  -0.983  1.00 92.44           H
ATOM   1781 2HG  MET A 128      -3.569   9.064  -0.136  1.00 92.44           H
ATOM   1782  SD  MET A 128      -1.687  10.533  -0.102  1.00 92.44           S
ATOM   1783  CE  MET A 128      -2.684  11.385   1.110  1.00 92.44           C
ATOM   1784 1HE  MET A 128      -3.721  11.408   0.776  1.00 92.44           H
ATOM   1785 2HE  MET A 128      -2.622  10.862   2.064  1.00 92.44           H
ATOM   1786 3HE  MET A 128      -2.318  12.404   1.230  1.00 92.44           H
ATOM   1787  HN  MET A 128      -1.787   6.594   3.017  1.00 92.44           H
ATOM   1788  N   ASN A 129      -1.052   5.492   0.064  1.00 91.50           N
ATOM   1789  CA  ASN A 129      -0.484   4.681  -0.999  1.00 91.50           C
ATOM   1790  C   ASN A 129      -1.370   3.456  -1.229  1.00 91.50           C
ATOM   1791  O   ASN A 129      -1.767   3.176  -2.359  1.00 91.50           O
ATOM   1792  HA  ASN A 129      -0.444   5.336  -1.869  1.00 91.50           H
ATOM   1793  CB  ASN A 129       0.916   4.188  -0.627  1.00 91.50           C
ATOM   1794 1HB  ASN A 129       1.610   5.029  -0.615  1.00 91.50           H
ATOM   1795 2HB  ASN A 129       0.904   3.772   0.381  1.00 91.50           H
ATOM   1796  CG  ASN A 129       1.406   3.129  -1.616  1.00 91.50           C
ATOM   1797  OD1 ASN A 129       1.156   1.944  -1.470  1.00 91.50           O
ATOM   1798  ND2 ASN A 129       2.114   3.620  -2.629  1.00 91.50           N
ATOM   1799 1HD2 ASN A 129       2.283   4.604  -2.690  1.00 91.50           H
ATOM   1800 2HD2 ASN A 129       2.479   3.006  -3.329  1.00 91.50           H
ATOM   1801  HN  ASN A 129      -0.449   5.647   0.846  1.00 91.50           H
ATOM   1802  N   PHE A 130      -1.655   2.757  -0.139  1.00 86.08           N
ATOM   1803  CA  PHE A 130      -2.352   1.486  -0.226  1.00 86.08           C
ATOM   1804  C   PHE A 130      -3.674   1.636  -0.982  1.00 86.08           C
ATOM   1805  O   PHE A 130      -3.916   0.934  -1.963  1.00 86.08           O
ATOM   1806  HA  PHE A 130      -1.703   0.797  -0.767  1.00 86.08           H
ATOM   1807  CB  PHE A 130      -2.646   1.038   1.207  1.00 86.08           C
ATOM   1808 1HB  PHE A 130      -1.714   1.033   1.773  1.00 86.08           H
ATOM   1809 2HB  PHE A 130      -3.301   1.769   1.678  1.00 86.08           H
ATOM   1810  CG  PHE A 130      -3.293  -0.345   1.306  1.00 86.08           C
ATOM   1811  CD1 PHE A 130      -4.646  -0.469   1.229  1.00 86.08           C
ATOM   1812  HD1 PHE A 130      -5.268   0.416   1.096  1.00 86.08           H
ATOM   1813  CD2 PHE A 130      -2.517  -1.449   1.472  1.00 86.08           C
ATOM   1814  HD2 PHE A 130      -1.434  -1.350   1.534  1.00 86.08           H
ATOM   1815  CE1 PHE A 130      -5.247  -1.752   1.321  1.00 86.08           C
ATOM   1816  HE1 PHE A 130      -6.330  -1.852   1.259  1.00 86.08           H
ATOM   1817  CE2 PHE A 130      -3.119  -2.732   1.564  1.00 86.08           C
ATOM   1818  HE2 PHE A 130      -2.496  -3.618   1.697  1.00 86.08           H
ATOM   1819  CZ  PHE A 130      -4.471  -2.857   1.487  1.00 86.08           C
ATOM   1820  HZ  PHE A 130      -4.932  -3.842   1.558  1.00 86.08           H
ATOM   1821  HN  PHE A 130      -1.418   3.047   0.788  1.00 86.08           H
ATOM   1822  N   TYR A 131      -4.495   2.555  -0.496  1.00 86.84           N
ATOM   1823  CA  TYR A 131      -5.834   2.723  -1.036  1.00 86.84           C
ATOM   1824  C   TYR A 131      -5.784   3.155  -2.503  1.00 86.84           C
ATOM   1825  O   TYR A 131      -6.548   2.655  -3.327  1.00 86.84           O
ATOM   1826  HA  TYR A 131      -6.348   1.765  -0.964  1.00 86.84           H
ATOM   1827  CB  TYR A 131      -6.485   3.836  -0.211  1.00 86.84           C
ATOM   1828 1HB  TYR A 131      -5.828   4.705  -0.211  1.00 86.84           H
ATOM   1829 2HB  TYR A 131      -7.413   4.138  -0.696  1.00 86.84           H
ATOM   1830  CG  TYR A 131      -6.787   3.442   1.236  1.00 86.84           C
ATOM   1831  CD1 TYR A 131      -7.371   2.223   1.512  1.00 86.84           C
ATOM   1832  HD1 TYR A 131      -7.618   1.540   0.699  1.00 86.84           H
ATOM   1833  CD2 TYR A 131      -6.475   4.307   2.266  1.00 86.84           C
ATOM   1834  HD2 TYR A 131      -6.013   5.270   2.048  1.00 86.84           H
ATOM   1835  CE1 TYR A 131      -7.655   1.852   2.874  1.00 86.84           C
ATOM   1836  HE1 TYR A 131      -8.117   0.892   3.106  1.00 86.84           H
ATOM   1837  CE2 TYR A 131      -6.759   3.936   3.628  1.00 86.84           C
ATOM   1838  HE2 TYR A 131      -6.518   4.609   4.450  1.00 86.84           H
ATOM   1839  CZ  TYR A 131      -7.335   2.727   3.865  1.00 86.84           C
ATOM   1840  OH  TYR A 131      -7.604   2.377   5.151  1.00 86.84           O
ATOM   1841  HH  TYR A 131      -7.417   3.147   5.761  1.00 86.84           H
ATOM   1842  HN  TYR A 131      -4.259   3.178   0.250  1.00 86.84           H
ATOM   1843  N   SER A 132      -4.877   4.079  -2.784  1.00 90.22           N
ATOM   1844  CA  SER A 132      -4.750   4.618  -4.127  1.00 90.22           C
ATOM   1845  C   SER A 132      -4.287   3.522  -5.090  1.00 90.22           C
ATOM   1846  O   SER A 132      -4.771   3.437  -6.217  1.00 90.22           O
ATOM   1847  HA  SER A 132      -5.748   4.966  -4.394  1.00 90.22           H
ATOM   1848  CB  SER A 132      -3.775   5.797  -4.157  1.00 90.22           C
ATOM   1849 1HB  SER A 132      -3.653   6.141  -5.184  1.00 90.22           H
ATOM   1850 2HB  SER A 132      -4.194   6.629  -3.591  1.00 90.22           H
ATOM   1851  OG  SER A 132      -2.502   5.451  -3.619  1.00 90.22           O
ATOM   1852  HG  SER A 132      -2.369   5.902  -2.737  1.00 90.22           H
ATOM   1853  HN  SER A 132      -4.237   4.457  -2.115  1.00 90.22           H
ATOM   1854  N   CYS A 133      -3.356   2.712  -4.609  1.00 84.80           N
ATOM   1855  CA  CYS A 133      -2.784   1.659  -5.431  1.00 84.80           C
ATOM   1856  C   CYS A 133      -3.898   0.678  -5.800  1.00 84.80           C
ATOM   1857  O   CYS A 133      -4.042   0.305  -6.963  1.00 84.80           O
ATOM   1858  HA  CYS A 133      -2.382   2.141  -6.323  1.00 84.80           H
ATOM   1859  CB  CYS A 133      -1.619   0.960  -4.726  1.00 84.80           C
ATOM   1860 1HB  CYS A 133      -1.866   0.793  -3.678  1.00 84.80           H
ATOM   1861 2HB  CYS A 133      -1.447  -0.019  -5.174  1.00 84.80           H
ATOM   1862  SG  CYS A 133      -0.106   1.981  -4.857  1.00 84.80           S
ATOM   1863  HG  CYS A 133      -0.479   2.897  -3.968  1.00 84.80           H
ATOM   1864  HN  CYS A 133      -2.993   2.765  -3.679  1.00 84.80           H
ATOM   1865  N   VAL A 134      -4.659   0.289  -4.788  1.00 82.35           N
ATOM   1866  CA  VAL A 134      -5.732  -0.672  -4.984  1.00 82.35           C
ATOM   1867  C   VAL A 134      -6.685  -0.152  -6.062  1.00 82.35           C
ATOM   1868  O   VAL A 134      -7.029  -0.877  -6.994  1.00 82.35           O
ATOM   1869  HA  VAL A 134      -5.282  -1.601  -5.332  1.00 82.35           H
ATOM   1870  CB  VAL A 134      -6.432  -0.954  -3.653  1.00 82.35           C
ATOM   1871  HB  VAL A 134      -6.642   0.003  -3.175  1.00 82.35           H
ATOM   1872  CG1 VAL A 134      -7.765  -1.671  -3.876  1.00 82.35           C
ATOM   1873 1HG1 VAL A 134      -8.416  -1.046  -4.487  1.00 82.35           H
ATOM   1874 2HG1 VAL A 134      -7.587  -2.618  -4.385  1.00 82.35           H
ATOM   1875 3HG1 VAL A 134      -8.241  -1.859  -2.913  1.00 82.35           H
ATOM   1876  CG2 VAL A 134      -5.526  -1.757  -2.717  1.00 82.35           C
ATOM   1877 1HG2 VAL A 134      -5.271  -2.707  -3.186  1.00 82.35           H
ATOM   1878 2HG2 VAL A 134      -4.615  -1.193  -2.520  1.00 82.35           H
ATOM   1879 3HG2 VAL A 134      -6.048  -1.944  -1.779  1.00 82.35           H
ATOM   1880  HN  VAL A 134      -4.553   0.617  -3.849  1.00 82.35           H
ATOM   1881  N   LEU A 135      -7.085   1.101  -5.899  1.00 85.48           N
ATOM   1882  CA  LEU A 135      -8.103   1.679  -6.760  1.00 85.48           C
ATOM   1883  C   LEU A 135      -7.562   1.778  -8.187  1.00 85.48           C
ATOM   1884  O   LEU A 135      -8.297   1.562  -9.150  1.00 85.48           O
ATOM   1885  HA  LEU A 135      -8.955   0.999  -6.760  1.00 85.48           H
ATOM   1886  CB  LEU A 135      -8.589   3.014  -6.192  1.00 85.48           C
ATOM   1887 1HB  LEU A 135      -7.725   3.664  -6.055  1.00 85.48           H
ATOM   1888 2HB  LEU A 135      -9.231   3.489  -6.934  1.00 85.48           H
ATOM   1889  CG  LEU A 135      -9.353   2.942  -4.868  1.00 85.48           C
ATOM   1890  HG  LEU A 135      -8.792   2.305  -4.185  1.00 85.48           H
ATOM   1891  CD1 LEU A 135      -9.454   4.323  -4.218  1.00 85.48           C
ATOM   1892 1HD1 LEU A 135      -8.453   4.708  -4.023  1.00 85.48           H
ATOM   1893 2HD1 LEU A 135      -9.980   5.003  -4.888  1.00 85.48           H
ATOM   1894 3HD1 LEU A 135     -10.001   4.243  -3.278  1.00 85.48           H
ATOM   1895  CD2 LEU A 135     -10.727   2.298  -5.062  1.00 85.48           C
ATOM   1896 1HD2 LEU A 135     -11.309   2.889  -5.769  1.00 85.48           H
ATOM   1897 2HD2 LEU A 135     -10.602   1.286  -5.449  1.00 85.48           H
ATOM   1898 3HD2 LEU A 135     -11.248   2.259  -4.106  1.00 85.48           H
ATOM   1899  HN  LEU A 135      -6.726   1.716  -5.197  1.00 85.48           H
ATOM   1900  N   LEU A 136      -6.282   2.106  -8.279  1.00 87.23           N
ATOM   1901  CA  LEU A 136      -5.640   2.262  -9.574  1.00 87.23           C
ATOM   1902  C   LEU A 136      -5.586   0.905 -10.278  1.00 87.23           C
ATOM   1903  O   LEU A 136      -5.852   0.811 -11.475  1.00 87.23           O
ATOM   1904  HA  LEU A 136      -6.260   2.934 -10.167  1.00 87.23           H
ATOM   1905  CB  LEU A 136      -4.272   2.928  -9.417  1.00 87.23           C
ATOM   1906 1HB  LEU A 136      -3.732   2.421  -8.618  1.00 87.23           H
ATOM   1907 2HB  LEU A 136      -3.706   2.770 -10.335  1.00 87.23           H
ATOM   1908  CG  LEU A 136      -4.287   4.428  -9.112  1.00 87.23           C
ATOM   1909  HG  LEU A 136      -5.001   4.605  -8.308  1.00 87.23           H
ATOM   1910  CD1 LEU A 136      -2.919   4.900  -8.615  1.00 87.23           C
ATOM   1911 1HD1 LEU A 136      -2.658   4.361  -7.704  1.00 87.23           H
ATOM   1912 2HD1 LEU A 136      -2.168   4.707  -9.380  1.00 87.23           H
ATOM   1913 3HD1 LEU A 136      -2.958   5.969  -8.406  1.00 87.23           H
ATOM   1914  CD2 LEU A 136      -4.764   5.229 -10.325  1.00 87.23           C
ATOM   1915 1HD2 LEU A 136      -4.093   5.050 -11.165  1.00 87.23           H
ATOM   1916 2HD2 LEU A 136      -5.773   4.917 -10.593  1.00 87.23           H
ATOM   1917 3HD2 LEU A 136      -4.765   6.291 -10.081  1.00 87.23           H
ATOM   1918  HN  LEU A 136      -5.687   2.265  -7.491  1.00 87.23           H
ATOM   1919  N   ILE A 137      -5.239  -0.114  -9.504  1.00 80.01           N
ATOM   1920  CA  ILE A 137      -5.114  -1.456 -10.046  1.00 80.01           C
ATOM   1921  C   ILE A 137      -6.469  -1.910 -10.592  1.00 80.01           C
ATOM   1922  O   ILE A 137      -6.538  -2.534 -11.650  1.00 80.01           O
ATOM   1923  HA  ILE A 137      -4.406  -1.410 -10.874  1.00 80.01           H
ATOM   1924  CB  ILE A 137      -4.524  -2.403  -8.999  1.00 80.01           C
ATOM   1925  HB  ILE A 137      -5.033  -2.226  -8.052  1.00 80.01           H
ATOM   1926  CG1 ILE A 137      -3.038  -2.116  -8.774  1.00 80.01           C
ATOM   1927 1HG1 ILE A 137      -2.467  -2.429  -9.648  1.00 80.01           H
ATOM   1928 2HG1 ILE A 137      -2.885  -1.043  -8.661  1.00 80.01           H
ATOM   1929  CG2 ILE A 137      -4.774  -3.864  -9.379  1.00 80.01           C
ATOM   1930 1HG2 ILE A 137      -5.847  -4.044  -9.448  1.00 80.01           H
ATOM   1931 2HG2 ILE A 137      -4.308  -4.074 -10.342  1.00 80.01           H
ATOM   1932 3HG2 ILE A 137      -4.345  -4.516  -8.618  1.00 80.01           H
ATOM   1933  CD1 ILE A 137      -2.521  -2.844  -7.532  1.00 80.01           C
ATOM   1934 1HD1 ILE A 137      -3.078  -2.510  -6.657  1.00 80.01           H
ATOM   1935 2HD1 ILE A 137      -2.653  -3.918  -7.660  1.00 80.01           H
ATOM   1936 3HD1 ILE A 137      -1.462  -2.622  -7.396  1.00 80.01           H
ATOM   1937  HN  ILE A 137      -5.046  -0.033  -8.527  1.00 80.01           H
ATOM   1938  N   MET A 138      -7.513  -1.579  -9.846  1.00 78.83           N
ATOM   1939  CA  MET A 138      -8.867  -1.880 -10.278  1.00 78.83           C
ATOM   1940  C   MET A 138      -9.175  -1.217 -11.622  1.00 78.83           C
ATOM   1941  O   MET A 138      -9.721  -1.853 -12.522  1.00 78.83           O
ATOM   1942  HA  MET A 138      -8.907  -2.965 -10.383  1.00 78.83           H
ATOM   1943  CB  MET A 138      -9.861  -1.386  -9.225  1.00 78.83           C
ATOM   1944 1HB  MET A 138      -9.667  -1.885  -8.275  1.00 78.83           H
ATOM   1945 2HB  MET A 138      -9.719  -0.318  -9.059  1.00 78.83           H
ATOM   1946  CG  MET A 138     -11.302  -1.653  -9.663  1.00 78.83           C
ATOM   1947 1HG  MET A 138     -11.472  -1.235 -10.656  1.00 78.83           H
ATOM   1948 2HG  MET A 138     -11.476  -2.726  -9.735  1.00 78.83           H
ATOM   1949  SD  MET A 138     -12.440  -0.927  -8.495  1.00 78.83           S
ATOM   1950  CE  MET A 138     -12.078   0.803  -8.744  1.00 78.83           C
ATOM   1951 1HE  MET A 138     -11.029   0.992  -8.516  1.00 78.83           H
ATOM   1952 2HE  MET A 138     -12.278   1.071  -9.781  1.00 78.83           H
ATOM   1953 3HE  MET A 138     -12.706   1.404  -8.086  1.00 78.83           H
ATOM   1954  HN  MET A 138      -7.444  -1.114  -8.964  1.00 78.83           H
ATOM   1955  N   CYS A 139      -8.811   0.054 -11.715  1.00 83.86           N
ATOM   1956  CA  CYS A 139      -9.134   0.840 -12.893  1.00 83.86           C
ATOM   1957  C   CYS A 139      -8.361   0.265 -14.082  1.00 83.86           C
ATOM   1958  O   CYS A 139      -8.881   0.203 -15.194  1.00 83.86           O
ATOM   1959  HA  CYS A 139     -10.209   0.745 -13.048  1.00 83.86           H
ATOM   1960  CB  CYS A 139      -8.833   2.326 -12.682  1.00 83.86           C
ATOM   1961 1HB  CYS A 139      -7.803   2.453 -12.349  1.00 83.86           H
ATOM   1962 2HB  CYS A 139      -8.931   2.863 -13.626  1.00 83.86           H
ATOM   1963  SG  CYS A 139      -9.982   3.027 -11.442  1.00 83.86           S
ATOM   1964  HG  CYS A 139      -9.344   2.551 -10.377  1.00 83.86           H
ATOM   1965  HN  CYS A 139      -8.305   0.545 -11.005  1.00 83.86           H
ATOM   1966  N   ILE A 140      -7.130  -0.142 -13.805  1.00 80.81           N
ATOM   1967  CA  ILE A 140      -6.290  -0.736 -14.831  1.00 80.81           C
ATOM   1968  C   ILE A 140      -6.972  -1.991 -15.379  1.00 80.81           C
ATOM   1969  O   ILE A 140      -6.964  -2.231 -16.585  1.00 80.81           O
ATOM   1970  HA  ILE A 140      -6.201  -0.011 -15.641  1.00 80.81           H
ATOM   1971  CB  ILE A 140      -4.881  -0.987 -14.291  1.00 80.81           C
ATOM   1972  HB  ILE A 140      -4.970  -1.453 -13.309  1.00 80.81           H
ATOM   1973  CG1 ILE A 140      -4.124   0.329 -14.100  1.00 80.81           C
ATOM   1974 1HG1 ILE A 140      -3.854   0.741 -15.072  1.00 80.81           H
ATOM   1975 2HG1 ILE A 140      -4.772   1.058 -13.614  1.00 80.81           H
ATOM   1976  CG2 ILE A 140      -4.116  -1.964 -15.187  1.00 80.81           C
ATOM   1977 1HG2 ILE A 140      -4.650  -2.913 -15.227  1.00 80.81           H
ATOM   1978 2HG2 ILE A 140      -4.036  -1.548 -16.191  1.00 80.81           H
ATOM   1979 3HG2 ILE A 140      -3.118  -2.124 -14.780  1.00 80.81           H
ATOM   1980  CD1 ILE A 140      -2.863   0.119 -13.260  1.00 80.81           C
ATOM   1981 1HD1 ILE A 140      -3.140  -0.270 -12.280  1.00 80.81           H
ATOM   1982 2HD1 ILE A 140      -2.207  -0.592 -13.761  1.00 80.81           H
ATOM   1983 3HD1 ILE A 140      -2.344   1.070 -13.140  1.00 80.81           H
ATOM   1984  HN  ILE A 140      -6.708  -0.071 -12.902  1.00 80.81           H
ATOM   1985  N   SER A 141      -7.546  -2.761 -14.465  1.00 76.00           N
ATOM   1986  CA  SER A 141      -8.148  -4.032 -14.828  1.00 76.00           C
ATOM   1987  C   SER A 141      -9.344  -3.799 -15.754  1.00 76.00           C
ATOM   1988  O   SER A 141      -9.518  -4.512 -16.741  1.00 76.00           O
ATOM   1989  HA  SER A 141      -7.365  -4.585 -15.347  1.00 76.00           H
ATOM   1990  CB  SER A 141      -8.583  -4.811 -13.585  1.00 76.00           C
ATOM   1991 1HB  SER A 141      -9.327  -4.233 -13.038  1.00 76.00           H
ATOM   1992 2HB  SER A 141      -9.062  -5.741 -13.889  1.00 76.00           H
ATOM   1993  OG  SER A 141      -7.483  -5.102 -12.727  1.00 76.00           O
ATOM   1994  HG  SER A 141      -7.384  -4.382 -12.041  1.00 76.00           H
ATOM   1995  HN  SER A 141      -7.603  -2.528 -13.494  1.00 76.00           H
ATOM   1996  N   VAL A 142     -10.137  -2.798 -15.402  1.00 77.19           N
ATOM   1997  CA  VAL A 142     -11.301  -2.450 -16.199  1.00 77.19           C
ATOM   1998  C   VAL A 142     -10.845  -1.975 -17.580  1.00 77.19           C
ATOM   1999  O   VAL A 142     -11.432  -2.349 -18.594  1.00 77.19           O
ATOM   2000  HA  VAL A 142     -11.900  -3.353 -16.319  1.00 77.19           H
ATOM   2001  CB  VAL A 142     -12.150  -1.413 -15.461  1.00 77.19           C
ATOM   2002  HB  VAL A 142     -11.511  -0.563 -15.224  1.00 77.19           H
ATOM   2003  CG1 VAL A 142     -13.293  -0.909 -16.346  1.00 77.19           C
ATOM   2004 1HG1 VAL A 142     -12.881  -0.449 -17.243  1.00 77.19           H
ATOM   2005 2HG1 VAL A 142     -13.931  -1.747 -16.627  1.00 77.19           H
ATOM   2006 3HG1 VAL A 142     -13.880  -0.174 -15.796  1.00 77.19           H
ATOM   2007  CG2 VAL A 142     -12.685  -1.980 -14.144  1.00 77.19           C
ATOM   2008 1HG2 VAL A 142     -13.302  -2.855 -14.349  1.00 77.19           H
ATOM   2009 2HG2 VAL A 142     -11.850  -2.266 -13.506  1.00 77.19           H
ATOM   2010 3HG2 VAL A 142     -13.285  -1.222 -13.640  1.00 77.19           H
ATOM   2011  HN  VAL A 142      -9.996  -2.230 -14.591  1.00 77.19           H
ATOM   2012  N   ASP A 143      -9.802  -1.157 -17.575  1.00 78.55           N
ATOM   2013  CA  ASP A 143      -9.325  -0.546 -18.803  1.00 78.55           C
ATOM   2014  C   ASP A 143      -8.846  -1.640 -19.760  1.00 78.55           C
ATOM   2015  O   ASP A 143      -9.119  -1.585 -20.958  1.00 78.55           O
ATOM   2016  HA  ASP A 143     -10.176   0.009 -19.197  1.00 78.55           H
ATOM   2017  CB  ASP A 143      -8.147   0.391 -18.530  1.00 78.55           C
ATOM   2018 1HB  ASP A 143      -8.389   1.054 -17.699  1.00 78.55           H
ATOM   2019 2HB  ASP A 143      -7.276  -0.192 -18.229  1.00 78.55           H
ATOM   2020  CG  ASP A 143      -7.808   1.222 -19.770  1.00 78.55           C
ATOM   2021  OD1 ASP A 143      -8.748   1.843 -20.310  1.00 78.55           O
ATOM   2022  OD2 ASP A 143      -6.617   1.217 -20.148  1.00 78.55           O
ATOM   2023  HN  ASP A 143      -9.289  -0.912 -16.753  1.00 78.55           H
ATOM   2024  N   ARG A 144      -8.141  -2.609 -19.195  1.00 74.08           N
ATOM   2025  CA  ARG A 144      -7.634  -3.721 -19.980  1.00 74.08           C
ATOM   2026  C   ARG A 144      -8.791  -4.498 -20.611  1.00 74.08           C
ATOM   2027  O   ARG A 144      -8.733  -4.860 -21.785  1.00 74.08           O
ATOM   2028  HA  ARG A 144      -7.008  -3.260 -20.744  1.00 74.08           H
ATOM   2029  CB  ARG A 144      -6.802  -4.671 -19.116  1.00 74.08           C
ATOM   2030 1HB  ARG A 144      -7.272  -4.787 -18.139  1.00 74.08           H
ATOM   2031 2HB  ARG A 144      -6.777  -5.659 -19.576  1.00 74.08           H
ATOM   2032  CG  ARG A 144      -5.375  -4.147 -18.942  1.00 74.08           C
ATOM   2033 1HG  ARG A 144      -4.940  -3.936 -19.919  1.00 74.08           H
ATOM   2034 2HG  ARG A 144      -5.394  -3.207 -18.392  1.00 74.08           H
ATOM   2035  CD  ARG A 144      -4.505  -5.162 -18.198  1.00 74.08           C
ATOM   2036 1HD  ARG A 144      -4.816  -5.226 -17.156  1.00 74.08           H
ATOM   2037 2HD  ARG A 144      -4.637  -6.154 -18.632  1.00 74.08           H
ATOM   2038  NE  ARG A 144      -3.082  -4.763 -18.277  1.00 74.08           N
ATOM   2039  HE  ARG A 144      -2.858  -3.920 -18.767  1.00 74.08           H
ATOM   2040  CZ  ARG A 144      -2.075  -5.460 -17.733  1.00 74.08           C
ATOM   2041  NH1 ARG A 144      -2.317  -6.596 -17.065  1.00 74.08           N
ATOM   2042 1HH1 ARG A 144      -3.255  -6.930 -16.970  1.00 74.08           H
ATOM   2043 2HH1 ARG A 144      -1.560  -7.110 -16.662  1.00 74.08           H
ATOM   2044  NH2 ARG A 144      -0.822  -5.003 -17.866  1.00 74.08           N
ATOM   2045 1HH2 ARG A 144      -0.059  -5.511 -17.466  1.00 74.08           H
ATOM   2046 2HH2 ARG A 144      -0.650  -4.154 -18.366  1.00 74.08           H
ATOM   2047  HN  ARG A 144      -7.917  -2.643 -18.221  1.00 74.08           H
ATOM   2048  N   TYR A 145      -9.815  -4.731 -19.803  1.00 72.26           N
ATOM   2049  CA  TYR A 145     -10.990  -5.446 -20.271  1.00 72.26           C
ATOM   2050  C   TYR A 145     -11.607  -4.751 -21.487  1.00 72.26           C
ATOM   2051  O   TYR A 145     -11.878  -5.392 -22.501  1.00 72.26           O
ATOM   2052  HA  TYR A 145     -10.680  -6.452 -20.555  1.00 72.26           H
ATOM   2053  CB  TYR A 145     -11.993  -5.412 -19.116  1.00 72.26           C
ATOM   2054 1HB  TYR A 145     -11.654  -6.091 -18.334  1.00 72.26           H
ATOM   2055 2HB  TYR A 145     -12.003  -4.410 -18.687  1.00 72.26           H
ATOM   2056  CG  TYR A 145     -13.419  -5.792 -19.519  1.00 72.26           C
ATOM   2057  CD1 TYR A 145     -14.402  -4.825 -19.571  1.00 72.26           C
ATOM   2058  HD1 TYR A 145     -14.163  -3.791 -19.326  1.00 72.26           H
ATOM   2059  CD2 TYR A 145     -13.722  -7.102 -19.830  1.00 72.26           C
ATOM   2060  HD2 TYR A 145     -12.945  -7.866 -19.788  1.00 72.26           H
ATOM   2061  CE1 TYR A 145     -15.745  -5.183 -19.950  1.00 72.26           C
ATOM   2062  HE1 TYR A 145     -16.531  -4.430 -19.996  1.00 72.26           H
ATOM   2063  CE2 TYR A 145     -15.064  -7.460 -20.209  1.00 72.26           C
ATOM   2064  HE2 TYR A 145     -15.317  -8.491 -20.456  1.00 72.26           H
ATOM   2065  CZ  TYR A 145     -16.009  -6.483 -20.250  1.00 72.26           C
ATOM   2066  OH  TYR A 145     -17.277  -6.821 -20.608  1.00 72.26           O
ATOM   2067  HH  TYR A 145     -17.868  -6.016 -20.575  1.00 72.26           H
ATOM   2068  HN  TYR A 145      -9.851  -4.440 -18.847  1.00 72.26           H
ATOM   2069  N   ILE A 146     -11.810  -3.450 -21.345  1.00 74.33           N
ATOM   2070  CA  ILE A 146     -12.461  -2.676 -22.388  1.00 74.33           C
ATOM   2071  C   ILE A 146     -11.624  -2.748 -23.668  1.00 74.33           C
ATOM   2072  O   ILE A 146     -12.166  -2.923 -24.758  1.00 74.33           O
ATOM   2073  HA  ILE A 146     -13.429  -3.138 -22.582  1.00 74.33           H
ATOM   2074  CB  ILE A 146     -12.728  -1.248 -21.908  1.00 74.33           C
ATOM   2075  HB  ILE A 146     -11.804  -0.849 -21.490  1.00 74.33           H
ATOM   2076  CG1 ILE A 146     -13.773  -1.232 -20.791  1.00 74.33           C
ATOM   2077 1HG1 ILE A 146     -14.753  -1.477 -21.201  1.00 74.33           H
ATOM   2078 2HG1 ILE A 146     -13.535  -1.999 -20.055  1.00 74.33           H
ATOM   2079  CG2 ILE A 146     -13.124  -0.342 -23.076  1.00 74.33           C
ATOM   2080 1HG2 ILE A 146     -12.316  -0.319 -23.808  1.00 74.33           H
ATOM   2081 2HG2 ILE A 146     -14.028  -0.728 -23.546  1.00 74.33           H
ATOM   2082 3HG2 ILE A 146     -13.308   0.667 -22.707  1.00 74.33           H
ATOM   2083  CD1 ILE A 146     -13.827   0.137 -20.110  1.00 74.33           C
ATOM   2084 1HD1 ILE A 146     -12.853   0.368 -19.680  1.00 74.33           H
ATOM   2085 2HD1 ILE A 146     -14.090   0.898 -20.845  1.00 74.33           H
ATOM   2086 3HD1 ILE A 146     -14.578   0.121 -19.320  1.00 74.33           H
ATOM   2087  HN  ILE A 146     -11.539  -2.927 -20.537  1.00 74.33           H
ATOM   2088  N   ALA A 147     -10.319  -2.610 -23.491  1.00 74.07           N
ATOM   2089  CA  ALA A 147      -9.412  -2.556 -24.626  1.00 74.07           C
ATOM   2090  C   ALA A 147      -9.491  -3.874 -25.399  1.00 74.07           C
ATOM   2091  O   ALA A 147      -9.250  -3.905 -26.605  1.00 74.07           O
ATOM   2092  HA  ALA A 147      -9.740  -1.743 -25.274  1.00 74.07           H
ATOM   2093  CB  ALA A 147      -7.995  -2.253 -24.133  1.00 74.07           C
ATOM   2094 1HB  ALA A 147      -7.988  -1.293 -23.616  1.00 74.07           H
ATOM   2095 2HB  ALA A 147      -7.673  -3.037 -23.448  1.00 74.07           H
ATOM   2096 3HB  ALA A 147      -7.316  -2.213 -24.984  1.00 74.07           H
ATOM   2097  HN  ALA A 147      -9.880  -2.535 -22.596  1.00 74.07           H
ATOM   2098  N   ILE A 148      -9.829  -4.929 -24.674  1.00 69.35           N
ATOM   2099  CA  ILE A 148      -9.779  -6.269 -25.234  1.00 69.35           C
ATOM   2100  C   ILE A 148     -11.152  -6.631 -25.804  1.00 69.35           C
ATOM   2101  O   ILE A 148     -11.245  -7.305 -26.829  1.00 69.35           O
ATOM   2102  HA  ILE A 148      -9.058  -6.255 -26.051  1.00 69.35           H
ATOM   2103  CB  ILE A 148      -9.264  -7.266 -24.193  1.00 69.35           C
ATOM   2104  HB  ILE A 148      -9.813  -7.106 -23.266  1.00 69.35           H
ATOM   2105  CG1 ILE A 148      -7.784  -7.025 -23.889  1.00 69.35           C
ATOM   2106 1HG1 ILE A 148      -7.195  -7.164 -24.796  1.00 69.35           H
ATOM   2107 2HG1 ILE A 148      -7.638  -5.993 -23.570  1.00 69.35           H
ATOM   2108  CG2 ILE A 148      -9.531  -8.706 -24.634  1.00 69.35           C
ATOM   2109 1HG2 ILE A 148     -10.604  -8.855 -24.759  1.00 69.35           H
ATOM   2110 2HG2 ILE A 148      -9.025  -8.896 -25.581  1.00 69.35           H
ATOM   2111 3HG2 ILE A 148      -9.155  -9.394 -23.877  1.00 69.35           H
ATOM   2112  CD1 ILE A 148      -7.286  -7.977 -22.800  1.00 69.35           C
ATOM   2113 1HD1 ILE A 148      -7.861  -7.818 -21.888  1.00 69.35           H
ATOM   2114 2HD1 ILE A 148      -7.411  -9.008 -23.134  1.00 69.35           H
ATOM   2115 3HD1 ILE A 148      -6.231  -7.785 -22.604  1.00 69.35           H
ATOM   2116  HN  ILE A 148     -10.132  -4.880 -23.722  1.00 69.35           H
ATOM   2117  N   ALA A 149     -12.184  -6.166 -25.116  1.00 69.63           N
ATOM   2118  CA  ALA A 149     -13.546  -6.527 -25.474  1.00 69.63           C
ATOM   2119  C   ALA A 149     -14.024  -5.628 -26.616  1.00 69.63           C
ATOM   2120  O   ALA A 149     -14.660  -6.100 -27.557  1.00 69.63           O
ATOM   2121  HA  ALA A 149     -13.536  -7.561 -25.817  1.00 69.63           H
ATOM   2122  CB  ALA A 149     -14.442  -6.425 -24.238  1.00 69.63           C
ATOM   2123 1HB  ALA A 149     -14.077  -7.104 -23.467  1.00 69.63           H
ATOM   2124 2HB  ALA A 149     -14.425  -5.403 -23.859  1.00 69.63           H
ATOM   2125 3HB  ALA A 149     -15.463  -6.696 -24.507  1.00 69.63           H
ATOM   2126  HN  ALA A 149     -12.102  -5.554 -24.329  1.00 69.63           H
ATOM   2127  N   GLN A 150     -13.699  -4.349 -26.496  1.00 70.95           N
ATOM   2128  CA  GLN A 150     -14.249  -3.349 -27.395  1.00 70.95           C
ATOM   2129  C   GLN A 150     -13.127  -2.664 -28.178  1.00 70.95           C
ATOM   2130  O   GLN A 150     -13.125  -1.443 -28.327  1.00 70.95           O
ATOM   2131  HA  GLN A 150     -14.895  -3.899 -28.079  1.00 70.95           H
ATOM   2132  CB  GLN A 150     -15.088  -2.325 -26.629  1.00 70.95           C
ATOM   2133 1HB  GLN A 150     -14.460  -1.801 -25.909  1.00 70.95           H
ATOM   2134 2HB  GLN A 150     -15.474  -1.575 -27.320  1.00 70.95           H
ATOM   2135  CG  GLN A 150     -16.251  -3.002 -25.901  1.00 70.95           C
ATOM   2136 1HG  GLN A 150     -16.738  -3.712 -26.569  1.00 70.95           H
ATOM   2137 2HG  GLN A 150     -15.871  -3.572 -25.053  1.00 70.95           H
ATOM   2138  CD  GLN A 150     -17.269  -1.970 -25.414  1.00 70.95           C
ATOM   2139  OE1 GLN A 150     -17.133  -0.777 -25.628  1.00 70.95           O
ATOM   2140  NE2 GLN A 150     -18.294  -2.494 -24.748  1.00 70.95           N
ATOM   2141 1HE2 GLN A 150     -18.346  -3.482 -24.606  1.00 70.95           H
ATOM   2142 2HE2 GLN A 150     -19.013  -1.899 -24.389  1.00 70.95           H
ATOM   2143  HN  GLN A 150     -13.073  -3.994 -25.802  1.00 70.95           H
ATOM   2144  N   ALA A 151     -12.200  -3.480 -28.658  1.00 64.78           N
ATOM   2145  CA  ALA A 151     -10.951  -2.963 -29.190  1.00 64.78           C
ATOM   2146  C   ALA A 151     -11.252  -1.833 -30.178  1.00 64.78           C
ATOM   2147  O   ALA A 151     -10.573  -0.807 -30.178  1.00 64.78           O
ATOM   2148  HA  ALA A 151     -10.376  -2.561 -28.356  1.00 64.78           H
ATOM   2149  CB  ALA A 151     -10.159  -4.103 -29.833  1.00 64.78           C
ATOM   2150 1HB  ALA A 151      -9.946  -4.865 -29.083  1.00 64.78           H
ATOM   2151 2HB  ALA A 151     -10.744  -4.542 -30.641  1.00 64.78           H
ATOM   2152 3HB  ALA A 151      -9.222  -3.714 -30.232  1.00 64.78           H
ATOM   2153  HN  ALA A 151     -12.291  -4.475 -28.686  1.00 64.78           H
ATOM   2154  N   MET A 152     -12.270  -2.060 -30.995  1.00 65.32           N
ATOM   2155  CA  MET A 152     -12.628  -1.102 -32.028  1.00 65.32           C
ATOM   2156  C   MET A 152     -13.125   0.207 -31.413  1.00 65.32           C
ATOM   2157  O   MET A 152     -12.633   1.283 -31.752  1.00 65.32           O
ATOM   2158  HA  MET A 152     -11.712  -0.922 -32.591  1.00 65.32           H
ATOM   2159  CB  MET A 152     -13.721  -1.697 -32.918  1.00 65.32           C
ATOM   2160 1HB  MET A 152     -14.484  -2.167 -32.298  1.00 65.32           H
ATOM   2161 2HB  MET A 152     -14.211  -0.900 -33.478  1.00 65.32           H
ATOM   2162  CG  MET A 152     -13.139  -2.727 -33.888  1.00 65.32           C
ATOM   2163 1HG  MET A 152     -12.057  -2.780 -33.768  1.00 65.32           H
ATOM   2164 2HG  MET A 152     -13.534  -3.717 -33.661  1.00 65.32           H
ATOM   2165  SD  MET A 152     -13.543  -2.280 -35.568  1.00 65.32           S
ATOM   2166  CE  MET A 152     -15.241  -2.828 -35.634  1.00 65.32           C
ATOM   2167 1HE  MET A 152     -15.284  -3.900 -35.438  1.00 65.32           H
ATOM   2168 2HE  MET A 152     -15.824  -2.297 -34.882  1.00 65.32           H
ATOM   2169 3HE  MET A 152     -15.651  -2.623 -36.623  1.00 65.32           H
ATOM   2170  HN  MET A 152     -12.844  -2.878 -30.959  1.00 65.32           H
ATOM   2171  N   ARG A 153     -14.095   0.074 -30.520  1.00 63.81           N
ATOM   2172  CA  ARG A 153     -14.685   1.235 -29.877  1.00 63.81           C
ATOM   2173  C   ARG A 153     -13.649   1.941 -28.999  1.00 63.81           C
ATOM   2174  O   ARG A 153     -13.697   3.158 -28.834  1.00 63.81           O
ATOM   2175  HA  ARG A 153     -15.005   1.876 -30.699  1.00 63.81           H
ATOM   2176  CB  ARG A 153     -15.886   0.838 -29.016  1.00 63.81           C
ATOM   2177 1HB  ARG A 153     -15.619  -0.007 -28.381  1.00 63.81           H
ATOM   2178 2HB  ARG A 153     -16.154   1.662 -28.355  1.00 63.81           H
ATOM   2179  CG  ARG A 153     -17.087   0.467 -29.889  1.00 63.81           C
ATOM   2180 1HG  ARG A 153     -17.300   1.278 -30.586  1.00 63.81           H
ATOM   2181 2HG  ARG A 153     -16.849  -0.413 -30.487  1.00 63.81           H
ATOM   2182  CD  ARG A 153     -18.323   0.187 -29.031  1.00 63.81           C
ATOM   2183 1HD  ARG A 153     -18.162  -0.707 -28.428  1.00 63.81           H
ATOM   2184 2HD  ARG A 153     -18.490   1.013 -28.340  1.00 63.81           H
ATOM   2185  NE  ARG A 153     -19.509   0.005 -29.897  1.00 63.81           N
ATOM   2186  HE  ARG A 153     -19.382   0.068 -30.887  1.00 63.81           H
ATOM   2187  CZ  ARG A 153     -20.744  -0.240 -29.437  1.00 63.81           C
ATOM   2188  NH1 ARG A 153     -20.973  -0.336 -28.121  1.00 63.81           N
ATOM   2189 1HH1 ARG A 153     -20.220  -0.224 -27.473  1.00 63.81           H
ATOM   2190 2HH1 ARG A 153     -21.897  -0.519 -27.786  1.00 63.81           H
ATOM   2191  NH2 ARG A 153     -21.746  -0.388 -30.314  1.00 63.81           N
ATOM   2192 1HH2 ARG A 153     -22.673  -0.571 -29.988  1.00 63.81           H
ATOM   2193 2HH2 ARG A 153     -21.567  -0.315 -31.296  1.00 63.81           H
ATOM   2194  HN  ARG A 153     -14.475  -0.806 -30.235  1.00 63.81           H
ATOM   2195  N   ALA A 154     -12.737   1.145 -28.460  1.00 66.19           N
ATOM   2196  CA  ALA A 154     -11.754   1.660 -27.523  1.00 66.19           C
ATOM   2197  C   ALA A 154     -10.836   2.648 -28.245  1.00 66.19           C
ATOM   2198  O   ALA A 154     -10.261   3.538 -27.619  1.00 66.19           O
ATOM   2199  HA  ALA A 154     -12.292   2.187 -26.734  1.00 66.19           H
ATOM   2200  CB  ALA A 154     -10.983   0.495 -26.900  1.00 66.19           C
ATOM   2201 1HB  ALA A 154     -11.677  -0.161 -26.374  1.00 66.19           H
ATOM   2202 2HB  ALA A 154     -10.476  -0.066 -27.685  1.00 66.19           H
ATOM   2203 3HB  ALA A 154     -10.246   0.882 -26.196  1.00 66.19           H
ATOM   2204  HN  ALA A 154     -12.664   0.167 -28.655  1.00 66.19           H
ATOM   2205  N   HIS A 155     -10.727   2.458 -29.552  1.00 68.45           N
ATOM   2206  CA  HIS A 155      -9.832   3.275 -30.354  1.00 68.45           C
ATOM   2207  C   HIS A 155     -10.456   4.654 -30.577  1.00 68.45           C
ATOM   2208  O   HIS A 155      -9.798   5.675 -30.387  1.00 68.45           O
ATOM   2209  HA  HIS A 155      -8.913   3.390 -29.779  1.00 68.45           H
ATOM   2210  CB  HIS A 155      -9.477   2.566 -31.663  1.00 68.45           C
ATOM   2211 1HB  HIS A 155      -9.209   1.533 -31.444  1.00 68.45           H
ATOM   2212 2HB  HIS A 155     -10.361   2.538 -32.300  1.00 68.45           H
ATOM   2213  CG  HIS A 155      -8.345   3.214 -32.425  1.00 68.45           C
ATOM   2214  ND1 HIS A 155      -8.548   4.208 -33.366  1.00 68.45           N
ATOM   2215  HD1 HIS A 155      -9.433   4.590 -33.632  1.00 68.45           H
ATOM   2216  CD2 HIS A 155      -6.999   3.000 -32.374  1.00 68.45           C
ATOM   2217  HD2 HIS A 155      -6.492   2.279 -31.733  1.00 68.45           H
ATOM   2218  CE1 HIS A 155      -7.370   4.568 -33.854  1.00 68.45           C
ATOM   2219  HE1 HIS A 155      -7.197   5.330 -34.614  1.00 68.45           H
ATOM   2220  NE2 HIS A 155      -6.411   3.818 -33.238  1.00 68.45           N
ATOM   2221  HN  HIS A 155     -11.235   1.764 -30.060  1.00 68.45           H
ATOM   2222  N   THR A 156     -11.719   4.639 -30.976  1.00 70.75           N
ATOM   2223  CA  THR A 156     -12.410   5.870 -31.320  1.00 70.75           C
ATOM   2224  C   THR A 156     -12.609   6.735 -30.074  1.00 70.75           C
ATOM   2225  O   THR A 156     -12.643   7.962 -30.165  1.00 70.75           O
ATOM   2226  HA  THR A 156     -11.781   6.437 -32.006  1.00 70.75           H
ATOM   2227  CB  THR A 156     -13.721   5.498 -32.017  1.00 70.75           C
ATOM   2228  HB  THR A 156     -14.462   6.288 -31.898  1.00 70.75           H
ATOM   2229  OG1 THR A 156     -14.069   4.237 -31.451  1.00 70.75           O
ATOM   2230  HG1 THR A 156     -15.035   4.041 -31.620  1.00 70.75           H
ATOM   2231  CG2 THR A 156     -13.528   5.198 -33.505  1.00 70.75           C
ATOM   2232 1HG2 THR A 156     -12.837   4.363 -33.621  1.00 70.75           H
ATOM   2233 2HG2 THR A 156     -13.121   6.078 -34.003  1.00 70.75           H
ATOM   2234 3HG2 THR A 156     -14.489   4.940 -33.951  1.00 70.75           H
ATOM   2235  HN  THR A 156     -12.267   3.807 -31.067  1.00 70.75           H
ATOM   2236  N   TRP A 157     -12.734   6.063 -28.939  1.00 74.18           N
ATOM   2237  CA  TRP A 157     -13.104   6.738 -27.707  1.00 74.18           C
ATOM   2238  C   TRP A 157     -11.823   7.019 -26.919  1.00 74.18           C
ATOM   2239  O   TRP A 157     -11.871   7.258 -25.714  1.00 74.18           O
ATOM   2240  HA  TRP A 157     -13.591   7.676 -27.974  1.00 74.18           H
ATOM   2241  CB  TRP A 157     -14.124   5.916 -26.916  1.00 74.18           C
ATOM   2242 1HB  TRP A 157     -13.799   4.876 -26.895  1.00 74.18           H
ATOM   2243 2HB  TRP A 157     -14.137   6.267 -25.885  1.00 74.18           H
ATOM   2244  CG  TRP A 157     -15.545   5.979 -27.479  1.00 74.18           C
ATOM   2245  CD1 TRP A 157     -15.937   5.821 -28.751  1.00 74.18           C
ATOM   2246  HD1 TRP A 157     -15.259   5.618 -29.581  1.00 74.18           H
ATOM   2247  CD2 TRP A 157     -16.755   6.226 -26.733  1.00 74.18           C
ATOM   2248  NE1 TRP A 157     -17.305   5.947 -28.879  1.00 74.18           N
ATOM   2249  HE1 TRP A 157     -17.830   5.870 -29.726  1.00 74.18           H
ATOM   2250  CE2 TRP A 157     -17.819   6.201 -27.612  1.00 74.18           C
ATOM   2251  CE3 TRP A 157     -16.946   6.462 -25.360  1.00 74.18           C
ATOM   2252  HE3 TRP A 157     -16.123   6.486 -24.646  1.00 74.18           H
ATOM   2253  CZ2 TRP A 157     -19.146   6.405 -27.217  1.00 74.18           C
ATOM   2254  HZ2 TRP A 157     -19.969   6.381 -27.931  1.00 74.18           H
ATOM   2255  CZ3 TRP A 157     -18.278   6.664 -24.980  1.00 74.18           C
ATOM   2256  HZ3 TRP A 157     -18.481   6.852 -23.926  1.00 74.18           H
ATOM   2257  CH2 TRP A 157     -19.359   6.643 -25.853  1.00 74.18           C
ATOM   2258  HH2 TRP A 157     -20.369   6.810 -25.478  1.00 74.18           H
ATOM   2259  HN  TRP A 157     -12.589   5.077 -28.854  1.00 74.18           H
ATOM   2260  N   ARG A 158     -10.707   6.980 -27.632  1.00 74.88           N
ATOM   2261  CA  ARG A 158      -9.405   7.004 -26.987  1.00 74.88           C
ATOM   2262  C   ARG A 158      -9.235   8.295 -26.184  1.00 74.88           C
ATOM   2263  O   ARG A 158      -8.766   8.265 -25.047  1.00 74.88           O
ATOM   2264  HA  ARG A 158      -9.402   6.132 -26.333  1.00 74.88           H
ATOM   2265  CB  ARG A 158      -8.279   6.899 -28.017  1.00 74.88           C
ATOM   2266 1HB  ARG A 158      -8.445   6.033 -28.657  1.00 74.88           H
ATOM   2267 2HB  ARG A 158      -8.287   7.778 -28.661  1.00 74.88           H
ATOM   2268  CG  ARG A 158      -6.917   6.777 -27.329  1.00 74.88           C
ATOM   2269 1HG  ARG A 158      -6.737   7.658 -26.712  1.00 74.88           H
ATOM   2270 2HG  ARG A 158      -6.919   5.915 -26.662  1.00 74.88           H
ATOM   2271  CD  ARG A 158      -5.794   6.631 -28.358  1.00 74.88           C
ATOM   2272 1HD  ARG A 158      -6.009   5.798 -29.027  1.00 74.88           H
ATOM   2273 2HD  ARG A 158      -5.736   7.528 -28.975  1.00 74.88           H
ATOM   2274  NE  ARG A 158      -4.503   6.407 -27.670  1.00 74.88           N
ATOM   2275  HE  ARG A 158      -4.463   6.571 -26.684  1.00 74.88           H
ATOM   2276  CZ  ARG A 158      -3.385   5.999 -28.285  1.00 74.88           C
ATOM   2277  NH1 ARG A 158      -3.381   5.765 -29.605  1.00 74.88           N
ATOM   2278 1HH1 ARG A 158      -4.217   5.894 -30.138  1.00 74.88           H
ATOM   2279 2HH1 ARG A 158      -2.543   5.461 -30.056  1.00 74.88           H
ATOM   2280  NH2 ARG A 158      -2.270   5.829 -27.561  1.00 74.88           N
ATOM   2281 1HH2 ARG A 158      -1.427   5.525 -28.005  1.00 74.88           H
ATOM   2282 2HH2 ARG A 158      -2.282   6.006 -26.577  1.00 74.88           H
ATOM   2283  HN  ARG A 158     -10.683   6.934 -28.631  1.00 74.88           H
ATOM   2284  N   GLU A 159      -9.624   9.398 -26.807  1.00 77.14           N
ATOM   2285  CA  GLU A 159      -9.440  10.705 -26.200  1.00 77.14           C
ATOM   2286  C   GLU A 159     -10.342  10.852 -24.973  1.00 77.14           C
ATOM   2287  O   GLU A 159      -9.885  11.267 -23.909  1.00 77.14           O
ATOM   2288  HA  GLU A 159      -8.393  10.738 -25.896  1.00 77.14           H
ATOM   2289  CB  GLU A 159      -9.704  11.822 -27.212  1.00 77.14           C
ATOM   2290 1HB  GLU A 159     -10.638  11.626 -27.739  1.00 77.14           H
ATOM   2291 2HB  GLU A 159      -9.689  12.787 -26.706  1.00 77.14           H
ATOM   2292  CG  GLU A 159      -8.602  11.873 -28.272  1.00 77.14           C
ATOM   2293 1HG  GLU A 159      -7.626  11.877 -27.787  1.00 77.14           H
ATOM   2294 2HG  GLU A 159      -8.647  10.978 -28.892  1.00 77.14           H
ATOM   2295  CD  GLU A 159      -8.745  13.117 -29.151  1.00 77.14           C
ATOM   2296  OE1 GLU A 159      -7.745  13.457 -29.820  1.00 77.14           O
ATOM   2297  OE2 GLU A 159      -9.851  13.700 -29.134  1.00 77.14           O
ATOM   2298  HN  GLU A 159     -10.057   9.408 -27.708  1.00 77.14           H
ATOM   2299  N   LYS A 160     -11.606  10.503 -25.162  1.00 81.14           N
ATOM   2300  CA  LYS A 160     -12.574  10.583 -24.081  1.00 81.14           C
ATOM   2301  C   LYS A 160     -12.079   9.750 -22.897  1.00 81.14           C
ATOM   2302  O   LYS A 160     -12.170  10.182 -21.749  1.00 81.14           O
ATOM   2303  HA  LYS A 160     -12.631  11.626 -23.770  1.00 81.14           H
ATOM   2304  CB  LYS A 160     -13.965  10.181 -24.577  1.00 81.14           C
ATOM   2305 1HB  LYS A 160     -13.905   9.233 -25.111  1.00 81.14           H
ATOM   2306 2HB  LYS A 160     -14.627  10.025 -23.726  1.00 81.14           H
ATOM   2307  CG  LYS A 160     -14.550  11.255 -25.497  1.00 81.14           C
ATOM   2308 1HG  LYS A 160     -14.494  12.227 -25.008  1.00 81.14           H
ATOM   2309 2HG  LYS A 160     -13.956  11.321 -26.408  1.00 81.14           H
ATOM   2310  CD  LYS A 160     -16.005  10.939 -25.851  1.00 81.14           C
ATOM   2311 1HD  LYS A 160     -16.054   9.994 -26.392  1.00 81.14           H
ATOM   2312 2HD  LYS A 160     -16.586  10.814 -24.938  1.00 81.14           H
ATOM   2313  CE  LYS A 160     -16.616  12.054 -26.703  1.00 81.14           C
ATOM   2314 1HE  LYS A 160     -16.532  13.006 -26.180  1.00 81.14           H
ATOM   2315 2HE  LYS A 160     -16.060  12.153 -27.635  1.00 81.14           H
ATOM   2316  NZ  LYS A 160     -18.037  11.763 -26.994  1.00 81.14           N
ATOM   2317 1HZ  LYS A 160     -18.425  12.509 -27.561  1.00 81.14           H
ATOM   2318 2HZ  LYS A 160     -18.107  10.885 -27.496  1.00 81.14           H
ATOM   2319 3HZ  LYS A 160     -18.554  11.697 -26.124  1.00 81.14           H
ATOM   2320  HN  LYS A 160     -11.970  10.172 -26.032  1.00 81.14           H
ATOM   2321  N   ARG A 161     -11.566   8.571 -23.217  1.00 81.34           N
ATOM   2322  CA  ARG A 161     -11.083   7.662 -22.191  1.00 81.34           C
ATOM   2323  C   ARG A 161      -9.934   8.304 -21.412  1.00 81.34           C
ATOM   2324  O   ARG A 161      -9.811   8.106 -20.204  1.00 81.34           O
ATOM   2325  HA  ARG A 161     -11.944   7.486 -21.546  1.00 81.34           H
ATOM   2326  CB  ARG A 161     -10.602   6.346 -22.804  1.00 81.34           C
ATOM   2327 1HB  ARG A 161      -9.916   6.552 -23.626  1.00 81.34           H
ATOM   2328 2HB  ARG A 161     -10.046   5.776 -22.060  1.00 81.34           H
ATOM   2329  CG  ARG A 161     -11.781   5.515 -23.314  1.00 81.34           C
ATOM   2330 1HG  ARG A 161     -12.364   5.148 -22.470  1.00 81.34           H
ATOM   2331 2HG  ARG A 161     -12.443   6.144 -23.909  1.00 81.34           H
ATOM   2332  CD  ARG A 161     -11.296   4.334 -24.158  1.00 81.34           C
ATOM   2333 1HD  ARG A 161     -12.124   3.925 -24.736  1.00 81.34           H
ATOM   2334 2HD  ARG A 161     -10.544   4.671 -24.872  1.00 81.34           H
ATOM   2335  NE  ARG A 161     -10.726   3.286 -23.281  1.00 81.34           N
ATOM   2336  HE  ARG A 161     -11.032   3.253 -22.330  1.00 81.34           H
ATOM   2337  CZ  ARG A 161      -9.825   2.379 -23.683  1.00 81.34           C
ATOM   2338  NH1 ARG A 161      -9.379   2.377 -24.947  1.00 81.34           N
ATOM   2339 1HH1 ARG A 161      -9.719   3.055 -25.598  1.00 81.34           H
ATOM   2340 2HH1 ARG A 161      -8.707   1.697 -25.238  1.00 81.34           H
ATOM   2341  NH2 ARG A 161      -9.376   1.475 -22.802  1.00 81.34           N
ATOM   2342 1HH2 ARG A 161      -8.704   0.791 -23.085  1.00 81.34           H
ATOM   2343 2HH2 ARG A 161      -9.714   1.484 -21.861  1.00 81.34           H
ATOM   2344  HN  ARG A 161     -11.479   8.235 -24.154  1.00 81.34           H
ATOM   2345  N   LEU A 162      -9.121   9.061 -22.134  1.00 82.52           N
ATOM   2346  CA  LEU A 162      -7.988   9.736 -21.525  1.00 82.52           C
ATOM   2347  C   LEU A 162      -8.497  10.791 -20.541  1.00 82.52           C
ATOM   2348  O   LEU A 162      -7.945  10.949 -19.454  1.00 82.52           O
ATOM   2349  HA  LEU A 162      -7.423   8.988 -20.968  1.00 82.52           H
ATOM   2350  CB  LEU A 162      -7.056  10.297 -22.601  1.00 82.52           C
ATOM   2351 1HB  LEU A 162      -6.966   9.557 -23.397  1.00 82.52           H
ATOM   2352 2HB  LEU A 162      -7.526  11.178 -23.037  1.00 82.52           H
ATOM   2353  CG  LEU A 162      -5.649  10.680 -22.138  1.00 82.52           C
ATOM   2354  HG  LEU A 162      -5.718  11.063 -21.119  1.00 82.52           H
ATOM   2355  CD1 LEU A 162      -4.732   9.456 -22.100  1.00 82.52           C
ATOM   2356 1HD1 LEU A 162      -5.139   8.718 -21.408  1.00 82.52           H
ATOM   2357 2HD1 LEU A 162      -4.665   9.021 -23.097  1.00 82.52           H
ATOM   2358 3HD1 LEU A 162      -3.739   9.756 -21.767  1.00 82.52           H
ATOM   2359  CD2 LEU A 162      -5.073  11.801 -23.004  1.00 82.52           C
ATOM   2360 1HD2 LEU A 162      -5.021  11.469 -24.041  1.00 82.52           H
ATOM   2361 2HD2 LEU A 162      -5.715  12.680 -22.936  1.00 82.52           H
ATOM   2362 3HD2 LEU A 162      -4.073  12.054 -22.653  1.00 82.52           H
ATOM   2363  HN  LEU A 162      -9.227   9.215 -23.117  1.00 82.52           H
ATOM   2364  N   LEU A 163      -9.544  11.487 -20.959  1.00 85.74           N
ATOM   2365  CA  LEU A 163     -10.104  12.556 -20.149  1.00 85.74           C
ATOM   2366  C   LEU A 163     -10.664  11.967 -18.853  1.00 85.74           C
ATOM   2367  O   LEU A 163     -10.363  12.455 -17.765  1.00 85.74           O
ATOM   2368  HA  LEU A 163      -9.290  13.235 -19.897  1.00 85.74           H
ATOM   2369  CB  LEU A 163     -11.130  13.357 -20.954  1.00 85.74           C
ATOM   2370 1HB  LEU A 163     -10.771  13.443 -21.980  1.00 85.74           H
ATOM   2371 2HB  LEU A 163     -12.059  12.788 -20.988  1.00 85.74           H
ATOM   2372  CG  LEU A 163     -11.442  14.761 -20.433  1.00 85.74           C
ATOM   2373  HG  LEU A 163     -10.885  14.914 -19.509  1.00 85.74           H
ATOM   2374  CD1 LEU A 163     -10.977  15.829 -21.425  1.00 85.74           C
ATOM   2375 1HD1 LEU A 163      -9.901  15.743 -21.573  1.00 85.74           H
ATOM   2376 2HD1 LEU A 163     -11.488  15.688 -22.377  1.00 85.74           H
ATOM   2377 3HD1 LEU A 163     -11.211  16.818 -21.030  1.00 85.74           H
ATOM   2378  CD2 LEU A 163     -12.927  14.902 -20.093  1.00 85.74           C
ATOM   2379 1HD2 LEU A 163     -13.523  14.720 -20.988  1.00 85.74           H
ATOM   2380 2HD2 LEU A 163     -13.195  14.176 -19.325  1.00 85.74           H
ATOM   2381 3HD2 LEU A 163     -13.122  15.909 -19.726  1.00 85.74           H
ATOM   2382  HN  LEU A 163     -10.007  11.331 -21.832  1.00 85.74           H
ATOM   2383  N   TYR A 164     -11.468  10.926 -19.012  1.00 87.38           N
ATOM   2384  CA  TYR A 164     -12.057  10.254 -17.866  1.00 87.38           C
ATOM   2385  C   TYR A 164     -10.974   9.698 -16.939  1.00 87.38           C
ATOM   2386  O   TYR A 164     -11.141   9.686 -15.721  1.00 87.38           O
ATOM   2387  HA  TYR A 164     -12.654  10.984 -17.319  1.00 87.38           H
ATOM   2388  CB  TYR A 164     -12.873   9.091 -18.433  1.00 87.38           C
ATOM   2389 1HB  TYR A 164     -12.256   8.541 -19.145  1.00 87.38           H
ATOM   2390 2HB  TYR A 164     -13.117   8.402 -17.624  1.00 87.38           H
ATOM   2391  CG  TYR A 164     -14.168   9.518 -19.127  1.00 87.38           C
ATOM   2392  CD1 TYR A 164     -15.008  10.429 -18.519  1.00 87.38           C
ATOM   2393  HD1 TYR A 164     -14.749  10.843 -17.545  1.00 87.38           H
ATOM   2394  CD2 TYR A 164     -14.496   8.994 -20.361  1.00 87.38           C
ATOM   2395  HD2 TYR A 164     -13.832   8.275 -20.841  1.00 87.38           H
ATOM   2396  CE1 TYR A 164     -16.227  10.831 -19.172  1.00 87.38           C
ATOM   2397  HE1 TYR A 164     -16.899  11.549 -18.702  1.00 87.38           H
ATOM   2398  CE2 TYR A 164     -15.714   9.396 -21.013  1.00 87.38           C
ATOM   2399  HE2 TYR A 164     -15.985   8.990 -21.988  1.00 87.38           H
ATOM   2400  CZ  TYR A 164     -16.520  10.295 -20.387  1.00 87.38           C
ATOM   2401  OH  TYR A 164     -17.671  10.676 -21.003  1.00 87.38           O
ATOM   2402  HH  TYR A 164     -18.174  11.316 -20.423  1.00 87.38           H
ATOM   2403  HN  TYR A 164     -11.717  10.542 -19.901  1.00 87.38           H
ATOM   2404  N   SER A 165      -9.888   9.250 -17.553  1.00 87.58           N
ATOM   2405  CA  SER A 165      -8.783   8.682 -16.799  1.00 87.58           C
ATOM   2406  C   SER A 165      -8.222   9.723 -15.828  1.00 87.58           C
ATOM   2407  O   SER A 165      -7.805   9.385 -14.722  1.00 87.58           O
ATOM   2408  HA  SER A 165      -9.209   7.841 -16.253  1.00 87.58           H
ATOM   2409  CB  SER A 165      -7.681   8.179 -17.733  1.00 87.58           C
ATOM   2410 1HB  SER A 165      -7.055   7.462 -17.201  1.00 87.58           H
ATOM   2411 2HB  SER A 165      -8.131   7.648 -18.572  1.00 87.58           H
ATOM   2412  OG  SER A 165      -6.870   9.242 -18.224  1.00 87.58           O
ATOM   2413  HG  SER A 165      -6.144   8.878 -18.806  1.00 87.58           H
ATOM   2414  HN  SER A 165      -9.757   9.271 -18.544  1.00 87.58           H
ATOM   2415  N   LYS A 166      -8.230  10.970 -16.278  1.00 89.83           N
ATOM   2416  CA  LYS A 166      -7.727  12.063 -15.463  1.00 89.83           C
ATOM   2417  C   LYS A 166      -8.646  12.256 -14.255  1.00 89.83           C
ATOM   2418  O   LYS A 166      -8.174  12.381 -13.125  1.00 89.83           O
ATOM   2419  HA  LYS A 166      -6.740  11.774 -15.103  1.00 89.83           H
ATOM   2420  CB  LYS A 166      -7.550  13.325 -16.309  1.00 89.83           C
ATOM   2421 1HB  LYS A 166      -8.471  13.534 -16.854  1.00 89.83           H
ATOM   2422 2HB  LYS A 166      -7.364  14.180 -15.659  1.00 89.83           H
ATOM   2423  CG  LYS A 166      -6.392  13.165 -17.296  1.00 89.83           C
ATOM   2424 1HG  LYS A 166      -5.472  12.952 -16.751  1.00 89.83           H
ATOM   2425 2HG  LYS A 166      -6.580  12.313 -17.949  1.00 89.83           H
ATOM   2426  CD  LYS A 166      -6.211  14.430 -18.138  1.00 89.83           C
ATOM   2427 1HD  LYS A 166      -7.119  14.623 -18.710  1.00 89.83           H
ATOM   2428 2HD  LYS A 166      -6.057  15.288 -17.484  1.00 89.83           H
ATOM   2429  CE  LYS A 166      -5.022  14.288 -19.091  1.00 89.83           C
ATOM   2430 1HE  LYS A 166      -4.129  14.015 -18.530  1.00 89.83           H
ATOM   2431 2HE  LYS A 166      -5.211  13.482 -19.800  1.00 89.83           H
ATOM   2432  NZ  LYS A 166      -4.790  15.554 -19.821  1.00 89.83           N
ATOM   2433 1HZ  LYS A 166      -4.011  15.438 -20.460  1.00 89.83           H
ATOM   2434 2HZ  LYS A 166      -5.622  15.800 -20.345  1.00 89.83           H
ATOM   2435 3HZ  LYS A 166      -4.576  16.292 -19.159  1.00 89.83           H
ATOM   2436  HN  LYS A 166      -8.571  11.237 -17.179  1.00 89.83           H
ATOM   2437  N   MET A 167      -9.941  12.276 -14.533  1.00 92.72           N
ATOM   2438  CA  MET A 167     -10.928  12.490 -13.488  1.00 92.72           C
ATOM   2439  C   MET A 167     -10.871  11.374 -12.444  1.00 92.72           C
ATOM   2440  O   MET A 167     -10.907  11.640 -11.243  1.00 92.72           O
ATOM   2441  HA  MET A 167     -10.665  13.442 -13.027  1.00 92.72           H
ATOM   2442  CB  MET A 167     -12.326  12.539 -14.109  1.00 92.72           C
ATOM   2443 1HB  MET A 167     -12.504  11.631 -14.685  1.00 92.72           H
ATOM   2444 2HB  MET A 167     -13.077  12.568 -13.319  1.00 92.72           H
ATOM   2445  CG  MET A 167     -12.482  13.762 -15.014  1.00 92.72           C
ATOM   2446 1HG  MET A 167     -12.273  14.671 -14.450  1.00 92.72           H
ATOM   2447 2HG  MET A 167     -11.757  13.718 -15.827  1.00 92.72           H
ATOM   2448  SD  MET A 167     -14.137  13.824 -15.677  1.00 92.72           S
ATOM   2449  CE  MET A 167     -15.049  14.229 -14.198  1.00 92.72           C
ATOM   2450 1HE  MET A 167     -14.900  13.448 -13.453  1.00 92.72           H
ATOM   2451 2HE  MET A 167     -14.695  15.181 -13.802  1.00 92.72           H
ATOM   2452 3HE  MET A 167     -16.111  14.307 -14.434  1.00 92.72           H
ATOM   2453  HN  MET A 167     -10.318  12.149 -15.451  1.00 92.72           H
ATOM   2454  N   VAL A 168     -10.784  10.148 -12.938  1.00 92.03           N
ATOM   2455  CA  VAL A 168     -10.763   8.988 -12.063  1.00 92.03           C
ATOM   2456  C   VAL A 168      -9.557   9.083 -11.126  1.00 92.03           C
ATOM   2457  O   VAL A 168      -9.676   8.825  -9.929  1.00 92.03           O
ATOM   2458  HA  VAL A 168     -11.674   9.010 -11.466  1.00 92.03           H
ATOM   2459  CB  VAL A 168     -10.773   7.704 -12.896  1.00 92.03           C
ATOM   2460  HB  VAL A 168      -9.989   7.788 -13.650  1.00 92.03           H
ATOM   2461  CG1 VAL A 168     -10.461   6.484 -12.027  1.00 92.03           C
ATOM   2462 1HG1 VAL A 168      -9.475   6.602 -11.577  1.00 92.03           H
ATOM   2463 2HG1 VAL A 168     -11.211   6.397 -11.241  1.00 92.03           H
ATOM   2464 3HG1 VAL A 168     -10.474   5.586 -12.644  1.00 92.03           H
ATOM   2465  CG2 VAL A 168     -12.108   7.533 -13.623  1.00 92.03           C
ATOM   2466 1HG2 VAL A 168     -12.915   7.481 -12.893  1.00 92.03           H
ATOM   2467 2HG2 VAL A 168     -12.272   8.381 -14.287  1.00 92.03           H
ATOM   2468 3HG2 VAL A 168     -12.088   6.613 -14.208  1.00 92.03           H
ATOM   2469  HN  VAL A 168     -10.728   9.942 -13.915  1.00 92.03           H
ATOM   2470  N   CYS A 169      -8.425   9.454 -11.706  1.00 91.68           N
ATOM   2471  CA  CYS A 169      -7.197   9.577 -10.938  1.00 91.68           C
ATOM   2472  C   CYS A 169      -7.439  10.573  -9.802  1.00 91.68           C
ATOM   2473  O   CYS A 169      -7.098  10.301  -8.652  1.00 91.68           O
ATOM   2474  HA  CYS A 169      -6.974   8.586 -10.544  1.00 91.68           H
ATOM   2475  CB  CYS A 169      -6.019   9.993 -11.821  1.00 91.68           C
ATOM   2476 1HB  CYS A 169      -6.301  10.843 -12.442  1.00 91.68           H
ATOM   2477 2HB  CYS A 169      -5.184  10.317 -11.198  1.00 91.68           H
ATOM   2478  SG  CYS A 169      -5.502   8.591 -12.877  1.00 91.68           S
ATOM   2479  HG  CYS A 169      -6.460   8.743 -13.787  1.00 91.68           H
ATOM   2480  HN  CYS A 169      -8.339   9.667 -12.679  1.00 91.68           H
ATOM   2481  N   PHE A 170      -8.025  11.705 -10.164  1.00 94.35           N
ATOM   2482  CA  PHE A 170      -8.267  12.764  -9.200  1.00 94.35           C
ATOM   2483  C   PHE A 170      -9.172  12.277  -8.066  1.00 94.35           C
ATOM   2484  O   PHE A 170      -8.884  12.512  -6.893  1.00 94.35           O
ATOM   2485  HA  PHE A 170      -7.299  13.056  -8.790  1.00 94.35           H
ATOM   2486  CB  PHE A 170      -8.971  13.898  -9.948  1.00 94.35           C
ATOM   2487 1HB  PHE A 170      -8.352  14.201 -10.792  1.00 94.35           H
ATOM   2488 2HB  PHE A 170      -9.908  13.521 -10.358  1.00 94.35           H
ATOM   2489  CG  PHE A 170      -9.266  15.125  -9.083  1.00 94.35           C
ATOM   2490  CD1 PHE A 170     -10.508  15.304  -8.557  1.00 94.35           C
ATOM   2491  HD1 PHE A 170     -11.293  14.573  -8.753  1.00 94.35           H
ATOM   2492  CD2 PHE A 170      -8.287  16.037  -8.839  1.00 94.35           C
ATOM   2493  HD2 PHE A 170      -7.292  15.893  -9.260  1.00 94.35           H
ATOM   2494  CE1 PHE A 170     -10.782  16.442  -7.755  1.00 94.35           C
ATOM   2495  HE1 PHE A 170     -11.777  16.586  -7.334  1.00 94.35           H
ATOM   2496  CE2 PHE A 170      -8.561  17.175  -8.036  1.00 94.35           C
ATOM   2497  HE2 PHE A 170      -7.776  17.906  -7.841  1.00 94.35           H
ATOM   2498  CZ  PHE A 170      -9.803  17.354  -7.511  1.00 94.35           C
ATOM   2499  HZ  PHE A 170     -10.013  18.228  -6.895  1.00 94.35           H
ATOM   2500  HN  PHE A 170      -8.331  11.903 -11.095  1.00 94.35           H
ATOM   2501  N   THR A 171     -10.247  11.608  -8.456  1.00 95.28           N
ATOM   2502  CA  THR A 171     -11.203  11.098  -7.488  1.00 95.28           C
ATOM   2503  C   THR A 171     -10.515  10.139  -6.514  1.00 95.28           C
ATOM   2504  O   THR A 171     -10.811  10.143  -5.320  1.00 95.28           O
ATOM   2505  HA  THR A 171     -11.577  11.937  -6.900  1.00 95.28           H
ATOM   2506  CB  THR A 171     -12.359  10.458  -8.257  1.00 95.28           C
ATOM   2507  HB  THR A 171     -12.023   9.575  -8.801  1.00 95.28           H
ATOM   2508  OG1 THR A 171     -12.870  11.517  -9.061  1.00 95.28           O
ATOM   2509  HG1 THR A 171     -13.311  11.145  -9.878  1.00 95.28           H
ATOM   2510  CG2 THR A 171     -13.531  10.081  -7.348  1.00 95.28           C
ATOM   2511 1HG2 THR A 171     -13.910  10.976  -6.856  1.00 95.28           H
ATOM   2512 2HG2 THR A 171     -13.192   9.369  -6.596  1.00 95.28           H
ATOM   2513 3HG2 THR A 171     -14.324   9.631  -7.945  1.00 95.28           H
ATOM   2514  HN  THR A 171     -10.469  11.414  -9.411  1.00 95.28           H
ATOM   2515  N   ILE A 172      -9.611   9.340  -7.060  1.00 93.74           N
ATOM   2516  CA  ILE A 172      -8.914   8.344  -6.264  1.00 93.74           C
ATOM   2517  C   ILE A 172      -8.077   9.048  -5.193  1.00 93.74           C
ATOM   2518  O   ILE A 172      -8.091   8.649  -4.029  1.00 93.74           O
ATOM   2519  HA  ILE A 172      -9.669   7.735  -5.767  1.00 93.74           H
ATOM   2520  CB  ILE A 172      -8.101   7.411  -7.164  1.00 93.74           C
ATOM   2521  HB  ILE A 172      -7.584   8.019  -7.907  1.00 93.74           H
ATOM   2522  CG1 ILE A 172      -9.015   6.449  -7.925  1.00 93.74           C
ATOM   2523 1HG1 ILE A 172      -9.480   5.754  -7.225  1.00 93.74           H
ATOM   2524 2HG1 ILE A 172      -9.821   7.008  -8.402  1.00 93.74           H
ATOM   2525  CG2 ILE A 172      -7.030   6.670  -6.362  1.00 93.74           C
ATOM   2526 1HG2 ILE A 172      -6.353   7.393  -5.905  1.00 93.74           H
ATOM   2527 2HG2 ILE A 172      -7.506   6.076  -5.582  1.00 93.74           H
ATOM   2528 3HG2 ILE A 172      -6.467   6.014  -7.026  1.00 93.74           H
ATOM   2529  CD1 ILE A 172      -8.232   5.669  -8.983  1.00 93.74           C
ATOM   2530 1HD1 ILE A 172      -7.789   6.366  -9.694  1.00 93.74           H
ATOM   2531 2HD1 ILE A 172      -7.443   5.093  -8.499  1.00 93.74           H
ATOM   2532 3HD1 ILE A 172      -8.906   4.993  -9.508  1.00 93.74           H
ATOM   2533  HN  ILE A 172      -9.353   9.365  -8.026  1.00 93.74           H
ATOM   2534  N   TRP A 173      -7.370  10.082  -5.625  1.00 94.48           N
ATOM   2535  CA  TRP A 173      -6.471  10.797  -4.735  1.00 94.48           C
ATOM   2536  C   TRP A 173      -7.302  11.377  -3.589  1.00 94.48           C
ATOM   2537  O   TRP A 173      -6.924  11.264  -2.424  1.00 94.48           O
ATOM   2538  HA  TRP A 173      -5.748  10.080  -4.345  1.00 94.48           H
ATOM   2539  CB  TRP A 173      -5.678  11.860  -5.496  1.00 94.48           C
ATOM   2540 1HB  TRP A 173      -6.331  12.329  -6.233  1.00 94.48           H
ATOM   2541 2HB  TRP A 173      -5.373  12.641  -4.799  1.00 94.48           H
ATOM   2542  CG  TRP A 173      -4.436  11.320  -6.209  1.00 94.48           C
ATOM   2543  CD1 TRP A 173      -4.230  11.193  -7.527  1.00 94.48           C
ATOM   2544  HD1 TRP A 173      -4.956  11.473  -8.290  1.00 94.48           H
ATOM   2545  CD2 TRP A 173      -3.229  10.835  -5.583  1.00 94.48           C
ATOM   2546  NE1 TRP A 173      -2.984  10.665  -7.796  1.00 94.48           N
ATOM   2547  HE1 TRP A 173      -2.604  10.478  -8.701  1.00 94.48           H
ATOM   2548  CE2 TRP A 173      -2.356  10.440  -6.576  1.00 94.48           C
ATOM   2549  CE3 TRP A 173      -2.886  10.734  -4.224  1.00 94.48           C
ATOM   2550  HE3 TRP A 173      -3.558  11.039  -3.421  1.00 94.48           H
ATOM   2551  CZ2 TRP A 173      -1.084   9.916  -6.315  1.00 94.48           C
ATOM   2552  HZ2 TRP A 173      -0.413   9.611  -7.118  1.00 94.48           H
ATOM   2553  CZ3 TRP A 173      -1.612  10.209  -3.979  1.00 94.48           C
ATOM   2554  HZ3 TRP A 173      -1.295  10.109  -2.941  1.00 94.48           H
ATOM   2555  CH2 TRP A 173      -0.721   9.806  -4.968  1.00 94.48           C
ATOM   2556  HH2 TRP A 173       0.256   9.407  -4.695  1.00 94.48           H
ATOM   2557  HN  TRP A 173      -7.404  10.431  -6.561  1.00 94.48           H
ATOM   2558  N   VAL A 174      -8.419  11.986  -3.960  1.00 95.78           N
ATOM   2559  CA  VAL A 174      -9.272  12.644  -2.985  1.00 95.78           C
ATOM   2560  C   VAL A 174      -9.778  11.611  -1.976  1.00 95.78           C
ATOM   2561  O   VAL A 174      -9.756  11.853  -0.771  1.00 95.78           O
ATOM   2562  HA  VAL A 174      -8.663  13.379  -2.459  1.00 95.78           H
ATOM   2563  CB  VAL A 174     -10.403  13.389  -3.697  1.00 95.78           C
ATOM   2564  HB  VAL A 174     -10.904  12.682  -4.359  1.00 95.78           H
ATOM   2565  CG1 VAL A 174     -11.436  13.906  -2.694  1.00 95.78           C
ATOM   2566 1HG1 VAL A 174     -11.861  13.066  -2.145  1.00 95.78           H
ATOM   2567 2HG1 VAL A 174     -10.953  14.590  -1.996  1.00 95.78           H
ATOM   2568 3HG1 VAL A 174     -12.229  14.431  -3.227  1.00 95.78           H
ATOM   2569  CG2 VAL A 174      -9.853  14.529  -4.556  1.00 95.78           C
ATOM   2570 1HG2 VAL A 174      -9.316  15.235  -3.923  1.00 95.78           H
ATOM   2571 2HG2 VAL A 174      -9.174  14.124  -5.307  1.00 95.78           H
ATOM   2572 3HG2 VAL A 174     -10.678  15.041  -5.051  1.00 95.78           H
ATOM   2573  HN  VAL A 174      -8.743  12.033  -4.905  1.00 95.78           H
ATOM   2574  N   LEU A 175     -10.223  10.482  -2.507  1.00 93.20           N
ATOM   2575  CA  LEU A 175     -10.847   9.462  -1.681  1.00 93.20           C
ATOM   2576  C   LEU A 175      -9.805   8.877  -0.726  1.00 93.20           C
ATOM   2577  O   LEU A 175     -10.091   8.657   0.450  1.00 93.20           O
ATOM   2578  HA  LEU A 175     -11.622   9.950  -1.091  1.00 93.20           H
ATOM   2579  CB  LEU A 175     -11.537   8.413  -2.556  1.00 93.20           C
ATOM   2580 1HB  LEU A 175     -12.195   8.928  -3.256  1.00 93.20           H
ATOM   2581 2HB  LEU A 175     -10.776   7.906  -3.149  1.00 93.20           H
ATOM   2582  CG  LEU A 175     -12.355   7.354  -1.814  1.00 93.20           C
ATOM   2583  HG  LEU A 175     -12.586   7.736  -0.819  1.00 93.20           H
ATOM   2584  CD1 LEU A 175     -13.688   7.097  -2.520  1.00 93.20           C
ATOM   2585 1HD1 LEU A 175     -14.264   8.022  -2.557  1.00 93.20           H
ATOM   2586 2HD1 LEU A 175     -13.500   6.746  -3.535  1.00 93.20           H
ATOM   2587 3HD1 LEU A 175     -14.250   6.341  -1.972  1.00 93.20           H
ATOM   2588  CD2 LEU A 175     -11.548   6.068  -1.628  1.00 93.20           C
ATOM   2589 1HD2 LEU A 175     -11.266   5.672  -2.603  1.00 93.20           H
ATOM   2590 2HD2 LEU A 175     -10.649   6.284  -1.049  1.00 93.20           H
ATOM   2591 3HD2 LEU A 175     -12.153   5.333  -1.098  1.00 93.20           H
ATOM   2592  HN  LEU A 175     -10.162  10.259  -3.480  1.00 93.20           H
ATOM   2593  N   ALA A 176      -8.619   8.642  -1.266  1.00 92.97           N
ATOM   2594  CA  ALA A 176      -7.542   8.061  -0.484  1.00 92.97           C
ATOM   2595  C   ALA A 176      -7.176   9.011   0.659  1.00 92.97           C
ATOM   2596  O   ALA A 176      -6.894   8.570   1.771  1.00 92.97           O
ATOM   2597  HA  ALA A 176      -7.905   7.123  -0.063  1.00 92.97           H
ATOM   2598  CB  ALA A 176      -6.351   7.762  -1.397  1.00 92.97           C
ATOM   2599 1HB  ALA A 176      -6.655   7.060  -2.173  1.00 92.97           H
ATOM   2600 2HB  ALA A 176      -6.006   8.687  -1.858  1.00 92.97           H
ATOM   2601 3HB  ALA A 176      -5.543   7.326  -0.809  1.00 92.97           H
ATOM   2602  HN  ALA A 176      -8.389   8.842  -2.219  1.00 92.97           H
ATOM   2603  N   ALA A 177      -7.195  10.298   0.344  1.00 94.24           N
ATOM   2604  CA  ALA A 177      -6.827  11.312   1.318  1.00 94.24           C
ATOM   2605  C   ALA A 177      -7.815  11.274   2.485  1.00 94.24           C
ATOM   2606  O   ALA A 177      -7.411  11.315   3.646  1.00 94.24           O
ATOM   2607  HA  ALA A 177      -5.830  11.070   1.688  1.00 94.24           H
ATOM   2608  CB  ALA A 177      -6.781  12.681   0.637  1.00 94.24           C
ATOM   2609 1HB  ALA A 177      -6.043  12.663  -0.166  1.00 94.24           H
ATOM   2610 2HB  ALA A 177      -7.762  12.914   0.223  1.00 94.24           H
ATOM   2611 3HB  ALA A 177      -6.505  13.441   1.367  1.00 94.24           H
ATOM   2612  HN  ALA A 177      -7.454  10.650  -0.555  1.00 94.24           H
ATOM   2613  N   ALA A 178      -9.091  11.196   2.136  1.00 94.03           N
ATOM   2614  CA  ALA A 178     -10.144  11.234   3.137  1.00 94.03           C
ATOM   2615  C   ALA A 178     -10.006  10.023   4.062  1.00 94.03           C
ATOM   2616  O   ALA A 178     -10.249  10.124   5.263  1.00 94.03           O
ATOM   2617  HA  ALA A 178     -10.013  12.144   3.722  1.00 94.03           H
ATOM   2618  CB  ALA A 178     -11.506  11.286   2.443  1.00 94.03           C
ATOM   2619 1HB  ALA A 178     -11.564  12.179   1.821  1.00 94.03           H
ATOM   2620 2HB  ALA A 178     -11.630  10.400   1.819  1.00 94.03           H
ATOM   2621 3HB  ALA A 178     -12.296  11.314   3.194  1.00 94.03           H
ATOM   2622  HN  ALA A 178      -9.408  11.109   1.192  1.00 94.03           H
ATOM   2623  N   LEU A 179      -9.617   8.905   3.467  1.00 91.64           N
ATOM   2624  CA  LEU A 179      -9.532   7.655   4.203  1.00 91.64           C
ATOM   2625  C   LEU A 179      -8.337   7.710   5.156  1.00 91.64           C
ATOM   2626  O   LEU A 179      -8.190   6.849   6.022  1.00 91.64           O
ATOM   2627  HA  LEU A 179     -10.443   7.563   4.796  1.00 91.64           H
ATOM   2628  CB  LEU A 179      -9.497   6.467   3.240  1.00 91.64           C
ATOM   2629 1HB  LEU A 179      -8.709   6.641   2.508  1.00 91.64           H
ATOM   2630 2HB  LEU A 179      -9.219   5.576   3.803  1.00 91.64           H
ATOM   2631  CG  LEU A 179     -10.797   6.175   2.487  1.00 91.64           C
ATOM   2632  HG  LEU A 179     -11.050   7.051   1.890  1.00 91.64           H
ATOM   2633  CD1 LEU A 179     -10.619   5.004   1.518  1.00 91.64           C
ATOM   2634 1HD1 LEU A 179      -9.842   5.248   0.793  1.00 91.64           H
ATOM   2635 2HD1 LEU A 179     -10.329   4.113   2.075  1.00 91.64           H
ATOM   2636 3HD1 LEU A 179     -11.558   4.818   0.997  1.00 91.64           H
ATOM   2637  CD2 LEU A 179     -11.954   5.942   3.461  1.00 91.64           C
ATOM   2638 1HD2 LEU A 179     -11.723   5.092   4.102  1.00 91.64           H
ATOM   2639 2HD2 LEU A 179     -12.098   6.832   4.074  1.00 91.64           H
ATOM   2640 3HD2 LEU A 179     -12.866   5.737   2.900  1.00 91.64           H
ATOM   2641  HN  LEU A 179      -9.362   8.845   2.501  1.00 91.64           H
ATOM   2642  N   CYS A 180      -7.514   8.730   4.964  1.00 92.55           N
ATOM   2643  CA  CYS A 180      -6.286   8.855   5.731  1.00 92.55           C
ATOM   2644  C   CYS A 180      -6.534   9.834   6.880  1.00 92.55           C
ATOM   2645  O   CYS A 180      -5.618  10.156   7.634  1.00 92.55           O
ATOM   2646  HA  CYS A 180      -6.052   7.861   6.112  1.00 92.55           H
ATOM   2647  CB  CYS A 180      -5.112   9.293   4.852  1.00 92.55           C
ATOM   2648 1HB  CYS A 180      -5.354  10.229   4.349  1.00 92.55           H
ATOM   2649 2HB  CYS A 180      -4.234   9.481   5.470  1.00 92.55           H
ATOM   2650  SG  CYS A 180      -4.739   7.997   3.614  1.00 92.55           S
ATOM   2651  HG  CYS A 180      -5.877   8.120   2.937  1.00 92.55           H
ATOM   2652  HN  CYS A 180      -7.674   9.461   4.300  1.00 92.55           H
ATOM   2653  N   ILE A 181      -7.779  10.279   6.977  1.00 93.82           N
ATOM   2654  CA  ILE A 181      -8.147  11.257   7.986  1.00 93.82           C
ATOM   2655  C   ILE A 181      -7.811  10.703   9.373  1.00 93.82           C
ATOM   2656  O   ILE A 181      -7.191  11.388  10.185  1.00 93.82           O
ATOM   2657  HA  ILE A 181      -7.542  12.147   7.815  1.00 93.82           H
ATOM   2658  CB  ILE A 181      -9.612  11.667   7.826  1.00 93.82           C
ATOM   2659  HB  ILE A 181     -10.201  10.767   7.648  1.00 93.82           H
ATOM   2660  CG1 ILE A 181      -9.797  12.576   6.609  1.00 93.82           C
ATOM   2661 1HG1 ILE A 181      -9.287  13.524   6.779  1.00 93.82           H
ATOM   2662 2HG1 ILE A 181      -9.336  12.117   5.735  1.00 93.82           H
ATOM   2663  CG2 ILE A 181     -10.146  12.309   9.108  1.00 93.82           C
ATOM   2664 1HG2 ILE A 181     -10.070  11.597   9.930  1.00 93.82           H
ATOM   2665 2HG2 ILE A 181      -9.558  13.197   9.341  1.00 93.82           H
ATOM   2666 3HG2 ILE A 181     -11.189  12.591   8.966  1.00 93.82           H
ATOM   2667  CD1 ILE A 181     -11.281  12.830   6.336  1.00 93.82           C
ATOM   2668 1HD1 ILE A 181     -11.783  11.882   6.143  1.00 93.82           H
ATOM   2669 2HD1 ILE A 181     -11.733  13.311   7.203  1.00 93.82           H
ATOM   2670 3HD1 ILE A 181     -11.384  13.479   5.466  1.00 93.82           H
ATOM   2671  HN  ILE A 181      -8.526   9.984   6.382  1.00 93.82           H
ATOM   2672  N   PRO A 182      -8.214   9.460   9.668  1.00 91.56           N
ATOM   2673  CA  PRO A 182      -8.023   8.903  11.009  1.00 91.56           C
ATOM   2674  C   PRO A 182      -6.581   9.010  11.478  1.00 91.56           C
ATOM   2675  O   PRO A 182      -6.321   9.397  12.616  1.00 91.56           O
ATOM   2676  HA  PRO A 182      -8.601   9.472  11.737  1.00 91.56           H
ATOM   2677  CB  PRO A 182      -8.466   7.446  10.864  1.00 91.56           C
ATOM   2678 1HB  PRO A 182      -7.628   6.794  10.617  1.00 91.56           H
ATOM   2679 2HB  PRO A 182      -8.904   7.066  11.787  1.00 91.56           H
ATOM   2680  CG  PRO A 182      -9.490   7.499   9.736  1.00 91.56           C
ATOM   2681 1HG  PRO A 182      -9.637   6.522   9.277  1.00 91.56           H
ATOM   2682 2HG  PRO A 182     -10.468   7.822  10.091  1.00 91.56           H
ATOM   2683  CD  PRO A 182      -8.876   8.498   8.768  1.00 91.56           C
ATOM   2684 1HD  PRO A 182      -8.162   8.023   8.095  1.00 91.56           H
ATOM   2685 2HD  PRO A 182      -9.631   8.972   8.142  1.00 91.56           H
ATOM   2686  N   GLU A 183      -5.673   8.659  10.579  1.00 92.32           N
ATOM   2687  CA  GLU A 183      -4.257   8.656  10.907  1.00 92.32           C
ATOM   2688  C   GLU A 183      -3.798  10.065  11.291  1.00 92.32           C
ATOM   2689  O   GLU A 183      -2.997  10.232  12.209  1.00 92.32           O
ATOM   2690  HA  GLU A 183      -4.160   7.990  11.764  1.00 92.32           H
ATOM   2691  CB  GLU A 183      -3.426   8.106   9.747  1.00 92.32           C
ATOM   2692 1HB  GLU A 183      -3.811   8.493   8.803  1.00 92.32           H
ATOM   2693 2HB  GLU A 183      -2.373   8.335   9.908  1.00 92.32           H
ATOM   2694  CG  GLU A 183      -3.530   6.581   9.673  1.00 92.32           C
ATOM   2695 1HG  GLU A 183      -2.778   6.195   8.985  1.00 92.32           H
ATOM   2696 2HG  GLU A 183      -3.317   6.151  10.651  1.00 92.32           H
ATOM   2697  CD  GLU A 183      -4.922   6.148   9.210  1.00 92.32           C
ATOM   2698  OE1 GLU A 183      -5.252   4.963   9.436  1.00 92.32           O
ATOM   2699  OE2 GLU A 183      -5.626   7.011   8.642  1.00 92.32           O
ATOM   2700  HN  GLU A 183      -5.890   8.381   9.644  1.00 92.32           H
ATOM   2701  N   ILE A 184      -4.326  11.042  10.568  1.00 94.54           N
ATOM   2702  CA  ILE A 184      -3.884  12.416  10.730  1.00 94.54           C
ATOM   2703  C   ILE A 184      -4.283  12.915  12.120  1.00 94.54           C
ATOM   2704  O   ILE A 184      -3.548  13.680  12.744  1.00 94.54           O
ATOM   2705  HA  ILE A 184      -2.796  12.419  10.661  1.00 94.54           H
ATOM   2706  CB  ILE A 184      -4.412  13.287   9.588  1.00 94.54           C
ATOM   2707  HB  ILE A 184      -5.496  13.184   9.553  1.00 94.54           H
ATOM   2708  CG1 ILE A 184      -3.869  12.812   8.239  1.00 94.54           C
ATOM   2709 1HG1 ILE A 184      -2.788  12.949   8.210  1.00 94.54           H
ATOM   2710 2HG1 ILE A 184      -4.058  11.745   8.122  1.00 94.54           H
ATOM   2711  CG2 ILE A 184      -4.107  14.765   9.841  1.00 94.54           C
ATOM   2712 1HG2 ILE A 184      -4.582  15.081  10.770  1.00 94.54           H
ATOM   2713 2HG2 ILE A 184      -3.029  14.906   9.918  1.00 94.54           H
ATOM   2714 3HG2 ILE A 184      -4.494  15.362   9.014  1.00 94.54           H
ATOM   2715  CD1 ILE A 184      -4.517  13.580   7.086  1.00 94.54           C
ATOM   2716 1HD1 ILE A 184      -5.595  13.421   7.104  1.00 94.54           H
ATOM   2717 2HD1 ILE A 184      -4.305  14.644   7.193  1.00 94.54           H
ATOM   2718 3HD1 ILE A 184      -4.113  13.223   6.139  1.00 94.54           H
ATOM   2719  HN  ILE A 184      -5.042  10.906   9.883  1.00 94.54           H
ATOM   2720  N   LEU A 185      -5.446  12.463  12.565  1.00 93.35           N
ATOM   2721  CA  LEU A 185      -6.046  13.002  13.773  1.00 93.35           C
ATOM   2722  C   LEU A 185      -5.305  12.454  14.994  1.00 93.35           C
ATOM   2723  O   LEU A 185      -4.864  13.217  15.852  1.00 93.35           O
ATOM   2724  HA  LEU A 185      -5.916  14.084  13.748  1.00 93.35           H
ATOM   2725  CB  LEU A 185      -7.551  12.727  13.792  1.00 93.35           C
ATOM   2726 1HB  LEU A 185      -7.709  11.664  13.611  1.00 93.35           H
ATOM   2727 2HB  LEU A 185      -7.926  12.939  14.794  1.00 93.35           H
ATOM   2728  CG  LEU A 185      -8.390  13.518  12.786  1.00 93.35           C
ATOM   2729  HG  LEU A 185      -8.047  13.266  11.783  1.00 93.35           H
ATOM   2730  CD1 LEU A 185      -9.866  13.122  12.872  1.00 93.35           C
ATOM   2731 1HD1 LEU A 185      -9.970  12.059  12.655  1.00 93.35           H
ATOM   2732 2HD1 LEU A 185     -10.239  13.326  13.875  1.00 93.35           H
ATOM   2733 3HD1 LEU A 185     -10.439  13.698  12.146  1.00 93.35           H
ATOM   2734  CD2 LEU A 185      -8.190  15.024  12.968  1.00 93.35           C
ATOM   2735 1HD2 LEU A 185      -8.490  15.311  13.976  1.00 93.35           H
ATOM   2736 2HD2 LEU A 185      -7.139  15.271  12.818  1.00 93.35           H
ATOM   2737 3HD2 LEU A 185      -8.797  15.562  12.241  1.00 93.35           H
ATOM   2738  HN  LEU A 185      -5.975  11.742  12.116  1.00 93.35           H
ATOM   2739  N   TYR A 186      -5.191  11.134  15.034  1.00 92.05           N
ATOM   2740  CA  TYR A 186      -4.867  10.448  16.273  1.00 92.05           C
ATOM   2741  C   TYR A 186      -3.363  10.189  16.379  1.00 92.05           C
ATOM   2742  O   TYR A 186      -2.877   9.755  17.422  1.00 92.05           O
ATOM   2743  HA  TYR A 186      -5.178  11.085  17.101  1.00 92.05           H
ATOM   2744  CB  TYR A 186      -5.601   9.107  16.217  1.00 92.05           C
ATOM   2745 1HB  TYR A 186      -5.264   8.556  15.338  1.00 92.05           H
ATOM   2746 2HB  TYR A 186      -5.324   8.515  17.089  1.00 92.05           H
ATOM   2747  CG  TYR A 186      -7.125   9.233  16.168  1.00 92.05           C
ATOM   2748  CD1 TYR A 186      -7.788   9.970  17.127  1.00 92.05           C
ATOM   2749  HD1 TYR A 186      -7.225  10.463  17.920  1.00 92.05           H
ATOM   2750  CD2 TYR A 186      -7.837   8.609  15.164  1.00 92.05           C
ATOM   2751  HD2 TYR A 186      -7.314   8.026  14.405  1.00 92.05           H
ATOM   2752  CE1 TYR A 186      -9.222  10.089  17.081  1.00 92.05           C
ATOM   2753  HE1 TYR A 186      -9.758  10.669  17.833  1.00 92.05           H
ATOM   2754  CE2 TYR A 186      -9.272   8.727  15.117  1.00 92.05           C
ATOM   2755  HE2 TYR A 186      -9.846   8.239  14.330  1.00 92.05           H
ATOM   2756  CZ  TYR A 186      -9.893   9.462  16.079  1.00 92.05           C
ATOM   2757  OH  TYR A 186     -11.248   9.574  16.035  1.00 92.05           O
ATOM   2758  HH  TYR A 186     -11.588   9.263  15.148  1.00 92.05           H
ATOM   2759  HN  TYR A 186      -5.316  10.538  14.241  1.00 92.05           H
ATOM   2760  N   SER A 187      -2.669  10.466  15.285  1.00 93.14           N
ATOM   2761  CA  SER A 187      -1.220  10.355  15.271  1.00 93.14           C
ATOM   2762  C   SER A 187      -0.604  11.429  16.169  1.00 93.14           C
ATOM   2763  O   SER A 187      -0.805  12.621  15.944  1.00 93.14           O
ATOM   2764  HA  SER A 187      -1.003   9.360  15.660  1.00 93.14           H
ATOM   2765  CB  SER A 187      -0.673  10.475  13.847  1.00 93.14           C
ATOM   2766 1HB  SER A 187      -1.008  11.415  13.408  1.00 93.14           H
ATOM   2767 2HB  SER A 187       0.416  10.509  13.879  1.00 93.14           H
ATOM   2768  OG  SER A 187      -1.090   9.392  13.021  1.00 93.14           O
ATOM   2769  HG  SER A 187      -2.088   9.345  12.996  1.00 93.14           H
ATOM   2770  HN  SER A 187      -3.079  10.760  14.422  1.00 93.14           H
ATOM   2771  N   GLN A 188       0.135  10.968  17.168  1.00 91.91           N
ATOM   2772  CA  GLN A 188       0.893  11.870  18.017  1.00 91.91           C
ATOM   2773  C   GLN A 188       2.162  11.182  18.524  1.00 91.91           C
ATOM   2774  O   GLN A 188       2.346   9.983  18.319  1.00 91.91           O
ATOM   2775  HA  GLN A 188       1.159  12.713  17.379  1.00 91.91           H
ATOM   2776  CB  GLN A 188       0.039  12.373  19.183  1.00 91.91           C
ATOM   2777 1HB  GLN A 188       0.585  13.139  19.734  1.00 91.91           H
ATOM   2778 2HB  GLN A 188      -0.867  12.842  18.799  1.00 91.91           H
ATOM   2779  CG  GLN A 188      -0.333  11.227  20.124  1.00 91.91           C
ATOM   2780 1HG  GLN A 188      -0.875  10.459  19.572  1.00 91.91           H
ATOM   2781 2HG  GLN A 188       0.573  10.761  20.512  1.00 91.91           H
ATOM   2782  CD  GLN A 188      -1.192  11.728  21.287  1.00 91.91           C
ATOM   2783  OE1 GLN A 188      -1.779  12.797  21.242  1.00 91.91           O
ATOM   2784  NE2 GLN A 188      -1.233  10.900  22.326  1.00 91.91           N
ATOM   2785 1HE2 GLN A 188      -0.727  10.038  22.299  1.00 91.91           H
ATOM   2786 2HE2 GLN A 188      -1.769  11.140  23.136  1.00 91.91           H
ATOM   2787  HN  GLN A 188       0.220   9.998  17.399  1.00 91.91           H
ATOM   2788  N   ILE A 189       3.005  11.971  19.175  1.00 91.79           N
ATOM   2789  CA  ILE A 189       4.220  11.439  19.768  1.00 91.79           C
ATOM   2790  C   ILE A 189       3.952  11.072  21.228  1.00 91.79           C
ATOM   2791  O   ILE A 189       3.438  11.886  21.993  1.00 91.79           O
ATOM   2792  HA  ILE A 189       4.479  10.530  19.225  1.00 91.79           H
ATOM   2793  CB  ILE A 189       5.379  12.421  19.583  1.00 91.79           C
ATOM   2794  HB  ILE A 189       5.103  13.367  20.050  1.00 91.79           H
ATOM   2795  CG1 ILE A 189       5.628  12.704  18.101  1.00 91.79           C
ATOM   2796 1HG1 ILE A 189       5.996  11.802  17.612  1.00 91.79           H
ATOM   2797 2HG1 ILE A 189       4.689  12.969  17.615  1.00 91.79           H
ATOM   2798  CG2 ILE A 189       6.640  11.920  20.291  1.00 91.79           C
ATOM   2799 1HG2 ILE A 189       6.440  11.812  21.357  1.00 91.79           H
ATOM   2800 2HG2 ILE A 189       6.930  10.955  19.876  1.00 91.79           H
ATOM   2801 3HG2 ILE A 189       7.448  12.637  20.144  1.00 91.79           H
ATOM   2802  CD1 ILE A 189       6.640  13.838  17.921  1.00 91.79           C
ATOM   2803 1HD1 ILE A 189       6.257  14.744  18.390  1.00 91.79           H
ATOM   2804 2HD1 ILE A 189       7.585  13.558  18.387  1.00 91.79           H
ATOM   2805 3HD1 ILE A 189       6.798  14.018  16.857  1.00 91.79           H
ATOM   2806  HN  ILE A 189       2.868  12.953  19.300  1.00 91.79           H
ATOM   2807  N   LYS A 190       4.313   9.844  21.572  1.00 87.09           N
ATOM   2808  CA  LYS A 190       4.208   9.391  22.948  1.00 87.09           C
ATOM   2809  C   LYS A 190       5.611   9.133  23.504  1.00 87.09           C
ATOM   2810  O   LYS A 190       6.405   8.424  22.888  1.00 87.09           O
ATOM   2811  HA  LYS A 190       3.752  10.196  23.524  1.00 87.09           H
ATOM   2812  CB  LYS A 190       3.277   8.181  23.045  1.00 87.09           C
ATOM   2813 1HB  LYS A 190       2.343   8.393  22.525  1.00 87.09           H
ATOM   2814 2HB  LYS A 190       3.732   7.326  22.545  1.00 87.09           H
ATOM   2815  CG  LYS A 190       2.985   7.829  24.505  1.00 87.09           C
ATOM   2816 1HG  LYS A 190       3.914   7.563  25.011  1.00 87.09           H
ATOM   2817 2HG  LYS A 190       2.581   8.701  25.020  1.00 87.09           H
ATOM   2818  CD  LYS A 190       1.994   6.667  24.602  1.00 87.09           C
ATOM   2819 1HD  LYS A 190       1.017   6.987  24.241  1.00 87.09           H
ATOM   2820 2HD  LYS A 190       2.321   5.851  23.958  1.00 87.09           H
ATOM   2821  CE  LYS A 190       1.873   6.169  26.044  1.00 87.09           C
ATOM   2822 1HE  LYS A 190       2.865   6.039  26.475  1.00 87.09           H
ATOM   2823 2HE  LYS A 190       1.357   6.913  26.650  1.00 87.09           H
ATOM   2824  NZ  LYS A 190       1.135   4.886  26.088  1.00 87.09           N
ATOM   2825 1HZ  LYS A 190       1.182   4.502  27.025  1.00 87.09           H
ATOM   2826 2HZ  LYS A 190       0.166   5.045  25.836  1.00 87.09           H
ATOM   2827 3HZ  LYS A 190       1.552   4.234  25.433  1.00 87.09           H
ATOM   2828  HN  LYS A 190       4.669   9.165  20.930  1.00 87.09           H
ATOM   2829  N   GLU A 191       5.872   9.723  24.661  1.00 84.16           N
ATOM   2830  CA  GLU A 191       7.124   9.482  25.358  1.00 84.16           C
ATOM   2831  C   GLU A 191       6.948   8.371  26.395  1.00 84.16           C
ATOM   2832  O   GLU A 191       6.119   8.484  27.297  1.00 84.16           O
ATOM   2833  HA  GLU A 191       7.827   9.163  24.589  1.00 84.16           H
ATOM   2834  CB  GLU A 191       7.643  10.765  26.011  1.00 84.16           C
ATOM   2835 1HB  GLU A 191       6.831  11.262  26.542  1.00 84.16           H
ATOM   2836 2HB  GLU A 191       8.497  10.533  26.648  1.00 84.16           H
ATOM   2837  CG  GLU A 191       8.149  11.751  24.956  1.00 84.16           C
ATOM   2838 1HG  GLU A 191       8.898  11.266  24.329  1.00 84.16           H
ATOM   2839 2HG  GLU A 191       7.327  12.043  24.303  1.00 84.16           H
ATOM   2840  CD  GLU A 191       8.753  12.994  25.613  1.00 84.16           C
ATOM   2841  OE1 GLU A 191       9.224  13.866  24.851  1.00 84.16           O
ATOM   2842  OE2 GLU A 191       8.729  13.044  26.861  1.00 84.16           O
ATOM   2843  HN  GLU A 191       5.247  10.355  25.120  1.00 84.16           H
ATOM   2844  N   GLU A 192       7.742   7.323  26.233  1.00 76.09           N
ATOM   2845  CA  GLU A 192       7.705   6.205  27.160  1.00 76.09           C
ATOM   2846  C   GLU A 192       9.120   5.854  27.625  1.00 76.09           C
ATOM   2847  O   GLU A 192       9.986   5.542  26.808  1.00 76.09           O
ATOM   2848  HA  GLU A 192       7.113   6.552  28.008  1.00 76.09           H
ATOM   2849  CB  GLU A 192       7.018   4.992  26.531  1.00 76.09           C
ATOM   2850 1HB  GLU A 192       6.238   5.326  25.846  1.00 76.09           H
ATOM   2851 2HB  GLU A 192       7.763   4.353  26.057  1.00 76.09           H
ATOM   2852  CG  GLU A 192       6.331   4.136  27.597  1.00 76.09           C
ATOM   2853 1HG  GLU A 192       7.046   3.880  28.379  1.00 76.09           H
ATOM   2854 2HG  GLU A 192       5.533   4.709  28.069  1.00 76.09           H
ATOM   2855  CD  GLU A 192       5.756   2.857  26.986  1.00 76.09           C
ATOM   2856  OE1 GLU A 192       5.063   2.133  27.733  1.00 76.09           O
ATOM   2857  OE2 GLU A 192       6.022   2.632  25.785  1.00 76.09           O
ATOM   2858  HN  GLU A 192       8.400   7.230  25.485  1.00 76.09           H
ATOM   2859  N   SER A 193       9.312   5.918  28.934  1.00 72.86           N
ATOM   2860  CA  SER A 193      10.567   5.491  29.528  1.00 72.86           C
ATOM   2861  C   SER A 193      11.737   6.213  28.855  1.00 72.86           C
ATOM   2862  O   SER A 193      12.806   5.632  28.672  1.00 72.86           O
ATOM   2863  HA  SER A 193      10.499   5.772  30.580  1.00 72.86           H
ATOM   2864  CB  SER A 193      10.743   3.976  29.416  1.00 72.86           C
ATOM   2865 1HB  SER A 193      11.761   3.707  29.697  1.00 72.86           H
ATOM   2866 2HB  SER A 193      10.076   3.480  30.122  1.00 72.86           H
ATOM   2867  OG  SER A 193      10.475   3.503  28.099  1.00 72.86           O
ATOM   2868  HG  SER A 193      11.250   3.704  27.499  1.00 72.86           H
ATOM   2869  HN  SER A 193       8.629   6.253  29.584  1.00 72.86           H
ATOM   2870  N   GLY A 194      11.494   7.467  28.505  1.00 76.40           N
ATOM   2871  CA  GLY A 194      12.532   8.293  27.912  1.00 76.40           C
ATOM   2872  C   GLY A 194      12.683   7.996  26.419  1.00 76.40           C
ATOM   2873  O   GLY A 194      13.614   8.480  25.777  1.00 76.40           O
ATOM   2874 1HA  GLY A 194      12.290   9.346  28.054  1.00 76.40           H
ATOM   2875 2HA  GLY A 194      13.480   8.112  28.420  1.00 76.40           H
ATOM   2876  HN  GLY A 194      10.609   7.919  28.620  1.00 76.40           H
ATOM   2877  N   ILE A 195      11.754   7.201  25.909  1.00 84.19           N
ATOM   2878  CA  ILE A 195      11.747   6.868  24.495  1.00 84.19           C
ATOM   2879  C   ILE A 195      10.543   7.534  23.825  1.00 84.19           C
ATOM   2880  O   ILE A 195       9.402   7.307  24.225  1.00 84.19           O
ATOM   2881  HA  ILE A 195      12.656   7.281  24.058  1.00 84.19           H
ATOM   2882  CB  ILE A 195      11.798   5.352  24.301  1.00 84.19           C
ATOM   2883  HB  ILE A 195      10.952   4.911  24.827  1.00 84.19           H
ATOM   2884  CG1 ILE A 195      13.070   4.763  24.915  1.00 84.19           C
ATOM   2885 1HG1 ILE A 195      13.939   5.088  24.343  1.00 84.19           H
ATOM   2886 2HG1 ILE A 195      13.196   5.141  25.930  1.00 84.19           H
ATOM   2887  CG2 ILE A 195      11.652   4.983  22.823  1.00 84.19           C
ATOM   2888 1HG2 ILE A 195      10.697   5.351  22.449  1.00 84.19           H
ATOM   2889 2HG2 ILE A 195      12.464   5.436  22.253  1.00 84.19           H
ATOM   2890 3HG2 ILE A 195      11.692   3.899  22.713  1.00 84.19           H
ATOM   2891  CD1 ILE A 195      13.010   3.234  24.938  1.00 84.19           C
ATOM   2892 1HD1 ILE A 195      12.154   2.913  25.531  1.00 84.19           H
ATOM   2893 2HD1 ILE A 195      12.909   2.859  23.920  1.00 84.19           H
ATOM   2894 3HD1 ILE A 195      13.926   2.842  25.380  1.00 84.19           H
ATOM   2895  HN  ILE A 195      11.017   6.788  26.444  1.00 84.19           H
ATOM   2896  N   ALA A 196      10.838   8.341  22.817  1.00 90.01           N
ATOM   2897  CA  ALA A 196       9.791   8.976  22.035  1.00 90.01           C
ATOM   2898  C   ALA A 196       9.292   7.999  20.969  1.00 90.01           C
ATOM   2899  O   ALA A 196      10.088   7.423  20.229  1.00 90.01           O
ATOM   2900  HA  ALA A 196       8.970   9.214  22.711  1.00 90.01           H
ATOM   2901  CB  ALA A 196      10.323  10.277  21.430  1.00 90.01           C
ATOM   2902 1HB  ALA A 196      10.637  10.948  22.229  1.00 90.01           H
ATOM   2903 2HB  ALA A 196      11.174  10.056  20.785  1.00 90.01           H
ATOM   2904 3HB  ALA A 196       9.537  10.753  20.843  1.00 90.01           H
ATOM   2905  HN  ALA A 196      11.771   8.563  22.533  1.00 90.01           H
ATOM   2906  N   ILE A 197       7.977   7.841  20.925  1.00 89.23           N
ATOM   2907  CA  ILE A 197       7.366   6.910  19.993  1.00 89.23           C
ATOM   2908  C   ILE A 197       6.272   7.630  19.202  1.00 89.23           C
ATOM   2909  O   ILE A 197       5.423   8.305  19.783  1.00 89.23           O
ATOM   2910  HA  ILE A 197       8.140   6.588  19.297  1.00 89.23           H
ATOM   2911  CB  ILE A 197       6.872   5.662  20.728  1.00 89.23           C
ATOM   2912  HB  ILE A 197       6.169   5.976  21.499  1.00 89.23           H
ATOM   2913  CG1 ILE A 197       8.028   4.949  21.434  1.00 89.23           C
ATOM   2914 1HG1 ILE A 197       8.748   4.598  20.696  1.00 89.23           H
ATOM   2915 2HG1 ILE A 197       8.551   5.652  22.082  1.00 89.23           H
ATOM   2916  CG2 ILE A 197       6.117   4.729  19.780  1.00 89.23           C
ATOM   2917 1HG2 ILE A 197       5.256   5.253  19.364  1.00 89.23           H
ATOM   2918 2HG2 ILE A 197       6.779   4.419  18.971  1.00 89.23           H
ATOM   2919 3HG2 ILE A 197       5.777   3.850  20.328  1.00 89.23           H
ATOM   2920  CD1 ILE A 197       7.519   3.766  22.261  1.00 89.23           C
ATOM   2921 1HD1 ILE A 197       6.817   4.124  23.014  1.00 89.23           H
ATOM   2922 2HD1 ILE A 197       7.017   3.054  21.605  1.00 89.23           H
ATOM   2923 3HD1 ILE A 197       8.360   3.277  22.752  1.00 89.23           H
ATOM   2924  HN  ILE A 197       7.335   8.336  21.511  1.00 89.23           H
ATOM   2925  N   CYS A 198       6.327   7.462  17.889  1.00 91.81           N
ATOM   2926  CA  CYS A 198       5.255   7.933  17.029  1.00 91.81           C
ATOM   2927  C   CYS A 198       4.159   6.866  17.000  1.00 91.81           C
ATOM   2928  O   CYS A 198       4.351   5.787  16.441  1.00 91.81           O
ATOM   2929  HA  CYS A 198       4.883   8.858  17.469  1.00 91.81           H
ATOM   2930  CB  CYS A 198       5.762   8.267  15.624  1.00 91.81           C
ATOM   2931 1HB  CYS A 198       6.402   9.149  15.660  1.00 91.81           H
ATOM   2932 2HB  CYS A 198       6.370   7.447  15.244  1.00 91.81           H
ATOM   2933  SG  CYS A 198       4.347   8.568  14.503  1.00 91.81           S
ATOM   2934  HN  CYS A 198       7.085   7.016  17.414  1.00 91.81           H
ATOM   2935  N   THR A 199       3.032   7.204  17.611  1.00 91.10           N
ATOM   2936  CA  THR A 199       1.940   6.255  17.745  1.00 91.10           C
ATOM   2937  C   THR A 199       0.596   6.957  17.542  1.00 91.10           C
ATOM   2938  O   THR A 199       0.528   8.185  17.534  1.00 91.10           O
ATOM   2939  HA  THR A 199       2.034   5.509  16.956  1.00 91.10           H
ATOM   2940  CB  THR A 199       2.070   5.574  19.109  1.00 91.10           C
ATOM   2941  HB  THR A 199       3.102   5.280  19.301  1.00 91.10           H
ATOM   2942  OG1 THR A 199       1.126   4.508  19.056  1.00 91.10           O
ATOM   2943  HG1 THR A 199       1.254   3.899  19.839  1.00 91.10           H
ATOM   2944  CG2 THR A 199       1.571   6.457  20.254  1.00 91.10           C
ATOM   2945 1HG2 THR A 199       0.519   6.696  20.097  1.00 91.10           H
ATOM   2946 2HG2 THR A 199       2.152   7.379  20.283  1.00 91.10           H
ATOM   2947 3HG2 THR A 199       1.686   5.926  21.199  1.00 91.10           H
ATOM   2948  HN  THR A 199       2.861   8.105  18.009  1.00 91.10           H
ATOM   2949  N   MET A 200      -0.441   6.147  17.384  1.00 91.17           N
ATOM   2950  CA  MET A 200      -1.802   6.646  17.480  1.00 91.17           C
ATOM   2951  C   MET A 200      -2.342   6.496  18.903  1.00 91.17           C
ATOM   2952  O   MET A 200      -2.175   5.449  19.527  1.00 91.17           O
ATOM   2953  HA  MET A 200      -1.747   7.702  17.214  1.00 91.17           H
ATOM   2954  CB  MET A 200      -2.698   5.874  16.510  1.00 91.17           C
ATOM   2955 1HB  MET A 200      -2.616   4.805  16.706  1.00 91.17           H
ATOM   2956 2HB  MET A 200      -3.740   6.149  16.674  1.00 91.17           H
ATOM   2957  CG  MET A 200      -2.312   6.163  15.058  1.00 91.17           C
ATOM   2958 1HG  MET A 200      -2.321   7.238  14.877  1.00 91.17           H
ATOM   2959 2HG  MET A 200      -1.296   5.816  14.867  1.00 91.17           H
ATOM   2960  SD  MET A 200      -3.451   5.350  13.949  1.00 91.17           S
ATOM   2961  CE  MET A 200      -3.319   3.672  14.546  1.00 91.17           C
ATOM   2962 1HE  MET A 200      -2.288   3.332  14.450  1.00 91.17           H
ATOM   2963 2HE  MET A 200      -3.618   3.635  15.594  1.00 91.17           H
ATOM   2964 3HE  MET A 200      -3.972   3.026  13.959  1.00 91.17           H
ATOM   2965  HN  MET A 200      -0.362   5.168  17.193  1.00 91.17           H
ATOM   2966  N   VAL A 201      -2.977   7.558  19.376  1.00 91.54           N
ATOM   2967  CA  VAL A 201      -3.618   7.528  20.680  1.00 91.54           C
ATOM   2968  C   VAL A 201      -5.096   7.892  20.525  1.00 91.54           C
ATOM   2969  O   VAL A 201      -5.430   8.888  19.886  1.00 91.54           O
ATOM   2970  HA  VAL A 201      -3.545   6.509  21.059  1.00 91.54           H
ATOM   2971  CB  VAL A 201      -2.874   8.448  21.650  1.00 91.54           C
ATOM   2972  HB  VAL A 201      -2.932   9.464  21.259  1.00 91.54           H
ATOM   2973  CG1 VAL A 201      -3.533   8.438  23.030  1.00 91.54           C
ATOM   2974 1HG1 VAL A 201      -4.564   8.781  22.943  1.00 91.54           H
ATOM   2975 2HG1 VAL A 201      -3.521   7.424  23.431  1.00 91.54           H
ATOM   2976 3HG1 VAL A 201      -2.985   9.100  23.700  1.00 91.54           H
ATOM   2977  CG2 VAL A 201      -1.396   8.065  21.744  1.00 91.54           C
ATOM   2978 1HG2 VAL A 201      -1.309   7.039  22.101  1.00 91.54           H
ATOM   2979 2HG2 VAL A 201      -0.935   8.149  20.760  1.00 91.54           H
ATOM   2980 3HG2 VAL A 201      -0.891   8.735  22.440  1.00 91.54           H
ATOM   2981  HN  VAL A 201      -3.058   8.426  18.885  1.00 91.54           H
ATOM   2982  N   TYR A 202      -5.942   7.065  21.122  1.00 89.21           N
ATOM   2983  CA  TYR A 202      -7.378   7.238  20.990  1.00 89.21           C
ATOM   2984  C   TYR A 202      -7.963   7.925  22.225  1.00 89.21           C
ATOM   2985  O   TYR A 202      -7.997   7.341  23.307  1.00 89.21           O
ATOM   2986  HA  TYR A 202      -7.562   7.862  20.115  1.00 89.21           H
ATOM   2987  CB  TYR A 202      -7.965   5.830  20.878  1.00 89.21           C
ATOM   2988 1HB  TYR A 202      -7.654   5.248  21.746  1.00 89.21           H
ATOM   2989 2HB  TYR A 202      -9.052   5.896  20.912  1.00 89.21           H
ATOM   2990  CG  TYR A 202      -7.554   5.083  19.607  1.00 89.21           C
ATOM   2991  CD1 TYR A 202      -8.267   5.265  18.440  1.00 89.21           C
ATOM   2992  HD1 TYR A 202      -9.122   5.939  18.423  1.00 89.21           H
ATOM   2993  CD2 TYR A 202      -6.470   4.229  19.629  1.00 89.21           C
ATOM   2994  HD2 TYR A 202      -5.907   4.086  20.551  1.00 89.21           H
ATOM   2995  CE1 TYR A 202      -7.880   4.562  17.244  1.00 89.21           C
ATOM   2996  HE1 TYR A 202      -8.434   4.696  16.315  1.00 89.21           H
ATOM   2997  CE2 TYR A 202      -6.083   3.526  18.433  1.00 89.21           C
ATOM   2998  HE2 TYR A 202      -5.230   2.849  18.436  1.00 89.21           H
ATOM   2999  CZ  TYR A 202      -6.807   3.728  17.299  1.00 89.21           C
ATOM   3000  OH  TYR A 202      -6.442   3.064  16.170  1.00 89.21           O
ATOM   3001  HH  TYR A 202      -5.850   2.293  16.403  1.00 89.21           H
ATOM   3002  HN  TYR A 202      -5.660   6.289  21.687  1.00 89.21           H
ATOM   3003  N   PRO A 203      -8.433   9.173  22.088  1.00 76.81           N
ATOM   3004  CA  PRO A 203      -8.912   9.930  23.247  1.00 76.81           C
ATOM   3005  C   PRO A 203     -10.200   9.359  23.817  1.00 76.81           C
ATOM   3006  O   PRO A 203     -10.865   8.552  23.171  1.00 76.81           O
ATOM   3007  HA  PRO A 203      -8.190   9.870  24.061  1.00 76.81           H
ATOM   3008  CB  PRO A 203      -9.113  11.344  22.697  1.00 76.81           C
ATOM   3009 1HB  PRO A 203      -9.938  11.854  23.194  1.00 76.81           H
ATOM   3010 2HB  PRO A 203      -8.226  11.961  22.842  1.00 76.81           H
ATOM   3011  CG  PRO A 203      -9.399  11.122  21.240  1.00 76.81           C
ATOM   3012 1HG  PRO A 203     -10.455  10.913  21.073  1.00 76.81           H
ATOM   3013 2HG  PRO A 203      -9.153  12.006  20.651  1.00 76.81           H
ATOM   3014  CD  PRO A 203      -8.546   9.953  20.842  1.00 76.81           C
ATOM   3015 1HD  PRO A 203      -9.008   9.372  20.044  1.00 76.81           H
ATOM   3016 2HD  PRO A 203      -7.569  10.274  20.480  1.00 76.81           H
ATOM   3017  N   SER A 204     -10.520   9.797  25.026  1.00 68.72           N
ATOM   3018  CA  SER A 204     -11.889   9.734  25.507  1.00 68.72           C
ATOM   3019  C   SER A 204     -12.162   8.363  26.129  1.00 68.72           C
ATOM   3020  O   SER A 204     -11.353   7.445  25.998  1.00 68.72           O
ATOM   3021  HA  SER A 204     -11.968  10.518  26.260  1.00 68.72           H
ATOM   3022  CB  SER A 204     -12.883  10.011  24.378  1.00 68.72           C
ATOM   3023 1HB  SER A 204     -13.804  10.418  24.797  1.00 68.72           H
ATOM   3024 2HB  SER A 204     -12.473  10.771  23.712  1.00 68.72           H
ATOM   3025  OG  SER A 204     -13.182   8.837  23.628  1.00 68.72           O
ATOM   3026  HG  SER A 204     -13.846   9.048  22.911  1.00 68.72           H
ATOM   3027  HN  SER A 204      -9.863  10.190  25.671  1.00 68.72           H
ATOM   3028  N   ASP A 205     -13.305   8.266  26.793  1.00 66.62           N
ATOM   3029  CA  ASP A 205     -13.666   7.042  27.487  1.00 66.62           C
ATOM   3030  C   ASP A 205     -13.877   5.924  26.464  1.00 66.62           C
ATOM   3031  O   ASP A 205     -13.732   4.746  26.787  1.00 66.62           O
ATOM   3032  HA  ASP A 205     -12.834   6.839  28.161  1.00 66.62           H
ATOM   3033  CB  ASP A 205     -14.968   7.217  28.271  1.00 66.62           C
ATOM   3034 1HB  ASP A 205     -15.740   7.620  27.616  1.00 66.62           H
ATOM   3035 2HB  ASP A 205     -15.321   6.246  28.619  1.00 66.62           H
ATOM   3036  CG  ASP A 205     -14.767   8.151  29.466  1.00 66.62           C
ATOM   3037  OD1 ASP A 205     -13.712   8.014  30.123  1.00 66.62           O
ATOM   3038  OD2 ASP A 205     -15.673   8.982  29.696  1.00 66.62           O
ATOM   3039  HN  ASP A 205     -13.976   9.004  26.861  1.00 66.62           H
ATOM   3040  N   GLU A 206     -14.217   6.333  25.250  1.00 82.58           N
ATOM   3041  CA  GLU A 206     -14.592   5.381  24.218  1.00 82.58           C
ATOM   3042  C   GLU A 206     -13.390   5.063  23.327  1.00 82.58           C
ATOM   3043  O   GLU A 206     -13.555   4.661  22.176  1.00 82.58           O
ATOM   3044  HA  GLU A 206     -14.905   4.484  24.752  1.00 82.58           H
ATOM   3045  CB  GLU A 206     -15.766   5.906  23.389  1.00 82.58           C
ATOM   3046 1HB  GLU A 206     -15.531   6.901  23.008  1.00 82.58           H
ATOM   3047 2HB  GLU A 206     -16.010   5.191  22.603  1.00 82.58           H
ATOM   3048  CG  GLU A 206     -17.024   6.049  24.248  1.00 82.58           C
ATOM   3049 1HG  GLU A 206     -16.750   6.052  25.303  1.00 82.58           H
ATOM   3050 2HG  GLU A 206     -17.504   7.005  24.040  1.00 82.58           H
ATOM   3051  CD  GLU A 206     -18.007   4.909  23.974  1.00 82.58           C
ATOM   3052  OE1 GLU A 206     -18.450   4.291  24.966  1.00 82.58           O
ATOM   3053  OE2 GLU A 206     -18.293   4.681  22.779  1.00 82.58           O
ATOM   3054  HN  GLU A 206     -14.239   7.292  24.969  1.00 82.58           H
ATOM   3055  N   SER A 207     -12.207   5.256  23.893  1.00 87.32           N
ATOM   3056  CA  SER A 207     -10.979   5.095  23.133  1.00 87.32           C
ATOM   3057  C   SER A 207     -10.911   3.686  22.541  1.00 87.32           C
ATOM   3058  O   SER A 207     -10.451   3.503  21.415  1.00 87.32           O
ATOM   3059  HA  SER A 207     -11.031   5.841  22.339  1.00 87.32           H
ATOM   3060  CB  SER A 207      -9.752   5.365  24.006  1.00 87.32           C
ATOM   3061 1HB  SER A 207      -8.854   5.048  23.476  1.00 87.32           H
ATOM   3062 2HB  SER A 207      -9.659   6.437  24.179  1.00 87.32           H
ATOM   3063  OG  SER A 207      -9.828   4.687  25.257  1.00 87.32           O
ATOM   3064  HG  SER A 207     -10.074   5.332  25.981  1.00 87.32           H
ATOM   3065  HN  SER A 207     -12.081   5.517  24.850  1.00 87.32           H
ATOM   3066  N   THR A 208     -11.375   2.726  23.327  1.00 88.49           N
ATOM   3067  CA  THR A 208     -11.343   1.335  22.908  1.00 88.49           C
ATOM   3068  C   THR A 208     -12.237   1.125  21.684  1.00 88.49           C
ATOM   3069  O   THR A 208     -11.806   0.548  20.687  1.00 88.49           O
ATOM   3070  HA  THR A 208     -10.324   1.090  22.605  1.00 88.49           H
ATOM   3071  CB  THR A 208     -11.741   0.470  24.106  1.00 88.49           C
ATOM   3072  HB  THR A 208     -11.723  -0.588  23.845  1.00 88.49           H
ATOM   3073  OG1 THR A 208     -13.009   0.986  24.500  1.00 88.49           O
ATOM   3074  HG1 THR A 208     -13.480   0.326  25.086  1.00 88.49           H
ATOM   3075  CG2 THR A 208     -10.846   0.711  25.324  1.00 88.49           C
ATOM   3076 1HG2 THR A 208     -10.916   1.756  25.626  1.00 88.49           H
ATOM   3077 2HG2 THR A 208      -9.813   0.475  25.069  1.00 88.49           H
ATOM   3078 3HG2 THR A 208     -11.172   0.073  26.146  1.00 88.49           H
ATOM   3079  HN  THR A 208     -11.767   2.885  24.233  1.00 88.49           H
ATOM   3080  N   LYS A 209     -13.466   1.607  21.799  1.00 90.11           N
ATOM   3081  CA  LYS A 209     -14.427   1.472  20.718  1.00 90.11           C
ATOM   3082  C   LYS A 209     -13.861   2.123  19.454  1.00 90.11           C
ATOM   3083  O   LYS A 209     -13.980   1.571  18.361  1.00 90.11           O
ATOM   3084  HA  LYS A 209     -14.558   0.407  20.529  1.00 90.11           H
ATOM   3085  CB  LYS A 209     -15.788   2.028  21.139  1.00 90.11           C
ATOM   3086 1HB  LYS A 209     -15.665   3.031  21.548  1.00 90.11           H
ATOM   3087 2HB  LYS A 209     -16.435   2.118  20.266  1.00 90.11           H
ATOM   3088  CG  LYS A 209     -16.451   1.125  22.181  1.00 90.11           C
ATOM   3089 1HG  LYS A 209     -16.733   0.178  21.720  1.00 90.11           H
ATOM   3090 2HG  LYS A 209     -15.739   0.894  22.973  1.00 90.11           H
ATOM   3091  CD  LYS A 209     -17.689   1.796  22.780  1.00 90.11           C
ATOM   3092 1HD  LYS A 209     -17.388   2.657  23.376  1.00 90.11           H
ATOM   3093 2HD  LYS A 209     -18.328   2.170  21.980  1.00 90.11           H
ATOM   3094  CE  LYS A 209     -18.477   0.815  23.651  1.00 90.11           C
ATOM   3095 1HE  LYS A 209     -18.782  -0.045  23.056  1.00 90.11           H
ATOM   3096 2HE  LYS A 209     -17.840   0.439  24.452  1.00 90.11           H
ATOM   3097  NZ  LYS A 209     -19.669   1.476  24.228  1.00 90.11           N
ATOM   3098 1HZ  LYS A 209     -20.212   0.797  24.749  1.00 90.11           H
ATOM   3099 2HZ  LYS A 209     -19.375   2.222  24.848  1.00 90.11           H
ATOM   3100 3HZ  LYS A 209     -20.236   1.860  23.480  1.00 90.11           H
ATOM   3101  HN  LYS A 209     -13.806   2.081  22.611  1.00 90.11           H
ATOM   3102  N   LEU A 210     -13.257   3.286  19.646  1.00 91.20           N
ATOM   3103  CA  LEU A 210     -12.723   4.045  18.528  1.00 91.20           C
ATOM   3104  C   LEU A 210     -11.633   3.225  17.834  1.00 91.20           C
ATOM   3105  O   LEU A 210     -11.614   3.122  16.609  1.00 91.20           O
ATOM   3106  HA  LEU A 210     -13.538   4.203  17.821  1.00 91.20           H
ATOM   3107  CB  LEU A 210     -12.253   5.425  18.993  1.00 91.20           C
ATOM   3108 1HB  LEU A 210     -13.081   5.917  19.503  1.00 91.20           H
ATOM   3109 2HB  LEU A 210     -11.461   5.288  19.729  1.00 91.20           H
ATOM   3110  CG  LEU A 210     -11.736   6.361  17.898  1.00 91.20           C
ATOM   3111  HG  LEU A 210     -10.937   5.851  17.362  1.00 91.20           H
ATOM   3112  CD1 LEU A 210     -12.835   6.675  16.881  1.00 91.20           C
ATOM   3113 1HD1 LEU A 210     -13.176   5.749  16.417  1.00 91.20           H
ATOM   3114 2HD1 LEU A 210     -13.672   7.156  17.387  1.00 91.20           H
ATOM   3115 3HD1 LEU A 210     -12.441   7.342  16.115  1.00 91.20           H
ATOM   3116  CD2 LEU A 210     -11.135   7.632  18.503  1.00 91.20           C
ATOM   3117 1HD2 LEU A 210     -11.898   8.156  19.080  1.00 91.20           H
ATOM   3118 2HD2 LEU A 210     -10.304   7.366  19.156  1.00 91.20           H
ATOM   3119 3HD2 LEU A 210     -10.776   8.280  17.703  1.00 91.20           H
ATOM   3120  HN  LEU A 210     -13.131   3.710  20.543  1.00 91.20           H
ATOM   3121  N   LYS A 211     -10.752   2.663  18.649  1.00 91.38           N
ATOM   3122  CA  LYS A 211      -9.675   1.837  18.131  1.00 91.38           C
ATOM   3123  C   LYS A 211     -10.268   0.699  17.296  1.00 91.38           C
ATOM   3124  O   LYS A 211      -9.889   0.510  16.141  1.00 91.38           O
ATOM   3125  HA  LYS A 211      -9.067   2.463  17.478  1.00 91.38           H
ATOM   3126  CB  LYS A 211      -8.772   1.358  19.269  1.00 91.38           C
ATOM   3127 1HB  LYS A 211      -8.344   2.217  19.785  1.00 91.38           H
ATOM   3128 2HB  LYS A 211      -9.364   0.809  20.001  1.00 91.38           H
ATOM   3129  CG  LYS A 211      -7.649   0.464  18.739  1.00 91.38           C
ATOM   3130 1HG  LYS A 211      -8.067  -0.477  18.381  1.00 91.38           H
ATOM   3131 2HG  LYS A 211      -7.169   0.944  17.887  1.00 91.38           H
ATOM   3132  CD  LYS A 211      -6.610   0.185  19.827  1.00 91.38           C
ATOM   3133 1HD  LYS A 211      -6.248   1.127  20.239  1.00 91.38           H
ATOM   3134 2HD  LYS A 211      -7.075  -0.363  20.647  1.00 91.38           H
ATOM   3135  CE  LYS A 211      -5.435  -0.620  19.270  1.00 91.38           C
ATOM   3136 1HE  LYS A 211      -5.778  -1.606  18.955  1.00 91.38           H
ATOM   3137 2HE  LYS A 211      -5.034  -0.125  18.385  1.00 91.38           H
ATOM   3138  NZ  LYS A 211      -4.372  -0.760  20.290  1.00 91.38           N
ATOM   3139 1HZ  LYS A 211      -3.529  -1.117  19.854  1.00 91.38           H
ATOM   3140 2HZ  LYS A 211      -4.181   0.145  20.705  1.00 91.38           H
ATOM   3141 3HZ  LYS A 211      -4.678  -1.404  21.011  1.00 91.38           H
ATOM   3142  HN  LYS A 211     -10.765   2.765  19.643  1.00 91.38           H
ATOM   3143  N   SER A 212     -11.188  -0.027  17.913  1.00 90.92           N
ATOM   3144  CA  SER A 212     -11.780  -1.188  17.270  1.00 90.92           C
ATOM   3145  C   SER A 212     -12.389  -0.788  15.925  1.00 90.92           C
ATOM   3146  O   SER A 212     -12.233  -1.498  14.933  1.00 90.92           O
ATOM   3147  HA  SER A 212     -10.957  -1.888  17.124  1.00 90.92           H
ATOM   3148  CB  SER A 212     -12.842  -1.831  18.164  1.00 90.92           C
ATOM   3149 1HB  SER A 212     -13.708  -1.172  18.228  1.00 90.92           H
ATOM   3150 2HB  SER A 212     -13.183  -2.762  17.710  1.00 90.92           H
ATOM   3151  OG  SER A 212     -12.349  -2.096  19.474  1.00 90.92           O
ATOM   3152  HG  SER A 212     -12.524  -1.312  20.070  1.00 90.92           H
ATOM   3153  HN  SER A 212     -11.528   0.165  18.833  1.00 90.92           H
ATOM   3154  N   ALA A 213     -13.070   0.349  15.935  1.00 91.58           N
ATOM   3155  CA  ALA A 213     -13.755   0.821  14.744  1.00 91.58           C
ATOM   3156  C   ALA A 213     -12.723   1.153  13.665  1.00 91.58           C
ATOM   3157  O   ALA A 213     -12.879   0.761  12.509  1.00 91.58           O
ATOM   3158  HA  ALA A 213     -14.395   0.014  14.387  1.00 91.58           H
ATOM   3159  CB  ALA A 213     -14.631   2.023  15.102  1.00 91.58           C
ATOM   3160 1HB  ALA A 213     -15.366   1.727  15.850  1.00 91.58           H
ATOM   3161 2HB  ALA A 213     -14.007   2.822  15.502  1.00 91.58           H
ATOM   3162 3HB  ALA A 213     -15.145   2.377  14.208  1.00 91.58           H
ATOM   3163  HN  ALA A 213     -13.157   0.941  16.736  1.00 91.58           H
ATOM   3164  N   VAL A 214     -11.690   1.872  14.080  1.00 90.08           N
ATOM   3165  CA  VAL A 214     -10.662   2.310  13.151  1.00 90.08           C
ATOM   3166  C   VAL A 214      -9.961   1.086  12.557  1.00 90.08           C
ATOM   3167  O   VAL A 214      -9.673   1.051  11.362  1.00 90.08           O
ATOM   3168  HA  VAL A 214     -11.155   2.856  12.347  1.00 90.08           H
ATOM   3169  CB  VAL A 214      -9.698   3.269  13.853  1.00 90.08           C
ATOM   3170  HB  VAL A 214      -9.386   2.806  14.789  1.00 90.08           H
ATOM   3171  CG1 VAL A 214      -8.446   3.505  13.005  1.00 90.08           C
ATOM   3172 1HG1 VAL A 214      -7.936   2.556  12.839  1.00 90.08           H
ATOM   3173 2HG1 VAL A 214      -8.732   3.937  12.046  1.00 90.08           H
ATOM   3174 3HG1 VAL A 214      -7.778   4.190  13.527  1.00 90.08           H
ATOM   3175  CG2 VAL A 214     -10.389   4.592  14.190  1.00 90.08           C
ATOM   3176 1HG2 VAL A 214     -10.742   5.061  13.272  1.00 90.08           H
ATOM   3177 2HG2 VAL A 214     -11.235   4.401  14.851  1.00 90.08           H
ATOM   3178 3HG2 VAL A 214      -9.681   5.254  14.688  1.00 90.08           H
ATOM   3179  HN  VAL A 214     -11.550   2.153  15.029  1.00 90.08           H
ATOM   3180  N   LEU A 215      -9.708   0.113  13.420  1.00 90.67           N
ATOM   3181  CA  LEU A 215      -9.039  -1.106  12.997  1.00 90.67           C
ATOM   3182  C   LEU A 215      -9.934  -1.857  12.010  1.00 90.67           C
ATOM   3183  O   LEU A 215      -9.458  -2.356  10.991  1.00 90.67           O
ATOM   3184  HA  LEU A 215      -8.124  -0.815  12.482  1.00 90.67           H
ATOM   3185  CB  LEU A 215      -8.628  -1.940  14.212  1.00 90.67           C
ATOM   3186 1HB  LEU A 215      -9.326  -1.733  15.023  1.00 90.67           H
ATOM   3187 2HB  LEU A 215      -8.738  -2.995  13.958  1.00 90.67           H
ATOM   3188  CG  LEU A 215      -7.206  -1.715  14.731  1.00 90.67           C
ATOM   3189  HG  LEU A 215      -6.802  -0.827  14.244  1.00 90.67           H
ATOM   3190  CD1 LEU A 215      -7.208  -1.444  16.237  1.00 90.67           C
ATOM   3191 1HD1 LEU A 215      -7.802  -0.554  16.445  1.00 90.67           H
ATOM   3192 2HD1 LEU A 215      -7.640  -2.298  16.759  1.00 90.67           H
ATOM   3193 3HD1 LEU A 215      -6.186  -1.288  16.579  1.00 90.67           H
ATOM   3194  CD2 LEU A 215      -6.295  -2.887  14.361  1.00 90.67           C
ATOM   3195 1HD2 LEU A 215      -6.687  -3.804  14.801  1.00 90.67           H
ATOM   3196 2HD2 LEU A 215      -6.260  -2.991  13.276  1.00 90.67           H
ATOM   3197 3HD2 LEU A 215      -5.291  -2.701  14.741  1.00 90.67           H
ATOM   3198  HN  LEU A 215      -9.951   0.147  14.389  1.00 90.67           H
ATOM   3199  N   THR A 216     -11.214  -1.915  12.346  1.00 91.82           N
ATOM   3200  CA  THR A 216     -12.178  -2.607  11.506  1.00 91.82           C
ATOM   3201  C   THR A 216     -12.209  -1.986  10.108  1.00 91.82           C
ATOM   3202  O   THR A 216     -12.216  -2.702   9.108  1.00 91.82           O
ATOM   3203  HA  THR A 216     -11.853  -3.640  11.390  1.00 91.82           H
ATOM   3204  CB  THR A 216     -13.533  -2.574  12.216  1.00 91.82           C
ATOM   3205  HB  THR A 216     -13.880  -1.549  12.344  1.00 91.82           H
ATOM   3206  OG1 THR A 216     -13.311  -3.303  13.420  1.00 91.82           O
ATOM   3207  HG1 THR A 216     -13.177  -2.671  14.183  1.00 91.82           H
ATOM   3208  CG2 THR A 216     -14.600  -3.386  11.479  1.00 91.82           C
ATOM   3209 1HG2 THR A 216     -14.282  -4.426  11.411  1.00 91.82           H
ATOM   3210 2HG2 THR A 216     -14.736  -2.981  10.477  1.00 91.82           H
ATOM   3211 3HG2 THR A 216     -15.541  -3.329  12.025  1.00 91.82           H
ATOM   3212  HN  THR A 216     -11.594  -1.501  13.172  1.00 91.82           H
ATOM   3213  N   LEU A 217     -12.228  -0.661  10.083  1.00 88.88           N
ATOM   3214  CA  LEU A 217     -12.271   0.063   8.825  1.00 88.88           C
ATOM   3215  C   LEU A 217     -11.027  -0.279   8.002  1.00 88.88           C
ATOM   3216  O   LEU A 217     -11.110  -0.445   6.786  1.00 88.88           O
ATOM   3217  HA  LEU A 217     -13.151  -0.280   8.280  1.00 88.88           H
ATOM   3218  CB  LEU A 217     -12.450   1.562   9.075  1.00 88.88           C
ATOM   3219 1HB  LEU A 217     -13.321   1.702   9.715  1.00 88.88           H
ATOM   3220 2HB  LEU A 217     -11.585   1.923   9.632  1.00 88.88           H
ATOM   3221  CG  LEU A 217     -12.621   2.434   7.830  1.00 88.88           C
ATOM   3222  HG  LEU A 217     -11.810   2.205   7.138  1.00 88.88           H
ATOM   3223  CD1 LEU A 217     -13.933   2.113   7.111  1.00 88.88           C
ATOM   3224 1HD1 LEU A 217     -13.934   1.067   6.808  1.00 88.88           H
ATOM   3225 2HD1 LEU A 217     -14.770   2.297   7.784  1.00 88.88           H
ATOM   3226 3HD1 LEU A 217     -14.029   2.748   6.230  1.00 88.88           H
ATOM   3227  CD2 LEU A 217     -12.508   3.919   8.181  1.00 88.88           C
ATOM   3228 1HD2 LEU A 217     -13.282   4.182   8.901  1.00 88.88           H
ATOM   3229 2HD2 LEU A 217     -11.527   4.116   8.614  1.00 88.88           H
ATOM   3230 3HD2 LEU A 217     -12.633   4.517   7.278  1.00 88.88           H
ATOM   3231  HN  LEU A 217     -12.214  -0.087  10.902  1.00 88.88           H
ATOM   3232  N   LYS A 218      -9.904  -0.373   8.697  1.00 86.51           N
ATOM   3233  CA  LYS A 218      -8.641  -0.670   8.043  1.00 86.51           C
ATOM   3234  C   LYS A 218      -8.711  -2.064   7.416  1.00 86.51           C
ATOM   3235  O   LYS A 218      -8.192  -2.283   6.323  1.00 86.51           O
ATOM   3236  HA  LYS A 218      -8.507   0.061   7.245  1.00 86.51           H
ATOM   3237  CB  LYS A 218      -7.477  -0.492   9.020  1.00 86.51           C
ATOM   3238 1HB  LYS A 218      -7.720  -0.964   9.971  1.00 86.51           H
ATOM   3239 2HB  LYS A 218      -6.592  -0.996   8.631  1.00 86.51           H
ATOM   3240  CG  LYS A 218      -7.169   0.990   9.243  1.00 86.51           C
ATOM   3241 1HG  LYS A 218      -6.792   1.430   8.320  1.00 86.51           H
ATOM   3242 2HG  LYS A 218      -8.087   1.521   9.497  1.00 86.51           H
ATOM   3243  CD  LYS A 218      -6.140   1.174  10.360  1.00 86.51           C
ATOM   3244 1HD  LYS A 218      -6.448   0.608  11.240  1.00 86.51           H
ATOM   3245 2HD  LYS A 218      -5.178   0.772  10.043  1.00 86.51           H
ATOM   3246  CE  LYS A 218      -5.986   2.652  10.726  1.00 86.51           C
ATOM   3247 1HE  LYS A 218      -6.043   3.263   9.825  1.00 86.51           H
ATOM   3248 2HE  LYS A 218      -6.808   2.960  11.372  1.00 86.51           H
ATOM   3249  NZ  LYS A 218      -4.695   2.885  11.410  1.00 86.51           N
ATOM   3250 1HZ  LYS A 218      -4.828   3.546  12.167  1.00 86.51           H
ATOM   3251 2HZ  LYS A 218      -4.348   2.008  11.784  1.00 86.51           H
ATOM   3252 3HZ  LYS A 218      -4.024   3.259  10.748  1.00 86.51           H
ATOM   3253  HN  LYS A 218      -9.848  -0.252   9.688  1.00 86.51           H
ATOM   3254  N   VAL A 219      -9.357  -2.969   8.136  1.00 87.49           N
ATOM   3255  CA  VAL A 219      -9.435  -4.354   7.701  1.00 87.49           C
ATOM   3256  C   VAL A 219     -10.346  -4.448   6.475  1.00 87.49           C
ATOM   3257  O   VAL A 219     -10.027  -5.145   5.513  1.00 87.49           O
ATOM   3258  HA  VAL A 219      -8.430  -4.666   7.417  1.00 87.49           H
ATOM   3259  CB  VAL A 219      -9.897  -5.240   8.859  1.00 87.49           C
ATOM   3260  HB  VAL A 219     -10.784  -4.783   9.298  1.00 87.49           H
ATOM   3261  CG1 VAL A 219     -10.285  -6.634   8.362  1.00 87.49           C
ATOM   3262 1HG1 VAL A 219     -11.098  -6.549   7.640  1.00 87.49           H
ATOM   3263 2HG1 VAL A 219      -9.424  -7.102   7.885  1.00 87.49           H
ATOM   3264 3HG1 VAL A 219     -10.610  -7.244   9.205  1.00 87.49           H
ATOM   3265  CG2 VAL A 219      -8.825  -5.325   9.947  1.00 87.49           C
ATOM   3266 1HG2 VAL A 219      -7.913  -5.748   9.526  1.00 87.49           H
ATOM   3267 2HG2 VAL A 219      -8.618  -4.326  10.332  1.00 87.49           H
ATOM   3268 3HG2 VAL A 219      -9.179  -5.961  10.758  1.00 87.49           H
ATOM   3269  HN  VAL A 219      -9.821  -2.770   8.999  1.00 87.49           H
ATOM   3270  N   ILE A 220     -11.461  -3.737   6.550  1.00 88.03           N
ATOM   3271  CA  ILE A 220     -12.453  -3.787   5.489  1.00 88.03           C
ATOM   3272  C   ILE A 220     -11.864  -3.176   4.217  1.00 88.03           C
ATOM   3273  O   ILE A 220     -11.869  -3.807   3.161  1.00 88.03           O
ATOM   3274  HA  ILE A 220     -12.674  -4.837   5.298  1.00 88.03           H
ATOM   3275  CB  ILE A 220     -13.756  -3.126   5.943  1.00 88.03           C
ATOM   3276  HB  ILE A 220     -13.512  -2.164   6.393  1.00 88.03           H
ATOM   3277  CG1 ILE A 220     -14.451  -3.965   7.018  1.00 88.03           C
ATOM   3278 1HG1 ILE A 220     -14.798  -4.903   6.584  1.00 88.03           H
ATOM   3279 2HG1 ILE A 220     -13.739  -4.220   7.802  1.00 88.03           H
ATOM   3280  CG2 ILE A 220     -14.674  -2.848   4.751  1.00 88.03           C
ATOM   3281 1HG2 ILE A 220     -14.169  -2.181   4.051  1.00 88.03           H
ATOM   3282 2HG2 ILE A 220     -14.913  -3.786   4.250  1.00 88.03           H
ATOM   3283 3HG2 ILE A 220     -15.593  -2.378   5.101  1.00 88.03           H
ATOM   3284  CD1 ILE A 220     -15.635  -3.208   7.623  1.00 88.03           C
ATOM   3285 1HD1 ILE A 220     -15.281  -2.282   8.077  1.00 88.03           H
ATOM   3286 2HD1 ILE A 220     -16.357  -2.975   6.840  1.00 88.03           H
ATOM   3287 3HD1 ILE A 220     -16.111  -3.826   8.384  1.00 88.03           H
ATOM   3288  HN  ILE A 220     -11.691  -3.136   7.315  1.00 88.03           H
ATOM   3289  N   LEU A 221     -11.371  -1.955   4.358  1.00 83.40           N
ATOM   3290  CA  LEU A 221     -10.918  -1.192   3.207  1.00 83.40           C
ATOM   3291  C   LEU A 221      -9.506  -1.641   2.826  1.00 83.40           C
ATOM   3292  O   LEU A 221      -9.080  -1.460   1.687  1.00 83.40           O
ATOM   3293  HA  LEU A 221     -11.589  -1.422   2.379  1.00 83.40           H
ATOM   3294  CB  LEU A 221     -11.033   0.309   3.480  1.00 83.40           C
ATOM   3295 1HB  LEU A 221     -10.376   0.558   4.314  1.00 83.40           H
ATOM   3296 2HB  LEU A 221     -10.660   0.846   2.608  1.00 83.40           H
ATOM   3297  CG  LEU A 221     -12.437   0.827   3.801  1.00 83.40           C
ATOM   3298  HG  LEU A 221     -12.782   0.335   4.711  1.00 83.40           H
ATOM   3299  CD1 LEU A 221     -12.416   2.331   4.080  1.00 83.40           C
ATOM   3300 1HD1 LEU A 221     -11.765   2.534   4.931  1.00 83.40           H
ATOM   3301 2HD1 LEU A 221     -12.041   2.858   3.203  1.00 83.40           H
ATOM   3302 3HD1 LEU A 221     -13.426   2.673   4.305  1.00 83.40           H
ATOM   3303  CD2 LEU A 221     -13.423   0.464   2.689  1.00 83.40           C
ATOM   3304 1HD2 LEU A 221     -13.092   0.909   1.751  1.00 83.40           H
ATOM   3305 2HD2 LEU A 221     -13.466  -0.620   2.582  1.00 83.40           H
ATOM   3306 3HD2 LEU A 221     -14.413   0.844   2.943  1.00 83.40           H
ATOM   3307  HN  LEU A 221     -11.278  -1.488   5.238  1.00 83.40           H
ATOM   3308  N   GLY A 222      -8.820  -2.219   3.801  1.00 75.82           N
ATOM   3309  CA  GLY A 222      -7.416  -2.552   3.633  1.00 75.82           C
ATOM   3310  C   GLY A 222      -7.253  -3.897   2.922  1.00 75.82           C
ATOM   3311  O   GLY A 222      -6.235  -4.143   2.277  1.00 75.82           O
ATOM   3312 1HA  GLY A 222      -6.919  -1.770   3.058  1.00 75.82           H
ATOM   3313 2HA  GLY A 222      -6.928  -2.590   4.607  1.00 75.82           H
ATOM   3314  HN  GLY A 222      -9.207  -2.458   4.692  1.00 75.82           H
ATOM   3315  N   PHE A 223      -8.272  -4.732   3.064  1.00 76.13           N
ATOM   3316  CA  PHE A 223      -8.188  -6.102   2.587  1.00 76.13           C
ATOM   3317  C   PHE A 223      -9.445  -6.488   1.804  1.00 76.13           C
ATOM   3318  O   PHE A 223      -9.388  -6.692   0.593  1.00 76.13           O
ATOM   3319  HA  PHE A 223      -7.320  -6.164   1.931  1.00 76.13           H
ATOM   3320  CB  PHE A 223      -8.075  -7.000   3.821  1.00 76.13           C
ATOM   3321 1HB  PHE A 223      -7.256  -6.641   4.445  1.00 76.13           H
ATOM   3322 2HB  PHE A 223      -8.988  -6.907   4.410  1.00 76.13           H
ATOM   3323  CG  PHE A 223      -7.842  -8.477   3.497  1.00 76.13           C
ATOM   3324  CD1 PHE A 223      -8.785  -9.401   3.822  1.00 76.13           C
ATOM   3325  HD1 PHE A 223      -9.707  -9.090   4.313  1.00 76.13           H
ATOM   3326  CD2 PHE A 223      -6.691  -8.865   2.885  1.00 76.13           C
ATOM   3327  HD2 PHE A 223      -5.936  -8.124   2.625  1.00 76.13           H
ATOM   3328  CE1 PHE A 223      -8.569 -10.772   3.522  1.00 76.13           C
ATOM   3329  HE1 PHE A 223      -9.324 -11.513   3.782  1.00 76.13           H
ATOM   3330  CE2 PHE A 223      -6.475 -10.236   2.584  1.00 76.13           C
ATOM   3331  HE2 PHE A 223      -5.553 -10.548   2.093  1.00 76.13           H
ATOM   3332  CZ  PHE A 223      -7.418 -11.161   2.909  1.00 76.13           C
ATOM   3333  HZ  PHE A 223      -7.252 -12.213   2.678  1.00 76.13           H
ATOM   3334  HN  PHE A 223      -9.140  -4.487   3.495  1.00 76.13           H
ATOM   3335  N   PHE A 224     -10.551  -6.576   2.529  1.00 83.05           N
ATOM   3336  CA  PHE A 224     -11.727  -7.259   2.018  1.00 83.05           C
ATOM   3337  C   PHE A 224     -12.249  -6.579   0.751  1.00 83.05           C
ATOM   3338  O   PHE A 224     -12.518  -7.244  -0.249  1.00 83.05           O
ATOM   3339  HA  PHE A 224     -11.432  -8.282   1.785  1.00 83.05           H
ATOM   3340  CB  PHE A 224     -12.800  -7.175   3.106  1.00 83.05           C
ATOM   3341 1HB  PHE A 224     -12.758  -6.189   3.569  1.00 83.05           H
ATOM   3342 2HB  PHE A 224     -13.782  -7.266   2.641  1.00 83.05           H
ATOM   3343  CG  PHE A 224     -12.667  -8.240   4.196  1.00 83.05           C
ATOM   3344  CD1 PHE A 224     -13.080  -9.514   3.956  1.00 83.05           C
ATOM   3345  HD1 PHE A 224     -13.507  -9.775   2.988  1.00 83.05           H
ATOM   3346  CD2 PHE A 224     -12.134  -7.914   5.404  1.00 83.05           C
ATOM   3347  HD2 PHE A 224     -11.803  -6.894   5.596  1.00 83.05           H
ATOM   3348  CE1 PHE A 224     -12.956 -10.502   4.968  1.00 83.05           C
ATOM   3349  HE1 PHE A 224     -13.288 -11.523   4.776  1.00 83.05           H
ATOM   3350  CE2 PHE A 224     -12.010  -8.903   6.415  1.00 83.05           C
ATOM   3351  HE2 PHE A 224     -11.584  -8.642   7.384  1.00 83.05           H
ATOM   3352  CZ  PHE A 224     -12.424 -10.176   6.176  1.00 83.05           C
ATOM   3353  HZ  PHE A 224     -12.328 -10.935   6.952  1.00 83.05           H
ATOM   3354  HN  PHE A 224     -10.650  -6.192   3.447  1.00 83.05           H
ATOM   3355  N   LEU A 225     -12.375  -5.263   0.833  1.00 82.47           N
ATOM   3356  CA  LEU A 225     -12.889  -4.489  -0.285  1.00 82.47           C
ATOM   3357  C   LEU A 225     -11.959  -4.661  -1.488  1.00 82.47           C
ATOM   3358  O   LEU A 225     -12.408  -5.006  -2.580  1.00 82.47           O
ATOM   3359  HA  LEU A 225     -13.866  -4.897  -0.543  1.00 82.47           H
ATOM   3360  CB  LEU A 225     -13.101  -3.031   0.125  1.00 82.47           C
ATOM   3361 1HB  LEU A 225     -13.815  -3.006   0.948  1.00 82.47           H
ATOM   3362 2HB  LEU A 225     -12.159  -2.641   0.509  1.00 82.47           H
ATOM   3363  CG  LEU A 225     -13.599  -2.091  -0.974  1.00 82.47           C
ATOM   3364  HG  LEU A 225     -12.975  -2.235  -1.856  1.00 82.47           H
ATOM   3365  CD1 LEU A 225     -15.036  -2.430  -1.376  1.00 82.47           C
ATOM   3366 1HD1 LEU A 225     -15.077  -3.454  -1.747  1.00 82.47           H
ATOM   3367 2HD1 LEU A 225     -15.689  -2.331  -0.509  1.00 82.47           H
ATOM   3368 3HD1 LEU A 225     -15.365  -1.747  -2.159  1.00 82.47           H
ATOM   3369  CD2 LEU A 225     -13.453  -0.627  -0.552  1.00 82.47           C
ATOM   3370 1HD2 LEU A 225     -14.037  -0.449   0.351  1.00 82.47           H
ATOM   3371 2HD2 LEU A 225     -12.403  -0.409  -0.355  1.00 82.47           H
ATOM   3372 3HD2 LEU A 225     -13.814   0.019  -1.351  1.00 82.47           H
ATOM   3373  HN  LEU A 225     -12.135  -4.727   1.642  1.00 82.47           H
ATOM   3374  N   PRO A 226     -10.652  -4.423  -1.312  1.00 75.47           N
ATOM   3375  CA  PRO A 226      -9.689  -4.662  -2.390  1.00 75.47           C
ATOM   3376  C   PRO A 226      -9.797  -6.068  -2.958  1.00 75.47           C
ATOM   3377  O   PRO A 226      -9.840  -6.248  -4.174  1.00 75.47           O
ATOM   3378  HA  PRO A 226      -9.896  -3.999  -3.230  1.00 75.47           H
ATOM   3379  CB  PRO A 226      -8.333  -4.421  -1.725  1.00 75.47           C
ATOM   3380 1HB  PRO A 226      -7.913  -5.343  -1.324  1.00 75.47           H
ATOM   3381 2HB  PRO A 226      -7.605  -4.021  -2.431  1.00 75.47           H
ATOM   3382  CG  PRO A 226      -8.654  -3.421  -0.620  1.00 75.47           C
ATOM   3383 1HG  PRO A 226      -7.888  -3.414   0.155  1.00 75.47           H
ATOM   3384 2HG  PRO A 226      -8.713  -2.401  -1.002  1.00 75.47           H
ATOM   3385  CD  PRO A 226      -9.993  -3.913  -0.096  1.00 75.47           C
ATOM   3386 1HD  PRO A 226      -9.871  -4.697   0.652  1.00 75.47           H
ATOM   3387 2HD  PRO A 226     -10.562  -3.113   0.376  1.00 75.47           H
ATOM   3388  N   PHE A 227      -9.837  -7.036  -2.054  1.00 78.31           N
ATOM   3389  CA  PHE A 227      -9.782  -8.432  -2.451  1.00 78.31           C
ATOM   3390  C   PHE A 227     -10.986  -8.803  -3.320  1.00 78.31           C
ATOM   3391  O   PHE A 227     -10.830  -9.426  -4.369  1.00 78.31           O
ATOM   3392  HA  PHE A 227      -8.866  -8.570  -3.024  1.00 78.31           H
ATOM   3393  CB  PHE A 227      -9.821  -9.263  -1.166  1.00 78.31           C
ATOM   3394 1HB  PHE A 227      -8.945  -9.023  -0.564  1.00 78.31           H
ATOM   3395 2HB  PHE A 227     -10.696  -8.975  -0.585  1.00 78.31           H
ATOM   3396  CG  PHE A 227      -9.859 -10.774  -1.404  1.00 78.31           C
ATOM   3397  CD1 PHE A 227     -11.030 -11.454  -1.274  1.00 78.31           C
ATOM   3398  HD1 PHE A 227     -11.941 -10.921  -1.000  1.00 78.31           H
ATOM   3399  CD2 PHE A 227      -8.722 -11.438  -1.745  1.00 78.31           C
ATOM   3400  HD2 PHE A 227      -7.784 -10.894  -1.850  1.00 78.31           H
ATOM   3401  CE1 PHE A 227     -11.066 -12.856  -1.494  1.00 78.31           C
ATOM   3402  HE1 PHE A 227     -12.005 -13.400  -1.390  1.00 78.31           H
ATOM   3403  CE2 PHE A 227      -8.758 -12.841  -1.966  1.00 78.31           C
ATOM   3404  HE2 PHE A 227      -7.847 -13.373  -2.239  1.00 78.31           H
ATOM   3405  CZ  PHE A 227      -9.929 -13.520  -1.836  1.00 78.31           C
ATOM   3406  HZ  PHE A 227      -9.957 -14.596  -2.005  1.00 78.31           H
ATOM   3407  HN  PHE A 227      -9.906  -6.878  -1.069  1.00 78.31           H
ATOM   3408  N   VAL A 228     -12.159  -8.405  -2.851  1.00 82.55           N
ATOM   3409  CA  VAL A 228     -13.390  -8.708  -3.561  1.00 82.55           C
ATOM   3410  C   VAL A 228     -13.358  -8.042  -4.938  1.00 82.55           C
ATOM   3411  O   VAL A 228     -13.716  -8.660  -5.939  1.00 82.55           O
ATOM   3412  HA  VAL A 228     -13.435  -9.789  -3.695  1.00 82.55           H
ATOM   3413  CB  VAL A 228     -14.597  -8.284  -2.720  1.00 82.55           C
ATOM   3414  HB  VAL A 228     -14.432  -7.258  -2.392  1.00 82.55           H
ATOM   3415  CG1 VAL A 228     -15.881  -8.312  -3.551  1.00 82.55           C
ATOM   3416 1HG1 VAL A 228     -15.784  -7.627  -4.393  1.00 82.55           H
ATOM   3417 2HG1 VAL A 228     -16.051  -9.322  -3.922  1.00 82.55           H
ATOM   3418 3HG1 VAL A 228     -16.722  -8.007  -2.929  1.00 82.55           H
ATOM   3419  CG2 VAL A 228     -14.731  -9.161  -1.473  1.00 82.55           C
ATOM   3420 1HG2 VAL A 228     -14.862 -10.200  -1.772  1.00 82.55           H
ATOM   3421 2HG2 VAL A 228     -13.831  -9.068  -0.865  1.00 82.55           H
ATOM   3422 3HG2 VAL A 228     -15.596  -8.838  -0.894  1.00 82.55           H
ATOM   3423  HN  VAL A 228     -12.276  -7.885  -2.005  1.00 82.55           H
ATOM   3424  N   VAL A 229     -12.925  -6.790  -4.944  1.00 75.84           N
ATOM   3425  CA  VAL A 229     -12.901  -6.012  -6.171  1.00 75.84           C
ATOM   3426  C   VAL A 229     -12.010  -6.716  -7.198  1.00 75.84           C
ATOM   3427  O   VAL A 229     -12.418  -6.924  -8.339  1.00 75.84           O
ATOM   3428  HA  VAL A 229     -13.919  -5.975  -6.558  1.00 75.84           H
ATOM   3429  CB  VAL A 229     -12.454  -4.579  -5.875  1.00 75.84           C
ATOM   3430  HB  VAL A 229     -11.593  -4.628  -5.207  1.00 75.84           H
ATOM   3431  CG1 VAL A 229     -12.016  -3.865  -7.155  1.00 75.84           C
ATOM   3432 1HG1 VAL A 229     -11.183  -4.405  -7.605  1.00 75.84           H
ATOM   3433 2HG1 VAL A 229     -12.850  -3.833  -7.856  1.00 75.84           H
ATOM   3434 3HG1 VAL A 229     -11.704  -2.849  -6.915  1.00 75.84           H
ATOM   3435  CG2 VAL A 229     -13.559  -3.798  -5.161  1.00 75.84           C
ATOM   3436 1HG2 VAL A 229     -14.446  -3.763  -5.793  1.00 75.84           H
ATOM   3437 2HG2 VAL A 229     -13.802  -4.290  -4.219  1.00 75.84           H
ATOM   3438 3HG2 VAL A 229     -13.215  -2.782  -4.962  1.00 75.84           H
ATOM   3439  HN  VAL A 229     -12.596  -6.308  -4.132  1.00 75.84           H
ATOM   3440  N   MET A 230     -10.810  -7.062  -6.755  1.00 75.55           N
ATOM   3441  CA  MET A 230      -9.846  -7.705  -7.630  1.00 75.55           C
ATOM   3442  C   MET A 230     -10.392  -9.029  -8.169  1.00 75.55           C
ATOM   3443  O   MET A 230     -10.367  -9.271  -9.375  1.00 75.55           O
ATOM   3444  HA  MET A 230      -9.687  -7.008  -8.453  1.00 75.55           H
ATOM   3445  CB  MET A 230      -8.549  -7.963  -6.860  1.00 75.55           C
ATOM   3446 1HB  MET A 230      -8.782  -8.368  -5.875  1.00 75.55           H
ATOM   3447 2HB  MET A 230      -7.956  -8.715  -7.382  1.00 75.55           H
ATOM   3448  CG  MET A 230      -7.735  -6.676  -6.710  1.00 75.55           C
ATOM   3449 1HG  MET A 230      -7.579  -6.219  -7.687  1.00 75.55           H
ATOM   3450 2HG  MET A 230      -8.287  -5.956  -6.106  1.00 75.55           H
ATOM   3451  SD  MET A 230      -6.162  -7.035  -5.947  1.00 75.55           S
ATOM   3452  CE  MET A 230      -6.679  -7.227  -4.249  1.00 75.55           C
ATOM   3453 1HE  MET A 230      -7.139  -6.302  -3.902  1.00 75.55           H
ATOM   3454 2HE  MET A 230      -7.401  -8.041  -4.179  1.00 75.55           H
ATOM   3455 3HE  MET A 230      -5.812  -7.456  -3.629  1.00 75.55           H
ATOM   3456  HN  MET A 230     -10.495  -6.909  -5.818  1.00 75.55           H
ATOM   3457  N   ALA A 231     -10.874  -9.852  -7.249  1.00 77.98           N
ATOM   3458  CA  ALA A 231     -11.367 -11.170  -7.608  1.00 77.98           C
ATOM   3459  C   ALA A 231     -12.413 -11.034  -8.717  1.00 77.98           C
ATOM   3460  O   ALA A 231     -12.381 -11.773  -9.700  1.00 77.98           O
ATOM   3461  HA  ALA A 231     -10.524 -11.749  -7.985  1.00 77.98           H
ATOM   3462  CB  ALA A 231     -11.924 -11.864  -6.364  1.00 77.98           C
ATOM   3463 1HB  ALA A 231     -11.135 -11.962  -5.619  1.00 77.98           H
ATOM   3464 2HB  ALA A 231     -12.741 -11.271  -5.952  1.00 77.98           H
ATOM   3465 3HB  ALA A 231     -12.294 -12.853  -6.634  1.00 77.98           H
ATOM   3466  HN  ALA A 231     -10.930  -9.631  -6.275  1.00 77.98           H
ATOM   3467  N   CYS A 232     -13.315 -10.084  -8.522  1.00 78.57           N
ATOM   3468  CA  CYS A 232     -14.374  -9.847  -9.489  1.00 78.57           C
ATOM   3469  C   CYS A 232     -13.732  -9.404 -10.805  1.00 78.57           C
ATOM   3470  O   CYS A 232     -14.072  -9.918 -11.870  1.00 78.57           O
ATOM   3471  HA  CYS A 232     -14.900 -10.793  -9.615  1.00 78.57           H
ATOM   3472  CB  CYS A 232     -15.390  -8.824  -8.977  1.00 78.57           C
ATOM   3473 1HB  CYS A 232     -14.872  -7.945  -8.595  1.00 78.57           H
ATOM   3474 2HB  CYS A 232     -16.025  -8.489  -9.796  1.00 78.57           H
ATOM   3475  SG  CYS A 232     -16.415  -9.568  -7.656  1.00 78.57           S
ATOM   3476  HG  CYS A 232     -15.540  -9.371  -6.673  1.00 78.57           H
ATOM   3477  HN  CYS A 232     -13.331  -9.483  -7.723  1.00 78.57           H
ATOM   3478  N   CYS A 233     -12.815  -8.454 -10.689  1.00 73.26           N
ATOM   3479  CA  CYS A 233     -12.186  -7.873 -11.863  1.00 73.26           C
ATOM   3480  C   CYS A 233     -11.564  -9.005 -12.684  1.00 73.26           C
ATOM   3481  O   CYS A 233     -11.780  -9.093 -13.891  1.00 73.26           O
ATOM   3482  HA  CYS A 233     -12.975  -7.375 -12.427  1.00 73.26           H
ATOM   3483  CB  CYS A 233     -11.155  -6.809 -11.485  1.00 73.26           C
ATOM   3484 1HB  CYS A 233     -10.541  -7.164 -10.657  1.00 73.26           H
ATOM   3485 2HB  CYS A 233     -10.484  -6.625 -12.324  1.00 73.26           H
ATOM   3486  SG  CYS A 233     -12.002  -5.257 -11.012  1.00 73.26           S
ATOM   3487  HG  CYS A 233     -12.397  -5.674  -9.812  1.00 73.26           H
ATOM   3488  HN  CYS A 233     -12.503  -8.082  -9.815  1.00 73.26           H
ATOM   3489  N   TYR A 234     -10.802  -9.842 -11.995  1.00 73.37           N
ATOM   3490  CA  TYR A 234     -10.025 -10.871 -12.665  1.00 73.37           C
ATOM   3491  C   TYR A 234     -10.930 -11.990 -13.185  1.00 73.37           C
ATOM   3492  O   TYR A 234     -10.666 -12.567 -14.239  1.00 73.37           O
ATOM   3493  HA  TYR A 234      -9.510 -10.409 -13.507  1.00 73.37           H
ATOM   3494  CB  TYR A 234      -9.083 -11.446 -11.605  1.00 73.37           C
ATOM   3495 1HB  TYR A 234      -9.600 -11.464 -10.645  1.00 73.37           H
ATOM   3496 2HB  TYR A 234      -8.851 -12.479 -11.861  1.00 73.37           H
ATOM   3497  CG  TYR A 234      -7.775 -10.668 -11.448  1.00 73.37           C
ATOM   3498  CD1 TYR A 234      -6.742 -10.869 -12.341  1.00 73.37           C
ATOM   3499  HD1 TYR A 234      -6.858 -11.581 -13.158  1.00 73.37           H
ATOM   3500  CD2 TYR A 234      -7.627  -9.766 -10.414  1.00 73.37           C
ATOM   3501  HD2 TYR A 234      -8.443  -9.608  -9.709  1.00 73.37           H
ATOM   3502  CE1 TYR A 234      -5.510 -10.137 -12.194  1.00 73.37           C
ATOM   3503  HE1 TYR A 234      -4.687 -10.286 -12.892  1.00 73.37           H
ATOM   3504  CE2 TYR A 234      -6.396  -9.034 -10.267  1.00 73.37           C
ATOM   3505  HE2 TYR A 234      -6.266  -8.319  -9.455  1.00 73.37           H
ATOM   3506  CZ  TYR A 234      -5.398  -9.256 -11.164  1.00 73.37           C
ATOM   3507  OH  TYR A 234      -4.235  -8.565 -11.025  1.00 73.37           O
ATOM   3508  HH  TYR A 234      -3.520  -8.982 -11.586  1.00 73.37           H
ATOM   3509  HN  TYR A 234     -10.711  -9.825 -10.999  1.00 73.37           H
ATOM   3510  N   THR A 235     -11.979 -12.262 -12.423  1.00 80.60           N
ATOM   3511  CA  THR A 235     -12.984 -13.221 -12.848  1.00 80.60           C
ATOM   3512  C   THR A 235     -13.563 -12.820 -14.207  1.00 80.60           C
ATOM   3513  O   THR A 235     -13.711 -13.659 -15.094  1.00 80.60           O
ATOM   3514  HA  THR A 235     -12.502 -14.189 -12.979  1.00 80.60           H
ATOM   3515  CB  THR A 235     -14.039 -13.320 -11.744  1.00 80.60           C
ATOM   3516  HB  THR A 235     -14.506 -12.352 -11.563  1.00 80.60           H
ATOM   3517  OG1 THR A 235     -13.334 -13.880 -10.639  1.00 80.60           O
ATOM   3518  HG1 THR A 235     -12.964 -13.150 -10.065  1.00 80.60           H
ATOM   3519  CG2 THR A 235     -15.121 -14.356 -12.059  1.00 80.60           C
ATOM   3520 1HG2 THR A 235     -14.661 -15.338 -12.174  1.00 80.60           H
ATOM   3521 2HG2 THR A 235     -15.628 -14.082 -12.984  1.00 80.60           H
ATOM   3522 3HG2 THR A 235     -15.843 -14.386 -11.244  1.00 80.60           H
ATOM   3523  HN  THR A 235     -12.147 -11.841 -11.531  1.00 80.60           H
ATOM   3524  N   ILE A 236     -13.874 -11.538 -14.327  1.00 76.81           N
ATOM   3525  CA  ILE A 236     -14.425 -11.015 -15.565  1.00 76.81           C
ATOM   3526  C   ILE A 236     -13.364 -11.094 -16.664  1.00 76.81           C
ATOM   3527  O   ILE A 236     -13.658 -11.498 -17.788  1.00 76.81           O
ATOM   3528  HA  ILE A 236     -15.262 -11.654 -15.846  1.00 76.81           H
ATOM   3529  CB  ILE A 236     -14.984  -9.607 -15.350  1.00 76.81           C
ATOM   3530  HB  ILE A 236     -14.219  -9.008 -14.855  1.00 76.81           H
ATOM   3531  CG1 ILE A 236     -16.203  -9.636 -14.426  1.00 76.81           C
ATOM   3532 1HG1 ILE A 236     -17.059 -10.049 -14.960  1.00 76.81           H
ATOM   3533 2HG1 ILE A 236     -16.007 -10.295 -13.580  1.00 76.81           H
ATOM   3534  CG2 ILE A 236     -15.294  -8.930 -16.686  1.00 76.81           C
ATOM   3535 1HG2 ILE A 236     -14.381  -8.857 -17.277  1.00 76.81           H
ATOM   3536 2HG2 ILE A 236     -16.032  -9.519 -17.230  1.00 76.81           H
ATOM   3537 3HG2 ILE A 236     -15.690  -7.931 -16.504  1.00 76.81           H
ATOM   3538  CD1 ILE A 236     -16.540  -8.233 -13.918  1.00 76.81           C
ATOM   3539 1HD1 ILE A 236     -15.691  -7.833 -13.364  1.00 76.81           H
ATOM   3540 2HD1 ILE A 236     -16.759  -7.583 -14.765  1.00 76.81           H
ATOM   3541 3HD1 ILE A 236     -17.410  -8.282 -13.263  1.00 76.81           H
ATOM   3542  HN  ILE A 236     -13.755 -10.863 -13.598  1.00 76.81           H
ATOM   3543  N   ILE A 237     -12.152 -10.700 -16.302  1.00 73.86           N
ATOM   3544  CA  ILE A 237     -11.058 -10.669 -17.257  1.00 73.86           C
ATOM   3545  C   ILE A 237     -10.850 -12.071 -17.833  1.00 73.86           C
ATOM   3546  O   ILE A 237     -10.806 -12.246 -19.050  1.00 73.86           O
ATOM   3547  HA  ILE A 237     -11.351 -10.003 -18.069  1.00 73.86           H
ATOM   3548  CB  ILE A 237      -9.802 -10.076 -16.616  1.00 73.86           C
ATOM   3549  HB  ILE A 237      -9.718 -10.469 -15.603  1.00 73.86           H
ATOM   3550  CG1 ILE A 237      -9.912  -8.554 -16.502  1.00 73.86           C
ATOM   3551 1HG1 ILE A 237      -9.863  -8.107 -17.495  1.00 73.86           H
ATOM   3552 2HG1 ILE A 237     -10.880  -8.286 -16.079  1.00 73.86           H
ATOM   3553  CG2 ILE A 237      -8.544 -10.505 -17.373  1.00 73.86           C
ATOM   3554 1HG2 ILE A 237      -8.464 -11.591 -17.358  1.00 73.86           H
ATOM   3555 2HG2 ILE A 237      -8.606 -10.159 -18.405  1.00 73.86           H
ATOM   3556 3HG2 ILE A 237      -7.666 -10.069 -16.896  1.00 73.86           H
ATOM   3557  CD1 ILE A 237      -8.793  -7.987 -15.626  1.00 73.86           C
ATOM   3558 1HD1 ILE A 237      -8.860  -8.418 -14.627  1.00 73.86           H
ATOM   3559 2HD1 ILE A 237      -7.827  -8.236 -16.064  1.00 73.86           H
ATOM   3560 3HD1 ILE A 237      -8.895  -6.904 -15.562  1.00 73.86           H
ATOM   3561  HN  ILE A 237     -11.913 -10.407 -15.376  1.00 73.86           H
ATOM   3562  N   ILE A 238     -10.727 -13.035 -16.932  1.00 73.91           N
ATOM   3563  CA  ILE A 238     -10.489 -14.410 -17.334  1.00 73.91           C
ATOM   3564  C   ILE A 238     -11.605 -14.861 -18.279  1.00 73.91           C
ATOM   3565  O   ILE A 238     -11.336 -15.419 -19.342  1.00 73.91           O
ATOM   3566  HA  ILE A 238      -9.546 -14.433 -17.879  1.00 73.91           H
ATOM   3567  CB  ILE A 238     -10.325 -15.307 -16.105  1.00 73.91           C
ATOM   3568  HB  ILE A 238     -11.130 -15.081 -15.407  1.00 73.91           H
ATOM   3569  CG1 ILE A 238      -9.007 -15.014 -15.386  1.00 73.91           C
ATOM   3570 1HG1 ILE A 238      -8.183 -15.483 -15.924  1.00 73.91           H
ATOM   3571 2HG1 ILE A 238      -8.818 -13.941 -15.387  1.00 73.91           H
ATOM   3572  CG2 ILE A 238     -10.456 -16.784 -16.483  1.00 73.91           C
ATOM   3573 1HG2 ILE A 238     -11.440 -16.962 -16.916  1.00 73.91           H
ATOM   3574 2HG2 ILE A 238      -9.686 -17.043 -17.210  1.00 73.91           H
ATOM   3575 3HG2 ILE A 238     -10.334 -17.399 -15.591  1.00 73.91           H
ATOM   3576  CD1 ILE A 238      -9.042 -15.530 -13.946  1.00 73.91           C
ATOM   3577 1HD1 ILE A 238      -9.852 -15.042 -13.404  1.00 73.91           H
ATOM   3578 2HD1 ILE A 238      -9.206 -16.608 -13.950  1.00 73.91           H
ATOM   3579 3HD1 ILE A 238      -8.093 -15.309 -13.457  1.00 73.91           H
ATOM   3580  HN  ILE A 238     -10.787 -12.887 -15.945  1.00 73.91           H
ATOM   3581  N   HIS A 239     -12.835 -14.602 -17.857  1.00 77.48           N
ATOM   3582  CA  HIS A 239     -13.994 -15.042 -18.615  1.00 77.48           C
ATOM   3583  C   HIS A 239     -13.934 -14.460 -20.029  1.00 77.48           C
ATOM   3584  O   HIS A 239     -14.214 -15.156 -21.003  1.00 77.48           O
ATOM   3585  HA  HIS A 239     -13.934 -16.128 -18.676  1.00 77.48           H
ATOM   3586  CB  HIS A 239     -15.289 -14.687 -17.882  1.00 77.48           C
ATOM   3587 1HB  HIS A 239     -15.248 -15.100 -16.874  1.00 77.48           H
ATOM   3588 2HB  HIS A 239     -15.351 -13.603 -17.780  1.00 77.48           H
ATOM   3589  CG  HIS A 239     -16.539 -15.187 -18.565  1.00 77.48           C
ATOM   3590  ND1 HIS A 239     -17.285 -14.405 -19.429  1.00 77.48           N
ATOM   3591  HD1 HIS A 239     -17.084 -13.459 -19.683  1.00 77.48           H
ATOM   3592  CD2 HIS A 239     -17.164 -16.398 -18.505  1.00 77.48           C
ATOM   3593  HD2 HIS A 239     -16.840 -17.254 -17.913  1.00 77.48           H
ATOM   3594  CE1 HIS A 239     -18.312 -15.122 -19.862  1.00 77.48           C
ATOM   3595  HE1 HIS A 239     -19.082 -14.784 -20.555  1.00 77.48           H
ATOM   3596  NE2 HIS A 239     -18.235 -16.356 -19.287  1.00 77.48           N
ATOM   3597  HN  HIS A 239     -13.044 -14.103 -17.017  1.00 77.48           H
ATOM   3598  N   THR A 240     -13.568 -13.188 -20.095  1.00 72.78           N
ATOM   3599  CA  THR A 240     -13.542 -12.482 -21.365  1.00 72.78           C
ATOM   3600  C   THR A 240     -12.410 -13.013 -22.247  1.00 72.78           C
ATOM   3601  O   THR A 240     -12.564 -13.121 -23.463  1.00 72.78           O
ATOM   3602  HA  THR A 240     -14.477 -12.683 -21.889  1.00 72.78           H
ATOM   3603  CB  THR A 240     -13.433 -10.985 -21.072  1.00 72.78           C
ATOM   3604  HB  THR A 240     -12.445 -10.735 -20.685  1.00 72.78           H
ATOM   3605  OG1 THR A 240     -14.523 -10.723 -20.191  1.00 72.78           O
ATOM   3606  HG1 THR A 240     -14.181 -10.543 -19.269  1.00 72.78           H
ATOM   3607  CG2 THR A 240     -13.732 -10.124 -22.301  1.00 72.78           C
ATOM   3608 1HG2 THR A 240     -14.746 -10.325 -22.647  1.00 72.78           H
ATOM   3609 2HG2 THR A 240     -13.023 -10.363 -23.093  1.00 72.78           H
ATOM   3610 3HG2 THR A 240     -13.641  -9.070 -22.037  1.00 72.78           H
ATOM   3611  HN  THR A 240     -13.293 -12.643 -19.303  1.00 72.78           H
ATOM   3612  N   LEU A 241     -11.298 -13.329 -21.601  1.00 70.93           N
ATOM   3613  CA  LEU A 241     -10.117 -13.778 -22.318  1.00 70.93           C
ATOM   3614  C   LEU A 241     -10.381 -15.166 -22.907  1.00 70.93           C
ATOM   3615  O   LEU A 241      -9.924 -15.475 -24.007  1.00 70.93           O
ATOM   3616  HA  LEU A 241      -9.949 -13.081 -23.139  1.00 70.93           H
ATOM   3617  CB  LEU A 241      -8.885 -13.719 -21.414  1.00 70.93           C
ATOM   3618 1HB  LEU A 241      -9.137 -14.181 -20.459  1.00 70.93           H
ATOM   3619 2HB  LEU A 241      -8.098 -14.325 -21.864  1.00 70.93           H
ATOM   3620  CG  LEU A 241      -8.321 -12.323 -21.139  1.00 70.93           C
ATOM   3621  HG  LEU A 241      -9.145 -11.674 -20.844  1.00 70.93           H
ATOM   3622  CD1 LEU A 241      -7.329 -12.352 -19.975  1.00 70.93           C
ATOM   3623 1HD1 LEU A 241      -7.833 -12.708 -19.077  1.00 70.93           H
ATOM   3624 2HD1 LEU A 241      -6.503 -13.021 -20.218  1.00 70.93           H
ATOM   3625 3HD1 LEU A 241      -6.944 -11.347 -19.801  1.00 70.93           H
ATOM   3626  CD2 LEU A 241      -7.704 -11.723 -22.404  1.00 70.93           C
ATOM   3627 1HD2 LEU A 241      -6.895 -12.364 -22.753  1.00 70.93           H
ATOM   3628 2HD2 LEU A 241      -8.466 -11.646 -23.179  1.00 70.93           H
ATOM   3629 3HD2 LEU A 241      -7.311 -10.731 -22.181  1.00 70.93           H
ATOM   3630  HN  LEU A 241     -11.196 -13.282 -20.607  1.00 70.93           H
ATOM   3631  N   ILE A 242     -11.117 -15.965 -22.149  1.00 72.62           N
ATOM   3632  CA  ILE A 242     -11.504 -17.287 -22.611  1.00 72.62           C
ATOM   3633  C   ILE A 242     -12.401 -17.151 -23.842  1.00 72.62           C
ATOM   3634  O   ILE A 242     -12.235 -17.879 -24.820  1.00 72.62           O
ATOM   3635  HA  ILE A 242     -10.593 -17.810 -22.903  1.00 72.62           H
ATOM   3636  CB  ILE A 242     -12.139 -18.088 -21.472  1.00 72.62           C
ATOM   3637  HB  ILE A 242     -12.887 -17.459 -20.988  1.00 72.62           H
ATOM   3638  CG1 ILE A 242     -11.099 -18.451 -20.410  1.00 72.62           C
ATOM   3639 1HG1 ILE A 242     -10.425 -19.213 -20.802  1.00 72.62           H
ATOM   3640 2HG1 ILE A 242     -10.492 -17.577 -20.177  1.00 72.62           H
ATOM   3641  CG2 ILE A 242     -12.866 -19.323 -22.009  1.00 72.62           C
ATOM   3642 1HG2 ILE A 242     -13.651 -19.011 -22.698  1.00 72.62           H
ATOM   3643 2HG2 ILE A 242     -12.156 -19.963 -22.533  1.00 72.62           H
ATOM   3644 3HG2 ILE A 242     -13.309 -19.873 -21.179  1.00 72.62           H
ATOM   3645  CD1 ILE A 242     -11.773 -18.966 -19.137  1.00 72.62           C
ATOM   3646 1HD1 ILE A 242     -12.428 -18.193 -18.734  1.00 72.62           H
ATOM   3647 2HD1 ILE A 242     -12.360 -19.855 -19.370  1.00 72.62           H
ATOM   3648 3HD1 ILE A 242     -11.011 -19.217 -18.399  1.00 72.62           H
ATOM   3649  HN  ILE A 242     -11.447 -15.723 -21.237  1.00 72.62           H
ATOM   3650  N   GLN A 243     -13.333 -16.213 -23.754  1.00 70.57           N
ATOM   3651  CA  GLN A 243     -14.294 -16.010 -24.825  1.00 70.57           C
ATOM   3652  C   GLN A 243     -13.579 -15.566 -26.103  1.00 70.57           C
ATOM   3653  O   GLN A 243     -14.089 -15.763 -27.205  1.00 70.57           O
ATOM   3654  HA  GLN A 243     -14.762 -16.982 -24.982  1.00 70.57           H
ATOM   3655  CB  GLN A 243     -15.366 -14.998 -24.416  1.00 70.57           C
ATOM   3656 1HB  GLN A 243     -14.896 -14.141 -23.934  1.00 70.57           H
ATOM   3657 2HB  GLN A 243     -15.876 -14.624 -25.304  1.00 70.57           H
ATOM   3658  CG  GLN A 243     -16.384 -15.631 -23.465  1.00 70.57           C
ATOM   3659 1HG  GLN A 243     -16.721 -16.585 -23.871  1.00 70.57           H
ATOM   3660 2HG  GLN A 243     -15.909 -15.841 -22.507  1.00 70.57           H
ATOM   3661  CD  GLN A 243     -17.585 -14.707 -23.254  1.00 70.57           C
ATOM   3662  OE1 GLN A 243     -17.542 -13.518 -23.526  1.00 70.57           O
ATOM   3663  NE2 GLN A 243     -18.656 -15.318 -22.756  1.00 70.57           N
ATOM   3664 1HE2 GLN A 243     -18.625 -16.297 -22.555  1.00 70.57           H
ATOM   3665 2HE2 GLN A 243     -19.492 -14.798 -22.582  1.00 70.57           H
ATOM   3666  HN  GLN A 243     -13.437 -15.600 -22.972  1.00 70.57           H
ATOM   3667  N   ALA A 244     -12.409 -14.975 -25.913  1.00 64.02           N
ATOM   3668  CA  ALA A 244     -11.698 -14.351 -27.016  1.00 64.02           C
ATOM   3669  C   ALA A 244     -10.977 -15.429 -27.828  1.00 64.02           C
ATOM   3670  O   ALA A 244      -9.964 -15.969 -27.388  1.00 64.02           O
ATOM   3671  HA  ALA A 244     -12.435 -13.861 -27.651  1.00 64.02           H
ATOM   3672  CB  ALA A 244     -10.737 -13.292 -26.470  1.00 64.02           C
ATOM   3673 1HB  ALA A 244     -11.301 -12.535 -25.927  1.00 64.02           H
ATOM   3674 2HB  ALA A 244     -10.021 -13.764 -25.797  1.00 64.02           H
ATOM   3675 3HB  ALA A 244     -10.203 -12.824 -27.298  1.00 64.02           H
ATOM   3676  HN  ALA A 244     -11.948 -14.918 -25.027  1.00 64.02           H
ATOM   3677  N   LYS A 245     -11.530 -15.710 -28.999  1.00 56.12           N
ATOM   3678  CA  LYS A 245     -11.040 -16.809 -29.813  1.00 56.12           C
ATOM   3679  C   LYS A 245      -9.553 -16.598 -30.107  1.00 56.12           C
ATOM   3680  O   LYS A 245      -8.892 -17.483 -30.647  1.00 56.12           O
ATOM   3681  HA  LYS A 245     -11.149 -17.723 -29.228  1.00 56.12           H
ATOM   3682  CB  LYS A 245     -11.898 -16.970 -31.069  1.00 56.12           C
ATOM   3683 1HB  LYS A 245     -11.925 -16.030 -31.619  1.00 56.12           H
ATOM   3684 2HB  LYS A 245     -11.448 -17.712 -31.729  1.00 56.12           H
ATOM   3685  CG  LYS A 245     -13.323 -17.397 -30.708  1.00 56.12           C
ATOM   3686 1HG  LYS A 245     -13.293 -18.301 -30.101  1.00 56.12           H
ATOM   3687 2HG  LYS A 245     -13.796 -16.623 -30.105  1.00 56.12           H
ATOM   3688  CD  LYS A 245     -14.155 -17.649 -31.967  1.00 56.12           C
ATOM   3689 1HD  LYS A 245     -14.289 -16.715 -32.512  1.00 56.12           H
ATOM   3690 2HD  LYS A 245     -13.620 -18.330 -32.630  1.00 56.12           H
ATOM   3691  CE  LYS A 245     -15.520 -18.241 -31.613  1.00 56.12           C
ATOM   3692 1HE  LYS A 245     -15.389 -19.122 -30.985  1.00 56.12           H
ATOM   3693 2HE  LYS A 245     -16.096 -17.519 -31.033  1.00 56.12           H
ATOM   3694  NZ  LYS A 245     -16.262 -18.605 -32.840  1.00 56.12           N
ATOM   3695 1HZ  LYS A 245     -17.159 -19.004 -32.587  1.00 56.12           H
ATOM   3696 2HZ  LYS A 245     -16.408 -17.776 -33.406  1.00 56.12           H
ATOM   3697 3HZ  LYS A 245     -15.727 -19.285 -33.369  1.00 56.12           H
ATOM   3698  HN  LYS A 245     -12.296 -15.202 -29.392  1.00 56.12           H
ATOM   3699  N   LYS A 246      -9.072 -15.420 -29.738  1.00 54.65           N
ATOM   3700  CA  LYS A 246      -7.761 -14.975 -30.181  1.00 54.65           C
ATOM   3701  C   LYS A 246      -6.717 -15.353 -29.129  1.00 54.65           C
ATOM   3702  O   LYS A 246      -6.794 -14.909 -27.985  1.00 54.65           O
ATOM   3703  HA  LYS A 246      -7.530 -15.507 -31.104  1.00 54.65           H
ATOM   3704  CB  LYS A 246      -7.787 -13.482 -30.514  1.00 54.65           C
ATOM   3705 1HB  LYS A 246      -8.481 -12.968 -29.849  1.00 54.65           H
ATOM   3706 2HB  LYS A 246      -6.801 -13.050 -30.340  1.00 54.65           H
ATOM   3707  CG  LYS A 246      -8.200 -13.251 -31.969  1.00 54.65           C
ATOM   3708 1HG  LYS A 246      -7.639 -13.921 -32.621  1.00 54.65           H
ATOM   3709 2HG  LYS A 246      -9.255 -13.495 -32.094  1.00 54.65           H
ATOM   3710  CD  LYS A 246      -7.953 -11.800 -32.386  1.00 54.65           C
ATOM   3711 1HD  LYS A 246      -8.627 -11.141 -31.840  1.00 54.65           H
ATOM   3712 2HD  LYS A 246      -6.937 -11.509 -32.119  1.00 54.65           H
ATOM   3713  CE  LYS A 246      -8.162 -11.619 -33.891  1.00 54.65           C
ATOM   3714 1HE  LYS A 246      -7.547 -12.333 -34.438  1.00 54.65           H
ATOM   3715 2HE  LYS A 246      -9.200 -11.830 -34.148  1.00 54.65           H
ATOM   3716  NZ  LYS A 246      -7.814 -10.240 -34.300  1.00 54.65           N
ATOM   3717 1HZ  LYS A 246      -7.968 -10.134 -35.297  1.00 54.65           H
ATOM   3718 2HZ  LYS A 246      -8.397  -9.581 -33.797  1.00 54.65           H
ATOM   3719 3HZ  LYS A 246      -6.839 -10.060 -34.088  1.00 54.65           H
ATOM   3720  HN  LYS A 246      -9.560 -14.776 -29.149  1.00 54.65           H
ATOM   3721  N   SER A 247      -5.763 -16.168 -29.555  1.00 54.41           N
ATOM   3722  CA  SER A 247      -4.809 -16.753 -28.627  1.00 54.41           C
ATOM   3723  C   SER A 247      -4.062 -15.648 -27.879  1.00 54.41           C
ATOM   3724  O   SER A 247      -3.777 -15.781 -26.690  1.00 54.41           O
ATOM   3725  HA  SER A 247      -5.407 -17.347 -27.935  1.00 54.41           H
ATOM   3726  CB  SER A 247      -3.820 -17.664 -29.356  1.00 54.41           C
ATOM   3727 1HB  SER A 247      -3.282 -18.272 -28.628  1.00 54.41           H
ATOM   3728 2HB  SER A 247      -4.367 -18.351 -30.003  1.00 54.41           H
ATOM   3729  OG  SER A 247      -2.886 -16.922 -30.136  1.00 54.41           O
ATOM   3730  HG  SER A 247      -2.269 -17.546 -30.616  1.00 54.41           H
ATOM   3731  HN  SER A 247      -5.637 -16.430 -30.512  1.00 54.41           H
ATOM   3732  N   SER A 248      -3.765 -14.581 -28.607  1.00 57.67           N
ATOM   3733  CA  SER A 248      -2.876 -13.550 -28.097  1.00 57.67           C
ATOM   3734  C   SER A 248      -3.364 -13.070 -26.729  1.00 57.67           C
ATOM   3735  O   SER A 248      -2.632 -12.393 -26.008  1.00 57.67           O
ATOM   3736  HA  SER A 248      -1.901 -14.028 -28.009  1.00 57.67           H
ATOM   3737  CB  SER A 248      -2.782 -12.374 -29.070  1.00 57.67           C
ATOM   3738 1HB  SER A 248      -1.970 -11.714 -28.764  1.00 57.67           H
ATOM   3739 2HB  SER A 248      -2.532 -12.745 -30.065  1.00 57.67           H
ATOM   3740  OG  SER A 248      -3.997 -11.633 -29.132  1.00 57.67           O
ATOM   3741  HG  SER A 248      -3.894 -10.858 -29.756  1.00 57.67           H
ATOM   3742  HN  SER A 248      -4.119 -14.416 -29.528  1.00 57.67           H
ATOM   3743  N   LYS A 249      -4.597 -13.438 -26.413  1.00 59.40           N
ATOM   3744  CA  LYS A 249      -5.202 -13.027 -25.157  1.00 59.40           C
ATOM   3745  C   LYS A 249      -4.525 -13.768 -24.003  1.00 59.40           C
ATOM   3746  O   LYS A 249      -4.550 -13.306 -22.863  1.00 59.40           O
ATOM   3747  HA  LYS A 249      -5.015 -11.959 -25.039  1.00 59.40           H
ATOM   3748  CB  LYS A 249      -6.719 -13.218 -25.206  1.00 59.40           C
ATOM   3749 1HB  LYS A 249      -6.951 -14.248 -25.476  1.00 59.40           H
ATOM   3750 2HB  LYS A 249      -7.143 -13.046 -24.216  1.00 59.40           H
ATOM   3751  CG  LYS A 249      -7.360 -12.263 -26.214  1.00 59.40           C
ATOM   3752 1HG  LYS A 249      -7.023 -11.245 -26.021  1.00 59.40           H
ATOM   3753 2HG  LYS A 249      -7.035 -12.521 -27.222  1.00 59.40           H
ATOM   3754  CD  LYS A 249      -8.887 -12.325 -26.134  1.00 59.40           C
ATOM   3755 1HD  LYS A 249      -9.221 -13.354 -26.273  1.00 59.40           H
ATOM   3756 2HD  LYS A 249      -9.216 -12.015 -25.143  1.00 59.40           H
ATOM   3757  CE  LYS A 249      -9.529 -11.428 -27.195  1.00 59.40           C
ATOM   3758 1HE  LYS A 249      -8.813 -10.673 -27.522  1.00 59.40           H
ATOM   3759 2HE  LYS A 249      -9.790 -12.021 -28.071  1.00 59.40           H
ATOM   3760  NZ  LYS A 249     -10.739 -10.771 -26.654  1.00 59.40           N
ATOM   3761 1HZ  LYS A 249     -10.697  -9.775 -26.844  1.00 59.40           H
ATOM   3762 2HZ  LYS A 249     -11.563 -11.164 -27.094  1.00 59.40           H
ATOM   3763 3HZ  LYS A 249     -10.787 -10.922 -25.652  1.00 59.40           H
ATOM   3764  HN  LYS A 249      -5.178 -14.005 -26.996  1.00 59.40           H
ATOM   3765  N   HIS A 250      -3.935 -14.907 -24.338  1.00 63.87           N
ATOM   3766  CA  HIS A 250      -3.266 -15.724 -23.341  1.00 63.87           C
ATOM   3767  C   HIS A 250      -2.113 -14.934 -22.719  1.00 63.87           C
ATOM   3768  O   HIS A 250      -1.875 -15.019 -21.515  1.00 63.87           O
ATOM   3769  HA  HIS A 250      -4.003 -15.943 -22.569  1.00 63.87           H
ATOM   3770  CB  HIS A 250      -2.814 -17.056 -23.944  1.00 63.87           C
ATOM   3771 1HB  HIS A 250      -2.347 -16.865 -24.910  1.00 63.87           H
ATOM   3772 2HB  HIS A 250      -2.050 -17.493 -23.302  1.00 63.87           H
ATOM   3773  CG  HIS A 250      -3.929 -18.056 -24.129  1.00 63.87           C
ATOM   3774  ND1 HIS A 250      -4.436 -18.815 -23.088  1.00 63.87           N
ATOM   3775  HD1 HIS A 250      -4.128 -18.783 -22.137  1.00 63.87           H
ATOM   3776  CD2 HIS A 250      -4.631 -18.414 -25.243  1.00 63.87           C
ATOM   3777  HD2 HIS A 250      -4.488 -18.007 -26.244  1.00 63.87           H
ATOM   3778  CE1 HIS A 250      -5.397 -19.592 -23.566  1.00 63.87           C
ATOM   3779  HE1 HIS A 250      -5.989 -20.305 -22.993  1.00 63.87           H
ATOM   3780  NE2 HIS A 250      -5.516 -19.341 -24.902  1.00 63.87           N
ATOM   3781  HN  HIS A 250      -3.911 -15.271 -25.269  1.00 63.87           H
ATOM   3782  N   LYS A 251      -1.427 -14.182 -23.568  1.00 65.62           N
ATOM   3783  CA  LYS A 251      -0.238 -13.464 -23.141  1.00 65.62           C
ATOM   3784  C   LYS A 251      -0.639 -12.362 -22.159  1.00 65.62           C
ATOM   3785  O   LYS A 251       0.033 -12.149 -21.150  1.00 65.62           O
ATOM   3786  HA  LYS A 251       0.403 -14.175 -22.619  1.00 65.62           H
ATOM   3787  CB  LYS A 251       0.544 -12.954 -24.352  1.00 65.62           C
ATOM   3788 1HB  LYS A 251       0.541 -13.711 -25.137  1.00 65.62           H
ATOM   3789 2HB  LYS A 251       0.054 -12.070 -24.760  1.00 65.62           H
ATOM   3790  CG  LYS A 251       1.986 -12.614 -23.970  1.00 65.62           C
ATOM   3791 1HG  LYS A 251       1.991 -11.806 -23.239  1.00 65.62           H
ATOM   3792 2HG  LYS A 251       2.454 -13.477 -23.496  1.00 65.62           H
ATOM   3793  CD  LYS A 251       2.797 -12.201 -25.200  1.00 65.62           C
ATOM   3794 1HD  LYS A 251       2.674 -12.944 -25.988  1.00 65.62           H
ATOM   3795 2HD  LYS A 251       2.416 -11.257 -25.591  1.00 65.62           H
ATOM   3796  CE  LYS A 251       4.280 -12.055 -24.856  1.00 65.62           C
ATOM   3797 1HE  LYS A 251       4.412 -11.264 -24.118  1.00 65.62           H
ATOM   3798 2HE  LYS A 251       4.647 -12.977 -24.405  1.00 65.62           H
ATOM   3799  NZ  LYS A 251       5.066 -11.743 -26.071  1.00 65.62           N
ATOM   3800 1HZ  LYS A 251       6.018 -11.515 -25.808  1.00 65.62           H
ATOM   3801 2HZ  LYS A 251       5.069 -12.549 -26.687  1.00 65.62           H
ATOM   3802 3HZ  LYS A 251       4.648 -10.953 -26.550  1.00 65.62           H
ATOM   3803  HN  LYS A 251      -1.671 -14.060 -24.530  1.00 65.62           H
ATOM   3804  N   ALA A 252      -1.732 -11.689 -22.488  1.00 65.41           N
ATOM   3805  CA  ALA A 252      -2.248 -10.635 -21.631  1.00 65.41           C
ATOM   3806  C   ALA A 252      -2.681 -11.237 -20.293  1.00 65.41           C
ATOM   3807  O   ALA A 252      -2.526 -10.610 -19.247  1.00 65.41           O
ATOM   3808  HA  ALA A 252      -1.441  -9.924 -21.456  1.00 65.41           H
ATOM   3809  CB  ALA A 252      -3.394  -9.913 -22.344  1.00 65.41           C
ATOM   3810 1HB  ALA A 252      -3.027  -9.478 -23.274  1.00 65.41           H
ATOM   3811 2HB  ALA A 252      -4.190 -10.624 -22.564  1.00 65.41           H
ATOM   3812 3HB  ALA A 252      -3.781  -9.122 -21.701  1.00 65.41           H
ATOM   3813  HN  ALA A 252      -2.261 -11.854 -23.321  1.00 65.41           H
ATOM   3814  N   LEU A 253      -3.216 -12.447 -20.371  1.00 70.11           N
ATOM   3815  CA  LEU A 253      -3.657 -13.148 -19.177  1.00 70.11           C
ATOM   3816  C   LEU A 253      -2.474 -13.315 -18.222  1.00 70.11           C
ATOM   3817  O   LEU A 253      -2.577 -12.997 -17.038  1.00 70.11           O
ATOM   3818  HA  LEU A 253      -4.408 -12.525 -18.691  1.00 70.11           H
ATOM   3819  CB  LEU A 253      -4.337 -14.467 -19.550  1.00 70.11           C
ATOM   3820 1HB  LEU A 253      -4.988 -14.288 -20.405  1.00 70.11           H
ATOM   3821 2HB  LEU A 253      -3.569 -15.169 -19.876  1.00 70.11           H
ATOM   3822  CG  LEU A 253      -5.161 -15.133 -18.447  1.00 70.11           C
ATOM   3823  HG  LEU A 253      -4.604 -15.060 -17.513  1.00 70.11           H
ATOM   3824  CD1 LEU A 253      -6.489 -14.402 -18.238  1.00 70.11           C
ATOM   3825 1HD1 LEU A 253      -6.294 -13.368 -17.953  1.00 70.11           H
ATOM   3826 2HD1 LEU A 253      -7.064 -14.421 -19.164  1.00 70.11           H
ATOM   3827 3HD1 LEU A 253      -7.055 -14.896 -17.448  1.00 70.11           H
ATOM   3828  CD2 LEU A 253      -5.365 -16.621 -18.737  1.00 70.11           C
ATOM   3829 1HD2 LEU A 253      -5.891 -16.738 -19.685  1.00 70.11           H
ATOM   3830 2HD2 LEU A 253      -4.396 -17.116 -18.796  1.00 70.11           H
ATOM   3831 3HD2 LEU A 253      -5.955 -17.070 -17.937  1.00 70.11           H
ATOM   3832  HN  LEU A 253      -3.349 -12.946 -21.227  1.00 70.11           H
ATOM   3833  N   LYS A 254      -1.376 -13.813 -18.772  1.00 73.41           N
ATOM   3834  CA  LYS A 254      -0.206 -14.117 -17.966  1.00 73.41           C
ATOM   3835  C   LYS A 254       0.192 -12.876 -17.164  1.00 73.41           C
ATOM   3836  O   LYS A 254       0.417 -12.959 -15.957  1.00 73.41           O
ATOM   3837  HA  LYS A 254      -0.487 -14.904 -17.266  1.00 73.41           H
ATOM   3838  CB  LYS A 254       0.919 -14.671 -18.842  1.00 73.41           C
ATOM   3839 1HB  LYS A 254       0.550 -15.514 -19.426  1.00 73.41           H
ATOM   3840 2HB  LYS A 254       1.241 -13.908 -19.552  1.00 73.41           H
ATOM   3841  CG  LYS A 254       2.109 -15.116 -17.989  1.00 73.41           C
ATOM   3842 1HG  LYS A 254       2.533 -14.255 -17.472  1.00 73.41           H
ATOM   3843 2HG  LYS A 254       1.771 -15.814 -17.223  1.00 73.41           H
ATOM   3844  CD  LYS A 254       3.184 -15.779 -18.852  1.00 73.41           C
ATOM   3845 1HD  LYS A 254       2.759 -16.637 -19.374  1.00 73.41           H
ATOM   3846 2HD  LYS A 254       3.526 -15.080 -19.616  1.00 73.41           H
ATOM   3847  CE  LYS A 254       4.371 -16.231 -17.999  1.00 73.41           C
ATOM   3848 1HE  LYS A 254       4.858 -15.363 -17.555  1.00 73.41           H
ATOM   3849 2HE  LYS A 254       4.019 -16.854 -17.177  1.00 73.41           H
ATOM   3850  NZ  LYS A 254       5.343 -16.986 -18.821  1.00 73.41           N
ATOM   3851 1HZ  LYS A 254       6.129 -17.265 -18.244  1.00 73.41           H
ATOM   3852 2HZ  LYS A 254       4.894 -17.811 -19.203  1.00 73.41           H
ATOM   3853 3HZ  LYS A 254       5.673 -16.399 -19.579  1.00 73.41           H
ATOM   3854  HN  LYS A 254      -1.278 -14.007 -19.748  1.00 73.41           H
ATOM   3855  N   VAL A 255       0.267 -11.756 -17.867  1.00 72.50           N
ATOM   3856  CA  VAL A 255       0.711 -10.516 -17.253  1.00 72.50           C
ATOM   3857  C   VAL A 255      -0.171 -10.208 -16.040  1.00 72.50           C
ATOM   3858  O   VAL A 255       0.334  -9.860 -14.974  1.00 72.50           O
ATOM   3859  HA  VAL A 255       1.735 -10.665 -16.913  1.00 72.50           H
ATOM   3860  CB  VAL A 255       0.715  -9.391 -18.290  1.00 72.50           C
ATOM   3861  HB  VAL A 255      -0.316  -9.213 -18.596  1.00 72.50           H
ATOM   3862  CG1 VAL A 255       1.256  -8.092 -17.688  1.00 72.50           C
ATOM   3863 1HG1 VAL A 255       0.628  -7.792 -16.848  1.00 72.50           H
ATOM   3864 2HG1 VAL A 255       2.277  -8.251 -17.340  1.00 72.50           H
ATOM   3865 3HG1 VAL A 255       1.248  -7.309 -18.446  1.00 72.50           H
ATOM   3866  CG2 VAL A 255       1.512  -9.793 -19.532  1.00 72.50           C
ATOM   3867 1HG2 VAL A 255       2.541 -10.010 -19.249  1.00 72.50           H
ATOM   3868 2HG2 VAL A 255       1.063 -10.680 -19.980  1.00 72.50           H
ATOM   3869 3HG2 VAL A 255       1.498  -8.975 -20.253  1.00 72.50           H
ATOM   3870  HN  VAL A 255       0.032 -11.687 -18.836  1.00 72.50           H
ATOM   3871  N   THR A 256      -1.472 -10.348 -16.245  1.00 71.93           N
ATOM   3872  CA  THR A 256      -2.437  -9.905 -15.252  1.00 71.93           C
ATOM   3873  C   THR A 256      -2.381 -10.805 -14.016  1.00 71.93           C
ATOM   3874  O   THR A 256      -2.380 -10.315 -12.887  1.00 71.93           O
ATOM   3875  HA  THR A 256      -2.163  -8.901 -14.930  1.00 71.93           H
ATOM   3876  CB  THR A 256      -3.815  -9.870 -15.916  1.00 71.93           C
ATOM   3877  HB  THR A 256      -4.224 -10.875 -16.019  1.00 71.93           H
ATOM   3878  OG1 THR A 256      -3.596  -9.167 -17.136  1.00 71.93           O
ATOM   3879  HG1 THR A 256      -3.587  -9.809 -17.903  1.00 71.93           H
ATOM   3880  CG2 THR A 256      -4.810  -8.991 -15.154  1.00 71.93           C
ATOM   3881 1HG2 THR A 256      -4.432  -7.970 -15.110  1.00 71.93           H
ATOM   3882 2HG2 THR A 256      -4.934  -9.377 -14.142  1.00 71.93           H
ATOM   3883 3HG2 THR A 256      -5.771  -9.001 -15.668  1.00 71.93           H
ATOM   3884  HN  THR A 256      -1.869 -10.754 -17.068  1.00 71.93           H
ATOM   3885  N   ILE A 257      -2.335 -12.104 -14.270  1.00 75.72           N
ATOM   3886  CA  ILE A 257      -2.287 -13.077 -13.192  1.00 75.72           C
ATOM   3887  C   ILE A 257      -1.067 -12.796 -12.312  1.00 75.72           C
ATOM   3888  O   ILE A 257      -1.170 -12.787 -11.086  1.00 75.72           O
ATOM   3889  HA  ILE A 257      -3.186 -12.941 -12.589  1.00 75.72           H
ATOM   3890  CB  ILE A 257      -2.328 -14.500 -13.751  1.00 75.72           C
ATOM   3891  HB  ILE A 257      -1.590 -14.574 -14.550  1.00 75.72           H
ATOM   3892  CG1 ILE A 257      -3.694 -14.808 -14.368  1.00 75.72           C
ATOM   3893 1HG1 ILE A 257      -4.457 -14.804 -13.590  1.00 75.72           H
ATOM   3894 2HG1 ILE A 257      -3.960 -14.027 -15.080  1.00 75.72           H
ATOM   3895  CG2 ILE A 257      -1.939 -15.521 -12.681  1.00 75.72           C
ATOM   3896 1HG2 ILE A 257      -0.928 -15.313 -12.330  1.00 75.72           H
ATOM   3897 2HG2 ILE A 257      -2.635 -15.455 -11.845  1.00 75.72           H
ATOM   3898 3HG2 ILE A 257      -1.976 -16.525 -13.105  1.00 75.72           H
ATOM   3899  CD1 ILE A 257      -3.683 -16.166 -15.073  1.00 75.72           C
ATOM   3900 1HD1 ILE A 257      -2.936 -16.158 -15.866  1.00 75.72           H
ATOM   3901 2HD1 ILE A 257      -3.441 -16.947 -14.353  1.00 75.72           H
ATOM   3902 3HD1 ILE A 257      -4.666 -16.360 -15.502  1.00 75.72           H
ATOM   3903  HN  ILE A 257      -2.331 -12.494 -15.191  1.00 75.72           H
ATOM   3904  N   THR A 258       0.060 -12.575 -12.972  1.00 80.29           N
ATOM   3905  CA  THR A 258       1.316 -12.385 -12.266  1.00 80.29           C
ATOM   3906  C   THR A 258       1.206 -11.212 -11.289  1.00 80.29           C
ATOM   3907  O   THR A 258       1.653 -11.307 -10.147  1.00 80.29           O
ATOM   3908  HA  THR A 258       1.515 -13.277 -11.673  1.00 80.29           H
ATOM   3909  CB  THR A 258       2.422 -12.206 -13.308  1.00 80.29           C
ATOM   3910  HB  THR A 258       2.253 -11.310 -13.905  1.00 80.29           H
ATOM   3911  OG1 THR A 258       2.420 -13.435 -14.030  1.00 80.29           O
ATOM   3912  HG1 THR A 258       1.773 -13.384 -14.791  1.00 80.29           H
ATOM   3913  CG2 THR A 258       3.815 -12.146 -12.678  1.00 80.29           C
ATOM   3914 1HG2 THR A 258       4.010 -13.072 -12.137  1.00 80.29           H
ATOM   3915 2HG2 THR A 258       3.865 -11.304 -11.988  1.00 80.29           H
ATOM   3916 3HG2 THR A 258       4.562 -12.019 -13.462  1.00 80.29           H
ATOM   3917  HN  THR A 258       0.124 -12.525 -13.969  1.00 80.29           H
ATOM   3918  N   VAL A 259       0.609 -10.133 -11.775  1.00 75.02           N
ATOM   3919  CA  VAL A 259       0.478  -8.927 -10.975  1.00 75.02           C
ATOM   3920  C   VAL A 259      -0.389  -9.223  -9.750  1.00 75.02           C
ATOM   3921  O   VAL A 259      -0.067  -8.800  -8.641  1.00 75.02           O
ATOM   3922  HA  VAL A 259       1.476  -8.645 -10.639  1.00 75.02           H
ATOM   3923  CB  VAL A 259      -0.071  -7.786 -11.835  1.00 75.02           C
ATOM   3924  HB  VAL A 259      -0.986  -8.137 -12.313  1.00 75.02           H
ATOM   3925  CG1 VAL A 259      -0.427  -6.573 -10.974  1.00 75.02           C
ATOM   3926 1HG1 VAL A 259      -1.184  -6.856 -10.243  1.00 75.02           H
ATOM   3927 2HG1 VAL A 259       0.465  -6.221 -10.455  1.00 75.02           H
ATOM   3928 3HG1 VAL A 259      -0.815  -5.777 -11.610  1.00 75.02           H
ATOM   3929  CG2 VAL A 259       0.919  -7.405 -12.938  1.00 75.02           C
ATOM   3930 1HG2 VAL A 259       1.857  -7.082 -12.488  1.00 75.02           H
ATOM   3931 2HG2 VAL A 259       1.100  -8.269 -13.577  1.00 75.02           H
ATOM   3932 3HG2 VAL A 259       0.503  -6.593 -13.534  1.00 75.02           H
ATOM   3933  HN  VAL A 259       0.219 -10.075 -12.694  1.00 75.02           H
ATOM   3934  N   LEU A 260      -1.471  -9.948  -9.992  1.00 75.59           N
ATOM   3935  CA  LEU A 260      -2.387 -10.306  -8.922  1.00 75.59           C
ATOM   3936  C   LEU A 260      -1.629 -11.092  -7.851  1.00 75.59           C
ATOM   3937  O   LEU A 260      -1.698 -10.762  -6.668  1.00 75.59           O
ATOM   3938  HA  LEU A 260      -2.749  -9.379  -8.478  1.00 75.59           H
ATOM   3939  CB  LEU A 260      -3.603 -11.046  -9.483  1.00 75.59           C
ATOM   3940 1HB  LEU A 260      -4.079 -10.408 -10.228  1.00 75.59           H
ATOM   3941 2HB  LEU A 260      -3.253 -11.937 -10.003  1.00 75.59           H
ATOM   3942  CG  LEU A 260      -4.661 -11.468  -8.462  1.00 75.59           C
ATOM   3943  HG  LEU A 260      -4.184 -12.111  -7.722  1.00 75.59           H
ATOM   3944  CD1 LEU A 260      -5.217 -10.254  -7.714  1.00 75.59           C
ATOM   3945 1HD1 LEU A 260      -4.406  -9.748  -7.190  1.00 75.59           H
ATOM   3946 2HD1 LEU A 260      -5.673  -9.566  -8.427  1.00 75.59           H
ATOM   3947 3HD1 LEU A 260      -5.967 -10.582  -6.995  1.00 75.59           H
ATOM   3948  CD2 LEU A 260      -5.768 -12.288  -9.126  1.00 75.59           C
ATOM   3949 1HD2 LEU A 260      -6.249 -11.690  -9.900  1.00 75.59           H
ATOM   3950 2HD2 LEU A 260      -5.338 -13.184  -9.574  1.00 75.59           H
ATOM   3951 3HD2 LEU A 260      -6.507 -12.575  -8.378  1.00 75.59           H
ATOM   3952  HN  LEU A 260      -1.726 -10.287 -10.898  1.00 75.59           H
ATOM   3953  N   THR A 261      -0.923 -12.118  -8.303  1.00 83.31           N
ATOM   3954  CA  THR A 261      -0.303 -13.061  -7.388  1.00 83.31           C
ATOM   3955  C   THR A 261       0.701 -12.345  -6.483  1.00 83.31           C
ATOM   3956  O   THR A 261       0.770 -12.621  -5.286  1.00 83.31           O
ATOM   3957  HA  THR A 261      -1.078 -13.474  -6.743  1.00 83.31           H
ATOM   3958  CB  THR A 261       0.322 -14.184  -8.219  1.00 83.31           C
ATOM   3959  HB  THR A 261       1.127 -13.802  -8.847  1.00 83.31           H
ATOM   3960  OG1 THR A 261      -0.782 -14.757  -8.914  1.00 83.31           O
ATOM   3961  HG1 THR A 261      -0.931 -14.273  -9.776  1.00 83.31           H
ATOM   3962  CG2 THR A 261       0.851 -15.329  -7.352  1.00 83.31           C
ATOM   3963 1HG2 THR A 261       0.031 -15.755  -6.774  1.00 83.31           H
ATOM   3964 2HG2 THR A 261       1.614 -14.948  -6.674  1.00 83.31           H
ATOM   3965 3HG2 THR A 261       1.284 -16.099  -7.991  1.00 83.31           H
ATOM   3966  HN  THR A 261      -0.772 -12.309  -9.273  1.00 83.31           H
ATOM   3967  N   VAL A 262       1.454 -11.438  -7.088  1.00 83.85           N
ATOM   3968  CA  VAL A 262       2.485 -10.716  -6.363  1.00 83.85           C
ATOM   3969  C   VAL A 262       1.833  -9.854  -5.281  1.00 83.85           C
ATOM   3970  O   VAL A 262       2.318  -9.796  -4.152  1.00 83.85           O
ATOM   3971  HA  VAL A 262       3.128 -11.455  -5.883  1.00 83.85           H
ATOM   3972  CB  VAL A 262       3.341  -9.906  -7.338  1.00 83.85           C
ATOM   3973  HB  VAL A 262       2.672  -9.297  -7.945  1.00 83.85           H
ATOM   3974  CG1 VAL A 262       4.284  -8.963  -6.588  1.00 83.85           C
ATOM   3975 1HG1 VAL A 262       3.699  -8.273  -5.980  1.00 83.85           H
ATOM   3976 2HG1 VAL A 262       4.944  -9.546  -5.944  1.00 83.85           H
ATOM   3977 3HG1 VAL A 262       4.881  -8.400  -7.305  1.00 83.85           H
ATOM   3978  CG2 VAL A 262       4.121 -10.827  -8.279  1.00 83.85           C
ATOM   3979 1HG2 VAL A 262       4.775 -11.474  -7.695  1.00 83.85           H
ATOM   3980 2HG2 VAL A 262       3.423 -11.438  -8.851  1.00 83.85           H
ATOM   3981 3HG2 VAL A 262       4.721 -10.225  -8.962  1.00 83.85           H
ATOM   3982  HN  VAL A 262       1.368 -11.195  -8.055  1.00 83.85           H
ATOM   3983  N   PHE A 263       0.743  -9.204  -5.664  1.00 78.69           N
ATOM   3984  CA  PHE A 263       0.026  -8.339  -4.743  1.00 78.69           C
ATOM   3985  C   PHE A 263      -0.516  -9.133  -3.553  1.00 78.69           C
ATOM   3986  O   PHE A 263      -0.286  -8.767  -2.402  1.00 78.69           O
ATOM   3987  HA  PHE A 263       0.733  -7.590  -4.386  1.00 78.69           H
ATOM   3988  CB  PHE A 263      -1.149  -7.738  -5.518  1.00 78.69           C
ATOM   3989 1HB  PHE A 263      -0.766  -7.230  -6.403  1.00 78.69           H
ATOM   3990 2HB  PHE A 263      -1.791  -8.546  -5.868  1.00 78.69           H
ATOM   3991  CG  PHE A 263      -1.991  -6.752  -4.705  1.00 78.69           C
ATOM   3992  CD1 PHE A 263      -3.017  -7.207  -3.937  1.00 78.69           C
ATOM   3993  HD1 PHE A 263      -3.240  -8.273  -3.900  1.00 78.69           H
ATOM   3994  CD2 PHE A 263      -1.713  -5.422  -4.752  1.00 78.69           C
ATOM   3995  HD2 PHE A 263      -0.891  -5.058  -5.367  1.00 78.69           H
ATOM   3996  CE1 PHE A 263      -3.799  -6.291  -3.183  1.00 78.69           C
ATOM   3997  HE1 PHE A 263      -4.621  -6.656  -2.568  1.00 78.69           H
ATOM   3998  CE2 PHE A 263      -2.495  -4.507  -3.998  1.00 78.69           C
ATOM   3999  HE2 PHE A 263      -2.272  -3.440  -4.035  1.00 78.69           H
ATOM   4000  CZ  PHE A 263      -3.521  -4.961  -3.229  1.00 78.69           C
ATOM   4001  HZ  PHE A 263      -4.121  -4.259  -2.651  1.00 78.69           H
ATOM   4002  HN  PHE A 263       0.351  -9.262  -6.582  1.00 78.69           H
ATOM   4003  N   VAL A 264      -1.225 -10.206  -3.872  1.00 82.30           N
ATOM   4004  CA  VAL A 264      -1.905 -10.984  -2.851  1.00 82.30           C
ATOM   4005  C   VAL A 264      -0.875 -11.528  -1.859  1.00 82.30           C
ATOM   4006  O   VAL A 264      -1.067 -11.437  -0.648  1.00 82.30           O
ATOM   4007  HA  VAL A 264      -2.582 -10.313  -2.322  1.00 82.30           H
ATOM   4008  CB  VAL A 264      -2.745 -12.084  -3.504  1.00 82.30           C
ATOM   4009  HB  VAL A 264      -2.098 -12.641  -4.182  1.00 82.30           H
ATOM   4010  CG1 VAL A 264      -3.279 -13.062  -2.455  1.00 82.30           C
ATOM   4011 1HG1 VAL A 264      -2.443 -13.525  -1.931  1.00 82.30           H
ATOM   4012 2HG1 VAL A 264      -3.903 -12.523  -1.741  1.00 82.30           H
ATOM   4013 3HG1 VAL A 264      -3.872 -13.833  -2.946  1.00 82.30           H
ATOM   4014  CG2 VAL A 264      -3.886 -11.486  -4.329  1.00 82.30           C
ATOM   4015 1HG2 VAL A 264      -4.531 -10.894  -3.680  1.00 82.30           H
ATOM   4016 2HG2 VAL A 264      -3.475 -10.850  -5.112  1.00 82.30           H
ATOM   4017 3HG2 VAL A 264      -4.467 -12.290  -4.782  1.00 82.30           H
ATOM   4018  HN  VAL A 264      -1.338 -10.544  -4.807  1.00 82.30           H
ATOM   4019  N   LEU A 265       0.195 -12.080  -2.410  1.00 88.28           N
ATOM   4020  CA  LEU A 265       1.184 -12.770  -1.599  1.00 88.28           C
ATOM   4021  C   LEU A 265       1.881 -11.761  -0.685  1.00 88.28           C
ATOM   4022  O   LEU A 265       2.319 -12.109   0.411  1.00 88.28           O
ATOM   4023  HA  LEU A 265       0.651 -13.489  -0.976  1.00 88.28           H
ATOM   4024  CB  LEU A 265       2.145 -13.564  -2.485  1.00 88.28           C
ATOM   4025 1HB  LEU A 265       2.530 -12.898  -3.258  1.00 88.28           H
ATOM   4026 2HB  LEU A 265       2.997 -13.872  -1.878  1.00 88.28           H
ATOM   4027  CG  LEU A 265       1.562 -14.805  -3.164  1.00 88.28           C
ATOM   4028  HG  LEU A 265       0.714 -14.494  -3.774  1.00 88.28           H
ATOM   4029  CD1 LEU A 265       2.585 -15.447  -4.104  1.00 88.28           C
ATOM   4030 1HD1 LEU A 265       2.871 -14.730  -4.873  1.00 88.28           H
ATOM   4031 2HD1 LEU A 265       3.467 -15.742  -3.535  1.00 88.28           H
ATOM   4032 3HD1 LEU A 265       2.144 -16.327  -4.573  1.00 88.28           H
ATOM   4033  CD2 LEU A 265       1.033 -15.799  -2.128  1.00 88.28           C
ATOM   4034 1HD2 LEU A 265       1.847 -16.109  -1.473  1.00 88.28           H
ATOM   4035 2HD2 LEU A 265       0.251 -15.325  -1.536  1.00 88.28           H
ATOM   4036 3HD2 LEU A 265       0.624 -16.672  -2.637  1.00 88.28           H
ATOM   4037  HN  LEU A 265       0.392 -12.063  -3.391  1.00 88.28           H
ATOM   4038  N   SER A 266       1.962 -10.530  -1.168  1.00 88.45           N
ATOM   4039  CA  SER A 266       2.681  -9.490  -0.453  1.00 88.45           C
ATOM   4040  C   SER A 266       1.782  -8.875   0.622  1.00 88.45           C
ATOM   4041  O   SER A 266       2.239  -8.580   1.725  1.00 88.45           O
ATOM   4042  HA  SER A 266       3.534  -9.992   0.004  1.00 88.45           H
ATOM   4043  CB  SER A 266       3.181  -8.406  -1.410  1.00 88.45           C
ATOM   4044 1HB  SER A 266       3.695  -7.631  -0.844  1.00 88.45           H
ATOM   4045 2HB  SER A 266       3.910  -8.837  -2.096  1.00 88.45           H
ATOM   4046  OG  SER A 266       2.116  -7.821  -2.156  1.00 88.45           O
ATOM   4047  HG  SER A 266       1.959  -8.343  -2.995  1.00 88.45           H
ATOM   4048  HN  SER A 266       1.547 -10.240  -2.031  1.00 88.45           H
ATOM   4049  N   GLN A 267       0.519  -8.700   0.261  1.00 86.49           N
ATOM   4050  CA  GLN A 267      -0.386  -7.899   1.068  1.00 86.49           C
ATOM   4051  C   GLN A 267      -1.138  -8.786   2.062  1.00 86.49           C
ATOM   4052  O   GLN A 267      -1.463  -8.351   3.166  1.00 86.49           O
ATOM   4053  HA  GLN A 267       0.251  -7.197   1.607  1.00 86.49           H
ATOM   4054  CB  GLN A 267      -1.360  -7.115   0.186  1.00 86.49           C
ATOM   4055 1HB  GLN A 267      -1.949  -7.808  -0.415  1.00 86.49           H
ATOM   4056 2HB  GLN A 267      -2.059  -6.562   0.812  1.00 86.49           H
ATOM   4057  CG  GLN A 267      -0.611  -6.147  -0.732  1.00 86.49           C
ATOM   4058 1HG  GLN A 267       0.044  -6.706  -1.400  1.00 86.49           H
ATOM   4059 2HG  GLN A 267      -1.323  -5.609  -1.358  1.00 86.49           H
ATOM   4060  CD  GLN A 267       0.215  -5.149   0.082  1.00 86.49           C
ATOM   4061  OE1 GLN A 267      -0.238  -4.581   1.062  1.00 86.49           O
ATOM   4062  NE2 GLN A 267       1.451  -4.967  -0.377  1.00 86.49           N
ATOM   4063 1HE2 GLN A 267       1.761  -5.465  -1.186  1.00 86.49           H
ATOM   4064 2HE2 GLN A 267       2.069  -4.333   0.088  1.00 86.49           H
ATOM   4065  HN  GLN A 267       0.113  -9.094  -0.563  1.00 86.49           H
ATOM   4066  N   PHE A 268      -1.394 -10.014   1.634  1.00 88.25           N
ATOM   4067  CA  PHE A 268      -2.264 -10.902   2.386  1.00 88.25           C
ATOM   4068  C   PHE A 268      -1.732 -11.120   3.804  1.00 88.25           C
ATOM   4069  O   PHE A 268      -2.458 -10.931   4.779  1.00 88.25           O
ATOM   4070  HA  PHE A 268      -3.244 -10.428   2.437  1.00 88.25           H
ATOM   4071  CB  PHE A 268      -2.280 -12.243   1.649  1.00 88.25           C
ATOM   4072 1HB  PHE A 268      -2.643 -12.083   0.634  1.00 88.25           H
ATOM   4073 2HB  PHE A 268      -1.258 -12.613   1.567  1.00 88.25           H
ATOM   4074  CG  PHE A 268      -3.142 -13.313   2.321  1.00 88.25           C
ATOM   4075  CD1 PHE A 268      -2.562 -14.257   3.109  1.00 88.25           C
ATOM   4076  HD1 PHE A 268      -1.483 -14.252   3.262  1.00 88.25           H
ATOM   4077  CD2 PHE A 268      -4.489 -13.319   2.131  1.00 88.25           C
ATOM   4078  HD2 PHE A 268      -4.953 -12.562   1.499  1.00 88.25           H
ATOM   4079  CE1 PHE A 268      -3.362 -15.250   3.733  1.00 88.25           C
ATOM   4080  HE1 PHE A 268      -2.897 -16.007   4.365  1.00 88.25           H
ATOM   4081  CE2 PHE A 268      -5.289 -14.312   2.755  1.00 88.25           C
ATOM   4082  HE2 PHE A 268      -6.368 -14.318   2.602  1.00 88.25           H
ATOM   4083  CZ  PHE A 268      -4.709 -15.257   3.543  1.00 88.25           C
ATOM   4084  HZ  PHE A 268      -5.323 -16.019   4.022  1.00 88.25           H
ATOM   4085  HN  PHE A 268      -1.019 -10.402   0.792  1.00 88.25           H
ATOM   4086  N   PRO A 269      -0.460 -11.518   3.945  1.00 93.16           N
ATOM   4087  CA  PRO A 269       0.080 -11.869   5.261  1.00 93.16           C
ATOM   4088  C   PRO A 269      -0.140 -10.768   6.286  1.00 93.16           C
ATOM   4089  O   PRO A 269      -0.539 -11.039   7.417  1.00 93.16           O
ATOM   4090  HA  PRO A 269      -0.442 -12.738   5.660  1.00 93.16           H
ATOM   4091  CB  PRO A 269       1.567 -12.105   4.991  1.00 93.16           C
ATOM   4092 1HB  PRO A 269       2.151 -11.197   5.139  1.00 93.16           H
ATOM   4093 2HB  PRO A 269       1.981 -12.861   5.658  1.00 93.16           H
ATOM   4094  CG  PRO A 269       1.594 -12.561   3.537  1.00 93.16           C
ATOM   4095 1HG  PRO A 269       2.580 -12.433   3.091  1.00 93.16           H
ATOM   4096 2HG  PRO A 269       1.349 -13.619   3.440  1.00 93.16           H
ATOM   4097  CD  PRO A 269       0.551 -11.671   2.882  1.00 93.16           C
ATOM   4098 1HD  PRO A 269       0.968 -10.709   2.586  1.00 93.16           H
ATOM   4099 2HD  PRO A 269       0.137 -12.126   1.983  1.00 93.16           H
ATOM   4100  N   TYR A 270       0.130  -9.543   5.858  1.00 91.55           N
ATOM   4101  CA  TYR A 270       0.041  -8.402   6.753  1.00 91.55           C
ATOM   4102  C   TYR A 270      -1.397  -8.189   7.229  1.00 91.55           C
ATOM   4103  O   TYR A 270      -1.633  -7.928   8.408  1.00 91.55           O
ATOM   4104  HA  TYR A 270       0.676  -8.601   7.617  1.00 91.55           H
ATOM   4105  CB  TYR A 270       0.479  -7.187   5.933  1.00 91.55           C
ATOM   4106 1HB  TYR A 270       1.534  -7.293   5.681  1.00 91.55           H
ATOM   4107 2HB  TYR A 270      -0.073  -7.178   4.993  1.00 91.55           H
ATOM   4108  CG  TYR A 270       0.271  -5.848   6.643  1.00 91.55           C
ATOM   4109  CD1 TYR A 270      -0.608  -4.920   6.123  1.00 91.55           C
ATOM   4110  HD1 TYR A 270      -1.154  -5.141   5.206  1.00 91.55           H
ATOM   4111  CD2 TYR A 270       0.963  -5.569   7.804  1.00 91.55           C
ATOM   4112  HD2 TYR A 270       1.657  -6.302   8.215  1.00 91.55           H
ATOM   4113  CE1 TYR A 270      -0.803  -3.660   6.792  1.00 91.55           C
ATOM   4114  HE1 TYR A 270      -1.495  -2.918   6.392  1.00 91.55           H
ATOM   4115  CE2 TYR A 270       0.767  -4.308   8.473  1.00 91.55           C
ATOM   4116  HE2 TYR A 270       1.307  -4.075   9.391  1.00 91.55           H
ATOM   4117  CZ  TYR A 270      -0.106  -3.416   7.934  1.00 91.55           C
ATOM   4118  OH  TYR A 270      -0.291  -2.226   8.565  1.00 91.55           O
ATOM   4119  HH  TYR A 270       0.252  -2.196   9.405  1.00 91.55           H
ATOM   4120  HN  TYR A 270       0.404  -9.325   4.922  1.00 91.55           H
ATOM   4121  N   ASN A 271      -2.322  -8.307   6.288  1.00 89.98           N
ATOM   4122  CA  ASN A 271      -3.723  -8.054   6.578  1.00 89.98           C
ATOM   4123  C   ASN A 271      -4.252  -9.146   7.510  1.00 89.98           C
ATOM   4124  O   ASN A 271      -5.184  -8.914   8.279  1.00 89.98           O
ATOM   4125  HA  ASN A 271      -3.746  -7.066   7.039  1.00 89.98           H
ATOM   4126  CB  ASN A 271      -4.563  -8.076   5.300  1.00 89.98           C
ATOM   4127 1HB  ASN A 271      -4.254  -8.910   4.671  1.00 89.98           H
ATOM   4128 2HB  ASN A 271      -5.611  -8.238   5.552  1.00 89.98           H
ATOM   4129  CG  ASN A 271      -4.417  -6.764   4.525  1.00 89.98           C
ATOM   4130  OD1 ASN A 271      -4.843  -5.706   4.958  1.00 89.98           O
ATOM   4131  ND2 ASN A 271      -3.792  -6.893   3.358  1.00 89.98           N
ATOM   4132 1HD2 ASN A 271      -3.467  -7.790   3.061  1.00 89.98           H
ATOM   4133 2HD2 ASN A 271      -3.647  -6.091   2.778  1.00 89.98           H
ATOM   4134  HN  ASN A 271      -2.127  -8.570   5.343  1.00 89.98           H
ATOM   4135  N   CYS A 272      -3.634 -10.314   7.411  1.00 92.95           N
ATOM   4136  CA  CYS A 272      -3.956 -11.410   8.309  1.00 92.95           C
ATOM   4137  C   CYS A 272      -3.666 -10.958   9.742  1.00 92.95           C
ATOM   4138  O   CYS A 272      -4.492 -11.142  10.634  1.00 92.95           O
ATOM   4139  HA  CYS A 272      -5.017 -11.621   8.177  1.00 92.95           H
ATOM   4140  CB  CYS A 272      -3.190 -12.683   7.946  1.00 92.95           C
ATOM   4141 1HB  CYS A 272      -2.126 -12.464   7.855  1.00 92.95           H
ATOM   4142 2HB  CYS A 272      -3.296 -13.421   8.741  1.00 92.95           H
ATOM   4143  SG  CYS A 272      -3.823 -13.367   6.371  1.00 92.95           S
ATOM   4144  HG  CYS A 272      -3.219 -12.482   5.583  1.00 92.95           H
ATOM   4145  HN  CYS A 272      -2.926 -10.517   6.735  1.00 92.95           H
ATOM   4146  N   ILE A 273      -2.489 -10.376   9.918  1.00 93.10           N
ATOM   4147  CA  ILE A 273      -2.053  -9.954  11.238  1.00 93.10           C
ATOM   4148  C   ILE A 273      -2.920  -8.784  11.708  1.00 93.10           C
ATOM   4149  O   ILE A 273      -3.274  -8.701  12.883  1.00 93.10           O
ATOM   4150  HA  ILE A 273      -2.208 -10.792  11.917  1.00 93.10           H
ATOM   4151  CB  ILE A 273      -0.554  -9.646  11.234  1.00 93.10           C
ATOM   4152  HB  ILE A 273      -0.365  -8.881  10.481  1.00 93.10           H
ATOM   4153  CG1 ILE A 273       0.258 -10.881  10.839  1.00 93.10           C
ATOM   4154 1HG1 ILE A 273      -0.041 -11.214   9.845  1.00 93.10           H
ATOM   4155 2HG1 ILE A 273       1.316 -10.622  10.783  1.00 93.10           H
ATOM   4156  CG2 ILE A 273      -0.108  -9.074  12.581  1.00 93.10           C
ATOM   4157 1HG2 ILE A 273      -0.654  -8.152  12.783  1.00 93.10           H
ATOM   4158 2HG2 ILE A 273      -0.314  -9.798  13.370  1.00 93.10           H
ATOM   4159 3HG2 ILE A 273       0.961  -8.864  12.551  1.00 93.10           H
ATOM   4160  CD1 ILE A 273       0.058 -12.015  11.846  1.00 93.10           C
ATOM   4161 1HD1 ILE A 273       0.381 -11.685  12.833  1.00 93.10           H
ATOM   4162 2HD1 ILE A 273      -0.997 -12.287  11.881  1.00 93.10           H
ATOM   4163 3HD1 ILE A 273       0.646 -12.880  11.540  1.00 93.10           H
ATOM   4164  HN  ILE A 273      -1.840 -10.191   9.180  1.00 93.10           H
ATOM   4165  N   LEU A 274      -3.237  -7.908  10.765  1.00 91.59           N
ATOM   4166  CA  LEU A 274      -4.092  -6.771  11.057  1.00 91.59           C
ATOM   4167  C   LEU A 274      -5.433  -7.272  11.599  1.00 91.59           C
ATOM   4168  O   LEU A 274      -6.000  -6.673  12.511  1.00 91.59           O
ATOM   4169  HA  LEU A 274      -3.603  -6.185  11.835  1.00 91.59           H
ATOM   4170  CB  LEU A 274      -4.224  -5.870   9.828  1.00 91.59           C
ATOM   4171 1HB  LEU A 274      -4.235  -6.500   8.939  1.00 91.59           H
ATOM   4172 2HB  LEU A 274      -5.189  -5.366   9.873  1.00 91.59           H
ATOM   4173  CG  LEU A 274      -3.134  -4.810   9.653  1.00 91.59           C
ATOM   4174  HG  LEU A 274      -2.170  -5.315   9.610  1.00 91.59           H
ATOM   4175  CD1 LEU A 274      -3.309  -4.056   8.334  1.00 91.59           C
ATOM   4176 1HD1 LEU A 274      -3.249  -4.759   7.503  1.00 91.59           H
ATOM   4177 2HD1 LEU A 274      -4.281  -3.563   8.323  1.00 91.59           H
ATOM   4178 3HD1 LEU A 274      -2.522  -3.309   8.235  1.00 91.59           H
ATOM   4179  CD2 LEU A 274      -3.094  -3.862  10.854  1.00 91.59           C
ATOM   4180 1HD2 LEU A 274      -4.057  -3.360  10.953  1.00 91.59           H
ATOM   4181 2HD2 LEU A 274      -2.886  -4.432  11.760  1.00 91.59           H
ATOM   4182 3HD2 LEU A 274      -2.311  -3.119  10.704  1.00 91.59           H
ATOM   4183  HN  LEU A 274      -2.921  -7.967   9.818  1.00 91.59           H
ATOM   4184  N   LEU A 275      -5.899  -8.365  11.014  1.00 93.53           N
ATOM   4185  CA  LEU A 275      -7.158  -8.959  11.432  1.00 93.53           C
ATOM   4186  C   LEU A 275      -7.050  -9.394  12.895  1.00 93.53           C
ATOM   4187  O   LEU A 275      -7.943  -9.120  13.695  1.00 93.53           O
ATOM   4188  HA  LEU A 275      -7.924  -8.187  11.357  1.00 93.53           H
ATOM   4189  CB  LEU A 275      -7.560 -10.089  10.482  1.00 93.53           C
ATOM   4190 1HB  LEU A 275      -7.662  -9.674   9.479  1.00 93.53           H
ATOM   4191 2HB  LEU A 275      -6.746 -10.813  10.446  1.00 93.53           H
ATOM   4192  CG  LEU A 275      -8.851 -10.831  10.831  1.00 93.53           C
ATOM   4193  HG  LEU A 275      -8.773 -11.189  11.857  1.00 93.53           H
ATOM   4194  CD1 LEU A 275     -10.057  -9.891  10.771  1.00 93.53           C
ATOM   4195 1HD1 LEU A 275      -9.919  -9.077  11.482  1.00 93.53           H
ATOM   4196 2HD1 LEU A 275     -10.150  -9.482   9.765  1.00 93.53           H
ATOM   4197 3HD1 LEU A 275     -10.962 -10.444  11.023  1.00 93.53           H
ATOM   4198  CD2 LEU A 275      -9.037 -12.058   9.937  1.00 93.53           C
ATOM   4199 1HD2 LEU A 275      -9.085 -11.745   8.894  1.00 93.53           H
ATOM   4200 2HD2 LEU A 275      -8.196 -12.738  10.073  1.00 93.53           H
ATOM   4201 3HD2 LEU A 275      -9.962 -12.567  10.206  1.00 93.53           H
ATOM   4202  HN  LEU A 275      -5.434  -8.843  10.269  1.00 93.53           H
ATOM   4203  N   VAL A 276      -5.949 -10.066  13.200  1.00 94.03           N
ATOM   4204  CA  VAL A 276      -5.719 -10.552  14.549  1.00 94.03           C
ATOM   4205  C   VAL A 276      -5.732  -9.370  15.521  1.00 94.03           C
ATOM   4206  O   VAL A 276      -6.384  -9.426  16.563  1.00 94.03           O
ATOM   4207  HA  VAL A 276      -6.539 -11.223  14.802  1.00 94.03           H
ATOM   4208  CB  VAL A 276      -4.417 -11.354  14.601  1.00 94.03           C
ATOM   4209  HB  VAL A 276      -3.619 -10.725  14.205  1.00 94.03           H
ATOM   4210  CG1 VAL A 276      -4.055 -11.719  16.042  1.00 94.03           C
ATOM   4211 1HG1 VAL A 276      -3.927 -10.807  16.627  1.00 94.03           H
ATOM   4212 2HG1 VAL A 276      -4.853 -12.320  16.476  1.00 94.03           H
ATOM   4213 3HG1 VAL A 276      -3.125 -12.288  16.050  1.00 94.03           H
ATOM   4214  CG2 VAL A 276      -4.508 -12.605  13.725  1.00 94.03           C
ATOM   4215 1HG2 VAL A 276      -5.323 -13.237  14.079  1.00 94.03           H
ATOM   4216 2HG2 VAL A 276      -4.697 -12.312  12.692  1.00 94.03           H
ATOM   4217 3HG2 VAL A 276      -3.570 -13.156  13.780  1.00 94.03           H
ATOM   4218  HN  VAL A 276      -5.225 -10.278  12.544  1.00 94.03           H
ATOM   4219  N   GLN A 277      -5.004  -8.328  15.146  1.00 92.51           N
ATOM   4220  CA  GLN A 277      -4.903  -7.145  15.984  1.00 92.51           C
ATOM   4221  C   GLN A 277      -6.286  -6.525  16.195  1.00 92.51           C
ATOM   4222  O   GLN A 277      -6.561  -5.957  17.251  1.00 92.51           O
ATOM   4223  HA  GLN A 277      -4.506  -7.497  16.936  1.00 92.51           H
ATOM   4224  CB  GLN A 277      -3.932  -6.128  15.381  1.00 92.51           C
ATOM   4225 1HB  GLN A 277      -4.149  -5.996  14.321  1.00 92.51           H
ATOM   4226 2HB  GLN A 277      -4.074  -5.158  15.858  1.00 92.51           H
ATOM   4227  CG  GLN A 277      -2.482  -6.582  15.558  1.00 92.51           C
ATOM   4228 1HG  GLN A 277      -2.270  -6.729  16.617  1.00 92.51           H
ATOM   4229 2HG  GLN A 277      -2.336  -7.544  15.067  1.00 92.51           H
ATOM   4230  CD  GLN A 277      -1.511  -5.554  14.976  1.00 92.51           C
ATOM   4231  OE1 GLN A 277      -1.853  -4.751  14.123  1.00 92.51           O
ATOM   4232  NE2 GLN A 277      -0.283  -5.623  15.482  1.00 92.51           N
ATOM   4233 1HE2 GLN A 277      -0.067  -6.306  16.180  1.00 92.51           H
ATOM   4234 2HE2 GLN A 277       0.425  -4.991  15.165  1.00 92.51           H
ATOM   4235  HN  GLN A 277      -4.490  -8.284  14.289  1.00 92.51           H
ATOM   4236  N   THR A 278      -7.120  -6.655  15.174  1.00 93.03           N
ATOM   4237  CA  THR A 278      -8.457  -6.089  15.223  1.00 93.03           C
ATOM   4238  C   THR A 278      -9.323  -6.852  16.228  1.00 93.03           C
ATOM   4239  O   THR A 278     -10.035  -6.245  17.026  1.00 93.03           O
ATOM   4240  HA  THR A 278      -8.383  -5.062  15.580  1.00 93.03           H
ATOM   4241  CB  THR A 278      -9.027  -6.097  13.803  1.00 93.03           C
ATOM   4242  HB  THR A 278      -9.171  -7.117  13.447  1.00 93.03           H
ATOM   4243  OG1 THR A 278      -8.104  -5.310  13.055  1.00 93.03           O
ATOM   4244  HG1 THR A 278      -7.433  -5.902  12.607  1.00 93.03           H
ATOM   4245  CG2 THR A 278     -10.345  -5.327  13.696  1.00 93.03           C
ATOM   4246 1HG2 THR A 278     -10.184  -4.290  13.988  1.00 93.03           H
ATOM   4247 2HG2 THR A 278     -11.084  -5.780  14.356  1.00 93.03           H
ATOM   4248 3HG2 THR A 278     -10.705  -5.364  12.668  1.00 93.03           H
ATOM   4249  HN  THR A 278      -6.896  -7.136  14.326  1.00 93.03           H
ATOM   4250  N   ILE A 279      -9.232  -8.172  16.157  1.00 94.50           N
ATOM   4251  CA  ILE A 279     -10.010  -9.024  17.041  1.00 94.50           C
ATOM   4252  C   ILE A 279      -9.586  -8.772  18.489  1.00 94.50           C
ATOM   4253  O   ILE A 279     -10.430  -8.663  19.377  1.00 94.50           O
ATOM   4254  HA  ILE A 279     -11.056  -8.739  16.933  1.00 94.50           H
ATOM   4255  CB  ILE A 279      -9.893 -10.488  16.612  1.00 94.50           C
ATOM   4256  HB  ILE A 279      -8.835 -10.738  16.532  1.00 94.50           H
ATOM   4257  CG1 ILE A 279     -10.514 -10.707  15.231  1.00 94.50           C
ATOM   4258 1HG1 ILE A 279     -11.601 -10.684  15.309  1.00 94.50           H
ATOM   4259 2HG1 ILE A 279     -10.225  -9.892  14.566  1.00 94.50           H
ATOM   4260  CG2 ILE A 279     -10.498 -11.418  17.666  1.00 94.50           C
ATOM   4261 1HG2 ILE A 279      -9.971 -11.288  18.611  1.00 94.50           H
ATOM   4262 2HG2 ILE A 279     -11.553 -11.176  17.801  1.00 94.50           H
ATOM   4263 3HG2 ILE A 279     -10.402 -12.453  17.336  1.00 94.50           H
ATOM   4264  CD1 ILE A 279     -10.067 -12.043  14.634  1.00 94.50           C
ATOM   4265 1HD1 ILE A 279      -8.982 -12.052  14.534  1.00 94.50           H
ATOM   4266 2HD1 ILE A 279     -10.379 -12.856  15.289  1.00 94.50           H
ATOM   4267 3HD1 ILE A 279     -10.523 -12.172  13.652  1.00 94.50           H
ATOM   4268  HN  ILE A 279      -8.643  -8.658  15.512  1.00 94.50           H
ATOM   4269  N   ASP A 280      -8.278  -8.686  18.682  1.00 93.61           N
ATOM   4270  CA  ASP A 280      -7.728  -8.523  20.017  1.00 93.61           C
ATOM   4271  C   ASP A 280      -8.097  -7.138  20.551  1.00 93.61           C
ATOM   4272  O   ASP A 280      -8.314  -6.968  21.750  1.00 93.61           O
ATOM   4273  HA  ASP A 280      -8.167  -9.328  20.608  1.00 93.61           H
ATOM   4274  CB  ASP A 280      -6.202  -8.633  20.002  1.00 93.61           C
ATOM   4275 1HB  ASP A 280      -5.904  -9.536  19.469  1.00 93.61           H
ATOM   4276 2HB  ASP A 280      -5.778  -7.788  19.458  1.00 93.61           H
ATOM   4277  CG  ASP A 280      -5.640  -8.665  21.424  1.00 93.61           C
ATOM   4278  OD1 ASP A 280      -6.141  -9.493  22.214  1.00 93.61           O
ATOM   4279  OD2 ASP A 280      -4.722  -7.859  21.690  1.00 93.61           O
ATOM   4280  HN  ASP A 280      -7.600  -8.725  17.948  1.00 93.61           H
ATOM   4281  N   ALA A 281      -8.156  -6.182  19.635  1.00 91.41           N
ATOM   4282  CA  ALA A 281      -8.533  -4.825  19.992  1.00 91.41           C
ATOM   4283  C   ALA A 281      -9.942  -4.832  20.588  1.00 91.41           C
ATOM   4284  O   ALA A 281     -10.289  -3.959  21.382  1.00 91.41           O
ATOM   4285  HA  ALA A 281      -7.830  -4.473  20.747  1.00 91.41           H
ATOM   4286  CB  ALA A 281      -8.425  -3.924  18.760  1.00 91.41           C
ATOM   4287 1HB  ALA A 281      -7.399  -3.931  18.394  1.00 91.41           H
ATOM   4288 2HB  ALA A 281      -9.092  -4.293  17.981  1.00 91.41           H
ATOM   4289 3HB  ALA A 281      -8.708  -2.906  19.028  1.00 91.41           H
ATOM   4290  HN  ALA A 281      -7.952  -6.323  18.666  1.00 91.41           H
ATOM   4291  N   TYR A 282     -10.717  -5.827  20.181  1.00 90.55           N
ATOM   4292  CA  TYR A 282     -12.084  -5.954  20.658  1.00 90.55           C
ATOM   4293  C   TYR A 282     -12.155  -6.878  21.876  1.00 90.55           C
ATOM   4294  O   TYR A 282     -12.770  -6.535  22.884  1.00 90.55           O
ATOM   4295  HA  TYR A 282     -12.434  -4.962  20.943  1.00 90.55           H
ATOM   4296  CB  TYR A 282     -12.875  -6.583  19.509  1.00 90.55           C
ATOM   4297 1HB  TYR A 282     -12.733  -5.980  18.612  1.00 90.55           H
ATOM   4298 2HB  TYR A 282     -12.465  -7.570  19.297  1.00 90.55           H
ATOM   4299  CG  TYR A 282     -14.374  -6.716  19.785  1.00 90.55           C
ATOM   4300  CD1 TYR A 282     -14.905  -7.943  20.129  1.00 90.55           C
ATOM   4301  HD1 TYR A 282     -14.257  -8.816  20.203  1.00 90.55           H
ATOM   4302  CD2 TYR A 282     -15.194  -5.610  19.691  1.00 90.55           C
ATOM   4303  HD2 TYR A 282     -14.774  -4.642  19.419  1.00 90.55           H
ATOM   4304  CE1 TYR A 282     -16.316  -8.068  20.389  1.00 90.55           C
ATOM   4305  HE1 TYR A 282     -16.749  -9.031  20.661  1.00 90.55           H
ATOM   4306  CE2 TYR A 282     -16.605  -5.736  19.951  1.00 90.55           C
ATOM   4307  HE2 TYR A 282     -17.264  -4.871  19.880  1.00 90.55           H
ATOM   4308  CZ  TYR A 282     -17.096  -6.959  20.287  1.00 90.55           C
ATOM   4309  OH  TYR A 282     -18.428  -7.078  20.533  1.00 90.55           O
ATOM   4310  HH  TYR A 282     -18.873  -6.186  20.448  1.00 90.55           H
ATOM   4311  HN  TYR A 282     -10.426  -6.536  19.539  1.00 90.55           H
ATOM   4312  N   ALA A 283     -11.519  -8.032  21.741  1.00 92.24           N
ATOM   4313  CA  ALA A 283     -11.734  -9.119  22.681  1.00 92.24           C
ATOM   4314  C   ALA A 283     -10.662  -9.064  23.772  1.00 92.24           C
ATOM   4315  O   ALA A 283     -10.841  -9.625  24.852  1.00 92.24           O
ATOM   4316  HA  ALA A 283     -12.712  -8.974  23.138  1.00 92.24           H
ATOM   4317  CB  ALA A 283     -11.733 -10.452  21.929  1.00 92.24           C
ATOM   4318 1HB  ALA A 283     -12.531 -10.451  21.187  1.00 92.24           H
ATOM   4319 2HB  ALA A 283     -10.773 -10.587  21.431  1.00 92.24           H
ATOM   4320 3HB  ALA A 283     -11.894 -11.267  22.635  1.00 92.24           H
ATOM   4321  HN  ALA A 283     -10.867  -8.230  21.009  1.00 92.24           H
ATOM   4322  N   MET A 284      -9.571  -8.384  23.451  1.00 89.84           N
ATOM   4323  CA  MET A 284      -8.449  -8.293  24.369  1.00 89.84           C
ATOM   4324  C   MET A 284      -8.091  -9.669  24.936  1.00 89.84           C
ATOM   4325  O   MET A 284      -7.945  -9.826  26.147  1.00 89.84           O
ATOM   4326  HA  MET A 284      -7.617  -7.908  23.779  1.00 89.84           H
ATOM   4327  CB  MET A 284      -8.804  -7.345  25.517  1.00 89.84           C
ATOM   4328 1HB  MET A 284      -9.723  -7.679  25.998  1.00 89.84           H
ATOM   4329 2HB  MET A 284      -8.019  -7.374  26.273  1.00 89.84           H
ATOM   4330  CG  MET A 284      -8.979  -5.912  25.010  1.00 89.84           C
ATOM   4331 1HG  MET A 284      -8.025  -5.525  24.651  1.00 89.84           H
ATOM   4332 2HG  MET A 284      -9.667  -5.898  24.164  1.00 89.84           H
ATOM   4333  SD  MET A 284      -9.603  -4.873  26.320  1.00 89.84           S
ATOM   4334  CE  MET A 284     -11.350  -5.215  26.180  1.00 89.84           C
ATOM   4335 1HE  MET A 284     -11.697  -4.932  25.187  1.00 89.84           H
ATOM   4336 2HE  MET A 284     -11.526  -6.279  26.337  1.00 89.84           H
ATOM   4337 3HE  MET A 284     -11.893  -4.642  26.932  1.00 89.84           H
ATOM   4338  HN  MET A 284      -9.447  -7.902  22.584  1.00 89.84           H
ATOM   4339  N   PHE A 285      -7.959 -10.629  24.033  1.00 90.91           N
ATOM   4340  CA  PHE A 285      -7.782 -12.014  24.434  1.00 90.91           C
ATOM   4341  C   PHE A 285      -6.300 -12.347  24.617  1.00 90.91           C
ATOM   4342  O   PHE A 285      -5.958 -13.352  25.238  1.00 90.91           O
ATOM   4343  HA  PHE A 285      -8.302 -12.145  25.383  1.00 90.91           H
ATOM   4344  CB  PHE A 285      -8.352 -12.882  23.310  1.00 90.91           C
ATOM   4345 1HB  PHE A 285      -8.464 -13.903  23.674  1.00 90.91           H
ATOM   4346 2HB  PHE A 285      -9.350 -12.523  23.058  1.00 90.91           H
ATOM   4347  CG  PHE A 285      -7.497 -12.899  22.042  1.00 90.91           C
ATOM   4348  CD1 PHE A 285      -7.717 -11.983  21.060  1.00 90.91           C
ATOM   4349  HD1 PHE A 285      -8.504 -11.238  21.177  1.00 90.91           H
ATOM   4350  CD2 PHE A 285      -6.515 -13.829  21.896  1.00 90.91           C
ATOM   4351  HD2 PHE A 285      -6.339 -14.563  22.682  1.00 90.91           H
ATOM   4352  CE1 PHE A 285      -6.923 -11.999  19.883  1.00 90.91           C
ATOM   4353  HE1 PHE A 285      -7.100 -11.266  19.097  1.00 90.91           H
ATOM   4354  CE2 PHE A 285      -5.721 -13.845  20.719  1.00 90.91           C
ATOM   4355  HE2 PHE A 285      -4.935 -14.590  20.602  1.00 90.91           H
ATOM   4356  CZ  PHE A 285      -5.942 -12.929  19.737  1.00 90.91           C
ATOM   4357  HZ  PHE A 285      -5.332 -12.941  18.834  1.00 90.91           H
ATOM   4358  HN  PHE A 285      -7.973 -10.474  23.045  1.00 90.91           H
ATOM   4359  N   ILE A 286      -5.460 -11.484  24.065  1.00 91.07           N
ATOM   4360  CA  ILE A 286      -4.022 -11.662  24.177  1.00 91.07           C
ATOM   4361  C   ILE A 286      -3.538 -11.049  25.492  1.00 91.07           C
ATOM   4362  O   ILE A 286      -3.181  -9.873  25.538  1.00 91.07           O
ATOM   4363  HA  ILE A 286      -3.827 -12.734  24.203  1.00 91.07           H
ATOM   4364  CB  ILE A 286      -3.315 -11.103  22.940  1.00 91.07           C
ATOM   4365  HB  ILE A 286      -3.511 -10.032  22.889  1.00 91.07           H
ATOM   4366  CG1 ILE A 286      -3.875 -11.727  21.660  1.00 91.07           C
ATOM   4367 1HG1 ILE A 286      -3.588 -12.777  21.607  1.00 91.07           H
ATOM   4368 2HG1 ILE A 286      -4.965 -11.695  21.682  1.00 91.07           H
ATOM   4369  CG2 ILE A 286      -1.800 -11.281  23.049  1.00 91.07           C
ATOM   4370 1HG2 ILE A 286      -1.434 -10.752  23.929  1.00 91.07           H
ATOM   4371 2HG2 ILE A 286      -1.563 -12.341  23.137  1.00 91.07           H
ATOM   4372 3HG2 ILE A 286      -1.322 -10.875  22.157  1.00 91.07           H
ATOM   4373  CD1 ILE A 286      -3.363 -10.988  20.422  1.00 91.07           C
ATOM   4374 1HD1 ILE A 286      -3.674  -9.944  20.467  1.00 91.07           H
ATOM   4375 2HD1 ILE A 286      -2.275 -11.043  20.390  1.00 91.07           H
ATOM   4376 3HD1 ILE A 286      -3.777 -11.452  19.526  1.00 91.07           H
ATOM   4377  HN  ILE A 286      -5.747 -10.676  23.550  1.00 91.07           H
ATOM   4378  N   SER A 287      -3.540 -11.874  26.529  1.00 88.80           N
ATOM   4379  CA  SER A 287      -3.067 -11.440  27.832  1.00 88.80           C
ATOM   4380  C   SER A 287      -1.608 -11.858  28.026  1.00 88.80           C
ATOM   4381  O   SER A 287      -0.918 -11.331  28.897  1.00 88.80           O
ATOM   4382  HA  SER A 287      -3.155 -10.353  27.824  1.00 88.80           H
ATOM   4383  CB  SER A 287      -3.937 -12.013  28.953  1.00 88.80           C
ATOM   4384 1HB  SER A 287      -3.550 -11.681  29.917  1.00 88.80           H
ATOM   4385 2HB  SER A 287      -4.949 -11.619  28.863  1.00 88.80           H
ATOM   4386  OG  SER A 287      -3.977 -13.437  28.922  1.00 88.80           O
ATOM   4387  HG  SER A 287      -4.577 -13.777  29.646  1.00 88.80           H
ATOM   4388  HN  SER A 287      -3.856 -12.822  26.488  1.00 88.80           H
ATOM   4389  N   ASN A 288      -1.181 -12.801  27.199  1.00 92.36           N
ATOM   4390  CA  ASN A 288       0.137 -13.392  27.353  1.00 92.36           C
ATOM   4391  C   ASN A 288       1.168 -12.526  26.626  1.00 92.36           C
ATOM   4392  O   ASN A 288       1.046 -12.286  25.426  1.00 92.36           O
ATOM   4393  HA  ASN A 288       0.309 -13.430  28.429  1.00 92.36           H
ATOM   4394  CB  ASN A 288       0.186 -14.796  26.746  1.00 92.36           C
ATOM   4395 1HB  ASN A 288      -0.652 -15.386  27.116  1.00 92.36           H
ATOM   4396 2HB  ASN A 288       0.078 -14.731  25.664  1.00 92.36           H
ATOM   4397  CG  ASN A 288       1.502 -15.496  27.092  1.00 92.36           C
ATOM   4398  OD1 ASN A 288       2.565 -14.899  27.118  1.00 92.36           O
ATOM   4399  ND2 ASN A 288       1.371 -16.794  27.355  1.00 92.36           N
ATOM   4400 1HD2 ASN A 288       0.469 -17.223  27.316  1.00 92.36           H
ATOM   4401 2HD2 ASN A 288       2.175 -17.339  27.592  1.00 92.36           H
ATOM   4402  HN  ASN A 288      -1.719 -13.161  26.436  1.00 92.36           H
ATOM   4403  N   CYS A 289       2.159 -12.080  27.384  1.00 91.65           N
ATOM   4404  CA  CYS A 289       3.146 -11.154  26.856  1.00 91.65           C
ATOM   4405  C   CYS A 289       3.938 -11.869  25.760  1.00 91.65           C
ATOM   4406  O   CYS A 289       4.335 -11.251  24.773  1.00 91.65           O
ATOM   4407  HA  CYS A 289       2.594 -10.308  26.446  1.00 91.65           H
ATOM   4408  CB  CYS A 289       4.059 -10.611  27.958  1.00 91.65           C
ATOM   4409 1HB  CYS A 289       3.462 -10.128  28.731  1.00 91.65           H
ATOM   4410 2HB  CYS A 289       4.594 -11.432  28.436  1.00 91.65           H
ATOM   4411  SG  CYS A 289       5.251  -9.417  27.251  1.00 91.65           S
ATOM   4412  HN  CYS A 289       2.293 -12.341  28.340  1.00 91.65           H
ATOM   4413  N   ALA A 290       4.144 -13.161  25.970  1.00 93.63           N
ATOM   4414  CA  ALA A 290       4.933 -13.953  25.042  1.00 93.63           C
ATOM   4415  C   ALA A 290       4.237 -13.978  23.679  1.00 93.63           C
ATOM   4416  O   ALA A 290       4.882 -13.809  22.646  1.00 93.63           O
ATOM   4417  HA  ALA A 290       5.904 -13.470  24.935  1.00 93.63           H
ATOM   4418  CB  ALA A 290       5.140 -15.356  25.616  1.00 93.63           C
ATOM   4419 1HB  ALA A 290       5.664 -15.285  26.569  1.00 93.63           H
ATOM   4420 2HB  ALA A 290       4.171 -15.833  25.769  1.00 93.63           H
ATOM   4421 3HB  ALA A 290       5.731 -15.950  24.920  1.00 93.63           H
ATOM   4422  HN  ALA A 290       3.783 -13.664  26.755  1.00 93.63           H
ATOM   4423  N   VAL A 291       2.930 -14.190  23.722  1.00 93.54           N
ATOM   4424  CA  VAL A 291       2.141 -14.250  22.503  1.00 93.54           C
ATOM   4425  C   VAL A 291       2.138 -12.875  21.834  1.00 93.54           C
ATOM   4426  O   VAL A 291       2.305 -12.771  20.619  1.00 93.54           O
ATOM   4427  HA  VAL A 291       2.623 -14.965  21.835  1.00 93.54           H
ATOM   4428  CB  VAL A 291       0.735 -14.767  22.814  1.00 93.54           C
ATOM   4429  HB  VAL A 291       0.283 -14.090  23.539  1.00 93.54           H
ATOM   4430  CG1 VAL A 291      -0.140 -14.764  21.560  1.00 93.54           C
ATOM   4431 1HG1 VAL A 291      -0.219 -13.748  21.173  1.00 93.54           H
ATOM   4432 2HG1 VAL A 291       0.308 -15.407  20.802  1.00 93.54           H
ATOM   4433 3HG1 VAL A 291      -1.134 -15.136  21.809  1.00 93.54           H
ATOM   4434  CG2 VAL A 291       0.789 -16.161  23.442  1.00 93.54           C
ATOM   4435 1HG2 VAL A 291       1.270 -16.852  22.751  1.00 93.54           H
ATOM   4436 2HG2 VAL A 291       1.360 -16.119  24.370  1.00 93.54           H
ATOM   4437 3HG2 VAL A 291      -0.224 -16.504  23.654  1.00 93.54           H
ATOM   4438  HN  VAL A 291       2.411 -14.319  24.567  1.00 93.54           H
ATOM   4439  N   SER A 292       1.948 -11.853  22.655  1.00 92.51           N
ATOM   4440  CA  SER A 292       1.878 -10.491  22.152  1.00 92.51           C
ATOM   4441  C   SER A 292       3.191 -10.121  21.460  1.00 92.51           C
ATOM   4442  O   SER A 292       3.183  -9.508  20.393  1.00 92.51           O
ATOM   4443  HA  SER A 292       1.055 -10.490  21.437  1.00 92.51           H
ATOM   4444  CB  SER A 292       1.574  -9.502  23.279  1.00 92.51           C
ATOM   4445 1HB  SER A 292       0.702  -9.845  23.837  1.00 92.51           H
ATOM   4446 2HB  SER A 292       2.411  -9.481  23.978  1.00 92.51           H
ATOM   4447  OG  SER A 292       1.335  -8.187  22.786  1.00 92.51           O
ATOM   4448  HG  SER A 292       0.450  -8.151  22.322  1.00 92.51           H
ATOM   4449  HN  SER A 292       1.842 -11.943  23.645  1.00 92.51           H
ATOM   4450  N   THR A 293       4.287 -10.508  22.096  1.00 92.68           N
ATOM   4451  CA  THR A 293       5.606 -10.200  21.568  1.00 92.68           C
ATOM   4452  C   THR A 293       5.775 -10.801  20.171  1.00 92.68           C
ATOM   4453  O   THR A 293       6.251 -10.130  19.257  1.00 92.68           O
ATOM   4454  HA  THR A 293       5.691  -9.118  21.464  1.00 92.68           H
ATOM   4455  CB  THR A 293       6.645 -10.699  22.574  1.00 92.68           C
ATOM   4456  HB  THR A 293       6.507 -11.760  22.783  1.00 92.68           H
ATOM   4457  OG1 THR A 293       6.494  -9.828  23.691  1.00 92.68           O
ATOM   4458  HG1 THR A 293       5.892 -10.246  24.372  1.00 92.68           H
ATOM   4459  CG2 THR A 293       8.080 -10.455  22.103  1.00 92.68           C
ATOM   4460 1HG2 THR A 293       8.239  -9.386  21.959  1.00 92.68           H
ATOM   4461 2HG2 THR A 293       8.247 -10.977  21.161  1.00 92.68           H
ATOM   4462 3HG2 THR A 293       8.778 -10.827  22.853  1.00 92.68           H
ATOM   4463  HN  THR A 293       4.284 -11.021  22.954  1.00 92.68           H
ATOM   4464  N   ASN A 294       5.375 -12.058  20.050  1.00 94.11           N
ATOM   4465  CA  ASN A 294       5.539 -12.778  18.799  1.00 94.11           C
ATOM   4466  C   ASN A 294       4.655 -12.137  17.727  1.00 94.11           C
ATOM   4467  O   ASN A 294       5.060 -12.021  16.571  1.00 94.11           O
ATOM   4468  HA  ASN A 294       6.601 -12.704  18.562  1.00 94.11           H
ATOM   4469  CB  ASN A 294       5.118 -14.242  18.946  1.00 94.11           C
ATOM   4470 1HB  ASN A 294       4.166 -14.298  19.474  1.00 94.11           H
ATOM   4471 2HB  ASN A 294       4.962 -14.680  17.960  1.00 94.11           H
ATOM   4472  CG  ASN A 294       6.177 -15.043  19.705  1.00 94.11           C
ATOM   4473  OD1 ASN A 294       7.314 -14.628  19.861  1.00 94.11           O
ATOM   4474  ND2 ASN A 294       5.742 -16.212  20.168  1.00 94.11           N
ATOM   4475 1HD2 ASN A 294       4.796 -16.493  20.006  1.00 94.11           H
ATOM   4476 2HD2 ASN A 294       6.361 -16.809  20.678  1.00 94.11           H
ATOM   4477  HN  ASN A 294       4.947 -12.582  20.786  1.00 94.11           H
ATOM   4478  N   ILE A 295       3.464 -11.738  18.149  1.00 93.02           N
ATOM   4479  CA  ILE A 295       2.501 -11.156  17.229  1.00 93.02           C
ATOM   4480  C   ILE A 295       3.054  -9.837  16.686  1.00 93.02           C
ATOM   4481  O   ILE A 295       2.887  -9.529  15.507  1.00 93.02           O
ATOM   4482  HA  ILE A 295       2.383 -11.850  16.397  1.00 93.02           H
ATOM   4483  CB  ILE A 295       1.134 -11.019  17.902  1.00 93.02           C
ATOM   4484  HB  ILE A 295       1.287 -10.647  18.915  1.00 93.02           H
ATOM   4485  CG1 ILE A 295       0.441 -12.378  18.019  1.00 93.02           C
ATOM   4486 1HG1 ILE A 295       0.149 -12.728  17.029  1.00 93.02           H
ATOM   4487 2HG1 ILE A 295       1.139 -13.112  18.423  1.00 93.02           H
ATOM   4488  CG2 ILE A 295       0.264  -9.994  17.171  1.00 93.02           C
ATOM   4489 1HG2 ILE A 295       0.758  -9.023  17.184  1.00 93.02           H
ATOM   4490 2HG2 ILE A 295       0.115 -10.313  16.140  1.00 93.02           H
ATOM   4491 3HG2 ILE A 295      -0.702  -9.916  17.670  1.00 93.02           H
ATOM   4492  CD1 ILE A 295      -0.793 -12.289  18.919  1.00 93.02           C
ATOM   4493 1HD1 ILE A 295      -0.493 -11.963  19.915  1.00 93.02           H
ATOM   4494 2HD1 ILE A 295      -1.498 -11.573  18.499  1.00 93.02           H
ATOM   4495 3HD1 ILE A 295      -1.266 -13.269  18.985  1.00 93.02           H
ATOM   4496  HN  ILE A 295       3.154 -11.808  19.097  1.00 93.02           H
ATOM   4497  N   ASP A 296       3.701  -9.094  17.572  1.00 93.00           N
ATOM   4498  CA  ASP A 296       4.249  -7.800  17.204  1.00 93.00           C
ATOM   4499  C   ASP A 296       5.386  -7.998  16.200  1.00 93.00           C
ATOM   4500  O   ASP A 296       5.516  -7.233  15.245  1.00 93.00           O
ATOM   4501  HA  ASP A 296       3.412  -7.244  16.782  1.00 93.00           H
ATOM   4502  CB  ASP A 296       4.819  -7.076  18.426  1.00 93.00           C
ATOM   4503 1HB  ASP A 296       5.508  -7.735  18.955  1.00 93.00           H
ATOM   4504 2HB  ASP A 296       5.393  -6.207  18.104  1.00 93.00           H
ATOM   4505  CG  ASP A 296       3.701  -6.633  19.372  1.00 93.00           C
ATOM   4506  OD1 ASP A 296       2.542  -6.603  18.905  1.00 93.00           O
ATOM   4507  OD2 ASP A 296       4.031  -6.335  20.540  1.00 93.00           O
ATOM   4508  HN  ASP A 296       3.853  -9.363  18.523  1.00 93.00           H
ATOM   4509  N   ILE A 297       6.181  -9.029  16.449  1.00 93.93           N
ATOM   4510  CA  ILE A 297       7.269  -9.370  15.550  1.00 93.93           C
ATOM   4511  C   ILE A 297       6.695  -9.762  14.187  1.00 93.93           C
ATOM   4512  O   ILE A 297       7.198  -9.331  13.150  1.00 93.93           O
ATOM   4513  HA  ILE A 297       7.880  -8.476  15.423  1.00 93.93           H
ATOM   4514  CB  ILE A 297       8.163 -10.444  16.173  1.00 93.93           C
ATOM   4515  HB  ILE A 297       7.524 -11.238  16.559  1.00 93.93           H
ATOM   4516  CG1 ILE A 297       8.952  -9.882  17.357  1.00 93.93           C
ATOM   4517 1HG1 ILE A 297       9.700  -9.175  16.998  1.00 93.93           H
ATOM   4518 2HG1 ILE A 297       8.281  -9.329  18.016  1.00 93.93           H
ATOM   4519  CG2 ILE A 297       9.079 -11.073  15.121  1.00 93.93           C
ATOM   4520 1HG2 ILE A 297       8.473 -11.532  14.340  1.00 93.93           H
ATOM   4521 2HG2 ILE A 297       9.713 -10.302  14.683  1.00 93.93           H
ATOM   4522 3HG2 ILE A 297       9.703 -11.833  15.591  1.00 93.93           H
ATOM   4523  CD1 ILE A 297       9.636 -11.003  18.142  1.00 93.93           C
ATOM   4524 1HD1 ILE A 297       8.883 -11.694  18.520  1.00 93.93           H
ATOM   4525 2HD1 ILE A 297      10.323 -11.538  17.486  1.00 93.93           H
ATOM   4526 3HD1 ILE A 297      10.190 -10.576  18.978  1.00 93.93           H
ATOM   4527  HN  ILE A 297       6.090  -9.624  17.248  1.00 93.93           H
ATOM   4528  N   CYS A 298       5.650 -10.575  14.233  1.00 94.26           N
ATOM   4529  CA  CYS A 298       5.002 -11.031  13.014  1.00 94.26           C
ATOM   4530  C   CYS A 298       4.535  -9.803  12.230  1.00 94.26           C
ATOM   4531  O   CYS A 298       4.651  -9.762  11.006  1.00 94.26           O
ATOM   4532  HA  CYS A 298       5.751 -11.587  12.451  1.00 94.26           H
ATOM   4533  CB  CYS A 298       3.849 -11.990  13.312  1.00 94.26           C
ATOM   4534 1HB  CYS A 298       3.222 -11.584  14.105  1.00 94.26           H
ATOM   4535 2HB  CYS A 298       3.217 -12.098  12.430  1.00 94.26           H
ATOM   4536  SG  CYS A 298       4.506 -13.624  13.811  1.00 94.26           S
ATOM   4537  HG  CYS A 298       4.867 -13.259  15.038  1.00 94.26           H
ATOM   4538  HN  CYS A 298       5.247 -10.920  15.080  1.00 94.26           H
ATOM   4539  N   PHE A 299       4.017  -8.831  12.967  1.00 92.99           N
ATOM   4540  CA  PHE A 299       3.528  -7.607  12.356  1.00 92.99           C
ATOM   4541  C   PHE A 299       4.642  -6.894  11.588  1.00 92.99           C
ATOM   4542  O   PHE A 299       4.443  -6.468  10.451  1.00 92.99           O
ATOM   4543  HA  PHE A 299       2.733  -7.887  11.664  1.00 92.99           H
ATOM   4544  CB  PHE A 299       3.047  -6.701  13.491  1.00 92.99           C
ATOM   4545 1HB  PHE A 299       2.284  -7.228  14.064  1.00 92.99           H
ATOM   4546 2HB  PHE A 299       3.880  -6.511  14.168  1.00 92.99           H
ATOM   4547  CG  PHE A 299       2.477  -5.362  13.020  1.00 92.99           C
ATOM   4548  CD1 PHE A 299       3.282  -4.269  12.944  1.00 92.99           C
ATOM   4549  HD1 PHE A 299       4.333  -4.347  13.220  1.00 92.99           H
ATOM   4550  CD2 PHE A 299       1.164  -5.265  12.676  1.00 92.99           C
ATOM   4551  HD2 PHE A 299       0.519  -6.142  12.736  1.00 92.99           H
ATOM   4552  CE1 PHE A 299       2.752  -3.026  12.507  1.00 92.99           C
ATOM   4553  HE1 PHE A 299       3.398  -2.150  12.447  1.00 92.99           H
ATOM   4554  CE2 PHE A 299       0.635  -4.023  12.238  1.00 92.99           C
ATOM   4555  HE2 PHE A 299      -0.417  -3.945  11.962  1.00 92.99           H
ATOM   4556  CZ  PHE A 299       1.440  -2.929  12.163  1.00 92.99           C
ATOM   4557  HZ  PHE A 299       1.034  -1.975  11.827  1.00 92.99           H
ATOM   4558  HN  PHE A 299       3.930  -8.870  13.963  1.00 92.99           H
ATOM   4559  N   GLN A 300       5.791  -6.786  12.239  1.00 93.05           N
ATOM   4560  CA  GLN A 300       6.919  -6.081  11.655  1.00 93.05           C
ATOM   4561  C   GLN A 300       7.348  -6.754  10.350  1.00 93.05           C
ATOM   4562  O   GLN A 300       7.588  -6.080   9.349  1.00 93.05           O
ATOM   4563  HA  GLN A 300       6.556  -5.073  11.450  1.00 93.05           H
ATOM   4564  CB  GLN A 300       8.086  -6.001  12.641  1.00 93.05           C
ATOM   4565 1HB  GLN A 300       8.297  -6.993  13.041  1.00 93.05           H
ATOM   4566 2HB  GLN A 300       8.985  -5.670  12.121  1.00 93.05           H
ATOM   4567  CG  GLN A 300       7.770  -5.040  13.789  1.00 93.05           C
ATOM   4568 1HG  GLN A 300       7.499  -4.064  13.386  1.00 93.05           H
ATOM   4569 2HG  GLN A 300       6.908  -5.405  14.347  1.00 93.05           H
ATOM   4570  CD  GLN A 300       8.969  -4.895  14.728  1.00 93.05           C
ATOM   4571  OE1 GLN A 300      10.094  -5.230  14.397  1.00 93.05           O
ATOM   4572  NE2 GLN A 300       8.666  -4.378  15.916  1.00 93.05           N
ATOM   4573 1HE2 GLN A 300       7.722  -4.124  16.124  1.00 93.05           H
ATOM   4574 2HE2 GLN A 300       9.383  -4.244  16.600  1.00 93.05           H
ATOM   4575  HN  GLN A 300       5.957  -7.170  13.148  1.00 93.05           H
ATOM   4576  N   VAL A 301       7.433  -8.075  10.403  1.00 94.95           N
ATOM   4577  CA  VAL A 301       7.919  -8.840   9.268  1.00 94.95           C
ATOM   4578  C   VAL A 301       6.963  -8.657   8.087  1.00 94.95           C
ATOM   4579  O   VAL A 301       7.388  -8.300   6.990  1.00 94.95           O
ATOM   4580  HA  VAL A 301       8.895  -8.439   8.994  1.00 94.95           H
ATOM   4581  CB  VAL A 301       8.104 -10.306   9.665  1.00 94.95           C
ATOM   4582  HB  VAL A 301       7.162 -10.662  10.081  1.00 94.95           H
ATOM   4583  CG1 VAL A 301       8.434 -11.167   8.444  1.00 94.95           C
ATOM   4584 1HG1 VAL A 301       7.620 -11.101   7.722  1.00 94.95           H
ATOM   4585 2HG1 VAL A 301       9.356 -10.810   7.986  1.00 94.95           H
ATOM   4586 3HG1 VAL A 301       8.560 -12.205   8.755  1.00 94.95           H
ATOM   4587  CG2 VAL A 301       9.179 -10.450  10.744  1.00 94.95           C
ATOM   4588 1HG2 VAL A 301      10.127 -10.069  10.366  1.00 94.95           H
ATOM   4589 2HG2 VAL A 301       8.885  -9.883  11.627  1.00 94.95           H
ATOM   4590 3HG2 VAL A 301       9.290 -11.502  11.008  1.00 94.95           H
ATOM   4591  HN  VAL A 301       7.177  -8.620  11.202  1.00 94.95           H
ATOM   4592  N   THR A 302       5.690  -8.908   8.354  1.00 94.24           N
ATOM   4593  CA  THR A 302       4.690  -8.903   7.300  1.00 94.24           C
ATOM   4594  C   THR A 302       4.524  -7.493   6.730  1.00 94.24           C
ATOM   4595  O   THR A 302       4.262  -7.327   5.539  1.00 94.24           O
ATOM   4596  HA  THR A 302       5.043  -9.537   6.487  1.00 94.24           H
ATOM   4597  CB  THR A 302       3.395  -9.482   7.874  1.00 94.24           C
ATOM   4598  HB  THR A 302       2.606  -9.493   7.122  1.00 94.24           H
ATOM   4599  OG1 THR A 302       3.137  -8.682   9.025  1.00 94.24           O
ATOM   4600  HG1 THR A 302       3.508  -9.126   9.840  1.00 94.24           H
ATOM   4601  CG2 THR A 302       3.584 -10.893   8.436  1.00 94.24           C
ATOM   4602 1HG2 THR A 302       4.324 -10.870   9.235  1.00 94.24           H
ATOM   4603 2HG2 THR A 302       3.926 -11.557   7.642  1.00 94.24           H
ATOM   4604 3HG2 THR A 302       2.635 -11.257   8.830  1.00 94.24           H
ATOM   4605  HN  THR A 302       5.340  -9.113   9.268  1.00 94.24           H
ATOM   4606  N   GLN A 303       4.682  -6.512   7.607  1.00 92.93           N
ATOM   4607  CA  GLN A 303       4.609  -5.121   7.194  1.00 92.93           C
ATOM   4608  C   GLN A 303       5.703  -4.812   6.169  1.00 92.93           C
ATOM   4609  O   GLN A 303       5.450  -4.142   5.170  1.00 92.93           O
ATOM   4610  HA  GLN A 303       3.628  -5.006   6.734  1.00 92.93           H
ATOM   4611  CB  GLN A 303       4.709  -4.185   8.401  1.00 92.93           C
ATOM   4612 1HB  GLN A 303       3.881  -4.376   9.083  1.00 92.93           H
ATOM   4613 2HB  GLN A 303       5.628  -4.391   8.950  1.00 92.93           H
ATOM   4614  CG  GLN A 303       4.689  -2.720   7.962  1.00 92.93           C
ATOM   4615 1HG  GLN A 303       5.633  -2.467   7.480  1.00 92.93           H
ATOM   4616 2HG  GLN A 303       3.903  -2.569   7.221  1.00 92.93           H
ATOM   4617  CD  GLN A 303       4.456  -1.793   9.156  1.00 92.93           C
ATOM   4618  OE1 GLN A 303       5.327  -1.569   9.980  1.00 92.93           O
ATOM   4619  NE2 GLN A 303       3.235  -1.267   9.203  1.00 92.93           N
ATOM   4620 1HE2 GLN A 303       2.566  -1.492   8.495  1.00 92.93           H
ATOM   4621 2HE2 GLN A 303       2.985  -0.648   9.948  1.00 92.93           H
ATOM   4622  HN  GLN A 303       4.858  -6.655   8.581  1.00 92.93           H
ATOM   4623  N   THR A 304       6.894  -5.317   6.453  1.00 94.30           N
ATOM   4624  CA  THR A 304       8.040  -5.058   5.598  1.00 94.30           C
ATOM   4625  C   THR A 304       7.814  -5.658   4.208  1.00 94.30           C
ATOM   4626  O   THR A 304       8.131  -5.031   3.199  1.00 94.30           O
ATOM   4627  HA  THR A 304       8.136  -3.980   5.469  1.00 94.30           H
ATOM   4628  CB  THR A 304       9.286  -5.602   6.299  1.00 94.30           C
ATOM   4629  HB  THR A 304       9.248  -6.689   6.373  1.00 94.30           H
ATOM   4630  OG1 THR A 304       9.320  -4.902   7.540  1.00 94.30           O
ATOM   4631  HG1 THR A 304       8.869  -5.443   8.250  1.00 94.30           H
ATOM   4632  CG2 THR A 304      10.581  -5.184   5.600  1.00 94.30           C
ATOM   4633 1HG2 THR A 304      10.651  -4.096   5.586  1.00 94.30           H
ATOM   4634 2HG2 THR A 304      10.580  -5.560   4.577  1.00 94.30           H
ATOM   4635 3HG2 THR A 304      11.435  -5.596   6.138  1.00 94.30           H
ATOM   4636  HN  THR A 304       7.083  -5.892   7.249  1.00 94.30           H
ATOM   4637  N   ILE A 305       7.267  -6.865   4.201  1.00 93.91           N
ATOM   4638  CA  ILE A 305       6.981  -7.549   2.952  1.00 93.91           C
ATOM   4639  C   ILE A 305       6.014  -6.702   2.122  1.00 93.91           C
ATOM   4640  O   ILE A 305       6.154  -6.608   0.903  1.00 93.91           O
ATOM   4641  HA  ILE A 305       7.919  -7.637   2.405  1.00 93.91           H
ATOM   4642  CB  ILE A 305       6.478  -8.969   3.222  1.00 93.91           C
ATOM   4643  HB  ILE A 305       5.654  -8.910   3.932  1.00 93.91           H
ATOM   4644  CG1 ILE A 305       7.571  -9.823   3.867  1.00 93.91           C
ATOM   4645 1HG1 ILE A 305       8.337 -10.060   3.128  1.00 93.91           H
ATOM   4646 2HG1 ILE A 305       8.058  -9.258   4.661  1.00 93.91           H
ATOM   4647  CG2 ILE A 305       5.930  -9.608   1.944  1.00 93.91           C
ATOM   4648 1HG2 ILE A 305       5.101  -9.010   1.566  1.00 93.91           H
ATOM   4649 2HG2 ILE A 305       6.718  -9.653   1.193  1.00 93.91           H
ATOM   4650 3HG2 ILE A 305       5.580 -10.617   2.165  1.00 93.91           H
ATOM   4651  CD1 ILE A 305       6.989 -11.118   4.439  1.00 93.91           C
ATOM   4652 1HD1 ILE A 305       6.241 -10.877   5.194  1.00 93.91           H
ATOM   4653 2HD1 ILE A 305       6.523 -11.692   3.637  1.00 93.91           H
ATOM   4654 3HD1 ILE A 305       7.787 -11.706   4.891  1.00 93.91           H
ATOM   4655  HN  ILE A 305       7.022  -7.372   5.027  1.00 93.91           H
ATOM   4656  N   ALA A 306       5.054  -6.106   2.815  1.00 91.46           N
ATOM   4657  CA  ALA A 306       4.028  -5.321   2.150  1.00 91.46           C
ATOM   4658  C   ALA A 306       4.676  -4.111   1.474  1.00 91.46           C
ATOM   4659  O   ALA A 306       4.249  -3.694   0.399  1.00 91.46           O
ATOM   4660  HA  ALA A 306       3.571  -5.951   1.387  1.00 91.46           H
ATOM   4661  CB  ALA A 306       2.957  -4.917   3.165  1.00 91.46           C
ATOM   4662 1HB  ALA A 306       2.507  -5.813   3.594  1.00 91.46           H
ATOM   4663 2HB  ALA A 306       3.412  -4.324   3.957  1.00 91.46           H
ATOM   4664 3HB  ALA A 306       2.187  -4.328   2.666  1.00 91.46           H
ATOM   4665  HN  ALA A 306       4.972  -6.154   3.810  1.00 91.46           H
ATOM   4666  N   PHE A 307       5.697  -3.582   2.133  1.00 92.80           N
ATOM   4667  CA  PHE A 307       6.348  -2.372   1.658  1.00 92.80           C
ATOM   4668  C   PHE A 307       7.172  -2.651   0.399  1.00 92.80           C
ATOM   4669  O   PHE A 307       7.271  -1.801  -0.484  1.00 92.80           O
ATOM   4670  HA  PHE A 307       5.563  -1.653   1.423  1.00 92.80           H
ATOM   4671  CB  PHE A 307       7.284  -1.901   2.772  1.00 92.80           C
ATOM   4672 1HB  PHE A 307       7.886  -2.744   3.108  1.00 92.80           H
ATOM   4673 2HB  PHE A 307       7.972  -1.159   2.366  1.00 92.80           H
ATOM   4674  CG  PHE A 307       6.560  -1.297   3.978  1.00 92.80           C
ATOM   4675  CD1 PHE A 307       5.201  -1.282   4.018  1.00 92.80           C
ATOM   4676  HD1 PHE A 307       4.627  -1.700   3.192  1.00 92.80           H
ATOM   4677  CD2 PHE A 307       7.277  -0.775   5.009  1.00 92.80           C
ATOM   4678  HD2 PHE A 307       8.367  -0.786   4.977  1.00 92.80           H
ATOM   4679  CE1 PHE A 307       4.530  -0.721   5.137  1.00 92.80           C
ATOM   4680  HE1 PHE A 307       3.441  -0.709   5.169  1.00 92.80           H
ATOM   4681  CE2 PHE A 307       6.606  -0.214   6.128  1.00 92.80           C
ATOM   4682  HE2 PHE A 307       7.180   0.204   6.955  1.00 92.80           H
ATOM   4683  CZ  PHE A 307       5.247  -0.199   6.168  1.00 92.80           C
ATOM   4684  HZ  PHE A 307       4.732   0.231   7.027  1.00 92.80           H
ATOM   4685  HN  PHE A 307       6.078  -3.964   2.974  1.00 92.80           H
ATOM   4686  N   PHE A 308       7.744  -3.846   0.358  1.00 92.68           N
ATOM   4687  CA  PHE A 308       8.550  -4.251  -0.781  1.00 92.68           C
ATOM   4688  C   PHE A 308       7.744  -4.175  -2.079  1.00 92.68           C
ATOM   4689  O   PHE A 308       8.312  -4.020  -3.158  1.00 92.68           O
ATOM   4690  HA  PHE A 308       9.395  -3.564  -0.839  1.00 92.68           H
ATOM   4691  CB  PHE A 308       8.969  -5.702  -0.539  1.00 92.68           C
ATOM   4692 1HB  PHE A 308       8.280  -6.155   0.174  1.00 92.68           H
ATOM   4693 2HB  PHE A 308       8.873  -6.258  -1.471  1.00 92.68           H
ATOM   4694  CG  PHE A 308      10.398  -5.859  -0.015  1.00 92.68           C
ATOM   4695  CD1 PHE A 308      11.449  -5.788  -0.875  1.00 92.68           C
ATOM   4696  HD1 PHE A 308      11.274  -5.621  -1.937  1.00 92.68           H
ATOM   4697  CD2 PHE A 308      10.617  -6.068   1.311  1.00 92.68           C
ATOM   4698  HD2 PHE A 308       9.775  -6.125   2.000  1.00 92.68           H
ATOM   4699  CE1 PHE A 308      12.776  -5.933  -0.388  1.00 92.68           C
ATOM   4700  HE1 PHE A 308      13.618  -5.877  -1.077  1.00 92.68           H
ATOM   4701  CE2 PHE A 308      11.943  -6.213   1.798  1.00 92.68           C
ATOM   4702  HE2 PHE A 308      12.119  -6.381   2.860  1.00 92.68           H
ATOM   4703  CZ  PHE A 308      12.995  -6.143   0.938  1.00 92.68           C
ATOM   4704  HZ  PHE A 308      14.013  -6.254   1.311  1.00 92.68           H
ATOM   4705  HN  PHE A 308       7.663  -4.530   1.083  1.00 92.68           H
ATOM   4706  N   HIS A 309       6.432  -4.288  -1.930  1.00 89.60           N
ATOM   4707  CA  HIS A 309       5.548  -4.318  -3.083  1.00 89.60           C
ATOM   4708  C   HIS A 309       5.736  -3.042  -3.907  1.00 89.60           C
ATOM   4709  O   HIS A 309       5.673  -3.077  -5.135  1.00 89.60           O
ATOM   4710  HA  HIS A 309       5.848  -5.176  -3.685  1.00 89.60           H
ATOM   4711  CB  HIS A 309       4.097  -4.535  -2.650  1.00 89.60           C
ATOM   4712 1HB  HIS A 309       4.043  -5.435  -2.037  1.00 89.60           H
ATOM   4713 2HB  HIS A 309       3.788  -3.701  -2.020  1.00 89.60           H
ATOM   4714  CG  HIS A 309       3.126  -4.666  -3.799  1.00 89.60           C
ATOM   4715  ND1 HIS A 309       2.472  -3.581  -4.355  1.00 89.60           N
ATOM   4716  HD1 HIS A 309       2.569  -2.629  -4.066  1.00 89.60           H
ATOM   4717  CD2 HIS A 309       2.707  -5.764  -4.491  1.00 89.60           C
ATOM   4718  HD2 HIS A 309       3.027  -6.791  -4.312  1.00 89.60           H
ATOM   4719  CE1 HIS A 309       1.696  -4.018  -5.336  1.00 89.60           C
ATOM   4720  HE1 HIS A 309       1.053  -3.404  -5.966  1.00 89.60           H
ATOM   4721  NE2 HIS A 309       1.842  -5.372  -5.418  1.00 89.60           N
ATOM   4722  HN  HIS A 309       5.974  -4.358  -1.044  1.00 89.60           H
ATOM   4723  N   SER A 310       5.964  -1.946  -3.198  1.00 90.15           N
ATOM   4724  CA  SER A 310       5.994  -0.639  -3.831  1.00 90.15           C
ATOM   4725  C   SER A 310       7.242  -0.509  -4.706  1.00 90.15           C
ATOM   4726  O   SER A 310       7.351   0.419  -5.506  1.00 90.15           O
ATOM   4727  HA  SER A 310       5.092  -0.593  -4.442  1.00 90.15           H
ATOM   4728  CB  SER A 310       5.959   0.479  -2.788  1.00 90.15           C
ATOM   4729 1HB  SER A 310       6.739   0.308  -2.046  1.00 90.15           H
ATOM   4730 2HB  SER A 310       6.180   1.432  -3.269  1.00 90.15           H
ATOM   4731  OG  SER A 310       4.695   0.561  -2.135  1.00 90.15           O
ATOM   4732  HG  SER A 310       4.011   0.938  -2.759  1.00 90.15           H
ATOM   4733  HN  SER A 310       6.126  -1.942  -2.212  1.00 90.15           H
ATOM   4734  N   CYS A 311       8.154  -1.453  -4.524  1.00 91.95           N
ATOM   4735  CA  CYS A 311       9.381  -1.468  -5.302  1.00 91.95           C
ATOM   4736  C   CYS A 311       9.274  -2.582  -6.346  1.00 91.95           C
ATOM   4737  O   CYS A 311      10.147  -2.722  -7.201  1.00 91.95           O
ATOM   4738  HA  CYS A 311       9.459  -0.493  -5.783  1.00 91.95           H
ATOM   4739  CB  CYS A 311      10.614  -1.638  -4.412  1.00 91.95           C
ATOM   4740 1HB  CYS A 311      11.515  -1.394  -4.974  1.00 91.95           H
ATOM   4741 2HB  CYS A 311      10.565  -0.943  -3.573  1.00 91.95           H
ATOM   4742  SG  CYS A 311      10.708  -3.357  -3.794  1.00 91.95           S
ATOM   4743  HG  CYS A 311      11.853  -3.205  -3.134  1.00 91.95           H
ATOM   4744  HN  CYS A 311       8.065  -2.196  -3.861  1.00 91.95           H
ATOM   4745  N   LEU A 312       8.196  -3.346  -6.242  1.00 89.33           N
ATOM   4746  CA  LEU A 312       8.031  -4.525  -7.075  1.00 89.33           C
ATOM   4747  C   LEU A 312       7.358  -4.125  -8.389  1.00 89.33           C
ATOM   4748  O   LEU A 312       7.604  -4.736  -9.428  1.00 89.33           O
ATOM   4749  HA  LEU A 312       9.026  -4.908  -7.299  1.00 89.33           H
ATOM   4750  CB  LEU A 312       7.285  -5.620  -6.310  1.00 89.33           C
ATOM   4751 1HB  LEU A 312       6.394  -5.181  -5.862  1.00 89.33           H
ATOM   4752 2HB  LEU A 312       6.945  -6.368  -7.026  1.00 89.33           H
ATOM   4753  CG  LEU A 312       8.078  -6.330  -5.211  1.00 89.33           C
ATOM   4754  HG  LEU A 312       8.371  -5.588  -4.468  1.00 89.33           H
ATOM   4755  CD1 LEU A 312       7.214  -7.371  -4.496  1.00 89.33           C
ATOM   4756 1HD1 LEU A 312       6.353  -6.879  -4.044  1.00 89.33           H
ATOM   4757 2HD1 LEU A 312       6.871  -8.114  -5.215  1.00 89.33           H
ATOM   4758 3HD1 LEU A 312       7.802  -7.860  -3.720  1.00 89.33           H
ATOM   4759  CD2 LEU A 312       9.365  -6.940  -5.771  1.00 89.33           C
ATOM   4760 1HD2 LEU A 312       9.116  -7.665  -6.546  1.00 89.33           H
ATOM   4761 2HD2 LEU A 312       9.986  -6.152  -6.196  1.00 89.33           H
ATOM   4762 3HD2 LEU A 312       9.909  -7.439  -4.969  1.00 89.33           H
ATOM   4763  HN  LEU A 312       7.446  -3.170  -5.604  1.00 89.33           H
ATOM   4764  N   ASN A 313       6.521  -3.101  -8.301  1.00 81.55           N
ATOM   4765  CA  ASN A 313       5.682  -2.722  -9.425  1.00 81.55           C
ATOM   4766  C   ASN A 313       6.564  -2.447 -10.644  1.00 81.55           C
ATOM   4767  O   ASN A 313       6.362  -3.034 -11.706  1.00 81.55           O
ATOM   4768  HA  ASN A 313       5.009  -3.566  -9.579  1.00 81.55           H
ATOM   4769  CB  ASN A 313       4.892  -1.448  -9.117  1.00 81.55           C
ATOM   4770 1HB  ASN A 313       5.544  -0.717  -8.640  1.00 81.55           H
ATOM   4771 2HB  ASN A 313       4.539  -1.001 -10.047  1.00 81.55           H
ATOM   4772  CG  ASN A 313       3.701  -1.749  -8.205  1.00 81.55           C
ATOM   4773  OD1 ASN A 313       3.158  -2.842  -8.189  1.00 81.55           O
ATOM   4774  ND2 ASN A 313       3.326  -0.722  -7.448  1.00 81.55           N
ATOM   4775 1HD2 ASN A 313       3.814   0.149  -7.510  1.00 81.55           H
ATOM   4776 2HD2 ASN A 313       2.555  -0.820  -6.818  1.00 81.55           H
ATOM   4777  HN  ASN A 313       6.411  -2.537  -7.482  1.00 81.55           H
ATOM   4778  N   PRO A 314       7.555  -1.554 -10.516  1.00 82.03           N
ATOM   4779  CA  PRO A 314       8.416  -1.213 -11.651  1.00 82.03           C
ATOM   4780  C   PRO A 314       9.029  -2.444 -12.300  1.00 82.03           C
ATOM   4781  O   PRO A 314       9.125  -2.522 -13.523  1.00 82.03           O
ATOM   4782  HA  PRO A 314       7.828  -0.740 -12.438  1.00 82.03           H
ATOM   4783  CB  PRO A 314       9.482  -0.304 -11.037  1.00 82.03           C
ATOM   4784 1HB  PRO A 314      10.355  -0.870 -10.715  1.00 82.03           H
ATOM   4785 2HB  PRO A 314       9.833   0.441 -11.751  1.00 82.03           H
ATOM   4786  CG  PRO A 314       8.761   0.340  -9.859  1.00 82.03           C
ATOM   4787 1HG  PRO A 314       9.461   0.734  -9.122  1.00 82.03           H
ATOM   4788 2HG  PRO A 314       8.142   1.181 -10.174  1.00 82.03           H
ATOM   4789  CD  PRO A 314       7.930  -0.805  -9.303  1.00 82.03           C
ATOM   4790 1HD  PRO A 314       8.503  -1.422  -8.612  1.00 82.03           H
ATOM   4791 2HD  PRO A 314       7.059  -0.444  -8.756  1.00 82.03           H
ATOM   4792  N   VAL A 315       9.432  -3.380 -11.454  1.00 84.09           N
ATOM   4793  CA  VAL A 315      10.144  -4.557 -11.923  1.00 84.09           C
ATOM   4794  C   VAL A 315       9.219  -5.385 -12.816  1.00 84.09           C
ATOM   4795  O   VAL A 315       9.642  -5.895 -13.852  1.00 84.09           O
ATOM   4796  HA  VAL A 315      10.991  -4.214 -12.518  1.00 84.09           H
ATOM   4797  CB  VAL A 315      10.691  -5.347 -10.733  1.00 84.09           C
ATOM   4798  HB  VAL A 315       9.845  -5.659 -10.120  1.00 84.09           H
ATOM   4799  CG1 VAL A 315      11.422  -6.608 -11.201  1.00 84.09           C
ATOM   4800 1HG1 VAL A 315      10.731  -7.243 -11.755  1.00 84.09           H
ATOM   4801 2HG1 VAL A 315      12.254  -6.327 -11.846  1.00 84.09           H
ATOM   4802 3HG1 VAL A 315      11.800  -7.151 -10.335  1.00 84.09           H
ATOM   4803  CG2 VAL A 315      11.603  -4.475  -9.868  1.00 84.09           C
ATOM   4804 1HG2 VAL A 315      12.442  -4.120 -10.467  1.00 84.09           H
ATOM   4805 2HG2 VAL A 315      11.039  -3.621  -9.491  1.00 84.09           H
ATOM   4806 3HG2 VAL A 315      11.978  -5.061  -9.029  1.00 84.09           H
ATOM   4807  HN  VAL A 315       9.280  -3.345 -10.466  1.00 84.09           H
ATOM   4808  N   LEU A 316       7.971  -5.494 -12.382  1.00 80.59           N
ATOM   4809  CA  LEU A 316       6.990  -6.276 -13.114  1.00 80.59           C
ATOM   4810  C   LEU A 316       6.848  -5.713 -14.529  1.00 80.59           C
ATOM   4811  O   LEU A 316       6.724  -6.468 -15.492  1.00 80.59           O
ATOM   4812  HA  LEU A 316       7.371  -7.295 -13.184  1.00 80.59           H
ATOM   4813  CB  LEU A 316       5.670  -6.338 -12.341  1.00 80.59           C
ATOM   4814 1HB  LEU A 316       5.341  -5.319 -12.141  1.00 80.59           H
ATOM   4815 2HB  LEU A 316       4.918  -6.795 -12.983  1.00 80.59           H
ATOM   4816  CG  LEU A 316       5.704  -7.104 -11.017  1.00 80.59           C
ATOM   4817  HG  LEU A 316       6.470  -6.656 -10.383  1.00 80.59           H
ATOM   4818  CD1 LEU A 316       4.372  -6.975 -10.276  1.00 80.59           C
ATOM   4819 1HD1 LEU A 316       4.172  -5.924 -10.067  1.00 80.59           H
ATOM   4820 2HD1 LEU A 316       3.571  -7.381 -10.894  1.00 80.59           H
ATOM   4821 3HD1 LEU A 316       4.423  -7.528  -9.338  1.00 80.59           H
ATOM   4822  CD2 LEU A 316       6.098  -8.565 -11.238  1.00 80.59           C
ATOM   4823 1HD2 LEU A 316       5.373  -9.041 -11.899  1.00 80.59           H
ATOM   4824 2HD2 LEU A 316       7.088  -8.610 -11.693  1.00 80.59           H
ATOM   4825 3HD2 LEU A 316       6.114  -9.086 -10.281  1.00 80.59           H
ATOM   4826  HN  LEU A 316       7.630  -5.060 -11.549  1.00 80.59           H
ATOM   4827  N   TYR A 317       6.869  -4.391 -14.611  1.00 75.85           N
ATOM   4828  CA  TYR A 317       6.695  -3.716 -15.886  1.00 75.85           C
ATOM   4829  C   TYR A 317       7.876  -3.993 -16.819  1.00 75.85           C
ATOM   4830  O   TYR A 317       7.696  -4.142 -18.026  1.00 75.85           O
ATOM   4831  HA  TYR A 317       5.782  -4.096 -16.345  1.00 75.85           H
ATOM   4832  CB  TYR A 317       6.651  -2.220 -15.569  1.00 75.85           C
ATOM   4833 1HB  TYR A 317       7.608  -1.921 -15.141  1.00 75.85           H
ATOM   4834 2HB  TYR A 317       6.531  -1.665 -16.500  1.00 75.85           H
ATOM   4835  CG  TYR A 317       5.531  -1.820 -14.607  1.00 75.85           C
ATOM   4836  CD1 TYR A 317       4.373  -2.570 -14.546  1.00 75.85           C
ATOM   4837  HD1 TYR A 317       4.258  -3.446 -15.183  1.00 75.85           H
ATOM   4838  CD2 TYR A 317       5.678  -0.711 -13.800  1.00 75.85           C
ATOM   4839  HD2 TYR A 317       6.592  -0.119 -13.848  1.00 75.85           H
ATOM   4840  CE1 TYR A 317       3.319  -2.194 -13.640  1.00 75.85           C
ATOM   4841  HE1 TYR A 317       2.400  -2.777 -13.581  1.00 75.85           H
ATOM   4842  CE2 TYR A 317       4.623  -0.334 -12.894  1.00 75.85           C
ATOM   4843  HE2 TYR A 317       4.726   0.540 -12.251  1.00 75.85           H
ATOM   4844  CZ  TYR A 317       3.496  -1.095 -12.859  1.00 75.85           C
ATOM   4845  OH  TYR A 317       2.501  -0.740 -12.003  1.00 75.85           O
ATOM   4846  HH  TYR A 317       1.844  -1.488 -11.913  1.00 75.85           H
ATOM   4847  HN  TYR A 317       7.003  -3.784 -13.827  1.00 75.85           H
ATOM   4848  N   VAL A 318       9.057  -4.055 -16.223  1.00 74.79           N
ATOM   4849  CA  VAL A 318      10.269  -4.299 -16.987  1.00 74.79           C
ATOM   4850  C   VAL A 318      10.191  -5.685 -17.630  1.00 74.79           C
ATOM   4851  O   VAL A 318      10.321  -5.818 -18.846  1.00 74.79           O
ATOM   4852  HA  VAL A 318      10.317  -3.549 -17.776  1.00 74.79           H
ATOM   4853  CB  VAL A 318      11.497  -4.124 -16.091  1.00 74.79           C
ATOM   4854  HB  VAL A 318      11.368  -4.763 -15.217  1.00 74.79           H
ATOM   4855  CG1 VAL A 318      12.770  -4.567 -16.814  1.00 74.79           C
ATOM   4856 1HG1 VAL A 318      12.685  -5.619 -17.088  1.00 74.79           H
ATOM   4857 2HG1 VAL A 318      12.906  -3.967 -17.713  1.00 74.79           H
ATOM   4858 3HG1 VAL A 318      13.628  -4.432 -16.155  1.00 74.79           H
ATOM   4859  CG2 VAL A 318      11.618  -2.679 -15.603  1.00 74.79           C
ATOM   4860 1HG2 VAL A 318      11.713  -2.013 -16.461  1.00 74.79           H
ATOM   4861 2HG2 VAL A 318      10.728  -2.412 -15.033  1.00 74.79           H
ATOM   4862 3HG2 VAL A 318      12.499  -2.583 -14.969  1.00 74.79           H
ATOM   4863  HN  VAL A 318       9.194  -3.942 -15.239  1.00 74.79           H
ATOM   4864  N   PHE A 319       9.979  -6.683 -16.785  1.00 74.55           N
ATOM   4865  CA  PHE A 319      10.120  -8.066 -17.209  1.00 74.55           C
ATOM   4866  C   PHE A 319       8.924  -8.505 -18.056  1.00 74.55           C
ATOM   4867  O   PHE A 319       9.083  -9.247 -19.023  1.00 74.55           O
ATOM   4868  HA  PHE A 319      11.029  -8.130 -17.807  1.00 74.55           H
ATOM   4869  CB  PHE A 319      10.172  -8.920 -15.940  1.00 74.55           C
ATOM   4870 1HB  PHE A 319       9.414  -8.562 -15.243  1.00 74.55           H
ATOM   4871 2HB  PHE A 319       9.911  -9.947 -16.195  1.00 74.55           H
ATOM   4872  CG  PHE A 319      11.532  -8.913 -15.241  1.00 74.55           C
ATOM   4873  CD1 PHE A 319      12.620  -9.443 -15.863  1.00 74.55           C
ATOM   4874  HD1 PHE A 319      12.522  -9.872 -16.860  1.00 74.55           H
ATOM   4875  CD2 PHE A 319      11.655  -8.378 -13.997  1.00 74.55           C
ATOM   4876  HD2 PHE A 319      10.784  -7.953 -13.498  1.00 74.55           H
ATOM   4877  CE1 PHE A 319      13.882  -9.436 -15.214  1.00 74.55           C
ATOM   4878  HE1 PHE A 319      14.754  -9.861 -15.713  1.00 74.55           H
ATOM   4879  CE2 PHE A 319      12.918  -8.371 -13.347  1.00 74.55           C
ATOM   4880  HE2 PHE A 319      13.016  -7.942 -12.350  1.00 74.55           H
ATOM   4881  CZ  PHE A 319      14.005  -8.901 -13.970  1.00 74.55           C
ATOM   4882  HZ  PHE A 319      14.974  -8.896 -13.472  1.00 74.55           H
ATOM   4883  HN  PHE A 319       9.715  -6.560 -15.828  1.00 74.55           H
ATOM   4884  N   VAL A 320       7.753  -8.026 -17.662  1.00 71.65           N
ATOM   4885  CA  VAL A 320       6.509  -8.575 -18.175  1.00 71.65           C
ATOM   4886  C   VAL A 320       5.931  -7.623 -19.224  1.00 71.65           C
ATOM   4887  O   VAL A 320       5.202  -8.049 -20.119  1.00 71.65           O
ATOM   4888  HA  VAL A 320       6.742  -9.526 -18.654  1.00 71.65           H
ATOM   4889  CB  VAL A 320       5.543  -8.850 -17.021  1.00 71.65           C
ATOM   4890  HB  VAL A 320       5.067  -7.907 -16.751  1.00 71.65           H
ATOM   4891  CG1 VAL A 320       4.444  -9.826 -17.447  1.00 71.65           C
ATOM   4892 1HG1 VAL A 320       3.883  -9.401 -18.279  1.00 71.65           H
ATOM   4893 2HG1 VAL A 320       4.896 -10.769 -17.756  1.00 71.65           H
ATOM   4894 3HG1 VAL A 320       3.771 -10.004 -16.608  1.00 71.65           H
ATOM   4895  CG2 VAL A 320       6.291  -9.368 -15.791  1.00 71.65           C
ATOM   4896 1HG2 VAL A 320       6.806 -10.295 -16.043  1.00 71.65           H
ATOM   4897 2HG2 VAL A 320       7.019  -8.624 -15.468  1.00 71.65           H
ATOM   4898 3HG2 VAL A 320       5.580  -9.555 -14.986  1.00 71.65           H
ATOM   4899  HN  VAL A 320       7.646  -7.279 -17.005  1.00 71.65           H
ATOM   4900  N   GLY A 321       6.279  -6.353 -19.080  1.00 72.77           N
ATOM   4901  CA  GLY A 321       5.767  -5.330 -19.977  1.00 72.77           C
ATOM   4902  C   GLY A 321       6.631  -5.221 -21.234  1.00 72.77           C
ATOM   4903  O   GLY A 321       7.681  -4.580 -21.217  1.00 72.77           O
ATOM   4904 1HA  GLY A 321       4.741  -5.567 -20.256  1.00 72.77           H
ATOM   4905 2HA  GLY A 321       5.744  -4.369 -19.462  1.00 72.77           H
ATOM   4906  HN  GLY A 321       6.898  -6.020 -18.369  1.00 72.77           H
ATOM   4907  N   GLU A 322       6.158  -5.856 -22.296  1.00 76.15           N
ATOM   4908  CA  GLU A 322       6.804  -5.734 -23.592  1.00 76.15           C
ATOM   4909  C   GLU A 322       6.796  -4.275 -24.053  1.00 76.15           C
ATOM   4910  O   GLU A 322       7.801  -3.774 -24.555  1.00 76.15           O
ATOM   4911  HA  GLU A 322       7.830  -6.067 -23.436  1.00 76.15           H
ATOM   4912  CB  GLU A 322       6.134  -6.640 -24.627  1.00 76.15           C
ATOM   4913 1HB  GLU A 322       5.085  -6.366 -24.730  1.00 76.15           H
ATOM   4914 2HB  GLU A 322       6.686  -6.596 -25.566  1.00 76.15           H
ATOM   4915  CG  GLU A 322       6.166  -8.102 -24.177  1.00 76.15           C
ATOM   4916 1HG  GLU A 322       7.115  -8.315 -23.685  1.00 76.15           H
ATOM   4917 2HG  GLU A 322       5.380  -8.278 -23.443  1.00 76.15           H
ATOM   4918  CD  GLU A 322       5.979  -9.046 -25.367  1.00 76.15           C
ATOM   4919  OE1 GLU A 322       6.856  -9.920 -25.541  1.00 76.15           O
ATOM   4920  OE2 GLU A 322       4.965  -8.871 -26.076  1.00 76.15           O
ATOM   4921  HN  GLU A 322       5.349  -6.445 -22.281  1.00 76.15           H
ATOM   4922  N   ARG A 323       5.651  -3.635 -23.867  1.00 76.67           N
ATOM   4923  CA  ARG A 323       5.489  -2.254 -24.288  1.00 76.67           C
ATOM   4924  C   ARG A 323       6.487  -1.355 -23.555  1.00 76.67           C
ATOM   4925  O   ARG A 323       7.100  -0.479 -24.162  1.00 76.67           O
ATOM   4926  HA  ARG A 323       5.685  -2.265 -25.360  1.00 76.67           H
ATOM   4927  CB  ARG A 323       4.068  -1.758 -24.013  1.00 76.67           C
ATOM   4928 1HB  ARG A 323       3.355  -2.560 -24.205  1.00 76.67           H
ATOM   4929 2HB  ARG A 323       3.970  -1.489 -22.961  1.00 76.67           H
ATOM   4930  CG  ARG A 323       3.731  -0.548 -24.887  1.00 76.67           C
ATOM   4931 1HG  ARG A 323       4.434   0.259 -24.684  1.00 76.67           H
ATOM   4932 2HG  ARG A 323       3.844  -0.812 -25.938  1.00 76.67           H
ATOM   4933  CD  ARG A 323       2.303  -0.065 -24.627  1.00 76.67           C
ATOM   4934 1HD  ARG A 323       1.642  -0.920 -24.481  1.00 76.67           H
ATOM   4935 2HD  ARG A 323       2.270   0.524 -23.711  1.00 76.67           H
ATOM   4936  NE  ARG A 323       1.829   0.750 -25.768  1.00 76.67           N
ATOM   4937  HE  ARG A 323       2.425   0.829 -26.567  1.00 76.67           H
ATOM   4938  CZ  ARG A 323       0.651   1.388 -25.797  1.00 76.67           C
ATOM   4939  NH1 ARG A 323      -0.187   1.317 -24.755  1.00 76.67           N
ATOM   4940 1HH1 ARG A 323       0.064   0.784 -23.946  1.00 76.67           H
ATOM   4941 2HH1 ARG A 323      -1.065   1.796 -24.784  1.00 76.67           H
ATOM   4942  NH2 ARG A 323       0.324   2.099 -26.885  1.00 76.67           N
ATOM   4943 1HH2 ARG A 323      -0.551   2.581 -26.923  1.00 76.67           H
ATOM   4944 2HH2 ARG A 323       0.955   2.147 -27.659  1.00 76.67           H
ATOM   4945  HN  ARG A 323       4.846  -4.044 -23.438  1.00 76.67           H
ATOM   4946  N   PHE A 324       6.618  -1.603 -22.260  1.00 78.77           N
ATOM   4947  CA  PHE A 324       7.478  -0.782 -21.424  1.00 78.77           C
ATOM   4948  C   PHE A 324       8.945  -0.939 -21.827  1.00 78.77           C
ATOM   4949  O   PHE A 324       9.682   0.044 -21.896  1.00 78.77           O
ATOM   4950  HA  PHE A 324       7.172   0.255 -21.566  1.00 78.77           H
ATOM   4951  CB  PHE A 324       7.301  -1.271 -19.985  1.00 78.77           C
ATOM   4952 1HB  PHE A 324       6.236  -1.318 -19.756  1.00 78.77           H
ATOM   4953 2HB  PHE A 324       7.689  -2.286 -19.907  1.00 78.77           H
ATOM   4954  CG  PHE A 324       7.994  -0.394 -18.941  1.00 78.77           C
ATOM   4955  CD1 PHE A 324       9.237  -0.720 -18.495  1.00 78.77           C
ATOM   4956  HD1 PHE A 324       9.739  -1.606 -18.882  1.00 78.77           H
ATOM   4957  CD2 PHE A 324       7.367   0.713 -18.458  1.00 78.77           C
ATOM   4958  HD2 PHE A 324       6.371   0.974 -18.815  1.00 78.77           H
ATOM   4959  CE1 PHE A 324       9.879   0.095 -17.525  1.00 78.77           C
ATOM   4960  HE1 PHE A 324      10.875  -0.167 -17.168  1.00 78.77           H
ATOM   4961  CE2 PHE A 324       8.010   1.527 -17.488  1.00 78.77           C
ATOM   4962  HE2 PHE A 324       7.507   2.413 -17.101  1.00 78.77           H
ATOM   4963  CZ  PHE A 324       9.253   1.201 -17.042  1.00 78.77           C
ATOM   4964  HZ  PHE A 324       9.746   1.826 -16.298  1.00 78.77           H
ATOM   4965  HN  PHE A 324       6.150  -2.347 -21.783  1.00 78.77           H
ATOM   4966  N   ARG A 325       9.326  -2.182 -22.083  1.00 81.33           N
ATOM   4967  CA  ARG A 325      10.685  -2.477 -22.504  1.00 81.33           C
ATOM   4968  C   ARG A 325      11.026  -1.700 -23.778  1.00 81.33           C
ATOM   4969  O   ARG A 325      12.117  -1.145 -23.897  1.00 81.33           O
ATOM   4970  HA  ARG A 325      11.311  -2.158 -21.671  1.00 81.33           H
ATOM   4971  CB  ARG A 325      10.869  -3.973 -22.764  1.00 81.33           C
ATOM   4972 1HB  ARG A 325       9.972  -4.377 -23.233  1.00 81.33           H
ATOM   4973 2HB  ARG A 325      11.691  -4.126 -23.463  1.00 81.33           H
ATOM   4974  CG  ARG A 325      11.153  -4.724 -21.462  1.00 81.33           C
ATOM   4975 1HG  ARG A 325      12.002  -4.269 -20.952  1.00 81.33           H
ATOM   4976 2HG  ARG A 325      10.296  -4.637 -20.793  1.00 81.33           H
ATOM   4977  CD  ARG A 325      11.446  -6.201 -21.733  1.00 81.33           C
ATOM   4978 1HD  ARG A 325      12.059  -6.300 -22.629  1.00 81.33           H
ATOM   4979 2HD  ARG A 325      12.018  -6.625 -20.908  1.00 81.33           H
ATOM   4980  NE  ARG A 325      10.179  -6.946 -21.904  1.00 81.33           N
ATOM   4981  HE  ARG A 325       9.325  -6.476 -21.679  1.00 81.33           H
ATOM   4982  CZ  ARG A 325      10.104  -8.211 -22.341  1.00 81.33           C
ATOM   4983  NH1 ARG A 325      11.215  -8.888 -22.657  1.00 81.33           N
ATOM   4984 1HH1 ARG A 325      12.110  -8.451 -22.567  1.00 81.33           H
ATOM   4985 2HH1 ARG A 325      11.151  -9.832 -22.982  1.00 81.33           H
ATOM   4986  NH2 ARG A 325       8.900  -8.787 -22.457  1.00 81.33           N
ATOM   4987 1HH2 ARG A 325       8.826  -9.730 -22.782  1.00 81.33           H
ATOM   4988 2HH2 ARG A 325       8.075  -8.275 -22.219  1.00 81.33           H
ATOM   4989  HN  ARG A 325       8.725  -2.978 -22.006  1.00 81.33           H
ATOM   4990  N   ARG A 326      10.071  -1.685 -24.697  1.00 82.42           N
ATOM   4991  CA  ARG A 326      10.247  -0.963 -25.946  1.00 82.42           C
ATOM   4992  C   ARG A 326      10.422   0.533 -25.675  1.00 82.42           C
ATOM   4993  O   ARG A 326      11.309   1.170 -26.242  1.00 82.42           O
ATOM   4994  HA  ARG A 326      11.146  -1.389 -26.390  1.00 82.42           H
ATOM   4995  CB  ARG A 326       9.047  -1.168 -26.873  1.00 82.42           C
ATOM   4996 1HB  ARG A 326       8.122  -1.045 -26.310  1.00 82.42           H
ATOM   4997 2HB  ARG A 326       9.051  -0.406 -27.652  1.00 82.42           H
ATOM   4998  CG  ARG A 326       9.080  -2.558 -27.513  1.00 82.42           C
ATOM   4999 1HG  ARG A 326       9.992  -2.670 -28.100  1.00 82.42           H
ATOM   5000 2HG  ARG A 326       9.108  -3.320 -26.734  1.00 82.42           H
ATOM   5001  CD  ARG A 326       7.859  -2.779 -28.407  1.00 82.42           C
ATOM   5002 1HD  ARG A 326       6.950  -2.510 -27.869  1.00 82.42           H
ATOM   5003 2HD  ARG A 326       7.916  -2.131 -29.282  1.00 82.42           H
ATOM   5004  NE  ARG A 326       7.793  -4.195 -28.832  1.00 82.42           N
ATOM   5005  HE  ARG A 326       7.923  -4.901 -28.136  1.00 82.42           H
ATOM   5006  CZ  ARG A 326       7.569  -4.592 -30.093  1.00 82.42           C
ATOM   5007  NH1 ARG A 326       7.387  -3.690 -31.067  1.00 82.42           N
ATOM   5008 1HH1 ARG A 326       7.418  -2.713 -30.856  1.00 82.42           H
ATOM   5009 2HH1 ARG A 326       7.221  -3.994 -32.005  1.00 82.42           H
ATOM   5010  NH2 ARG A 326       7.530  -5.903 -30.364  1.00 82.42           N
ATOM   5011 1HH2 ARG A 326       7.364  -6.216 -31.299  1.00 82.42           H
ATOM   5012 2HH2 ARG A 326       7.667  -6.570 -29.631  1.00 82.42           H
ATOM   5013  HN  ARG A 326       9.193  -2.153 -24.599  1.00 82.42           H
ATOM   5014  N   ASP A 327       9.564   1.049 -24.808  1.00 83.44           N
ATOM   5015  CA  ASP A 327       9.573   2.470 -24.502  1.00 83.44           C
ATOM   5016  C   ASP A 327      10.882   2.826 -23.794  1.00 83.44           C
ATOM   5017  O   ASP A 327      11.476   3.868 -24.069  1.00 83.44           O
ATOM   5018  HA  ASP A 327       9.469   2.971 -25.464  1.00 83.44           H
ATOM   5019  CB  ASP A 327       8.416   2.840 -23.571  1.00 83.44           C
ATOM   5020 1HB  ASP A 327       8.484   2.258 -22.651  1.00 83.44           H
ATOM   5021 2HB  ASP A 327       8.493   3.890 -23.290  1.00 83.44           H
ATOM   5022  CG  ASP A 327       7.067   2.583 -24.245  1.00 83.44           C
ATOM   5023  OD1 ASP A 327       7.003   2.774 -25.478  1.00 83.44           O
ATOM   5024  OD2 ASP A 327       6.129   2.202 -23.511  1.00 83.44           O
ATOM   5025  HN  ASP A 327       8.873   0.516 -24.319  1.00 83.44           H
ATOM   5026  N   LEU A 328      11.293   1.942 -22.898  1.00 84.04           N
ATOM   5027  CA  LEU A 328      12.497   2.172 -22.117  1.00 84.04           C
ATOM   5028  C   LEU A 328      13.690   2.329 -23.062  1.00 84.04           C
ATOM   5029  O   LEU A 328      14.434   3.304 -22.970  1.00 84.04           O
ATOM   5030  HA  LEU A 328      12.360   3.107 -21.574  1.00 84.04           H
ATOM   5031  CB  LEU A 328      12.679   1.066 -21.075  1.00 84.04           C
ATOM   5032 1HB  LEU A 328      11.829   1.093 -20.394  1.00 84.04           H
ATOM   5033 2HB  LEU A 328      12.648   0.104 -21.586  1.00 84.04           H
ATOM   5034  CG  LEU A 328      13.963   1.131 -20.247  1.00 84.04           C
ATOM   5035  HG  LEU A 328      14.810   1.175 -20.932  1.00 84.04           H
ATOM   5036  CD1 LEU A 328      14.004   2.402 -19.396  1.00 84.04           C
ATOM   5037 1HD1 LEU A 328      13.963   3.275 -20.046  1.00 84.04           H
ATOM   5038 2HD1 LEU A 328      13.150   2.413 -18.718  1.00 84.04           H
ATOM   5039 3HD1 LEU A 328      14.927   2.422 -18.817  1.00 84.04           H
ATOM   5040  CD2 LEU A 328      14.133  -0.132 -19.399  1.00 84.04           C
ATOM   5041 1HD2 LEU A 328      13.285  -0.232 -18.722  1.00 84.04           H
ATOM   5042 2HD2 LEU A 328      14.182  -1.004 -20.052  1.00 84.04           H
ATOM   5043 3HD2 LEU A 328      15.054  -0.060 -18.820  1.00 84.04           H
ATOM   5044  HN  LEU A 328      10.820   1.083 -22.702  1.00 84.04           H
ATOM   5045  N   VAL A 329      13.834   1.355 -23.948  1.00 83.71           N
ATOM   5046  CA  VAL A 329      14.967   1.334 -24.858  1.00 83.71           C
ATOM   5047  C   VAL A 329      14.923   2.576 -25.750  1.00 83.71           C
ATOM   5048  O   VAL A 329      15.963   3.145 -26.080  1.00 83.71           O
ATOM   5049  HA  VAL A 329      15.874   1.367 -24.255  1.00 83.71           H
ATOM   5050  CB  VAL A 329      14.974   0.027 -25.654  1.00 83.71           C
ATOM   5051  HB  VAL A 329      14.014  -0.062 -26.162  1.00 83.71           H
ATOM   5052  CG1 VAL A 329      16.071   0.041 -26.721  1.00 83.71           C
ATOM   5053 1HG1 VAL A 329      15.898   0.868 -27.409  1.00 83.71           H
ATOM   5054 2HG1 VAL A 329      17.042   0.163 -26.242  1.00 83.71           H
ATOM   5055 3HG1 VAL A 329      16.054  -0.900 -27.271  1.00 83.71           H
ATOM   5056  CG2 VAL A 329      15.127  -1.180 -24.725  1.00 83.71           C
ATOM   5057 1HG2 VAL A 329      16.066  -1.099 -24.177  1.00 83.71           H
ATOM   5058 2HG2 VAL A 329      14.296  -1.204 -24.021  1.00 83.71           H
ATOM   5059 3HG2 VAL A 329      15.130  -2.095 -25.317  1.00 83.71           H
ATOM   5060  HN  VAL A 329      13.196   0.592 -24.050  1.00 83.71           H
ATOM   5061  N   LYS A 330      13.709   2.961 -26.114  1.00 82.64           N
[truncated: 117,320 more chars]
