# Supplementary material for: Noncanonical roles of chemokine regions in CCR9 activation revealed by structural modeling and mutational mapping
Source: Nat Commun. 2025 Aug 18;16:7695. doi: 10.1038/s41467-025-62321-9 (PMC12361432; doi:10.1038/s41467-025-62321-9)
Supplement: Supplementary file 4 — Supplementary Data 2 [file 41467_2025_62321_MOESM4_ESM.zip › CCR9_CCL25_rnk173.pdb]

SSBOND   1 CYS A   38    CYS A  289 
SSBOND   2 CYS A  119    CYS A  198 
SSBOND   3 CYS B    7    CYS B   35 
SSBOND   4 CYS B    8    CYS B   52 
ATOM      1  N   GLU A  20      -4.420  -4.866  60.923  1.00 53.27           N
ATOM      2  CA  GLU A  20      -4.508  -4.343  59.570  1.00 53.27           C
ATOM      3  C   GLU A  20      -3.184  -4.552  58.832  1.00 53.27           C
ATOM      4  O   GLU A  20      -3.168  -4.723  57.614  1.00 53.27           O
ATOM      5  HA  GLU A  20      -5.296  -4.922  59.087  1.00 53.27           H
ATOM      6  CB  GLU A  20      -4.904  -2.866  59.578  1.00 53.27           C
ATOM      7 1HB  GLU A  20      -4.642  -2.421  60.538  1.00 53.27           H
ATOM      8 2HB  GLU A  20      -4.447  -2.358  58.729  1.00 53.27           H
ATOM      9  CG  GLU A  20      -6.416  -2.702  59.414  1.00 53.27           C
ATOM     10 1HG  GLU A  20      -6.796  -3.460  58.729  1.00 53.27           H
ATOM     11 2HG  GLU A  20      -6.909  -2.864  60.373  1.00 53.27           H
ATOM     12  CD  GLU A  20      -6.763  -1.309  58.885  1.00 53.27           C
ATOM     13  OE1 GLU A  20      -7.842  -1.190  58.265  1.00 53.27           O
ATOM     14  OE2 GLU A  20      -5.942  -0.395  59.113  1.00 53.27           O
ATOM     15  HN  GLU A  20      -3.530  -5.251  61.170  1.00 53.27           H
ATOM     16  N   SER A  21      -2.105  -4.533  59.601  1.00 59.58           N
ATOM     17  CA  SER A  21      -0.776  -4.669  59.030  1.00 59.58           C
ATOM     18  C   SER A  21      -0.572  -6.095  58.515  1.00 59.58           C
ATOM     19  O   SER A  21      -0.051  -6.294  57.419  1.00 59.58           O
ATOM     20  HA  SER A  21      -0.742  -3.956  58.206  1.00 59.58           H
ATOM     21  CB  SER A  21       0.303  -4.315  60.055  1.00 59.58           C
ATOM     22 1HB  SER A  21       1.236  -4.093  59.538  1.00 59.58           H
ATOM     23 2HB  SER A  21       0.012  -3.411  60.591  1.00 59.58           H
ATOM     24  OG  SER A  21       0.519  -5.370  60.989  1.00 59.58           O
ATOM     25  HG  SER A  21       1.232  -5.110  61.640  1.00 59.58           H
ATOM     26  HN  SER A  21      -2.129  -4.426  60.595  1.00 59.58           H
ATOM     27  N   THR A  22      -0.993  -7.051  59.331  1.00 59.53           N
ATOM     28  CA  THR A  22      -0.770  -8.452  59.019  1.00 59.53           C
ATOM     29  C   THR A  22      -1.600  -8.867  57.803  1.00 59.53           C
ATOM     30  O   THR A  22      -1.070  -9.436  56.850  1.00 59.53           O
ATOM     31  HA  THR A  22       0.278  -8.582  58.750  1.00 59.53           H
ATOM     32  CB  THR A  22      -1.080  -9.271  60.274  1.00 59.53           C
ATOM     33  HB  THR A  22      -2.027  -9.801  60.169  1.00 59.53           H
ATOM     34  OG1 THR A  22      -1.023  -8.318  61.333  1.00 59.53           O
ATOM     35  HG1 THR A  22      -1.435  -8.701  62.160  1.00 59.53           H
ATOM     36  CG2 THR A  22       0.029 -10.269  60.611  1.00 59.53           C
ATOM     37 1HG2 THR A  22       0.961  -9.732  60.783  1.00 59.53           H
ATOM     38 2HG2 THR A  22       0.157 -10.964  59.781  1.00 59.53           H
ATOM     39 3HG2 THR A  22      -0.242 -10.823  61.510  1.00 59.53           H
ATOM     40  HN  THR A  22      -1.478  -6.880  60.189  1.00 59.53           H
ATOM     41  N   SER A  23      -2.888  -8.565  57.875  1.00 62.35           N
ATOM     42  CA  SER A  23      -3.805  -8.938  56.811  1.00 62.35           C
ATOM     43  C   SER A  23      -3.409  -8.237  55.509  1.00 62.35           C
ATOM     44  O   SER A  23      -3.488  -8.828  54.433  1.00 62.35           O
ATOM     45  HA  SER A  23      -3.704 -10.019  56.709  1.00 62.35           H
ATOM     46  CB  SER A  23      -5.249  -8.594  57.181  1.00 62.35           C
ATOM     47 1HB  SER A  23      -5.914  -8.909  56.378  1.00 62.35           H
ATOM     48 2HB  SER A  23      -5.538  -9.152  58.072  1.00 62.35           H
ATOM     49  OG  SER A  23      -5.421  -7.199  57.420  1.00 62.35           O
ATOM     50  HG  SER A  23      -6.380  -7.003  57.624  1.00 62.35           H
ATOM     51  HN  SER A  23      -3.306  -8.076  58.640  1.00 62.35           H
ATOM     52  N   SER A  24      -2.992  -6.987  55.651  1.00 69.22           N
ATOM     53  CA  SER A  24      -2.572  -6.204  54.502  1.00 69.22           C
ATOM     54  C   SER A  24      -1.306  -6.809  53.891  1.00 69.22           C
ATOM     55  O   SER A  24      -0.984  -6.544  52.734  1.00 69.22           O
ATOM     56  HA  SER A  24      -3.401  -6.258  53.796  1.00 69.22           H
ATOM     57  CB  SER A  24      -2.328  -4.744  54.890  1.00 69.22           C
ATOM     58 1HB  SER A  24      -2.395  -4.117  54.001  1.00 69.22           H
ATOM     59 2HB  SER A  24      -3.111  -4.415  55.573  1.00 69.22           H
ATOM     60  OG  SER A  24      -1.055  -4.561  55.504  1.00 69.22           O
ATOM     61  HG  SER A  24      -0.965  -5.169  56.293  1.00 69.22           H
ATOM     62  HN  SER A  24      -2.940  -6.512  56.529  1.00 69.22           H
ATOM     63  N   MET A  25      -0.624  -7.611  54.696  1.00 73.24           N
ATOM     64  CA  MET A  25       0.578  -8.286  54.237  1.00 73.24           C
ATOM     65  C   MET A  25       0.233  -9.590  53.515  1.00 73.24           C
ATOM     66  O   MET A  25       0.813  -9.901  52.476  1.00 73.24           O
ATOM     67  HA  MET A  25       1.056  -7.594  53.542  1.00 73.24           H
ATOM     68  CB  MET A  25       1.483  -8.587  55.433  1.00 73.24           C
ATOM     69 1HB  MET A  25       1.474  -7.743  56.122  1.00 73.24           H
ATOM     70 2HB  MET A  25       1.096  -9.448  55.978  1.00 73.24           H
ATOM     71  CG  MET A  25       2.917  -8.866  54.979  1.00 73.24           C
ATOM     72 1HG  MET A  25       3.477  -9.340  55.785  1.00 73.24           H
ATOM     73 2HG  MET A  25       2.913  -9.564  54.141  1.00 73.24           H
ATOM     74  SD  MET A  25       3.713  -7.342  54.499  1.00 73.24           S
ATOM     75  CE  MET A  25       5.364  -7.942  54.179  1.00 73.24           C
ATOM     76 1HE  MET A  25       5.770  -8.387  55.087  1.00 73.24           H
ATOM     77 2HE  MET A  25       5.331  -8.693  53.390  1.00 73.24           H
ATOM     78 3HE  MET A  25       5.997  -7.112  53.866  1.00 73.24           H
ATOM     79  HN  MET A  25      -0.880  -7.802  55.643  1.00 73.24           H
ATOM     80  N   GLU A  26      -0.709 -10.319  54.096  1.00 73.06           N
ATOM     81  CA  GLU A  26      -1.169 -11.561  53.499  1.00 73.06           C
ATOM     82  C   GLU A  26      -1.838 -11.287  52.150  1.00 73.06           C
ATOM     83  O   GLU A  26      -1.579 -11.985  51.172  1.00 73.06           O
ATOM     84  HA  GLU A  26      -0.271 -12.161  53.351  1.00 73.06           H
ATOM     85  CB  GLU A  26      -2.119 -12.304  54.441  1.00 73.06           C
ATOM     86 1HB  GLU A  26      -2.861 -11.610  54.836  1.00 73.06           H
ATOM     87 2HB  GLU A  26      -2.559 -13.156  53.923  1.00 73.06           H
ATOM     88  CG  GLU A  26      -1.364 -12.874  55.643  1.00 73.06           C
ATOM     89 1HG  GLU A  26      -0.578 -13.546  55.299  1.00 73.06           H
ATOM     90 2HG  GLU A  26      -0.876 -12.065  56.188  1.00 73.06           H
ATOM     91  CD  GLU A  26      -2.312 -13.627  56.579  1.00 73.06           C
ATOM     92  OE1 GLU A  26      -1.795 -14.439  57.377  1.00 73.06           O
ATOM     93  OE2 GLU A  26      -3.531 -13.374  56.475  1.00 73.06           O
ATOM     94  HN  GLU A  26      -1.156 -10.073  54.956  1.00 73.06           H
ATOM     95  N   ASP A  27      -2.685 -10.268  52.142  1.00 73.26           N
ATOM     96  CA  ASP A  27      -3.417  -9.913  50.939  1.00 73.26           C
ATOM     97  C   ASP A  27      -2.427  -9.656  49.801  1.00 73.26           C
ATOM     98  O   ASP A  27      -2.681 -10.027  48.657  1.00 73.26           O
ATOM     99  HA  ASP A  27      -4.069 -10.764  50.739  1.00 73.26           H
ATOM    100  CB  ASP A  27      -4.238  -8.639  51.149  1.00 73.26           C
ATOM    101 1HB  ASP A  27      -3.638  -7.899  51.678  1.00 73.26           H
ATOM    102 2HB  ASP A  27      -4.499  -8.207  50.183  1.00 73.26           H
ATOM    103  CG  ASP A  27      -5.512  -8.933  51.943  1.00 73.26           C
ATOM    104  OD1 ASP A  27      -5.842 -10.132  52.065  1.00 73.26           O
ATOM    105  OD2 ASP A  27      -6.129  -7.951  52.411  1.00 73.26           O
ATOM    106  HN  ASP A  27      -2.873  -9.691  52.937  1.00 73.26           H
ATOM    107  N   TYR A  28      -1.319  -9.021  50.156  1.00 75.28           N
ATOM    108  CA  TYR A  28      -0.308  -8.674  49.173  1.00 75.28           C
ATOM    109  C   TYR A  28       0.430  -9.920  48.682  1.00 75.28           C
ATOM    110  O   TYR A  28       0.764 -10.025  47.502  1.00 75.28           O
ATOM    111  HA  TYR A  28      -0.809  -8.201  48.328  1.00 75.28           H
ATOM    112  CB  TYR A  28       0.684  -7.759  49.893  1.00 75.28           C
ATOM    113 1HB  TYR A  28       0.148  -6.894  50.285  1.00 75.28           H
ATOM    114 2HB  TYR A  28       1.098  -8.291  50.750  1.00 75.28           H
ATOM    115  CG  TYR A  28       1.834  -7.270  49.010  1.00 75.28           C
ATOM    116  CD1 TYR A  28       3.046  -7.930  49.028  1.00 75.28           C
ATOM    117  HD1 TYR A  28       3.184  -8.799  49.671  1.00 75.28           H
ATOM    118  CD2 TYR A  28       1.660  -6.169  48.196  1.00 75.28           C
ATOM    119  HD2 TYR A  28       0.702  -5.648  48.182  1.00 75.28           H
ATOM    120  CE1 TYR A  28       4.129  -7.470  48.197  1.00 75.28           C
ATOM    121  HE1 TYR A  28       5.091  -7.982  48.202  1.00 75.28           H
ATOM    122  CE2 TYR A  28       2.742  -5.710  47.365  1.00 75.28           C
ATOM    123  HE2 TYR A  28       2.617  -4.842  46.718  1.00 75.28           H
ATOM    124  CZ  TYR A  28       3.923  -6.382  47.407  1.00 75.28           C
ATOM    125  OH  TYR A  28       4.945  -5.948  46.622  1.00 75.28           O
ATOM    126  HH  TYR A  28       4.768  -5.013  46.315  1.00 75.28           H
ATOM    127  HN  TYR A  28      -1.109  -8.746  51.095  1.00 75.28           H
ATOM    128  N   VAL A  29       0.664 -10.835  49.611  1.00 72.58           N
ATOM    129  CA  VAL A  29       1.441 -12.026  49.311  1.00 72.58           C
ATOM    130  C   VAL A  29       0.599 -12.977  48.458  1.00 72.58           C
ATOM    131  O   VAL A  29       1.125 -13.663  47.583  1.00 72.58           O
ATOM    132  HA  VAL A  29       2.311 -11.714  48.733  1.00 72.58           H
ATOM    133  CB  VAL A  29       1.939 -12.667  50.608  1.00 72.58           C
ATOM    134  HB  VAL A  29       1.079 -12.808  51.263  1.00 72.58           H
ATOM    135  CG1 VAL A  29       2.555 -14.042  50.339  1.00 72.58           C
ATOM    136 1HG1 VAL A  29       1.805 -14.694  49.891  1.00 72.58           H
ATOM    137 2HG1 VAL A  29       3.397 -13.935  49.656  1.00 72.58           H
ATOM    138 3HG1 VAL A  29       2.900 -14.475  51.277  1.00 72.58           H
ATOM    139  CG2 VAL A  29       2.933 -11.752  51.326  1.00 72.58           C
ATOM    140 1HG2 VAL A  29       3.789 -11.566  50.677  1.00 72.58           H
ATOM    141 2HG2 VAL A  29       2.447 -10.806  51.567  1.00 72.58           H
ATOM    142 3HG2 VAL A  29       3.270 -12.232  52.244  1.00 72.58           H
ATOM    143  HN  VAL A  29       0.334 -10.773  50.553  1.00 72.58           H
ATOM    144  N   ASN A  30      -0.695 -12.989  48.744  1.00 75.31           N
ATOM    145  CA  ASN A  30      -1.595 -13.929  48.100  1.00 75.31           C
ATOM    146  C   ASN A  30      -2.028 -13.367  46.744  1.00 75.31           C
ATOM    147  O   ASN A  30      -2.671 -14.061  45.957  1.00 75.31           O
ATOM    148  HA  ASN A  30      -1.024 -14.853  48.004  1.00 75.31           H
ATOM    149  CB  ASN A  30      -2.852 -14.154  48.942  1.00 75.31           C
ATOM    150 1HB  ASN A  30      -3.241 -13.195  49.284  1.00 75.31           H
ATOM    151 2HB  ASN A  30      -3.628 -14.612  48.329  1.00 75.31           H
ATOM    152  CG  ASN A  30      -2.553 -15.048  50.147  1.00 75.31           C
ATOM    153  OD1 ASN A  30      -1.608 -15.820  50.160  1.00 75.31           O
ATOM    154  ND2 ASN A  30      -3.407 -14.901  51.156  1.00 75.31           N
ATOM    155 1HD2 ASN A  30      -4.161 -14.249  51.081  1.00 75.31           H
ATOM    156 2HD2 ASN A  30      -3.295 -15.442  51.989  1.00 75.31           H
ATOM    157  HN  ASN A  30      -1.128 -12.372  49.401  1.00 75.31           H
ATOM    158  N   PHE A  31      -1.659 -12.116  46.513  1.00 78.88           N
ATOM    159  CA  PHE A  31      -1.980 -11.461  45.256  1.00 78.88           C
ATOM    160  C   PHE A  31      -1.227 -12.107  44.092  1.00 78.88           C
ATOM    161  O   PHE A  31       0.002 -12.168  44.101  1.00 78.88           O
ATOM    162  HA  PHE A  31      -3.053 -11.572  45.099  1.00 78.88           H
ATOM    163  CB  PHE A  31      -1.539 -10.002  45.387  1.00 78.88           C
ATOM    164 1HB  PHE A  31      -1.999  -9.572  46.276  1.00 78.88           H
ATOM    165 2HB  PHE A  31      -0.460  -9.972  45.540  1.00 78.88           H
ATOM    166  CG  PHE A  31      -1.892  -9.134  44.177  1.00 78.88           C
ATOM    167  CD1 PHE A  31      -0.949  -8.867  43.234  1.00 78.88           C
ATOM    168  HD1 PHE A  31       0.058  -9.272  43.339  1.00 78.88           H
ATOM    169  CD2 PHE A  31      -3.148  -8.630  44.045  1.00 78.88           C
ATOM    170  HD2 PHE A  31      -3.903  -8.844  44.801  1.00 78.88           H
ATOM    171  CE1 PHE A  31      -1.277  -8.062  42.111  1.00 78.88           C
ATOM    172  HE1 PHE A  31      -0.521  -7.848  41.355  1.00 78.88           H
ATOM    173  CE2 PHE A  31      -3.475  -7.825  42.922  1.00 78.88           C
ATOM    174  HE2 PHE A  31      -4.482  -7.421  42.817  1.00 78.88           H
ATOM    175  CZ  PHE A  31      -2.533  -7.558  41.979  1.00 78.88           C
ATOM    176  HZ  PHE A  31      -2.784  -6.940  41.117  1.00 78.88           H
ATOM    177  HN  PHE A  31      -1.150 -11.554  47.164  1.00 78.88           H
ATOM    178  N   ASN A  32      -1.994 -12.574  43.118  1.00 77.07           N
ATOM    179  CA  ASN A  32      -1.413 -13.172  41.928  1.00 77.07           C
ATOM    180  C   ASN A  32      -0.936 -12.064  40.987  1.00 77.07           C
ATOM    181  O   ASN A  32      -1.728 -11.501  40.233  1.00 77.07           O
ATOM    182  HA  ASN A  32      -0.594 -13.792  42.291  1.00 77.07           H
ATOM    183  CB  ASN A  32      -2.443 -14.018  41.178  1.00 77.07           C
ATOM    184 1HB  ASN A  32      -2.934 -14.700  41.872  1.00 77.07           H
ATOM    185 2HB  ASN A  32      -3.218 -13.373  40.764  1.00 77.07           H
ATOM    186  CG  ASN A  32      -1.782 -14.817  40.053  1.00 77.07           C
ATOM    187  OD1 ASN A  32      -0.603 -14.680  39.770  1.00 77.07           O
ATOM    188  ND2 ASN A  32      -2.604 -15.654  39.428  1.00 77.07           N
ATOM    189 1HD2 ASN A  32      -3.562 -15.718  39.710  1.00 77.07           H
ATOM    190 2HD2 ASN A  32      -2.265 -16.221  38.677  1.00 77.07           H
ATOM    191  HN  ASN A  32      -2.994 -12.548  43.133  1.00 77.07           H
ATOM    192  N   PHE A  33       0.357 -11.784  41.062  1.00 78.37           N
ATOM    193  CA  PHE A  33       0.978 -10.860  40.128  1.00 78.37           C
ATOM    194  C   PHE A  33       1.226 -11.531  38.775  1.00 78.37           C
ATOM    195  O   PHE A  33       2.370 -11.653  38.340  1.00 78.37           O
ATOM    196  HA  PHE A  33       0.291 -10.024  39.996  1.00 78.37           H
ATOM    197  CB  PHE A  33       2.321 -10.447  40.733  1.00 78.37           C
ATOM    198 1HB  PHE A  33       2.899 -11.345  40.955  1.00 78.37           H
ATOM    199 2HB  PHE A  33       2.884  -9.881  39.991  1.00 78.37           H
ATOM    200  CG  PHE A  33       2.198  -9.610  42.008  1.00 78.37           C
ATOM    201  CD1 PHE A  33       2.084  -8.257  41.924  1.00 78.37           C
ATOM    202  HD1 PHE A  33       2.081  -7.770  40.949  1.00 78.37           H
ATOM    203  CD2 PHE A  33       2.203 -10.217  43.224  1.00 78.37           C
ATOM    204  HD2 PHE A  33       2.295 -11.301  43.291  1.00 78.37           H
ATOM    205  CE1 PHE A  33       1.970  -7.479  43.106  1.00 78.37           C
ATOM    206  HE1 PHE A  33       1.879  -6.395  43.039  1.00 78.37           H
ATOM    207  CE2 PHE A  33       2.089  -9.440  44.407  1.00 78.37           C
ATOM    208  HE2 PHE A  33       2.093  -9.927  45.382  1.00 78.37           H
ATOM    209  CZ  PHE A  33       1.975  -8.087  44.323  1.00 78.37           C
ATOM    210  HZ  PHE A  33       1.888  -7.490  45.231  1.00 78.37           H
ATOM    211  HN  PHE A  33       0.976 -12.177  41.742  1.00 78.37           H
ATOM    212  N   THR A  34       0.136 -11.948  38.149  1.00 78.22           N
ATOM    213  CA  THR A  34       0.186 -12.370  36.759  1.00 78.22           C
ATOM    214  C   THR A  34       0.740 -11.246  35.881  1.00 78.22           C
ATOM    215  O   THR A  34       0.340 -10.091  36.019  1.00 78.22           O
ATOM    216  HA  THR A  34       0.878 -13.208  36.680  1.00 78.22           H
ATOM    217  CB  THR A  34      -1.217 -12.825  36.352  1.00 78.22           C
ATOM    218  HB  THR A  34      -1.910 -11.984  36.338  1.00 78.22           H
ATOM    219  OG1 THR A  34      -1.527 -13.863  37.278  1.00 78.22           O
ATOM    220  HG1 THR A  34      -0.748 -14.483  37.370  1.00 78.22           H
ATOM    221  CG2 THR A  34      -1.234 -13.522  34.990  1.00 78.22           C
ATOM    222 1HG2 THR A  34      -0.592 -14.403  35.025  1.00 78.22           H
ATOM    223 2HG2 THR A  34      -0.868 -12.836  34.226  1.00 78.22           H
ATOM    224 3HG2 THR A  34      -2.253 -13.825  34.750  1.00 78.22           H
ATOM    225  HN  THR A  34      -0.768 -12.000  38.574  1.00 78.22           H
ATOM    226  N   ASP A  35       1.650 -11.624  34.996  1.00 83.37           N
ATOM    227  CA  ASP A  35       2.393 -10.645  34.221  1.00 83.37           C
ATOM    228  C   ASP A  35       1.553 -10.209  33.018  1.00 83.37           C
ATOM    229  O   ASP A  35       1.823 -10.614  31.889  1.00 83.37           O
ATOM    230  HA  ASP A  35       2.590  -9.824  34.910  1.00 83.37           H
ATOM    231  CB  ASP A  35       3.702 -11.237  33.694  1.00 83.37           C
ATOM    232 1HB  ASP A  35       4.093 -11.959  34.411  1.00 83.37           H
ATOM    233 2HB  ASP A  35       3.513 -11.778  32.767  1.00 83.37           H
ATOM    234  CG  ASP A  35       4.740 -10.140  33.448  1.00 83.37           C
ATOM    235  OD1 ASP A  35       4.523  -9.026  33.973  1.00 83.37           O
ATOM    236  OD2 ASP A  35       5.726 -10.440  32.741  1.00 83.37           O
ATOM    237  HN  ASP A  35       1.883 -12.578  34.805  1.00 83.37           H
ATOM    238  N   PHE A  36       0.551  -9.390  33.302  1.00 91.24           N
ATOM    239  CA  PHE A  36      -0.308  -8.867  32.253  1.00 91.24           C
ATOM    240  C   PHE A  36       0.336  -7.661  31.567  1.00 91.24           C
ATOM    241  O   PHE A  36      -0.109  -7.237  30.502  1.00 91.24           O
ATOM    242  HA  PHE A  36      -0.450  -9.664  31.524  1.00 91.24           H
ATOM    243  CB  PHE A  36      -1.610  -8.423  32.922  1.00 91.24           C
ATOM    244 1HB  PHE A  36      -1.371  -7.779  33.769  1.00 91.24           H
ATOM    245 2HB  PHE A  36      -2.182  -7.821  32.216  1.00 91.24           H
ATOM    246  CG  PHE A  36      -2.485  -9.579  33.410  1.00 91.24           C
ATOM    247  CD1 PHE A  36      -2.621 -10.697  32.648  1.00 91.24           C
ATOM    248  HD1 PHE A  36      -2.107 -10.770  31.690  1.00 91.24           H
ATOM    249  CD2 PHE A  36      -3.126  -9.489  34.606  1.00 91.24           C
ATOM    250  HD2 PHE A  36      -3.017  -8.593  35.217  1.00 91.24           H
ATOM    251  CE1 PHE A  36      -3.433 -11.771  33.101  1.00 91.24           C
ATOM    252  HE1 PHE A  36      -3.543 -12.667  32.490  1.00 91.24           H
ATOM    253  CE2 PHE A  36      -3.938 -10.562  35.059  1.00 91.24           C
ATOM    254  HE2 PHE A  36      -4.452 -10.490  36.018  1.00 91.24           H
ATOM    255  CZ  PHE A  36      -4.075 -11.681  34.297  1.00 91.24           C
ATOM    256  HZ  PHE A  36      -4.698 -12.504  34.645  1.00 91.24           H
ATOM    257  HN  PHE A  36       0.324  -9.084  34.226  1.00 91.24           H
ATOM    258  N   TYR A  37       1.375  -7.142  32.206  1.00 92.46           N
ATOM    259  CA  TYR A  37       2.168  -6.081  31.608  1.00 92.46           C
ATOM    260  C   TYR A  37       3.296  -6.658  30.750  1.00 92.46           C
ATOM    261  O   TYR A  37       4.193  -7.325  31.265  1.00 92.46           O
ATOM    262  HA  TYR A  37       1.510  -5.485  30.976  1.00 92.46           H
ATOM    263  CB  TYR A  37       2.778  -5.301  32.774  1.00 92.46           C
ATOM    264 1HB  TYR A  37       1.974  -4.934  33.412  1.00 92.46           H
ATOM    265 2HB  TYR A  37       3.378  -5.981  33.379  1.00 92.46           H
ATOM    266  CG  TYR A  37       3.649  -4.119  32.345  1.00 92.46           C
ATOM    267  CD1 TYR A  37       5.009  -4.288  32.182  1.00 92.46           C
ATOM    268  HD1 TYR A  37       5.462  -5.263  32.360  1.00 92.46           H
ATOM    269  CD2 TYR A  37       3.075  -2.885  32.119  1.00 92.46           C
ATOM    270  HD2 TYR A  37       2.000  -2.752  32.247  1.00 92.46           H
ATOM    271  CE1 TYR A  37       5.829  -3.175  31.778  1.00 92.46           C
ATOM    272  HE1 TYR A  37       6.904  -3.295  31.646  1.00 92.46           H
ATOM    273  CE2 TYR A  37       3.895  -1.772  31.715  1.00 92.46           C
ATOM    274  HE2 TYR A  37       3.454  -0.792  31.534  1.00 92.46           H
ATOM    275  CZ  TYR A  37       5.231  -1.972  31.564  1.00 92.46           C
ATOM    276  OH  TYR A  37       6.006  -0.922  31.182  1.00 92.46           O
ATOM    277  HH  TYR A  37       5.433  -0.121  31.006  1.00 92.46           H
ATOM    278  HN  TYR A  37       1.676  -7.433  33.114  1.00 92.46           H
ATOM    279  N   CYS A  38       3.215  -6.380  29.457  1.00 91.89           N
ATOM    280  CA  CYS A  38       4.152  -6.956  28.508  1.00 91.89           C
ATOM    281  C   CYS A  38       5.168  -5.880  28.122  1.00 91.89           C
ATOM    282  O   CYS A  38       4.807  -4.861  27.536  1.00 91.89           O
ATOM    283  HA  CYS A  38       4.641  -7.787  29.016  1.00 91.89           H
ATOM    284  CB  CYS A  38       3.435  -7.529  27.283  1.00 91.89           C
ATOM    285 1HB  CYS A  38       2.634  -8.198  27.600  1.00 91.89           H
ATOM    286 2HB  CYS A  38       2.971  -6.724  26.713  1.00 91.89           H
ATOM    287  SG  CYS A  38       4.625  -8.435  26.229  1.00 91.89           S
ATOM    288  HN  CYS A  38       2.527  -5.775  29.058  1.00 91.89           H
ATOM    289  N   GLU A  39       6.420  -6.143  28.468  1.00 90.43           N
ATOM    290  CA  GLU A  39       7.520  -5.334  27.971  1.00 90.43           C
ATOM    291  C   GLU A  39       7.892  -5.760  26.549  1.00 90.43           C
ATOM    292  O   GLU A  39       8.219  -6.921  26.311  1.00 90.43           O
ATOM    293  HA  GLU A  39       7.146  -4.310  27.964  1.00 90.43           H
ATOM    294  CB  GLU A  39       8.730  -5.420  28.903  1.00 90.43           C
ATOM    295 1HB  GLU A  39       8.943  -6.464  29.132  1.00 90.43           H
ATOM    296 2HB  GLU A  39       9.575  -4.895  28.458  1.00 90.43           H
ATOM    297  CG  GLU A  39       8.445  -4.726  30.237  1.00 90.43           C
ATOM    298 1HG  GLU A  39       8.083  -3.715  30.054  1.00 90.43           H
ATOM    299 2HG  GLU A  39       7.653  -5.258  30.766  1.00 90.43           H
ATOM    300  CD  GLU A  39       9.702  -4.675  31.108  1.00 90.43           C
ATOM    301  OE1 GLU A  39       9.587  -4.157  32.240  1.00 90.43           O
ATOM    302  OE2 GLU A  39      10.749  -5.155  30.622  1.00 90.43           O
ATOM    303  HN  GLU A  39       6.687  -6.892  29.075  1.00 90.43           H
ATOM    304  N   LYS A  40       7.830  -4.796  25.642  1.00 90.25           N
ATOM    305  CA  LYS A  40       8.005  -5.087  24.229  1.00 90.25           C
ATOM    306  C   LYS A  40       9.458  -4.819  23.834  1.00 90.25           C
ATOM    307  O   LYS A  40       9.748  -4.536  22.672  1.00 90.25           O
ATOM    308  HA  LYS A  40       7.797  -6.147  24.085  1.00 90.25           H
ATOM    309  CB  LYS A  40       6.987  -4.309  23.392  1.00 90.25           C
ATOM    310 1HB  LYS A  40       7.127  -3.239  23.543  1.00 90.25           H
ATOM    311 2HB  LYS A  40       7.155  -4.506  22.333  1.00 90.25           H
ATOM    312  CG  LYS A  40       5.556  -4.699  23.767  1.00 90.25           C
ATOM    313 1HG  LYS A  40       5.406  -4.558  24.838  1.00 90.25           H
ATOM    314 2HG  LYS A  40       4.851  -4.043  23.257  1.00 90.25           H
ATOM    315  CD  LYS A  40       5.269  -6.155  23.394  1.00 90.25           C
ATOM    316 1HD  LYS A  40       5.596  -6.343  22.372  1.00 90.25           H
ATOM    317 2HD  LYS A  40       5.842  -6.820  24.040  1.00 90.25           H
ATOM    318  CE  LYS A  40       3.777  -6.470  23.524  1.00 90.25           C
ATOM    319 1HE  LYS A  40       3.536  -6.697  24.563  1.00 90.25           H
ATOM    320 2HE  LYS A  40       3.189  -5.596  23.245  1.00 90.25           H
ATOM    321  NZ  LYS A  40       3.412  -7.617  22.663  1.00 90.25           N
ATOM    322 1HZ  LYS A  40       2.427  -7.827  22.778  1.00 90.25           H
ATOM    323 2HZ  LYS A  40       3.597  -7.384  21.693  1.00 90.25           H
ATOM    324 3HZ  LYS A  40       3.963  -8.426  22.927  1.00 90.25           H
ATOM    325  HN  LYS A  40       7.664  -3.834  25.858  1.00 90.25           H
ATOM    326  N   ASN A  41      10.335  -4.918  24.823  1.00 88.81           N
ATOM    327  CA  ASN A  41      11.739  -4.609  24.612  1.00 88.81           C
ATOM    328  C   ASN A  41      12.290  -5.498  23.495  1.00 88.81           C
ATOM    329  O   ASN A  41      13.018  -5.026  22.624  1.00 88.81           O
ATOM    330  HA  ASN A  41      11.763  -3.551  24.353  1.00 88.81           H
ATOM    331  CB  ASN A  41      12.557  -4.877  25.877  1.00 88.81           C
ATOM    332 1HB  ASN A  41      12.261  -5.832  26.311  1.00 88.81           H
ATOM    333 2HB  ASN A  41      13.614  -4.957  25.620  1.00 88.81           H
ATOM    334  CG  ASN A  41      12.360  -3.760  26.904  1.00 88.81           C
ATOM    335  OD1 ASN A  41      12.079  -2.620  26.574  1.00 88.81           O
ATOM    336  ND2 ASN A  41      12.520  -4.151  28.165  1.00 88.81           N
ATOM    337 1HD2 ASN A  41      12.750  -5.103  28.368  1.00 88.81           H
ATOM    338 2HD2 ASN A  41      12.412  -3.493  28.910  1.00 88.81           H
ATOM    339  HN  ASN A  41      10.099  -5.203  25.752  1.00 88.81           H
ATOM    340  N   ASN A  42      11.922  -6.769  23.558  1.00 91.19           N
ATOM    341  CA  ASN A  42      12.414  -7.739  22.595  1.00 91.19           C
ATOM    342  C   ASN A  42      11.948  -7.341  21.193  1.00 91.19           C
ATOM    343  O   ASN A  42      12.700  -7.461  20.227  1.00 91.19           O
ATOM    344  HA  ASN A  42      13.499  -7.717  22.695  1.00 91.19           H
ATOM    345  CB  ASN A  42      11.871  -9.138  22.894  1.00 91.19           C
ATOM    346 1HB  ASN A  42      10.788  -9.094  23.011  1.00 91.19           H
ATOM    347 2HB  ASN A  42      12.074  -9.799  22.052  1.00 91.19           H
ATOM    348  CG  ASN A  42      12.503  -9.711  24.164  1.00 91.19           C
ATOM    349  OD1 ASN A  42      13.465  -9.186  24.701  1.00 91.19           O
ATOM    350  ND2 ASN A  42      11.911 -10.815  24.612  1.00 91.19           N
ATOM    351 1HD2 ASN A  42      11.125 -11.194  24.124  1.00 91.19           H
ATOM    352 2HD2 ASN A  42      12.252 -11.265  25.438  1.00 91.19           H
ATOM    353  HN  ASN A  42      11.300  -7.138  24.249  1.00 91.19           H
ATOM    354  N   VAL A  43      10.709  -6.876  21.126  1.00 91.55           N
ATOM    355  CA  VAL A  43      10.134  -6.460  19.858  1.00 91.55           C
ATOM    356  C   VAL A  43      10.930  -5.276  19.305  1.00 91.55           C
ATOM    357  O   VAL A  43      11.249  -5.238  18.118  1.00 91.55           O
ATOM    358  HA  VAL A  43      10.224  -7.297  19.165  1.00 91.55           H
ATOM    359  CB  VAL A  43       8.646  -6.149  20.036  1.00 91.55           C
ATOM    360  HB  VAL A  43       8.560  -5.284  20.693  1.00 91.55           H
ATOM    361  CG1 VAL A  43       7.998  -5.789  18.697  1.00 91.55           C
ATOM    362 1HG1 VAL A  43       8.491  -4.911  18.280  1.00 91.55           H
ATOM    363 2HG1 VAL A  43       8.100  -6.626  18.007  1.00 91.55           H
ATOM    364 3HG1 VAL A  43       6.941  -5.573  18.852  1.00 91.55           H
ATOM    365  CG2 VAL A  43       7.917  -7.319  20.701  1.00 91.55           C
ATOM    366 1HG2 VAL A  43       8.017  -8.209  20.080  1.00 91.55           H
ATOM    367 2HG2 VAL A  43       8.354  -7.509  21.681  1.00 91.55           H
ATOM    368 3HG2 VAL A  43       6.862  -7.071  20.815  1.00 91.55           H
ATOM    369  HN  VAL A  43      10.104  -6.782  21.916  1.00 91.55           H
ATOM    370  N   ARG A  44      11.227  -4.338  20.193  1.00 90.17           N
ATOM    371  CA  ARG A  44      11.913  -3.121  19.794  1.00 90.17           C
ATOM    372  C   ARG A  44      13.332  -3.441  19.321  1.00 90.17           C
ATOM    373  O   ARG A  44      13.817  -2.851  18.357  1.00 90.17           O
ATOM    374  HA  ARG A  44      11.310  -2.716  18.981  1.00 90.17           H
ATOM    375  CB  ARG A  44      11.981  -2.123  20.952  1.00 90.17           C
ATOM    376 1HB  ARG A  44      12.447  -2.595  21.817  1.00 90.17           H
ATOM    377 2HB  ARG A  44      12.611  -1.278  20.672  1.00 90.17           H
ATOM    378  CG  ARG A  44      10.585  -1.622  21.327  1.00 90.17           C
ATOM    379 1HG  ARG A  44      10.026  -1.380  20.423  1.00 90.17           H
ATOM    380 2HG  ARG A  44      10.037  -2.412  21.839  1.00 90.17           H
ATOM    381  CD  ARG A  44      10.669  -0.387  22.227  1.00 90.17           C
ATOM    382 1HD  ARG A  44      11.479   0.262  21.893  1.00 90.17           H
ATOM    383 2HD  ARG A  44       9.748   0.191  22.153  1.00 90.17           H
ATOM    384  NE  ARG A  44      10.896  -0.798  23.630  1.00 90.17           N
ATOM    385  HE  ARG A  44      11.817  -1.087  23.891  1.00 90.17           H
ATOM    386  CZ  ARG A  44       9.945  -0.806  24.574  1.00 90.17           C
ATOM    387  NH1 ARG A  44       8.693  -0.428  24.281  1.00 90.17           N
ATOM    388 1HH1 ARG A  44       8.463  -0.136  23.352  1.00 90.17           H
ATOM    389 2HH1 ARG A  44       7.989  -0.437  24.991  1.00 90.17           H
ATOM    390  NH2 ARG A  44      10.264  -1.198  25.815  1.00 90.17           N
ATOM    391 1HH2 ARG A  44       9.566  -1.210  26.531  1.00 90.17           H
ATOM    392 2HH2 ARG A  44      11.200  -1.479  26.025  1.00 90.17           H
ATOM    393  HN  ARG A  44      11.009  -4.400  21.167  1.00 90.17           H
ATOM    394  N   GLN A  45      13.959  -4.374  20.023  1.00 91.74           N
ATOM    395  CA  GLN A  45      15.334  -4.737  19.725  1.00 91.74           C
ATOM    396  C   GLN A  45      15.429  -5.363  18.333  1.00 91.74           C
ATOM    397  O   GLN A  45      16.346  -5.058  17.572  1.00 91.74           O
ATOM    398  HA  GLN A  45      15.892  -3.801  19.749  1.00 91.74           H
ATOM    399  CB  GLN A  45      15.894  -5.681  20.791  1.00 91.74           C
ATOM    400 1HB  GLN A  45      15.749  -5.247  21.780  1.00 91.74           H
ATOM    401 2HB  GLN A  45      15.346  -6.623  20.772  1.00 91.74           H
ATOM    402  CG  GLN A  45      17.383  -5.948  20.559  1.00 91.74           C
ATOM    403 1HG  GLN A  45      17.529  -6.382  19.570  1.00 91.74           H
ATOM    404 2HG  GLN A  45      17.932  -5.006  20.577  1.00 91.74           H
ATOM    405  CD  GLN A  45      17.944  -6.892  21.624  1.00 91.74           C
ATOM    406  OE1 GLN A  45      17.223  -7.465  22.424  1.00 91.74           O
ATOM    407  NE2 GLN A  45      19.267  -7.020  21.591  1.00 91.74           N
ATOM    408 1HE2 GLN A  45      19.801  -6.521  20.908  1.00 91.74           H
ATOM    409 2HE2 GLN A  45      19.728  -7.616  22.248  1.00 91.74           H
ATOM    410  HN  GLN A  45      13.543  -4.878  20.780  1.00 91.74           H
ATOM    411  N   PHE A  46      14.468  -6.228  18.041  1.00 93.61           N
ATOM    412  CA  PHE A  46      14.397  -6.855  16.732  1.00 93.61           C
ATOM    413  C   PHE A  46      14.221  -5.806  15.632  1.00 93.61           C
ATOM    414  O   PHE A  46      14.934  -5.828  14.629  1.00 93.61           O
ATOM    415  HA  PHE A  46      15.335  -7.387  16.577  1.00 93.61           H
ATOM    416  CB  PHE A  46      13.175  -7.776  16.743  1.00 93.61           C
ATOM    417 1HB  PHE A  46      13.339  -8.572  17.469  1.00 93.61           H
ATOM    418 2HB  PHE A  46      12.308  -7.208  17.082  1.00 93.61           H
ATOM    419  CG  PHE A  46      12.857  -8.403  15.384  1.00 93.61           C
ATOM    420  CD1 PHE A  46      11.869  -7.880  14.609  1.00 93.61           C
ATOM    421  HD1 PHE A  46      11.304  -7.015  14.955  1.00 93.61           H
ATOM    422  CD2 PHE A  46      13.561  -9.482  14.951  1.00 93.61           C
ATOM    423  HD2 PHE A  46      14.353  -9.901  15.573  1.00 93.61           H
ATOM    424  CE1 PHE A  46      11.573  -8.462  13.348  1.00 93.61           C
ATOM    425  HE1 PHE A  46      10.782  -8.043  12.726  1.00 93.61           H
ATOM    426  CE2 PHE A  46      13.266 -10.064  13.690  1.00 93.61           C
ATOM    427  HE2 PHE A  46      13.831 -10.930  13.343  1.00 93.61           H
ATOM    428  CZ  PHE A  46      12.278  -9.542  12.915  1.00 93.61           C
ATOM    429  HZ  PHE A  46      12.051  -9.988  11.947  1.00 93.61           H
ATOM    430  HN  PHE A  46      13.749  -6.501  18.680  1.00 93.61           H
ATOM    431  N   ALA A  47      13.267  -4.914  15.855  1.00 92.28           N
ATOM    432  CA  ALA A  47      12.922  -3.921  14.853  1.00 92.28           C
ATOM    433  C   ALA A  47      14.163  -3.094  14.511  1.00 92.28           C
ATOM    434  O   ALA A  47      14.404  -2.782  13.346  1.00 92.28           O
ATOM    435  HA  ALA A  47      12.592  -4.452  13.960  1.00 92.28           H
ATOM    436  CB  ALA A  47      11.768  -3.056  15.367  1.00 92.28           C
ATOM    437 1HB  ALA A  47      10.902  -3.688  15.566  1.00 92.28           H
ATOM    438 2HB  ALA A  47      12.072  -2.555  16.285  1.00 92.28           H
ATOM    439 3HB  ALA A  47      11.509  -2.312  14.614  1.00 92.28           H
ATOM    440  HN  ALA A  47      12.737  -4.863  16.701  1.00 92.28           H
ATOM    441  N   SER A  48      14.917  -2.762  15.548  1.00 92.52           N
ATOM    442  CA  SER A  48      15.997  -1.799  15.411  1.00 92.52           C
ATOM    443  C   SER A  48      17.086  -2.363  14.495  1.00 92.52           C
ATOM    444  O   SER A  48      17.818  -1.607  13.858  1.00 92.52           O
ATOM    445  HA  SER A  48      15.541  -0.916  14.964  1.00 92.52           H
ATOM    446  CB  SER A  48      16.587  -1.434  16.774  1.00 92.52           C
ATOM    447 1HB  SER A  48      17.266  -0.589  16.661  1.00 92.52           H
ATOM    448 2HB  SER A  48      15.787  -1.113  17.441  1.00 92.52           H
ATOM    449  OG  SER A  48      17.286  -2.528  17.364  1.00 92.52           O
ATOM    450  HG  SER A  48      17.654  -2.258  18.254  1.00 92.52           H
ATOM    451  HN  SER A  48      14.800  -3.137  16.468  1.00 92.52           H
ATOM    452  N   HIS A  49      17.158  -3.685  14.458  1.00 93.84           N
ATOM    453  CA  HIS A  49      18.170  -4.358  13.662  1.00 93.84           C
ATOM    454  C   HIS A  49      17.600  -4.691  12.282  1.00 93.84           C
ATOM    455  O   HIS A  49      18.299  -4.584  11.275  1.00 93.84           O
ATOM    456  HA  HIS A  49      18.995  -3.654  13.545  1.00 93.84           H
ATOM    457  CB  HIS A  49      18.708  -5.589  14.394  1.00 93.84           C
ATOM    458 1HB  HIS A  49      17.871  -6.230  14.669  1.00 93.84           H
ATOM    459 2HB  HIS A  49      19.336  -6.160  13.710  1.00 93.84           H
ATOM    460  CG  HIS A  49      19.505  -5.265  15.636  1.00 93.84           C
ATOM    461  ND1 HIS A  49      18.913  -5.003  16.859  1.00 93.84           N
ATOM    462  HD1 HIS A  49      17.931  -4.999  17.045  1.00 93.84           H
ATOM    463  CD2 HIS A  49      20.851  -5.166  15.830  1.00 93.84           C
ATOM    464  HD2 HIS A  49      21.618  -5.314  15.069  1.00 93.84           H
ATOM    465  CE1 HIS A  49      19.870  -4.757  17.742  1.00 93.84           C
ATOM    466  HE1 HIS A  49      19.723  -4.516  18.795  1.00 93.84           H
ATOM    467  NE2 HIS A  49      21.070  -4.858  17.102  1.00 93.84           N
ATOM    468  HN  HIS A  49      16.542  -4.293  14.959  1.00 93.84           H
ATOM    469  N   PHE A  50      16.336  -5.088  12.279  1.00 94.99           N
ATOM    470  CA  PHE A  50      15.749  -5.708  11.104  1.00 94.99           C
ATOM    471  C   PHE A  50      15.270  -4.650  10.108  1.00 94.99           C
ATOM    472  O   PHE A  50      15.543  -4.749   8.913  1.00 94.99           O
ATOM    473  HA  PHE A  50      16.524  -6.318  10.639  1.00 94.99           H
ATOM    474  CB  PHE A  50      14.546  -6.524  11.582  1.00 94.99           C
ATOM    475 1HB  PHE A  50      14.887  -7.269  12.300  1.00 94.99           H
ATOM    476 2HB  PHE A  50      13.859  -5.863  12.110  1.00 94.99           H
ATOM    477  CG  PHE A  50      13.787  -7.231  10.457  1.00 94.99           C
ATOM    478  CD1 PHE A  50      12.567  -6.774  10.068  1.00 94.99           C
ATOM    479  HD1 PHE A  50      12.129  -5.903  10.557  1.00 94.99           H
ATOM    480  CD2 PHE A  50      14.333  -8.317   9.847  1.00 94.99           C
ATOM    481  HD2 PHE A  50      15.310  -8.684  10.159  1.00 94.99           H
ATOM    482  CE1 PHE A  50      11.862  -7.430   9.024  1.00 94.99           C
ATOM    483  HE1 PHE A  50      10.884  -7.064   8.713  1.00 94.99           H
ATOM    484  CE2 PHE A  50      13.628  -8.973   8.803  1.00 94.99           C
ATOM    485  HE2 PHE A  50      14.065  -9.844   8.314  1.00 94.99           H
ATOM    486  CZ  PHE A  50      12.408  -8.516   8.414  1.00 94.99           C
ATOM    487  HZ  PHE A  50      11.867  -9.020   7.612  1.00 94.99           H
ATOM    488  HN  PHE A  50      15.718  -4.993  13.060  1.00 94.99           H
ATOM    489  N   LEU A  51      14.563  -3.663  10.637  1.00 94.64           N
ATOM    490  CA  LEU A  51      13.746  -2.797   9.804  1.00 94.64           C
ATOM    491  C   LEU A  51      14.655  -1.861   9.003  1.00 94.64           C
ATOM    492  O   LEU A  51      14.536  -1.770   7.782  1.00 94.64           O
ATOM    493  HA  LEU A  51      13.204  -3.433   9.104  1.00 94.64           H
ATOM    494  CB  LEU A  51      12.704  -2.065  10.651  1.00 94.64           C
ATOM    495 1HB  LEU A  51      13.226  -1.488  11.415  1.00 94.64           H
ATOM    496 2HB  LEU A  51      12.182  -1.351  10.014  1.00 94.64           H
ATOM    497  CG  LEU A  51      11.661  -2.946  11.341  1.00 94.64           C
ATOM    498  HG  LEU A  51      12.179  -3.610  12.034  1.00 94.64           H
ATOM    499  CD1 LEU A  51      10.688  -2.102  12.167  1.00 94.64           C
ATOM    500 1HD1 LEU A  51      11.241  -1.552  12.929  1.00 94.64           H
ATOM    501 2HD1 LEU A  51      10.174  -1.398  11.513  1.00 94.64           H
ATOM    502 3HD1 LEU A  51       9.958  -2.753  12.646  1.00 94.64           H
ATOM    503  CD2 LEU A  51      10.933  -3.831  10.327  1.00 94.64           C
ATOM    504 1HD2 LEU A  51      10.429  -3.203   9.593  1.00 94.64           H
ATOM    505 2HD2 LEU A  51      11.655  -4.473   9.821  1.00 94.64           H
ATOM    506 3HD2 LEU A  51      10.198  -4.447  10.844  1.00 94.64           H
ATOM    507  HN  LEU A  51      14.542  -3.451  11.614  1.00 94.64           H
ATOM    508  N   PRO A  52      15.574  -1.153   9.673  1.00 95.47           N
ATOM    509  CA  PRO A  52      16.282  -0.041   9.034  1.00 95.47           C
ATOM    510  C   PRO A  52      16.928  -0.448   7.719  1.00 95.47           C
ATOM    511  O   PRO A  52      16.722   0.202   6.695  1.00 95.47           O
ATOM    512  HA  PRO A  52      15.579   0.750   8.773  1.00 95.47           H
ATOM    513  CB  PRO A  52      17.325   0.371  10.075  1.00 95.47           C
ATOM    514 1HB  PRO A  52      18.272  -0.147   9.921  1.00 95.47           H
ATOM    515 2HB  PRO A  52      17.537   1.439  10.030  1.00 95.47           H
ATOM    516  CG  PRO A  52      16.677  -0.020  11.397  1.00 95.47           C
ATOM    517 1HG  PRO A  52      17.413  -0.120  12.195  1.00 95.47           H
ATOM    518 2HG  PRO A  52      15.960   0.729  11.734  1.00 95.47           H
ATOM    519  CD  PRO A  52      16.007  -1.344  11.069  1.00 95.47           C
ATOM    520 1HD  PRO A  52      16.698  -2.182  11.163  1.00 95.47           H
ATOM    521 2HD  PRO A  52      15.169  -1.550  11.735  1.00 95.47           H
ATOM    522  N   PRO A  53      17.721  -1.528   7.715  1.00 96.37           N
ATOM    523  CA  PRO A  53      18.387  -1.971   6.488  1.00 96.37           C
ATOM    524  C   PRO A  53      17.411  -2.152   5.336  1.00 96.37           C
ATOM    525  O   PRO A  53      17.696  -1.752   4.208  1.00 96.37           O
ATOM    526  HA  PRO A  53      19.091  -1.211   6.148  1.00 96.37           H
ATOM    527  CB  PRO A  53      19.043  -3.293   6.889  1.00 96.37           C
ATOM    528 1HB  PRO A  53      18.391  -4.143   6.686  1.00 96.37           H
ATOM    529 2HB  PRO A  53      19.969  -3.465   6.339  1.00 96.37           H
ATOM    530  CG  PRO A  53      19.298  -3.123   8.382  1.00 96.37           C
ATOM    531 1HG  PRO A  53      19.431  -4.082   8.882  1.00 96.37           H
ATOM    532 2HG  PRO A  53      20.203  -2.548   8.575  1.00 96.37           H
ATOM    533  CD  PRO A  53      18.049  -2.399   8.858  1.00 96.37           C
ATOM    534 1HD  PRO A  53      17.238  -3.093   9.078  1.00 96.37           H
ATOM    535 2HD  PRO A  53      18.234  -1.831   9.770  1.00 96.37           H
ATOM    536  N   LEU A  54      16.275  -2.755   5.654  1.00 95.35           N
ATOM    537  CA  LEU A  54      15.312  -3.124   4.631  1.00 95.35           C
ATOM    538  C   LEU A  54      14.657  -1.858   4.074  1.00 95.35           C
ATOM    539  O   LEU A  54      14.492  -1.721   2.863  1.00 95.35           O
ATOM    540  HA  LEU A  54      15.861  -3.611   3.825  1.00 95.35           H
ATOM    541  CB  LEU A  54      14.312  -4.144   5.178  1.00 95.35           C
ATOM    542 1HB  LEU A  54      13.884  -3.746   6.099  1.00 95.35           H
ATOM    543 2HB  LEU A  54      13.495  -4.242   4.464  1.00 95.35           H
ATOM    544  CG  LEU A  54      14.868  -5.539   5.469  1.00 95.35           C
ATOM    545  HG  LEU A  54      15.708  -5.435   6.157  1.00 95.35           H
ATOM    546  CD1 LEU A  54      13.821  -6.414   6.162  1.00 95.35           C
ATOM    547 1HD1 LEU A  54      13.528  -5.951   7.104  1.00 95.35           H
ATOM    548 2HD1 LEU A  54      12.947  -6.513   5.518  1.00 95.35           H
ATOM    549 3HD1 LEU A  54      14.243  -7.400   6.357  1.00 95.35           H
ATOM    550  CD2 LEU A  54      15.407  -6.191   4.194  1.00 95.35           C
ATOM    551 1HD2 LEU A  54      14.603  -6.281   3.464  1.00 95.35           H
ATOM    552 2HD2 LEU A  54      16.206  -5.575   3.781  1.00 95.35           H
ATOM    553 3HD2 LEU A  54      15.796  -7.182   4.429  1.00 95.35           H
ATOM    554  HN  LEU A  54      16.010  -2.992   6.589  1.00 95.35           H
ATOM    555  N   TYR A  55      14.300  -0.965   4.985  1.00 94.52           N
ATOM    556  CA  TYR A  55      13.620   0.262   4.605  1.00 94.52           C
ATOM    557  C   TYR A  55      14.507   1.125   3.706  1.00 94.52           C
ATOM    558  O   TYR A  55      14.019   1.763   2.775  1.00 94.52           O
ATOM    559  HA  TYR A  55      12.717  -0.010   4.059  1.00 94.52           H
ATOM    560  CB  TYR A  55      13.349   1.015   5.909  1.00 94.52           C
ATOM    561 1HB  TYR A  55      14.254   1.005   6.517  1.00 94.52           H
ATOM    562 2HB  TYR A  55      13.134   2.058   5.676  1.00 94.52           H
ATOM    563  CG  TYR A  55      12.193   0.442   6.731  1.00 94.52           C
ATOM    564  CD1 TYR A  55      11.426  -0.585   6.220  1.00 94.52           C
ATOM    565  HD1 TYR A  55      11.644  -0.988   5.231  1.00 94.52           H
ATOM    566  CD2 TYR A  55      11.918   0.951   7.984  1.00 94.52           C
ATOM    567  HD2 TYR A  55      12.524   1.762   8.388  1.00 94.52           H
ATOM    568  CE1 TYR A  55      10.338  -1.125   6.994  1.00 94.52           C
ATOM    569  HE1 TYR A  55       9.724  -1.936   6.602  1.00 94.52           H
ATOM    570  CE2 TYR A  55      10.830   0.411   8.758  1.00 94.52           C
ATOM    571  HE2 TYR A  55      10.602   0.804   9.748  1.00 94.52           H
ATOM    572  CZ  TYR A  55      10.094  -0.600   8.224  1.00 94.52           C
ATOM    573  OH  TYR A  55       9.067  -1.110   8.955  1.00 94.52           O
ATOM    574  HH  TYR A  55       8.579  -1.802   8.423  1.00 94.52           H
ATOM    575  HN  TYR A  55      14.469  -1.068   5.966  1.00 94.52           H
ATOM    576  N   TRP A  56      15.795   1.117   4.016  1.00 95.88           N
ATOM    577  CA  TRP A  56      16.766   1.824   3.199  1.00 95.88           C
ATOM    578  C   TRP A  56      16.820   1.141   1.831  1.00 95.88           C
ATOM    579  O   TRP A  56      16.840   1.810   0.800  1.00 95.88           O
ATOM    580  HA  TRP A  56      16.422   2.853   3.089  1.00 95.88           H
ATOM    581  CB  TRP A  56      18.128   1.882   3.893  1.00 95.88           C
ATOM    582 1HB  TRP A  56      18.259   0.980   4.490  1.00 95.88           H
ATOM    583 2HB  TRP A  56      18.911   1.879   3.135  1.00 95.88           H
ATOM    584  CG  TRP A  56      18.316   3.104   4.795  1.00 95.88           C
ATOM    585  CD1 TRP A  56      18.436   3.134   6.129  1.00 95.88           C
ATOM    586  HD1 TRP A  56      18.414   2.251   6.767  1.00 95.88           H
ATOM    587  CD2 TRP A  56      18.401   4.481   4.370  1.00 95.88           C
ATOM    588  NE1 TRP A  56      18.592   4.424   6.594  1.00 95.88           N
ATOM    589  HE1 TRP A  56      18.700   4.701   7.549  1.00 95.88           H
ATOM    590  CE2 TRP A  56      18.569   5.269   5.490  1.00 95.88           C
ATOM    591  CE3 TRP A  56      18.337   5.042   3.083  1.00 95.88           C
ATOM    592  HE3 TRP A  56      18.205   4.441   2.183  1.00 95.88           H
ATOM    593  CZ2 TRP A  56      18.688   6.663   5.436  1.00 95.88           C
ATOM    594  HZ2 TRP A  56      18.820   7.264   6.336  1.00 95.88           H
ATOM    595  CZ3 TRP A  56      18.457   6.436   3.045  1.00 95.88           C
ATOM    596  HZ3 TRP A  56      18.414   6.922   2.071  1.00 95.88           H
ATOM    597  CH2 TRP A  56      18.627   7.244   4.163  1.00 95.88           C
ATOM    598  HH2 TRP A  56      18.713   8.325   4.050  1.00 95.88           H
ATOM    599  HN  TRP A  56      16.177   0.639   4.808  1.00 95.88           H
ATOM    600  N   LEU A  57      16.844  -0.183   1.867  1.00 96.06           N
ATOM    601  CA  LEU A  57      16.918  -0.964   0.644  1.00 96.06           C
ATOM    602  C   LEU A  57      15.689  -0.671  -0.218  1.00 96.06           C
ATOM    603  O   LEU A  57      15.815  -0.369  -1.404  1.00 96.06           O
ATOM    604  HA  LEU A  57      17.806  -0.638   0.102  1.00 96.06           H
ATOM    605  CB  LEU A  57      17.104  -2.448   0.967  1.00 96.06           C
ATOM    606 1HB  LEU A  57      18.009  -2.560   1.563  1.00 96.06           H
ATOM    607 2HB  LEU A  57      16.270  -2.771   1.590  1.00 96.06           H
ATOM    608  CG  LEU A  57      17.199  -3.389  -0.236  1.00 96.06           C
ATOM    609  HG  LEU A  57      16.368  -3.172  -0.907  1.00 96.06           H
ATOM    610  CD1 LEU A  57      18.489  -3.144  -1.022  1.00 96.06           C
ATOM    611 1HD1 LEU A  57      18.506  -2.115  -1.381  1.00 96.06           H
ATOM    612 2HD1 LEU A  57      19.348  -3.317  -0.374  1.00 96.06           H
ATOM    613 3HD1 LEU A  57      18.532  -3.825  -1.872  1.00 96.06           H
ATOM    614  CD2 LEU A  57      17.061  -4.849   0.197  1.00 96.06           C
ATOM    615 1HD2 LEU A  57      17.858  -5.097   0.899  1.00 96.06           H
ATOM    616 2HD2 LEU A  57      16.094  -4.995   0.679  1.00 96.06           H
ATOM    617 3HD2 LEU A  57      17.133  -5.496  -0.677  1.00 96.06           H
ATOM    618  HN  LEU A  57      16.812  -0.720   2.710  1.00 96.06           H
ATOM    619  N   VAL A  58      14.527  -0.771   0.411  1.00 94.95           N
ATOM    620  CA  VAL A  58      13.272  -0.599  -0.302  1.00 94.95           C
ATOM    621  C   VAL A  58      13.211   0.815  -0.884  1.00 94.95           C
ATOM    622  O   VAL A  58      12.801   1.002  -2.029  1.00 94.95           O
ATOM    623  HA  VAL A  58      13.259  -1.317  -1.123  1.00 94.95           H
ATOM    624  CB  VAL A  58      12.096  -0.916   0.623  1.00 94.95           C
ATOM    625  HB  VAL A  58      12.202  -0.306   1.521  1.00 94.95           H
ATOM    626  CG1 VAL A  58      10.765  -0.553  -0.038  1.00 94.95           C
ATOM    627 1HG1 VAL A  58      10.752   0.513  -0.267  1.00 94.95           H
ATOM    628 2HG1 VAL A  58      10.649  -1.125  -0.958  1.00 94.95           H
ATOM    629 3HG1 VAL A  58       9.946  -0.788   0.642  1.00 94.95           H
ATOM    630  CG2 VAL A  58      12.114  -2.385   1.050  1.00 94.95           C
ATOM    631 1HG2 VAL A  58      12.045  -3.020   0.167  1.00 94.95           H
ATOM    632 2HG2 VAL A  58      13.043  -2.599   1.579  1.00 94.95           H
ATOM    633 3HG2 VAL A  58      11.268  -2.583   1.707  1.00 94.95           H
ATOM    634  HN  VAL A  58      14.434  -0.965   1.388  1.00 94.95           H
ATOM    635  N   PHE A  59      13.625   1.774  -0.069  1.00 96.39           N
ATOM    636  CA  PHE A  59      13.634   3.164  -0.493  1.00 96.39           C
ATOM    637  C   PHE A  59      14.435   3.338  -1.785  1.00 96.39           C
ATOM    638  O   PHE A  59      13.932   3.892  -2.761  1.00 96.39           O
ATOM    639  HA  PHE A  59      12.598   3.455  -0.668  1.00 96.39           H
ATOM    640  CB  PHE A  59      14.305   3.968   0.622  1.00 96.39           C
ATOM    641 1HB  PHE A  59      13.682   3.922   1.515  1.00 96.39           H
ATOM    642 2HB  PHE A  59      15.256   3.497   0.873  1.00 96.39           H
ATOM    643  CG  PHE A  59      14.557   5.434   0.267  1.00 96.39           C
ATOM    644  CD1 PHE A  59      15.828   5.918   0.236  1.00 96.39           C
ATOM    645  HD1 PHE A  59      16.667   5.260   0.464  1.00 96.39           H
ATOM    646  CD2 PHE A  59      13.511   6.255  -0.017  1.00 96.39           C
ATOM    647  HD2 PHE A  59      12.492   5.868   0.009  1.00 96.39           H
ATOM    648  CE1 PHE A  59      16.062   7.279  -0.093  1.00 96.39           C
ATOM    649  HE1 PHE A  59      17.081   7.666  -0.118  1.00 96.39           H
ATOM    650  CE2 PHE A  59      13.745   7.616  -0.346  1.00 96.39           C
ATOM    651  HE2 PHE A  59      12.906   8.274  -0.574  1.00 96.39           H
ATOM    652  CZ  PHE A  59      15.015   8.099  -0.378  1.00 96.39           C
ATOM    653  HZ  PHE A  59      15.195   9.144  -0.631  1.00 96.39           H
ATOM    654  HN  PHE A  59      13.950   1.615   0.863  1.00 96.39           H
ATOM    655  N   ILE A  60      15.668   2.856  -1.748  1.00 96.75           N
ATOM    656  CA  ILE A  60      16.598   3.093  -2.839  1.00 96.75           C
ATOM    657  C   ILE A  60      16.051   2.456  -4.118  1.00 96.75           C
ATOM    658  O   ILE A  60      15.932   3.120  -5.146  1.00 96.75           O
ATOM    659  HA  ILE A  60      16.657   4.171  -2.989  1.00 96.75           H
ATOM    660  CB  ILE A  60      18.000   2.611  -2.463  1.00 96.75           C
ATOM    661  HB  ILE A  60      17.920   1.596  -2.074  1.00 96.75           H
ATOM    662  CG1 ILE A  60      18.597   3.475  -1.350  1.00 96.75           C
ATOM    663 1HG1 ILE A  60      18.855   4.457  -1.746  1.00 96.75           H
ATOM    664 2HG1 ILE A  60      17.853   3.632  -0.569  1.00 96.75           H
ATOM    665  CG2 ILE A  60      18.909   2.554  -3.693  1.00 96.75           C
ATOM    666 1HG2 ILE A  60      18.487   1.864  -4.424  1.00 96.75           H
ATOM    667 2HG2 ILE A  60      18.987   3.547  -4.134  1.00 96.75           H
ATOM    668 3HG2 ILE A  60      19.899   2.208  -3.397  1.00 96.75           H
ATOM    669  CD1 ILE A  60      19.842   2.816  -0.752  1.00 96.75           C
ATOM    670 1HD1 ILE A  60      19.574   1.845  -0.335  1.00 96.75           H
ATOM    671 2HD1 ILE A  60      20.592   2.683  -1.531  1.00 96.75           H
ATOM    672 3HD1 ILE A  60      20.246   3.451   0.037  1.00 96.75           H
ATOM    673  HN  ILE A  60      16.034   2.312  -0.992  1.00 96.75           H
ATOM    674  N   VAL A  61      15.732   1.174  -4.012  1.00 94.81           N
ATOM    675  CA  VAL A  61      15.341   0.401  -5.179  1.00 94.81           C
ATOM    676  C   VAL A  61      14.025   0.950  -5.732  1.00 94.81           C
ATOM    677  O   VAL A  61      13.867   1.091  -6.943  1.00 94.81           O
ATOM    678  HA  VAL A  61      16.119   0.528  -5.932  1.00 94.81           H
ATOM    679  CB  VAL A  61      15.266  -1.085  -4.821  1.00 94.81           C
ATOM    680  HB  VAL A  61      14.557  -1.197  -4.001  1.00 94.81           H
ATOM    681  CG1 VAL A  61      14.752  -1.908  -6.004  1.00 94.81           C
ATOM    682 1HG1 VAL A  61      13.755  -1.564  -6.279  1.00 94.81           H
ATOM    683 2HG1 VAL A  61      15.425  -1.786  -6.852  1.00 94.81           H
ATOM    684 3HG1 VAL A  61      14.708  -2.960  -5.722  1.00 94.81           H
ATOM    685  CG2 VAL A  61      16.624  -1.603  -4.342  1.00 94.81           C
ATOM    686 1HG2 VAL A  61      17.363  -1.471  -5.132  1.00 94.81           H
ATOM    687 2HG2 VAL A  61      16.934  -1.046  -3.458  1.00 94.81           H
ATOM    688 3HG2 VAL A  61      16.542  -2.661  -4.094  1.00 94.81           H
ATOM    689  HN  VAL A  61      15.737   0.666  -3.151  1.00 94.81           H
ATOM    690  N   GLY A  62      13.113   1.246  -4.817  1.00 95.14           N
ATOM    691  CA  GLY A  62      11.793   1.715  -5.200  1.00 95.14           C
ATOM    692  C   GLY A  62      11.872   3.086  -5.874  1.00 95.14           C
ATOM    693  O   GLY A  62      11.194   3.332  -6.871  1.00 95.14           O
ATOM    694 1HA  GLY A  62      11.331   0.998  -5.880  1.00 95.14           H
ATOM    695 2HA  GLY A  62      11.154   1.775  -4.319  1.00 95.14           H
ATOM    696  HN  GLY A  62      13.265   1.169  -3.831  1.00 95.14           H
ATOM    697  N   ALA A  63      12.706   3.943  -5.304  1.00 95.91           N
ATOM    698  CA  ALA A  63      12.826   5.307  -5.789  1.00 95.91           C
ATOM    699  C   ALA A  63      13.354   5.288  -7.225  1.00 95.91           C
ATOM    700  O   ALA A  63      12.844   6.002  -8.087  1.00 95.91           O
ATOM    701  HA  ALA A  63      11.830   5.750  -5.783  1.00 95.91           H
ATOM    702  CB  ALA A  63      13.727   6.107  -4.847  1.00 95.91           C
ATOM    703 1HB  ALA A  63      13.292   6.115  -3.848  1.00 95.91           H
ATOM    704 2HB  ALA A  63      14.714   5.647  -4.811  1.00 95.91           H
ATOM    705 3HB  ALA A  63      13.817   7.131  -5.212  1.00 95.91           H
ATOM    706  HN  ALA A  63      13.292   3.718  -4.525  1.00 95.91           H
ATOM    707  N   LEU A  64      14.369   4.463  -7.438  1.00 94.04           N
ATOM    708  CA  LEU A  64      14.983   4.355  -8.750  1.00 94.04           C
ATOM    709  C   LEU A  64      13.959   3.806  -9.745  1.00 94.04           C
ATOM    710  O   LEU A  64      13.804   4.343 -10.841  1.00 94.04           O
ATOM    711  HA  LEU A  64      15.264   5.361  -9.063  1.00 94.04           H
ATOM    712  CB  LEU A  64      16.269   3.530  -8.673  1.00 94.04           C
ATOM    713 1HB  LEU A  64      16.042   2.584  -8.182  1.00 94.04           H
ATOM    714 2HB  LEU A  64      16.587   3.294  -9.689  1.00 94.04           H
ATOM    715  CG  LEU A  64      17.443   4.183  -7.940  1.00 94.04           C
ATOM    716  HG  LEU A  64      17.103   4.481  -6.949  1.00 94.04           H
ATOM    717  CD1 LEU A  64      18.590   3.189  -7.745  1.00 94.04           C
ATOM    718 1HD1 LEU A  64      18.239   2.341  -7.157  1.00 94.04           H
ATOM    719 2HD1 LEU A  64      18.936   2.839  -8.718  1.00 94.04           H
ATOM    720 3HD1 LEU A  64      19.410   3.679  -7.222  1.00 94.04           H
ATOM    721  CD2 LEU A  64      17.901   5.453  -8.661  1.00 94.04           C
ATOM    722 1HD2 LEU A  64      18.218   5.201  -9.674  1.00 94.04           H
ATOM    723 2HD2 LEU A  64      17.076   6.164  -8.704  1.00 94.04           H
ATOM    724 3HD2 LEU A  64      18.736   5.897  -8.119  1.00 94.04           H
ATOM    725  HN  LEU A  64      14.770   3.877  -6.734  1.00 94.04           H
ATOM    726  N   GLY A  65      13.286   2.744  -9.327  1.00 92.49           N
ATOM    727  CA  GLY A  65      12.382   2.034 -10.215  1.00 92.49           C
ATOM    728  C   GLY A  65      11.235   2.939 -10.669  1.00 92.49           C
ATOM    729  O   GLY A  65      10.971   3.060 -11.864  1.00 92.49           O
ATOM    730 1HA  GLY A  65      12.931   1.672 -11.085  1.00 92.49           H
ATOM    731 2HA  GLY A  65      11.980   1.158  -9.706  1.00 92.49           H
ATOM    732  HN  GLY A  65      13.351   2.369  -8.402  1.00 92.49           H
ATOM    733  N   ASN A  66      10.584   3.551  -9.691  1.00 93.89           N
ATOM    734  CA  ASN A  66       9.380   4.318  -9.959  1.00 93.89           C
ATOM    735  C   ASN A  66       9.753   5.600 -10.705  1.00 93.89           C
ATOM    736  O   ASN A  66       8.999   6.069 -11.557  1.00 93.89           O
ATOM    737  HA  ASN A  66       8.747   3.659 -10.552  1.00 93.89           H
ATOM    738  CB  ASN A  66       8.679   4.716  -8.658  1.00 93.89           C
ATOM    739 1HB  ASN A  66       9.414   5.091  -7.945  1.00 93.89           H
ATOM    740 2HB  ASN A  66       7.979   5.528  -8.851  1.00 93.89           H
ATOM    741  CG  ASN A  66       7.934   3.525  -8.051  1.00 93.89           C
ATOM    742  OD1 ASN A  66       6.958   3.031  -8.590  1.00 93.89           O
ATOM    743  ND2 ASN A  66       8.447   3.095  -6.902  1.00 93.89           N
ATOM    744 1HD2 ASN A  66       9.251   3.546  -6.513  1.00 93.89           H
ATOM    745 2HD2 ASN A  66       8.030   2.320  -6.426  1.00 93.89           H
ATOM    746  HN  ASN A  66      10.867   3.528  -8.732  1.00 93.89           H
ATOM    747  N   SER A  67      10.917   6.132 -10.359  1.00 92.99           N
ATOM    748  CA  SER A  67      11.423   7.322 -11.022  1.00 92.99           C
ATOM    749  C   SER A  67      11.641   7.039 -12.510  1.00 92.99           C
ATOM    750  O   SER A  67      11.385   7.898 -13.352  1.00 92.99           O
ATOM    751  HA  SER A  67      10.650   8.079 -10.885  1.00 92.99           H
ATOM    752  CB  SER A  67      12.724   7.800 -10.376  1.00 92.99           C
ATOM    753 1HB  SER A  67      13.472   7.009 -10.438  1.00 92.99           H
ATOM    754 2HB  SER A  67      13.115   8.652 -10.934  1.00 92.99           H
ATOM    755  OG  SER A  67      12.539   8.172  -9.013  1.00 92.99           O
ATOM    756  HG  SER A  67      12.993   7.513  -8.414  1.00 92.99           H
ATOM    757  HN  SER A  67      11.508   5.764  -9.642  1.00 92.99           H
ATOM    758  N   LEU A  68      12.111   5.832 -12.787  1.00 89.72           N
ATOM    759  CA  LEU A  68      12.348   5.419 -14.160  1.00 89.72           C
ATOM    760  C   LEU A  68      11.013   5.354 -14.906  1.00 89.72           C
ATOM    761  O   LEU A  68      10.932   5.729 -16.075  1.00 89.72           O
ATOM    762  HA  LEU A  68      12.968   6.182 -14.629  1.00 89.72           H
ATOM    763  CB  LEU A  68      13.136   4.108 -14.197  1.00 89.72           C
ATOM    764 1HB  LEU A  68      14.059   4.247 -13.633  1.00 89.72           H
ATOM    765 2HB  LEU A  68      12.558   3.344 -13.677  1.00 89.72           H
ATOM    766  CG  LEU A  68      13.495   3.580 -15.587  1.00 89.72           C
ATOM    767  HG  LEU A  68      12.577   3.503 -16.170  1.00 89.72           H
ATOM    768  CD1 LEU A  68      14.418   4.554 -16.323  1.00 89.72           C
ATOM    769 1HD1 LEU A  68      13.917   5.516 -16.433  1.00 89.72           H
ATOM    770 2HD1 LEU A  68      15.336   4.686 -15.751  1.00 89.72           H
ATOM    771 3HD1 LEU A  68      14.657   4.153 -17.308  1.00 89.72           H
ATOM    772  CD2 LEU A  68      14.095   2.175 -15.502  1.00 89.72           C
ATOM    773 1HD2 LEU A  68      15.000   2.203 -14.894  1.00 89.72           H
ATOM    774 2HD2 LEU A  68      13.372   1.498 -15.046  1.00 89.72           H
ATOM    775 3HD2 LEU A  68      14.341   1.823 -16.504  1.00 89.72           H
ATOM    776  HN  LEU A  68      12.329   5.144 -12.095  1.00 89.72           H
ATOM    777  N   VAL A  69       9.999   4.876 -14.199  1.00 88.88           N
ATOM    778  CA  VAL A  69       8.675   4.749 -14.783  1.00 88.88           C
ATOM    779  C   VAL A  69       8.199   6.122 -15.262  1.00 88.88           C
ATOM    780  O   VAL A  69       7.725   6.260 -16.388  1.00 88.88           O
ATOM    781  HA  VAL A  69       8.757   4.086 -15.644  1.00 88.88           H
ATOM    782  CB  VAL A  69       7.720   4.103 -13.777  1.00 88.88           C
ATOM    783  HB  VAL A  69       7.782   4.667 -12.846  1.00 88.88           H
ATOM    784  CG1 VAL A  69       6.274   4.171 -14.272  1.00 88.88           C
ATOM    785 1HG1 VAL A  69       5.985   5.213 -14.409  1.00 88.88           H
ATOM    786 2HG1 VAL A  69       6.190   3.643 -15.222  1.00 88.88           H
ATOM    787 3HG1 VAL A  69       5.616   3.705 -13.538  1.00 88.88           H
ATOM    788  CG2 VAL A  69       8.131   2.659 -13.480  1.00 88.88           C
ATOM    789 1HG2 VAL A  69       8.111   2.079 -14.402  1.00 88.88           H
ATOM    790 2HG2 VAL A  69       9.138   2.647 -13.063  1.00 88.88           H
ATOM    791 3HG2 VAL A  69       7.435   2.224 -12.762  1.00 88.88           H
ATOM    792  HN  VAL A  69      10.072   4.580 -13.247  1.00 88.88           H
ATOM    793  N   ILE A  70       8.342   7.103 -14.382  1.00 90.23           N
ATOM    794  CA  ILE A  70       7.876   8.447 -14.677  1.00 90.23           C
ATOM    795  C   ILE A  70       8.647   8.997 -15.878  1.00 90.23           C
ATOM    796  O   ILE A  70       8.063   9.622 -16.762  1.00 90.23           O
ATOM    797  HA  ILE A  70       6.822   8.375 -14.947  1.00 90.23           H
ATOM    798  CB  ILE A  70       7.965   9.330 -13.432  1.00 90.23           C
ATOM    799  HB  ILE A  70       8.982   9.272 -13.043  1.00 90.23           H
ATOM    800  CG1 ILE A  70       7.031   8.822 -12.331  1.00 90.23           C
ATOM    801 1HG1 ILE A  70       6.000   8.851 -12.683  1.00 90.23           H
ATOM    802 2HG1 ILE A  70       7.262   7.782 -12.105  1.00 90.23           H
ATOM    803  CG2 ILE A  70       7.697  10.796 -13.779  1.00 90.23           C
ATOM    804 1HG2 ILE A  70       8.436  11.138 -14.503  1.00 90.23           H
ATOM    805 2HG2 ILE A  70       6.699  10.892 -14.205  1.00 90.23           H
ATOM    806 3HG2 ILE A  70       7.767  11.402 -12.875  1.00 90.23           H
ATOM    807  CD1 ILE A  70       7.166   9.668 -11.063  1.00 90.23           C
ATOM    808 1HD1 ILE A  70       8.193   9.618 -10.701  1.00 90.23           H
ATOM    809 2HD1 ILE A  70       6.911  10.704 -11.288  1.00 90.23           H
ATOM    810 3HD1 ILE A  70       6.492   9.285 -10.298  1.00 90.23           H
ATOM    811  HN  ILE A  70       8.767   6.990 -13.484  1.00 90.23           H
ATOM    812  N   LEU A  71       9.948   8.745 -15.872  1.00 88.02           N
ATOM    813  CA  LEU A  71      10.822   9.292 -16.896  1.00 88.02           C
ATOM    814  C   LEU A  71      10.428   8.715 -18.257  1.00 88.02           C
ATOM    815  O   LEU A  71      10.349   9.443 -19.245  1.00 88.02           O
ATOM    816  HA  LEU A  71      10.663  10.370 -16.919  1.00 88.02           H
ATOM    817  CB  LEU A  71      12.289   9.058 -16.530  1.00 88.02           C
ATOM    818 1HB  LEU A  71      12.459   9.449 -15.527  1.00 88.02           H
ATOM    819 2HB  LEU A  71      12.465   7.983 -16.488  1.00 88.02           H
ATOM    820  CG  LEU A  71      13.322   9.680 -17.471  1.00 88.02           C
ATOM    821  HG  LEU A  71      12.905  10.602 -17.875  1.00 88.02           H
ATOM    822  CD1 LEU A  71      14.598  10.055 -16.714  1.00 88.02           C
ATOM    823 1HD1 LEU A  71      14.358  10.777 -15.933  1.00 88.02           H
ATOM    824 2HD1 LEU A  71      15.029   9.161 -16.263  1.00 88.02           H
ATOM    825 3HD1 LEU A  71      15.315  10.495 -17.407  1.00 88.02           H
ATOM    826  CD2 LEU A  71      13.610   8.757 -18.656  1.00 88.02           C
ATOM    827 1HD2 LEU A  71      13.998   7.806 -18.291  1.00 88.02           H
ATOM    828 2HD2 LEU A  71      12.689   8.583 -19.214  1.00 88.02           H
ATOM    829 3HD2 LEU A  71      14.348   9.223 -19.310  1.00 88.02           H
ATOM    830  HN  LEU A  71      10.405   8.180 -15.184  1.00 88.02           H
ATOM    831  N   VAL A  72      10.191   7.411 -18.265  1.00 83.56           N
ATOM    832  CA  VAL A  72       9.839   6.722 -19.495  1.00 83.56           C
ATOM    833  C   VAL A  72       8.520   7.285 -20.030  1.00 83.56           C
ATOM    834  O   VAL A  72       8.377   7.504 -21.231  1.00 83.56           O
ATOM    835  HA  VAL A  72      10.626   6.922 -20.222  1.00 83.56           H
ATOM    836  CB  VAL A  72       9.790   5.212 -19.253  1.00 83.56           C
ATOM    837  HB  VAL A  72       9.129   5.029 -18.406  1.00 83.56           H
ATOM    838  CG1 VAL A  72       9.211   4.481 -20.466  1.00 83.56           C
ATOM    839 1HG1 VAL A  72       8.199   4.838 -20.656  1.00 83.56           H
ATOM    840 2HG1 VAL A  72       9.835   4.675 -21.339  1.00 83.56           H
ATOM    841 3HG1 VAL A  72       9.188   3.410 -20.268  1.00 83.56           H
ATOM    842  CG2 VAL A  72      11.175   4.669 -18.895  1.00 83.56           C
ATOM    843 1HG2 VAL A  72      11.866   4.870 -19.713  1.00 83.56           H
ATOM    844 2HG2 VAL A  72      11.533   5.157 -17.988  1.00 83.56           H
ATOM    845 3HG2 VAL A  72      11.111   3.594 -18.728  1.00 83.56           H
ATOM    846  HN  VAL A  72      10.237   6.829 -17.453  1.00 83.56           H
ATOM    847  N   TYR A  73       7.591   7.503 -19.111  1.00 83.55           N
ATOM    848  CA  TYR A  73       6.279   8.009 -19.478  1.00 83.55           C
ATOM    849  C   TYR A  73       6.392   9.367 -20.174  1.00 83.55           C
ATOM    850  O   TYR A  73       5.676   9.636 -21.138  1.00 83.55           O
ATOM    851  HA  TYR A  73       5.823   7.295 -20.163  1.00 83.55           H
ATOM    852  CB  TYR A  73       5.512   8.184 -18.166  1.00 83.55           C
ATOM    853 1HB  TYR A  73       5.470   7.224 -17.652  1.00 83.55           H
ATOM    854 2HB  TYR A  73       6.065   8.867 -17.522  1.00 83.55           H
ATOM    855  CG  TYR A  73       4.088   8.714 -18.344  1.00 83.55           C
ATOM    856  CD1 TYR A  73       3.858  10.074 -18.391  1.00 83.55           C
ATOM    857  HD1 TYR A  73       4.691  10.770 -18.301  1.00 83.55           H
ATOM    858  CD2 TYR A  73       3.032   7.831 -18.459  1.00 83.55           C
ATOM    859  HD2 TYR A  73       3.214   6.757 -18.422  1.00 83.55           H
ATOM    860  CE1 TYR A  73       2.518  10.572 -18.558  1.00 83.55           C
ATOM    861  HE1 TYR A  73       2.322  11.644 -18.597  1.00 83.55           H
ATOM    862  CE2 TYR A  73       1.692   8.330 -18.626  1.00 83.55           C
ATOM    863  HE2 TYR A  73       0.850   7.644 -18.718  1.00 83.55           H
ATOM    864  CZ  TYR A  73       1.501   9.676 -18.668  1.00 83.55           C
ATOM    865  OH  TYR A  73       0.235  10.147 -18.826  1.00 83.55           O
ATOM    866  HH  TYR A  73      -0.382   9.396 -19.063  1.00 83.55           H
ATOM    867  HN  TYR A  73       7.722   7.339 -18.133  1.00 83.55           H
ATOM    868  N   TRP A  74       7.295  10.188 -19.658  1.00 84.50           N
ATOM    869  CA  TRP A  74       7.389  11.569 -20.099  1.00 84.50           C
ATOM    870  C   TRP A  74       7.993  11.577 -21.504  1.00 84.50           C
ATOM    871  O   TRP A  74       7.463  12.222 -22.408  1.00 84.50           O
ATOM    872  HA  TRP A  74       6.380  11.981 -20.124  1.00 84.50           H
ATOM    873  CB  TRP A  74       8.188  12.410 -19.100  1.00 84.50           C
ATOM    874 1HB  TRP A  74       8.029  12.012 -18.098  1.00 84.50           H
ATOM    875 2HB  TRP A  74       9.250  12.305 -19.320  1.00 84.50           H
ATOM    876  CG  TRP A  74       7.824  13.896 -19.107  1.00 84.50           C
ATOM    877  CD1 TRP A  74       8.064  14.800 -20.067  1.00 84.50           C
ATOM    878  HD1 TRP A  74       8.572  14.577 -21.006  1.00 84.50           H
ATOM    879  CD2 TRP A  74       7.141  14.619 -18.062  1.00 84.50           C
ATOM    880  NE1 TRP A  74       7.588  16.047 -19.718  1.00 84.50           N
ATOM    881  HE1 TRP A  74       7.649  16.879 -20.269  1.00 84.50           H
ATOM    882  CE2 TRP A  74       7.009  15.934 -18.460  1.00 84.50           C
ATOM    883  CE3 TRP A  74       6.651  14.177 -16.820  1.00 84.50           C
ATOM    884  HE3 TRP A  74       6.743  13.144 -16.483  1.00 84.50           H
ATOM    885  CZ2 TRP A  74       6.389  16.914 -17.675  1.00 84.50           C
ATOM    886  HZ2 TRP A  74       6.297  17.946 -18.013  1.00 84.50           H
ATOM    887  CZ3 TRP A  74       6.034  15.168 -16.048  1.00 84.50           C
ATOM    888  HZ3 TRP A  74       5.636  14.879 -15.075  1.00 84.50           H
ATOM    889  CH2 TRP A  74       5.893  16.496 -16.435  1.00 84.50           C
ATOM    890  HH2 TRP A  74       5.399  17.209 -15.775  1.00 84.50           H
ATOM    891  HN  TRP A  74       7.953   9.923 -18.953  1.00 84.50           H
ATOM    892  N   TYR A  75       9.094  10.853 -21.645  1.00 77.80           N
ATOM    893  CA  TYR A  75       9.904  10.949 -22.847  1.00 77.80           C
ATOM    894  C   TYR A  75       9.373  10.022 -23.942  1.00 77.80           C
ATOM    895  O   TYR A  75       9.778  10.127 -25.099  1.00 77.80           O
ATOM    896  HA  TYR A  75       9.861  11.979 -23.200  1.00 77.80           H
ATOM    897  CB  TYR A  75      11.309  10.493 -22.446  1.00 77.80           C
ATOM    898 1HB  TYR A  75      11.225   9.626 -21.790  1.00 77.80           H
ATOM    899 2HB  TYR A  75      11.842  10.167 -23.339  1.00 77.80           H
ATOM    900  CG  TYR A  75      12.135  11.570 -21.741  1.00 77.80           C
ATOM    901  CD1 TYR A  75      12.741  12.568 -22.477  1.00 77.80           C
ATOM    902  HD1 TYR A  75      12.630  12.589 -23.561  1.00 77.80           H
ATOM    903  CD2 TYR A  75      12.275  11.544 -20.368  1.00 77.80           C
ATOM    904  HD2 TYR A  75      11.797  10.755 -19.786  1.00 77.80           H
ATOM    905  CE1 TYR A  75      13.518  13.582 -21.813  1.00 77.80           C
ATOM    906  HE1 TYR A  75      14.002  14.375 -22.382  1.00 77.80           H
ATOM    907  CE2 TYR A  75      13.053  12.557 -19.704  1.00 77.80           C
ATOM    908  HE2 TYR A  75      13.172  12.548 -18.620  1.00 77.80           H
ATOM    909  CZ  TYR A  75      13.636  13.526 -20.459  1.00 77.80           C
ATOM    910  OH  TYR A  75      14.371  14.484 -19.832  1.00 77.80           O
ATOM    911  HH  TYR A  75      14.362  14.329 -18.844  1.00 77.80           H
ATOM    912  HN  TYR A  75       9.432  10.211 -20.957  1.00 77.80           H
ATOM    913  N   CYS A  76       8.474   9.137 -23.539  1.00 70.93           N
ATOM    914  CA  CYS A  76       7.817   8.253 -24.487  1.00 70.93           C
ATOM    915  C   CYS A  76       6.871   9.091 -25.349  1.00 70.93           C
ATOM    916  O   CYS A  76       5.911   9.668 -24.842  1.00 70.93           O
ATOM    917  HA  CYS A  76       8.604   7.807 -25.096  1.00 70.93           H
ATOM    918  CB  CYS A  76       7.084   7.110 -23.780  1.00 70.93           C
ATOM    919 1HB  CYS A  76       7.766   6.591 -23.107  1.00 70.93           H
ATOM    920 2HB  CYS A  76       6.275   7.510 -23.169  1.00 70.93           H
ATOM    921  SG  CYS A  76       6.413   5.939 -25.016  1.00 70.93           S
ATOM    922  HG  CYS A  76       7.590   5.577 -25.518  1.00 70.93           H
ATOM    923  HN  CYS A  76       8.194   9.018 -22.586  1.00 70.93           H
ATOM    924  N   THR A  77       7.177   9.131 -26.638  1.00 62.68           N
ATOM    925  CA  THR A  77       6.449   9.994 -27.553  1.00 62.68           C
ATOM    926  C   THR A  77       5.156   9.316 -28.011  1.00 62.68           C
ATOM    927  O   THR A  77       4.370   9.907 -28.750  1.00 62.68           O
ATOM    928  HA  THR A  77       6.163  10.899 -27.017  1.00 62.68           H
ATOM    929  CB  THR A  77       7.386  10.358 -28.706  1.00 62.68           C
ATOM    930  HB  THR A  77       6.895  11.030 -29.409  1.00 62.68           H
ATOM    931  OG1 THR A  77       7.787   9.098 -29.238  1.00 62.68           O
ATOM    932  HG1 THR A  77       8.181   9.221 -30.149  1.00 62.68           H
ATOM    933  CG2 THR A  77       8.692  10.991 -28.222  1.00 62.68           C
ATOM    934 1HG2 THR A  77       9.216  10.290 -27.572  1.00 62.68           H
ATOM    935 2HG2 THR A  77       8.470  11.904 -27.669  1.00 62.68           H
ATOM    936 3HG2 THR A  77       9.320  11.229 -29.080  1.00 62.68           H
ATOM    937  HN  THR A  77       7.904   8.588 -27.058  1.00 62.68           H
ATOM    938  N   ARG A  78       4.976   8.086 -27.553  1.00 66.42           N
ATOM    939  CA  ARG A  78       3.830   7.294 -27.966  1.00 66.42           C
ATOM    940  C   ARG A  78       2.560   7.799 -27.277  1.00 66.42           C
ATOM    941  O   ARG A  78       2.609   8.257 -26.136  1.00 66.42           O
ATOM    942  HA  ARG A  78       3.771   7.431 -29.046  1.00 66.42           H
ATOM    943  CB  ARG A  78       4.032   5.815 -27.629  1.00 66.42           C
ATOM    944 1HB  ARG A  78       3.423   5.201 -28.292  1.00 66.42           H
ATOM    945 2HB  ARG A  78       5.071   5.538 -27.802  1.00 66.42           H
ATOM    946  CG  ARG A  78       3.658   5.529 -26.173  1.00 66.42           C
ATOM    947 1HG  ARG A  78       4.302   6.105 -25.508  1.00 66.42           H
ATOM    948 2HG  ARG A  78       2.634   5.854 -25.986  1.00 66.42           H
ATOM    949  CD  ARG A  78       3.792   4.038 -25.855  1.00 66.42           C
ATOM    950 1HD  ARG A  78       2.870   3.518 -26.116  1.00 66.42           H
ATOM    951 2HD  ARG A  78       4.587   3.600 -26.459  1.00 66.42           H
ATOM    952  NE  ARG A  78       4.088   3.852 -24.418  1.00 66.42           N
ATOM    953  HE  ARG A  78       4.990   4.128 -24.085  1.00 66.42           H
ATOM    954  CZ  ARG A  78       3.224   3.336 -23.533  1.00 66.42           C
ATOM    955  NH1 ARG A  78       2.001   2.950 -23.923  1.00 66.42           N
ATOM    956 1HH1 ARG A  78       1.728   3.045 -24.880  1.00 66.42           H
ATOM    957 2HH1 ARG A  78       1.362   2.566 -23.256  1.00 66.42           H
ATOM    958  NH2 ARG A  78       3.600   3.213 -22.253  1.00 66.42           N
ATOM    959 1HH2 ARG A  78       2.967   2.830 -21.580  1.00 66.42           H
ATOM    960 2HH2 ARG A  78       4.514   3.504 -21.970  1.00 66.42           H
ATOM    961  HN  ARG A  78       5.596   7.631 -26.913  1.00 66.42           H
ATOM    962  N   VAL A  79       1.454   7.697 -27.998  1.00 69.43           N
ATOM    963  CA  VAL A  79       0.157   8.023 -27.429  1.00 69.43           C
ATOM    964  C   VAL A  79      -0.029   7.254 -26.120  1.00 69.43           C
ATOM    965  O   VAL A  79       0.191   6.045 -26.070  1.00 69.43           O
ATOM    966  HA  VAL A  79       0.152   9.092 -27.212  1.00 69.43           H
ATOM    967  CB  VAL A  79      -0.948   7.743 -28.450  1.00 69.43           C
ATOM    968  HB  VAL A  79      -1.052   6.661 -28.542  1.00 69.43           H
ATOM    969  CG1 VAL A  79      -2.289   8.305 -27.974  1.00 69.43           C
ATOM    970 1HG1 VAL A  79      -2.562   7.841 -27.027  1.00 69.43           H
ATOM    971 2HG1 VAL A  79      -2.204   9.383 -27.840  1.00 69.43           H
ATOM    972 3HG1 VAL A  79      -3.057   8.091 -28.718  1.00 69.43           H
ATOM    973  CG2 VAL A  79      -0.577   8.298 -29.826  1.00 69.43           C
ATOM    974 1HG2 VAL A  79      -0.432   9.376 -29.756  1.00 69.43           H
ATOM    975 2HG2 VAL A  79       0.345   7.830 -30.171  1.00 69.43           H
ATOM    976 3HG2 VAL A  79      -1.380   8.085 -30.532  1.00 69.43           H
ATOM    977  HN  VAL A  79       1.433   7.399 -28.953  1.00 69.43           H
ATOM    978  N   LYS A  80      -0.432   7.987 -25.092  1.00 77.52           N
ATOM    979  CA  LYS A  80      -0.672   7.384 -23.792  1.00 77.52           C
ATOM    980  C   LYS A  80      -1.942   6.532 -23.856  1.00 77.52           C
ATOM    981  O   LYS A  80      -2.791   6.742 -24.721  1.00 77.52           O
ATOM    982  HA  LYS A  80       0.172   6.730 -23.574  1.00 77.52           H
ATOM    983  CB  LYS A  80      -0.706   8.457 -22.702  1.00 77.52           C
ATOM    984 1HB  LYS A  80      -1.638   9.019 -22.768  1.00 77.52           H
ATOM    985 2HB  LYS A  80      -0.688   7.984 -21.720  1.00 77.52           H
ATOM    986  CG  LYS A  80       0.482   9.412 -22.836  1.00 77.52           C
ATOM    987 1HG  LYS A  80       0.442   9.914 -23.803  1.00 77.52           H
ATOM    988 2HG  LYS A  80       0.417  10.187 -22.072  1.00 77.52           H
ATOM    989  CD  LYS A  80       1.807   8.661 -22.698  1.00 77.52           C
ATOM    990 1HD  LYS A  80       1.895   8.253 -21.692  1.00 77.52           H
ATOM    991 2HD  LYS A  80       1.825   7.817 -23.388  1.00 77.52           H
ATOM    992  CE  LYS A  80       2.993   9.585 -22.985  1.00 77.52           C
ATOM    993 1HE  LYS A  80       2.861  10.066 -23.954  1.00 77.52           H
ATOM    994 2HE  LYS A  80       3.033  10.378 -22.238  1.00 77.52           H
ATOM    995  NZ  LYS A  80       4.260   8.820 -22.973  1.00 77.52           N
ATOM    996 1HZ  LYS A  80       5.011   9.405 -23.325  1.00 77.52           H
ATOM    997 2HZ  LYS A  80       4.473   8.533 -22.025  1.00 77.52           H
ATOM    998 3HZ  LYS A  80       4.166   8.000 -23.562  1.00 77.52           H
ATOM    999  HN  LYS A  80      -0.593   8.972 -25.137  1.00 77.52           H
ATOM   1000  N   THR A  81      -2.031   5.590 -22.929  1.00 80.33           N
ATOM   1001  CA  THR A  81      -3.271   4.861 -22.721  1.00 80.33           C
ATOM   1002  C   THR A  81      -3.816   5.129 -21.316  1.00 80.33           C
ATOM   1003  O   THR A  81      -3.135   5.726 -20.485  1.00 80.33           O
ATOM   1004  HA  THR A  81      -4.012   5.233 -23.428  1.00 80.33           H
ATOM   1005  CB  THR A  81      -3.000   3.380 -22.995  1.00 80.33           C
ATOM   1006  HB  THR A  81      -3.934   2.825 -23.087  1.00 80.33           H
ATOM   1007  OG1 THR A  81      -2.148   2.979 -21.927  1.00 80.33           O
ATOM   1008  HG1 THR A  81      -1.200   3.218 -22.137  1.00 80.33           H
ATOM   1009  CG2 THR A  81      -2.153   3.163 -24.250  1.00 80.33           C
ATOM   1010 1HG2 THR A  81      -1.191   3.663 -24.130  1.00 80.33           H
ATOM   1011 2HG2 THR A  81      -2.672   3.576 -25.115  1.00 80.33           H
ATOM   1012 3HG2 THR A  81      -1.991   2.095 -24.399  1.00 80.33           H
ATOM   1013  HN  THR A  81      -1.277   5.323 -22.329  1.00 80.33           H
ATOM   1014  N   MET A  82      -5.041   4.673 -21.096  1.00 84.17           N
ATOM   1015  CA  MET A  82      -5.630   4.722 -19.768  1.00 84.17           C
ATOM   1016  C   MET A  82      -4.753   3.988 -18.752  1.00 84.17           C
ATOM   1017  O   MET A  82      -4.560   4.464 -17.634  1.00 84.17           O
ATOM   1018  HA  MET A  82      -5.687   5.780 -19.512  1.00 84.17           H
ATOM   1019  CB  MET A  82      -7.019   4.082 -19.801  1.00 84.17           C
ATOM   1020 1HB  MET A  82      -7.671   4.655 -20.460  1.00 84.17           H
ATOM   1021 2HB  MET A  82      -6.950   3.076 -20.217  1.00 84.17           H
ATOM   1022  CG  MET A  82      -7.627   4.020 -18.399  1.00 84.17           C
ATOM   1023 1HG  MET A  82      -7.175   3.205 -17.833  1.00 84.17           H
ATOM   1024 2HG  MET A  82      -7.411   4.941 -17.858  1.00 84.17           H
ATOM   1025  SD  MET A  82      -9.392   3.778 -18.510  1.00 84.17           S
ATOM   1026  CE  MET A  82      -9.870   4.217 -16.847  1.00 84.17           C
ATOM   1027 1HE  MET A  82      -9.376   3.552 -16.139  1.00 84.17           H
ATOM   1028 2HE  MET A  82      -9.576   5.247 -16.644  1.00 84.17           H
ATOM   1029 3HE  MET A  82     -10.951   4.121 -16.742  1.00 84.17           H
ATOM   1030  HN  MET A  82      -5.626   4.277 -21.803  1.00 84.17           H
ATOM   1031  N   THR A  83      -4.245   2.840 -19.176  1.00 82.77           N
ATOM   1032  CA  THR A  83      -3.321   2.080 -18.352  1.00 82.77           C
ATOM   1033  C   THR A  83      -2.132   2.950 -17.941  1.00 82.77           C
ATOM   1034  O   THR A  83      -1.756   2.983 -16.771  1.00 82.77           O
ATOM   1035  HA  THR A  83      -3.837   1.791 -17.436  1.00 82.77           H
ATOM   1036  CB  THR A  83      -2.917   0.825 -19.128  1.00 82.77           C
ATOM   1037  HB  THR A  83      -2.050   1.021 -19.760  1.00 82.77           H
ATOM   1038  OG1 THR A  83      -4.106   0.444 -19.816  1.00 82.77           O
ATOM   1039  HG1 THR A  83      -4.895   0.532 -19.208  1.00 82.77           H
ATOM   1040  CG2 THR A  83      -2.621  -0.362 -18.210  1.00 82.77           C
ATOM   1041 1HG2 THR A  83      -3.510  -0.601 -17.626  1.00 82.77           H
ATOM   1042 2HG2 THR A  83      -1.802  -0.105 -17.537  1.00 82.77           H
ATOM   1043 3HG2 THR A  83      -2.339  -1.226 -18.812  1.00 82.77           H
ATOM   1044  HN  THR A  83      -4.455   2.430 -20.064  1.00 82.77           H
ATOM   1045  N   ASP A  84      -1.572   3.635 -18.928  1.00 83.89           N
ATOM   1046  CA  ASP A  84      -0.364   4.412 -18.709  1.00 83.89           C
ATOM   1047  C   ASP A  84      -0.636   5.483 -17.651  1.00 83.89           C
ATOM   1048  O   ASP A  84       0.239   5.806 -16.850  1.00 83.89           O
ATOM   1049  HA  ASP A  84       0.386   3.689 -18.387  1.00 83.89           H
ATOM   1050  CB  ASP A  84       0.078   5.117 -19.993  1.00 83.89           C
ATOM   1051 1HB  ASP A  84      -0.703   5.802 -20.323  1.00 83.89           H
ATOM   1052 2HB  ASP A  84       0.966   5.717 -19.795  1.00 83.89           H
ATOM   1053  CG  ASP A  84       0.377   4.104 -21.100  1.00 83.89           C
ATOM   1054  OD1 ASP A  84       1.010   3.077 -20.773  1.00 83.89           O
ATOM   1055  OD2 ASP A  84      -0.035   4.379 -22.247  1.00 83.89           O
ATOM   1056  HN  ASP A  84      -1.930   3.664 -19.862  1.00 83.89           H
ATOM   1057  N   MET A  85      -1.854   6.004 -17.682  1.00 88.96           N
ATOM   1058  CA  MET A  85      -2.249   7.042 -16.745  1.00 88.96           C
ATOM   1059  C   MET A  85      -2.240   6.515 -15.308  1.00 88.96           C
ATOM   1060  O   MET A  85      -1.745   7.183 -14.402  1.00 88.96           O
ATOM   1061  HA  MET A  85      -1.506   7.832 -16.854  1.00 88.96           H
ATOM   1062  CB  MET A  85      -3.651   7.542 -17.097  1.00 88.96           C
ATOM   1063 1HB  MET A  85      -3.681   7.842 -18.145  1.00 88.96           H
ATOM   1064 2HB  MET A  85      -4.371   6.733 -16.977  1.00 88.96           H
ATOM   1065  CG  MET A  85      -4.050   8.723 -16.211  1.00 88.96           C
ATOM   1066 1HG  MET A  85      -5.053   9.062 -16.472  1.00 88.96           H
ATOM   1067 2HG  MET A  85      -4.081   8.411 -15.167  1.00 88.96           H
ATOM   1068  SD  MET A  85      -2.884  10.060 -16.412  1.00 88.96           S
ATOM   1069  CE  MET A  85      -3.220  10.511 -18.106  1.00 88.96           C
ATOM   1070 1HE  MET A  85      -3.030   9.656 -18.755  1.00 88.96           H
ATOM   1071 2HE  MET A  85      -4.262  10.815 -18.201  1.00 88.96           H
ATOM   1072 3HE  MET A  85      -2.572  11.339 -18.397  1.00 88.96           H
ATOM   1073  HN  MET A  85      -2.564   5.728 -18.331  1.00 88.96           H
ATOM   1074  N   PHE A  86      -2.795   5.323 -15.145  1.00 89.99           N
ATOM   1075  CA  PHE A  86      -2.860   4.701 -13.834  1.00 89.99           C
ATOM   1076  C   PHE A  86      -1.466   4.299 -13.347  1.00 89.99           C
ATOM   1077  O   PHE A  86      -1.164   4.410 -12.160  1.00 89.99           O
ATOM   1078  HA  PHE A  86      -3.285   5.435 -13.149  1.00 89.99           H
ATOM   1079  CB  PHE A  86      -3.719   3.443 -13.978  1.00 89.99           C
ATOM   1080 1HB  PHE A  86      -3.305   2.822 -14.772  1.00 89.99           H
ATOM   1081 2HB  PHE A  86      -3.657   2.865 -13.056  1.00 89.99           H
ATOM   1082  CG  PHE A  86      -5.191   3.726 -14.287  1.00 89.99           C
ATOM   1083  CD1 PHE A  86      -5.809   4.799 -13.724  1.00 89.99           C
ATOM   1084  HD1 PHE A  86      -5.256   5.457 -13.054  1.00 89.99           H
ATOM   1085  CD2 PHE A  86      -5.880   2.905 -15.123  1.00 89.99           C
ATOM   1086  HD2 PHE A  86      -5.385   2.045 -15.573  1.00 89.99           H
ATOM   1087  CE1 PHE A  86      -7.175   5.062 -14.011  1.00 89.99           C
ATOM   1088  HE1 PHE A  86      -7.670   5.922 -13.560  1.00 89.99           H
ATOM   1089  CE2 PHE A  86      -7.246   3.168 -15.409  1.00 89.99           C
ATOM   1090  HE2 PHE A  86      -7.799   2.510 -16.080  1.00 89.99           H
ATOM   1091  CZ  PHE A  86      -7.865   4.241 -14.847  1.00 89.99           C
ATOM   1092  HZ  PHE A  86      -8.913   4.443 -15.067  1.00 89.99           H
ATOM   1093  HN  PHE A  86      -3.193   4.785 -15.889  1.00 89.99           H
ATOM   1094  N   LEU A  87      -0.655   3.842 -14.289  1.00 87.62           N
ATOM   1095  CA  LEU A  87       0.699   3.419 -13.970  1.00 87.62           C
ATOM   1096  C   LEU A  87       1.498   4.622 -13.466  1.00 87.62           C
ATOM   1097  O   LEU A  87       2.320   4.489 -12.560  1.00 87.62           O
ATOM   1098  HA  LEU A  87       0.631   2.687 -13.165  1.00 87.62           H
ATOM   1099  CB  LEU A  87       1.337   2.715 -15.170  1.00 87.62           C
ATOM   1100 1HB  LEU A  87       1.249   3.369 -16.038  1.00 87.62           H
ATOM   1101 2HB  LEU A  87       2.401   2.593 -14.970  1.00 87.62           H
ATOM   1102  CG  LEU A  87       0.754   1.348 -15.533  1.00 87.62           C
ATOM   1103  HG  LEU A  87      -0.292   1.485 -15.807  1.00 87.62           H
ATOM   1104  CD1 LEU A  87       1.466   0.755 -16.751  1.00 87.62           C
ATOM   1105 1HD1 LEU A  87       1.346   1.424 -17.603  1.00 87.62           H
ATOM   1106 2HD1 LEU A  87       2.526   0.636 -16.529  1.00 87.62           H
ATOM   1107 3HD1 LEU A  87       1.032  -0.216 -16.988  1.00 87.62           H
ATOM   1108  CD2 LEU A  87       0.787   0.401 -14.332  1.00 87.62           C
ATOM   1109 1HD2 LEU A  87       1.818   0.266 -14.005  1.00 87.62           H
ATOM   1110 2HD2 LEU A  87       0.200   0.826 -13.518  1.00 87.62           H
ATOM   1111 3HD2 LEU A  87       0.367  -0.563 -14.618  1.00 87.62           H
ATOM   1112  HN  LEU A  87      -0.907   3.758 -15.253  1.00 87.62           H
ATOM   1113  N   LEU A  88       1.230   5.768 -14.074  1.00 90.22           N
ATOM   1114  CA  LEU A  88       1.891   6.999 -13.676  1.00 90.22           C
ATOM   1115  C   LEU A  88       1.546   7.308 -12.217  1.00 90.22           C
ATOM   1116  O   LEU A  88       2.437   7.535 -11.400  1.00 90.22           O
ATOM   1117  HA  LEU A  88       2.965   6.832 -13.749  1.00 90.22           H
ATOM   1118  CB  LEU A  88       1.542   8.132 -14.643  1.00 90.22           C
ATOM   1119 1HB  LEU A  88       1.938   7.878 -15.626  1.00 90.22           H
ATOM   1120 2HB  LEU A  88       0.457   8.179 -14.740  1.00 90.22           H
ATOM   1121  CG  LEU A  88       2.054   9.522 -14.261  1.00 90.22           C
ATOM   1122  HG  LEU A  88       1.752   9.727 -13.234  1.00 90.22           H
ATOM   1123  CD1 LEU A  88       3.582   9.574 -14.302  1.00 90.22           C
ATOM   1124 1HD1 LEU A  88       3.989   8.846 -13.600  1.00 90.22           H
ATOM   1125 2HD1 LEU A  88       3.927   9.339 -15.309  1.00 90.22           H
ATOM   1126 3HD1 LEU A  88       3.919  10.573 -14.026  1.00 90.22           H
ATOM   1127  CD2 LEU A  88       1.420  10.601 -15.142  1.00 90.22           C
ATOM   1128 1HD2 LEU A  88       1.670  10.411 -16.185  1.00 90.22           H
ATOM   1129 2HD2 LEU A  88       0.337  10.581 -15.018  1.00 90.22           H
ATOM   1130 3HD2 LEU A  88       1.801  11.579 -14.849  1.00 90.22           H
ATOM   1131  HN  LEU A  88       0.577   5.863 -14.825  1.00 90.22           H
ATOM   1132  N   ASN A  89       0.252   7.308 -11.935  1.00 93.88           N
ATOM   1133  CA  ASN A  89      -0.228   7.701 -10.621  1.00 93.88           C
ATOM   1134  C   ASN A  89       0.236   6.675  -9.586  1.00 93.88           C
ATOM   1135  O   ASN A  89       0.468   7.017  -8.427  1.00 93.88           O
ATOM   1136  HA  ASN A  89       0.195   8.690 -10.446  1.00 93.88           H
ATOM   1137  CB  ASN A  89      -1.757   7.752 -10.586  1.00 93.88           C
ATOM   1138 1HB  ASN A  89      -2.165   6.913 -11.150  1.00 93.88           H
ATOM   1139 2HB  ASN A  89      -2.104   7.643  -9.558  1.00 93.88           H
ATOM   1140  CG  ASN A  89      -2.276   9.067 -11.169  1.00 93.88           C
ATOM   1141  OD1 ASN A  89      -2.565  10.019 -10.462  1.00 93.88           O
ATOM   1142  ND2 ASN A  89      -2.377   9.069 -12.495  1.00 93.88           N
ATOM   1143 1HD2 ASN A  89      -2.123   8.254 -13.017  1.00 93.88           H
ATOM   1144 2HD2 ASN A  89      -2.708   9.884 -12.970  1.00 93.88           H
ATOM   1145  HN  ASN A  89      -0.462   7.046 -12.585  1.00 93.88           H
ATOM   1146  N   LEU A  90       0.357   5.436 -10.040  1.00 91.37           N
ATOM   1147  CA  LEU A  90       0.797   4.359  -9.170  1.00 91.37           C
ATOM   1148  C   LEU A  90       2.233   4.630  -8.717  1.00 91.37           C
ATOM   1149  O   LEU A  90       2.551   4.494  -7.537  1.00 91.37           O
ATOM   1150  HA  LEU A  90       0.151   4.364  -8.292  1.00 91.37           H
ATOM   1151  CB  LEU A  90       0.614   3.005  -9.858  1.00 91.37           C
ATOM   1152 1HB  LEU A  90      -0.418   2.930 -10.201  1.00 91.37           H
ATOM   1153 2HB  LEU A  90       1.247   2.982 -10.746  1.00 91.37           H
ATOM   1154  CG  LEU A  90       0.930   1.772  -9.009  1.00 91.37           C
ATOM   1155  HG  LEU A  90       1.930   1.893  -8.592  1.00 91.37           H
ATOM   1156  CD1 LEU A  90      -0.040   1.655  -7.831  1.00 91.37           C
ATOM   1157 1HD1 LEU A  90       0.042   2.542  -7.204  1.00 91.37           H
ATOM   1158 2HD1 LEU A  90      -1.059   1.568  -8.207  1.00 91.37           H
ATOM   1159 3HD1 LEU A  90       0.208   0.770  -7.244  1.00 91.37           H
ATOM   1160  CD2 LEU A  90       0.947   0.505  -9.866  1.00 91.37           C
ATOM   1161 1HD2 LEU A  90      -0.029   0.368 -10.331  1.00 91.37           H
ATOM   1162 2HD2 LEU A  90       1.709   0.601 -10.641  1.00 91.37           H
ATOM   1163 3HD2 LEU A  90       1.175  -0.356  -9.238  1.00 91.37           H
ATOM   1164  HN  LEU A  90       0.160   5.164 -10.982  1.00 91.37           H
ATOM   1165  N   ALA A  91       3.062   5.008  -9.679  1.00 93.02           N
ATOM   1166  CA  ALA A  91       4.465   5.263  -9.401  1.00 93.02           C
ATOM   1167  C   ALA A  91       4.583   6.468  -8.466  1.00 93.02           C
ATOM   1168  O   ALA A  91       5.448   6.497  -7.591  1.00 93.02           O
ATOM   1169  HA  ALA A  91       4.869   4.384  -8.900  1.00 93.02           H
ATOM   1170  CB  ALA A  91       5.217   5.471 -10.717  1.00 93.02           C
ATOM   1171 1HB  ALA A  91       5.126   4.576 -11.333  1.00 93.02           H
ATOM   1172 2HB  ALA A  91       4.791   6.322 -11.249  1.00 93.02           H
ATOM   1173 3HB  ALA A  91       6.269   5.663 -10.508  1.00 93.02           H
ATOM   1174  HN  ALA A  91       2.789   5.139 -10.633  1.00 93.02           H
ATOM   1175  N   ILE A  92       3.702   7.434  -8.681  1.00 94.97           N
ATOM   1176  CA  ILE A  92       3.697   8.638  -7.868  1.00 94.97           C
ATOM   1177  C   ILE A  92       3.352   8.272  -6.424  1.00 94.97           C
ATOM   1178  O   ILE A  92       4.011   8.726  -5.490  1.00 94.97           O
ATOM   1179  HA  ILE A  92       4.706   9.049  -7.888  1.00 94.97           H
ATOM   1180  CB  ILE A  92       2.767   9.690  -8.475  1.00 94.97           C
ATOM   1181  HB  ILE A  92       1.813   9.214  -8.701  1.00 94.97           H
ATOM   1182  CG1 ILE A  92       3.329  10.223  -9.795  1.00 94.97           C
ATOM   1183 1HG1 ILE A  92       4.203  10.844  -9.597  1.00 94.97           H
ATOM   1184 2HG1 ILE A  92       3.662   9.391 -10.415  1.00 94.97           H
ATOM   1185  CG2 ILE A  92       2.485  10.814  -7.476  1.00 94.97           C
ATOM   1186 1HG2 ILE A  92       2.011  10.400  -6.587  1.00 94.97           H
ATOM   1187 2HG2 ILE A  92       3.422  11.296  -7.197  1.00 94.97           H
ATOM   1188 3HG2 ILE A  92       1.822  11.549  -7.933  1.00 94.97           H
ATOM   1189  CD1 ILE A  92       2.277  11.040 -10.549  1.00 94.97           C
ATOM   1190 1HD1 ILE A  92       1.415  10.409 -10.765  1.00 94.97           H
ATOM   1191 2HD1 ILE A  92       1.965  11.885  -9.935  1.00 94.97           H
ATOM   1192 3HD1 ILE A  92       2.703  11.407 -11.482  1.00 94.97           H
ATOM   1193  HN  ILE A  92       3.002   7.402  -9.394  1.00 94.97           H
ATOM   1194  N   ALA A  93       2.319   7.453  -6.285  1.00 95.07           N
ATOM   1195  CA  ALA A  93       1.840   7.069  -4.968  1.00 95.07           C
ATOM   1196  C   ALA A  93       2.958   6.349  -4.213  1.00 95.07           C
ATOM   1197  O   ALA A  93       3.163   6.587  -3.024  1.00 95.07           O
ATOM   1198  HA  ALA A  93       1.579   7.981  -4.431  1.00 95.07           H
ATOM   1199  CB  ALA A  93       0.584   6.207  -5.113  1.00 95.07           C
ATOM   1200 1HB  ALA A  93      -0.189   6.775  -5.630  1.00 95.07           H
ATOM   1201 2HB  ALA A  93       0.823   5.312  -5.688  1.00 95.07           H
ATOM   1202 3HB  ALA A  93       0.225   5.919  -4.125  1.00 95.07           H
ATOM   1203  HN  ALA A  93       1.814   7.056  -7.051  1.00 95.07           H
ATOM   1204  N   ASP A  94       3.653   5.481  -4.935  1.00 94.57           N
ATOM   1205  CA  ASP A  94       4.728   4.705  -4.342  1.00 94.57           C
ATOM   1206  C   ASP A  94       5.829   5.652  -3.860  1.00 94.57           C
ATOM   1207  O   ASP A  94       6.320   5.519  -2.740  1.00 94.57           O
ATOM   1208  HA  ASP A  94       4.265   4.153  -3.523  1.00 94.57           H
ATOM   1209  CB  ASP A  94       5.343   3.745  -5.362  1.00 94.57           C
ATOM   1210 1HB  ASP A  94       5.474   4.258  -6.316  1.00 94.57           H
ATOM   1211 2HB  ASP A  94       6.334   3.438  -5.027  1.00 94.57           H
ATOM   1212  CG  ASP A  94       4.459   2.512  -5.558  1.00 94.57           C
ATOM   1213  OD1 ASP A  94       3.792   2.130  -4.572  1.00 94.57           O
ATOM   1214  OD2 ASP A  94       4.470   1.979  -6.688  1.00 94.57           O
ATOM   1215  HN  ASP A  94       3.491   5.306  -5.906  1.00 94.57           H
ATOM   1216  N   LEU A  95       6.184   6.586  -4.729  1.00 95.88           N
ATOM   1217  CA  LEU A  95       7.269   7.507  -4.436  1.00 95.88           C
ATOM   1218  C   LEU A  95       6.949   8.274  -3.151  1.00 95.88           C
ATOM   1219  O   LEU A  95       7.815   8.444  -2.294  1.00 95.88           O
ATOM   1220  HA  LEU A  95       8.167   6.912  -4.269  1.00 95.88           H
ATOM   1221  CB  LEU A  95       7.544   8.412  -5.640  1.00 95.88           C
ATOM   1222 1HB  LEU A  95       6.588   8.737  -6.050  1.00 95.88           H
ATOM   1223 2HB  LEU A  95       8.060   9.305  -5.287  1.00 95.88           H
ATOM   1224  CG  LEU A  95       8.368   7.792  -6.770  1.00 95.88           C
ATOM   1225  HG  LEU A  95       7.837   6.915  -7.139  1.00 95.88           H
ATOM   1226  CD1 LEU A  95       8.508   8.764  -7.943  1.00 95.88           C
ATOM   1227 1HD1 LEU A  95       7.519   9.014  -8.328  1.00 95.88           H
ATOM   1228 2HD1 LEU A  95       9.006   9.673  -7.605  1.00 95.88           H
ATOM   1229 3HD1 LEU A  95       9.098   8.299  -8.732  1.00 95.88           H
ATOM   1230  CD2 LEU A  95       9.728   7.313  -6.257  1.00 95.88           C
ATOM   1231 1HD2 LEU A  95      10.279   8.159  -5.845  1.00 95.88           H
ATOM   1232 2HD2 LEU A  95       9.580   6.563  -5.481  1.00 95.88           H
ATOM   1233 3HD2 LEU A  95      10.294   6.878  -7.081  1.00 95.88           H
ATOM   1234  HN  LEU A  95       5.746   6.719  -5.618  1.00 95.88           H
ATOM   1235  N   LEU A  96       5.704   8.715  -3.058  1.00 95.39           N
ATOM   1236  CA  LEU A  96       5.287   9.552  -1.946  1.00 95.39           C
ATOM   1237  C   LEU A  96       5.523   8.802  -0.633  1.00 95.39           C
ATOM   1238  O   LEU A  96       5.935   9.398   0.361  1.00 95.39           O
ATOM   1239  HA  LEU A  96       5.917  10.442  -1.953  1.00 95.39           H
ATOM   1240  CB  LEU A  96       3.842  10.018  -2.137  1.00 95.39           C
ATOM   1241 1HB  LEU A  96       3.235   9.152  -2.402  1.00 95.39           H
ATOM   1242 2HB  LEU A  96       3.471  10.387  -1.181  1.00 95.39           H
ATOM   1243  CG  LEU A  96       3.622  11.103  -3.192  1.00 95.39           C
ATOM   1244  HG  LEU A  96       3.935  10.709  -4.159  1.00 95.39           H
ATOM   1245  CD1 LEU A  96       2.138  11.461  -3.309  1.00 95.39           C
ATOM   1246 1HD1 LEU A  96       1.573  10.574  -3.596  1.00 95.39           H
ATOM   1247 2HD1 LEU A  96       1.776  11.828  -2.349  1.00 95.39           H
ATOM   1248 3HD1 LEU A  96       2.010  12.234  -4.066  1.00 95.39           H
ATOM   1249  CD2 LEU A  96       4.486  12.332  -2.904  1.00 95.39           C
ATOM   1250 1HD2 LEU A  96       4.227  12.738  -1.926  1.00 95.39           H
ATOM   1251 2HD2 LEU A  96       5.538  12.046  -2.912  1.00 95.39           H
ATOM   1252 3HD2 LEU A  96       4.310  13.088  -3.669  1.00 95.39           H
ATOM   1253  HN  LEU A  96       4.986   8.511  -3.725  1.00 95.39           H
ATOM   1254  N   PHE A  97       5.252   7.506  -0.672  1.00 95.97           N
ATOM   1255  CA  PHE A  97       5.412   6.672   0.507  1.00 95.97           C
ATOM   1256  C   PHE A  97       6.891   6.405   0.794  1.00 95.97           C
ATOM   1257  O   PHE A  97       7.338   6.531   1.933  1.00 95.97           O
ATOM   1258  HA  PHE A  97       4.972   7.211   1.346  1.00 95.97           H
ATOM   1259  CB  PHE A  97       4.714   5.343   0.213  1.00 95.97           C
ATOM   1260 1HB  PHE A  97       3.636   5.504   0.208  1.00 95.97           H
ATOM   1261 2HB  PHE A  97       4.991   5.012  -0.788  1.00 95.97           H
ATOM   1262  CG  PHE A  97       5.045   4.232   1.211  1.00 95.97           C
ATOM   1263  CD1 PHE A  97       5.631   3.083   0.780  1.00 95.97           C
ATOM   1264  HD1 PHE A  97       5.866   2.954  -0.277  1.00 95.97           H
ATOM   1265  CD2 PHE A  97       4.753   4.393   2.530  1.00 95.97           C
ATOM   1266  HD2 PHE A  97       4.282   5.313   2.875  1.00 95.97           H
ATOM   1267  CE1 PHE A  97       5.939   2.052   1.707  1.00 95.97           C
ATOM   1268  HE1 PHE A  97       6.409   1.131   1.361  1.00 95.97           H
ATOM   1269  CE2 PHE A  97       5.060   3.362   3.456  1.00 95.97           C
ATOM   1270  HE2 PHE A  97       4.826   3.491   4.513  1.00 95.97           H
ATOM   1271  CZ  PHE A  97       5.647   2.213   3.025  1.00 95.97           C
ATOM   1272  HZ  PHE A  97       5.883   1.421   3.736  1.00 95.97           H
ATOM   1273  HN  PHE A  97       4.930   7.026  -1.488  1.00 95.97           H
ATOM   1274  N   LEU A  98       7.609   6.042  -0.258  1.00 95.69           N
ATOM   1275  CA  LEU A  98       8.985   5.600  -0.109  1.00 95.69           C
ATOM   1276  C   LEU A  98       9.790   6.685   0.608  1.00 95.69           C
ATOM   1277  O   LEU A  98      10.665   6.381   1.417  1.00 95.69           O
ATOM   1278  HA  LEU A  98       8.975   4.707   0.516  1.00 95.69           H
ATOM   1279  CB  LEU A  98       9.568   5.196  -1.465  1.00 95.69           C
ATOM   1280 1HB  LEU A  98       9.385   6.005  -2.172  1.00 95.69           H
ATOM   1281 2HB  LEU A  98      10.649   5.103  -1.360  1.00 95.69           H
ATOM   1282  CG  LEU A  98       9.028   3.898  -2.068  1.00 95.69           C
ATOM   1283  HG  LEU A  98       7.944   3.894  -1.955  1.00 95.69           H
ATOM   1284  CD1 LEU A  98       9.327   3.824  -3.567  1.00 95.69           C
ATOM   1285 1HD1 LEU A  98       8.856   4.667  -4.073  1.00 95.69           H
ATOM   1286 2HD1 LEU A  98      10.405   3.860  -3.724  1.00 95.69           H
ATOM   1287 3HD1 LEU A  98       8.932   2.891  -3.970  1.00 95.69           H
ATOM   1288  CD2 LEU A  98       9.565   2.679  -1.315  1.00 95.69           C
ATOM   1289 1HD2 LEU A  98      10.653   2.665  -1.374  1.00 95.69           H
ATOM   1290 2HD2 LEU A  98       9.258   2.733  -0.271  1.00 95.69           H
ATOM   1291 3HD2 LEU A  98       9.165   1.770  -1.764  1.00 95.69           H
ATOM   1292  HN  LEU A  98       7.266   6.046  -1.198  1.00 95.69           H
ATOM   1293  N   VAL A  99       9.465   7.928   0.286  1.00 95.79           N
ATOM   1294  CA  VAL A  99      10.187   9.059   0.843  1.00 95.79           C
ATOM   1295  C   VAL A  99      10.027   9.062   2.365  1.00 95.79           C
ATOM   1296  O   VAL A  99      10.800   9.705   3.073  1.00 95.79           O
ATOM   1297  HA  VAL A  99      11.242   8.926   0.602  1.00 95.79           H
ATOM   1298  CB  VAL A  99       9.712  10.358   0.190  1.00 95.79           C
ATOM   1299  HB  VAL A  99       8.624  10.385   0.252  1.00 95.79           H
ATOM   1300  CG1 VAL A  99      10.256  11.578   0.935  1.00 95.79           C
ATOM   1301 1HG1 VAL A  99       9.907  11.558   1.968  1.00 95.79           H
ATOM   1302 2HG1 VAL A  99      11.345  11.558   0.919  1.00 95.79           H
ATOM   1303 3HG1 VAL A  99       9.902  12.488   0.449  1.00 95.79           H
ATOM   1304  CG2 VAL A  99      10.099  10.401  -1.290  1.00 95.79           C
ATOM   1305 1HG2 VAL A  99      11.183  10.340  -1.383  1.00 95.79           H
ATOM   1306 2HG2 VAL A  99       9.642   9.560  -1.810  1.00 95.79           H
ATOM   1307 3HG2 VAL A  99       9.749  11.335  -1.730  1.00 95.79           H
ATOM   1308  HN  VAL A  99       8.724   8.168  -0.342  1.00 95.79           H
ATOM   1309  N   THR A 100       9.018   8.335   2.823  1.00 95.13           N
ATOM   1310  CA  THR A 100       8.707   8.296   4.242  1.00 95.13           C
ATOM   1311  C   THR A 100       9.503   7.187   4.932  1.00 95.13           C
ATOM   1312  O   THR A 100       9.612   7.166   6.157  1.00 95.13           O
ATOM   1313  HA  THR A 100       9.021   9.240   4.688  1.00 95.13           H
ATOM   1314  CB  THR A 100       7.192   8.139   4.389  1.00 95.13           C
ATOM   1315  HB  THR A 100       6.873   8.381   5.403  1.00 95.13           H
ATOM   1316  OG1 THR A 100       6.939   6.802   3.967  1.00 95.13           O
ATOM   1317  HG1 THR A 100       6.915   6.758   2.968  1.00 95.13           H
ATOM   1318  CG2 THR A 100       6.414   8.999   3.391  1.00 95.13           C
ATOM   1319 1HG2 THR A 100       6.684   8.711   2.376  1.00 95.13           H
ATOM   1320 2HG2 THR A 100       6.660  10.050   3.548  1.00 95.13           H
ATOM   1321 3HG2 THR A 100       5.345   8.850   3.540  1.00 95.13           H
ATOM   1322  HN  THR A 100       8.420   7.781   2.244  1.00 95.13           H
ATOM   1323  N   LEU A 101      10.038   6.291   4.116  1.00 94.77           N
ATOM   1324  CA  LEU A 101      10.688   5.099   4.635  1.00 94.77           C
ATOM   1325  C   LEU A 101      11.923   5.507   5.441  1.00 94.77           C
ATOM   1326  O   LEU A 101      12.194   4.939   6.498  1.00 94.77           O
ATOM   1327  HA  LEU A 101       9.983   4.609   5.307  1.00 94.77           H
ATOM   1328  CB  LEU A 101      10.990   4.117   3.502  1.00 94.77           C
ATOM   1329 1HB  LEU A 101      11.495   4.659   2.702  1.00 94.77           H
ATOM   1330 2HB  LEU A 101      11.693   3.370   3.872  1.00 94.77           H
ATOM   1331  CG  LEU A 101       9.784   3.390   2.904  1.00 94.77           C
ATOM   1332  HG  LEU A 101       9.154   4.126   2.406  1.00 94.77           H
ATOM   1333  CD1 LEU A 101      10.223   2.379   1.843  1.00 94.77           C
ATOM   1334 1HD1 LEU A 101      10.750   2.898   1.042  1.00 94.77           H
ATOM   1335 2HD1 LEU A 101      10.887   1.642   2.296  1.00 94.77           H
ATOM   1336 3HD1 LEU A 101       9.346   1.876   1.435  1.00 94.77           H
ATOM   1337  CD2 LEU A 101       8.938   2.739   4.000  1.00 94.77           C
ATOM   1338 1HD2 LEU A 101       9.545   2.017   4.548  1.00 94.77           H
ATOM   1339 2HD2 LEU A 101       8.579   3.506   4.686  1.00 94.77           H
ATOM   1340 3HD2 LEU A 101       8.088   2.229   3.548  1.00 94.77           H
ATOM   1341  HN  LEU A 101      10.033   6.369   3.119  1.00 94.77           H
ATOM   1342  N   PRO A 102      12.690   6.495   4.960  1.00 94.56           N
ATOM   1343  CA  PRO A 102      13.893   6.931   5.674  1.00 94.56           C
ATOM   1344  C   PRO A 102      13.608   7.278   7.126  1.00 94.56           C
ATOM   1345  O   PRO A 102      14.398   6.954   8.012  1.00 94.56           O
ATOM   1346  HA  PRO A 102      14.620   6.121   5.712  1.00 94.56           H
ATOM   1347  CB  PRO A 102      14.362   8.152   4.880  1.00 94.56           C
ATOM   1348 1HB  PRO A 102      13.947   9.076   5.283  1.00 94.56           H
ATOM   1349 2HB  PRO A 102      15.447   8.253   4.904  1.00 94.56           H
ATOM   1350  CG  PRO A 102      13.853   7.873   3.471  1.00 94.56           C
ATOM   1351 1HG  PRO A 102      13.793   8.784   2.875  1.00 94.56           H
ATOM   1352 2HG  PRO A 102      14.513   7.195   2.929  1.00 94.56           H
ATOM   1353  CD  PRO A 102      12.484   7.262   3.719  1.00 94.56           C
ATOM   1354 1HD  PRO A 102      11.716   8.025   3.843  1.00 94.56           H
ATOM   1355 2HD  PRO A 102      12.168   6.628   2.890  1.00 94.56           H
ATOM   1356  N   PHE A 103      12.475   7.934   7.333  1.00 94.29           N
ATOM   1357  CA  PHE A 103      12.099   8.374   8.666  1.00 94.29           C
ATOM   1358  C   PHE A 103      11.755   7.181   9.560  1.00 94.29           C
ATOM   1359  O   PHE A 103      12.098   7.168  10.742  1.00 94.29           O
ATOM   1360  HA  PHE A 103      12.953   8.906   9.084  1.00 94.29           H
ATOM   1361  CB  PHE A 103      10.857   9.255   8.512  1.00 94.29           C
ATOM   1362 1HB  PHE A 103      10.084   8.688   7.992  1.00 94.29           H
ATOM   1363 2HB  PHE A 103      10.467   9.492   9.501  1.00 94.29           H
ATOM   1364  CG  PHE A 103      11.110  10.560   7.754  1.00 94.29           C
ATOM   1365  CD1 PHE A 103      11.500  11.674   8.429  1.00 94.29           C
ATOM   1366  HD1 PHE A 103      11.633  11.637   9.510  1.00 94.29           H
ATOM   1367  CD2 PHE A 103      10.944  10.605   6.404  1.00 94.29           C
ATOM   1368  HD2 PHE A 103      10.632   9.712   5.863  1.00 94.29           H
ATOM   1369  CE1 PHE A 103      11.735  12.885   7.725  1.00 94.29           C
ATOM   1370  HE1 PHE A 103      12.047  13.778   8.267  1.00 94.29           H
ATOM   1371  CE2 PHE A 103      11.179  11.816   5.701  1.00 94.29           C
ATOM   1372  HE2 PHE A 103      11.047  11.853   4.620  1.00 94.29           H
ATOM   1373  CZ  PHE A 103      11.569  12.930   6.376  1.00 94.29           C
ATOM   1374  HZ  PHE A 103      11.749  13.860   5.836  1.00 94.29           H
ATOM   1375  HN  PHE A 103      11.823   8.165   6.612  1.00 94.29           H
ATOM   1376  N   TRP A 104      11.083   6.209   8.963  1.00 92.28           N
ATOM   1377  CA  TRP A 104      10.724   4.997   9.680  1.00 92.28           C
ATOM   1378  C   TRP A 104      12.017   4.305  10.116  1.00 92.28           C
ATOM   1379  O   TRP A 104      12.086   3.740  11.206  1.00 92.28           O
ATOM   1380  HA  TRP A 104      10.144   5.288  10.556  1.00 92.28           H
ATOM   1381  CB  TRP A 104       9.824   4.101   8.827  1.00 92.28           C
ATOM   1382 1HB  TRP A 104      10.205   4.088   7.806  1.00 92.28           H
ATOM   1383 2HB  TRP A 104       9.885   3.079   9.203  1.00 92.28           H
ATOM   1384  CG  TRP A 104       8.357   4.534   8.803  1.00 92.28           C
ATOM   1385  CD1 TRP A 104       7.627   4.919   7.747  1.00 92.28           C
ATOM   1386  HD1 TRP A 104       8.006   4.974   6.727  1.00 92.28           H
ATOM   1387  CD2 TRP A 104       7.465   4.611   9.935  1.00 92.28           C
ATOM   1388  NE1 TRP A 104       6.335   5.238   8.114  1.00 92.28           N
ATOM   1389  HE1 TRP A 104       5.607   5.550   7.505  1.00 92.28           H
ATOM   1390  CE2 TRP A 104       6.234   5.044   9.487  1.00 92.28           C
ATOM   1391  CE3 TRP A 104       7.691   4.324  11.293  1.00 92.28           C
ATOM   1392  HE3 TRP A 104       8.653   3.980  11.672  1.00 92.28           H
ATOM   1393  CZ2 TRP A 104       5.132   5.229  10.331  1.00 92.28           C
ATOM   1394  HZ2 TRP A 104       4.169   5.572   9.952  1.00 92.28           H
ATOM   1395  CZ3 TRP A 104       6.580   4.514  12.124  1.00 92.28           C
ATOM   1396  HZ3 TRP A 104       6.701   4.305  13.187  1.00 92.28           H
ATOM   1397  CH2 TRP A 104       5.334   4.949  11.688  1.00 92.28           C
ATOM   1398  HH2 TRP A 104       4.517   5.072  12.399  1.00 92.28           H
ATOM   1399  HN  TRP A 104      10.785   6.239   8.009  1.00 92.28           H
ATOM   1400  N   ALA A 105      13.010   4.371   9.241  1.00 93.92           N
ATOM   1401  CA  ALA A 105      14.268   3.687   9.484  1.00 93.92           C
ATOM   1402  C   ALA A 105      14.934   4.280  10.728  1.00 93.92           C
ATOM   1403  O   ALA A 105      15.386   3.545  11.604  1.00 93.92           O
ATOM   1404  HA  ALA A 105      14.045   2.636   9.668  1.00 93.92           H
ATOM   1405  CB  ALA A 105      15.155   3.793   8.242  1.00 93.92           C
ATOM   1406 1HB  ALA A 105      14.649   3.332   7.394  1.00 93.92           H
ATOM   1407 2HB  ALA A 105      15.349   4.843   8.022  1.00 93.92           H
ATOM   1408 3HB  ALA A 105      16.099   3.280   8.425  1.00 93.92           H
ATOM   1409  HN  ALA A 105      12.964   4.880   8.381  1.00 93.92           H
ATOM   1410  N   ILE A 106      14.974   5.604  10.765  1.00 93.58           N
ATOM   1411  CA  ILE A 106      15.611   6.303  11.867  1.00 93.58           C
ATOM   1412  C   ILE A 106      14.865   5.987  13.165  1.00 93.58           C
ATOM   1413  O   ILE A 106      15.485   5.737  14.197  1.00 93.58           O
ATOM   1414  HA  ILE A 106      16.628   5.920  11.953  1.00 93.58           H
ATOM   1415  CB  ILE A 106      15.714   7.799  11.565  1.00 93.58           C
ATOM   1416  HB  ILE A 106      14.741   8.145  11.217  1.00 93.58           H
ATOM   1417  CG1 ILE A 106      16.717   8.064  10.441  1.00 93.58           C
ATOM   1418 1HG1 ILE A 106      17.731   7.914  10.811  1.00 93.58           H
ATOM   1419 2HG1 ILE A 106      16.563   7.346   9.635  1.00 93.58           H
ATOM   1420  CG2 ILE A 106      16.048   8.592  12.830  1.00 93.58           C
ATOM   1421 1HG2 ILE A 106      15.266   8.439  13.573  1.00 93.58           H
ATOM   1422 2HG2 ILE A 106      17.002   8.250  13.232  1.00 93.58           H
ATOM   1423 3HG2 ILE A 106      16.116   9.653  12.587  1.00 93.58           H
ATOM   1424  CD1 ILE A 106      16.570   9.487   9.899  1.00 93.58           C
ATOM   1425 1HD1 ILE A 106      15.562   9.625   9.508  1.00 93.58           H
ATOM   1426 2HD1 ILE A 106      16.749  10.202  10.702  1.00 93.58           H
ATOM   1427 3HD1 ILE A 106      17.295   9.649   9.101  1.00 93.58           H
ATOM   1428  HN  ILE A 106      14.581   6.195  10.060  1.00 93.58           H
ATOM   1429  N   ALA A 107      13.543   6.010  13.071  1.00 92.19           N
ATOM   1430  CA  ALA A 107      12.706   5.827  14.244  1.00 92.19           C
ATOM   1431  C   ALA A 107      12.911   4.416  14.797  1.00 92.19           C
ATOM   1432  O   ALA A 107      12.852   4.204  16.007  1.00 92.19           O
ATOM   1433  HA  ALA A 107      13.023   6.552  14.994  1.00 92.19           H
ATOM   1434  CB  ALA A 107      11.246   6.104  13.878  1.00 92.19           C
ATOM   1435 1HB  ALA A 107      11.150   7.129  13.519  1.00 92.19           H
ATOM   1436 2HB  ALA A 107      10.931   5.414  13.096  1.00 92.19           H
ATOM   1437 3HB  ALA A 107      10.618   5.967  14.758  1.00 92.19           H
ATOM   1438  HN  ALA A 107      13.046   6.149  12.214  1.00 92.19           H
ATOM   1439  N   ALA A 108      13.147   3.485  13.884  1.00 91.58           N
ATOM   1440  CA  ALA A 108      13.326   2.094  14.261  1.00 91.58           C
ATOM   1441  C   ALA A 108      14.717   1.909  14.870  1.00 91.58           C
ATOM   1442  O   ALA A 108      14.900   1.096  15.775  1.00 91.58           O
ATOM   1443  HA  ALA A 108      12.574   1.855  15.014  1.00 91.58           H
ATOM   1444  CB  ALA A 108      13.101   1.200  13.040  1.00 91.58           C
ATOM   1445 1HB  ALA A 108      12.088   1.347  12.664  1.00 91.58           H
ATOM   1446 2HB  ALA A 108      13.819   1.460  12.262  1.00 91.58           H
ATOM   1447 3HB  ALA A 108      13.234   0.156  13.324  1.00 91.58           H
ATOM   1448  HN  ALA A 108      13.218   3.669  12.903  1.00 91.58           H
ATOM   1449  N   ALA A 109      15.663   2.677  14.349  1.00 91.44           N
ATOM   1450  CA  ALA A 109      17.055   2.515  14.733  1.00 91.44           C
ATOM   1451  C   ALA A 109      17.228   2.930  16.195  1.00 91.44           C
ATOM   1452  O   ALA A 109      18.029   2.341  16.920  1.00 91.44           O
ATOM   1453  HA  ALA A 109      17.305   1.459  14.632  1.00 91.44           H
ATOM   1454  CB  ALA A 109      17.943   3.325  13.787  1.00 91.44           C
ATOM   1455 1HB  ALA A 109      17.804   2.972  12.765  1.00 91.44           H
ATOM   1456 2HB  ALA A 109      17.671   4.379  13.847  1.00 91.44           H
ATOM   1457 3HB  ALA A 109      18.987   3.203  14.075  1.00 91.44           H
ATOM   1458  HN  ALA A 109      15.491   3.399  13.679  1.00 91.44           H
ATOM   1459  N   ASP A 110      16.465   3.940  16.585  1.00 87.95           N
ATOM   1460  CA  ASP A 110      16.618   4.528  17.905  1.00 87.95           C
ATOM   1461  C   ASP A 110      15.246   4.953  18.431  1.00 87.95           C
ATOM   1462  O   ASP A 110      14.522   4.146  19.012  1.00 87.95           O
ATOM   1463  HA  ASP A 110      17.075   3.748  18.514  1.00 87.95           H
ATOM   1464  CB  ASP A 110      17.510   5.770  17.855  1.00 87.95           C
ATOM   1465 1HB  ASP A 110      18.486   5.505  17.446  1.00 87.95           H
ATOM   1466 2HB  ASP A 110      17.074   6.509  17.184  1.00 87.95           H
ATOM   1467  CG  ASP A 110      17.684   6.377  19.249  1.00 87.95           C
ATOM   1468  OD1 ASP A 110      17.384   5.654  20.224  1.00 87.95           O
ATOM   1469  OD2 ASP A 110      18.112   7.550  19.308  1.00 87.95           O
ATOM   1470  HN  ASP A 110      15.754   4.356  16.017  1.00 87.95           H
ATOM   1471  N   GLN A 111      14.928   6.220  18.208  1.00 87.78           N
ATOM   1472  CA  GLN A 111      13.645   6.756  18.631  1.00 87.78           C
ATOM   1473  C   GLN A 111      13.170   7.830  17.650  1.00 87.78           C
ATOM   1474  O   GLN A 111      13.934   8.279  16.798  1.00 87.78           O
ATOM   1475  HA  GLN A 111      12.959   5.909  18.614  1.00 87.78           H
ATOM   1476  CB  GLN A 111      13.724   7.310  20.055  1.00 87.78           C
ATOM   1477 1HB  GLN A 111      12.745   7.679  20.360  1.00 87.78           H
ATOM   1478 2HB  GLN A 111      13.993   6.510  20.745  1.00 87.78           H
ATOM   1479  CG  GLN A 111      14.752   8.439  20.148  1.00 87.78           C
ATOM   1480 1HG  GLN A 111      15.737   8.063  19.869  1.00 87.78           H
ATOM   1481 2HG  GLN A 111      14.499   9.226  19.437  1.00 87.78           H
ATOM   1482  CD  GLN A 111      14.804   9.018  21.563  1.00 87.78           C
ATOM   1483  OE1 GLN A 111      13.792   9.275  22.193  1.00 87.78           O
ATOM   1484  NE2 GLN A 111      16.036   9.209  22.024  1.00 87.78           N
ATOM   1485 1HE2 GLN A 111      16.825   8.977  21.455  1.00 87.78           H
ATOM   1486 2HE2 GLN A 111      16.174   9.585  22.941  1.00 87.78           H
ATOM   1487  HN  GLN A 111      15.529   6.875  17.750  1.00 87.78           H
ATOM   1488  N   TRP A 112      11.910   8.209  17.803  1.00 90.39           N
ATOM   1489  CA  TRP A 112      11.334   9.249  16.967  1.00 90.39           C
ATOM   1490  C   TRP A 112      11.933  10.589  17.400  1.00 90.39           C
ATOM   1491  O   TRP A 112      11.656  11.072  18.497  1.00 90.39           O
ATOM   1492  HA  TRP A 112      11.608   9.035  15.934  1.00 90.39           H
ATOM   1493  CB  TRP A 112       9.806   9.227  17.038  1.00 90.39           C
ATOM   1494 1HB  TRP A 112       9.457   8.218  16.817  1.00 90.39           H
ATOM   1495 2HB  TRP A 112       9.496   9.455  18.057  1.00 90.39           H
ATOM   1496  CG  TRP A 112       9.125  10.207  16.081  1.00 90.39           C
ATOM   1497  CD1 TRP A 112       8.709  11.455  16.337  1.00 90.39           C
ATOM   1498  HD1 TRP A 112       8.810  11.949  17.304  1.00 90.39           H
ATOM   1499  CD2 TRP A 112       8.794   9.969  14.697  1.00 90.39           C
ATOM   1500  NE1 TRP A 112       8.137  12.036  15.224  1.00 90.39           N
ATOM   1501  HE1 TRP A 112       7.755  12.959  15.168  1.00 90.39           H
ATOM   1502  CE2 TRP A 112       8.191  11.104  14.194  1.00 90.39           C
ATOM   1503  CE3 TRP A 112       8.999   8.832  13.895  1.00 90.39           C
ATOM   1504  HE3 TRP A 112       9.473   7.924  14.268  1.00 90.39           H
ATOM   1505  CZ2 TRP A 112       7.742  11.212  12.873  1.00 90.39           C
ATOM   1506  HZ2 TRP A 112       7.268  12.120  12.500  1.00 90.39           H
ATOM   1507  CZ3 TRP A 112       8.545   8.957  12.577  1.00 90.39           C
ATOM   1508  HZ3 TRP A 112       8.679   8.103  11.912  1.00 90.39           H
ATOM   1509  CH2 TRP A 112       7.935  10.092  12.056  1.00 90.39           C
ATOM   1510  HH2 TRP A 112       7.609  10.110  11.016  1.00 90.39           H
ATOM   1511  HN  TRP A 112      11.287   7.820  18.482  1.00 90.39           H
ATOM   1512  N   LYS A 113      12.743  11.152  16.516  1.00 91.18           N
ATOM   1513  CA  LYS A 113      13.491  12.354  16.844  1.00 91.18           C
ATOM   1514  C   LYS A 113      12.808  13.565  16.206  1.00 91.18           C
ATOM   1515  O   LYS A 113      13.271  14.694  16.358  1.00 91.18           O
ATOM   1516  HA  LYS A 113      13.460  12.471  17.928  1.00 91.18           H
ATOM   1517  CB  LYS A 113      14.960  12.196  16.448  1.00 91.18           C
ATOM   1518 1HB  LYS A 113      15.029  11.907  15.399  1.00 91.18           H
ATOM   1519 2HB  LYS A 113      15.473  13.153  16.549  1.00 91.18           H
ATOM   1520  CG  LYS A 113      15.653  11.145  17.318  1.00 91.18           C
ATOM   1521 1HG  LYS A 113      15.641  11.465  18.360  1.00 91.18           H
ATOM   1522 2HG  LYS A 113      15.104  10.205  17.266  1.00 91.18           H
ATOM   1523  CD  LYS A 113      17.098  10.923  16.864  1.00 91.18           C
ATOM   1524 1HD  LYS A 113      17.111  10.616  15.818  1.00 91.18           H
ATOM   1525 2HD  LYS A 113      17.651  11.861  16.928  1.00 91.18           H
ATOM   1526  CE  LYS A 113      17.785   9.860  17.722  1.00 91.18           C
ATOM   1527 1HE  LYS A 113      17.840  10.199  18.757  1.00 91.18           H
ATOM   1528 2HE  LYS A 113      17.194   8.944  17.719  1.00 91.18           H
ATOM   1529  NZ  LYS A 113      19.146   9.581  17.212  1.00 91.18           N
ATOM   1530 1HZ  LYS A 113      19.547   8.805  17.726  1.00 91.18           H
ATOM   1531 2HZ  LYS A 113      19.095   9.345  16.227  1.00 91.18           H
ATOM   1532 3HZ  LYS A 113      19.727  10.404  17.332  1.00 91.18           H
ATOM   1533  HN  LYS A 113      12.892  10.801  15.591  1.00 91.18           H
ATOM   1534  N   PHE A 114      11.719  13.288  15.504  1.00 92.56           N
ATOM   1535  CA  PHE A 114      11.096  14.294  14.661  1.00 92.56           C
ATOM   1536  C   PHE A 114       9.857  14.885  15.337  1.00 92.56           C
ATOM   1537  O   PHE A 114       9.379  14.354  16.338  1.00 92.56           O
ATOM   1538  HA  PHE A 114      11.832  15.083  14.501  1.00 92.56           H
ATOM   1539  CB  PHE A 114      10.672  13.595  13.368  1.00 92.56           C
ATOM   1540 1HB  PHE A 114       9.870  12.892  13.594  1.00 92.56           H
ATOM   1541 2HB  PHE A 114      10.262  14.337  12.683  1.00 92.56           H
ATOM   1542  CG  PHE A 114      11.805  12.845  12.666  1.00 92.56           C
ATOM   1543  CD1 PHE A 114      12.742  13.534  11.961  1.00 92.56           C
ATOM   1544  HD1 PHE A 114      12.686  14.621  11.897  1.00 92.56           H
ATOM   1545  CD2 PHE A 114      11.876  11.489  12.745  1.00 92.56           C
ATOM   1546  HD2 PHE A 114      11.125  10.937  13.310  1.00 92.56           H
ATOM   1547  CE1 PHE A 114      13.794  12.838  11.309  1.00 92.56           C
ATOM   1548  HE1 PHE A 114      14.545  13.391  10.744  1.00 92.56           H
ATOM   1549  CE2 PHE A 114      12.928  10.793  12.093  1.00 92.56           C
ATOM   1550  HE2 PHE A 114      12.984   9.706  12.157  1.00 92.56           H
ATOM   1551  CZ  PHE A 114      13.865  11.482  11.389  1.00 92.56           C
ATOM   1552  HZ  PHE A 114      14.672  10.948  10.888  1.00 92.56           H
ATOM   1553  HN  PHE A 114      11.265  12.397  15.505  1.00 92.56           H
ATOM   1554  N   GLN A 115       9.373  15.977  14.763  1.00 93.15           N
ATOM   1555  CA  GLN A 115       8.229  16.673  15.325  1.00 93.15           C
ATOM   1556  C   GLN A 115       6.947  15.877  15.072  1.00 93.15           C
ATOM   1557  O   GLN A 115       6.926  14.976  14.236  1.00 93.15           O
ATOM   1558  HA  GLN A 115       8.423  16.732  16.396  1.00 93.15           H
ATOM   1559  CB  GLN A 115       8.116  18.090  14.758  1.00 93.15           C
ATOM   1560 1HB  GLN A 115       8.117  18.050  13.669  1.00 93.15           H
ATOM   1561 2HB  GLN A 115       7.166  18.532  15.060  1.00 93.15           H
ATOM   1562  CG  GLN A 115       9.270  18.969  15.243  1.00 93.15           C
ATOM   1563 1HG  GLN A 115      10.221  18.501  14.987  1.00 93.15           H
ATOM   1564 2HG  GLN A 115       9.240  19.930  14.731  1.00 93.15           H
ATOM   1565  CD  GLN A 115       9.194  19.187  16.756  1.00 93.15           C
ATOM   1566  OE1 GLN A 115       8.148  19.080  17.373  1.00 93.15           O
ATOM   1567  NE2 GLN A 115      10.360  19.499  17.316  1.00 93.15           N
ATOM   1568 1HE2 GLN A 115      11.182  19.571  16.752  1.00 93.15           H
ATOM   1569 2HE2 GLN A 115      10.413  19.661  18.301  1.00 93.15           H
ATOM   1570  HN  GLN A 115       9.749  16.385  13.931  1.00 93.15           H
ATOM   1571  N   THR A 116       5.908  16.240  15.811  1.00 93.84           N
ATOM   1572  CA  THR A 116       4.645  15.525  15.728  1.00 93.84           C
ATOM   1573  C   THR A 116       4.080  15.605  14.309  1.00 93.84           C
ATOM   1574  O   THR A 116       3.480  14.648  13.821  1.00 93.84           O
ATOM   1575  HA  THR A 116       4.832  14.472  15.939  1.00 93.84           H
ATOM   1576  CB  THR A 116       3.706  16.100  16.790  1.00 93.84           C
ATOM   1577  HB  THR A 116       3.397  17.113  16.529  1.00 93.84           H
ATOM   1578  OG1 THR A 116       4.438  15.975  18.006  1.00 93.84           O
ATOM   1579  HG1 THR A 116       4.037  16.562  18.709  1.00 93.84           H
ATOM   1580  CG2 THR A 116       2.467  15.230  17.009  1.00 93.84           C
ATOM   1581 1HG2 THR A 116       2.774  14.236  17.336  1.00 93.84           H
ATOM   1582 2HG2 THR A 116       1.910  15.149  16.076  1.00 93.84           H
ATOM   1583 3HG2 THR A 116       1.835  15.684  17.772  1.00 93.84           H
ATOM   1584  HN  THR A 116       5.919  17.004  16.455  1.00 93.84           H
ATOM   1585  N   PHE A 117       4.291  16.755  13.686  1.00 94.66           N
ATOM   1586  CA  PHE A 117       3.814  16.970  12.330  1.00 94.66           C
ATOM   1587  C   PHE A 117       4.298  15.859  11.396  1.00 94.66           C
ATOM   1588  O   PHE A 117       3.521  15.322  10.609  1.00 94.66           O
ATOM   1589  HA  PHE A 117       2.725  16.963  12.365  1.00 94.66           H
ATOM   1590  CB  PHE A 117       4.394  18.305  11.858  1.00 94.66           C
ATOM   1591 1HB  PHE A 117       4.008  19.102  12.494  1.00 94.66           H
ATOM   1592 2HB  PHE A 117       5.476  18.287  11.992  1.00 94.66           H
ATOM   1593  CG  PHE A 117       4.080  18.639  10.399  1.00 94.66           C
ATOM   1594  CD1 PHE A 117       5.045  18.509   9.449  1.00 94.66           C
ATOM   1595  HD1 PHE A 117       6.042  18.168   9.728  1.00 94.66           H
ATOM   1596  CD2 PHE A 117       2.837  19.065  10.051  1.00 94.66           C
ATOM   1597  HD2 PHE A 117       2.063  19.169  10.812  1.00 94.66           H
ATOM   1598  CE1 PHE A 117       4.754  18.819   8.094  1.00 94.66           C
ATOM   1599  HE1 PHE A 117       5.527  18.716   7.333  1.00 94.66           H
ATOM   1600  CE2 PHE A 117       2.545  19.375   8.696  1.00 94.66           C
ATOM   1601  HE2 PHE A 117       1.549  19.717   8.417  1.00 94.66           H
ATOM   1602  CZ  PHE A 117       3.510  19.245   7.746  1.00 94.66           C
ATOM   1603  HZ  PHE A 117       3.286  19.483   6.706  1.00 94.66           H
ATOM   1604  HN  PHE A 117       4.776  17.529  14.091  1.00 94.66           H
ATOM   1605  N   MET A 118       5.581  15.547  11.514  1.00 94.45           N
ATOM   1606  CA  MET A 118       6.185  14.532  10.668  1.00 94.45           C
ATOM   1607  C   MET A 118       5.573  13.156  10.939  1.00 94.45           C
ATOM   1608  O   MET A 118       5.425  12.348  10.025  1.00 94.45           O
ATOM   1609  HA  MET A 118       5.970  14.837   9.644  1.00 94.45           H
ATOM   1610  CB  MET A 118       7.692  14.481  10.929  1.00 94.45           C
ATOM   1611 1HB  MET A 118       8.101  15.491  10.918  1.00 94.45           H
ATOM   1612 2HB  MET A 118       7.879  14.072  11.922  1.00 94.45           H
ATOM   1613  CG  MET A 118       8.402  13.626   9.877  1.00 94.45           C
ATOM   1614 1HG  MET A 118       9.470  13.587  10.089  1.00 94.45           H
ATOM   1615 2HG  MET A 118       8.031  12.602   9.918  1.00 94.45           H
ATOM   1616  SD  MET A 118       8.128  14.308   8.250  1.00 94.45           S
ATOM   1617  CE  MET A 118       9.099  15.801   8.373  1.00 94.45           C
ATOM   1618 1HE  MET A 118       8.714  16.420   9.183  1.00 94.45           H
ATOM   1619 2HE  MET A 118      10.139  15.543   8.575  1.00 94.45           H
ATOM   1620 3HE  MET A 118       9.038  16.352   7.434  1.00 94.45           H
ATOM   1621  HN  MET A 118       6.202  15.973  12.172  1.00 94.45           H
ATOM   1622  N   CYS A 119       5.234  12.933  12.201  1.00 93.58           N
ATOM   1623  CA  CYS A 119       4.627  11.675  12.601  1.00 93.58           C
ATOM   1624  C   CYS A 119       3.289  11.534  11.872  1.00 93.58           C
ATOM   1625  O   CYS A 119       2.977  10.470  11.341  1.00 93.58           O
ATOM   1626  HA  CYS A 119       5.316  10.885  12.301  1.00 93.58           H
ATOM   1627  CB  CYS A 119       4.462  11.584  14.119  1.00 93.58           C
ATOM   1628 1HB  CYS A 119       5.440  11.564  14.599  1.00 93.58           H
ATOM   1629 2HB  CYS A 119       3.943  12.468  14.490  1.00 93.58           H
ATOM   1630  SG  CYS A 119       3.520  10.078  14.558  1.00 93.58           S
ATOM   1631  HN  CYS A 119       5.368  13.592  12.941  1.00 93.58           H
ATOM   1632  N   LYS A 120       2.535  12.624  11.870  1.00 94.55           N
ATOM   1633  CA  LYS A 120       1.236  12.633  11.219  1.00 94.55           C
ATOM   1634  C   LYS A 120       1.409  12.284   9.740  1.00 94.55           C
ATOM   1635  O   LYS A 120       0.718  11.410   9.220  1.00 94.55           O
ATOM   1636  HA  LYS A 120       0.630  11.858  11.688  1.00 94.55           H
ATOM   1637  CB  LYS A 120       0.527  13.968  11.458  1.00 94.55           C
ATOM   1638 1HB  LYS A 120       1.198  14.790  11.208  1.00 94.55           H
ATOM   1639 2HB  LYS A 120      -0.335  14.049  10.797  1.00 94.55           H
ATOM   1640  CG  LYS A 120       0.075  14.097  12.914  1.00 94.55           C
ATOM   1641 1HG  LYS A 120      -0.603  13.279  13.161  1.00 94.55           H
ATOM   1642 2HG  LYS A 120       0.937  14.007  13.575  1.00 94.55           H
ATOM   1643  CD  LYS A 120      -0.623  15.436  13.155  1.00 94.55           C
ATOM   1644 1HD  LYS A 120       0.086  16.251  13.011  1.00 94.55           H
ATOM   1645 2HD  LYS A 120      -1.419  15.573  12.422  1.00 94.55           H
ATOM   1646  CE  LYS A 120      -1.207  15.504  14.568  1.00 94.55           C
ATOM   1647 1HE  LYS A 120      -1.125  14.529  15.048  1.00 94.55           H
ATOM   1648 2HE  LYS A 120      -0.632  16.206  15.171  1.00 94.55           H
ATOM   1649  NZ  LYS A 120      -2.625  15.925  14.523  1.00 94.55           N
ATOM   1650 1HZ  LYS A 120      -3.003  15.938  15.464  1.00 94.55           H
ATOM   1651 2HZ  LYS A 120      -2.690  16.853  14.119  1.00 94.55           H
ATOM   1652 3HZ  LYS A 120      -3.154  15.271  13.956  1.00 94.55           H
ATOM   1653  HN  LYS A 120       2.798  13.486  12.302  1.00 94.55           H
ATOM   1654  N   VAL A 121       2.335  12.986   9.103  1.00 94.56           N
ATOM   1655  CA  VAL A 121       2.537  12.836   7.672  1.00 94.56           C
ATOM   1656  C   VAL A 121       2.939  11.391   7.368  1.00 94.56           C
ATOM   1657  O   VAL A 121       2.355  10.752   6.494  1.00 94.56           O
ATOM   1658  HA  VAL A 121       1.586  13.046   7.182  1.00 94.56           H
ATOM   1659  CB  VAL A 121       3.562  13.858   7.178  1.00 94.56           C
ATOM   1660  HB  VAL A 121       4.452  13.768   7.800  1.00 94.56           H
ATOM   1661  CG1 VAL A 121       3.969  13.571   5.731  1.00 94.56           C
ATOM   1662 1HG1 VAL A 121       4.410  12.576   5.669  1.00 94.56           H
ATOM   1663 2HG1 VAL A 121       3.089  13.620   5.090  1.00 94.56           H
ATOM   1664 3HG1 VAL A 121       4.698  14.313   5.405  1.00 94.56           H
ATOM   1665  CG2 VAL A 121       3.028  15.285   7.324  1.00 94.56           C
ATOM   1666 1HG2 VAL A 121       2.115  15.393   6.738  1.00 94.56           H
ATOM   1667 2HG2 VAL A 121       2.812  15.486   8.374  1.00 94.56           H
ATOM   1668 3HG2 VAL A 121       3.776  15.991   6.966  1.00 94.56           H
ATOM   1669  HN  VAL A 121       2.940  13.647   9.548  1.00 94.56           H
ATOM   1670  N   VAL A 122       3.933  10.919   8.106  1.00 93.08           N
ATOM   1671  CA  VAL A 122       4.570   9.654   7.781  1.00 93.08           C
ATOM   1672  C   VAL A 122       3.545   8.525   7.905  1.00 93.08           C
ATOM   1673  O   VAL A 122       3.490   7.636   7.056  1.00 93.08           O
ATOM   1674  HA  VAL A 122       4.907   9.711   6.746  1.00 93.08           H
ATOM   1675  CB  VAL A 122       5.799   9.445   8.669  1.00 93.08           C
ATOM   1676  HB  VAL A 122       5.504   9.636   9.700  1.00 93.08           H
ATOM   1677  CG1 VAL A 122       6.298   8.001   8.582  1.00 93.08           C
ATOM   1678 1HG1 VAL A 122       5.510   7.324   8.911  1.00 93.08           H
ATOM   1679 2HG1 VAL A 122       6.568   7.771   7.551  1.00 93.08           H
ATOM   1680 3HG1 VAL A 122       7.172   7.880   9.222  1.00 93.08           H
ATOM   1681  CG2 VAL A 122       6.911  10.432   8.307  1.00 93.08           C
ATOM   1682 1HG2 VAL A 122       7.202  10.287   7.267  1.00 93.08           H
ATOM   1683 2HG2 VAL A 122       6.550  11.451   8.444  1.00 93.08           H
ATOM   1684 3HG2 VAL A 122       7.772  10.261   8.953  1.00 93.08           H
ATOM   1685  HN  VAL A 122       4.303  11.385   8.910  1.00 93.08           H
ATOM   1686  N   ASN A 123       2.758   8.597   8.968  1.00 91.57           N
ATOM   1687  CA  ASN A 123       1.730   7.598   9.208  1.00 91.57           C
ATOM   1688  C   ASN A 123       0.701   7.650   8.077  1.00 91.57           C
ATOM   1689  O   ASN A 123       0.259   6.612   7.587  1.00 91.57           O
ATOM   1690  HA  ASN A 123       2.260   6.646   9.246  1.00 91.57           H
ATOM   1691  CB  ASN A 123       1.000   7.864  10.525  1.00 91.57           C
ATOM   1692 1HB  ASN A 123       0.949   8.938  10.707  1.00 91.57           H
ATOM   1693 2HB  ASN A 123      -0.026   7.503  10.456  1.00 91.57           H
ATOM   1694  CG  ASN A 123       1.710   7.178  11.694  1.00 91.57           C
ATOM   1695  OD1 ASN A 123       2.474   6.241  11.527  1.00 91.57           O
ATOM   1696  ND2 ASN A 123       1.416   7.694  12.884  1.00 91.57           N
ATOM   1697 1HD2 ASN A 123       0.780   8.463  12.952  1.00 91.57           H
ATOM   1698 2HD2 ASN A 123       1.830   7.313  13.711  1.00 91.57           H
ATOM   1699  HN  ASN A 123       2.813   9.320   9.657  1.00 91.57           H
ATOM   1700  N   SER A 124       0.348   8.869   7.697  1.00 93.23           N
ATOM   1701  CA  SER A 124      -0.749   9.075   6.767  1.00 93.23           C
ATOM   1702  C   SER A 124      -0.325   8.660   5.357  1.00 93.23           C
ATOM   1703  O   SER A 124      -1.125   8.112   4.600  1.00 93.23           O
ATOM   1704  HA  SER A 124      -1.556   8.437   7.127  1.00 93.23           H
ATOM   1705  CB  SER A 124      -1.212  10.533   6.775  1.00 93.23           C
ATOM   1706 1HB  SER A 124      -0.424  11.166   6.365  1.00 93.23           H
ATOM   1707 2HB  SER A 124      -2.079  10.642   6.124  1.00 93.23           H
ATOM   1708  OG  SER A 124      -1.544  10.981   8.086  1.00 93.23           O
ATOM   1709  HG  SER A 124      -0.903  11.690   8.378  1.00 93.23           H
ATOM   1710  HN  SER A 124       0.798   9.705   8.012  1.00 93.23           H
ATOM   1711  N   MET A 125       0.933   8.938   5.046  1.00 93.31           N
ATOM   1712  CA  MET A 125       1.440   8.708   3.704  1.00 93.31           C
ATOM   1713  C   MET A 125       1.345   7.228   3.327  1.00 93.31           C
ATOM   1714  O   MET A 125       1.003   6.893   2.194  1.00 93.31           O
ATOM   1715  HA  MET A 125       0.805   9.299   3.045  1.00 93.31           H
ATOM   1716  CB  MET A 125       2.899   9.162   3.625  1.00 93.31           C
ATOM   1717 1HB  MET A 125       3.446   8.794   4.493  1.00 93.31           H
ATOM   1718 2HB  MET A 125       3.371   8.728   2.743  1.00 93.31           H
ATOM   1719  CG  MET A 125       2.996  10.688   3.564  1.00 93.31           C
ATOM   1720 1HG  MET A 125       2.424  11.130   4.380  1.00 93.31           H
ATOM   1721 2HG  MET A 125       4.032  11.000   3.695  1.00 93.31           H
ATOM   1722  SD  MET A 125       2.377  11.277   1.997  1.00 93.31           S
ATOM   1723  CE  MET A 125       1.064  12.346   2.564  1.00 93.31           C
ATOM   1724 1HE  MET A 125       0.342  11.762   3.135  1.00 93.31           H
ATOM   1725 2HE  MET A 125       1.482  13.128   3.198  1.00 93.31           H
ATOM   1726 3HE  MET A 125       0.568  12.799   1.706  1.00 93.31           H
ATOM   1727  HN  MET A 125       1.599   9.312   5.691  1.00 93.31           H
ATOM   1728  N   TYR A 126       1.653   6.382   4.299  1.00 86.81           N
ATOM   1729  CA  TYR A 126       1.588   4.946   4.090  1.00 86.81           C
ATOM   1730  C   TYR A 126       0.173   4.512   3.701  1.00 86.81           C
ATOM   1731  O   TYR A 126      -0.010   3.778   2.731  1.00 86.81           O
ATOM   1732  HA  TYR A 126       2.273   4.693   3.280  1.00 86.81           H
ATOM   1733  CB  TYR A 126       1.955   4.307   5.431  1.00 86.81           C
ATOM   1734 1HB  TYR A 126       3.013   4.479   5.626  1.00 86.81           H
ATOM   1735 2HB  TYR A 126       1.399   4.807   6.224  1.00 86.81           H
ATOM   1736  CG  TYR A 126       1.676   2.804   5.501  1.00 86.81           C
ATOM   1737  CD1 TYR A 126       0.895   2.294   6.518  1.00 86.81           C
ATOM   1738  HD1 TYR A 126       0.476   2.962   7.271  1.00 86.81           H
ATOM   1739  CD2 TYR A 126       2.206   1.959   4.547  1.00 86.81           C
ATOM   1740  HD2 TYR A 126       2.824   2.362   3.744  1.00 86.81           H
ATOM   1741  CE1 TYR A 126       0.633   0.880   6.584  1.00 86.81           C
ATOM   1742  HE1 TYR A 126       0.017   0.464   7.381  1.00 86.81           H
ATOM   1743  CE2 TYR A 126       1.944   0.544   4.614  1.00 86.81           C
ATOM   1744  HE2 TYR A 126       2.357  -0.134   3.867  1.00 86.81           H
ATOM   1745  CZ  TYR A 126       1.170   0.075   5.628  1.00 86.81           C
ATOM   1746  OH  TYR A 126       0.922  -1.261   5.691  1.00 86.81           O
ATOM   1747  HH  TYR A 126       1.309  -1.718   4.890  1.00 86.81           H
ATOM   1748  HN  TYR A 126       1.942   6.663   5.214  1.00 86.81           H
ATOM   1749  N   LYS A 127      -0.790   4.983   4.479  1.00 88.14           N
ATOM   1750  CA  LYS A 127      -2.171   4.571   4.293  1.00 88.14           C
ATOM   1751  C   LYS A 127      -2.679   5.100   2.950  1.00 88.14           C
ATOM   1752  O   LYS A 127      -3.472   4.440   2.279  1.00 88.14           O
ATOM   1753  HA  LYS A 127      -2.186   3.482   4.263  1.00 88.14           H
ATOM   1754  CB  LYS A 127      -3.025   5.003   5.486  1.00 88.14           C
ATOM   1755 1HB  LYS A 127      -2.835   6.052   5.714  1.00 88.14           H
ATOM   1756 2HB  LYS A 127      -4.082   4.919   5.232  1.00 88.14           H
ATOM   1757  CG  LYS A 127      -2.721   4.146   6.717  1.00 88.14           C
ATOM   1758 1HG  LYS A 127      -1.647   4.138   6.902  1.00 88.14           H
ATOM   1759 2HG  LYS A 127      -3.193   4.585   7.596  1.00 88.14           H
ATOM   1760  CD  LYS A 127      -3.222   2.713   6.524  1.00 88.14           C
ATOM   1761 1HD  LYS A 127      -4.303   2.718   6.382  1.00 88.14           H
ATOM   1762 2HD  LYS A 127      -2.784   2.289   5.620  1.00 88.14           H
ATOM   1763  CE  LYS A 127      -2.864   1.840   7.729  1.00 88.14           C
ATOM   1764 1HE  LYS A 127      -1.815   1.984   7.991  1.00 88.14           H
ATOM   1765 2HE  LYS A 127      -3.453   2.145   8.594  1.00 88.14           H
ATOM   1766  NZ  LYS A 127      -3.114   0.413   7.428  1.00 88.14           N
ATOM   1767 1HZ  LYS A 127      -2.920  -0.145   8.251  1.00 88.14           H
ATOM   1768 2HZ  LYS A 127      -4.083   0.290   7.156  1.00 88.14           H
ATOM   1769 3HZ  LYS A 127      -2.511   0.117   6.668  1.00 88.14           H
ATOM   1770  HN  LYS A 127      -0.640   5.632   5.224  1.00 88.14           H
ATOM   1771  N   MET A 128      -2.202   6.285   2.598  1.00 91.94           N
ATOM   1772  CA  MET A 128      -2.584   6.901   1.338  1.00 91.94           C
ATOM   1773  C   MET A 128      -2.108   6.061   0.151  1.00 91.94           C
ATOM   1774  O   MET A 128      -2.861   5.834  -0.794  1.00 91.94           O
ATOM   1775  HA  MET A 128      -3.673   6.942   1.350  1.00 91.94           H
ATOM   1776  CB  MET A 128      -1.975   8.302   1.250  1.00 91.94           C
ATOM   1777 1HB  MET A 128      -2.228   8.869   2.145  1.00 91.94           H
ATOM   1778 2HB  MET A 128      -0.888   8.228   1.216  1.00 91.94           H
ATOM   1779  CG  MET A 128      -2.480   9.042   0.010  1.00 91.94           C
ATOM   1780 1HG  MET A 128      -2.241   8.471  -0.887  1.00 91.94           H
ATOM   1781 2HG  MET A 128      -3.565   9.135   0.049  1.00 91.94           H
ATOM   1782  SD  MET A 128      -1.733  10.660  -0.081  1.00 91.94           S
ATOM   1783  CE  MET A 128      -0.033  10.201  -0.375  1.00 91.94           C
ATOM   1784 1HE  MET A 128       0.328   9.593   0.454  1.00 91.94           H
ATOM   1785 2HE  MET A 128       0.034   9.630  -1.301  1.00 91.94           H
ATOM   1786 3HE  MET A 128       0.577  11.101  -0.459  1.00 91.94           H
ATOM   1787  HN  MET A 128      -1.567   6.820   3.155  1.00 91.94           H
ATOM   1788  N   ASN A 129      -0.860   5.624   0.238  1.00 90.92           N
ATOM   1789  CA  ASN A 129      -0.290   4.777  -0.795  1.00 90.92           C
ATOM   1790  C   ASN A 129      -1.076   3.467  -0.866  1.00 90.92           C
ATOM   1791  O   ASN A 129      -1.409   2.996  -1.953  1.00 90.92           O
ATOM   1792  HA  ASN A 129      -0.364   5.358  -1.715  1.00 90.92           H
ATOM   1793  CB  ASN A 129       1.169   4.437  -0.486  1.00 90.92           C
ATOM   1794 1HB  ASN A 129       1.789   5.324  -0.615  1.00 90.92           H
ATOM   1795 2HB  ASN A 129       1.262   4.133   0.557  1.00 90.92           H
ATOM   1796  CG  ASN A 129       1.676   3.316  -1.396  1.00 90.92           C
ATOM   1797  OD1 ASN A 129       1.592   2.140  -1.082  1.00 90.92           O
ATOM   1798  ND2 ASN A 129       2.206   3.745  -2.538  1.00 90.92           N
ATOM   1799 1HD2 ASN A 129       2.245   4.725  -2.734  1.00 90.92           H
ATOM   1800 2HD2 ASN A 129       2.566   3.088  -3.200  1.00 90.92           H
ATOM   1801  HN  ASN A 129      -0.244   5.839   0.996  1.00 90.92           H
ATOM   1802  N   PHE A 130      -1.350   2.914   0.307  1.00 84.86           N
ATOM   1803  CA  PHE A 130      -1.992   1.613   0.389  1.00 84.86           C
ATOM   1804  C   PHE A 130      -3.318   1.607  -0.375  1.00 84.86           C
ATOM   1805  O   PHE A 130      -3.535   0.762  -1.241  1.00 84.86           O
ATOM   1806  HA  PHE A 130      -1.313   0.888  -0.059  1.00 84.86           H
ATOM   1807  CB  PHE A 130      -2.269   1.344   1.870  1.00 84.86           C
ATOM   1808 1HB  PHE A 130      -1.332   1.409   2.422  1.00 84.86           H
ATOM   1809 2HB  PHE A 130      -2.921   2.128   2.255  1.00 84.86           H
ATOM   1810  CG  PHE A 130      -2.913  -0.016   2.145  1.00 84.86           C
ATOM   1811  CD1 PHE A 130      -4.143  -0.082   2.721  1.00 84.86           C
ATOM   1812  HD1 PHE A 130      -4.670   0.835   2.987  1.00 84.86           H
ATOM   1813  CD2 PHE A 130      -2.255  -1.159   1.814  1.00 84.86           C
ATOM   1814  HD2 PHE A 130      -1.269  -1.107   1.353  1.00 84.86           H
ATOM   1815  CE1 PHE A 130      -4.741  -1.344   2.977  1.00 84.86           C
ATOM   1816  HE1 PHE A 130      -5.727  -1.397   3.439  1.00 84.86           H
ATOM   1817  CE2 PHE A 130      -2.853  -2.422   2.070  1.00 84.86           C
ATOM   1818  HE2 PHE A 130      -2.326  -3.338   1.805  1.00 84.86           H
ATOM   1819  CZ  PHE A 130      -4.083  -2.488   2.646  1.00 84.86           C
ATOM   1820  HZ  PHE A 130      -4.542  -3.457   2.842  1.00 84.86           H
ATOM   1821  HN  PHE A 130      -1.141   3.339   1.187  1.00 84.86           H
ATOM   1822  N   TYR A 131      -4.170   2.560  -0.025  1.00 86.53           N
ATOM   1823  CA  TYR A 131      -5.491   2.639  -0.625  1.00 86.53           C
ATOM   1824  C   TYR A 131      -5.398   2.974  -2.115  1.00 86.53           C
ATOM   1825  O   TYR A 131      -6.085   2.368  -2.935  1.00 86.53           O
ATOM   1826  HA  TYR A 131      -5.973   1.668  -0.508  1.00 86.53           H
ATOM   1827  CB  TYR A 131      -6.214   3.778   0.097  1.00 86.53           C
ATOM   1828 1HB  TYR A 131      -5.578   4.663   0.086  1.00 86.53           H
ATOM   1829 2HB  TYR A 131      -7.119   4.029  -0.457  1.00 86.53           H
ATOM   1830  CG  TYR A 131      -6.591   3.457   1.544  1.00 86.53           C
ATOM   1831  CD1 TYR A 131      -7.272   2.293   1.838  1.00 86.53           C
ATOM   1832  HD1 TYR A 131      -7.540   1.602   1.039  1.00 86.53           H
ATOM   1833  CD2 TYR A 131      -6.251   4.332   2.556  1.00 86.53           C
ATOM   1834  HD2 TYR A 131      -5.714   5.251   2.324  1.00 86.53           H
ATOM   1835  CE1 TYR A 131      -7.627   1.991   3.200  1.00 86.53           C
ATOM   1836  HE1 TYR A 131      -8.164   1.075   3.446  1.00 86.53           H
ATOM   1837  CE2 TYR A 131      -6.606   4.030   3.919  1.00 86.53           C
ATOM   1838  HE2 TYR A 131      -6.344   4.712   4.727  1.00 86.53           H
ATOM   1839  CZ  TYR A 131      -7.277   2.874   4.173  1.00 86.53           C
ATOM   1840  OH  TYR A 131      -7.612   2.589   5.460  1.00 86.53           O
ATOM   1841  HH  TYR A 131      -7.439   3.383   6.043  1.00 86.53           H
ATOM   1842  HN  TYR A 131      -3.970   3.268   0.652  1.00 86.53           H
ATOM   1843  N   SER A 132      -4.541   3.938  -2.420  1.00 89.17           N
ATOM   1844  CA  SER A 132      -4.448   4.455  -3.775  1.00 89.17           C
ATOM   1845  C   SER A 132      -3.954   3.359  -4.721  1.00 89.17           C
ATOM   1846  O   SER A 132      -4.518   3.161  -5.796  1.00 89.17           O
ATOM   1847  HA  SER A 132      -5.461   4.760  -4.038  1.00 89.17           H
ATOM   1848  CB  SER A 132      -3.519   5.669  -3.838  1.00 89.17           C
ATOM   1849 1HB  SER A 132      -3.423   5.999  -4.872  1.00 89.17           H
ATOM   1850 2HB  SER A 132      -3.963   6.495  -3.280  1.00 89.17           H
ATOM   1851  OG  SER A 132      -2.227   5.381  -3.310  1.00 89.17           O
ATOM   1852  HG  SER A 132      -2.091   5.873  -2.450  1.00 89.17           H
ATOM   1853  HN  SER A 132      -3.920   4.362  -1.762  1.00 89.17           H
ATOM   1854  N   CYS A 133      -2.905   2.676  -4.286  1.00 83.32           N
ATOM   1855  CA  CYS A 133      -2.305   1.630  -5.098  1.00 83.32           C
ATOM   1856  C   CYS A 133      -3.385   0.596  -5.423  1.00 83.32           C
ATOM   1857  O   CYS A 133      -3.505   0.156  -6.566  1.00 83.32           O
ATOM   1858  HA  CYS A 133      -1.941   2.109  -6.007  1.00 83.32           H
ATOM   1859  CB  CYS A 133      -1.099   0.996  -4.402  1.00 83.32           C
ATOM   1860 1HB  CYS A 133      -1.339   0.787  -3.359  1.00 83.32           H
ATOM   1861 2HB  CYS A 133      -0.858   0.042  -4.871  1.00 83.32           H
ATOM   1862  SG  CYS A 133       0.341   2.121  -4.498  1.00 83.32           S
ATOM   1863  HG  CYS A 133      -0.096   2.984  -3.585  1.00 83.32           H
ATOM   1864  HN  CYS A 133      -2.467   2.826  -3.400  1.00 83.32           H
ATOM   1865  N   VAL A 134      -4.144   0.237  -4.398  1.00 80.77           N
ATOM   1866  CA  VAL A 134      -5.109  -0.842  -4.523  1.00 80.77           C
ATOM   1867  C   VAL A 134      -6.194  -0.436  -5.523  1.00 80.77           C
ATOM   1868  O   VAL A 134      -6.576  -1.227  -6.384  1.00 80.77           O
ATOM   1869  HA  VAL A 134      -4.581  -1.713  -4.912  1.00 80.77           H
ATOM   1870  CB  VAL A 134      -5.671  -1.204  -3.146  1.00 80.77           C
ATOM   1871  HB  VAL A 134      -5.868  -0.276  -2.610  1.00 80.77           H
ATOM   1872  CG1 VAL A 134      -6.993  -1.962  -3.276  1.00 80.77           C
ATOM   1873 1HG1 VAL A 134      -7.720  -1.339  -3.797  1.00 80.77           H
ATOM   1874 2HG1 VAL A 134      -6.832  -2.881  -3.840  1.00 80.77           H
ATOM   1875 3HG1 VAL A 134      -7.370  -2.207  -2.283  1.00 80.77           H
ATOM   1876  CG2 VAL A 134      -4.654  -2.009  -2.334  1.00 80.77           C
ATOM   1877 1HG2 VAL A 134      -4.411  -2.929  -2.866  1.00 80.77           H
ATOM   1878 2HG2 VAL A 134      -3.748  -1.418  -2.198  1.00 80.77           H
ATOM   1879 3HG2 VAL A 134      -5.079  -2.253  -1.360  1.00 80.77           H
ATOM   1880  HN  VAL A 134      -4.107   0.668  -3.497  1.00 80.77           H
ATOM   1881  N   LEU A 135      -6.659   0.796  -5.376  1.00 84.96           N
ATOM   1882  CA  LEU A 135      -7.714   1.305  -6.235  1.00 84.96           C
ATOM   1883  C   LEU A 135      -7.202   1.379  -7.675  1.00 84.96           C
ATOM   1884  O   LEU A 135      -7.953   1.136  -8.618  1.00 84.96           O
ATOM   1885  HA  LEU A 135      -8.538   0.592  -6.198  1.00 84.96           H
ATOM   1886  CB  LEU A 135      -8.243   2.637  -5.702  1.00 84.96           C
ATOM   1887 1HB  LEU A 135      -7.399   3.312  -5.564  1.00 84.96           H
ATOM   1888 2HB  LEU A 135      -8.886   3.081  -6.462  1.00 84.96           H
ATOM   1889  CG  LEU A 135      -9.026   2.571  -4.389  1.00 84.96           C
ATOM   1890  HG  LEU A 135      -8.439   2.000  -3.670  1.00 84.96           H
ATOM   1891  CD1 LEU A 135      -9.229   3.968  -3.800  1.00 84.96           C
ATOM   1892 1HD1 LEU A 135      -8.258   4.424  -3.605  1.00 84.96           H
ATOM   1893 2HD1 LEU A 135      -9.784   4.584  -4.507  1.00 84.96           H
ATOM   1894 3HD1 LEU A 135      -9.788   3.891  -2.867  1.00 84.96           H
ATOM   1895  CD2 LEU A 135     -10.352   1.831  -4.578  1.00 84.96           C
ATOM   1896 1HD2 LEU A 135     -10.957   2.353  -5.319  1.00 84.96           H
ATOM   1897 2HD2 LEU A 135     -10.155   0.814  -4.920  1.00 84.96           H
ATOM   1898 3HD2 LEU A 135     -10.888   1.798  -3.630  1.00 84.96           H
ATOM   1899  HN  LEU A 135      -6.328   1.440  -4.686  1.00 84.96           H
ATOM   1900  N   LEU A 136      -5.926   1.715  -7.799  1.00 87.36           N
ATOM   1901  CA  LEU A 136      -5.315   1.865  -9.109  1.00 87.36           C
ATOM   1902  C   LEU A 136      -5.216   0.494  -9.781  1.00 87.36           C
ATOM   1903  O   LEU A 136      -5.542   0.350 -10.958  1.00 87.36           O
ATOM   1904  HA  LEU A 136      -5.974   2.495  -9.707  1.00 87.36           H
ATOM   1905  CB  LEU A 136      -3.974   2.592  -8.995  1.00 87.36           C
ATOM   1906 1HB  LEU A 136      -3.412   2.149  -8.173  1.00 87.36           H
ATOM   1907 2HB  LEU A 136      -3.405   2.408  -9.906  1.00 87.36           H
ATOM   1908  CG  LEU A 136      -4.048   4.104  -8.769  1.00 87.36           C
ATOM   1909  HG  LEU A 136      -4.759   4.295  -7.966  1.00 87.36           H
ATOM   1910  CD1 LEU A 136      -2.695   4.657  -8.316  1.00 87.36           C
ATOM   1911 1HD1 LEU A 136      -2.401   4.178  -7.382  1.00 87.36           H
ATOM   1912 2HD1 LEU A 136      -1.945   4.454  -9.080  1.00 87.36           H
ATOM   1913 3HD1 LEU A 136      -2.776   5.733  -8.163  1.00 87.36           H
ATOM   1914  CD2 LEU A 136      -4.571   4.820 -10.016  1.00 87.36           C
ATOM   1915 1HD2 LEU A 136      -3.903   4.624 -10.855  1.00 87.36           H
ATOM   1916 2HD2 LEU A 136      -5.570   4.453 -10.253  1.00 87.36           H
ATOM   1917 3HD2 LEU A 136      -4.613   5.893  -9.828  1.00 87.36           H
ATOM   1918  HN  LEU A 136      -5.315   1.884  -7.026  1.00 87.36           H
ATOM   1919  N   ILE A 137      -4.766  -0.479  -9.003  1.00 79.36           N
ATOM   1920  CA  ILE A 137      -4.594  -1.828  -9.515  1.00 79.36           C
ATOM   1921  C   ILE A 137      -5.947  -2.366  -9.986  1.00 79.36           C
ATOM   1922  O   ILE A 137      -6.029  -3.034 -11.015  1.00 79.36           O
ATOM   1923  HA  ILE A 137      -3.927  -1.769 -10.375  1.00 79.36           H
ATOM   1924  CB  ILE A 137      -3.910  -2.714  -8.472  1.00 79.36           C
ATOM   1925  HB  ILE A 137      -4.380  -2.530  -7.506  1.00 79.36           H
ATOM   1926  CG1 ILE A 137      -2.430  -2.353  -8.331  1.00 79.36           C
ATOM   1927 1HG1 ILE A 137      -1.885  -2.684  -9.215  1.00 79.36           H
ATOM   1928 2HG1 ILE A 137      -2.320  -1.269  -8.276  1.00 79.36           H
ATOM   1929  CG2 ILE A 137      -4.109  -4.196  -8.796  1.00 79.36           C
ATOM   1930 1HG2 ILE A 137      -5.175  -4.426  -8.804  1.00 79.36           H
ATOM   1931 2HG2 ILE A 137      -3.683  -4.415  -9.774  1.00 79.36           H
ATOM   1932 3HG2 ILE A 137      -3.613  -4.804  -8.039  1.00 79.36           H
ATOM   1933  CD1 ILE A 137      -1.825  -2.996  -7.082  1.00 79.36           C
ATOM   1934 1HD1 ILE A 137      -2.356  -2.643  -6.198  1.00 79.36           H
ATOM   1935 2HD1 ILE A 137      -1.915  -4.080  -7.151  1.00 79.36           H
ATOM   1936 3HD1 ILE A 137      -0.772  -2.722  -7.006  1.00 79.36           H
ATOM   1937  HN  ILE A 137      -4.520  -0.358  -8.041  1.00 79.36           H
ATOM   1938  N   MET A 138      -6.975  -2.054  -9.210  1.00 79.23           N
ATOM   1939  CA  MET A 138      -8.330  -2.423  -9.580  1.00 79.23           C
ATOM   1940  C   MET A 138      -8.708  -1.833 -10.940  1.00 79.23           C
ATOM   1941  O   MET A 138      -9.234  -2.536 -11.801  1.00 79.23           O
ATOM   1942  HA  MET A 138      -8.333  -3.512  -9.635  1.00 79.23           H
ATOM   1943  CB  MET A 138      -9.306  -1.917  -8.515  1.00 79.23           C
ATOM   1944 1HB  MET A 138      -9.128  -2.441  -7.576  1.00 79.23           H
ATOM   1945 2HB  MET A 138      -9.128  -0.858  -8.328  1.00 79.23           H
ATOM   1946  CG  MET A 138     -10.756  -2.127  -8.956  1.00 79.23           C
ATOM   1947 1HG  MET A 138     -10.956  -1.552  -9.860  1.00 79.23           H
ATOM   1948 2HG  MET A 138     -10.922  -3.176  -9.202  1.00 79.23           H
ATOM   1949  SD  MET A 138     -11.869  -1.623  -7.654  1.00 79.23           S
ATOM   1950  CE  MET A 138     -11.879   0.142  -7.921  1.00 79.23           C
ATOM   1951 1HE  MET A 138     -10.867   0.532  -7.814  1.00 79.23           H
ATOM   1952 2HE  MET A 138     -12.246   0.355  -8.925  1.00 79.23           H
ATOM   1953 3HE  MET A 138     -12.531   0.617  -7.188  1.00 79.23           H
ATOM   1954  HN  MET A 138      -6.892  -1.559  -8.345  1.00 79.23           H
ATOM   1955  N   CYS A 139      -8.425  -0.548 -11.091  1.00 84.19           N
ATOM   1956  CA  CYS A 139      -8.825   0.171 -12.289  1.00 84.19           C
ATOM   1957  C   CYS A 139      -8.053  -0.408 -13.476  1.00 84.19           C
ATOM   1958  O   CYS A 139      -8.602  -0.551 -14.568  1.00 84.19           O
ATOM   1959  HA  CYS A 139      -9.896   0.010 -12.408  1.00 84.19           H
ATOM   1960  CB  CYS A 139      -8.603   1.678 -12.145  1.00 84.19           C
ATOM   1961 1HB  CYS A 139      -7.575   1.875 -11.840  1.00 84.19           H
ATOM   1962 2HB  CYS A 139      -8.749   2.169 -13.107  1.00 84.19           H
ATOM   1963  SG  CYS A 139      -9.764   2.366 -10.909  1.00 84.19           S
ATOM   1964  HG  CYS A 139      -9.077   1.975  -9.840  1.00 84.19           H
ATOM   1965  HN  CYS A 139      -7.933  -0.000 -10.414  1.00 84.19           H
ATOM   1966  N   ILE A 140      -6.792  -0.727 -13.223  1.00 80.49           N
ATOM   1967  CA  ILE A 140      -5.944  -1.301 -14.254  1.00 80.49           C
ATOM   1968  C   ILE A 140      -6.570  -2.605 -14.755  1.00 80.49           C
ATOM   1969  O   ILE A 140      -6.565  -2.879 -15.954  1.00 80.49           O
ATOM   1970  HA  ILE A 140      -5.912  -0.594 -15.082  1.00 80.49           H
ATOM   1971  CB  ILE A 140      -4.512  -1.464 -13.740  1.00 80.49           C
ATOM   1972  HB  ILE A 140      -4.555  -1.896 -12.741  1.00 80.49           H
ATOM   1973  CG1 ILE A 140      -3.817  -0.107 -13.617  1.00 80.49           C
ATOM   1974 1HG1 ILE A 140      -3.583   0.278 -14.609  1.00 80.49           H
ATOM   1975 2HG1 ILE A 140      -4.491   0.610 -13.148  1.00 80.49           H
ATOM   1976  CG2 ILE A 140      -3.722  -2.435 -14.619  1.00 80.49           C
ATOM   1977 1HG2 ILE A 140      -4.208  -3.411 -14.612  1.00 80.49           H
ATOM   1978 2HG2 ILE A 140      -3.686  -2.055 -15.640  1.00 80.49           H
ATOM   1979 3HG2 ILE A 140      -2.707  -2.532 -14.232  1.00 80.49           H
ATOM   1980  CD1 ILE A 140      -2.533  -0.222 -12.793  1.00 80.49           C
ATOM   1981 1HD1 ILE A 140      -2.774  -0.583 -11.793  1.00 80.49           H
ATOM   1982 2HD1 ILE A 140      -1.851  -0.921 -13.278  1.00 80.49           H
ATOM   1983 3HD1 ILE A 140      -2.059   0.757 -12.721  1.00 80.49           H
ATOM   1984  HN  ILE A 140      -6.350  -0.599 -12.335  1.00 80.49           H
ATOM   1985  N   SER A 141      -7.093  -3.374 -13.811  1.00 75.47           N
ATOM   1986  CA  SER A 141      -7.645  -4.679 -14.130  1.00 75.47           C
ATOM   1987  C   SER A 141      -8.886  -4.521 -15.011  1.00 75.47           C
ATOM   1988  O   SER A 141      -9.067  -5.265 -15.974  1.00 75.47           O
ATOM   1989  HA  SER A 141      -6.856  -5.202 -14.671  1.00 75.47           H
ATOM   1990  CB  SER A 141      -7.993  -5.456 -12.859  1.00 75.47           C
ATOM   1991 1HB  SER A 141      -8.769  -4.923 -12.309  1.00 75.47           H
ATOM   1992 2HB  SER A 141      -8.404  -6.429 -13.129  1.00 75.47           H
ATOM   1993  OG  SER A 141      -6.857  -5.639 -12.018  1.00 75.47           O
ATOM   1994  HG  SER A 141      -6.770  -4.867 -11.388  1.00 75.47           H
ATOM   1995  HN  SER A 141      -7.143  -3.118 -12.846  1.00 75.47           H
ATOM   1996  N   VAL A 142      -9.709  -3.548 -14.650  1.00 77.14           N
ATOM   1997  CA  VAL A 142     -10.918  -3.271 -15.407  1.00 77.14           C
ATOM   1998  C   VAL A 142     -10.538  -2.830 -16.823  1.00 77.14           C
ATOM   1999  O   VAL A 142     -11.148  -3.268 -17.797  1.00 77.14           O
ATOM   2000  HA  VAL A 142     -11.487  -4.198 -15.470  1.00 77.14           H
ATOM   2001  CB  VAL A 142     -11.773  -2.238 -14.669  1.00 77.14           C
ATOM   2002  HB  VAL A 142     -11.156  -1.357 -14.492  1.00 77.14           H
ATOM   2003  CG1 VAL A 142     -12.971  -1.810 -15.519  1.00 77.14           C
ATOM   2004 1HG1 VAL A 142     -12.617  -1.369 -16.450  1.00 77.14           H
ATOM   2005 2HG1 VAL A 142     -13.588  -2.681 -15.741  1.00 77.14           H
ATOM   2006 3HG1 VAL A 142     -13.562  -1.077 -14.970  1.00 77.14           H
ATOM   2007  CG2 VAL A 142     -12.227  -2.774 -13.310  1.00 77.14           C
ATOM   2008 1HG2 VAL A 142     -12.819  -3.678 -13.455  1.00 77.14           H
ATOM   2009 2HG2 VAL A 142     -11.354  -3.006 -12.700  1.00 77.14           H
ATOM   2010 3HG2 VAL A 142     -12.833  -2.021 -12.807  1.00 77.14           H
ATOM   2011  HN  VAL A 142      -9.562  -2.956 -13.858  1.00 77.14           H
ATOM   2012  N   ASP A 143      -9.533  -1.969 -16.891  1.00 79.40           N
ATOM   2013  CA  ASP A 143      -9.128  -1.390 -18.160  1.00 79.40           C
ATOM   2014  C   ASP A 143      -8.616  -2.499 -19.081  1.00 79.40           C
ATOM   2015  O   ASP A 143      -8.885  -2.488 -20.282  1.00 79.40           O
ATOM   2016  HA  ASP A 143     -10.022  -0.903 -18.551  1.00 79.40           H
ATOM   2017  CB  ASP A 143      -7.999  -0.376 -17.968  1.00 79.40           C
ATOM   2018 1HB  ASP A 143      -8.272   0.334 -17.187  1.00 79.40           H
ATOM   2019 2HB  ASP A 143      -7.098  -0.889 -17.632  1.00 79.40           H
ATOM   2020  CG  ASP A 143      -7.709   0.375 -19.269  1.00 79.40           C
ATOM   2021  OD1 ASP A 143      -8.688   0.870 -19.869  1.00 79.40           O
ATOM   2022  OD2 ASP A 143      -6.516   0.438 -19.634  1.00 79.40           O
ATOM   2023  HN  ASP A 143      -9.001  -1.668 -16.100  1.00 79.40           H
ATOM   2024  N   ARG A 144      -7.887  -3.431 -18.484  1.00 73.89           N
ATOM   2025  CA  ARG A 144      -7.351  -4.555 -19.232  1.00 73.89           C
ATOM   2026  C   ARG A 144      -8.488  -5.384 -19.832  1.00 73.89           C
ATOM   2027  O   ARG A 144      -8.429  -5.774 -20.998  1.00 73.89           O
ATOM   2028  HA  ARG A 144      -6.740  -4.104 -20.014  1.00 73.89           H
ATOM   2029  CB  ARG A 144      -6.492  -5.452 -18.339  1.00 73.89           C
ATOM   2030 1HB  ARG A 144      -6.951  -5.537 -17.354  1.00 73.89           H
ATOM   2031 2HB  ARG A 144      -6.450  -6.457 -18.759  1.00 73.89           H
ATOM   2032  CG  ARG A 144      -5.075  -4.891 -18.201  1.00 73.89           C
ATOM   2033 1HG  ARG A 144      -4.627  -4.777 -19.188  1.00 73.89           H
ATOM   2034 2HG  ARG A 144      -5.114  -3.899 -17.752  1.00 73.89           H
ATOM   2035  CD  ARG A 144      -4.203  -5.811 -17.343  1.00 73.89           C
ATOM   2036 1HD  ARG A 144      -4.556  -5.803 -16.312  1.00 73.89           H
ATOM   2037 2HD  ARG A 144      -4.283  -6.838 -17.699  1.00 73.89           H
ATOM   2038  NE  ARG A 144      -2.792  -5.366 -17.397  1.00 73.89           N
ATOM   2039  HE  ARG A 144      -2.579  -4.549 -17.933  1.00 73.89           H
ATOM   2040  CZ  ARG A 144      -1.783  -5.990 -16.774  1.00 73.89           C
ATOM   2041  NH1 ARG A 144      -2.011  -7.089 -16.043  1.00 73.89           N
ATOM   2042 1HH1 ARG A 144      -2.940  -7.450 -15.959  1.00 73.89           H
ATOM   2043 2HH1 ARG A 144      -1.253  -7.549 -15.581  1.00 73.89           H
ATOM   2044  NH2 ARG A 144      -0.543  -5.497 -16.892  1.00 73.89           N
ATOM   2045 1HH2 ARG A 144       0.221  -5.951 -16.433  1.00 73.89           H
ATOM   2046 2HH2 ARG A 144      -0.381  -4.676 -17.440  1.00 73.89           H
ATOM   2047  HN  ARG A 144      -7.663  -3.426 -17.510  1.00 73.89           H
ATOM   2048  N   TYR A 145      -9.497  -5.630 -19.009  1.00 72.77           N
ATOM   2049  CA  TYR A 145     -10.653  -6.392 -19.449  1.00 72.77           C
ATOM   2050  C   TYR A 145     -11.298  -5.750 -20.679  1.00 72.77           C
ATOM   2051  O   TYR A 145     -11.542  -6.423 -21.679  1.00 72.77           O
ATOM   2052  HA  TYR A 145     -10.316  -7.396 -19.707  1.00 72.77           H
ATOM   2053  CB  TYR A 145     -11.649  -6.354 -18.288  1.00 72.77           C
ATOM   2054 1HB  TYR A 145     -11.279  -6.992 -17.485  1.00 72.77           H
ATOM   2055 2HB  TYR A 145     -11.695  -5.339 -17.894  1.00 72.77           H
ATOM   2056  CG  TYR A 145     -13.062  -6.803 -18.666  1.00 72.77           C
ATOM   2057  CD1 TYR A 145     -14.107  -5.903 -18.620  1.00 72.77           C
ATOM   2058  HD1 TYR A 145     -13.926  -4.872 -18.315  1.00 72.77           H
ATOM   2059  CD2 TYR A 145     -13.292  -8.108 -19.052  1.00 72.77           C
ATOM   2060  HD2 TYR A 145     -12.466  -8.819 -19.088  1.00 72.77           H
ATOM   2061  CE1 TYR A 145     -15.437  -6.325 -18.976  1.00 72.77           C
ATOM   2062  HE1 TYR A 145     -16.272  -5.625 -18.944  1.00 72.77           H
ATOM   2063  CE2 TYR A 145     -14.622  -8.530 -19.407  1.00 72.77           C
ATOM   2064  HE2 TYR A 145     -14.817  -9.558 -19.714  1.00 72.77           H
ATOM   2065  CZ  TYR A 145     -15.629  -7.618 -19.352  1.00 72.77           C
ATOM   2066  OH  TYR A 145     -16.885  -8.017 -19.688  1.00 72.77           O
ATOM   2067  HH  TYR A 145     -16.886  -8.992 -19.910  1.00 72.77           H
ATOM   2068  HN  TYR A 145      -9.532  -5.318 -18.060  1.00 72.77           H
ATOM   2069  N   ILE A 146     -11.555  -4.455 -20.565  1.00 74.23           N
ATOM   2070  CA  ILE A 146     -12.233  -3.730 -21.626  1.00 74.23           C
ATOM   2071  C   ILE A 146     -11.399  -3.812 -22.907  1.00 74.23           C
ATOM   2072  O   ILE A 146     -11.942  -3.998 -23.995  1.00 74.23           O
ATOM   2073  HA  ILE A 146     -13.187  -4.226 -21.803  1.00 74.23           H
ATOM   2074  CB  ILE A 146     -12.542  -2.298 -21.185  1.00 74.23           C
ATOM   2075  HB  ILE A 146     -11.622  -1.851 -20.807  1.00 74.23           H
ATOM   2076  CG1 ILE A 146     -13.555  -2.285 -20.038  1.00 74.23           C
ATOM   2077 1HG1 ILE A 146     -14.533  -2.590 -20.409  1.00 74.23           H
ATOM   2078 2HG1 ILE A 146     -13.261  -3.011 -19.280  1.00 74.23           H
ATOM   2079  CG2 ILE A 146     -13.005  -1.447 -22.369  1.00 74.23           C
ATOM   2080 1HG2 ILE A 146     -12.220  -1.418 -23.124  1.00 74.23           H
ATOM   2081 2HG2 ILE A 146     -13.907  -1.883 -22.799  1.00 74.23           H
ATOM   2082 3HG2 ILE A 146     -13.218  -0.434 -22.027  1.00 74.23           H
ATOM   2083  CD1 ILE A 146     -13.652  -0.894 -19.409  1.00 74.23           C
ATOM   2084 1HD1 ILE A 146     -12.677  -0.603 -19.018  1.00 74.23           H
ATOM   2085 2HD1 ILE A 146     -13.970  -0.175 -20.164  1.00 74.23           H
ATOM   2086 3HD1 ILE A 146     -14.379  -0.912 -18.597  1.00 74.23           H
ATOM   2087  HN  ILE A 146     -11.309  -3.904 -19.767  1.00 74.23           H
ATOM   2088  N   ALA A 147     -10.093  -3.670 -22.735  1.00 74.94           N
ATOM   2089  CA  ALA A 147      -9.191  -3.607 -23.872  1.00 74.94           C
ATOM   2090  C   ALA A 147      -9.214  -4.947 -24.610  1.00 74.94           C
ATOM   2091  O   ALA A 147      -8.984  -4.999 -25.817  1.00 74.94           O
ATOM   2092  HA  ALA A 147      -9.554  -2.827 -24.541  1.00 74.94           H
ATOM   2093  CB  ALA A 147      -7.788  -3.231 -23.391  1.00 74.94           C
ATOM   2094 1HB  ALA A 147      -7.821  -2.258 -22.900  1.00 74.94           H
ATOM   2095 2HB  ALA A 147      -7.432  -3.982 -22.686  1.00 74.94           H
ATOM   2096 3HB  ALA A 147      -7.112  -3.184 -24.245  1.00 74.94           H
ATOM   2097  HN  ALA A 147      -9.651  -3.597 -21.841  1.00 74.94           H
ATOM   2098  N   ILE A 148      -9.495  -5.998 -23.854  1.00 70.26           N
ATOM   2099  CA  ILE A 148      -9.474  -7.343 -24.404  1.00 70.26           C
ATOM   2100  C   ILE A 148     -10.861  -7.688 -24.950  1.00 70.26           C
ATOM   2101  O   ILE A 148     -10.991  -8.119 -26.095  1.00 70.26           O
ATOM   2102  HA  ILE A 148      -8.766  -7.346 -25.233  1.00 70.26           H
ATOM   2103  CB  ILE A 148      -8.958  -8.340 -23.364  1.00 70.26           C
ATOM   2104  HB  ILE A 148      -9.517  -8.189 -22.440  1.00 70.26           H
ATOM   2105  CG1 ILE A 148      -7.483  -8.086 -23.046  1.00 70.26           C
ATOM   2106 1HG1 ILE A 148      -6.869  -8.366 -23.901  1.00 70.26           H
ATOM   2107 2HG1 ILE A 148      -7.322  -7.021 -22.873  1.00 70.26           H
ATOM   2108  CG2 ILE A 148      -9.208  -9.780 -23.814  1.00 70.26           C
ATOM   2109 1HG2 ILE A 148     -10.277  -9.939 -23.949  1.00 70.26           H
ATOM   2110 2HG2 ILE A 148      -8.692  -9.961 -24.757  1.00 70.26           H
ATOM   2111 3HG2 ILE A 148      -8.831 -10.468 -23.056  1.00 70.26           H
ATOM   2112  CD1 ILE A 148      -7.043  -8.879 -21.814  1.00 70.26           C
ATOM   2113 1HD1 ILE A 148      -7.643  -8.578 -20.954  1.00 70.26           H
ATOM   2114 2HD1 ILE A 148      -7.183  -9.944 -21.999  1.00 70.26           H
ATOM   2115 3HD1 ILE A 148      -5.991  -8.681 -21.610  1.00 70.26           H
ATOM   2116  HN  ILE A 148      -9.732  -5.942 -22.884  1.00 70.26           H
ATOM   2117  N   ALA A 149     -11.862  -7.484 -24.106  1.00 71.07           N
ATOM   2118  CA  ALA A 149     -13.199  -7.969 -24.401  1.00 71.07           C
ATOM   2119  C   ALA A 149     -13.820  -7.103 -25.499  1.00 71.07           C
ATOM   2120  O   ALA A 149     -14.540  -7.607 -26.359  1.00 71.07           O
ATOM   2121  HA  ALA A 149     -13.109  -8.992 -24.765  1.00 71.07           H
ATOM   2122  CB  ALA A 149     -14.035  -7.974 -23.119  1.00 71.07           C
ATOM   2123 1HB  ALA A 149     -13.566  -8.626 -22.383  1.00 71.07           H
ATOM   2124 2HB  ALA A 149     -14.095  -6.961 -22.721  1.00 71.07           H
ATOM   2125 3HB  ALA A 149     -15.038  -8.337 -23.341  1.00 71.07           H
ATOM   2126  HN  ALA A 149     -11.770  -7.000 -23.236  1.00 71.07           H
ATOM   2127  N   GLN A 150     -13.519  -5.814 -25.433  1.00 74.28           N
ATOM   2128  CA  GLN A 150     -14.159  -4.850 -26.311  1.00 74.28           C
ATOM   2129  C   GLN A 150     -13.110  -4.117 -27.150  1.00 74.28           C
ATOM   2130  O   GLN A 150     -13.194  -2.904 -27.333  1.00 74.28           O
ATOM   2131  HA  GLN A 150     -14.809  -5.437 -26.961  1.00 74.28           H
ATOM   2132  CB  GLN A 150     -15.011  -3.861 -25.512  1.00 74.28           C
ATOM   2133 1HB  GLN A 150     -14.375  -3.293 -24.834  1.00 74.28           H
ATOM   2134 2HB  GLN A 150     -15.475  -3.144 -26.190  1.00 74.28           H
ATOM   2135  CG  GLN A 150     -16.094  -4.590 -24.714  1.00 74.28           C
ATOM   2136 1HG  GLN A 150     -16.613  -5.298 -25.361  1.00 74.28           H
ATOM   2137 2HG  GLN A 150     -15.633  -5.169 -23.914  1.00 74.28           H
ATOM   2138  CD  GLN A 150     -17.098  -3.600 -24.121  1.00 74.28           C
ATOM   2139  OE1 GLN A 150     -17.031  -2.402 -24.341  1.00 74.28           O
ATOM   2140  NE2 GLN A 150     -18.031  -4.166 -23.360  1.00 74.28           N
ATOM   2141 1HE2 GLN A 150     -18.029  -5.156 -23.220  1.00 74.28           H
ATOM   2142 2HE2 GLN A 150     -18.733  -3.601 -22.927  1.00 74.28           H
ATOM   2143  HN  GLN A 150     -12.852  -5.428 -24.796  1.00 74.28           H
ATOM   2144  N   ALA A 151     -12.146  -4.885 -27.636  1.00 72.40           N
ATOM   2145  CA  ALA A 151     -10.954  -4.303 -28.230  1.00 72.40           C
ATOM   2146  C   ALA A 151     -11.365  -3.230 -29.240  1.00 72.40           C
ATOM   2147  O   ALA A 151     -10.783  -2.147 -29.272  1.00 72.40           O
ATOM   2148  HA  ALA A 151     -10.379  -3.836 -27.431  1.00 72.40           H
ATOM   2149  CB  ALA A 151     -10.109  -5.409 -28.866  1.00 72.40           C
ATOM   2150 1HB  ALA A 151      -9.819  -6.129 -28.101  1.00 72.40           H
ATOM   2151 2HB  ALA A 151     -10.691  -5.913 -29.638  1.00 72.40           H
ATOM   2152 3HB  ALA A 151      -9.215  -4.972 -29.311  1.00 72.40           H
ATOM   2153  HN  ALA A 151     -12.170  -5.884 -27.628  1.00 72.40           H
ATOM   2154  N   MET A 152     -12.366  -3.568 -30.041  1.00 69.87           N
ATOM   2155  CA  MET A 152     -12.829  -2.666 -31.081  1.00 69.87           C
ATOM   2156  C   MET A 152     -13.339  -1.353 -30.482  1.00 69.87           C
ATOM   2157  O   MET A 152     -12.851  -0.278 -30.826  1.00 69.87           O
ATOM   2158  HA  MET A 152     -11.960  -2.472 -31.710  1.00 69.87           H
ATOM   2159  CB  MET A 152     -13.953  -3.335 -31.874  1.00 69.87           C
ATOM   2160 1HB  MET A 152     -14.661  -3.799 -31.188  1.00 69.87           H
ATOM   2161 2HB  MET A 152     -14.503  -2.583 -32.440  1.00 69.87           H
ATOM   2162  CG  MET A 152     -13.395  -4.392 -32.830  1.00 69.87           C
ATOM   2163 1HG  MET A 152     -12.327  -4.524 -32.656  1.00 69.87           H
ATOM   2164 2HG  MET A 152     -13.870  -5.354 -32.639  1.00 69.87           H
ATOM   2165  SD  MET A 152     -13.680  -3.897 -34.521  1.00 69.87           S
ATOM   2166  CE  MET A 152     -15.448  -4.127 -34.617  1.00 69.87           C
ATOM   2167 1HE  MET A 152     -15.690  -5.171 -34.414  1.00 69.87           H
ATOM   2168 2HE  MET A 152     -15.938  -3.490 -33.881  1.00 69.87           H
ATOM   2169 3HE  MET A 152     -15.795  -3.862 -35.616  1.00 69.87           H
ATOM   2170  HN  MET A 152     -12.855  -4.438 -29.987  1.00 69.87           H
ATOM   2171  N   ARG A 153     -14.315  -1.485 -29.594  1.00 73.60           N
ATOM   2172  CA  ARG A 153     -14.923  -0.321 -28.973  1.00 73.60           C
ATOM   2173  C   ARG A 153     -13.878   0.461 -28.174  1.00 73.60           C
ATOM   2174  O   ARG A 153     -13.920   1.690 -28.127  1.00 73.60           O
ATOM   2175  HA  ARG A 153     -15.305   0.271 -29.805  1.00 73.60           H
ATOM   2176  CB  ARG A 153     -16.067  -0.728 -28.042  1.00 73.60           C
ATOM   2177 1HB  ARG A 153     -15.743  -1.546 -27.399  1.00 73.60           H
ATOM   2178 2HB  ARG A 153     -16.325   0.107 -27.391  1.00 73.60           H
ATOM   2179  CG  ARG A 153     -17.298  -1.158 -28.842  1.00 73.60           C
ATOM   2180 1HG  ARG A 153     -17.584  -0.363 -29.531  1.00 73.60           H
ATOM   2181 2HG  ARG A 153     -17.057  -2.032 -29.446  1.00 73.60           H
ATOM   2182  CD  ARG A 153     -18.470  -1.481 -27.913  1.00 73.60           C
ATOM   2183 1HD  ARG A 153     -18.234  -2.356 -27.307  1.00 73.60           H
ATOM   2184 2HD  ARG A 153     -18.638  -0.653 -27.225  1.00 73.60           H
ATOM   2185  NE  ARG A 153     -19.692  -1.732 -28.709  1.00 73.60           N
ATOM   2186  HE  ARG A 153     -19.625  -1.668 -29.705  1.00 73.60           H
ATOM   2187  CZ  ARG A 153     -20.884  -2.041 -28.179  1.00 73.60           C
ATOM   2188  NH1 ARG A 153     -21.032  -2.141 -26.851  1.00 73.60           N
ATOM   2189 1HH1 ARG A 153     -20.250  -1.985 -26.247  1.00 73.60           H
ATOM   2190 2HH1 ARG A 153     -21.924  -2.372 -26.463  1.00 73.60           H
ATOM   2191  NH2 ARG A 153     -21.925  -2.249 -28.997  1.00 73.60           N
ATOM   2192 1HH2 ARG A 153     -22.820  -2.480 -28.617  1.00 73.60           H
ATOM   2193 2HH2 ARG A 153     -21.806  -2.172 -29.987  1.00 73.60           H
ATOM   2194  HN  ARG A 153     -14.688  -2.365 -29.300  1.00 73.60           H
ATOM   2195  N   ALA A 154     -12.966  -0.283 -27.567  1.00 73.28           N
ATOM   2196  CA  ALA A 154     -11.976   0.316 -26.687  1.00 73.28           C
ATOM   2197  C   ALA A 154     -11.078   1.251 -27.499  1.00 73.28           C
ATOM   2198  O   ALA A 154     -10.562   2.235 -26.971  1.00 73.28           O
ATOM   2199  HA  ALA A 154     -12.510   0.900 -25.937  1.00 73.28           H
ATOM   2200  CB  ALA A 154     -11.185  -0.788 -25.982  1.00 73.28           C
ATOM   2201 1HB  ALA A 154     -11.865  -1.405 -25.396  1.00 73.28           H
ATOM   2202 2HB  ALA A 154     -10.682  -1.406 -26.726  1.00 73.28           H
ATOM   2203 3HB  ALA A 154     -10.443  -0.338 -25.323  1.00 73.28           H
ATOM   2204  HN  ALA A 154     -12.896  -1.275 -27.667  1.00 73.28           H
ATOM   2205  N   HIS A 155     -10.917   0.910 -28.769  1.00 75.01           N
ATOM   2206  CA  HIS A 155     -10.096   1.711 -29.661  1.00 75.01           C
ATOM   2207  C   HIS A 155     -10.799   3.038 -29.953  1.00 75.01           C
ATOM   2208  O   HIS A 155     -10.200   4.104 -29.821  1.00 75.01           O
ATOM   2209  HA  HIS A 155      -9.164   1.912 -29.132  1.00 75.01           H
ATOM   2210  CB  HIS A 155      -9.752   0.930 -30.931  1.00 75.01           C
ATOM   2211 1HB  HIS A 155      -9.383  -0.057 -30.650  1.00 75.01           H
ATOM   2212 2HB  HIS A 155     -10.664   0.776 -31.509  1.00 75.01           H
ATOM   2213  CG  HIS A 155      -8.725   1.604 -31.808  1.00 75.01           C
ATOM   2214  ND1 HIS A 155      -9.064   2.503 -32.805  1.00 75.01           N
ATOM   2215  HD1 HIS A 155      -9.992   2.791 -33.042  1.00 75.01           H
ATOM   2216  CD2 HIS A 155      -7.365   1.504 -31.827  1.00 75.01           C
ATOM   2217  HD2 HIS A 155      -6.763   0.877 -31.169  1.00 75.01           H
ATOM   2218  CE1 HIS A 155      -7.951   2.917 -33.391  1.00 75.01           C
ATOM   2219  HE1 HIS A 155      -7.886   3.629 -34.214  1.00 75.01           H
ATOM   2220  NE2 HIS A 155      -6.899   2.296 -32.784  1.00 75.01           N
ATOM   2221  HN  HIS A 155     -11.336   0.105 -29.189  1.00 75.01           H
ATOM   2222  N   THR A 156     -12.060   2.929 -30.345  1.00 75.84           N
ATOM   2223  CA  THR A 156     -12.817   4.096 -30.766  1.00 75.84           C
ATOM   2224  C   THR A 156     -12.981   5.074 -29.601  1.00 75.84           C
ATOM   2225  O   THR A 156     -12.999   6.287 -29.803  1.00 75.84           O
ATOM   2226  HA  THR A 156     -12.248   4.613 -31.540  1.00 75.84           H
ATOM   2227  CB  THR A 156     -14.147   3.613 -31.347  1.00 75.84           C
ATOM   2228  HB  THR A 156     -14.843   3.342 -30.553  1.00 75.84           H
ATOM   2229  OG1 THR A 156     -13.778   2.555 -32.227  1.00 75.84           O
ATOM   2230  HG1 THR A 156     -14.069   1.677 -31.848  1.00 75.84           H
ATOM   2231  CG2 THR A 156     -14.797   4.651 -32.263  1.00 75.84           C
ATOM   2232 1HG2 THR A 156     -14.128   4.871 -33.095  1.00 75.84           H
ATOM   2233 2HG2 THR A 156     -14.989   5.564 -31.700  1.00 75.84           H
ATOM   2234 3HG2 THR A 156     -15.738   4.257 -32.648  1.00 75.84           H
ATOM   2235  HN  THR A 156     -12.563   2.065 -30.377  1.00 75.84           H
ATOM   2236  N   TRP A 157     -13.097   4.509 -28.408  1.00 82.10           N
ATOM   2237  CA  TRP A 157     -13.437   5.299 -27.237  1.00 82.10           C
ATOM   2238  C   TRP A 157     -12.139   5.632 -26.498  1.00 82.10           C
ATOM   2239  O   TRP A 157     -12.162   5.957 -25.312  1.00 82.10           O
ATOM   2240  HA  TRP A 157     -13.916   6.215 -27.580  1.00 82.10           H
ATOM   2241  CB  TRP A 157     -14.454   4.567 -26.359  1.00 82.10           C
ATOM   2242 1HB  TRP A 157     -14.144   3.527 -26.252  1.00 82.10           H
ATOM   2243 2HB  TRP A 157     -14.441   5.007 -25.361  1.00 82.10           H
ATOM   2244  CG  TRP A 157     -15.885   4.605 -26.899  1.00 82.10           C
ATOM   2245  CD1 TRP A 157     -16.287   4.539 -28.176  1.00 82.10           C
ATOM   2246  HD1 TRP A 157     -15.612   4.445 -29.027  1.00 82.10           H
ATOM   2247  CD2 TRP A 157     -17.094   4.722 -26.121  1.00 82.10           C
ATOM   2248  NE1 TRP A 157     -17.661   4.604 -28.277  1.00 82.10           N
ATOM   2249  HE1 TRP A 157     -18.195   4.575 -29.123  1.00 82.10           H
ATOM   2250  CE2 TRP A 157     -18.168   4.719 -26.988  1.00 82.10           C
ATOM   2251  CE3 TRP A 157     -17.276   4.826 -24.731  1.00 82.10           C
ATOM   2252  HE3 TRP A 157     -16.445   4.831 -24.025  1.00 82.10           H
ATOM   2253  CZ2 TRP A 157     -19.498   4.819 -26.562  1.00 82.10           C
ATOM   2254  HZ2 TRP A 157     -20.329   4.814 -27.267  1.00 82.10           H
ATOM   2255  CZ3 TRP A 157     -18.611   4.925 -24.321  1.00 82.10           C
ATOM   2256  HZ3 TRP A 157     -18.808   5.008 -23.252  1.00 82.10           H
ATOM   2257  CH2 TRP A 157     -19.703   4.924 -25.181  1.00 82.10           C
ATOM   2258  HH2 TRP A 157     -20.714   5.004 -24.782  1.00 82.10           H
ATOM   2259  HN  TRP A 157     -12.963   3.533 -28.236  1.00 82.10           H
ATOM   2260  N   ARG A 158     -11.039   5.538 -27.230  1.00 80.25           N
ATOM   2261  CA  ARG A 158      -9.724   5.670 -26.625  1.00 80.25           C
ATOM   2262  C   ARG A 158      -9.603   7.016 -25.907  1.00 80.25           C
ATOM   2263  O   ARG A 158      -9.109   7.081 -24.782  1.00 80.25           O
ATOM   2264  HA  ARG A 158      -9.658   4.842 -25.919  1.00 80.25           H
ATOM   2265  CB  ARG A 158      -8.619   5.560 -27.678  1.00 80.25           C
ATOM   2266 1HB  ARG A 158      -8.722   4.620 -28.220  1.00 80.25           H
ATOM   2267 2HB  ARG A 158      -8.726   6.362 -28.407  1.00 80.25           H
ATOM   2268  CG  ARG A 158      -7.235   5.632 -27.030  1.00 80.25           C
ATOM   2269 1HG  ARG A 158      -7.153   6.545 -26.440  1.00 80.25           H
ATOM   2270 2HG  ARG A 158      -7.108   4.796 -26.342  1.00 80.25           H
ATOM   2271  CD  ARG A 158      -6.132   5.601 -28.089  1.00 80.25           C
ATOM   2272 1HD  ARG A 158      -6.233   4.708 -28.705  1.00 80.25           H
ATOM   2273 2HD  ARG A 158      -6.230   6.460 -28.754  1.00 80.25           H
ATOM   2274  NE  ARG A 158      -4.803   5.617 -27.437  1.00 80.25           N
ATOM   2275  HE  ARG A 158      -4.764   5.823 -26.459  1.00 80.25           H
ATOM   2276  CZ  ARG A 158      -3.650   5.374 -28.075  1.00 80.25           C
ATOM   2277  NH1 ARG A 158      -3.644   5.093 -29.385  1.00 80.25           N
ATOM   2278 1HH1 ARG A 158      -4.504   5.064 -29.894  1.00 80.25           H
ATOM   2279 2HH1 ARG A 158      -2.779   4.913 -29.853  1.00 80.25           H
ATOM   2280  NH2 ARG A 158      -2.504   5.416 -27.382  1.00 80.25           N
ATOM   2281 1HH2 ARG A 158      -1.635   5.236 -27.843  1.00 80.25           H
ATOM   2282 2HH2 ARG A 158      -2.517   5.626 -26.405  1.00 80.25           H
ATOM   2283  HN  ARG A 158     -11.035   5.376 -28.217  1.00 80.25           H
ATOM   2284  N   GLU A 159     -10.061   8.056 -26.587  1.00 81.67           N
ATOM   2285  CA  GLU A 159      -9.923   9.407 -26.071  1.00 81.67           C
ATOM   2286  C   GLU A 159     -10.797   9.593 -24.828  1.00 81.67           C
ATOM   2287  O   GLU A 159     -10.336  10.113 -23.813  1.00 81.67           O
ATOM   2288  HA  GLU A 159      -8.871   9.508 -25.802  1.00 81.67           H
ATOM   2289  CB  GLU A 159     -10.268  10.442 -27.144  1.00 81.67           C
ATOM   2290 1HB  GLU A 159     -11.222  10.188 -27.606  1.00 81.67           H
ATOM   2291 2HB  GLU A 159     -10.254  11.441 -26.708  1.00 81.67           H
ATOM   2292  CG  GLU A 159      -9.223  10.444 -28.261  1.00 81.67           C
ATOM   2293 1HG  GLU A 159      -8.225  10.530 -27.830  1.00 81.67           H
ATOM   2294 2HG  GLU A 159      -9.257   9.496 -28.797  1.00 81.67           H
ATOM   2295  CD  GLU A 159      -9.464  11.597 -29.236  1.00 81.67           C
ATOM   2296  OE1 GLU A 159      -8.527  11.893 -30.009  1.00 81.67           O
ATOM   2297  OE2 GLU A 159     -10.581  12.157 -29.188  1.00 81.67           O
ATOM   2298  HN  GLU A 159     -10.520   7.987 -27.473  1.00 81.67           H
ATOM   2299  N   LYS A 160     -12.042   9.158 -24.950  1.00 85.37           N
ATOM   2300  CA  LYS A 160     -12.976   9.245 -23.840  1.00 85.37           C
ATOM   2301  C   LYS A 160     -12.398   8.505 -22.633  1.00 85.37           C
ATOM   2302  O   LYS A 160     -12.468   8.996 -21.507  1.00 85.37           O
ATOM   2303  HA  LYS A 160     -13.080  10.299 -23.582  1.00 85.37           H
ATOM   2304  CB  LYS A 160     -14.359   8.745 -24.264  1.00 85.37           C
ATOM   2305 1HB  LYS A 160     -14.263   7.784 -24.769  1.00 85.37           H
ATOM   2306 2HB  LYS A 160     -14.976   8.580 -23.381  1.00 85.37           H
ATOM   2307  CG  LYS A 160     -15.045   9.749 -25.192  1.00 85.37           C
ATOM   2308 1HG  LYS A 160     -15.051  10.734 -24.726  1.00 85.37           H
ATOM   2309 2HG  LYS A 160     -14.479   9.838 -26.119  1.00 85.37           H
ATOM   2310  CD  LYS A 160     -16.479   9.317 -25.503  1.00 85.37           C
ATOM   2311 1HD  LYS A 160     -16.469   8.364 -26.032  1.00 85.37           H
ATOM   2312 2HD  LYS A 160     -17.026   9.160 -24.573  1.00 85.37           H
ATOM   2313  CE  LYS A 160     -17.197  10.369 -26.351  1.00 85.37           C
ATOM   2314 1HE  LYS A 160     -17.177  11.332 -25.840  1.00 85.37           H
ATOM   2315 2HE  LYS A 160     -16.674  10.500 -27.298  1.00 85.37           H
ATOM   2316  NZ  LYS A 160     -18.598   9.964 -26.603  1.00 85.37           N
ATOM   2317 1HZ  LYS A 160     -19.056  10.667 -27.173  1.00 85.37           H
ATOM   2318 2HZ  LYS A 160     -18.610   9.074 -27.089  1.00 85.37           H
ATOM   2319 3HZ  LYS A 160     -19.088   9.873 -25.720  1.00 85.37           H
ATOM   2320  HN  LYS A 160     -12.414   8.753 -25.785  1.00 85.37           H
ATOM   2321  N   ARG A 161     -11.840   7.335 -22.907  1.00 86.60           N
ATOM   2322  CA  ARG A 161     -11.266   6.514 -21.855  1.00 86.60           C
ATOM   2323  C   ARG A 161     -10.141   7.271 -21.145  1.00 86.60           C
ATOM   2324  O   ARG A 161      -9.980   7.156 -19.931  1.00 86.60           O
ATOM   2325  HA  ARG A 161     -12.094   6.313 -21.175  1.00 86.60           H
ATOM   2326  CB  ARG A 161     -10.713   5.203 -22.419  1.00 86.60           C
ATOM   2327 1HB  ARG A 161     -10.109   5.410 -23.302  1.00 86.60           H
ATOM   2328 2HB  ARG A 161     -10.055   4.737 -21.685  1.00 86.60           H
ATOM   2329  CG  ARG A 161     -11.846   4.241 -22.782  1.00 86.60           C
ATOM   2330 1HG  ARG A 161     -12.320   3.873 -21.872  1.00 86.60           H
ATOM   2331 2HG  ARG A 161     -12.611   4.772 -23.348  1.00 86.60           H
ATOM   2332  CD  ARG A 161     -11.321   3.062 -23.604  1.00 86.60           C
ATOM   2333 1HD  ARG A 161     -12.153   2.442 -23.937  1.00 86.60           H
ATOM   2334 2HD  ARG A 161     -10.818   3.428 -24.499  1.00 86.60           H
ATOM   2335  NE  ARG A 161     -10.384   2.256 -22.791  1.00 86.60           N
ATOM   2336  HE  ARG A 161     -10.534   2.216 -21.804  1.00 86.60           H
ATOM   2337  CZ  ARG A 161      -9.345   1.576 -23.297  1.00 86.60           C
ATOM   2338  NH1 ARG A 161      -9.096   1.594 -24.613  1.00 86.60           N
ATOM   2339 1HH1 ARG A 161      -9.687   2.117 -25.227  1.00 86.60           H
ATOM   2340 2HH1 ARG A 161      -8.319   1.084 -24.982  1.00 86.60           H
ATOM   2341  NH2 ARG A 161      -8.560   0.877 -22.465  1.00 86.60           N
ATOM   2342 1HH2 ARG A 161      -7.781   0.364 -22.826  1.00 86.60           H
ATOM   2343 2HH2 ARG A 161      -8.753   0.869 -21.484  1.00 86.60           H
ATOM   2344  HN  ARG A 161     -11.777   6.948 -23.827  1.00 86.60           H
ATOM   2345  N   LEU A 162      -9.392   8.028 -21.933  1.00 87.17           N
ATOM   2346  CA  LEU A 162      -8.278   8.792 -21.398  1.00 87.17           C
ATOM   2347  C   LEU A 162      -8.815   9.894 -20.481  1.00 87.17           C
ATOM   2348  O   LEU A 162      -8.249  10.154 -19.421  1.00 87.17           O
ATOM   2349  HA  LEU A 162      -7.672   8.111 -20.801  1.00 87.17           H
ATOM   2350  CB  LEU A 162      -7.392   9.313 -22.531  1.00 87.17           C
ATOM   2351 1HB  LEU A 162      -7.147   8.478 -23.187  1.00 87.17           H
ATOM   2352 2HB  LEU A 162      -7.971  10.024 -23.121  1.00 87.17           H
ATOM   2353  CG  LEU A 162      -6.087   9.990 -22.105  1.00 87.17           C
ATOM   2354  HG  LEU A 162      -6.323  10.747 -21.357  1.00 87.17           H
ATOM   2355  CD1 LEU A 162      -5.138   8.986 -21.448  1.00 87.17           C
ATOM   2356 1HD1 LEU A 162      -5.615   8.559 -20.565  1.00 87.17           H
ATOM   2357 2HD1 LEU A 162      -4.905   8.190 -22.155  1.00 87.17           H
ATOM   2358 3HD1 LEU A 162      -4.219   9.493 -21.155  1.00 87.17           H
ATOM   2359  CD2 LEU A 162      -5.432  10.710 -23.286  1.00 87.17           C
ATOM   2360 1HD2 LEU A 162      -5.211   9.989 -24.073  1.00 87.17           H
ATOM   2361 2HD2 LEU A 162      -6.112  11.471 -23.669  1.00 87.17           H
ATOM   2362 3HD2 LEU A 162      -4.507  11.182 -22.955  1.00 87.17           H
ATOM   2363  HN  LEU A 162      -9.535   8.124 -22.918  1.00 87.17           H
ATOM   2364  N   LEU A 163      -9.901  10.510 -20.923  1.00 90.08           N
ATOM   2365  CA  LEU A 163     -10.521  11.577 -20.156  1.00 90.08           C
ATOM   2366  C   LEU A 163     -10.988  11.025 -18.807  1.00 90.08           C
ATOM   2367  O   LEU A 163     -10.666  11.582 -17.759  1.00 90.08           O
ATOM   2368  HA  LEU A 163      -9.757  12.334 -19.973  1.00 90.08           H
ATOM   2369  CB  LEU A 163     -11.634  12.244 -20.966  1.00 90.08           C
ATOM   2370 1HB  LEU A 163     -11.226  12.539 -21.933  1.00 90.08           H
ATOM   2371 2HB  LEU A 163     -12.408  11.502 -21.161  1.00 90.08           H
ATOM   2372  CG  LEU A 163     -12.290  13.468 -20.325  1.00 90.08           C
ATOM   2373  HG  LEU A 163     -12.597  13.201 -19.314  1.00 90.08           H
ATOM   2374  CD1 LEU A 163     -11.294  14.623 -20.204  1.00 90.08           C
ATOM   2375 1HD1 LEU A 163     -10.452  14.313 -19.585  1.00 90.08           H
ATOM   2376 2HD1 LEU A 163     -10.934  14.898 -21.195  1.00 90.08           H
ATOM   2377 3HD1 LEU A 163     -11.786  15.481 -19.745  1.00 90.08           H
ATOM   2378  CD2 LEU A 163     -13.551  13.877 -21.088  1.00 90.08           C
ATOM   2379 1HD2 LEU A 163     -13.290  14.120 -22.118  1.00 90.08           H
ATOM   2380 2HD2 LEU A 163     -14.265  13.053 -21.078  1.00 90.08           H
ATOM   2381 3HD2 LEU A 163     -13.997  14.750 -20.611  1.00 90.08           H
ATOM   2382  HN  LEU A 163     -10.356  10.292 -21.787  1.00 90.08           H
ATOM   2383  N   TYR A 164     -11.740   9.937 -18.878  1.00 90.63           N
ATOM   2384  CA  TYR A 164     -12.264   9.309 -17.677  1.00 90.63           C
ATOM   2385  C   TYR A 164     -11.130   8.859 -16.754  1.00 90.63           C
ATOM   2386  O   TYR A 164     -11.265   8.901 -15.532  1.00 90.63           O
ATOM   2387  HA  TYR A 164     -12.877  10.043 -17.155  1.00 90.63           H
ATOM   2388  CB  TYR A 164     -13.041   8.079 -18.148  1.00 90.63           C
ATOM   2389 1HB  TYR A 164     -12.423   7.519 -18.851  1.00 90.63           H
ATOM   2390 2HB  TYR A 164     -13.222   7.427 -17.294  1.00 90.63           H
ATOM   2391  CG  TYR A 164     -14.379   8.405 -18.815  1.00 90.63           C
ATOM   2392  CD1 TYR A 164     -15.246   9.299 -18.221  1.00 90.63           C
ATOM   2393  HD1 TYR A 164     -14.978   9.773 -17.276  1.00 90.63           H
ATOM   2394  CD2 TYR A 164     -14.718   7.805 -20.011  1.00 90.63           C
ATOM   2395  HD2 TYR A 164     -14.033   7.099 -20.480  1.00 90.63           H
ATOM   2396  CE1 TYR A 164     -16.505   9.606 -18.848  1.00 90.63           C
ATOM   2397  HE1 TYR A 164     -17.199  10.310 -18.390  1.00 90.63           H
ATOM   2398  CE2 TYR A 164     -15.977   8.113 -20.638  1.00 90.63           C
ATOM   2399  HE2 TYR A 164     -16.258   7.646 -21.583  1.00 90.63           H
ATOM   2400  CZ  TYR A 164     -16.808   8.998 -20.026  1.00 90.63           C
ATOM   2401  OH  TYR A 164     -17.998   9.288 -20.619  1.00 90.63           O
ATOM   2402  HH  TYR A 164     -18.513   9.933 -20.054  1.00 90.63           H
ATOM   2403  HN  TYR A 164     -11.991   9.485 -19.735  1.00 90.63           H
ATOM   2404  N   SER A 165     -10.036   8.439 -17.374  1.00 91.34           N
ATOM   2405  CA  SER A 165      -8.883   7.972 -16.624  1.00 91.34           C
ATOM   2406  C   SER A 165      -8.358   9.091 -15.722  1.00 91.34           C
ATOM   2407  O   SER A 165      -7.894   8.832 -14.612  1.00 91.34           O
ATOM   2408  HA  SER A 165      -9.247   7.137 -16.026  1.00 91.34           H
ATOM   2409  CB  SER A 165      -7.777   7.483 -17.562  1.00 91.34           C
ATOM   2410 1HB  SER A 165      -7.094   6.837 -17.010  1.00 91.34           H
ATOM   2411 2HB  SER A 165      -8.216   6.879 -18.356  1.00 91.34           H
ATOM   2412  OG  SER A 165      -7.048   8.564 -18.136  1.00 91.34           O
ATOM   2413  HG  SER A 165      -7.620   9.384 -18.168  1.00 91.34           H
ATOM   2414  HN  SER A 165      -9.932   8.415 -18.368  1.00 91.34           H
ATOM   2415  N   LYS A 166      -8.449  10.310 -16.231  1.00 93.30           N
ATOM   2416  CA  LYS A 166      -7.993  11.470 -15.483  1.00 93.30           C
ATOM   2417  C   LYS A 166      -8.898  11.675 -14.267  1.00 93.30           C
ATOM   2418  O   LYS A 166      -8.414  11.885 -13.156  1.00 93.30           O
ATOM   2419  HA  LYS A 166      -6.984  11.255 -15.130  1.00 93.30           H
ATOM   2420  CB  LYS A 166      -7.902  12.694 -16.396  1.00 93.30           C
ATOM   2421 1HB  LYS A 166      -8.844  12.827 -16.928  1.00 93.30           H
ATOM   2422 2HB  LYS A 166      -7.747  13.590 -15.795  1.00 93.30           H
ATOM   2423  CG  LYS A 166      -6.758  12.545 -17.402  1.00 93.30           C
ATOM   2424 1HG  LYS A 166      -5.817  12.410 -16.869  1.00 93.30           H
ATOM   2425 2HG  LYS A 166      -6.915  11.651 -18.005  1.00 93.30           H
ATOM   2426  CD  LYS A 166      -6.665  13.771 -18.312  1.00 93.30           C
ATOM   2427 1HD  LYS A 166      -7.587  13.876 -18.883  1.00 93.30           H
ATOM   2428 2HD  LYS A 166      -6.561  14.671 -17.706  1.00 93.30           H
ATOM   2429  CE  LYS A 166      -5.477  13.654 -19.269  1.00 93.30           C
ATOM   2430 1HE  LYS A 166      -4.564  13.469 -18.703  1.00 93.30           H
ATOM   2431 2HE  LYS A 166      -5.619  12.801 -19.932  1.00 93.30           H
ATOM   2432  NZ  LYS A 166      -5.330  14.892 -20.067  1.00 93.30           N
ATOM   2433 1HZ  LYS A 166      -4.551  14.791 -20.707  1.00 93.30           H
ATOM   2434 2HZ  LYS A 166      -6.181  15.058 -20.593  1.00 93.30           H
ATOM   2435 3HZ  LYS A 166      -5.159  15.676 -19.446  1.00 93.30           H
ATOM   2436  HN  LYS A 166      -8.825  10.512 -17.135  1.00 93.30           H
ATOM   2437  N   MET A 167     -10.198  11.607 -14.518  1.00 94.68           N
ATOM   2438  CA  MET A 167     -11.176  11.816 -13.464  1.00 94.68           C
ATOM   2439  C   MET A 167     -11.041  10.752 -12.373  1.00 94.68           C
ATOM   2440  O   MET A 167     -11.063  11.070 -11.185  1.00 94.68           O
ATOM   2441  HA  MET A 167     -10.956  12.800 -13.051  1.00 94.68           H
ATOM   2442  CB  MET A 167     -12.585  11.764 -14.057  1.00 94.68           C
ATOM   2443 1HB  MET A 167     -12.733  10.813 -14.569  1.00 94.68           H
ATOM   2444 2HB  MET A 167     -13.323  11.813 -13.257  1.00 94.68           H
ATOM   2445  CG  MET A 167     -12.810  12.917 -15.037  1.00 94.68           C
ATOM   2446 1HG  MET A 167     -12.631  13.869 -14.539  1.00 94.68           H
ATOM   2447 2HG  MET A 167     -12.099  12.850 -15.861  1.00 94.68           H
ATOM   2448  SD  MET A 167     -14.479  12.864 -15.669  1.00 94.68           S
ATOM   2449  CE  MET A 167     -15.376  13.385 -14.216  1.00 94.68           C
ATOM   2450 1HE  MET A 167     -15.188  12.685 -13.402  1.00 94.68           H
ATOM   2451 2HE  MET A 167     -15.045  14.381 -13.922  1.00 94.68           H
ATOM   2452 3HE  MET A 167     -16.444  13.407 -14.437  1.00 94.68           H
ATOM   2453  HN  MET A 167     -10.583  11.415 -15.421  1.00 94.68           H
ATOM   2454  N   VAL A 168     -10.904   9.511 -12.815  1.00 94.55           N
ATOM   2455  CA  VAL A 168     -10.815   8.393 -11.892  1.00 94.55           C
ATOM   2456  C   VAL A 168      -9.592   8.577 -10.991  1.00 94.55           C
ATOM   2457  O   VAL A 168      -9.668   8.358  -9.783  1.00 94.55           O
ATOM   2458  HA  VAL A 168     -11.712   8.405 -11.273  1.00 94.55           H
ATOM   2459  CB  VAL A 168     -10.792   7.074 -12.667  1.00 94.55           C
ATOM   2460  HB  VAL A 168     -10.029   7.153 -13.441  1.00 94.55           H
ATOM   2461  CG1 VAL A 168     -10.414   5.907 -11.753  1.00 94.55           C
ATOM   2462 1HG1 VAL A 168      -9.424   6.081 -11.331  1.00 94.55           H
ATOM   2463 2HG1 VAL A 168     -11.143   5.826 -10.946  1.00 94.55           H
ATOM   2464 3HG1 VAL A 168     -10.405   4.982 -12.329  1.00 94.55           H
ATOM   2465  CG2 VAL A 168     -12.135   6.819 -13.355  1.00 94.55           C
ATOM   2466 1HG2 VAL A 168     -12.924   6.769 -12.604  1.00 94.55           H
ATOM   2467 2HG2 VAL A 168     -12.346   7.630 -14.051  1.00 94.55           H
ATOM   2468 3HG2 VAL A 168     -12.091   5.875 -13.898  1.00 94.55           H
ATOM   2469  HN  VAL A 168     -10.854   9.264 -13.783  1.00 94.55           H
ATOM   2470  N   CYS A 169      -8.493   8.979 -11.613  1.00 94.72           N
ATOM   2471  CA  CYS A 169      -7.256   9.195 -10.883  1.00 94.72           C
ATOM   2472  C   CYS A 169      -7.523  10.218  -9.777  1.00 94.72           C
ATOM   2473  O   CYS A 169      -7.144  10.007  -8.626  1.00 94.72           O
ATOM   2474  HA  CYS A 169      -6.971   8.232 -10.458  1.00 94.72           H
ATOM   2475  CB  CYS A 169      -6.122   9.638 -11.809  1.00 94.72           C
ATOM   2476 1HB  CYS A 169      -6.473  10.425 -12.477  1.00 94.72           H
ATOM   2477 2HB  CYS A 169      -5.305  10.058 -11.223  1.00 94.72           H
ATOM   2478  SG  CYS A 169      -5.520   8.213 -12.787  1.00 94.72           S
ATOM   2479  HG  CYS A 169      -6.515   8.219 -13.670  1.00 94.72           H
ATOM   2480  HN  CYS A 169      -8.440   9.156 -12.596  1.00 94.72           H
ATOM   2481  N   PHE A 170      -8.172  11.306 -10.166  1.00 96.16           N
ATOM   2482  CA  PHE A 170      -8.458  12.381  -9.232  1.00 96.16           C
ATOM   2483  C   PHE A 170      -9.320  11.883  -8.070  1.00 96.16           C
ATOM   2484  O   PHE A 170      -9.033  12.175  -6.910  1.00 96.16           O
ATOM   2485  HA  PHE A 170      -7.502  12.737  -8.846  1.00 96.16           H
ATOM   2486  CB  PHE A 170      -9.232  13.451 -10.004  1.00 96.16           C
ATOM   2487 1HB  PHE A 170      -8.648  13.752 -10.873  1.00 96.16           H
ATOM   2488 2HB  PHE A 170     -10.159  13.015 -10.378  1.00 96.16           H
ATOM   2489  CG  PHE A 170      -9.568  14.694  -9.178  1.00 96.16           C
ATOM   2490  CD1 PHE A 170     -10.806  14.836  -8.635  1.00 96.16           C
ATOM   2491  HD1 PHE A 170     -11.560  14.064  -8.787  1.00 96.16           H
ATOM   2492  CD2 PHE A 170      -8.627  15.658  -8.987  1.00 96.16           C
ATOM   2493  HD2 PHE A 170      -7.634  15.544  -9.423  1.00 96.16           H
ATOM   2494  CE1 PHE A 170     -11.117  15.990  -7.868  1.00 96.16           C
ATOM   2495  HE1 PHE A 170     -12.110  16.104  -7.433  1.00 96.16           H
ATOM   2496  CE2 PHE A 170      -8.938  16.812  -8.220  1.00 96.16           C
ATOM   2497  HE2 PHE A 170      -8.184  17.584  -8.067  1.00 96.16           H
ATOM   2498  CZ  PHE A 170     -10.177  16.954  -7.677  1.00 96.16           C
ATOM   2499  HZ  PHE A 170     -10.416  17.840  -7.088  1.00 96.16           H
ATOM   2500  HN  PHE A 170      -8.500  11.458 -11.098  1.00 96.16           H
ATOM   2501  N   THR A 171     -10.359  11.140  -8.422  1.00 96.21           N
ATOM   2502  CA  THR A 171     -11.277  10.617  -7.424  1.00 96.21           C
ATOM   2503  C   THR A 171     -10.533   9.720  -6.433  1.00 96.21           C
ATOM   2504  O   THR A 171     -10.816   9.742  -5.236  1.00 96.21           O
ATOM   2505  HA  THR A 171     -11.680  11.455  -6.856  1.00 96.21           H
ATOM   2506  CB  THR A 171     -12.414   9.902  -8.157  1.00 96.21           C
ATOM   2507  HB  THR A 171     -12.053   8.997  -8.646  1.00 96.21           H
ATOM   2508  OG1 THR A 171     -12.949  10.898  -9.023  1.00 96.21           O
ATOM   2509  HG1 THR A 171     -12.529  10.826  -9.928  1.00 96.21           H
ATOM   2510  CG2 THR A 171     -13.578   9.550  -7.229  1.00 96.21           C
ATOM   2511 1HG2 THR A 171     -13.983  10.463  -6.791  1.00 96.21           H
ATOM   2512 2HG2 THR A 171     -13.224   8.892  -6.435  1.00 96.21           H
ATOM   2513 3HG2 THR A 171     -14.357   9.044  -7.799  1.00 96.21           H
ATOM   2514  HN  THR A 171     -10.576  10.895  -9.366  1.00 96.21           H
ATOM   2515  N   ILE A 172      -9.596   8.951  -6.968  1.00 94.42           N
ATOM   2516  CA  ILE A 172      -8.841   8.014  -6.153  1.00 94.42           C
ATOM   2517  C   ILE A 172      -8.033   8.788  -5.110  1.00 94.42           C
ATOM   2518  O   ILE A 172      -8.016   8.422  -3.936  1.00 94.42           O
ATOM   2519  HA  ILE A 172      -9.560   7.381  -5.632  1.00 94.42           H
ATOM   2520  CB  ILE A 172      -7.990   7.100  -7.036  1.00 94.42           C
ATOM   2521  HB  ILE A 172      -7.517   7.712  -7.805  1.00 94.42           H
ATOM   2522  CG1 ILE A 172      -8.859   6.065  -7.753  1.00 94.42           C
ATOM   2523 1HG1 ILE A 172      -9.278   5.370  -7.026  1.00 94.42           H
ATOM   2524 2HG1 ILE A 172      -9.699   6.564  -8.238  1.00 94.42           H
ATOM   2525  CG2 ILE A 172      -6.869   6.445  -6.227  1.00 94.42           C
ATOM   2526 1HG2 ILE A 172      -6.227   7.218  -5.803  1.00 94.42           H
ATOM   2527 2HG2 ILE A 172      -7.301   5.850  -5.423  1.00 94.42           H
ATOM   2528 3HG2 ILE A 172      -6.279   5.801  -6.880  1.00 94.42           H
ATOM   2529  CD1 ILE A 172      -8.047   5.294  -8.795  1.00 94.42           C
ATOM   2530 1HD1 ILE A 172      -7.650   5.990  -9.535  1.00 94.42           H
ATOM   2531 2HD1 ILE A 172      -7.223   4.777  -8.303  1.00 94.42           H
ATOM   2532 3HD1 ILE A 172      -8.689   4.565  -9.290  1.00 94.42           H
ATOM   2533  HN  ILE A 172      -9.351   8.961  -7.937  1.00 94.42           H
ATOM   2534  N   TRP A 173      -7.383   9.845  -5.576  1.00 95.85           N
ATOM   2535  CA  TRP A 173      -6.517  10.631  -4.715  1.00 95.85           C
ATOM   2536  C   TRP A 173      -7.372  11.211  -3.587  1.00 95.85           C
ATOM   2537  O   TRP A 173      -6.990  11.150  -2.419  1.00 95.85           O
ATOM   2538  HA  TRP A 173      -5.761   9.963  -4.303  1.00 95.85           H
ATOM   2539  CB  TRP A 173      -5.775  11.704  -5.515  1.00 95.85           C
ATOM   2540 1HB  TRP A 173      -6.453  12.120  -6.260  1.00 95.85           H
ATOM   2541 2HB  TRP A 173      -5.500  12.518  -4.844  1.00 95.85           H
ATOM   2542  CG  TRP A 173      -4.516  11.195  -6.219  1.00 95.85           C
ATOM   2543  CD1 TRP A 173      -4.314  11.037  -7.534  1.00 95.85           C
ATOM   2544  HD1 TRP A 173      -5.056  11.261  -8.301  1.00 95.85           H
ATOM   2545  CD2 TRP A 173      -3.285  10.783  -5.589  1.00 95.85           C
ATOM   2546  NE1 TRP A 173      -3.048  10.554  -7.797  1.00 95.85           N
ATOM   2547  HE1 TRP A 173      -2.665  10.355  -8.699  1.00 95.85           H
ATOM   2548  CE2 TRP A 173      -2.402  10.395  -6.576  1.00 95.85           C
ATOM   2549  CE3 TRP A 173      -2.929  10.740  -4.229  1.00 95.85           C
ATOM   2550  HE3 TRP A 173      -3.608  11.041  -3.431  1.00 95.85           H
ATOM   2551  CZ2 TRP A 173      -1.107   9.936  -6.309  1.00 95.85           C
ATOM   2552  HZ2 TRP A 173      -0.428   9.635  -7.107  1.00 95.85           H
ATOM   2553  CZ3 TRP A 173      -1.631  10.278  -3.979  1.00 95.85           C
ATOM   2554  HZ3 TRP A 173      -1.304  10.225  -2.941  1.00 95.85           H
ATOM   2555  CH2 TRP A 173      -0.731   9.884  -4.962  1.00 95.85           C
ATOM   2556  HH2 TRP A 173       0.264   9.536  -4.684  1.00 95.85           H
ATOM   2557  HN  TRP A 173      -7.441  10.164  -6.522  1.00 95.85           H
ATOM   2558  N   VAL A 174      -8.514  11.760  -3.975  1.00 96.10           N
ATOM   2559  CA  VAL A 174      -9.394  12.412  -3.020  1.00 96.10           C
ATOM   2560  C   VAL A 174      -9.851  11.392  -1.975  1.00 96.10           C
ATOM   2561  O   VAL A 174      -9.841  11.677  -0.779  1.00 96.10           O
ATOM   2562  HA  VAL A 174      -8.818  13.192  -2.521  1.00 96.10           H
ATOM   2563  CB  VAL A 174     -10.559  13.080  -3.754  1.00 96.10           C
ATOM   2564  HB  VAL A 174     -11.028  12.330  -4.391  1.00 96.10           H
ATOM   2565  CG1 VAL A 174     -11.614  13.581  -2.765  1.00 96.10           C
ATOM   2566 1HG1 VAL A 174     -11.999  12.741  -2.188  1.00 96.10           H
ATOM   2567 2HG1 VAL A 174     -11.163  14.309  -2.091  1.00 96.10           H
ATOM   2568 3HG1 VAL A 174     -12.431  14.051  -3.313  1.00 96.10           H
ATOM   2569  CG2 VAL A 174     -10.064  14.216  -4.651  1.00 96.10           C
ATOM   2570 1HG2 VAL A 174      -9.559  14.966  -4.042  1.00 96.10           H
ATOM   2571 2HG2 VAL A 174      -9.368  13.819  -5.389  1.00 96.10           H
ATOM   2572 3HG2 VAL A 174     -10.912  14.673  -5.160  1.00 96.10           H
ATOM   2573  HN  VAL A 174      -8.839  11.765  -4.921  1.00 96.10           H
ATOM   2574  N   LEU A 175     -10.240  10.225  -2.466  1.00 93.87           N
ATOM   2575  CA  LEU A 175     -10.813   9.205  -1.604  1.00 93.87           C
ATOM   2576  C   LEU A 175      -9.745   8.709  -0.627  1.00 93.87           C
ATOM   2577  O   LEU A 175     -10.014   8.545   0.562  1.00 93.87           O
ATOM   2578  HA  LEU A 175     -11.614   9.673  -1.031  1.00 93.87           H
ATOM   2579  CB  LEU A 175     -11.447   8.091  -2.440  1.00 93.87           C
ATOM   2580 1HB  LEU A 175     -12.095   8.548  -3.187  1.00 93.87           H
ATOM   2581 2HB  LEU A 175     -10.654   7.574  -2.980  1.00 93.87           H
ATOM   2582  CG  LEU A 175     -12.261   7.052  -1.666  1.00 93.87           C
ATOM   2583  HG  LEU A 175     -12.271   7.340  -0.615  1.00 93.87           H
ATOM   2584  CD1 LEU A 175     -13.714   7.028  -2.142  1.00 93.87           C
ATOM   2585 1HD1 LEU A 175     -14.163   8.010  -1.988  1.00 93.87           H
ATOM   2586 2HD1 LEU A 175     -13.745   6.778  -3.203  1.00 93.87           H
ATOM   2587 3HD1 LEU A 175     -14.270   6.281  -1.576  1.00 93.87           H
ATOM   2588  CD2 LEU A 175     -11.608   5.671  -1.750  1.00 93.87           C
ATOM   2589 1HD2 LEU A 175     -11.546   5.360  -2.793  1.00 93.87           H
ATOM   2590 2HD2 LEU A 175     -10.605   5.717  -1.324  1.00 93.87           H
ATOM   2591 3HD2 LEU A 175     -12.207   4.951  -1.191  1.00 93.87           H
ATOM   2592  HN  LEU A 175     -10.169   9.971  -3.430  1.00 93.87           H
ATOM   2593  N   ALA A 176      -8.555   8.485  -1.165  1.00 93.81           N
ATOM   2594  CA  ALA A 176      -7.457   7.969  -0.366  1.00 93.81           C
ATOM   2595  C   ALA A 176      -7.124   8.971   0.742  1.00 93.81           C
ATOM   2596  O   ALA A 176      -6.817   8.579   1.866  1.00 93.81           O
ATOM   2597  HA  ALA A 176      -7.787   7.035   0.089  1.00 93.81           H
ATOM   2598  CB  ALA A 176      -6.258   7.680  -1.270  1.00 93.81           C
ATOM   2599 1HB  ALA A 176      -6.538   6.941  -2.021  1.00 93.81           H
ATOM   2600 2HB  ALA A 176      -5.946   8.600  -1.765  1.00 93.81           H
ATOM   2601 3HB  ALA A 176      -5.434   7.294  -0.670  1.00 93.81           H
ATOM   2602  HN  ALA A 176      -8.337   8.649  -2.127  1.00 93.81           H
ATOM   2603  N   ALA A 177      -7.197  10.245   0.385  1.00 94.56           N
ATOM   2604  CA  ALA A 177      -6.876  11.305   1.326  1.00 94.56           C
ATOM   2605  C   ALA A 177      -7.859  11.256   2.497  1.00 94.56           C
ATOM   2606  O   ALA A 177      -7.454  11.336   3.656  1.00 94.56           O
ATOM   2607  HA  ALA A 177      -5.869  11.123   1.700  1.00 94.56           H
ATOM   2608  CB  ALA A 177      -6.898  12.653   0.602  1.00 94.56           C
ATOM   2609 1HB  ALA A 177      -6.162  12.646  -0.202  1.00 94.56           H
ATOM   2610 2HB  ALA A 177      -7.890  12.826   0.185  1.00 94.56           H
ATOM   2611 3HB  ALA A 177      -6.657  13.448   1.308  1.00 94.56           H
ATOM   2612  HN  ALA A 177      -7.469  10.556  -0.526  1.00 94.56           H
ATOM   2613  N   ALA A 178      -9.133  11.124   2.155  1.00 94.47           N
ATOM   2614  CA  ALA A 178     -10.183  11.147   3.158  1.00 94.47           C
ATOM   2615  C   ALA A 178     -10.001   9.961   4.108  1.00 94.47           C
ATOM   2616  O   ALA A 178     -10.237  10.082   5.309  1.00 94.47           O
ATOM   2617  HA  ALA A 178     -10.083  12.073   3.723  1.00 94.47           H
ATOM   2618  CB  ALA A 178     -11.549  11.136   2.468  1.00 94.47           C
ATOM   2619 1HB  ALA A 178     -11.639  12.014   1.827  1.00 94.47           H
ATOM   2620 2HB  ALA A 178     -11.643  10.234   1.863  1.00 94.47           H
ATOM   2621 3HB  ALA A 178     -12.337  11.153   3.220  1.00 94.47           H
ATOM   2622  HN  ALA A 178      -9.449  11.004   1.214  1.00 94.47           H
ATOM   2623  N   LEU A 179      -9.583   8.843   3.534  1.00 92.32           N
ATOM   2624  CA  LEU A 179      -9.468   7.610   4.293  1.00 92.32           C
ATOM   2625  C   LEU A 179      -8.257   7.701   5.225  1.00 92.32           C
ATOM   2626  O   LEU A 179      -8.083   6.861   6.107  1.00 92.32           O
ATOM   2627  HA  LEU A 179     -10.366   7.516   4.903  1.00 92.32           H
ATOM   2628  CB  LEU A 179      -9.431   6.403   3.354  1.00 92.32           C
ATOM   2629 1HB  LEU A 179      -8.653   6.571   2.609  1.00 92.32           H
ATOM   2630 2HB  LEU A 179      -9.136   5.527   3.931  1.00 92.32           H
ATOM   2631  CG  LEU A 179     -10.736   6.082   2.623  1.00 92.32           C
ATOM   2632  HG  LEU A 179     -11.037   6.964   2.058  1.00 92.32           H
ATOM   2633  CD1 LEU A 179     -10.536   4.947   1.616  1.00 92.32           C
ATOM   2634 1HD1 LEU A 179      -9.787   5.242   0.881  1.00 92.32           H
ATOM   2635 2HD1 LEU A 179     -10.199   4.052   2.139  1.00 92.32           H
ATOM   2636 3HD1 LEU A 179     -11.479   4.739   1.111  1.00 92.32           H
ATOM   2637  CD2 LEU A 179     -11.859   5.776   3.616  1.00 92.32           C
ATOM   2638 1HD2 LEU A 179     -11.580   4.917   4.226  1.00 92.32           H
ATOM   2639 2HD2 LEU A 179     -12.022   6.641   4.258  1.00 92.32           H
ATOM   2640 3HD2 LEU A 179     -12.776   5.551   3.070  1.00 92.32           H
ATOM   2641  HN  LEU A 179      -9.326   8.771   2.570  1.00 92.32           H
ATOM   2642  N   CYS A 180      -7.452   8.728   4.997  1.00 93.21           N
ATOM   2643  CA  CYS A 180      -6.223   8.897   5.754  1.00 93.21           C
ATOM   2644  C   CYS A 180      -6.480   9.918   6.865  1.00 93.21           C
ATOM   2645  O   CYS A 180      -5.570  10.267   7.615  1.00 93.21           O
ATOM   2646  HA  CYS A 180      -5.977   7.922   6.174  1.00 93.21           H
ATOM   2647  CB  CYS A 180      -5.057   9.314   4.855  1.00 93.21           C
ATOM   2648 1HB  CYS A 180      -5.310  10.228   4.319  1.00 93.21           H
ATOM   2649 2HB  CYS A 180      -4.179   9.533   5.463  1.00 93.21           H
ATOM   2650  SG  CYS A 180      -4.676   7.977   3.665  1.00 93.21           S
ATOM   2651  HG  CYS A 180      -5.803   8.087   2.967  1.00 93.21           H
ATOM   2652  HN  CYS A 180      -7.626   9.434   4.311  1.00 93.21           H
ATOM   2653  N   ILE A 181      -7.725  10.369   6.934  1.00 94.08           N
ATOM   2654  CA  ILE A 181      -8.105  11.366   7.919  1.00 94.08           C
ATOM   2655  C   ILE A 181      -7.774  10.846   9.320  1.00 94.08           C
ATOM   2656  O   ILE A 181      -7.176  11.559  10.125  1.00 94.08           O
ATOM   2657  HA  ILE A 181      -7.506  12.257   7.731  1.00 94.08           H
ATOM   2658  CB  ILE A 181      -9.573  11.762   7.742  1.00 94.08           C
ATOM   2659  HB  ILE A 181     -10.154  10.854   7.579  1.00 94.08           H
ATOM   2660  CG1 ILE A 181      -9.757  12.644   6.505  1.00 94.08           C
ATOM   2661 1HG1 ILE A 181      -9.230  13.588   6.646  1.00 94.08           H
ATOM   2662 2HG1 ILE A 181      -9.312  12.157   5.637  1.00 94.08           H
ATOM   2663  CG2 ILE A 181     -10.118  12.427   9.007  1.00 94.08           C
ATOM   2664 1HG2 ILE A 181     -10.042  11.733   9.844  1.00 94.08           H
ATOM   2665 2HG2 ILE A 181      -9.538  13.324   9.225  1.00 94.08           H
ATOM   2666 3HG2 ILE A 181     -11.163  12.698   8.853  1.00 94.08           H
ATOM   2667  CD1 ILE A 181     -11.239  12.916   6.241  1.00 94.08           C
ATOM   2668 1HD1 ILE A 181     -11.758  11.972   6.077  1.00 94.08           H
ATOM   2669 2HD1 ILE A 181     -11.674  13.425   7.102  1.00 94.08           H
ATOM   2670 3HD1 ILE A 181     -11.341  13.545   5.357  1.00 94.08           H
ATOM   2671  HN  ILE A 181      -8.464  10.064   6.333  1.00 94.08           H
ATOM   2672  N   PRO A 182      -8.154   9.601   9.634  1.00 92.10           N
ATOM   2673  CA  PRO A 182      -7.939   9.063  10.980  1.00 92.10           C
ATOM   2674  C   PRO A 182      -6.493   9.197  11.430  1.00 92.10           C
ATOM   2675  O   PRO A 182      -6.226   9.605  12.559  1.00 92.10           O
ATOM   2676  HA  PRO A 182      -8.517   9.633  11.708  1.00 92.10           H
ATOM   2677  CB  PRO A 182      -8.363   7.598  10.858  1.00 92.10           C
ATOM   2678 1HB  PRO A 182      -7.518   6.956  10.609  1.00 92.10           H
ATOM   2679 2HB  PRO A 182      -8.784   7.223  11.790  1.00 92.10           H
ATOM   2680  CG  PRO A 182      -9.400   7.623   9.741  1.00 92.10           C
ATOM   2681 1HG  PRO A 182      -9.539   6.638   9.296  1.00 92.10           H
ATOM   2682 2HG  PRO A 182     -10.379   7.936  10.105  1.00 92.10           H
ATOM   2683  CD  PRO A 182      -8.813   8.618   8.754  1.00 92.10           C
ATOM   2684 1HD  PRO A 182      -8.100   8.146   8.078  1.00 92.10           H
ATOM   2685 2HD  PRO A 182      -9.583   9.074   8.132  1.00 92.10           H
ATOM   2686  N   GLU A 183      -5.591   8.845  10.526  1.00 92.53           N
ATOM   2687  CA  GLU A 183      -4.171   8.872  10.835  1.00 92.53           C
ATOM   2688  C   GLU A 183      -3.733  10.294  11.192  1.00 92.53           C
ATOM   2689  O   GLU A 183      -2.925  10.489  12.099  1.00 92.53           O
ATOM   2690  HA  GLU A 183      -4.051   8.219  11.700  1.00 92.53           H
ATOM   2691  CB  GLU A 183      -3.346   8.320   9.671  1.00 92.53           C
ATOM   2692 1HB  GLU A 183      -3.756   8.679   8.727  1.00 92.53           H
ATOM   2693 2HB  GLU A 183      -2.296   8.578   9.811  1.00 92.53           H
ATOM   2694  CG  GLU A 183      -3.412   6.792   9.628  1.00 92.53           C
ATOM   2695 1HG  GLU A 183      -2.683   6.413   8.912  1.00 92.53           H
ATOM   2696 2HG  GLU A 183      -3.143   6.385  10.603  1.00 92.53           H
ATOM   2697  CD  GLU A 183      -4.813   6.315   9.239  1.00 92.53           C
ATOM   2698  OE1 GLU A 183      -5.112   5.137   9.532  1.00 92.53           O
ATOM   2699  OE2 GLU A 183      -5.552   7.139   8.659  1.00 92.53           O
ATOM   2700  HN  GLU A 183      -5.816   8.546   9.598  1.00 92.53           H
ATOM   2701  N   ILE A 184      -4.286  11.250  10.461  1.00 94.02           N
ATOM   2702  CA  ILE A 184      -3.877  12.637  10.610  1.00 94.02           C
ATOM   2703  C   ILE A 184      -4.269  13.133  12.003  1.00 94.02           C
ATOM   2704  O   ILE A 184      -3.531  13.897  12.624  1.00 94.02           O
ATOM   2705  HA  ILE A 184      -2.791  12.668  10.525  1.00 94.02           H
ATOM   2706  CB  ILE A 184      -4.444  13.488   9.472  1.00 94.02           C
ATOM   2707  HB  ILE A 184      -5.524  13.344   9.443  1.00 94.02           H
ATOM   2708  CG1 ILE A 184      -3.892  13.033   8.119  1.00 94.02           C
ATOM   2709 1HG1 ILE A 184      -2.822  13.237   8.073  1.00 94.02           H
ATOM   2710 2HG1 ILE A 184      -4.016  11.955   8.016  1.00 94.02           H
ATOM   2711  CG2 ILE A 184      -4.193  14.976   9.722  1.00 94.02           C
ATOM   2712 1HG2 ILE A 184      -4.674  15.274  10.654  1.00 94.02           H
ATOM   2713 2HG2 ILE A 184      -3.121  15.157   9.793  1.00 94.02           H
ATOM   2714 3HG2 ILE A 184      -4.607  15.558   8.898  1.00 94.02           H
ATOM   2715  CD1 ILE A 184      -4.603  13.747   6.968  1.00 94.02           C
ATOM   2716 1HD1 ILE A 184      -5.669  13.521   7.004  1.00 94.02           H
ATOM   2717 2HD1 ILE A 184      -4.456  14.823   7.062  1.00 94.02           H
ATOM   2718 3HD1 ILE A 184      -4.191  13.405   6.019  1.00 94.02           H
ATOM   2719  HN  ILE A 184      -4.999  11.091   9.779  1.00 94.02           H
ATOM   2720  N   LEU A 185      -5.429  12.679  12.453  1.00 93.48           N
ATOM   2721  CA  LEU A 185      -6.029  13.224  13.659  1.00 93.48           C
ATOM   2722  C   LEU A 185      -5.297  12.670  14.883  1.00 93.48           C
ATOM   2723  O   LEU A 185      -4.874  13.429  15.754  1.00 93.48           O
ATOM   2724  HA  LEU A 185      -5.890  14.305  13.634  1.00 93.48           H
ATOM   2725  CB  LEU A 185      -7.536  12.961  13.674  1.00 93.48           C
ATOM   2726 1HB  LEU A 185      -7.702  11.899  13.497  1.00 93.48           H
ATOM   2727 2HB  LEU A 185      -7.914  13.180  14.673  1.00 93.48           H
ATOM   2728  CG  LEU A 185      -8.365  13.754  12.661  1.00 93.48           C
ATOM   2729  HG  LEU A 185      -8.028  13.486  11.660  1.00 93.48           H
ATOM   2730  CD1 LEU A 185      -9.846  13.382  12.754  1.00 93.48           C
ATOM   2731 1HD1 LEU A 185      -9.967  12.318  12.549  1.00 93.48           H
ATOM   2732 2HD1 LEU A 185     -10.214  13.603  13.756  1.00 93.48           H
ATOM   2733 3HD1 LEU A 185     -10.412  13.960  12.023  1.00 93.48           H
ATOM   2734  CD2 LEU A 185      -8.140  15.258  12.826  1.00 93.48           C
ATOM   2735 1HD2 LEU A 185      -8.434  15.561  13.831  1.00 93.48           H
ATOM   2736 2HD2 LEU A 185      -7.086  15.487  12.671  1.00 93.48           H
ATOM   2737 3HD2 LEU A 185      -8.741  15.798  12.094  1.00 93.48           H
ATOM   2738  HN  LEU A 185      -5.956  11.954  12.010  1.00 93.48           H
ATOM   2739  N   TYR A 186      -5.169  11.351  14.910  1.00 93.04           N
ATOM   2740  CA  TYR A 186      -4.881  10.653  16.151  1.00 93.04           C
ATOM   2741  C   TYR A 186      -3.389  10.336  16.269  1.00 93.04           C
ATOM   2742  O   TYR A 186      -2.934   9.852  17.305  1.00 93.04           O
ATOM   2743  HA  TYR A 186      -5.174  11.300  16.977  1.00 93.04           H
ATOM   2744  CB  TYR A 186      -5.666   9.340  16.087  1.00 93.04           C
ATOM   2745 1HB  TYR A 186      -5.318   8.762  15.231  1.00 93.04           H
ATOM   2746 2HB  TYR A 186      -5.445   8.753  16.979  1.00 93.04           H
ATOM   2747  CG  TYR A 186      -7.180   9.526  15.977  1.00 93.04           C
ATOM   2748  CD1 TYR A 186      -7.834  10.389  16.833  1.00 93.04           C
ATOM   2749  HD1 TYR A 186      -7.270  10.940  17.586  1.00 93.04           H
ATOM   2750  CD2 TYR A 186      -7.893   8.829  15.023  1.00 93.04           C
ATOM   2751  HD2 TYR A 186      -7.378   8.146  14.348  1.00 93.04           H
ATOM   2752  CE1 TYR A 186      -9.259  10.564  16.730  1.00 93.04           C
ATOM   2753  HE1 TYR A 186      -9.788  11.243  17.399  1.00 93.04           H
ATOM   2754  CE2 TYR A 186      -9.319   9.003  14.920  1.00 93.04           C
ATOM   2755  HE2 TYR A 186      -9.894   8.459  14.171  1.00 93.04           H
ATOM   2756  CZ  TYR A 186      -9.932   9.862  15.778  1.00 93.04           C
ATOM   2757  OH  TYR A 186     -11.278  10.027  15.681  1.00 93.04           O
ATOM   2758  HH  TYR A 186     -11.596  10.667  16.380  1.00 93.04           H
ATOM   2759  HN  TYR A 186      -5.257  10.765  14.105  1.00 93.04           H
ATOM   2760  N   SER A 187      -2.669  10.621  15.194  1.00 93.26           N
ATOM   2761  CA  SER A 187      -1.223  10.480  15.203  1.00 93.26           C
ATOM   2762  C   SER A 187      -0.601  11.528  16.127  1.00 93.26           C
ATOM   2763  O   SER A 187      -0.767  12.728  15.911  1.00 93.26           O
ATOM   2764  HA  SER A 187      -1.033   9.475  15.581  1.00 93.26           H
ATOM   2765  CB  SER A 187      -0.649  10.609  13.791  1.00 93.26           C
ATOM   2766 1HB  SER A 187      -0.959  11.560  13.358  1.00 93.26           H
ATOM   2767 2HB  SER A 187       0.440  10.622  13.842  1.00 93.26           H
ATOM   2768  OG  SER A 187      -1.070   9.543  12.943  1.00 93.26           O
ATOM   2769  HG  SER A 187      -1.543   9.910  12.142  1.00 93.26           H
ATOM   2770  HN  SER A 187      -3.057  10.942  14.330  1.00 93.26           H
ATOM   2771  N   GLN A 188       0.104  11.038  17.136  1.00 92.17           N
ATOM   2772  CA  GLN A 188       0.889  11.909  17.994  1.00 92.17           C
ATOM   2773  C   GLN A 188       2.124  11.170  18.512  1.00 92.17           C
ATOM   2774  O   GLN A 188       2.247   9.959  18.335  1.00 92.17           O
ATOM   2775  HA  GLN A 188       1.195  12.741  17.359  1.00 92.17           H
ATOM   2776  CB  GLN A 188       0.045  12.446  19.151  1.00 92.17           C
ATOM   2777 1HB  GLN A 188       0.617  13.186  19.710  1.00 92.17           H
ATOM   2778 2HB  GLN A 188      -0.836  12.954  18.759  1.00 92.17           H
ATOM   2779  CG  GLN A 188      -0.386  11.314  20.086  1.00 92.17           C
ATOM   2780 1HG  GLN A 188      -0.963  10.577  19.528  1.00 92.17           H
ATOM   2781 2HG  GLN A 188       0.495  10.802  20.474  1.00 92.17           H
ATOM   2782  CD  GLN A 188      -1.224  11.852  21.248  1.00 92.17           C
ATOM   2783  OE1 GLN A 188      -1.638  12.999  21.269  1.00 92.17           O
ATOM   2784  NE2 GLN A 188      -1.448  10.962  22.211  1.00 92.17           N
ATOM   2785 1HE2 GLN A 188      -1.078  10.036  22.131  1.00 92.17           H
ATOM   2786 2HE2 GLN A 188      -1.986  11.218  23.013  1.00 92.17           H
ATOM   2787  HN  GLN A 188       0.143  10.067  17.371  1.00 92.17           H
ATOM   2788  N   ILE A 189       3.008  11.929  19.143  1.00 91.78           N
ATOM   2789  CA  ILE A 189       4.180  11.347  19.775  1.00 91.78           C
ATOM   2790  C   ILE A 189       3.855  11.014  21.233  1.00 91.78           C
ATOM   2791  O   ILE A 189       3.335  11.855  21.964  1.00 91.78           O
ATOM   2792  HA  ILE A 189       4.406  10.419  19.251  1.00 91.78           H
ATOM   2793  CB  ILE A 189       5.391  12.268  19.609  1.00 91.78           C
ATOM   2794  HB  ILE A 189       5.157  13.226  20.073  1.00 91.78           H
ATOM   2795  CG1 ILE A 189       5.675  12.538  18.131  1.00 91.78           C
ATOM   2796 1HG1 ILE A 189       6.036  11.627  17.653  1.00 91.78           H
ATOM   2797 2HG1 ILE A 189       4.752  12.819  17.624  1.00 91.78           H
ATOM   2798  CG2 ILE A 189       6.613  11.701  20.334  1.00 91.78           C
ATOM   2799 1HG2 ILE A 189       6.392  11.602  21.397  1.00 91.78           H
ATOM   2800 2HG2 ILE A 189       6.859  10.722  19.921  1.00 91.78           H
ATOM   2801 3HG2 ILE A 189       7.460  12.375  20.200  1.00 91.78           H
ATOM   2802  CD1 ILE A 189       6.712  13.652  17.967  1.00 91.78           C
ATOM   2803 1HD1 ILE A 189       6.337  14.567  18.424  1.00 91.78           H
ATOM   2804 2HD1 ILE A 189       7.642  13.357  18.453  1.00 91.78           H
ATOM   2805 3HD1 ILE A 189       6.895  13.824  16.906  1.00 91.78           H
ATOM   2806  HN  ILE A 189       2.933  12.923  19.226  1.00 91.78           H
ATOM   2807  N   LYS A 190       4.176   9.786  21.611  1.00 88.57           N
ATOM   2808  CA  LYS A 190       4.067   9.378  23.001  1.00 88.57           C
ATOM   2809  C   LYS A 190       5.459   9.040  23.540  1.00 88.57           C
ATOM   2810  O   LYS A 190       6.213   8.307  22.902  1.00 88.57           O
ATOM   2811  HA  LYS A 190       3.678  10.229  23.561  1.00 88.57           H
ATOM   2812  CB  LYS A 190       3.057   8.239  23.149  1.00 88.57           C
ATOM   2813 1HB  LYS A 190       2.099   8.539  22.724  1.00 88.57           H
ATOM   2814 2HB  LYS A 190       3.397   7.371  22.583  1.00 88.57           H
ATOM   2815  CG  LYS A 190       2.872   7.856  24.618  1.00 88.57           C
ATOM   2816 1HG  LYS A 190       3.752   7.319  24.971  1.00 88.57           H
ATOM   2817 2HG  LYS A 190       2.785   8.758  25.224  1.00 88.57           H
ATOM   2818  CD  LYS A 190       1.627   6.986  24.806  1.00 88.57           C
ATOM   2819 1HD  LYS A 190       0.746   7.621  24.894  1.00 88.57           H
ATOM   2820 2HD  LYS A 190       1.482   6.359  23.927  1.00 88.57           H
ATOM   2821  CE  LYS A 190       1.756   6.107  26.052  1.00 88.57           C
ATOM   2822 1HE  LYS A 190       2.809   5.951  26.287  1.00 88.57           H
ATOM   2823 2HE  LYS A 190       1.309   6.612  26.908  1.00 88.57           H
ATOM   2824  NZ  LYS A 190       1.091   4.802  25.836  1.00 88.57           N
ATOM   2825 1HZ  LYS A 190       1.241   4.209  26.644  1.00 88.57           H
ATOM   2826 2HZ  LYS A 190       0.097   4.948  25.703  1.00 88.57           H
ATOM   2827 3HZ  LYS A 190       1.481   4.357  25.012  1.00 88.57           H
ATOM   2828  HN  LYS A 190       4.504   9.076  20.987  1.00 88.57           H
ATOM   2829  N   GLU A 191       5.756   9.590  24.708  1.00 85.73           N
ATOM   2830  CA  GLU A 191       7.009   9.289  25.379  1.00 85.73           C
ATOM   2831  C   GLU A 191       6.806   8.174  26.406  1.00 85.73           C
ATOM   2832  O   GLU A 191       5.915   8.256  27.250  1.00 85.73           O
ATOM   2833  HA  GLU A 191       7.685   8.951  24.594  1.00 85.73           H
ATOM   2834  CB  GLU A 191       7.593  10.541  26.037  1.00 85.73           C
ATOM   2835 1HB  GLU A 191       6.811  11.066  26.587  1.00 85.73           H
ATOM   2836 2HB  GLU A 191       8.446  10.266  26.658  1.00 85.73           H
ATOM   2837  CG  GLU A 191       8.123  11.517  24.985  1.00 85.73           C
ATOM   2838 1HG  GLU A 191       8.859  11.016  24.357  1.00 85.73           H
ATOM   2839 2HG  GLU A 191       7.308  11.832  24.333  1.00 85.73           H
ATOM   2840  CD  GLU A 191       8.757  12.743  25.645  1.00 85.73           C
ATOM   2841  OE1 GLU A 191       9.231  13.615  24.885  1.00 85.73           O
ATOM   2842  OE2 GLU A 191       8.754  12.781  26.894  1.00 85.73           O
ATOM   2843  HN  GLU A 191       5.160  10.230  25.193  1.00 85.73           H
ATOM   2844  N   GLU A 192       7.648   7.156  26.301  1.00 76.08           N
ATOM   2845  CA  GLU A 192       7.536   5.999  27.174  1.00 76.08           C
ATOM   2846  C   GLU A 192       8.925   5.523  27.604  1.00 76.08           C
ATOM   2847  O   GLU A 192       9.749   5.162  26.764  1.00 76.08           O
ATOM   2848  HA  GLU A 192       6.978   6.346  28.044  1.00 76.08           H
ATOM   2849  CB  GLU A 192       6.756   4.873  26.493  1.00 76.08           C
ATOM   2850 1HB  GLU A 192       5.752   5.218  26.247  1.00 76.08           H
ATOM   2851 2HB  GLU A 192       7.312   4.512  25.628  1.00 76.08           H
ATOM   2852  CG  GLU A 192       6.593   3.675  27.431  1.00 76.08           C
ATOM   2853 1HG  GLU A 192       7.295   2.890  27.149  1.00 76.08           H
ATOM   2854 2HG  GLU A 192       6.838   3.971  28.451  1.00 76.08           H
ATOM   2855  CD  GLU A 192       5.164   3.130  27.381  1.00 76.08           C
ATOM   2856  OE1 GLU A 192       4.839   2.308  28.265  1.00 76.08           O
ATOM   2857  OE2 GLU A 192       4.429   3.549  26.461  1.00 76.08           O
ATOM   2858  HN  GLU A 192       8.394   7.114  25.637  1.00 76.08           H
ATOM   2859  N   SER A 193       9.142   5.536  28.911  1.00 71.84           N
ATOM   2860  CA  SER A 193      10.370   4.997  29.471  1.00 71.84           C
ATOM   2861  C   SER A 193      11.580   5.674  28.826  1.00 71.84           C
ATOM   2862  O   SER A 193      12.628   5.052  28.659  1.00 71.84           O
ATOM   2863  HA  SER A 193      10.326   5.227  30.536  1.00 71.84           H
ATOM   2864  CB  SER A 193      10.444   3.481  29.280  1.00 71.84           C
ATOM   2865 1HB  SER A 193      10.522   3.254  28.216  1.00 71.84           H
ATOM   2866 2HB  SER A 193      11.348   3.100  29.754  1.00 71.84           H
ATOM   2867  OG  SER A 193       9.307   2.818  29.824  1.00 71.84           O
ATOM   2868  HG  SER A 193       9.327   1.848  29.580  1.00 71.84           H
ATOM   2869  HN  SER A 193       8.498   5.905  29.581  1.00 71.84           H
ATOM   2870  N   GLY A 194      11.396   6.940  28.480  1.00 76.94           N
ATOM   2871  CA  GLY A 194      12.478   7.725  27.910  1.00 76.94           C
ATOM   2872  C   GLY A 194      12.613   7.464  26.409  1.00 76.94           C
ATOM   2873  O   GLY A 194      13.561   7.928  25.777  1.00 76.94           O
ATOM   2874 1HA  GLY A 194      12.293   8.785  28.083  1.00 76.94           H
ATOM   2875 2HA  GLY A 194      13.414   7.479  28.412  1.00 76.94           H
ATOM   2876  HN  GLY A 194      10.529   7.428  28.584  1.00 76.94           H
ATOM   2877  N   ILE A 195      11.651   6.721  25.881  1.00 84.13           N
ATOM   2878  CA  ILE A 195      11.610   6.456  24.453  1.00 84.13           C
ATOM   2879  C   ILE A 195      10.427   7.204  23.834  1.00 84.13           C
ATOM   2880  O   ILE A 195       9.286   7.025  24.255  1.00 84.13           O
ATOM   2881  HA  ILE A 195      12.530   6.847  24.021  1.00 84.13           H
ATOM   2882  CB  ILE A 195      11.590   4.949  24.189  1.00 84.13           C
ATOM   2883  HB  ILE A 195      10.692   4.533  24.645  1.00 84.13           H
ATOM   2884  CG1 ILE A 195      12.790   4.262  24.845  1.00 84.13           C
ATOM   2885 1HG1 ILE A 195      13.714   4.639  24.407  1.00 84.13           H
ATOM   2886 2HG1 ILE A 195      12.817   4.506  25.907  1.00 84.13           H
ATOM   2887  CG2 ILE A 195      11.512   4.656  22.689  1.00 84.13           C
ATOM   2888 1HG2 ILE A 195      10.601   5.094  22.281  1.00 84.13           H
ATOM   2889 2HG2 ILE A 195      12.379   5.087  22.189  1.00 84.13           H
ATOM   2890 3HG2 ILE A 195      11.500   3.578  22.530  1.00 84.13           H
ATOM   2891  CD1 ILE A 195      12.717   2.744  24.667  1.00 84.13           C
ATOM   2892 1HD1 ILE A 195      11.803   2.367  25.128  1.00 84.13           H
ATOM   2893 2HD1 ILE A 195      12.714   2.502  23.604  1.00 84.13           H
ATOM   2894 3HD1 ILE A 195      13.581   2.280  25.143  1.00 84.13           H
ATOM   2895  HN  ILE A 195      10.912   6.306  26.410  1.00 84.13           H
ATOM   2896  N   ALA A 196      10.742   8.026  22.843  1.00 90.54           N
ATOM   2897  CA  ALA A 196       9.710   8.704  22.078  1.00 90.54           C
ATOM   2898  C   ALA A 196       9.204   7.772  20.975  1.00 90.54           C
ATOM   2899  O   ALA A 196       9.993   7.248  20.190  1.00 90.54           O
ATOM   2900  HA  ALA A 196       8.887   8.930  22.756  1.00 90.54           H
ATOM   2901  CB  ALA A 196      10.265  10.017  21.522  1.00 90.54           C
ATOM   2902 1HB  ALA A 196      10.583  10.655  22.347  1.00 90.54           H
ATOM   2903 2HB  ALA A 196      11.118   9.807  20.876  1.00 90.54           H
ATOM   2904 3HB  ALA A 196       9.491  10.525  20.948  1.00 90.54           H
ATOM   2905  HN  ALA A 196      11.679   8.231  22.563  1.00 90.54           H
ATOM   2906  N   ILE A 197       7.891   7.595  20.950  1.00 89.30           N
ATOM   2907  CA  ILE A 197       7.273   6.715  19.972  1.00 89.30           C
ATOM   2908  C   ILE A 197       6.186   7.483  19.217  1.00 89.30           C
ATOM   2909  O   ILE A 197       5.326   8.112  19.831  1.00 89.30           O
ATOM   2910  HA  ILE A 197       8.046   6.423  19.261  1.00 89.30           H
ATOM   2911  CB  ILE A 197       6.769   5.436  20.644  1.00 89.30           C
ATOM   2912  HB  ILE A 197       6.052   5.716  21.416  1.00 89.30           H
ATOM   2913  CG1 ILE A 197       7.913   4.694  21.337  1.00 89.30           C
ATOM   2914 1HG1 ILE A 197       8.644   4.370  20.596  1.00 89.30           H
ATOM   2915 2HG1 ILE A 197       8.430   5.370  22.019  1.00 89.30           H
ATOM   2916  CG2 ILE A 197       6.031   4.545  19.643  1.00 89.30           C
ATOM   2917 1HG2 ILE A 197       5.177   5.086  19.236  1.00 89.30           H
ATOM   2918 2HG2 ILE A 197       6.707   4.272  18.833  1.00 89.30           H
ATOM   2919 3HG2 ILE A 197       5.684   3.643  20.147  1.00 89.30           H
ATOM   2920  CD1 ILE A 197       7.391   3.481  22.110  1.00 89.30           C
ATOM   2921 1HD1 ILE A 197       6.679   3.812  22.867  1.00 89.30           H
ATOM   2922 2HD1 ILE A 197       6.897   2.797  21.421  1.00 89.30           H
ATOM   2923 3HD1 ILE A 197       8.225   2.972  22.594  1.00 89.30           H
ATOM   2924  HN  ILE A 197       7.255   8.038  21.581  1.00 89.30           H
ATOM   2925  N   CYS A 198       6.260   7.406  17.897  1.00 92.00           N
ATOM   2926  CA  CYS A 198       5.191   7.919  17.056  1.00 92.00           C
ATOM   2927  C   CYS A 198       4.091   6.858  16.978  1.00 92.00           C
ATOM   2928  O   CYS A 198       4.281   5.805  16.373  1.00 92.00           O
ATOM   2929  HA  CYS A 198       4.822   8.825  17.537  1.00 92.00           H
ATOM   2930  CB  CYS A 198       5.702   8.314  15.669  1.00 92.00           C
ATOM   2931 1HB  CYS A 198       6.322   9.207  15.742  1.00 92.00           H
ATOM   2932 2HB  CYS A 198       6.332   7.521  15.265  1.00 92.00           H
ATOM   2933  SG  CYS A 198       4.291   8.623  14.547  1.00 92.00           S
ATOM   2934  HN  CYS A 198       7.031   7.004  17.402  1.00 92.00           H
ATOM   2935  N   THR A 199       2.964   7.174  17.600  1.00 91.39           N
ATOM   2936  CA  THR A 199       1.848   6.245  17.642  1.00 91.39           C
ATOM   2937  C   THR A 199       0.524   6.994  17.474  1.00 91.39           C
ATOM   2938  O   THR A 199       0.476   8.215  17.613  1.00 91.39           O
ATOM   2939  HA  THR A 199       1.937   5.561  16.798  1.00 91.39           H
ATOM   2940  CB  THR A 199       1.938   5.456  18.950  1.00 91.39           C
ATOM   2941  HB  THR A 199       2.958   5.117  19.131  1.00 91.39           H
ATOM   2942  OG1 THR A 199       0.965   4.425  18.801  1.00 91.39           O
ATOM   2943  HG1 THR A 199       1.064   3.753  19.535  1.00 91.39           H
ATOM   2944  CG2 THR A 199       1.446   6.262  20.154  1.00 91.39           C
ATOM   2945 1HG2 THR A 199       0.404   6.543  20.003  1.00 91.39           H
ATOM   2946 2HG2 THR A 199       2.053   7.161  20.262  1.00 91.39           H
ATOM   2947 3HG2 THR A 199       1.532   5.655  21.056  1.00 91.39           H
ATOM   2948  HN  THR A 199       2.808   8.043  18.068  1.00 91.39           H
ATOM   2949  N   MET A 200      -0.518   6.231  17.177  1.00 91.95           N
ATOM   2950  CA  MET A 200      -1.872   6.750  17.258  1.00 91.95           C
ATOM   2951  C   MET A 200      -2.448   6.564  18.663  1.00 91.95           C
ATOM   2952  O   MET A 200      -2.311   5.496  19.258  1.00 91.95           O
ATOM   2953  HA  MET A 200      -1.794   7.812  17.028  1.00 91.95           H
ATOM   2954  CB  MET A 200      -2.758   6.025  16.243  1.00 91.95           C
ATOM   2955 1HB  MET A 200      -2.675   4.947  16.386  1.00 91.95           H
ATOM   2956 2HB  MET A 200      -3.802   6.289  16.412  1.00 91.95           H
ATOM   2957  CG  MET A 200      -2.360   6.386  14.811  1.00 91.95           C
ATOM   2958 1HG  MET A 200      -2.358   7.469  14.687  1.00 91.95           H
ATOM   2959 2HG  MET A 200      -1.346   6.041  14.608  1.00 91.95           H
ATOM   2960  SD  MET A 200      -3.499   5.643  13.654  1.00 91.95           S
ATOM   2961  CE  MET A 200      -3.351   3.930  14.131  1.00 91.95           C
ATOM   2962 1HE  MET A 200      -2.317   3.606  14.005  1.00 91.95           H
ATOM   2963 2HE  MET A 200      -3.642   3.816  15.175  1.00 91.95           H
ATOM   2964 3HE  MET A 200      -4.001   3.320  13.504  1.00 91.95           H
ATOM   2965  HN  MET A 200      -0.447   5.277  16.887  1.00 91.95           H
ATOM   2966  N   VAL A 201      -3.081   7.620  19.154  1.00 92.49           N
ATOM   2967  CA  VAL A 201      -3.779   7.550  20.426  1.00 92.49           C
ATOM   2968  C   VAL A 201      -5.234   7.979  20.229  1.00 92.49           C
ATOM   2969  O   VAL A 201      -5.501   9.040  19.666  1.00 92.49           O
ATOM   2970  HA  VAL A 201      -3.762   6.510  20.754  1.00 92.49           H
ATOM   2971  CB  VAL A 201      -3.044   8.389  21.473  1.00 92.49           C
ATOM   2972  HB  VAL A 201      -3.077   9.430  21.151  1.00 92.49           H
ATOM   2973  CG1 VAL A 201      -3.736   8.296  22.834  1.00 92.49           C
ATOM   2974 1HG1 VAL A 201      -4.759   8.662  22.748  1.00 92.49           H
ATOM   2975 2HG1 VAL A 201      -3.749   7.257  23.165  1.00 92.49           H
ATOM   2976 3HG1 VAL A 201      -3.194   8.902  23.560  1.00 92.49           H
ATOM   2977  CG2 VAL A 201      -1.575   7.975  21.575  1.00 92.49           C
ATOM   2978 1HG2 VAL A 201      -1.512   6.926  21.863  1.00 92.49           H
ATOM   2979 2HG2 VAL A 201      -1.089   8.117  20.610  1.00 92.49           H
ATOM   2980 3HG2 VAL A 201      -1.076   8.588  22.327  1.00 92.49           H
ATOM   2981  HN  VAL A 201      -3.120   8.509  18.698  1.00 92.49           H
ATOM   2982  N   TYR A 202      -6.137   7.133  20.702  1.00 91.26           N
ATOM   2983  CA  TYR A 202      -7.557   7.366  20.503  1.00 91.26           C
ATOM   2984  C   TYR A 202      -8.182   8.032  21.730  1.00 91.26           C
ATOM   2985  O   TYR A 202      -8.350   7.395  22.769  1.00 91.26           O
ATOM   2986  HA  TYR A 202      -7.673   8.025  19.642  1.00 91.26           H
ATOM   2987  CB  TYR A 202      -8.187   5.985  20.311  1.00 91.26           C
ATOM   2988 1HB  TYR A 202      -7.927   5.356  21.163  1.00 91.26           H
ATOM   2989 2HB  TYR A 202      -9.273   6.088  20.312  1.00 91.26           H
ATOM   2990  CG  TYR A 202      -7.758   5.278  19.024  1.00 91.26           C
ATOM   2991  CD1 TYR A 202      -8.416   5.540  17.840  1.00 91.26           C
ATOM   2992  HD1 TYR A 202      -9.242   6.251  17.822  1.00 91.26           H
ATOM   2993  CD2 TYR A 202      -6.712   4.377  19.048  1.00 91.26           C
ATOM   2994  HD2 TYR A 202      -6.192   4.170  19.983  1.00 91.26           H
ATOM   2995  CE1 TYR A 202      -8.011   4.875  16.629  1.00 91.26           C
ATOM   2996  HE1 TYR A 202      -8.523   5.073  15.687  1.00 91.26           H
ATOM   2997  CE2 TYR A 202      -6.307   3.712  17.837  1.00 91.26           C
ATOM   2998  HE2 TYR A 202      -5.483   2.999  17.841  1.00 91.26           H
ATOM   2999  CZ  TYR A 202      -6.977   3.993  16.687  1.00 91.26           C
ATOM   3000  OH  TYR A 202      -6.595   3.365  15.543  1.00 91.26           O
ATOM   3001  HH  TYR A 202      -6.078   2.538  15.763  1.00 91.26           H
ATOM   3002  HN  TYR A 202      -5.912   6.304  21.213  1.00 91.26           H
ATOM   3003  N   PRO A 203      -8.535   9.321  21.635  1.00 81.35           N
ATOM   3004  CA  PRO A 203      -9.168  10.015  22.759  1.00 81.35           C
ATOM   3005  C   PRO A 203     -10.574   9.506  23.033  1.00 81.35           C
ATOM   3006  O   PRO A 203     -11.123   8.735  22.247  1.00 81.35           O
ATOM   3007  HA  PRO A 203      -8.614   9.827  23.678  1.00 81.35           H
ATOM   3008  CB  PRO A 203      -9.171  11.482  22.324  1.00 81.35           C
ATOM   3009 1HB  PRO A 203     -10.038  12.015  22.713  1.00 81.35           H
ATOM   3010 2HB  PRO A 203      -8.287  12.009  22.683  1.00 81.35           H
ATOM   3011  CG  PRO A 203      -9.197  11.408  20.824  1.00 81.35           C
ATOM   3012 1HG  PRO A 203     -10.216  11.301  20.452  1.00 81.35           H
ATOM   3013 2HG  PRO A 203      -8.789  12.315  20.377  1.00 81.35           H
ATOM   3014  CD  PRO A 203      -8.364  10.210  20.471  1.00 81.35           C
ATOM   3015 1HD  PRO A 203      -8.709   9.739  19.551  1.00 81.35           H
ATOM   3016 2HD  PRO A 203      -7.319  10.479  20.321  1.00 81.35           H
ATOM   3017  N   SER A 204     -11.124   9.955  24.152  1.00 72.12           N
ATOM   3018  CA  SER A 204     -12.526   9.715  24.445  1.00 72.12           C
ATOM   3019  C   SER A 204     -12.685   8.390  25.194  1.00 72.12           C
ATOM   3020  O   SER A 204     -11.811   7.527  25.128  1.00 72.12           O
ATOM   3021  HA  SER A 204     -12.836  10.549  25.074  1.00 72.12           H
ATOM   3022  CB  SER A 204     -13.363   9.704  23.164  1.00 72.12           C
ATOM   3023 1HB  SER A 204     -14.390   9.984  23.400  1.00 72.12           H
ATOM   3024 2HB  SER A 204     -12.978  10.455  22.474  1.00 72.12           H
ATOM   3025  OG  SER A 204     -13.353   8.428  22.531  1.00 72.12           O
ATOM   3026  HG  SER A 204     -13.885   8.462  21.685  1.00 72.12           H
ATOM   3027  HN  SER A 204     -10.628  10.472  24.850  1.00 72.12           H
ATOM   3028  N   ASP A 205     -13.807   8.270  25.888  1.00 71.68           N
ATOM   3029  CA  ASP A 205     -14.098   7.060  26.638  1.00 71.68           C
ATOM   3030  C   ASP A 205     -14.276   5.893  25.665  1.00 71.68           C
ATOM   3031  O   ASP A 205     -14.098   4.735  26.040  1.00 71.68           O
ATOM   3032  HA  ASP A 205     -13.245   6.923  27.302  1.00 71.68           H
ATOM   3033  CB  ASP A 205     -15.392   7.207  27.442  1.00 71.68           C
ATOM   3034 1HB  ASP A 205     -16.108   7.806  26.879  1.00 71.68           H
ATOM   3035 2HB  ASP A 205     -15.844   6.227  27.592  1.00 71.68           H
ATOM   3036  CG  ASP A 205     -15.123   7.865  28.797  1.00 71.68           C
ATOM   3037  OD1 ASP A 205     -14.225   7.360  29.504  1.00 71.68           O
ATOM   3038  OD2 ASP A 205     -15.823   8.857  29.095  1.00 71.68           O
ATOM   3039  HN  ASP A 205     -14.509   8.980  25.943  1.00 71.68           H
ATOM   3040  N   GLU A 206     -14.626   6.238  24.435  1.00 83.57           N
ATOM   3041  CA  GLU A 206     -14.954   5.231  23.440  1.00 83.57           C
ATOM   3042  C   GLU A 206     -13.753   4.973  22.528  1.00 83.57           C
ATOM   3043  O   GLU A 206     -13.919   4.636  21.357  1.00 83.57           O
ATOM   3044  HA  GLU A 206     -15.189   4.330  24.007  1.00 83.57           H
ATOM   3045  CB  GLU A 206     -16.182   5.645  22.626  1.00 83.57           C
ATOM   3046 1HB  GLU A 206     -16.025   6.638  22.204  1.00 83.57           H
ATOM   3047 2HB  GLU A 206     -16.396   4.886  21.873  1.00 83.57           H
ATOM   3048  CG  GLU A 206     -17.424   5.734  23.514  1.00 83.57           C
ATOM   3049 1HG  GLU A 206     -17.200   6.325  24.401  1.00 83.57           H
ATOM   3050 2HG  GLU A 206     -18.221   6.251  22.980  1.00 83.57           H
ATOM   3051  CD  GLU A 206     -17.902   4.341  23.930  1.00 83.57           C
ATOM   3052  OE1 GLU A 206     -18.969   4.277  24.578  1.00 83.57           O
ATOM   3053  OE2 GLU A 206     -17.189   3.372  23.591  1.00 83.57           O
ATOM   3054  HN  GLU A 206     -14.686   7.183  24.115  1.00 83.57           H
ATOM   3055  N   SER A 207     -12.570   5.141  23.100  1.00 89.32           N
ATOM   3056  CA  SER A 207     -11.342   4.995  22.337  1.00 89.32           C
ATOM   3057  C   SER A 207     -11.237   3.573  21.783  1.00 89.32           C
ATOM   3058  O   SER A 207     -10.730   3.369  20.681  1.00 89.32           O
ATOM   3059  HA  SER A 207     -11.420   5.718  21.525  1.00 89.32           H
ATOM   3060  CB  SER A 207     -10.118   5.323  23.195  1.00 89.32           C
ATOM   3061 1HB  SER A 207      -9.213   5.028  22.663  1.00 89.32           H
ATOM   3062 2HB  SER A 207     -10.061   6.400  23.349  1.00 89.32           H
ATOM   3063  OG  SER A 207     -10.160   4.665  24.458  1.00 89.32           O
ATOM   3064  HG  SER A 207      -9.441   5.022  25.054  1.00 89.32           H
ATOM   3065  HN  SER A 207     -12.443   5.372  24.065  1.00 89.32           H
ATOM   3066  N   THR A 208     -11.723   2.627  22.572  1.00 89.86           N
ATOM   3067  CA  THR A 208     -11.669   1.228  22.184  1.00 89.86           C
ATOM   3068  C   THR A 208     -12.538   0.983  20.948  1.00 89.86           C
ATOM   3069  O   THR A 208     -12.089   0.369  19.981  1.00 89.86           O
ATOM   3070  HA  THR A 208     -10.643   0.987  21.906  1.00 89.86           H
ATOM   3071  CB  THR A 208     -12.081   0.385  23.393  1.00 89.86           C
ATOM   3072  HB  THR A 208     -12.020  -0.679  23.165  1.00 89.86           H
ATOM   3073  OG1 THR A 208     -13.380   0.869  23.727  1.00 89.86           O
ATOM   3074  HG1 THR A 208     -13.847   0.214  24.320  1.00 89.86           H
ATOM   3075  CG2 THR A 208     -11.240   0.690  24.633  1.00 89.86           C
ATOM   3076 1HG2 THR A 208     -11.355   1.741  24.901  1.00 89.86           H
ATOM   3077 2HG2 THR A 208     -10.191   0.482  24.421  1.00 89.86           H
ATOM   3078 3HG2 THR A 208     -11.573   0.066  25.462  1.00 89.86           H
ATOM   3079  HN  THR A 208     -12.148   2.803  23.460  1.00 89.86           H
ATOM   3080  N   LYS A 209     -13.766   1.475  21.020  1.00 91.34           N
ATOM   3081  CA  LYS A 209     -14.692   1.344  19.908  1.00 91.34           C
ATOM   3082  C   LYS A 209     -14.101   2.029  18.675  1.00 91.34           C
ATOM   3083  O   LYS A 209     -14.187   1.502  17.567  1.00 91.34           O
ATOM   3084  HA  LYS A 209     -14.797   0.280  19.695  1.00 91.34           H
ATOM   3085  CB  LYS A 209     -16.076   1.866  20.299  1.00 91.34           C
ATOM   3086 1HB  LYS A 209     -15.988   2.877  20.697  1.00 91.34           H
ATOM   3087 2HB  LYS A 209     -16.708   1.927  19.413  1.00 91.34           H
ATOM   3088  CG  LYS A 209     -16.732   0.957  21.340  1.00 91.34           C
ATOM   3089 1HG  LYS A 209     -16.617  -0.085  21.041  1.00 91.34           H
ATOM   3090 2HG  LYS A 209     -16.225   1.071  22.298  1.00 91.34           H
ATOM   3091  CD  LYS A 209     -18.217   1.288  21.499  1.00 91.34           C
ATOM   3092 1HD  LYS A 209     -18.353   2.370  21.515  1.00 91.34           H
ATOM   3093 2HD  LYS A 209     -18.771   0.911  20.639  1.00 91.34           H
ATOM   3094  CE  LYS A 209     -18.780   0.678  22.784  1.00 91.34           C
ATOM   3095 1HE  LYS A 209     -19.273  -0.268  22.559  1.00 91.34           H
ATOM   3096 2HE  LYS A 209     -17.967   0.457  23.475  1.00 91.34           H
ATOM   3097  NZ  LYS A 209     -19.742   1.606  23.420  1.00 91.34           N
ATOM   3098 1HZ  LYS A 209     -20.308   1.098  24.091  1.00 91.34           H
ATOM   3099 2HZ  LYS A 209     -19.236   2.344  23.895  1.00 91.34           H
ATOM   3100 3HZ  LYS A 209     -20.342   2.010  22.709  1.00 91.34           H
ATOM   3101  HN  LYS A 209     -14.129   1.956  21.818  1.00 91.34           H
ATOM   3102  N   LEU A 210     -13.514   3.193  18.908  1.00 92.57           N
ATOM   3103  CA  LEU A 210     -12.965   3.986  17.821  1.00 92.57           C
ATOM   3104  C   LEU A 210     -11.844   3.201  17.138  1.00 92.57           C
ATOM   3105  O   LEU A 210     -11.807   3.104  15.912  1.00 92.57           O
ATOM   3106  HA  LEU A 210     -13.765   4.146  17.098  1.00 92.57           H
ATOM   3107  CB  LEU A 210     -12.531   5.363  18.328  1.00 92.57           C
ATOM   3108 1HB  LEU A 210     -13.379   5.826  18.833  1.00 92.57           H
ATOM   3109 2HB  LEU A 210     -11.752   5.223  19.077  1.00 92.57           H
ATOM   3110  CG  LEU A 210     -12.012   6.335  17.267  1.00 92.57           C
ATOM   3111  HG  LEU A 210     -11.176   5.863  16.750  1.00 92.57           H
ATOM   3112  CD1 LEU A 210     -13.086   6.626  16.217  1.00 92.57           C
ATOM   3113 1HD1 LEU A 210     -13.376   5.696  15.727  1.00 92.57           H
ATOM   3114 2HD1 LEU A 210     -13.957   7.069  16.700  1.00 92.57           H
ATOM   3115 3HD1 LEU A 210     -12.690   7.319  15.475  1.00 92.57           H
ATOM   3116  CD2 LEU A 210     -11.479   7.616  17.911  1.00 92.57           C
ATOM   3117 1HD2 LEU A 210     -12.279   8.103  18.469  1.00 92.57           H
ATOM   3118 2HD2 LEU A 210     -10.661   7.369  18.589  1.00 92.57           H
ATOM   3119 3HD2 LEU A 210     -11.116   8.290  17.135  1.00 92.57           H
ATOM   3120  HN  LEU A 210     -13.411   3.595  19.818  1.00 92.57           H
ATOM   3121  N   LYS A 211     -10.958   2.659  17.961  1.00 92.77           N
ATOM   3122  CA  LYS A 211      -9.848   1.871  17.452  1.00 92.77           C
ATOM   3123  C   LYS A 211     -10.392   0.724  16.598  1.00 92.77           C
ATOM   3124  O   LYS A 211      -9.944   0.518  15.471  1.00 92.77           O
ATOM   3125  HA  LYS A 211      -9.250   2.522  16.815  1.00 92.77           H
ATOM   3126  CB  LYS A 211      -8.949   1.409  18.600  1.00 92.77           C
ATOM   3127 1HB  LYS A 211      -8.523   2.276  19.105  1.00 92.77           H
ATOM   3128 2HB  LYS A 211      -9.543   0.871  19.339  1.00 92.77           H
ATOM   3129  CG  LYS A 211      -7.824   0.508  18.087  1.00 92.77           C
ATOM   3130 1HG  LYS A 211      -8.243  -0.433  17.728  1.00 92.77           H
ATOM   3131 2HG  LYS A 211      -7.332   0.982  17.238  1.00 92.77           H
ATOM   3132  CD  LYS A 211      -6.799   0.228  19.188  1.00 92.77           C
ATOM   3133 1HD  LYS A 211      -6.411   1.170  19.576  1.00 92.77           H
ATOM   3134 2HD  LYS A 211      -7.284  -0.283  20.020  1.00 92.77           H
ATOM   3135  CE  LYS A 211      -5.645  -0.626  18.660  1.00 92.77           C
ATOM   3136 1HE  LYS A 211      -6.017  -1.607  18.364  1.00 92.77           H
ATOM   3137 2HE  LYS A 211      -5.222  -0.164  17.768  1.00 92.77           H
ATOM   3138  NZ  LYS A 211      -4.597  -0.777  19.693  1.00 92.77           N
ATOM   3139 1HZ  LYS A 211      -3.747  -1.126  19.263  1.00 92.77           H
ATOM   3140 2HZ  LYS A 211      -4.414   0.123  20.123  1.00 92.77           H
ATOM   3141 3HZ  LYS A 211      -4.911  -1.432  20.400  1.00 92.77           H
ATOM   3142  HN  LYS A 211     -10.990   2.752  18.956  1.00 92.77           H
ATOM   3143  N   SER A 212     -11.351   0.008  17.167  1.00 91.80           N
ATOM   3144  CA  SER A 212     -11.895  -1.169  16.511  1.00 91.80           C
ATOM   3145  C   SER A 212     -12.503  -0.783  15.161  1.00 91.80           C
ATOM   3146  O   SER A 212     -12.376  -1.520  14.185  1.00 91.80           O
ATOM   3147  HA  SER A 212     -11.046  -1.839  16.370  1.00 91.80           H
ATOM   3148  CB  SER A 212     -12.944  -1.854  17.390  1.00 91.80           C
ATOM   3149 1HB  SER A 212     -13.101  -2.874  17.038  1.00 91.80           H
ATOM   3150 2HB  SER A 212     -12.572  -1.923  18.412  1.00 91.80           H
ATOM   3151  OG  SER A 212     -14.185  -1.154  17.383  1.00 91.80           O
ATOM   3152  HG  SER A 212     -14.844  -1.621  17.972  1.00 91.80           H
ATOM   3153  HN  SER A 212     -11.754   0.220  18.057  1.00 91.80           H
ATOM   3154  N   ALA A 213     -13.151   0.373  15.150  1.00 92.42           N
ATOM   3155  CA  ALA A 213     -13.829   0.838  13.952  1.00 92.42           C
ATOM   3156  C   ALA A 213     -12.790   1.177  12.881  1.00 92.42           C
ATOM   3157  O   ALA A 213     -12.938   0.789  11.723  1.00 92.42           O
ATOM   3158  HA  ALA A 213     -14.459   0.026  13.591  1.00 92.42           H
ATOM   3159  CB  ALA A 213     -14.718   2.034  14.301  1.00 92.42           C
ATOM   3160 1HB  ALA A 213     -15.457   1.733  15.043  1.00 92.42           H
ATOM   3161 2HB  ALA A 213     -14.104   2.838  14.705  1.00 92.42           H
ATOM   3162 3HB  ALA A 213     -15.227   2.382  13.402  1.00 92.42           H
ATOM   3163  HN  ALA A 213     -13.216   0.986  15.937  1.00 92.42           H
ATOM   3164  N   VAL A 214     -11.763   1.898  13.306  1.00 91.41           N
ATOM   3165  CA  VAL A 214     -10.726   2.338  12.388  1.00 91.41           C
ATOM   3166  C   VAL A 214     -10.019   1.115  11.801  1.00 91.41           C
ATOM   3167  O   VAL A 214      -9.700   1.088  10.613  1.00 91.41           O
ATOM   3168  HA  VAL A 214     -11.213   2.883  11.579  1.00 91.41           H
ATOM   3169  CB  VAL A 214      -9.770   3.298  13.098  1.00 91.41           C
ATOM   3170  HB  VAL A 214      -9.452   2.827  14.028  1.00 91.41           H
ATOM   3171  CG1 VAL A 214      -8.522   3.555  12.252  1.00 91.41           C
ATOM   3172 1HG1 VAL A 214      -8.003   2.613  12.073  1.00 91.41           H
ATOM   3173 2HG1 VAL A 214      -8.815   3.995  11.298  1.00 91.41           H
ATOM   3174 3HG1 VAL A 214      -7.860   4.241  12.780  1.00 91.41           H
ATOM   3175  CG2 VAL A 214     -10.473   4.610  13.452  1.00 91.41           C
ATOM   3176 1HG2 VAL A 214     -10.833   5.086  12.540  1.00 91.41           H
ATOM   3177 2HG2 VAL A 214     -11.316   4.404  14.112  1.00 91.41           H
ATOM   3178 3HG2 VAL A 214      -9.771   5.274  13.956  1.00 91.41           H
ATOM   3179  HN  VAL A 214     -11.633   2.180  14.257  1.00 91.41           H
ATOM   3180  N   LEU A 215      -9.794   0.132  12.660  1.00 91.46           N
ATOM   3181  CA  LEU A 215      -9.129  -1.091  12.242  1.00 91.46           C
ATOM   3182  C   LEU A 215     -10.000  -1.815  11.215  1.00 91.46           C
ATOM   3183  O   LEU A 215      -9.505  -2.267  10.184  1.00 91.46           O
ATOM   3184  HA  LEU A 215      -8.193  -0.805  11.762  1.00 91.46           H
ATOM   3185  CB  LEU A 215      -8.770  -1.948  13.458  1.00 91.46           C
ATOM   3186 1HB  LEU A 215      -9.577  -1.868  14.185  1.00 91.46           H
ATOM   3187 2HB  LEU A 215      -8.728  -2.990  13.142  1.00 91.46           H
ATOM   3188  CG  LEU A 215      -7.454  -1.602  14.158  1.00 91.46           C
ATOM   3189  HG  LEU A 215      -7.357  -0.517  14.186  1.00 91.46           H
ATOM   3190  CD1 LEU A 215      -7.458  -2.094  15.607  1.00 91.46           C
ATOM   3191 1HD1 LEU A 215      -8.277  -1.621  16.148  1.00 91.46           H
ATOM   3192 2HD1 LEU A 215      -7.589  -3.176  15.623  1.00 91.46           H
ATOM   3193 3HD1 LEU A 215      -6.511  -1.835  16.081  1.00 91.46           H
ATOM   3194  CD2 LEU A 215      -6.257  -2.142  13.372  1.00 91.46           C
ATOM   3195 1HD2 LEU A 215      -6.335  -3.226  13.291  1.00 91.46           H
ATOM   3196 2HD2 LEU A 215      -6.248  -1.702  12.375  1.00 91.46           H
ATOM   3197 3HD2 LEU A 215      -5.335  -1.882  13.892  1.00 91.46           H
ATOM   3198  HN  LEU A 215     -10.058   0.161  13.625  1.00 91.46           H
ATOM   3199  N   THR A 216     -11.284  -1.902  11.531  1.00 92.14           N
ATOM   3200  CA  THR A 216     -12.223  -2.592  10.663  1.00 92.14           C
ATOM   3201  C   THR A 216     -12.224  -1.960   9.270  1.00 92.14           C
ATOM   3202  O   THR A 216     -12.200  -2.668   8.264  1.00 92.14           O
ATOM   3203  HA  THR A 216     -11.891  -3.623  10.547  1.00 92.14           H
ATOM   3204  CB  THR A 216     -13.595  -2.571  11.340  1.00 92.14           C
ATOM   3205  HB  THR A 216     -13.959  -1.549  11.452  1.00 92.14           H
ATOM   3206  OG1 THR A 216     -13.394  -3.288  12.555  1.00 92.14           O
ATOM   3207  HG1 THR A 216     -13.291  -2.648  13.317  1.00 92.14           H
ATOM   3208  CG2 THR A 216     -14.634  -3.402  10.585  1.00 92.14           C
ATOM   3209 1HG2 THR A 216     -14.301  -4.439  10.532  1.00 92.14           H
ATOM   3210 2HG2 THR A 216     -14.752  -3.007   9.576  1.00 92.14           H
ATOM   3211 3HG2 THR A 216     -15.589  -3.353  11.108  1.00 92.14           H
ATOM   3212  HN  THR A 216     -11.683  -1.513  12.361  1.00 92.14           H
ATOM   3213  N   LEU A 217     -12.252  -0.636   9.255  1.00 89.24           N
ATOM   3214  CA  LEU A 217     -12.283   0.098   8.001  1.00 89.24           C
ATOM   3215  C   LEU A 217     -11.051  -0.266   7.171  1.00 89.24           C
ATOM   3216  O   LEU A 217     -11.146  -0.447   5.958  1.00 89.24           O
ATOM   3217  HA  LEU A 217     -13.172  -0.221   7.458  1.00 89.24           H
ATOM   3218  CB  LEU A 217     -12.427   1.599   8.262  1.00 89.24           C
ATOM   3219 1HB  LEU A 217     -13.281   1.753   8.922  1.00 89.24           H
ATOM   3220 2HB  LEU A 217     -11.543   1.940   8.801  1.00 89.24           H
ATOM   3221  CG  LEU A 217     -12.608   2.481   7.025  1.00 89.24           C
ATOM   3222  HG  LEU A 217     -11.822   2.233   6.311  1.00 89.24           H
ATOM   3223  CD1 LEU A 217     -13.947   2.197   6.340  1.00 89.24           C
ATOM   3224 1HD1 LEU A 217     -13.983   1.151   6.033  1.00 89.24           H
ATOM   3225 2HD1 LEU A 217     -14.761   2.399   7.036  1.00 89.24           H
ATOM   3226 3HD1 LEU A 217     -14.049   2.837   5.464  1.00 89.24           H
ATOM   3227  CD2 LEU A 217     -12.447   3.961   7.378  1.00 89.24           C
ATOM   3228 1HD2 LEU A 217     -13.196   4.240   8.120  1.00 89.24           H
ATOM   3229 2HD2 LEU A 217     -11.451   4.131   7.786  1.00 89.24           H
ATOM   3230 3HD2 LEU A 217     -12.581   4.565   6.481  1.00 89.24           H
ATOM   3231  HN  LEU A 217     -12.254  -0.067  10.077  1.00 89.24           H
ATOM   3232  N   LYS A 218      -9.922  -0.363   7.858  1.00 87.39           N
ATOM   3233  CA  LYS A 218      -8.664  -0.660   7.193  1.00 87.39           C
ATOM   3234  C   LYS A 218      -8.747  -2.046   6.551  1.00 87.39           C
ATOM   3235  O   LYS A 218      -8.303  -2.238   5.420  1.00 87.39           O
ATOM   3236  HA  LYS A 218      -8.530   0.079   6.403  1.00 87.39           H
ATOM   3237  CB  LYS A 218      -7.494  -0.501   8.165  1.00 87.39           C
ATOM   3238 1HB  LYS A 218      -7.729  -0.994   9.108  1.00 87.39           H
ATOM   3239 2HB  LYS A 218      -6.610  -0.995   7.760  1.00 87.39           H
ATOM   3240  CG  LYS A 218      -7.188   0.977   8.417  1.00 87.39           C
ATOM   3241 1HG  LYS A 218      -6.735   1.415   7.528  1.00 87.39           H
ATOM   3242 2HG  LYS A 218      -8.116   1.518   8.602  1.00 87.39           H
ATOM   3243  CD  LYS A 218      -6.246   1.145   9.612  1.00 87.39           C
ATOM   3244 1HD  LYS A 218      -6.697   0.704  10.500  1.00 87.39           H
ATOM   3245 2HD  LYS A 218      -5.317   0.607   9.425  1.00 87.39           H
ATOM   3246  CE  LYS A 218      -5.944   2.623   9.867  1.00 87.39           C
ATOM   3247 1HE  LYS A 218      -5.508   3.071   8.974  1.00 87.39           H
ATOM   3248 2HE  LYS A 218      -6.870   3.160  10.073  1.00 87.39           H
ATOM   3249  NZ  LYS A 218      -5.013   2.772  11.008  1.00 87.39           N
ATOM   3250 1HZ  LYS A 218      -4.665   3.724  11.039  1.00 87.39           H
ATOM   3251 2HZ  LYS A 218      -5.501   2.563  11.872  1.00 87.39           H
ATOM   3252 3HZ  LYS A 218      -4.235   2.131  10.896  1.00 87.39           H
ATOM   3253  HN  LYS A 218      -9.858  -0.243   8.848  1.00 87.39           H
ATOM   3254  N   VAL A 219      -9.318  -2.977   7.301  1.00 88.15           N
ATOM   3255  CA  VAL A 219      -9.383  -4.359   6.857  1.00 88.15           C
ATOM   3256  C   VAL A 219     -10.291  -4.454   5.629  1.00 88.15           C
ATOM   3257  O   VAL A 219      -9.946  -5.108   4.646  1.00 88.15           O
ATOM   3258  HA  VAL A 219      -8.375  -4.661   6.571  1.00 88.15           H
ATOM   3259  CB  VAL A 219      -9.839  -5.258   8.008  1.00 88.15           C
ATOM   3260  HB  VAL A 219     -10.735  -4.816   8.444  1.00 88.15           H
ATOM   3261  CG1 VAL A 219     -10.203  -6.655   7.502  1.00 88.15           C
ATOM   3262 1HG1 VAL A 219     -11.013  -6.579   6.776  1.00 88.15           H
ATOM   3263 2HG1 VAL A 219      -9.332  -7.109   7.029  1.00 88.15           H
ATOM   3264 3HG1 VAL A 219     -10.524  -7.273   8.341  1.00 88.15           H
ATOM   3265  CG2 VAL A 219      -8.772  -5.332   9.102  1.00 88.15           C
ATOM   3266 1HG2 VAL A 219      -7.851  -5.739   8.684  1.00 88.15           H
ATOM   3267 2HG2 VAL A 219      -8.582  -4.332   9.493  1.00 88.15           H
ATOM   3268 3HG2 VAL A 219      -9.122  -5.977   9.908  1.00 88.15           H
ATOM   3269  HN  VAL A 219      -9.730  -2.801   8.194  1.00 88.15           H
ATOM   3270  N   ILE A 220     -11.434  -3.791   5.725  1.00 87.54           N
ATOM   3271  CA  ILE A 220     -12.447  -3.889   4.688  1.00 87.54           C
ATOM   3272  C   ILE A 220     -11.909  -3.272   3.396  1.00 87.54           C
ATOM   3273  O   ILE A 220     -11.873  -3.929   2.357  1.00 87.54           O
ATOM   3274  HA  ILE A 220     -12.632  -4.949   4.513  1.00 87.54           H
ATOM   3275  CB  ILE A 220     -13.763  -3.271   5.164  1.00 87.54           C
ATOM   3276  HB  ILE A 220     -13.547  -2.290   5.585  1.00 87.54           H
ATOM   3277  CG1 ILE A 220     -14.393  -4.112   6.276  1.00 87.54           C
ATOM   3278 1HG1 ILE A 220     -14.675  -5.089   5.883  1.00 87.54           H
ATOM   3279 2HG1 ILE A 220     -13.661  -4.285   7.065  1.00 87.54           H
ATOM   3280  CG2 ILE A 220     -14.724  -3.058   3.992  1.00 87.54           C
ATOM   3281 1HG2 ILE A 220     -14.266  -2.389   3.264  1.00 87.54           H
ATOM   3282 2HG2 ILE A 220     -14.938  -4.017   3.519  1.00 87.54           H
ATOM   3283 3HG2 ILE A 220     -15.651  -2.618   4.358  1.00 87.54           H
ATOM   3284  CD1 ILE A 220     -15.624  -3.416   6.859  1.00 87.54           C
ATOM   3285 1HD1 ILE A 220     -15.334  -2.450   7.272  1.00 87.54           H
ATOM   3286 2HD1 ILE A 220     -16.364  -3.266   6.072  1.00 87.54           H
ATOM   3287 3HD1 ILE A 220     -16.053  -4.035   7.647  1.00 87.54           H
ATOM   3288  HN  ILE A 220     -11.672  -3.195   6.493  1.00 87.54           H
ATOM   3289  N   LEU A 221     -11.504  -2.014   3.502  1.00 82.22           N
ATOM   3290  CA  LEU A 221     -11.188  -1.227   2.323  1.00 82.22           C
ATOM   3291  C   LEU A 221      -9.756  -1.532   1.879  1.00 82.22           C
ATOM   3292  O   LEU A 221      -9.409  -1.342   0.715  1.00 82.22           O
ATOM   3293  HA  LEU A 221     -11.869  -1.539   1.530  1.00 82.22           H
ATOM   3294  CB  LEU A 221     -11.449   0.258   2.584  1.00 82.22           C
ATOM   3295 1HB  LEU A 221     -10.855   0.564   3.446  1.00 82.22           H
ATOM   3296 2HB  LEU A 221     -11.085   0.826   1.728  1.00 82.22           H
ATOM   3297  CG  LEU A 221     -12.906   0.649   2.838  1.00 82.22           C
ATOM   3298  HG  LEU A 221     -13.244   0.138   3.740  1.00 82.22           H
ATOM   3299  CD1 LEU A 221     -13.033   2.151   3.095  1.00 82.22           C
ATOM   3300 1HD1 LEU A 221     -12.441   2.422   3.970  1.00 82.22           H
ATOM   3301 2HD1 LEU A 221     -12.671   2.701   2.227  1.00 82.22           H
ATOM   3302 3HD1 LEU A 221     -14.079   2.402   3.273  1.00 82.22           H
ATOM   3303  CD2 LEU A 221     -13.806   0.185   1.692  1.00 82.22           C
ATOM   3304 1HD2 LEU A 221     -13.477   0.648   0.761  1.00 82.22           H
ATOM   3305 2HD2 LEU A 221     -13.746  -0.900   1.599  1.00 82.22           H
ATOM   3306 3HD2 LEU A 221     -14.836   0.475   1.898  1.00 82.22           H
ATOM   3307  HN  LEU A 221     -11.390  -1.535   4.373  1.00 82.22           H
ATOM   3308  N   GLY A 222      -8.962  -1.999   2.832  1.00 75.63           N
ATOM   3309  CA  GLY A 222      -7.546  -2.215   2.587  1.00 75.63           C
ATOM   3310  C   GLY A 222      -7.314  -3.523   1.829  1.00 75.63           C
ATOM   3311  O   GLY A 222      -6.369  -3.634   1.050  1.00 75.63           O
ATOM   3312 1HA  GLY A 222      -7.142  -1.381   2.014  1.00 75.63           H
ATOM   3313 2HA  GLY A 222      -7.010  -2.239   3.536  1.00 75.63           H
ATOM   3314  HN  GLY A 222      -9.272  -2.229   3.755  1.00 75.63           H
ATOM   3315  N   PHE A 223      -8.192  -4.482   2.084  1.00 76.70           N
ATOM   3316  CA  PHE A 223      -7.952  -5.850   1.658  1.00 76.70           C
ATOM   3317  C   PHE A 223      -9.189  -6.436   0.975  1.00 76.70           C
ATOM   3318  O   PHE A 223      -9.155  -6.756  -0.212  1.00 76.70           O
ATOM   3319  HA  PHE A 223      -7.125  -5.827   0.948  1.00 76.70           H
ATOM   3320  CB  PHE A 223      -7.644  -6.664   2.916  1.00 76.70           C
ATOM   3321 1HB  PHE A 223      -6.803  -6.205   3.436  1.00 76.70           H
ATOM   3322 2HB  PHE A 223      -8.501  -6.612   3.588  1.00 76.70           H
ATOM   3323  CG  PHE A 223      -7.317  -8.133   2.643  1.00 76.70           C
ATOM   3324  CD1 PHE A 223      -8.165  -9.109   3.066  1.00 76.70           C
ATOM   3325  HD1 PHE A 223      -9.077  -8.844   3.600  1.00 76.70           H
ATOM   3326  CD2 PHE A 223      -6.179  -8.463   1.976  1.00 76.70           C
ATOM   3327  HD2 PHE A 223      -5.499  -7.681   1.637  1.00 76.70           H
ATOM   3328  CE1 PHE A 223      -7.861 -10.472   2.812  1.00 76.70           C
ATOM   3329  HE1 PHE A 223      -8.540 -11.254   3.152  1.00 76.70           H
ATOM   3330  CE2 PHE A 223      -5.875  -9.827   1.722  1.00 76.70           C
ATOM   3331  HE2 PHE A 223      -4.962 -10.092   1.188  1.00 76.70           H
ATOM   3332  CZ  PHE A 223      -6.722 -10.803   2.146  1.00 76.70           C
ATOM   3333  HZ  PHE A 223      -6.489 -11.849   1.951  1.00 76.70           H
ATOM   3334  HN  PHE A 223      -9.053  -4.336   2.572  1.00 76.70           H
ATOM   3335  N   PHE A 224     -10.253  -6.561   1.755  1.00 83.09           N
ATOM   3336  CA  PHE A 224     -11.391  -7.366   1.346  1.00 83.09           C
ATOM   3337  C   PHE A 224     -11.991  -6.843   0.039  1.00 83.09           C
ATOM   3338  O   PHE A 224     -12.102  -7.583  -0.937  1.00 83.09           O
ATOM   3339  HA  PHE A 224     -11.030  -8.383   1.196  1.00 83.09           H
ATOM   3340  CB  PHE A 224     -12.439  -7.256   2.455  1.00 83.09           C
ATOM   3341 1HB  PHE A 224     -12.336  -6.287   2.944  1.00 83.09           H
ATOM   3342 2HB  PHE A 224     -13.432  -7.281   2.006  1.00 83.09           H
ATOM   3343  CG  PHE A 224     -12.345  -8.357   3.512  1.00 83.09           C
ATOM   3344  CD1 PHE A 224     -12.973  -9.547   3.313  1.00 83.09           C
ATOM   3345  HD1 PHE A 224     -13.545  -9.715   2.400  1.00 83.09           H
ATOM   3346  CD2 PHE A 224     -11.632  -8.147   4.651  1.00 83.09           C
ATOM   3347  HD2 PHE A 224     -11.128  -7.194   4.811  1.00 83.09           H
ATOM   3348  CE1 PHE A 224     -12.886 -10.569   4.295  1.00 83.09           C
ATOM   3349  HE1 PHE A 224     -13.390 -11.522   4.135  1.00 83.09           H
ATOM   3350  CE2 PHE A 224     -11.544  -9.170   5.633  1.00 83.09           C
ATOM   3351  HE2 PHE A 224     -10.973  -9.001   6.546  1.00 83.09           H
ATOM   3352  CZ  PHE A 224     -12.173 -10.359   5.434  1.00 83.09           C
ATOM   3353  HZ  PHE A 224     -12.105 -11.144   6.187  1.00 83.09           H
ATOM   3354  HN  PHE A 224     -10.345  -6.124   2.650  1.00 83.09           H
ATOM   3355  N   LEU A 225     -12.363  -5.571   0.063  1.00 80.43           N
ATOM   3356  CA  LEU A 225     -12.990  -4.953  -1.093  1.00 80.43           C
ATOM   3357  C   LEU A 225     -12.075  -5.112  -2.309  1.00 80.43           C
ATOM   3358  O   LEU A 225     -12.507  -5.591  -3.357  1.00 80.43           O
ATOM   3359  HA  LEU A 225     -13.919  -5.489  -1.287  1.00 80.43           H
ATOM   3360  CB  LEU A 225     -13.361  -3.500  -0.788  1.00 80.43           C
ATOM   3361 1HB  LEU A 225     -14.133  -3.497  -0.019  1.00 80.43           H
ATOM   3362 2HB  LEU A 225     -12.487  -3.004  -0.365  1.00 80.43           H
ATOM   3363  CG  LEU A 225     -13.859  -2.672  -1.974  1.00 80.43           C
ATOM   3364  HG  LEU A 225     -13.176  -2.827  -2.810  1.00 80.43           H
ATOM   3365  CD1 LEU A 225     -15.243  -3.142  -2.428  1.00 80.43           C
ATOM   3366 1HD1 LEU A 225     -15.191  -4.188  -2.730  1.00 80.43           H
ATOM   3367 2HD1 LEU A 225     -15.950  -3.035  -1.606  1.00 80.43           H
ATOM   3368 3HD1 LEU A 225     -15.573  -2.536  -3.272  1.00 80.43           H
ATOM   3369  CD2 LEU A 225     -13.840  -1.178  -1.646  1.00 80.43           C
ATOM   3370 1HD2 LEU A 225     -14.486  -0.986  -0.790  1.00 80.43           H
ATOM   3371 2HD2 LEU A 225     -12.821  -0.871  -1.409  1.00 80.43           H
ATOM   3372 3HD2 LEU A 225     -14.198  -0.613  -2.506  1.00 80.43           H
ATOM   3373  HN  LEU A 225     -12.243  -4.968   0.852  1.00 80.43           H
ATOM   3374  N   PRO A 226     -10.801  -4.715  -2.194  1.00 73.45           N
ATOM   3375  CA  PRO A 226      -9.849  -4.907  -3.291  1.00 73.45           C
ATOM   3376  C   PRO A 226      -9.807  -6.349  -3.772  1.00 73.45           C
ATOM   3377  O   PRO A 226      -9.913  -6.611  -4.969  1.00 73.45           O
ATOM   3378  HA  PRO A 226     -10.156  -4.326  -4.160  1.00 73.45           H
ATOM   3379  CB  PRO A 226      -8.511  -4.470  -2.690  1.00 73.45           C
ATOM   3380 1HB  PRO A 226      -7.974  -5.311  -2.252  1.00 73.45           H
ATOM   3381 2HB  PRO A 226      -7.856  -4.034  -3.444  1.00 73.45           H
ATOM   3382  CG  PRO A 226      -8.915  -3.448  -1.635  1.00 73.45           C
ATOM   3383 1HG  PRO A 226      -8.133  -3.304  -0.890  1.00 73.45           H
ATOM   3384 2HG  PRO A 226      -9.105  -2.468  -2.073  1.00 73.45           H
ATOM   3385  CD  PRO A 226     -10.171  -4.058  -1.035  1.00 73.45           C
ATOM   3386 1HD  PRO A 226      -9.936  -4.774  -0.247  1.00 73.45           H
ATOM   3387 2HD  PRO A 226     -10.816  -3.300  -0.590  1.00 73.45           H
ATOM   3388  N   PHE A 227      -9.651  -7.254  -2.817  1.00 79.13           N
ATOM   3389  CA  PHE A 227      -9.449  -8.656  -3.140  1.00 79.13           C
ATOM   3390  C   PHE A 227     -10.620  -9.204  -3.958  1.00 79.13           C
ATOM   3391  O   PHE A 227     -10.416  -9.921  -4.936  1.00 79.13           O
ATOM   3392  HA  PHE A 227      -8.534  -8.724  -3.728  1.00 79.13           H
ATOM   3393  CB  PHE A 227      -9.371  -9.414  -1.813  1.00 79.13           C
ATOM   3394 1HB  PHE A 227      -8.518  -9.044  -1.244  1.00 79.13           H
ATOM   3395 2HB  PHE A 227     -10.264  -9.194  -1.228  1.00 79.13           H
ATOM   3396  CG  PHE A 227      -9.242 -10.930  -1.969  1.00 79.13           C
ATOM   3397  CD1 PHE A 227     -10.327 -11.728  -1.778  1.00 79.13           C
ATOM   3398  HD1 PHE A 227     -11.288 -11.287  -1.514  1.00 79.13           H
ATOM   3399  CD2 PHE A 227      -8.043 -11.481  -2.299  1.00 79.13           C
ATOM   3400  HD2 PHE A 227      -7.174 -10.841  -2.452  1.00 79.13           H
ATOM   3401  CE1 PHE A 227     -10.207 -13.136  -1.924  1.00 79.13           C
ATOM   3402  HE1 PHE A 227     -11.077 -13.775  -1.770  1.00 79.13           H
ATOM   3403  CE2 PHE A 227      -7.923 -12.888  -2.445  1.00 79.13           C
ATOM   3404  HE2 PHE A 227      -6.962 -13.329  -2.709  1.00 79.13           H
ATOM   3405  CZ  PHE A 227      -9.008 -13.686  -2.254  1.00 79.13           C
ATOM   3406  HZ  PHE A 227      -8.916 -14.766  -2.365  1.00 79.13           H
ATOM   3407  HN  PHE A 227      -9.661  -7.042  -1.839  1.00 79.13           H
ATOM   3408  N   VAL A 228     -11.820  -8.844  -3.529  1.00 82.56           N
ATOM   3409  CA  VAL A 228     -13.024  -9.288  -4.212  1.00 82.56           C
ATOM   3410  C   VAL A 228     -12.986  -8.808  -5.664  1.00 82.56           C
ATOM   3411  O   VAL A 228     -13.226  -9.587  -6.586  1.00 82.56           O
ATOM   3412  HA  VAL A 228     -13.025 -10.378  -4.203  1.00 82.56           H
ATOM   3413  CB  VAL A 228     -14.263  -8.806  -3.455  1.00 82.56           C
ATOM   3414  HB  VAL A 228     -14.173  -7.729  -3.316  1.00 82.56           H
ATOM   3415  CG1 VAL A 228     -15.535  -9.070  -4.263  1.00 82.56           C
ATOM   3416 1HG1 VAL A 228     -15.479  -8.540  -5.214  1.00 82.56           H
ATOM   3417 2HG1 VAL A 228     -15.633 -10.140  -4.448  1.00 82.56           H
ATOM   3418 3HG1 VAL A 228     -16.401  -8.718  -3.702  1.00 82.56           H
ATOM   3419  CG2 VAL A 228     -14.347  -9.454  -2.072  1.00 82.56           C
ATOM   3420 1HG2 VAL A 228     -14.403 -10.537  -2.181  1.00 82.56           H
ATOM   3421 2HG2 VAL A 228     -13.461  -9.193  -1.494  1.00 82.56           H
ATOM   3422 3HG2 VAL A 228     -15.237  -9.094  -1.556  1.00 82.56           H
ATOM   3423  HN  VAL A 228     -11.978  -8.263  -2.731  1.00 82.56           H
ATOM   3424  N   VAL A 229     -12.683  -7.528  -5.824  1.00 74.56           N
ATOM   3425  CA  VAL A 229     -12.772  -6.895  -7.129  1.00 74.56           C
ATOM   3426  C   VAL A 229     -11.737  -7.520  -8.066  1.00 74.56           C
ATOM   3427  O   VAL A 229     -12.031  -7.792  -9.229  1.00 74.56           O
ATOM   3428  HA  VAL A 229     -13.768  -7.094  -7.524  1.00 74.56           H
ATOM   3429  CB  VAL A 229     -12.612  -5.380  -6.987  1.00 74.56           C
ATOM   3430  HB  VAL A 229     -11.609  -5.183  -6.608  1.00 74.56           H
ATOM   3431  CG1 VAL A 229     -12.746  -4.685  -8.343  1.00 74.56           C
ATOM   3432 1HG1 VAL A 229     -11.976  -5.056  -9.019  1.00 74.56           H
ATOM   3433 2HG1 VAL A 229     -13.730  -4.895  -8.763  1.00 74.56           H
ATOM   3434 3HG1 VAL A 229     -12.628  -3.609  -8.214  1.00 74.56           H
ATOM   3435  CG2 VAL A 229     -13.615  -4.815  -5.979  1.00 74.56           C
ATOM   3436 1HG2 VAL A 229     -14.629  -5.029  -6.317  1.00 74.56           H
ATOM   3437 2HG2 VAL A 229     -13.451  -5.276  -5.005  1.00 74.56           H
ATOM   3438 3HG2 VAL A 229     -13.479  -3.736  -5.898  1.00 74.56           H
ATOM   3439  HN  VAL A 229     -12.381  -6.928  -5.083  1.00 74.56           H
ATOM   3440  N   MET A 230     -10.545  -7.729  -7.525  1.00 75.17           N
ATOM   3441  CA  MET A 230      -9.466  -8.322  -8.297  1.00 75.17           C
ATOM   3442  C   MET A 230      -9.829  -9.738  -8.749  1.00 75.17           C
ATOM   3443  O   MET A 230      -9.637 -10.090  -9.912  1.00 75.17           O
ATOM   3444  HA  MET A 230      -9.339  -7.677  -9.166  1.00 75.17           H
ATOM   3445  CB  MET A 230      -8.195  -8.367  -7.447  1.00 75.17           C
ATOM   3446 1HB  MET A 230      -8.435  -8.725  -6.446  1.00 75.17           H
ATOM   3447 2HB  MET A 230      -7.490  -9.078  -7.878  1.00 75.17           H
ATOM   3448  CG  MET A 230      -7.545  -6.985  -7.358  1.00 75.17           C
ATOM   3449 1HG  MET A 230      -7.386  -6.584  -8.359  1.00 75.17           H
ATOM   3450 2HG  MET A 230      -8.210  -6.294  -6.840  1.00 75.17           H
ATOM   3451  SD  MET A 230      -5.989  -7.097  -6.492  1.00 75.17           S
ATOM   3452  CE  MET A 230      -6.575  -7.452  -4.844  1.00 75.17           C
ATOM   3453 1HE  MET A 230      -7.214  -6.637  -4.503  1.00 75.17           H
ATOM   3454 2HE  MET A 230      -7.145  -8.381  -4.853  1.00 75.17           H
ATOM   3455 3HE  MET A 230      -5.725  -7.553  -4.169  1.00 75.17           H
ATOM   3456  HN  MET A 230     -10.313  -7.502  -6.579  1.00 75.17           H
ATOM   3457  N   ALA A 231     -10.347 -10.511  -7.806  1.00 79.49           N
ATOM   3458  CA  ALA A 231     -10.705 -11.892  -8.084  1.00 79.49           C
ATOM   3459  C   ALA A 231     -11.720 -11.931  -9.228  1.00 79.49           C
ATOM   3460  O   ALA A 231     -11.602 -12.748 -10.140  1.00 79.49           O
ATOM   3461  HA  ALA A 231      -9.800 -12.413  -8.395  1.00 79.49           H
ATOM   3462  CB  ALA A 231     -11.239 -12.548  -6.809  1.00 79.49           C
ATOM   3463 1HB  ALA A 231     -10.470 -12.520  -6.037  1.00 79.49           H
ATOM   3464 2HB  ALA A 231     -12.120 -12.006  -6.464  1.00 79.49           H
ATOM   3465 3HB  ALA A 231     -11.507 -13.583  -7.018  1.00 79.49           H
ATOM   3466  HN  ALA A 231     -10.522 -10.210  -6.869  1.00 79.49           H
ATOM   3467  N   CYS A 232     -12.695 -11.037  -9.143  1.00 77.68           N
ATOM   3468  CA  CYS A 232     -13.729 -10.958 -10.161  1.00 77.68           C
ATOM   3469  C   CYS A 232     -13.069 -10.576 -11.487  1.00 77.68           C
ATOM   3470  O   CYS A 232     -13.308 -11.215 -12.511  1.00 77.68           O
ATOM   3471  HA  CYS A 232     -14.181 -11.948 -10.225  1.00 77.68           H
ATOM   3472  CB  CYS A 232     -14.834  -9.976  -9.769  1.00 77.68           C
ATOM   3473 1HB  CYS A 232     -14.396  -9.027  -9.462  1.00 77.68           H
ATOM   3474 2HB  CYS A 232     -15.471  -9.771 -10.629  1.00 77.68           H
ATOM   3475  SG  CYS A 232     -15.835 -10.673  -8.404  1.00 77.68           S
ATOM   3476  HG  CYS A 232     -15.005 -10.317  -7.428  1.00 77.68           H
ATOM   3477  HN  CYS A 232     -12.784 -10.377  -8.398  1.00 77.68           H
ATOM   3478  N   CYS A 233     -12.252  -9.534 -11.427  1.00 70.93           N
ATOM   3479  CA  CYS A 233     -11.683  -8.958 -12.633  1.00 70.93           C
ATOM   3480  C   CYS A 233     -10.916 -10.056 -13.373  1.00 70.93           C
ATOM   3481  O   CYS A 233     -11.126 -10.268 -14.567  1.00 70.93           O
ATOM   3482  HA  CYS A 233     -12.518  -8.598 -13.233  1.00 70.93           H
ATOM   3483  CB  CYS A 233     -10.793  -7.754 -12.319  1.00 70.93           C
ATOM   3484 1HB  CYS A 233     -10.089  -8.008 -11.528  1.00 70.93           H
ATOM   3485 2HB  CYS A 233     -10.204  -7.488 -13.197  1.00 70.93           H
ATOM   3486  SG  CYS A 233     -11.824  -6.332 -11.805  1.00 70.93           S
ATOM   3487  HG  CYS A 233     -12.162  -6.827 -10.618  1.00 70.93           H
ATOM   3488  HN  CYS A 233     -11.980  -9.086 -10.575  1.00 70.93           H
ATOM   3489  N   TYR A 234     -10.043 -10.725 -12.635  1.00 74.32           N
ATOM   3490  CA  TYR A 234      -9.141 -11.693 -13.235  1.00 74.32           C
ATOM   3491  C   TYR A 234      -9.897 -12.950 -13.671  1.00 74.32           C
ATOM   3492  O   TYR A 234      -9.524 -13.596 -14.649  1.00 74.32           O
ATOM   3493  HA  TYR A 234      -8.686 -11.231 -14.111  1.00 74.32           H
ATOM   3494  CB  TYR A 234      -8.138 -12.069 -12.143  1.00 74.32           C
ATOM   3495 1HB  TYR A 234      -8.671 -12.188 -11.200  1.00 74.32           H
ATOM   3496 2HB  TYR A 234      -7.699 -13.037 -12.385  1.00 74.32           H
ATOM   3497  CG  TYR A 234      -7.014 -11.048 -11.953  1.00 74.32           C
ATOM   3498  CD1 TYR A 234      -6.182 -10.733 -13.008  1.00 74.32           C
ATOM   3499  HD1 TYR A 234      -6.326 -11.211 -13.977  1.00 74.32           H
ATOM   3500  CD2 TYR A 234      -6.832 -10.443 -10.726  1.00 74.32           C
ATOM   3501  HD2 TYR A 234      -7.489 -10.692  -9.892  1.00 74.32           H
ATOM   3502  CE1 TYR A 234      -5.125  -9.772 -12.829  1.00 74.32           C
ATOM   3503  HE1 TYR A 234      -4.461  -9.514 -13.654  1.00 74.32           H
ATOM   3504  CE2 TYR A 234      -5.775  -9.482 -10.547  1.00 74.32           C
ATOM   3505  HE2 TYR A 234      -5.620  -8.997  -9.583  1.00 74.32           H
ATOM   3506  CZ  TYR A 234      -4.973  -9.194 -11.607  1.00 74.32           C
ATOM   3507  OH  TYR A 234      -3.974  -8.287 -11.438  1.00 74.32           O
ATOM   3508  HH  TYR A 234      -3.954  -7.974 -10.488  1.00 74.32           H
ATOM   3509  HN  TYR A 234      -9.947 -10.615 -11.646  1.00 74.32           H
ATOM   3510  N   THR A 235     -10.946 -13.260 -12.923  1.00 79.58           N
ATOM   3511  CA  THR A 235     -11.831 -14.353 -13.291  1.00 79.58           C
ATOM   3512  C   THR A 235     -12.383 -14.139 -14.702  1.00 79.58           C
ATOM   3513  O   THR A 235     -12.375 -15.057 -15.521  1.00 79.58           O
ATOM   3514  HA  THR A 235     -11.249 -15.274 -13.312  1.00 79.58           H
ATOM   3515  CB  THR A 235     -12.920 -14.460 -12.222  1.00 79.58           C
ATOM   3516  HB  THR A 235     -13.521 -13.551 -12.186  1.00 79.58           H
ATOM   3517  OG1 THR A 235     -12.206 -14.772 -11.029  1.00 79.58           O
ATOM   3518  HG1 THR A 235     -12.210 -13.985 -10.412  1.00 79.58           H
ATOM   3519  CG2 THR A 235     -13.834 -15.667 -12.436  1.00 79.58           C
ATOM   3520 1HG2 THR A 235     -13.242 -16.582 -12.405  1.00 79.58           H
ATOM   3521 2HG2 THR A 235     -14.324 -15.585 -13.407  1.00 79.58           H
ATOM   3522 3HG2 THR A 235     -14.589 -15.696 -11.650  1.00 79.58           H
ATOM   3523  HN  THR A 235     -11.195 -12.780 -12.082  1.00 79.58           H
ATOM   3524  N   ILE A 236     -12.851 -12.923 -14.943  1.00 75.20           N
ATOM   3525  CA  ILE A 236     -13.450 -12.591 -16.224  1.00 75.20           C
ATOM   3526  C   ILE A 236     -12.364 -12.571 -17.301  1.00 75.20           C
ATOM   3527  O   ILE A 236     -12.578 -13.050 -18.413  1.00 75.20           O
ATOM   3528  HA  ILE A 236     -14.161 -13.381 -16.466  1.00 75.20           H
ATOM   3529  CB  ILE A 236     -14.241 -11.286 -16.123  1.00 75.20           C
ATOM   3530  HB  ILE A 236     -13.570 -10.506 -15.763  1.00 75.20           H
ATOM   3531  CG1 ILE A 236     -15.377 -11.410 -15.106  1.00 75.20           C
ATOM   3532 1HG1 ILE A 236     -16.171 -12.035 -15.516  1.00 75.20           H
ATOM   3533 2HG1 ILE A 236     -15.013 -11.906 -14.207  1.00 75.20           H
ATOM   3534  CG2 ILE A 236     -14.748 -10.845 -17.498  1.00 75.20           C
ATOM   3535 1HG2 ILE A 236     -13.901 -10.689 -18.165  1.00 75.20           H
ATOM   3536 2HG2 ILE A 236     -15.398 -11.616 -17.910  1.00 75.20           H
ATOM   3537 3HG2 ILE A 236     -15.307  -9.914 -17.398  1.00 75.20           H
ATOM   3538  CD1 ILE A 236     -15.941 -10.034 -14.743  1.00 75.20           C
ATOM   3539 1HD1 ILE A 236     -15.151  -9.420 -14.311  1.00 75.20           H
ATOM   3540 2HD1 ILE A 236     -16.327  -9.551 -15.641  1.00 75.20           H
ATOM   3541 3HD1 ILE A 236     -16.747 -10.152 -14.019  1.00 75.20           H
ATOM   3542  HN  ILE A 236     -12.824 -12.173 -14.282  1.00 75.20           H
ATOM   3543  N   ILE A 237     -11.221 -12.011 -16.932  1.00 72.73           N
ATOM   3544  CA  ILE A 237     -10.114 -11.885 -17.865  1.00 72.73           C
ATOM   3545  C   ILE A 237      -9.701 -13.275 -18.351  1.00 72.73           C
ATOM   3546  O   ILE A 237      -9.564 -13.502 -19.552  1.00 72.73           O
ATOM   3547  HA  ILE A 237     -10.472 -11.312 -18.721  1.00 72.73           H
ATOM   3548  CB  ILE A 237      -8.970 -11.089 -17.234  1.00 72.73           C
ATOM   3549  HB  ILE A 237      -8.824 -11.448 -16.216  1.00 72.73           H
ATOM   3550  CG1 ILE A 237      -9.321  -9.602 -17.143  1.00 72.73           C
ATOM   3551 1HG1 ILE A 237      -9.318  -9.162 -18.140  1.00 72.73           H
ATOM   3552 2HG1 ILE A 237     -10.330  -9.487 -16.747  1.00 72.73           H
ATOM   3553  CG2 ILE A 237      -7.659 -11.323 -17.988  1.00 72.73           C
ATOM   3554 1HG2 ILE A 237      -7.406 -12.382 -17.957  1.00 72.73           H
ATOM   3555 2HG2 ILE A 237      -7.774 -11.007 -19.025  1.00 72.73           H
ATOM   3556 3HG2 ILE A 237      -6.862 -10.745 -17.519  1.00 72.73           H
ATOM   3557  CD1 ILE A 237      -8.328  -8.858 -16.248  1.00 72.73           C
ATOM   3558 1HD1 ILE A 237      -8.351  -9.285 -15.246  1.00 72.73           H
ATOM   3559 2HD1 ILE A 237      -7.323  -8.955 -16.661  1.00 72.73           H
ATOM   3560 3HD1 ILE A 237      -8.600  -7.804 -16.201  1.00 72.73           H
ATOM   3561  HN  ILE A 237     -11.045 -11.648 -16.017  1.00 72.73           H
ATOM   3562  N   ILE A 238      -9.514 -14.171 -17.392  1.00 74.57           N
ATOM   3563  CA  ILE A 238      -9.065 -15.517 -17.703  1.00 74.57           C
ATOM   3564  C   ILE A 238     -10.067 -16.179 -18.651  1.00 74.57           C
ATOM   3565  O   ILE A 238      -9.676 -16.805 -19.635  1.00 74.57           O
ATOM   3566  HA  ILE A 238      -8.108 -15.432 -18.218  1.00 74.57           H
ATOM   3567  CB  ILE A 238      -8.818 -16.310 -16.418  1.00 74.57           C
ATOM   3568  HB  ILE A 238      -9.664 -16.148 -15.750  1.00 74.57           H
ATOM   3569  CG1 ILE A 238      -7.568 -15.806 -15.695  1.00 74.57           C
ATOM   3570 1HG1 ILE A 238      -6.677 -16.119 -16.239  1.00 74.57           H
ATOM   3571 2HG1 ILE A 238      -7.566 -14.716 -15.680  1.00 74.57           H
ATOM   3572  CG2 ILE A 238      -8.749 -17.811 -16.705  1.00 74.57           C
ATOM   3573 1HG2 ILE A 238      -9.690 -18.141 -17.143  1.00 74.57           H
ATOM   3574 2HG2 ILE A 238      -7.934 -18.011 -17.400  1.00 74.57           H
ATOM   3575 3HG2 ILE A 238      -8.573 -18.351 -15.774  1.00 74.57           H
ATOM   3576  CD1 ILE A 238      -7.510 -16.341 -14.262  1.00 74.57           C
ATOM   3577 1HD1 ILE A 238      -8.390 -16.006 -13.714  1.00 74.57           H
ATOM   3578 2HD1 ILE A 238      -7.487 -17.430 -14.282  1.00 74.57           H
ATOM   3579 3HD1 ILE A 238      -6.612 -15.968 -13.771  1.00 74.57           H
ATOM   3580  HN  ILE A 238      -9.664 -13.989 -16.421  1.00 74.57           H
ATOM   3581  N   HIS A 239     -11.340 -16.018 -18.321  1.00 78.99           N
ATOM   3582  CA  HIS A 239     -12.400 -16.622 -19.110  1.00 78.99           C
ATOM   3583  C   HIS A 239     -12.326 -16.109 -20.549  1.00 78.99           C
ATOM   3584  O   HIS A 239     -12.417 -16.889 -21.496  1.00 78.99           O
ATOM   3585  HA  HIS A 239     -12.218 -17.697 -19.106  1.00 78.99           H
ATOM   3586  CB  HIS A 239     -13.765 -16.379 -18.463  1.00 78.99           C
ATOM   3587 1HB  HIS A 239     -13.725 -16.700 -17.422  1.00 78.99           H
ATOM   3588 2HB  HIS A 239     -13.968 -15.308 -18.459  1.00 78.99           H
ATOM   3589  CG  HIS A 239     -14.906 -17.089 -19.151  1.00 78.99           C
ATOM   3590  ND1 HIS A 239     -15.705 -16.479 -20.102  1.00 78.99           N
ATOM   3591  HD1 HIS A 239     -15.615 -15.536 -20.424  1.00 78.99           H
ATOM   3592  CD2 HIS A 239     -15.373 -18.364 -19.016  1.00 78.99           C
ATOM   3593  HD2 HIS A 239     -14.970 -19.123 -18.346  1.00 78.99           H
ATOM   3594  CE1 HIS A 239     -16.609 -17.356 -20.514  1.00 78.99           C
ATOM   3595  HE1 HIS A 239     -17.383 -17.176 -21.260  1.00 78.99           H
ATOM   3596  NE2 HIS A 239     -16.402 -18.523 -19.839  1.00 78.99           N
ATOM   3597  HN  HIS A 239     -11.650 -15.487 -17.532  1.00 78.99           H
ATOM   3598  N   THR A 240     -12.161 -14.800 -20.668  1.00 72.48           N
ATOM   3599  CA  THR A 240     -12.141 -14.164 -21.975  1.00 72.48           C
ATOM   3600  C   THR A 240     -10.916 -14.619 -22.771  1.00 72.48           C
ATOM   3601  O   THR A 240     -11.010 -14.871 -23.972  1.00 72.48           O
ATOM   3602  HA  THR A 240     -13.022 -14.490 -22.529  1.00 72.48           H
ATOM   3603  CB  THR A 240     -12.201 -12.650 -21.765  1.00 72.48           C
ATOM   3604  HB  THR A 240     -11.256 -12.274 -21.372  1.00 72.48           H
ATOM   3605  OG1 THR A 240     -13.336 -12.460 -20.924  1.00 72.48           O
ATOM   3606  HG1 THR A 240     -13.044 -12.371 -19.972  1.00 72.48           H
ATOM   3607  CG2 THR A 240     -12.558 -11.895 -23.047  1.00 72.48           C
ATOM   3608 1HG2 THR A 240     -13.534 -12.223 -23.403  1.00 72.48           H
ATOM   3609 2HG2 THR A 240     -11.806 -12.098 -23.810  1.00 72.48           H
ATOM   3610 3HG2 THR A 240     -12.587 -10.824 -22.842  1.00 72.48           H
ATOM   3611  HN  THR A 240     -12.042 -14.178 -19.894  1.00 72.48           H
ATOM   3612  N   LEU A 241      -9.796 -14.711 -22.070  1.00 73.84           N
ATOM   3613  CA  LEU A 241      -8.538 -15.055 -22.712  1.00 73.84           C
ATOM   3614  C   LEU A 241      -8.613 -16.491 -23.235  1.00 73.84           C
ATOM   3615  O   LEU A 241      -8.084 -16.795 -24.303  1.00 73.84           O
ATOM   3616  HA  LEU A 241      -8.411 -14.384 -23.562  1.00 73.84           H
ATOM   3617  CB  LEU A 241      -7.366 -14.807 -21.761  1.00 73.84           C
ATOM   3618 1HB  LEU A 241      -7.647 -15.163 -20.769  1.00 73.84           H
ATOM   3619 2HB  LEU A 241      -6.522 -15.413 -22.090  1.00 73.84           H
ATOM   3620  CG  LEU A 241      -6.897 -13.356 -21.637  1.00 73.84           C
ATOM   3621  HG  LEU A 241      -7.752 -12.744 -21.349  1.00 73.84           H
ATOM   3622  CD1 LEU A 241      -5.845 -13.211 -20.536  1.00 73.84           C
ATOM   3623 1HD1 LEU A 241      -6.272 -13.522 -19.583  1.00 73.84           H
ATOM   3624 2HD1 LEU A 241      -4.985 -13.837 -20.771  1.00 73.84           H
ATOM   3625 3HD1 LEU A 241      -5.530 -12.170 -20.470  1.00 73.84           H
ATOM   3626  CD2 LEU A 241      -6.396 -12.825 -22.982  1.00 73.84           C
ATOM   3627 1HD2 LEU A 241      -5.560 -13.435 -23.324  1.00 73.84           H
ATOM   3628 2HD2 LEU A 241      -7.202 -12.871 -23.714  1.00 73.84           H
ATOM   3629 3HD2 LEU A 241      -6.069 -11.792 -22.866  1.00 73.84           H
ATOM   3630  HN  LEU A 241      -9.738 -14.556 -21.084  1.00 73.84           H
ATOM   3631  N   ILE A 242      -9.274 -17.336 -22.457  1.00 74.93           N
ATOM   3632  CA  ILE A 242      -9.429 -18.732 -22.831  1.00 74.93           C
ATOM   3633  C   ILE A 242     -10.219 -18.820 -24.138  1.00 74.93           C
ATOM   3634  O   ILE A 242      -9.881 -19.608 -25.020  1.00 74.93           O
ATOM   3635  HA  ILE A 242      -8.431 -19.137 -23.002  1.00 74.93           H
ATOM   3636  CB  ILE A 242     -10.049 -19.528 -21.682  1.00 74.93           C
ATOM   3637  HB  ILE A 242     -10.878 -18.949 -21.273  1.00 74.93           H
ATOM   3638  CG1 ILE A 242      -9.041 -19.734 -20.550  1.00 74.93           C
ATOM   3639 1HG1 ILE A 242      -8.270 -20.436 -20.868  1.00 74.93           H
ATOM   3640 2HG1 ILE A 242      -8.541 -18.791 -20.327  1.00 74.93           H
ATOM   3641  CG2 ILE A 242     -10.627 -20.853 -22.182  1.00 74.93           C
ATOM   3642 1HG2 ILE A 242     -11.399 -20.655 -22.927  1.00 74.93           H
ATOM   3643 2HG2 ILE A 242      -9.833 -21.449 -22.632  1.00 74.93           H
ATOM   3644 3HG2 ILE A 242     -11.062 -21.400 -21.345  1.00 74.93           H
ATOM   3645  CD1 ILE A 242      -9.730 -20.261 -19.290  1.00 74.93           C
ATOM   3646 1HD1 ILE A 242     -10.483 -19.545 -18.961  1.00 74.93           H
ATOM   3647 2HD1 ILE A 242     -10.208 -21.216 -19.510  1.00 74.93           H
ATOM   3648 3HD1 ILE A 242      -8.991 -20.399 -18.501  1.00 74.93           H
ATOM   3649  HN  ILE A 242      -9.698 -17.082 -21.588  1.00 74.93           H
ATOM   3650  N   GLN A 243     -11.257 -18.001 -24.221  1.00 72.12           N
ATOM   3651  CA  GLN A 243     -12.129 -18.014 -25.384  1.00 72.12           C
ATOM   3652  C   GLN A 243     -11.403 -17.433 -26.598  1.00 72.12           C
ATOM   3653  O   GLN A 243     -11.746 -17.743 -27.738  1.00 72.12           O
ATOM   3654  HA  GLN A 243     -12.362 -19.064 -25.559  1.00 72.12           H
ATOM   3655  CB  GLN A 243     -13.426 -17.253 -25.104  1.00 72.12           C
ATOM   3656 1HB  GLN A 243     -13.194 -16.264 -24.708  1.00 72.12           H
ATOM   3657 2HB  GLN A 243     -13.972 -17.102 -26.036  1.00 72.12           H
ATOM   3658  CG  GLN A 243     -14.306 -18.013 -24.110  1.00 72.12           C
ATOM   3659 1HG  GLN A 243     -14.466 -19.031 -24.465  1.00 72.12           H
ATOM   3660 2HG  GLN A 243     -13.795 -18.087 -23.150  1.00 72.12           H
ATOM   3661  CD  GLN A 243     -15.654 -17.315 -23.924  1.00 72.12           C
ATOM   3662  OE1 GLN A 243     -15.852 -16.176 -24.316  1.00 72.12           O
ATOM   3663  NE2 GLN A 243     -16.568 -18.058 -23.306  1.00 72.12           N
ATOM   3664 1HE2 GLN A 243     -16.341 -18.985 -23.010  1.00 72.12           H
ATOM   3665 2HE2 GLN A 243     -17.482 -17.688 -23.138  1.00 72.12           H
ATOM   3666  HN  GLN A 243     -11.505 -17.339 -23.514  1.00 72.12           H
ATOM   3667  N   ALA A 244     -10.412 -16.600 -26.313  1.00 67.21           N
ATOM   3668  CA  ALA A 244      -9.619 -15.992 -27.367  1.00 67.21           C
ATOM   3669  C   ALA A 244      -8.923 -17.091 -28.173  1.00 67.21           C
ATOM   3670  O   ALA A 244      -8.299 -17.984 -27.602  1.00 67.21           O
ATOM   3671  HA  ALA A 244     -10.298 -15.448 -28.023  1.00 67.21           H
ATOM   3672  CB  ALA A 244      -8.627 -15.002 -26.753  1.00 67.21           C
ATOM   3673 1HB  ALA A 244      -9.173 -14.226 -26.217  1.00 67.21           H
ATOM   3674 2HB  ALA A 244      -7.969 -15.528 -26.061  1.00 67.21           H
ATOM   3675 3HB  ALA A 244      -8.031 -14.547 -27.545  1.00 67.21           H
ATOM   3676  HN  ALA A 244     -10.151 -16.340 -25.384  1.00 67.21           H
ATOM   3677  N   LYS A 245      -9.052 -16.988 -29.488  1.00 59.75           N
ATOM   3678  CA  LYS A 245      -8.401 -17.932 -30.380  1.00 59.75           C
ATOM   3679  C   LYS A 245      -6.978 -17.453 -30.673  1.00 59.75           C
ATOM   3680  O   LYS A 245      -6.225 -18.127 -31.375  1.00 59.75           O
ATOM   3681  HA  LYS A 245      -8.343 -18.888 -29.859  1.00 59.75           H
ATOM   3682  CB  LYS A 245      -9.247 -18.153 -31.636  1.00 59.75           C
ATOM   3683 1HB  LYS A 245      -9.533 -17.191 -32.061  1.00 59.75           H
ATOM   3684 2HB  LYS A 245      -8.655 -18.671 -32.391  1.00 59.75           H
ATOM   3685  CG  LYS A 245     -10.502 -18.968 -31.316  1.00 59.75           C
ATOM   3686 1HG  LYS A 245     -10.227 -19.855 -30.745  1.00 59.75           H
ATOM   3687 2HG  LYS A 245     -11.172 -18.380 -30.689  1.00 59.75           H
ATOM   3688  CD  LYS A 245     -11.227 -19.383 -32.598  1.00 59.75           C
ATOM   3689 1HD  LYS A 245     -11.572 -18.496 -33.129  1.00 59.75           H
ATOM   3690 2HD  LYS A 245     -10.534 -19.902 -33.260  1.00 59.75           H
ATOM   3691  CE  LYS A 245     -12.418 -20.291 -32.284  1.00 59.75           C
ATOM   3692 1HE  LYS A 245     -12.089 -21.137 -31.680  1.00 59.75           H
ATOM   3693 2HE  LYS A 245     -13.153 -19.745 -31.693  1.00 59.75           H
ATOM   3694  NZ  LYS A 245     -13.041 -20.780 -33.534  1.00 59.75           N
ATOM   3695 1HZ  LYS A 245     -13.828 -21.378 -33.309  1.00 59.75           H
ATOM   3696 2HZ  LYS A 245     -13.363 -19.990 -34.083  1.00 59.75           H
ATOM   3697 3HZ  LYS A 245     -12.358 -21.307 -34.069  1.00 59.75           H
ATOM   3698  HN  LYS A 245      -9.588 -16.277 -29.943  1.00 59.75           H
ATOM   3699  N   LYS A 246      -6.653 -16.293 -30.122  1.00 59.82           N
ATOM   3700  CA  LYS A 246      -5.383 -15.654 -30.417  1.00 59.82           C
ATOM   3701  C   LYS A 246      -4.269 -16.356 -29.637  1.00 59.82           C
ATOM   3702  O   LYS A 246      -4.392 -16.572 -28.433  1.00 59.82           O
ATOM   3703  HA  LYS A 246      -5.192 -15.783 -31.483  1.00 59.82           H
ATOM   3704  CB  LYS A 246      -5.465 -14.149 -30.151  1.00 59.82           C
ATOM   3705 1HB  LYS A 246      -5.960 -13.971 -29.197  1.00 59.82           H
ATOM   3706 2HB  LYS A 246      -4.460 -13.735 -30.071  1.00 59.82           H
ATOM   3707  CG  LYS A 246      -6.229 -13.436 -31.269  1.00 59.82           C
ATOM   3708 1HG  LYS A 246      -5.830 -13.739 -32.237  1.00 59.82           H
ATOM   3709 2HG  LYS A 246      -7.276 -13.736 -31.247  1.00 59.82           H
ATOM   3710  CD  LYS A 246      -6.124 -11.917 -31.121  1.00 59.82           C
ATOM   3711 1HD  LYS A 246      -6.624 -11.602 -30.205  1.00 59.82           H
ATOM   3712 2HD  LYS A 246      -5.077 -11.628 -31.029  1.00 59.82           H
ATOM   3713  CE  LYS A 246      -6.752 -11.205 -32.321  1.00 59.82           C
ATOM   3714 1HE  LYS A 246      -6.277 -11.543 -33.242  1.00 59.82           H
ATOM   3715 2HE  LYS A 246      -7.808 -11.464 -32.394  1.00 59.82           H
ATOM   3716  NZ  LYS A 246      -6.603  -9.738 -32.190  1.00 59.82           N
ATOM   3717 1HZ  LYS A 246      -7.042  -9.281 -32.981  1.00 59.82           H
ATOM   3718 2HZ  LYS A 246      -7.047  -9.429 -31.332  1.00 59.82           H
ATOM   3719 3HZ  LYS A 246      -5.618  -9.499 -32.166  1.00 59.82           H
ATOM   3720  HN  LYS A 246      -7.240 -15.793 -29.484  1.00 59.82           H
ATOM   3721  N   SER A 247      -3.208 -16.692 -30.356  1.00 60.75           N
ATOM   3722  CA  SER A 247      -2.111 -17.440 -29.766  1.00 60.75           C
ATOM   3723  C   SER A 247      -1.482 -16.635 -28.627  1.00 60.75           C
ATOM   3724  O   SER A 247      -1.069 -17.201 -27.617  1.00 60.75           O
ATOM   3725  HA  SER A 247      -2.559 -18.357 -29.384  1.00 60.75           H
ATOM   3726  CB  SER A 247      -1.054 -17.789 -30.816  1.00 60.75           C
ATOM   3727 1HB  SER A 247      -0.357 -18.516 -30.401  1.00 60.75           H
ATOM   3728 2HB  SER A 247      -1.536 -18.262 -31.672  1.00 60.75           H
ATOM   3729  OG  SER A 247      -0.336 -16.638 -31.253  1.00 60.75           O
ATOM   3730  HG  SER A 247       0.337 -16.898 -31.946  1.00 60.75           H
ATOM   3731  HN  SER A 247      -3.092 -16.463 -31.323  1.00 60.75           H
ATOM   3732  N   SER A 248      -1.429 -15.326 -28.830  1.00 63.99           N
ATOM   3733  CA  SER A 248      -0.744 -14.452 -27.893  1.00 63.99           C
ATOM   3734  C   SER A 248      -1.480 -14.442 -26.552  1.00 63.99           C
ATOM   3735  O   SER A 248      -1.008 -13.847 -25.585  1.00 63.99           O
ATOM   3736  HA  SER A 248       0.254 -14.876 -27.779  1.00 63.99           H
ATOM   3737  CB  SER A 248      -0.633 -13.030 -28.448  1.00 63.99           C
ATOM   3738 1HB  SER A 248      -0.046 -12.418 -27.762  1.00 63.99           H
ATOM   3739 2HB  SER A 248      -0.094 -13.051 -29.395  1.00 63.99           H
ATOM   3740  OG  SER A 248      -1.911 -12.431 -28.642  1.00 63.99           O
ATOM   3741  HG  SER A 248      -1.804 -11.502 -28.996  1.00 63.99           H
ATOM   3742  HN  SER A 248      -1.842 -14.865 -29.614  1.00 63.99           H
ATOM   3743  N   LYS A 249      -2.625 -15.109 -26.537  1.00 67.76           N
ATOM   3744  CA  LYS A 249      -3.453 -15.147 -25.344  1.00 67.76           C
ATOM   3745  C   LYS A 249      -2.642 -15.726 -24.183  1.00 67.76           C
ATOM   3746  O   LYS A 249      -2.763 -15.270 -23.047  1.00 67.76           O
ATOM   3747  HA  LYS A 249      -3.721 -14.119 -25.099  1.00 67.76           H
ATOM   3748  CB  LYS A 249      -4.756 -15.900 -25.620  1.00 67.76           C
ATOM   3749 1HB  LYS A 249      -5.451 -15.748 -24.794  1.00 67.76           H
ATOM   3750 2HB  LYS A 249      -5.232 -15.496 -26.513  1.00 67.76           H
ATOM   3751  CG  LYS A 249      -4.496 -17.396 -25.806  1.00 67.76           C
ATOM   3752 1HG  LYS A 249      -3.648 -17.541 -26.475  1.00 67.76           H
ATOM   3753 2HG  LYS A 249      -4.226 -17.844 -24.849  1.00 67.76           H
ATOM   3754  CD  LYS A 249      -5.729 -18.101 -26.375  1.00 67.76           C
ATOM   3755 1HD  LYS A 249      -6.616 -17.794 -25.820  1.00 67.76           H
ATOM   3756 2HD  LYS A 249      -5.880 -17.797 -27.411  1.00 67.76           H
ATOM   3757  CE  LYS A 249      -5.574 -19.621 -26.302  1.00 67.76           C
ATOM   3758 1HE  LYS A 249      -4.865 -19.957 -27.058  1.00 67.76           H
ATOM   3759 2HE  LYS A 249      -5.165 -19.905 -25.332  1.00 67.76           H
ATOM   3760  NZ  LYS A 249      -6.881 -20.285 -26.509  1.00 67.76           N
ATOM   3761 1HZ  LYS A 249      -6.737 -21.281 -26.635  1.00 67.76           H
ATOM   3762 2HZ  LYS A 249      -7.471 -20.129 -25.700  1.00 67.76           H
ATOM   3763 3HZ  LYS A 249      -7.328 -19.901 -27.333  1.00 67.76           H
ATOM   3764  HN  LYS A 249      -2.988 -15.615 -27.319  1.00 67.76           H
ATOM   3765  N   HIS A 250      -1.833 -16.724 -24.509  1.00 70.91           N
ATOM   3766  CA  HIS A 250      -1.124 -17.476 -23.488  1.00 70.91           C
ATOM   3767  C   HIS A 250      -0.150 -16.553 -22.753  1.00 70.91           C
ATOM   3768  O   HIS A 250       0.002 -16.648 -21.536  1.00 70.91           O
ATOM   3769  HA  HIS A 250      -1.876 -17.832 -22.783  1.00 70.91           H
ATOM   3770  CB  HIS A 250      -0.438 -18.702 -24.094  1.00 70.91           C
ATOM   3771 1HB  HIS A 250       0.171 -18.383 -24.940  1.00 70.91           H
ATOM   3772 2HB  HIS A 250       0.241 -19.128 -23.356  1.00 70.91           H
ATOM   3773  CG  HIS A 250      -1.394 -19.775 -24.557  1.00 70.91           C
ATOM   3774  ND1 HIS A 250      -2.042 -20.629 -23.682  1.00 70.91           N
ATOM   3775  HD1 HIS A 250      -1.950 -20.627 -22.686  1.00 70.91           H
ATOM   3776  CD2 HIS A 250      -1.804 -20.123 -25.810  1.00 70.91           C
ATOM   3777  HD2 HIS A 250      -1.486 -19.651 -26.739  1.00 70.91           H
ATOM   3778  CE1 HIS A 250      -2.805 -21.451 -24.388  1.00 70.91           C
ATOM   3779  HE1 HIS A 250      -3.441 -22.239 -23.986  1.00 70.91           H
ATOM   3780  NE2 HIS A 250      -2.656 -21.136 -25.707  1.00 70.91           N
ATOM   3781  HN  HIS A 250      -1.658 -17.018 -25.448  1.00 70.91           H
ATOM   3782  N   LYS A 251       0.485 -15.682 -23.524  1.00 70.85           N
ATOM   3783  CA  LYS A 251       1.445 -14.747 -22.962  1.00 70.85           C
ATOM   3784  C   LYS A 251       0.719 -13.781 -22.023  1.00 70.85           C
ATOM   3785  O   LYS A 251       1.143 -13.578 -20.886  1.00 70.85           O
ATOM   3786  HA  LYS A 251       2.161 -15.324 -22.377  1.00 70.85           H
ATOM   3787  CB  LYS A 251       2.228 -14.049 -24.076  1.00 70.85           C
ATOM   3788 1HB  LYS A 251       2.624 -14.792 -24.768  1.00 70.85           H
ATOM   3789 2HB  LYS A 251       1.559 -13.406 -24.648  1.00 70.85           H
ATOM   3790  CG  LYS A 251       3.375 -13.216 -23.501  1.00 70.85           C
ATOM   3791 1HG  LYS A 251       2.972 -12.364 -22.953  1.00 70.85           H
ATOM   3792 2HG  LYS A 251       3.941 -13.815 -22.787  1.00 70.85           H
ATOM   3793  CD  LYS A 251       4.305 -12.723 -24.611  1.00 70.85           C
ATOM   3794 1HD  LYS A 251       4.627 -13.566 -25.222  1.00 70.85           H
ATOM   3795 2HD  LYS A 251       3.763 -12.042 -25.268  1.00 70.85           H
ATOM   3796  CE  LYS A 251       5.527 -12.012 -24.028  1.00 70.85           C
ATOM   3797 1HE  LYS A 251       5.243 -11.024 -23.666  1.00 70.85           H
ATOM   3798 2HE  LYS A 251       5.904 -12.569 -23.169  1.00 70.85           H
ATOM   3799  NZ  LYS A 251       6.591 -11.886 -25.049  1.00 70.85           N
ATOM   3800 1HZ  LYS A 251       7.409 -11.455 -24.634  1.00 70.85           H
ATOM   3801 2HZ  LYS A 251       6.833 -12.806 -25.400  1.00 70.85           H
ATOM   3802 3HZ  LYS A 251       6.257 -11.310 -25.815  1.00 70.85           H
ATOM   3803  HN  LYS A 251       0.353 -15.610 -24.512  1.00 70.85           H
ATOM   3804  N   ALA A 252      -0.363 -13.211 -22.532  1.00 69.18           N
ATOM   3805  CA  ALA A 252      -1.116 -12.225 -21.776  1.00 69.18           C
ATOM   3806  C   ALA A 252      -1.624 -12.862 -20.481  1.00 69.18           C
ATOM   3807  O   ALA A 252      -1.692 -12.201 -19.445  1.00 69.18           O
ATOM   3808  HA  ALA A 252      -0.439 -11.409 -21.528  1.00 69.18           H
ATOM   3809  CB  ALA A 252      -2.253 -11.677 -22.641  1.00 69.18           C
ATOM   3810 1HB  ALA A 252      -1.837 -11.210 -23.534  1.00 69.18           H
ATOM   3811 2HB  ALA A 252      -2.914 -12.494 -22.933  1.00 69.18           H
ATOM   3812 3HB  ALA A 252      -2.818 -10.938 -22.074  1.00 69.18           H
ATOM   3813  HN  ALA A 252      -0.725 -13.413 -23.443  1.00 69.18           H
ATOM   3814  N   LEU A 253      -1.969 -14.137 -20.581  1.00 73.00           N
ATOM   3815  CA  LEU A 253      -2.460 -14.873 -19.429  1.00 73.00           C
ATOM   3816  C   LEU A 253      -1.355 -14.958 -18.374  1.00 73.00           C
ATOM   3817  O   LEU A 253      -1.588 -14.672 -17.201  1.00 73.00           O
ATOM   3818  HA  LEU A 253      -3.293 -14.307 -19.011  1.00 73.00           H
ATOM   3819  CB  LEU A 253      -3.009 -16.235 -19.856  1.00 73.00           C
ATOM   3820 1HB  LEU A 253      -3.570 -16.105 -20.782  1.00 73.00           H
ATOM   3821 2HB  LEU A 253      -2.167 -16.889 -20.084  1.00 73.00           H
ATOM   3822  CG  LEU A 253      -3.909 -16.945 -18.843  1.00 73.00           C
ATOM   3823  HG  LEU A 253      -3.528 -16.735 -17.843  1.00 73.00           H
ATOM   3824  CD1 LEU A 253      -5.338 -16.403 -18.905  1.00 73.00           C
ATOM   3825 1HD1 LEU A 253      -5.333 -15.336 -18.681  1.00 73.00           H
ATOM   3826 2HD1 LEU A 253      -5.744 -16.563 -19.904  1.00 73.00           H
ATOM   3827 3HD1 LEU A 253      -5.957 -16.924 -18.174  1.00 73.00           H
ATOM   3828  CD2 LEU A 253      -3.862 -18.462 -19.035  1.00 73.00           C
ATOM   3829 1HD2 LEU A 253      -4.203 -18.712 -20.039  1.00 73.00           H
ATOM   3830 2HD2 LEU A 253      -2.839 -18.814 -18.900  1.00 73.00           H
ATOM   3831 3HD2 LEU A 253      -4.510 -18.941 -18.301  1.00 73.00           H
ATOM   3832  HN  LEU A 253      -1.916 -14.666 -21.429  1.00 73.00           H
ATOM   3833  N   LYS A 254      -0.175 -15.353 -18.831  1.00 75.15           N
ATOM   3834  CA  LYS A 254       0.955 -15.524 -17.934  1.00 75.15           C
ATOM   3835  C   LYS A 254       1.214 -14.212 -17.191  1.00 75.15           C
ATOM   3836  O   LYS A 254       1.359 -14.203 -15.970  1.00 75.15           O
ATOM   3837  HA  LYS A 254       0.681 -16.285 -17.203  1.00 75.15           H
ATOM   3838  CB  LYS A 254       2.172 -16.048 -18.699  1.00 75.15           C
ATOM   3839 1HB  LYS A 254       1.902 -16.953 -19.244  1.00 75.15           H
ATOM   3840 2HB  LYS A 254       2.485 -15.312 -19.439  1.00 75.15           H
ATOM   3841  CG  LYS A 254       3.331 -16.347 -17.747  1.00 75.15           C
ATOM   3842 1HG  LYS A 254       3.659 -15.425 -17.267  1.00 75.15           H
ATOM   3843 2HG  LYS A 254       2.993 -17.016 -16.955  1.00 75.15           H
ATOM   3844  CD  LYS A 254       4.504 -16.985 -18.494  1.00 75.15           C
ATOM   3845 1HD  LYS A 254       4.178 -17.911 -18.967  1.00 75.15           H
ATOM   3846 2HD  LYS A 254       4.837 -16.320 -19.291  1.00 75.15           H
ATOM   3847  CE  LYS A 254       5.668 -17.273 -17.544  1.00 75.15           C
ATOM   3848 1HE  LYS A 254       6.064 -16.337 -17.150  1.00 75.15           H
ATOM   3849 2HE  LYS A 254       5.314 -17.853 -16.691  1.00 75.15           H
ATOM   3850  NZ  LYS A 254       6.739 -18.015 -18.246  1.00 75.15           N
ATOM   3851 1HZ  LYS A 254       7.510 -18.181 -17.608  1.00 75.15           H
ATOM   3852 2HZ  LYS A 254       6.375 -18.903 -18.574  1.00 75.15           H
ATOM   3853 3HZ  LYS A 254       7.065 -17.470 -19.036  1.00 75.15           H
ATOM   3854  HN  LYS A 254       0.014 -15.554 -19.792  1.00 75.15           H
ATOM   3855  N   VAL A 255       1.264 -13.134 -17.960  1.00 73.44           N
ATOM   3856  CA  VAL A 255       1.495 -11.817 -17.389  1.00 73.44           C
ATOM   3857  C   VAL A 255       0.474 -11.562 -16.278  1.00 73.44           C
ATOM   3858  O   VAL A 255       0.837 -11.137 -15.183  1.00 73.44           O
ATOM   3859  HA  VAL A 255       2.494 -11.818 -16.954  1.00 73.44           H
ATOM   3860  CB  VAL A 255       1.459 -10.756 -18.490  1.00 73.44           C
ATOM   3861  HB  VAL A 255       0.575 -10.937 -19.102  1.00 73.44           H
ATOM   3862  CG1 VAL A 255       1.338  -9.352 -17.895  1.00 73.44           C
ATOM   3863 1HG1 VAL A 255       0.419  -9.282 -17.312  1.00 73.44           H
ATOM   3864 2HG1 VAL A 255       2.194  -9.156 -17.249  1.00 73.44           H
ATOM   3865 3HG1 VAL A 255       1.314  -8.617 -18.699  1.00 73.44           H
ATOM   3866  CG2 VAL A 255       2.687 -10.863 -19.396  1.00 73.44           C
ATOM   3867 1HG2 VAL A 255       3.590 -10.720 -18.802  1.00 73.44           H
ATOM   3868 2HG2 VAL A 255       2.711 -11.849 -19.861  1.00 73.44           H
ATOM   3869 3HG2 VAL A 255       2.636 -10.097 -20.170  1.00 73.44           H
ATOM   3870  HN  VAL A 255       1.151 -13.149 -18.953  1.00 73.44           H
ATOM   3871  N   THR A 256      -0.783 -11.831 -16.600  1.00 71.09           N
ATOM   3872  CA  THR A 256      -1.872 -11.511 -15.694  1.00 71.09           C
ATOM   3873  C   THR A 256      -1.715 -12.277 -14.379  1.00 71.09           C
ATOM   3874  O   THR A 256      -1.822 -11.695 -13.301  1.00 71.09           O
ATOM   3875  HA  THR A 256      -1.818 -10.449 -15.454  1.00 71.09           H
ATOM   3876  CB  THR A 256      -3.189 -11.805 -16.415  1.00 71.09           C
ATOM   3877  HB  THR A 256      -3.195 -12.818 -16.817  1.00 71.09           H
ATOM   3878  OG1 THR A 256      -3.298 -10.761 -17.379  1.00 71.09           O
ATOM   3879  HG1 THR A 256      -2.898 -11.054 -18.247  1.00 71.09           H
ATOM   3880  CG2 THR A 256      -4.408 -11.607 -15.512  1.00 71.09           C
ATOM   3881 1HG2 THR A 256      -4.439 -10.575 -15.164  1.00 71.09           H
ATOM   3882 2HG2 THR A 256      -4.338 -12.277 -14.655  1.00 71.09           H
ATOM   3883 3HG2 THR A 256      -5.316 -11.829 -16.073  1.00 71.09           H
ATOM   3884  HN  THR A 256      -1.060 -12.260 -17.460  1.00 71.09           H
ATOM   3885  N   ILE A 257      -1.464 -13.571 -14.512  1.00 75.31           N
ATOM   3886  CA  ILE A 257      -1.366 -14.438 -13.349  1.00 75.31           C
ATOM   3887  C   ILE A 257      -0.224 -13.954 -12.453  1.00 75.31           C
ATOM   3888  O   ILE A 257      -0.378 -13.872 -11.235  1.00 75.31           O
ATOM   3889  HA  ILE A 257      -2.301 -14.349 -12.796  1.00 75.31           H
ATOM   3890  CB  ILE A 257      -1.232 -15.899 -13.780  1.00 75.31           C
ATOM   3891  HB  ILE A 257      -0.448 -15.963 -14.534  1.00 75.31           H
ATOM   3892  CG1 ILE A 257      -2.524 -16.400 -14.429  1.00 75.31           C
ATOM   3893 1HG1 ILE A 257      -3.302 -16.495 -13.672  1.00 75.31           H
ATOM   3894 2HG1 ILE A 257      -2.876 -15.671 -15.158  1.00 75.31           H
ATOM   3895  CG2 ILE A 257      -0.802 -16.780 -12.605  1.00 75.31           C
ATOM   3896 1HG2 ILE A 257       0.162 -16.437 -12.228  1.00 75.31           H
ATOM   3897 2HG2 ILE A 257      -1.546 -16.717 -11.812  1.00 75.31           H
ATOM   3898 3HG2 ILE A 257      -0.714 -17.814 -12.939  1.00 75.31           H
ATOM   3899  CD1 ILE A 257      -2.305 -17.751 -15.115  1.00 75.31           C
ATOM   3900 1HD1 ILE A 257      -1.544 -17.646 -15.888  1.00 75.31           H
ATOM   3901 2HD1 ILE A 257      -1.977 -18.484 -14.378  1.00 75.31           H
ATOM   3902 3HD1 ILE A 257      -3.239 -18.083 -15.568  1.00 75.31           H
ATOM   3903  HN  ILE A 257      -1.330 -14.028 -15.391  1.00 75.31           H
ATOM   3904  N   THR A 258       0.895 -13.645 -13.090  1.00 79.83           N
ATOM   3905  CA  THR A 258       2.088 -13.252 -12.360  1.00 79.83           C
ATOM   3906  C   THR A 258       1.794 -12.045 -11.467  1.00 79.83           C
ATOM   3907  O   THR A 258       2.167 -12.030 -10.295  1.00 79.83           O
ATOM   3908  HA  THR A 258       2.375 -14.074 -11.703  1.00 79.83           H
ATOM   3909  CB  THR A 258       3.203 -12.999 -13.376  1.00 79.83           C
ATOM   3910  HB  THR A 258       2.942 -12.178 -14.044  1.00 79.83           H
ATOM   3911  OG1 THR A 258       3.396 -14.264 -14.003  1.00 79.83           O
ATOM   3912  HG1 THR A 258       2.783 -14.354 -14.788  1.00 79.83           H
ATOM   3913  CG2 THR A 258       4.549 -12.705 -12.709  1.00 79.83           C
ATOM   3914 1HG2 THR A 258       4.842 -13.555 -12.094  1.00 79.83           H
ATOM   3915 2HG2 THR A 258       4.457 -11.817 -12.083  1.00 79.83           H
ATOM   3916 3HG2 THR A 258       5.304 -12.532 -13.475  1.00 79.83           H
ATOM   3917  HN  THR A 258       0.995 -13.659 -14.085  1.00 79.83           H
ATOM   3918  N   VAL A 259       1.128 -11.063 -12.055  1.00 74.43           N
ATOM   3919  CA  VAL A 259       0.846  -9.823 -11.351  1.00 74.43           C
ATOM   3920  C   VAL A 259      -0.044 -10.120 -10.142  1.00 74.43           C
ATOM   3921  O   VAL A 259       0.210  -9.627  -9.044  1.00 74.43           O
ATOM   3922  HA  VAL A 259       1.796  -9.422 -10.997  1.00 74.43           H
ATOM   3923  CB  VAL A 259       0.229  -8.804 -12.312  1.00 74.43           C
ATOM   3924  HB  VAL A 259      -0.627  -9.275 -12.795  1.00 74.43           H
ATOM   3925  CG1 VAL A 259      -0.276  -7.574 -11.556  1.00 74.43           C
ATOM   3926 1HG1 VAL A 259      -1.034  -7.877 -10.834  1.00 74.43           H
ATOM   3927 2HG1 VAL A 259       0.556  -7.102 -11.032  1.00 74.43           H
ATOM   3928 3HG1 VAL A 259      -0.709  -6.866 -12.262  1.00 74.43           H
ATOM   3929  CG2 VAL A 259       1.226  -8.407 -13.403  1.00 74.43           C
ATOM   3930 1HG2 VAL A 259       2.110  -7.964 -12.944  1.00 74.43           H
ATOM   3931 2HG2 VAL A 259       1.515  -9.292 -13.970  1.00 74.43           H
ATOM   3932 3HG2 VAL A 259       0.762  -7.682 -14.072  1.00 74.43           H
ATOM   3933  HN  VAL A 259       0.784 -11.104 -12.993  1.00 74.43           H
ATOM   3934  N   LEU A 260      -1.070 -10.923 -10.385  1.00 75.76           N
ATOM   3935  CA  LEU A 260      -2.017 -11.265  -9.338  1.00 75.76           C
ATOM   3936  C   LEU A 260      -1.277 -11.966  -8.197  1.00 75.76           C
ATOM   3937  O   LEU A 260      -1.459 -11.621  -7.030  1.00 75.76           O
ATOM   3938  HA  LEU A 260      -2.434 -10.333  -8.957  1.00 75.76           H
ATOM   3939  CB  LEU A 260      -3.178 -12.080  -9.911  1.00 75.76           C
ATOM   3940 1HB  LEU A 260      -3.723 -11.453 -10.617  1.00 75.76           H
ATOM   3941 2HB  LEU A 260      -2.765 -12.914 -10.479  1.00 75.76           H
ATOM   3942  CG  LEU A 260      -4.174 -12.637  -8.892  1.00 75.76           C
ATOM   3943  HG  LEU A 260      -3.632 -13.284  -8.203  1.00 75.76           H
ATOM   3944  CD1 LEU A 260      -4.795 -11.512  -8.061  1.00 75.76           C
ATOM   3945 1HD1 LEU A 260      -4.009 -10.979  -7.527  1.00 75.76           H
ATOM   3946 2HD1 LEU A 260      -5.319 -10.820  -8.721  1.00 75.76           H
ATOM   3947 3HD1 LEU A 260      -5.499 -11.935  -7.345  1.00 75.76           H
ATOM   3948  CD2 LEU A 260      -5.237 -13.497  -9.578  1.00 75.76           C
ATOM   3949 1HD2 LEU A 260      -5.781 -12.892 -10.304  1.00 75.76           H
ATOM   3950 2HD2 LEU A 260      -4.756 -14.331 -10.088  1.00 75.76           H
ATOM   3951 3HD2 LEU A 260      -5.932 -13.880  -8.830  1.00 75.76           H
ATOM   3952  HN  LEU A 260      -1.257 -11.336 -11.276  1.00 75.76           H
ATOM   3953  N   THR A 261      -0.459 -12.938  -8.573  1.00 81.96           N
ATOM   3954  CA  THR A 261       0.207 -13.778  -7.592  1.00 81.96           C
ATOM   3955  C   THR A 261       1.114 -12.933  -6.695  1.00 81.96           C
ATOM   3956  O   THR A 261       1.140 -13.120  -5.480  1.00 81.96           O
ATOM   3957  HA  THR A 261      -0.552 -14.224  -6.949  1.00 81.96           H
ATOM   3958  CB  THR A 261       0.953 -14.882  -8.343  1.00 81.96           C
ATOM   3959  HB  THR A 261       1.723 -14.461  -8.990  1.00 81.96           H
ATOM   3960  OG1 THR A 261      -0.078 -15.608  -9.007  1.00 81.96           O
ATOM   3961  HG1 THR A 261      -0.279 -15.186  -9.891  1.00 81.96           H
ATOM   3962  CG2 THR A 261       1.584 -15.909  -7.400  1.00 81.96           C
ATOM   3963 1HG2 THR A 261       0.805 -16.378  -6.801  1.00 81.96           H
ATOM   3964 2HG2 THR A 261       2.296 -15.409  -6.744  1.00 81.96           H
ATOM   3965 3HG2 THR A 261       2.101 -16.670  -7.985  1.00 81.96           H
ATOM   3966  HN  THR A 261      -0.250 -13.155  -9.527  1.00 81.96           H
ATOM   3967  N   VAL A 262       1.836 -12.021  -7.329  1.00 83.71           N
ATOM   3968  CA  VAL A 262       2.801 -11.202  -6.616  1.00 83.71           C
ATOM   3969  C   VAL A 262       2.069 -10.345  -5.581  1.00 83.71           C
ATOM   3970  O   VAL A 262       2.520 -10.219  -4.443  1.00 83.71           O
ATOM   3971  HA  VAL A 262       3.483 -11.874  -6.096  1.00 83.71           H
ATOM   3972  CB  VAL A 262       3.618 -10.372  -7.608  1.00 83.71           C
ATOM   3973  HB  VAL A 262       2.921  -9.846  -8.260  1.00 83.71           H
ATOM   3974  CG1 VAL A 262       4.463  -9.324  -6.882  1.00 83.71           C
ATOM   3975 1HG1 VAL A 262       3.810  -8.655  -6.322  1.00 83.71           H
ATOM   3976 2HG1 VAL A 262       5.148  -9.822  -6.195  1.00 83.71           H
ATOM   3977 3HG1 VAL A 262       5.034  -8.749  -7.610  1.00 83.71           H
ATOM   3978  CG2 VAL A 262       4.494 -11.271  -8.484  1.00 83.71           C
ATOM   3979 1HG2 VAL A 262       5.179 -11.837  -7.853  1.00 83.71           H
ATOM   3980 2HG2 VAL A 262       3.861 -11.961  -9.043  1.00 83.71           H
ATOM   3981 3HG2 VAL A 262       5.064 -10.656  -9.180  1.00 83.71           H
ATOM   3982  HN  VAL A 262       1.770 -11.839  -8.311  1.00 83.71           H
ATOM   3983  N   PHE A 263       0.952  -9.778  -6.012  1.00 77.67           N
ATOM   3984  CA  PHE A 263       0.163  -8.922  -5.142  1.00 77.67           C
ATOM   3985  C   PHE A 263      -0.357  -9.701  -3.933  1.00 77.67           C
ATOM   3986  O   PHE A 263      -0.182  -9.275  -2.792  1.00 77.67           O
ATOM   3987  HA  PHE A 263       0.815  -8.118  -4.801  1.00 77.67           H
ATOM   3988  CB  PHE A 263      -1.027  -8.425  -5.964  1.00 77.67           C
ATOM   3989 1HB  PHE A 263      -0.654  -7.901  -6.844  1.00 77.67           H
ATOM   3990 2HB  PHE A 263      -1.594  -9.284  -6.321  1.00 77.67           H
ATOM   3991  CG  PHE A 263      -1.969  -7.495  -5.196  1.00 77.67           C
ATOM   3992  CD1 PHE A 263      -2.995  -8.014  -4.470  1.00 77.67           C
ATOM   3993  HD1 PHE A 263      -3.147  -9.093  -4.436  1.00 77.67           H
ATOM   3994  CD2 PHE A 263      -1.779  -6.149  -5.239  1.00 77.67           C
ATOM   3995  HD2 PHE A 263      -0.957  -5.732  -5.821  1.00 77.67           H
ATOM   3996  CE1 PHE A 263      -3.869  -7.151  -3.758  1.00 77.67           C
ATOM   3997  HE1 PHE A 263      -4.691  -7.568  -3.176  1.00 77.67           H
ATOM   3998  CE2 PHE A 263      -2.653  -5.286  -4.526  1.00 77.67           C
ATOM   3999  HE2 PHE A 263      -2.501  -4.207  -4.560  1.00 77.67           H
ATOM   4000  CZ  PHE A 263      -3.679  -5.805  -3.800  1.00 77.67           C
ATOM   4001  HZ  PHE A 263      -4.350  -5.143  -3.253  1.00 77.67           H
ATOM   4002  HN  PHE A 263       0.586  -9.894  -6.935  1.00 77.67           H
ATOM   4003  N   VAL A 264      -0.987 -10.830  -4.223  1.00 81.93           N
ATOM   4004  CA  VAL A 264      -1.633 -11.615  -3.184  1.00 81.93           C
ATOM   4005  C   VAL A 264      -0.590 -12.034  -2.146  1.00 81.93           C
ATOM   4006  O   VAL A 264      -0.813 -11.890  -0.944  1.00 81.93           O
ATOM   4007  HA  VAL A 264      -2.372 -10.977  -2.701  1.00 81.93           H
ATOM   4008  CB  VAL A 264      -2.367 -12.805  -3.807  1.00 81.93           C
ATOM   4009  HB  VAL A 264      -1.663 -13.335  -4.448  1.00 81.93           H
ATOM   4010  CG1 VAL A 264      -2.846 -13.779  -2.729  1.00 81.93           C
ATOM   4011 1HG1 VAL A 264      -1.988 -14.152  -2.170  1.00 81.93           H
ATOM   4012 2HG1 VAL A 264      -3.526 -13.264  -2.051  1.00 81.93           H
ATOM   4013 3HG1 VAL A 264      -3.364 -14.615  -3.199  1.00 81.93           H
ATOM   4014  CG2 VAL A 264      -3.533 -12.334  -4.678  1.00 81.93           C
ATOM   4015 1HG2 VAL A 264      -4.238 -11.769  -4.067  1.00 81.93           H
ATOM   4016 2HG2 VAL A 264      -3.156 -11.698  -5.478  1.00 81.93           H
ATOM   4017 3HG2 VAL A 264      -4.038 -13.199  -5.108  1.00 81.93           H
ATOM   4018  HN  VAL A 264      -1.061 -11.209  -5.145  1.00 81.93           H
ATOM   4019  N   LEU A 265       0.526 -12.544  -2.646  1.00 86.82           N
ATOM   4020  CA  LEU A 265       1.529 -13.142  -1.782  1.00 86.82           C
ATOM   4021  C   LEU A 265       2.141 -12.057  -0.892  1.00 86.82           C
ATOM   4022  O   LEU A 265       2.587 -12.339   0.219  1.00 86.82           O
ATOM   4023  HA  LEU A 265       1.022 -13.866  -1.144  1.00 86.82           H
ATOM   4024  CB  LEU A 265       2.560 -13.911  -2.610  1.00 86.82           C
ATOM   4025 1HB  LEU A 265       2.921 -13.257  -3.404  1.00 86.82           H
ATOM   4026 2HB  LEU A 265       3.414 -14.138  -1.971  1.00 86.82           H
ATOM   4027  CG  LEU A 265       2.072 -15.216  -3.244  1.00 86.82           C
ATOM   4028  HG  LEU A 265       1.237 -14.983  -3.905  1.00 86.82           H
ATOM   4029  CD1 LEU A 265       3.167 -15.850  -4.104  1.00 86.82           C
ATOM   4030 1HD1 LEU A 265       3.450 -15.159  -4.899  1.00 86.82           H
ATOM   4031 2HD1 LEU A 265       4.037 -16.066  -3.484  1.00 86.82           H
ATOM   4032 3HD1 LEU A 265       2.794 -16.775  -4.543  1.00 86.82           H
ATOM   4033  CD2 LEU A 265       1.549 -16.181  -2.178  1.00 86.82           C
ATOM   4034 1HD2 LEU A 265       2.348 -16.412  -1.474  1.00 86.82           H
ATOM   4035 2HD2 LEU A 265       0.718 -15.719  -1.646  1.00 86.82           H
ATOM   4036 3HD2 LEU A 265       1.209 -17.100  -2.656  1.00 86.82           H
ATOM   4037  HN  LEU A 265       0.748 -12.553  -3.621  1.00 86.82           H
ATOM   4038  N   SER A 266       2.142 -10.839  -1.414  1.00 87.40           N
ATOM   4039  CA  SER A 266       2.788  -9.732  -0.730  1.00 87.40           C
ATOM   4040  C   SER A 266       1.833  -9.127   0.302  1.00 87.40           C
ATOM   4041  O   SER A 266       2.244  -8.795   1.413  1.00 87.40           O
ATOM   4042  HA  SER A 266       3.658 -10.166  -0.238  1.00 87.40           H
ATOM   4043  CB  SER A 266       3.244  -8.662  -1.723  1.00 87.40           C
ATOM   4044 1HB  SER A 266       3.705  -7.837  -1.180  1.00 87.40           H
ATOM   4045 2HB  SER A 266       4.009  -9.078  -2.379  1.00 87.40           H
ATOM   4046  OG  SER A 266       2.164  -8.167  -2.509  1.00 87.40           O
ATOM   4047  HG  SER A 266       2.075  -8.706  -3.347  1.00 87.40           H
ATOM   4048  HN  SER A 266       1.713 -10.605  -2.287  1.00 87.40           H
ATOM   4049  N   GLN A 267       0.578  -9.002  -0.103  1.00 85.92           N
ATOM   4050  CA  GLN A 267      -0.378  -8.213   0.656  1.00 85.92           C
ATOM   4051  C   GLN A 267      -1.115  -9.098   1.664  1.00 85.92           C
ATOM   4052  O   GLN A 267      -1.448  -8.651   2.760  1.00 85.92           O
ATOM   4053  HA  GLN A 267       0.216  -7.467   1.184  1.00 85.92           H
ATOM   4054  CB  GLN A 267      -1.364  -7.503  -0.274  1.00 85.92           C
ATOM   4055 1HB  GLN A 267      -1.868  -8.236  -0.903  1.00 85.92           H
ATOM   4056 2HB  GLN A 267      -2.134  -7.007   0.317  1.00 85.92           H
ATOM   4057  CG  GLN A 267      -0.646  -6.476  -1.152  1.00 85.92           C
ATOM   4058 1HG  GLN A 267       0.112  -6.975  -1.756  1.00 85.92           H
ATOM   4059 2HG  GLN A 267      -1.357  -6.023  -1.843  1.00 85.92           H
ATOM   4060  CD  GLN A 267       0.009  -5.387  -0.299  1.00 85.92           C
ATOM   4061  OE1 GLN A 267      -0.529  -4.936   0.698  1.00 85.92           O
ATOM   4062  NE2 GLN A 267       1.197  -4.992  -0.746  1.00 85.92           N
ATOM   4063 1HE2 GLN A 267       1.583  -5.403  -1.572  1.00 85.92           H
ATOM   4064 2HE2 GLN A 267       1.705  -4.284  -0.256  1.00 85.92           H
ATOM   4065  HN  GLN A 267       0.212  -9.427  -0.930  1.00 85.92           H
ATOM   4066  N   PHE A 268      -1.348 -10.337   1.256  1.00 88.01           N
ATOM   4067  CA  PHE A 268      -2.206 -11.227   2.020  1.00 88.01           C
ATOM   4068  C   PHE A 268      -1.679 -11.407   3.445  1.00 88.01           C
ATOM   4069  O   PHE A 268      -2.423 -11.244   4.410  1.00 88.01           O
ATOM   4070  HA  PHE A 268      -3.195 -10.771   2.055  1.00 88.01           H
ATOM   4071  CB  PHE A 268      -2.192 -12.581   1.308  1.00 88.01           C
ATOM   4072 1HB  PHE A 268      -2.489 -12.437   0.269  1.00 88.01           H
ATOM   4073 2HB  PHE A 268      -1.171 -12.964   1.297  1.00 88.01           H
ATOM   4074  CG  PHE A 268      -3.107 -13.629   1.945  1.00 88.01           C
ATOM   4075  CD1 PHE A 268      -2.587 -14.569   2.779  1.00 88.01           C
ATOM   4076  HD1 PHE A 268      -1.519 -14.576   2.994  1.00 88.01           H
ATOM   4077  CD2 PHE A 268      -4.440 -13.620   1.677  1.00 88.01           C
ATOM   4078  HD2 PHE A 268      -4.857 -12.866   1.009  1.00 88.01           H
ATOM   4079  CE1 PHE A 268      -3.437 -15.541   3.370  1.00 88.01           C
ATOM   4080  HE1 PHE A 268      -3.020 -16.294   4.039  1.00 88.01           H
ATOM   4081  CE2 PHE A 268      -5.290 -14.592   2.269  1.00 88.01           C
ATOM   4082  HE2 PHE A 268      -6.359 -14.585   2.054  1.00 88.01           H
ATOM   4083  CZ  PHE A 268      -4.770 -15.532   3.103  1.00 88.01           C
ATOM   4084  HZ  PHE A 268      -5.422 -16.278   3.557  1.00 88.01           H
ATOM   4085  HN  PHE A 268      -0.962 -10.733   0.423  1.00 88.01           H
ATOM   4086  N   PRO A 269      -0.393 -11.747   3.602  1.00 92.32           N
ATOM   4087  CA  PRO A 269       0.154 -12.039   4.929  1.00 92.32           C
ATOM   4088  C   PRO A 269      -0.119 -10.923   5.924  1.00 92.32           C
ATOM   4089  O   PRO A 269      -0.541 -11.180   7.050  1.00 92.32           O
ATOM   4090  HA  PRO A 269      -0.332 -12.920   5.349  1.00 92.32           H
ATOM   4091  CB  PRO A 269       1.652 -12.218   4.673  1.00 92.32           C
ATOM   4092 1HB  PRO A 269       2.195 -11.281   4.800  1.00 92.32           H
ATOM   4093 2HB  PRO A 269       2.094 -12.938   5.362  1.00 92.32           H
ATOM   4094  CG  PRO A 269       1.707 -12.710   3.231  1.00 92.32           C
ATOM   4095 1HG  PRO A 269       2.689 -12.551   2.787  1.00 92.32           H
ATOM   4096 2HG  PRO A 269       1.509 -13.780   3.161  1.00 92.32           H
ATOM   4097  CD  PRO A 269       0.630 -11.883   2.549  1.00 92.32           C
ATOM   4098 1HD  PRO A 269       1.007 -10.912   2.229  1.00 92.32           H
ATOM   4099 2HD  PRO A 269       0.242 -12.379   1.659  1.00 92.32           H
ATOM   4100  N   TYR A 270       0.132  -9.701   5.477  1.00 91.57           N
ATOM   4101  CA  TYR A 270       0.003  -8.545   6.347  1.00 91.57           C
ATOM   4102  C   TYR A 270      -1.444  -8.369   6.813  1.00 91.57           C
ATOM   4103  O   TYR A 270      -1.695  -8.134   7.994  1.00 91.57           O
ATOM   4104  HA  TYR A 270       0.640  -8.705   7.217  1.00 91.57           H
ATOM   4105  CB  TYR A 270       0.404  -7.334   5.502  1.00 91.57           C
ATOM   4106 1HB  TYR A 270       1.468  -7.400   5.274  1.00 91.57           H
ATOM   4107 2HB  TYR A 270      -0.128  -7.374   4.552  1.00 91.57           H
ATOM   4108  CG  TYR A 270       0.124  -5.987   6.172  1.00 91.57           C
ATOM   4109  CD1 TYR A 270      -0.828  -5.139   5.644  1.00 91.57           C
ATOM   4110  HD1 TYR A 270      -1.380  -5.429   4.750  1.00 91.57           H
ATOM   4111  CD2 TYR A 270       0.823  -5.621   7.304  1.00 91.57           C
ATOM   4112  HD2 TYR A 270       1.575  -6.290   7.721  1.00 91.57           H
ATOM   4113  CE1 TYR A 270      -1.092  -3.872   6.274  1.00 91.57           C
ATOM   4114  HE1 TYR A 270      -1.841  -3.192   5.867  1.00 91.57           H
ATOM   4115  CE2 TYR A 270       0.559  -4.353   7.934  1.00 91.57           C
ATOM   4116  HE2 TYR A 270       1.104  -4.051   8.828  1.00 91.57           H
ATOM   4117  CZ  TYR A 270      -0.385  -3.541   7.388  1.00 91.57           C
ATOM   4118  OH  TYR A 270      -0.635  -2.344   7.983  1.00 91.57           O
ATOM   4119  HH  TYR A 270      -0.032  -2.222   8.772  1.00 91.57           H
ATOM   4120  HN  TYR A 270       0.419  -9.496   4.541  1.00 91.57           H
ATOM   4121  N   ASN A 271      -2.358  -8.489   5.861  1.00 88.98           N
ATOM   4122  CA  ASN A 271      -3.760  -8.223   6.133  1.00 88.98           C
ATOM   4123  C   ASN A 271      -4.319  -9.325   7.035  1.00 88.98           C
ATOM   4124  O   ASN A 271      -5.293  -9.109   7.754  1.00 88.98           O
ATOM   4125  HA  ASN A 271      -3.779  -7.243   6.610  1.00 88.98           H
ATOM   4126  CB  ASN A 271      -4.578  -8.211   4.840  1.00 88.98           C
ATOM   4127 1HB  ASN A 271      -4.318  -9.077   4.232  1.00 88.98           H
ATOM   4128 2HB  ASN A 271      -5.639  -8.294   5.076  1.00 88.98           H
ATOM   4129  CG  ASN A 271      -4.326  -6.929   4.043  1.00 88.98           C
ATOM   4130  OD1 ASN A 271      -4.701  -5.837   4.439  1.00 88.98           O
ATOM   4131  ND2 ASN A 271      -3.672  -7.121   2.901  1.00 88.98           N
ATOM   4132 1HD2 ASN A 271      -3.393  -8.043   2.634  1.00 88.98           H
ATOM   4133 2HD2 ASN A 271      -3.460  -6.343   2.310  1.00 88.98           H
ATOM   4134  HN  ASN A 271      -2.153  -8.762   4.921  1.00 88.98           H
ATOM   4135  N   CYS A 272      -3.677 -10.482   6.968  1.00 92.07           N
ATOM   4136  CA  CYS A 272      -4.011 -11.576   7.864  1.00 92.07           C
ATOM   4137  C   CYS A 272      -3.740 -11.121   9.299  1.00 92.07           C
ATOM   4138  O   CYS A 272      -4.586 -11.285  10.177  1.00 92.07           O
ATOM   4139  HA  CYS A 272      -5.071 -11.788   7.719  1.00 92.07           H
ATOM   4140  CB  CYS A 272      -3.239 -12.850   7.514  1.00 92.07           C
ATOM   4141 1HB  CYS A 272      -2.175 -12.629   7.429  1.00 92.07           H
ATOM   4142 2HB  CYS A 272      -3.350 -13.583   8.313  1.00 92.07           H
ATOM   4143  SG  CYS A 272      -3.860 -13.545   5.939  1.00 92.07           S
ATOM   4144  HG  CYS A 272      -3.246 -12.670   5.149  1.00 92.07           H
ATOM   4145  HN  CYS A 272      -2.944 -10.678   6.317  1.00 92.07           H
ATOM   4146  N   ILE A 273      -2.557 -10.557   9.494  1.00 93.23           N
ATOM   4147  CA  ILE A 273      -2.146 -10.116  10.816  1.00 93.23           C
ATOM   4148  C   ILE A 273      -3.018  -8.935  11.248  1.00 93.23           C
ATOM   4149  O   ILE A 273      -3.402  -8.836  12.412  1.00 93.23           O
ATOM   4150  HA  ILE A 273      -2.319 -10.943  11.505  1.00 93.23           H
ATOM   4151  CB  ILE A 273      -0.646  -9.814  10.838  1.00 93.23           C
ATOM   4152  HB  ILE A 273      -0.439  -9.056  10.084  1.00 93.23           H
ATOM   4153  CG1 ILE A 273       0.168 -11.055  10.468  1.00 93.23           C
ATOM   4154 1HG1 ILE A 273      -0.119 -11.399   9.474  1.00 93.23           H
ATOM   4155 2HG1 ILE A 273       1.227 -10.799  10.423  1.00 93.23           H
ATOM   4156  CG2 ILE A 273      -0.224  -9.234  12.190  1.00 93.23           C
ATOM   4157 1HG2 ILE A 273      -0.770  -8.308  12.374  1.00 93.23           H
ATOM   4158 2HG2 ILE A 273      -0.448  -9.951  12.979  1.00 93.23           H
ATOM   4159 3HG2 ILE A 273       0.846  -9.028  12.178  1.00 93.23           H
ATOM   4160  CD1 ILE A 273      -0.048 -12.177  11.484  1.00 93.23           C
ATOM   4161 1HD1 ILE A 273       0.262 -11.838  12.472  1.00 93.23           H
ATOM   4162 2HD1 ILE A 273      -1.104 -12.447  11.508  1.00 93.23           H
ATOM   4163 3HD1 ILE A 273       0.542 -13.047  11.197  1.00 93.23           H
ATOM   4164  HN  ILE A 273      -1.886 -10.401   8.769  1.00 93.23           H
ATOM   4165  N   LEU A 274      -3.304  -8.069  10.287  1.00 91.58           N
ATOM   4166  CA  LEU A 274      -4.109  -6.890  10.558  1.00 91.58           C
ATOM   4167  C   LEU A 274      -5.491  -7.323  11.051  1.00 91.58           C
ATOM   4168  O   LEU A 274      -6.081  -6.668  11.909  1.00 91.58           O
ATOM   4169  HA  LEU A 274      -3.616  -6.334  11.356  1.00 91.58           H
ATOM   4170  CB  LEU A 274      -4.152  -5.978   9.331  1.00 91.58           C
ATOM   4171 1HB  LEU A 274      -3.138  -5.873   8.944  1.00 91.58           H
ATOM   4172 2HB  LEU A 274      -4.739  -6.471   8.556  1.00 91.58           H
ATOM   4173  CG  LEU A 274      -4.728  -4.578   9.555  1.00 91.58           C
ATOM   4174  HG  LEU A 274      -5.676  -4.680  10.083  1.00 91.58           H
ATOM   4175  CD1 LEU A 274      -3.805  -3.740  10.441  1.00 91.58           C
ATOM   4176 1HD1 LEU A 274      -3.687  -4.229  11.408  1.00 91.58           H
ATOM   4177 2HD1 LEU A 274      -2.831  -3.644   9.962  1.00 91.58           H
ATOM   4178 3HD1 LEU A 274      -4.239  -2.751  10.585  1.00 91.58           H
ATOM   4179  CD2 LEU A 274      -5.026  -3.888   8.222  1.00 91.58           C
ATOM   4180 1HD2 LEU A 274      -4.105  -3.798   7.646  1.00 91.58           H
ATOM   4181 2HD2 LEU A 274      -5.750  -4.478   7.661  1.00 91.58           H
ATOM   4182 3HD2 LEU A 274      -5.435  -2.895   8.411  1.00 91.58           H
ATOM   4183  HN  LEU A 274      -2.997  -8.163   9.340  1.00 91.58           H
ATOM   4184  N   LEU A 275      -5.967  -8.424  10.488  1.00 92.99           N
ATOM   4185  CA  LEU A 275      -7.249  -8.976  10.891  1.00 92.99           C
ATOM   4186  C   LEU A 275      -7.176  -9.406  12.358  1.00 92.99           C
ATOM   4187  O   LEU A 275      -8.068  -9.094  13.145  1.00 92.99           O
ATOM   4188  HA  LEU A 275      -7.989  -8.181  10.801  1.00 92.99           H
ATOM   4189  CB  LEU A 275      -7.671 -10.099   9.941  1.00 92.99           C
ATOM   4190 1HB  LEU A 275      -7.748  -9.686   8.935  1.00 92.99           H
ATOM   4191 2HB  LEU A 275      -6.878 -10.846   9.919  1.00 92.99           H
ATOM   4192  CG  LEU A 275      -8.988 -10.802  10.277  1.00 92.99           C
ATOM   4193  HG  LEU A 275      -8.926 -11.172  11.300  1.00 92.99           H
ATOM   4194  CD1 LEU A 275     -10.162  -9.823  10.220  1.00 92.99           C
ATOM   4195 1HD1 LEU A 275     -10.001  -9.020  10.939  1.00 92.99           H
ATOM   4196 2HD1 LEU A 275     -10.236  -9.403   9.217  1.00 92.99           H
ATOM   4197 3HD1 LEU A 275     -11.085 -10.349  10.463  1.00 92.99           H
ATOM   4198  CD2 LEU A 275      -9.208 -12.015   9.371  1.00 92.99           C
ATOM   4199 1HD2 LEU A 275      -9.240 -11.691   8.331  1.00 92.99           H
ATOM   4200 2HD2 LEU A 275      -8.389 -12.722   9.506  1.00 92.99           H
ATOM   4201 3HD2 LEU A 275     -10.151 -12.496   9.631  1.00 92.99           H
ATOM   4202  HN  LEU A 275      -5.493  -8.935   9.771  1.00 92.99           H
ATOM   4203  N   VAL A 276      -6.105 -10.117  12.680  1.00 94.45           N
ATOM   4204  CA  VAL A 276      -5.908 -10.599  14.037  1.00 94.45           C
ATOM   4205  C   VAL A 276      -5.919  -9.411  15.002  1.00 94.45           C
ATOM   4206  O   VAL A 276      -6.578  -9.456  16.039  1.00 94.45           O
ATOM   4207  HA  VAL A 276      -6.744 -11.254  14.278  1.00 94.45           H
ATOM   4208  CB  VAL A 276      -4.621 -11.423  14.117  1.00 94.45           C
ATOM   4209  HB  VAL A 276      -3.809 -10.816  13.716  1.00 94.45           H
ATOM   4210  CG1 VAL A 276      -4.279 -11.765  15.569  1.00 94.45           C
ATOM   4211 1HG1 VAL A 276      -4.141 -10.844  16.136  1.00 94.45           H
ATOM   4212 2HG1 VAL A 276      -5.092 -12.343  16.007  1.00 94.45           H
ATOM   4213 3HG1 VAL A 276      -3.360 -12.351  15.597  1.00 94.45           H
ATOM   4214  CG2 VAL A 276      -4.727 -12.689  13.266  1.00 94.45           C
ATOM   4215 1HG2 VAL A 276      -5.556 -13.300  13.624  1.00 94.45           H
ATOM   4216 2HG2 VAL A 276      -4.902 -12.414  12.225  1.00 94.45           H
ATOM   4217 3HG2 VAL A 276      -3.799 -13.256  13.341  1.00 94.45           H
ATOM   4218  HN  VAL A 276      -5.382 -10.363  12.035  1.00 94.45           H
ATOM   4219  N   GLN A 277      -5.181  -8.377  14.626  1.00 93.21           N
ATOM   4220  CA  GLN A 277      -5.079  -7.189  15.456  1.00 93.21           C
ATOM   4221  C   GLN A 277      -6.455  -6.543  15.629  1.00 93.21           C
ATOM   4222  O   GLN A 277      -6.752  -5.980  16.682  1.00 93.21           O
ATOM   4223  HA  GLN A 277      -4.711  -7.540  16.420  1.00 93.21           H
ATOM   4224  CB  GLN A 277      -4.076  -6.194  14.869  1.00 93.21           C
ATOM   4225 1HB  GLN A 277      -4.264  -6.069  13.803  1.00 93.21           H
ATOM   4226 2HB  GLN A 277      -4.213  -5.217  15.333  1.00 93.21           H
ATOM   4227  CG  GLN A 277      -2.639  -6.671  15.087  1.00 93.21           C
ATOM   4228 1HG  GLN A 277      -2.462  -6.832  16.150  1.00 93.21           H
ATOM   4229 2HG  GLN A 277      -2.491  -7.631  14.591  1.00 93.21           H
ATOM   4230  CD  GLN A 277      -1.634  -5.652  14.545  1.00 93.21           C
ATOM   4231  OE1 GLN A 277      -1.935  -4.843  13.683  1.00 93.21           O
ATOM   4232  NE2 GLN A 277      -0.428  -5.734  15.099  1.00 93.21           N
ATOM   4233 1HE2 GLN A 277      -0.247  -6.421  15.803  1.00 93.21           H
ATOM   4234 2HE2 GLN A 277       0.298  -5.110  14.811  1.00 93.21           H
ATOM   4235  HN  GLN A 277      -4.660  -8.343  13.773  1.00 93.21           H
ATOM   4236  N   THR A 278      -7.258  -6.646  14.580  1.00 92.95           N
ATOM   4237  CA  THR A 278      -8.587  -6.059  14.595  1.00 92.95           C
ATOM   4238  C   THR A 278      -9.482  -6.791  15.596  1.00 92.95           C
ATOM   4239  O   THR A 278     -10.195  -6.159  16.375  1.00 92.95           O
ATOM   4240  HA  THR A 278      -8.503  -5.027  14.935  1.00 92.95           H
ATOM   4241  CB  THR A 278      -9.130  -6.082  13.164  1.00 92.95           C
ATOM   4242  HB  THR A 278      -9.293  -7.105  12.827  1.00 92.95           H
ATOM   4243  OG1 THR A 278      -8.173  -5.334  12.418  1.00 92.95           O
ATOM   4244  HG1 THR A 278      -7.508  -5.951  11.998  1.00 92.95           H
ATOM   4245  CG2 THR A 278     -10.426  -5.282  13.017  1.00 92.95           C
ATOM   4246 1HG2 THR A 278     -10.244  -4.243  13.290  1.00 92.95           H
ATOM   4247 2HG2 THR A 278     -11.188  -5.703  13.672  1.00 92.95           H
ATOM   4248 3HG2 THR A 278     -10.767  -5.332  11.983  1.00 92.95           H
ATOM   4249  HN  THR A 278      -7.014  -7.118  13.733  1.00 92.95           H
ATOM   4250  N   ILE A 279      -9.417  -8.113  15.544  1.00 94.52           N
ATOM   4251  CA  ILE A 279     -10.232  -8.938  16.419  1.00 94.52           C
ATOM   4252  C   ILE A 279      -9.821  -8.693  17.872  1.00 94.52           C
ATOM   4253  O   ILE A 279     -10.675  -8.565  18.749  1.00 94.52           O
ATOM   4254  HA  ILE A 279     -11.268  -8.622  16.295  1.00 94.52           H
ATOM   4255  CB  ILE A 279     -10.153 -10.407  15.997  1.00 94.52           C
ATOM   4256  HB  ILE A 279      -9.102 -10.693  15.949  1.00 94.52           H
ATOM   4257  CG1 ILE A 279     -10.740 -10.608  14.599  1.00 94.52           C
ATOM   4258 1HG1 ILE A 279     -11.827 -10.528  14.642  1.00 94.52           H
ATOM   4259 2HG1 ILE A 279     -10.389  -9.817  13.936  1.00 94.52           H
ATOM   4260  CG2 ILE A 279     -10.821 -11.312  17.035  1.00 94.52           C
ATOM   4261 1HG2 ILE A 279     -10.318 -11.196  17.995  1.00 94.52           H
ATOM   4262 2HG2 ILE A 279     -11.870 -11.033  17.138  1.00 94.52           H
ATOM   4263 3HG2 ILE A 279     -10.751 -12.350  16.710  1.00 94.52           H
ATOM   4264  CD1 ILE A 279     -10.346 -11.972  14.029  1.00 94.52           C
ATOM   4265 1HD1 ILE A 279      -9.259 -12.038  13.965  1.00 94.52           H
ATOM   4266 2HD1 ILE A 279     -10.720 -12.760  14.682  1.00 94.52           H
ATOM   4267 3HD1 ILE A 279     -10.776 -12.089  13.035  1.00 94.52           H
ATOM   4268  HN  ILE A 279      -8.822  -8.619  14.919  1.00 94.52           H
ATOM   4269  N   ASP A 280      -8.514  -8.634  18.082  1.00 94.41           N
ATOM   4270  CA  ASP A 280      -7.979  -8.478  19.424  1.00 94.41           C
ATOM   4271  C   ASP A 280      -8.324  -7.082  19.947  1.00 94.41           C
ATOM   4272  O   ASP A 280      -8.542  -6.899  21.143  1.00 94.41           O
ATOM   4273  HA  ASP A 280      -8.443  -9.269  20.012  1.00 94.41           H
ATOM   4274  CB  ASP A 280      -6.456  -8.621  19.429  1.00 94.41           C
ATOM   4275 1HB  ASP A 280      -6.171  -9.535  18.907  1.00 94.41           H
ATOM   4276 2HB  ASP A 280      -6.006  -7.790  18.886  1.00 94.41           H
ATOM   4277  CG  ASP A 280      -5.913  -8.655  20.859  1.00 94.41           C
ATOM   4278  OD1 ASP A 280      -6.449  -9.461  21.650  1.00 94.41           O
ATOM   4279  OD2 ASP A 280      -4.974  -7.875  21.129  1.00 94.41           O
ATOM   4280  HN  ASP A 280      -7.828  -8.692  17.357  1.00 94.41           H
ATOM   4281  N   ALA A 281      -8.362  -6.132  19.024  1.00 92.28           N
ATOM   4282  CA  ALA A 281      -8.709  -4.764  19.371  1.00 92.28           C
ATOM   4283  C   ALA A 281     -10.126  -4.733  19.947  1.00 92.28           C
ATOM   4284  O   ALA A 281     -10.450  -3.872  20.763  1.00 92.28           O
ATOM   4285  HA  ALA A 281      -8.008  -4.428  20.135  1.00 92.28           H
ATOM   4286  CB  ALA A 281      -8.561  -3.871  18.138  1.00 92.28           C
ATOM   4287 1HB  ALA A 281      -7.530  -3.905  17.786  1.00 92.28           H
ATOM   4288 2HB  ALA A 281      -9.226  -4.226  17.350  1.00 92.28           H
ATOM   4289 3HB  ALA A 281      -8.822  -2.845  18.399  1.00 92.28           H
ATOM   4290  HN  ALA A 281      -8.161  -6.284  18.056  1.00 92.28           H
ATOM   4291  N   TYR A 282     -10.934  -5.684  19.499  1.00 90.69           N
ATOM   4292  CA  TYR A 282     -12.311  -5.772  19.954  1.00 90.69           C
ATOM   4293  C   TYR A 282     -12.428  -6.694  21.170  1.00 90.69           C
ATOM   4294  O   TYR A 282     -13.048  -6.333  22.169  1.00 90.69           O
ATOM   4295  HA  TYR A 282     -12.637  -4.771  20.234  1.00 90.69           H
ATOM   4296  CB  TYR A 282     -13.101  -6.377  18.792  1.00 90.69           C
ATOM   4297 1HB  TYR A 282     -12.937  -5.773  17.900  1.00 90.69           H
ATOM   4298 2HB  TYR A 282     -12.710  -7.372  18.579  1.00 90.69           H
ATOM   4299  CG  TYR A 282     -14.606  -6.481  19.050  1.00 90.69           C
ATOM   4300  CD1 TYR A 282     -15.167  -7.698  19.379  1.00 90.69           C
ATOM   4301  HD1 TYR A 282     -14.539  -8.585  19.456  1.00 90.69           H
ATOM   4302  CD2 TYR A 282     -15.401  -5.357  18.954  1.00 90.69           C
ATOM   4303  HD2 TYR A 282     -14.958  -4.396  18.694  1.00 90.69           H
ATOM   4304  CE1 TYR A 282     -16.583  -7.795  19.622  1.00 90.69           C
ATOM   4305  HE1 TYR A 282     -17.039  -8.750  19.883  1.00 90.69           H
ATOM   4306  CE2 TYR A 282     -16.817  -5.455  19.197  1.00 90.69           C
ATOM   4307  HE2 TYR A 282     -17.457  -4.575  19.124  1.00 90.69           H
ATOM   4308  CZ  TYR A 282     -17.338  -6.669  19.519  1.00 90.69           C
ATOM   4309  OH  TYR A 282     -18.675  -6.761  19.748  1.00 90.69           O
ATOM   4310  HH  TYR A 282     -19.100  -5.859  19.665  1.00 90.69           H
ATOM   4311  HN  TYR A 282     -10.661  -6.384  18.838  1.00 90.69           H
ATOM   4312  N   ALA A 283     -11.823  -7.866  21.045  1.00 92.55           N
ATOM   4313  CA  ALA A 283     -12.099  -8.953  21.969  1.00 92.55           C
ATOM   4314  C   ALA A 283     -11.046  -8.951  23.080  1.00 92.55           C
ATOM   4315  O   ALA A 283     -11.268  -9.513  24.151  1.00 92.55           O
ATOM   4316  HA  ALA A 283     -13.079  -8.773  22.409  1.00 92.55           H
ATOM   4317  CB  ALA A 283     -12.136 -10.277  21.204  1.00 92.55           C
ATOM   4318 1HB  ALA A 283     -12.919 -10.237  20.447  1.00 92.55           H
ATOM   4319 2HB  ALA A 283     -11.173 -10.445  20.722  1.00 92.55           H
ATOM   4320 3HB  ALA A 283     -12.343 -11.092  21.897  1.00 92.55           H
ATOM   4321  HN  ALA A 283     -11.157  -8.078  20.330  1.00 92.55           H
ATOM   4322  N   MET A 284      -9.923  -8.311  22.786  1.00 91.48           N
ATOM   4323  CA  MET A 284      -8.822  -8.261  23.732  1.00 91.48           C
ATOM   4324  C   MET A 284      -8.514  -9.652  24.290  1.00 91.48           C
ATOM   4325  O   MET A 284      -8.406  -9.828  25.503  1.00 91.48           O
ATOM   4326  HA  MET A 284      -7.966  -7.891  23.167  1.00 91.48           H
ATOM   4327  CB  MET A 284      -9.180  -7.317  24.882  1.00 91.48           C
ATOM   4328 1HB  MET A 284     -10.098  -7.654  25.362  1.00 91.48           H
ATOM   4329 2HB  MET A 284      -8.395  -7.346  25.639  1.00 91.48           H
ATOM   4330  CG  MET A 284      -9.357  -5.883  24.380  1.00 91.48           C
ATOM   4331 1HG  MET A 284      -8.399  -5.484  24.045  1.00 91.48           H
ATOM   4332 2HG  MET A 284     -10.026  -5.871  23.518  1.00 91.48           H
ATOM   4333  SD  MET A 284     -10.023  -4.858  25.681  1.00 91.48           S
ATOM   4334  CE  MET A 284     -11.755  -5.264  25.540  1.00 91.48           C
ATOM   4335 1HE  MET A 284     -12.110  -5.000  24.543  1.00 91.48           H
ATOM   4336 2HE  MET A 284     -11.893  -6.332  25.704  1.00 91.48           H
ATOM   4337 3HE  MET A 284     -12.321  -4.706  26.286  1.00 91.48           H
ATOM   4338  HN  MET A 284      -9.761  -7.835  21.922  1.00 91.48           H
ATOM   4339  N   PHE A 285      -8.380 -10.604  23.379  1.00 91.82           N
ATOM   4340  CA  PHE A 285      -8.263 -11.999  23.766  1.00 91.82           C
ATOM   4341  C   PHE A 285      -6.798 -12.388  23.976  1.00 91.82           C
ATOM   4342  O   PHE A 285      -6.507 -13.430  24.561  1.00 91.82           O
ATOM   4343  HA  PHE A 285      -8.808 -12.122  24.701  1.00 91.82           H
ATOM   4344  CB  PHE A 285      -8.839 -12.832  22.618  1.00 91.82           C
ATOM   4345 1HB  PHE A 285      -8.998 -13.852  22.967  1.00 91.82           H
ATOM   4346 2HB  PHE A 285      -9.816 -12.431  22.347  1.00 91.82           H
ATOM   4347  CG  PHE A 285      -7.955 -12.867  21.370  1.00 91.82           C
ATOM   4348  CD1 PHE A 285      -8.120 -11.937  20.392  1.00 91.82           C
ATOM   4349  HD1 PHE A 285      -8.883 -11.165  20.498  1.00 91.82           H
ATOM   4350  CD2 PHE A 285      -7.003 -13.830  21.239  1.00 91.82           C
ATOM   4351  HD2 PHE A 285      -6.870 -14.576  22.022  1.00 91.82           H
ATOM   4352  CE1 PHE A 285      -7.300 -11.970  19.234  1.00 91.82           C
ATOM   4353  HE1 PHE A 285      -7.433 -11.224  18.450  1.00 91.82           H
ATOM   4354  CE2 PHE A 285      -6.182 -13.863  20.080  1.00 91.82           C
ATOM   4355  HE2 PHE A 285      -5.419 -14.635  19.975  1.00 91.82           H
ATOM   4356  CZ  PHE A 285      -6.348 -12.932  19.102  1.00 91.82           C
ATOM   4357  HZ  PHE A 285      -5.718 -12.958  18.213  1.00 91.82           H
ATOM   4358  HN  PHE A 285      -8.352 -10.435  22.393  1.00 91.82           H
ATOM   4359  N   ILE A 286      -5.915 -11.530  23.488  1.00 92.06           N
ATOM   4360  CA  ILE A 286      -4.488 -11.753  23.646  1.00 92.06           C
ATOM   4361  C   ILE A 286      -4.031 -11.181  24.989  1.00 92.06           C
ATOM   4362  O   ILE A 286      -3.709  -9.998  25.086  1.00 92.06           O
ATOM   4363  HA  ILE A 286      -4.325 -12.831  23.656  1.00 92.06           H
ATOM   4364  CB  ILE A 286      -3.722 -11.192  22.446  1.00 92.06           C
ATOM   4365  HB  ILE A 286      -3.895 -10.117  22.403  1.00 92.06           H
ATOM   4366  CG1 ILE A 286      -4.244 -11.786  21.136  1.00 92.06           C
ATOM   4367 1HG1 ILE A 286      -3.983 -12.843  21.082  1.00 92.06           H
ATOM   4368 2HG1 ILE A 286      -5.332 -11.725  21.113  1.00 92.06           H
ATOM   4369  CG2 ILE A 286      -2.216 -11.402  22.610  1.00 92.06           C
ATOM   4370 1HG2 ILE A 286      -1.874 -10.893  23.511  1.00 92.06           H
ATOM   4371 2HG2 ILE A 286      -2.004 -12.468  22.692  1.00 92.06           H
ATOM   4372 3HG2 ILE A 286      -1.695 -10.994  21.743  1.00 92.06           H
ATOM   4373  CD1 ILE A 286      -3.661 -11.048  19.929  1.00 92.06           C
ATOM   4374 1HD1 ILE A 286      -3.945  -9.997  19.974  1.00 92.06           H
ATOM   4375 2HD1 ILE A 286      -2.575 -11.132  19.942  1.00 92.06           H
ATOM   4376 3HD1 ILE A 286      -4.049 -11.490  19.011  1.00 92.06           H
ATOM   4377  HN  ILE A 286      -6.160 -10.695  22.995  1.00 92.06           H
ATOM   4378  N   SER A 287      -4.017 -12.048  25.991  1.00 90.24           N
ATOM   4379  CA  SER A 287      -3.579 -11.650  27.318  1.00 90.24           C
ATOM   4380  C   SER A 287      -2.124 -12.071  27.536  1.00 90.24           C
ATOM   4381  O   SER A 287      -1.461 -11.577  28.447  1.00 90.24           O
ATOM   4382  HA  SER A 287      -3.670 -10.564  27.339  1.00 90.24           H
ATOM   4383  CB  SER A 287      -4.475 -12.257  28.399  1.00 90.24           C
ATOM   4384 1HB  SER A 287      -4.125 -11.938  29.381  1.00 90.24           H
ATOM   4385 2HB  SER A 287      -5.490 -11.878  28.284  1.00 90.24           H
ATOM   4386  OG  SER A 287      -4.491 -13.681  28.342  1.00 90.24           O
ATOM   4387  HG  SER A 287      -5.104 -14.045  29.043  1.00 90.24           H
ATOM   4388  HN  SER A 287      -4.298 -13.004  25.908  1.00 90.24           H
ATOM   4389  N   ASN A 288      -1.670 -12.979  26.685  1.00 93.27           N
ATOM   4390  CA  ASN A 288      -0.356 -13.574  26.856  1.00 93.27           C
ATOM   4391  C   ASN A 288       0.691 -12.696  26.166  1.00 93.27           C
ATOM   4392  O   ASN A 288       0.580 -12.411  24.975  1.00 93.27           O
ATOM   4393  HA  ASN A 288      -0.206 -13.632  27.934  1.00 93.27           H
ATOM   4394  CB  ASN A 288      -0.295 -14.966  26.225  1.00 93.27           C
ATOM   4395 1HB  ASN A 288      -1.138 -15.564  26.571  1.00 93.27           H
ATOM   4396 2HB  ASN A 288      -0.387 -14.883  25.142  1.00 93.27           H
ATOM   4397  CG  ASN A 288       1.016 -15.672  26.578  1.00 93.27           C
ATOM   4398  OD1 ASN A 288       2.101 -15.136  26.421  1.00 93.27           O
ATOM   4399  ND2 ASN A 288       0.856 -16.901  27.061  1.00 93.27           N
ATOM   4400 1HD2 ASN A 288      -0.063 -17.282  27.164  1.00 93.27           H
ATOM   4401 2HD2 ASN A 288       1.654 -17.444  27.321  1.00 93.27           H
ATOM   4402  HN  ASN A 288      -2.183 -13.307  25.892  1.00 93.27           H
ATOM   4403  N   CYS A 289       1.684 -12.292  26.945  1.00 92.02           N
ATOM   4404  CA  CYS A 289       2.679 -11.351  26.461  1.00 92.02           C
ATOM   4405  C   CYS A 289       3.493 -12.036  25.361  1.00 92.02           C
ATOM   4406  O   CYS A 289       3.892 -11.396  24.389  1.00 92.02           O
ATOM   4407  HA  CYS A 289       2.133 -10.495  26.063  1.00 92.02           H
ATOM   4408  CB  CYS A 289       3.570 -10.837  27.594  1.00 92.02           C
ATOM   4409 1HB  CYS A 289       2.957 -10.373  28.367  1.00 92.02           H
ATOM   4410 2HB  CYS A 289       4.096 -11.669  28.061  1.00 92.02           H
ATOM   4411  SG  CYS A 289       4.775  -9.624  26.941  1.00 92.02           S
ATOM   4412  HN  CYS A 289       1.813 -12.596  27.889  1.00 92.02           H
ATOM   4413  N   ALA A 290       3.715 -13.328  25.551  1.00 94.14           N
ATOM   4414  CA  ALA A 290       4.523 -14.094  24.618  1.00 94.14           C
ATOM   4415  C   ALA A 290       3.841 -14.104  23.248  1.00 94.14           C
ATOM   4416  O   ALA A 290       4.491 -13.891  22.226  1.00 94.14           O
ATOM   4417  HA  ALA A 290       5.489 -13.598  24.530  1.00 94.14           H
ATOM   4418  CB  ALA A 290       4.741 -15.505  25.169  1.00 94.14           C
ATOM   4419 1HB  ALA A 290       5.255 -15.444  26.129  1.00 94.14           H
ATOM   4420 2HB  ALA A 290       3.778 -15.996  25.304  1.00 94.14           H
ATOM   4421 3HB  ALA A 290       5.348 -16.079  24.469  1.00 94.14           H
ATOM   4422  HN  ALA A 290       3.354 -13.850  26.325  1.00 94.14           H
ATOM   4423  N   VAL A 291       2.539 -14.352  23.272  1.00 94.24           N
ATOM   4424  CA  VAL A 291       1.762 -14.388  22.045  1.00 94.24           C
ATOM   4425  C   VAL A 291       1.764 -12.998  21.405  1.00 94.24           C
ATOM   4426  O   VAL A 291       1.943 -12.869  20.195  1.00 94.24           O
ATOM   4427  HA  VAL A 291       2.250 -15.088  21.367  1.00 94.24           H
ATOM   4428  CB  VAL A 291       0.353 -14.911  22.334  1.00 94.24           C
ATOM   4429  HB  VAL A 291      -0.103 -14.255  23.075  1.00 94.24           H
ATOM   4430  CG1 VAL A 291      -0.515 -14.873  21.074  1.00 94.24           C
ATOM   4431 1HG1 VAL A 291      -0.590 -13.846  20.716  1.00 94.24           H
ATOM   4432 2HG1 VAL A 291      -0.062 -15.495  20.302  1.00 94.24           H
ATOM   4433 3HG1 VAL A 291      -1.510 -15.250  21.307  1.00 94.24           H
ATOM   4434  CG2 VAL A 291       0.403 -16.323  22.923  1.00 94.24           C
ATOM   4435 1HG2 VAL A 291       0.887 -16.995  22.214  1.00 94.24           H
ATOM   4436 2HG2 VAL A 291       0.968 -16.308  23.854  1.00 94.24           H
ATOM   4437 3HG2 VAL A 291      -0.612 -16.670  23.118  1.00 94.24           H
ATOM   4438  HN  VAL A 291       2.019 -14.527  24.108  1.00 94.24           H
ATOM   4439  N   SER A 292       1.562 -11.994  22.245  1.00 94.02           N
ATOM   4440  CA  SER A 292       1.487 -10.623  21.769  1.00 94.02           C
ATOM   4441  C   SER A 292       2.804 -10.231  21.094  1.00 94.02           C
ATOM   4442  O   SER A 292       2.801  -9.601  20.038  1.00 94.02           O
ATOM   4443  HA  SER A 292       0.670 -10.612  21.048  1.00 94.02           H
ATOM   4444  CB  SER A 292       1.170  -9.659  22.913  1.00 94.02           C
ATOM   4445 1HB  SER A 292       0.329 -10.045  23.490  1.00 94.02           H
ATOM   4446 2HB  SER A 292       2.022  -9.606  23.590  1.00 94.02           H
ATOM   4447  OG  SER A 292       0.858  -8.352  22.439  1.00 94.02           O
ATOM   4448  HG  SER A 292      -0.050  -8.347  22.020  1.00 94.02           H
ATOM   4449  HN  SER A 292       1.450 -12.105  23.232  1.00 94.02           H
ATOM   4450  N   THR A 293       3.897 -10.621  21.733  1.00 93.54           N
ATOM   4451  CA  THR A 293       5.218 -10.289  21.226  1.00 93.54           C
ATOM   4452  C   THR A 293       5.415 -10.876  19.827  1.00 93.54           C
ATOM   4453  O   THR A 293       5.890 -10.190  18.923  1.00 93.54           O
ATOM   4454  HA  THR A 293       5.287  -9.206  21.131  1.00 93.54           H
ATOM   4455  CB  THR A 293       6.252 -10.780  22.242  1.00 93.54           C
ATOM   4456  HB  THR A 293       6.150 -11.852  22.413  1.00 93.54           H
ATOM   4457  OG1 THR A 293       6.039  -9.952  23.381  1.00 93.54           O
ATOM   4458  HG1 THR A 293       5.458 -10.424  24.044  1.00 93.54           H
ATOM   4459  CG2 THR A 293       7.687 -10.466  21.815  1.00 93.54           C
ATOM   4460 1HG2 THR A 293       7.807  -9.388  21.709  1.00 93.54           H
ATOM   4461 2HG2 THR A 293       7.897 -10.951  20.862  1.00 93.54           H
ATOM   4462 3HG2 THR A 293       8.380 -10.835  22.571  1.00 93.54           H
ATOM   4463  HN  THR A 293       3.891 -11.153  22.579  1.00 93.54           H
ATOM   4464  N   ASN A 294       5.041 -12.140  19.691  1.00 94.90           N
ATOM   4465  CA  ASN A 294       5.242 -12.850  18.440  1.00 94.90           C
ATOM   4466  C   ASN A 294       4.376 -12.213  17.352  1.00 94.90           C
ATOM   4467  O   ASN A 294       4.791 -12.121  16.198  1.00 94.90           O
ATOM   4468  HA  ASN A 294       6.308 -12.762  18.229  1.00 94.90           H
ATOM   4469  CB  ASN A 294       4.835 -14.319  18.569  1.00 94.90           C
ATOM   4470 1HB  ASN A 294       3.858 -14.389  19.048  1.00 94.90           H
ATOM   4471 2HB  ASN A 294       4.736 -14.761  17.577  1.00 94.90           H
ATOM   4472  CG  ASN A 294       5.865 -15.105  19.382  1.00 94.90           C
ATOM   4473  OD1 ASN A 294       6.980 -14.665  19.612  1.00 94.90           O
ATOM   4474  ND2 ASN A 294       5.432 -16.289  19.805  1.00 94.90           N
ATOM   4475 1HD2 ASN A 294       4.506 -16.591  19.582  1.00 94.90           H
ATOM   4476 2HD2 ASN A 294       6.034 -16.878  20.345  1.00 94.90           H
ATOM   4477  HN  ASN A 294       4.609 -12.676  20.417  1.00 94.90           H
ATOM   4478  N   ILE A 295       3.188 -11.790  17.758  1.00 93.90           N
ATOM   4479  CA  ILE A 295       2.243 -11.201  16.825  1.00 93.90           C
ATOM   4480  C   ILE A 295       2.809  -9.880  16.298  1.00 93.90           C
ATOM   4481  O   ILE A 295       2.703  -9.585  15.109  1.00 93.90           O
ATOM   4482  HA  ILE A 295       2.139 -11.890  15.987  1.00 93.90           H
ATOM   4483  CB  ILE A 295       0.864 -11.064  17.472  1.00 93.90           C
ATOM   4484  HB  ILE A 295       1.000 -10.707  18.493  1.00 93.90           H
ATOM   4485  CG1 ILE A 295       0.161 -12.420  17.557  1.00 93.90           C
ATOM   4486 1HG1 ILE A 295      -0.113 -12.755  16.557  1.00 93.90           H
ATOM   4487 2HG1 ILE A 295       0.846 -13.164  17.966  1.00 93.90           H
ATOM   4488  CG2 ILE A 295       0.015 -10.023  16.739  1.00 93.90           C
ATOM   4489 1HG2 ILE A 295       0.515  -9.056  16.775  1.00 93.90           H
ATOM   4490 2HG2 ILE A 295      -0.115 -10.327  15.700  1.00 93.90           H
ATOM   4491 3HG2 ILE A 295      -0.960  -9.946  17.220  1.00 93.90           H
ATOM   4492  CD1 ILE A 295      -1.090 -12.336  18.434  1.00 93.90           C
ATOM   4493 1HD1 ILE A 295      -0.809 -12.024  19.440  1.00 93.90           H
ATOM   4494 2HD1 ILE A 295      -1.783 -11.609  18.009  1.00 93.90           H
ATOM   4495 3HD1 ILE A 295      -1.570 -13.313  18.477  1.00 93.90           H
ATOM   4496  HN  ILE A 295       2.868 -11.845  18.704  1.00 93.90           H
ATOM   4497  N   ASP A 296       3.399  -9.121  17.210  1.00 93.78           N
ATOM   4498  CA  ASP A 296       3.946  -7.821  16.861  1.00 93.78           C
ATOM   4499  C   ASP A 296       5.110  -8.007  15.886  1.00 93.78           C
ATOM   4500  O   ASP A 296       5.247  -7.251  14.925  1.00 93.78           O
ATOM   4501  HA  ASP A 296       3.116  -7.270  16.419  1.00 93.78           H
ATOM   4502  CB  ASP A 296       4.477  -7.096  18.100  1.00 93.78           C
ATOM   4503 1HB  ASP A 296       5.177  -7.742  18.631  1.00 93.78           H
ATOM   4504 2HB  ASP A 296       5.032  -6.208  17.796  1.00 93.78           H
ATOM   4505  CG  ASP A 296       3.334  -6.696  19.034  1.00 93.78           C
ATOM   4506  OD1 ASP A 296       2.191  -6.622  18.533  1.00 93.78           O
ATOM   4507  OD2 ASP A 296       3.628  -6.474  20.228  1.00 93.78           O
ATOM   4508  HN  ASP A 296       3.505  -9.380  18.170  1.00 93.78           H
ATOM   4509  N   ILE A 297       5.919  -9.018  16.167  1.00 94.39           N
ATOM   4510  CA  ILE A 297       7.040  -9.342  15.301  1.00 94.39           C
ATOM   4511  C   ILE A 297       6.513  -9.734  13.919  1.00 94.39           C
ATOM   4512  O   ILE A 297       7.043  -9.292  12.900  1.00 94.39           O
ATOM   4513  HA  ILE A 297       7.644  -8.441  15.197  1.00 94.39           H
ATOM   4514  CB  ILE A 297       7.925 -10.410  15.947  1.00 94.39           C
ATOM   4515  HB  ILE A 297       7.282 -11.211  16.312  1.00 94.39           H
ATOM   4516  CG1 ILE A 297       8.673  -9.844  17.155  1.00 94.39           C
ATOM   4517 1HG1 ILE A 297       9.402  -9.105  16.822  1.00 94.39           H
ATOM   4518 2HG1 ILE A 297       7.973  -9.327  17.812  1.00 94.39           H
ATOM   4519  CG2 ILE A 297       8.877 -11.028  14.921  1.00 94.39           C
ATOM   4520 1HG2 ILE A 297       8.299 -11.490  14.121  1.00 94.39           H
ATOM   4521 2HG2 ILE A 297       9.516 -10.249  14.503  1.00 94.39           H
ATOM   4522 3HG2 ILE A 297       9.494 -11.783  15.406  1.00 94.39           H
ATOM   4523  CD1 ILE A 297       9.383 -10.956  17.931  1.00 94.39           C
ATOM   4524 1HD1 ILE A 297       8.648 -11.680  18.283  1.00 94.39           H
ATOM   4525 2HD1 ILE A 297      10.100 -11.454  17.277  1.00 94.39           H
ATOM   4526 3HD1 ILE A 297       9.907 -10.526  18.784  1.00 94.39           H
ATOM   4527  HN  ILE A 297       5.820  -9.608  16.968  1.00 94.39           H
ATOM   4528  N   CYS A 298       5.477 -10.559  13.927  1.00 94.56           N
ATOM   4529  CA  CYS A 298       4.886 -11.032  12.687  1.00 94.56           C
ATOM   4530  C   CYS A 298       4.402  -9.818  11.892  1.00 94.56           C
ATOM   4531  O   CYS A 298       4.555  -9.769  10.672  1.00 94.56           O
ATOM   4532  HA  CYS A 298       5.672 -11.560  12.147  1.00 94.56           H
ATOM   4533  CB  CYS A 298       3.758 -12.033  12.943  1.00 94.56           C
ATOM   4534 1HB  CYS A 298       3.068 -11.634  13.687  1.00 94.56           H
ATOM   4535 2HB  CYS A 298       3.185 -12.190  12.029  1.00 94.56           H
ATOM   4536  SG  CYS A 298       4.452 -13.623  13.526  1.00 94.56           S
ATOM   4537  HG  CYS A 298       4.710 -13.216  14.766  1.00 94.56           H
ATOM   4538  HN  CYS A 298       5.043 -10.903  14.760  1.00 94.56           H
ATOM   4539  N   PHE A 299       3.828  -8.868  12.615  1.00 93.62           N
ATOM   4540  CA  PHE A 299       3.313  -7.661  11.991  1.00 93.62           C
ATOM   4541  C   PHE A 299       4.418  -6.918  11.237  1.00 93.62           C
ATOM   4542  O   PHE A 299       4.226  -6.508  10.093  1.00 93.62           O
ATOM   4543  HA  PHE A 299       2.538  -7.967  11.288  1.00 93.62           H
ATOM   4544  CB  PHE A 299       2.788  -6.766  13.115  1.00 93.62           C
ATOM   4545 1HB  PHE A 299       2.031  -7.312  13.677  1.00 93.62           H
ATOM   4546 2HB  PHE A 299       3.603  -6.549  13.804  1.00 93.62           H
ATOM   4547  CG  PHE A 299       2.186  -5.445  12.629  1.00 93.62           C
ATOM   4548  CD1 PHE A 299       2.946  -4.317  12.613  1.00 93.62           C
ATOM   4549  HD1 PHE A 299       3.983  -4.354  12.947  1.00 93.62           H
ATOM   4550  CD2 PHE A 299       0.893  -5.399  12.213  1.00 93.62           C
ATOM   4551  HD2 PHE A 299       0.284  -6.303  12.225  1.00 93.62           H
ATOM   4552  CE1 PHE A 299       2.388  -3.092  12.162  1.00 93.62           C
ATOM   4553  HE1 PHE A 299       2.997  -2.188  12.150  1.00 93.62           H
ATOM   4554  CE2 PHE A 299       0.335  -4.174  11.762  1.00 93.62           C
ATOM   4555  HE2 PHE A 299      -0.702  -4.137  11.428  1.00 93.62           H
ATOM   4556  CZ  PHE A 299       1.094  -3.046  11.746  1.00 93.62           C
ATOM   4557  HZ  PHE A 299       0.666  -2.105  11.400  1.00 93.62           H
ATOM   4558  HN  PHE A 299       3.714  -8.912  13.607  1.00 93.62           H
ATOM   4559  N   GLN A 300       5.550  -6.768  11.909  1.00 92.93           N
ATOM   4560  CA  GLN A 300       6.661  -6.021  11.344  1.00 92.93           C
ATOM   4561  C   GLN A 300       7.175  -6.710  10.078  1.00 92.93           C
ATOM   4562  O   GLN A 300       7.458  -6.050   9.080  1.00 92.93           O
ATOM   4563  HA  GLN A 300       6.254  -5.041  11.093  1.00 92.93           H
ATOM   4564  CB  GLN A 300       7.784  -5.850  12.370  1.00 92.93           C
ATOM   4565 1HB  GLN A 300       8.023  -6.814  12.817  1.00 92.93           H
ATOM   4566 2HB  GLN A 300       8.686  -5.497  11.871  1.00 92.93           H
ATOM   4567  CG  GLN A 300       7.380  -4.860  13.464  1.00 92.93           C
ATOM   4568 1HG  GLN A 300       6.814  -4.038  13.026  1.00 92.93           H
ATOM   4569 2HG  GLN A 300       6.723  -5.353  14.181  1.00 92.93           H
ATOM   4570  CD  GLN A 300       8.611  -4.311  14.188  1.00 92.93           C
ATOM   4571  OE1 GLN A 300       9.733  -4.738  13.971  1.00 92.93           O
ATOM   4572  NE2 GLN A 300       8.340  -3.342  15.058  1.00 92.93           N
ATOM   4573 1HE2 GLN A 300       7.396  -3.037  15.189  1.00 92.93           H
ATOM   4574 2HE2 GLN A 300       9.079  -2.918  15.581  1.00 92.93           H
ATOM   4575  HN  GLN A 300       5.714  -7.144  12.820  1.00 92.93           H
ATOM   4576  N   VAL A 301       7.281  -8.028  10.162  1.00 94.20           N
ATOM   4577  CA  VAL A 301       7.816  -8.807   9.058  1.00 94.20           C
ATOM   4578  C   VAL A 301       6.900  -8.657   7.842  1.00 94.20           C
ATOM   4579  O   VAL A 301       7.360  -8.327   6.751  1.00 94.20           O
ATOM   4580  HA  VAL A 301       8.796  -8.399   8.812  1.00 94.20           H
ATOM   4581  CB  VAL A 301       8.004 -10.263   9.489  1.00 94.20           C
ATOM   4582  HB  VAL A 301       7.052 -10.623   9.879  1.00 94.20           H
ATOM   4583  CG1 VAL A 301       8.387 -11.142   8.297  1.00 94.20           C
ATOM   4584 1HG1 VAL A 301       7.598 -11.099   7.545  1.00 94.20           H
ATOM   4585 2HG1 VAL A 301       9.320 -10.782   7.864  1.00 94.20           H
ATOM   4586 3HG1 VAL A 301       8.515 -12.172   8.631  1.00 94.20           H
ATOM   4587  CG2 VAL A 301       9.042 -10.374  10.608  1.00 94.20           C
ATOM   4588 1HG2 VAL A 301       9.998  -9.988  10.256  1.00 94.20           H
ATOM   4589 2HG2 VAL A 301       8.711  -9.795  11.470  1.00 94.20           H
ATOM   4590 3HG2 VAL A 301       9.156 -11.420  10.895  1.00 94.20           H
ATOM   4591  HN  VAL A 301       7.009  -8.561  10.963  1.00 94.20           H
ATOM   4592  N   THR A 302       5.619  -8.907   8.072  1.00 93.06           N
ATOM   4593  CA  THR A 302       4.654  -8.925   6.986  1.00 93.06           C
ATOM   4594  C   THR A 302       4.476  -7.519   6.407  1.00 93.06           C
ATOM   4595  O   THR A 302       4.260  -7.361   5.207  1.00 93.06           O
ATOM   4596  HA  THR A 302       5.047  -9.552   6.186  1.00 93.06           H
ATOM   4597  CB  THR A 302       3.354  -9.531   7.518  1.00 93.06           C
ATOM   4598  HB  THR A 302       2.594  -9.569   6.738  1.00 93.06           H
ATOM   4599  OG1 THR A 302       3.033  -8.726   8.650  1.00 93.06           O
ATOM   4600  HG1 THR A 302       3.398  -9.144   9.482  1.00 93.06           H
ATOM   4601  CG2 THR A 302       3.557 -10.931   8.102  1.00 93.06           C
ATOM   4602 1HG2 THR A 302       4.267 -10.881   8.928  1.00 93.06           H
ATOM   4603 2HG2 THR A 302       3.944 -11.594   7.329  1.00 93.06           H
ATOM   4604 3HG2 THR A 302       2.603 -11.314   8.466  1.00 93.06           H
ATOM   4605  HN  THR A 302       5.239  -9.095   8.978  1.00 93.06           H
ATOM   4606  N   GLN A 303       4.575  -6.535   7.288  1.00 91.69           N
ATOM   4607  CA  GLN A 303       4.491  -5.145   6.871  1.00 91.69           C
ATOM   4608  C   GLN A 303       5.619  -4.817   5.891  1.00 91.69           C
ATOM   4609  O   GLN A 303       5.398  -4.135   4.891  1.00 91.69           O
ATOM   4610  HA  GLN A 303       3.527  -5.051   6.370  1.00 91.69           H
ATOM   4611  CB  GLN A 303       4.523  -4.207   8.078  1.00 91.69           C
ATOM   4612 1HB  GLN A 303       3.654  -4.392   8.710  1.00 91.69           H
ATOM   4613 2HB  GLN A 303       5.406  -4.415   8.682  1.00 91.69           H
ATOM   4614  CG  GLN A 303       4.535  -2.743   7.635  1.00 91.69           C
ATOM   4615 1HG  GLN A 303       5.543  -2.459   7.332  1.00 91.69           H
ATOM   4616 2HG  GLN A 303       3.894  -2.618   6.762  1.00 91.69           H
ATOM   4617  CD  GLN A 303       4.057  -1.824   8.761  1.00 91.69           C
ATOM   4618  OE1 GLN A 303       4.683  -1.696   9.800  1.00 91.69           O
ATOM   4619  NE2 GLN A 303       2.915  -1.195   8.498  1.00 91.69           N
ATOM   4620 1HE2 GLN A 303       2.451  -1.344   7.625  1.00 91.69           H
ATOM   4621 2HE2 GLN A 303       2.521  -0.571   9.174  1.00 91.69           H
ATOM   4622  HN  GLN A 303       4.709  -6.673   8.269  1.00 91.69           H
ATOM   4623  N   THR A 304       6.803  -5.317   6.211  1.00 91.53           N
ATOM   4624  CA  THR A 304       7.976  -5.042   5.400  1.00 91.53           C
ATOM   4625  C   THR A 304       7.822  -5.663   4.010  1.00 91.53           C
ATOM   4626  O   THR A 304       8.220  -5.065   3.012  1.00 91.53           O
ATOM   4627  HA  THR A 304       8.053  -3.963   5.262  1.00 91.53           H
ATOM   4628  CB  THR A 304       9.205  -5.548   6.158  1.00 91.53           C
ATOM   4629  HB  THR A 304       9.197  -6.636   6.230  1.00 91.53           H
ATOM   4630  OG1 THR A 304       9.159  -4.850   7.400  1.00 91.53           O
ATOM   4631  HG1 THR A 304       8.716  -5.417   8.095  1.00 91.53           H
ATOM   4632  CG2 THR A 304      10.517  -5.088   5.521  1.00 91.53           C
ATOM   4633 1HG2 THR A 304      10.554  -3.999   5.511  1.00 91.53           H
ATOM   4634 2HG2 THR A 304      10.576  -5.463   4.499  1.00 91.53           H
ATOM   4635 3HG2 THR A 304      11.357  -5.475   6.098  1.00 91.53           H
ATOM   4636  HN  THR A 304       6.967  -5.900   7.007  1.00 91.53           H
ATOM   4637  N   ILE A 305       7.242  -6.854   3.991  1.00 92.01           N
ATOM   4638  CA  ILE A 305       6.988  -7.542   2.736  1.00 92.01           C
ATOM   4639  C   ILE A 305       6.023  -6.709   1.889  1.00 92.01           C
ATOM   4640  O   ILE A 305       6.191  -6.601   0.676  1.00 92.01           O
ATOM   4641  HA  ILE A 305       7.937  -7.616   2.206  1.00 92.01           H
ATOM   4642  CB  ILE A 305       6.502  -8.969   2.997  1.00 92.01           C
ATOM   4643  HB  ILE A 305       5.673  -8.925   3.703  1.00 92.01           H
ATOM   4644  CG1 ILE A 305       7.602  -9.813   3.645  1.00 92.01           C
ATOM   4645 1HG1 ILE A 305       8.383 -10.022   2.914  1.00 92.01           H
ATOM   4646 2HG1 ILE A 305       8.066  -9.251   4.455  1.00 92.01           H
ATOM   4647  CG2 ILE A 305       5.969  -9.610   1.714  1.00 92.01           C
ATOM   4648 1HG2 ILE A 305       5.135  -9.021   1.333  1.00 92.01           H
ATOM   4649 2HG2 ILE A 305       6.762  -9.641   0.967  1.00 92.01           H
ATOM   4650 3HG2 ILE A 305       5.631 -10.624   1.927  1.00 92.01           H
ATOM   4651  CD1 ILE A 305       7.038 -11.128   4.186  1.00 92.01           C
ATOM   4652 1HD1 ILE A 305       6.274 -10.915   4.934  1.00 92.01           H
ATOM   4653 2HD1 ILE A 305       6.596 -11.697   3.368  1.00 92.01           H
ATOM   4654 3HD1 ILE A 305       7.841 -11.708   4.641  1.00 92.01           H
ATOM   4655  HN  ILE A 305       6.948  -7.347   4.810  1.00 92.01           H
ATOM   4656  N   ALA A 306       5.033  -6.142   2.563  1.00 89.19           N
ATOM   4657  CA  ALA A 306       4.013  -5.364   1.881  1.00 89.19           C
ATOM   4658  C   ALA A 306       4.663  -4.146   1.221  1.00 89.19           C
ATOM   4659  O   ALA A 306       4.272  -3.746   0.125  1.00 89.19           O
ATOM   4660  HA  ALA A 306       3.576  -5.995   1.107  1.00 89.19           H
ATOM   4661  CB  ALA A 306       2.918  -4.973   2.875  1.00 89.19           C
ATOM   4662 1HB  ALA A 306       2.469  -5.874   3.293  1.00 89.19           H
ATOM   4663 2HB  ALA A 306       3.353  -4.378   3.678  1.00 89.19           H
ATOM   4664 3HB  ALA A 306       2.153  -4.389   2.363  1.00 89.19           H
ATOM   4665  HN  ALA A 306       4.922  -6.207   3.555  1.00 89.19           H
ATOM   4666  N   PHE A 307       5.645  -3.590   1.916  1.00 89.13           N
ATOM   4667  CA  PHE A 307       6.319  -2.396   1.435  1.00 89.13           C
ATOM   4668  C   PHE A 307       7.139  -2.697   0.179  1.00 89.13           C
ATOM   4669  O   PHE A 307       7.245  -1.857  -0.713  1.00 89.13           O
ATOM   4670  HA  PHE A 307       5.548  -1.663   1.197  1.00 89.13           H
ATOM   4671  CB  PHE A 307       7.263  -1.937   2.548  1.00 89.13           C
ATOM   4672 1HB  PHE A 307       7.864  -2.785   2.874  1.00 89.13           H
ATOM   4673 2HB  PHE A 307       7.952  -1.195   2.143  1.00 89.13           H
ATOM   4674  CG  PHE A 307       6.549  -1.339   3.762  1.00 89.13           C
ATOM   4675  CD1 PHE A 307       5.192  -1.369   3.836  1.00 89.13           C
ATOM   4676  HD1 PHE A 307       4.612  -1.819   3.030  1.00 89.13           H
ATOM   4677  CD2 PHE A 307       7.273  -0.779   4.768  1.00 89.13           C
ATOM   4678  HD2 PHE A 307       8.361  -0.755   4.709  1.00 89.13           H
ATOM   4679  CE1 PHE A 307       4.529  -0.815   4.963  1.00 89.13           C
ATOM   4680  HE1 PHE A 307       3.441  -0.838   5.022  1.00 89.13           H
ATOM   4681  CE2 PHE A 307       6.610  -0.224   5.895  1.00 89.13           C
ATOM   4682  HE2 PHE A 307       7.190   0.225   6.702  1.00 89.13           H
ATOM   4683  CZ  PHE A 307       5.253  -0.254   5.969  1.00 89.13           C
ATOM   4684  HZ  PHE A 307       4.744   0.172   6.834  1.00 89.13           H
ATOM   4685  HN  PHE A 307       5.980  -3.942   2.790  1.00 89.13           H
ATOM   4686  N   PHE A 308       7.697  -3.898   0.149  1.00 89.74           N
ATOM   4687  CA  PHE A 308       8.532  -4.308  -0.967  1.00 89.74           C
ATOM   4688  C   PHE A 308       7.728  -4.343  -2.269  1.00 89.74           C
ATOM   4689  O   PHE A 308       8.301  -4.308  -3.357  1.00 89.74           O
ATOM   4690  HA  PHE A 308       9.334  -3.576  -1.057  1.00 89.74           H
ATOM   4691  CB  PHE A 308       9.035  -5.719  -0.655  1.00 89.74           C
ATOM   4692 1HB  PHE A 308       9.297  -5.775   0.402  1.00 89.74           H
ATOM   4693 2HB  PHE A 308       8.224  -6.428  -0.821  1.00 89.74           H
ATOM   4694  CG  PHE A 308      10.245  -6.146  -1.489  1.00 89.74           C
ATOM   4695  CD1 PHE A 308      10.070  -6.917  -2.595  1.00 89.74           C
ATOM   4696  HD1 PHE A 308       9.068  -7.231  -2.888  1.00 89.74           H
ATOM   4697  CD2 PHE A 308      11.495  -5.755  -1.123  1.00 89.74           C
ATOM   4698  HD2 PHE A 308      11.635  -5.137  -0.236  1.00 89.74           H
ATOM   4699  CE1 PHE A 308      11.193  -7.314  -3.369  1.00 89.74           C
ATOM   4700  HE1 PHE A 308      11.053  -7.932  -4.255  1.00 89.74           H
ATOM   4701  CE2 PHE A 308      12.618  -6.152  -1.896  1.00 89.74           C
ATOM   4702  HE2 PHE A 308      13.620  -5.839  -1.603  1.00 89.74           H
ATOM   4703  CZ  PHE A 308      12.443  -6.923  -3.003  1.00 89.74           C
ATOM   4704  HZ  PHE A 308      13.305  -7.228  -3.596  1.00 89.74           H
ATOM   4705  HN  PHE A 308       7.587  -4.584   0.869  1.00 89.74           H
ATOM   4706  N   HIS A 309       6.414  -4.410  -2.114  1.00 87.14           N
ATOM   4707  CA  HIS A 309       5.526  -4.443  -3.263  1.00 87.14           C
ATOM   4708  C   HIS A 309       5.686  -3.155  -4.073  1.00 87.14           C
ATOM   4709  O   HIS A 309       5.581  -3.171  -5.299  1.00 87.14           O
ATOM   4710  HA  HIS A 309       5.839  -5.289  -3.876  1.00 87.14           H
ATOM   4711  CB  HIS A 309       4.081  -4.694  -2.826  1.00 87.14           C
ATOM   4712 1HB  HIS A 309       4.054  -5.574  -2.185  1.00 87.14           H
ATOM   4713 2HB  HIS A 309       3.743  -3.850  -2.225  1.00 87.14           H
ATOM   4714  CG  HIS A 309       3.119  -4.894  -3.973  1.00 87.14           C
ATOM   4715  ND1 HIS A 309       2.391  -3.857  -4.530  1.00 87.14           N
ATOM   4716  HD1 HIS A 309       2.423  -2.899  -4.243  1.00 87.14           H
ATOM   4717  CD2 HIS A 309       2.773  -6.020  -4.661  1.00 87.14           C
ATOM   4718  HD2 HIS A 309       3.163  -7.021  -4.480  1.00 87.14           H
ATOM   4719  CE1 HIS A 309       1.644  -4.348  -5.507  1.00 87.14           C
ATOM   4720  HE1 HIS A 309       0.959  -3.781  -6.138  1.00 87.14           H
ATOM   4721  NE2 HIS A 309       1.882  -5.689  -5.587  1.00 87.14           N
ATOM   4722  HN  HIS A 309       5.957  -4.442  -1.225  1.00 87.14           H
ATOM   4723  N   SER A 310       5.937  -2.070  -3.355  1.00 86.08           N
ATOM   4724  CA  SER A 310       5.987  -0.757  -3.976  1.00 86.08           C
ATOM   4725  C   SER A 310       7.215  -0.654  -4.883  1.00 86.08           C
ATOM   4726  O   SER A 310       7.251   0.174  -5.792  1.00 86.08           O
ATOM   4727  HA  SER A 310       5.071  -0.680  -4.562  1.00 86.08           H
ATOM   4728  CB  SER A 310       6.012   0.350  -2.921  1.00 86.08           C
ATOM   4729 1HB  SER A 310       6.808   0.150  -2.204  1.00 86.08           H
ATOM   4730 2HB  SER A 310       6.245   1.302  -3.399  1.00 86.08           H
ATOM   4731  OG  SER A 310       4.769   0.458  -2.231  1.00 86.08           O
ATOM   4732  HG  SER A 310       4.099   0.928  -2.806  1.00 86.08           H
ATOM   4733  HN  SER A 310       6.105  -2.078  -2.369  1.00 86.08           H
ATOM   4734  N   CYS A 311       8.191  -1.506  -4.604  1.00 87.99           N
ATOM   4735  CA  CYS A 311       9.408  -1.534  -5.396  1.00 87.99           C
ATOM   4736  C   CYS A 311       9.238  -2.577  -6.503  1.00 87.99           C
ATOM   4737  O   CYS A 311       9.938  -2.534  -7.514  1.00 87.99           O
ATOM   4738  HA  CYS A 311       9.530  -0.537  -5.820  1.00 87.99           H
ATOM   4739  CB  CYS A 311      10.639  -1.815  -4.532  1.00 87.99           C
ATOM   4740 1HB  CYS A 311      11.546  -1.588  -5.092  1.00 87.99           H
ATOM   4741 2HB  CYS A 311      10.634  -1.166  -3.656  1.00 87.99           H
ATOM   4742  SG  CYS A 311      10.649  -3.569  -4.009  1.00 87.99           S
ATOM   4743  HG  CYS A 311      11.752  -3.487  -3.270  1.00 87.99           H
ATOM   4744  HN  CYS A 311       8.158  -2.167  -3.855  1.00 87.99           H
ATOM   4745  N   LEU A 312       8.304  -3.488  -6.274  1.00 87.35           N
ATOM   4746  CA  LEU A 312       8.054  -4.558  -7.225  1.00 87.35           C
ATOM   4747  C   LEU A 312       7.179  -4.028  -8.363  1.00 87.35           C
ATOM   4748  O   LEU A 312       7.275  -4.499  -9.495  1.00 87.35           O
ATOM   4749  HA  LEU A 312       9.016  -4.858  -7.640  1.00 87.35           H
ATOM   4750  CB  LEU A 312       7.466  -5.779  -6.515  1.00 87.35           C
ATOM   4751 1HB  LEU A 312       6.667  -5.442  -5.855  1.00 87.35           H
ATOM   4752 2HB  LEU A 312       7.009  -6.425  -7.265  1.00 87.35           H
ATOM   4753  CG  LEU A 312       8.449  -6.615  -5.693  1.00 87.35           C
ATOM   4754  HG  LEU A 312       8.828  -5.995  -4.880  1.00 87.35           H
ATOM   4755  CD1 LEU A 312       7.749  -7.817  -5.057  1.00 87.35           C
ATOM   4756 1HD1 LEU A 312       6.953  -7.468  -4.400  1.00 87.35           H
ATOM   4757 2HD1 LEU A 312       7.325  -8.446  -5.840  1.00 87.35           H
ATOM   4758 3HD1 LEU A 312       8.471  -8.394  -4.479  1.00 87.35           H
ATOM   4759  CD2 LEU A 312       9.653  -7.034  -6.539  1.00 87.35           C
ATOM   4760 1HD2 LEU A 312       9.312  -7.629  -7.387  1.00 87.35           H
ATOM   4761 2HD2 LEU A 312      10.169  -6.146  -6.903  1.00 87.35           H
ATOM   4762 3HD2 LEU A 312      10.336  -7.627  -5.931  1.00 87.35           H
ATOM   4763  HN  LEU A 312       7.726  -3.504  -5.459  1.00 87.35           H
ATOM   4764  N   ASN A 313       6.346  -3.056  -8.023  1.00 80.69           N
ATOM   4765  CA  ASN A 313       5.384  -2.527  -8.975  1.00 80.69           C
ATOM   4766  C   ASN A 313       6.099  -2.203 -10.289  1.00 80.69           C
ATOM   4767  O   ASN A 313       5.705  -2.685 -11.349  1.00 80.69           O
ATOM   4768  HA  ASN A 313       4.635  -3.310  -9.091  1.00 80.69           H
ATOM   4769  CB  ASN A 313       4.744  -1.239  -8.454  1.00 80.69           C
ATOM   4770 1HB  ASN A 313       5.470  -0.682  -7.862  1.00 80.69           H
ATOM   4771 2HB  ASN A 313       4.463  -0.603  -9.294  1.00 80.69           H
ATOM   4772  CG  ASN A 313       3.510  -1.544  -7.604  1.00 80.69           C
ATOM   4773  OD1 ASN A 313       2.916  -2.607  -7.685  1.00 80.69           O
ATOM   4774  ND2 ASN A 313       3.159  -0.557  -6.785  1.00 80.69           N
ATOM   4775 1HD2 ASN A 313       3.690   0.290  -6.767  1.00 80.69           H
ATOM   4776 2HD2 ASN A 313       2.364  -0.661  -6.187  1.00 80.69           H
ATOM   4777  HN  ASN A 313       6.322  -2.631  -7.118  1.00 80.69           H
ATOM   4778  N   PRO A 314       7.158  -1.383 -10.243  1.00 80.50           N
ATOM   4779  CA  PRO A 314       7.901  -1.042 -11.458  1.00 80.50           C
ATOM   4780  C   PRO A 314       8.347  -2.275 -12.227  1.00 80.50           C
ATOM   4781  O   PRO A 314       8.162  -2.355 -13.440  1.00 80.50           O
ATOM   4782  HA  PRO A 314       7.260  -0.493 -12.148  1.00 80.50           H
ATOM   4783  CB  PRO A 314       9.093  -0.235 -10.940  1.00 80.50           C
ATOM   4784 1HB  PRO A 314       9.957  -0.872 -10.748  1.00 80.50           H
ATOM   4785 2HB  PRO A 314       9.409   0.521 -11.658  1.00 80.50           H
ATOM   4786  CG  PRO A 314       8.562   0.395  -9.657  1.00 80.50           C
ATOM   4787 1HG  PRO A 314       9.370   0.705  -8.994  1.00 80.50           H
ATOM   4788 2HG  PRO A 314       7.971   1.288  -9.859  1.00 80.50           H
ATOM   4789  CD  PRO A 314       7.724  -0.721  -9.054  1.00 80.50           C
ATOM   4790 1HD  PRO A 314       8.330  -1.408  -8.463  1.00 80.50           H
ATOM   4791 2HD  PRO A 314       6.951  -0.333  -8.391  1.00 80.50           H
ATOM   4792  N   VAL A 315       8.928  -3.213 -11.493  1.00 78.55           N
ATOM   4793  CA  VAL A 315       9.523  -4.386 -12.111  1.00 78.55           C
ATOM   4794  C   VAL A 315       8.450  -5.140 -12.900  1.00 78.55           C
ATOM   4795  O   VAL A 315       8.707  -5.616 -14.004  1.00 78.55           O
ATOM   4796  HA  VAL A 315      10.289  -4.039 -12.805  1.00 78.55           H
ATOM   4797  CB  VAL A 315      10.202  -5.250 -11.047  1.00 78.55           C
ATOM   4798  HB  VAL A 315       9.441  -5.562 -10.332  1.00 78.55           H
ATOM   4799  CG1 VAL A 315      10.807  -6.510 -11.669  1.00 78.55           C
ATOM   4800 1HG1 VAL A 315      10.019  -7.095 -12.144  1.00 78.55           H
ATOM   4801 2HG1 VAL A 315      11.549  -6.227 -12.416  1.00 78.55           H
ATOM   4802 3HG1 VAL A 315      11.283  -7.107 -10.891  1.00 78.55           H
ATOM   4803  CG2 VAL A 315      11.262  -4.451 -10.287  1.00 78.55           C
ATOM   4804 1HG2 VAL A 315      12.020  -4.096 -10.985  1.00 78.55           H
ATOM   4805 2HG2 VAL A 315      10.792  -3.599  -9.796  1.00 78.55           H
ATOM   4806 3HG2 VAL A 315      11.729  -5.090  -9.537  1.00 78.55           H
ATOM   4807  HN  VAL A 315       8.995  -3.181 -10.496  1.00 78.55           H
ATOM   4808  N   LEU A 316       7.271  -5.226 -12.301  1.00 76.62           N
ATOM   4809  CA  LEU A 316       6.180  -5.975 -12.901  1.00 76.62           C
ATOM   4810  C   LEU A 316       5.857  -5.385 -14.275  1.00 76.62           C
ATOM   4811  O   LEU A 316       5.694  -6.120 -15.247  1.00 76.62           O
ATOM   4812  HA  LEU A 316       6.524  -7.000 -13.038  1.00 76.62           H
ATOM   4813  CB  LEU A 316       4.979  -6.023 -11.954  1.00 76.62           C
ATOM   4814 1HB  LEU A 316       4.717  -5.001 -11.679  1.00 76.62           H
ATOM   4815 2HB  LEU A 316       4.129  -6.435 -12.498  1.00 76.62           H
ATOM   4816  CG  LEU A 316       5.169  -6.834 -10.671  1.00 76.62           C
ATOM   4817  HG  LEU A 316       6.038  -6.440 -10.143  1.00 76.62           H
ATOM   4818  CD1 LEU A 316       3.965  -6.677  -9.740  1.00 76.62           C
ATOM   4819 1HD1 LEU A 316       3.845  -5.626  -9.475  1.00 76.62           H
ATOM   4820 2HD1 LEU A 316       3.066  -7.029 -10.246  1.00 76.62           H
ATOM   4821 3HD1 LEU A 316       4.126  -7.263  -8.835  1.00 76.62           H
ATOM   4822  CD2 LEU A 316       5.461  -8.302 -10.987  1.00 76.62           C
ATOM   4823 1HD2 LEU A 316       4.627  -8.725 -11.548  1.00 76.62           H
ATOM   4824 2HD2 LEU A 316       6.372  -8.371 -11.582  1.00 76.62           H
ATOM   4825 3HD2 LEU A 316       5.592  -8.855 -10.058  1.00 76.62           H
ATOM   4826  HN  LEU A 316       7.057  -4.796 -11.424  1.00 76.62           H
ATOM   4827  N   TYR A 317       5.774  -4.063 -14.311  1.00 67.53           N
ATOM   4828  CA  TYR A 317       5.319  -3.374 -15.507  1.00 67.53           C
ATOM   4829  C   TYR A 317       6.460  -3.212 -16.514  1.00 67.53           C
ATOM   4830  O   TYR A 317       6.221  -3.107 -17.716  1.00 67.53           O
ATOM   4831  HA  TYR A 317       4.528  -3.972 -15.959  1.00 67.53           H
ATOM   4832  CB  TYR A 317       4.861  -1.989 -15.046  1.00 67.53           C
ATOM   4833 1HB  TYR A 317       5.697  -1.481 -14.566  1.00 67.53           H
ATOM   4834 2HB  TYR A 317       4.589  -1.398 -15.921  1.00 67.53           H
ATOM   4835  CG  TYR A 317       3.676  -2.015 -14.079  1.00 67.53           C
ATOM   4836  CD1 TYR A 317       2.469  -2.550 -14.480  1.00 67.53           C
ATOM   4837  HD1 TYR A 317       2.360  -2.954 -15.487  1.00 67.53           H
ATOM   4838  CD2 TYR A 317       3.815  -1.504 -12.804  1.00 67.53           C
ATOM   4839  HD2 TYR A 317       4.768  -1.082 -12.487  1.00 67.53           H
ATOM   4840  CE1 TYR A 317       1.354  -2.575 -13.569  1.00 67.53           C
ATOM   4841  HE1 TYR A 317       0.395  -2.994 -13.874  1.00 67.53           H
ATOM   4842  CE2 TYR A 317       2.700  -1.529 -11.893  1.00 67.53           C
ATOM   4843  HE2 TYR A 317       2.795  -1.129 -10.884  1.00 67.53           H
ATOM   4844  CZ  TYR A 317       1.524  -2.063 -12.321  1.00 67.53           C
ATOM   4845  OH  TYR A 317       0.471  -2.087 -11.461  1.00 67.53           O
ATOM   4846  HH  TYR A 317       0.800  -2.056 -10.517  1.00 67.53           H
ATOM   4847  HN  TYR A 317       6.011  -3.467 -13.544  1.00 67.53           H
ATOM   4848  N   VAL A 318       7.675  -3.197 -15.986  1.00 65.46           N
ATOM   4849  CA  VAL A 318       8.852  -3.034 -16.822  1.00 65.46           C
ATOM   4850  C   VAL A 318       9.127  -4.340 -17.568  1.00 65.46           C
ATOM   4851  O   VAL A 318       9.135  -4.367 -18.798  1.00 65.46           O
ATOM   4852  HA  VAL A 318       8.633  -2.253 -17.550  1.00 65.46           H
ATOM   4853  CB  VAL A 318      10.037  -2.570 -15.972  1.00 65.46           C
ATOM   4854  HB  VAL A 318      10.208  -3.318 -15.198  1.00 65.46           H
ATOM   4855  CG1 VAL A 318      11.309  -2.467 -16.816  1.00 65.46           C
ATOM   4856 1HG1 VAL A 318      11.544  -3.443 -17.240  1.00 65.46           H
ATOM   4857 2HG1 VAL A 318      11.154  -1.748 -17.621  1.00 65.46           H
ATOM   4858 3HG1 VAL A 318      12.136  -2.135 -16.188  1.00 65.46           H
ATOM   4859  CG2 VAL A 318       9.728  -1.240 -15.281  1.00 65.46           C
ATOM   4860 1HG2 VAL A 318       9.519  -0.479 -16.033  1.00 65.46           H
ATOM   4861 2HG2 VAL A 318       8.860  -1.360 -14.633  1.00 65.46           H
ATOM   4862 3HG2 VAL A 318      10.587  -0.933 -14.684  1.00 65.46           H
ATOM   4863  HN  VAL A 318       7.861  -3.293 -15.008  1.00 65.46           H
ATOM   4864  N   PHE A 319       9.346  -5.393 -16.794  1.00 63.53           N
ATOM   4865  CA  PHE A 319       9.808  -6.651 -17.354  1.00 63.53           C
ATOM   4866  C   PHE A 319       8.667  -7.391 -18.054  1.00 63.53           C
ATOM   4867  O   PHE A 319       8.892  -8.102 -19.033  1.00 63.53           O
ATOM   4868  HA  PHE A 319      10.586  -6.416 -18.080  1.00 63.53           H
ATOM   4869  CB  PHE A 319      10.312  -7.502 -16.186  1.00 63.53           C
ATOM   4870 1HB  PHE A 319       9.604  -7.424 -15.361  1.00 63.53           H
ATOM   4871 2HB  PHE A 319      10.329  -8.548 -16.493  1.00 63.53           H
ATOM   4872  CG  PHE A 319      11.703  -7.110 -15.685  1.00 63.53           C
ATOM   4873  CD1 PHE A 319      12.811  -7.611 -16.293  1.00 63.53           C
ATOM   4874  HD1 PHE A 319      12.708  -8.292 -17.138  1.00 63.53           H
ATOM   4875  CD2 PHE A 319      11.831  -6.261 -14.630  1.00 63.53           C
ATOM   4876  HD2 PHE A 319      10.943  -5.860 -14.142  1.00 63.53           H
ATOM   4877  CE1 PHE A 319      14.103  -7.247 -15.828  1.00 63.53           C
ATOM   4878  HE1 PHE A 319      14.991  -7.649 -16.315  1.00 63.53           H
ATOM   4879  CE2 PHE A 319      13.123  -5.897 -14.165  1.00 63.53           C
ATOM   4880  HE2 PHE A 319      13.226  -5.216 -13.320  1.00 63.53           H
ATOM   4881  CZ  PHE A 319      14.231  -6.398 -14.773  1.00 63.53           C
ATOM   4882  HZ  PHE A 319      15.222  -6.118 -14.416  1.00 63.53           H
ATOM   4883  HN  PHE A 319       9.213  -5.395 -15.802  1.00 63.53           H
ATOM   4884  N   VAL A 320       7.468  -7.200 -17.525  1.00 63.95           N
ATOM   4885  CA  VAL A 320       6.314  -7.947 -17.996  1.00 63.95           C
ATOM   4886  C   VAL A 320       5.647  -7.180 -19.140  1.00 63.95           C
ATOM   4887  O   VAL A 320       4.963  -7.772 -19.973  1.00 63.95           O
ATOM   4888  HA  VAL A 320       6.674  -8.903 -18.378  1.00 63.95           H
ATOM   4889  CB  VAL A 320       5.363  -8.231 -16.832  1.00 63.95           C
ATOM   4890  HB  VAL A 320       4.786  -7.326 -16.643  1.00 63.95           H
ATOM   4891  CG1 VAL A 320       4.380  -9.349 -17.186  1.00 63.95           C
ATOM   4892 1HG1 VAL A 320       3.791  -9.053 -18.055  1.00 63.95           H
ATOM   4893 2HG1 VAL A 320       4.934 -10.260 -17.415  1.00 63.95           H
ATOM   4894 3HG1 VAL A 320       3.716  -9.530 -16.341  1.00 63.95           H
ATOM   4895  CG2 VAL A 320       6.141  -8.568 -15.558  1.00 63.95           C
ATOM   4896 1HG2 VAL A 320       6.755  -9.451 -15.731  1.00 63.95           H
ATOM   4897 2HG2 VAL A 320       6.781  -7.727 -15.290  1.00 63.95           H
ATOM   4898 3HG2 VAL A 320       5.441  -8.765 -14.746  1.00 63.95           H
ATOM   4899  HN  VAL A 320       7.278  -6.550 -16.790  1.00 63.95           H
ATOM   4900  N   GLY A 321       5.870  -5.874 -19.143  1.00 63.85           N
ATOM   4901  CA  GLY A 321       5.332  -5.026 -20.192  1.00 63.85           C
ATOM   4902  C   GLY A 321       6.265  -4.994 -21.404  1.00 63.85           C
ATOM   4903  O   GLY A 321       7.319  -4.362 -21.364  1.00 63.85           O
ATOM   4904 1HA  GLY A 321       4.351  -5.392 -20.494  1.00 63.85           H
ATOM   4905 2HA  GLY A 321       5.191  -4.014 -19.811  1.00 63.85           H
ATOM   4906  HN  GLY A 321       6.406  -5.397 -18.447  1.00 63.85           H
ATOM   4907  N   GLU A 322       5.843  -5.684 -22.454  1.00 67.06           N
ATOM   4908  CA  GLU A 322       6.563  -5.642 -23.715  1.00 67.06           C
ATOM   4909  C   GLU A 322       6.684  -4.200 -24.210  1.00 67.06           C
ATOM   4910  O   GLU A 322       7.756  -3.774 -24.638  1.00 67.06           O
ATOM   4911  HA  GLU A 322       7.553  -6.043 -23.497  1.00 67.06           H
ATOM   4912  CB  GLU A 322       5.885  -6.527 -24.763  1.00 67.06           C
ATOM   4913 1HB  GLU A 322       4.804  -6.393 -24.713  1.00 67.06           H
ATOM   4914 2HB  GLU A 322       6.300  -6.313 -25.749  1.00 67.06           H
ATOM   4915  CG  GLU A 322       6.160  -8.007 -24.493  1.00 67.06           C
ATOM   4916 1HG  GLU A 322       7.225  -8.156 -24.316  1.00 67.06           H
ATOM   4917 2HG  GLU A 322       5.640  -8.317 -23.586  1.00 67.06           H
ATOM   4918  CD  GLU A 322       5.706  -8.873 -25.669  1.00 67.06           C
ATOM   4919  OE1 GLU A 322       6.378  -9.899 -25.911  1.00 67.06           O
ATOM   4920  OE2 GLU A 322       4.698  -8.490 -26.301  1.00 67.06           O
ATOM   4921  HN  GLU A 322       5.027  -6.262 -22.452  1.00 67.06           H
ATOM   4922  N   ARG A 323       5.570  -3.487 -24.136  1.00 68.30           N
ATOM   4923  CA  ARG A 323       5.527  -2.114 -24.609  1.00 68.30           C
ATOM   4924  C   ARG A 323       6.562  -1.265 -23.869  1.00 68.30           C
ATOM   4925  O   ARG A 323       7.294  -0.493 -24.487  1.00 68.30           O
ATOM   4926  HA  ARG A 323       5.760  -2.177 -25.672  1.00 68.30           H
ATOM   4927  CB  ARG A 323       4.138  -1.504 -24.406  1.00 68.30           C
ATOM   4928 1HB  ARG A 323       3.759  -1.776 -23.421  1.00 68.30           H
ATOM   4929 2HB  ARG A 323       4.207  -0.417 -24.431  1.00 68.30           H
ATOM   4930  CG  ARG A 323       3.165  -1.985 -25.484  1.00 68.30           C
ATOM   4931 1HG  ARG A 323       3.597  -1.815 -26.470  1.00 68.30           H
ATOM   4932 2HG  ARG A 323       3.009  -3.059 -25.385  1.00 68.30           H
ATOM   4933  CD  ARG A 323       1.824  -1.257 -25.376  1.00 68.30           C
ATOM   4934 1HD  ARG A 323       1.395  -1.412 -24.386  1.00 68.30           H
ATOM   4935 2HD  ARG A 323       1.973  -0.184 -25.494  1.00 68.30           H
ATOM   4936  NE  ARG A 323       0.893  -1.755 -26.413  1.00 68.30           N
ATOM   4937  HE  ARG A 323       1.224  -2.458 -27.042  1.00 68.30           H
ATOM   4938  CZ  ARG A 323      -0.367  -1.323 -26.561  1.00 68.30           C
ATOM   4939  NH1 ARG A 323      -0.864  -0.382 -25.747  1.00 68.30           N
ATOM   4940 1HH1 ARG A 323      -0.294   0.003 -25.021  1.00 68.30           H
ATOM   4941 2HH1 ARG A 323      -1.805  -0.065 -25.864  1.00 68.30           H
ATOM   4942  NH2 ARG A 323      -1.122  -1.846 -27.537  1.00 68.30           N
ATOM   4943 1HH2 ARG A 323      -2.064  -1.534 -27.661  1.00 68.30           H
ATOM   4944 2HH2 ARG A 323      -0.744  -2.548 -28.141  1.00 68.30           H
ATOM   4945  HN  ARG A 323       4.709  -3.832 -23.762  1.00 68.30           H
ATOM   4946  N   PHE A 324       6.591  -1.436 -22.555  1.00 71.55           N
ATOM   4947  CA  PHE A 324       7.437  -0.609 -21.711  1.00 71.55           C
ATOM   4948  C   PHE A 324       8.916  -0.831 -22.031  1.00 71.55           C
ATOM   4949  O   PHE A 324       9.702   0.114 -22.038  1.00 71.55           O
ATOM   4950  HA  PHE A 324       7.175   0.430 -21.910  1.00 71.55           H
ATOM   4951  CB  PHE A 324       7.172  -1.030 -20.264  1.00 71.55           C
ATOM   4952 1HB  PHE A 324       6.099  -1.165 -20.126  1.00 71.55           H
ATOM   4953 2HB  PHE A 324       7.640  -1.998 -20.086  1.00 71.55           H
ATOM   4954  CG  PHE A 324       7.683  -0.033 -19.222  1.00 71.55           C
ATOM   4955  CD1 PHE A 324       9.003  -0.009 -18.894  1.00 71.55           C
ATOM   4956  HD1 PHE A 324       9.696  -0.701 -19.373  1.00 71.55           H
ATOM   4957  CD2 PHE A 324       6.819   0.830 -18.624  1.00 71.55           C
ATOM   4958  HD2 PHE A 324       5.761   0.811 -18.887  1.00 71.55           H
ATOM   4959  CE1 PHE A 324       9.478   0.916 -17.928  1.00 71.55           C
ATOM   4960  HE1 PHE A 324      10.536   0.935 -17.664  1.00 71.55           H
ATOM   4961  CE2 PHE A 324       7.294   1.755 -17.658  1.00 71.55           C
ATOM   4962  HE2 PHE A 324       6.601   2.447 -17.179  1.00 71.55           H
ATOM   4963  CZ  PHE A 324       8.613   1.779 -17.330  1.00 71.55           C
ATOM   4964  HZ  PHE A 324       8.978   2.489 -16.588  1.00 71.55           H
ATOM   4965  HN  PHE A 324       6.051  -2.123 -22.069  1.00 71.55           H
ATOM   4966  N   ARG A 325       9.251  -2.087 -22.290  1.00 71.57           N
ATOM   4967  CA  ARG A 325      10.599  -2.432 -22.706  1.00 71.57           C
ATOM   4968  C   ARG A 325      10.989  -1.636 -23.954  1.00 71.57           C
ATOM   4969  O   ARG A 325      12.092  -1.096 -24.030  1.00 71.57           O
ATOM   4970  HA  ARG A 325      11.230  -2.165 -21.858  1.00 71.57           H
ATOM   4971  CB  ARG A 325      10.718  -3.927 -23.006  1.00 71.57           C
ATOM   4972 1HB  ARG A 325       9.948  -4.221 -23.719  1.00 71.57           H
ATOM   4973 2HB  ARG A 325      11.681  -4.133 -23.474  1.00 71.57           H
ATOM   4974  CG  ARG A 325      10.580  -4.755 -21.727  1.00 71.57           C
ATOM   4975 1HG  ARG A 325      11.263  -4.375 -20.967  1.00 71.57           H
ATOM   4976 2HG  ARG A 325       9.570  -4.650 -21.328  1.00 71.57           H
ATOM   4977  CD  ARG A 325      10.876  -6.232 -21.995  1.00 71.57           C
ATOM   4978 1HD  ARG A 325      10.158  -6.632 -22.711  1.00 71.57           H
ATOM   4979 2HD  ARG A 325      11.865  -6.338 -22.441  1.00 71.57           H
ATOM   4980  NE  ARG A 325      10.809  -7.000 -20.731  1.00 71.57           N
ATOM   4981  HE  ARG A 325      10.412  -6.550 -19.930  1.00 71.57           H
ATOM   4982  CZ  ARG A 325      11.246  -8.258 -20.592  1.00 71.57           C
ATOM   4983  NH1 ARG A 325      11.787  -8.909 -21.631  1.00 71.57           N
ATOM   4984 1HH1 ARG A 325      11.866  -8.455 -22.519  1.00 71.57           H
ATOM   4985 2HH1 ARG A 325      12.111  -9.848 -21.519  1.00 71.57           H
ATOM   4986  NH2 ARG A 325      11.134  -8.857 -19.398  1.00 71.57           N
ATOM   4987 1HH2 ARG A 325      11.456  -9.796 -19.278  1.00 71.57           H
ATOM   4988 2HH2 ARG A 325      10.730  -8.365 -18.628  1.00 71.57           H
ATOM   4989  HN  ARG A 325       8.620  -2.860 -22.219  1.00 71.57           H
ATOM   4990  N   ARG A 326      10.063  -1.589 -24.900  1.00 74.58           N
ATOM   4991  CA  ARG A 326      10.297  -0.870 -26.141  1.00 74.58           C
ATOM   4992  C   ARG A 326      10.457   0.626 -25.865  1.00 74.58           C
ATOM   4993  O   ARG A 326      11.335   1.275 -26.431  1.00 74.58           O
ATOM   4994  HA  ARG A 326      11.217  -1.296 -26.541  1.00 74.58           H
ATOM   4995  CB  ARG A 326       9.144  -1.080 -27.125  1.00 74.58           C
ATOM   4996 1HB  ARG A 326       8.197  -0.852 -26.635  1.00 74.58           H
ATOM   4997 2HB  ARG A 326       9.245  -0.389 -27.961  1.00 74.58           H
ATOM   4998  CG  ARG A 326       9.122  -2.519 -27.644  1.00 74.58           C
ATOM   4999 1HG  ARG A 326      10.067  -2.746 -28.138  1.00 74.58           H
ATOM   5000 2HG  ARG A 326       9.026  -3.210 -26.807  1.00 74.58           H
ATOM   5001  CD  ARG A 326       7.965  -2.731 -28.622  1.00 74.58           C
ATOM   5002 1HD  ARG A 326       7.035  -2.371 -28.182  1.00 74.58           H
ATOM   5003 2HD  ARG A 326       8.133  -2.151 -29.529  1.00 74.58           H
ATOM   5004  NE  ARG A 326       7.842  -4.167 -28.957  1.00 74.58           N
ATOM   5005  HE  ARG A 326       7.990  -4.833 -28.226  1.00 74.58           H
ATOM   5006  CZ  ARG A 326       7.544  -4.631 -30.179  1.00 74.58           C
ATOM   5007  NH1 ARG A 326       7.334  -3.784 -31.195  1.00 74.58           N
ATOM   5008 1HH1 ARG A 326       7.400  -2.797 -31.046  1.00 74.58           H
ATOM   5009 2HH1 ARG A 326       7.112  -4.138 -32.104  1.00 74.58           H
ATOM   5010  NH2 ARG A 326       7.458  -5.955 -30.368  1.00 74.58           N
ATOM   5011 1HH2 ARG A 326       7.236  -6.317 -31.273  1.00 74.58           H
ATOM   5012 2HH2 ARG A 326       7.615  -6.580 -29.604  1.00 74.58           H
ATOM   5013  HN  ARG A 326       9.169  -2.031 -24.829  1.00 74.58           H
ATOM   5014  N   ASP A 327       9.594   1.131 -24.995  1.00 75.78           N
ATOM   5015  CA  ASP A 327       9.574   2.553 -24.699  1.00 75.78           C
ATOM   5016  C   ASP A 327      10.853   2.931 -23.949  1.00 75.78           C
ATOM   5017  O   ASP A 327      11.436   3.985 -24.200  1.00 75.78           O
ATOM   5018  HA  ASP A 327       9.499   3.046 -25.668  1.00 75.78           H
ATOM   5019  CB  ASP A 327       8.381   2.915 -23.813  1.00 75.78           C
ATOM   5020 1HB  ASP A 327       8.453   2.382 -22.864  1.00 75.78           H
ATOM   5021 2HB  ASP A 327       8.405   3.980 -23.582  1.00 75.78           H
ATOM   5022  CG  ASP A 327       7.060   2.566 -24.501  1.00 75.78           C
ATOM   5023  OD1 ASP A 327       6.993   2.763 -25.734  1.00 75.78           O
ATOM   5024  OD2 ASP A 327       6.147   2.109 -23.780  1.00 75.78           O
ATOM   5025  HN  ASP A 327       8.918   0.586 -24.498  1.00 75.78           H
ATOM   5026  N   LEU A 328      11.252   2.050 -23.043  1.00 74.26           N
ATOM   5027  CA  LEU A 328      12.464   2.267 -22.272  1.00 74.26           C
ATOM   5028  C   LEU A 328      13.650   2.416 -23.227  1.00 74.26           C
ATOM   5029  O   LEU A 328      14.455   3.335 -23.084  1.00 74.26           O
ATOM   5030  HA  LEU A 328      12.342   3.201 -21.725  1.00 74.26           H
ATOM   5031  CB  LEU A 328      12.645   1.156 -21.235  1.00 74.26           C
ATOM   5032 1HB  LEU A 328      11.793   1.178 -20.556  1.00 74.26           H
ATOM   5033 2HB  LEU A 328      12.617   0.196 -21.751  1.00 74.26           H
ATOM   5034  CG  LEU A 328      13.927   1.218 -20.402  1.00 74.26           C
ATOM   5035  HG  LEU A 328      14.776   1.257 -21.084  1.00 74.26           H
ATOM   5036  CD1 LEU A 328      13.969   2.492 -19.556  1.00 74.26           C
ATOM   5037 1HD1 LEU A 328      13.934   3.364 -20.209  1.00 74.26           H
ATOM   5038 2HD1 LEU A 328      13.113   2.509 -18.881  1.00 74.26           H
ATOM   5039 3HD1 LEU A 328      14.890   2.511 -18.973  1.00 74.26           H
ATOM   5040  CD2 LEU A 328      14.089  -0.042 -19.549  1.00 74.26           C
ATOM   5041 1HD2 LEU A 328      13.238  -0.136 -18.875  1.00 74.26           H
ATOM   5042 2HD2 LEU A 328      14.136  -0.916 -20.199  1.00 74.26           H
ATOM   5043 3HD2 LEU A 328      15.008   0.029 -18.967  1.00 74.26           H
ATOM   5044  HN  LEU A 328      10.763   1.204 -22.833  1.00 74.26           H
ATOM   5045  N   VAL A 329      13.722   1.497 -24.179  1.00 75.15           N
ATOM   5046  CA  VAL A 329      14.820   1.489 -25.130  1.00 75.15           C
ATOM   5047  C   VAL A 329      14.746   2.747 -25.998  1.00 75.15           C
ATOM   5048  O   VAL A 329      15.774   3.324 -26.349  1.00 75.15           O
ATOM   5049  HA  VAL A 329      15.749   1.510 -24.560  1.00 75.15           H
ATOM   5050  CB  VAL A 329      14.795   0.196 -25.948  1.00 75.15           C
ATOM   5051  HB  VAL A 329      13.795   0.085 -26.368  1.00 75.15           H
ATOM   5052  CG1 VAL A 329      15.788   0.262 -27.109  1.00 75.15           C
ATOM   5053 1HG1 VAL A 329      15.528   1.095 -27.763  1.00 75.15           H
ATOM   5054 2HG1 VAL A 329      16.795   0.409 -26.718  1.00 75.15           H
ATOM   5055 3HG1 VAL A 329      15.750  -0.669 -27.674  1.00 75.15           H
ATOM   5056  CG2 VAL A 329      15.069  -1.020 -25.060  1.00 75.15           C
ATOM   5057 1HG2 VAL A 329      16.051  -0.918 -24.598  1.00 75.15           H
ATOM   5058 2HG2 VAL A 329      14.307  -1.082 -24.283  1.00 75.15           H
ATOM   5059 3HG2 VAL A 329      15.046  -1.925 -25.666  1.00 75.15           H
ATOM   5060  HN  VAL A 329      13.048   0.769 -24.305  1.00 75.15           H
ATOM   5061  N   LYS A 330      13.520   3.134 -26.319  1.00 75.11           N
[truncated: 117,320 more chars]
