# Supplementary material for: Noncanonical roles of chemokine regions in CCR9 activation revealed by structural modeling and mutational mapping
Source: Nat Commun. 2025 Aug 18;16:7695. doi: 10.1038/s41467-025-62321-9 (PMC12361432; doi:10.1038/s41467-025-62321-9)
Supplement: Supplementary file 4 — Supplementary Data 2 [file 41467_2025_62321_MOESM4_ESM.zip › CCR9_CCL25_rnk174.pdb]

SSBOND   1 CYS A   38    CYS A  289 
SSBOND   2 CYS A  119    CYS A  198 
SSBOND   3 CYS B    7    CYS B   35 
SSBOND   4 CYS B    8    CYS B   52 
ATOM      1  N   GLU A  20      -3.619  -5.318  60.169  1.00 47.06           N
ATOM      2  CA  GLU A  20      -3.860  -4.968  58.780  1.00 47.06           C
ATOM      3  C   GLU A  20      -2.574  -5.120  57.964  1.00 47.06           C
ATOM      4  O   GLU A  20      -2.624  -5.359  56.759  1.00 47.06           O
ATOM      5  HA  GLU A  20      -4.607  -5.679  58.427  1.00 47.06           H
ATOM      6  CB  GLU A  20      -4.420  -3.550  58.660  1.00 47.06           C
ATOM      7 1HB  GLU A  20      -4.089  -2.951  59.509  1.00 47.06           H
ATOM      8 2HB  GLU A  20      -4.139  -3.124  57.697  1.00 47.06           H
ATOM      9  CG  GLU A  20      -5.950  -3.559  58.697  1.00 47.06           C
ATOM     10 1HG  GLU A  20      -6.324  -4.441  58.176  1.00 47.06           H
ATOM     11 2HG  GLU A  20      -6.292  -3.630  59.729  1.00 47.06           H
ATOM     12  CD  GLU A  20      -6.522  -2.297  58.049  1.00 47.06           C
ATOM     13  OE1 GLU A  20      -7.757  -2.265  57.863  1.00 47.06           O
ATOM     14  OE2 GLU A  20      -5.710  -1.393  57.755  1.00 47.06           O
ATOM     15  HN  GLU A  20      -2.676  -5.571  60.384  1.00 47.06           H
ATOM     16  N   SER A  21      -1.452  -4.976  58.655  1.00 51.30           N
ATOM     17  CA  SER A  21      -0.159  -4.986  57.992  1.00 51.30           C
ATOM     18  C   SER A  21       0.160  -6.395  57.489  1.00 51.30           C
ATOM     19  O   SER A  21       0.677  -6.561  56.385  1.00 51.30           O
ATOM     20  HA  SER A  21      -0.258  -4.294  57.156  1.00 51.30           H
ATOM     21  CB  SER A  21       0.944  -4.495  58.932  1.00 51.30           C
ATOM     22 1HB  SER A  21       1.812  -4.192  58.345  1.00 51.30           H
ATOM     23 2HB  SER A  21       0.598  -3.612  59.468  1.00 51.30           H
ATOM     24  OG  SER A  21       1.332  -5.496  59.869  1.00 51.30           O
ATOM     25  HG  SER A  21       2.062  -5.149  60.458  1.00 51.30           H
ATOM     26  HN  SER A  21      -1.418  -4.854  59.647  1.00 51.30           H
ATOM     27  N   THR A  22      -0.161  -7.374  58.322  1.00 51.64           N
ATOM     28  CA  THR A  22       0.184  -8.753  58.024  1.00 51.64           C
ATOM     29  C   THR A  22      -0.666  -9.278  56.865  1.00 51.64           C
ATOM     30  O   THR A  22      -0.133  -9.790  55.882  1.00 51.64           O
ATOM     31  HA  THR A  22       1.223  -8.785  57.698  1.00 51.64           H
ATOM     32  CB  THR A  22       0.027  -9.568  59.310  1.00 51.64           C
ATOM     33  HB  THR A  22      -1.026  -9.703  59.559  1.00 51.64           H
ATOM     34  OG1 THR A  22       0.799  -8.853  60.271  1.00 51.64           O
ATOM     35  HG1 THR A  22       0.579  -9.172  61.192  1.00 51.64           H
ATOM     36  CG2 THR A  22       0.710 -10.934  59.225  1.00 51.64           C
ATOM     37 1HG2 THR A  22       1.776 -10.797  59.043  1.00 51.64           H
ATOM     38 2HG2 THR A  22       0.273 -11.509  58.408  1.00 51.64           H
ATOM     39 3HG2 THR A  22       0.568 -11.471  60.163  1.00 51.64           H
ATOM     40  HN  THR A  22      -0.647  -7.236  59.185  1.00 51.64           H
ATOM     41  N   SER A  23      -1.974  -9.132  57.019  1.00 52.71           N
ATOM     42  CA  SER A  23      -2.905  -9.615  56.013  1.00 52.71           C
ATOM     43  C   SER A  23      -2.668  -8.886  54.689  1.00 52.71           C
ATOM     44  O   SER A  23      -2.722  -9.497  53.622  1.00 52.71           O
ATOM     45  HA  SER A  23      -2.690 -10.678  55.909  1.00 52.71           H
ATOM     46  CB  SER A  23      -4.353  -9.430  56.469  1.00 52.71           C
ATOM     47 1HB  SER A  23      -5.027  -9.779  55.686  1.00 52.71           H
ATOM     48 2HB  SER A  23      -4.539 -10.049  57.347  1.00 52.71           H
ATOM     49  OG  SER A  23      -4.647  -8.070  56.776  1.00 52.71           O
ATOM     50  HG  SER A  23      -5.605  -7.981  57.049  1.00 52.71           H
ATOM     51  HN  SER A  23      -2.398  -8.694  57.812  1.00 52.71           H
ATOM     52  N   SER A  24      -2.412  -7.591  54.800  1.00 57.77           N
ATOM     53  CA  SER A  24      -2.162  -6.774  53.625  1.00 57.77           C
ATOM     54  C   SER A  24      -0.881  -7.238  52.928  1.00 57.77           C
ATOM     55  O   SER A  24      -0.741  -7.087  51.715  1.00 57.77           O
ATOM     56  HA  SER A  24      -3.026  -6.926  52.978  1.00 57.77           H
ATOM     57  CB  SER A  24      -2.058  -5.293  53.996  1.00 57.77           C
ATOM     58 1HB  SER A  24      -2.044  -4.692  53.086  1.00 57.77           H
ATOM     59 2HB  SER A  24      -2.942  -4.998  54.560  1.00 57.77           H
ATOM     60  OG  SER A  24      -0.890  -5.016  54.765  1.00 57.77           O
ATOM     61  HG  SER A  24      -0.928  -5.509  55.634  1.00 57.77           H
ATOM     62  HN  SER A  24      -2.373  -7.102  55.671  1.00 57.77           H
ATOM     63  N   MET A  25       0.021  -7.793  53.724  1.00 58.88           N
ATOM     64  CA  MET A  25       1.257  -8.339  53.190  1.00 58.88           C
ATOM     65  C   MET A  25       1.012  -9.689  52.513  1.00 58.88           C
ATOM     66  O   MET A  25       1.513  -9.937  51.417  1.00 58.88           O
ATOM     67  HA  MET A  25       1.604  -7.613  52.454  1.00 58.88           H
ATOM     68  CB  MET A  25       2.270  -8.512  54.323  1.00 58.88           C
ATOM     69 1HB  MET A  25       2.294  -7.610  54.935  1.00 58.88           H
ATOM     70 2HB  MET A  25       1.960  -9.330  54.972  1.00 58.88           H
ATOM     71  CG  MET A  25       3.668  -8.795  53.769  1.00 58.88           C
ATOM     72 1HG  MET A  25       4.336  -9.091  54.578  1.00 58.88           H
ATOM     73 2HG  MET A  25       3.629  -9.627  53.067  1.00 58.88           H
ATOM     74  SD  MET A  25       4.308  -7.341  52.954  1.00 58.88           S
ATOM     75  CE  MET A  25       5.738  -7.019  53.972  1.00 58.88           C
ATOM     76 1HE  MET A  25       5.421  -6.847  55.001  1.00 58.88           H
ATOM     77 2HE  MET A  25       6.409  -7.877  53.938  1.00 58.88           H
ATOM     78 3HE  MET A  25       6.258  -6.136  53.600  1.00 58.88           H
ATOM     79  HN  MET A  25      -0.082  -7.872  54.716  1.00 58.88           H
ATOM     80  N   GLU A  26       0.242 -10.525  53.193  1.00 58.30           N
ATOM     81  CA  GLU A  26      -0.083 -11.840  52.666  1.00 58.30           C
ATOM     82  C   GLU A  26      -0.840 -11.708  51.343  1.00 58.30           C
ATOM     83  O   GLU A  26      -0.515 -12.385  50.368  1.00 58.30           O
ATOM     84  HA  GLU A  26       0.876 -12.329  52.497  1.00 58.30           H
ATOM     85  CB  GLU A  26      -0.889 -12.653  53.681  1.00 58.30           C
ATOM     86 1HB  GLU A  26      -1.645 -12.018  54.143  1.00 58.30           H
ATOM     87 2HB  GLU A  26      -1.306 -13.535  53.196  1.00 58.30           H
ATOM     88  CG  GLU A  26       0.007 -13.165  54.810  1.00 58.30           C
ATOM     89 1HG  GLU A  26       0.816 -13.765  54.393  1.00 58.30           H
ATOM     90 2HG  GLU A  26       0.469 -12.321  55.324  1.00 58.30           H
ATOM     91  CD  GLU A  26      -0.794 -14.002  55.810  1.00 58.30           C
ATOM     92  OE1 GLU A  26      -0.151 -14.803  56.521  1.00 58.30           O
ATOM     93  OE2 GLU A  26      -2.030 -13.820  55.839  1.00 58.30           O
ATOM     94  HN  GLU A  26      -0.155 -10.318  54.087  1.00 58.30           H
ATOM     95  N   ASP A  27      -1.835 -10.833  51.352  1.00 58.23           N
ATOM     96  CA  ASP A  27      -2.633 -10.596  50.161  1.00 58.23           C
ATOM     97  C   ASP A  27      -1.710 -10.210  49.003  1.00 58.23           C
ATOM     98  O   ASP A  27      -1.927 -10.626  47.866  1.00 58.23           O
ATOM     99  HA  ASP A  27      -3.161 -11.531  49.978  1.00 58.23           H
ATOM    100  CB  ASP A  27      -3.622  -9.449  50.380  1.00 58.23           C
ATOM    101 1HB  ASP A  27      -3.131  -8.639  50.920  1.00 58.23           H
ATOM    102 2HB  ASP A  27      -3.935  -9.046  49.417  1.00 58.23           H
ATOM    103  CG  ASP A  27      -4.847  -9.924  51.164  1.00 58.23           C
ATOM    104  OD1 ASP A  27      -4.996 -11.158  51.290  1.00 58.23           O
ATOM    105  OD2 ASP A  27      -5.606  -9.042  51.619  1.00 58.23           O
ATOM    106  HN  ASP A  27      -2.098 -10.293  52.151  1.00 58.23           H
ATOM    107  N   TYR A  28      -0.700  -9.417  49.332  1.00 61.14           N
ATOM    108  CA  TYR A  28       0.240  -8.948  48.328  1.00 61.14           C
ATOM    109  C   TYR A  28       1.124 -10.093  47.827  1.00 61.14           C
ATOM    110  O   TYR A  28       1.494 -10.128  46.655  1.00 61.14           O
ATOM    111  HA  TYR A  28      -0.332  -8.548  47.492  1.00 61.14           H
ATOM    112  CB  TYR A  28       1.120  -7.910  49.028  1.00 61.14           C
ATOM    113 1HB  TYR A  28       0.480  -7.201  49.553  1.00 61.14           H
ATOM    114 2HB  TYR A  28       1.726  -8.411  49.782  1.00 61.14           H
ATOM    115  CG  TYR A  28       2.043  -7.138  48.083  1.00 61.14           C
ATOM    116  CD1 TYR A  28       3.264  -7.671  47.722  1.00 61.14           C
ATOM    117  HD1 TYR A  28       3.570  -8.642  48.111  1.00 61.14           H
ATOM    118  CD2 TYR A  28       1.654  -5.908  47.591  1.00 61.14           C
ATOM    119  HD2 TYR A  28       0.690  -5.487  47.875  1.00 61.14           H
ATOM    120  CE1 TYR A  28       4.132  -6.944  46.833  1.00 61.14           C
ATOM    121  HE1 TYR A  28       5.099  -7.354  46.540  1.00 61.14           H
ATOM    122  CE2 TYR A  28       2.523  -5.182  46.701  1.00 61.14           C
ATOM    123  HE2 TYR A  28       2.228  -4.210  46.305  1.00 61.14           H
ATOM    124  CZ  TYR A  28       3.719  -5.736  46.366  1.00 61.14           C
ATOM    125  OH  TYR A  28       4.539  -5.050  45.526  1.00 61.14           O
ATOM    126  HH  TYR A  28       5.030  -5.687  44.931  1.00 61.14           H
ATOM    127  HN  TYR A  28      -0.521  -9.097  50.262  1.00 61.14           H
ATOM    128  N   VAL A  29       1.435 -11.001  48.741  1.00 58.39           N
ATOM    129  CA  VAL A  29       2.287 -12.131  48.412  1.00 58.39           C
ATOM    130  C   VAL A  29       1.485 -13.149  47.599  1.00 58.39           C
ATOM    131  O   VAL A  29       2.007 -13.750  46.661  1.00 58.39           O
ATOM    132  HA  VAL A  29       3.106 -11.758  47.797  1.00 58.39           H
ATOM    133  CB  VAL A  29       2.885 -12.724  49.689  1.00 58.39           C
ATOM    134  HB  VAL A  29       2.105 -13.297  50.190  1.00 58.39           H
ATOM    135  CG1 VAL A  29       4.035 -13.680  49.363  1.00 58.39           C
ATOM    136 1HG1 VAL A  29       3.665 -14.494  48.740  1.00 58.39           H
ATOM    137 2HG1 VAL A  29       4.817 -13.139  48.829  1.00 58.39           H
ATOM    138 3HG1 VAL A  29       4.442 -14.087  50.289  1.00 58.39           H
ATOM    139  CG2 VAL A  29       3.344 -11.620  50.644  1.00 58.39           C
ATOM    140 1HG2 VAL A  29       4.102 -11.008  50.154  1.00 58.39           H
ATOM    141 2HG2 VAL A  29       2.492 -10.996  50.914  1.00 58.39           H
ATOM    142 3HG2 VAL A  29       3.765 -12.069  51.543  1.00 58.39           H
ATOM    143  HN  VAL A  29       1.117 -10.973  49.688  1.00 58.39           H
ATOM    144  N   ASN A  30       0.229 -13.311  47.988  1.00 59.77           N
ATOM    145  CA  ASN A  30      -0.601 -14.361  47.421  1.00 59.77           C
ATOM    146  C   ASN A  30      -1.205 -13.871  46.103  1.00 59.77           C
ATOM    147  O   ASN A  30      -1.743 -14.662  45.330  1.00 59.77           O
ATOM    148  HA  ASN A  30       0.068 -15.211  47.282  1.00 59.77           H
ATOM    149  CB  ASN A  30      -1.751 -14.724  48.362  1.00 59.77           C
ATOM    150 1HB  ASN A  30      -2.205 -13.814  48.755  1.00 59.77           H
ATOM    151 2HB  ASN A  30      -2.526 -15.254  47.809  1.00 59.77           H
ATOM    152  CG  ASN A  30      -1.257 -15.595  49.520  1.00 59.77           C
ATOM    153  OD1 ASN A  30      -0.210 -16.218  49.459  1.00 59.77           O
ATOM    154  ND2 ASN A  30      -2.068 -15.604  50.574  1.00 59.77           N
ATOM    155 1HD2 ASN A  30      -2.913 -15.070  50.559  1.00 59.77           H
ATOM    156 2HD2 ASN A  30      -1.832 -16.144  51.381  1.00 59.77           H
ATOM    157  HN  ASN A  30      -0.222 -12.743  48.676  1.00 59.77           H
ATOM    158  N   PHE A  31      -1.097 -12.568  45.888  1.00 61.67           N
ATOM    159  CA  PHE A  31      -1.552 -11.975  44.642  1.00 61.67           C
ATOM    160  C   PHE A  31      -0.806 -12.572  43.447  1.00 61.67           C
ATOM    161  O   PHE A  31       0.410 -12.426  43.334  1.00 61.67           O
ATOM    162  HA  PHE A  31      -2.616 -12.193  44.549  1.00 61.67           H
ATOM    163  CB  PHE A  31      -1.247 -10.478  44.721  1.00 61.67           C
ATOM    164 1HB  PHE A  31      -1.625 -10.090  45.668  1.00 61.67           H
ATOM    165 2HB  PHE A  31      -0.166 -10.337  44.728  1.00 61.67           H
ATOM    166  CG  PHE A  31      -1.847  -9.659  43.576  1.00 61.67           C
ATOM    167  CD1 PHE A  31      -1.069  -9.292  42.523  1.00 61.67           C
ATOM    168  HD1 PHE A  31      -0.018  -9.581  42.494  1.00 61.67           H
ATOM    169  CD2 PHE A  31      -3.158  -9.298  43.612  1.00 61.67           C
ATOM    170  HD2 PHE A  31      -3.781  -9.592  44.456  1.00 61.67           H
ATOM    171  CE1 PHE A  31      -1.625  -8.532  41.460  1.00 61.67           C
ATOM    172  HE1 PHE A  31      -1.002  -8.238  40.616  1.00 61.67           H
ATOM    173  CE2 PHE A  31      -3.714  -8.539  42.549  1.00 61.67           C
ATOM    174  HE2 PHE A  31      -4.765  -8.249  42.578  1.00 61.67           H
ATOM    175  CZ  PHE A  31      -2.936  -8.171  41.496  1.00 61.67           C
ATOM    176  HZ  PHE A  31      -3.363  -7.588  40.680  1.00 61.67           H
ATOM    177  HN  PHE A  31      -0.709 -11.923  46.546  1.00 61.67           H
ATOM    178  N   ASN A  32      -1.566 -13.232  42.585  1.00 62.71           N
ATOM    179  CA  ASN A  32      -0.989 -13.866  41.412  1.00 62.71           C
ATOM    180  C   ASN A  32      -0.687 -12.800  40.357  1.00 62.71           C
ATOM    181  O   ASN A  32      -1.560 -12.434  39.571  1.00 62.71           O
ATOM    182  HA  ASN A  32      -0.089 -14.366  41.769  1.00 62.71           H
ATOM    183  CB  ASN A  32      -1.962 -14.876  40.798  1.00 62.71           C
ATOM    184 1HB  ASN A  32      -2.510 -15.386  41.590  1.00 62.71           H
ATOM    185 2HB  ASN A  32      -2.697 -14.353  40.187  1.00 62.71           H
ATOM    186  CG  ASN A  32      -1.218 -15.903  39.942  1.00 62.71           C
ATOM    187  OD1 ASN A  32      -0.011 -15.850  39.772  1.00 62.71           O
ATOM    188  ND2 ASN A  32      -2.003 -16.838  39.414  1.00 62.71           N
ATOM    189 1HD2 ASN A  32      -2.987 -16.824  39.593  1.00 62.71           H
ATOM    190 2HD2 ASN A  32      -1.609 -17.554  38.838  1.00 62.71           H
ATOM    191  HN  ASN A  32      -2.556 -13.336  42.678  1.00 62.71           H
ATOM    192  N   PHE A  33       0.552 -12.331  40.374  1.00 66.25           N
ATOM    193  CA  PHE A  33       1.007 -11.381  39.373  1.00 66.25           C
ATOM    194  C   PHE A  33       1.269 -12.076  38.036  1.00 66.25           C
ATOM    195  O   PHE A  33       2.411 -12.149  37.584  1.00 66.25           O
ATOM    196  HA  PHE A  33       0.216 -10.641  39.247  1.00 66.25           H
ATOM    197  CB  PHE A  33       2.316 -10.781  39.888  1.00 66.25           C
ATOM    198 1HB  PHE A  33       3.023 -11.588  40.082  1.00 66.25           H
ATOM    199 2HB  PHE A  33       2.751 -10.158  39.107  1.00 66.25           H
ATOM    200  CG  PHE A  33       2.160  -9.943  41.159  1.00 66.25           C
ATOM    201  CD1 PHE A  33       1.886  -8.615  41.069  1.00 66.25           C
ATOM    202  HD1 PHE A  33       1.777  -8.146  40.091  1.00 66.25           H
ATOM    203  CD2 PHE A  33       2.295 -10.528  42.380  1.00 66.25           C
ATOM    204  HD2 PHE A  33       2.515 -11.593  42.452  1.00 66.25           H
ATOM    205  CE1 PHE A  33       1.740  -7.838  42.249  1.00 66.25           C
ATOM    206  HE1 PHE A  33       1.521  -6.772  42.176  1.00 66.25           H
ATOM    207  CE2 PHE A  33       2.150  -9.751  43.559  1.00 66.25           C
ATOM    208  HE2 PHE A  33       2.259 -10.220  44.538  1.00 66.25           H
ATOM    209  CZ  PHE A  33       1.876  -8.422  43.469  1.00 66.25           C
ATOM    210  HZ  PHE A  33       1.764  -7.826  44.375  1.00 66.25           H
ATOM    211  HN  PHE A  33       1.238 -12.589  41.054  1.00 66.25           H
ATOM    212  N   THR A  34       0.193 -12.570  37.441  1.00 70.42           N
ATOM    213  CA  THR A  34       0.200 -12.884  36.022  1.00 70.42           C
ATOM    214  C   THR A  34       0.665 -11.673  35.211  1.00 70.42           C
ATOM    215  O   THR A  34       0.080 -10.596  35.307  1.00 70.42           O
ATOM    216  HA  THR A  34       0.924 -13.681  35.850  1.00 70.42           H
ATOM    217  CB  THR A  34      -1.198 -13.373  35.639  1.00 70.42           C
ATOM    218  HB  THR A  34      -1.884 -12.534  35.520  1.00 70.42           H
ATOM    219  OG1 THR A  34      -1.535 -14.301  36.666  1.00 70.42           O
ATOM    220  HG1 THR A  34      -2.523 -14.458  36.674  1.00 70.42           H
ATOM    221  CG2 THR A  34      -1.195 -14.215  34.362  1.00 70.42           C
ATOM    222 1HG2 THR A  34      -0.561 -15.090  34.505  1.00 70.42           H
ATOM    223 2HG2 THR A  34      -0.809 -13.619  33.535  1.00 70.42           H
ATOM    224 3HG2 THR A  34      -2.211 -14.535  34.135  1.00 70.42           H
ATOM    225  HN  THR A  34      -0.670 -12.755  37.910  1.00 70.42           H
ATOM    226  N   ASP A  35       1.712 -11.892  34.429  1.00 80.85           N
ATOM    227  CA  ASP A  35       2.305 -10.815  33.654  1.00 80.85           C
ATOM    228  C   ASP A  35       1.392 -10.478  32.474  1.00 80.85           C
ATOM    229  O   ASP A  35       1.635 -10.917  31.351  1.00 80.85           O
ATOM    230  HA  ASP A  35       2.409  -9.984  34.352  1.00 80.85           H
ATOM    231  CB  ASP A  35       3.669 -11.226  33.094  1.00 80.85           C
ATOM    232 1HB  ASP A  35       3.667 -12.292  32.869  1.00 80.85           H
ATOM    233 2HB  ASP A  35       3.853 -10.702  32.156  1.00 80.85           H
ATOM    234  CG  ASP A  35       4.788 -10.911  34.089  1.00 80.85           C
ATOM    235  OD1 ASP A  35       4.607  -9.943  34.859  1.00 80.85           O
ATOM    236  OD2 ASP A  35       5.799 -11.646  34.057  1.00 80.85           O
ATOM    237  HN  ASP A  35       2.153 -12.783  34.320  1.00 80.85           H
ATOM    238  N   PHE A  36       0.360  -9.701  32.770  1.00 89.43           N
ATOM    239  CA  PHE A  36      -0.489  -9.154  31.724  1.00 89.43           C
ATOM    240  C   PHE A  36       0.136  -7.899  31.112  1.00 89.43           C
ATOM    241  O   PHE A  36      -0.291  -7.442  30.053  1.00 89.43           O
ATOM    242  HA  PHE A  36      -0.589  -9.920  30.955  1.00 89.43           H
ATOM    243  CB  PHE A  36      -1.820  -8.780  32.379  1.00 89.43           C
ATOM    244 1HB  PHE A  36      -1.624  -8.135  33.235  1.00 89.43           H
ATOM    245 2HB  PHE A  36      -2.411  -8.199  31.670  1.00 89.43           H
ATOM    246  CG  PHE A  36      -2.645  -9.982  32.843  1.00 89.43           C
ATOM    247  CD1 PHE A  36      -2.745 -11.084  32.052  1.00 89.43           C
ATOM    248  HD1 PHE A  36      -2.237 -11.111  31.088  1.00 89.43           H
ATOM    249  CD2 PHE A  36      -3.278  -9.948  34.046  1.00 89.43           C
ATOM    250  HD2 PHE A  36      -3.198  -9.065  34.679  1.00 89.43           H
ATOM    251  CE1 PHE A  36      -3.511 -12.200  32.483  1.00 89.43           C
ATOM    252  HE1 PHE A  36      -3.591 -13.083  31.849  1.00 89.43           H
ATOM    253  CE2 PHE A  36      -4.044 -11.064  34.477  1.00 89.43           C
ATOM    254  HE2 PHE A  36      -4.552 -11.037  35.441  1.00 89.43           H
ATOM    255  CZ  PHE A  36      -4.144 -12.166  33.686  1.00 89.43           C
ATOM    256  HZ  PHE A  36      -4.732 -13.022  34.017  1.00 89.43           H
ATOM    257  HN  PHE A  36       0.101  -9.445  33.701  1.00 89.43           H
ATOM    258  N   TYR A  37       1.137  -7.377  31.805  1.00 91.40           N
ATOM    259  CA  TYR A  37       1.976  -6.334  31.238  1.00 91.40           C
ATOM    260  C   TYR A  37       3.110  -6.936  30.406  1.00 91.40           C
ATOM    261  O   TYR A  37       3.939  -7.681  30.926  1.00 91.40           O
ATOM    262  HA  TYR A  37       1.353  -5.714  30.594  1.00 91.40           H
ATOM    263  CB  TYR A  37       2.576  -5.582  32.428  1.00 91.40           C
ATOM    264 1HB  TYR A  37       1.767  -5.245  33.076  1.00 91.40           H
ATOM    265 2HB  TYR A  37       3.186  -6.272  33.010  1.00 91.40           H
ATOM    266  CG  TYR A  37       3.431  -4.376  32.034  1.00 91.40           C
ATOM    267  CD1 TYR A  37       4.780  -4.536  31.792  1.00 91.40           C
ATOM    268  HD1 TYR A  37       5.236  -5.521  31.881  1.00 91.40           H
ATOM    269  CD2 TYR A  37       2.852  -3.128  31.921  1.00 91.40           C
ATOM    270  HD2 TYR A  37       1.787  -3.002  32.113  1.00 91.40           H
ATOM    271  CE1 TYR A  37       5.584  -3.400  31.421  1.00 91.40           C
ATOM    272  HE1 TYR A  37       6.651  -3.513  31.227  1.00 91.40           H
ATOM    273  CE2 TYR A  37       3.657  -1.992  31.551  1.00 91.40           C
ATOM    274  HE2 TYR A  37       3.213  -1.001  31.458  1.00 91.40           H
ATOM    275  CZ  TYR A  37       4.983  -2.185  31.319  1.00 91.40           C
ATOM    276  OH  TYR A  37       5.743  -1.112  30.969  1.00 91.40           O
ATOM    277  HH  TYR A  37       6.444  -1.390  30.312  1.00 91.40           H
ATOM    278  HN  TYR A  37       1.378  -7.653  32.735  1.00 91.40           H
ATOM    279  N   CYS A  38       3.111  -6.590  29.127  1.00 91.43           N
ATOM    280  CA  CYS A  38       4.056  -7.177  28.193  1.00 91.43           C
ATOM    281  C   CYS A  38       5.086  -6.110  27.816  1.00 91.43           C
ATOM    282  O   CYS A  38       4.736  -5.081  27.241  1.00 91.43           O
ATOM    283  HA  CYS A  38       4.533  -8.009  28.712  1.00 91.43           H
ATOM    284  CB  CYS A  38       3.352  -7.751  26.961  1.00 91.43           C
ATOM    285 1HB  CYS A  38       2.532  -8.399  27.270  1.00 91.43           H
ATOM    286 2HB  CYS A  38       2.917  -6.944  26.372  1.00 91.43           H
ATOM    287  SG  CYS A  38       4.544  -8.696  25.943  1.00 91.43           S
ATOM    288  HN  CYS A  38       2.482  -5.922  28.728  1.00 91.43           H
ATOM    289  N   GLU A  39       6.335  -6.392  28.156  1.00 89.88           N
ATOM    290  CA  GLU A  39       7.439  -5.564  27.702  1.00 89.88           C
ATOM    291  C   GLU A  39       7.863  -5.973  26.290  1.00 89.88           C
ATOM    292  O   GLU A  39       8.281  -7.109  26.067  1.00 89.88           O
ATOM    293  HA  GLU A  39       7.052  -4.545  27.692  1.00 89.88           H
ATOM    294  CB  GLU A  39       8.619  -5.643  28.673  1.00 89.88           C
ATOM    295 1HB  GLU A  39       8.826  -6.685  28.916  1.00 89.88           H
ATOM    296 2HB  GLU A  39       9.477  -5.120  28.251  1.00 89.88           H
ATOM    297  CG  GLU A  39       8.291  -4.939  29.992  1.00 89.88           C
ATOM    298 1HG  GLU A  39       7.946  -3.925  29.791  1.00 89.88           H
ATOM    299 2HG  GLU A  39       7.476  -5.461  30.493  1.00 89.88           H
ATOM    300  CD  GLU A  39       9.515  -4.895  30.908  1.00 89.88           C
ATOM    301  OE1 GLU A  39       9.370  -4.348  32.023  1.00 89.88           O
ATOM    302  OE2 GLU A  39      10.569  -5.409  30.474  1.00 89.88           O
ATOM    303  HN  GLU A  39       6.597  -7.169  28.729  1.00 89.88           H
ATOM    304  N   LYS A  40       7.742  -5.025  25.372  1.00 90.18           N
ATOM    305  CA  LYS A  40       7.944  -5.317  23.963  1.00 90.18           C
ATOM    306  C   LYS A  40       9.399  -5.029  23.590  1.00 90.18           C
ATOM    307  O   LYS A  40       9.695  -4.691  22.445  1.00 90.18           O
ATOM    308  HA  LYS A  40       7.755  -6.381  23.820  1.00 90.18           H
ATOM    309  CB  LYS A  40       6.928  -4.558  23.108  1.00 90.18           C
ATOM    310 1HB  LYS A  40       7.013  -3.488  23.299  1.00 90.18           H
ATOM    311 2HB  LYS A  40       7.150  -4.710  22.052  1.00 90.18           H
ATOM    312  CG  LYS A  40       5.502  -5.023  23.408  1.00 90.18           C
ATOM    313 1HG  LYS A  40       5.343  -5.050  24.486  1.00 90.18           H
ATOM    314 2HG  LYS A  40       4.788  -4.308  22.998  1.00 90.18           H
ATOM    315  CD  LYS A  40       5.241  -6.409  22.814  1.00 90.18           C
ATOM    316 1HD  LYS A  40       5.511  -6.412  21.758  1.00 90.18           H
ATOM    317 2HD  LYS A  40       5.875  -7.145  23.307  1.00 90.18           H
ATOM    318  CE  LYS A  40       3.772  -6.806  22.972  1.00 90.18           C
ATOM    319 1HE  LYS A  40       3.579  -7.109  24.001  1.00 90.18           H
ATOM    320 2HE  LYS A  40       3.133  -5.946  22.768  1.00 90.18           H
ATOM    321  NZ  LYS A  40       3.432  -7.913  22.051  1.00 90.18           N
ATOM    322 1HZ  LYS A  40       2.449  -8.144  22.148  1.00 90.18           H
ATOM    323 2HZ  LYS A  40       3.620  -7.629  21.096  1.00 90.18           H
ATOM    324 3HZ  LYS A  40       3.994  -8.726  22.278  1.00 90.18           H
ATOM    325  HN  LYS A  40       7.511  -4.074  25.578  1.00 90.18           H
ATOM    326  N   ASN A  41      10.270  -5.173  24.579  1.00 88.42           N
ATOM    327  CA  ASN A  41      11.674  -4.847  24.394  1.00 88.42           C
ATOM    328  C   ASN A  41      12.255  -5.729  23.286  1.00 88.42           C
ATOM    329  O   ASN A  41      12.999  -5.249  22.433  1.00 88.42           O
ATOM    330  HA  ASN A  41      11.690  -3.788  24.136  1.00 88.42           H
ATOM    331  CB  ASN A  41      12.473  -5.106  25.672  1.00 88.42           C
ATOM    332 1HB  ASN A  41      12.173  -6.060  26.106  1.00 88.42           H
ATOM    333 2HB  ASN A  41      13.533  -5.184  25.433  1.00 88.42           H
ATOM    334  CG  ASN A  41      12.255  -3.985  26.691  1.00 88.42           C
ATOM    335  OD1 ASN A  41      11.925  -2.860  26.354  1.00 88.42           O
ATOM    336  ND2 ASN A  41      12.459  -4.354  27.953  1.00 88.42           N
ATOM    337 1HD2 ASN A  41      12.728  -5.294  28.162  1.00 88.42           H
ATOM    338 2HD2 ASN A  41      12.341  -3.692  28.692  1.00 88.42           H
ATOM    339  HN  ASN A  41      10.030  -5.504  25.492  1.00 88.42           H
ATOM    340  N   ASN A  42      11.893  -7.002  23.336  1.00 90.39           N
ATOM    341  CA  ASN A  42      12.414  -7.966  22.382  1.00 90.39           C
ATOM    342  C   ASN A  42      11.976  -7.568  20.971  1.00 90.39           C
ATOM    343  O   ASN A  42      12.750  -7.678  20.022  1.00 90.39           O
ATOM    344  HA  ASN A  42      13.496  -7.936  22.506  1.00 90.39           H
ATOM    345  CB  ASN A  42      11.874  -9.369  22.666  1.00 90.39           C
ATOM    346 1HB  ASN A  42      10.787  -9.337  22.738  1.00 90.39           H
ATOM    347 2HB  ASN A  42      12.119 -10.032  21.836  1.00 90.39           H
ATOM    348  CG  ASN A  42      12.460  -9.930  23.963  1.00 90.39           C
ATOM    349  OD1 ASN A  42      13.355  -9.361  24.567  1.00 90.39           O
ATOM    350  ND2 ASN A  42      11.908 -11.074  24.356  1.00 90.39           N
ATOM    351 1HD2 ASN A  42      11.177 -11.489  23.814  1.00 90.39           H
ATOM    352 2HD2 ASN A  42      12.224 -11.520  25.194  1.00 90.39           H
ATOM    353  HN  ASN A  42      11.258  -7.377  24.011  1.00 90.39           H
ATOM    354  N   VAL A  43      10.735  -7.112  20.877  1.00 91.21           N
ATOM    355  CA  VAL A  43      10.177  -6.717  19.595  1.00 91.21           C
ATOM    356  C   VAL A  43      10.953  -5.513  19.056  1.00 91.21           C
ATOM    357  O   VAL A  43      11.272  -5.456  17.870  1.00 91.21           O
ATOM    358  HA  VAL A  43      10.306  -7.553  18.908  1.00 91.21           H
ATOM    359  CB  VAL A  43       8.678  -6.447  19.737  1.00 91.21           C
ATOM    360  HB  VAL A  43       8.551  -5.614  20.428  1.00 91.21           H
ATOM    361  CG1 VAL A  43       8.064  -6.043  18.395  1.00 91.21           C
ATOM    362 1HG1 VAL A  43       8.549  -5.137  18.032  1.00 91.21           H
ATOM    363 2HG1 VAL A  43       8.208  -6.847  17.673  1.00 91.21           H
ATOM    364 3HG1 VAL A  43       6.998  -5.857  18.525  1.00 91.21           H
ATOM    365  CG2 VAL A  43       7.956  -7.661  20.327  1.00 91.21           C
ATOM    366 1HG2 VAL A  43       8.096  -8.521  19.672  1.00 91.21           H
ATOM    367 2HG2 VAL A  43       8.366  -7.884  21.312  1.00 91.21           H
ATOM    368 3HG2 VAL A  43       6.892  -7.442  20.417  1.00 91.21           H
ATOM    369  HN  VAL A  43      10.116  -7.012  21.656  1.00 91.21           H
ATOM    370  N   ARG A  44      11.233  -4.580  19.954  1.00 90.22           N
ATOM    371  CA  ARG A  44      11.902  -3.348  19.570  1.00 90.22           C
ATOM    372  C   ARG A  44      13.343  -3.637  19.148  1.00 90.22           C
ATOM    373  O   ARG A  44      13.852  -3.028  18.208  1.00 90.22           O
ATOM    374  HA  ARG A  44      11.317  -2.963  18.735  1.00 90.22           H
ATOM    375  CB  ARG A  44      11.907  -2.342  20.723  1.00 90.22           C
ATOM    376 1HB  ARG A  44      12.290  -2.819  21.625  1.00 90.22           H
ATOM    377 2HB  ARG A  44      12.580  -1.518  20.488  1.00 90.22           H
ATOM    378  CG  ARG A  44      10.500  -1.800  20.984  1.00 90.22           C
ATOM    379 1HG  ARG A  44      10.042  -1.499  20.043  1.00 90.22           H
ATOM    380 2HG  ARG A  44       9.875  -2.589  21.405  1.00 90.22           H
ATOM    381  CD  ARG A  44      10.541  -0.609  21.943  1.00 90.22           C
ATOM    382 1HD  ARG A  44      11.351   0.065  21.664  1.00 90.22           H
ATOM    383 2HD  ARG A  44       9.614  -0.040  21.869  1.00 90.22           H
ATOM    384  NE  ARG A  44      10.733  -1.082  23.332  1.00 90.22           N
ATOM    385  HE  ARG A  44      11.651  -1.371  23.606  1.00 90.22           H
ATOM    386  CZ  ARG A  44       9.755  -1.149  24.245  1.00 90.22           C
ATOM    387  NH1 ARG A  44       8.506  -0.775  23.933  1.00 90.22           N
ATOM    388 1HH1 ARG A  44       8.299  -0.444  23.012  1.00 90.22           H
ATOM    389 2HH1 ARG A  44       7.782  -0.828  24.620  1.00 90.22           H
ATOM    390  NH2 ARG A  44      10.044  -1.595  25.475  1.00 90.22           N
ATOM    391 1HH2 ARG A  44       9.325  -1.651  26.168  1.00 90.22           H
ATOM    392 2HH2 ARG A  44      10.978  -1.871  25.700  1.00 90.22           H
ATOM    393  HN  ARG A  44      11.011  -4.655  20.927  1.00 90.22           H
ATOM    394  N   GLN A  45      13.961  -4.566  19.862  1.00 91.10           N
ATOM    395  CA  GLN A  45      15.348  -4.912  19.601  1.00 91.10           C
ATOM    396  C   GLN A  45      15.486  -5.542  18.213  1.00 91.10           C
ATOM    397  O   GLN A  45      16.418  -5.227  17.475  1.00 91.10           O
ATOM    398  HA  GLN A  45      15.893  -3.969  19.635  1.00 91.10           H
ATOM    399  CB  GLN A  45      15.893  -5.846  20.683  1.00 91.10           C
ATOM    400 1HB  GLN A  45      15.726  -5.406  21.667  1.00 91.10           H
ATOM    401 2HB  GLN A  45      15.351  -6.791  20.661  1.00 91.10           H
ATOM    402  CG  GLN A  45      17.388  -6.104  20.482  1.00 91.10           C
ATOM    403 1HG  GLN A  45      17.556  -6.538  19.496  1.00 91.10           H
ATOM    404 2HG  GLN A  45      17.931  -5.160  20.513  1.00 91.10           H
ATOM    405  CD  GLN A  45      17.931  -7.046  21.559  1.00 91.10           C
ATOM    406  OE1 GLN A  45      17.203  -7.572  22.385  1.00 91.10           O
ATOM    407  NE2 GLN A  45      19.247  -7.229  21.503  1.00 91.10           N
ATOM    408 1HE2 GLN A  45      19.787  -6.768  20.799  1.00 91.10           H
ATOM    409 2HE2 GLN A  45      19.697  -7.829  22.165  1.00 91.10           H
ATOM    410  HN  GLN A  45      13.531  -5.077  20.606  1.00 91.10           H
ATOM    411  N   PHE A  46      14.544  -6.420  17.901  1.00 93.09           N
ATOM    412  CA  PHE A  46      14.518  -7.056  16.595  1.00 93.09           C
ATOM    413  C   PHE A  46      14.329  -6.020  15.484  1.00 93.09           C
ATOM    414  O   PHE A  46      15.044  -6.041  14.483  1.00 93.09           O
ATOM    415  HA  PHE A  46      15.475  -7.559  16.461  1.00 93.09           H
ATOM    416  CB  PHE A  46      13.326  -8.015  16.589  1.00 93.09           C
ATOM    417 1HB  PHE A  46      13.501  -8.800  17.325  1.00 93.09           H
ATOM    418 2HB  PHE A  46      12.435  -7.474  16.906  1.00 93.09           H
ATOM    419  CG  PHE A  46      13.055  -8.662  15.229  1.00 93.09           C
ATOM    420  CD1 PHE A  46      12.039  -8.205  14.449  1.00 93.09           C
ATOM    421  HD1 PHE A  46      11.418  -7.378  14.793  1.00 93.09           H
ATOM    422  CD2 PHE A  46      13.830  -9.694  14.800  1.00 93.09           C
ATOM    423  HD2 PHE A  46      14.645 -10.061  15.425  1.00 93.09           H
ATOM    424  CE1 PHE A  46      11.787  -8.806  13.187  1.00 93.09           C
ATOM    425  HE1 PHE A  46      10.973  -8.440  12.562  1.00 93.09           H
ATOM    426  CE2 PHE A  46      13.579 -10.295  13.538  1.00 93.09           C
ATOM    427  HE2 PHE A  46      14.200 -11.122  13.194  1.00 93.09           H
ATOM    428  CZ  PHE A  46      12.563  -9.838  12.758  1.00 93.09           C
ATOM    429  HZ  PHE A  46      12.370 -10.298  11.789  1.00 93.09           H
ATOM    430  HN  PHE A  46      13.810  -6.697  18.521  1.00 93.09           H
ATOM    431  N   ALA A  47      13.363  -5.139  15.698  1.00 91.97           N
ATOM    432  CA  ALA A  47      13.014  -4.152  14.691  1.00 91.97           C
ATOM    433  C   ALA A  47      14.243  -3.299  14.371  1.00 91.97           C
ATOM    434  O   ALA A  47      14.490  -2.969  13.212  1.00 91.97           O
ATOM    435  HA  ALA A  47      12.711  -4.689  13.791  1.00 91.97           H
ATOM    436  CB  ALA A  47      11.834  -3.314  15.185  1.00 91.97           C
ATOM    437 1HB  ALA A  47      10.978  -3.963  15.369  1.00 91.97           H
ATOM    438 2HB  ALA A  47      12.110  -2.806  16.109  1.00 91.97           H
ATOM    439 3HB  ALA A  47      11.572  -2.574  14.429  1.00 91.97           H
ATOM    440  HN  ALA A  47      12.825  -5.093  16.540  1.00 91.97           H
ATOM    441  N   SER A  48      14.980  -2.964  15.420  1.00 92.39           N
ATOM    442  CA  SER A  48      16.048  -1.986  15.303  1.00 92.39           C
ATOM    443  C   SER A  48      17.154  -2.526  14.394  1.00 92.39           C
ATOM    444  O   SER A  48      17.889  -1.754  13.779  1.00 92.39           O
ATOM    445  HA  SER A  48      15.585  -1.105  14.860  1.00 92.39           H
ATOM    446  CB  SER A  48      16.618  -1.626  16.676  1.00 92.39           C
ATOM    447 1HB  SER A  48      17.276  -0.762  16.580  1.00 92.39           H
ATOM    448 2HB  SER A  48      15.805  -1.335  17.341  1.00 92.39           H
ATOM    449  OG  SER A  48      17.340  -2.709  17.256  1.00 92.39           O
ATOM    450  HG  SER A  48      17.698  -2.442  18.151  1.00 92.39           H
ATOM    451  HN  SER A  48      14.858  -3.349  16.335  1.00 92.39           H
ATOM    452  N   HIS A  49      17.239  -3.847  14.338  1.00 92.82           N
ATOM    453  CA  HIS A  49      18.265  -4.499  13.542  1.00 92.82           C
ATOM    454  C   HIS A  49      17.706  -4.829  12.156  1.00 92.82           C
ATOM    455  O   HIS A  49      18.415  -4.726  11.157  1.00 92.82           O
ATOM    456  HA  HIS A  49      19.079  -3.782  13.434  1.00 92.82           H
ATOM    457  CB  HIS A  49      18.817  -5.728  14.267  1.00 92.82           C
ATOM    458 1HB  HIS A  49      17.987  -6.381  14.537  1.00 92.82           H
ATOM    459 2HB  HIS A  49      19.452  -6.287  13.580  1.00 92.82           H
ATOM    460  CG  HIS A  49      19.608  -5.402  15.511  1.00 92.82           C
ATOM    461  ND1 HIS A  49      19.011  -5.119  16.727  1.00 92.82           N
ATOM    462  HD1 HIS A  49      18.027  -5.101  16.905  1.00 92.82           H
ATOM    463  CD2 HIS A  49      20.954  -5.319  15.716  1.00 92.82           C
ATOM    464  HD2 HIS A  49      21.724  -5.485  14.962  1.00 92.82           H
ATOM    465  CE1 HIS A  49      19.964  -4.878  17.615  1.00 92.82           C
ATOM    466  HE1 HIS A  49      19.812  -4.624  18.665  1.00 92.82           H
ATOM    467  NE2 HIS A  49      21.167  -5.001  16.986  1.00 92.82           N
ATOM    468  HN  HIS A  49      16.623  -4.468  14.824  1.00 92.82           H
ATOM    469  N   PHE A  50      16.440  -5.219  12.142  1.00 94.02           N
ATOM    470  CA  PHE A  50      15.862  -5.839  10.962  1.00 94.02           C
ATOM    471  C   PHE A  50      15.368  -4.782   9.973  1.00 94.02           C
ATOM    472  O   PHE A  50      15.655  -4.861   8.779  1.00 94.02           O
ATOM    473  HA  PHE A  50      16.645  -6.435  10.493  1.00 94.02           H
ATOM    474  CB  PHE A  50      14.670  -6.675  11.434  1.00 94.02           C
ATOM    475 1HB  PHE A  50      15.015  -7.392  12.179  1.00 94.02           H
ATOM    476 2HB  PHE A  50      13.954  -6.020  11.930  1.00 94.02           H
ATOM    477  CG  PHE A  50      13.956  -7.430  10.311  1.00 94.02           C
ATOM    478  CD1 PHE A  50      12.736  -7.012   9.879  1.00 94.02           C
ATOM    479  HD1 PHE A  50      12.268  -6.138  10.332  1.00 94.02           H
ATOM    480  CD2 PHE A  50      14.540  -8.520   9.746  1.00 94.02           C
ATOM    481  HD2 PHE A  50      15.518  -8.856  10.093  1.00 94.02           H
ATOM    482  CE1 PHE A  50      12.073  -7.713   8.837  1.00 94.02           C
ATOM    483  HE1 PHE A  50      11.096  -7.377   8.491  1.00 94.02           H
ATOM    484  CE2 PHE A  50      13.877  -9.221   8.704  1.00 94.02           C
ATOM    485  HE2 PHE A  50      14.346 -10.095   8.251  1.00 94.02           H
ATOM    486  CZ  PHE A  50      12.658  -8.803   8.272  1.00 94.02           C
ATOM    487  HZ  PHE A  50      12.149  -9.341   7.472  1.00 94.02           H
ATOM    488  HN  PHE A  50      15.814  -5.118  12.915  1.00 94.02           H
ATOM    489  N   LEU A  51      14.634  -3.816  10.505  1.00 94.11           N
ATOM    490  CA  LEU A  51      13.814  -2.953   9.672  1.00 94.11           C
ATOM    491  C   LEU A  51      14.719  -2.003   8.884  1.00 94.11           C
ATOM    492  O   LEU A  51      14.600  -1.897   7.665  1.00 94.11           O
ATOM    493  HA  LEU A  51      13.283  -3.590   8.965  1.00 94.11           H
ATOM    494  CB  LEU A  51      12.759  -2.237  10.518  1.00 94.11           C
ATOM    495 1HB  LEU A  51      13.270  -1.651  11.282  1.00 94.11           H
ATOM    496 2HB  LEU A  51      12.227  -1.532   9.879  1.00 94.11           H
ATOM    497  CG  LEU A  51      11.729  -3.135  11.207  1.00 94.11           C
ATOM    498  HG  LEU A  51      12.259  -3.806  11.883  1.00 94.11           H
ATOM    499  CD1 LEU A  51      10.763  -2.308  12.057  1.00 94.11           C
ATOM    500 1HD1 LEU A  51      11.322  -1.767  12.821  1.00 94.11           H
ATOM    501 2HD1 LEU A  51      10.236  -1.597  11.421  1.00 94.11           H
ATOM    502 3HD1 LEU A  51      10.042  -2.971  12.536  1.00 94.11           H
ATOM    503  CD2 LEU A  51      10.994  -4.007  10.188  1.00 94.11           C
ATOM    504 1HD2 LEU A  51      10.477  -3.371   9.470  1.00 94.11           H
ATOM    505 2HD2 LEU A  51      11.712  -4.638   9.664  1.00 94.11           H
ATOM    506 3HD2 LEU A  51      10.268  -4.636  10.705  1.00 94.11           H
ATOM    507  HN  LEU A  51      14.594  -3.620  11.485  1.00 94.11           H
ATOM    508  N   PRO A  52      15.635  -1.299   9.563  1.00 95.09           N
ATOM    509  CA  PRO A  52      16.338  -0.176   8.938  1.00 95.09           C
ATOM    510  C   PRO A  52      16.986  -0.563   7.619  1.00 95.09           C
ATOM    511  O   PRO A  52      16.758   0.084   6.598  1.00 95.09           O
ATOM    512  HA  PRO A  52      15.631   0.615   8.687  1.00 95.09           H
ATOM    513  CB  PRO A  52      17.378   0.228   9.985  1.00 95.09           C
ATOM    514 1HB  PRO A  52      18.327  -0.284   9.825  1.00 95.09           H
ATOM    515 2HB  PRO A  52      17.585   1.298   9.954  1.00 95.09           H
ATOM    516  CG  PRO A  52      16.731  -0.183  11.302  1.00 95.09           C
ATOM    517 1HG  PRO A  52      17.468  -0.290  12.099  1.00 95.09           H
ATOM    518 2HG  PRO A  52      16.011   0.559  11.648  1.00 95.09           H
ATOM    519  CD  PRO A  52      16.068  -1.506  10.957  1.00 95.09           C
ATOM    520 1HD  PRO A  52      16.763  -2.341  11.040  1.00 95.09           H
ATOM    521 2HD  PRO A  52      15.231  -1.724  11.620  1.00 95.09           H
ATOM    522  N   PRO A  53      17.806  -1.623   7.608  1.00 95.38           N
ATOM    523  CA  PRO A  53      18.484  -2.039   6.378  1.00 95.38           C
ATOM    524  C   PRO A  53      17.515  -2.234   5.223  1.00 95.38           C
ATOM    525  O   PRO A  53      17.800  -1.836   4.094  1.00 95.38           O
ATOM    526  HA  PRO A  53      19.169  -1.259   6.046  1.00 95.38           H
ATOM    527  CB  PRO A  53      19.172  -3.348   6.769  1.00 95.38           C
ATOM    528 1HB  PRO A  53      18.542  -4.212   6.557  1.00 95.38           H
ATOM    529 2HB  PRO A  53      20.103  -3.492   6.219  1.00 95.38           H
ATOM    530  CG  PRO A  53      19.420  -3.184   8.263  1.00 95.38           C
ATOM    531 1HG  PRO A  53      19.576  -4.144   8.756  1.00 95.38           H
ATOM    532 2HG  PRO A  53      20.311  -2.588   8.463  1.00 95.38           H
ATOM    533  CD  PRO A  53      18.153  -2.495   8.744  1.00 95.38           C
ATOM    534 1HD  PRO A  53      17.359  -3.211   8.956  1.00 95.38           H
ATOM    535 2HD  PRO A  53      18.322  -1.930   9.660  1.00 95.38           H
ATOM    536  N   LEU A  54      16.384  -2.848   5.538  1.00 94.27           N
ATOM    537  CA  LEU A  54      15.429  -3.231   4.512  1.00 94.27           C
ATOM    538  C   LEU A  54      14.750  -1.977   3.959  1.00 94.27           C
ATOM    539  O   LEU A  54      14.578  -1.842   2.749  1.00 94.27           O
ATOM    540  HA  LEU A  54      15.989  -3.705   3.706  1.00 94.27           H
ATOM    541  CB  LEU A  54      14.449  -4.273   5.055  1.00 94.27           C
ATOM    542 1HB  LEU A  54      13.980  -3.868   5.952  1.00 94.27           H
ATOM    543 2HB  LEU A  54      13.657  -4.416   4.319  1.00 94.27           H
ATOM    544  CG  LEU A  54      15.043  -5.640   5.396  1.00 94.27           C
ATOM    545  HG  LEU A  54      15.885  -5.488   6.072  1.00 94.27           H
ATOM    546  CD1 LEU A  54      14.025  -6.513   6.132  1.00 94.27           C
ATOM    547 1HD1 LEU A  54      13.727  -6.021   7.058  1.00 94.27           H
ATOM    548 2HD1 LEU A  54      13.149  -6.661   5.501  1.00 94.27           H
ATOM    549 3HD1 LEU A  54      14.474  -7.479   6.363  1.00 94.27           H
ATOM    550  CD2 LEU A  54      15.589  -6.329   4.143  1.00 94.27           C
ATOM    551 1HD2 LEU A  54      14.781  -6.468   3.425  1.00 94.27           H
ATOM    552 2HD2 LEU A  54      16.368  -5.710   3.699  1.00 94.27           H
ATOM    553 3HD2 LEU A  54      16.006  -7.299   4.414  1.00 94.27           H
ATOM    554  HN  LEU A  54      16.117  -3.083   6.473  1.00 94.27           H
ATOM    555  N   TYR A  55      14.383  -1.090   4.872  1.00 94.05           N
ATOM    556  CA  TYR A  55      13.677   0.123   4.496  1.00 94.05           C
ATOM    557  C   TYR A  55      14.551   1.015   3.612  1.00 94.05           C
ATOM    558  O   TYR A  55      14.052   1.669   2.698  1.00 94.05           O
ATOM    559  HA  TYR A  55      12.785  -0.165   3.940  1.00 94.05           H
ATOM    560  CB  TYR A  55      13.378   0.859   5.804  1.00 94.05           C
ATOM    561 1HB  TYR A  55      14.266   0.833   6.436  1.00 94.05           H
ATOM    562 2HB  TYR A  55      13.176   1.907   5.581  1.00 94.05           H
ATOM    563  CG  TYR A  55      12.196   0.283   6.586  1.00 94.05           C
ATOM    564  CD1 TYR A  55      11.527  -0.826   6.108  1.00 94.05           C
ATOM    565  HD1 TYR A  55      11.841  -1.290   5.173  1.00 94.05           H
ATOM    566  CD2 TYR A  55      11.799   0.871   7.770  1.00 94.05           C
ATOM    567  HD2 TYR A  55      12.327   1.747   8.147  1.00 94.05           H
ATOM    568  CE1 TYR A  55      10.415  -1.369   6.844  1.00 94.05           C
ATOM    569  HE1 TYR A  55       9.878  -2.243   6.478  1.00 94.05           H
ATOM    570  CE2 TYR A  55      10.687   0.328   8.506  1.00 94.05           C
ATOM    571  HE2 TYR A  55      10.363   0.783   9.442  1.00 94.05           H
ATOM    572  CZ  TYR A  55      10.049  -0.765   8.007  1.00 94.05           C
ATOM    573  OH  TYR A  55       8.999  -1.277   8.702  1.00 94.05           O
ATOM    574  HH  TYR A  55       8.596  -2.042   8.198  1.00 94.05           H
ATOM    575  HN  TYR A  55      14.561  -1.189   5.852  1.00 94.05           H
ATOM    576  N   TRP A  56      15.841   1.011   3.914  1.00 95.06           N
ATOM    577  CA  TRP A  56      16.801   1.744   3.107  1.00 95.06           C
ATOM    578  C   TRP A  56      16.868   1.078   1.731  1.00 95.06           C
ATOM    579  O   TRP A  56      16.887   1.760   0.708  1.00 95.06           O
ATOM    580  HA  TRP A  56      16.440   2.768   3.008  1.00 95.06           H
ATOM    581  CB  TRP A  56      18.162   1.817   3.803  1.00 95.06           C
ATOM    582 1HB  TRP A  56      18.321   0.895   4.363  1.00 95.06           H
ATOM    583 2HB  TRP A  56      18.944   1.870   3.046  1.00 95.06           H
ATOM    584  CG  TRP A  56      18.311   3.006   4.755  1.00 95.06           C
ATOM    585  CD1 TRP A  56      18.448   2.984   6.087  1.00 95.06           C
ATOM    586  HD1 TRP A  56      18.471   2.074   6.687  1.00 95.06           H
ATOM    587  CD2 TRP A  56      18.334   4.401   4.389  1.00 95.06           C
ATOM    588  NE1 TRP A  56      18.557   4.258   6.606  1.00 95.06           N
ATOM    589  HE1 TRP A  56      18.667   4.498   7.570  1.00 95.06           H
ATOM    590  CE2 TRP A  56      18.486   5.148   5.540  1.00 95.06           C
ATOM    591  CE3 TRP A  56      18.231   5.013   3.127  1.00 95.06           C
ATOM    592  HE3 TRP A  56      18.111   4.447   2.204  1.00 95.06           H
ATOM    593  CZ2 TRP A  56      18.547   6.546   5.544  1.00 95.06           C
ATOM    594  HZ2 TRP A  56      18.667   7.113   6.468  1.00 95.06           H
ATOM    595  CZ3 TRP A  56      18.294   6.412   3.149  1.00 95.06           C
ATOM    596  HZ3 TRP A  56      18.218   6.937   2.197  1.00 95.06           H
ATOM    597  CH2 TRP A  56      18.446   7.178   4.299  1.00 95.06           C
ATOM    598  HH2 TRP A  56      18.486   8.265   4.231  1.00 95.06           H
ATOM    599  HN  TRP A  56      16.232   0.520   4.693  1.00 95.06           H
ATOM    600  N   LEU A  57      16.903  -0.246   1.751  1.00 94.37           N
ATOM    601  CA  LEU A  57      16.991  -1.011   0.519  1.00 94.37           C
ATOM    602  C   LEU A  57      15.750  -0.740  -0.334  1.00 94.37           C
ATOM    603  O   LEU A  57      15.863  -0.435  -1.521  1.00 94.37           O
ATOM    604  HA  LEU A  57      17.867  -0.657  -0.023  1.00 94.37           H
ATOM    605  CB  LEU A  57      17.216  -2.493   0.824  1.00 94.37           C
ATOM    606 1HB  LEU A  57      18.136  -2.590   1.399  1.00 94.37           H
ATOM    607 2HB  LEU A  57      16.403  -2.840   1.462  1.00 94.37           H
ATOM    608  CG  LEU A  57      17.305  -3.422  -0.389  1.00 94.37           C
ATOM    609  HG  LEU A  57      16.413  -3.275  -0.998  1.00 94.37           H
ATOM    610  CD1 LEU A  57      18.511  -3.068  -1.262  1.00 94.37           C
ATOM    611 1HD1 LEU A  57      18.416  -2.041  -1.614  1.00 94.37           H
ATOM    612 2HD1 LEU A  57      19.425  -3.168  -0.677  1.00 94.37           H
ATOM    613 3HD1 LEU A  57      18.551  -3.743  -2.117  1.00 94.37           H
ATOM    614  CD2 LEU A  57      17.322  -4.889   0.043  1.00 94.37           C
ATOM    615 1HD2 LEU A  57      18.184  -5.069   0.685  1.00 94.37           H
ATOM    616 2HD2 LEU A  57      16.407  -5.117   0.591  1.00 94.37           H
ATOM    617 3HD2 LEU A  57      17.386  -5.527  -0.838  1.00 94.37           H
ATOM    618  HN  LEU A  57      16.871  -0.794   2.587  1.00 94.37           H
ATOM    619  N   VAL A  58      14.595  -0.861   0.303  1.00 93.42           N
ATOM    620  CA  VAL A  58      13.333  -0.682  -0.395  1.00 93.42           C
ATOM    621  C   VAL A  58      13.263   0.739  -0.957  1.00 93.42           C
ATOM    622  O   VAL A  58      12.834   0.942  -2.091  1.00 93.42           O
ATOM    623  HA  VAL A  58      13.314  -1.389  -1.225  1.00 93.42           H
ATOM    624  CB  VAL A  58      12.167  -1.015   0.538  1.00 93.42           C
ATOM    625  HB  VAL A  58      12.295  -0.438   1.453  1.00 93.42           H
ATOM    626  CG1 VAL A  58      10.831  -0.612  -0.089  1.00 93.42           C
ATOM    627 1HG1 VAL A  58      10.829   0.461  -0.282  1.00 93.42           H
ATOM    628 2HG1 VAL A  58      10.693  -1.150  -1.027  1.00 93.42           H
ATOM    629 3HG1 VAL A  58      10.019  -0.860   0.595  1.00 93.42           H
ATOM    630  CG2 VAL A  58      12.172  -2.498   0.913  1.00 93.42           C
ATOM    631 1HG2 VAL A  58      12.080  -3.102   0.010  1.00 93.42           H
ATOM    632 2HG2 VAL A  58      13.105  -2.742   1.420  1.00 93.42           H
ATOM    633 3HG2 VAL A  58      11.333  -2.708   1.577  1.00 93.42           H
ATOM    634  HN  VAL A  58      14.513  -1.077   1.276  1.00 93.42           H
ATOM    635  N   PHE A  59      13.690   1.687  -0.136  1.00 95.03           N
ATOM    636  CA  PHE A  59      13.689   3.083  -0.539  1.00 95.03           C
ATOM    637  C   PHE A  59      14.482   3.280  -1.833  1.00 95.03           C
ATOM    638  O   PHE A  59      13.973   3.851  -2.796  1.00 95.03           O
ATOM    639  HA  PHE A  59      12.651   3.371  -0.703  1.00 95.03           H
ATOM    640  CB  PHE A  59      14.364   3.874   0.584  1.00 95.03           C
ATOM    641 1HB  PHE A  59      13.743   3.817   1.478  1.00 95.03           H
ATOM    642 2HB  PHE A  59      15.316   3.401   0.826  1.00 95.03           H
ATOM    643  CG  PHE A  59      14.613   5.345   0.246  1.00 95.03           C
ATOM    644  CD1 PHE A  59      15.885   5.810   0.131  1.00 95.03           C
ATOM    645  HD1 PHE A  59      16.728   5.135   0.279  1.00 95.03           H
ATOM    646  CD2 PHE A  59      13.561   6.188   0.062  1.00 95.03           C
ATOM    647  HD2 PHE A  59      12.541   5.815   0.154  1.00 95.03           H
ATOM    648  CE1 PHE A  59      16.116   7.176  -0.182  1.00 95.03           C
ATOM    649  HE1 PHE A  59      17.136   7.549  -0.275  1.00 95.03           H
ATOM    650  CE2 PHE A  59      13.792   7.553  -0.252  1.00 95.03           C
ATOM    651  HE2 PHE A  59      12.949   8.229  -0.399  1.00 95.03           H
ATOM    652  CZ  PHE A  59      15.065   8.019  -0.367  1.00 95.03           C
ATOM    653  HZ  PHE A  59      15.242   9.067  -0.608  1.00 95.03           H
ATOM    654  HN  PHE A  59      14.032   1.515   0.788  1.00 95.03           H
ATOM    655  N   ILE A  60      15.715   2.797  -1.813  1.00 95.13           N
ATOM    656  CA  ILE A  60      16.636   3.051  -2.908  1.00 95.13           C
ATOM    657  C   ILE A  60      16.081   2.429  -4.191  1.00 95.13           C
ATOM    658  O   ILE A  60      15.971   3.103  -5.214  1.00 95.13           O
ATOM    659  HA  ILE A  60      16.692   4.131  -3.044  1.00 95.13           H
ATOM    660  CB  ILE A  60      18.043   2.567  -2.548  1.00 95.13           C
ATOM    661  HB  ILE A  60      17.967   1.547  -2.172  1.00 95.13           H
ATOM    662  CG1 ILE A  60      18.646   3.418  -1.429  1.00 95.13           C
ATOM    663 1HG1 ILE A  60      18.914   4.400  -1.819  1.00 95.13           H
ATOM    664 2HG1 ILE A  60      17.903   3.578  -0.648  1.00 95.13           H
ATOM    665  CG2 ILE A  60      18.941   2.527  -3.786  1.00 95.13           C
ATOM    666 1HG2 ILE A  60      18.515   1.845  -4.522  1.00 95.13           H
ATOM    667 2HG2 ILE A  60      19.015   3.526  -4.215  1.00 95.13           H
ATOM    668 3HG2 ILE A  60      19.935   2.179  -3.502  1.00 95.13           H
ATOM    669  CD1 ILE A  60      19.884   2.744  -0.835  1.00 95.13           C
ATOM    670 1HD1 ILE A  60      19.607   1.773  -0.424  1.00 95.13           H
ATOM    671 2HD1 ILE A  60      20.634   2.609  -1.614  1.00 95.13           H
ATOM    672 3HD1 ILE A  60      20.293   3.370  -0.042  1.00 95.13           H
ATOM    673  HN  ILE A  60      16.087   2.242  -1.069  1.00 95.13           H
ATOM    674  N   VAL A  61      15.746   1.151  -4.094  1.00 93.06           N
ATOM    675  CA  VAL A  61      15.343   0.392  -5.265  1.00 93.06           C
ATOM    676  C   VAL A  61      14.022   0.949  -5.799  1.00 93.06           C
ATOM    677  O   VAL A  61      13.853   1.104  -7.008  1.00 93.06           O
ATOM    678  HA  VAL A  61      16.113   0.527  -6.025  1.00 93.06           H
ATOM    679  CB  VAL A  61      15.270  -1.098  -4.924  1.00 93.06           C
ATOM    680  HB  VAL A  61      14.578  -1.217  -4.090  1.00 93.06           H
ATOM    681  CG1 VAL A  61      14.726  -1.904  -6.105  1.00 93.06           C
ATOM    682 1HG1 VAL A  61      13.725  -1.553  -6.354  1.00 93.06           H
ATOM    683 2HG1 VAL A  61      15.382  -1.775  -6.966  1.00 93.06           H
ATOM    684 3HG1 VAL A  61      14.685  -2.960  -5.835  1.00 93.06           H
ATOM    685  CG2 VAL A  61      16.636  -1.626  -4.481  1.00 93.06           C
ATOM    686 1HG2 VAL A  61      17.358  -1.487  -5.285  1.00 93.06           H
ATOM    687 2HG2 VAL A  61      16.967  -1.081  -3.597  1.00 93.06           H
ATOM    688 3HG2 VAL A  61      16.555  -2.687  -4.244  1.00 93.06           H
ATOM    689  HN  VAL A  61      15.746   0.637  -3.236  1.00 93.06           H
ATOM    690  N   GLY A  62      13.119   1.234  -4.873  1.00 93.38           N
ATOM    691  CA  GLY A  62      11.796   1.710  -5.238  1.00 93.38           C
ATOM    692  C   GLY A  62      11.871   3.091  -5.893  1.00 93.38           C
ATOM    693  O   GLY A  62      11.184   3.353  -6.879  1.00 93.38           O
ATOM    694 1HA  GLY A  62      11.328   1.004  -5.924  1.00 93.38           H
ATOM    695 2HA  GLY A  62      11.165   1.758  -4.351  1.00 93.38           H
ATOM    696  HN  GLY A  62      13.280   1.145  -3.890  1.00 93.38           H
ATOM    697  N   ALA A  63      12.712   3.938  -5.318  1.00 94.16           N
ATOM    698  CA  ALA A  63      12.835   5.307  -5.789  1.00 94.16           C
ATOM    699  C   ALA A  63      13.358   5.302  -7.226  1.00 94.16           C
ATOM    700  O   ALA A  63      12.846   6.025  -8.080  1.00 94.16           O
ATOM    701  HA  ALA A  63      11.840   5.753  -5.775  1.00 94.16           H
ATOM    702  CB  ALA A  63      13.742   6.094  -4.841  1.00 94.16           C
ATOM    703 1HB  ALA A  63      13.310   6.092  -3.840  1.00 94.16           H
ATOM    704 2HB  ALA A  63      14.728   5.631  -4.813  1.00 94.16           H
ATOM    705 3HB  ALA A  63      13.833   7.121  -5.195  1.00 94.16           H
ATOM    706  HN  ALA A  63      13.302   3.703  -4.545  1.00 94.16           H
ATOM    707  N   LEU A  64      14.372   4.480  -7.450  1.00 92.23           N
ATOM    708  CA  LEU A  64      14.980   4.382  -8.766  1.00 92.23           C
ATOM    709  C   LEU A  64      13.946   3.854  -9.763  1.00 92.23           C
ATOM    710  O   LEU A  64      13.797   4.398 -10.856  1.00 92.23           O
ATOM    711  HA  LEU A  64      15.268   5.389  -9.069  1.00 92.23           H
ATOM    712  CB  LEU A  64      16.259   3.545  -8.705  1.00 92.23           C
ATOM    713 1HB  LEU A  64      16.027   2.597  -8.219  1.00 92.23           H
ATOM    714 2HB  LEU A  64      16.567   3.313  -9.725  1.00 92.23           H
ATOM    715  CG  LEU A  64      17.444   4.182  -7.977  1.00 92.23           C
ATOM    716  HG  LEU A  64      17.112   4.482  -6.983  1.00 92.23           H
ATOM    717  CD1 LEU A  64      18.580   3.174  -7.789  1.00 92.23           C
ATOM    718 1HD1 LEU A  64      18.222   2.329  -7.202  1.00 92.23           H
ATOM    719 2HD1 LEU A  64      18.917   2.821  -8.764  1.00 92.23           H
ATOM    720 3HD1 LEU A  64      19.409   3.653  -7.269  1.00 92.23           H
ATOM    721  CD2 LEU A  64      17.914   5.447  -8.697  1.00 92.23           C
ATOM    722 1HD2 LEU A  64      18.223   5.195  -9.711  1.00 92.23           H
ATOM    723 2HD2 LEU A  64      17.098   6.169  -8.734  1.00 92.23           H
ATOM    724 3HD2 LEU A  64      18.757   5.880  -8.158  1.00 92.23           H
ATOM    725  HN  LEU A  64      14.777   3.888  -6.753  1.00 92.23           H
ATOM    726  N   GLY A  65      13.259   2.799  -9.350  1.00 89.63           N
ATOM    727  CA  GLY A  65      12.343   2.107 -10.241  1.00 89.63           C
ATOM    728  C   GLY A  65      11.205   3.031 -10.682  1.00 89.63           C
ATOM    729  O   GLY A  65      10.944   3.173 -11.875  1.00 89.63           O
ATOM    730 1HA  GLY A  65      12.883   1.747 -11.116  1.00 89.63           H
ATOM    731 2HA  GLY A  65      11.931   1.232  -9.737  1.00 89.63           H
ATOM    732  HN  GLY A  65      13.320   2.417  -8.428  1.00 89.63           H
ATOM    733  N   ASN A  66      10.559   3.634  -9.695  1.00 92.21           N
ATOM    734  CA  ASN A  66       9.359   4.413  -9.951  1.00 92.21           C
ATOM    735  C   ASN A  66       9.741   5.708 -10.670  1.00 92.21           C
ATOM    736  O   ASN A  66       8.986   6.203 -11.506  1.00 92.21           O
ATOM    737  HA  ASN A  66       8.725   3.769 -10.560  1.00 92.21           H
ATOM    738  CB  ASN A  66       8.656   4.787  -8.645  1.00 92.21           C
ATOM    739 1HB  ASN A  66       9.388   5.149  -7.924  1.00 92.21           H
ATOM    740 2HB  ASN A  66       7.956   5.602  -8.825  1.00 92.21           H
ATOM    741  CG  ASN A  66       7.909   3.586  -8.061  1.00 92.21           C
ATOM    742  OD1 ASN A  66       6.956   3.078  -8.630  1.00 92.21           O
ATOM    743  ND2 ASN A  66       8.393   3.161  -6.897  1.00 92.21           N
ATOM    744 1HD2 ASN A  66       9.178   3.623  -6.484  1.00 92.21           H
ATOM    745 2HD2 ASN A  66       7.971   2.381  -6.435  1.00 92.21           H
ATOM    746  HN  ASN A  66      10.843   3.598  -8.736  1.00 92.21           H
ATOM    747  N   SER A  67      10.911   6.220 -10.319  1.00 91.55           N
ATOM    748  CA  SER A  67      11.431   7.413 -10.966  1.00 91.55           C
ATOM    749  C   SER A  67      11.631   7.154 -12.460  1.00 91.55           C
ATOM    750  O   SER A  67      11.373   8.028 -13.285  1.00 91.55           O
ATOM    751  HA  SER A  67      10.672   8.180 -10.809  1.00 91.55           H
ATOM    752  CB  SER A  67      12.746   7.859 -10.323  1.00 91.55           C
ATOM    753 1HB  SER A  67      13.479   7.057 -10.404  1.00 91.55           H
ATOM    754 2HB  SER A  67      13.145   8.713 -10.871  1.00 91.55           H
ATOM    755  OG  SER A  67      12.578   8.212  -8.953  1.00 91.55           O
ATOM    756  HG  SER A  67      13.032   7.540  -8.368  1.00 91.55           H
ATOM    757  HN  SER A  67      11.500   5.834  -9.609  1.00 91.55           H
ATOM    758  N   LEU A  68      12.089   5.948 -12.763  1.00 87.62           N
ATOM    759  CA  LEU A  68      12.326   5.562 -14.143  1.00 87.62           C
ATOM    760  C   LEU A  68      10.993   5.517 -14.892  1.00 87.62           C
ATOM    761  O   LEU A  68      10.913   5.924 -16.050  1.00 87.62           O
ATOM    762  HA  LEU A  68      12.950   6.333 -14.595  1.00 87.62           H
ATOM    763  CB  LEU A  68      13.111   4.250 -14.206  1.00 87.62           C
ATOM    764 1HB  LEU A  68      14.014   4.361 -13.606  1.00 87.62           H
ATOM    765 2HB  LEU A  68      12.512   3.469 -13.738  1.00 87.62           H
ATOM    766  CG  LEU A  68      13.514   3.776 -15.603  1.00 87.62           C
ATOM    767  HG  LEU A  68      12.617   3.729 -16.220  1.00 87.62           H
ATOM    768  CD1 LEU A  68      14.467   4.772 -16.267  1.00 87.62           C
ATOM    769 1HD1 LEU A  68      13.976   5.741 -16.355  1.00 87.62           H
ATOM    770 2HD1 LEU A  68      15.366   4.875 -15.659  1.00 87.62           H
ATOM    771 3HD1 LEU A  68      14.738   4.411 -17.259  1.00 87.62           H
ATOM    772  CD2 LEU A  68      14.104   2.365 -15.555  1.00 87.62           C
ATOM    773 1HD2 LEU A  68      14.987   2.362 -14.916  1.00 87.62           H
ATOM    774 2HD2 LEU A  68      13.362   1.675 -15.152  1.00 87.62           H
ATOM    775 3HD2 LEU A  68      14.382   2.052 -16.561  1.00 87.62           H
ATOM    776  HN  LEU A  68      12.297   5.242 -12.085  1.00 87.62           H
ATOM    777  N   VAL A  69       9.978   5.020 -14.200  1.00 87.06           N
ATOM    778  CA  VAL A  69       8.659   4.890 -14.794  1.00 87.06           C
ATOM    779  C   VAL A  69       8.159   6.272 -15.221  1.00 87.06           C
ATOM    780  O   VAL A  69       7.675   6.443 -16.338  1.00 87.06           O
ATOM    781  HA  VAL A  69       8.757   4.264 -15.680  1.00 87.06           H
ATOM    782  CB  VAL A  69       7.712   4.187 -13.819  1.00 87.06           C
ATOM    783  HB  VAL A  69       7.770   4.706 -12.862  1.00 87.06           H
ATOM    784  CG1 VAL A  69       6.265   4.263 -14.309  1.00 87.06           C
ATOM    785 1HG1 VAL A  69       5.965   5.307 -14.395  1.00 87.06           H
ATOM    786 2HG1 VAL A  69       6.185   3.780 -15.283  1.00 87.06           H
ATOM    787 3HG1 VAL A  69       5.614   3.755 -13.597  1.00 87.06           H
ATOM    788  CG2 VAL A  69       8.139   2.735 -13.592  1.00 87.06           C
ATOM    789 1HG2 VAL A  69       8.124   2.199 -14.541  1.00 87.06           H
ATOM    790 2HG2 VAL A  69       9.147   2.713 -13.178  1.00 87.06           H
ATOM    791 3HG2 VAL A  69       7.449   2.259 -12.895  1.00 87.06           H
ATOM    792  HN  VAL A  69      10.047   4.709 -13.252  1.00 87.06           H
ATOM    793  N   ILE A  70       8.293   7.223 -14.308  1.00 89.30           N
ATOM    794  CA  ILE A  70       7.817   8.572 -14.557  1.00 89.30           C
ATOM    795  C   ILE A  70       8.574   9.164 -15.747  1.00 89.30           C
ATOM    796  O   ILE A  70       7.979   9.812 -16.607  1.00 89.30           O
ATOM    797  HA  ILE A  70       6.761   8.503 -14.820  1.00 89.30           H
ATOM    798  CB  ILE A  70       7.912   9.418 -13.286  1.00 89.30           C
ATOM    799  HB  ILE A  70       8.923   9.326 -12.890  1.00 89.30           H
ATOM    800  CG1 ILE A  70       6.956   8.899 -12.209  1.00 89.30           C
ATOM    801 1HG1 ILE A  70       5.927   9.001 -12.552  1.00 89.30           H
ATOM    802 2HG1 ILE A  70       7.132   7.836 -12.044  1.00 89.30           H
ATOM    803  CG2 ILE A  70       7.679  10.899 -13.593  1.00 89.30           C
ATOM    804 1HG2 ILE A  70       8.432  11.246 -14.300  1.00 89.30           H
ATOM    805 2HG2 ILE A  70       6.687  11.028 -14.025  1.00 89.30           H
ATOM    806 3HG2 ILE A  70       7.752  11.477 -12.672  1.00 89.30           H
ATOM    807  CD1 ILE A  70       7.142   9.663 -10.897  1.00 89.30           C
ATOM    808 1HD1 ILE A  70       8.166   9.538 -10.545  1.00 89.30           H
ATOM    809 2HD1 ILE A  70       6.941  10.721 -11.061  1.00 89.30           H
ATOM    810 3HD1 ILE A  70       6.450   9.274 -10.149  1.00 89.30           H
ATOM    811  HN  ILE A  70       8.717   7.083 -13.413  1.00 89.30           H
ATOM    812  N   LEU A  71       9.877   8.921 -15.759  1.00 86.50           N
ATOM    813  CA  LEU A  71      10.738   9.504 -16.773  1.00 86.50           C
ATOM    814  C   LEU A  71      10.358   8.941 -18.144  1.00 86.50           C
ATOM    815  O   LEU A  71      10.270   9.682 -19.121  1.00 86.50           O
ATOM    816  HA  LEU A  71      10.556  10.578 -16.779  1.00 86.50           H
ATOM    817  CB  LEU A  71      12.210   9.296 -16.411  1.00 86.50           C
ATOM    818 1HB  LEU A  71      12.374   9.684 -15.405  1.00 86.50           H
ATOM    819 2HB  LEU A  71      12.407   8.225 -16.375  1.00 86.50           H
ATOM    820  CG  LEU A  71      13.230   9.944 -17.349  1.00 86.50           C
ATOM    821  HG  LEU A  71      12.761  10.809 -17.819  1.00 86.50           H
ATOM    822  CD1 LEU A  71      14.444  10.456 -16.571  1.00 86.50           C
ATOM    823 1HD1 LEU A  71      14.121  11.197 -15.840  1.00 86.50           H
ATOM    824 2HD1 LEU A  71      14.922   9.623 -16.056  1.00 86.50           H
ATOM    825 3HD1 LEU A  71      15.153  10.911 -17.262  1.00 86.50           H
ATOM    826  CD2 LEU A  71      13.631   8.983 -18.470  1.00 86.50           C
ATOM    827 1HD2 LEU A  71      14.074   8.086 -18.038  1.00 86.50           H
ATOM    828 2HD2 LEU A  71      12.748   8.711 -19.048  1.00 86.50           H
ATOM    829 3HD2 LEU A  71      14.357   9.469 -19.123  1.00 86.50           H
ATOM    830  HN  LEU A  71      10.343   8.339 -15.092  1.00 86.50           H
ATOM    831  N   VAL A  72      10.142   7.634 -18.172  1.00 83.05           N
ATOM    832  CA  VAL A  72       9.792   6.959 -19.411  1.00 83.05           C
ATOM    833  C   VAL A  72       8.473   7.524 -19.940  1.00 83.05           C
ATOM    834  O   VAL A  72       8.324   7.745 -21.141  1.00 83.05           O
ATOM    835  HA  VAL A  72      10.580   7.172 -20.134  1.00 83.05           H
ATOM    836  CB  VAL A  72       9.748   5.446 -19.189  1.00 83.05           C
ATOM    837  HB  VAL A  72       9.095   5.251 -18.339  1.00 83.05           H
ATOM    838  CG1 VAL A  72       9.162   4.730 -20.407  1.00 83.05           C
ATOM    839 1HG1 VAL A  72       8.147   5.087 -20.584  1.00 83.05           H
ATOM    840 2HG1 VAL A  72       9.778   4.937 -21.282  1.00 83.05           H
ATOM    841 3HG1 VAL A  72       9.142   3.656 -20.222  1.00 83.05           H
ATOM    842  CG2 VAL A  72      11.137   4.901 -18.848  1.00 83.05           C
ATOM    843 1HG2 VAL A  72      11.822   5.114 -19.669  1.00 83.05           H
ATOM    844 2HG2 VAL A  72      11.502   5.378 -17.938  1.00 83.05           H
ATOM    845 3HG2 VAL A  72      11.077   3.824 -18.695  1.00 83.05           H
ATOM    846  HN  VAL A  72      10.202   7.040 -17.370  1.00 83.05           H
ATOM    847  N   TYR A  73       7.547   7.742 -19.017  1.00 82.48           N
ATOM    848  CA  TYR A  73       6.245   8.279 -19.375  1.00 82.48           C
ATOM    849  C   TYR A  73       6.382   9.649 -20.042  1.00 82.48           C
ATOM    850  O   TYR A  73       5.684   9.944 -21.011  1.00 82.48           O
ATOM    851  HA  TYR A  73       5.777   7.588 -20.075  1.00 82.48           H
ATOM    852  CB  TYR A  73       5.479   8.440 -18.060  1.00 82.48           C
ATOM    853 1HB  TYR A  73       5.469   7.483 -17.538  1.00 82.48           H
ATOM    854 2HB  TYR A  73       6.015   9.144 -17.423  1.00 82.48           H
ATOM    855  CG  TYR A  73       4.039   8.925 -18.234  1.00 82.48           C
ATOM    856  CD1 TYR A  73       3.774  10.274 -18.351  1.00 82.48           C
ATOM    857  HD1 TYR A  73       4.592  10.995 -18.319  1.00 82.48           H
ATOM    858  CD2 TYR A  73       3.004   8.013 -18.274  1.00 82.48           C
ATOM    859  HD2 TYR A  73       3.213   6.947 -18.182  1.00 82.48           H
ATOM    860  CE1 TYR A  73       2.419  10.731 -18.515  1.00 82.48           C
ATOM    861  HE1 TYR A  73       2.196  11.794 -18.609  1.00 82.48           H
ATOM    862  CE2 TYR A  73       1.648   8.469 -18.438  1.00 82.48           C
ATOM    863  HE2 TYR A  73       0.821   7.760 -18.472  1.00 82.48           H
ATOM    864  CZ  TYR A  73       1.422   9.806 -18.551  1.00 82.48           C
ATOM    865  OH  TYR A  73       0.142  10.237 -18.706  1.00 82.48           O
ATOM    866  HH  TYR A  73      -0.461   9.460 -18.888  1.00 82.48           H
ATOM    867  HN  TYR A  73       7.675   7.559 -18.042  1.00 82.48           H
ATOM    868  N   TRP A  74       7.286  10.450 -19.497  1.00 83.43           N
ATOM    869  CA  TRP A  74       7.413  11.834 -19.921  1.00 83.43           C
ATOM    870  C   TRP A  74       7.967  11.843 -21.347  1.00 83.43           C
ATOM    871  O   TRP A  74       7.403  12.486 -22.232  1.00 83.43           O
ATOM    872  HA  TRP A  74       6.419  12.280 -19.904  1.00 83.43           H
ATOM    873  CB  TRP A  74       8.276  12.631 -18.940  1.00 83.43           C
ATOM    874 1HB  TRP A  74       8.462  12.021 -18.057  1.00 83.43           H
ATOM    875 2HB  TRP A  74       9.244  12.828 -19.401  1.00 83.43           H
ATOM    876  CG  TRP A  74       7.655  13.960 -18.503  1.00 83.43           C
ATOM    877  CD1 TRP A  74       7.289  14.992 -19.275  1.00 83.43           C
ATOM    878  HD1 TRP A  74       7.392  15.015 -20.359  1.00 83.43           H
ATOM    879  CD2 TRP A  74       7.341  14.358 -17.153  1.00 83.43           C
ATOM    880  NE1 TRP A  74       6.764  16.024 -18.523  1.00 83.43           N
ATOM    881  HE1 TRP A  74       6.422  16.897 -18.872  1.00 83.43           H
ATOM    882  CE2 TRP A  74       6.796  15.626 -17.191  1.00 83.43           C
ATOM    883  CE3 TRP A  74       7.511  13.671 -15.938  1.00 83.43           C
ATOM    884  HE3 TRP A  74       7.938  12.670 -15.881  1.00 83.43           H
ATOM    885  CZ2 TRP A  74       6.378  16.316 -16.047  1.00 83.43           C
ATOM    886  HZ2 TRP A  74       5.951  17.317 -16.104  1.00 83.43           H
ATOM    887  CZ3 TRP A  74       7.088  14.374 -14.804  1.00 83.43           C
ATOM    888  HZ3 TRP A  74       7.197  13.886 -13.835  1.00 83.43           H
ATOM    889  CH2 TRP A  74       6.538  15.650 -14.826  1.00 83.43           C
ATOM    890  HH2 TRP A  74       6.232  16.131 -13.896  1.00 83.43           H
ATOM    891  HN  TRP A  74       7.923  10.168 -18.780  1.00 83.43           H
ATOM    892  N   TYR A  75       9.063  11.121 -21.527  1.00 78.86           N
ATOM    893  CA  TYR A  75       9.832  11.221 -22.756  1.00 78.86           C
ATOM    894  C   TYR A  75       9.258  10.305 -23.838  1.00 78.86           C
ATOM    895  O   TYR A  75       9.668  10.374 -24.996  1.00 78.86           O
ATOM    896  HA  TYR A  75       9.782  12.254 -23.100  1.00 78.86           H
ATOM    897  CB  TYR A  75      11.247  10.754 -22.407  1.00 78.86           C
ATOM    898 1HB  TYR A  75      11.181   9.857 -21.791  1.00 78.86           H
ATOM    899 2HB  TYR A  75      11.763  10.474 -23.325  1.00 78.86           H
ATOM    900  CG  TYR A  75      12.083  11.802 -21.669  1.00 78.86           C
ATOM    901  CD1 TYR A  75      12.606  12.877 -22.357  1.00 78.86           C
ATOM    902  HD1 TYR A  75      12.423  12.981 -23.427  1.00 78.86           H
ATOM    903  CD2 TYR A  75      12.315  11.670 -20.315  1.00 78.86           C
ATOM    904  HD2 TYR A  75      11.902  10.821 -19.771  1.00 78.86           H
ATOM    905  CE1 TYR A  75      13.393  13.863 -21.663  1.00 78.86           C
ATOM    906  HE1 TYR A  75      13.812  14.717 -22.194  1.00 78.86           H
ATOM    907  CE2 TYR A  75      13.102  12.656 -19.620  1.00 78.86           C
ATOM    908  HE2 TYR A  75      13.293  12.565 -18.551  1.00 78.86           H
ATOM    909  CZ  TYR A  75      13.602  13.704 -20.328  1.00 78.86           C
ATOM    910  OH  TYR A  75      14.346  14.635 -19.672  1.00 78.86           O
ATOM    911  HH  TYR A  75      14.650  15.342 -20.311  1.00 78.86           H
ATOM    912  HN  TYR A  75       9.426  10.478 -20.853  1.00 78.86           H
ATOM    913  N   CYS A  76       8.319   9.468 -23.424  1.00 70.67           N
ATOM    914  CA  CYS A  76       7.651   8.573 -24.353  1.00 70.67           C
ATOM    915  C   CYS A  76       6.807   9.417 -25.311  1.00 70.67           C
ATOM    916  O   CYS A  76       5.847  10.062 -24.894  1.00 70.67           O
ATOM    917  HA  CYS A  76       8.434   8.041 -24.893  1.00 70.67           H
ATOM    918  CB  CYS A  76       6.808   7.526 -23.622  1.00 70.67           C
ATOM    919 1HB  CYS A  76       7.442   6.928 -22.968  1.00 70.67           H
ATOM    920 2HB  CYS A  76       6.071   8.018 -22.988  1.00 70.67           H
ATOM    921  SG  CYS A  76       5.965   6.444 -24.834  1.00 70.67           S
ATOM    922  HG  CYS A  76       7.075   5.976 -25.398  1.00 70.67           H
ATOM    923  HN  CYS A  76       8.013   9.396 -22.474  1.00 70.67           H
ATOM    924  N   THR A  77       7.197   9.384 -26.577  1.00 63.13           N
ATOM    925  CA  THR A  77       6.572  10.236 -27.574  1.00 63.13           C
ATOM    926  C   THR A  77       5.246   9.629 -28.037  1.00 63.13           C
ATOM    927  O   THR A  77       4.512  10.247 -28.807  1.00 63.13           O
ATOM    928  HA  THR A  77       6.341  11.195 -27.111  1.00 63.13           H
ATOM    929  CB  THR A  77       7.574  10.446 -28.711  1.00 63.13           C
ATOM    930  HB  THR A  77       7.147  11.071 -29.496  1.00 63.13           H
ATOM    931  OG1 THR A  77       7.934   9.125 -29.106  1.00 63.13           O
ATOM    932  HG1 THR A  77       8.370   9.143 -30.005  1.00 63.13           H
ATOM    933  CG2 THR A  77       8.888  11.062 -28.228  1.00 63.13           C
ATOM    934 1HG2 THR A  77       9.349  10.403 -27.492  1.00 63.13           H
ATOM    935 2HG2 THR A  77       8.689  12.032 -27.772  1.00 63.13           H
ATOM    936 3HG2 THR A  77       9.563  11.190 -29.074  1.00 63.13           H
ATOM    937  HN  THR A  77       7.925   8.792 -26.923  1.00 63.13           H
ATOM    938  N   ARG A  78       4.979   8.427 -27.549  1.00 67.22           N
ATOM    939  CA  ARG A  78       3.798   7.693 -27.969  1.00 67.22           C
ATOM    940  C   ARG A  78       2.548   8.277 -27.308  1.00 67.22           C
ATOM    941  O   ARG A  78       2.619   8.819 -26.206  1.00 67.22           O
ATOM    942  HA  ARG A  78       3.763   7.817 -29.052  1.00 67.22           H
ATOM    943  CB  ARG A  78       3.912   6.211 -27.609  1.00 67.22           C
ATOM    944 1HB  ARG A  78       3.320   5.617 -28.305  1.00 67.22           H
ATOM    945 2HB  ARG A  78       4.947   5.886 -27.713  1.00 67.22           H
ATOM    946  CG  ARG A  78       3.434   5.957 -26.178  1.00 67.22           C
ATOM    947 1HG  ARG A  78       3.848   6.714 -25.512  1.00 67.22           H
ATOM    948 2HG  ARG A  78       2.349   6.050 -26.131  1.00 67.22           H
ATOM    949  CD  ARG A  78       3.852   4.565 -25.699  1.00 67.22           C
ATOM    950 1HD  ARG A  78       3.264   3.803 -26.211  1.00 67.22           H
ATOM    951 2HD  ARG A  78       4.897   4.384 -25.950  1.00 67.22           H
ATOM    952  NE  ARG A  78       3.658   4.453 -24.236  1.00 67.22           N
ATOM    953  HE  ARG A  78       3.694   5.292 -23.693  1.00 67.22           H
ATOM    954  CZ  ARG A  78       3.436   3.298 -23.594  1.00 67.22           C
ATOM    955  NH1 ARG A  78       3.378   2.144 -24.271  1.00 67.22           N
ATOM    956 1HH1 ARG A  78       3.500   2.139 -25.264  1.00 67.22           H
ATOM    957 2HH1 ARG A  78       3.212   1.286 -23.784  1.00 67.22           H
ATOM    958  NH2 ARG A  78       3.274   3.315 -22.264  1.00 67.22           N
ATOM    959 1HH2 ARG A  78       3.108   2.462 -21.769  1.00 67.22           H
ATOM    960 2HH2 ARG A  78       3.320   4.181 -21.766  1.00 67.22           H
ATOM    961  HN  ARG A  78       5.553   7.955 -26.879  1.00 67.22           H
ATOM    962  N   VAL A  79       1.431   8.147 -28.009  1.00 73.34           N
ATOM    963  CA  VAL A  79       0.141   8.482 -27.430  1.00 73.34           C
ATOM    964  C   VAL A  79      -0.041   7.713 -26.120  1.00 73.34           C
ATOM    965  O   VAL A  79       0.021   6.484 -26.104  1.00 73.34           O
ATOM    966  HA  VAL A  79       0.145   9.550 -27.212  1.00 73.34           H
ATOM    967  CB  VAL A  79      -0.974   8.210 -28.443  1.00 73.34           C
ATOM    968  HB  VAL A  79      -0.997   7.138 -28.635  1.00 73.34           H
ATOM    969  CG1 VAL A  79      -2.337   8.617 -27.880  1.00 73.34           C
ATOM    970 1HG1 VAL A  79      -2.541   8.046 -26.974  1.00 73.34           H
ATOM    971 2HG1 VAL A  79      -2.330   9.681 -27.645  1.00 73.34           H
ATOM    972 3HG1 VAL A  79      -3.111   8.413 -28.620  1.00 73.34           H
ATOM    973  CG2 VAL A  79      -0.694   8.920 -29.769  1.00 73.34           C
ATOM    974 1HG2 VAL A  79      -0.631   9.995 -29.600  1.00 73.34           H
ATOM    975 2HG2 VAL A  79       0.248   8.561 -30.182  1.00 73.34           H
ATOM    976 3HG2 VAL A  79      -1.502   8.710 -30.471  1.00 73.34           H
ATOM    977  HN  VAL A  79       1.398   7.821 -28.954  1.00 73.34           H
ATOM    978  N   LYS A  80      -0.262   8.467 -25.054  1.00 77.91           N
ATOM    979  CA  LYS A  80      -0.531   7.869 -23.757  1.00 77.91           C
ATOM    980  C   LYS A  80      -1.786   7.000 -23.851  1.00 77.91           C
ATOM    981  O   LYS A  80      -2.637   7.222 -24.711  1.00 77.91           O
ATOM    982  HA  LYS A  80       0.316   7.228 -23.512  1.00 77.91           H
ATOM    983  CB  LYS A  80      -0.609   8.948 -22.675  1.00 77.91           C
ATOM    984 1HB  LYS A  80      -1.514   9.541 -22.813  1.00 77.91           H
ATOM    985 2HB  LYS A  80      -0.682   8.480 -21.694  1.00 77.91           H
ATOM    986  CG  LYS A  80       0.618   9.861 -22.722  1.00 77.91           C
ATOM    987 1HG  LYS A  80       0.629  10.414 -23.661  1.00 77.91           H
ATOM    988 2HG  LYS A  80       0.558  10.598 -21.920  1.00 77.91           H
ATOM    989  CD  LYS A  80       1.909   9.052 -22.583  1.00 77.91           C
ATOM    990 1HD  LYS A  80       1.828   8.374 -21.734  1.00 77.91           H
ATOM    991 2HD  LYS A  80       2.053   8.436 -23.471  1.00 77.91           H
ATOM    992  CE  LYS A  80       3.116   9.974 -22.394  1.00 77.91           C
ATOM    993 1HE  LYS A  80       2.970  10.894 -22.959  1.00 77.91           H
ATOM    994 2HE  LYS A  80       3.205  10.255 -21.345  1.00 77.91           H
ATOM    995  NZ  LYS A  80       4.356   9.301 -22.841  1.00 77.91           N
ATOM    996 1HZ  LYS A  80       5.158   9.864 -22.580  1.00 77.91           H
ATOM    997 2HZ  LYS A  80       4.425   8.391 -22.399  1.00 77.91           H
ATOM    998 3HZ  LYS A  80       4.335   9.188 -23.848  1.00 77.91           H
ATOM    999  HN  LYS A  80      -0.260   9.467 -25.066  1.00 77.91           H
ATOM   1000  N   THR A  81      -1.863   6.028 -22.954  1.00 79.16           N
ATOM   1001  CA  THR A  81      -3.078   5.248 -22.797  1.00 79.16           C
ATOM   1002  C   THR A  81      -3.667   5.452 -21.400  1.00 79.16           C
ATOM   1003  O   THR A  81      -3.019   6.029 -20.528  1.00 79.16           O
ATOM   1004  HA  THR A  81      -3.816   5.614 -23.511  1.00 79.16           H
ATOM   1005  CB  THR A  81      -2.747   3.787 -23.109  1.00 79.16           C
ATOM   1006  HB  THR A  81      -3.649   3.176 -23.117  1.00 79.16           H
ATOM   1007  OG1 THR A  81      -1.774   3.435 -22.129  1.00 79.16           O
ATOM   1008  HG1 THR A  81      -0.862   3.702 -22.441  1.00 79.16           H
ATOM   1009  CG2 THR A  81      -2.010   3.625 -24.440  1.00 79.16           C
ATOM   1010 1HG2 THR A  81      -1.074   4.183 -24.408  1.00 79.16           H
ATOM   1011 2HG2 THR A  81      -2.633   4.008 -25.249  1.00 79.16           H
ATOM   1012 3HG2 THR A  81      -1.799   2.570 -24.613  1.00 79.16           H
ATOM   1013  HN  THR A  81      -1.114   5.771 -22.342  1.00 79.16           H
ATOM   1014  N   MET A  82      -4.888   4.968 -21.230  1.00 82.88           N
ATOM   1015  CA  MET A  82      -5.524   4.981 -19.924  1.00 82.88           C
ATOM   1016  C   MET A  82      -4.678   4.229 -18.894  1.00 82.88           C
ATOM   1017  O   MET A  82      -4.507   4.693 -17.768  1.00 82.88           O
ATOM   1018  HA  MET A  82      -5.599   6.032 -19.644  1.00 82.88           H
ATOM   1019  CB  MET A  82      -6.906   4.332 -20.021  1.00 82.88           C
ATOM   1020 1HB  MET A  82      -7.535   4.908 -20.701  1.00 82.88           H
ATOM   1021 2HB  MET A  82      -6.813   3.332 -20.444  1.00 82.88           H
ATOM   1022  CG  MET A  82      -7.572   4.251 -18.646  1.00 82.88           C
ATOM   1023 1HG  MET A  82      -7.209   3.376 -18.108  1.00 82.88           H
ATOM   1024 2HG  MET A  82      -7.305   5.124 -18.052  1.00 82.88           H
ATOM   1025  SD  MET A  82      -9.345   4.159 -18.831  1.00 82.88           S
ATOM   1026  CE  MET A  82      -9.847   4.413 -17.137  1.00 82.88           C
ATOM   1027 1HE  MET A  82      -9.426   3.627 -16.511  1.00 82.88           H
ATOM   1028 2HE  MET A  82      -9.488   5.383 -16.794  1.00 82.88           H
ATOM   1029 3HE  MET A  82     -10.935   4.386 -17.073  1.00 82.88           H
ATOM   1030  HN  MET A  82      -5.440   4.572 -21.964  1.00 82.88           H
ATOM   1031  N   THR A  83      -4.172   3.080 -19.318  1.00 80.60           N
ATOM   1032  CA  THR A  83      -3.293   2.292 -18.470  1.00 80.60           C
ATOM   1033  C   THR A  83      -2.088   3.126 -18.030  1.00 80.60           C
ATOM   1034  O   THR A  83      -1.740   3.144 -16.850  1.00 80.60           O
ATOM   1035  HA  THR A  83      -3.840   2.019 -17.568  1.00 80.60           H
ATOM   1036  CB  THR A  83      -2.908   1.025 -19.237  1.00 80.60           C
ATOM   1037  HB  THR A  83      -2.109   1.230 -19.949  1.00 80.60           H
ATOM   1038  OG1 THR A  83      -4.136   0.575 -19.803  1.00 80.60           O
ATOM   1039  HG1 THR A  83      -4.888   0.742 -19.165  1.00 80.60           H
ATOM   1040  CG2 THR A  83      -2.485  -0.115 -18.309  1.00 80.60           C
ATOM   1041 1HG2 THR A  83      -3.310  -0.365 -17.641  1.00 80.60           H
ATOM   1042 2HG2 THR A  83      -1.622   0.196 -17.720  1.00 80.60           H
ATOM   1043 3HG2 THR A  83      -2.222  -0.990 -18.904  1.00 80.60           H
ATOM   1044  HN  THR A  83      -4.352   2.688 -20.220  1.00 80.60           H
ATOM   1045  N   ASP A  84      -1.486   3.796 -19.001  1.00 82.77           N
ATOM   1046  CA  ASP A  84      -0.268   4.547 -18.748  1.00 82.77           C
ATOM   1047  C   ASP A  84      -0.544   5.614 -17.686  1.00 82.77           C
ATOM   1048  O   ASP A  84       0.327   5.929 -16.877  1.00 82.77           O
ATOM   1049  HA  ASP A  84       0.461   3.808 -18.416  1.00 82.77           H
ATOM   1050  CB  ASP A  84       0.216   5.255 -20.015  1.00 82.77           C
ATOM   1051 1HB  ASP A  84      -0.524   5.990 -20.330  1.00 82.77           H
ATOM   1052 2HB  ASP A  84       1.136   5.799 -19.803  1.00 82.77           H
ATOM   1053  CG  ASP A  84       0.459   4.251 -21.144  1.00 82.77           C
ATOM   1054  OD1 ASP A  84       0.985   3.161 -20.831  1.00 82.77           O
ATOM   1055  OD2 ASP A  84       0.114   4.597 -22.295  1.00 82.77           O
ATOM   1056  HN  ASP A  84      -1.815   3.830 -19.944  1.00 82.77           H
ATOM   1057  N   MET A  85      -1.759   6.141 -17.724  1.00 87.93           N
ATOM   1058  CA  MET A  85      -2.158   7.171 -16.780  1.00 87.93           C
ATOM   1059  C   MET A  85      -2.169   6.629 -15.350  1.00 87.93           C
ATOM   1060  O   MET A  85      -1.670   7.278 -14.432  1.00 87.93           O
ATOM   1061  HA  MET A  85      -1.410   7.958 -16.872  1.00 87.93           H
ATOM   1062  CB  MET A  85      -3.553   7.683 -17.143  1.00 87.93           C
ATOM   1063 1HB  MET A  85      -3.585   7.944 -18.201  1.00 87.93           H
ATOM   1064 2HB  MET A  85      -4.287   6.893 -16.987  1.00 87.93           H
ATOM   1065  CG  MET A  85      -3.925   8.905 -16.300  1.00 87.93           C
ATOM   1066 1HG  MET A  85      -4.931   9.239 -16.553  1.00 87.93           H
ATOM   1067 2HG  MET A  85      -3.934   8.639 -15.243  1.00 87.93           H
ATOM   1068  SD  MET A  85      -2.755  10.223 -16.586  1.00 87.93           S
ATOM   1069  CE  MET A  85      -3.234  10.709 -18.236  1.00 87.93           C
ATOM   1070 1HE  MET A  85      -3.120   9.862 -18.912  1.00 87.93           H
ATOM   1071 2HE  MET A  85      -4.274  11.034 -18.231  1.00 87.93           H
ATOM   1072 3HE  MET A  85      -2.599  11.530 -18.571  1.00 87.93           H
ATOM   1073  HN  MET A  85      -2.463   5.876 -18.383  1.00 87.93           H
ATOM   1074  N   PHE A  86      -2.744   5.444 -15.205  1.00 88.68           N
ATOM   1075  CA  PHE A  86      -2.825   4.806 -13.901  1.00 88.68           C
ATOM   1076  C   PHE A  86      -1.439   4.384 -13.410  1.00 88.68           C
ATOM   1077  O   PHE A  86      -1.147   4.470 -12.218  1.00 88.68           O
ATOM   1078  HA  PHE A  86      -3.248   5.536 -13.210  1.00 88.68           H
ATOM   1079  CB  PHE A  86      -3.696   3.559 -14.067  1.00 88.68           C
ATOM   1080 1HB  PHE A  86      -3.268   2.931 -14.849  1.00 88.68           H
ATOM   1081 2HB  PHE A  86      -3.666   2.982 -13.143  1.00 88.68           H
ATOM   1082  CG  PHE A  86      -5.155   3.860 -14.416  1.00 88.68           C
ATOM   1083  CD1 PHE A  86      -5.792   4.907 -13.827  1.00 88.68           C
ATOM   1084  HD1 PHE A  86      -5.264   5.532 -13.107  1.00 88.68           H
ATOM   1085  CD2 PHE A  86      -5.814   3.081 -15.315  1.00 88.68           C
ATOM   1086  HD2 PHE A  86      -5.303   2.242 -15.786  1.00 88.68           H
ATOM   1087  CE1 PHE A  86      -7.146   5.187 -14.151  1.00 88.68           C
ATOM   1088  HE1 PHE A  86      -7.657   6.026 -13.679  1.00 88.68           H
ATOM   1089  CE2 PHE A  86      -7.168   3.361 -15.638  1.00 88.68           C
ATOM   1090  HE2 PHE A  86      -7.697   2.736 -16.358  1.00 88.68           H
ATOM   1091  CZ  PHE A  86      -7.806   4.408 -15.050  1.00 88.68           C
ATOM   1092  HZ  PHE A  86      -8.845   4.623 -15.298  1.00 88.68           H
ATOM   1093  HN  PHE A  86      -3.148   4.922 -15.956  1.00 88.68           H
ATOM   1094  N   LEU A  87      -0.622   3.938 -14.353  1.00 85.43           N
ATOM   1095  CA  LEU A  87       0.729   3.510 -14.032  1.00 85.43           C
ATOM   1096  C   LEU A  87       1.520   4.701 -13.488  1.00 85.43           C
ATOM   1097  O   LEU A  87       2.317   4.552 -12.563  1.00 85.43           O
ATOM   1098  HA  LEU A  87       0.655   2.758 -13.247  1.00 85.43           H
ATOM   1099  CB  LEU A  87       1.381   2.840 -15.242  1.00 85.43           C
ATOM   1100 1HB  LEU A  87       1.337   3.532 -16.083  1.00 85.43           H
ATOM   1101 2HB  LEU A  87       2.435   2.677 -15.019  1.00 85.43           H
ATOM   1102  CG  LEU A  87       0.769   1.508 -15.682  1.00 85.43           C
ATOM   1103  HG  LEU A  87      -0.239   1.700 -16.049  1.00 85.43           H
ATOM   1104  CD1 LEU A  87       1.562   0.895 -16.837  1.00 85.43           C
ATOM   1105 1HD1 LEU A  87       1.556   1.579 -17.686  1.00 85.43           H
ATOM   1106 2HD1 LEU A  87       2.590   0.720 -16.520  1.00 85.43           H
ATOM   1107 3HD1 LEU A  87       1.106  -0.051 -17.130  1.00 85.43           H
ATOM   1108  CD2 LEU A  87       0.643   0.546 -14.499  1.00 85.43           C
ATOM   1109 1HD2 LEU A  87       1.630   0.355 -14.079  1.00 85.43           H
ATOM   1110 2HD2 LEU A  87       0.003   0.990 -13.736  1.00 85.43           H
ATOM   1111 3HD2 LEU A  87       0.205  -0.393 -14.839  1.00 85.43           H
ATOM   1112  HN  LEU A  87      -0.870   3.866 -15.319  1.00 85.43           H
ATOM   1113  N   LEU A  88       1.274   5.858 -14.086  1.00 89.59           N
ATOM   1114  CA  LEU A  88       1.947   7.075 -13.668  1.00 89.59           C
ATOM   1115  C   LEU A  88       1.588   7.377 -12.212  1.00 89.59           C
ATOM   1116  O   LEU A  88       2.471   7.581 -11.380  1.00 89.59           O
ATOM   1117  HA  LEU A  88       3.020   6.893 -13.728  1.00 89.59           H
ATOM   1118  CB  LEU A  88       1.628   8.221 -14.630  1.00 89.59           C
ATOM   1119 1HB  LEU A  88       2.022   7.964 -15.614  1.00 89.59           H
ATOM   1120 2HB  LEU A  88       0.545   8.295 -14.730  1.00 89.59           H
ATOM   1121  CG  LEU A  88       2.171   9.597 -14.238  1.00 89.59           C
ATOM   1122  HG  LEU A  88       1.890   9.793 -13.204  1.00 89.59           H
ATOM   1123  CD1 LEU A  88       3.700   9.622 -14.304  1.00 89.59           C
ATOM   1124 1HD1 LEU A  88       4.105   8.878 -13.618  1.00 89.59           H
ATOM   1125 2HD1 LEU A  88       4.024   9.395 -15.319  1.00 89.59           H
ATOM   1126 3HD1 LEU A  88       4.059  10.611 -14.020  1.00 89.59           H
ATOM   1127  CD2 LEU A  88       1.543  10.699 -15.094  1.00 89.59           C
ATOM   1128 1HD2 LEU A  88       1.773  10.519 -16.144  1.00 89.59           H
ATOM   1129 2HD2 LEU A  88       0.462  10.697 -14.953  1.00 89.59           H
ATOM   1130 3HD2 LEU A  88       1.947  11.666 -14.794  1.00 89.59           H
ATOM   1131  HN  LEU A  88       0.628   5.970 -14.842  1.00 89.59           H
ATOM   1132  N   ASN A  89       0.290   7.396 -11.947  1.00 92.97           N
ATOM   1133  CA  ASN A  89      -0.201   7.785 -10.636  1.00 92.97           C
ATOM   1134  C   ASN A  89       0.247   6.750  -9.601  1.00 92.97           C
ATOM   1135  O   ASN A  89       0.471   7.086  -8.440  1.00 92.97           O
ATOM   1136  HA  ASN A  89       0.225   8.771 -10.451  1.00 92.97           H
ATOM   1137  CB  ASN A  89      -1.730   7.842 -10.616  1.00 92.97           C
ATOM   1138 1HB  ASN A  89      -2.137   6.998 -11.171  1.00 92.97           H
ATOM   1139 2HB  ASN A  89      -2.087   7.751  -9.590  1.00 92.97           H
ATOM   1140  CG  ASN A  89      -2.238   9.152 -11.223  1.00 92.97           C
ATOM   1141  OD1 ASN A  89      -2.486  10.129 -10.537  1.00 92.97           O
ATOM   1142  ND2 ASN A  89      -2.377   9.116 -12.545  1.00 92.97           N
ATOM   1143 1HD2 ASN A  89      -2.155   8.281 -13.049  1.00 92.97           H
ATOM   1144 2HD2 ASN A  89      -2.703   9.924 -13.036  1.00 92.97           H
ATOM   1145  HN  ASN A  89      -0.419   7.152 -12.609  1.00 92.97           H
ATOM   1146  N   LEU A  90       0.364   5.513 -10.061  1.00 90.16           N
ATOM   1147  CA  LEU A  90       0.798   4.431  -9.194  1.00 90.16           C
ATOM   1148  C   LEU A  90       2.236   4.690  -8.742  1.00 90.16           C
ATOM   1149  O   LEU A  90       2.555   4.553  -7.562  1.00 90.16           O
ATOM   1150  HA  LEU A  90       0.153   4.439  -8.315  1.00 90.16           H
ATOM   1151  CB  LEU A  90       0.604   3.080  -9.885  1.00 90.16           C
ATOM   1152 1HB  LEU A  90      -0.417   3.031 -10.264  1.00 90.16           H
ATOM   1153 2HB  LEU A  90       1.267   3.038 -10.749  1.00 90.16           H
ATOM   1154  CG  LEU A  90       0.858   1.842  -9.022  1.00 90.16           C
ATOM   1155  HG  LEU A  90       1.806   1.978  -8.501  1.00 90.16           H
ATOM   1156  CD1 LEU A  90      -0.227   1.686  -7.955  1.00 90.16           C
ATOM   1157 1HD1 LEU A  90      -0.233   2.566  -7.311  1.00 90.16           H
ATOM   1158 2HD1 LEU A  90      -1.199   1.582  -8.437  1.00 90.16           H
ATOM   1159 3HD1 LEU A  90      -0.022   0.799  -7.356  1.00 90.16           H
ATOM   1160  CD2 LEU A  90       0.995   0.589  -9.889  1.00 90.16           C
ATOM   1161 1HD2 LEU A  90       0.076   0.437 -10.456  1.00 90.16           H
ATOM   1162 2HD2 LEU A  90       1.831   0.712 -10.577  1.00 90.16           H
ATOM   1163 3HD2 LEU A  90       1.175  -0.276  -9.250  1.00 90.16           H
ATOM   1164  HN  LEU A  90       0.170   5.246 -11.005  1.00 90.16           H
ATOM   1165  N   ALA A  91       3.068   5.059  -9.706  1.00 92.17           N
ATOM   1166  CA  ALA A  91       4.476   5.290  -9.431  1.00 92.17           C
ATOM   1167  C   ALA A  91       4.619   6.490  -8.494  1.00 92.17           C
ATOM   1168  O   ALA A  91       5.488   6.503  -7.624  1.00 92.17           O
ATOM   1169  HA  ALA A  91       4.867   4.402  -8.934  1.00 92.17           H
ATOM   1170  CB  ALA A  91       5.227   5.487 -10.749  1.00 92.17           C
ATOM   1171 1HB  ALA A  91       5.119   4.595 -11.367  1.00 92.17           H
ATOM   1172 2HB  ALA A  91       4.815   6.346 -11.278  1.00 92.17           H
ATOM   1173 3HB  ALA A  91       6.284   5.660 -10.543  1.00 92.17           H
ATOM   1174  HN  ALA A  91       2.794   5.200 -10.657  1.00 92.17           H
ATOM   1175  N   ILE A  92       3.751   7.470  -8.702  1.00 93.99           N
ATOM   1176  CA  ILE A  92       3.764   8.668  -7.881  1.00 93.99           C
ATOM   1177  C   ILE A  92       3.414   8.297  -6.439  1.00 93.99           C
ATOM   1178  O   ILE A  92       4.080   8.734  -5.502  1.00 93.99           O
ATOM   1179  HA  ILE A  92       4.779   9.065  -7.898  1.00 93.99           H
ATOM   1180  CB  ILE A  92       2.849   9.738  -8.480  1.00 93.99           C
ATOM   1181  HB  ILE A  92       1.890   9.277  -8.712  1.00 93.99           H
ATOM   1182  CG1 ILE A  92       3.421  10.276  -9.793  1.00 93.99           C
ATOM   1183 1HG1 ILE A  92       4.305  10.880  -9.589  1.00 93.99           H
ATOM   1184 2HG1 ILE A  92       3.741   9.445 -10.422  1.00 93.99           H
ATOM   1185  CG2 ILE A  92       2.580  10.857  -7.472  1.00 93.99           C
ATOM   1186 1HG2 ILE A  92       2.098  10.441  -6.587  1.00 93.99           H
ATOM   1187 2HG2 ILE A  92       3.523  11.323  -7.186  1.00 93.99           H
ATOM   1188 3HG2 ILE A  92       1.928  11.604  -7.923  1.00 93.99           H
ATOM   1189  CD1 ILE A  92       2.384  11.117 -10.540  1.00 93.99           C
ATOM   1190 1HD1 ILE A  92       1.511  10.504 -10.763  1.00 93.99           H
ATOM   1191 2HD1 ILE A  92       2.084  11.961  -9.917  1.00 93.99           H
ATOM   1192 3HD1 ILE A  92       2.816  11.487 -11.469  1.00 93.99           H
ATOM   1193  HN  ILE A  92       3.051   7.454  -9.416  1.00 93.99           H
ATOM   1194  N   ALA A  93       2.368   7.494  -6.306  1.00 93.84           N
ATOM   1195  CA  ALA A  93       1.893   7.095  -4.992  1.00 93.84           C
ATOM   1196  C   ALA A  93       3.017   6.375  -4.245  1.00 93.84           C
ATOM   1197  O   ALA A  93       3.264   6.651  -3.072  1.00 93.84           O
ATOM   1198  HA  ALA A  93       1.628   8.001  -4.446  1.00 93.84           H
ATOM   1199  CB  ALA A  93       0.642   6.227  -5.143  1.00 93.84           C
ATOM   1200 1HB  ALA A  93      -0.135   6.795  -5.653  1.00 93.84           H
ATOM   1201 2HB  ALA A  93       0.885   5.338  -5.726  1.00 93.84           H
ATOM   1202 3HB  ALA A  93       0.286   5.928  -4.157  1.00 93.84           H
ATOM   1203  HN  ALA A  93       1.851   7.118  -7.074  1.00 93.84           H
ATOM   1204  N   ASP A  94       3.667   5.464  -4.954  1.00 93.00           N
ATOM   1205  CA  ASP A  94       4.714   4.655  -4.354  1.00 93.00           C
ATOM   1206  C   ASP A  94       5.846   5.567  -3.876  1.00 93.00           C
ATOM   1207  O   ASP A  94       6.372   5.387  -2.779  1.00 93.00           O
ATOM   1208  HA  ASP A  94       4.232   4.125  -3.533  1.00 93.00           H
ATOM   1209  CB  ASP A  94       5.298   3.669  -5.368  1.00 93.00           C
ATOM   1210 1HB  ASP A  94       5.436   4.167  -6.327  1.00 93.00           H
ATOM   1211 2HB  ASP A  94       6.282   3.339  -5.035  1.00 93.00           H
ATOM   1212  CG  ASP A  94       4.381   2.457  -5.544  1.00 93.00           C
ATOM   1213  OD1 ASP A  94       3.674   2.133  -4.565  1.00 93.00           O
ATOM   1214  OD2 ASP A  94       4.407   1.881  -6.653  1.00 93.00           O
ATOM   1215  HN  ASP A  94       3.488   5.275  -5.920  1.00 93.00           H
ATOM   1216  N   LEU A  95       6.187   6.527  -4.724  1.00 94.17           N
ATOM   1217  CA  LEU A  95       7.269   7.447  -4.416  1.00 94.17           C
ATOM   1218  C   LEU A  95       6.951   8.183  -3.112  1.00 94.17           C
ATOM   1219  O   LEU A  95       7.818   8.334  -2.254  1.00 94.17           O
ATOM   1220  HA  LEU A  95       8.170   6.854  -4.266  1.00 94.17           H
ATOM   1221  CB  LEU A  95       7.532   8.380  -5.600  1.00 94.17           C
ATOM   1222 1HB  LEU A  95       6.572   8.704  -6.002  1.00 94.17           H
ATOM   1223 2HB  LEU A  95       8.039   9.271  -5.229  1.00 94.17           H
ATOM   1224  CG  LEU A  95       8.361   7.794  -6.744  1.00 94.17           C
ATOM   1225  HG  LEU A  95       7.831   6.927  -7.140  1.00 94.17           H
ATOM   1226  CD1 LEU A  95       8.503   8.798  -7.889  1.00 94.17           C
ATOM   1227 1HD1 LEU A  95       7.515   9.057  -8.270  1.00 94.17           H
ATOM   1228 2HD1 LEU A  95       8.998   9.698  -7.524  1.00 94.17           H
ATOM   1229 3HD1 LEU A  95       9.096   8.356  -8.689  1.00 94.17           H
ATOM   1230  CD2 LEU A  95       9.719   7.302  -6.241  1.00 94.17           C
ATOM   1231 1HD2 LEU A  95      10.268   8.136  -5.804  1.00 94.17           H
ATOM   1232 2HD2 LEU A  95       9.570   6.530  -5.487  1.00 94.17           H
ATOM   1233 3HD2 LEU A  95      10.288   6.890  -7.075  1.00 94.17           H
ATOM   1234  HN  LEU A  95       5.740   6.680  -5.605  1.00 94.17           H
ATOM   1235  N   LEU A  96       5.705   8.621  -3.006  1.00 93.57           N
ATOM   1236  CA  LEU A  96       5.291   9.432  -1.874  1.00 93.57           C
ATOM   1237  C   LEU A  96       5.506   8.643  -0.581  1.00 93.57           C
ATOM   1238  O   LEU A  96       5.927   9.203   0.430  1.00 93.57           O
ATOM   1239  HA  LEU A  96       5.932  10.313  -1.851  1.00 93.57           H
ATOM   1240  CB  LEU A  96       3.854   9.923  -2.063  1.00 93.57           C
ATOM   1241 1HB  LEU A  96       3.230   9.068  -2.323  1.00 93.57           H
ATOM   1242 2HB  LEU A  96       3.492  10.303  -1.108  1.00 93.57           H
ATOM   1243  CG  LEU A  96       3.650  11.008  -3.123  1.00 93.57           C
ATOM   1244  HG  LEU A  96       4.013  10.625  -4.077  1.00 93.57           H
ATOM   1245  CD1 LEU A  96       2.165  11.329  -3.300  1.00 93.57           C
ATOM   1246 1HD1 LEU A  96       1.634  10.430  -3.613  1.00 93.57           H
ATOM   1247 2HD1 LEU A  96       1.755  11.683  -2.354  1.00 93.57           H
ATOM   1248 3HD1 LEU A  96       2.049  12.103  -4.059  1.00 93.57           H
ATOM   1249  CD2 LEU A  96       4.472  12.256  -2.795  1.00 93.57           C
ATOM   1250 1HD2 LEU A  96       4.163  12.650  -1.827  1.00 93.57           H
ATOM   1251 2HD2 LEU A  96       5.530  11.996  -2.760  1.00 93.57           H
ATOM   1252 3HD2 LEU A  96       4.308  13.011  -3.564  1.00 93.57           H
ATOM   1253  HN  LEU A  96       4.986   8.430  -3.675  1.00 93.57           H
ATOM   1254  N   PHE A  97       5.205   7.354  -0.655  1.00 94.09           N
ATOM   1255  CA  PHE A  97       5.365   6.482   0.496  1.00 94.09           C
ATOM   1256  C   PHE A  97       6.845   6.226   0.788  1.00 94.09           C
ATOM   1257  O   PHE A  97       7.276   6.298   1.938  1.00 94.09           O
ATOM   1258  HA  PHE A  97       4.909   6.984   1.349  1.00 94.09           H
ATOM   1259  CB  PHE A  97       4.689   5.154   0.147  1.00 94.09           C
ATOM   1260 1HB  PHE A  97       3.609   5.295   0.153  1.00 94.09           H
ATOM   1261 2HB  PHE A  97       4.969   4.871  -0.868  1.00 94.09           H
ATOM   1262  CG  PHE A  97       5.044   4.007   1.096  1.00 94.09           C
ATOM   1263  CD1 PHE A  97       5.654   2.890   0.615  1.00 94.09           C
ATOM   1264  HD1 PHE A  97       5.889   2.812  -0.446  1.00 94.09           H
ATOM   1265  CD2 PHE A  97       4.750   4.105   2.420  1.00 94.09           C
ATOM   1266  HD2 PHE A  97       4.261   4.999   2.806  1.00 94.09           H
ATOM   1267  CE1 PHE A  97       5.983   1.826   1.496  1.00 94.09           C
ATOM   1268  HE1 PHE A  97       6.471   0.931   1.111  1.00 94.09           H
ATOM   1269  CE2 PHE A  97       5.079   3.040   3.301  1.00 94.09           C
ATOM   1270  HE2 PHE A  97       4.843   3.118   4.362  1.00 94.09           H
ATOM   1271  CZ  PHE A  97       5.688   1.924   2.820  1.00 94.09           C
ATOM   1272  HZ  PHE A  97       5.941   1.107   3.496  1.00 94.09           H
ATOM   1273  HN  PHE A  97       4.859   6.907  -1.480  1.00 94.09           H
ATOM   1274  N   LEU A  98       7.583   5.931  -0.272  1.00 94.32           N
ATOM   1275  CA  LEU A  98       8.962   5.498  -0.127  1.00 94.32           C
ATOM   1276  C   LEU A  98       9.751   6.567   0.632  1.00 94.32           C
ATOM   1277  O   LEU A  98      10.620   6.245   1.440  1.00 94.32           O
ATOM   1278  HA  LEU A  98       8.957   4.585   0.468  1.00 94.32           H
ATOM   1279  CB  LEU A  98       9.559   5.147  -1.491  1.00 94.32           C
ATOM   1280 1HB  LEU A  98       9.350   5.965  -2.179  1.00 94.32           H
ATOM   1281 2HB  LEU A  98      10.643   5.088  -1.387  1.00 94.32           H
ATOM   1282  CG  LEU A  98       9.064   3.845  -2.125  1.00 94.32           C
ATOM   1283  HG  LEU A  98       7.982   3.797  -2.004  1.00 94.32           H
ATOM   1284  CD1 LEU A  98       9.353   3.822  -3.627  1.00 94.32           C
ATOM   1285 1HD1 LEU A  98       8.847   4.659  -4.107  1.00 94.32           H
ATOM   1286 2HD1 LEU A  98      10.428   3.904  -3.792  1.00 94.32           H
ATOM   1287 3HD1 LEU A  98       8.991   2.886  -4.052  1.00 94.32           H
ATOM   1288  CD2 LEU A  98       9.653   2.628  -1.409  1.00 94.32           C
ATOM   1289 1HD2 LEU A  98      10.741   2.658  -1.476  1.00 94.32           H
ATOM   1290 2HD2 LEU A  98       9.354   2.643  -0.361  1.00 94.32           H
ATOM   1291 3HD2 LEU A  98       9.285   1.716  -1.879  1.00 94.32           H
ATOM   1292  HN  LEU A  98       7.253   5.985  -1.215  1.00 94.32           H
ATOM   1293  N   VAL A  99       9.418   7.817   0.346  1.00 94.39           N
ATOM   1294  CA  VAL A  99      10.117   8.936   0.956  1.00 94.39           C
ATOM   1295  C   VAL A  99       9.934   8.879   2.474  1.00 94.39           C
ATOM   1296  O   VAL A  99      10.682   9.513   3.217  1.00 94.39           O
ATOM   1297  HA  VAL A  99      11.177   8.827   0.726  1.00 94.39           H
ATOM   1298  CB  VAL A  99       9.632  10.252   0.345  1.00 94.39           C
ATOM   1299  HB  VAL A  99       8.543  10.261   0.389  1.00 94.39           H
ATOM   1300  CG1 VAL A  99      10.144  11.450   1.146  1.00 94.39           C
ATOM   1301 1HG1 VAL A  99       9.779  11.385   2.171  1.00 94.39           H
ATOM   1302 2HG1 VAL A  99      11.234  11.447   1.148  1.00 94.39           H
ATOM   1303 3HG1 VAL A  99       9.785  12.373   0.690  1.00 94.39           H
ATOM   1304  CG2 VAL A  99      10.044  10.358  -1.125  1.00 94.39           C
ATOM   1305 1HG2 VAL A  99      11.131  10.317  -1.202  1.00 94.39           H
ATOM   1306 2HG2 VAL A  99       9.608   9.531  -1.685  1.00 94.39           H
ATOM   1307 3HG2 VAL A  99       9.687  11.303  -1.535  1.00 94.39           H
ATOM   1308  HN  VAL A  99       8.688   8.071  -0.289  1.00 94.39           H
ATOM   1309  N   THR A 100       8.936   8.113   2.890  1.00 94.07           N
ATOM   1310  CA  THR A 100       8.590   8.034   4.299  1.00 94.07           C
ATOM   1311  C   THR A 100       9.421   6.953   4.992  1.00 94.07           C
ATOM   1312  O   THR A 100       9.536   6.942   6.216  1.00 94.07           O
ATOM   1313  HA  THR A 100       8.845   8.984   4.769  1.00 94.07           H
ATOM   1314  CB  THR A 100       7.081   7.800   4.403  1.00 94.07           C
ATOM   1315  HB  THR A 100       6.707   8.108   5.379  1.00 94.07           H
ATOM   1316  OG1 THR A 100       6.921   6.420   4.089  1.00 94.07           O
ATOM   1317  HG1 THR A 100       6.054   6.084   4.457  1.00 94.07           H
ATOM   1318  CG2 THR A 100       6.300   8.525   3.305  1.00 94.07           C
ATOM   1319 1HG2 THR A 100       6.628   8.168   2.329  1.00 94.07           H
ATOM   1320 2HG2 THR A 100       6.479   9.598   3.379  1.00 94.07           H
ATOM   1321 3HG2 THR A 100       5.235   8.326   3.426  1.00 94.07           H
ATOM   1322  HN  THR A 100       8.369   7.555   2.283  1.00 94.07           H
ATOM   1323  N   LEU A 101       9.981   6.069   4.178  1.00 94.02           N
ATOM   1324  CA  LEU A 101      10.646   4.887   4.700  1.00 94.02           C
ATOM   1325  C   LEU A 101      11.875   5.313   5.506  1.00 94.02           C
ATOM   1326  O   LEU A 101      12.148   4.756   6.569  1.00 94.02           O
ATOM   1327  HA  LEU A 101       9.947   4.390   5.373  1.00 94.02           H
ATOM   1328  CB  LEU A 101      10.961   3.906   3.569  1.00 94.02           C
ATOM   1329 1HB  LEU A 101      11.477   4.449   2.777  1.00 94.02           H
ATOM   1330 2HB  LEU A 101      11.657   3.158   3.948  1.00 94.02           H
ATOM   1331  CG  LEU A 101       9.762   3.182   2.955  1.00 94.02           C
ATOM   1332  HG  LEU A 101       9.137   3.921   2.453  1.00 94.02           H
ATOM   1333  CD1 LEU A 101      10.213   2.175   1.895  1.00 94.02           C
ATOM   1334 1HD1 LEU A 101      10.749   2.698   1.103  1.00 94.02           H
ATOM   1335 2HD1 LEU A 101      10.870   1.436   2.352  1.00 94.02           H
ATOM   1336 3HD1 LEU A 101       9.340   1.675   1.475  1.00 94.02           H
ATOM   1337  CD2 LEU A 101       8.903   2.527   4.039  1.00 94.02           C
ATOM   1338 1HD2 LEU A 101       9.503   1.804   4.590  1.00 94.02           H
ATOM   1339 2HD2 LEU A 101       8.536   3.292   4.723  1.00 94.02           H
ATOM   1340 3HD2 LEU A 101       8.057   2.020   3.575  1.00 94.02           H
ATOM   1341  HN  LEU A 101       9.985   6.150   3.182  1.00 94.02           H
ATOM   1342  N   PRO A 102      12.635   6.303   5.018  1.00 94.20           N
ATOM   1343  CA  PRO A 102      13.832   6.756   5.731  1.00 94.20           C
ATOM   1344  C   PRO A 102      13.540   7.113   7.179  1.00 94.20           C
ATOM   1345  O   PRO A 102      14.325   6.794   8.071  1.00 94.20           O
ATOM   1346  HA  PRO A 102      14.566   5.952   5.778  1.00 94.20           H
ATOM   1347  CB  PRO A 102      14.293   7.973   4.927  1.00 94.20           C
ATOM   1348 1HB  PRO A 102      13.869   8.898   5.321  1.00 94.20           H
ATOM   1349 2HB  PRO A 102      15.377   8.084   4.953  1.00 94.20           H
ATOM   1350  CG  PRO A 102      13.790   7.678   3.519  1.00 94.20           C
ATOM   1351 1HG  PRO A 102      13.724   8.583   2.915  1.00 94.20           H
ATOM   1352 2HG  PRO A 102      14.457   7.001   2.985  1.00 94.20           H
ATOM   1353  CD  PRO A 102      12.425   7.057   3.769  1.00 94.20           C
ATOM   1354 1HD  PRO A 102      11.651   7.815   3.885  1.00 94.20           H
ATOM   1355 2HD  PRO A 102      12.117   6.413   2.946  1.00 94.20           H
ATOM   1356  N   PHE A 103      12.408   7.773   7.376  1.00 94.10           N
ATOM   1357  CA  PHE A 103      12.031   8.232   8.702  1.00 94.10           C
ATOM   1358  C   PHE A 103      11.716   7.051   9.622  1.00 94.10           C
ATOM   1359  O   PHE A 103      12.060   7.070  10.803  1.00 94.10           O
ATOM   1360  HA  PHE A 103      12.877   8.788   9.105  1.00 94.10           H
ATOM   1361  CB  PHE A 103      10.772   9.086   8.538  1.00 94.10           C
ATOM   1362 1HB  PHE A 103      10.014   8.501   8.016  1.00 94.10           H
ATOM   1363 2HB  PHE A 103      10.371   9.317   9.525  1.00 94.10           H
ATOM   1364  CG  PHE A 103      11.001  10.393   7.778  1.00 94.10           C
ATOM   1365  CD1 PHE A 103      11.392  11.510   8.448  1.00 94.10           C
ATOM   1366  HD1 PHE A 103      11.542  11.474   9.527  1.00 94.10           H
ATOM   1367  CD2 PHE A 103      10.814  10.439   6.432  1.00 94.10           C
ATOM   1368  HD2 PHE A 103      10.501   9.544   5.894  1.00 94.10           H
ATOM   1369  CE1 PHE A 103      11.604  12.724   7.742  1.00 94.10           C
ATOM   1370  HE1 PHE A 103      11.917  13.619   8.280  1.00 94.10           H
ATOM   1371  CE2 PHE A 103      11.027  11.652   5.726  1.00 94.10           C
ATOM   1372  HE2 PHE A 103      10.877  11.689   4.647  1.00 94.10           H
ATOM   1373  CZ  PHE A 103      11.417  12.769   6.396  1.00 94.10           C
ATOM   1374  HZ  PHE A 103      11.581  13.701   5.854  1.00 94.10           H
ATOM   1375  HN  PHE A 103      11.756   7.994   6.651  1.00 94.10           H
ATOM   1376  N   TRP A 104      11.065   6.051   9.047  1.00 92.98           N
ATOM   1377  CA  TRP A 104      10.725   4.851   9.793  1.00 92.98           C
ATOM   1378  C   TRP A 104      12.028   4.150  10.180  1.00 92.98           C
ATOM   1379  O   TRP A 104      12.133   3.582  11.266  1.00 92.98           O
ATOM   1380  HA  TRP A 104      10.186   5.158  10.689  1.00 92.98           H
ATOM   1381  CB  TRP A 104       9.780   3.955   8.989  1.00 92.98           C
ATOM   1382 1HB  TRP A 104      10.168   3.851   7.976  1.00 92.98           H
ATOM   1383 2HB  TRP A 104       9.776   2.959   9.433  1.00 92.98           H
ATOM   1384  CG  TRP A 104       8.342   4.472   8.919  1.00 92.98           C
ATOM   1385  CD1 TRP A 104       7.652   4.847   7.833  1.00 92.98           C
ATOM   1386  HD1 TRP A 104       8.048   4.828   6.818  1.00 92.98           H
ATOM   1387  CD2 TRP A 104       7.439   4.658  10.030  1.00 92.98           C
ATOM   1388  NE1 TRP A 104       6.376   5.258   8.161  1.00 92.98           N
ATOM   1389  HE1 TRP A 104       5.677   5.582   7.524  1.00 92.98           H
ATOM   1390  CE2 TRP A 104       6.243   5.140   9.540  1.00 92.98           C
ATOM   1391  CE3 TRP A 104       7.628   4.426  11.404  1.00 92.98           C
ATOM   1392  HE3 TRP A 104       8.563   4.046  11.816  1.00 92.98           H
ATOM   1393  CZ2 TRP A 104       5.142   5.431  10.354  1.00 92.98           C
ATOM   1394  HZ2 TRP A 104       4.207   5.812   9.942  1.00 92.98           H
ATOM   1395  CZ3 TRP A 104       6.519   4.722  12.205  1.00 92.98           C
ATOM   1396  HZ3 TRP A 104       6.611   4.561  13.278  1.00 92.98           H
ATOM   1397  CH2 TRP A 104       5.307   5.208  11.726  1.00 92.98           C
ATOM   1398  HH2 TRP A 104       4.489   5.415  12.417  1.00 92.98           H
ATOM   1399  HN  TRP A 104      10.772   6.051   8.091  1.00 92.98           H
ATOM   1400  N   ALA A 105      12.990   4.213   9.271  1.00 93.99           N
ATOM   1401  CA  ALA A 105      14.259   3.537   9.476  1.00 93.99           C
ATOM   1402  C   ALA A 105      14.960   4.136  10.697  1.00 93.99           C
ATOM   1403  O   ALA A 105      15.458   3.406  11.552  1.00 93.99           O
ATOM   1404  HA  ALA A 105      14.048   2.485   9.669  1.00 93.99           H
ATOM   1405  CB  ALA A 105      15.107   3.645   8.206  1.00 93.99           C
ATOM   1406 1HB  ALA A 105      14.577   3.179   7.375  1.00 93.99           H
ATOM   1407 2HB  ALA A 105      15.287   4.695   7.979  1.00 93.99           H
ATOM   1408 3HB  ALA A 105      16.059   3.138   8.361  1.00 93.99           H
ATOM   1409  HN  ALA A 105      12.912   4.713   8.408  1.00 93.99           H
ATOM   1410  N   ILE A 106      14.976   5.460  10.740  1.00 93.72           N
ATOM   1411  CA  ILE A 106      15.631   6.166  11.827  1.00 93.72           C
ATOM   1412  C   ILE A 106      14.914   5.849  13.141  1.00 93.72           C
ATOM   1413  O   ILE A 106      15.557   5.587  14.156  1.00 93.72           O
ATOM   1414  HA  ILE A 106      16.652   5.790  11.893  1.00 93.72           H
ATOM   1415  CB  ILE A 106      15.719   7.662  11.520  1.00 93.72           C
ATOM   1416  HB  ILE A 106      14.734   8.003  11.199  1.00 93.72           H
ATOM   1417  CG1 ILE A 106      16.687   7.929  10.365  1.00 93.72           C
ATOM   1418 1HG1 ILE A 106      17.713   7.807  10.711  1.00 93.72           H
ATOM   1419 2HG1 ILE A 106      16.527   7.195   9.575  1.00 93.72           H
ATOM   1420  CG2 ILE A 106      16.087   8.459  12.773  1.00 93.72           C
ATOM   1421 1HG2 ILE A 106      15.327   8.304  13.539  1.00 93.72           H
ATOM   1422 2HG2 ILE A 106      17.054   8.122  13.146  1.00 93.72           H
ATOM   1423 3HG2 ILE A 106      16.142   9.520  12.526  1.00 93.72           H
ATOM   1424  CD1 ILE A 106      16.496   9.340   9.805  1.00 93.72           C
ATOM   1425 1HD1 ILE A 106      15.476   9.451   9.438  1.00 93.72           H
ATOM   1426 2HD1 ILE A 106      16.680  10.071  10.592  1.00 93.72           H
ATOM   1427 3HD1 ILE A 106      17.197   9.503   8.986  1.00 93.72           H
ATOM   1428  HN  ILE A 106      14.552   6.047  10.050  1.00 93.72           H
ATOM   1429  N   ALA A 107      13.591   5.885  13.079  1.00 92.19           N
ATOM   1430  CA  ALA A 107      12.780   5.707  14.272  1.00 92.19           C
ATOM   1431  C   ALA A 107      12.974   4.286  14.807  1.00 92.19           C
ATOM   1432  O   ALA A 107      12.898   4.058  16.013  1.00 92.19           O
ATOM   1433  HA  ALA A 107      13.130   6.418  15.020  1.00 92.19           H
ATOM   1434  CB  ALA A 107      11.317   6.012  13.946  1.00 92.19           C
ATOM   1435 1HB  ALA A 107      11.230   7.042  13.598  1.00 92.19           H
ATOM   1436 2HB  ALA A 107      10.969   5.335  13.166  1.00 92.19           H
ATOM   1437 3HB  ALA A 107      10.710   5.878  14.841  1.00 92.19           H
ATOM   1438  HN  ALA A 107      13.074   6.032  12.235  1.00 92.19           H
ATOM   1439  N   ALA A 108      13.221   3.369  13.884  1.00 91.88           N
ATOM   1440  CA  ALA A 108      13.410   1.975  14.246  1.00 91.88           C
ATOM   1441  C   ALA A 108      14.813   1.789  14.827  1.00 91.88           C
ATOM   1442  O   ALA A 108      15.017   0.962  15.715  1.00 91.88           O
ATOM   1443  HA  ALA A 108      12.674   1.727  15.011  1.00 91.88           H
ATOM   1444  CB  ALA A 108      13.165   1.091  13.021  1.00 91.88           C
ATOM   1445 1HB  ALA A 108      12.145   1.238  12.665  1.00 91.88           H
ATOM   1446 2HB  ALA A 108      13.867   1.360  12.233  1.00 91.88           H
ATOM   1447 3HB  ALA A 108      13.307   0.045  13.294  1.00 91.88           H
ATOM   1448  HN  ALA A 108      13.292   3.565  12.906  1.00 91.88           H
ATOM   1449  N   ALA A 109      15.744   2.572  14.303  1.00 90.95           N
ATOM   1450  CA  ALA A 109      17.140   2.430  14.680  1.00 90.95           C
ATOM   1451  C   ALA A 109      17.320   2.876  16.133  1.00 90.95           C
ATOM   1452  O   ALA A 109      18.160   2.337  16.852  1.00 90.95           O
ATOM   1453  HA  ALA A 109      17.401   1.375  14.598  1.00 90.95           H
ATOM   1454  CB  ALA A 109      18.015   3.231  13.712  1.00 90.95           C
ATOM   1455 1HB  ALA A 109      17.872   2.856  12.699  1.00 90.95           H
ATOM   1456 2HB  ALA A 109      17.732   4.283  13.754  1.00 90.95           H
ATOM   1457 3HB  ALA A 109      19.062   3.124  13.996  1.00 90.95           H
ATOM   1458  HN  ALA A 109      15.558   3.291  13.633  1.00 90.95           H
ATOM   1459  N   ASP A 110      16.516   3.855  16.521  1.00 87.43           N
ATOM   1460  CA  ASP A 110      16.644   4.448  17.841  1.00 87.43           C
ATOM   1461  C   ASP A 110      15.253   4.800  18.374  1.00 87.43           C
ATOM   1462  O   ASP A 110      14.523   3.925  18.839  1.00 87.43           O
ATOM   1463  HA  ASP A 110      17.144   3.693  18.448  1.00 87.43           H
ATOM   1464  CB  ASP A 110      17.469   5.736  17.790  1.00 87.43           C
ATOM   1465 1HB  ASP A 110      18.406   5.550  17.264  1.00 87.43           H
ATOM   1466 2HB  ASP A 110      16.931   6.495  17.223  1.00 87.43           H
ATOM   1467  CG  ASP A 110      17.763   6.255  19.199  1.00 87.43           C
ATOM   1468  OD1 ASP A 110      17.521   5.482  20.150  1.00 87.43           O
ATOM   1469  OD2 ASP A 110      18.223   7.414  19.292  1.00 87.43           O
ATOM   1470  HN  ASP A 110      15.791   4.242  15.952  1.00 87.43           H
ATOM   1471  N   GLN A 111      14.928   6.081  18.289  1.00 86.66           N
ATOM   1472  CA  GLN A 111      13.605   6.545  18.670  1.00 86.66           C
ATOM   1473  C   GLN A 111      13.132   7.643  17.715  1.00 86.66           C
ATOM   1474  O   GLN A 111      13.912   8.150  16.911  1.00 86.66           O
ATOM   1475  HA  GLN A 111      12.956   5.673  18.582  1.00 86.66           H
ATOM   1476  CB  GLN A 111      13.592   7.035  20.119  1.00 86.66           C
ATOM   1477 1HB  GLN A 111      12.594   7.388  20.379  1.00 86.66           H
ATOM   1478 2HB  GLN A 111      13.821   6.207  20.790  1.00 86.66           H
ATOM   1479  CG  GLN A 111      14.606   8.162  20.326  1.00 86.66           C
ATOM   1480 1HG  GLN A 111      15.611   7.794  20.115  1.00 86.66           H
ATOM   1481 2HG  GLN A 111      14.407   8.969  19.622  1.00 86.66           H
ATOM   1482  CD  GLN A 111      14.545   8.699  21.757  1.00 86.66           C
ATOM   1483  OE1 GLN A 111      13.485   8.908  22.324  1.00 86.66           O
ATOM   1484  NE2 GLN A 111      15.737   8.910  22.308  1.00 86.66           N
ATOM   1485 1HE2 GLN A 111      16.569   8.718  21.788  1.00 86.66           H
ATOM   1486 2HE2 GLN A 111      15.801   9.262  23.242  1.00 86.66           H
ATOM   1487  HN  GLN A 111      15.550   6.796  17.968  1.00 86.66           H
ATOM   1488  N   TRP A 112      11.855   7.978  17.836  1.00 90.97           N
ATOM   1489  CA  TRP A 112      11.272   9.014  17.001  1.00 90.97           C
ATOM   1490  C   TRP A 112      11.825  10.363  17.465  1.00 90.97           C
ATOM   1491  O   TRP A 112      11.466  10.849  18.537  1.00 90.97           O
ATOM   1492  HA  TRP A 112      11.574   8.822  15.971  1.00 90.97           H
ATOM   1493  CB  TRP A 112       9.743   8.950  17.036  1.00 90.97           C
ATOM   1494 1HB  TRP A 112       9.426   7.939  16.781  1.00 90.97           H
ATOM   1495 2HB  TRP A 112       9.405   9.143  18.054  1.00 90.97           H
ATOM   1496  CG  TRP A 112       9.058   9.937  16.089  1.00 90.97           C
ATOM   1497  CD1 TRP A 112       8.632  11.179  16.359  1.00 90.97           C
ATOM   1498  HD1 TRP A 112       8.726  11.662  17.332  1.00 90.97           H
ATOM   1499  CD2 TRP A 112       8.734   9.714  14.701  1.00 90.97           C
ATOM   1500  NE1 TRP A 112       8.059  11.769  15.251  1.00 90.97           N
ATOM   1501  HE1 TRP A 112       7.670  12.689  15.205  1.00 90.97           H
ATOM   1502  CE2 TRP A 112       8.123  10.850  14.211  1.00 90.97           C
ATOM   1503  CE3 TRP A 112       8.949   8.588  13.886  1.00 90.97           C
ATOM   1504  HE3 TRP A 112       9.429   7.679  14.250  1.00 90.97           H
ATOM   1505  CZ2 TRP A 112       7.678  10.972  12.889  1.00 90.97           C
ATOM   1506  HZ2 TRP A 112       7.198  11.880  12.526  1.00 90.97           H
ATOM   1507  CZ3 TRP A 112       8.498   8.726  12.568  1.00 90.97           C
ATOM   1508  HZ3 TRP A 112       8.641   7.881  11.893  1.00 90.97           H
ATOM   1509  CH2 TRP A 112       7.882   9.863  12.059  1.00 90.97           C
ATOM   1510  HH2 TRP A 112       7.559   9.891  11.018  1.00 90.97           H
ATOM   1511  HN  TRP A 112      11.225   7.555  18.487  1.00 90.97           H
ATOM   1512  N   LYS A 113      12.689  10.929  16.636  1.00 91.05           N
ATOM   1513  CA  LYS A 113      13.383  12.153  17.000  1.00 91.05           C
ATOM   1514  C   LYS A 113      12.672  13.347  16.361  1.00 91.05           C
ATOM   1515  O   LYS A 113      13.063  14.493  16.573  1.00 91.05           O
ATOM   1516  HA  LYS A 113      13.321  12.254  18.084  1.00 91.05           H
ATOM   1517  CB  LYS A 113      14.867  12.055  16.639  1.00 91.05           C
ATOM   1518 1HB  LYS A 113      14.973  11.850  15.573  1.00 91.05           H
ATOM   1519 2HB  LYS A 113      15.355  13.010  16.829  1.00 91.05           H
ATOM   1520  CG  LYS A 113      15.556  10.953  17.446  1.00 91.05           C
ATOM   1521 1HG  LYS A 113      15.442  11.152  18.511  1.00 91.05           H
ATOM   1522 2HG  LYS A 113      15.074   9.996  17.247  1.00 91.05           H
ATOM   1523  CD  LYS A 113      17.043  10.865  17.095  1.00 91.05           C
ATOM   1524 1HD  LYS A 113      17.158  10.707  16.023  1.00 91.05           H
ATOM   1525 2HD  LYS A 113      17.533  11.809  17.333  1.00 91.05           H
ATOM   1526  CE  LYS A 113      17.720   9.725  17.859  1.00 91.05           C
ATOM   1527 1HE  LYS A 113      17.610   9.884  18.932  1.00 91.05           H
ATOM   1528 2HE  LYS A 113      17.229   8.780  17.625  1.00 91.05           H
ATOM   1529  NZ  LYS A 113      19.155   9.646  17.507  1.00 91.05           N
ATOM   1530 1HZ  LYS A 113      19.572   8.843  17.966  1.00 91.05           H
ATOM   1531 2HZ  LYS A 113      19.252   9.550  16.503  1.00 91.05           H
ATOM   1532 3HZ  LYS A 113      19.625  10.491  17.813  1.00 91.05           H
ATOM   1533  HN  LYS A 113      12.917  10.567  15.732  1.00 91.05           H
ATOM   1534  N   PHE A 114      11.640  13.037  15.590  1.00 92.58           N
ATOM   1535  CA  PHE A 114      10.996  14.042  14.761  1.00 92.58           C
ATOM   1536  C   PHE A 114       9.765  14.622  15.459  1.00 92.58           C
ATOM   1537  O   PHE A 114       9.288  14.067  16.447  1.00 92.58           O
ATOM   1538  HA  PHE A 114      11.724  14.836  14.592  1.00 92.58           H
ATOM   1539  CB  PHE A 114      10.556  13.344  13.473  1.00 92.58           C
ATOM   1540 1HB  PHE A 114       9.751  12.646  13.706  1.00 92.58           H
ATOM   1541 2HB  PHE A 114      10.145  14.088  12.791  1.00 92.58           H
ATOM   1542  CG  PHE A 114      11.678  12.586  12.761  1.00 92.58           C
ATOM   1543  CD1 PHE A 114      12.611  13.267  12.043  1.00 92.58           C
ATOM   1544  HD1 PHE A 114      12.558  14.354  11.975  1.00 92.58           H
ATOM   1545  CD2 PHE A 114      11.743  11.230  12.846  1.00 92.58           C
ATOM   1546  HD2 PHE A 114      10.996  10.683  13.422  1.00 92.58           H
ATOM   1547  CE1 PHE A 114      13.652  12.564  11.383  1.00 92.58           C
ATOM   1548  HE1 PHE A 114      14.399  13.110  10.807  1.00 92.58           H
ATOM   1549  CE2 PHE A 114      12.785  10.526  12.186  1.00 92.58           C
ATOM   1550  HE2 PHE A 114      12.837   9.439  12.254  1.00 92.58           H
ATOM   1551  CZ  PHE A 114      13.717  11.208  11.468  1.00 92.58           C
ATOM   1552  HZ  PHE A 114      14.517  10.668  10.961  1.00 92.58           H
ATOM   1553  HN  PHE A 114      11.244  12.121  15.527  1.00 92.58           H
ATOM   1554  N   GLN A 115       9.285  15.732  14.918  1.00 92.85           N
ATOM   1555  CA  GLN A 115       8.136  16.410  15.493  1.00 92.85           C
ATOM   1556  C   GLN A 115       6.852  15.640  15.176  1.00 92.85           C
ATOM   1557  O   GLN A 115       6.842  14.778  14.299  1.00 92.85           O
ATOM   1558  HA  GLN A 115       8.310  16.412  16.569  1.00 92.85           H
ATOM   1559  CB  GLN A 115       8.046  17.855  14.997  1.00 92.85           C
ATOM   1560 1HB  GLN A 115       8.059  17.870  13.907  1.00 92.85           H
ATOM   1561 2HB  GLN A 115       7.098  18.292  15.311  1.00 92.85           H
ATOM   1562  CG  GLN A 115       9.205  18.693  15.539  1.00 92.85           C
ATOM   1563 1HG  GLN A 115      10.153  18.251  15.234  1.00 92.85           H
ATOM   1564 2HG  GLN A 115       9.167  19.694  15.108  1.00 92.85           H
ATOM   1565  CD  GLN A 115       9.147  18.787  17.065  1.00 92.85           C
ATOM   1566  OE1 GLN A 115       8.100  18.677  17.681  1.00 92.85           O
ATOM   1567  NE2 GLN A 115      10.329  18.997  17.639  1.00 92.85           N
ATOM   1568 1HE2 GLN A 115      11.151  19.078  17.076  1.00 92.85           H
ATOM   1569 2HE2 GLN A 115      10.395  19.073  18.634  1.00 92.85           H
ATOM   1570  HN  GLN A 115       9.668  16.167  14.103  1.00 92.85           H
ATOM   1571  N   THR A 116       5.800  15.980  15.906  1.00 93.27           N
ATOM   1572  CA  THR A 116       4.529  15.293  15.753  1.00 93.27           C
ATOM   1573  C   THR A 116       4.011  15.444  14.321  1.00 93.27           C
ATOM   1574  O   THR A 116       3.411  14.521  13.774  1.00 93.27           O
ATOM   1575  HA  THR A 116       4.691  14.229  15.923  1.00 93.27           H
ATOM   1576  CB  THR A 116       3.566  15.840  16.808  1.00 93.27           C
ATOM   1577  HB  THR A 116       3.280  16.866  16.580  1.00 93.27           H
ATOM   1578  OG1 THR A 116       4.258  15.653  18.040  1.00 93.27           O
ATOM   1579  HG1 THR A 116       3.844  16.217  18.754  1.00 93.27           H
ATOM   1580  CG2 THR A 116       2.308  14.981  16.954  1.00 93.27           C
ATOM   1581 1HG2 THR A 116       2.591  13.970  17.249  1.00 93.27           H
ATOM   1582 2HG2 THR A 116       1.779  14.947  16.002  1.00 93.27           H
ATOM   1583 3HG2 THR A 116       1.659  15.413  17.716  1.00 93.27           H
ATOM   1584  HN  THR A 116       5.807  16.709  16.591  1.00 93.27           H
ATOM   1585  N   PHE A 117       4.261  16.616  13.756  1.00 94.52           N
ATOM   1586  CA  PHE A 117       3.841  16.894  12.393  1.00 94.52           C
ATOM   1587  C   PHE A 117       4.324  15.802  11.437  1.00 94.52           C
ATOM   1588  O   PHE A 117       3.555  15.307  10.615  1.00 94.52           O
ATOM   1589  HA  PHE A 117       2.752  16.922  12.389  1.00 94.52           H
ATOM   1590  CB  PHE A 117       4.480  18.226  11.991  1.00 94.52           C
ATOM   1591 1HB  PHE A 117       4.112  19.008  12.655  1.00 94.52           H
ATOM   1592 2HB  PHE A 117       5.557  18.161  12.142  1.00 94.52           H
ATOM   1593  CG  PHE A 117       4.205  18.635  10.543  1.00 94.52           C
ATOM   1594  CD1 PHE A 117       5.176  18.495   9.601  1.00 94.52           C
ATOM   1595  HD1 PHE A 117       6.150  18.090   9.878  1.00 94.52           H
ATOM   1596  CD2 PHE A 117       2.991  19.140  10.197  1.00 94.52           C
ATOM   1597  HD2 PHE A 117       2.213  19.253  10.952  1.00 94.52           H
ATOM   1598  CE1 PHE A 117       4.922  18.875   8.256  1.00 94.52           C
ATOM   1599  HE1 PHE A 117       5.700  18.762   7.502  1.00 94.52           H
ATOM   1600  CE2 PHE A 117       2.736  19.520   8.853  1.00 94.52           C
ATOM   1601  HE2 PHE A 117       1.763  19.925   8.576  1.00 94.52           H
ATOM   1602  CZ  PHE A 117       3.707  19.380   7.911  1.00 94.52           C
ATOM   1603  HZ  PHE A 117       3.512  19.671   6.879  1.00 94.52           H
ATOM   1604  HN  PHE A 117       4.740  17.366  14.212  1.00 94.52           H
ATOM   1605  N   MET A 118       5.596  15.458  11.576  1.00 94.27           N
ATOM   1606  CA  MET A 118       6.203  14.465  10.705  1.00 94.27           C
ATOM   1607  C   MET A 118       5.563  13.091  10.911  1.00 94.27           C
ATOM   1608  O   MET A 118       5.429  12.317   9.965  1.00 94.27           O
ATOM   1609  HA  MET A 118       6.016  14.813   9.689  1.00 94.27           H
ATOM   1610  CB  MET A 118       7.703  14.379  10.996  1.00 94.27           C
ATOM   1611 1HB  MET A 118       8.126  15.383  11.045  1.00 94.27           H
ATOM   1612 2HB  MET A 118       7.862  13.919  11.971  1.00 94.27           H
ATOM   1613  CG  MET A 118       8.424  13.567   9.919  1.00 94.27           C
ATOM   1614 1HG  MET A 118       9.484  13.488  10.160  1.00 94.27           H
ATOM   1615 2HG  MET A 118       8.028  12.552   9.890  1.00 94.27           H
ATOM   1616  SD  MET A 118       8.218  14.346   8.326  1.00 94.27           S
ATOM   1617  CE  MET A 118       9.258  15.781   8.547  1.00 94.27           C
ATOM   1618 1HE  MET A 118       8.885  16.374   9.382  1.00 94.27           H
ATOM   1619 2HE  MET A 118      10.279  15.461   8.755  1.00 94.27           H
ATOM   1620 3HE  MET A 118       9.243  16.383   7.638  1.00 94.27           H
ATOM   1621  HN  MET A 118       6.208  15.844  12.267  1.00 94.27           H
ATOM   1622  N   CYS A 119       5.185  12.830  12.154  1.00 93.66           N
ATOM   1623  CA  CYS A 119       4.553  11.566  12.494  1.00 93.66           C
ATOM   1624  C   CYS A 119       3.221  11.480  11.746  1.00 93.66           C
ATOM   1625  O   CYS A 119       2.903  10.449  11.154  1.00 93.66           O
ATOM   1626  HA  CYS A 119       5.232  10.779  12.167  1.00 93.66           H
ATOM   1627  CB  CYS A 119       4.370  11.414  14.005  1.00 93.66           C
ATOM   1628 1HB  CYS A 119       5.343  11.391  14.497  1.00 93.66           H
ATOM   1629 2HB  CYS A 119       3.832  12.274  14.403  1.00 93.66           H
ATOM   1630  SG  CYS A 119       3.450   9.875  14.372  1.00 93.66           S
ATOM   1631  HN  CYS A 119       5.304  13.462  12.919  1.00 93.66           H
ATOM   1632  N   LYS A 120       2.477  12.575  11.799  1.00 94.44           N
ATOM   1633  CA  LYS A 120       1.192  12.640  11.123  1.00 94.44           C
ATOM   1634  C   LYS A 120       1.392  12.380   9.629  1.00 94.44           C
ATOM   1635  O   LYS A 120       0.708  11.542   9.044  1.00 94.44           O
ATOM   1636  HA  LYS A 120       0.568  11.845  11.531  1.00 94.44           H
ATOM   1637  CB  LYS A 120       0.493  13.966  11.428  1.00 94.44           C
ATOM   1638 1HB  LYS A 120       1.178  14.794  11.245  1.00 94.44           H
ATOM   1639 2HB  LYS A 120      -0.354  14.098  10.755  1.00 94.44           H
ATOM   1640  CG  LYS A 120       0.009  14.010  12.879  1.00 94.44           C
ATOM   1641 1HG  LYS A 120      -0.640  13.157  13.076  1.00 94.44           H
ATOM   1642 2HG  LYS A 120       0.861  13.923  13.553  1.00 94.44           H
ATOM   1643  CD  LYS A 120      -0.746  15.309  13.167  1.00 94.44           C
ATOM   1644 1HD  LYS A 120      -0.068  16.157  13.067  1.00 94.44           H
ATOM   1645 2HD  LYS A 120      -1.537  15.445  12.430  1.00 94.44           H
ATOM   1646  CE  LYS A 120      -1.348  15.294  14.573  1.00 94.44           C
ATOM   1647 1HE  LYS A 120      -1.758  14.307  14.789  1.00 94.44           H
ATOM   1648 2HE  LYS A 120      -0.569  15.484  15.311  1.00 94.44           H
ATOM   1649  NZ  LYS A 120      -2.412  16.316  14.693  1.00 94.44           N
ATOM   1650 1HZ  LYS A 120      -2.789  16.303  15.634  1.00 94.44           H
ATOM   1651 2HZ  LYS A 120      -2.024  17.232  14.496  1.00 94.44           H
ATOM   1652 3HZ  LYS A 120      -3.152  16.112  14.030  1.00 94.44           H
ATOM   1653  HN  LYS A 120       2.738  13.406  12.290  1.00 94.44           H
ATOM   1654  N   VAL A 121       2.334  13.114   9.054  1.00 94.14           N
ATOM   1655  CA  VAL A 121       2.560  13.051   7.620  1.00 94.14           C
ATOM   1656  C   VAL A 121       2.928  11.619   7.228  1.00 94.14           C
ATOM   1657  O   VAL A 121       2.371  11.069   6.279  1.00 94.14           O
ATOM   1658  HA  VAL A 121       1.626  13.321   7.128  1.00 94.14           H
ATOM   1659  CB  VAL A 121       3.623  14.074   7.213  1.00 94.14           C
ATOM   1660  HB  VAL A 121       4.488  13.934   7.862  1.00 94.14           H
ATOM   1661  CG1 VAL A 121       4.077  13.848   5.770  1.00 94.14           C
ATOM   1662 1HG1 VAL A 121       4.499  12.848   5.674  1.00 94.14           H
ATOM   1663 2HG1 VAL A 121       3.222  13.948   5.101  1.00 94.14           H
ATOM   1664 3HG1 VAL A 121       4.832  14.588   5.506  1.00 94.14           H
ATOM   1665  CG2 VAL A 121       3.114  15.503   7.411  1.00 94.14           C
ATOM   1666 1HG2 VAL A 121       2.226  15.660   6.799  1.00 94.14           H
ATOM   1667 2HG2 VAL A 121       2.864  15.657   8.461  1.00 94.14           H
ATOM   1668 3HG2 VAL A 121       3.889  16.209   7.115  1.00 94.14           H
ATOM   1669  HN  VAL A 121       2.935  13.741   9.550  1.00 94.14           H
ATOM   1670  N   VAL A 122       3.863  11.055   7.979  1.00 93.72           N
ATOM   1671  CA  VAL A 122       4.467   9.790   7.597  1.00 93.72           C
ATOM   1672  C   VAL A 122       3.405   8.690   7.638  1.00 93.72           C
ATOM   1673  O   VAL A 122       3.328   7.863   6.730  1.00 93.72           O
ATOM   1674  HA  VAL A 122       4.827   9.893   6.573  1.00 93.72           H
ATOM   1675  CB  VAL A 122       5.671   9.493   8.494  1.00 93.72           C
ATOM   1676  HB  VAL A 122       5.381   9.703   9.524  1.00 93.72           H
ATOM   1677  CG1 VAL A 122       6.067   8.018   8.409  1.00 93.72           C
ATOM   1678 1HG1 VAL A 122       5.230   7.398   8.731  1.00 93.72           H
ATOM   1679 2HG1 VAL A 122       6.329   7.771   7.381  1.00 93.72           H
ATOM   1680 3HG1 VAL A 122       6.925   7.834   9.057  1.00 93.72           H
ATOM   1681  CG2 VAL A 122       6.853  10.400   8.144  1.00 93.72           C
ATOM   1682 1HG2 VAL A 122       7.142  10.235   7.106  1.00 93.72           H
ATOM   1683 2HG2 VAL A 122       6.564  11.442   8.280  1.00 93.72           H
ATOM   1684 3HG2 VAL A 122       7.694  10.168   8.797  1.00 93.72           H
ATOM   1685  HN  VAL A 122       4.207  11.447   8.832  1.00 93.72           H
ATOM   1686  N   ASN A 123       2.613   8.715   8.700  1.00 92.68           N
ATOM   1687  CA  ASN A 123       1.556   7.732   8.868  1.00 92.68           C
ATOM   1688  C   ASN A 123       0.529   7.898   7.747  1.00 92.68           C
ATOM   1689  O   ASN A 123       0.060   6.912   7.179  1.00 92.68           O
ATOM   1690  HA  ASN A 123       2.057   6.764   8.836  1.00 92.68           H
ATOM   1691  CB  ASN A 123       0.834   7.924  10.203  1.00 92.68           C
ATOM   1692 1HB  ASN A 123       0.769   8.987  10.437  1.00 92.68           H
ATOM   1693 2HB  ASN A 123      -0.188   7.552  10.125  1.00 92.68           H
ATOM   1694  CG  ASN A 123       1.563   7.191  11.331  1.00 92.68           C
ATOM   1695  OD1 ASN A 123       2.307   6.249  11.116  1.00 92.68           O
ATOM   1696  ND2 ASN A 123       1.310   7.677  12.544  1.00 92.68           N
ATOM   1697 1HD2 ASN A 123       0.689   8.453  12.652  1.00 92.68           H
ATOM   1698 2HD2 ASN A 123       1.740   7.265  13.347  1.00 92.68           H
ATOM   1699  HN  ASN A 123       2.685   9.389   9.435  1.00 92.68           H
ATOM   1700  N   SER A 124       0.208   9.151   7.461  1.00 93.45           N
ATOM   1701  CA  SER A 124      -0.874   9.456   6.541  1.00 93.45           C
ATOM   1702  C   SER A 124      -0.466   9.089   5.113  1.00 93.45           C
ATOM   1703  O   SER A 124      -1.277   8.574   4.345  1.00 93.45           O
ATOM   1704  HA  SER A 124      -1.713   8.842   6.869  1.00 93.45           H
ATOM   1705  CB  SER A 124      -1.264  10.933   6.619  1.00 93.45           C
ATOM   1706 1HB  SER A 124      -0.446  11.545   6.238  1.00 93.45           H
ATOM   1707 2HB  SER A 124      -2.125  11.116   5.976  1.00 93.45           H
ATOM   1708  OG  SER A 124      -1.574  11.334   7.951  1.00 93.45           O
ATOM   1709  HG  SER A 124      -0.902  12.001   8.273  1.00 93.45           H
ATOM   1710  HN  SER A 124       0.673   9.949   7.846  1.00 93.45           H
ATOM   1711  N   MET A 125       0.790   9.370   4.800  1.00 92.64           N
ATOM   1712  CA  MET A 125       1.308   9.102   3.469  1.00 92.64           C
ATOM   1713  C   MET A 125       1.286   7.604   3.163  1.00 92.64           C
ATOM   1714  O   MET A 125       0.985   7.200   2.041  1.00 92.64           O
ATOM   1715  HA  MET A 125       0.643   9.630   2.785  1.00 92.64           H
ATOM   1716  CB  MET A 125       2.742   9.624   3.365  1.00 92.64           C
ATOM   1717 1HB  MET A 125       3.307   9.324   4.247  1.00 92.64           H
ATOM   1718 2HB  MET A 125       3.235   9.174   2.503  1.00 92.64           H
ATOM   1719  CG  MET A 125       2.764  11.148   3.233  1.00 92.64           C
ATOM   1720 1HG  MET A 125       2.132  11.596   3.999  1.00 92.64           H
ATOM   1721 2HG  MET A 125       3.775  11.521   3.394  1.00 92.64           H
ATOM   1722  SD  MET A 125       2.189  11.628   1.612  1.00 92.64           S
ATOM   1723  CE  MET A 125       1.714  13.317   1.940  1.00 92.64           C
ATOM   1724 1HE  MET A 125       0.940  13.335   2.708  1.00 92.64           H
ATOM   1725 2HE  MET A 125       2.582  13.878   2.287  1.00 92.64           H
ATOM   1726 3HE  MET A 125       1.330  13.771   1.027  1.00 92.64           H
ATOM   1727  HN  MET A 125       1.449   9.771   5.437  1.00 92.64           H
ATOM   1728  N   TYR A 126       1.608   6.819   4.181  1.00 89.99           N
ATOM   1729  CA  TYR A 126       1.591   5.373   4.046  1.00 89.99           C
ATOM   1730  C   TYR A 126       0.194   4.873   3.672  1.00 89.99           C
ATOM   1731  O   TYR A 126       0.045   4.053   2.768  1.00 89.99           O
ATOM   1732  HA  TYR A 126       2.289   5.100   3.255  1.00 89.99           H
ATOM   1733  CB  TYR A 126       1.968   4.816   5.420  1.00 89.99           C
ATOM   1734 1HB  TYR A 126       3.025   5.009   5.602  1.00 89.99           H
ATOM   1735 2HB  TYR A 126       1.410   5.356   6.185  1.00 89.99           H
ATOM   1736  CG  TYR A 126       1.703   3.318   5.579  1.00 89.99           C
ATOM   1737  CD1 TYR A 126       0.980   2.855   6.660  1.00 89.99           C
ATOM   1738  HD1 TYR A 126       0.598   3.558   7.401  1.00 89.99           H
ATOM   1739  CD2 TYR A 126       2.187   2.428   4.641  1.00 89.99           C
ATOM   1740  HD2 TYR A 126       2.757   2.793   3.787  1.00 89.99           H
ATOM   1741  CE1 TYR A 126       0.731   1.445   6.810  1.00 89.99           C
ATOM   1742  HE1 TYR A 126       0.162   1.067   7.659  1.00 89.99           H
ATOM   1743  CE2 TYR A 126       1.937   1.018   4.791  1.00 89.99           C
ATOM   1744  HE2 TYR A 126       2.313   0.305   4.057  1.00 89.99           H
ATOM   1745  CZ  TYR A 126       1.222   0.596   5.867  1.00 89.99           C
ATOM   1746  OH  TYR A 126       0.986  -0.736   6.008  1.00 89.99           O
ATOM   1747  HH  TYR A 126       1.205  -1.214   5.158  1.00 89.99           H
ATOM   1748  HN  TYR A 126       1.876   7.156   5.084  1.00 89.99           H
ATOM   1749  N   LYS A 127      -0.795   5.389   4.388  1.00 89.41           N
ATOM   1750  CA  LYS A 127      -2.161   4.921   4.223  1.00 89.41           C
ATOM   1751  C   LYS A 127      -2.709   5.421   2.885  1.00 89.41           C
ATOM   1752  O   LYS A 127      -3.457   4.713   2.213  1.00 89.41           O
ATOM   1753  HA  LYS A 127      -2.133   3.832   4.199  1.00 89.41           H
ATOM   1754  CB  LYS A 127      -3.015   5.325   5.427  1.00 89.41           C
ATOM   1755 1HB  LYS A 127      -2.845   6.376   5.661  1.00 89.41           H
ATOM   1756 2HB  LYS A 127      -4.071   5.221   5.179  1.00 89.41           H
ATOM   1757  CG  LYS A 127      -2.684   4.465   6.647  1.00 89.41           C
ATOM   1758 1HG  LYS A 127      -1.609   4.480   6.827  1.00 89.41           H
ATOM   1759 2HG  LYS A 127      -3.160   4.885   7.533  1.00 89.41           H
ATOM   1760  CD  LYS A 127      -3.152   3.022   6.445  1.00 89.41           C
ATOM   1761 1HD  LYS A 127      -4.241   2.992   6.407  1.00 89.41           H
ATOM   1762 2HD  LYS A 127      -2.789   2.650   5.487  1.00 89.41           H
ATOM   1763  CE  LYS A 127      -2.650   2.119   7.573  1.00 89.41           C
ATOM   1764 1HE  LYS A 127      -1.600   2.330   7.775  1.00 89.41           H
ATOM   1765 2HE  LYS A 127      -3.201   2.332   8.489  1.00 89.41           H
ATOM   1766  NZ  LYS A 127      -2.815   0.694   7.208  1.00 89.41           N
ATOM   1767 1HZ  LYS A 127      -2.595   0.113   8.009  1.00 89.41           H
ATOM   1768 2HZ  LYS A 127      -3.773   0.527   6.922  1.00 89.41           H
ATOM   1769 3HZ  LYS A 127      -2.189   0.467   6.443  1.00 89.41           H
ATOM   1770  HN  LYS A 127      -0.675   6.112   5.068  1.00 89.41           H
ATOM   1771  N   MET A 128      -2.315   6.638   2.538  1.00 91.47           N
ATOM   1772  CA  MET A 128      -2.704   7.215   1.263  1.00 91.47           C
ATOM   1773  C   MET A 128      -2.232   6.341   0.099  1.00 91.47           C
ATOM   1774  O   MET A 128      -3.005   6.041  -0.809  1.00 91.47           O
ATOM   1775  HA  MET A 128      -3.793   7.255   1.278  1.00 91.47           H
ATOM   1776  CB  MET A 128      -2.098   8.614   1.129  1.00 91.47           C
ATOM   1777 1HB  MET A 128      -2.366   9.215   1.998  1.00 91.47           H
ATOM   1778 2HB  MET A 128      -1.010   8.543   1.115  1.00 91.47           H
ATOM   1779  CG  MET A 128      -2.586   9.304  -0.146  1.00 91.47           C
ATOM   1780 1HG  MET A 128      -2.321   8.705  -1.018  1.00 91.47           H
ATOM   1781 2HG  MET A 128      -3.673   9.384  -0.133  1.00 91.47           H
ATOM   1782  SD  MET A 128      -1.857  10.928  -0.279  1.00 91.47           S
ATOM   1783  CE  MET A 128      -0.149  10.480  -0.542  1.00 91.47           C
ATOM   1784 1HE  MET A 128       0.210   9.902   0.309  1.00 91.47           H
ATOM   1785 2HE  MET A 128      -0.066   9.882  -1.449  1.00 91.47           H
ATOM   1786 3HE  MET A 128       0.451  11.384  -0.647  1.00 91.47           H
ATOM   1787  HN  MET A 128      -1.743   7.225   3.111  1.00 91.47           H
ATOM   1788  N   ASN A 129      -0.966   5.958   0.164  1.00 90.38           N
ATOM   1789  CA  ASN A 129      -0.398   5.077  -0.842  1.00 90.38           C
ATOM   1790  C   ASN A 129      -1.205   3.778  -0.891  1.00 90.38           C
ATOM   1791  O   ASN A 129      -1.626   3.344  -1.962  1.00 90.38           O
ATOM   1792  HA  ASN A 129      -0.452   5.636  -1.776  1.00 90.38           H
ATOM   1793  CB  ASN A 129       1.052   4.720  -0.508  1.00 90.38           C
ATOM   1794 1HB  ASN A 129       1.691   5.587  -0.674  1.00 90.38           H
ATOM   1795 2HB  ASN A 129       1.132   4.463   0.549  1.00 90.38           H
ATOM   1796  CG  ASN A 129       1.540   3.548  -1.362  1.00 90.38           C
ATOM   1797  OD1 ASN A 129       1.354   2.388  -1.035  1.00 90.38           O
ATOM   1798  ND2 ASN A 129       2.173   3.915  -2.473  1.00 90.38           N
ATOM   1799 1HD2 ASN A 129       2.292   4.886  -2.683  1.00 90.38           H
ATOM   1800 2HD2 ASN A 129       2.529   3.221  -3.098  1.00 90.38           H
ATOM   1801  HN  ASN A 129      -0.333   6.238   0.886  1.00 90.38           H
ATOM   1802  N   PHE A 130      -1.397   3.193   0.283  1.00 87.71           N
ATOM   1803  CA  PHE A 130      -2.016   1.882   0.374  1.00 87.71           C
ATOM   1804  C   PHE A 130      -3.342   1.848  -0.389  1.00 87.71           C
ATOM   1805  O   PHE A 130      -3.545   0.994  -1.250  1.00 87.71           O
ATOM   1806  HA  PHE A 130      -1.325   1.166  -0.071  1.00 87.71           H
ATOM   1807  CB  PHE A 130      -2.287   1.618   1.856  1.00 87.71           C
ATOM   1808 1HB  PHE A 130      -1.359   1.745   2.413  1.00 87.71           H
ATOM   1809 2HB  PHE A 130      -2.987   2.367   2.227  1.00 87.71           H
ATOM   1810  CG  PHE A 130      -2.853   0.226   2.146  1.00 87.71           C
ATOM   1811  CD1 PHE A 130      -4.150   0.086   2.533  1.00 87.71           C
ATOM   1812  HD1 PHE A 130      -4.786   0.965   2.636  1.00 87.71           H
ATOM   1813  CD2 PHE A 130      -2.060  -0.871   2.018  1.00 87.71           C
ATOM   1814  HD2 PHE A 130      -1.021  -0.759   1.708  1.00 87.71           H
ATOM   1815  CE1 PHE A 130      -4.675  -1.205   2.803  1.00 87.71           C
ATOM   1816  HE1 PHE A 130      -5.714  -1.317   3.113  1.00 87.71           H
ATOM   1817  CE2 PHE A 130      -2.585  -2.163   2.287  1.00 87.71           C
ATOM   1818  HE2 PHE A 130      -1.949  -3.042   2.184  1.00 87.71           H
ATOM   1819  CZ  PHE A 130      -3.882  -2.302   2.674  1.00 87.71           C
ATOM   1820  HZ  PHE A 130      -4.285  -3.294   2.880  1.00 87.71           H
ATOM   1821  HN  PHE A 130      -1.137   3.600   1.159  1.00 87.71           H
ATOM   1822  N   TYR A 131      -4.210   2.789  -0.045  1.00 88.20           N
ATOM   1823  CA  TYR A 131      -5.540   2.828  -0.628  1.00 88.20           C
ATOM   1824  C   TYR A 131      -5.478   3.197  -2.112  1.00 88.20           C
ATOM   1825  O   TYR A 131      -6.174   2.603  -2.933  1.00 88.20           O
ATOM   1826  HA  TYR A 131      -5.982   1.837  -0.527  1.00 88.20           H
ATOM   1827  CB  TYR A 131      -6.299   3.923   0.125  1.00 88.20           C
ATOM   1828 1HB  TYR A 131      -5.701   4.834   0.121  1.00 88.20           H
ATOM   1829 2HB  TYR A 131      -7.222   4.145  -0.409  1.00 88.20           H
ATOM   1830  CG  TYR A 131      -6.639   3.560   1.572  1.00 88.20           C
ATOM   1831  CD1 TYR A 131      -7.230   2.346   1.859  1.00 88.20           C
ATOM   1832  HD1 TYR A 131      -7.454   1.646   1.054  1.00 88.20           H
ATOM   1833  CD2 TYR A 131      -6.355   4.447   2.591  1.00 88.20           C
ATOM   1834  HD2 TYR A 131      -5.888   5.406   2.365  1.00 88.20           H
ATOM   1835  CE1 TYR A 131      -7.550   2.005   3.221  1.00 88.20           C
ATOM   1836  HE1 TYR A 131      -8.017   1.050   3.461  1.00 88.20           H
ATOM   1837  CE2 TYR A 131      -6.675   4.106   3.953  1.00 88.20           C
ATOM   1838  HE2 TYR A 131      -6.456   4.797   4.767  1.00 88.20           H
ATOM   1839  CZ  TYR A 131      -7.257   2.901   4.200  1.00 88.20           C
ATOM   1840  OH  TYR A 131      -7.559   2.579   5.486  1.00 88.20           O
ATOM   1841  HH  TYR A 131      -7.456   3.382   6.074  1.00 88.20           H
ATOM   1842  HN  TYR A 131      -4.018   3.512   0.618  1.00 88.20           H
ATOM   1843  N   SER A 132      -4.637   4.177  -2.410  1.00 90.84           N
ATOM   1844  CA  SER A 132      -4.532   4.686  -3.767  1.00 90.84           C
ATOM   1845  C   SER A 132      -4.091   3.567  -4.713  1.00 90.84           C
ATOM   1846  O   SER A 132      -4.622   3.435  -5.814  1.00 90.84           O
ATOM   1847  HA  SER A 132      -5.533   5.032  -4.024  1.00 90.84           H
ATOM   1848  CB  SER A 132      -3.553   5.859  -3.841  1.00 90.84           C
ATOM   1849 1HB  SER A 132      -3.604   6.312  -4.831  1.00 90.84           H
ATOM   1850 2HB  SER A 132      -3.850   6.625  -3.125  1.00 90.84           H
ATOM   1851  OG  SER A 132      -2.213   5.455  -3.574  1.00 90.84           O
ATOM   1852  HG  SER A 132      -2.156   5.036  -2.667  1.00 90.84           H
ATOM   1853  HN  SER A 132      -4.036   4.620  -1.745  1.00 90.84           H
ATOM   1854  N   CYS A 133      -3.124   2.789  -4.249  1.00 85.26           N
ATOM   1855  CA  CYS A 133      -2.532   1.754  -5.079  1.00 85.26           C
ATOM   1856  C   CYS A 133      -3.599   0.694  -5.359  1.00 85.26           C
ATOM   1857  O   CYS A 133      -3.756   0.251  -6.496  1.00 85.26           O
ATOM   1858  HA  CYS A 133      -2.214   2.237  -6.003  1.00 85.26           H
ATOM   1859  CB  CYS A 133      -1.285   1.151  -4.428  1.00 85.26           C
ATOM   1860 1HB  CYS A 133      -1.490   0.912  -3.384  1.00 85.26           H
ATOM   1861 2HB  CYS A 133      -1.023   0.216  -4.923  1.00 85.26           H
ATOM   1862  SG  CYS A 133       0.110   2.329  -4.537  1.00 85.26           S
ATOM   1863  HG  CYS A 133      -0.328   3.152  -3.588  1.00 85.26           H
ATOM   1864  HN  CYS A 133      -2.746   2.858  -3.325  1.00 85.26           H
ATOM   1865  N   VAL A 134      -4.306   0.319  -4.303  1.00 83.82           N
ATOM   1866  CA  VAL A 134      -5.351  -0.684  -4.420  1.00 83.82           C
ATOM   1867  C   VAL A 134      -6.356  -0.245  -5.486  1.00 83.82           C
ATOM   1868  O   VAL A 134      -6.702  -1.021  -6.376  1.00 83.82           O
ATOM   1869  HA  VAL A 134      -4.880  -1.613  -4.743  1.00 83.82           H
ATOM   1870  CB  VAL A 134      -5.996  -0.930  -3.055  1.00 83.82           C
ATOM   1871  HB  VAL A 134      -6.125   0.036  -2.566  1.00 83.82           H
ATOM   1872  CG1 VAL A 134      -7.378  -1.567  -3.208  1.00 83.82           C
ATOM   1873 1HG1 VAL A 134      -8.022  -0.903  -3.785  1.00 83.82           H
ATOM   1874 2HG1 VAL A 134      -7.283  -2.521  -3.726  1.00 83.82           H
ATOM   1875 3HG1 VAL A 134      -7.814  -1.730  -2.223  1.00 83.82           H
ATOM   1876  CG2 VAL A 134      -5.092  -1.788  -2.168  1.00 83.82           C
ATOM   1877 1HG2 VAL A 134      -4.918  -2.750  -2.649  1.00 83.82           H
ATOM   1878 2HG2 VAL A 134      -4.140  -1.279  -2.018  1.00 83.82           H
ATOM   1879 3HG2 VAL A 134      -5.575  -1.947  -1.203  1.00 83.82           H
ATOM   1880  HN  VAL A 134      -4.174   0.686  -3.382  1.00 83.82           H
ATOM   1881  N   LEU A 135      -6.797   0.998  -5.361  1.00 87.03           N
ATOM   1882  CA  LEU A 135      -7.845   1.511  -6.228  1.00 87.03           C
ATOM   1883  C   LEU A 135      -7.334   1.551  -7.670  1.00 87.03           C
ATOM   1884  O   LEU A 135      -8.075   1.246  -8.603  1.00 87.03           O
ATOM   1885  HA  LEU A 135      -8.681   0.814  -6.177  1.00 87.03           H
ATOM   1886  CB  LEU A 135      -8.349   2.862  -5.717  1.00 87.03           C
ATOM   1887 1HB  LEU A 135      -7.494   3.527  -5.602  1.00 87.03           H
ATOM   1888 2HB  LEU A 135      -8.993   3.299  -6.480  1.00 87.03           H
ATOM   1889  CG  LEU A 135      -9.120   2.834  -4.395  1.00 87.03           C
ATOM   1890  HG  LEU A 135      -8.520   2.294  -3.662  1.00 87.03           H
ATOM   1891  CD1 LEU A 135      -9.331   4.249  -3.853  1.00 87.03           C
ATOM   1892 1HD1 LEU A 135      -8.363   4.721  -3.684  1.00 87.03           H
ATOM   1893 2HD1 LEU A 135      -9.899   4.834  -4.577  1.00 87.03           H
ATOM   1894 3HD1 LEU A 135      -9.880   4.200  -2.914  1.00 87.03           H
ATOM   1895  CD2 LEU A 135     -10.440   2.075  -4.546  1.00 87.03           C
ATOM   1896 1HD2 LEU A 135     -11.056   2.565  -5.299  1.00 87.03           H
ATOM   1897 2HD2 LEU A 135     -10.236   1.049  -4.854  1.00 87.03           H
ATOM   1898 3HD2 LEU A 135     -10.967   2.070  -3.592  1.00 87.03           H
ATOM   1899  HN  LEU A 135      -6.452   1.649  -4.685  1.00 87.03           H
ATOM   1900  N   LEU A 136      -6.071   1.929  -7.806  1.00 87.95           N
ATOM   1901  CA  LEU A 136      -5.463   2.047  -9.121  1.00 87.95           C
ATOM   1902  C   LEU A 136      -5.400   0.665  -9.774  1.00 87.95           C
ATOM   1903  O   LEU A 136      -5.744   0.512 -10.945  1.00 87.95           O
ATOM   1904  HA  LEU A 136      -6.110   2.685  -9.724  1.00 87.95           H
ATOM   1905  CB  LEU A 136      -4.104   2.743  -9.022  1.00 87.95           C
ATOM   1906 1HB  LEU A 136      -3.559   2.315  -8.181  1.00 87.95           H
ATOM   1907 2HB  LEU A 136      -3.534   2.512  -9.922  1.00 87.95           H
ATOM   1908  CG  LEU A 136      -4.140   4.263  -8.851  1.00 87.95           C
ATOM   1909  HG  LEU A 136      -4.853   4.501  -8.061  1.00 87.95           H
ATOM   1910  CD1 LEU A 136      -2.777   4.796  -8.405  1.00 87.95           C
ATOM   1911 1HD1 LEU A 136      -2.504   4.344  -7.452  1.00 87.95           H
ATOM   1912 2HD1 LEU A 136      -2.027   4.547  -9.155  1.00 87.95           H
ATOM   1913 3HD1 LEU A 136      -2.831   5.879  -8.291  1.00 87.95           H
ATOM   1914  CD2 LEU A 136      -4.635   4.947 -10.127  1.00 87.95           C
ATOM   1915 1HD2 LEU A 136      -3.965   4.704 -10.952  1.00 87.95           H
ATOM   1916 2HD2 LEU A 136      -5.640   4.598 -10.360  1.00 87.95           H
ATOM   1917 3HD2 LEU A 136      -4.650   6.027  -9.977  1.00 87.95           H
ATOM   1918  HN  LEU A 136      -5.469   2.153  -7.040  1.00 87.95           H
ATOM   1919  N   ILE A 137      -4.959  -0.307  -8.989  1.00 80.01           N
ATOM   1920  CA  ILE A 137      -4.782  -1.657  -9.495  1.00 80.01           C
ATOM   1921  C   ILE A 137      -6.132  -2.203  -9.963  1.00 80.01           C
ATOM   1922  O   ILE A 137      -6.212  -2.876 -10.990  1.00 80.01           O
ATOM   1923  HA  ILE A 137      -4.116  -1.598 -10.357  1.00 80.01           H
ATOM   1924  CB  ILE A 137      -4.092  -2.535  -8.450  1.00 80.01           C
ATOM   1925  HB  ILE A 137      -4.589  -2.381  -7.492  1.00 80.01           H
ATOM   1926  CG1 ILE A 137      -2.629  -2.127  -8.270  1.00 80.01           C
ATOM   1927 1HG1 ILE A 137      -2.049  -2.448  -9.136  1.00 80.01           H
ATOM   1928 2HG1 ILE A 137      -2.554  -1.041  -8.220  1.00 80.01           H
ATOM   1929  CG2 ILE A 137      -4.235  -4.018  -8.799  1.00 80.01           C
ATOM   1930 1HG2 ILE A 137      -5.292  -4.282  -8.835  1.00 80.01           H
ATOM   1931 2HG2 ILE A 137      -3.780  -4.208  -9.771  1.00 80.01           H
ATOM   1932 3HG2 ILE A 137      -3.736  -4.620  -8.039  1.00 80.01           H
ATOM   1933  CD1 ILE A 137      -2.040  -2.744  -6.999  1.00 80.01           C
ATOM   1934 1HD1 ILE A 137      -2.607  -2.402  -6.133  1.00 80.01           H
ATOM   1935 2HD1 ILE A 137      -2.094  -3.830  -7.064  1.00 80.01           H
ATOM   1936 3HD1 ILE A 137      -0.999  -2.438  -6.896  1.00 80.01           H
ATOM   1937  HN  ILE A 137      -4.725  -0.183  -8.024  1.00 80.01           H
ATOM   1938  N   MET A 138      -7.161  -1.893  -9.187  1.00 81.90           N
ATOM   1939  CA  MET A 138      -8.517  -2.257  -9.561  1.00 81.90           C
ATOM   1940  C   MET A 138      -8.894  -1.651 -10.914  1.00 81.90           C
ATOM   1941  O   MET A 138      -9.412  -2.346 -11.787  1.00 81.90           O
ATOM   1942  HA  MET A 138      -8.520  -3.345  -9.629  1.00 81.90           H
ATOM   1943  CB  MET A 138      -9.492  -1.763  -8.491  1.00 81.90           C
ATOM   1944 1HB  MET A 138      -9.397  -2.378  -7.596  1.00 81.90           H
ATOM   1945 2HB  MET A 138      -9.237  -0.743  -8.204  1.00 81.90           H
ATOM   1946  CG  MET A 138     -10.934  -1.811  -8.999  1.00 81.90           C
ATOM   1947 1HG  MET A 138     -11.091  -1.035  -9.747  1.00 81.90           H
ATOM   1948 2HG  MET A 138     -11.125  -2.767  -9.486  1.00 81.90           H
ATOM   1949  SD  MET A 138     -12.068  -1.584  -7.639  1.00 81.90           S
ATOM   1950  CE  MET A 138     -12.128   0.199  -7.580  1.00 81.90           C
ATOM   1951 1HE  MET A 138     -11.128   0.590  -7.393  1.00 81.90           H
ATOM   1952 2HE  MET A 138     -12.496   0.582  -8.532  1.00 81.90           H
ATOM   1953 3HE  MET A 138     -12.797   0.513  -6.779  1.00 81.90           H
ATOM   1954  HN  MET A 138      -7.079  -1.403  -8.320  1.00 81.90           H
ATOM   1955  N   CYS A 139      -8.621  -0.361 -11.046  1.00 84.31           N
ATOM   1956  CA  CYS A 139      -9.009   0.368 -12.242  1.00 84.31           C
ATOM   1957  C   CYS A 139      -8.252  -0.224 -13.432  1.00 84.31           C
ATOM   1958  O   CYS A 139      -8.806  -0.354 -14.522  1.00 84.31           O
ATOM   1959  HA  CYS A 139     -10.084   0.228 -12.358  1.00 84.31           H
ATOM   1960  CB  CYS A 139      -8.758   1.870 -12.095  1.00 84.31           C
ATOM   1961 1HB  CYS A 139      -7.744   2.044 -11.733  1.00 84.31           H
ATOM   1962 2HB  CYS A 139      -8.837   2.357 -13.067  1.00 84.31           H
ATOM   1963  SG  CYS A 139      -9.970   2.596 -10.931  1.00 84.31           S
ATOM   1964  HG  CYS A 139      -9.377   2.160  -9.823  1.00 84.31           H
ATOM   1965  HN  CYS A 139      -8.144   0.182 -10.356  1.00 84.31           H
ATOM   1966  N   ILE A 140      -6.996  -0.566 -13.183  1.00 80.96           N
ATOM   1967  CA  ILE A 140      -6.159  -1.146 -14.220  1.00 80.96           C
ATOM   1968  C   ILE A 140      -6.790  -2.451 -14.709  1.00 80.96           C
ATOM   1969  O   ILE A 140      -6.801  -2.730 -15.907  1.00 80.96           O
ATOM   1970  HA  ILE A 140      -6.134  -0.442 -15.052  1.00 80.96           H
ATOM   1971  CB  ILE A 140      -4.722  -1.307 -13.720  1.00 80.96           C
ATOM   1972  HB  ILE A 140      -4.755  -1.743 -12.722  1.00 80.96           H
ATOM   1973  CG1 ILE A 140      -4.029   0.051 -13.598  1.00 80.96           C
ATOM   1974 1HG1 ILE A 140      -3.797   0.436 -14.591  1.00 80.96           H
ATOM   1975 2HG1 ILE A 140      -4.703   0.767 -13.128  1.00 80.96           H
ATOM   1976  CG2 ILE A 140      -3.937  -2.273 -14.610  1.00 80.96           C
ATOM   1977 1HG2 ILE A 140      -4.422  -3.250 -14.602  1.00 80.96           H
ATOM   1978 2HG2 ILE A 140      -3.912  -1.889 -15.630  1.00 80.96           H
ATOM   1979 3HG2 ILE A 140      -2.919  -2.369 -14.232  1.00 80.96           H
ATOM   1980  CD1 ILE A 140      -2.743  -0.062 -12.776  1.00 80.96           C
ATOM   1981 1HD1 ILE A 140      -2.982  -0.424 -11.776  1.00 80.96           H
ATOM   1982 2HD1 ILE A 140      -2.061  -0.760 -13.262  1.00 80.96           H
ATOM   1983 3HD1 ILE A 140      -2.270   0.918 -12.704  1.00 80.96           H
ATOM   1984  HN  ILE A 140      -6.552  -0.454 -12.295  1.00 80.96           H
ATOM   1985  N   SER A 141      -7.302  -3.217 -13.756  1.00 77.82           N
ATOM   1986  CA  SER A 141      -7.834  -4.534 -14.060  1.00 77.82           C
ATOM   1987  C   SER A 141      -9.093  -4.405 -14.919  1.00 77.82           C
ATOM   1988  O   SER A 141      -9.291  -5.174 -15.858  1.00 77.82           O
ATOM   1989  HA  SER A 141      -7.045  -5.044 -14.612  1.00 77.82           H
ATOM   1990  CB  SER A 141      -8.143  -5.313 -12.779  1.00 77.82           C
ATOM   1991 1HB  SER A 141      -8.923  -4.796 -12.220  1.00 77.82           H
ATOM   1992 2HB  SER A 141      -8.535  -6.296 -13.038  1.00 77.82           H
ATOM   1993  OG  SER A 141      -6.990  -5.463 -11.955  1.00 77.82           O
ATOM   1994  HG  SER A 141      -6.936  -4.709 -11.301  1.00 77.82           H
ATOM   1995  HN  SER A 141      -7.355  -2.951 -12.793  1.00 77.82           H
ATOM   1996  N   VAL A 142      -9.913  -3.425 -14.566  1.00 78.55           N
ATOM   1997  CA  VAL A 142     -11.129  -3.160 -15.316  1.00 78.55           C
ATOM   1998  C   VAL A 142     -10.762  -2.673 -16.719  1.00 78.55           C
ATOM   1999  O   VAL A 142     -11.378  -3.081 -17.702  1.00 78.55           O
ATOM   2000  HA  VAL A 142     -11.674  -4.101 -15.402  1.00 78.55           H
ATOM   2001  CB  VAL A 142     -12.011  -2.171 -14.551  1.00 78.55           C
ATOM   2002  HB  VAL A 142     -11.415  -1.282 -14.344  1.00 78.55           H
ATOM   2003  CG1 VAL A 142     -13.214  -1.744 -15.394  1.00 78.55           C
ATOM   2004 1HG1 VAL A 142     -12.866  -1.267 -16.309  1.00 78.55           H
ATOM   2005 2HG1 VAL A 142     -13.811  -2.621 -15.645  1.00 78.55           H
ATOM   2006 3HG1 VAL A 142     -13.824  -1.041 -14.826  1.00 78.55           H
ATOM   2007  CG2 VAL A 142     -12.459  -2.758 -13.211  1.00 78.55           C
ATOM   2008 1HG2 VAL A 142     -13.030  -3.670 -13.387  1.00 78.55           H
ATOM   2009 2HG2 VAL A 142     -11.584  -2.988 -12.604  1.00 78.55           H
ATOM   2010 3HG2 VAL A 142     -13.084  -2.034 -12.689  1.00 78.55           H
ATOM   2011  HN  VAL A 142      -9.758  -2.820 -13.785  1.00 78.55           H
ATOM   2012  N   ASP A 143      -9.759  -1.809 -16.767  1.00 78.99           N
ATOM   2013  CA  ASP A 143      -9.359  -1.195 -18.022  1.00 78.99           C
ATOM   2014  C   ASP A 143      -8.892  -2.283 -18.990  1.00 78.99           C
ATOM   2015  O   ASP A 143      -9.221  -2.247 -20.175  1.00 78.99           O
ATOM   2016  HA  ASP A 143     -10.246  -0.671 -18.380  1.00 78.99           H
ATOM   2017  CB  ASP A 143      -8.200  -0.218 -17.813  1.00 78.99           C
ATOM   2018 1HB  ASP A 143      -8.469   0.512 -17.049  1.00 78.99           H
ATOM   2019 2HB  ASP A 143      -7.328  -0.758 -17.445  1.00 78.99           H
ATOM   2020  CG  ASP A 143      -7.850   0.503 -19.116  1.00 78.99           C
ATOM   2021  OD1 ASP A 143      -8.788   1.057 -19.728  1.00 78.99           O
ATOM   2022  OD2 ASP A 143      -6.651   0.484 -19.470  1.00 78.99           O
ATOM   2023  HN  ASP A 143      -9.225  -1.527 -15.970  1.00 78.99           H
ATOM   2024  N   ARG A 144      -8.132  -3.225 -18.450  1.00 73.93           N
ATOM   2025  CA  ARG A 144      -7.633  -4.332 -19.248  1.00 73.93           C
ATOM   2026  C   ARG A 144      -8.797  -5.160 -19.795  1.00 73.93           C
ATOM   2027  O   ARG A 144      -8.804  -5.529 -20.968  1.00 73.93           O
ATOM   2028  HA  ARG A 144      -7.072  -3.863 -20.056  1.00 73.93           H
ATOM   2029  CB  ARG A 144      -6.717  -5.237 -18.421  1.00 73.93           C
ATOM   2030 1HB  ARG A 144      -7.129  -5.359 -17.419  1.00 73.93           H
ATOM   2031 2HB  ARG A 144      -6.676  -6.229 -18.872  1.00 73.93           H
ATOM   2032  CG  ARG A 144      -5.306  -4.653 -18.331  1.00 73.93           C
ATOM   2033 1HG  ARG A 144      -4.935  -4.431 -19.331  1.00 73.93           H
ATOM   2034 2HG  ARG A 144      -5.333  -3.710 -17.784  1.00 73.93           H
ATOM   2035  CD  ARG A 144      -4.354  -5.626 -17.633  1.00 73.93           C
ATOM   2036 1HD  ARG A 144      -4.630  -5.729 -16.583  1.00 73.93           H
ATOM   2037 2HD  ARG A 144      -4.437  -6.615 -18.083  1.00 73.93           H
ATOM   2038  NE  ARG A 144      -2.961  -5.138 -17.743  1.00 73.93           N
ATOM   2039  HE  ARG A 144      -2.816  -4.201 -18.061  1.00 73.93           H
ATOM   2040  CZ  ARG A 144      -1.881  -5.873 -17.442  1.00 73.93           C
ATOM   2041  NH1 ARG A 144      -2.015  -7.134 -17.011  1.00 73.93           N
ATOM   2042 1HH1 ARG A 144      -2.927  -7.534 -16.911  1.00 73.93           H
ATOM   2043 2HH1 ARG A 144      -1.205  -7.676 -16.789  1.00 73.93           H
ATOM   2044  NH2 ARG A 144      -0.665  -5.327 -17.579  1.00 73.93           N
ATOM   2045 1HH2 ARG A 144       0.151  -5.861 -17.360  1.00 73.93           H
ATOM   2046 2HH2 ARG A 144      -0.573  -4.384 -17.902  1.00 73.93           H
ATOM   2047  HN  ARG A 144      -7.859  -3.239 -17.489  1.00 73.93           H
ATOM   2048  N   TYR A 145      -9.755  -5.428 -18.919  1.00 73.56           N
ATOM   2049  CA  TYR A 145     -10.922  -6.204 -19.300  1.00 73.56           C
ATOM   2050  C   TYR A 145     -11.649  -5.557 -20.480  1.00 73.56           C
ATOM   2051  O   TYR A 145     -11.956  -6.225 -21.467  1.00 73.56           O
ATOM   2052  HA  TYR A 145     -10.585  -7.198 -19.592  1.00 73.56           H
ATOM   2053  CB  TYR A 145     -11.848  -6.199 -18.081  1.00 73.56           C
ATOM   2054 1HB  TYR A 145     -11.427  -6.850 -17.315  1.00 73.56           H
ATOM   2055 2HB  TYR A 145     -11.877  -5.193 -17.664  1.00 73.56           H
ATOM   2056  CG  TYR A 145     -13.278  -6.651 -18.384  1.00 73.56           C
ATOM   2057  CD1 TYR A 145     -14.318  -5.747 -18.309  1.00 73.56           C
ATOM   2058  HD1 TYR A 145     -14.120  -4.711 -18.034  1.00 73.56           H
ATOM   2059  CD2 TYR A 145     -13.527  -7.963 -18.733  1.00 73.56           C
ATOM   2060  HD2 TYR A 145     -12.706  -8.677 -18.792  1.00 73.56           H
ATOM   2061  CE1 TYR A 145     -15.664  -6.173 -18.595  1.00 73.56           C
ATOM   2062  HE1 TYR A 145     -16.494  -5.469 -18.539  1.00 73.56           H
ATOM   2063  CE2 TYR A 145     -14.873  -8.389 -19.018  1.00 73.56           C
ATOM   2064  HE2 TYR A 145     -15.084  -9.422 -19.294  1.00 73.56           H
ATOM   2065  CZ  TYR A 145     -15.875  -7.473 -18.935  1.00 73.56           C
ATOM   2066  OH  TYR A 145     -17.146  -7.874 -19.204  1.00 73.56           O
ATOM   2067  HH  TYR A 145     -17.161  -8.856 -19.396  1.00 73.56           H
ATOM   2068  HN  TYR A 145      -9.741  -5.125 -17.966  1.00 73.56           H
ATOM   2069  N   ILE A 146     -11.904  -4.264 -20.340  1.00 74.67           N
ATOM   2070  CA  ILE A 146     -12.658  -3.537 -21.347  1.00 74.67           C
ATOM   2071  C   ILE A 146     -11.889  -3.561 -22.670  1.00 74.67           C
ATOM   2072  O   ILE A 146     -12.479  -3.757 -23.732  1.00 74.67           O
ATOM   2073  HA  ILE A 146     -13.604  -4.060 -21.489  1.00 74.67           H
ATOM   2074  CB  ILE A 146     -12.989  -2.127 -20.854  1.00 74.67           C
ATOM   2075  HB  ILE A 146     -12.068  -1.663 -20.503  1.00 74.67           H
ATOM   2076  CG1 ILE A 146     -13.953  -2.173 -19.667  1.00 74.67           C
ATOM   2077 1HG1 ILE A 146     -14.933  -2.515 -20.003  1.00 74.67           H
ATOM   2078 2HG1 ILE A 146     -13.598  -2.897 -18.933  1.00 74.67           H
ATOM   2079  CG2 ILE A 146     -13.525  -1.259 -21.995  1.00 74.67           C
ATOM   2080 1HG2 ILE A 146     -12.774  -1.187 -22.781  1.00 74.67           H
ATOM   2081 2HG2 ILE A 146     -14.432  -1.710 -22.399  1.00 74.67           H
ATOM   2082 3HG2 ILE A 146     -13.753  -0.262 -21.617  1.00 74.67           H
ATOM   2083  CD1 ILE A 146     -14.084  -0.797 -19.013  1.00 74.67           C
ATOM   2084 1HD1 ILE A 146     -13.108  -0.469 -18.657  1.00 74.67           H
ATOM   2085 2HD1 ILE A 146     -14.463  -0.082 -19.743  1.00 74.67           H
ATOM   2086 3HD1 ILE A 146     -14.775  -0.858 -18.172  1.00 74.67           H
ATOM   2087  HN  ILE A 146     -11.606  -3.717 -19.559  1.00 74.67           H
ATOM   2088  N   ALA A 147     -10.584  -3.359 -22.563  1.00 74.54           N
ATOM   2089  CA  ALA A 147      -9.746  -3.238 -23.744  1.00 74.54           C
ATOM   2090  C   ALA A 147      -9.788  -4.551 -24.529  1.00 74.54           C
ATOM   2091  O   ALA A 147      -9.633  -4.553 -25.749  1.00 74.54           O
ATOM   2092  HA  ALA A 147     -10.158  -2.441 -24.363  1.00 74.54           H
ATOM   2093  CB  ALA A 147      -8.326  -2.854 -23.325  1.00 74.54           C
ATOM   2094 1HB  ALA A 147      -8.348  -1.901 -22.797  1.00 74.54           H
ATOM   2095 2HB  ALA A 147      -7.920  -3.624 -22.669  1.00 74.54           H
ATOM   2096 3HB  ALA A 147      -7.697  -2.764 -24.211  1.00 74.54           H
ATOM   2097  HN  ALA A 147     -10.101  -3.278 -21.691  1.00 74.54           H
ATOM   2098  N   ILE A 148      -9.998  -5.635 -23.797  1.00 71.08           N
ATOM   2099  CA  ILE A 148      -9.996  -6.957 -24.401  1.00 71.08           C
ATOM   2100  C   ILE A 148     -11.399  -7.276 -24.923  1.00 71.08           C
ATOM   2101  O   ILE A 148     -11.554  -7.740 -26.051  1.00 71.08           O
ATOM   2102  HA  ILE A 148      -9.311  -6.929 -25.248  1.00 71.08           H
ATOM   2103  CB  ILE A 148      -9.456  -7.995 -23.415  1.00 71.08           C
ATOM   2104  HB  ILE A 148      -9.990  -7.881 -22.472  1.00 71.08           H
ATOM   2105  CG1 ILE A 148      -7.972  -7.756 -23.126  1.00 71.08           C
ATOM   2106 1HG1 ILE A 148      -7.384  -7.977 -24.016  1.00 71.08           H
ATOM   2107 2HG1 ILE A 148      -7.809  -6.705 -22.889  1.00 71.08           H
ATOM   2108  CG2 ILE A 148      -9.721  -9.416 -23.915  1.00 71.08           C
ATOM   2109 1HG2 ILE A 148     -10.794  -9.568 -24.029  1.00 71.08           H
ATOM   2110 2HG2 ILE A 148      -9.230  -9.560 -24.878  1.00 71.08           H
ATOM   2111 3HG2 ILE A 148      -9.326 -10.134 -23.196  1.00 71.08           H
ATOM   2112  CD1 ILE A 148      -7.494  -8.627 -21.962  1.00 71.08           C
ATOM   2113 1HD1 ILE A 148      -8.068  -8.386 -21.068  1.00 71.08           H
ATOM   2114 2HD1 ILE A 148      -7.636  -9.678 -22.213  1.00 71.08           H
ATOM   2115 3HD1 ILE A 148      -6.436  -8.437 -21.778  1.00 71.08           H
ATOM   2116  HN  ILE A 148     -10.166  -5.620 -22.812  1.00 71.08           H
ATOM   2117  N   ALA A 149     -12.384  -7.015 -24.076  1.00 70.61           N
ATOM   2118  CA  ALA A 149     -13.740  -7.460 -24.347  1.00 70.61           C
ATOM   2119  C   ALA A 149     -14.346  -6.592 -25.452  1.00 70.61           C
ATOM   2120  O   ALA A 149     -15.098  -7.085 -26.291  1.00 70.61           O
ATOM   2121  HA  ALA A 149     -13.688  -8.492 -24.694  1.00 70.61           H
ATOM   2122  CB  ALA A 149     -14.560  -7.416 -23.055  1.00 70.61           C
ATOM   2123 1HB  ALA A 149     -14.104  -8.071 -22.313  1.00 70.61           H
ATOM   2124 2HB  ALA A 149     -14.582  -6.395 -22.674  1.00 70.61           H
ATOM   2125 3HB  ALA A 149     -15.577  -7.750 -23.259  1.00 70.61           H
ATOM   2126  HN  ALA A 149     -12.267  -6.511 -23.220  1.00 70.61           H
ATOM   2127  N   GLN A 150     -13.996  -5.315 -25.416  1.00 70.76           N
ATOM   2128  CA  GLN A 150     -14.574  -4.355 -26.340  1.00 70.76           C
ATOM   2129  C   GLN A 150     -13.486  -3.762 -27.238  1.00 70.76           C
ATOM   2130  O   GLN A 150     -13.503  -2.568 -27.534  1.00 70.76           O
ATOM   2131  HA  GLN A 150     -15.282  -4.923 -26.943  1.00 70.76           H
ATOM   2132  CB  GLN A 150     -15.325  -3.254 -25.589  1.00 70.76           C
ATOM   2133 1HB  GLN A 150     -14.633  -2.710 -24.946  1.00 70.76           H
ATOM   2134 2HB  GLN A 150     -15.731  -2.534 -26.300  1.00 70.76           H
ATOM   2135  CG  GLN A 150     -16.459  -3.841 -24.746  1.00 70.76           C
ATOM   2136 1HG  GLN A 150     -17.008  -4.578 -25.332  1.00 70.76           H
ATOM   2137 2HG  GLN A 150     -16.043  -4.363 -23.884  1.00 70.76           H
ATOM   2138  CD  GLN A 150     -17.414  -2.744 -24.272  1.00 70.76           C
ATOM   2139  OE1 GLN A 150     -17.263  -1.574 -24.586  1.00 70.76           O
ATOM   2140  NE2 GLN A 150     -18.404  -3.184 -23.500  1.00 70.76           N
ATOM   2141 1HE2 GLN A 150     -18.471  -4.158 -23.280  1.00 70.76           H
ATOM   2142 2HE2 GLN A 150     -19.081  -2.543 -23.140  1.00 70.76           H
ATOM   2143  HN  GLN A 150     -13.332  -4.935 -24.772  1.00 70.76           H
ATOM   2144  N   ALA A 151     -12.566  -4.623 -27.647  1.00 66.64           N
ATOM   2145  CA  ALA A 151     -11.403  -4.177 -28.394  1.00 66.64           C
ATOM   2146  C   ALA A 151     -11.859  -3.317 -29.574  1.00 66.64           C
ATOM   2147  O   ALA A 151     -11.195  -2.345 -29.932  1.00 66.64           O
ATOM   2148  HA  ALA A 151     -10.793  -3.569 -27.726  1.00 66.64           H
ATOM   2149  CB  ALA A 151     -10.585  -5.391 -28.839  1.00 66.64           C
ATOM   2150 1HB  ALA A 151     -10.261  -5.952 -27.962  1.00 66.64           H
ATOM   2151 2HB  ALA A 151     -11.200  -6.031 -29.472  1.00 66.64           H
ATOM   2152 3HB  ALA A 151      -9.712  -5.056 -29.400  1.00 66.64           H
ATOM   2153  HN  ALA A 151     -12.607  -5.608 -27.476  1.00 66.64           H
ATOM   2154  N   MET A 152     -12.988  -3.706 -30.147  1.00 62.20           N
ATOM   2155  CA  MET A 152     -13.499  -3.032 -31.329  1.00 62.20           C
ATOM   2156  C   MET A 152     -13.850  -1.575 -31.021  1.00 62.20           C
ATOM   2157  O   MET A 152     -13.508  -0.675 -31.786  1.00 62.20           O
ATOM   2158  HA  MET A 152     -12.692  -3.072 -32.061  1.00 62.20           H
ATOM   2159  CB  MET A 152     -14.745  -3.762 -31.834  1.00 62.20           C
ATOM   2160 1HB  MET A 152     -15.414  -3.968 -30.999  1.00 62.20           H
ATOM   2161 2HB  MET A 152     -15.290  -3.121 -32.528  1.00 62.20           H
ATOM   2162  CG  MET A 152     -14.369  -5.072 -32.530  1.00 62.20           C
ATOM   2163 1HG  MET A 152     -13.381  -5.396 -32.203  1.00 62.20           H
ATOM   2164 2HG  MET A 152     -15.071  -5.857 -32.249  1.00 62.20           H
ATOM   2165  SD  MET A 152     -14.381  -4.848 -34.301  1.00 62.20           S
ATOM   2166  CE  MET A 152     -16.128  -5.026 -34.623  1.00 62.20           C
ATOM   2167 1HE  MET A 152     -16.458  -6.013 -34.299  1.00 62.20           H
ATOM   2168 2HE  MET A 152     -16.678  -4.261 -34.077  1.00 62.20           H
ATOM   2169 3HE  MET A 152     -16.313  -4.914 -35.692  1.00 62.20           H
ATOM   2170  HN  MET A 152     -13.550  -4.465 -29.817  1.00 62.20           H
ATOM   2171  N   ARG A 153     -14.528  -1.388 -29.898  1.00 64.12           N
ATOM   2172  CA  ARG A 153     -15.019  -0.071 -29.531  1.00 64.12           C
ATOM   2173  C   ARG A 153     -13.919   0.730 -28.831  1.00 64.12           C
ATOM   2174  O   ARG A 153     -13.977   1.957 -28.778  1.00 64.12           O
ATOM   2175  HA  ARG A 153     -15.302   0.394 -30.475  1.00 64.12           H
ATOM   2176  CB  ARG A 153     -16.232  -0.173 -28.605  1.00 64.12           C
ATOM   2177 1HB  ARG A 153     -16.018  -0.870 -27.794  1.00 64.12           H
ATOM   2178 2HB  ARG A 153     -16.429   0.797 -28.148  1.00 64.12           H
ATOM   2179  CG  ARG A 153     -17.470  -0.642 -29.373  1.00 64.12           C
ATOM   2180 1HG  ARG A 153     -17.641   0.012 -30.228  1.00 64.12           H
ATOM   2181 2HG  ARG A 153     -17.300  -1.644 -29.767  1.00 64.12           H
ATOM   2182  CD  ARG A 153     -18.706  -0.645 -28.471  1.00 64.12           C
ATOM   2183 1HD  ARG A 153     -18.580  -1.374 -27.670  1.00 64.12           H
ATOM   2184 2HD  ARG A 153     -18.825   0.330 -27.998  1.00 64.12           H
ATOM   2185  NE  ARG A 153     -19.911  -0.971 -29.265  1.00 64.12           N
ATOM   2186  HE  ARG A 153     -19.796  -1.138 -30.244  1.00 64.12           H
ATOM   2187  CZ  ARG A 153     -21.147  -1.057 -28.755  1.00 64.12           C
ATOM   2188  NH1 ARG A 153     -21.360  -0.842 -27.449  1.00 64.12           N
ATOM   2189 1HH1 ARG A 153     -20.593  -0.617 -26.848  1.00 64.12           H
ATOM   2190 2HH1 ARG A 153     -22.286  -0.908 -27.076  1.00 64.12           H
ATOM   2191  NH2 ARG A 153     -22.167  -1.359 -29.569  1.00 64.12           N
ATOM   2192 1HH2 ARG A 153     -23.096  -1.427 -29.204  1.00 64.12           H
ATOM   2193 2HH2 ARG A 153     -22.000  -1.518 -30.542  1.00 64.12           H
ATOM   2194  HN  ARG A 153     -14.743  -2.116 -29.246  1.00 64.12           H
ATOM   2195  N   ALA A 154     -12.941   0.002 -28.312  1.00 62.85           N
ATOM   2196  CA  ALA A 154     -11.978   0.588 -27.394  1.00 62.85           C
ATOM   2197  C   ALA A 154     -11.154   1.645 -28.132  1.00 62.85           C
ATOM   2198  O   ALA A 154     -10.611   2.558 -27.512  1.00 62.85           O
ATOM   2199  HA  ALA A 154     -12.536   1.069 -26.591  1.00 62.85           H
ATOM   2200  CB  ALA A 154     -11.106  -0.518 -26.795  1.00 62.85           C
ATOM   2201 1HB  ALA A 154     -11.736  -1.226 -26.258  1.00 62.85           H
ATOM   2202 2HB  ALA A 154     -10.577  -1.036 -27.594  1.00 62.85           H
ATOM   2203 3HB  ALA A 154     -10.385  -0.078 -26.107  1.00 62.85           H
ATOM   2204  HN  ALA A 154     -12.801  -0.968 -28.509  1.00 62.85           H
ATOM   2205  N   HIS A 155     -11.088   1.487 -29.446  1.00 64.59           N
ATOM   2206  CA  HIS A 155     -10.213   2.318 -30.256  1.00 64.59           C
ATOM   2207  C   HIS A 155     -10.831   3.708 -30.416  1.00 64.59           C
ATOM   2208  O   HIS A 155     -10.162   4.717 -30.195  1.00 64.59           O
ATOM   2209  HA  HIS A 155      -9.273   2.407 -29.712  1.00 64.59           H
ATOM   2210  CB  HIS A 155      -9.914   1.645 -31.597  1.00 64.59           C
ATOM   2211 1HB  HIS A 155      -9.667   0.598 -31.420  1.00 64.59           H
ATOM   2212 2HB  HIS A 155     -10.815   1.660 -32.210  1.00 64.59           H
ATOM   2213  CG  HIS A 155      -8.787   2.288 -32.369  1.00 64.59           C
ATOM   2214  ND1 HIS A 155      -8.978   3.364 -33.219  1.00 64.59           N
ATOM   2215  HD1 HIS A 155      -9.852   3.813 -33.405  1.00 64.59           H
ATOM   2216  CD2 HIS A 155      -7.454   1.998 -32.410  1.00 64.59           C
ATOM   2217  HD2 HIS A 155      -6.959   1.201 -31.855  1.00 64.59           H
ATOM   2218  CE1 HIS A 155      -7.808   3.697 -33.743  1.00 64.59           C
ATOM   2219  HE1 HIS A 155      -7.630   4.506 -34.450  1.00 64.59           H
ATOM   2220  NE2 HIS A 155      -6.865   2.849 -33.241  1.00 64.59           N
ATOM   2221  HN  HIS A 155     -11.616   0.807 -29.955  1.00 64.59           H
ATOM   2222  N   THR A 156     -12.099   3.718 -30.798  1.00 66.33           N
ATOM   2223  CA  THR A 156     -12.776   4.963 -31.116  1.00 66.33           C
ATOM   2224  C   THR A 156     -12.970   5.803 -29.852  1.00 66.33           C
ATOM   2225  O   THR A 156     -13.158   7.016 -29.931  1.00 66.33           O
ATOM   2226  HA  THR A 156     -12.139   5.539 -31.787  1.00 66.33           H
ATOM   2227  CB  THR A 156     -14.088   4.621 -31.826  1.00 66.33           C
ATOM   2228  HB  THR A 156     -14.749   5.487 -31.860  1.00 66.33           H
ATOM   2229  OG1 THR A 156     -14.586   3.494 -31.110  1.00 66.33           O
ATOM   2230  HG1 THR A 156     -15.557   3.365 -31.309  1.00 66.33           H
ATOM   2231  CG2 THR A 156     -13.865   4.093 -33.244  1.00 66.33           C
ATOM   2232 1HG2 THR A 156     -13.259   3.188 -33.204  1.00 66.33           H
ATOM   2233 2HG2 THR A 156     -13.350   4.849 -33.837  1.00 66.33           H
ATOM   2234 3HG2 THR A 156     -14.828   3.865 -33.703  1.00 66.33           H
ATOM   2235  HN  THR A 156     -12.661   2.896 -30.891  1.00 66.33           H
ATOM   2236  N   TRP A 157     -12.919   5.124 -28.715  1.00 74.43           N
ATOM   2237  CA  TRP A 157     -13.276   5.749 -27.453  1.00 74.43           C
ATOM   2238  C   TRP A 157     -11.982   6.097 -26.715  1.00 74.43           C
ATOM   2239  O   TRP A 157     -12.001   6.367 -25.515  1.00 74.43           O
ATOM   2240  HA  TRP A 157     -13.834   6.658 -27.678  1.00 74.43           H
ATOM   2241  CB  TRP A 157     -14.205   4.846 -26.638  1.00 74.43           C
ATOM   2242 1HB  TRP A 157     -13.810   3.830 -26.650  1.00 74.43           H
ATOM   2243 2HB  TRP A 157     -14.198   5.178 -25.600  1.00 74.43           H
ATOM   2244  CG  TRP A 157     -15.650   4.823 -27.141  1.00 74.43           C
ATOM   2245  CD1 TRP A 157     -16.082   4.842 -28.410  1.00 74.43           C
ATOM   2246  HD1 TRP A 157     -15.427   4.877 -29.280  1.00 74.43           H
ATOM   2247  CD2 TRP A 157     -16.842   4.776 -26.330  1.00 74.43           C
ATOM   2248  NE1 TRP A 157     -17.460   4.810 -28.475  1.00 74.43           N
ATOM   2249  HE1 TRP A 157     -18.014   4.816 -29.308  1.00 74.43           H
ATOM   2250  CE2 TRP A 157     -17.937   4.769 -27.170  1.00 74.43           C
ATOM   2251  CE3 TRP A 157     -16.991   4.740 -24.932  1.00 74.43           C
ATOM   2252  HE3 TRP A 157     -16.142   4.744 -24.248  1.00 74.43           H
ATOM   2253  CZ2 TRP A 157     -19.258   4.726 -26.708  1.00 74.43           C
ATOM   2254  HZ2 TRP A 157     -20.106   4.721 -27.392  1.00 74.43           H
ATOM   2255  CZ3 TRP A 157     -18.317   4.698 -24.486  1.00 74.43           C
ATOM   2256  HZ3 TRP A 157     -18.489   4.669 -23.410  1.00 74.43           H
ATOM   2257  CH2 TRP A 157     -19.430   4.690 -25.319  1.00 74.43           C
ATOM   2258  HH2 TRP A 157     -20.433   4.656 -24.892  1.00 74.43           H
ATOM   2259  HN  TRP A 157     -12.640   4.166 -28.649  1.00 74.43           H
ATOM   2260  N   ARG A 158     -10.889   6.081 -27.463  1.00 72.03           N
ATOM   2261  CA  ARG A 158      -9.570   6.190 -26.864  1.00 72.03           C
ATOM   2262  C   ARG A 158      -9.425   7.531 -26.141  1.00 72.03           C
ATOM   2263  O   ARG A 158      -8.917   7.585 -25.022  1.00 72.03           O
ATOM   2264  HA  ARG A 158      -9.513   5.358 -26.162  1.00 72.03           H
ATOM   2265  CB  ARG A 158      -8.472   6.067 -27.922  1.00 72.03           C
ATOM   2266 1HB  ARG A 158      -8.655   5.189 -28.541  1.00 72.03           H
ATOM   2267 2HB  ARG A 158      -8.500   6.934 -28.582  1.00 72.03           H
ATOM   2268  CG  ARG A 158      -7.092   5.960 -27.271  1.00 72.03           C
ATOM   2269 1HG  ARG A 158      -6.883   6.866 -26.702  1.00 72.03           H
ATOM   2270 2HG  ARG A 158      -7.083   5.131 -26.563  1.00 72.03           H
ATOM   2271  CD  ARG A 158      -6.003   5.749 -28.324  1.00 72.03           C
ATOM   2272 1HD  ARG A 158      -6.227   4.863 -28.919  1.00 72.03           H
ATOM   2273 2HD  ARG A 158      -5.981   6.596 -29.010  1.00 72.03           H
ATOM   2274  NE  ARG A 158      -4.685   5.597 -27.667  1.00 72.03           N
ATOM   2275  HE  ARG A 158      -4.630   5.764 -26.683  1.00 72.03           H
ATOM   2276  CZ  ARG A 158      -3.562   5.249 -28.309  1.00 72.03           C
ATOM   2277  NH1 ARG A 158      -3.577   5.013 -29.628  1.00 72.03           N
ATOM   2278 1HH1 ARG A 158      -4.431   5.096 -30.141  1.00 72.03           H
ATOM   2279 2HH1 ARG A 158      -2.734   4.754 -30.099  1.00 72.03           H
ATOM   2280  NH2 ARG A 158      -2.422   5.141 -27.612  1.00 72.03           N
ATOM   2281 1HH2 ARG A 158      -1.575   4.882 -28.075  1.00 72.03           H
ATOM   2282 2HH2 ARG A 158      -2.420   5.319 -26.628  1.00 72.03           H
ATOM   2283  HN  ARG A 158     -10.894   5.995 -28.460  1.00 72.03           H
ATOM   2284  N   GLU A 159      -9.881   8.580 -26.810  1.00 76.86           N
ATOM   2285  CA  GLU A 159      -9.754   9.923 -26.271  1.00 76.86           C
ATOM   2286  C   GLU A 159     -10.619  10.076 -25.019  1.00 76.86           C
ATOM   2287  O   GLU A 159     -10.150  10.562 -23.991  1.00 76.86           O
ATOM   2288  HA  GLU A 159      -8.702  10.032 -26.010  1.00 76.86           H
ATOM   2289  CB  GLU A 159     -10.122  10.972 -27.323  1.00 76.86           C
ATOM   2290 1HB  GLU A 159     -11.064  10.701 -27.799  1.00 76.86           H
ATOM   2291 2HB  GLU A 159     -10.139  11.961 -26.865  1.00 76.86           H
ATOM   2292  CG  GLU A 159      -9.069  11.029 -28.432  1.00 76.86           C
ATOM   2293 1HG  GLU A 159      -8.076  11.125 -27.991  1.00 76.86           H
ATOM   2294 2HG  GLU A 159      -9.078  10.096 -28.995  1.00 76.86           H
ATOM   2295  CD  GLU A 159      -9.330  12.204 -29.376  1.00 76.86           C
ATOM   2296  OE1 GLU A 159      -8.382  12.566 -30.107  1.00 76.86           O
ATOM   2297  OE2 GLU A 159     -10.471  12.714 -29.345  1.00 76.86           O
ATOM   2298  HN  GLU A 159     -10.329   8.522 -27.702  1.00 76.86           H
ATOM   2299  N   LYS A 160     -11.868   9.653 -25.145  1.00 81.53           N
ATOM   2300  CA  LYS A 160     -12.800   9.725 -24.032  1.00 81.53           C
ATOM   2301  C   LYS A 160     -12.218   8.968 -22.837  1.00 81.53           C
ATOM   2302  O   LYS A 160     -12.296   9.438 -21.703  1.00 81.53           O
ATOM   2303  HA  LYS A 160     -12.902  10.775 -23.759  1.00 81.53           H
ATOM   2304  CB  LYS A 160     -14.184   9.231 -24.459  1.00 81.53           C
ATOM   2305 1HB  LYS A 160     -14.099   8.241 -24.906  1.00 81.53           H
ATOM   2306 2HB  LYS A 160     -14.824   9.130 -23.583  1.00 81.53           H
ATOM   2307  CG  LYS A 160     -14.826  10.195 -25.459  1.00 81.53           C
ATOM   2308 1HG  LYS A 160     -14.836  11.202 -25.043  1.00 81.53           H
ATOM   2309 2HG  LYS A 160     -14.227  10.232 -26.369  1.00 81.53           H
ATOM   2310  CD  LYS A 160     -16.254   9.763 -25.797  1.00 81.53           C
ATOM   2311 1HD  LYS A 160     -16.239   8.777 -26.262  1.00 81.53           H
ATOM   2312 2HD  LYS A 160     -16.838   9.674 -24.881  1.00 81.53           H
ATOM   2313  CE  LYS A 160     -16.922  10.767 -26.739  1.00 81.53           C
ATOM   2314 1HE  LYS A 160     -16.922  11.757 -26.283  1.00 81.53           H
ATOM   2315 2HE  LYS A 160     -16.350  10.843 -27.664  1.00 81.53           H
ATOM   2316  NZ  LYS A 160     -18.310  10.352 -27.039  1.00 81.53           N
ATOM   2317 1HZ  LYS A 160     -18.740  11.032 -27.656  1.00 81.53           H
ATOM   2318 2HZ  LYS A 160     -18.301   9.444 -27.491  1.00 81.53           H
ATOM   2319 3HZ  LYS A 160     -18.840  10.294 -26.177  1.00 81.53           H
ATOM   2320  HN  LYS A 160     -12.245   9.266 -25.987  1.00 81.53           H
ATOM   2321  N   ARG A 161     -11.649   7.808 -23.131  1.00 82.24           N
ATOM   2322  CA  ARG A 161     -11.082   6.967 -22.091  1.00 82.24           C
ATOM   2323  C   ARG A 161      -9.970   7.714 -21.352  1.00 82.24           C
ATOM   2324  O   ARG A 161      -9.769   7.511 -20.156  1.00 82.24           O
ATOM   2325  HA  ARG A 161     -11.916   6.747 -21.425  1.00 82.24           H
ATOM   2326  CB  ARG A 161     -10.515   5.672 -22.677  1.00 82.24           C
ATOM   2327 1HB  ARG A 161      -9.923   5.899 -23.563  1.00 82.24           H
ATOM   2328 2HB  ARG A 161      -9.844   5.206 -21.956  1.00 82.24           H
ATOM   2329  CG  ARG A 161     -11.637   4.699 -23.042  1.00 82.24           C
ATOM   2330 1HG  ARG A 161     -12.145   4.366 -22.136  1.00 82.24           H
ATOM   2331 2HG  ARG A 161     -12.381   5.208 -23.655  1.00 82.24           H
ATOM   2332  CD  ARG A 161     -11.088   3.488 -23.799  1.00 82.24           C
ATOM   2333 1HD  ARG A 161     -11.910   2.900 -24.208  1.00 82.24           H
ATOM   2334 2HD  ARG A 161     -10.483   3.820 -24.642  1.00 82.24           H
ATOM   2335  NE  ARG A 161     -10.272   2.651 -22.891  1.00 82.24           N
ATOM   2336  HE  ARG A 161     -10.360   2.805 -21.906  1.00 82.24           H
ATOM   2337  CZ  ARG A 161      -9.424   1.700 -23.305  1.00 82.24           C
ATOM   2338  NH1 ARG A 161      -9.267   1.451 -24.612  1.00 82.24           N
ATOM   2339 1HH1 ARG A 161      -9.785   1.976 -25.287  1.00 82.24           H
ATOM   2340 2HH1 ARG A 161      -8.632   0.739 -24.913  1.00 82.24           H
ATOM   2341  NH2 ARG A 161      -8.735   1.001 -22.392  1.00 82.24           N
ATOM   2342 1HH2 ARG A 161      -8.098   0.288 -22.684  1.00 82.24           H
ATOM   2343 2HH2 ARG A 161      -8.858   1.193 -21.418  1.00 82.24           H
ATOM   2344  HN  ARG A 161     -11.572   7.442 -24.059  1.00 82.24           H
ATOM   2345  N   LEU A 162      -9.276   8.563 -22.096  1.00 84.38           N
ATOM   2346  CA  LEU A 162      -8.133   9.276 -21.550  1.00 84.38           C
ATOM   2347  C   LEU A 162      -8.627  10.406 -20.645  1.00 84.38           C
ATOM   2348  O   LEU A 162      -7.967  10.758 -19.669  1.00 84.38           O
ATOM   2349  HA  LEU A 162      -7.568   8.569 -20.943  1.00 84.38           H
ATOM   2350  CB  LEU A 162      -7.209   9.748 -22.674  1.00 84.38           C
ATOM   2351 1HB  LEU A 162      -7.276   9.035 -23.496  1.00 84.38           H
ATOM   2352 2HB  LEU A 162      -7.582  10.701 -23.048  1.00 84.38           H
ATOM   2353  CG  LEU A 162      -5.735   9.919 -22.303  1.00 84.38           C
ATOM   2354  HG  LEU A 162      -5.574   9.468 -21.324  1.00 84.38           H
ATOM   2355  CD1 LEU A 162      -4.831   9.182 -23.294  1.00 84.38           C
ATOM   2356 1HD1 LEU A 162      -5.073   8.119 -23.284  1.00 84.38           H
ATOM   2357 2HD1 LEU A 162      -4.988   9.581 -24.296  1.00 84.38           H
ATOM   2358 3HD1 LEU A 162      -3.788   9.320 -23.006  1.00 84.38           H
ATOM   2359  CD2 LEU A 162      -5.367  11.399 -22.185  1.00 84.38           C
ATOM   2360 1HD2 LEU A 162      -5.547  11.896 -23.138  1.00 84.38           H
ATOM   2361 2HD2 LEU A 162      -5.978  11.864 -21.411  1.00 84.38           H
ATOM   2362 3HD2 LEU A 162      -4.314  11.492 -21.920  1.00 84.38           H
ATOM   2363  HN  LEU A 162      -9.483   8.767 -23.053  1.00 84.38           H
ATOM   2364  N   LEU A 163      -9.785  10.944 -21.001  1.00 86.68           N
ATOM   2365  CA  LEU A 163     -10.418  11.966 -20.185  1.00 86.68           C
ATOM   2366  C   LEU A 163     -10.908  11.338 -18.879  1.00 86.68           C
ATOM   2367  O   LEU A 163     -10.639  11.857 -17.797  1.00 86.68           O
ATOM   2368  HA  LEU A 163      -9.659  12.710 -19.947  1.00 86.68           H
ATOM   2369  CB  LEU A 163     -11.517  12.677 -20.976  1.00 86.68           C
ATOM   2370 1HB  LEU A 163     -11.088  13.042 -21.910  1.00 86.68           H
ATOM   2371 2HB  LEU A 163     -12.280  11.945 -21.241  1.00 86.68           H
ATOM   2372  CG  LEU A 163     -12.200  13.850 -20.270  1.00 86.68           C
ATOM   2373  HG  LEU A 163     -12.558  13.503 -19.300  1.00 86.68           H
ATOM   2374  CD1 LEU A 163     -11.208  14.984 -20.006  1.00 86.68           C
ATOM   2375 1HD1 LEU A 163     -10.398  14.619 -19.374  1.00 86.68           H
ATOM   2376 2HD1 LEU A 163     -10.799  15.337 -20.952  1.00 86.68           H
ATOM   2377 3HD1 LEU A 163     -11.719  15.805 -19.502  1.00 86.68           H
ATOM   2378  CD2 LEU A 163     -13.421  14.329 -21.057  1.00 86.68           C
ATOM   2379 1HD2 LEU A 163     -13.109  14.653 -22.050  1.00 86.68           H
ATOM   2380 2HD2 LEU A 163     -14.137  13.512 -21.149  1.00 86.68           H
ATOM   2381 3HD2 LEU A 163     -13.888  15.163 -20.532  1.00 86.68           H
ATOM   2382  HN  LEU A 163     -10.287  10.692 -21.829  1.00 86.68           H
ATOM   2383  N   TYR A 164     -11.620  10.230 -19.023  1.00 88.11           N
ATOM   2384  CA  TYR A 164     -12.159   9.531 -17.868  1.00 88.11           C
ATOM   2385  C   TYR A 164     -11.038   9.069 -16.935  1.00 88.11           C
ATOM   2386  O   TYR A 164     -11.192   9.094 -15.715  1.00 88.11           O
ATOM   2387  HA  TYR A 164     -12.808  10.222 -17.330  1.00 88.11           H
ATOM   2388  CB  TYR A 164     -12.886   8.303 -18.420  1.00 88.11           C
ATOM   2389 1HB  TYR A 164     -12.287   7.868 -19.220  1.00 88.11           H
ATOM   2390 2HB  TYR A 164     -12.960   7.553 -17.632  1.00 88.11           H
ATOM   2391  CG  TYR A 164     -14.288   8.599 -18.956  1.00 88.11           C
ATOM   2392  CD1 TYR A 164     -15.255   9.111 -18.115  1.00 88.11           C
ATOM   2393  HD1 TYR A 164     -15.020   9.305 -17.069  1.00 88.11           H
ATOM   2394  CD2 TYR A 164     -14.586   8.354 -20.281  1.00 88.11           C
ATOM   2395  HD2 TYR A 164     -13.823   7.949 -20.946  1.00 88.11           H
ATOM   2396  CE1 TYR A 164     -16.575   9.390 -18.620  1.00 88.11           C
ATOM   2397  HE1 TYR A 164     -17.347   9.794 -17.966  1.00 88.11           H
ATOM   2398  CE2 TYR A 164     -15.906   8.632 -20.786  1.00 88.11           C
ATOM   2399  HE2 TYR A 164     -16.154   8.443 -21.830  1.00 88.11           H
ATOM   2400  CZ  TYR A 164     -16.835   9.136 -19.930  1.00 88.11           C
ATOM   2401  OH  TYR A 164     -18.081   9.400 -20.407  1.00 88.11           O
ATOM   2402  HH  TYR A 164     -18.125   9.188 -21.383  1.00 88.11           H
ATOM   2403  HN  TYR A 164     -11.830   9.811 -19.906  1.00 88.11           H
ATOM   2404  N   SER A 165      -9.936   8.657 -17.545  1.00 89.36           N
ATOM   2405  CA  SER A 165      -8.809   8.143 -16.786  1.00 89.36           C
ATOM   2406  C   SER A 165      -8.245   9.239 -15.879  1.00 89.36           C
ATOM   2407  O   SER A 165      -7.803   8.961 -14.765  1.00 89.36           O
ATOM   2408  HA  SER A 165      -9.211   7.323 -16.191  1.00 89.36           H
ATOM   2409  CB  SER A 165      -7.717   7.609 -17.715  1.00 89.36           C
ATOM   2410 1HB  SER A 165      -7.046   6.960 -17.152  1.00 89.36           H
ATOM   2411 2HB  SER A 165      -8.171   6.998 -18.495  1.00 89.36           H
ATOM   2412  OG  SER A 165      -6.965   8.661 -18.316  1.00 89.36           O
ATOM   2413  HG  SER A 165      -7.580   9.386 -18.626  1.00 89.36           H
ATOM   2414  HN  SER A 165      -9.807   8.671 -18.536  1.00 89.36           H
ATOM   2415  N   LYS A 166      -8.279  10.461 -16.390  1.00 91.31           N
ATOM   2416  CA  LYS A 166      -7.819  11.606 -15.622  1.00 91.31           C
ATOM   2417  C   LYS A 166      -8.735  11.804 -14.413  1.00 91.31           C
ATOM   2418  O   LYS A 166      -8.260  11.949 -13.287  1.00 91.31           O
ATOM   2419  HA  LYS A 166      -6.816  11.376 -15.262  1.00 91.31           H
ATOM   2420  CB  LYS A 166      -7.707  12.841 -16.518  1.00 91.31           C
ATOM   2421 1HB  LYS A 166      -8.611  12.944 -17.118  1.00 91.31           H
ATOM   2422 2HB  LYS A 166      -7.631  13.736 -15.900  1.00 91.31           H
ATOM   2423  CG  LYS A 166      -6.487  12.743 -17.436  1.00 91.31           C
ATOM   2424 1HG  LYS A 166      -5.580  12.670 -16.836  1.00 91.31           H
ATOM   2425 2HG  LYS A 166      -6.549  11.833 -18.033  1.00 91.31           H
ATOM   2426  CD  LYS A 166      -6.397  13.960 -18.359  1.00 91.31           C
ATOM   2427 1HD  LYS A 166      -7.276  13.999 -19.002  1.00 91.31           H
ATOM   2428 2HD  LYS A 166      -6.397  14.873 -17.764  1.00 91.31           H
ATOM   2429  CE  LYS A 166      -5.132  13.905 -19.218  1.00 91.31           C
ATOM   2430 1HE  LYS A 166      -4.257  13.777 -18.580  1.00 91.31           H
ATOM   2431 2HE  LYS A 166      -5.172  13.039 -19.879  1.00 91.31           H
ATOM   2432  NZ  LYS A 166      -4.994  15.142 -20.018  1.00 91.31           N
ATOM   2433 1HZ  LYS A 166      -4.156  15.085 -20.587  1.00 91.31           H
ATOM   2434 2HZ  LYS A 166      -5.804  15.248 -20.619  1.00 91.31           H
ATOM   2435 3HZ  LYS A 166      -4.926  15.940 -19.397  1.00 91.31           H
ATOM   2436  HN  LYS A 166      -8.612  10.674 -17.308  1.00 91.31           H
ATOM   2437  N   MET A 167     -10.031  11.805 -14.686  1.00 92.92           N
ATOM   2438  CA  MET A 167     -11.016  12.035 -13.643  1.00 92.92           C
ATOM   2439  C   MET A 167     -10.941  10.949 -12.568  1.00 92.92           C
ATOM   2440  O   MET A 167     -11.008  11.244 -11.376  1.00 92.92           O
ATOM   2441  HA  MET A 167     -10.763  13.003 -13.209  1.00 92.92           H
ATOM   2442  CB  MET A 167     -12.417  12.050 -14.257  1.00 92.92           C
ATOM   2443 1HB  MET A 167     -12.575  11.139 -14.833  1.00 92.92           H
ATOM   2444 2HB  MET A 167     -13.165  12.060 -13.465  1.00 92.92           H
ATOM   2445  CG  MET A 167     -12.606  13.270 -15.160  1.00 92.92           C
ATOM   2446 1HG  MET A 167     -12.147  14.147 -14.703  1.00 92.92           H
ATOM   2447 2HG  MET A 167     -12.104  13.109 -16.114  1.00 92.92           H
ATOM   2448  SD  MET A 167     -14.346  13.566 -15.430  1.00 92.92           S
ATOM   2449  CE  MET A 167     -14.776  12.087 -16.332  1.00 92.92           C
ATOM   2450 1HE  MET A 167     -14.187  12.036 -17.248  1.00 92.92           H
ATOM   2451 2HE  MET A 167     -14.565  11.212 -15.717  1.00 92.92           H
ATOM   2452 3HE  MET A 167     -15.836  12.109 -16.582  1.00 92.92           H
ATOM   2453  HN  MET A 167     -10.410  11.652 -15.598  1.00 92.92           H
ATOM   2454  N   VAL A 168     -10.803   9.714 -13.029  1.00 93.40           N
ATOM   2455  CA  VAL A 168     -10.744   8.579 -12.123  1.00 93.40           C
ATOM   2456  C   VAL A 168      -9.545   8.742 -11.187  1.00 93.40           C
ATOM   2457  O   VAL A 168      -9.652   8.494  -9.987  1.00 93.40           O
ATOM   2458  HA  VAL A 168     -11.657   8.585 -11.528  1.00 93.40           H
ATOM   2459  CB  VAL A 168     -10.707   7.274 -12.921  1.00 93.40           C
ATOM   2460  HB  VAL A 168      -9.926   7.365 -13.676  1.00 93.40           H
ATOM   2461  CG1 VAL A 168     -10.353   6.090 -12.019  1.00 93.40           C
ATOM   2462 1HG1 VAL A 168      -9.373   6.255 -11.572  1.00 93.40           H
ATOM   2463 2HG1 VAL A 168     -11.101   5.997 -11.232  1.00 93.40           H
ATOM   2464 3HG1 VAL A 168     -10.333   5.176 -12.611  1.00 93.40           H
ATOM   2465  CG2 VAL A 168     -12.034   7.036 -13.644  1.00 93.40           C
ATOM   2466 1HG2 VAL A 168     -12.840   6.975 -12.913  1.00 93.40           H
ATOM   2467 2HG2 VAL A 168     -12.227   7.860 -14.331  1.00 93.40           H
ATOM   2468 3HG2 VAL A 168     -11.980   6.102 -14.203  1.00 93.40           H
ATOM   2469  HN  VAL A 168     -10.732   9.484 -14.000  1.00 93.40           H
ATOM   2470  N   CYS A 169      -8.431   9.157 -11.770  1.00 93.66           N
ATOM   2471  CA  CYS A 169      -7.204   9.323 -11.009  1.00 93.66           C
ATOM   2472  C   CYS A 169      -7.458  10.354  -9.907  1.00 93.66           C
ATOM   2473  O   CYS A 169      -7.100  10.133  -8.752  1.00 93.66           O
ATOM   2474  HA  CYS A 169      -6.967   8.349 -10.581  1.00 93.66           H
ATOM   2475  CB  CYS A 169      -6.032   9.724 -11.907  1.00 93.66           C
ATOM   2476 1HB  CYS A 169      -6.305  10.589 -12.511  1.00 93.66           H
ATOM   2477 2HB  CYS A 169      -5.179  10.019 -11.295  1.00 93.66           H
ATOM   2478  SG  CYS A 169      -5.567   8.326 -12.992  1.00 93.66           S
ATOM   2479  HG  CYS A 169      -6.440   8.603 -13.957  1.00 93.66           H
ATOM   2480  HN  CYS A 169      -8.358   9.379 -12.743  1.00 93.66           H
ATOM   2481  N   PHE A 170      -8.074  11.458 -10.304  1.00 95.36           N
ATOM   2482  CA  PHE A 170      -8.351  12.537  -9.371  1.00 95.36           C
ATOM   2483  C   PHE A 170      -9.236  12.053  -8.221  1.00 95.36           C
ATOM   2484  O   PHE A 170      -8.955  12.333  -7.057  1.00 95.36           O
ATOM   2485  HA  PHE A 170      -7.394  12.874  -8.974  1.00 95.36           H
ATOM   2486  CB  PHE A 170      -9.096  13.622 -10.151  1.00 95.36           C
ATOM   2487 1HB  PHE A 170      -8.500  13.906 -11.018  1.00 95.36           H
ATOM   2488 2HB  PHE A 170     -10.031  13.207 -10.529  1.00 95.36           H
ATOM   2489  CG  PHE A 170      -9.407  14.875  -9.331  1.00 95.36           C
ATOM   2490  CD1 PHE A 170     -10.645  15.047  -8.794  1.00 95.36           C
ATOM   2491  HD1 PHE A 170     -11.415  14.292  -8.949  1.00 95.36           H
ATOM   2492  CD2 PHE A 170      -8.446  15.818  -9.138  1.00 95.36           C
ATOM   2493  HD2 PHE A 170      -7.454  15.680  -9.569  1.00 95.36           H
ATOM   2494  CE1 PHE A 170     -10.933  16.211  -8.033  1.00 95.36           C
ATOM   2495  HE1 PHE A 170     -11.925  16.349  -7.603  1.00 95.36           H
ATOM   2496  CE2 PHE A 170      -8.734  16.981  -8.377  1.00 95.36           C
ATOM   2497  HE2 PHE A 170      -7.963  17.736  -8.223  1.00 95.36           H
ATOM   2498  CZ  PHE A 170      -9.972  17.153  -7.840  1.00 95.36           C
ATOM   2499  HZ  PHE A 170     -10.193  18.046  -7.256  1.00 95.36           H
ATOM   2500  HN  PHE A 170      -8.382  11.620 -11.242  1.00 95.36           H
ATOM   2501  N   THR A 171     -10.288  11.336  -8.587  1.00 95.59           N
ATOM   2502  CA  THR A 171     -11.233  10.837  -7.602  1.00 95.59           C
ATOM   2503  C   THR A 171     -10.526   9.924  -6.599  1.00 95.59           C
ATOM   2504  O   THR A 171     -10.839   9.942  -5.410  1.00 95.59           O
ATOM   2505  HA  THR A 171     -11.625  11.686  -7.041  1.00 95.59           H
ATOM   2506  CB  THR A 171     -12.376  10.148  -8.351  1.00 95.59           C
ATOM   2507  HB  THR A 171     -12.028   9.241  -8.844  1.00 95.59           H
ATOM   2508  OG1 THR A 171     -12.887  11.161  -9.214  1.00 95.59           O
ATOM   2509  HG1 THR A 171     -12.453  11.094 -10.113  1.00 95.59           H
ATOM   2510  CG2 THR A 171     -13.555   9.810  -7.436  1.00 95.59           C
ATOM   2511 1HG2 THR A 171     -13.947  10.726  -6.994  1.00 95.59           H
ATOM   2512 2HG2 THR A 171     -13.220   9.140  -6.644  1.00 95.59           H
ATOM   2513 3HG2 THR A 171     -14.338   9.323  -8.017  1.00 95.59           H
ATOM   2514  HN  THR A 171     -10.499  11.095  -9.535  1.00 95.59           H
ATOM   2515  N   ILE A 172      -9.586   9.146  -7.116  1.00 94.88           N
ATOM   2516  CA  ILE A 172      -8.860   8.198  -6.288  1.00 94.88           C
ATOM   2517  C   ILE A 172      -8.060   8.959  -5.230  1.00 94.88           C
ATOM   2518  O   ILE A 172      -8.068   8.590  -4.056  1.00 94.88           O
ATOM   2519  HA  ILE A 172      -9.598   7.575  -5.782  1.00 94.88           H
ATOM   2520  CB  ILE A 172      -8.006   7.272  -7.157  1.00 94.88           C
ATOM   2521  HB  ILE A 172      -7.504   7.878  -7.911  1.00 94.88           H
ATOM   2522  CG1 ILE A 172      -8.879   6.258  -7.900  1.00 94.88           C
ATOM   2523 1HG1 ILE A 172      -9.316   5.559  -7.188  1.00 94.88           H
ATOM   2524 2HG1 ILE A 172      -9.705   6.774  -8.389  1.00 94.88           H
ATOM   2525  CG2 ILE A 172      -6.917   6.591  -6.326  1.00 94.88           C
ATOM   2526 1HG2 ILE A 172      -6.271   7.349  -5.883  1.00 94.88           H
ATOM   2527 2HG2 ILE A 172      -7.380   6.000  -5.535  1.00 94.88           H
ATOM   2528 3HG2 ILE A 172      -6.325   5.939  -6.968  1.00 94.88           H
ATOM   2529  CD1 ILE A 172      -8.061   5.491  -8.941  1.00 94.88           C
ATOM   2530 1HD1 ILE A 172      -7.646   6.192  -9.665  1.00 94.88           H
ATOM   2531 2HD1 ILE A 172      -7.251   4.957  -8.445  1.00 94.88           H
ATOM   2532 3HD1 ILE A 172      -8.706   4.777  -9.455  1.00 94.88           H
ATOM   2533  HN  ILE A 172      -9.318   9.158  -8.080  1.00 94.88           H
ATOM   2534  N   TRP A 173      -7.388  10.008  -5.682  1.00 95.48           N
ATOM   2535  CA  TRP A 173      -6.526  10.780  -4.804  1.00 95.48           C
ATOM   2536  C   TRP A 173      -7.395  11.380  -3.696  1.00 95.48           C
ATOM   2537  O   TRP A 173      -7.035  11.324  -2.522  1.00 95.48           O
ATOM   2538  HA  TRP A 173      -5.792  10.099  -4.374  1.00 95.48           H
ATOM   2539  CB  TRP A 173      -5.747  11.837  -5.590  1.00 95.48           C
ATOM   2540 1HB  TRP A 173      -6.411  12.290  -6.326  1.00 95.48           H
ATOM   2541 2HB  TRP A 173      -5.439  12.629  -4.908  1.00 95.48           H
ATOM   2542  CG  TRP A 173      -4.511  11.292  -6.308  1.00 95.48           C
ATOM   2543  CD1 TRP A 173      -4.313  11.160  -7.627  1.00 95.48           C
ATOM   2544  HD1 TRP A 173      -5.043  11.438  -8.387  1.00 95.48           H
ATOM   2545  CD2 TRP A 173      -3.301  10.807  -5.688  1.00 95.48           C
ATOM   2546  NE1 TRP A 173      -3.069  10.629  -7.901  1.00 95.48           N
ATOM   2547  HE1 TRP A 173      -2.694  10.438  -8.808  1.00 95.48           H
ATOM   2548  CE2 TRP A 173      -2.434  10.407  -6.685  1.00 95.48           C
ATOM   2549  CE3 TRP A 173      -2.950  10.711  -4.330  1.00 95.48           C
ATOM   2550  HE3 TRP A 173      -3.616  11.020  -3.525  1.00 95.48           H
ATOM   2551  CZ2 TRP A 173      -1.162   9.883  -6.429  1.00 95.48           C
ATOM   2552  HZ2 TRP A 173      -0.495   9.574  -7.235  1.00 95.48           H
ATOM   2553  CZ3 TRP A 173      -1.675  10.185  -4.091  1.00 95.48           C
ATOM   2554  HZ3 TRP A 173      -1.352  10.088  -3.055  1.00 95.48           H
ATOM   2555  CH2 TRP A 173      -0.791   9.777  -5.084  1.00 95.48           C
ATOM   2556  HH2 TRP A 173       0.187   9.377  -4.815  1.00 95.48           H
ATOM   2557  HN  TRP A 173      -7.426  10.331  -6.628  1.00 95.48           H
ATOM   2558  N   VAL A 174      -8.522  11.940  -4.110  1.00 95.90           N
ATOM   2559  CA  VAL A 174      -9.416  12.602  -3.175  1.00 95.90           C
ATOM   2560  C   VAL A 174      -9.912  11.586  -2.145  1.00 95.90           C
ATOM   2561  O   VAL A 174      -9.945  11.874  -0.950  1.00 95.90           O
ATOM   2562  HA  VAL A 174      -8.842  13.372  -2.660  1.00 95.90           H
ATOM   2563  CB  VAL A 174     -10.554  13.287  -3.935  1.00 95.90           C
ATOM   2564  HB  VAL A 174     -11.023  12.543  -4.579  1.00 95.90           H
ATOM   2565  CG1 VAL A 174     -11.620  13.811  -2.970  1.00 95.90           C
ATOM   2566 1HG1 VAL A 174     -12.032  12.980  -2.398  1.00 95.90           H
ATOM   2567 2HG1 VAL A 174     -11.170  14.533  -2.289  1.00 95.90           H
ATOM   2568 3HG1 VAL A 174     -12.417  14.293  -3.537  1.00 95.90           H
ATOM   2569  CG2 VAL A 174     -10.020  14.411  -4.826  1.00 95.90           C
ATOM   2570 1HG2 VAL A 174      -9.515  15.154  -4.209  1.00 95.90           H
ATOM   2571 2HG2 VAL A 174      -9.316  13.998  -5.548  1.00 95.90           H
ATOM   2572 3HG2 VAL A 174     -10.850  14.880  -5.354  1.00 95.90           H
ATOM   2573  HN  VAL A 174      -8.826  11.947  -5.063  1.00 95.90           H
ATOM   2574  N   LEU A 175     -10.286  10.417  -2.645  1.00 94.26           N
ATOM   2575  CA  LEU A 175     -10.871   9.393  -1.798  1.00 94.26           C
ATOM   2576  C   LEU A 175      -9.825   8.910  -0.791  1.00 94.26           C
ATOM   2577  O   LEU A 175     -10.126   8.740   0.389  1.00 94.26           O
ATOM   2578  HA  LEU A 175     -11.692   9.853  -1.248  1.00 94.26           H
ATOM   2579  CB  LEU A 175     -11.469   8.271  -2.649  1.00 94.26           C
ATOM   2580 1HB  LEU A 175     -12.160   8.714  -3.366  1.00 94.26           H
ATOM   2581 2HB  LEU A 175     -10.666   7.809  -3.223  1.00 94.26           H
ATOM   2582  CG  LEU A 175     -12.209   7.171  -1.884  1.00 94.26           C
ATOM   2583  HG  LEU A 175     -11.538   6.775  -1.122  1.00 94.26           H
ATOM   2584  CD1 LEU A 175     -13.434   7.734  -1.161  1.00 94.26           C
ATOM   2585 1HD1 LEU A 175     -13.117   8.500  -0.453  1.00 94.26           H
ATOM   2586 2HD1 LEU A 175     -14.116   8.173  -1.889  1.00 94.26           H
ATOM   2587 3HD1 LEU A 175     -13.941   6.931  -0.626  1.00 94.26           H
ATOM   2588  CD2 LEU A 175     -12.574   6.010  -2.812  1.00 94.26           C
ATOM   2589 1HD2 LEU A 175     -13.219   6.373  -3.612  1.00 94.26           H
ATOM   2590 2HD2 LEU A 175     -11.666   5.587  -3.240  1.00 94.26           H
ATOM   2591 3HD2 LEU A 175     -13.099   5.242  -2.243  1.00 94.26           H
ATOM   2592  HN  LEU A 175     -10.194  10.167  -3.609  1.00 94.26           H
ATOM   2593  N   ALA A 176      -8.617   8.703  -1.295  1.00 94.32           N
ATOM   2594  CA  ALA A 176      -7.541   8.181  -0.470  1.00 94.32           C
ATOM   2595  C   ALA A 176      -7.194   9.204   0.614  1.00 94.32           C
ATOM   2596  O   ALA A 176      -6.853   8.833   1.736  1.00 94.32           O
ATOM   2597  HA  ALA A 176      -7.899   7.268   0.005  1.00 94.32           H
ATOM   2598  CB  ALA A 176      -6.340   7.839  -1.353  1.00 94.32           C
ATOM   2599 1HB  ALA A 176      -6.631   7.087  -2.087  1.00 94.32           H
ATOM   2600 2HB  ALA A 176      -5.999   8.737  -1.868  1.00 94.32           H
ATOM   2601 3HB  ALA A 176      -5.533   7.448  -0.734  1.00 94.32           H
ATOM   2602  HN  ALA A 176      -8.369   8.885  -2.247  1.00 94.32           H
ATOM   2603  N   ALA A 177      -7.294  10.471   0.241  1.00 94.34           N
ATOM   2604  CA  ALA A 177      -6.973  11.549   1.161  1.00 94.34           C
ATOM   2605  C   ALA A 177      -7.984  11.552   2.309  1.00 94.34           C
ATOM   2606  O   ALA A 177      -7.614  11.743   3.467  1.00 94.34           O
ATOM   2607  HA  ALA A 177      -5.979  11.357   1.564  1.00 94.34           H
ATOM   2608  CB  ALA A 177      -6.949  12.878   0.402  1.00 94.34           C
ATOM   2609 1HB  ALA A 177      -6.194  12.834  -0.383  1.00 94.34           H
ATOM   2610 2HB  ALA A 177      -7.927  13.060  -0.044  1.00 94.34           H
ATOM   2611 3HB  ALA A 177      -6.708  13.686   1.092  1.00 94.34           H
ATOM   2612  HN  ALA A 177      -7.587  10.765  -0.669  1.00 94.34           H
ATOM   2613  N   ALA A 178      -9.242  11.339   1.949  1.00 94.65           N
ATOM   2614  CA  ALA A 178     -10.313  11.350   2.930  1.00 94.65           C
ATOM   2615  C   ALA A 178     -10.150  10.155   3.871  1.00 94.65           C
ATOM   2616  O   ALA A 178     -10.418  10.261   5.066  1.00 94.65           O
ATOM   2617  HA  ALA A 178     -10.226  12.271   3.507  1.00 94.65           H
ATOM   2618  CB  ALA A 178     -11.664  11.346   2.210  1.00 94.65           C
ATOM   2619 1HB  ALA A 178     -11.742  12.230   1.578  1.00 94.65           H
ATOM   2620 2HB  ALA A 178     -11.744  10.450   1.595  1.00 94.65           H
ATOM   2621 3HB  ALA A 178     -12.468  11.354   2.947  1.00 94.65           H
ATOM   2622  HN  ALA A 178      -9.531  11.162   1.008  1.00 94.65           H
ATOM   2623  N   LEU A 179      -9.710   9.046   3.295  1.00 93.05           N
ATOM   2624  CA  LEU A 179      -9.642   7.796   4.034  1.00 93.05           C
ATOM   2625  C   LEU A 179      -8.471   7.854   5.018  1.00 93.05           C
ATOM   2626  O   LEU A 179      -8.413   7.072   5.965  1.00 93.05           O
ATOM   2627  HA  LEU A 179     -10.567   7.702   4.603  1.00 93.05           H
ATOM   2628  CB  LEU A 179      -9.579   6.608   3.072  1.00 93.05           C
ATOM   2629 1HB  LEU A 179      -8.809   6.809   2.328  1.00 93.05           H
ATOM   2630 2HB  LEU A 179      -9.259   5.729   3.632  1.00 93.05           H
ATOM   2631  CG  LEU A 179     -10.879   6.267   2.342  1.00 93.05           C
ATOM   2632  HG  LEU A 179     -11.267   7.180   1.890  1.00 93.05           H
ATOM   2633  CD1 LEU A 179     -10.626   5.273   1.206  1.00 93.05           C
ATOM   2634 1HD1 LEU A 179      -9.927   5.708   0.492  1.00 93.05           H
ATOM   2635 2HD1 LEU A 179     -10.203   4.355   1.615  1.00 93.05           H
ATOM   2636 3HD1 LEU A 179     -11.567   5.048   0.704  1.00 93.05           H
ATOM   2637  CD2 LEU A 179     -11.942   5.761   3.320  1.00 93.05           C
ATOM   2638 1HD2 LEU A 179     -11.577   4.864   3.821  1.00 93.05           H
ATOM   2639 2HD2 LEU A 179     -12.149   6.532   4.062  1.00 93.05           H
ATOM   2640 3HD2 LEU A 179     -12.855   5.526   2.775  1.00 93.05           H
ATOM   2641  HN  LEU A 179      -9.405   8.992   2.345  1.00 93.05           H
ATOM   2642  N   CYS A 180      -7.567   8.787   4.758  1.00 93.46           N
ATOM   2643  CA  CYS A 180      -6.357   8.899   5.555  1.00 93.46           C
ATOM   2644  C   CYS A 180      -6.582   9.971   6.623  1.00 93.46           C
ATOM   2645  O   CYS A 180      -5.662  10.320   7.360  1.00 93.46           O
ATOM   2646  HA  CYS A 180      -6.193   7.924   6.013  1.00 93.46           H
ATOM   2647  CB  CYS A 180      -5.135   9.207   4.687  1.00 93.46           C
ATOM   2648 1HB  CYS A 180      -4.222   8.961   5.229  1.00 93.46           H
ATOM   2649 2HB  CYS A 180      -5.150   8.586   3.791  1.00 93.46           H
ATOM   2650  SG  CYS A 180      -5.128  10.976   4.220  1.00 93.46           S
ATOM   2651  HG  CYS A 180      -3.954  10.951   3.597  1.00 93.46           H
ATOM   2652  HN  CYS A 180      -7.652   9.458   4.021  1.00 93.46           H
ATOM   2653  N   ILE A 181      -7.812  10.462   6.673  1.00 93.96           N
ATOM   2654  CA  ILE A 181      -8.177  11.467   7.657  1.00 93.96           C
ATOM   2655  C   ILE A 181      -7.877  10.934   9.059  1.00 93.96           C
ATOM   2656  O   ILE A 181      -7.254  11.620   9.868  1.00 93.96           O
ATOM   2657  HA  ILE A 181      -7.551  12.341   7.479  1.00 93.96           H
ATOM   2658  CB  ILE A 181      -9.630  11.904   7.463  1.00 93.96           C
ATOM   2659  HB  ILE A 181     -10.238  11.012   7.317  1.00 93.96           H
ATOM   2660  CG1 ILE A 181      -9.781  12.765   6.207  1.00 93.96           C
ATOM   2661 1HG1 ILE A 181      -9.219  13.691   6.327  1.00 93.96           H
ATOM   2662 2HG1 ILE A 181      -9.355  12.242   5.350  1.00 93.96           H
ATOM   2663  CG2 ILE A 181     -10.161  12.613   8.711  1.00 93.96           C
ATOM   2664 1HG2 ILE A 181     -10.110  11.935   9.563  1.00 93.96           H
ATOM   2665 2HG2 ILE A 181      -9.554  13.496   8.912  1.00 93.96           H
ATOM   2666 3HG2 ILE A 181     -11.195  12.913   8.546  1.00 93.96           H
ATOM   2667  CD1 ILE A 181     -11.252  13.086   5.936  1.00 93.96           C
ATOM   2668 1HD1 ILE A 181     -11.806  12.158   5.792  1.00 93.96           H
ATOM   2669 2HD1 ILE A 181     -11.668  13.630   6.784  1.00 93.96           H
ATOM   2670 3HD1 ILE A 181     -11.331  13.698   5.037  1.00 93.96           H
ATOM   2671  HN  ILE A 181      -8.550  10.186   6.057  1.00 93.96           H
ATOM   2672  N   PRO A 182      -8.312   9.706   9.372  1.00 92.26           N
ATOM   2673  CA  PRO A 182      -8.134   9.163  10.721  1.00 92.26           C
ATOM   2674  C   PRO A 182      -6.688   9.236  11.185  1.00 92.26           C
ATOM   2675  O   PRO A 182      -6.417   9.613  12.324  1.00 92.26           O
ATOM   2676  HA  PRO A 182      -8.695   9.757  11.441  1.00 92.26           H
ATOM   2677  CB  PRO A 182      -8.617   7.716  10.596  1.00 92.26           C
ATOM   2678 1HB  PRO A 182      -7.798   7.038  10.356  1.00 92.26           H
ATOM   2679 2HB  PRO A 182      -9.063   7.361  11.525  1.00 92.26           H
ATOM   2680  CG  PRO A 182      -9.641   7.783   9.469  1.00 92.26           C
ATOM   2681 1HG  PRO A 182      -9.817   6.803   9.023  1.00 92.26           H
ATOM   2682 2HG  PRO A 182     -10.610   8.137   9.822  1.00 92.26           H
ATOM   2683  CD  PRO A 182      -9.002   8.751   8.486  1.00 92.26           C
ATOM   2684 1HD  PRO A 182      -8.303   8.247   7.819  1.00 92.26           H
ATOM   2685 2HD  PRO A 182      -9.746   9.237   7.855  1.00 92.26           H
ATOM   2686  N   GLU A 183      -5.791   8.869  10.282  1.00 92.40           N
ATOM   2687  CA  GLU A 183      -4.374   8.844  10.603  1.00 92.40           C
ATOM   2688  C   GLU A 183      -3.887  10.247  10.968  1.00 92.40           C
ATOM   2689  O   GLU A 183      -3.056  10.407  11.860  1.00 92.40           O
ATOM   2690  HA  GLU A 183      -4.284   8.185  11.466  1.00 92.40           H
ATOM   2691  CB  GLU A 183      -3.560   8.265   9.443  1.00 92.40           C
ATOM   2692 1HB  GLU A 183      -3.975   8.608   8.496  1.00 92.40           H
ATOM   2693 2HB  GLU A 183      -2.508   8.521   9.570  1.00 92.40           H
ATOM   2694  CG  GLU A 183      -3.633   6.737   9.431  1.00 92.40           C
ATOM   2695 1HG  GLU A 183      -2.869   6.338   8.764  1.00 92.40           H
ATOM   2696 2HG  GLU A 183      -3.419   6.351  10.428  1.00 92.40           H
ATOM   2697  CD  GLU A 183      -5.014   6.258   8.977  1.00 92.40           C
ATOM   2698  OE1 GLU A 183      -5.300   5.062   9.198  1.00 92.40           O
ATOM   2699  OE2 GLU A 183      -5.751   7.100   8.420  1.00 92.40           O
ATOM   2700  HN  GLU A 183      -6.017   8.594   9.348  1.00 92.40           H
ATOM   2701  N   ILE A 184      -4.425  11.229  10.259  1.00 94.03           N
ATOM   2702  CA  ILE A 184      -3.998  12.606  10.442  1.00 94.03           C
ATOM   2703  C   ILE A 184      -4.360  13.064  11.856  1.00 94.03           C
ATOM   2704  O   ILE A 184      -3.596  13.788  12.493  1.00 94.03           O
ATOM   2705  HA  ILE A 184      -2.913  12.628  10.340  1.00 94.03           H
ATOM   2706  CB  ILE A 184      -4.575  13.497   9.340  1.00 94.03           C
ATOM   2707  HB  ILE A 184      -5.656  13.360   9.321  1.00 94.03           H
ATOM   2708  CG1 ILE A 184      -4.043  13.084   7.966  1.00 94.03           C
ATOM   2709 1HG1 ILE A 184      -2.977  13.304   7.904  1.00 94.03           H
ATOM   2710 2HG1 ILE A 184      -4.154  12.007   7.838  1.00 94.03           H
ATOM   2711  CG2 ILE A 184      -4.312  14.975   9.636  1.00 94.03           C
ATOM   2712 1HG2 ILE A 184      -4.778  15.244  10.584  1.00 94.03           H
ATOM   2713 2HG2 ILE A 184      -3.237  15.147   9.699  1.00 94.03           H
ATOM   2714 3HG2 ILE A 184      -4.732  15.586   8.838  1.00 94.03           H
ATOM   2715  CD1 ILE A 184      -4.787  13.816   6.848  1.00 94.03           C
ATOM   2716 1HD1 ILE A 184      -5.849  13.573   6.899  1.00 94.03           H
ATOM   2717 2HD1 ILE A 184      -4.654  14.891   6.965  1.00 94.03           H
ATOM   2718 3HD1 ILE A 184      -4.389  13.504   5.882  1.00 94.03           H
ATOM   2719  HN  ILE A 184      -5.139  11.096   9.571  1.00 94.03           H
ATOM   2720  N   LEU A 185      -5.526  12.623  12.306  1.00 93.70           N
ATOM   2721  CA  LEU A 185      -6.106  13.155  13.528  1.00 93.70           C
ATOM   2722  C   LEU A 185      -5.400  12.535  14.735  1.00 93.70           C
ATOM   2723  O   LEU A 185      -4.976  13.247  15.644  1.00 93.70           O
ATOM   2724  HA  LEU A 185      -5.924  14.229  13.535  1.00 93.70           H
ATOM   2725  CB  LEU A 185      -7.623  12.953  13.532  1.00 93.70           C
ATOM   2726 1HB  LEU A 185      -7.830  11.898  13.352  1.00 93.70           H
ATOM   2727 2HB  LEU A 185      -7.997  13.186  14.529  1.00 93.70           H
ATOM   2728  CG  LEU A 185      -8.413  13.779  12.516  1.00 93.70           C
ATOM   2729  HG  LEU A 185      -8.067  13.513  11.517  1.00 93.70           H
ATOM   2730  CD1 LEU A 185      -9.905  13.449  12.581  1.00 93.70           C
ATOM   2731 1HD1 LEU A 185     -10.053  12.391  12.362  1.00 93.70           H
ATOM   2732 2HD1 LEU A 185     -10.283  13.669  13.579  1.00 93.70           H
ATOM   2733 3HD1 LEU A 185     -10.443  14.050  11.848  1.00 93.70           H
ATOM   2734  CD2 LEU A 185      -8.148  15.275  12.701  1.00 93.70           C
ATOM   2735 1HD2 LEU A 185      -8.449  15.575  13.705  1.00 93.70           H
ATOM   2736 2HD2 LEU A 185      -7.086  15.476  12.565  1.00 93.70           H
ATOM   2737 3HD2 LEU A 185      -8.722  15.839  11.966  1.00 93.70           H
ATOM   2738  HN  LEU A 185      -6.070  11.917  11.852  1.00 93.70           H
ATOM   2739  N   TYR A 186      -5.295  11.214  14.705  1.00 93.55           N
ATOM   2740  CA  TYR A 186      -5.004  10.459  15.911  1.00 93.55           C
ATOM   2741  C   TYR A 186      -3.510  10.141  16.013  1.00 93.55           C
ATOM   2742  O   TYR A 186      -3.051   9.614  17.025  1.00 93.55           O
ATOM   2743  HA  TYR A 186      -5.297  11.066  16.767  1.00 93.55           H
ATOM   2744  CB  TYR A 186      -5.784   9.149  15.787  1.00 93.55           C
ATOM   2745 1HB  TYR A 186      -5.443   8.617  14.899  1.00 93.55           H
ATOM   2746 2HB  TYR A 186      -5.553   8.517  16.645  1.00 93.55           H
ATOM   2747  CG  TYR A 186      -7.300   9.333  15.702  1.00 93.55           C
ATOM   2748  CD1 TYR A 186      -7.945  10.169  16.592  1.00 93.55           C
ATOM   2749  HD1 TYR A 186      -7.373  10.697  17.355  1.00 93.55           H
ATOM   2750  CD2 TYR A 186      -8.024   8.664  14.736  1.00 93.55           C
ATOM   2751  HD2 TYR A 186      -7.515   8.004  14.033  1.00 93.55           H
ATOM   2752  CE1 TYR A 186      -9.372  10.342  16.511  1.00 93.55           C
ATOM   2753  HE1 TYR A 186      -9.893  10.999  17.208  1.00 93.55           H
ATOM   2754  CE2 TYR A 186      -9.451   8.838  14.655  1.00 93.55           C
ATOM   2755  HE2 TYR A 186     -10.034   8.316  13.897  1.00 93.55           H
ATOM   2756  CZ  TYR A 186     -10.055   9.669  15.547  1.00 93.55           C
ATOM   2757  OH  TYR A 186     -11.402   9.833  15.471  1.00 93.55           O
ATOM   2758  HH  TYR A 186     -11.760   9.358  14.667  1.00 93.55           H
ATOM   2759  HN  TYR A 186      -5.404  10.663  13.877  1.00 93.55           H
ATOM   2760  N   SER A 187      -2.793  10.476  14.950  1.00 93.77           N
ATOM   2761  CA  SER A 187      -1.346  10.350  14.954  1.00 93.77           C
ATOM   2762  C   SER A 187      -0.734  11.373  15.913  1.00 93.77           C
ATOM   2763  O   SER A 187      -0.882  12.579  15.718  1.00 93.77           O
ATOM   2764  HA  SER A 187      -1.145   9.336  15.298  1.00 93.77           H
ATOM   2765  CB  SER A 187      -0.773  10.533  13.547  1.00 93.77           C
ATOM   2766 1HB  SER A 187      -1.110  11.487  13.140  1.00 93.77           H
ATOM   2767 2HB  SER A 187       0.315  10.576  13.601  1.00 93.77           H
ATOM   2768  OG  SER A 187      -1.163   9.480  12.671  1.00 93.77           O
ATOM   2769  HG  SER A 187      -1.636   9.855  11.873  1.00 93.77           H
ATOM   2770  HN  SER A 187      -3.184  10.828  14.100  1.00 93.77           H
ATOM   2771  N   GLN A 188      -0.060  10.855  16.929  1.00 92.71           N
ATOM   2772  CA  GLN A 188       0.711  11.700  17.826  1.00 92.71           C
ATOM   2773  C   GLN A 188       1.932  10.943  18.350  1.00 92.71           C
ATOM   2774  O   GLN A 188       2.034   9.729  18.182  1.00 92.71           O
ATOM   2775  HA  GLN A 188       1.032  12.547  17.220  1.00 92.71           H
ATOM   2776  CB  GLN A 188      -0.156  12.209  18.979  1.00 92.71           C
ATOM   2777 1HB  GLN A 188       0.410  12.924  19.576  1.00 92.71           H
ATOM   2778 2HB  GLN A 188      -1.021  12.741  18.582  1.00 92.71           H
ATOM   2779  CG  GLN A 188      -0.624  11.053  19.865  1.00 92.71           C
ATOM   2780 1HG  GLN A 188      -1.184  10.335  19.267  1.00 92.71           H
ATOM   2781 2HG  GLN A 188       0.241  10.526  20.268  1.00 92.71           H
ATOM   2782  CD  GLN A 188      -1.498  11.561  21.014  1.00 92.71           C
ATOM   2783  OE1 GLN A 188      -1.904  12.711  21.057  1.00 92.71           O
ATOM   2784  NE2 GLN A 188      -1.764  10.643  21.938  1.00 92.71           N
ATOM   2785 1HE2 GLN A 188      -1.400   9.717  21.842  1.00 92.71           H
ATOM   2786 2HE2 GLN A 188      -2.329  10.879  22.729  1.00 92.71           H
ATOM   2787  HN  GLN A 188      -0.034   9.878  17.143  1.00 92.71           H
ATOM   2788  N   ILE A 189       2.829  11.692  18.976  1.00 92.66           N
ATOM   2789  CA  ILE A 189       3.997  11.095  19.602  1.00 92.66           C
ATOM   2790  C   ILE A 189       3.646  10.673  21.030  1.00 92.66           C
ATOM   2791  O   ILE A 189       3.129  11.474  21.808  1.00 92.66           O
ATOM   2792  HA  ILE A 189       4.253  10.203  19.031  1.00 92.66           H
ATOM   2793  CB  ILE A 189       5.193  12.045  19.518  1.00 92.66           C
ATOM   2794  HB  ILE A 189       4.915  12.987  19.990  1.00 92.66           H
ATOM   2795  CG1 ILE A 189       5.545  12.356  18.061  1.00 92.66           C
ATOM   2796 1HG1 ILE A 189       5.925  11.457  17.576  1.00 92.66           H
ATOM   2797 2HG1 ILE A 189       4.646  12.654  17.522  1.00 92.66           H
ATOM   2798  CG2 ILE A 189       6.391  11.488  20.290  1.00 92.66           C
ATOM   2799 1HG2 ILE A 189       6.119  11.360  21.338  1.00 92.66           H
ATOM   2800 2HG2 ILE A 189       6.678  10.525  19.870  1.00 92.66           H
ATOM   2801 3HG2 ILE A 189       7.227  12.183  20.214  1.00 92.66           H
ATOM   2802  CD1 ILE A 189       6.591  13.469  17.976  1.00 92.66           C
ATOM   2803 1HD1 ILE A 189       6.198  14.373  18.441  1.00 92.66           H
ATOM   2804 2HD1 ILE A 189       7.497  13.158  18.496  1.00 92.66           H
ATOM   2805 3HD1 ILE A 189       6.823  13.670  16.930  1.00 92.66           H
ATOM   2806  HN  ILE A 189       2.766  12.687  19.060  1.00 92.66           H
ATOM   2807  N   LYS A 190       3.940   9.417  21.331  1.00 89.17           N
ATOM   2808  CA  LYS A 190       3.790   8.918  22.687  1.00 89.17           C
ATOM   2809  C   LYS A 190       5.174   8.685  23.296  1.00 89.17           C
ATOM   2810  O   LYS A 190       6.007   7.998  22.708  1.00 89.17           O
ATOM   2811  HA  LYS A 190       3.284   9.690  23.266  1.00 89.17           H
ATOM   2812  CB  LYS A 190       2.893   7.678  22.705  1.00 89.17           C
ATOM   2813 1HB  LYS A 190       2.010   7.853  22.091  1.00 89.17           H
ATOM   2814 2HB  LYS A 190       3.425   6.834  22.265  1.00 89.17           H
ATOM   2815  CG  LYS A 190       2.467   7.331  24.133  1.00 89.17           C
ATOM   2816 1HG  LYS A 190       3.348   7.232  24.766  1.00 89.17           H
ATOM   2817 2HG  LYS A 190       1.868   8.143  24.545  1.00 89.17           H
ATOM   2818  CD  LYS A 190       1.661   6.030  24.164  1.00 89.17           C
ATOM   2819 1HD  LYS A 190       0.750   6.148  23.577  1.00 89.17           H
ATOM   2820 2HD  LYS A 190       2.238   5.230  23.700  1.00 89.17           H
ATOM   2821  CE  LYS A 190       1.302   5.642  25.600  1.00 89.17           C
ATOM   2822 1HE  LYS A 190       2.183   5.726  26.236  1.00 89.17           H
ATOM   2823 2HE  LYS A 190       0.556   6.332  25.994  1.00 89.17           H
ATOM   2824  NZ  LYS A 190       0.780   4.258  25.647  1.00 89.17           N
ATOM   2825 1HZ  LYS A 190       0.853   3.901  26.593  1.00 89.17           H
ATOM   2826 2HZ  LYS A 190      -0.191   4.253  25.357  1.00 89.17           H
ATOM   2827 3HZ  LYS A 190       1.322   3.671  25.022  1.00 89.17           H
ATOM   2828  HN  LYS A 190       4.275   8.747  20.668  1.00 89.17           H
ATOM   2829  N   GLU A 191       5.376   9.270  24.468  1.00 87.45           N
ATOM   2830  CA  GLU A 191       6.599   9.041  25.218  1.00 87.45           C
ATOM   2831  C   GLU A 191       6.388   7.930  26.249  1.00 87.45           C
ATOM   2832  O   GLU A 191       5.437   7.973  27.028  1.00 87.45           O
ATOM   2833  HA  GLU A 191       7.336   8.725  24.480  1.00 87.45           H
ATOM   2834  CB  GLU A 191       7.080  10.328  25.890  1.00 87.45           C
ATOM   2835 1HB  GLU A 191       6.246  10.810  26.400  1.00 87.45           H
ATOM   2836 2HB  GLU A 191       7.919  10.107  26.550  1.00 87.45           H
ATOM   2837  CG  GLU A 191       7.598  11.327  24.853  1.00 87.45           C
ATOM   2838 1HG  GLU A 191       8.352  10.849  24.228  1.00 87.45           H
ATOM   2839 2HG  GLU A 191       6.784  11.630  24.196  1.00 87.45           H
ATOM   2840  CD  GLU A 191       8.198  12.560  25.532  1.00 87.45           C
ATOM   2841  OE1 GLU A 191       8.668  13.446  24.786  1.00 87.45           O
ATOM   2842  OE2 GLU A 191       8.173  12.588  26.782  1.00 87.45           O
ATOM   2843  HN  GLU A 191       4.723   9.890  24.903  1.00 87.45           H
ATOM   2844  N   GLU A 192       7.291   6.960  26.220  1.00 79.26           N
ATOM   2845  CA  GLU A 192       7.190   5.817  27.111  1.00 79.26           C
ATOM   2846  C   GLU A 192       8.578   5.411  27.612  1.00 79.26           C
ATOM   2847  O   GLU A 192       9.436   5.020  26.823  1.00 79.26           O
ATOM   2848  HA  GLU A 192       6.579   6.155  27.948  1.00 79.26           H
ATOM   2849  CB  GLU A 192       6.491   4.644  26.421  1.00 79.26           C
ATOM   2850 1HB  GLU A 192       5.485   4.939  26.124  1.00 79.26           H
ATOM   2851 2HB  GLU A 192       7.100   4.292  25.588  1.00 79.26           H
ATOM   2852  CG  GLU A 192       6.339   3.458  27.375  1.00 79.26           C
ATOM   2853 1HG  GLU A 192       7.128   2.731  27.186  1.00 79.26           H
ATOM   2854 2HG  GLU A 192       6.458   3.797  28.404  1.00 79.26           H
ATOM   2855  CD  GLU A 192       4.972   2.791  27.207  1.00 79.26           C
ATOM   2856  OE1 GLU A 192       4.648   1.938  28.062  1.00 79.26           O
ATOM   2857  OE2 GLU A 192       4.283   3.149  26.228  1.00 79.26           O
ATOM   2858  HN  GLU A 192       8.079   6.948  25.604  1.00 79.26           H
ATOM   2859  N   SER A 193       8.754   5.517  28.921  1.00 74.36           N
ATOM   2860  CA  SER A 193       9.963   5.023  29.556  1.00 74.36           C
ATOM   2861  C   SER A 193      11.194   5.653  28.900  1.00 74.36           C
ATOM   2862  O   SER A 193      12.238   5.013  28.788  1.00 74.36           O
ATOM   2863  HA  SER A 193       9.888   5.330  30.599  1.00 74.36           H
ATOM   2864  CB  SER A 193      10.043   3.497  29.478  1.00 74.36           C
ATOM   2865 1HB  SER A 193      10.194   3.195  28.442  1.00 74.36           H
ATOM   2866 2HB  SER A 193      10.909   3.150  30.041  1.00 74.36           H
ATOM   2867  OG  SER A 193       8.866   2.875  29.987  1.00 74.36           O
ATOM   2868  HG  SER A 193       8.901   1.889  29.821  1.00 74.36           H
ATOM   2869  HN  SER A 193       8.089   5.931  29.543  1.00 74.36           H
ATOM   2870  N   GLY A 194      11.029   6.899  28.482  1.00 76.65           N
ATOM   2871  CA  GLY A 194      12.132   7.645  27.898  1.00 76.65           C
ATOM   2872  C   GLY A 194      12.275   7.334  26.407  1.00 76.65           C
ATOM   2873  O   GLY A 194      13.223   7.782  25.764  1.00 76.65           O
ATOM   2874 1HA  GLY A 194      11.967   8.713  28.037  1.00 76.65           H
ATOM   2875 2HA  GLY A 194      13.058   7.396  28.416  1.00 76.65           H
ATOM   2876  HN  GLY A 194      10.164   7.398  28.537  1.00 76.65           H
ATOM   2877  N   ILE A 195      11.319   6.569  25.900  1.00 83.92           N
ATOM   2878  CA  ILE A 195      11.283   6.259  24.481  1.00 83.92           C
ATOM   2879  C   ILE A 195      10.115   7.003  23.830  1.00 83.92           C
ATOM   2880  O   ILE A 195       8.968   6.853  24.250  1.00 83.92           O
ATOM   2881  HA  ILE A 195      12.212   6.624  24.043  1.00 83.92           H
ATOM   2882  CB  ILE A 195      11.245   4.745  24.264  1.00 83.92           C
ATOM   2883  HB  ILE A 195      10.337   4.357  24.726  1.00 83.92           H
ATOM   2884  CG1 ILE A 195      12.429   4.063  24.952  1.00 83.92           C
ATOM   2885 1HG1 ILE A 195      13.362   4.415  24.512  1.00 83.92           H
ATOM   2886 2HG1 ILE A 195      12.450   4.338  26.006  1.00 83.92           H
ATOM   2887  CG2 ILE A 195      11.174   4.406  22.774  1.00 83.92           C
ATOM   2888 1HG2 ILE A 195      10.273   4.843  22.344  1.00 83.92           H
ATOM   2889 2HG2 ILE A 195      12.051   4.810  22.268  1.00 83.92           H
ATOM   2890 3HG2 ILE A 195      11.149   3.324  22.648  1.00 83.92           H
ATOM   2891  CD1 ILE A 195      12.339   2.541  24.818  1.00 83.92           C
ATOM   2892 1HD1 ILE A 195      11.416   2.190  25.280  1.00 83.92           H
ATOM   2893 2HD1 ILE A 195      12.343   2.269  23.763  1.00 83.92           H
ATOM   2894 3HD1 ILE A 195      13.193   2.082  25.315  1.00 83.92           H
ATOM   2895  HN  ILE A 195      10.581   6.165  26.440  1.00 83.92           H
ATOM   2896  N   ALA A 196      10.446   7.789  22.816  1.00 90.38           N
ATOM   2897  CA  ALA A 196       9.428   8.447  22.015  1.00 90.38           C
ATOM   2898  C   ALA A 196       8.983   7.507  20.893  1.00 90.38           C
ATOM   2899  O   ALA A 196       9.813   6.969  20.163  1.00 90.38           O
ATOM   2900  HA  ALA A 196       8.577   8.653  22.664  1.00 90.38           H
ATOM   2901  CB  ALA A 196       9.975   9.772  21.482  1.00 90.38           C
ATOM   2902 1HB  ALA A 196      10.249  10.415  22.319  1.00 90.38           H
ATOM   2903 2HB  ALA A 196      10.854   9.582  20.867  1.00 90.38           H
ATOM   2904 3HB  ALA A 196       9.211  10.265  20.881  1.00 90.38           H
ATOM   2905  HN  ALA A 196      11.389   7.978  22.541  1.00 90.38           H
ATOM   2906  N   ILE A 197       7.673   7.338  20.791  1.00 89.85           N
ATOM   2907  CA  ILE A 197       7.107   6.461  19.780  1.00 89.85           C
ATOM   2908  C   ILE A 197       6.054   7.228  18.977  1.00 89.85           C
ATOM   2909  O   ILE A 197       5.145   7.825  19.551  1.00 89.85           O
ATOM   2910  HA  ILE A 197       7.915   6.176  19.105  1.00 89.85           H
ATOM   2911  CB  ILE A 197       6.578   5.176  20.419  1.00 89.85           C
ATOM   2912  HB  ILE A 197       5.831   5.448  21.165  1.00 89.85           H
ATOM   2913  CG1 ILE A 197       7.694   4.427  21.151  1.00 89.85           C
ATOM   2914 1HG1 ILE A 197       8.446   4.098  20.434  1.00 89.85           H
ATOM   2915 2HG1 ILE A 197       8.192   5.101  21.849  1.00 89.85           H
ATOM   2916  CG2 ILE A 197       5.880   4.294  19.382  1.00 89.85           C
ATOM   2917 1HG2 ILE A 197       5.042   4.839  18.946  1.00 89.85           H
ATOM   2918 2HG2 ILE A 197       6.588   4.028  18.597  1.00 89.85           H
ATOM   2919 3HG2 ILE A 197       5.513   3.388  19.863  1.00 89.85           H
ATOM   2920  CD1 ILE A 197       7.139   3.219  21.907  1.00 89.85           C
ATOM   2921 1HD1 ILE A 197       6.405   3.554  22.640  1.00 89.85           H
ATOM   2922 2HD1 ILE A 197       6.664   2.536  21.203  1.00 89.85           H
ATOM   2923 3HD1 ILE A 197       7.953   2.705  22.418  1.00 89.85           H
ATOM   2924  HN  ILE A 197       7.003   7.786  21.383  1.00 89.85           H
ATOM   2925  N   CYS A 198       6.213   7.187  17.662  1.00 92.10           N
ATOM   2926  CA  CYS A 198       5.185   7.692  16.768  1.00 92.10           C
ATOM   2927  C   CYS A 198       4.084   6.635  16.656  1.00 92.10           C
ATOM   2928  O   CYS A 198       4.302   5.564  16.091  1.00 92.10           O
ATOM   2929  HA  CYS A 198       4.799   8.606  17.220  1.00 92.10           H
ATOM   2930  CB  CYS A 198       5.758   8.067  15.401  1.00 92.10           C
ATOM   2931 1HB  CYS A 198       6.409   8.936  15.496  1.00 92.10           H
ATOM   2932 2HB  CYS A 198       6.372   7.250  15.018  1.00 92.10           H
ATOM   2933  SG  CYS A 198       4.400   8.428  14.229  1.00 92.10           S
ATOM   2934  HN  CYS A 198       7.023   6.817  17.208  1.00 92.10           H
ATOM   2935  N   THR A 199       2.925   6.973  17.202  1.00 91.73           N
ATOM   2936  CA  THR A 199       1.806   6.046  17.216  1.00 91.73           C
ATOM   2937  C   THR A 199       0.495   6.790  16.956  1.00 91.73           C
ATOM   2938  O   THR A 199       0.459   8.019  16.981  1.00 91.73           O
ATOM   2939  HA  THR A 199       1.938   5.336  16.399  1.00 91.73           H
ATOM   2940  CB  THR A 199       1.827   5.299  18.551  1.00 91.73           C
ATOM   2941  HB  THR A 199       2.840   4.990  18.808  1.00 91.73           H
ATOM   2942  OG1 THR A 199       0.888   4.242  18.372  1.00 91.73           O
ATOM   2943  HG1 THR A 199       0.990   3.566  19.102  1.00 91.73           H
ATOM   2944  CG2 THR A 199       1.241   6.128  19.695  1.00 91.73           C
ATOM   2945 1HG2 THR A 199       0.205   6.381  19.467  1.00 91.73           H
ATOM   2946 2HG2 THR A 199       1.820   7.044  19.814  1.00 91.73           H
ATOM   2947 3HG2 THR A 199       1.280   5.551  20.619  1.00 91.73           H
ATOM   2948  HN  THR A 199       2.746   7.859  17.629  1.00 91.73           H
ATOM   2949  N   MET A 200      -0.551   6.014  16.713  1.00 92.52           N
ATOM   2950  CA  MET A 200      -1.904   6.538  16.781  1.00 92.52           C
ATOM   2951  C   MET A 200      -2.487   6.371  18.186  1.00 92.52           C
ATOM   2952  O   MET A 200      -2.364   5.307  18.791  1.00 92.52           O
ATOM   2953  HA  MET A 200      -1.821   7.597  16.538  1.00 92.52           H
ATOM   2954  CB  MET A 200      -2.788   5.803  15.772  1.00 92.52           C
ATOM   2955 1HB  MET A 200      -2.725   4.728  15.942  1.00 92.52           H
ATOM   2956 2HB  MET A 200      -3.830   6.087  15.920  1.00 92.52           H
ATOM   2957  CG  MET A 200      -2.366   6.124  14.337  1.00 92.52           C
ATOM   2958 1HG  MET A 200      -2.277   7.202  14.207  1.00 92.52           H
ATOM   2959 2HG  MET A 200      -1.383   5.697  14.134  1.00 92.52           H
ATOM   2960  SD  MET A 200      -3.563   5.468  13.186  1.00 92.52           S
ATOM   2961  CE  MET A 200      -3.459   3.732  13.587  1.00 92.52           C
ATOM   2962 1HE  MET A 200      -2.442   3.380  13.416  1.00 92.52           H
ATOM   2963 2HE  MET A 200      -3.724   3.584  14.634  1.00 92.52           H
ATOM   2964 3HE  MET A 200      -4.148   3.171  12.955  1.00 92.52           H
ATOM   2965  HN  MET A 200      -0.485   5.045  16.473  1.00 92.52           H
ATOM   2966  N   VAL A 201      -3.108   7.439  18.665  1.00 93.34           N
ATOM   2967  CA  VAL A 201      -3.792   7.395  19.946  1.00 93.34           C
ATOM   2968  C   VAL A 201      -5.273   7.717  19.740  1.00 93.34           C
ATOM   2969  O   VAL A 201      -5.614   8.763  19.190  1.00 93.34           O
ATOM   2970  HA  VAL A 201      -3.705   6.379  20.331  1.00 93.34           H
ATOM   2971  CB  VAL A 201      -3.108   8.338  20.938  1.00 93.34           C
ATOM   2972  HB  VAL A 201      -3.175   9.350  20.539  1.00 93.34           H
ATOM   2973  CG1 VAL A 201      -3.819   8.319  22.293  1.00 93.34           C
ATOM   2974 1HG1 VAL A 201      -4.853   8.637  22.165  1.00 93.34           H
ATOM   2975 2HG1 VAL A 201      -3.797   7.308  22.700  1.00 93.34           H
ATOM   2976 3HG1 VAL A 201      -3.312   8.997  22.978  1.00 93.34           H
ATOM   2977  CG2 VAL A 201      -1.626   7.990  21.091  1.00 93.34           C
ATOM   2978 1HG2 VAL A 201      -1.528   6.968  21.457  1.00 93.34           H
ATOM   2979 2HG2 VAL A 201      -1.129   8.079  20.125  1.00 93.34           H
ATOM   2980 3HG2 VAL A 201      -1.163   8.676  21.802  1.00 93.34           H
ATOM   2981  HN  VAL A 201      -3.148   8.320  18.195  1.00 93.34           H
ATOM   2982  N   TYR A 202      -6.115   6.799  20.192  1.00 92.53           N
ATOM   2983  CA  TYR A 202      -7.551   6.970  20.060  1.00 92.53           C
ATOM   2984  C   TYR A 202      -8.144   7.617  21.314  1.00 92.53           C
ATOM   2985  O   TYR A 202      -7.747   7.291  22.431  1.00 92.53           O
ATOM   2986  HA  TYR A 202      -7.736   7.619  19.204  1.00 92.53           H
ATOM   2987  CB  TYR A 202      -8.131   5.563  19.904  1.00 92.53           C
ATOM   2988 1HB  TYR A 202      -7.854   4.968  20.774  1.00 92.53           H
ATOM   2989 2HB  TYR A 202      -9.220   5.628  19.897  1.00 92.53           H
ATOM   2990  CG  TYR A 202      -7.670   4.836  18.639  1.00 92.53           C
ATOM   2991  CD1 TYR A 202      -8.334   5.038  17.447  1.00 92.53           C
ATOM   2992  HD1 TYR A 202      -9.187   5.716  17.405  1.00 92.53           H
ATOM   2993  CD2 TYR A 202      -6.590   3.978  18.692  1.00 92.53           C
ATOM   2994  HD2 TYR A 202      -6.066   3.819  19.634  1.00 92.53           H
ATOM   2995  CE1 TYR A 202      -7.899   4.354  16.256  1.00 92.53           C
ATOM   2996  HE1 TYR A 202      -8.415   4.505  15.307  1.00 92.53           H
ATOM   2997  CE2 TYR A 202      -6.156   3.294  17.501  1.00 92.53           C
ATOM   2998  HE2 TYR A 202      -5.304   2.614  17.528  1.00 92.53           H
ATOM   2999  CZ  TYR A 202      -6.832   3.516  16.342  1.00 92.53           C
ATOM   3000  OH  TYR A 202      -6.421   2.870  15.218  1.00 92.53           O
ATOM   3001  HH  TYR A 202      -7.115   2.955  14.502  1.00 92.53           H
ATOM   3002  HN  TYR A 202      -5.830   5.952  20.641  1.00 92.53           H
ATOM   3003  N   PRO A 203      -9.101   8.541  21.152  1.00 85.60           N
ATOM   3004  CA  PRO A 203      -9.634   9.283  22.298  1.00 85.60           C
ATOM   3005  C   PRO A 203     -10.450   8.399  23.228  1.00 85.60           C
ATOM   3006  O   PRO A 203     -11.100   7.456  22.781  1.00 85.60           O
ATOM   3007  HA  PRO A 203      -8.819   9.665  22.912  1.00 85.60           H
ATOM   3008  CB  PRO A 203     -10.492  10.374  21.655  1.00 85.60           C
ATOM   3009 1HB  PRO A 203     -11.351  10.627  22.276  1.00 85.60           H
ATOM   3010 2HB  PRO A 203      -9.926  11.294  21.506  1.00 85.60           H
ATOM   3011  CG  PRO A 203     -10.916   9.770  20.347  1.00 85.60           C
ATOM   3012 1HG  PRO A 203     -11.804   9.150  20.468  1.00 85.60           H
ATOM   3013 2HG  PRO A 203     -11.163  10.541  19.618  1.00 85.60           H
ATOM   3014  CD  PRO A 203      -9.743   8.951  19.891  1.00 85.60           C
ATOM   3015 1HD  PRO A 203     -10.060   8.090  19.302  1.00 85.60           H
ATOM   3016 2HD  PRO A 203      -9.066   9.533  19.266  1.00 85.60           H
ATOM   3017  N   SER A 204     -10.392   8.732  24.509  1.00 75.03           N
ATOM   3018  CA  SER A 204     -10.811   7.801  25.543  1.00 75.03           C
ATOM   3019  C   SER A 204     -12.225   7.295  25.251  1.00 75.03           C
ATOM   3020  O   SER A 204     -12.557   6.153  25.564  1.00 75.03           O
ATOM   3021  HA  SER A 204     -10.095   6.981  25.500  1.00 75.03           H
ATOM   3022  CB  SER A 204     -10.756   8.453  26.926  1.00 75.03           C
ATOM   3023 1HB  SER A 204     -11.203   7.783  27.661  1.00 75.03           H
ATOM   3024 2HB  SER A 204      -9.716   8.598  27.218  1.00 75.03           H
ATOM   3025  OG  SER A 204     -11.435   9.706  26.953  1.00 75.03           O
ATOM   3026  HG  SER A 204     -12.421   9.559  27.034  1.00 75.03           H
ATOM   3027  HN  SER A 204     -10.067   9.617  24.843  1.00 75.03           H
ATOM   3028  N   ASP A 205     -13.020   8.170  24.653  1.00 76.71           N
ATOM   3029  CA  ASP A 205     -14.419   7.865  24.408  1.00 76.71           C
ATOM   3030  C   ASP A 205     -14.523   6.839  23.278  1.00 76.71           C
ATOM   3031  O   ASP A 205     -14.170   7.130  22.136  1.00 76.71           O
ATOM   3032  HA  ASP A 205     -14.799   7.481  25.355  1.00 76.71           H
ATOM   3033  CB  ASP A 205     -15.190   9.116  23.982  1.00 76.71           C
ATOM   3034 1HB  ASP A 205     -14.701   9.575  23.123  1.00 76.71           H
ATOM   3035 2HB  ASP A 205     -16.195   8.838  23.665  1.00 76.71           H
ATOM   3036  CG  ASP A 205     -15.272  10.126  25.129  1.00 76.71           C
ATOM   3037  OD1 ASP A 205     -15.172   9.675  26.290  1.00 76.71           O
ATOM   3038  OD2 ASP A 205     -15.433  11.326  24.818  1.00 76.71           O
ATOM   3039  HN  ASP A 205     -12.723   9.072  24.338  1.00 76.71           H
ATOM   3040  N   GLU A 206     -15.008   5.659  23.635  1.00 85.27           N
ATOM   3041  CA  GLU A 206     -15.207   4.603  22.657  1.00 85.27           C
ATOM   3042  C   GLU A 206     -13.916   4.356  21.874  1.00 85.27           C
ATOM   3043  O   GLU A 206     -13.957   3.951  20.713  1.00 85.27           O
ATOM   3044  HA  GLU A 206     -15.464   3.716  23.235  1.00 85.27           H
ATOM   3045  CB  GLU A 206     -16.364   4.940  21.714  1.00 85.27           C
ATOM   3046 1HB  GLU A 206     -16.130   5.847  21.155  1.00 85.27           H
ATOM   3047 2HB  GLU A 206     -16.578   4.084  21.075  1.00 85.27           H
ATOM   3048  CG  GLU A 206     -17.646   5.224  22.499  1.00 85.27           C
ATOM   3049 1HG  GLU A 206     -17.607   4.716  23.462  1.00 85.27           H
ATOM   3050 2HG  GLU A 206     -17.722   6.292  22.704  1.00 85.27           H
ATOM   3051  CD  GLU A 206     -18.879   4.760  21.721  1.00 85.27           C
ATOM   3052  OE1 GLU A 206     -19.799   4.230  22.380  1.00 85.27           O
ATOM   3053  OE2 GLU A 206     -18.873   4.945  20.485  1.00 85.27           O
ATOM   3054  HN  GLU A 206     -15.263   5.420  24.572  1.00 85.27           H
ATOM   3055  N   SER A 207     -12.799   4.609  22.541  1.00 90.87           N
ATOM   3056  CA  SER A 207     -11.499   4.453  21.910  1.00 90.87           C
ATOM   3057  C   SER A 207     -11.412   3.090  21.221  1.00 90.87           C
ATOM   3058  O   SER A 207     -10.900   2.985  20.107  1.00 90.87           O
ATOM   3059  HA  SER A 207     -11.436   5.257  21.177  1.00 90.87           H
ATOM   3060  CB  SER A 207     -10.370   4.605  22.932  1.00 90.87           C
ATOM   3061 1HB  SER A 207      -9.409   4.503  22.427  1.00 90.87           H
ATOM   3062 2HB  SER A 207     -10.401   5.607  23.360  1.00 90.87           H
ATOM   3063  OG  SER A 207     -10.462   3.640  23.976  1.00 90.87           O
ATOM   3064  HG  SER A 207      -9.889   3.915  24.748  1.00 90.87           H
ATOM   3065  HN  SER A 207     -12.773   4.916  23.492  1.00 90.87           H
ATOM   3066  N   THR A 208     -11.920   2.080  21.912  1.00 90.80           N
ATOM   3067  CA  THR A 208     -11.816   0.714  21.426  1.00 90.80           C
ATOM   3068  C   THR A 208     -12.626   0.543  20.139  1.00 90.80           C
ATOM   3069  O   THR A 208     -12.166  -0.092  19.192  1.00 90.80           O
ATOM   3070  HA  THR A 208     -10.774   0.516  21.176  1.00 90.80           H
ATOM   3071  CB  THR A 208     -12.259  -0.223  22.552  1.00 90.80           C
ATOM   3072  HB  THR A 208     -12.178  -1.265  22.244  1.00 90.80           H
ATOM   3073  OG1 THR A 208     -13.572   0.223  22.878  1.00 90.80           O
ATOM   3074  HG1 THR A 208     -14.057  -0.487  23.390  1.00 90.80           H
ATOM   3075  CG2 THR A 208     -11.461  -0.008  23.840  1.00 90.80           C
ATOM   3076 1HG2 THR A 208     -11.597   1.018  24.184  1.00 90.80           H
ATOM   3077 2HG2 THR A 208     -10.404  -0.190  23.647  1.00 90.80           H
ATOM   3078 3HG2 THR A 208     -11.815  -0.698  24.606  1.00 90.80           H
ATOM   3079  HN  THR A 208     -12.394   2.183  22.786  1.00 90.80           H
ATOM   3080  N   LYS A 209     -13.819   1.121  20.147  1.00 91.98           N
ATOM   3081  CA  LYS A 209     -14.701   1.032  18.996  1.00 91.98           C
ATOM   3082  C   LYS A 209     -14.021   1.678  17.787  1.00 91.98           C
ATOM   3083  O   LYS A 209     -14.064   1.136  16.684  1.00 91.98           O
ATOM   3084  HA  LYS A 209     -14.854  -0.025  18.782  1.00 91.98           H
ATOM   3085  CB  LYS A 209     -16.071   1.630  19.324  1.00 91.98           C
ATOM   3086 1HB  LYS A 209     -15.947   2.637  19.724  1.00 91.98           H
ATOM   3087 2HB  LYS A 209     -16.659   1.722  18.411  1.00 91.98           H
ATOM   3088  CG  LYS A 209     -16.820   0.762  20.336  1.00 91.98           C
ATOM   3089 1HG  LYS A 209     -16.886  -0.261  19.965  1.00 91.98           H
ATOM   3090 2HG  LYS A 209     -16.264   0.727  21.273  1.00 91.98           H
ATOM   3091  CD  LYS A 209     -18.226   1.308  20.592  1.00 91.98           C
ATOM   3092 1HD  LYS A 209     -18.166   2.359  20.875  1.00 91.98           H
ATOM   3093 2HD  LYS A 209     -18.812   1.258  19.674  1.00 91.98           H
ATOM   3094  CE  LYS A 209     -18.930   0.516  21.696  1.00 91.98           C
ATOM   3095 1HE  LYS A 209     -19.102  -0.508  21.364  1.00 91.98           H
ATOM   3096 2HE  LYS A 209     -18.290   0.462  22.577  1.00 91.98           H
ATOM   3097  NZ  LYS A 209     -20.218   1.152  22.050  1.00 91.98           N
ATOM   3098 1HZ  LYS A 209     -20.721   0.559  22.701  1.00 91.98           H
ATOM   3099 2HZ  LYS A 209     -20.043   2.054  22.480  1.00 91.98           H
ATOM   3100 3HZ  LYS A 209     -20.774   1.280  21.211  1.00 91.98           H
ATOM   3101  HN  LYS A 209     -14.183   1.641  20.920  1.00 91.98           H
ATOM   3102  N   LEU A 210     -13.410   2.827  18.036  1.00 92.68           N
ATOM   3103  CA  LEU A 210     -12.804   3.599  16.965  1.00 92.68           C
ATOM   3104  C   LEU A 210     -11.664   2.792  16.340  1.00 92.68           C
ATOM   3105  O   LEU A 210     -11.576   2.677  15.119  1.00 92.68           O
ATOM   3106  HA  LEU A 210     -13.569   3.761  16.205  1.00 92.68           H
ATOM   3107  CB  LEU A 210     -12.374   4.977  17.474  1.00 92.68           C
ATOM   3108 1HB  LEU A 210     -13.229   5.445  17.962  1.00 92.68           H
ATOM   3109 2HB  LEU A 210     -11.609   4.837  18.238  1.00 92.68           H
ATOM   3110  CG  LEU A 210     -11.831   5.943  16.419  1.00 92.68           C
ATOM   3111  HG  LEU A 210     -11.007   5.454  15.900  1.00 92.68           H
ATOM   3112  CD1 LEU A 210     -12.898   6.265  15.371  1.00 92.68           C
ATOM   3113 1HD1 LEU A 210     -13.210   5.346  14.875  1.00 92.68           H
ATOM   3114 2HD1 LEU A 210     -13.758   6.726  15.857  1.00 92.68           H
ATOM   3115 3HD1 LEU A 210     -12.486   6.954  14.633  1.00 92.68           H
ATOM   3116  CD2 LEU A 210     -11.268   7.207  17.072  1.00 92.68           C
ATOM   3117 1HD2 LEU A 210     -12.057   7.709  17.632  1.00 92.68           H
ATOM   3118 2HD2 LEU A 210     -10.457   6.936  17.748  1.00 92.68           H
ATOM   3119 3HD2 LEU A 210     -10.889   7.876  16.299  1.00 92.68           H
ATOM   3120  HN  LEU A 210     -13.325   3.229  18.947  1.00 92.68           H
ATOM   3121  N   LYS A 211     -10.820   2.252  17.207  1.00 93.24           N
ATOM   3122  CA  LYS A 211      -9.696   1.450  16.757  1.00 93.24           C
ATOM   3123  C   LYS A 211     -10.210   0.300  15.888  1.00 93.24           C
ATOM   3124  O   LYS A 211      -9.699   0.067  14.793  1.00 93.24           O
ATOM   3125  HA  LYS A 211      -9.063   2.090  16.142  1.00 93.24           H
ATOM   3126  CB  LYS A 211      -8.853   0.990  17.948  1.00 93.24           C
ATOM   3127 1HB  LYS A 211      -8.451   1.858  18.471  1.00 93.24           H
ATOM   3128 2HB  LYS A 211      -9.483   0.455  18.659  1.00 93.24           H
ATOM   3129  CG  LYS A 211      -7.706   0.086  17.493  1.00 93.24           C
ATOM   3130 1HG  LYS A 211      -8.109  -0.851  17.107  1.00 93.24           H
ATOM   3131 2HG  LYS A 211      -7.166   0.562  16.674  1.00 93.24           H
ATOM   3132  CD  LYS A 211      -6.744  -0.202  18.647  1.00 93.24           C
ATOM   3133 1HD  LYS A 211      -6.383   0.736  19.067  1.00 93.24           H
ATOM   3134 2HD  LYS A 211      -7.273  -0.725  19.444  1.00 93.24           H
ATOM   3135  CE  LYS A 211      -5.559  -1.046  18.174  1.00 93.24           C
ATOM   3136 1HE  LYS A 211      -5.900  -2.047  17.909  1.00 93.24           H
ATOM   3137 2HE  LYS A 211      -5.128  -0.607  17.275  1.00 93.24           H
ATOM   3138  NZ  LYS A 211      -4.528  -1.132  19.234  1.00 93.24           N
ATOM   3139 1HZ  LYS A 211      -3.665  -1.487  18.838  1.00 93.24           H
ATOM   3140 2HZ  LYS A 211      -4.367  -0.210  19.624  1.00 93.24           H
ATOM   3141 3HZ  LYS A 211      -4.847  -1.757  19.965  1.00 93.24           H
ATOM   3142  HN  LYS A 211     -10.895   2.355  18.199  1.00 93.24           H
ATOM   3143  N   SER A 212     -11.216  -0.388  16.408  1.00 93.12           N
ATOM   3144  CA  SER A 212     -11.760  -1.550  15.726  1.00 93.12           C
ATOM   3145  C   SER A 212     -12.253  -1.156  14.332  1.00 93.12           C
ATOM   3146  O   SER A 212     -11.931  -1.816  13.346  1.00 93.12           O
ATOM   3147  HA  SER A 212     -10.932  -2.256  15.653  1.00 93.12           H
ATOM   3148  CB  SER A 212     -12.897  -2.181  16.532  1.00 93.12           C
ATOM   3149 1HB  SER A 212     -12.546  -2.402  17.541  1.00 93.12           H
ATOM   3150 2HB  SER A 212     -13.713  -1.465  16.629  1.00 93.12           H
ATOM   3151  OG  SER A 212     -13.383  -3.375  15.927  1.00 93.12           O
ATOM   3152  HG  SER A 212     -12.634  -4.027  15.807  1.00 93.12           H
ATOM   3153  HN  SER A 212     -11.656  -0.164  17.278  1.00 93.12           H
ATOM   3154  N   ALA A 213     -13.026  -0.080  14.296  1.00 92.51           N
ATOM   3155  CA  ALA A 213     -13.624   0.370  13.050  1.00 92.51           C
ATOM   3156  C   ALA A 213     -12.515   0.711  12.052  1.00 92.51           C
ATOM   3157  O   ALA A 213     -12.590   0.336  10.883  1.00 92.51           O
ATOM   3158  HA  ALA A 213     -14.219  -0.451  12.652  1.00 92.51           H
ATOM   3159  CB  ALA A 213     -14.546   1.559  13.327  1.00 92.51           C
ATOM   3160 1HB  ALA A 213     -15.332   1.256  14.018  1.00 92.51           H
ATOM   3161 2HB  ALA A 213     -13.969   2.372  13.767  1.00 92.51           H
ATOM   3162 3HB  ALA A 213     -14.994   1.896  12.392  1.00 92.51           H
ATOM   3163  HN  ALA A 213     -13.246   0.478  15.096  1.00 92.51           H
ATOM   3164  N   VAL A 214     -11.512   1.420  12.550  1.00 92.17           N
ATOM   3165  CA  VAL A 214     -10.419   1.867  11.703  1.00 92.17           C
ATOM   3166  C   VAL A 214      -9.691   0.649  11.133  1.00 92.17           C
ATOM   3167  O   VAL A 214      -9.313   0.639   9.962  1.00 92.17           O
ATOM   3168  HA  VAL A 214     -10.852   2.434  10.879  1.00 92.17           H
ATOM   3169  CB  VAL A 214      -9.497   2.801  12.489  1.00 92.17           C
ATOM   3170  HB  VAL A 214      -9.244   2.310  13.429  1.00 92.17           H
ATOM   3171  CG1 VAL A 214      -8.195   3.055  11.726  1.00 92.17           C
ATOM   3172 1HG1 VAL A 214      -7.679   2.109  11.564  1.00 92.17           H
ATOM   3173 2HG1 VAL A 214      -8.421   3.515  10.764  1.00 92.17           H
ATOM   3174 3HG1 VAL A 214      -7.558   3.722  12.307  1.00 92.17           H
ATOM   3175  CG2 VAL A 214     -10.203   4.117  12.821  1.00 92.17           C
ATOM   3176 1HG2 VAL A 214     -10.499   4.614  11.897  1.00 92.17           H
ATOM   3177 2HG2 VAL A 214     -11.089   3.912  13.423  1.00 92.17           H
ATOM   3178 3HG2 VAL A 214      -9.525   4.762  13.380  1.00 92.17           H
ATOM   3179  HN  VAL A 214     -11.440   1.688  13.510  1.00 92.17           H
ATOM   3180  N   LEU A 215      -9.516  -0.350  11.986  1.00 92.69           N
ATOM   3181  CA  LEU A 215      -8.808  -1.556  11.592  1.00 92.69           C
ATOM   3182  C   LEU A 215      -9.632  -2.306  10.544  1.00 92.69           C
ATOM   3183  O   LEU A 215      -9.099  -2.739   9.524  1.00 92.69           O
ATOM   3184  HA  LEU A 215      -7.867  -1.248  11.136  1.00 92.69           H
ATOM   3185  CB  LEU A 215      -8.460  -2.399  12.821  1.00 92.69           C
ATOM   3186 1HB  LEU A 215      -9.319  -2.398  13.492  1.00 92.69           H
ATOM   3187 2HB  LEU A 215      -8.309  -3.429  12.499  1.00 92.69           H
ATOM   3188  CG  LEU A 215      -7.229  -1.955  13.612  1.00 92.69           C
ATOM   3189  HG  LEU A 215      -7.306  -0.882  13.791  1.00 92.69           H
ATOM   3190  CD1 LEU A 215      -7.181  -2.638  14.981  1.00 92.69           C
ATOM   3191 1HD1 LEU A 215      -8.074  -2.377  15.548  1.00 92.69           H
ATOM   3192 2HD1 LEU A 215      -7.139  -3.719  14.846  1.00 92.69           H
ATOM   3193 3HD1 LEU A 215      -6.296  -2.305  15.522  1.00 92.69           H
ATOM   3194  CD2 LEU A 215      -5.947  -2.189  12.810  1.00 92.69           C
ATOM   3195 1HD2 LEU A 215      -5.851  -3.250  12.580  1.00 92.69           H
ATOM   3196 2HD2 LEU A 215      -5.991  -1.619  11.882  1.00 92.69           H
ATOM   3197 3HD2 LEU A 215      -5.087  -1.865  13.396  1.00 92.69           H
ATOM   3198  HN  LEU A 215      -9.847  -0.343  12.929  1.00 92.69           H
ATOM   3199  N   THR A 216     -10.918  -2.438  10.832  1.00 93.18           N
ATOM   3200  CA  THR A 216     -11.818  -3.142   9.934  1.00 93.18           C
ATOM   3201  C   THR A 216     -11.800  -2.497   8.547  1.00 93.18           C
ATOM   3202  O   THR A 216     -11.772  -3.194   7.535  1.00 93.18           O
ATOM   3203  HA  THR A 216     -11.457  -4.163   9.817  1.00 93.18           H
ATOM   3204  CB  THR A 216     -13.207  -3.162  10.577  1.00 93.18           C
ATOM   3205  HB  THR A 216     -13.582  -2.149  10.725  1.00 93.18           H
ATOM   3206  OG1 THR A 216     -13.030  -3.931  11.763  1.00 93.18           O
ATOM   3207  HG1 THR A 216     -12.798  -3.332  12.529  1.00 93.18           H
ATOM   3208  CG2 THR A 216     -14.219  -3.965   9.758  1.00 93.18           C
ATOM   3209 1HG2 THR A 216     -13.876  -4.996   9.668  1.00 93.18           H
ATOM   3210 2HG2 THR A 216     -14.315  -3.526   8.766  1.00 93.18           H
ATOM   3211 3HG2 THR A 216     -15.187  -3.947  10.259  1.00 93.18           H
ATOM   3212  HN  THR A 216     -11.346  -2.074  11.660  1.00 93.18           H
ATOM   3213  N   LEU A 217     -11.816  -1.172   8.545  1.00 90.27           N
ATOM   3214  CA  LEU A 217     -11.813  -0.425   7.299  1.00 90.27           C
ATOM   3215  C   LEU A 217     -10.553  -0.774   6.503  1.00 90.27           C
ATOM   3216  O   LEU A 217     -10.612  -0.951   5.287  1.00 90.27           O
ATOM   3217  HA  LEU A 217     -12.683  -0.744   6.725  1.00 90.27           H
ATOM   3218  CB  LEU A 217     -11.974   1.072   7.570  1.00 90.27           C
ATOM   3219 1HB  LEU A 217     -12.875   1.218   8.165  1.00 90.27           H
ATOM   3220 2HB  LEU A 217     -11.132   1.403   8.180  1.00 90.27           H
ATOM   3221  CG  LEU A 217     -12.059   1.972   6.336  1.00 90.27           C
ATOM   3222  HG  LEU A 217     -11.205   1.755   5.695  1.00 90.27           H
ATOM   3223  CD1 LEU A 217     -13.321   1.672   5.525  1.00 90.27           C
ATOM   3224 1HD1 LEU A 217     -13.304   0.633   5.199  1.00 90.27           H
ATOM   3225 2HD1 LEU A 217     -14.201   1.845   6.145  1.00 90.27           H
ATOM   3226 3HD1 LEU A 217     -13.357   2.326   4.654  1.00 90.27           H
ATOM   3227  CD2 LEU A 217     -11.966   3.449   6.727  1.00 90.27           C
ATOM   3228 1HD2 LEU A 217     -12.787   3.699   7.400  1.00 90.27           H
ATOM   3229 2HD2 LEU A 217     -11.016   3.633   7.229  1.00 90.27           H
ATOM   3230 3HD2 LEU A 217     -12.029   4.066   5.831  1.00 90.27           H
ATOM   3231  HN  LEU A 217     -11.831  -0.611   9.373  1.00 90.27           H
ATOM   3232  N   LYS A 218      -9.444  -0.862   7.222  1.00 88.96           N
ATOM   3233  CA  LYS A 218      -8.167  -1.155   6.594  1.00 88.96           C
ATOM   3234  C   LYS A 218      -8.218  -2.552   5.972  1.00 88.96           C
ATOM   3235  O   LYS A 218      -7.723  -2.762   4.865  1.00 88.96           O
ATOM   3236  HA  LYS A 218      -8.020  -0.427   5.796  1.00 88.96           H
ATOM   3237  CB  LYS A 218      -7.023  -0.968   7.593  1.00 88.96           C
ATOM   3238 1HB  LYS A 218      -7.285  -1.433   8.543  1.00 88.96           H
ATOM   3239 2HB  LYS A 218      -6.130  -1.475   7.227  1.00 88.96           H
ATOM   3240  CG  LYS A 218      -6.722   0.516   7.810  1.00 88.96           C
ATOM   3241 1HG  LYS A 218      -6.213   0.919   6.934  1.00 88.96           H
ATOM   3242 2HG  LYS A 218      -7.655   1.068   7.919  1.00 88.96           H
ATOM   3243  CD  LYS A 218      -5.852   0.723   9.051  1.00 88.96           C
ATOM   3244 1HD  LYS A 218      -6.348   0.295   9.923  1.00 88.96           H
ATOM   3245 2HD  LYS A 218      -4.907   0.192   8.931  1.00 88.96           H
ATOM   3246  CE  LYS A 218      -5.581   2.210   9.290  1.00 88.96           C
ATOM   3247 1HE  LYS A 218      -5.023   2.623   8.450  1.00 88.96           H
ATOM   3248 2HE  LYS A 218      -6.525   2.753   9.343  1.00 88.96           H
ATOM   3249  NZ  LYS A 218      -4.820   2.403  10.544  1.00 88.96           N
ATOM   3250 1HZ  LYS A 218      -4.605   3.387  10.660  1.00 88.96           H
ATOM   3251 2HZ  LYS A 218      -5.375   2.083  11.329  1.00 88.96           H
ATOM   3252 3HZ  LYS A 218      -3.957   1.872  10.501  1.00 88.96           H
ATOM   3253  HN  LYS A 218      -9.408  -0.737   8.213  1.00 88.96           H
ATOM   3254  N   VAL A 219      -8.821  -3.472   6.710  1.00 89.85           N
ATOM   3255  CA  VAL A 219      -8.858  -4.863   6.291  1.00 89.85           C
ATOM   3256  C   VAL A 219      -9.735  -4.992   5.044  1.00 89.85           C
ATOM   3257  O   VAL A 219      -9.363  -5.669   4.087  1.00 89.85           O
ATOM   3258  HA  VAL A 219      -7.840  -5.156   6.036  1.00 89.85           H
ATOM   3259  CB  VAL A 219      -9.330  -5.746   7.448  1.00 89.85           C
ATOM   3260  HB  VAL A 219     -10.290  -5.362   7.793  1.00 89.85           H
ATOM   3261  CG1 VAL A 219      -9.541  -7.189   6.985  1.00 89.85           C
ATOM   3262 1HG1 VAL A 219     -10.295  -7.212   6.198  1.00 89.85           H
ATOM   3263 2HG1 VAL A 219      -8.602  -7.588   6.601  1.00 89.85           H
ATOM   3264 3HG1 VAL A 219      -9.876  -7.795   7.826  1.00 89.85           H
ATOM   3265  CG2 VAL A 219      -8.350  -5.684   8.621  1.00 89.85           C
ATOM   3266 1HG2 VAL A 219      -7.370  -6.031   8.293  1.00 89.85           H
ATOM   3267 2HG2 VAL A 219      -8.272  -4.656   8.975  1.00 89.85           H
ATOM   3268 3HG2 VAL A 219      -8.709  -6.321   9.429  1.00 89.85           H
ATOM   3269  HN  VAL A 219      -9.278  -3.281   7.579  1.00 89.85           H
ATOM   3270  N   ILE A 220     -10.882  -4.331   5.095  1.00 89.46           N
ATOM   3271  CA  ILE A 220     -11.854  -4.433   4.019  1.00 89.46           C
ATOM   3272  C   ILE A 220     -11.252  -3.853   2.738  1.00 89.46           C
ATOM   3273  O   ILE A 220     -11.215  -4.522   1.707  1.00 89.46           O
ATOM   3274  HA  ILE A 220     -12.052  -5.493   3.858  1.00 89.46           H
ATOM   3275  CB  ILE A 220     -13.176  -3.782   4.428  1.00 89.46           C
ATOM   3276  HB  ILE A 220     -12.956  -2.810   4.870  1.00 89.46           H
ATOM   3277  CG1 ILE A 220     -13.890  -4.613   5.496  1.00 89.46           C
ATOM   3278 1HG1 ILE A 220     -14.190  -5.572   5.075  1.00 89.46           H
ATOM   3279 2HG1 ILE A 220     -13.203  -4.825   6.316  1.00 89.46           H
ATOM   3280  CG2 ILE A 220     -14.065  -3.533   3.208  1.00 89.46           C
ATOM   3281 1HG2 ILE A 220     -13.549  -2.870   2.512  1.00 89.46           H
ATOM   3282 2HG2 ILE A 220     -14.280  -4.481   2.715  1.00 89.46           H
ATOM   3283 3HG2 ILE A 220     -14.998  -3.069   3.526  1.00 89.46           H
ATOM   3284  CD1 ILE A 220     -15.120  -3.877   6.032  1.00 89.46           C
ATOM   3285 1HD1 ILE A 220     -14.813  -2.929   6.474  1.00 89.46           H
ATOM   3286 2HD1 ILE A 220     -15.815  -3.688   5.214  1.00 89.46           H
ATOM   3287 3HD1 ILE A 220     -15.608  -4.490   6.790  1.00 89.46           H
ATOM   3288  HN  ILE A 220     -11.152  -3.736   5.852  1.00 89.46           H
ATOM   3289  N   LEU A 221     -10.796  -2.613   2.845  1.00 85.39           N
ATOM   3290  CA  LEU A 221     -10.353  -1.875   1.675  1.00 85.39           C
ATOM   3291  C   LEU A 221      -8.965  -2.367   1.261  1.00 85.39           C
ATOM   3292  O   LEU A 221      -8.584  -2.255   0.097  1.00 85.39           O
ATOM   3293  HA  LEU A 221     -11.052  -2.093   0.867  1.00 85.39           H
ATOM   3294  CB  LEU A 221     -10.419  -0.368   1.935  1.00 85.39           C
ATOM   3295 1HB  LEU A 221      -9.849  -0.151   2.838  1.00 85.39           H
ATOM   3296 2HB  LEU A 221      -9.922   0.145   1.112  1.00 85.39           H
ATOM   3297  CG  LEU A 221     -11.821   0.224   2.096  1.00 85.39           C
ATOM   3298  HG  LEU A 221     -12.287  -0.235   2.968  1.00 85.39           H
ATOM   3299  CD1 LEU A 221     -11.753   1.729   2.359  1.00 85.39           C
ATOM   3300 1HD1 LEU A 221     -11.189   1.914   3.273  1.00 85.39           H
ATOM   3301 2HD1 LEU A 221     -11.259   2.223   1.522  1.00 85.39           H
ATOM   3302 3HD1 LEU A 221     -12.763   2.125   2.469  1.00 85.39           H
ATOM   3303  CD2 LEU A 221     -12.698  -0.108   0.887  1.00 85.39           C
ATOM   3304 1HD2 LEU A 221     -12.245   0.305  -0.014  1.00 85.39           H
ATOM   3305 2HD2 LEU A 221     -12.785  -1.190   0.787  1.00 85.39           H
ATOM   3306 3HD2 LEU A 221     -13.688   0.325   1.027  1.00 85.39           H
ATOM   3307  HN  LEU A 221     -10.726  -2.116   3.710  1.00 85.39           H
ATOM   3308  N   GLY A 222      -8.246  -2.902   2.238  1.00 78.71           N
ATOM   3309  CA  GLY A 222      -6.844  -3.227   2.043  1.00 78.71           C
ATOM   3310  C   GLY A 222      -6.687  -4.564   1.316  1.00 78.71           C
ATOM   3311  O   GLY A 222      -5.735  -4.757   0.562  1.00 78.71           O
ATOM   3312 1HA  GLY A 222      -6.360  -2.438   1.467  1.00 78.71           H
ATOM   3313 2HA  GLY A 222      -6.340  -3.272   3.008  1.00 78.71           H
ATOM   3314  HN  GLY A 222      -8.606  -3.111   3.147  1.00 78.71           H
ATOM   3315  N   PHE A 223      -7.636  -5.454   1.569  1.00 80.25           N
ATOM   3316  CA  PHE A 223      -7.505  -6.833   1.133  1.00 80.25           C
ATOM   3317  C   PHE A 223      -8.743  -7.283   0.354  1.00 80.25           C
ATOM   3318  O   PHE A 223      -8.658  -7.578  -0.837  1.00 80.25           O
ATOM   3319  HA  PHE A 223      -6.631  -6.885   0.484  1.00 80.25           H
ATOM   3320  CB  PHE A 223      -7.371  -7.690   2.393  1.00 80.25           C
ATOM   3321 1HB  PHE A 223      -6.560  -7.294   3.005  1.00 80.25           H
ATOM   3322 2HB  PHE A 223      -8.285  -7.601   2.980  1.00 80.25           H
ATOM   3323  CG  PHE A 223      -7.104  -9.170   2.114  1.00 80.25           C
ATOM   3324  CD1 PHE A 223      -8.042 -10.102   2.431  1.00 80.25           C
ATOM   3325  HD1 PHE A 223      -8.985  -9.794   2.885  1.00 80.25           H
ATOM   3326  CD2 PHE A 223      -5.928  -9.555   1.549  1.00 80.25           C
ATOM   3327  HD2 PHE A 223      -5.176  -8.808   1.295  1.00 80.25           H
ATOM   3328  CE1 PHE A 223      -7.794 -11.476   2.172  1.00 80.25           C
ATOM   3329  HE1 PHE A 223      -8.546 -12.223   2.427  1.00 80.25           H
ATOM   3330  CE2 PHE A 223      -5.680 -10.929   1.290  1.00 80.25           C
ATOM   3331  HE2 PHE A 223      -4.738 -11.236   0.837  1.00 80.25           H
ATOM   3332  CZ  PHE A 223      -6.619 -11.860   1.607  1.00 80.25           C
ATOM   3333  HZ  PHE A 223      -6.428 -12.915   1.408  1.00 80.25           H
ATOM   3334  HN  PHE A 223      -8.482  -5.245   2.061  1.00 80.25           H
ATOM   3335  N   PHE A 224      -9.864  -7.321   1.059  1.00 84.87           N
ATOM   3336  CA  PHE A 224     -11.046  -7.994   0.549  1.00 84.87           C
ATOM   3337  C   PHE A 224     -11.529  -7.346  -0.751  1.00 84.87           C
ATOM   3338  O   PHE A 224     -11.850  -8.040  -1.714  1.00 84.87           O
ATOM   3339  HA  PHE A 224     -10.770  -9.030   0.354  1.00 84.87           H
ATOM   3340  CB  PHE A 224     -12.137  -7.850   1.612  1.00 84.87           C
ATOM   3341 1HB  PHE A 224     -12.080  -6.851   2.044  1.00 84.87           H
ATOM   3342 2HB  PHE A 224     -13.112  -7.935   1.132  1.00 84.87           H
ATOM   3343  CG  PHE A 224     -12.049  -8.883   2.737  1.00 84.87           C
ATOM   3344  CD1 PHE A 224     -12.423 -10.171   2.510  1.00 84.87           C
ATOM   3345  HD1 PHE A 224     -12.786 -10.467   1.526  1.00 84.87           H
ATOM   3346  CD2 PHE A 224     -11.596  -8.513   3.965  1.00 84.87           C
ATOM   3347  HD2 PHE A 224     -11.296  -7.481   4.148  1.00 84.87           H
ATOM   3348  CE1 PHE A 224     -12.341 -11.129   3.555  1.00 84.87           C
ATOM   3349  HE1 PHE A 224     -12.641 -12.161   3.373  1.00 84.87           H
ATOM   3350  CE2 PHE A 224     -11.514  -9.471   5.010  1.00 84.87           C
ATOM   3351  HE2 PHE A 224     -11.151  -9.175   5.994  1.00 84.87           H
ATOM   3352  CZ  PHE A 224     -11.888 -10.759   4.783  1.00 84.87           C
ATOM   3353  HZ  PHE A 224     -11.825 -11.495   5.585  1.00 84.87           H
ATOM   3354  HN  PHE A 224      -9.972  -6.903   1.961  1.00 84.87           H
ATOM   3355  N   LEU A 225     -11.565  -6.021  -0.736  1.00 83.47           N
ATOM   3356  CA  LEU A 225     -12.054  -5.273  -1.881  1.00 83.47           C
ATOM   3357  C   LEU A 225     -11.183  -5.585  -3.099  1.00 83.47           C
ATOM   3358  O   LEU A 225     -11.696  -5.934  -4.161  1.00 83.47           O
ATOM   3359  HA  LEU A 225     -13.069  -5.615  -2.086  1.00 83.47           H
ATOM   3360  CB  LEU A 225     -12.137  -3.781  -1.551  1.00 83.47           C
ATOM   3361 1HB  LEU A 225     -12.798  -3.655  -0.693  1.00 83.47           H
ATOM   3362 2HB  LEU A 225     -11.148  -3.442  -1.244  1.00 83.47           H
ATOM   3363  CG  LEU A 225     -12.631  -2.871  -2.677  1.00 83.47           C
ATOM   3364  HG  LEU A 225     -12.026  -3.065  -3.563  1.00 83.47           H
ATOM   3365  CD1 LEU A 225     -14.082  -3.189  -3.042  1.00 83.47           C
ATOM   3366 1HD1 LEU A 225     -14.156  -4.225  -3.372  1.00 83.47           H
ATOM   3367 2HD1 LEU A 225     -14.717  -3.040  -2.169  1.00 83.47           H
ATOM   3368 3HD1 LEU A 225     -14.408  -2.528  -3.845  1.00 83.47           H
ATOM   3369  CD2 LEU A 225     -12.440  -1.397  -2.315  1.00 83.47           C
ATOM   3370 1HD2 LEU A 225     -13.004  -1.170  -1.409  1.00 83.47           H
ATOM   3371 2HD2 LEU A 225     -11.382  -1.199  -2.144  1.00 83.47           H
ATOM   3372 3HD2 LEU A 225     -12.800  -0.772  -3.132  1.00 83.47           H
ATOM   3373  HN  LEU A 225     -11.268  -5.462   0.039  1.00 83.47           H
ATOM   3374  N   PRO A 226      -9.854  -5.467  -2.969  1.00 78.12           N
ATOM   3375  CA  PRO A 226      -8.961  -5.707  -4.105  1.00 78.12           C
ATOM   3376  C   PRO A 226      -8.930  -7.170  -4.515  1.00 78.12           C
ATOM   3377  O   PRO A 226      -8.855  -7.485  -5.702  1.00 78.12           O
ATOM   3378  HA  PRO A 226      -9.319  -5.173  -4.985  1.00 78.12           H
ATOM   3379  CB  PRO A 226      -7.597  -5.230  -3.601  1.00 78.12           C
ATOM   3380 1HB  PRO A 226      -6.783  -5.813  -4.032  1.00 78.12           H
ATOM   3381 2HB  PRO A 226      -7.415  -4.188  -3.862  1.00 78.12           H
ATOM   3382  CG  PRO A 226      -7.682  -5.419  -2.113  1.00 78.12           C
ATOM   3383 1HG  PRO A 226      -7.425  -6.439  -1.829  1.00 78.12           H
ATOM   3384 2HG  PRO A 226      -6.989  -4.759  -1.592  1.00 78.12           H
ATOM   3385  CD  PRO A 226      -9.105  -5.100  -1.754  1.00 78.12           C
ATOM   3386 1HD  PRO A 226      -9.438  -5.673  -0.888  1.00 78.12           H
ATOM   3387 2HD  PRO A 226      -9.230  -4.046  -1.508  1.00 78.12           H
ATOM   3388  N   PHE A 227      -8.989  -8.035  -3.512  1.00 80.80           N
ATOM   3389  CA  PHE A 227      -8.940  -9.466  -3.754  1.00 80.80           C
ATOM   3390  C   PHE A 227     -10.116  -9.916  -4.624  1.00 80.80           C
ATOM   3391  O   PHE A 227      -9.932 -10.654  -5.590  1.00 80.80           O
ATOM   3392  HA  PHE A 227      -8.005  -9.675  -4.275  1.00 80.80           H
ATOM   3393  CB  PHE A 227      -9.037 -10.154  -2.391  1.00 80.80           C
ATOM   3394 1HB  PHE A 227      -8.186  -9.851  -1.781  1.00 80.80           H
ATOM   3395 2HB  PHE A 227      -9.935  -9.803  -1.882  1.00 80.80           H
ATOM   3396  CG  PHE A 227      -9.075 -11.682  -2.466  1.00 80.80           C
ATOM   3397  CD1 PHE A 227     -10.256 -12.341  -2.319  1.00 80.80           C
ATOM   3398  HD1 PHE A 227     -11.175 -11.780  -2.148  1.00 80.80           H
ATOM   3399  CD2 PHE A 227      -7.928 -12.381  -2.680  1.00 80.80           C
ATOM   3400  HD2 PHE A 227      -6.982 -11.853  -2.798  1.00 80.80           H
ATOM   3401  CE1 PHE A 227     -10.291 -13.759  -2.388  1.00 80.80           C
ATOM   3402  HE1 PHE A 227     -11.237 -14.287  -2.270  1.00 80.80           H
ATOM   3403  CE2 PHE A 227      -7.964 -13.799  -2.749  1.00 80.80           C
ATOM   3404  HE2 PHE A 227      -7.044 -14.359  -2.921  1.00 80.80           H
ATOM   3405  CZ  PHE A 227      -9.144 -14.458  -2.602  1.00 80.80           C
ATOM   3406  HZ  PHE A 227      -9.171 -15.546  -2.656  1.00 80.80           H
ATOM   3407  HN  PHE A 227      -9.069  -7.771  -2.551  1.00 80.80           H
ATOM   3408  N   VAL A 228     -11.299  -9.451  -4.250  1.00 83.65           N
ATOM   3409  CA  VAL A 228     -12.509  -9.826  -4.961  1.00 83.65           C
ATOM   3410  C   VAL A 228     -12.420  -9.332  -6.407  1.00 83.65           C
ATOM   3411  O   VAL A 228     -12.715 -10.077  -7.340  1.00 83.65           O
ATOM   3412  HA  VAL A 228     -12.565 -10.914  -4.965  1.00 83.65           H
ATOM   3413  CB  VAL A 228     -13.738  -9.291  -4.222  1.00 83.65           C
ATOM   3414  HB  VAL A 228     -13.568  -8.235  -4.010  1.00 83.65           H
ATOM   3415  CG1 VAL A 228     -14.992  -9.400  -5.092  1.00 83.65           C
ATOM   3416 1HG1 VAL A 228     -14.853  -8.820  -6.004  1.00 83.65           H
ATOM   3417 2HG1 VAL A 228     -15.166 -10.445  -5.348  1.00 83.65           H
ATOM   3418 3HG1 VAL A 228     -15.850  -9.013  -4.542  1.00 83.65           H
ATOM   3419  CG2 VAL A 228     -13.932 -10.013  -2.887  1.00 83.65           C
ATOM   3420 1HG2 VAL A 228     -14.069 -11.079  -3.067  1.00 83.65           H
ATOM   3421 2HG2 VAL A 228     -13.053  -9.860  -2.260  1.00 83.65           H
ATOM   3422 3HG2 VAL A 228     -14.811  -9.613  -2.382  1.00 83.65           H
ATOM   3423  HN  VAL A 228     -11.438  -8.831  -3.477  1.00 83.65           H
ATOM   3424  N   VAL A 229     -12.011  -8.079  -6.546  1.00 78.60           N
ATOM   3425  CA  VAL A 229     -12.044  -7.421  -7.841  1.00 78.60           C
ATOM   3426  C   VAL A 229     -11.018  -8.076  -8.768  1.00 78.60           C
ATOM   3427  O   VAL A 229     -11.285  -8.280  -9.951  1.00 78.60           O
ATOM   3428  HA  VAL A 229     -13.040  -7.569  -8.260  1.00 78.60           H
ATOM   3429  CB  VAL A 229     -11.821  -5.917  -7.670  1.00 78.60           C
ATOM   3430  HB  VAL A 229     -10.850  -5.774  -7.196  1.00 78.60           H
ATOM   3431  CG1 VAL A 229     -11.790  -5.210  -9.026  1.00 78.60           C
ATOM   3432 1HG1 VAL A 229     -10.980  -5.617  -9.630  1.00 78.60           H
ATOM   3433 2HG1 VAL A 229     -12.739  -5.366  -9.539  1.00 78.60           H
ATOM   3434 3HG1 VAL A 229     -11.630  -4.142  -8.875  1.00 78.60           H
ATOM   3435  CG2 VAL A 229     -12.885  -5.306  -6.756  1.00 78.60           C
ATOM   3436 1HG2 VAL A 229     -13.872  -5.465  -7.190  1.00 78.60           H
ATOM   3437 2HG2 VAL A 229     -12.838  -5.780  -5.776  1.00 78.60           H
ATOM   3438 3HG2 VAL A 229     -12.703  -4.236  -6.651  1.00 78.60           H
ATOM   3439  HN  VAL A 229     -11.663  -7.518  -5.795  1.00 78.60           H
ATOM   3440  N   MET A 230      -9.865  -8.388  -8.194  1.00 76.81           N
ATOM   3441  CA  MET A 230      -8.827  -9.088  -8.933  1.00 76.81           C
ATOM   3442  C   MET A 230      -9.334 -10.438  -9.445  1.00 76.81           C
ATOM   3443  O   MET A 230      -9.177 -10.758 -10.622  1.00 76.81           O
ATOM   3444  HA  MET A 230      -8.580  -8.442  -9.775  1.00 76.81           H
ATOM   3445  CB  MET A 230      -7.615  -9.308  -8.025  1.00 76.81           C
ATOM   3446 1HB  MET A 230      -7.951  -9.543  -7.015  1.00 76.81           H
ATOM   3447 2HB  MET A 230      -7.043 -10.166  -8.379  1.00 76.81           H
ATOM   3448  CG  MET A 230      -6.720  -8.068  -7.996  1.00 76.81           C
ATOM   3449 1HG  MET A 230      -6.632  -7.649  -8.999  1.00 76.81           H
ATOM   3450 2HG  MET A 230      -7.169  -7.300  -7.368  1.00 76.81           H
ATOM   3451  SD  MET A 230      -5.103  -8.497  -7.371  1.00 76.81           S
ATOM   3452  CE  MET A 230      -4.203  -7.016  -7.798  1.00 76.81           C
ATOM   3453 1HE  MET A 230      -4.236  -6.869  -8.877  1.00 76.81           H
ATOM   3454 2HE  MET A 230      -4.657  -6.159  -7.301  1.00 76.81           H
ATOM   3455 3HE  MET A 230      -3.166  -7.115  -7.476  1.00 76.81           H
ATOM   3456  HN  MET A 230      -9.635  -8.172  -7.245  1.00 76.81           H
ATOM   3457  N   ALA A 231      -9.932 -11.193  -8.535  1.00 78.01           N
ATOM   3458  CA  ALA A 231     -10.396 -12.531  -8.860  1.00 78.01           C
ATOM   3459  C   ALA A 231     -11.404 -12.451 -10.009  1.00 78.01           C
ATOM   3460  O   ALA A 231     -11.333 -13.230 -10.958  1.00 78.01           O
ATOM   3461  HA  ALA A 231      -9.533 -13.112  -9.186  1.00 78.01           H
ATOM   3462  CB  ALA A 231     -10.987 -13.185  -7.610  1.00 78.01           C
ATOM   3463 1HB  ALA A 231     -10.223 -13.245  -6.835  1.00 78.01           H
ATOM   3464 2HB  ALA A 231     -11.825 -12.588  -7.249  1.00 78.01           H
ATOM   3465 3HB  ALA A 231     -11.336 -14.189  -7.855  1.00 78.01           H
ATOM   3466  HN  ALA A 231     -10.099 -10.906  -7.592  1.00 78.01           H
ATOM   3467  N   CYS A 232     -12.319 -11.501  -9.885  1.00 80.07           N
ATOM   3468  CA  CYS A 232     -13.362 -11.332 -10.883  1.00 80.07           C
ATOM   3469  C   CYS A 232     -12.700 -10.951 -12.209  1.00 80.07           C
ATOM   3470  O   CYS A 232     -13.025 -11.513 -13.253  1.00 80.07           O
ATOM   3471  HA  CYS A 232     -13.873 -12.290 -10.967  1.00 80.07           H
ATOM   3472  CB  CYS A 232     -14.401 -10.297 -10.446  1.00 80.07           C
ATOM   3473 1HB  CYS A 232     -13.904  -9.373 -10.150  1.00 80.07           H
ATOM   3474 2HB  CYS A 232     -15.056 -10.053 -11.281  1.00 80.07           H
ATOM   3475  SG  CYS A 232     -15.386 -10.951  -9.049  1.00 80.07           S
ATOM   3476  HG  CYS A 232     -14.504 -10.645  -8.102  1.00 80.07           H
ATOM   3477  HN  CYS A 232     -12.356 -10.856  -9.122  1.00 80.07           H
ATOM   3478  N   CYS A 233     -11.783  -9.997 -12.124  1.00 73.07           N
ATOM   3479  CA  CYS A 233     -11.190  -9.421 -13.318  1.00 73.07           C
ATOM   3480  C   CYS A 233     -10.435 -10.525 -14.060  1.00 73.07           C
ATOM   3481  O   CYS A 233     -10.613 -10.702 -15.264  1.00 73.07           O
ATOM   3482  HA  CYS A 233     -12.013  -9.040 -13.924  1.00 73.07           H
ATOM   3483  CB  CYS A 233     -10.283  -8.235 -12.983  1.00 73.07           C
ATOM   3484 1HB  CYS A 233      -9.582  -8.513 -12.197  1.00 73.07           H
ATOM   3485 2HB  CYS A 233      -9.691  -7.961 -13.857  1.00 73.07           H
ATOM   3486  SG  CYS A 233     -11.293  -6.808 -12.442  1.00 73.07           S
ATOM   3487  HG  CYS A 233     -11.760  -7.380 -11.335  1.00 73.07           H
ATOM   3488  HN  CYS A 233     -11.447  -9.621 -11.260  1.00 73.07           H
ATOM   3489  N   TYR A 234      -9.608 -11.239 -13.311  1.00 73.55           N
ATOM   3490  CA  TYR A 234      -8.689 -12.192 -13.910  1.00 73.55           C
ATOM   3491  C   TYR A 234      -9.424 -13.459 -14.352  1.00 73.55           C
ATOM   3492  O   TYR A 234      -9.046 -14.088 -15.339  1.00 73.55           O
ATOM   3493  HA  TYR A 234      -8.236 -11.721 -14.782  1.00 73.55           H
ATOM   3494  CB  TYR A 234      -7.685 -12.555 -12.814  1.00 73.55           C
ATOM   3495 1HB  TYR A 234      -8.222 -12.698 -11.876  1.00 73.55           H
ATOM   3496 2HB  TYR A 234      -7.220 -13.509 -13.063  1.00 73.55           H
ATOM   3497  CG  TYR A 234      -6.588 -11.510 -12.603  1.00 73.55           C
ATOM   3498  CD1 TYR A 234      -5.771 -11.145 -13.654  1.00 73.55           C
ATOM   3499  HD1 TYR A 234      -5.907 -11.603 -14.634  1.00 73.55           H
ATOM   3500  CD2 TYR A 234      -6.416 -10.931 -11.362  1.00 73.55           C
ATOM   3501  HD2 TYR A 234      -7.062 -11.219 -10.532  1.00 73.55           H
ATOM   3502  CE1 TYR A 234      -4.739 -10.161 -13.455  1.00 73.55           C
ATOM   3503  HE1 TYR A 234      -4.087  -9.864 -14.276  1.00 73.55           H
ATOM   3504  CE2 TYR A 234      -5.384  -9.946 -11.163  1.00 73.55           C
ATOM   3505  HE2 TYR A 234      -5.238  -9.481 -10.189  1.00 73.55           H
ATOM   3506  CZ  TYR A 234      -4.596  -9.610 -12.220  1.00 73.55           C
ATOM   3507  OH  TYR A 234      -3.622  -8.680 -12.032  1.00 73.55           O
ATOM   3508  HH  TYR A 234      -3.591  -8.406 -11.071  1.00 73.55           H
ATOM   3509  HN  TYR A 234      -9.559 -11.174 -12.314  1.00 73.55           H
ATOM   3510  N   THR A 235     -10.462 -13.796 -13.599  1.00 79.41           N
ATOM   3511  CA  THR A 235     -11.320 -14.910 -13.964  1.00 79.41           C
ATOM   3512  C   THR A 235     -11.889 -14.708 -15.369  1.00 79.41           C
ATOM   3513  O   THR A 235     -11.876 -15.628 -16.186  1.00 79.41           O
ATOM   3514  HA  THR A 235     -10.714 -15.816 -13.991  1.00 79.41           H
ATOM   3515  CB  THR A 235     -12.397 -15.049 -12.886  1.00 79.41           C
ATOM   3516  HB  THR A 235     -13.176 -15.742 -13.202  1.00 79.41           H
ATOM   3517  OG1 THR A 235     -12.825 -13.711 -12.648  1.00 79.41           O
ATOM   3518  HG1 THR A 235     -13.552 -13.465 -13.289  1.00 79.41           H
ATOM   3519  CG2 THR A 235     -11.826 -15.502 -11.541  1.00 79.41           C
ATOM   3520 1HG2 THR A 235     -11.094 -14.773 -11.193  1.00 79.41           H
ATOM   3521 2HG2 THR A 235     -11.343 -16.473 -11.660  1.00 79.41           H
ATOM   3522 3HG2 THR A 235     -12.632 -15.585 -10.813  1.00 79.41           H
ATOM   3523  HN  THR A 235     -10.718 -13.322 -12.757  1.00 79.41           H
ATOM   3524  N   ILE A 236     -12.374 -13.498 -15.608  1.00 76.54           N
ATOM   3525  CA  ILE A 236     -12.961 -13.169 -16.896  1.00 76.54           C
ATOM   3526  C   ILE A 236     -11.861 -13.130 -17.958  1.00 76.54           C
ATOM   3527  O   ILE A 236     -12.031 -13.664 -19.053  1.00 76.54           O
ATOM   3528  HA  ILE A 236     -13.659 -13.966 -17.151  1.00 76.54           H
ATOM   3529  CB  ILE A 236     -13.770 -11.873 -16.800  1.00 76.54           C
ATOM   3530  HB  ILE A 236     -13.107 -11.083 -16.448  1.00 76.54           H
ATOM   3531  CG1 ILE A 236     -14.899 -12.006 -15.777  1.00 76.54           C
ATOM   3532 1HG1 ILE A 236     -15.692 -12.633 -16.184  1.00 76.54           H
ATOM   3533 2HG1 ILE A 236     -14.526 -12.505 -14.882  1.00 76.54           H
ATOM   3534  CG2 ILE A 236     -14.289 -11.449 -18.175  1.00 76.54           C
ATOM   3535 1HG2 ILE A 236     -13.447 -11.286 -18.848  1.00 76.54           H
ATOM   3536 2HG2 ILE A 236     -14.931 -12.232 -18.579  1.00 76.54           H
ATOM   3537 3HG2 ILE A 236     -14.860 -10.525 -18.078  1.00 76.54           H
ATOM   3538  CD1 ILE A 236     -15.466 -10.635 -15.404  1.00 76.54           C
ATOM   3539 1HD1 ILE A 236     -14.675 -10.019 -14.975  1.00 76.54           H
ATOM   3540 2HD1 ILE A 236     -15.859 -10.149 -16.298  1.00 76.54           H
ATOM   3541 3HD1 ILE A 236     -16.266 -10.758 -14.675  1.00 76.54           H
ATOM   3542  HN  ILE A 236     -12.371 -12.753 -14.942  1.00 76.54           H
ATOM   3543  N   ILE A 237     -10.757 -12.492 -17.598  1.00 73.89           N
ATOM   3544  CA  ILE A 237      -9.649 -12.332 -18.525  1.00 73.89           C
ATOM   3545  C   ILE A 237      -9.187 -13.709 -19.004  1.00 73.89           C
ATOM   3546  O   ILE A 237      -9.024 -13.930 -20.203  1.00 73.89           O
ATOM   3547  HA  ILE A 237     -10.020 -11.774 -19.384  1.00 73.89           H
ATOM   3548  CB  ILE A 237      -8.536 -11.496 -17.889  1.00 73.89           C
ATOM   3549  HB  ILE A 237      -8.397 -11.836 -16.863  1.00 73.89           H
ATOM   3550  CG1 ILE A 237      -8.926 -10.019 -17.827  1.00 73.89           C
ATOM   3551 1HG1 ILE A 237      -8.910  -9.592 -18.829  1.00 73.89           H
ATOM   3552 2HG1 ILE A 237      -9.947  -9.924 -17.456  1.00 73.89           H
ATOM   3553  CG2 ILE A 237      -7.207 -11.708 -18.618  1.00 73.89           C
ATOM   3554 1HG2 ILE A 237      -6.928 -12.760 -18.566  1.00 73.89           H
ATOM   3555 2HG2 ILE A 237      -7.314 -11.411 -19.661  1.00 73.89           H
ATOM   3556 3HG2 ILE A 237      -6.433 -11.103 -18.146  1.00 73.89           H
ATOM   3557  CD1 ILE A 237      -7.974  -9.237 -16.919  1.00 73.89           C
ATOM   3558 1HD1 ILE A 237      -8.011  -9.652 -15.911  1.00 73.89           H
ATOM   3559 2HD1 ILE A 237      -6.958  -9.314 -17.306  1.00 73.89           H
ATOM   3560 3HD1 ILE A 237      -8.275  -8.190 -16.892  1.00 73.89           H
ATOM   3561  HN  ILE A 237     -10.613 -12.090 -16.694  1.00 73.89           H
ATOM   3562  N   ILE A 238      -8.989 -14.599 -18.043  1.00 74.69           N
ATOM   3563  CA  ILE A 238      -8.499 -15.933 -18.347  1.00 74.69           C
ATOM   3564  C   ILE A 238      -9.468 -16.619 -19.313  1.00 74.69           C
ATOM   3565  O   ILE A 238      -9.044 -17.247 -20.281  1.00 74.69           O
ATOM   3566  HA  ILE A 238      -7.536 -15.822 -18.846  1.00 74.69           H
ATOM   3567  CB  ILE A 238      -8.254 -16.721 -17.059  1.00 74.69           C
ATOM   3568  HB  ILE A 238      -9.125 -16.602 -16.415  1.00 74.69           H
ATOM   3569  CG1 ILE A 238      -7.049 -16.164 -16.297  1.00 74.69           C
ATOM   3570 1HG1 ILE A 238      -6.129 -16.439 -16.812  1.00 74.69           H
ATOM   3571 2HG1 ILE A 238      -7.095 -15.075 -16.284  1.00 74.69           H
ATOM   3572  CG2 ILE A 238      -8.106 -18.216 -17.350  1.00 74.69           C
ATOM   3573 1HG2 ILE A 238      -9.018 -18.586 -17.818  1.00 74.69           H
ATOM   3574 2HG2 ILE A 238      -7.263 -18.373 -18.022  1.00 74.69           H
ATOM   3575 3HG2 ILE A 238      -7.932 -18.752 -16.417  1.00 74.69           H
ATOM   3576  CD1 ILE A 238      -7.015 -16.695 -14.862  1.00 74.69           C
ATOM   3577 1HD1 ILE A 238      -7.926 -16.397 -14.343  1.00 74.69           H
ATOM   3578 2HD1 ILE A 238      -6.945 -17.782 -14.879  1.00 74.69           H
ATOM   3579 3HD1 ILE A 238      -6.149 -16.283 -14.343  1.00 74.69           H
ATOM   3580  HN  ILE A 238      -9.157 -14.422 -17.073  1.00 74.69           H
ATOM   3581  N   HIS A 239     -10.751 -16.476 -19.014  1.00 80.09           N
ATOM   3582  CA  HIS A 239     -11.780 -17.137 -19.799  1.00 80.09           C
ATOM   3583  C   HIS A 239     -11.696 -16.669 -21.253  1.00 80.09           C
ATOM   3584  O   HIS A 239     -11.722 -17.484 -22.174  1.00 80.09           O
ATOM   3585  HA  HIS A 239     -11.568 -18.205 -19.757  1.00 80.09           H
ATOM   3586  CB  HIS A 239     -13.162 -16.911 -19.183  1.00 80.09           C
ATOM   3587 1HB  HIS A 239     -13.135 -17.211 -18.135  1.00 80.09           H
ATOM   3588 2HB  HIS A 239     -13.388 -15.845 -19.203  1.00 80.09           H
ATOM   3589  CG  HIS A 239     -14.274 -17.660 -19.877  1.00 80.09           C
ATOM   3590  ND1 HIS A 239     -15.104 -17.071 -20.815  1.00 80.09           N
ATOM   3591  HD1 HIS A 239     -15.058 -16.120 -21.121  1.00 80.09           H
ATOM   3592  CD2 HIS A 239     -14.683 -18.957 -19.762  1.00 80.09           C
ATOM   3593  HD2 HIS A 239     -14.243 -19.707 -19.106  1.00 80.09           H
ATOM   3594  CE1 HIS A 239     -15.970 -17.980 -21.237  1.00 80.09           C
ATOM   3595  HE1 HIS A 239     -16.755 -17.822 -21.977  1.00 80.09           H
ATOM   3596  NE2 HIS A 239     -15.708 -19.148 -20.583  1.00 80.09           N
ATOM   3597  HN  HIS A 239     -11.090 -15.922 -18.254  1.00 80.09           H
ATOM   3598  N   THR A 240     -11.596 -15.358 -21.415  1.00 75.30           N
ATOM   3599  CA  THR A 240     -11.560 -14.768 -22.742  1.00 75.30           C
ATOM   3600  C   THR A 240     -10.251 -15.127 -23.449  1.00 75.30           C
ATOM   3601  O   THR A 240     -10.232 -15.331 -24.662  1.00 75.30           O
ATOM   3602  HA  THR A 240     -12.370 -15.198 -23.332  1.00 75.30           H
ATOM   3603  CB  THR A 240     -11.778 -13.261 -22.596  1.00 75.30           C
ATOM   3604  HB  THR A 240     -10.898 -12.779 -22.171  1.00 75.30           H
ATOM   3605  OG1 THR A 240     -12.971 -13.156 -21.824  1.00 75.30           O
ATOM   3606  HG1 THR A 240     -12.743 -13.071 -20.853  1.00 75.30           H
ATOM   3607  CG2 THR A 240     -12.135 -12.589 -23.924  1.00 75.30           C
ATOM   3608 1HG2 THR A 240     -13.054 -13.025 -24.317  1.00 75.30           H
ATOM   3609 2HG2 THR A 240     -11.326 -12.744 -24.638  1.00 75.30           H
ATOM   3610 3HG2 THR A 240     -12.279 -11.521 -23.764  1.00 75.30           H
ATOM   3611  HN  THR A 240     -11.541 -14.704 -20.660  1.00 75.30           H
ATOM   3612  N   LEU A 241      -9.188 -15.192 -22.661  1.00 74.02           N
ATOM   3613  CA  LEU A 241      -7.874 -15.495 -23.200  1.00 74.02           C
ATOM   3614  C   LEU A 241      -7.853 -16.942 -23.699  1.00 74.02           C
ATOM   3615  O   LEU A 241      -7.143 -17.264 -24.650  1.00 74.02           O
ATOM   3616  HA  LEU A 241      -7.709 -14.834 -24.051  1.00 74.02           H
ATOM   3617  CB  LEU A 241      -6.787 -15.184 -22.169  1.00 74.02           C
ATOM   3618 1HB  LEU A 241      -7.127 -15.535 -21.195  1.00 74.02           H
ATOM   3619 2HB  LEU A 241      -5.897 -15.761 -22.423  1.00 74.02           H
ATOM   3620  CG  LEU A 241      -6.387 -13.713 -22.039  1.00 74.02           C
ATOM   3621  HG  LEU A 241      -7.273 -13.141 -21.766  1.00 74.02           H
ATOM   3622  CD1 LEU A 241      -5.362 -13.521 -20.920  1.00 74.02           C
ATOM   3623 1HD1 LEU A 241      -5.790 -13.851 -19.974  1.00 74.02           H
ATOM   3624 2HD1 LEU A 241      -4.469 -14.107 -21.140  1.00 74.02           H
ATOM   3625 3HD1 LEU A 241      -5.095 -12.466 -20.849  1.00 74.02           H
ATOM   3626  CD2 LEU A 241      -5.887 -13.161 -23.376  1.00 74.02           C
ATOM   3627 1HD2 LEU A 241      -5.018 -13.731 -23.703  1.00 74.02           H
ATOM   3628 2HD2 LEU A 241      -6.678 -13.243 -24.121  1.00 74.02           H
ATOM   3629 3HD2 LEU A 241      -5.610 -12.113 -23.255  1.00 74.02           H
ATOM   3630  HN  LEU A 241      -9.215 -15.042 -21.673  1.00 74.02           H
ATOM   3631  N   ILE A 242      -8.640 -17.774 -23.033  1.00 76.17           N
ATOM   3632  CA  ILE A 242      -8.745 -19.172 -23.416  1.00 76.17           C
ATOM   3633  C   ILE A 242      -9.506 -19.278 -24.740  1.00 76.17           C
ATOM   3634  O   ILE A 242      -9.163 -20.095 -25.593  1.00 76.17           O
ATOM   3635  HA  ILE A 242      -7.732 -19.546 -23.569  1.00 76.17           H
ATOM   3636  CB  ILE A 242      -9.364 -19.993 -22.284  1.00 76.17           C
ATOM   3637  HB  ILE A 242     -10.237 -19.457 -21.911  1.00 76.17           H
ATOM   3638  CG1 ILE A 242      -8.389 -20.137 -21.114  1.00 76.17           C
ATOM   3639 1HG1 ILE A 242      -7.578 -20.810 -21.393  1.00 76.17           H
ATOM   3640 2HG1 ILE A 242      -7.937 -19.170 -20.891  1.00 76.17           H
ATOM   3641  CG2 ILE A 242      -9.852 -21.351 -22.794  1.00 76.17           C
ATOM   3642 1HG2 ILE A 242     -10.604 -21.199 -23.567  1.00 76.17           H
ATOM   3643 2HG2 ILE A 242      -9.011 -21.906 -23.209  1.00 76.17           H
ATOM   3644 3HG2 ILE A 242     -10.287 -21.914 -21.968  1.00 76.17           H
ATOM   3645  CD1 ILE A 242      -9.099 -20.673 -19.870  1.00 76.17           C
ATOM   3646 1HD1 ILE A 242      -9.894 -19.985 -19.580  1.00 76.17           H
ATOM   3647 2HD1 ILE A 242      -9.528 -21.651 -20.090  1.00 76.17           H
ATOM   3648 3HD1 ILE A 242      -8.383 -20.766 -19.053  1.00 76.17           H
ATOM   3649  HN  ILE A 242      -9.198 -17.509 -22.247  1.00 76.17           H
ATOM   3650  N   GLN A 243     -10.524 -18.440 -24.869  1.00 73.01           N
ATOM   3651  CA  GLN A 243     -11.469 -18.574 -25.964  1.00 73.01           C
ATOM   3652  C   GLN A 243     -10.807 -18.186 -27.287  1.00 73.01           C
ATOM   3653  O   GLN A 243     -10.993 -18.859 -28.299  1.00 73.01           O
ATOM   3654  HA  GLN A 243     -11.743 -19.629 -25.982  1.00 73.01           H
ATOM   3655  CB  GLN A 243     -12.723 -17.735 -25.711  1.00 73.01           C
ATOM   3656 1HB  GLN A 243     -12.439 -16.755 -25.327  1.00 73.01           H
ATOM   3657 2HB  GLN A 243     -13.249 -17.568 -26.651  1.00 73.01           H
ATOM   3658  CG  GLN A 243     -13.656 -18.428 -24.716  1.00 73.01           C
ATOM   3659 1HG  GLN A 243     -13.796 -19.469 -25.007  1.00 73.01           H
ATOM   3660 2HG  GLN A 243     -13.198 -18.433 -23.726  1.00 73.01           H
ATOM   3661  CD  GLN A 243     -15.012 -17.723 -24.652  1.00 73.01           C
ATOM   3662  OE1 GLN A 243     -15.166 -16.581 -25.053  1.00 73.01           O
ATOM   3663  NE2 GLN A 243     -15.983 -18.465 -24.129  1.00 73.01           N
ATOM   3664 1HE2 GLN A 243     -15.790 -19.396 -23.819  1.00 73.01           H
ATOM   3665 2HE2 GLN A 243     -16.907 -18.092 -24.044  1.00 73.01           H
ATOM   3666  HN  GLN A 243     -10.707 -17.682 -24.243  1.00 73.01           H
ATOM   3667  N   ALA A 244     -10.048 -17.101 -27.237  1.00 66.67           N
ATOM   3668  CA  ALA A 244      -9.416 -16.573 -28.434  1.00 66.67           C
ATOM   3669  C   ALA A 244      -8.298 -17.519 -28.875  1.00 66.67           C
ATOM   3670  O   ALA A 244      -7.699 -18.206 -28.048  1.00 66.67           O
ATOM   3671  HA  ALA A 244     -10.173 -16.529 -29.217  1.00 66.67           H
ATOM   3672  CB  ALA A 244      -8.908 -15.156 -28.161  1.00 66.67           C
ATOM   3673 1HB  ALA A 244      -9.745 -14.517 -27.880  1.00 66.67           H
ATOM   3674 2HB  ALA A 244      -8.182 -15.181 -27.348  1.00 66.67           H
ATOM   3675 3HB  ALA A 244      -8.434 -14.760 -29.059  1.00 66.67           H
ATOM   3676  HN  ALA A 244      -9.863 -16.586 -26.399  1.00 66.67           H
ATOM   3677  N   LYS A 245      -8.049 -17.524 -30.176  1.00 59.39           N
ATOM   3678  CA  LYS A 245      -7.251 -18.577 -30.781  1.00 59.39           C
ATOM   3679  C   LYS A 245      -5.802 -18.102 -30.912  1.00 59.39           C
ATOM   3680  O   LYS A 245      -4.938 -18.851 -31.364  1.00 59.39           O
ATOM   3681  HA  LYS A 245      -7.274 -19.433 -30.107  1.00 59.39           H
ATOM   3682  CB  LYS A 245      -7.872 -19.026 -32.105  1.00 59.39           C
ATOM   3683 1HB  LYS A 245      -8.055 -18.159 -32.739  1.00 59.39           H
ATOM   3684 2HB  LYS A 245      -7.173 -19.669 -32.639  1.00 59.39           H
ATOM   3685  CG  LYS A 245      -9.185 -19.776 -31.868  1.00 59.39           C
ATOM   3686 1HG  LYS A 245      -9.010 -20.620 -31.201  1.00 59.39           H
ATOM   3687 2HG  LYS A 245      -9.898 -19.119 -31.371  1.00 59.39           H
ATOM   3688  CD  LYS A 245      -9.776 -20.276 -33.187  1.00 59.39           C
ATOM   3689 1HD  LYS A 245     -10.080 -19.427 -33.799  1.00 59.39           H
ATOM   3690 2HD  LYS A 245      -9.015 -20.817 -33.750  1.00 59.39           H
ATOM   3691  CE  LYS A 245     -10.979 -21.188 -32.938  1.00 59.39           C
ATOM   3692 1HE  LYS A 245     -10.693 -22.004 -32.274  1.00 59.39           H
ATOM   3693 2HE  LYS A 245     -11.768 -20.630 -32.434  1.00 59.39           H
ATOM   3694  NZ  LYS A 245     -11.488 -21.735 -34.215  1.00 59.39           N
ATOM   3695 1HZ  LYS A 245     -12.278 -22.344 -34.031  1.00 59.39           H
ATOM   3696 2HZ  LYS A 245     -11.782 -20.973 -34.816  1.00 59.39           H
ATOM   3697 3HZ  LYS A 245     -10.754 -22.263 -34.674  1.00 59.39           H
ATOM   3698  HN  LYS A 245      -8.381 -16.827 -30.812  1.00 59.39           H
ATOM   3699  N   LYS A 246      -5.582 -16.859 -30.508  1.00 57.48           N
ATOM   3700  CA  LYS A 246      -4.346 -16.172 -30.841  1.00 57.48           C
ATOM   3701  C   LYS A 246      -3.208 -16.733 -29.985  1.00 57.48           C
ATOM   3702  O   LYS A 246      -3.284 -16.716 -28.758  1.00 57.48           O
ATOM   3703  HA  LYS A 246      -4.127 -16.383 -31.888  1.00 57.48           H
ATOM   3704  CB  LYS A 246      -4.523 -14.658 -30.712  1.00 57.48           C
ATOM   3705 1HB  LYS A 246      -5.001 -14.423 -29.761  1.00 57.48           H
ATOM   3706 2HB  LYS A 246      -3.547 -14.173 -30.705  1.00 57.48           H
ATOM   3707  CG  LYS A 246      -5.365 -14.104 -31.863  1.00 57.48           C
ATOM   3708 1HG  LYS A 246      -5.131 -14.643 -32.781  1.00 57.48           H
ATOM   3709 2HG  LYS A 246      -6.423 -14.270 -31.657  1.00 57.48           H
ATOM   3710  CD  LYS A 246      -5.106 -12.610 -32.062  1.00 57.48           C
ATOM   3711 1HD  LYS A 246      -5.477 -12.055 -31.200  1.00 57.48           H
ATOM   3712 2HD  LYS A 246      -4.033 -12.427 -32.121  1.00 57.48           H
ATOM   3713  CE  LYS A 246      -5.787 -12.100 -33.334  1.00 57.48           C
ATOM   3714 1HE  LYS A 246      -5.727 -12.859 -34.115  1.00 57.48           H
ATOM   3715 2HE  LYS A 246      -6.845 -11.923 -33.142  1.00 57.48           H
ATOM   3716  NZ  LYS A 246      -5.145 -10.850 -33.800  1.00 57.48           N
ATOM   3717 1HZ  LYS A 246      -5.625 -10.512 -34.627  1.00 57.48           H
ATOM   3718 2HZ  LYS A 246      -5.199 -10.150 -33.068  1.00 57.48           H
ATOM   3719 3HZ  LYS A 246      -4.173 -11.032 -34.024  1.00 57.48           H
ATOM   3720  HN  LYS A 246      -6.229 -16.325 -29.963  1.00 57.48           H
ATOM   3721  N   SER A 247      -2.181 -17.218 -30.667  1.00 56.04           N
ATOM   3722  CA  SER A 247      -1.049 -17.823 -29.986  1.00 56.04           C
ATOM   3723  C   SER A 247      -0.594 -16.929 -28.832  1.00 56.04           C
ATOM   3724  O   SER A 247      -0.316 -17.416 -27.737  1.00 56.04           O
ATOM   3725  HA  SER A 247      -1.416 -18.778 -29.609  1.00 56.04           H
ATOM   3726  CB  SER A 247       0.109 -18.070 -30.955  1.00 56.04           C
ATOM   3727 1HB  SER A 247      -0.110 -18.946 -31.566  1.00 56.04           H
ATOM   3728 2HB  SER A 247       0.200 -17.222 -31.635  1.00 56.04           H
ATOM   3729  OG  SER A 247       1.344 -18.265 -30.272  1.00 56.04           O
ATOM   3730  HG  SER A 247       2.083 -18.398 -30.933  1.00 56.04           H
ATOM   3731  HN  SER A 247      -2.115 -17.202 -31.665  1.00 56.04           H
ATOM   3732  N   SER A 248      -0.532 -15.636 -29.115  1.00 59.39           N
ATOM   3733  CA  SER A 248       0.088 -14.697 -28.197  1.00 59.39           C
ATOM   3734  C   SER A 248      -0.659 -14.700 -26.862  1.00 59.39           C
ATOM   3735  O   SER A 248      -0.243 -14.039 -25.912  1.00 59.39           O
ATOM   3736  HA  SER A 248       1.109 -15.055 -28.064  1.00 59.39           H
ATOM   3737  CB  SER A 248       0.115 -13.286 -28.787  1.00 59.39           C
ATOM   3738 1HB  SER A 248       0.691 -12.630 -28.132  1.00 59.39           H
ATOM   3739 2HB  SER A 248       0.627 -13.304 -29.749  1.00 59.39           H
ATOM   3740  OG  SER A 248      -1.195 -12.753 -28.957  1.00 59.39           O
ATOM   3741  HG  SER A 248      -1.141 -11.815 -29.300  1.00 59.39           H
ATOM   3742  HN  SER A 248      -0.896 -15.230 -29.954  1.00 59.39           H
ATOM   3743  N   LYS A 249      -1.750 -15.451 -26.832  1.00 64.62           N
ATOM   3744  CA  LYS A 249      -2.583 -15.515 -25.643  1.00 64.62           C
ATOM   3745  C   LYS A 249      -1.761 -16.070 -24.479  1.00 64.62           C
ATOM   3746  O   LYS A 249      -1.863 -15.582 -23.354  1.00 64.62           O
ATOM   3747  HA  LYS A 249      -2.884 -14.496 -25.400  1.00 64.62           H
ATOM   3748  CB  LYS A 249      -3.861 -16.308 -25.926  1.00 64.62           C
ATOM   3749 1HB  LYS A 249      -3.617 -17.213 -26.481  1.00 64.62           H
ATOM   3750 2HB  LYS A 249      -4.314 -16.623 -24.986  1.00 64.62           H
ATOM   3751  CG  LYS A 249      -4.861 -15.469 -26.724  1.00 64.62           C
ATOM   3752 1HG  LYS A 249      -5.339 -14.743 -26.066  1.00 64.62           H
ATOM   3753 2HG  LYS A 249      -4.335 -14.904 -27.494  1.00 64.62           H
ATOM   3754  CD  LYS A 249      -5.927 -16.355 -27.372  1.00 64.62           C
ATOM   3755 1HD  LYS A 249      -5.511 -16.845 -28.253  1.00 64.62           H
ATOM   3756 2HD  LYS A 249      -6.220 -17.143 -26.679  1.00 64.62           H
ATOM   3757  CE  LYS A 249      -7.155 -15.535 -27.771  1.00 64.62           C
ATOM   3758 1HE  LYS A 249      -6.886 -14.482 -27.851  1.00 64.62           H
ATOM   3759 2HE  LYS A 249      -7.507 -15.849 -28.753  1.00 64.62           H
ATOM   3760  NZ  LYS A 249      -8.236 -15.702 -26.773  1.00 64.62           N
ATOM   3761 1HZ  LYS A 249      -8.923 -14.966 -26.893  1.00 64.62           H
ATOM   3762 2HZ  LYS A 249      -8.680 -16.604 -26.905  1.00 64.62           H
ATOM   3763 3HZ  LYS A 249      -7.844 -15.651 -25.839  1.00 64.62           H
ATOM   3764  HN  LYS A 249      -2.066 -16.008 -27.600  1.00 64.62           H
ATOM   3765  N   HIS A 250      -0.964 -17.082 -24.788  1.00 68.53           N
ATOM   3766  CA  HIS A 250      -0.245 -17.810 -23.757  1.00 68.53           C
ATOM   3767  C   HIS A 250       0.677 -16.852 -23.000  1.00 68.53           C
ATOM   3768  O   HIS A 250       0.806 -16.943 -21.780  1.00 68.53           O
ATOM   3769  HA  HIS A 250      -0.995 -18.199 -23.068  1.00 68.53           H
ATOM   3770  CB  HIS A 250       0.503 -19.004 -24.355  1.00 68.53           C
ATOM   3771 1HB  HIS A 250       1.140 -18.651 -25.167  1.00 68.53           H
ATOM   3772 2HB  HIS A 250       1.160 -19.426 -23.595  1.00 68.53           H
ATOM   3773  CG  HIS A 250      -0.401 -20.093 -24.882  1.00 68.53           C
ATOM   3774  ND1 HIS A 250      -1.131 -20.927 -24.053  1.00 68.53           N
ATOM   3775  HD1 HIS A 250      -1.138 -20.898 -23.053  1.00 68.53           H
ATOM   3776  CD2 HIS A 250      -0.685 -20.475 -26.160  1.00 68.53           C
ATOM   3777  HD2 HIS A 250      -0.278 -20.025 -27.065  1.00 68.53           H
ATOM   3778  CE1 HIS A 250      -1.819 -21.770 -24.809  1.00 68.53           C
ATOM   3779  HE1 HIS A 250      -2.490 -22.551 -24.451  1.00 68.53           H
ATOM   3780  NE2 HIS A 250      -1.541 -21.488 -26.114  1.00 68.53           N
ATOM   3781  HN  HIS A 250      -0.806 -17.404 -25.721  1.00 68.53           H
ATOM   3782  N   LYS A 251       1.295 -15.956 -23.755  1.00 68.63           N
ATOM   3783  CA  LYS A 251       2.230 -15.006 -23.176  1.00 68.63           C
ATOM   3784  C   LYS A 251       1.475 -14.062 -22.237  1.00 68.63           C
ATOM   3785  O   LYS A 251       1.901 -13.835 -21.106  1.00 68.63           O
ATOM   3786  HA  LYS A 251       2.951 -15.574 -22.588  1.00 68.63           H
ATOM   3787  CB  LYS A 251       3.011 -14.284 -24.275  1.00 68.63           C
ATOM   3788 1HB  LYS A 251       3.377 -15.009 -25.002  1.00 68.63           H
ATOM   3789 2HB  LYS A 251       2.349 -13.604 -24.811  1.00 68.63           H
ATOM   3790  CG  LYS A 251       4.188 -13.503 -23.689  1.00 68.63           C
ATOM   3791 1HG  LYS A 251       3.816 -12.721 -23.027  1.00 68.63           H
ATOM   3792 2HG  LYS A 251       4.805 -14.167 -23.083  1.00 68.63           H
ATOM   3793  CD  LYS A 251       5.038 -12.879 -24.797  1.00 68.63           C
ATOM   3794 1HD  LYS A 251       5.381 -13.657 -25.479  1.00 68.63           H
ATOM   3795 2HD  LYS A 251       4.430 -12.188 -25.382  1.00 68.63           H
ATOM   3796  CE  LYS A 251       6.243 -12.138 -24.213  1.00 68.63           C
ATOM   3797 1HE  LYS A 251       5.901 -11.336 -23.558  1.00 68.63           H
ATOM   3798 2HE  LYS A 251       6.835 -12.819 -23.602  1.00 68.63           H
ATOM   3799  NZ  LYS A 251       7.082 -11.578 -25.296  1.00 68.63           N
ATOM   3800 1HZ  LYS A 251       7.907 -11.146 -24.895  1.00 68.63           H
ATOM   3801 2HZ  LYS A 251       7.362 -12.322 -25.926  1.00 68.63           H
ATOM   3802 3HZ  LYS A 251       6.552 -10.882 -25.809  1.00 68.63           H
ATOM   3803  HN  LYS A 251       1.166 -15.872 -24.743  1.00 68.63           H
ATOM   3804  N   ALA A 252       0.368 -13.538 -22.741  1.00 67.89           N
ATOM   3805  CA  ALA A 252      -0.429 -12.594 -21.976  1.00 67.89           C
ATOM   3806  C   ALA A 252      -0.930 -13.273 -20.699  1.00 67.89           C
ATOM   3807  O   ALA A 252      -0.977 -12.652 -19.639  1.00 67.89           O
ATOM   3808  HA  ALA A 252       0.216 -11.759 -21.704  1.00 67.89           H
ATOM   3809  CB  ALA A 252      -1.574 -12.071 -22.845  1.00 67.89           C
ATOM   3810 1HB  ALA A 252      -1.165 -11.572 -23.724  1.00 67.89           H
ATOM   3811 2HB  ALA A 252      -2.202 -12.904 -23.160  1.00 67.89           H
ATOM   3812 3HB  ALA A 252      -2.172 -11.363 -22.271  1.00 67.89           H
ATOM   3813  HN  ALA A 252       0.014 -13.748 -23.653  1.00 67.89           H
ATOM   3814  N   LEU A 253      -1.291 -14.540 -20.843  1.00 73.49           N
ATOM   3815  CA  LEU A 253      -1.826 -15.297 -19.725  1.00 73.49           C
ATOM   3816  C   LEU A 253      -0.747 -15.446 -18.652  1.00 73.49           C
ATOM   3817  O   LEU A 253      -0.977 -15.130 -17.486  1.00 73.49           O
ATOM   3818  HA  LEU A 253      -2.652 -14.721 -19.306  1.00 73.49           H
ATOM   3819  CB  LEU A 253      -2.403 -16.630 -20.207  1.00 73.49           C
ATOM   3820 1HB  LEU A 253      -3.051 -16.435 -21.062  1.00 73.49           H
ATOM   3821 2HB  LEU A 253      -1.581 -17.250 -20.565  1.00 73.49           H
ATOM   3822  CG  LEU A 253      -3.196 -17.431 -19.173  1.00 73.49           C
ATOM   3823  HG  LEU A 253      -2.616 -17.467 -18.251  1.00 73.49           H
ATOM   3824  CD1 LEU A 253      -4.523 -16.743 -18.846  1.00 73.49           C
ATOM   3825 1HD1 LEU A 253      -4.327 -15.749 -18.444  1.00 73.49           H
ATOM   3826 2HD1 LEU A 253      -5.120 -16.656 -19.754  1.00 73.49           H
ATOM   3827 3HD1 LEU A 253      -5.066 -17.334 -18.109  1.00 73.49           H
ATOM   3828  CD2 LEU A 253      -3.398 -18.875 -19.636  1.00 73.49           C
ATOM   3829 1HD2 LEU A 253      -3.946 -18.882 -20.578  1.00 73.49           H
ATOM   3830 2HD2 LEU A 253      -2.427 -19.351 -19.777  1.00 73.49           H
ATOM   3831 3HD2 LEU A 253      -3.965 -19.423 -18.882  1.00 73.49           H
ATOM   3832  HN  LEU A 253      -1.222 -15.047 -21.703  1.00 73.49           H
ATOM   3833  N   LYS A 254       0.409 -15.929 -19.084  1.00 75.53           N
ATOM   3834  CA  LYS A 254       1.499 -16.198 -18.161  1.00 75.53           C
ATOM   3835  C   LYS A 254       1.812 -14.931 -17.364  1.00 75.53           C
ATOM   3836  O   LYS A 254       1.966 -14.982 -16.145  1.00 75.53           O
ATOM   3837  HA  LYS A 254       1.158 -16.967 -17.468  1.00 75.53           H
ATOM   3838  CB  LYS A 254       2.706 -16.768 -18.910  1.00 75.53           C
ATOM   3839 1HB  LYS A 254       2.417 -17.677 -19.437  1.00 75.53           H
ATOM   3840 2HB  LYS A 254       3.040 -16.056 -19.664  1.00 75.53           H
ATOM   3841  CG  LYS A 254       3.854 -17.074 -17.946  1.00 75.53           C
ATOM   3842 1HG  LYS A 254       4.196 -16.151 -17.477  1.00 75.53           H
ATOM   3843 2HG  LYS A 254       3.500 -17.726 -17.148  1.00 75.53           H
ATOM   3844  CD  LYS A 254       5.021 -17.742 -18.677  1.00 75.53           C
ATOM   3845 1HD  LYS A 254       4.676 -18.656 -19.161  1.00 75.53           H
ATOM   3846 2HD  LYS A 254       5.386 -17.083 -19.465  1.00 75.53           H
ATOM   3847  CE  LYS A 254       6.160 -18.069 -17.710  1.00 75.53           C
ATOM   3848 1HE  LYS A 254       6.568 -17.148 -17.294  1.00 75.53           H
ATOM   3849 2HE  LYS A 254       5.777 -18.654 -16.873  1.00 75.53           H
ATOM   3850  NZ  LYS A 254       7.228 -18.824 -18.402  1.00 75.53           N
ATOM   3851 1HZ  LYS A 254       7.977 -19.026 -17.749  1.00 75.53           H
ATOM   3852 2HZ  LYS A 254       6.849 -19.693 -18.761  1.00 75.53           H
ATOM   3853 3HZ  LYS A 254       7.589 -18.270 -19.171  1.00 75.53           H
ATOM   3854  HN  LYS A 254       0.606 -16.135 -20.042  1.00 75.53           H
ATOM   3855  N   VAL A 255       1.898 -13.822 -18.085  1.00 72.54           N
ATOM   3856  CA  VAL A 255       2.226 -12.550 -17.466  1.00 72.54           C
ATOM   3857  C   VAL A 255       1.156 -12.200 -16.430  1.00 72.54           C
ATOM   3858  O   VAL A 255       1.476 -11.793 -15.314  1.00 72.54           O
ATOM   3859  HA  VAL A 255       3.182 -12.669 -16.956  1.00 72.54           H
ATOM   3860  CB  VAL A 255       2.393 -11.473 -18.540  1.00 72.54           C
ATOM   3861  HB  VAL A 255       1.682 -11.683 -19.339  1.00 72.54           H
ATOM   3862  CG1 VAL A 255       2.071 -10.086 -17.979  1.00 72.54           C
ATOM   3863 1HG1 VAL A 255       1.041 -10.067 -17.623  1.00 72.54           H
ATOM   3864 2HG1 VAL A 255       2.746  -9.862 -17.153  1.00 72.54           H
ATOM   3865 3HG1 VAL A 255       2.198  -9.339 -18.763  1.00 72.54           H
ATOM   3866  CG2 VAL A 255       3.800 -11.509 -19.139  1.00 72.54           C
ATOM   3867 1HG2 VAL A 255       4.534 -11.336 -18.353  1.00 72.54           H
ATOM   3868 2HG2 VAL A 255       3.976 -12.485 -19.592  1.00 72.54           H
ATOM   3869 3HG2 VAL A 255       3.891 -10.734 -19.900  1.00 72.54           H
ATOM   3870  HN  VAL A 255       1.747 -13.785 -19.073  1.00 72.54           H
ATOM   3871  N   THR A 256      -0.094 -12.373 -16.835  1.00 71.88           N
ATOM   3872  CA  THR A 256      -1.214 -12.009 -15.984  1.00 71.88           C
ATOM   3873  C   THR A 256      -1.165 -12.796 -14.673  1.00 71.88           C
ATOM   3874  O   THR A 256      -1.332 -12.226 -13.596  1.00 71.88           O
ATOM   3875  HA  THR A 256      -1.122 -10.954 -15.727  1.00 71.88           H
ATOM   3876  CB  THR A 256      -2.503 -12.231 -16.778  1.00 71.88           C
ATOM   3877  HB  THR A 256      -2.571 -13.261 -17.129  1.00 71.88           H
ATOM   3878  OG1 THR A 256      -2.458 -11.236 -17.797  1.00 71.88           O
ATOM   3879  HG1 THR A 256      -2.355 -11.668 -18.693  1.00 71.88           H
ATOM   3880  CG2 THR A 256      -3.755 -11.882 -15.972  1.00 71.88           C
ATOM   3881 1HG2 THR A 256      -3.718 -10.833 -15.678  1.00 71.88           H
ATOM   3882 2HG2 THR A 256      -3.798 -12.508 -15.080  1.00 71.88           H
ATOM   3883 3HG2 THR A 256      -4.641 -12.057 -16.582  1.00 71.88           H
ATOM   3884  HN  THR A 256      -0.345 -12.754 -17.725  1.00 71.88           H
ATOM   3885  N   ILE A 257      -0.936 -14.094 -14.807  1.00 75.92           N
ATOM   3886  CA  ILE A 257      -0.872 -14.967 -13.647  1.00 75.92           C
ATOM   3887  C   ILE A 257       0.258 -14.501 -12.726  1.00 75.92           C
ATOM   3888  O   ILE A 257       0.081 -14.423 -11.511  1.00 75.92           O
ATOM   3889  HA  ILE A 257      -1.816 -14.869 -13.112  1.00 75.92           H
ATOM   3890  CB  ILE A 257      -0.747 -16.428 -14.082  1.00 75.92           C
ATOM   3891  HB  ILE A 257       0.061 -16.500 -14.810  1.00 75.92           H
ATOM   3892  CG1 ILE A 257      -2.025 -16.905 -14.776  1.00 75.92           C
ATOM   3893 1HG1 ILE A 257      -2.827 -16.998 -14.044  1.00 75.92           H
ATOM   3894 2HG1 ILE A 257      -2.344 -16.162 -15.507  1.00 75.92           H
ATOM   3895  CG2 ILE A 257      -0.370 -17.322 -12.899  1.00 75.92           C
ATOM   3896 1HG2 ILE A 257       0.586 -16.997 -12.488  1.00 75.92           H
ATOM   3897 2HG2 ILE A 257      -1.139 -17.251 -12.130  1.00 75.92           H
ATOM   3898 3HG2 ILE A 257      -0.288 -18.356 -13.236  1.00 75.92           H
ATOM   3899  CD1 ILE A 257      -1.802 -18.249 -15.471  1.00 75.92           C
ATOM   3900 1HD1 ILE A 257      -1.016 -18.146 -16.219  1.00 75.92           H
ATOM   3901 2HD1 ILE A 257      -1.506 -18.995 -14.734  1.00 75.92           H
ATOM   3902 3HD1 ILE A 257      -2.726 -18.565 -15.957  1.00 75.92           H
ATOM   3903  HN  ILE A 257      -0.796 -14.550 -15.687  1.00 75.92           H
ATOM   3904  N   THR A 258       1.394 -14.203 -13.340  1.00 77.79           N
ATOM   3905  CA  THR A 258       2.583 -13.850 -12.583  1.00 77.79           C
ATOM   3906  C   THR A 258       2.301 -12.652 -11.674  1.00 77.79           C
ATOM   3907  O   THR A 258       2.649 -12.667 -10.495  1.00 77.79           O
ATOM   3908  HA  THR A 258       2.839 -14.689 -11.935  1.00 77.79           H
ATOM   3909  CB  THR A 258       3.720 -13.605 -13.576  1.00 77.79           C
ATOM   3910  HB  THR A 258       3.533 -12.710 -14.169  1.00 77.79           H
ATOM   3911  OG1 THR A 258       3.807 -14.822 -14.312  1.00 77.79           O
ATOM   3912  HG1 THR A 258       3.324 -14.731 -15.183  1.00 77.79           H
ATOM   3913  CG2 THR A 258       5.082 -13.487 -12.889  1.00 77.79           C
ATOM   3914 1HG2 THR A 258       5.299 -14.409 -12.352  1.00 77.79           H
ATOM   3915 2HG2 THR A 258       5.064 -12.653 -12.188  1.00 77.79           H
ATOM   3916 3HG2 THR A 258       5.854 -13.313 -13.640  1.00 77.79           H
ATOM   3917  HN  THR A 258       1.509 -14.200 -14.333  1.00 77.79           H
ATOM   3918  N   VAL A 259       1.672 -11.642 -12.258  1.00 73.40           N
ATOM   3919  CA  VAL A 259       1.396 -10.413 -11.534  1.00 73.40           C
ATOM   3920  C   VAL A 259       0.487 -10.721 -10.343  1.00 73.40           C
ATOM   3921  O   VAL A 259       0.730 -10.250  -9.233  1.00 73.40           O
ATOM   3922  HA  VAL A 259       2.347 -10.031 -11.160  1.00 73.40           H
ATOM   3923  CB  VAL A 259       0.806  -9.368 -12.483  1.00 73.40           C
ATOM   3924  HB  VAL A 259      -0.032  -9.827 -13.008  1.00 73.40           H
ATOM   3925  CG1 VAL A 259       0.271  -8.163 -11.707  1.00 73.40           C
ATOM   3926 1HG1 VAL A 259      -0.509  -8.491 -11.019  1.00 73.40           H
ATOM   3927 2HG1 VAL A 259       1.083  -7.704 -11.143  1.00 73.40           H
ATOM   3928 3HG1 VAL A 259      -0.143  -7.436 -12.405  1.00 73.40           H
ATOM   3929  CG2 VAL A 259       1.835  -8.933 -13.529  1.00 73.40           C
ATOM   3930 1HG2 VAL A 259       2.701  -8.501 -13.028  1.00 73.40           H
ATOM   3931 2HG2 VAL A 259       2.147  -9.799 -14.113  1.00 73.40           H
ATOM   3932 3HG2 VAL A 259       1.389  -8.190 -14.190  1.00 73.40           H
ATOM   3933  HN  VAL A 259       1.354 -11.655 -13.206  1.00 73.40           H
ATOM   3934  N   LEU A 260      -0.543 -11.510 -10.614  1.00 74.91           N
ATOM   3935  CA  LEU A 260      -1.522 -11.840  -9.592  1.00 74.91           C
ATOM   3936  C   LEU A 260      -0.826 -12.570  -8.442  1.00 74.91           C
ATOM   3937  O   LEU A 260      -1.038 -12.242  -7.276  1.00 74.91           O
ATOM   3938  HA  LEU A 260      -1.926 -10.901  -9.212  1.00 74.91           H
ATOM   3939  CB  LEU A 260      -2.688 -12.621 -10.201  1.00 74.91           C
ATOM   3940 1HB  LEU A 260      -3.168 -11.993 -10.952  1.00 74.91           H
ATOM   3941 2HB  LEU A 260      -2.285 -13.490 -10.722  1.00 74.91           H
ATOM   3942  CG  LEU A 260      -3.759 -13.101  -9.218  1.00 74.91           C
ATOM   3943  HG  LEU A 260      -3.277 -13.730  -8.469  1.00 74.91           H
ATOM   3944  CD1 LEU A 260      -4.393 -11.921  -8.479  1.00 74.91           C
ATOM   3945 1HD1 LEU A 260      -3.624 -11.385  -7.923  1.00 74.91           H
ATOM   3946 2HD1 LEU A 260      -4.857 -11.248  -9.199  1.00 74.91           H
ATOM   3947 3HD1 LEU A 260      -5.150 -12.291  -7.787  1.00 74.91           H
ATOM   3948  CD2 LEU A 260      -4.805 -13.963  -9.927  1.00 74.91           C
ATOM   3949 1HD2 LEU A 260      -5.287 -13.379 -10.711  1.00 74.91           H
ATOM   3950 2HD2 LEU A 260      -4.320 -14.834 -10.368  1.00 74.91           H
ATOM   3951 3HD2 LEU A 260      -5.554 -14.291  -9.206  1.00 74.91           H
ATOM   3952  HN  LEU A 260      -0.712 -11.920 -11.510  1.00 74.91           H
ATOM   3953  N   THR A 261      -0.010 -13.546  -8.811  1.00 81.39           N
ATOM   3954  CA  THR A 261       0.644 -14.388  -7.823  1.00 81.39           C
ATOM   3955  C   THR A 261       1.553 -13.548  -6.924  1.00 81.39           C
ATOM   3956  O   THR A 261       1.568 -13.730  -5.707  1.00 81.39           O
ATOM   3957  HA  THR A 261      -0.122 -14.826  -7.183  1.00 81.39           H
ATOM   3958  CB  THR A 261       1.385 -15.501  -8.567  1.00 81.39           C
ATOM   3959  HB  THR A 261       2.183 -15.090  -9.186  1.00 81.39           H
ATOM   3960  OG1 THR A 261       0.357 -16.195  -9.268  1.00 81.39           O
ATOM   3961  HG1 THR A 261       0.203 -15.768 -10.159  1.00 81.39           H
ATOM   3962  CG2 THR A 261       1.966 -16.552  -7.619  1.00 81.39           C
ATOM   3963 1HG2 THR A 261       1.159 -17.011  -7.047  1.00 81.39           H
ATOM   3964 2HG2 THR A 261       2.670 -16.077  -6.937  1.00 81.39           H
ATOM   3965 3HG2 THR A 261       2.481 -17.318  -8.199  1.00 81.39           H
ATOM   3966  HN  THR A 261       0.207 -13.764  -9.762  1.00 81.39           H
ATOM   3967  N   VAL A 262       2.289 -12.646  -7.557  1.00 80.34           N
ATOM   3968  CA  VAL A 262       3.249 -11.825  -6.839  1.00 80.34           C
ATOM   3969  C   VAL A 262       2.509 -10.959  -5.817  1.00 80.34           C
ATOM   3970  O   VAL A 262       2.952 -10.822  -4.678  1.00 80.34           O
ATOM   3971  HA  VAL A 262       3.923 -12.497  -6.307  1.00 80.34           H
ATOM   3972  CB  VAL A 262       4.080 -11.005  -7.828  1.00 80.34           C
ATOM   3973  HB  VAL A 262       3.392 -10.500  -8.505  1.00 80.34           H
ATOM   3974  CG1 VAL A 262       4.897  -9.935  -7.102  1.00 80.34           C
ATOM   3975 1HG1 VAL A 262       4.224  -9.263  -6.570  1.00 80.34           H
ATOM   3976 2HG1 VAL A 262       5.571 -10.412  -6.390  1.00 80.34           H
ATOM   3977 3HG1 VAL A 262       5.478  -9.367  -7.828  1.00 80.34           H
ATOM   3978  CG2 VAL A 262       4.984 -11.911  -8.666  1.00 80.34           C
ATOM   3979 1HG2 VAL A 262       5.662 -12.457  -8.009  1.00 80.34           H
ATOM   3980 2HG2 VAL A 262       4.372 -12.618  -9.226  1.00 80.34           H
ATOM   3981 3HG2 VAL A 262       5.564 -11.302  -9.361  1.00 80.34           H
ATOM   3982  HN  VAL A 262       2.237 -12.473  -8.540  1.00 80.34           H
ATOM   3983  N   PHE A 263       1.395 -10.396  -6.262  1.00 74.78           N
ATOM   3984  CA  PHE A 263       0.599  -9.534  -5.405  1.00 74.78           C
ATOM   3985  C   PHE A 263       0.078 -10.300  -4.188  1.00 74.78           C
ATOM   3986  O   PHE A 263       0.230  -9.849  -3.054  1.00 74.78           O
ATOM   3987  HA  PHE A 263       1.246  -8.723  -5.072  1.00 74.78           H
ATOM   3988  CB  PHE A 263      -0.591  -9.053  -6.238  1.00 74.78           C
ATOM   3989 1HB  PHE A 263      -0.218  -8.512  -7.108  1.00 74.78           H
ATOM   3990 2HB  PHE A 263      -1.135  -9.921  -6.611  1.00 74.78           H
ATOM   3991  CG  PHE A 263      -1.562  -8.151  -5.472  1.00 74.78           C
ATOM   3992  CD1 PHE A 263      -2.675  -8.682  -4.900  1.00 74.78           C
ATOM   3993  HD1 PHE A 263      -2.876  -9.750  -4.986  1.00 74.78           H
ATOM   3994  CD2 PHE A 263      -1.311  -6.819  -5.365  1.00 74.78           C
ATOM   3995  HD2 PHE A 263      -0.419  -6.393  -5.824  1.00 74.78           H
ATOM   3996  CE1 PHE A 263      -3.576  -7.845  -4.189  1.00 74.78           C
ATOM   3997  HE1 PHE A 263      -4.468  -8.271  -3.730  1.00 74.78           H
ATOM   3998  CE2 PHE A 263      -2.212  -5.982  -4.655  1.00 74.78           C
ATOM   3999  HE2 PHE A 263      -2.012  -4.914  -4.569  1.00 74.78           H
ATOM   4000  CZ  PHE A 263      -3.326  -6.513  -4.082  1.00 74.78           C
ATOM   4001  HZ  PHE A 263      -4.017  -5.871  -3.537  1.00 74.78           H
ATOM   4002  HN  PHE A 263       1.036 -10.521  -7.187  1.00 74.78           H
ATOM   4003  N   VAL A 264      -0.526 -11.447  -4.464  1.00 80.42           N
ATOM   4004  CA  VAL A 264      -1.148 -12.237  -3.415  1.00 80.42           C
ATOM   4005  C   VAL A 264      -0.089 -12.635  -2.386  1.00 80.42           C
ATOM   4006  O   VAL A 264      -0.301 -12.490  -1.183  1.00 80.42           O
ATOM   4007  HA  VAL A 264      -1.892 -11.608  -2.927  1.00 80.42           H
ATOM   4008  CB  VAL A 264      -1.871 -13.440  -4.025  1.00 80.42           C
ATOM   4009  HB  VAL A 264      -1.165 -13.964  -4.669  1.00 80.42           H
ATOM   4010  CG1 VAL A 264      -2.328 -14.414  -2.937  1.00 80.42           C
ATOM   4011 1HG1 VAL A 264      -1.461 -14.772  -2.382  1.00 80.42           H
ATOM   4012 2HG1 VAL A 264      -3.011 -13.904  -2.257  1.00 80.42           H
ATOM   4013 3HG1 VAL A 264      -2.839 -15.259  -3.398  1.00 80.42           H
ATOM   4014  CG2 VAL A 264      -3.050 -12.990  -4.890  1.00 80.42           C
ATOM   4015 1HG2 VAL A 264      -3.758 -12.431  -4.277  1.00 80.42           H
ATOM   4016 2HG2 VAL A 264      -2.687 -12.354  -5.698  1.00 80.42           H
ATOM   4017 3HG2 VAL A 264      -3.546 -13.865  -5.311  1.00 80.42           H
ATOM   4018  HN  VAL A 264      -0.594 -11.836  -5.383  1.00 80.42           H
ATOM   4019  N   LEU A 265       1.030 -13.129  -2.896  1.00 84.82           N
ATOM   4020  CA  LEU A 265       2.051 -13.708  -2.040  1.00 84.82           C
ATOM   4021  C   LEU A 265       2.648 -12.614  -1.153  1.00 84.82           C
ATOM   4022  O   LEU A 265       3.101 -12.888  -0.043  1.00 84.82           O
ATOM   4023  HA  LEU A 265       1.562 -14.443  -1.400  1.00 84.82           H
ATOM   4024  CB  LEU A 265       3.090 -14.457  -2.877  1.00 84.82           C
ATOM   4025 1HB  LEU A 265       3.429 -13.797  -3.675  1.00 84.82           H
ATOM   4026 2HB  LEU A 265       3.955 -14.664  -2.246  1.00 84.82           H
ATOM   4027  CG  LEU A 265       2.625 -15.773  -3.503  1.00 84.82           C
ATOM   4028  HG  LEU A 265       1.765 -15.563  -4.139  1.00 84.82           H
ATOM   4029  CD1 LEU A 265       3.714 -16.369  -4.398  1.00 84.82           C
ATOM   4030 1HD1 LEU A 265       3.953 -15.667  -5.197  1.00 84.82           H
ATOM   4031 2HD1 LEU A 265       4.607 -16.561  -3.804  1.00 84.82           H
ATOM   4032 3HD1 LEU A 265       3.357 -17.304  -4.831  1.00 84.82           H
ATOM   4033  CD2 LEU A 265       2.163 -16.759  -2.428  1.00 84.82           C
ATOM   4034 1HD2 LEU A 265       2.989 -16.968  -1.748  1.00 84.82           H
ATOM   4035 2HD2 LEU A 265       1.333 -16.325  -1.870  1.00 84.82           H
ATOM   4036 3HD2 LEU A 265       1.838 -17.686  -2.901  1.00 84.82           H
ATOM   4037  HN  LEU A 265       1.243 -13.138  -3.873  1.00 84.82           H
ATOM   4038  N   SER A 266       2.629 -11.397  -1.677  1.00 84.32           N
ATOM   4039  CA  SER A 266       3.267 -10.281  -0.999  1.00 84.32           C
ATOM   4040  C   SER A 266       2.304  -9.666   0.018  1.00 84.32           C
ATOM   4041  O   SER A 266       2.714  -9.282   1.113  1.00 84.32           O
ATOM   4042  HA  SER A 266       4.135 -10.707  -0.496  1.00 84.32           H
ATOM   4043  CB  SER A 266       3.729  -9.220  -2.001  1.00 84.32           C
ATOM   4044 1HB  SER A 266       4.173  -8.382  -1.462  1.00 84.32           H
ATOM   4045 2HB  SER A 266       4.509  -9.638  -2.638  1.00 84.32           H
ATOM   4046  OG  SER A 266       2.657  -8.748  -2.811  1.00 84.32           O
ATOM   4047  HG  SER A 266       2.592  -9.295  -3.646  1.00 84.32           H
ATOM   4048  HN  SER A 266       2.190 -11.168  -2.545  1.00 84.32           H
ATOM   4049  N   GLN A 267       1.042  -9.593  -0.379  1.00 84.01           N
ATOM   4050  CA  GLN A 267       0.067  -8.817   0.368  1.00 84.01           C
ATOM   4051  C   GLN A 267      -0.672  -9.712   1.365  1.00 84.01           C
ATOM   4052  O   GLN A 267      -1.017  -9.273   2.461  1.00 84.01           O
ATOM   4053  HA  GLN A 267       0.645  -8.064   0.904  1.00 84.01           H
ATOM   4054  CB  GLN A 267      -0.915  -8.118  -0.574  1.00 84.01           C
ATOM   4055 1HB  GLN A 267      -1.391  -8.854  -1.222  1.00 84.01           H
ATOM   4056 2HB  GLN A 267      -1.708  -7.645   0.006  1.00 84.01           H
ATOM   4057  CG  GLN A 267      -0.203  -7.066  -1.427  1.00 84.01           C
ATOM   4058 1HG  GLN A 267       0.581  -7.541  -2.017  1.00 84.01           H
ATOM   4059 2HG  GLN A 267      -0.908  -6.624  -2.130  1.00 84.01           H
ATOM   4060  CD  GLN A 267       0.405  -5.969  -0.550  1.00 84.01           C
ATOM   4061  OE1 GLN A 267      -0.168  -5.538   0.437  1.00 84.01           O
ATOM   4062  NE2 GLN A 267       1.596  -5.544  -0.963  1.00 84.01           N
ATOM   4063 1HE2 GLN A 267       2.012  -5.940  -1.782  1.00 84.01           H
ATOM   4064 2HE2 GLN A 267       2.075  -4.828  -0.455  1.00 84.01           H
ATOM   4065  HN  GLN A 267       0.685 -10.050  -1.193  1.00 84.01           H
ATOM   4066  N   PHE A 268      -0.895 -10.950   0.948  1.00 87.63           N
ATOM   4067  CA  PHE A 268      -1.749 -11.851   1.702  1.00 87.63           C
ATOM   4068  C   PHE A 268      -1.241 -12.016   3.136  1.00 87.63           C
ATOM   4069  O   PHE A 268      -1.998 -11.840   4.090  1.00 87.63           O
ATOM   4070  HA  PHE A 268      -2.746 -11.412   1.720  1.00 87.63           H
ATOM   4071  CB  PHE A 268      -1.700 -13.208   0.998  1.00 87.63           C
ATOM   4072 1HB  PHE A 268      -1.957 -13.070  -0.053  1.00 87.63           H
ATOM   4073 2HB  PHE A 268      -0.678 -13.586   1.029  1.00 87.63           H
ATOM   4074  CG  PHE A 268      -2.634 -14.258   1.603  1.00 87.63           C
ATOM   4075  CD1 PHE A 268      -2.140 -15.201   2.449  1.00 87.63           C
ATOM   4076  HD1 PHE A 268      -1.079 -15.209   2.696  1.00 87.63           H
ATOM   4077  CD2 PHE A 268      -3.959 -14.248   1.294  1.00 87.63           C
ATOM   4078  HD2 PHE A 268      -4.354 -13.492   0.616  1.00 87.63           H
ATOM   4079  CE1 PHE A 268      -3.007 -16.175   3.011  1.00 87.63           C
ATOM   4080  HE1 PHE A 268      -2.612 -16.931   3.689  1.00 87.63           H
ATOM   4081  CE2 PHE A 268      -4.826 -15.222   1.856  1.00 87.63           C
ATOM   4082  HE2 PHE A 268      -5.887 -15.214   1.609  1.00 87.63           H
ATOM   4083  CZ  PHE A 268      -4.332 -16.165   2.702  1.00 87.63           C
ATOM   4084  HZ  PHE A 268      -4.998 -16.913   3.133  1.00 87.63           H
ATOM   4085  HN  PHE A 268      -0.504 -11.337   0.113  1.00 87.63           H
ATOM   4086  N   PRO A 269       0.043 -12.354   3.314  1.00 91.83           N
ATOM   4087  CA  PRO A 269       0.572 -12.634   4.652  1.00 91.83           C
ATOM   4088  C   PRO A 269       0.286 -11.508   5.632  1.00 91.83           C
ATOM   4089  O   PRO A 269      -0.136 -11.755   6.760  1.00 91.83           O
ATOM   4090  HA  PRO A 269       0.080 -13.510   5.073  1.00 91.83           H
ATOM   4091  CB  PRO A 269       2.073 -12.815   4.417  1.00 91.83           C
ATOM   4092 1HB  PRO A 269       2.615 -11.878   4.543  1.00 91.83           H
ATOM   4093 2HB  PRO A 269       2.505 -13.528   5.119  1.00 91.83           H
ATOM   4094  CG  PRO A 269       2.148 -13.321   2.982  1.00 91.83           C
ATOM   4095 1HG  PRO A 269       3.136 -13.166   2.549  1.00 91.83           H
ATOM   4096 2HG  PRO A 269       1.950 -14.391   2.919  1.00 91.83           H
ATOM   4097  CD  PRO A 269       1.080 -12.501   2.277  1.00 91.83           C
ATOM   4098 1HD  PRO A 269       1.462 -11.532   1.953  1.00 91.83           H
ATOM   4099 2HD  PRO A 269       0.704 -13.005   1.387  1.00 91.83           H
ATOM   4100  N   TYR A 270       0.525 -10.289   5.170  1.00 92.04           N
ATOM   4101  CA  TYR A 270       0.371  -9.122   6.022  1.00 92.04           C
ATOM   4102  C   TYR A 270      -1.085  -8.952   6.461  1.00 92.04           C
ATOM   4103  O   TYR A 270      -1.359  -8.712   7.636  1.00 92.04           O
ATOM   4104  HA  TYR A 270       0.994  -9.266   6.905  1.00 92.04           H
ATOM   4105  CB  TYR A 270       0.778  -7.920   5.168  1.00 92.04           C
ATOM   4106 1HB  TYR A 270       1.847  -7.978   4.963  1.00 92.04           H
ATOM   4107 2HB  TYR A 270       0.266  -7.979   4.208  1.00 92.04           H
ATOM   4108  CG  TYR A 270       0.470  -6.567   5.812  1.00 92.04           C
ATOM   4109  CD1 TYR A 270      -0.485  -5.739   5.256  1.00 92.04           C
ATOM   4110  HD1 TYR A 270      -1.019  -6.050   4.359  1.00 92.04           H
ATOM   4111  CD2 TYR A 270       1.147  -6.173   6.949  1.00 92.04           C
ATOM   4112  HD2 TYR A 270       1.901  -6.826   7.388  1.00 92.04           H
ATOM   4113  CE1 TYR A 270      -0.775  -4.466   5.862  1.00 92.04           C
ATOM   4114  HE1 TYR A 270      -1.526  -3.803   5.433  1.00 92.04           H
ATOM   4115  CE2 TYR A 270       0.857  -4.900   7.555  1.00 92.04           C
ATOM   4116  HE2 TYR A 270       1.384  -4.576   8.453  1.00 92.04           H
ATOM   4117  CZ  TYR A 270      -0.090  -4.109   6.982  1.00 92.04           C
ATOM   4118  OH  TYR A 270      -0.364  -2.906   7.554  1.00 92.04           O
ATOM   4119  HH  TYR A 270       0.199  -2.780   8.371  1.00 92.04           H
ATOM   4120  HN  TYR A 270       0.819 -10.093   4.234  1.00 92.04           H
ATOM   4121  N   ASN A 271      -1.980  -9.082   5.493  1.00 89.31           N
ATOM   4122  CA  ASN A 271      -3.389  -8.823   5.737  1.00 89.31           C
ATOM   4123  C   ASN A 271      -3.954  -9.917   6.645  1.00 89.31           C
ATOM   4124  O   ASN A 271      -4.925  -9.690   7.365  1.00 89.31           O
ATOM   4125  HA  ASN A 271      -3.423  -7.837   6.201  1.00 89.31           H
ATOM   4126  CB  ASN A 271      -4.185  -8.835   4.430  1.00 89.31           C
ATOM   4127 1HB  ASN A 271      -3.899  -9.701   3.833  1.00 89.31           H
ATOM   4128 2HB  ASN A 271      -5.248  -8.936   4.649  1.00 89.31           H
ATOM   4129  CG  ASN A 271      -3.944  -7.554   3.630  1.00 89.31           C
ATOM   4130  OD1 ASN A 271      -4.355  -6.469   4.006  1.00 89.31           O
ATOM   4131  ND2 ASN A 271      -3.255  -7.739   2.507  1.00 89.31           N
ATOM   4132 1HD2 ASN A 271      -2.947  -8.657   2.255  1.00 89.31           H
ATOM   4133 2HD2 ASN A 271      -3.046  -6.961   1.914  1.00 89.31           H
ATOM   4134  HN  ASN A 271      -1.757  -9.359   4.558  1.00 89.31           H
ATOM   4135  N   CYS A 272      -3.323 -11.080   6.581  1.00 92.08           N
ATOM   4136  CA  CYS A 272      -3.663 -12.167   7.484  1.00 92.08           C
ATOM   4137  C   CYS A 272      -3.418 -11.694   8.918  1.00 92.08           C
ATOM   4138  O   CYS A 272      -4.283 -11.842   9.780  1.00 92.08           O
ATOM   4139  HA  CYS A 272      -4.718 -12.388   7.324  1.00 92.08           H
ATOM   4140  CB  CYS A 272      -2.876 -13.438   7.159  1.00 92.08           C
ATOM   4141 1HB  CYS A 272      -1.822 -13.198   7.020  1.00 92.08           H
ATOM   4142 2HB  CYS A 272      -2.936 -14.136   7.995  1.00 92.08           H
ATOM   4143  SG  CYS A 272      -3.545 -14.219   5.645  1.00 92.08           S
ATOM   4144  HG  CYS A 272      -3.025 -13.339   4.794  1.00 92.08           H
ATOM   4145  HN  CYS A 272      -2.592 -11.285   5.929  1.00 92.08           H
ATOM   4146  N   ILE A 273      -2.235 -11.136   9.130  1.00 93.75           N
ATOM   4147  CA  ILE A 273      -1.846 -10.686  10.455  1.00 93.75           C
ATOM   4148  C   ILE A 273      -2.724  -9.502  10.865  1.00 93.75           C
ATOM   4149  O   ILE A 273      -3.138  -9.402  12.019  1.00 93.75           O
ATOM   4150  HA  ILE A 273      -2.030 -11.508  11.147  1.00 93.75           H
ATOM   4151  CB  ILE A 273      -0.347 -10.384  10.500  1.00 93.75           C
ATOM   4152  HB  ILE A 273      -0.124  -9.644   9.731  1.00 93.75           H
ATOM   4153  CG1 ILE A 273       0.474 -11.634  10.176  1.00 93.75           C
ATOM   4154 1HG1 ILE A 273       0.215 -11.995   9.181  1.00 93.75           H
ATOM   4155 2HG1 ILE A 273       1.535 -11.382  10.158  1.00 93.75           H
ATOM   4156  CG2 ILE A 273       0.049  -9.772  11.845  1.00 93.75           C
ATOM   4157 1HG2 ILE A 273      -0.499  -8.842  11.996  1.00 93.75           H
ATOM   4158 2HG2 ILE A 273      -0.191 -10.469  12.647  1.00 93.75           H
ATOM   4159 3HG2 ILE A 273       1.120  -9.567  11.850  1.00 93.75           H
ATOM   4160  CD1 ILE A 273       0.224 -12.737  11.206  1.00 93.75           C
ATOM   4161 1HD1 ILE A 273       0.507 -12.380  12.196  1.00 93.75           H
ATOM   4162 2HD1 ILE A 273      -0.833 -13.003  11.204  1.00 93.75           H
ATOM   4163 3HD1 ILE A 273       0.819 -13.614  10.952  1.00 93.75           H
ATOM   4164  HN  ILE A 273      -1.549 -10.991   8.416  1.00 93.75           H
ATOM   4165  N   LEU A 274      -2.982  -8.635   9.897  1.00 92.49           N
ATOM   4166  CA  LEU A 274      -3.785  -7.450  10.148  1.00 92.49           C
ATOM   4167  C   LEU A 274      -5.183  -7.873  10.603  1.00 92.49           C
ATOM   4168  O   LEU A 274      -5.787  -7.219  11.452  1.00 92.49           O
ATOM   4169  HA  LEU A 274      -3.309  -6.899  10.959  1.00 92.49           H
ATOM   4170  CB  LEU A 274      -3.788  -6.536   8.921  1.00 92.49           C
ATOM   4171 1HB  LEU A 274      -2.765  -6.445   8.557  1.00 92.49           H
ATOM   4172 2HB  LEU A 274      -4.365  -7.020   8.133  1.00 92.49           H
ATOM   4173  CG  LEU A 274      -4.350  -5.129   9.135  1.00 92.49           C
ATOM   4174  HG  LEU A 274      -5.305  -5.217   9.653  1.00 92.49           H
ATOM   4175  CD1 LEU A 274      -3.426  -4.299  10.028  1.00 92.49           C
ATOM   4176 1HD1 LEU A 274      -3.324  -4.786  10.998  1.00 92.49           H
ATOM   4177 2HD1 LEU A 274      -2.445  -4.216   9.558  1.00 92.49           H
ATOM   4178 3HD1 LEU A 274      -3.849  -3.304  10.163  1.00 92.49           H
ATOM   4179  CD2 LEU A 274      -4.626  -4.439   7.797  1.00 92.49           C
ATOM   4180 1HD2 LEU A 274      -3.698  -4.363   7.230  1.00 92.49           H
ATOM   4181 2HD2 LEU A 274      -5.351  -5.023   7.230  1.00 92.49           H
ATOM   4182 3HD2 LEU A 274      -5.024  -3.441   7.978  1.00 92.49           H
ATOM   4183  HN  LEU A 274      -2.654  -8.732   8.957  1.00 92.49           H
ATOM   4184  N   LEU A 275      -5.655  -8.965  10.020  1.00 93.36           N
ATOM   4185  CA  LEU A 275      -6.955  -9.505  10.383  1.00 93.36           C
ATOM   4186  C   LEU A 275      -6.930  -9.937  11.850  1.00 93.36           C
ATOM   4187  O   LEU A 275      -7.845  -9.619  12.610  1.00 93.36           O
ATOM   4188  HA  LEU A 275      -7.684  -8.703  10.271  1.00 93.36           H
ATOM   4189  CB  LEU A 275      -7.359 -10.622   9.419  1.00 93.36           C
ATOM   4190 1HB  LEU A 275      -7.398 -10.210   8.411  1.00 93.36           H
ATOM   4191 2HB  LEU A 275      -6.575 -11.380   9.423  1.00 93.36           H
ATOM   4192  CG  LEU A 275      -8.694 -11.310   9.711  1.00 93.36           C
ATOM   4193  HG  LEU A 275      -8.671 -11.680  10.736  1.00 93.36           H
ATOM   4194  CD1 LEU A 275      -9.854 -10.316   9.616  1.00 93.36           C
ATOM   4195 1HD1 LEU A 275      -9.707  -9.516  10.341  1.00 93.36           H
ATOM   4196 2HD1 LEU A 275      -9.890  -9.895   8.611  1.00 93.36           H
ATOM   4197 3HD1 LEU A 275     -10.791 -10.831   9.828  1.00 93.36           H
ATOM   4198  CD2 LEU A 275      -8.899 -12.520   8.798  1.00 93.36           C
ATOM   4199 1HD2 LEU A 275      -8.893 -12.195   7.758  1.00 93.36           H
ATOM   4200 2HD2 LEU A 275      -8.094 -13.237   8.960  1.00 93.36           H
ATOM   4201 3HD2 LEU A 275      -9.856 -12.990   9.027  1.00 93.36           H
ATOM   4202  HN  LEU A 275      -5.168  -9.476   9.312  1.00 93.36           H
ATOM   4203  N   VAL A 276      -5.875 -10.654  12.206  1.00 94.91           N
ATOM   4204  CA  VAL A 276      -5.721 -11.136  13.568  1.00 94.91           C
ATOM   4205  C   VAL A 276      -5.747  -9.947  14.530  1.00 94.91           C
ATOM   4206  O   VAL A 276      -6.434  -9.984  15.550  1.00 94.91           O
ATOM   4207  HA  VAL A 276      -6.571 -11.782  13.786  1.00 94.91           H
ATOM   4208  CB  VAL A 276      -4.446 -11.973  13.686  1.00 94.91           C
ATOM   4209  HB  VAL A 276      -3.617 -11.378  13.304  1.00 94.91           H
ATOM   4210  CG1 VAL A 276      -4.147 -12.312  15.148  1.00 94.91           C
ATOM   4211 1HG1 VAL A 276      -4.013 -11.390  15.714  1.00 94.91           H
ATOM   4212 2HG1 VAL A 276      -4.978 -12.879  15.567  1.00 94.91           H
ATOM   4213 3HG1 VAL A 276      -3.235 -12.908  15.203  1.00 94.91           H
ATOM   4214  CG2 VAL A 276      -4.544 -13.243  12.838  1.00 94.91           C
ATOM   4215 1HG2 VAL A 276      -5.389 -13.843  13.177  1.00 94.91           H
ATOM   4216 2HG2 VAL A 276      -4.688 -12.971  11.792  1.00 94.91           H
ATOM   4217 3HG2 VAL A 276      -3.625 -13.820  12.940  1.00 94.91           H
ATOM   4218  HN  VAL A 276      -5.134 -10.906  11.582  1.00 94.91           H
ATOM   4219  N   GLN A 277      -4.989  -8.920  14.173  1.00 93.91           N
ATOM   4220  CA  GLN A 277      -4.903  -7.730  15.001  1.00 93.91           C
ATOM   4221  C   GLN A 277      -6.280  -7.075  15.134  1.00 93.91           C
ATOM   4222  O   GLN A 277      -6.605  -6.512  16.178  1.00 93.91           O
ATOM   4223  HA  GLN A 277      -4.564  -8.079  15.976  1.00 93.91           H
ATOM   4224  CB  GLN A 277      -3.879  -6.743  14.437  1.00 93.91           C
ATOM   4225 1HB  GLN A 277      -4.037  -6.621  13.366  1.00 93.91           H
ATOM   4226 2HB  GLN A 277      -4.022  -5.764  14.894  1.00 93.91           H
ATOM   4227  CG  GLN A 277      -2.451  -7.228  14.695  1.00 93.91           C
ATOM   4228 1HG  GLN A 277      -2.298  -7.366  15.765  1.00 93.91           H
ATOM   4229 2HG  GLN A 277      -2.302  -8.199  14.224  1.00 93.91           H
ATOM   4230  CD  GLN A 277      -1.426  -6.229  14.153  1.00 93.91           C
ATOM   4231  OE1 GLN A 277      -1.691  -5.462  13.241  1.00 93.91           O
ATOM   4232  NE2 GLN A 277      -0.245  -6.282  14.761  1.00 93.91           N
ATOM   4233 1HE2 GLN A 277      -0.093  -6.935  15.503  1.00 93.91           H
ATOM   4234 2HE2 GLN A 277       0.491  -5.667  14.477  1.00 93.91           H
ATOM   4235  HN  GLN A 277      -4.442  -8.894  13.336  1.00 93.91           H
ATOM   4236  N   THR A 278      -7.052  -7.171  14.062  1.00 93.73           N
ATOM   4237  CA  THR A 278      -8.374  -6.569  14.035  1.00 93.73           C
ATOM   4238  C   THR A 278      -9.310  -7.295  15.002  1.00 93.73           C
ATOM   4239  O   THR A 278     -10.050  -6.658  15.751  1.00 93.73           O
ATOM   4240  HA  THR A 278      -8.289  -5.539  14.383  1.00 93.73           H
ATOM   4241  CB  THR A 278      -8.868  -6.579  12.587  1.00 93.73           C
ATOM   4242  HB  THR A 278      -9.033  -7.599  12.239  1.00 93.73           H
ATOM   4243  OG1 THR A 278      -7.879  -5.840  11.876  1.00 93.73           O
ATOM   4244  HG1 THR A 278      -7.207  -6.463  11.476  1.00 93.73           H
ATOM   4245  CG2 THR A 278     -10.149  -5.763  12.400  1.00 93.73           C
ATOM   4246 1HG2 THR A 278      -9.965  -4.727  12.684  1.00 93.73           H
ATOM   4247 2HG2 THR A 278     -10.938  -6.177  13.027  1.00 93.73           H
ATOM   4248 3HG2 THR A 278     -10.457  -5.804  11.355  1.00 93.73           H
ATOM   4249  HN  THR A 278      -6.788  -7.649  13.224  1.00 93.73           H
ATOM   4250  N   ILE A 279      -9.248  -8.617  14.956  1.00 94.77           N
ATOM   4251  CA  ILE A 279     -10.084  -9.437  15.816  1.00 94.77           C
ATOM   4252  C   ILE A 279      -9.698  -9.194  17.277  1.00 94.77           C
ATOM   4253  O   ILE A 279     -10.566  -9.098  18.144  1.00 94.77           O
ATOM   4254  HA  ILE A 279     -11.115  -9.114  15.673  1.00 94.77           H
ATOM   4255  CB  ILE A 279     -10.007 -10.906  15.396  1.00 94.77           C
ATOM   4256  HB  ILE A 279      -8.958 -11.200  15.373  1.00 94.77           H
ATOM   4257  CG1 ILE A 279     -10.563 -11.102  13.984  1.00 94.77           C
ATOM   4258 1HG1 ILE A 279     -11.650 -11.019  14.003  1.00 94.77           H
ATOM   4259 2HG1 ILE A 279     -10.194 -10.312  13.331  1.00 94.77           H
ATOM   4260  CG2 ILE A 279     -10.706 -11.806  16.418  1.00 94.77           C
ATOM   4261 1HG2 ILE A 279     -10.225 -11.694  17.389  1.00 94.77           H
ATOM   4262 2HG2 ILE A 279     -11.755 -11.519  16.497  1.00 94.77           H
ATOM   4263 3HG2 ILE A 279     -10.637 -12.844  16.095  1.00 94.77           H
ATOM   4264  CD1 ILE A 279     -10.160 -12.467  13.421  1.00 94.77           C
ATOM   4265 1HD1 ILE A 279      -9.073 -12.537  13.382  1.00 94.77           H
ATOM   4266 2HD1 ILE A 279     -10.552 -13.255  14.064  1.00 94.77           H
ATOM   4267 3HD1 ILE A 279     -10.569 -12.580  12.417  1.00 94.77           H
ATOM   4268  HN  ILE A 279      -8.641  -9.127  14.346  1.00 94.77           H
ATOM   4269  N   ASP A 280      -8.396  -9.101  17.504  1.00 94.54           N
ATOM   4270  CA  ASP A 280      -7.882  -8.939  18.853  1.00 94.54           C
ATOM   4271  C   ASP A 280      -8.244  -7.544  19.368  1.00 94.54           C
ATOM   4272  O   ASP A 280      -8.484  -7.361  20.560  1.00 94.54           O
ATOM   4273  HA  ASP A 280      -8.350  -9.732  19.436  1.00 94.54           H
ATOM   4274  CB  ASP A 280      -6.358  -9.072  18.882  1.00 94.54           C
ATOM   4275 1HB  ASP A 280      -6.059  -9.980  18.358  1.00 94.54           H
ATOM   4276 2HB  ASP A 280      -5.906  -8.234  18.350  1.00 94.54           H
ATOM   4277  CG  ASP A 280      -5.838  -9.111  20.320  1.00 94.54           C
ATOM   4278  OD1 ASP A 280      -6.375  -9.931  21.095  1.00 94.54           O
ATOM   4279  OD2 ASP A 280      -4.915  -8.320  20.611  1.00 94.54           O
ATOM   4280  HN  ASP A 280      -7.700  -9.136  16.788  1.00 94.54           H
ATOM   4281  N   ALA A 281      -8.272  -6.596  18.443  1.00 92.95           N
ATOM   4282  CA  ALA A 281      -8.645  -5.232  18.779  1.00 92.95           C
ATOM   4283  C   ALA A 281     -10.078  -5.218  19.315  1.00 92.95           C
ATOM   4284  O   ALA A 281     -10.431  -4.367  20.130  1.00 92.95           O
ATOM   4285  HA  ALA A 281      -7.970  -4.887  19.562  1.00 92.95           H
ATOM   4286  CB  ALA A 281      -8.473  -4.337  17.550  1.00 92.95           C
ATOM   4287 1HB  ALA A 281      -7.432  -4.360  17.227  1.00 92.95           H
ATOM   4288 2HB  ALA A 281      -9.111  -4.700  16.745  1.00 92.95           H
ATOM   4289 3HB  ALA A 281      -8.753  -3.315  17.803  1.00 92.95           H
ATOM   4290  HN  ALA A 281      -8.046  -6.746  17.480  1.00 92.95           H
ATOM   4291  N   TYR A 282     -10.865  -6.170  18.836  1.00 91.31           N
ATOM   4292  CA  TYR A 282     -12.256  -6.268  19.244  1.00 91.31           C
ATOM   4293  C   TYR A 282     -12.405  -7.167  20.473  1.00 91.31           C
ATOM   4294  O   TYR A 282     -13.062  -6.794  21.444  1.00 91.31           O
ATOM   4295  HA  TYR A 282     -12.605  -5.265  19.492  1.00 91.31           H
ATOM   4296  CB  TYR A 282     -12.997  -6.906  18.067  1.00 91.31           C
ATOM   4297 1HB  TYR A 282     -12.792  -6.328  17.166  1.00 91.31           H
ATOM   4298 2HB  TYR A 282     -12.600  -7.907  17.901  1.00 91.31           H
ATOM   4299  CG  TYR A 282     -14.512  -6.999  18.263  1.00 91.31           C
ATOM   4300  CD1 TYR A 282     -15.084  -8.191  18.657  1.00 91.31           C
ATOM   4301  HD1 TYR A 282     -14.458  -9.066  18.829  1.00 91.31           H
ATOM   4302  CD2 TYR A 282     -15.305  -5.891  18.045  1.00 91.31           C
ATOM   4303  HD2 TYR A 282     -14.852  -4.949  17.733  1.00 91.31           H
ATOM   4304  CE1 TYR A 282     -16.510  -8.278  18.841  1.00 91.31           C
ATOM   4305  HE1 TYR A 282     -16.975  -9.214  19.152  1.00 91.31           H
ATOM   4306  CE2 TYR A 282     -16.730  -5.978  18.228  1.00 91.31           C
ATOM   4307  HE2 TYR A 282     -17.368  -5.111  18.059  1.00 91.31           H
ATOM   4308  CZ  TYR A 282     -17.262  -7.168  18.618  1.00 91.31           C
ATOM   4309  OH  TYR A 282     -18.609  -7.251  18.791  1.00 91.31           O
ATOM   4310  HH  TYR A 282     -18.858  -8.168  19.102  1.00 91.31           H
ATOM   4311  HN  TYR A 282     -10.567  -6.865  18.182  1.00 91.31           H
ATOM   4312  N   ALA A 283     -11.784  -8.334  20.391  1.00 92.33           N
ATOM   4313  CA  ALA A 283     -12.076  -9.405  21.329  1.00 92.33           C
ATOM   4314  C   ALA A 283     -11.034  -9.395  22.449  1.00 92.33           C
ATOM   4315  O   ALA A 283     -11.263  -9.953  23.521  1.00 92.33           O
ATOM   4316  HA  ALA A 283     -13.059  -9.211  21.758  1.00 92.33           H
ATOM   4317  CB  ALA A 283     -12.117 -10.740  20.584  1.00 92.33           C
ATOM   4318 1HB  ALA A 283     -12.893 -10.706  19.819  1.00 92.33           H
ATOM   4319 2HB  ALA A 283     -11.151 -10.924  20.113  1.00 92.33           H
ATOM   4320 3HB  ALA A 283     -12.336 -11.543  21.288  1.00 92.33           H
ATOM   4321  HN  ALA A 283     -11.093  -8.554  19.702  1.00 92.33           H
ATOM   4322  N   MET A 284      -9.910  -8.753  22.163  1.00 90.48           N
ATOM   4323  CA  MET A 284      -8.819  -8.690  23.121  1.00 90.48           C
ATOM   4324  C   MET A 284      -8.509 -10.075  23.691  1.00 90.48           C
ATOM   4325  O   MET A 284      -8.419 -10.245  24.905  1.00 90.48           O
ATOM   4326  HA  MET A 284      -7.960  -8.318  22.563  1.00 90.48           H
ATOM   4327  CB  MET A 284      -9.195  -7.741  24.261  1.00 90.48           C
ATOM   4328 1HB  MET A 284     -10.111  -8.087  24.739  1.00 90.48           H
ATOM   4329 2HB  MET A 284      -8.414  -7.753  25.021  1.00 90.48           H
ATOM   4330  CG  MET A 284      -9.389  -6.314  23.745  1.00 90.48           C
ATOM   4331 1HG  MET A 284      -8.431  -5.897  23.435  1.00 90.48           H
ATOM   4332 2HG  MET A 284     -10.033  -6.321  22.865  1.00 90.48           H
ATOM   4333  SD  MET A 284     -10.113  -5.297  25.021  1.00 90.48           S
ATOM   4334  CE  MET A 284     -11.828  -5.760  24.851  1.00 90.48           C
ATOM   4335 1HE  MET A 284     -12.172  -5.520  23.845  1.00 90.48           H
ATOM   4336 2HE  MET A 284     -11.934  -6.831  25.025  1.00 90.48           H
ATOM   4337 3HE  MET A 284     -12.426  -5.213  25.580  1.00 90.48           H
ATOM   4338  HN  MET A 284      -9.740  -8.283  21.297  1.00 90.48           H
ATOM   4339  N   PHE A 285      -8.355 -11.031  22.786  1.00 91.46           N
ATOM   4340  CA  PHE A 285      -8.242 -12.425  23.181  1.00 91.46           C
ATOM   4341  C   PHE A 285      -6.780 -12.813  23.410  1.00 91.46           C
ATOM   4342  O   PHE A 285      -6.495 -13.851  24.006  1.00 91.46           O
ATOM   4343  HA  PHE A 285      -8.797 -12.543  24.112  1.00 91.46           H
ATOM   4344  CB  PHE A 285      -8.807 -13.263  22.033  1.00 91.46           C
ATOM   4345 1HB  PHE A 285      -8.963 -14.283  22.383  1.00 91.46           H
ATOM   4346 2HB  PHE A 285      -9.784 -12.868  21.755  1.00 91.46           H
ATOM   4347  CG  PHE A 285      -7.915 -13.297  20.790  1.00 91.46           C
ATOM   4348  CD1 PHE A 285      -8.069 -12.360  19.816  1.00 91.46           C
ATOM   4349  HD1 PHE A 285      -8.829 -11.585  19.921  1.00 91.46           H
ATOM   4350  CD2 PHE A 285      -6.967 -14.264  20.659  1.00 91.46           C
ATOM   4351  HD2 PHE A 285      -6.844 -15.015  21.440  1.00 91.46           H
ATOM   4352  CE1 PHE A 285      -7.241 -12.392  18.663  1.00 91.46           C
ATOM   4353  HE1 PHE A 285      -7.365 -11.642  17.882  1.00 91.46           H
ATOM   4354  CE2 PHE A 285      -6.139 -14.296  19.506  1.00 91.46           C
ATOM   4355  HE2 PHE A 285      -5.380 -15.071  19.402  1.00 91.46           H
ATOM   4356  CZ  PHE A 285      -6.294 -13.359  18.532  1.00 91.46           C
ATOM   4357  HZ  PHE A 285      -5.658 -13.383  17.647  1.00 91.46           H
ATOM   4358  HN  PHE A 285      -8.306 -10.866  21.801  1.00 91.46           H
ATOM   4359  N   ILE A 286      -5.891 -11.960  22.922  1.00 92.18           N
ATOM   4360  CA  ILE A 286      -4.466 -12.188  23.088  1.00 92.18           C
ATOM   4361  C   ILE A 286      -4.008 -11.586  24.418  1.00 92.18           C
ATOM   4362  O   ILE A 286      -3.634 -10.416  24.477  1.00 92.18           O
ATOM   4363  HA  ILE A 286      -4.309 -13.266  23.125  1.00 92.18           H
ATOM   4364  CB  ILE A 286      -3.694 -11.661  21.876  1.00 92.18           C
ATOM   4365  HB  ILE A 286      -3.842 -10.582  21.820  1.00 92.18           H
ATOM   4366  CG1 ILE A 286      -4.238 -12.260  20.577  1.00 92.18           C
ATOM   4367 1HG1 ILE A 286      -3.996 -13.322  20.533  1.00 92.18           H
ATOM   4368 2HG1 ILE A 286      -5.325 -12.179  20.562  1.00 92.18           H
ATOM   4369  CG2 ILE A 286      -2.192 -11.903  22.035  1.00 92.18           C
ATOM   4370 1HG2 ILE A 286      -1.833 -11.390  22.927  1.00 92.18           H
ATOM   4371 2HG2 ILE A 286      -2.005 -12.973  22.130  1.00 92.18           H
ATOM   4372 3HG2 ILE A 286      -1.668 -11.519  21.160  1.00 92.18           H
ATOM   4373  CD1 ILE A 286      -3.651 -11.547  19.357  1.00 92.18           C
ATOM   4374 1HD1 ILE A 286      -3.915 -10.490  19.392  1.00 92.18           H
ATOM   4375 2HD1 ILE A 286      -2.566 -11.650  19.363  1.00 92.18           H
ATOM   4376 3HD1 ILE A 286      -4.054 -11.992  18.448  1.00 92.18           H
ATOM   4377  HN  ILE A 286      -6.131 -11.127  22.423  1.00 92.18           H
ATOM   4378  N   SER A 287      -4.054 -12.412  25.452  1.00 90.32           N
ATOM   4379  CA  SER A 287      -3.629 -11.982  26.773  1.00 90.32           C
ATOM   4380  C   SER A 287      -2.174 -12.390  27.014  1.00 90.32           C
ATOM   4381  O   SER A 287      -1.518 -11.863  27.911  1.00 90.32           O
ATOM   4382  HA  SER A 287      -3.726 -10.897  26.768  1.00 90.32           H
ATOM   4383  CB  SER A 287      -4.531 -12.569  27.861  1.00 90.32           C
ATOM   4384 1HB  SER A 287      -4.188 -12.230  28.838  1.00 90.32           H
ATOM   4385 2HB  SER A 287      -5.546 -12.194  27.731  1.00 90.32           H
ATOM   4386  OG  SER A 287      -4.545 -13.994  27.831  1.00 90.32           O
ATOM   4387  HG  SER A 287      -5.161 -14.344  28.536  1.00 90.32           H
ATOM   4388  HN  SER A 287      -4.373 -13.359  25.398  1.00 90.32           H
ATOM   4389  N   ASN A 288      -1.712 -13.325  26.196  1.00 92.50           N
ATOM   4390  CA  ASN A 288      -0.397 -13.910  26.395  1.00 92.50           C
ATOM   4391  C   ASN A 288       0.659 -13.012  25.748  1.00 92.50           C
ATOM   4392  O   ASN A 288       0.582 -12.717  24.556  1.00 92.50           O
ATOM   4393  HA  ASN A 288      -0.276 -13.984  27.476  1.00 92.50           H
ATOM   4394  CB  ASN A 288      -0.305 -15.292  25.745  1.00 92.50           C
ATOM   4395 1HB  ASN A 288      -1.141 -15.909  26.074  1.00 92.50           H
ATOM   4396 2HB  ASN A 288      -0.387 -15.195  24.662  1.00 92.50           H
ATOM   4397  CG  ASN A 288       1.015 -15.979  26.102  1.00 92.50           C
ATOM   4398  OD1 ASN A 288       2.092 -15.425  25.958  1.00 92.50           O
ATOM   4399  ND2 ASN A 288       0.871 -17.214  26.575  1.00 92.50           N
ATOM   4400 1HD2 ASN A 288      -0.042 -17.610  26.669  1.00 92.50           H
ATOM   4401 2HD2 ASN A 288       1.676 -17.746  26.837  1.00 92.50           H
ATOM   4402  HN  ASN A 288      -2.219 -13.682  25.412  1.00 92.50           H
ATOM   4403  N   CYS A 289       1.621 -12.602  26.562  1.00 91.64           N
ATOM   4404  CA  CYS A 289       2.615 -11.640  26.120  1.00 91.64           C
ATOM   4405  C   CYS A 289       3.489 -12.306  25.055  1.00 91.64           C
ATOM   4406  O   CYS A 289       3.901 -11.660  24.093  1.00 91.64           O
ATOM   4407  HA  CYS A 289       2.069 -10.795  25.700  1.00 91.64           H
ATOM   4408  CB  CYS A 289       3.447 -11.108  27.290  1.00 91.64           C
ATOM   4409 1HB  CYS A 289       2.794 -10.644  28.029  1.00 91.64           H
ATOM   4410 2HB  CYS A 289       3.957 -11.933  27.788  1.00 91.64           H
ATOM   4411  SG  CYS A 289       4.672  -9.891  26.685  1.00 91.64           S
ATOM   4412  HN  CYS A 289       1.726 -12.916  27.506  1.00 91.64           H
ATOM   4413  N   ALA A 290       3.745 -13.589  25.263  1.00 93.08           N
ATOM   4414  CA  ALA A 290       4.608 -14.335  24.364  1.00 93.08           C
ATOM   4415  C   ALA A 290       3.966 -14.388  22.976  1.00 93.08           C
ATOM   4416  O   ALA A 290       4.634 -14.152  21.970  1.00 93.08           O
ATOM   4417  HA  ALA A 290       5.557 -13.803  24.296  1.00 93.08           H
ATOM   4418  CB  ALA A 290       4.864 -15.729  24.941  1.00 93.08           C
ATOM   4419 1HB  ALA A 290       5.348 -15.636  25.913  1.00 93.08           H
ATOM   4420 2HB  ALA A 290       3.917 -16.255  25.055  1.00 93.08           H
ATOM   4421 3HB  ALA A 290       5.512 -16.288  24.265  1.00 93.08           H
ATOM   4422  HN  ALA A 290       3.375 -14.116  26.028  1.00 93.08           H
ATOM   4423  N   VAL A 291       2.678 -14.699  22.966  1.00 93.90           N
ATOM   4424  CA  VAL A 291       1.937 -14.777  21.718  1.00 93.90           C
ATOM   4425  C   VAL A 291       1.908 -13.396  21.061  1.00 93.90           C
ATOM   4426  O   VAL A 291       2.116 -13.274  19.854  1.00 93.90           O
ATOM   4427  HA  VAL A 291       2.468 -15.467  21.062  1.00 93.90           H
ATOM   4428  CB  VAL A 291       0.540 -15.347  21.975  1.00 93.90           C
ATOM   4429  HB  VAL A 291       0.039 -14.696  22.692  1.00 93.90           H
ATOM   4430  CG1 VAL A 291      -0.291 -15.358  20.690  1.00 93.90           C
ATOM   4431 1HG1 VAL A 291      -0.393 -14.340  20.314  1.00 93.90           H
ATOM   4432 2HG1 VAL A 291       0.206 -15.975  19.941  1.00 93.90           H
ATOM   4433 3HG1 VAL A 291      -1.279 -15.768  20.901  1.00 93.90           H
ATOM   4434  CG2 VAL A 291       0.623 -16.746  22.587  1.00 93.90           C
ATOM   4435 1HG2 VAL A 291       1.151 -17.411  21.904  1.00 93.90           H
ATOM   4436 2HG2 VAL A 291       1.160 -16.697  23.534  1.00 93.90           H
ATOM   4437 3HG2 VAL A 291      -0.384 -17.128  22.759  1.00 93.90           H
ATOM   4438  HN  VAL A 291       2.144 -14.896  23.788  1.00 93.90           H
ATOM   4439  N   SER A 292       1.648 -12.389  21.882  1.00 93.35           N
ATOM   4440  CA  SER A 292       1.552 -11.026  21.389  1.00 93.35           C
ATOM   4441  C   SER A 292       2.878 -10.606  20.752  1.00 93.35           C
ATOM   4442  O   SER A 292       2.891  -9.975  19.697  1.00 93.35           O
ATOM   4443  HA  SER A 292       0.758 -11.044  20.643  1.00 93.35           H
ATOM   4444  CB  SER A 292       1.172 -10.059  22.513  1.00 93.35           C
ATOM   4445 1HB  SER A 292       0.299 -10.442  23.041  1.00 93.35           H
ATOM   4446 2HB  SER A 292       1.985 -10.008  23.237  1.00 93.35           H
ATOM   4447  OG  SER A 292       0.892  -8.752  22.020  1.00 93.35           O
ATOM   4448  HG  SER A 292       0.006  -8.743  21.557  1.00 93.35           H
ATOM   4449  HN  SER A 292       1.504 -12.494  22.867  1.00 93.35           H
ATOM   4450  N   THR A 293       3.961 -10.972  21.421  1.00 93.25           N
ATOM   4451  CA  THR A 293       5.288 -10.607  20.955  1.00 93.25           C
ATOM   4452  C   THR A 293       5.552 -11.209  19.573  1.00 93.25           C
ATOM   4453  O   THR A 293       6.043 -10.524  18.677  1.00 93.25           O
ATOM   4454  HA  THR A 293       5.327  -9.523  20.844  1.00 93.25           H
ATOM   4455  CB  THR A 293       6.300 -11.048  22.014  1.00 93.25           C
ATOM   4456  HB  THR A 293       6.200 -12.112  22.228  1.00 93.25           H
ATOM   4457  OG1 THR A 293       6.056 -10.174  23.113  1.00 93.25           O
ATOM   4458  HG1 THR A 293       5.413 -10.598  23.751  1.00 93.25           H
ATOM   4459  CG2 THR A 293       7.743 -10.743  21.608  1.00 93.25           C
ATOM   4460 1HG2 THR A 293       7.859  -9.669  21.460  1.00 93.25           H
ATOM   4461 2HG2 THR A 293       7.978 -11.265  20.681  1.00 93.25           H
ATOM   4462 3HG2 THR A 293       8.420 -11.076  22.395  1.00 93.25           H
ATOM   4463  HN  THR A 293       3.943 -11.508  22.265  1.00 93.25           H
ATOM   4464  N   ASN A 294       5.215 -12.484  19.445  1.00 94.38           N
ATOM   4465  CA  ASN A 294       5.459 -13.201  18.205  1.00 94.38           C
ATOM   4466  C   ASN A 294       4.606 -12.591  17.091  1.00 94.38           C
ATOM   4467  O   ASN A 294       5.055 -12.478  15.952  1.00 94.38           O
ATOM   4468  HA  ASN A 294       6.528 -13.094  18.018  1.00 94.38           H
ATOM   4469  CB  ASN A 294       5.078 -14.677  18.338  1.00 94.38           C
ATOM   4470 1HB  ASN A 294       4.087 -14.761  18.785  1.00 94.38           H
ATOM   4471 2HB  ASN A 294       5.022 -15.132  17.349  1.00 94.38           H
ATOM   4472  CG  ASN A 294       6.096 -15.431  19.195  1.00 94.38           C
ATOM   4473  OD1 ASN A 294       7.219 -14.999  19.396  1.00 94.38           O
ATOM   4474  ND2 ASN A 294       5.643 -16.580  19.689  1.00 94.38           N
ATOM   4475 1HD2 ASN A 294       4.710 -16.878  19.486  1.00 94.38           H
ATOM   4476 2HD2 ASN A 294       6.234 -17.146  20.262  1.00 94.38           H
ATOM   4477  HN  ASN A 294       4.784 -13.024  20.167  1.00 94.38           H
ATOM   4478  N   ILE A 295       3.391 -12.213  17.460  1.00 93.91           N
ATOM   4479  CA  ILE A 295       2.454 -11.663  16.496  1.00 93.91           C
ATOM   4480  C   ILE A 295       2.997 -10.335  15.963  1.00 93.91           C
ATOM   4481  O   ILE A 295       2.897 -10.054  14.770  1.00 93.91           O
ATOM   4482  HA  ILE A 295       2.387 -12.366  15.666  1.00 93.91           H
ATOM   4483  CB  ILE A 295       1.056 -11.553  17.109  1.00 93.91           C
ATOM   4484  HB  ILE A 295       1.158 -11.165  18.123  1.00 93.91           H
ATOM   4485  CG1 ILE A 295       0.395 -12.929  17.217  1.00 93.91           C
ATOM   4486 1HG1 ILE A 295       0.161 -13.302  16.220  1.00 93.91           H
ATOM   4487 2HG1 ILE A 295       1.092 -13.637  17.667  1.00 93.91           H
ATOM   4488  CG2 ILE A 295       0.191 -10.561  16.330  1.00 93.91           C
ATOM   4489 1HG2 ILE A 295       0.660  -9.577  16.349  1.00 93.91           H
ATOM   4490 2HG2 ILE A 295       0.094 -10.897  15.297  1.00 93.91           H
ATOM   4491 3HG2 ILE A 295      -0.796 -10.502  16.787  1.00 93.91           H
ATOM   4492  CD1 ILE A 295      -0.883 -12.859  18.055  1.00 93.91           C
ATOM   4493 1HD1 ILE A 295      -0.640 -12.508  19.059  1.00 93.91           H
ATOM   4494 2HD1 ILE A 295      -1.586 -12.169  17.589  1.00 93.91           H
ATOM   4495 3HD1 ILE A 295      -1.332 -13.850  18.116  1.00 93.91           H
ATOM   4496  HN  ILE A 295       3.045 -12.278  18.396  1.00 93.91           H
ATOM   4497  N   ASP A 296       3.560  -9.555  16.874  1.00 93.54           N
ATOM   4498  CA  ASP A 296       4.082  -8.246  16.519  1.00 93.54           C
ATOM   4499  C   ASP A 296       5.281  -8.417  15.583  1.00 93.54           C
ATOM   4500  O   ASP A 296       5.444  -7.653  14.633  1.00 93.54           O
ATOM   4501  HA  ASP A 296       3.251  -7.727  16.041  1.00 93.54           H
ATOM   4502  CB  ASP A 296       4.555  -7.487  17.760  1.00 93.54           C
ATOM   4503 1HB  ASP A 296       5.209  -8.125  18.354  1.00 93.54           H
ATOM   4504 2HB  ASP A 296       5.144  -6.620  17.458  1.00 93.54           H
ATOM   4505  CG  ASP A 296       3.368  -7.032  18.610  1.00 93.54           C
ATOM   4506  OD1 ASP A 296       2.241  -7.051  18.068  1.00 93.54           O
ATOM   4507  OD2 ASP A 296       3.613  -6.676  19.783  1.00 93.54           O
ATOM   4508  HN  ASP A 296       3.662  -9.803  17.837  1.00 93.54           H
ATOM   4509  N   ILE A 297       6.088  -9.423  15.885  1.00 94.36           N
ATOM   4510  CA  ILE A 297       7.233  -9.741  15.049  1.00 94.36           C
ATOM   4511  C   ILE A 297       6.744 -10.161  13.661  1.00 94.36           C
ATOM   4512  O   ILE A 297       7.282  -9.715  12.649  1.00 94.36           O
ATOM   4513  HA  ILE A 297       7.825  -8.831  14.946  1.00 94.36           H
ATOM   4514  CB  ILE A 297       8.121 -10.784  15.730  1.00 94.36           C
ATOM   4515  HB  ILE A 297       7.484 -11.591  16.091  1.00 94.36           H
ATOM   4516  CG1 ILE A 297       8.830 -10.189  16.948  1.00 94.36           C
ATOM   4517 1HG1 ILE A 297       9.570  -9.459  16.622  1.00 94.36           H
ATOM   4518 2HG1 ILE A 297       8.109  -9.657  17.569  1.00 94.36           H
ATOM   4519  CG2 ILE A 297       9.108 -11.397  14.735  1.00 94.36           C
ATOM   4520 1HG2 ILE A 297       8.558 -11.880  13.928  1.00 94.36           H
ATOM   4521 2HG2 ILE A 297       9.743 -10.613  14.323  1.00 94.36           H
ATOM   4522 3HG2 ILE A 297       9.727 -12.135  15.245  1.00 94.36           H
ATOM   4523  CD1 ILE A 297       9.513 -11.282  17.773  1.00 94.36           C
ATOM   4524 1HD1 ILE A 297       8.766 -11.997  18.118  1.00 94.36           H
ATOM   4525 2HD1 ILE A 297      10.250 -11.796  17.156  1.00 94.36           H
ATOM   4526 3HD1 ILE A 297      10.009 -10.832  18.633  1.00 94.36           H
ATOM   4527  HN  ILE A 297       5.971 -10.014  16.683  1.00 94.36           H
ATOM   4528  N   CYS A 298       5.730 -11.013  13.659  1.00 94.28           N
ATOM   4529  CA  CYS A 298       5.160 -11.495  12.412  1.00 94.28           C
ATOM   4530  C   CYS A 298       4.687 -10.287  11.602  1.00 94.28           C
ATOM   4531  O   CYS A 298       4.863 -10.243  10.385  1.00 94.28           O
ATOM   4532  HA  CYS A 298       5.956 -12.025  11.888  1.00 94.28           H
ATOM   4533  CB  CYS A 298       4.030 -12.497  12.657  1.00 94.28           C
ATOM   4534 1HB  CYS A 298       3.359 -12.119  13.428  1.00 94.28           H
ATOM   4535 2HB  CYS A 298       3.438 -12.618  11.750  1.00 94.28           H
ATOM   4536  SG  CYS A 298       4.724 -14.111  13.169  1.00 94.28           S
ATOM   4537  HG  CYS A 298       5.025 -13.745  14.411  1.00 94.28           H
ATOM   4538  HN  CYS A 298       5.300 -11.373  14.487  1.00 94.28           H
ATOM   4539  N   PHE A 299       4.095  -9.336  12.309  1.00 94.15           N
ATOM   4540  CA  PHE A 299       3.590  -8.132  11.670  1.00 94.15           C
ATOM   4541  C   PHE A 299       4.715  -7.378  10.957  1.00 94.15           C
ATOM   4542  O   PHE A 299       4.562  -6.973   9.806  1.00 94.15           O
ATOM   4543  HA  PHE A 299       2.843  -8.442  10.940  1.00 94.15           H
ATOM   4544  CB  PHE A 299       3.019  -7.244  12.777  1.00 94.15           C
ATOM   4545 1HB  PHE A 299       2.224  -7.786  13.290  1.00 94.15           H
ATOM   4546 2HB  PHE A 299       3.799  -7.050  13.513  1.00 94.15           H
ATOM   4547  CG  PHE A 299       2.465  -5.907  12.279  1.00 94.15           C
ATOM   4548  CD1 PHE A 299       3.255  -4.801  12.280  1.00 94.15           C
ATOM   4549  HD1 PHE A 299       4.283  -4.866  12.636  1.00 94.15           H
ATOM   4550  CD2 PHE A 299       1.182  -5.826  11.835  1.00 94.15           C
ATOM   4551  HD2 PHE A 299       0.548  -6.713  11.834  1.00 94.15           H
ATOM   4552  CE1 PHE A 299       2.741  -3.561  11.818  1.00 94.15           C
ATOM   4553  HE1 PHE A 299       3.375  -2.674  11.819  1.00 94.15           H
ATOM   4554  CE2 PHE A 299       0.668  -4.586  11.372  1.00 94.15           C
ATOM   4555  HE2 PHE A 299      -0.361  -4.521  11.017  1.00 94.15           H
ATOM   4556  CZ  PHE A 299       1.458  -3.479  11.374  1.00 94.15           C
ATOM   4557  HZ  PHE A 299       1.064  -2.527  11.019  1.00 94.15           H
ATOM   4558  HN  PHE A 299       3.958  -9.378  13.299  1.00 94.15           H
ATOM   4559  N   GLN A 300       5.818  -7.212  11.671  1.00 93.17           N
ATOM   4560  CA  GLN A 300       6.939  -6.449  11.150  1.00 93.17           C
ATOM   4561  C   GLN A 300       7.476  -7.098   9.872  1.00 93.17           C
ATOM   4562  O   GLN A 300       7.763  -6.409   8.895  1.00 93.17           O
ATOM   4563  HA  GLN A 300       6.537  -5.462  10.922  1.00 93.17           H
ATOM   4564  CB  GLN A 300       8.044  -6.310  12.200  1.00 93.17           C
ATOM   4565 1HB  GLN A 300       8.251  -7.282  12.645  1.00 93.17           H
ATOM   4566 2HB  GLN A 300       8.964  -5.974  11.722  1.00 93.17           H
ATOM   4567  CG  GLN A 300       7.639  -5.318  13.292  1.00 93.17           C
ATOM   4568 1HG  GLN A 300       7.468  -4.336  12.852  1.00 93.17           H
ATOM   4569 2HG  GLN A 300       6.699  -5.633  13.744  1.00 93.17           H
ATOM   4570  CD  GLN A 300       8.721  -5.219  14.370  1.00 93.17           C
ATOM   4571  OE1 GLN A 300       9.725  -5.911  14.343  1.00 93.17           O
ATOM   4572  NE2 GLN A 300       8.461  -4.321  15.316  1.00 93.17           N
ATOM   4573 1HE2 GLN A 300       7.618  -3.785  15.279  1.00 93.17           H
ATOM   4574 2HE2 GLN A 300       9.109  -4.182  16.065  1.00 93.17           H
ATOM   4575  HN  GLN A 300       5.953  -7.588  12.588  1.00 93.17           H
ATOM   4576  N   VAL A 301       7.594  -8.417   9.922  1.00 93.74           N
ATOM   4577  CA  VAL A 301       8.158  -9.160   8.808  1.00 93.74           C
ATOM   4578  C   VAL A 301       7.243  -9.016   7.590  1.00 93.74           C
ATOM   4579  O   VAL A 301       7.693  -8.624   6.514  1.00 93.74           O
ATOM   4580  HA  VAL A 301       9.126  -8.717   8.574  1.00 93.74           H
ATOM   4581  CB  VAL A 301       8.388 -10.617   9.214  1.00 93.74           C
ATOM   4582  HB  VAL A 301       7.443 -11.016   9.580  1.00 93.74           H
ATOM   4583  CG1 VAL A 301       8.820 -11.459   8.011  1.00 93.74           C
ATOM   4584 1HG1 VAL A 301       8.042 -11.428   7.248  1.00 93.74           H
ATOM   4585 2HG1 VAL A 301       9.747 -11.060   7.602  1.00 93.74           H
ATOM   4586 3HG1 VAL A 301       8.977 -12.490   8.328  1.00 93.74           H
ATOM   4587  CG2 VAL A 301       9.411 -10.715  10.347  1.00 93.74           C
ATOM   4588 1HG2 VAL A 301      10.360 -10.290  10.019  1.00 93.74           H
ATOM   4589 2HG2 VAL A 301       9.047 -10.164  11.214  1.00 93.74           H
ATOM   4590 3HG2 VAL A 301       9.556 -11.761  10.616  1.00 93.74           H
ATOM   4591  HN  VAL A 301       7.314  -8.974  10.703  1.00 93.74           H
ATOM   4592  N   THR A 302       5.976  -9.341   7.799  1.00 92.78           N
ATOM   4593  CA  THR A 302       5.022  -9.379   6.704  1.00 92.78           C
ATOM   4594  C   THR A 302       4.824  -7.978   6.121  1.00 92.78           C
ATOM   4595  O   THR A 302       4.609  -7.826   4.920  1.00 92.78           O
ATOM   4596  HA  THR A 302       5.435 -10.000   5.910  1.00 92.78           H
ATOM   4597  CB  THR A 302       3.729 -10.009   7.225  1.00 92.78           C
ATOM   4598  HB  THR A 302       2.977 -10.060   6.438  1.00 92.78           H
ATOM   4599  OG1 THR A 302       3.384  -9.211   8.354  1.00 92.78           O
ATOM   4600  HG1 THR A 302       3.723  -9.640   9.192  1.00 92.78           H
ATOM   4601  CG2 THR A 302       3.952 -11.405   7.809  1.00 92.78           C
ATOM   4602 1HG2 THR A 302       4.654 -11.343   8.641  1.00 92.78           H
ATOM   4603 2HG2 THR A 302       4.358 -12.061   7.039  1.00 92.78           H
ATOM   4604 3HG2 THR A 302       3.003 -11.806   8.164  1.00 92.78           H
ATOM   4605  HN  THR A 302       5.600  -9.575   8.696  1.00 92.78           H
ATOM   4606  N   GLN A 303       4.902  -6.989   7.000  1.00 91.35           N
ATOM   4607  CA  GLN A 303       4.768  -5.604   6.583  1.00 91.35           C
ATOM   4608  C   GLN A 303       5.887  -5.233   5.608  1.00 91.35           C
ATOM   4609  O   GLN A 303       5.645  -4.562   4.606  1.00 91.35           O
ATOM   4610  HA  GLN A 303       3.804  -5.546   6.079  1.00 91.35           H
ATOM   4611  CB  GLN A 303       4.760  -4.666   7.791  1.00 91.35           C
ATOM   4612 1HB  GLN A 303       3.942  -4.934   8.459  1.00 91.35           H
ATOM   4613 2HB  GLN A 303       5.685  -4.786   8.356  1.00 91.35           H
ATOM   4614  CG  GLN A 303       4.611  -3.208   7.352  1.00 91.35           C
ATOM   4615 1HG  GLN A 303       5.468  -2.917   6.744  1.00 91.35           H
ATOM   4616 2HG  GLN A 303       3.726  -3.102   6.725  1.00 91.35           H
ATOM   4617  CD  GLN A 303       4.499  -2.279   8.562  1.00 91.35           C
ATOM   4618  OE1 GLN A 303       5.456  -2.030   9.277  1.00 91.35           O
ATOM   4619  NE2 GLN A 303       3.280  -1.781   8.752  1.00 91.35           N
ATOM   4620 1HE2 GLN A 303       2.538  -2.026   8.128  1.00 91.35           H
ATOM   4621 2HE2 GLN A 303       3.106  -1.163   9.518  1.00 91.35           H
ATOM   4622  HN  GLN A 303       5.054  -7.123   7.980  1.00 91.35           H
ATOM   4623  N   THR A 304       7.088  -5.687   5.935  1.00 91.03           N
ATOM   4624  CA  THR A 304       8.257  -5.352   5.139  1.00 91.03           C
ATOM   4625  C   THR A 304       8.158  -5.988   3.751  1.00 91.03           C
ATOM   4626  O   THR A 304       8.566  -5.387   2.758  1.00 91.03           O
ATOM   4627  HA  THR A 304       8.277  -4.272   4.995  1.00 91.03           H
ATOM   4628  CB  THR A 304       9.500  -5.786   5.919  1.00 91.03           C
ATOM   4629  HB  THR A 304       9.550  -6.872   5.998  1.00 91.03           H
ATOM   4630  OG1 THR A 304       9.399  -5.083   7.154  1.00 91.03           O
ATOM   4631  HG1 THR A 304       8.990  -5.673   7.850  1.00 91.03           H
ATOM   4632  CG2 THR A 304      10.795  -5.261   5.296  1.00 91.03           C
ATOM   4633 1HG2 THR A 304      10.774  -4.171   5.278  1.00 91.03           H
ATOM   4634 2HG2 THR A 304      10.888  -5.639   4.278  1.00 91.03           H
ATOM   4635 3HG2 THR A 304      11.646  -5.598   5.888  1.00 91.03           H
ATOM   4636  HN  THR A 304       7.269  -6.272   6.725  1.00 91.03           H
ATOM   4637  N   ILE A 305       7.612  -7.195   3.726  1.00 90.23           N
ATOM   4638  CA  ILE A 305       7.400  -7.895   2.470  1.00 90.23           C
ATOM   4639  C   ILE A 305       6.403  -7.109   1.616  1.00 90.23           C
ATOM   4640  O   ILE A 305       6.568  -7.004   0.402  1.00 90.23           O
ATOM   4641  HA  ILE A 305       8.356  -7.923   1.946  1.00 90.23           H
ATOM   4642  CB  ILE A 305       6.983  -9.344   2.728  1.00 90.23           C
ATOM   4643  HB  ILE A 305       6.137  -9.338   3.416  1.00 90.23           H
ATOM   4644  CG1 ILE A 305       8.110 -10.127   3.403  1.00 90.23           C
ATOM   4645 1HG1 ILE A 305       8.912 -10.307   2.688  1.00 90.23           H
ATOM   4646 2HG1 ILE A 305       8.533  -9.536   4.215  1.00 90.23           H
ATOM   4647  CG2 ILE A 305       6.511 -10.016   1.437  1.00 90.23           C
ATOM   4648 1HG2 ILE A 305       5.656  -9.472   1.036  1.00 90.23           H
ATOM   4649 2HG2 ILE A 305       7.320 -10.010   0.707  1.00 90.23           H
ATOM   4650 3HG2 ILE A 305       6.220 -11.045   1.649  1.00 90.23           H
ATOM   4651  CD1 ILE A 305       7.598 -11.462   3.950  1.00 90.23           C
ATOM   4652 1HD1 ILE A 305       6.813 -11.277   4.683  1.00 90.23           H
ATOM   4653 2HD1 ILE A 305       7.198 -12.060   3.132  1.00 90.23           H
ATOM   4654 3HD1 ILE A 305       8.420 -11.998   4.425  1.00 90.23           H
ATOM   4655  HN  ILE A 305       7.318  -7.693   4.542  1.00 90.23           H
ATOM   4656  N   ALA A 306       5.389  -6.579   2.285  1.00 87.39           N
ATOM   4657  CA  ALA A 306       4.333  -5.858   1.595  1.00 87.39           C
ATOM   4658  C   ALA A 306       4.919  -4.600   0.948  1.00 87.39           C
ATOM   4659  O   ALA A 306       4.480  -4.189  -0.125  1.00 87.39           O
ATOM   4660  HA  ALA A 306       3.942  -6.509   0.814  1.00 87.39           H
ATOM   4661  CB  ALA A 306       3.207  -5.536   2.579  1.00 87.39           C
ATOM   4662 1HB  ALA A 306       2.806  -6.464   2.988  1.00 87.39           H
ATOM   4663 2HB  ALA A 306       3.597  -4.921   3.390  1.00 87.39           H
ATOM   4664 3HB  ALA A 306       2.415  -4.995   2.061  1.00 87.39           H
ATOM   4665  HN  ALA A 306       5.284  -6.635   3.277  1.00 87.39           H
ATOM   4666  N   PHE A 307       5.900  -4.026   1.628  1.00 87.75           N
ATOM   4667  CA  PHE A 307       6.515  -2.796   1.159  1.00 87.75           C
ATOM   4668  C   PHE A 307       7.373  -3.050  -0.082  1.00 87.75           C
ATOM   4669  O   PHE A 307       7.475  -2.192  -0.957  1.00 87.75           O
ATOM   4670  HA  PHE A 307       5.709  -2.107   0.906  1.00 87.75           H
ATOM   4671  CB  PHE A 307       7.411  -2.285   2.289  1.00 87.75           C
ATOM   4672 1HB  PHE A 307       8.061  -3.096   2.618  1.00 87.75           H
ATOM   4673 2HB  PHE A 307       8.056  -1.497   1.899  1.00 87.75           H
ATOM   4674  CG  PHE A 307       6.643  -1.744   3.497  1.00 87.75           C
ATOM   4675  CD1 PHE A 307       5.283  -1.731   3.487  1.00 87.75           C
ATOM   4676  HD1 PHE A 307       4.740  -2.106   2.619  1.00 87.75           H
ATOM   4677  CD2 PHE A 307       7.320  -1.276   4.579  1.00 87.75           C
ATOM   4678  HD2 PHE A 307       8.410  -1.286   4.587  1.00 87.75           H
ATOM   4679  CE1 PHE A 307       4.570  -1.229   4.608  1.00 87.75           C
ATOM   4680  HE1 PHE A 307       3.480  -1.219   4.600  1.00 87.75           H
ATOM   4681  CE2 PHE A 307       6.607  -0.774   5.700  1.00 87.75           C
ATOM   4682  HE2 PHE A 307       7.150  -0.399   6.568  1.00 87.75           H
ATOM   4683  CZ  PHE A 307       5.247  -0.761   5.691  1.00 87.75           C
ATOM   4684  HZ  PHE A 307       4.700  -0.376   6.551  1.00 87.75           H
ATOM   4685  HN  PHE A 307       6.274  -4.386   2.483  1.00 87.75           H
ATOM   4686  N   PHE A 308       7.970  -4.233  -0.117  1.00 85.80           N
ATOM   4687  CA  PHE A 308       8.791  -4.623  -1.250  1.00 85.80           C
ATOM   4688  C   PHE A 308       7.965  -4.666  -2.537  1.00 85.80           C
ATOM   4689  O   PHE A 308       8.513  -4.574  -3.634  1.00 85.80           O
ATOM   4690  HA  PHE A 308       9.579  -3.876  -1.351  1.00 85.80           H
ATOM   4691  CB  PHE A 308       9.326  -6.025  -0.954  1.00 85.80           C
ATOM   4692 1HB  PHE A 308       8.737  -6.465  -0.148  1.00 85.80           H
ATOM   4693 2HB  PHE A 308       9.180  -6.652  -1.833  1.00 85.80           H
ATOM   4694  CG  PHE A 308      10.804  -6.058  -0.562  1.00 85.80           C
ATOM   4695  CD1 PHE A 308      11.764  -5.973  -1.521  1.00 85.80           C
ATOM   4696  HD1 PHE A 308      11.480  -5.882  -2.570  1.00 85.80           H
ATOM   4697  CD2 PHE A 308      11.159  -6.172   0.746  1.00 85.80           C
ATOM   4698  HD2 PHE A 308      10.389  -6.240   1.516  1.00 85.80           H
ATOM   4699  CE1 PHE A 308      13.136  -6.003  -1.157  1.00 85.80           C
ATOM   4700  HE1 PHE A 308      13.906  -5.935  -1.926  1.00 85.80           H
ATOM   4701  CE2 PHE A 308      12.531  -6.202   1.110  1.00 85.80           C
ATOM   4702  HE2 PHE A 308      12.815  -6.294   2.159  1.00 85.80           H
ATOM   4703  CZ  PHE A 308      13.491  -6.118   0.151  1.00 85.80           C
ATOM   4704  HZ  PHE A 308      14.544  -6.141   0.430  1.00 85.80           H
ATOM   4705  HN  PHE A 308       7.899  -4.917   0.609  1.00 85.80           H
ATOM   4706  N   HIS A 309       6.660  -4.807  -2.360  1.00 79.17           N
ATOM   4707  CA  HIS A 309       5.755  -4.889  -3.494  1.00 79.17           C
ATOM   4708  C   HIS A 309       5.788  -3.573  -4.273  1.00 79.17           C
ATOM   4709  O   HIS A 309       5.711  -3.571  -5.501  1.00 79.17           O
ATOM   4710  HA  HIS A 309       6.127  -5.689  -4.134  1.00 79.17           H
ATOM   4711  CB  HIS A 309       4.346  -5.273  -3.039  1.00 79.17           C
ATOM   4712 1HB  HIS A 309       4.404  -6.183  -2.441  1.00 79.17           H
ATOM   4713 2HB  HIS A 309       3.959  -4.489  -2.388  1.00 79.17           H
ATOM   4714  CG  HIS A 309       3.373  -5.494  -4.172  1.00 79.17           C
ATOM   4715  ND1 HIS A 309       2.582  -4.482  -4.688  1.00 79.17           N
ATOM   4716  HD1 HIS A 309       2.571  -3.531  -4.377  1.00 79.17           H
ATOM   4717  CD2 HIS A 309       3.072  -6.618  -4.883  1.00 79.17           C
ATOM   4718  HD2 HIS A 309       3.515  -7.603  -4.735  1.00 79.17           H
ATOM   4719  CE1 HIS A 309       1.842  -4.986  -5.665  1.00 79.17           C
ATOM   4720  HE1 HIS A 309       1.117  -4.439  -6.267  1.00 79.17           H
ATOM   4721  NE2 HIS A 309       2.147  -6.311  -5.783  1.00 79.17           N
ATOM   4722  HN  HIS A 309       6.220  -4.865  -1.464  1.00 79.17           H
ATOM   4723  N   SER A 310       5.903  -2.483  -3.527  1.00 77.23           N
ATOM   4724  CA  SER A 310       5.828  -1.159  -4.120  1.00 77.23           C
ATOM   4725  C   SER A 310       7.049  -0.914  -5.010  1.00 77.23           C
ATOM   4726  O   SER A 310       7.004  -0.083  -5.916  1.00 77.23           O
ATOM   4727  HA  SER A 310       4.915  -1.160  -4.716  1.00 77.23           H
ATOM   4728  CB  SER A 310       5.732  -0.077  -3.043  1.00 77.23           C
ATOM   4729 1HB  SER A 310       6.479  -0.266  -2.272  1.00 77.23           H
ATOM   4730 2HB  SER A 310       5.963   0.893  -3.481  1.00 77.23           H
ATOM   4731  OG  SER A 310       4.438  -0.032  -2.446  1.00 77.23           O
ATOM   4732  HG  SER A 310       3.828   0.538  -2.997  1.00 77.23           H
ATOM   4733  HN  SER A 310       6.044  -2.496  -2.537  1.00 77.23           H
ATOM   4734  N   CYS A 311       8.109  -1.654  -4.721  1.00 81.58           N
ATOM   4735  CA  CYS A 311       9.331  -1.547  -5.500  1.00 81.58           C
ATOM   4736  C   CYS A 311       9.263  -2.566  -6.640  1.00 81.58           C
ATOM   4737  O   CYS A 311      10.042  -2.493  -7.589  1.00 81.58           O
ATOM   4738  HA  CYS A 311       9.365  -0.530  -5.892  1.00 81.58           H
ATOM   4739  CB  CYS A 311      10.575  -1.744  -4.632  1.00 81.58           C
ATOM   4740 1HB  CYS A 311      11.446  -1.917  -5.264  1.00 81.58           H
ATOM   4741 2HB  CYS A 311      10.774  -0.840  -4.057  1.00 81.58           H
ATOM   4742  SG  CYS A 311      10.332  -3.162  -3.502  1.00 81.58           S
ATOM   4743  HG  CYS A 311       9.776  -3.966  -4.404  1.00 81.58           H
ATOM   4744  HN  CYS A 311       8.143  -2.314  -3.971  1.00 81.58           H
ATOM   4745  N   LEU A 312       8.325  -3.492  -6.509  1.00 80.31           N
ATOM   4746  CA  LEU A 312       8.173  -4.548  -7.495  1.00 80.31           C
ATOM   4747  C   LEU A 312       7.296  -4.046  -8.643  1.00 80.31           C
ATOM   4748  O   LEU A 312       7.406  -4.528  -9.770  1.00 80.31           O
ATOM   4749  HA  LEU A 312       9.164  -4.772  -7.889  1.00 80.31           H
ATOM   4750  CB  LEU A 312       7.650  -5.826  -6.835  1.00 80.31           C
ATOM   4751 1HB  LEU A 312       6.789  -5.566  -6.218  1.00 80.31           H
ATOM   4752 2HB  LEU A 312       7.291  -6.494  -7.617  1.00 80.31           H
ATOM   4753  CG  LEU A 312       8.651  -6.591  -5.968  1.00 80.31           C
ATOM   4754  HG  LEU A 312       9.032  -5.912  -5.205  1.00 80.31           H
ATOM   4755  CD1 LEU A 312       7.971  -7.753  -5.240  1.00 80.31           C
ATOM   4756 1HD1 LEU A 312       7.178  -7.366  -4.600  1.00 80.31           H
ATOM   4757 2HD1 LEU A 312       7.545  -8.440  -5.971  1.00 80.31           H
ATOM   4758 3HD1 LEU A 312       8.706  -8.280  -4.631  1.00 80.31           H
ATOM   4759  CD2 LEU A 312       9.850  -7.057  -6.797  1.00 80.31           C
ATOM   4760 1HD2 LEU A 312       9.506  -7.714  -7.596  1.00 80.31           H
ATOM   4761 2HD2 LEU A 312      10.352  -6.191  -7.228  1.00 80.31           H
ATOM   4762 3HD2 LEU A 312      10.546  -7.599  -6.156  1.00 80.31           H
ATOM   4763  HN  LEU A 312       7.677  -3.527  -5.748  1.00 80.31           H
ATOM   4764  N   ASN A 313       6.444  -3.084  -8.318  1.00 74.23           N
ATOM   4765  CA  ASN A 313       5.484  -2.578  -9.284  1.00 74.23           C
ATOM   4766  C   ASN A 313       6.214  -2.201 -10.574  1.00 74.23           C
ATOM   4767  O   ASN A 313       5.885  -2.704 -11.647  1.00 74.23           O
ATOM   4768  HA  ASN A 313       4.770  -3.388  -9.430  1.00 74.23           H
ATOM   4769  CB  ASN A 313       4.780  -1.325  -8.756  1.00 74.23           C
ATOM   4770 1HB  ASN A 313       5.497  -0.698  -8.225  1.00 74.23           H
ATOM   4771 2HB  ASN A 313       4.400  -0.738  -9.591  1.00 74.23           H
ATOM   4772  CG  ASN A 313       3.628  -1.697  -7.820  1.00 74.23           C
ATOM   4773  OD1 ASN A 313       3.143  -2.816  -7.805  1.00 74.23           O
ATOM   4774  ND2 ASN A 313       3.220  -0.698  -7.042  1.00 74.23           N
ATOM   4775 1HD2 ASN A 313       3.661   0.197  -7.104  1.00 74.23           H
ATOM   4776 2HD2 ASN A 313       2.471  -0.843  -6.396  1.00 74.23           H
ATOM   4777  HN  ASN A 313       6.405  -2.654  -7.417  1.00 74.23           H
ATOM   4778  N   PRO A 314       7.215  -1.313 -10.495  1.00 73.83           N
ATOM   4779  CA  PRO A 314       7.952  -0.898 -11.691  1.00 73.83           C
ATOM   4780  C   PRO A 314       8.491  -2.082 -12.476  1.00 73.83           C
ATOM   4781  O   PRO A 314       8.374  -2.126 -13.699  1.00 73.83           O
ATOM   4782  HA  PRO A 314       7.286  -0.379 -12.380  1.00 73.83           H
ATOM   4783  CB  PRO A 314       9.078  -0.023 -11.137  1.00 73.83           C
ATOM   4784 1HB  PRO A 314       9.980  -0.605 -10.944  1.00 73.83           H
ATOM   4785 2HB  PRO A 314       9.354   0.767 -11.835  1.00 73.83           H
ATOM   4786  CG  PRO A 314       8.487   0.542  -9.851  1.00 73.83           C
ATOM   4787 1HG  PRO A 314       9.261   0.892  -9.169  1.00 73.83           H
ATOM   4788 2HG  PRO A 314       7.840   1.398 -10.045  1.00 73.83           H
ATOM   4789  CD  PRO A 314       7.717  -0.639  -9.284  1.00 73.83           C
ATOM   4790 1HD  PRO A 314       8.358  -1.296  -8.697  1.00 73.83           H
ATOM   4791 2HD  PRO A 314       6.909  -0.317  -8.626  1.00 73.83           H
ATOM   4792  N   VAL A 315       9.075  -3.020 -11.744  1.00 75.93           N
ATOM   4793  CA  VAL A 315       9.787  -4.122 -12.369  1.00 75.93           C
ATOM   4794  C   VAL A 315       8.805  -4.956 -13.194  1.00 75.93           C
ATOM   4795  O   VAL A 315       9.134  -5.403 -14.292  1.00 75.93           O
ATOM   4796  HA  VAL A 315      10.532  -3.694 -13.039  1.00 75.93           H
ATOM   4797  CB  VAL A 315      10.521  -4.941 -11.305  1.00 75.93           C
ATOM   4798  HB  VAL A 315       9.775  -5.350 -10.623  1.00 75.93           H
ATOM   4799  CG1 VAL A 315      11.271  -6.115 -11.938  1.00 75.93           C
ATOM   4800 1HG1 VAL A 315      10.563  -6.764 -12.452  1.00 75.93           H
ATOM   4801 2HG1 VAL A 315      12.002  -5.736 -12.652  1.00 75.93           H
ATOM   4802 3HG1 VAL A 315      11.784  -6.680 -11.160  1.00 75.93           H
ATOM   4803  CG2 VAL A 315      11.469  -4.059 -10.491  1.00 75.93           C
ATOM   4804 1HG2 VAL A 315      12.206  -3.608 -11.155  1.00 75.93           H
ATOM   4805 2HG2 VAL A 315      10.898  -3.273  -9.995  1.00 75.93           H
ATOM   4806 3HG2 VAL A 315      11.977  -4.666  -9.742  1.00 75.93           H
ATOM   4807  HN  VAL A 315       9.066  -3.036 -10.744  1.00 75.93           H
ATOM   4808  N   LEU A 316       7.619  -5.141 -12.633  1.00 71.78           N
ATOM   4809  CA  LEU A 316       6.582  -5.902 -13.310  1.00 71.78           C
ATOM   4810  C   LEU A 316       6.330  -5.295 -14.692  1.00 71.78           C
ATOM   4811  O   LEU A 316       6.367  -6.001 -15.699  1.00 71.78           O
ATOM   4812  HA  LEU A 316       6.954  -6.917 -13.441  1.00 71.78           H
ATOM   4813  CB  LEU A 316       5.327  -5.989 -12.439  1.00 71.78           C
ATOM   4814 1HB  LEU A 316       5.043  -4.979 -12.143  1.00 71.78           H
ATOM   4815 2HB  LEU A 316       4.513  -6.383 -13.047  1.00 71.78           H
ATOM   4816  CG  LEU A 316       5.444  -6.846 -11.177  1.00 71.78           C
ATOM   4817  HG  LEU A 316       6.298  -6.490 -10.600  1.00 71.78           H
ATOM   4818  CD1 LEU A 316       4.205  -6.693 -10.293  1.00 71.78           C
ATOM   4819 1HD1 LEU A 316       4.096  -5.649  -9.997  1.00 71.78           H
ATOM   4820 2HD1 LEU A 316       3.321  -7.007 -10.848  1.00 71.78           H
ATOM   4821 3HD1 LEU A 316       4.315  -7.313  -9.403  1.00 71.78           H
ATOM   4822  CD2 LEU A 316       5.718  -8.309 -11.532  1.00 71.78           C
ATOM   4823 1HD2 LEU A 316       4.900  -8.694 -12.141  1.00 71.78           H
ATOM   4824 2HD2 LEU A 316       6.651  -8.379 -12.090  1.00 71.78           H
ATOM   4825 3HD2 LEU A 316       5.797  -8.896 -10.617  1.00 71.78           H
ATOM   4826  HN  LEU A 316       7.362  -4.783 -11.736  1.00 71.78           H
ATOM   4827  N   TYR A 317       6.080  -3.994 -14.696  1.00 65.55           N
ATOM   4828  CA  TYR A 317       5.686  -3.311 -15.916  1.00 65.55           C
ATOM   4829  C   TYR A 317       6.833  -3.294 -16.929  1.00 65.55           C
ATOM   4830  O   TYR A 317       6.600  -3.275 -18.136  1.00 65.55           O
ATOM   4831  HA  TYR A 317       4.841  -3.850 -16.345  1.00 65.55           H
ATOM   4832  CB  TYR A 317       5.360  -1.873 -15.508  1.00 65.55           C
ATOM   4833 1HB  TYR A 317       6.241  -1.429 -15.045  1.00 65.55           H
ATOM   4834 2HB  TYR A 317       5.144  -1.292 -16.405  1.00 65.55           H
ATOM   4835  CG  TYR A 317       4.179  -1.753 -14.543  1.00 65.55           C
ATOM   4836  CD1 TYR A 317       2.961  -2.314 -14.870  1.00 65.55           C
ATOM   4837  HD1 TYR A 317       2.840  -2.842 -15.816  1.00 65.55           H
ATOM   4838  CD2 TYR A 317       4.332  -1.084 -13.346  1.00 65.55           C
ATOM   4839  HD2 TYR A 317       5.294  -0.642 -13.088  1.00 65.55           H
ATOM   4840  CE1 TYR A 317       1.849  -2.200 -13.962  1.00 65.55           C
ATOM   4841  HE1 TYR A 317       0.882  -2.638 -14.208  1.00 65.55           H
ATOM   4842  CE2 TYR A 317       3.220  -0.971 -12.438  1.00 65.55           C
ATOM   4843  HE2 TYR A 317       3.327  -0.446 -11.489  1.00 65.55           H
ATOM   4844  CZ  TYR A 317       2.033  -1.535 -12.791  1.00 65.55           C
ATOM   4845  OH  TYR A 317       0.984  -1.428 -11.933  1.00 65.55           O
ATOM   4846  HH  TYR A 317       0.166  -1.833 -12.341  1.00 65.55           H
ATOM   4847  HN  TYR A 317       6.142  -3.411 -13.886  1.00 65.55           H
ATOM   4848  N   VAL A 318       8.048  -3.300 -16.399  1.00 66.51           N
ATOM   4849  CA  VAL A 318       9.231  -3.320 -17.242  1.00 66.51           C
ATOM   4850  C   VAL A 318       9.265  -4.627 -18.037  1.00 66.51           C
ATOM   4851  O   VAL A 318       9.429  -4.612 -19.256  1.00 66.51           O
ATOM   4852  HA  VAL A 318       9.152  -2.487 -17.940  1.00 66.51           H
ATOM   4853  CB  VAL A 318      10.484  -3.106 -16.390  1.00 66.51           C
ATOM   4854  HB  VAL A 318      10.488  -3.862 -15.605  1.00 66.51           H
ATOM   4855  CG1 VAL A 318      11.753  -3.290 -17.225  1.00 66.51           C
ATOM   4856 1HG1 VAL A 318      11.776  -4.300 -17.633  1.00 66.51           H
ATOM   4857 2HG1 VAL A 318      11.758  -2.567 -18.041  1.00 66.51           H
ATOM   4858 3HG1 VAL A 318      12.628  -3.132 -16.595  1.00 66.51           H
ATOM   4859  CG2 VAL A 318      10.463  -1.731 -15.719  1.00 66.51           C
ATOM   4860 1HG2 VAL A 318      10.424  -0.955 -16.483  1.00 66.51           H
ATOM   4861 2HG2 VAL A 318       9.586  -1.654 -15.077  1.00 66.51           H
ATOM   4862 3HG2 VAL A 318      11.365  -1.606 -15.120  1.00 66.51           H
ATOM   4863  HN  VAL A 318       8.229  -3.292 -15.416  1.00 66.51           H
ATOM   4864  N   PHE A 319       9.106  -5.726 -17.314  1.00 63.49           N
ATOM   4865  CA  PHE A 319       9.236  -7.042 -17.916  1.00 63.49           C
ATOM   4866  C   PHE A 319       7.956  -7.436 -18.655  1.00 63.49           C
ATOM   4867  O   PHE A 319       8.013  -8.082 -19.701  1.00 63.49           O
ATOM   4868  HA  PHE A 319      10.063  -6.994 -18.624  1.00 63.49           H
ATOM   4869  CB  PHE A 319       9.477  -8.033 -16.775  1.00 63.49           C
ATOM   4870 1HB  PHE A 319       8.783  -7.814 -15.964  1.00 63.49           H
ATOM   4871 2HB  PHE A 319       9.248  -9.039 -17.127  1.00 63.49           H
ATOM   4872  CG  PHE A 319      10.905  -8.014 -16.225  1.00 63.49           C
ATOM   4873  CD1 PHE A 319      11.956  -8.259 -17.053  1.00 63.49           C
ATOM   4874  HD1 PHE A 319      11.781  -8.469 -18.108  1.00 63.49           H
ATOM   4875  CD2 PHE A 319      11.123  -7.751 -14.909  1.00 63.49           C
ATOM   4876  HD2 PHE A 319      10.281  -7.555 -14.245  1.00 63.49           H
ATOM   4877  CE1 PHE A 319      13.281  -8.241 -16.543  1.00 63.49           C
ATOM   4878  HE1 PHE A 319      14.123  -8.437 -17.206  1.00 63.49           H
ATOM   4879  CE2 PHE A 319      12.448  -7.733 -14.399  1.00 63.49           C
ATOM   4880  HE2 PHE A 319      12.623  -7.522 -13.343  1.00 63.49           H
ATOM   4881  CZ  PHE A 319      13.499  -7.978 -15.226  1.00 63.49           C
ATOM   4882  HZ  PHE A 319      14.516  -7.964 -14.834  1.00 63.49           H
ATOM   4883  HN  PHE A 319       8.893  -5.727 -16.337  1.00 63.49           H
ATOM   4884  N   VAL A 320       6.832  -7.030 -18.084  1.00 63.55           N
ATOM   4885  CA  VAL A 320       5.538  -7.399 -18.632  1.00 63.55           C
ATOM   4886  C   VAL A 320       5.259  -6.556 -19.879  1.00 63.55           C
ATOM   4887  O   VAL A 320       4.729  -7.061 -20.868  1.00 63.55           O
ATOM   4888  HA  VAL A 320       5.590  -8.448 -18.923  1.00 63.55           H
ATOM   4889  CB  VAL A 320       4.455  -7.257 -17.561  1.00 63.55           C
ATOM   4890  HB  VAL A 320       4.621  -6.315 -17.039  1.00 63.55           H
ATOM   4891  CG1 VAL A 320       3.062  -7.206 -18.192  1.00 63.55           C
ATOM   4892 1HG1 VAL A 320       3.000  -6.352 -18.866  1.00 63.55           H
ATOM   4893 2HG1 VAL A 320       2.883  -8.124 -18.751  1.00 63.55           H
ATOM   4894 3HG1 VAL A 320       2.312  -7.105 -17.408  1.00 63.55           H
ATOM   4895  CG2 VAL A 320       4.550  -8.387 -16.533  1.00 63.55           C
ATOM   4896 1HG2 VAL A 320       4.422  -9.346 -17.034  1.00 63.55           H
ATOM   4897 2HG2 VAL A 320       5.527  -8.357 -16.049  1.00 63.55           H
ATOM   4898 3HG2 VAL A 320       3.769  -8.262 -15.783  1.00 63.55           H
ATOM   4899  HN  VAL A 320       6.796  -6.462 -17.262  1.00 63.55           H
ATOM   4900  N   GLY A 321       5.628  -5.287 -19.791  1.00 63.34           N
ATOM   4901  CA  GLY A 321       5.301  -4.338 -20.841  1.00 63.34           C
ATOM   4902  C   GLY A 321       6.359  -4.357 -21.947  1.00 63.34           C
ATOM   4903  O   GLY A 321       7.383  -3.684 -21.842  1.00 63.34           O
ATOM   4904 1HA  GLY A 321       4.325  -4.578 -21.263  1.00 63.34           H
ATOM   4905 2HA  GLY A 321       5.228  -3.335 -20.420  1.00 63.34           H
ATOM   4906  HN  GLY A 321       6.141  -4.906 -19.021  1.00 63.34           H
ATOM   4907  N   GLU A 322       6.074  -5.135 -22.981  1.00 67.27           N
ATOM   4908  CA  GLU A 322       6.819  -5.030 -24.223  1.00 67.27           C
ATOM   4909  C   GLU A 322       6.841  -3.579 -24.709  1.00 67.27           C
ATOM   4910  O   GLU A 322       7.873  -3.089 -25.163  1.00 67.27           O
ATOM   4911  HA  GLU A 322       7.832  -5.355 -23.982  1.00 67.27           H
ATOM   4912  CB  GLU A 322       6.236  -5.957 -25.292  1.00 67.27           C
ATOM   4913 1HB  GLU A 322       5.148  -5.909 -25.266  1.00 67.27           H
ATOM   4914 2HB  GLU A 322       6.655  -5.704 -26.266  1.00 67.27           H
ATOM   4915  CG  GLU A 322       6.620  -7.413 -25.024  1.00 67.27           C
ATOM   4916 1HG  GLU A 322       7.698  -7.489 -24.880  1.00 67.27           H
ATOM   4917 2HG  GLU A 322       6.151  -7.752 -24.100  1.00 67.27           H
ATOM   4918  CD  GLU A 322       6.190  -8.316 -26.181  1.00 67.27           C
ATOM   4919  OE1 GLU A 322       6.638  -9.483 -26.188  1.00 67.27           O
ATOM   4920  OE2 GLU A 322       5.423  -7.819 -27.034  1.00 67.27           O
ATOM   4921  HN  GLU A 322       5.351  -5.825 -22.978  1.00 67.27           H
ATOM   4922  N   ARG A 323       5.690  -2.933 -24.595  1.00 69.31           N
ATOM   4923  CA  ARG A 323       5.584  -1.527 -24.942  1.00 69.31           C
ATOM   4924  C   ARG A 323       6.582  -0.702 -24.128  1.00 69.31           C
ATOM   4925  O   ARG A 323       7.361   0.067 -24.689  1.00 69.31           O
ATOM   4926  HA  ARG A 323       5.815  -1.484 -26.007  1.00 69.31           H
ATOM   4927  CB  ARG A 323       4.170  -1.001 -24.686  1.00 69.31           C
ATOM   4928 1HB  ARG A 323       3.726  -1.537 -23.847  1.00 69.31           H
ATOM   4929 2HB  ARG A 323       4.214   0.051 -24.404  1.00 69.31           H
ATOM   4930  CG  ARG A 323       3.290  -1.165 -25.927  1.00 69.31           C
ATOM   4931 1HG  ARG A 323       3.760  -0.672 -26.778  1.00 69.31           H
ATOM   4932 2HG  ARG A 323       3.204  -2.222 -26.178  1.00 69.31           H
ATOM   4933  CD  ARG A 323       1.897  -0.576 -25.693  1.00 69.31           C
ATOM   4934 1HD  ARG A 323       1.514  -0.899 -24.725  1.00 69.31           H
ATOM   4935 2HD  ARG A 323       1.954   0.512 -25.667  1.00 69.31           H
ATOM   4936  NE  ARG A 323       0.978  -1.009 -26.770  1.00 69.31           N
ATOM   4937  HE  ARG A 323       1.327  -1.646 -27.456  1.00 69.31           H
ATOM   4938  CZ  ARG A 323      -0.293  -0.599 -26.882  1.00 69.31           C
ATOM   4939  NH1 ARG A 323      -0.813   0.256 -25.990  1.00 69.31           N
ATOM   4940 1HH1 ARG A 323      -0.252   0.592 -25.234  1.00 69.31           H
ATOM   4941 2HH1 ARG A 323      -1.762   0.556 -26.081  1.00 69.31           H
ATOM   4942  NH2 ARG A 323      -1.035  -1.056 -27.899  1.00 69.31           N
ATOM   4943 1HH2 ARG A 323      -1.985  -0.760 -27.998  1.00 69.31           H
ATOM   4944 2HH2 ARG A 323      -0.639  -1.693 -28.561  1.00 69.31           H
ATOM   4945  HN  ARG A 323       4.842  -3.355 -24.274  1.00 69.31           H
ATOM   4946  N   PHE A 324       6.527  -0.891 -22.817  1.00 72.20           N
ATOM   4947  CA  PHE A 324       7.367  -0.122 -21.915  1.00 72.20           C
ATOM   4948  C   PHE A 324       8.849  -0.332 -22.232  1.00 72.20           C
ATOM   4949  O   PHE A 324       9.632   0.617 -22.215  1.00 72.20           O
ATOM   4950  HA  PHE A 324       7.113   0.929 -22.053  1.00 72.20           H
ATOM   4951  CB  PHE A 324       7.084  -0.629 -20.499  1.00 72.20           C
ATOM   4952 1HB  PHE A 324       6.005  -0.680 -20.352  1.00 72.20           H
ATOM   4953 2HB  PHE A 324       7.467  -1.645 -20.405  1.00 72.20           H
ATOM   4954  CG  PHE A 324       7.695   0.236 -19.395  1.00 72.20           C
ATOM   4955  CD1 PHE A 324       8.990   0.051 -19.024  1.00 72.20           C
ATOM   4956  HD1 PHE A 324       9.593  -0.713 -19.514  1.00 72.20           H
ATOM   4957  CD2 PHE A 324       6.942   1.190 -18.783  1.00 72.20           C
ATOM   4958  HD2 PHE A 324       5.904   1.338 -19.080  1.00 72.20           H
ATOM   4959  CE1 PHE A 324       9.557   0.853 -17.999  1.00 72.20           C
ATOM   4960  HE1 PHE A 324      10.595   0.705 -17.702  1.00 72.20           H
ATOM   4961  CE2 PHE A 324       7.509   1.992 -17.758  1.00 72.20           C
ATOM   4962  HE2 PHE A 324       6.906   2.756 -17.268  1.00 72.20           H
ATOM   4963  CZ  PHE A 324       8.804   1.807 -17.388  1.00 72.20           C
ATOM   4964  HZ  PHE A 324       9.240   2.423 -16.601  1.00 72.20           H
ATOM   4965  HN  PHE A 324       5.924  -1.553 -22.373  1.00 72.20           H
ATOM   4966  N   ARG A 325       9.190  -1.580 -22.514  1.00 73.92           N
ATOM   4967  CA  ARG A 325      10.564  -1.927 -22.835  1.00 73.92           C
ATOM   4968  C   ARG A 325      11.035  -1.145 -24.063  1.00 73.92           C
ATOM   4969  O   ARG A 325      12.162  -0.653 -24.096  1.00 73.92           O
ATOM   4970  HA  ARG A 325      11.136  -1.648 -21.950  1.00 73.92           H
ATOM   4971  CB  ARG A 325      10.705  -3.426 -23.108  1.00 73.92           C
ATOM   4972 1HB  ARG A 325      10.124  -3.988 -22.377  1.00 73.92           H
ATOM   4973 2HB  ARG A 325      10.293  -3.661 -24.090  1.00 73.92           H
ATOM   4974  CG  ARG A 325      12.171  -3.859 -23.047  1.00 73.92           C
ATOM   4975 1HG  ARG A 325      12.737  -3.349 -23.826  1.00 73.92           H
ATOM   4976 2HG  ARG A 325      12.602  -3.560 -22.091  1.00 73.92           H
ATOM   4977  CD  ARG A 325      12.303  -5.373 -23.221  1.00 73.92           C
ATOM   4978 1HD  ARG A 325      11.729  -5.888 -22.450  1.00 73.92           H
ATOM   4979 2HD  ARG A 325      11.887  -5.675 -24.182  1.00 73.92           H
ATOM   4980  NE  ARG A 325      13.726  -5.770 -23.139  1.00 73.92           N
ATOM   4981  HE  ARG A 325      14.409  -5.047 -23.034  1.00 73.92           H
ATOM   4982  CZ  ARG A 325      14.158  -7.037 -23.198  1.00 73.92           C
ATOM   4983  NH1 ARG A 325      13.287  -8.046 -23.339  1.00 73.92           N
ATOM   4984 1HH1 ARG A 325      12.307  -7.856 -23.401  1.00 73.92           H
ATOM   4985 2HH1 ARG A 325      13.617  -8.989 -23.382  1.00 73.92           H
ATOM   4986  NH2 ARG A 325      15.473  -7.280 -23.114  1.00 73.92           N
ATOM   4987 1HH2 ARG A 325      15.811  -8.221 -23.156  1.00 73.92           H
ATOM   4988 2HH2 ARG A 325      16.116  -6.522 -23.009  1.00 73.92           H
ATOM   4989  HN  ARG A 325       8.547  -2.346 -22.526  1.00 73.92           H
ATOM   4990  N   ARG A 326      10.149  -1.056 -25.044  1.00 75.16           N
ATOM   4991  CA  ARG A 326      10.430  -0.276 -26.238  1.00 75.16           C
ATOM   4992  C   ARG A 326      10.609   1.200 -25.877  1.00 75.16           C
ATOM   4993  O   ARG A 326      11.550   1.845 -26.337  1.00 75.16           O
ATOM   4994  HA  ARG A 326      11.353  -0.697 -26.635  1.00 75.16           H
ATOM   4995  CB  ARG A 326       9.300  -0.410 -27.261  1.00 75.16           C
ATOM   4996 1HB  ARG A 326       8.338  -0.294 -26.764  1.00 75.16           H
ATOM   4997 2HB  ARG A 326       9.376   0.390 -27.998  1.00 75.16           H
ATOM   4998  CG  ARG A 326       9.357  -1.767 -27.966  1.00 75.16           C
ATOM   4999 1HG  ARG A 326      10.319  -1.882 -28.465  1.00 75.16           H
ATOM   5000 2HG  ARG A 326       9.283  -2.566 -27.229  1.00 75.16           H
ATOM   5001  CD  ARG A 326       8.227  -1.902 -28.988  1.00 75.16           C
ATOM   5002 1HD  ARG A 326       7.288  -1.562 -28.551  1.00 75.16           H
ATOM   5003 2HD  ARG A 326       8.426  -1.264 -29.849  1.00 75.16           H
ATOM   5004  NE  ARG A 326       8.102  -3.311 -29.421  1.00 75.16           N
ATOM   5005  HE  ARG A 326       8.228  -4.026 -28.734  1.00 75.16           H
ATOM   5006  CZ  ARG A 326       7.830  -3.690 -30.678  1.00 75.16           C
ATOM   5007  NH1 ARG A 326       7.652  -2.774 -31.640  1.00 75.16           N
ATOM   5008 1HH1 ARG A 326       7.721  -1.801 -31.423  1.00 75.16           H
ATOM   5009 2HH1 ARG A 326       7.449  -3.065 -32.575  1.00 75.16           H
ATOM   5010  NH2 ARG A 326       7.740  -4.997 -30.958  1.00 75.16           N
ATOM   5011 1HH2 ARG A 326       7.538  -5.296 -31.890  1.00 75.16           H
ATOM   5012 2HH2 ARG A 326       7.875  -5.674 -30.234  1.00 75.16           H
ATOM   5013  HN  ARG A 326       9.255  -1.503 -25.033  1.00 75.16           H
ATOM   5014  N   ASP A 327       9.692   1.692 -25.057  1.00 76.66           N
ATOM   5015  CA  ASP A 327       9.641   3.113 -24.756  1.00 76.66           C
ATOM   5016  C   ASP A 327      10.841   3.488 -23.883  1.00 76.66           C
ATOM   5017  O   ASP A 327      11.363   4.597 -23.983  1.00 76.66           O
ATOM   5018  HA  ASP A 327       9.659   3.611 -25.725  1.00 76.66           H
ATOM   5019  CB  ASP A 327       8.367   3.468 -23.987  1.00 76.66           C
ATOM   5020 1HB  ASP A 327       8.308   2.869 -23.078  1.00 76.66           H
ATOM   5021 2HB  ASP A 327       8.404   4.513 -23.679  1.00 76.66           H
ATOM   5022  CG  ASP A 327       7.124   3.226 -24.845  1.00 76.66           C
ATOM   5023  OD1 ASP A 327       7.201   3.531 -26.055  1.00 76.66           O
ATOM   5024  OD2 ASP A 327       6.124   2.742 -24.271  1.00 76.66           O
ATOM   5025  HN  ASP A 327       8.993   1.139 -24.603  1.00 76.66           H
ATOM   5026  N   LEU A 328      11.242   2.542 -23.047  1.00 77.54           N
ATOM   5027  CA  LEU A 328      12.420   2.727 -22.217  1.00 77.54           C
ATOM   5028  C   LEU A 328      13.645   2.920 -23.113  1.00 77.54           C
ATOM   5029  O   LEU A 328      14.402   3.875 -22.939  1.00 77.54           O
ATOM   5030  HA  LEU A 328      12.270   3.638 -21.637  1.00 77.54           H
ATOM   5031  CB  LEU A 328      12.562   1.574 -21.222  1.00 77.54           C
ATOM   5032 1HB  LEU A 328      11.694   1.581 -20.562  1.00 77.54           H
ATOM   5033 2HB  LEU A 328      12.533   0.636 -21.777  1.00 77.54           H
ATOM   5034  CG  LEU A 328      13.824   1.585 -20.358  1.00 77.54           C
ATOM   5035  HG  LEU A 328      14.690   1.624 -21.019  1.00 77.54           H
ATOM   5036  CD1 LEU A 328      13.873   2.833 -19.474  1.00 77.54           C
ATOM   5037 1HD1 LEU A 328      13.873   3.723 -20.103  1.00 77.54           H
ATOM   5038 2HD1 LEU A 328      13.002   2.849 -18.820  1.00 77.54           H
ATOM   5039 3HD1 LEU A 328      14.781   2.815 -18.871  1.00 77.54           H
ATOM   5040  CD2 LEU A 328      13.939   0.298 -19.538  1.00 77.54           C
ATOM   5041 1HD2 LEU A 328      13.070   0.203 -18.887  1.00 77.54           H
ATOM   5042 2HD2 LEU A 328      13.983  -0.559 -20.211  1.00 77.54           H
ATOM   5043 3HD2 LEU A 328      14.845   0.332 -18.933  1.00 77.54           H
ATOM   5044  HN  LEU A 328      10.779   1.663 -22.933  1.00 77.54           H
ATOM   5045  N   VAL A 329      13.803   1.999 -24.052  1.00 76.72           N
ATOM   5046  CA  VAL A 329      14.951   2.027 -24.943  1.00 76.72           C
ATOM   5047  C   VAL A 329      14.917   3.313 -25.771  1.00 76.72           C
ATOM   5048  O   VAL A 329      15.956   3.921 -26.023  1.00 76.72           O
ATOM   5049  HA  VAL A 329      15.848   2.032 -24.323  1.00 76.72           H
ATOM   5050  CB  VAL A 329      14.977   0.762 -25.803  1.00 76.72           C
ATOM   5051  HB  VAL A 329      14.058   0.736 -26.389  1.00 76.72           H
ATOM   5052  CG1 VAL A 329      16.156   0.785 -26.777  1.00 76.72           C
ATOM   5053 1HG1 VAL A 329      16.068   1.652 -27.433  1.00 76.72           H
ATOM   5054 2HG1 VAL A 329      17.089   0.846 -26.217  1.00 76.72           H
ATOM   5055 3HG1 VAL A 329      16.150  -0.125 -27.376  1.00 76.72           H
ATOM   5056  CG2 VAL A 329      15.012  -0.494 -24.930  1.00 76.72           C
ATOM   5057 1HG2 VAL A 329      15.905  -0.478 -24.305  1.00 76.72           H
ATOM   5058 2HG2 VAL A 329      14.126  -0.521 -24.295  1.00 76.72           H
ATOM   5059 3HG2 VAL A 329      15.030  -1.379 -25.566  1.00 76.72           H
ATOM   5060  HN  VAL A 329      13.165   1.245 -24.208  1.00 76.72           H
ATOM   5061  N   LYS A 330      13.711   3.689 -26.172  1.00 76.49           N
[truncated: 117,320 more chars]
