# Supplementary material for: Noncanonical roles of chemokine regions in CCR9 activation revealed by structural modeling and mutational mapping
Source: Nat Commun. 2025 Aug 18;16:7695. doi: 10.1038/s41467-025-62321-9 (PMC12361432; doi:10.1038/s41467-025-62321-9)
Supplement: Supplementary file 4 — Supplementary Data 2 [file 41467_2025_62321_MOESM4_ESM.zip › CCR9_CCL25_rnk175.pdb]

SSBOND   1 CYS A   38    CYS A  289 
SSBOND   2 CYS A  119    CYS A  198 
SSBOND   3 CYS B    7    CYS B   35 
SSBOND   4 CYS B    8    CYS B   52 
ATOM      1  N   GLU A  20      -3.696  -4.703  60.661  1.00 45.28           N
ATOM      2  CA  GLU A  20      -3.891  -4.425  59.248  1.00 45.28           C
ATOM      3  C   GLU A  20      -2.592  -4.666  58.476  1.00 45.28           C
ATOM      4  O   GLU A  20      -2.618  -4.900  57.269  1.00 45.28           O
ATOM      5  HA  GLU A  20      -4.654  -5.129  58.917  1.00 45.28           H
ATOM      6  CB  GLU A  20      -4.399  -2.998  59.035  1.00 45.28           C
ATOM      7 1HB  GLU A  20      -3.926  -2.328  59.754  1.00 45.28           H
ATOM      8 2HB  GLU A  20      -4.237  -2.701  57.999  1.00 45.28           H
ATOM      9  CG  GLU A  20      -5.907  -2.910  59.278  1.00 45.28           C
ATOM     10 1HG  GLU A  20      -6.397  -3.794  58.868  1.00 45.28           H
ATOM     11 2HG  GLU A  20      -6.107  -2.903  60.349  1.00 45.28           H
ATOM     12  CD  GLU A  20      -6.494  -1.652  58.636  1.00 45.28           C
ATOM     13  OE1 GLU A  20      -7.729  -1.637  58.441  1.00 45.28           O
ATOM     14  OE2 GLU A  20      -5.695  -0.733  58.355  1.00 45.28           O
ATOM     15  HN  GLU A  20      -2.767  -4.972  60.914  1.00 45.28           H
ATOM     16  N   SER A  21      -1.487  -4.600  59.204  1.00 51.99           N
ATOM     17  CA  SER A  21      -0.177  -4.701  58.586  1.00 51.99           C
ATOM     18  C   SER A  21       0.056  -6.126  58.081  1.00 51.99           C
ATOM     19  O   SER A  21       0.528  -6.324  56.963  1.00 51.99           O
ATOM     20  HA  SER A  21      -0.196  -3.998  57.752  1.00 51.99           H
ATOM     21  CB  SER A  21       0.927  -4.297  59.565  1.00 51.99           C
ATOM     22 1HB  SER A  21       1.846  -4.097  59.014  1.00 51.99           H
ATOM     23 2HB  SER A  21       0.647  -3.370  60.065  1.00 51.99           H
ATOM     24  OG  SER A  21       1.170  -5.307  60.541  1.00 51.99           O
ATOM     25  HG  SER A  21       1.891  -5.011  61.168  1.00 51.99           H
ATOM     26  HN  SER A  21      -1.478  -4.480  60.197  1.00 51.99           H
ATOM     27  N   THR A  22      -0.286  -7.083  58.931  1.00 53.74           N
ATOM     28  CA  THR A  22      -0.013  -8.480  58.635  1.00 53.74           C
ATOM     29  C   THR A  22      -0.866  -8.952  57.457  1.00 53.74           C
ATOM     30  O   THR A  22      -0.346  -9.518  56.496  1.00 53.74           O
ATOM     31  HA  THR A  22       1.030  -8.569  58.331  1.00 53.74           H
ATOM     32  CB  THR A  22      -0.242  -9.288  59.914  1.00 53.74           C
ATOM     33  HB  THR A  22      -1.037 -10.020  59.774  1.00 53.74           H
ATOM     34  OG1 THR A  22      -0.486  -8.299  60.911  1.00 53.74           O
ATOM     35  HG1 THR A  22      -0.870  -8.726  61.729  1.00 53.74           H
ATOM     36  CG2 THR A  22       1.026  -9.996  60.395  1.00 53.74           C
ATOM     37 1HG2 THR A  22       1.800  -9.257  60.600  1.00 53.74           H
ATOM     38 2HG2 THR A  22       1.374 -10.682  59.622  1.00 53.74           H
ATOM     39 3HG2 THR A  22       0.807 -10.555  61.305  1.00 53.74           H
ATOM     40  HN  THR A  22      -0.740  -6.918  59.807  1.00 53.74           H
ATOM     41  N   SER A  23      -2.163  -8.701  57.568  1.00 55.36           N
ATOM     42  CA  SER A  23      -3.095  -9.106  56.530  1.00 55.36           C
ATOM     43  C   SER A  23      -2.747  -8.408  55.213  1.00 55.36           C
ATOM     44  O   SER A  23      -2.839  -9.011  54.145  1.00 55.36           O
ATOM     45  HA  SER A  23      -2.972 -10.184  56.436  1.00 55.36           H
ATOM     46  CB  SER A  23      -4.538  -8.791  56.932  1.00 55.36           C
ATOM     47 1HB  SER A  23      -5.214  -9.126  56.146  1.00 55.36           H
ATOM     48 2HB  SER A  23      -4.793  -9.350  57.832  1.00 55.36           H
ATOM     49  OG  SER A  23      -4.735  -7.399  57.167  1.00 55.36           O
ATOM     50  HG  SER A  23      -5.689  -7.226  57.411  1.00 55.36           H
ATOM     51  HN  SER A  23      -2.576  -8.232  58.348  1.00 55.36           H
ATOM     52  N   SER A  24      -2.355  -7.148  55.333  1.00 60.59           N
ATOM     53  CA  SER A  24      -1.963  -6.372  54.169  1.00 60.59           C
ATOM     54  C   SER A  24      -0.704  -6.971  53.540  1.00 60.59           C
ATOM     55  O   SER A  24      -0.472  -6.821  52.342  1.00 60.59           O
ATOM     56  HA  SER A  24      -2.805  -6.441  53.480  1.00 60.59           H
ATOM     57  CB  SER A  24      -1.726  -4.907  54.539  1.00 60.59           C
ATOM     58 1HB  SER A  24      -1.867  -4.283  53.656  1.00 60.59           H
ATOM     59 2HB  SER A  24      -2.469  -4.593  55.272  1.00 60.59           H
ATOM     60  OG  SER A  24      -0.420  -4.693  55.066  1.00 60.59           O
ATOM     61  HG  SER A  24      -0.277  -5.271  55.869  1.00 60.59           H
ATOM     62  HN  SER A  24      -2.302  -6.660  56.204  1.00 60.59           H
ATOM     63  N   MET A  25       0.077  -7.639  54.378  1.00 63.49           N
ATOM     64  CA  MET A  25       1.301  -8.271  53.917  1.00 63.49           C
ATOM     65  C   MET A  25       1.002  -9.591  53.204  1.00 63.49           C
ATOM     66  O   MET A  25       1.608  -9.898  52.178  1.00 63.49           O
ATOM     67  HA  MET A  25       1.750  -7.566  53.217  1.00 63.49           H
ATOM     68  CB  MET A  25       2.222  -8.532  55.110  1.00 63.49           C
ATOM     69 1HB  MET A  25       2.109  -7.733  55.843  1.00 63.49           H
ATOM     70 2HB  MET A  25       1.931  -9.460  55.603  1.00 63.49           H
ATOM     71  CG  MET A  25       3.684  -8.622  54.666  1.00 63.49           C
ATOM     72 1HG  MET A  25       4.275  -9.125  55.431  1.00 63.49           H
ATOM     73 2HG  MET A  25       3.761  -9.220  53.759  1.00 63.49           H
ATOM     74  SD  MET A  25       4.334  -6.985  54.373  1.00 63.49           S
ATOM     75  CE  MET A  25       6.083  -7.320  54.495  1.00 63.49           C
ATOM     76 1HE  MET A  25       6.309  -7.715  55.485  1.00 63.49           H
ATOM     77 2HE  MET A  25       6.366  -8.051  53.738  1.00 63.49           H
ATOM     78 3HE  MET A  25       6.641  -6.397  54.336  1.00 63.49           H
ATOM     79  HN  MET A  25      -0.115  -7.750  55.353  1.00 63.49           H
ATOM     80  N   GLU A  26       0.068 -10.337  53.775  1.00 63.53           N
ATOM     81  CA  GLU A  26      -0.331 -11.609  53.198  1.00 63.53           C
ATOM     82  C   GLU A  26      -1.012 -11.388  51.846  1.00 63.53           C
ATOM     83  O   GLU A  26      -0.708 -12.078  50.874  1.00 63.53           O
ATOM     84  HA  GLU A  26       0.594 -12.167  53.060  1.00 63.53           H
ATOM     85  CB  GLU A  26      -1.245 -12.381  54.152  1.00 63.53           C
ATOM     86 1HB  GLU A  26      -2.001 -11.711  54.561  1.00 63.53           H
ATOM     87 2HB  GLU A  26      -1.667 -13.245  53.638  1.00 63.53           H
ATOM     88  CG  GLU A  26      -0.455 -12.932  55.341  1.00 63.53           C
ATOM     89 1HG  GLU A  26       0.343 -13.582  54.983  1.00 63.53           H
ATOM     90 2HG  GLU A  26       0.019 -12.111  55.879  1.00 63.53           H
ATOM     91  CD  GLU A  26      -1.367 -13.713  56.291  1.00 63.53           C
ATOM     92  OE1 GLU A  26      -0.821 -14.552  57.040  1.00 63.53           O
ATOM     93  OE2 GLU A  26      -2.589 -13.452  56.246  1.00 63.53           O
ATOM     94  HN  GLU A  26      -0.412 -10.085  54.616  1.00 63.53           H
ATOM     95  N   ASP A  27      -1.921 -10.424  51.827  1.00 60.72           N
ATOM     96  CA  ASP A  27      -2.665 -10.120  50.617  1.00 60.72           C
ATOM     97  C   ASP A  27      -1.683  -9.818  49.482  1.00 60.72           C
ATOM     98  O   ASP A  27      -1.901 -10.226  48.343  1.00 60.72           O
ATOM     99  HA  ASP A  27      -3.268 -11.006  50.421  1.00 60.72           H
ATOM    100  CB  ASP A  27      -3.555  -8.891  50.811  1.00 60.72           C
ATOM    101 1HB  ASP A  27      -3.023  -8.141  51.397  1.00 60.72           H
ATOM    102 2HB  ASP A  27      -3.776  -8.441  49.844  1.00 60.72           H
ATOM    103  CG  ASP A  27      -4.860  -9.265  51.516  1.00 60.72           C
ATOM    104  OD1 ASP A  27      -5.134 -10.483  51.594  1.00 60.72           O
ATOM    105  OD2 ASP A  27      -5.555  -8.326  51.960  1.00 60.72           O
ATOM    106  HN  ASP A  27      -2.151  -9.857  52.618  1.00 60.72           H
ATOM    107  N   TYR A  28      -0.623  -9.105  49.834  1.00 64.70           N
ATOM    108  CA  TYR A  28       0.386  -8.733  48.857  1.00 64.70           C
ATOM    109  C   TYR A  28       1.206  -9.950  48.425  1.00 64.70           C
ATOM    110  O   TYR A  28       1.644 -10.033  47.279  1.00 64.70           O
ATOM    111  HA  TYR A  28      -0.124  -8.320  47.987  1.00 64.70           H
ATOM    112  CB  TYR A  28       1.308  -7.736  49.562  1.00 64.70           C
ATOM    113 1HB  TYR A  28       0.720  -6.876  49.882  1.00 64.70           H
ATOM    114 2HB  TYR A  28       1.708  -8.201  50.464  1.00 64.70           H
ATOM    115  CG  TYR A  28       2.473  -7.248  48.699  1.00 64.70           C
ATOM    116  CD1 TYR A  28       3.713  -7.843  48.812  1.00 64.70           C
ATOM    117  HD1 TYR A  28       3.862  -8.661  49.516  1.00 64.70           H
ATOM    118  CD2 TYR A  28       2.283  -6.211  47.807  1.00 64.70           C
ATOM    119  HD2 TYR A  28       1.304  -5.741  47.718  1.00 64.70           H
ATOM    120  CE1 TYR A  28       4.809  -7.383  47.999  1.00 64.70           C
ATOM    121  HE1 TYR A  28       5.793  -7.844  48.078  1.00 64.70           H
ATOM    122  CE2 TYR A  28       3.379  -5.751  46.994  1.00 64.70           C
ATOM    123  HE2 TYR A  28       3.243  -4.934  46.286  1.00 64.70           H
ATOM    124  CZ  TYR A  28       4.588  -6.360  47.130  1.00 64.70           C
ATOM    125  OH  TYR A  28       5.623  -5.926  46.363  1.00 64.70           O
ATOM    126  HH  TYR A  28       5.335  -5.143  45.811  1.00 64.70           H
ATOM    127  HN  TYR A  28      -0.449  -8.784  50.765  1.00 64.70           H
ATOM    128  N   VAL A  29       1.390 -10.865  49.366  1.00 62.99           N
ATOM    129  CA  VAL A  29       2.216 -12.035  49.122  1.00 62.99           C
ATOM    130  C   VAL A  29       1.432 -13.039  48.275  1.00 62.99           C
ATOM    131  O   VAL A  29       2.004 -13.720  47.424  1.00 62.99           O
ATOM    132  HA  VAL A  29       3.090 -11.709  48.559  1.00 62.99           H
ATOM    133  CB  VAL A  29       2.699 -12.621  50.450  1.00 62.99           C
ATOM    134  HB  VAL A  29       1.827 -12.769  51.088  1.00 62.99           H
ATOM    135  CG1 VAL A  29       3.362 -13.984  50.239  1.00 62.99           C
ATOM    136 1HG1 VAL A  29       2.644 -14.672  49.794  1.00 62.99           H
ATOM    137 2HG1 VAL A  29       4.219 -13.872  49.575  1.00 62.99           H
ATOM    138 3HG1 VAL A  29       3.696 -14.378  51.199  1.00 62.99           H
ATOM    139  CG2 VAL A  29       3.646 -11.655  51.164  1.00 62.99           C
ATOM    140 1HG2 VAL A  29       4.512 -11.462  50.532  1.00 62.99           H
ATOM    141 2HG2 VAL A  29       3.126 -10.718  51.364  1.00 62.99           H
ATOM    142 3HG2 VAL A  29       3.974 -12.096  52.105  1.00 62.99           H
ATOM    143  HN  VAL A  29       0.986 -10.816  50.280  1.00 62.99           H
ATOM    144  N   ASN A  30       0.135 -13.101  48.537  1.00 64.80           N
ATOM    145  CA  ASN A  30      -0.711 -14.096  47.900  1.00 64.80           C
ATOM    146  C   ASN A  30      -1.185 -13.566  46.546  1.00 64.80           C
ATOM    147  O   ASN A  30      -1.764 -14.307  45.753  1.00 64.80           O
ATOM    148  HA  ASN A  30      -0.086 -14.984  47.805  1.00 64.80           H
ATOM    149  CB  ASN A  30      -1.948 -14.393  48.750  1.00 64.80           C
ATOM    150 1HB  ASN A  30      -2.360 -13.461  49.138  1.00 64.80           H
ATOM    151 2HB  ASN A  30      -2.720 -14.848  48.130  1.00 64.80           H
ATOM    152  CG  ASN A  30      -1.604 -15.327  49.912  1.00 64.80           C
ATOM    153  OD1 ASN A  30      -0.597 -16.017  49.911  1.00 64.80           O
ATOM    154  ND2 ASN A  30      -2.493 -15.311  50.901  1.00 64.80           N
ATOM    155 1HD2 ASN A  30      -3.298 -14.721  50.840  1.00 64.80           H
ATOM    156 2HD2 ASN A  30      -2.356 -15.888  51.706  1.00 64.80           H
ATOM    157  HN  ASN A  30      -0.338 -12.487  49.170  1.00 64.80           H
ATOM    158  N   PHE A  31      -0.921 -12.287  46.322  1.00 69.80           N
ATOM    159  CA  PHE A  31      -1.275 -11.659  45.060  1.00 69.80           C
ATOM    160  C   PHE A  31      -0.505 -12.291  43.898  1.00 69.80           C
ATOM    161  O   PHE A  31       0.725 -12.274  43.882  1.00 69.80           O
ATOM    162  HA  PHE A  31      -2.344 -11.813  44.911  1.00 69.80           H
ATOM    163  CB  PHE A  31      -0.888 -10.183  45.171  1.00 69.80           C
ATOM    164 1HB  PHE A  31      -1.353  -9.762  46.062  1.00 69.80           H
ATOM    165 2HB  PHE A  31       0.190 -10.110  45.309  1.00 69.80           H
ATOM    166  CG  PHE A  31      -1.290  -9.342  43.957  1.00 69.80           C
ATOM    167  CD1 PHE A  31      -0.387  -9.096  42.971  1.00 69.80           C
ATOM    168  HD1 PHE A  31       0.623  -9.499  43.044  1.00 69.80           H
ATOM    169  CD2 PHE A  31      -2.551  -8.840  43.866  1.00 69.80           C
ATOM    170  HD2 PHE A  31      -3.275  -9.037  44.656  1.00 69.80           H
ATOM    171  CE1 PHE A  31      -0.760  -8.316  41.845  1.00 69.80           C
ATOM    172  HE1 PHE A  31      -0.036  -8.118  41.054  1.00 69.80           H
ATOM    173  CE2 PHE A  31      -2.924  -8.059  42.740  1.00 69.80           C
ATOM    174  HE2 PHE A  31      -3.935  -7.657  42.666  1.00 69.80           H
ATOM    175  CZ  PHE A  31      -2.021  -7.814  41.753  1.00 69.80           C
ATOM    176  HZ  PHE A  31      -2.307  -7.215  40.889  1.00 69.80           H
ATOM    177  HN  PHE A  31      -0.474 -11.684  46.983  1.00 69.80           H
ATOM    178  N   ASN A  32      -1.261 -12.832  42.954  1.00 67.21           N
ATOM    179  CA  ASN A  32      -0.666 -13.432  41.772  1.00 67.21           C
ATOM    180  C   ASN A  32      -0.232 -12.327  40.808  1.00 67.21           C
ATOM    181  O   ASN A  32      -1.044 -11.811  40.042  1.00 67.21           O
ATOM    182  HA  ASN A  32       0.175 -14.018  42.141  1.00 67.21           H
ATOM    183  CB  ASN A  32      -1.671 -14.327  41.044  1.00 67.21           C
ATOM    184 1HB  ASN A  32      -2.213 -14.936  41.768  1.00 67.21           H
ATOM    185 2HB  ASN A  32      -2.409 -13.709  40.531  1.00 67.21           H
ATOM    186  CG  ASN A  32      -0.966 -15.234  40.033  1.00 67.21           C
ATOM    187  OD1 ASN A  32       0.243 -15.206  39.872  1.00 67.21           O
ATOM    188  ND2 ASN A  32      -1.787 -16.038  39.363  1.00 67.21           N
ATOM    189 1HD2 ASN A  32      -2.770 -16.011  39.543  1.00 67.21           H
ATOM    190 2HD2 ASN A  32      -1.421 -16.669  38.679  1.00 67.21           H
ATOM    191  HN  ASN A  32      -2.260 -12.864  42.988  1.00 67.21           H
ATOM    192  N   PHE A  33       1.050 -11.996  40.877  1.00 69.45           N
ATOM    193  CA  PHE A  33       1.625 -11.034  39.951  1.00 69.45           C
ATOM    194  C   PHE A  33       1.897 -11.678  38.590  1.00 69.45           C
ATOM    195  O   PHE A  33       3.018 -11.623  38.087  1.00 69.45           O
ATOM    196  HA  PHE A  33       0.901 -10.228  39.832  1.00 69.45           H
ATOM    197  CB  PHE A  33       2.950 -10.569  40.557  1.00 69.45           C
ATOM    198 1HB  PHE A  33       3.586 -11.438  40.726  1.00 69.45           H
ATOM    199 2HB  PHE A  33       3.464  -9.934  39.835  1.00 69.45           H
ATOM    200  CG  PHE A  33       2.799  -9.802  41.872  1.00 69.45           C
ATOM    201  CD1 PHE A  33       2.567  -8.462  41.855  1.00 69.45           C
ATOM    202  HD1 PHE A  33       2.488  -7.934  40.904  1.00 69.45           H
ATOM    203  CD2 PHE A  33       2.896 -10.460  43.058  1.00 69.45           C
ATOM    204  HD2 PHE A  33       3.082 -11.534  43.072  1.00 69.45           H
ATOM    205  CE1 PHE A  33       2.426  -7.750  43.076  1.00 69.45           C
ATOM    206  HE1 PHE A  33       2.240  -6.676  43.062  1.00 69.45           H
ATOM    207  CE2 PHE A  33       2.755  -9.748  44.279  1.00 69.45           C
ATOM    208  HE2 PHE A  33       2.833 -10.276  45.229  1.00 69.45           H
ATOM    209  CZ  PHE A  33       2.523  -8.408  44.262  1.00 69.45           C
ATOM    210  HZ  PHE A  33       2.415  -7.862  45.199  1.00 69.45           H
ATOM    211  HN  PHE A  33       1.689 -12.372  41.547  1.00 69.45           H
ATOM    212  N   THR A  34       0.853 -12.274  38.034  1.00 71.18           N
ATOM    213  CA  THR A  34       0.858 -12.632  36.626  1.00 71.18           C
ATOM    214  C   THR A  34       1.283 -11.435  35.773  1.00 71.18           C
ATOM    215  O   THR A  34       0.727 -10.346  35.904  1.00 71.18           O
ATOM    216  HA  THR A  34       1.602 -13.414  36.472  1.00 71.18           H
ATOM    217  CB  THR A  34      -0.530 -13.169  36.269  1.00 71.18           C
ATOM    218  HB  THR A  34      -1.263 -12.363  36.240  1.00 71.18           H
ATOM    219  OG1 THR A  34      -0.769 -14.185  37.240  1.00 71.18           O
ATOM    220  HG1 THR A  34      -0.002 -14.826  37.260  1.00 71.18           H
ATOM    221  CG2 THR A  34      -0.542 -13.918  34.935  1.00 71.18           C
ATOM    222 1HG2 THR A  34       0.142 -14.765  34.987  1.00 71.18           H
ATOM    223 2HG2 THR A  34      -0.228 -13.245  34.137  1.00 71.18           H
ATOM    224 3HG2 THR A  34      -1.551 -14.278  34.730  1.00 71.18           H
ATOM    225  HN  THR A  34       0.016 -12.512  38.527  1.00 71.18           H
ATOM    226  N   ASP A  35       2.267 -11.677  34.919  1.00 80.96           N
ATOM    227  CA  ASP A  35       2.908 -10.596  34.190  1.00 80.96           C
ATOM    228  C   ASP A  35       2.043 -10.212  32.988  1.00 80.96           C
ATOM    229  O   ASP A  35       2.348 -10.583  31.856  1.00 80.96           O
ATOM    230  HA  ASP A  35       3.005  -9.783  34.910  1.00 80.96           H
ATOM    231  CB  ASP A  35       4.281 -11.023  33.667  1.00 80.96           C
ATOM    232 1HB  ASP A  35       4.703 -11.785  34.323  1.00 80.96           H
ATOM    233 2HB  ASP A  35       4.175 -11.474  32.681  1.00 80.96           H
ATOM    234  CG  ASP A  35       5.233  -9.827  33.587  1.00 80.96           C
ATOM    235  OD1 ASP A  35       4.826  -8.744  34.059  1.00 80.96           O
ATOM    236  OD2 ASP A  35       6.347 -10.024  33.055  1.00 80.96           O
ATOM    237  HN  ASP A  35       2.624 -12.590  34.722  1.00 80.96           H
ATOM    238  N   PHE A  36       0.981  -9.474  33.276  1.00 90.02           N
ATOM    239  CA  PHE A  36       0.107  -8.979  32.225  1.00 90.02           C
ATOM    240  C   PHE A  36       0.703  -7.740  31.554  1.00 90.02           C
ATOM    241  O   PHE A  36       0.218  -7.300  30.513  1.00 90.02           O
ATOM    242  HA  PHE A  36       0.004  -9.776  31.488  1.00 90.02           H
ATOM    243  CB  PHE A  36      -1.218  -8.598  32.889  1.00 90.02           C
ATOM    244 1HB  PHE A  36      -1.014  -7.936  33.730  1.00 90.02           H
ATOM    245 2HB  PHE A  36      -1.819  -8.033  32.177  1.00 90.02           H
ATOM    246  CG  PHE A  36      -2.032  -9.794  33.386  1.00 90.02           C
ATOM    247  CD1 PHE A  36      -2.167 -10.898  32.602  1.00 90.02           C
ATOM    248  HD1 PHE A  36      -1.695 -10.930  31.620  1.00 90.02           H
ATOM    249  CD2 PHE A  36      -2.622  -9.754  34.611  1.00 90.02           C
ATOM    250  HD2 PHE A  36      -2.514  -8.870  35.239  1.00 90.02           H
ATOM    251  CE1 PHE A  36      -2.923 -12.008  33.063  1.00 90.02           C
ATOM    252  HE1 PHE A  36      -3.031 -12.892  32.435  1.00 90.02           H
ATOM    253  CE2 PHE A  36      -3.377 -10.864  35.072  1.00 90.02           C
ATOM    254  HE2 PHE A  36      -3.850 -10.832  36.054  1.00 90.02           H
ATOM    255  CZ  PHE A  36      -3.512 -11.968  34.288  1.00 90.02           C
ATOM    256  HZ  PHE A  36      -4.092 -12.820  34.642  1.00 90.02           H
ATOM    257  HN  PHE A  36       0.715  -9.214  34.204  1.00 90.02           H
ATOM    258  N   TYR A  37       1.746  -7.213  32.178  1.00 91.32           N
ATOM    259  CA  TYR A  37       2.510  -6.133  31.577  1.00 91.32           C
ATOM    260  C   TYR A  37       3.647  -6.680  30.712  1.00 91.32           C
ATOM    261  O   TYR A  37       4.574  -7.307  31.223  1.00 91.32           O
ATOM    262  HA  TYR A  37       1.834  -5.551  30.949  1.00 91.32           H
ATOM    263  CB  TYR A  37       3.107  -5.340  32.741  1.00 91.32           C
ATOM    264 1HB  TYR A  37       2.298  -5.003  33.390  1.00 91.32           H
ATOM    265 2HB  TYR A  37       3.737  -6.002  33.334  1.00 91.32           H
ATOM    266  CG  TYR A  37       3.932  -4.126  32.309  1.00 91.32           C
ATOM    267  CD1 TYR A  37       5.298  -4.243  32.147  1.00 91.32           C
ATOM    268  HD1 TYR A  37       5.788  -5.200  32.326  1.00 91.32           H
ATOM    269  CD2 TYR A  37       3.311  -2.915  32.081  1.00 91.32           C
ATOM    270  HD2 TYR A  37       2.233  -2.822  32.209  1.00 91.32           H
ATOM    271  CE1 TYR A  37       6.075  -3.101  31.740  1.00 91.32           C
ATOM    272  HE1 TYR A  37       7.154  -3.180  31.608  1.00 91.32           H
ATOM    273  CE2 TYR A  37       4.089  -1.773  31.674  1.00 91.32           C
ATOM    274  HE2 TYR A  37       3.611  -0.810  31.492  1.00 91.32           H
ATOM    275  CZ  TYR A  37       5.432  -1.922  31.524  1.00 91.32           C
ATOM    276  OH  TYR A  37       6.166  -0.844  31.139  1.00 91.32           O
ATOM    277  HH  TYR A  37       5.560  -0.081  30.914  1.00 91.32           H
ATOM    278  HN  TYR A  37       2.071  -7.511  33.075  1.00 91.32           H
ATOM    279  N   CYS A  38       3.539  -6.423  29.417  1.00 91.66           N
ATOM    280  CA  CYS A  38       4.473  -6.992  28.460  1.00 91.66           C
ATOM    281  C   CYS A  38       5.468  -5.903  28.053  1.00 91.66           C
ATOM    282  O   CYS A  38       5.083  -4.896  27.462  1.00 91.66           O
ATOM    283  HA  CYS A  38       4.983  -7.811  28.969  1.00 91.66           H
ATOM    284  CB  CYS A  38       3.751  -7.587  27.250  1.00 91.66           C
ATOM    285 1HB  CYS A  38       2.956  -8.254  27.582  1.00 91.66           H
ATOM    286 2HB  CYS A  38       3.280  -6.793  26.670  1.00 91.66           H
ATOM    287  SG  CYS A  38       4.938  -8.505  26.202  1.00 91.66           S
ATOM    288  HN  CYS A  38       2.832  -5.839  29.020  1.00 91.66           H
ATOM    289  N   GLU A  39       6.728  -6.142  28.386  1.00 90.02           N
ATOM    290  CA  GLU A  39       7.804  -5.297  27.898  1.00 90.02           C
ATOM    291  C   GLU A  39       8.213  -5.721  26.486  1.00 90.02           C
ATOM    292  O   GLU A  39       8.563  -6.878  26.258  1.00 90.02           O
ATOM    293  HA  GLU A  39       7.393  -4.288  27.877  1.00 90.02           H
ATOM    294  CB  GLU A  39       9.002  -5.331  28.849  1.00 90.02           C
ATOM    295 1HB  GLU A  39       9.255  -6.365  29.085  1.00 90.02           H
ATOM    296 2HB  GLU A  39       9.832  -4.773  28.414  1.00 90.02           H
ATOM    297  CG  GLU A  39       8.669  -4.645  30.175  1.00 90.02           C
ATOM    298 1HG  GLU A  39       8.275  -3.647  29.983  1.00 90.02           H
ATOM    299 2HG  GLU A  39       7.887  -5.203  30.691  1.00 90.02           H
ATOM    300  CD  GLU A  39       9.907  -4.547  31.068  1.00 90.02           C
ATOM    301  OE1 GLU A  39       9.764  -3.990  32.178  1.00 90.02           O
ATOM    302  OE2 GLU A  39      10.969  -5.033  30.621  1.00 90.02           O
ATOM    303  HN  GLU A  39       7.017  -6.896  28.976  1.00 90.02           H
ATOM    304  N   LYS A  40       8.155  -4.761  25.574  1.00 89.58           N
ATOM    305  CA  LYS A  40       8.357  -5.054  24.165  1.00 89.58           C
ATOM    306  C   LYS A  40       9.808  -4.749  23.788  1.00 89.58           C
ATOM    307  O   LYS A  40      10.101  -4.439  22.634  1.00 89.58           O
ATOM    308  HA  LYS A  40       8.180  -6.120  24.024  1.00 89.58           H
ATOM    309  CB  LYS A  40       7.330  -4.308  23.311  1.00 89.58           C
ATOM    310 1HB  LYS A  40       7.438  -3.234  23.460  1.00 89.58           H
ATOM    311 2HB  LYS A  40       7.519  -4.503  22.255  1.00 89.58           H
ATOM    312  CG  LYS A  40       5.905  -4.737  23.667  1.00 89.58           C
ATOM    313 1HG  LYS A  40       5.743  -4.619  24.739  1.00 89.58           H
ATOM    314 2HG  LYS A  40       5.189  -4.087  23.164  1.00 89.58           H
ATOM    315  CD  LYS A  40       5.653  -6.191  23.265  1.00 89.58           C
ATOM    316 1HD  LYS A  40       5.959  -6.344  22.230  1.00 89.58           H
ATOM    317 2HD  LYS A  40       6.264  -6.853  23.878  1.00 89.58           H
ATOM    318  CE  LYS A  40       4.176  -6.557  23.425  1.00 89.58           C
ATOM    319 1HE  LYS A  40       3.960  -6.770  24.472  1.00 89.58           H
ATOM    320 2HE  LYS A  40       3.553  -5.711  23.137  1.00 89.58           H
ATOM    321  NZ  LYS A  40       3.840  -7.734  22.594  1.00 89.58           N
ATOM    322 1HZ  LYS A  40       2.864  -7.973  22.725  1.00 89.58           H
ATOM    323 2HZ  LYS A  40       4.007  -7.517  21.617  1.00 89.58           H
ATOM    324 3HZ  LYS A  40       4.420  -8.519  22.869  1.00 89.58           H
ATOM    325  HN  LYS A  40       7.975  -3.800  25.785  1.00 89.58           H
ATOM    326  N   ASN A  41      10.678  -4.848  24.782  1.00 88.95           N
ATOM    327  CA  ASN A  41      12.078  -4.513  24.588  1.00 88.95           C
ATOM    328  C   ASN A  41      12.661  -5.398  23.484  1.00 88.95           C
ATOM    329  O   ASN A  41      13.366  -4.912  22.602  1.00 88.95           O
ATOM    330  HA  ASN A  41      12.086  -3.456  24.322  1.00 88.95           H
ATOM    331  CB  ASN A  41      12.885  -4.757  25.865  1.00 88.95           C
ATOM    332 1HB  ASN A  41      12.573  -5.695  26.323  1.00 88.95           H
ATOM    333 2HB  ASN A  41      13.942  -4.859  25.618  1.00 88.95           H
ATOM    334  CG  ASN A  41      12.697  -3.610  26.860  1.00 88.95           C
ATOM    335  OD1 ASN A  41      12.385  -2.486  26.500  1.00 88.95           O
ATOM    336  ND2 ASN A  41      12.903  -3.954  28.128  1.00 88.95           N
ATOM    337 1HD2 ASN A  41      13.157  -4.894  28.356  1.00 88.95           H
ATOM    338 2HD2 ASN A  41      12.804  -3.272  28.853  1.00 88.95           H
ATOM    339  HN  ASN A  41      10.439  -5.150  25.706  1.00 88.95           H
ATOM    340  N   ASN A  42      12.345  -6.682  23.571  1.00 90.91           N
ATOM    341  CA  ASN A  42      12.874  -7.649  22.623  1.00 90.91           C
ATOM    342  C   ASN A  42      12.387  -7.296  21.216  1.00 90.91           C
ATOM    343  O   ASN A  42      13.138  -7.410  20.249  1.00 90.91           O
ATOM    344  HA  ASN A  42      13.958  -7.580  22.719  1.00 90.91           H
ATOM    345  CB  ASN A  42      12.390  -9.063  22.950  1.00 90.91           C
ATOM    346 1HB  ASN A  42      11.305  -9.065  23.051  1.00 90.91           H
ATOM    347 2HB  ASN A  42      12.636  -9.734  22.128  1.00 90.91           H
ATOM    348  CG  ASN A  42      13.029  -9.576  24.243  1.00 90.91           C
ATOM    349  OD1 ASN A  42      13.959  -8.996  24.779  1.00 90.91           O
ATOM    350  ND2 ASN A  42      12.480 -10.693  24.711  1.00 90.91           N
ATOM    351 1HD2 ASN A  42      11.718 -11.119  24.223  1.00 90.91           H
ATOM    352 2HD2 ASN A  42      12.828 -11.106  25.552  1.00 90.91           H
ATOM    353  HN  ASN A  42      11.741  -7.064  24.271  1.00 90.91           H
ATOM    354  N   VAL A  43      11.133  -6.874  21.147  1.00 91.62           N
ATOM    355  CA  VAL A  43      10.522  -6.548  19.870  1.00 91.62           C
ATOM    356  C   VAL A  43      11.224  -5.328  19.270  1.00 91.62           C
ATOM    357  O   VAL A  43      11.461  -5.274  18.065  1.00 91.62           O
ATOM    358  HA  VAL A  43      10.672  -7.400  19.207  1.00 91.62           H
ATOM    359  CB  VAL A  43       9.016  -6.345  20.047  1.00 91.62           C
ATOM    360  HB  VAL A  43       8.868  -5.498  20.718  1.00 91.62           H
ATOM    361  CG1 VAL A  43       8.348  -6.008  18.712  1.00 91.62           C
ATOM    362 1HG1 VAL A  43       8.779  -5.092  18.311  1.00 91.62           H
ATOM    363 2HG1 VAL A  43       8.510  -6.825  18.009  1.00 91.62           H
ATOM    364 3HG1 VAL A  43       7.278  -5.869  18.867  1.00 91.62           H
ATOM    365  CG2 VAL A  43       8.368  -7.573  20.690  1.00 91.62           C
ATOM    366 1HG2 VAL A  43       8.531  -8.444  20.055  1.00 91.62           H
ATOM    367 2HG2 VAL A  43       8.815  -7.748  21.669  1.00 91.62           H
ATOM    368 3HG2 VAL A  43       7.298  -7.401  20.804  1.00 91.62           H
ATOM    369  HN  VAL A  43      10.538  -6.755  21.943  1.00 91.62           H
ATOM    370  N   ARG A  44      11.536  -4.378  20.140  1.00 90.29           N
ATOM    371  CA  ARG A  44      12.176  -3.148  19.707  1.00 90.29           C
ATOM    372  C   ARG A  44      13.613  -3.426  19.261  1.00 90.29           C
ATOM    373  O   ARG A  44      14.099  -2.822  18.306  1.00 90.29           O
ATOM    374  HA  ARG A  44      11.568  -2.796  18.873  1.00 90.29           H
ATOM    375  CB  ARG A  44      12.190  -2.109  20.830  1.00 90.29           C
ATOM    376 1HB  ARG A  44      12.527  -2.575  21.756  1.00 90.29           H
ATOM    377 2HB  ARG A  44      12.904  -1.321  20.592  1.00 90.29           H
ATOM    378  CG  ARG A  44      10.801  -1.502  21.033  1.00 90.29           C
ATOM    379 1HG  ARG A  44      10.440  -1.087  20.091  1.00 90.29           H
ATOM    380 2HG  ARG A  44      10.098  -2.283  21.326  1.00 90.29           H
ATOM    381  CD  ARG A  44      10.831  -0.408  22.101  1.00 90.29           C
ATOM    382 1HD  ARG A  44      11.835   0.010  22.177  1.00 90.29           H
ATOM    383 2HD  ARG A  44      10.167   0.409  21.816  1.00 90.29           H
ATOM    384  NE  ARG A  44      10.415  -0.964  23.408  1.00 90.29           N
ATOM    385  HE  ARG A  44       9.727  -1.689  23.411  1.00 90.29           H
ATOM    386  CZ  ARG A  44      10.903  -0.556  24.587  1.00 90.29           C
ATOM    387  NH1 ARG A  44      11.827   0.412  24.643  1.00 90.29           N
ATOM    388 1HH1 ARG A  44      12.158   0.837  23.800  1.00 90.29           H
ATOM    389 2HH1 ARG A  44      12.186   0.711  25.527  1.00 90.29           H
ATOM    390  NH2 ARG A  44      10.453  -1.132  25.711  1.00 90.29           N
ATOM    391 1HH2 ARG A  44      10.806  -0.840  26.599  1.00 90.29           H
ATOM    392 2HH2 ARG A  44       9.763  -1.854  25.660  1.00 90.29           H
ATOM    393  HN  ARG A  44      11.359  -4.439  21.122  1.00 90.29           H
ATOM    394  N   GLN A  45      14.253  -4.342  19.973  1.00 91.84           N
ATOM    395  CA  GLN A  45      15.632  -4.692  19.677  1.00 91.84           C
ATOM    396  C   GLN A  45      15.731  -5.332  18.290  1.00 91.84           C
ATOM    397  O   GLN A  45      16.642  -5.023  17.524  1.00 91.84           O
ATOM    398  HA  GLN A  45      16.179  -3.749  19.689  1.00 91.84           H
ATOM    399  CB  GLN A  45      16.205  -5.619  20.750  1.00 91.84           C
ATOM    400 1HB  GLN A  45      16.063  -5.173  21.735  1.00 91.84           H
ATOM    401 2HB  GLN A  45      15.664  -6.564  20.747  1.00 91.84           H
ATOM    402  CG  GLN A  45      17.695  -5.877  20.513  1.00 91.84           C
ATOM    403 1HG  GLN A  45      17.838  -6.315  19.525  1.00 91.84           H
ATOM    404 2HG  GLN A  45      18.238  -4.932  20.525  1.00 91.84           H
ATOM    405  CD  GLN A  45      18.265  -6.814  21.580  1.00 91.84           C
ATOM    406  OE1 GLN A  45      17.548  -7.420  22.359  1.00 91.84           O
ATOM    407  NE2 GLN A  45      19.593  -6.897  21.572  1.00 91.84           N
ATOM    408 1HE2 GLN A  45      20.123  -6.373  20.906  1.00 91.84           H
ATOM    409 2HE2 GLN A  45      20.061  -7.485  22.233  1.00 91.84           H
ATOM    410  HN  GLN A  45      13.846  -4.841  20.738  1.00 91.84           H
ATOM    411  N   PHE A  46      14.781  -6.212  18.010  1.00 93.61           N
ATOM    412  CA  PHE A  46      14.719  -6.859  16.711  1.00 93.61           C
ATOM    413  C   PHE A  46      14.502  -5.833  15.597  1.00 93.61           C
ATOM    414  O   PHE A  46      15.205  -5.850  14.587  1.00 93.61           O
ATOM    415  HA  PHE A  46      15.672  -7.365  16.556  1.00 93.61           H
ATOM    416  CB  PHE A  46      13.527  -7.818  16.745  1.00 93.61           C
ATOM    417 1HB  PHE A  46      13.716  -8.591  17.489  1.00 93.61           H
ATOM    418 2HB  PHE A  46      12.643  -7.270  17.071  1.00 93.61           H
ATOM    419  CG  PHE A  46      13.228  -8.486  15.401  1.00 93.61           C
ATOM    420  CD1 PHE A  46      12.204  -8.033  14.629  1.00 93.61           C
ATOM    421  HD1 PHE A  46      11.596  -7.193  14.968  1.00 93.61           H
ATOM    422  CD2 PHE A  46      13.986  -9.533  14.979  1.00 93.61           C
ATOM    423  HD2 PHE A  46      14.807  -9.896  15.597  1.00 93.61           H
ATOM    424  CE1 PHE A  46      11.926  -8.653  13.383  1.00 93.61           C
ATOM    425  HE1 PHE A  46      11.105  -8.290  12.764  1.00 93.61           H
ATOM    426  CE2 PHE A  46      13.708 -10.153  13.732  1.00 93.61           C
ATOM    427  HE2 PHE A  46      14.316 -10.992  13.393  1.00 93.61           H
ATOM    428  CZ  PHE A  46      12.684  -9.700  12.960  1.00 93.61           C
ATOM    429  HZ  PHE A  46      12.471 -10.176  12.003  1.00 93.61           H
ATOM    430  HN  PHE A  46      14.063  -6.483  18.652  1.00 93.61           H
ATOM    431  N   ALA A  47      13.527  -4.964  15.818  1.00 92.78           N
ATOM    432  CA  ALA A  47      13.155  -3.984  14.812  1.00 92.78           C
ATOM    433  C   ALA A  47      14.377  -3.133  14.459  1.00 92.78           C
ATOM    434  O   ALA A  47      14.604  -2.821  13.291  1.00 92.78           O
ATOM    435  HA  ALA A  47      12.832  -4.527  13.924  1.00 92.78           H
ATOM    436  CB  ALA A  47      11.987  -3.141  15.327  1.00 92.78           C
ATOM    437 1HB  ALA A  47      11.135  -3.788  15.535  1.00 92.78           H
ATOM    438 2HB  ALA A  47      12.285  -2.627  16.242  1.00 92.78           H
ATOM    439 3HB  ALA A  47      11.709  -2.406  14.572  1.00 92.78           H
ATOM    440  HN  ALA A  47      12.996  -4.923  16.665  1.00 92.78           H
ATOM    441  N   SER A  48      15.132  -2.783  15.490  1.00 92.80           N
ATOM    442  CA  SER A  48      16.194  -1.802  15.340  1.00 92.80           C
ATOM    443  C   SER A  48      17.280  -2.344  14.409  1.00 92.80           C
ATOM    444  O   SER A  48      18.006  -1.574  13.782  1.00 92.80           O
ATOM    445  HA  SER A  48      15.717  -0.925  14.903  1.00 92.80           H
ATOM    446  CB  SER A  48      16.795  -1.431  16.697  1.00 92.80           C
ATOM    447 1HB  SER A  48      17.448  -0.566  16.580  1.00 92.80           H
ATOM    448 2HB  SER A  48      15.997  -1.137  17.380  1.00 92.80           H
ATOM    449  OG  SER A  48      17.533  -2.508  17.267  1.00 92.80           O
ATOM    450  HG  SER A  48      17.916  -2.232  18.149  1.00 92.80           H
ATOM    451  HN  SER A  48      15.028  -3.156  16.412  1.00 92.80           H
ATOM    452  N   HIS A  49      17.357  -3.665  14.348  1.00 94.38           N
ATOM    453  CA  HIS A  49      18.366  -4.319  13.532  1.00 94.38           C
ATOM    454  C   HIS A  49      17.769  -4.684  12.171  1.00 94.38           C
ATOM    455  O   HIS A  49      18.442  -4.581  11.147  1.00 94.38           O
ATOM    456  HA  HIS A  49      19.167  -3.595  13.386  1.00 94.38           H
ATOM    457  CB  HIS A  49      18.956  -5.527  14.263  1.00 94.38           C
ATOM    458 1HB  HIS A  49      18.145  -6.191  14.560  1.00 94.38           H
ATOM    459 2HB  HIS A  49      19.587  -6.085  13.571  1.00 94.38           H
ATOM    460  CG  HIS A  49      19.768  -5.169  15.485  1.00 94.38           C
ATOM    461  ND1 HIS A  49      19.192  -4.897  16.714  1.00 94.38           N
ATOM    462  HD1 HIS A  49      18.213  -4.908  16.917  1.00 94.38           H
ATOM    463  CD2 HIS A  49      21.115  -5.042  15.655  1.00 94.38           C
ATOM    464  HD2 HIS A  49      21.871  -5.188  14.883  1.00 94.38           H
ATOM    465  CE1 HIS A  49      20.159  -4.619  17.576  1.00 94.38           C
ATOM    466  HE1 HIS A  49      20.026  -4.363  18.628  1.00 94.38           H
ATOM    467  NE2 HIS A  49      21.350  -4.709  16.918  1.00 94.38           N
ATOM    468  HN  HIS A  49      16.746  -4.285  14.842  1.00 94.38           H
ATOM    469  N   PHE A  50      16.512  -5.101  12.205  1.00 95.24           N
ATOM    470  CA  PHE A  50      15.905  -5.740  11.050  1.00 95.24           C
ATOM    471  C   PHE A  50      15.393  -4.698  10.053  1.00 95.24           C
ATOM    472  O   PHE A  50      15.642  -4.807   8.853  1.00 95.24           O
ATOM    473  HA  PHE A  50      16.675  -6.348  10.574  1.00 95.24           H
ATOM    474  CB  PHE A  50      14.721  -6.562  11.564  1.00 95.24           C
ATOM    475 1HB  PHE A  50      15.083  -7.283  12.297  1.00 95.24           H
ATOM    476 2HB  PHE A  50      14.030  -5.898  12.084  1.00 95.24           H
ATOM    477  CG  PHE A  50      13.959  -7.309  10.467  1.00 95.24           C
ATOM    478  CD1 PHE A  50      12.733  -6.872  10.072  1.00 95.24           C
ATOM    479  HD1 PHE A  50      12.294  -5.989  10.537  1.00 95.24           H
ATOM    480  CD2 PHE A  50      14.508  -8.410   9.888  1.00 95.24           C
ATOM    481  HD2 PHE A  50      15.490  -8.761  10.205  1.00 95.24           H
ATOM    482  CE1 PHE A  50      12.026  -7.565   9.055  1.00 95.24           C
ATOM    483  HE1 PHE A  50      11.044  -7.215   8.738  1.00 95.24           H
ATOM    484  CE2 PHE A  50      13.801  -9.104   8.870  1.00 95.24           C
ATOM    485  HE2 PHE A  50      14.240  -9.987   8.406  1.00 95.24           H
ATOM    486  CZ  PHE A  50      12.575  -8.667   8.475  1.00 95.24           C
ATOM    487  HZ  PHE A  50      12.032  -9.199   7.694  1.00 95.24           H
ATOM    488  HN  PHE A  50      15.913  -5.009  13.000  1.00 95.24           H
ATOM    489  N   LEU A  51      14.687  -3.712  10.586  1.00 94.67           N
ATOM    490  CA  LEU A  51      13.847  -2.861   9.761  1.00 94.67           C
ATOM    491  C   LEU A  51      14.732  -1.920   8.940  1.00 94.67           C
ATOM    492  O   LEU A  51      14.591  -1.836   7.721  1.00 94.67           O
ATOM    493  HA  LEU A  51      13.302  -3.509   9.074  1.00 94.67           H
ATOM    494  CB  LEU A  51      12.810  -2.137  10.621  1.00 94.67           C
ATOM    495 1HB  LEU A  51      13.337  -1.540  11.366  1.00 94.67           H
ATOM    496 2HB  LEU A  51      12.262  -1.441   9.985  1.00 94.67           H
ATOM    497  CG  LEU A  51      11.798  -3.027  11.344  1.00 94.67           C
ATOM    498  HG  LEU A  51      12.344  -3.688  12.018  1.00 94.67           H
ATOM    499  CD1 LEU A  51      10.847  -2.191  12.203  1.00 94.67           C
ATOM    500 1HD1 LEU A  51      11.420  -1.639  12.947  1.00 94.67           H
ATOM    501 2HD1 LEU A  51      10.305  -1.491  11.568  1.00 94.67           H
ATOM    502 3HD1 LEU A  51      10.138  -2.849  12.706  1.00 94.67           H
ATOM    503  CD2 LEU A  51      11.043  -3.917  10.353  1.00 94.67           C
ATOM    504 1HD2 LEU A  51      10.510  -3.291   9.637  1.00 94.67           H
ATOM    505 2HD2 LEU A  51      11.752  -4.552   9.823  1.00 94.67           H
ATOM    506 3HD2 LEU A  51      10.331  -4.539  10.894  1.00 94.67           H
ATOM    507  HN  LEU A  51      14.684  -3.491  11.562  1.00 94.67           H
ATOM    508  N   PRO A  52      15.655  -1.198   9.590  1.00 95.76           N
ATOM    509  CA  PRO A  52      16.348  -0.089   8.930  1.00 95.76           C
ATOM    510  C   PRO A  52      16.980  -0.507   7.612  1.00 95.76           C
ATOM    511  O   PRO A  52      16.747   0.122   6.581  1.00 95.76           O
ATOM    512  HA  PRO A  52      15.636   0.694   8.669  1.00 95.76           H
ATOM    513  CB  PRO A  52      17.400   0.341   9.954  1.00 95.76           C
ATOM    514 1HB  PRO A  52      18.348  -0.173   9.795  1.00 95.76           H
ATOM    515 2HB  PRO A  52      17.604   1.410   9.894  1.00 95.76           H
ATOM    516  CG  PRO A  52      16.771  -0.039  11.289  1.00 95.76           C
ATOM    517 1HG  PRO A  52      17.517  -0.125  12.078  1.00 95.76           H
ATOM    518 2HG  PRO A  52      16.053   0.710  11.625  1.00 95.76           H
ATOM    519  CD  PRO A  52      16.105  -1.371  10.983  1.00 95.76           C
ATOM    520 1HD  PRO A  52      16.803  -2.203  11.078  1.00 95.76           H
ATOM    521 2HD  PRO A  52      15.277  -1.574  11.662  1.00 95.76           H
ATOM    522  N   PRO A  53      17.792  -1.573   7.614  1.00 96.95           N
ATOM    523  CA  PRO A  53      18.463  -2.012   6.388  1.00 96.95           C
ATOM    524  C   PRO A  53      17.490  -2.216   5.239  1.00 96.95           C
ATOM    525  O   PRO A  53      17.771  -1.827   4.106  1.00 96.95           O
ATOM    526  HA  PRO A  53      19.154  -1.242   6.044  1.00 96.95           H
ATOM    527  CB  PRO A  53      19.143  -3.321   6.796  1.00 96.95           C
ATOM    528 1HB  PRO A  53      18.505  -4.182   6.599  1.00 96.95           H
ATOM    529 2HB  PRO A  53      20.071  -3.479   6.247  1.00 96.95           H
ATOM    530  CG  PRO A  53      19.396  -3.137   8.288  1.00 96.95           C
ATOM    531 1HG  PRO A  53      19.546  -4.091   8.793  1.00 96.95           H
ATOM    532 2HG  PRO A  53      20.292  -2.546   8.477  1.00 96.95           H
ATOM    533  CD  PRO A  53      18.136  -2.432   8.762  1.00 96.95           C
ATOM    534 1HD  PRO A  53      17.337  -3.139   8.986  1.00 96.95           H
ATOM    535 2HD  PRO A  53      18.312  -1.855   9.670  1.00 96.95           H
ATOM    536  N   LEU A  54      16.360  -2.828   5.564  1.00 96.26           N
ATOM    537  CA  LEU A  54      15.405  -3.227   4.544  1.00 96.26           C
ATOM    538  C   LEU A  54      14.712  -1.982   3.986  1.00 96.26           C
ATOM    539  O   LEU A  54      14.530  -1.858   2.776  1.00 96.26           O
ATOM    540  HA  LEU A  54      15.967  -3.700   3.738  1.00 96.26           H
ATOM    541  CB  LEU A  54      14.437  -4.275   5.097  1.00 96.26           C
ATOM    542 1HB  LEU A  54      13.964  -3.868   5.990  1.00 96.26           H
ATOM    543 2HB  LEU A  54      13.648  -4.435   4.362  1.00 96.26           H
ATOM    544  CG  LEU A  54      15.049  -5.632   5.451  1.00 96.26           C
ATOM    545  HG  LEU A  54      15.855  -5.467   6.166  1.00 96.26           H
ATOM    546  CD1 LEU A  54      14.019  -6.536   6.132  1.00 96.26           C
ATOM    547 1HD1 LEU A  54      13.668  -6.061   7.048  1.00 96.26           H
ATOM    548 2HD1 LEU A  54      13.177  -6.697   5.459  1.00 96.26           H
ATOM    549 3HD1 LEU A  54      14.480  -7.494   6.373  1.00 96.26           H
ATOM    550  CD2 LEU A  54      15.667  -6.294   4.218  1.00 96.26           C
ATOM    551 1HD2 LEU A  54      14.896  -6.444   3.462  1.00 96.26           H
ATOM    552 2HD2 LEU A  54      16.450  -5.652   3.815  1.00 96.26           H
ATOM    553 3HD2 LEU A  54      16.094  -7.257   4.498  1.00 96.26           H
ATOM    554  HN  LEU A  54      16.095  -3.051   6.502  1.00 96.26           H
ATOM    555  N   TYR A  55      14.343  -1.092   4.896  1.00 95.45           N
ATOM    556  CA  TYR A  55      13.627   0.114   4.515  1.00 95.45           C
ATOM    557  C   TYR A  55      14.490   1.005   3.621  1.00 95.45           C
ATOM    558  O   TYR A  55      13.984   1.643   2.699  1.00 95.45           O
ATOM    559  HA  TYR A  55      12.734  -0.185   3.965  1.00 95.45           H
ATOM    560  CB  TYR A  55      13.328   0.856   5.820  1.00 95.45           C
ATOM    561 1HB  TYR A  55      14.226   0.858   6.438  1.00 95.45           H
ATOM    562 2HB  TYR A  55      13.097   1.896   5.589  1.00 95.45           H
ATOM    563  CG  TYR A  55      12.173   0.258   6.626  1.00 95.45           C
ATOM    564  CD1 TYR A  55      11.451  -0.802   6.115  1.00 95.45           C
ATOM    565  HD1 TYR A  55      11.704  -1.213   5.138  1.00 95.45           H
ATOM    566  CD2 TYR A  55      11.853   0.778   7.863  1.00 95.45           C
ATOM    567  HD2 TYR A  55      12.423   1.615   8.266  1.00 95.45           H
ATOM    568  CE1 TYR A  55      10.364  -1.364   6.873  1.00 95.45           C
ATOM    569  HE1 TYR A  55       9.786  -2.201   6.482  1.00 95.45           H
ATOM    570  CE2 TYR A  55      10.766   0.216   8.621  1.00 95.45           C
ATOM    571  HE2 TYR A  55      10.503   0.617   9.600  1.00 95.45           H
ATOM    572  CZ  TYR A  55      10.075  -0.828   8.089  1.00 95.45           C
ATOM    573  OH  TYR A  55       9.049  -1.360   8.805  1.00 95.45           O
ATOM    574  HH  TYR A  55       8.882  -0.809   9.623  1.00 95.45           H
ATOM    575  HN  TYR A  55      14.526  -1.184   5.875  1.00 95.45           H
ATOM    576  N   TRP A  56      15.780   1.022   3.925  1.00 96.93           N
ATOM    577  CA  TRP A  56      16.732   1.755   3.108  1.00 96.93           C
ATOM    578  C   TRP A  56      16.800   1.076   1.738  1.00 96.93           C
ATOM    579  O   TRP A  56      16.834   1.749   0.709  1.00 96.93           O
ATOM    580  HA  TRP A  56      16.364   2.775   3.001  1.00 96.93           H
ATOM    581  CB  TRP A  56      18.094   1.843   3.799  1.00 96.93           C
ATOM    582 1HB  TRP A  56      18.257   0.933   4.376  1.00 96.93           H
ATOM    583 2HB  TRP A  56      18.874   1.882   3.039  1.00 96.93           H
ATOM    584  CG  TRP A  56      18.244   3.051   4.726  1.00 96.93           C
ATOM    585  CD1 TRP A  56      18.369   3.057   6.060  1.00 96.93           C
ATOM    586  HD1 TRP A  56      18.379   2.160   6.679  1.00 96.93           H
ATOM    587  CD2 TRP A  56      18.281   4.438   4.331  1.00 96.93           C
ATOM    588  NE1 TRP A  56      18.483   4.341   6.552  1.00 96.93           N
ATOM    589  HE1 TRP A  56      18.586   4.600   7.512  1.00 96.93           H
ATOM    590  CE2 TRP A  56      18.428   5.208   5.467  1.00 96.93           C
ATOM    591  CE3 TRP A  56      18.194   5.024   3.055  1.00 96.93           C
ATOM    592  HE3 TRP A  56      18.078   4.438   2.144  1.00 96.93           H
ATOM    593  CZ2 TRP A  56      18.499   6.606   5.442  1.00 96.93           C
ATOM    594  HZ2 TRP A  56      18.615   7.192   6.354  1.00 96.93           H
ATOM    595  CZ3 TRP A  56      18.267   6.422   3.048  1.00 96.93           C
ATOM    596  HZ3 TRP A  56      18.204   6.927   2.084  1.00 96.93           H
ATOM    597  CH2 TRP A  56      18.414   7.211   4.182  1.00 96.93           C
ATOM    598  HH2 TRP A  56      18.463   8.296   4.092  1.00 96.93           H
ATOM    599  HN  TRP A  56      16.175   0.548   4.712  1.00 96.93           H
ATOM    600  N   LEU A  57      16.816  -0.248   1.770  1.00 96.95           N
ATOM    601  CA  LEU A  57      16.895  -1.025   0.544  1.00 96.95           C
ATOM    602  C   LEU A  57      15.666  -0.735  -0.319  1.00 96.95           C
ATOM    603  O   LEU A  57      15.794  -0.406  -1.497  1.00 96.95           O
ATOM    604  HA  LEU A  57      17.782  -0.694   0.004  1.00 96.95           H
ATOM    605  CB  LEU A  57      17.087  -2.509   0.862  1.00 96.95           C
ATOM    606 1HB  LEU A  57      18.019  -2.625   1.415  1.00 96.95           H
ATOM    607 2HB  LEU A  57      16.281  -2.825   1.525  1.00 96.95           H
ATOM    608  CG  LEU A  57      17.120  -3.454  -0.341  1.00 96.95           C
ATOM    609  HG  LEU A  57      16.226  -3.277  -0.939  1.00 96.95           H
ATOM    610  CD1 LEU A  57      18.327  -3.161  -1.235  1.00 96.95           C
ATOM    611 1HD1 LEU A  57      18.270  -2.135  -1.597  1.00 96.95           H
ATOM    612 2HD1 LEU A  57      19.245  -3.294  -0.661  1.00 96.95           H
ATOM    613 3HD1 LEU A  57      18.327  -3.847  -2.082  1.00 96.95           H
ATOM    614  CD2 LEU A  57      17.081  -4.916   0.109  1.00 96.95           C
ATOM    615 1HD2 LEU A  57      17.944  -5.125   0.741  1.00 96.95           H
ATOM    616 2HD2 LEU A  57      16.165  -5.099   0.671  1.00 96.95           H
ATOM    617 3HD2 LEU A  57      17.106  -5.566  -0.766  1.00 96.95           H
ATOM    618  HN  LEU A  57      16.777  -0.788   2.610  1.00 96.95           H
ATOM    619  N   VAL A  58      14.502  -0.866   0.302  1.00 95.96           N
ATOM    620  CA  VAL A  58      13.249  -0.703  -0.416  1.00 95.96           C
ATOM    621  C   VAL A  58      13.172   0.716  -0.982  1.00 95.96           C
ATOM    622  O   VAL A  58      12.762   0.911  -2.125  1.00 95.96           O
ATOM    623  HA  VAL A  58      13.250  -1.411  -1.244  1.00 95.96           H
ATOM    624  CB  VAL A  58      12.073  -1.046   0.501  1.00 95.96           C
ATOM    625  HB  VAL A  58      12.160  -0.435   1.400  1.00 95.96           H
ATOM    626  CG1 VAL A  58      10.740  -0.710  -0.169  1.00 95.96           C
ATOM    627 1HG1 VAL A  58      10.706   0.355  -0.397  1.00 95.96           H
ATOM    628 2HG1 VAL A  58      10.642  -1.283  -1.092  1.00 95.96           H
ATOM    629 3HG1 VAL A  58       9.921  -0.964   0.504  1.00 95.96           H
ATOM    630  CG2 VAL A  58      12.119  -2.516   0.925  1.00 95.96           C
ATOM    631 1HG2 VAL A  58      12.070  -3.151   0.041  1.00 95.96           H
ATOM    632 2HG2 VAL A  58      13.049  -2.710   1.461  1.00 95.96           H
ATOM    633 3HG2 VAL A  58      11.272  -2.733   1.576  1.00 95.96           H
ATOM    634  HN  VAL A  58      14.408  -1.079   1.274  1.00 95.96           H
ATOM    635  N   PHE A  59      13.572   1.671  -0.155  1.00 97.11           N
ATOM    636  CA  PHE A  59      13.574   3.065  -0.567  1.00 97.11           C
ATOM    637  C   PHE A  59      14.378   3.255  -1.855  1.00 97.11           C
ATOM    638  O   PHE A  59      13.872   3.807  -2.831  1.00 97.11           O
ATOM    639  HA  PHE A  59      12.537   3.352  -0.742  1.00 97.11           H
ATOM    640  CB  PHE A  59      14.238   3.863   0.557  1.00 97.11           C
ATOM    641 1HB  PHE A  59      13.597   3.832   1.438  1.00 97.11           H
ATOM    642 2HB  PHE A  59      15.176   3.377   0.828  1.00 97.11           H
ATOM    643  CG  PHE A  59      14.522   5.323   0.200  1.00 97.11           C
ATOM    644  CD1 PHE A  59      15.804   5.771   0.135  1.00 97.11           C
ATOM    645  HD1 PHE A  59      16.630   5.089   0.338  1.00 97.11           H
ATOM    646  CD2 PHE A  59      13.491   6.174  -0.052  1.00 97.11           C
ATOM    647  HD2 PHE A  59      12.463   5.815   0.000  1.00 97.11           H
ATOM    648  CE1 PHE A  59      16.067   7.126  -0.196  1.00 97.11           C
ATOM    649  HE1 PHE A  59      17.095   7.485  -0.248  1.00 97.11           H
ATOM    650  CE2 PHE A  59      13.754   7.529  -0.383  1.00 97.11           C
ATOM    651  HE2 PHE A  59      12.928   8.211  -0.585  1.00 97.11           H
ATOM    652  CZ  PHE A  59      15.037   7.977  -0.448  1.00 97.11           C
ATOM    653  HZ  PHE A  59      15.239   9.017  -0.702  1.00 97.11           H
ATOM    654  HN  PHE A  59      13.890   1.506   0.778  1.00 97.11           H
ATOM    655  N   ILE A  60      15.617   2.787  -1.816  1.00 97.36           N
ATOM    656  CA  ILE A  60      16.549   3.046  -2.900  1.00 97.36           C
ATOM    657  C   ILE A  60      16.010   2.423  -4.190  1.00 97.36           C
ATOM    658  O   ILE A  60      15.903   3.100  -5.212  1.00 97.36           O
ATOM    659  HA  ILE A  60      16.602   4.126  -3.034  1.00 97.36           H
ATOM    660  CB  ILE A  60      17.953   2.566  -2.525  1.00 97.36           C
ATOM    661  HB  ILE A  60      17.874   1.552  -2.133  1.00 97.36           H
ATOM    662  CG1 ILE A  60      18.551   3.434  -1.416  1.00 97.36           C
ATOM    663 1HG1 ILE A  60      18.818   4.411  -1.819  1.00 97.36           H
ATOM    664 2HG1 ILE A  60      17.805   3.603  -0.640  1.00 97.36           H
ATOM    665  CG2 ILE A  60      18.858   2.505  -3.757  1.00 97.36           C
ATOM    666 1HG2 ILE A  60      18.435   1.813  -4.485  1.00 97.36           H
ATOM    667 2HG2 ILE A  60      18.935   3.497  -4.201  1.00 97.36           H
ATOM    668 3HG2 ILE A  60      19.850   2.161  -3.462  1.00 97.36           H
ATOM    669  CD1 ILE A  60      19.788   2.771  -0.808  1.00 97.36           C
ATOM    670 1HD1 ILE A  60      19.512   1.805  -0.385  1.00 97.36           H
ATOM    671 2HD1 ILE A  60      20.541   2.626  -1.583  1.00 97.36           H
ATOM    672 3HD1 ILE A  60      20.194   3.409  -0.023  1.00 97.36           H
ATOM    673  HN  ILE A  60      15.985   2.240  -1.063  1.00 97.36           H
ATOM    674  N   VAL A  61      15.686   1.142  -4.100  1.00 95.74           N
ATOM    675  CA  VAL A  61      15.302   0.383  -5.279  1.00 95.74           C
ATOM    676  C   VAL A  61      13.991   0.942  -5.834  1.00 95.74           C
ATOM    677  O   VAL A  61      13.838   1.089  -7.046  1.00 95.74           O
ATOM    678  HA  VAL A  61      16.085   0.517  -6.025  1.00 95.74           H
ATOM    679  CB  VAL A  61      15.221  -1.106  -4.938  1.00 95.74           C
ATOM    680  HB  VAL A  61      14.504  -1.226  -4.126  1.00 95.74           H
ATOM    681  CG1 VAL A  61      14.714  -1.915  -6.134  1.00 95.74           C
ATOM    682 1HG1 VAL A  61      13.721  -1.566  -6.414  1.00 95.74           H
ATOM    683 2HG1 VAL A  61      15.396  -1.785  -6.975  1.00 95.74           H
ATOM    684 3HG1 VAL A  61      14.666  -2.970  -5.865  1.00 95.74           H
ATOM    685  CG2 VAL A  61      16.573  -1.633  -4.454  1.00 95.74           C
ATOM    686 1HG2 VAL A  61      17.319  -1.493  -5.236  1.00 95.74           H
ATOM    687 2HG2 VAL A  61      16.877  -1.086  -3.561  1.00 95.74           H
ATOM    688 3HG2 VAL A  61      16.487  -2.693  -4.219  1.00 95.74           H
ATOM    689  HN  VAL A  61      15.683   0.624  -3.245  1.00 95.74           H
ATOM    690  N   GLY A  62      13.076   1.237  -4.922  1.00 95.93           N
ATOM    691  CA  GLY A  62      11.762   1.720  -5.309  1.00 95.93           C
ATOM    692  C   GLY A  62      11.854   3.101  -5.960  1.00 95.93           C
ATOM    693  O   GLY A  62      11.185   3.367  -6.957  1.00 95.93           O
ATOM    694 1HA  GLY A  62      11.302   1.017  -6.003  1.00 95.93           H
ATOM    695 2HA  GLY A  62      11.116   1.771  -4.432  1.00 95.93           H
ATOM    696  HN  GLY A  62      13.222   1.152  -3.936  1.00 95.93           H
ATOM    697  N   ALA A  63      12.690   3.944  -5.371  1.00 96.67           N
ATOM    698  CA  ALA A  63      12.824   5.314  -5.836  1.00 96.67           C
ATOM    699  C   ALA A  63      13.353   5.311  -7.272  1.00 96.67           C
ATOM    700  O   ALA A  63      12.834   6.023  -8.130  1.00 96.67           O
ATOM    701  HA  ALA A  63      11.832   5.766  -5.824  1.00 96.67           H
ATOM    702  CB  ALA A  63      13.732   6.091  -4.881  1.00 96.67           C
ATOM    703 1HB  ALA A  63      13.296   6.088  -3.882  1.00 96.67           H
ATOM    704 2HB  ALA A  63      14.715   5.620  -4.851  1.00 96.67           H
ATOM    705 3HB  ALA A  63      13.832   7.119  -5.231  1.00 96.67           H
ATOM    706  HN  ALA A  63      13.268   3.704  -4.591  1.00 96.67           H
ATOM    707  N   LEU A  64      14.379   4.502  -7.488  1.00 95.20           N
ATOM    708  CA  LEU A  64      14.991   4.404  -8.803  1.00 95.20           C
ATOM    709  C   LEU A  64      13.966   3.857  -9.798  1.00 95.20           C
ATOM    710  O   LEU A  64      13.799   4.404 -10.887  1.00 95.20           O
ATOM    711  HA  LEU A  64      15.266   5.413  -9.111  1.00 95.20           H
ATOM    712  CB  LEU A  64      16.280   3.584  -8.734  1.00 95.20           C
ATOM    713 1HB  LEU A  64      16.053   2.624  -8.271  1.00 95.20           H
ATOM    714 2HB  LEU A  64      16.610   3.376  -9.752  1.00 95.20           H
ATOM    715  CG  LEU A  64      17.443   4.223  -7.973  1.00 95.20           C
ATOM    716  HG  LEU A  64      17.092   4.491  -6.976  1.00 95.20           H
ATOM    717  CD1 LEU A  64      18.594   3.232  -7.796  1.00 95.20           C
ATOM    718 1HD1 LEU A  64      18.244   2.365  -7.235  1.00 95.20           H
ATOM    719 2HD1 LEU A  64      18.952   2.911  -8.774  1.00 95.20           H
ATOM    720 3HD1 LEU A  64      19.407   3.712  -7.251  1.00 95.20           H
ATOM    721  CD2 LEU A  64      17.899   5.516  -8.653  1.00 95.20           C
ATOM    722 1HD2 LEU A  64      18.226   5.296  -9.669  1.00 95.20           H
ATOM    723 2HD2 LEU A  64      17.070   6.223  -8.683  1.00 95.20           H
ATOM    724 3HD2 LEU A  64      18.726   5.950  -8.091  1.00 95.20           H
ATOM    725  HN  LEU A  64      14.791   3.921  -6.787  1.00 95.20           H
ATOM    726  N   GLY A  65      13.306   2.783  -9.389  1.00 93.40           N
ATOM    727  CA  GLY A  65      12.409   2.070 -10.283  1.00 93.40           C
ATOM    728  C   GLY A  65      11.265   2.973 -10.747  1.00 93.40           C
ATOM    729  O   GLY A  65      11.023   3.107 -11.945  1.00 93.40           O
ATOM    730 1HA  GLY A  65      12.965   1.707 -11.147  1.00 93.40           H
ATOM    731 2HA  GLY A  65      12.003   1.195  -9.775  1.00 93.40           H
ATOM    732  HN  GLY A  65      13.375   2.402  -8.467  1.00 93.40           H
ATOM    733  N   ASN A  66      10.591   3.569  -9.774  1.00 94.38           N
ATOM    734  CA  ASN A  66       9.380   4.321 -10.054  1.00 94.38           C
ATOM    735  C   ASN A  66       9.747   5.621 -10.773  1.00 94.38           C
ATOM    736  O   ASN A  66       8.989   6.104 -11.614  1.00 94.38           O
ATOM    737  HA  ASN A  66       8.769   3.662 -10.670  1.00 94.38           H
ATOM    738  CB  ASN A  66       8.648   4.687  -8.761  1.00 94.38           C
ATOM    739 1HB  ASN A  66       9.357   5.094  -8.040  1.00 94.38           H
ATOM    740 2HB  ASN A  66       7.914   5.468  -8.963  1.00 94.38           H
ATOM    741  CG  ASN A  66       7.949   3.465  -8.162  1.00 94.38           C
ATOM    742  OD1 ASN A  66       7.049   2.884  -8.747  1.00 94.38           O
ATOM    743  ND2 ASN A  66       8.410   3.109  -6.967  1.00 94.38           N
ATOM    744 1HD2 ASN A  66       9.151   3.629  -6.542  1.00 94.38           H
ATOM    745 2HD2 ASN A  66       8.017   2.321  -6.493  1.00 94.38           H
ATOM    746  HN  ASN A  66      10.860   3.544  -8.811  1.00 94.38           H
ATOM    747  N   SER A  67      10.908   6.150 -10.417  1.00 94.24           N
ATOM    748  CA  SER A  67      11.421   7.340 -11.074  1.00 94.24           C
ATOM    749  C   SER A  67      11.636   7.063 -12.564  1.00 94.24           C
ATOM    750  O   SER A  67      11.404   7.935 -13.400  1.00 94.24           O
ATOM    751  HA  SER A  67      10.654   8.101 -10.933  1.00 94.24           H
ATOM    752  CB  SER A  67      12.727   7.806 -10.428  1.00 94.24           C
ATOM    753 1HB  SER A  67      13.466   7.007 -10.485  1.00 94.24           H
ATOM    754 2HB  SER A  67      13.128   8.651 -10.988  1.00 94.24           H
ATOM    755  OG  SER A  67      12.543   8.184  -9.066  1.00 94.24           O
ATOM    756  HG  SER A  67      13.010   7.535  -8.465  1.00 94.24           H
ATOM    757  HN  SER A  67      11.493   5.780  -9.696  1.00 94.24           H
ATOM    758  N   LEU A  68      12.076   5.847 -12.850  1.00 91.40           N
ATOM    759  CA  LEU A  68      12.310   5.440 -14.225  1.00 91.40           C
ATOM    760  C   LEU A  68      10.977   5.406 -14.976  1.00 91.40           C
ATOM    761  O   LEU A  68      10.903   5.809 -16.136  1.00 91.40           O
ATOM    762  HA  LEU A  68      12.946   6.195 -14.686  1.00 91.40           H
ATOM    763  CB  LEU A  68      13.075   4.116 -14.269  1.00 91.40           C
ATOM    764 1HB  LEU A  68      13.998   4.233 -13.703  1.00 91.40           H
ATOM    765 2HB  LEU A  68      12.481   3.359 -13.757  1.00 91.40           H
ATOM    766  CG  LEU A  68      13.427   3.591 -15.663  1.00 91.40           C
ATOM    767  HG  LEU A  68      12.509   3.532 -16.248  1.00 91.40           H
ATOM    768  CD1 LEU A  68      14.366   4.555 -16.391  1.00 91.40           C
ATOM    769 1HD1 LEU A  68      13.880   5.525 -16.495  1.00 91.40           H
ATOM    770 2HD1 LEU A  68      15.286   4.668 -15.817  1.00 91.40           H
ATOM    771 3HD1 LEU A  68      14.600   4.157 -17.378  1.00 91.40           H
ATOM    772  CD2 LEU A  68      14.005   2.176 -15.586  1.00 91.40           C
ATOM    773 1HD2 LEU A  68      14.909   2.186 -14.977  1.00 91.40           H
ATOM    774 2HD2 LEU A  68      13.271   1.508 -15.136  1.00 91.40           H
ATOM    775 3HD2 LEU A  68      14.246   1.827 -16.590  1.00 91.40           H
ATOM    776  HN  LEU A  68      12.271   5.147 -12.163  1.00 91.40           H
ATOM    777  N   VAL A  69       9.957   4.920 -14.284  1.00 90.98           N
ATOM    778  CA  VAL A  69       8.637   4.799 -14.881  1.00 90.98           C
ATOM    779  C   VAL A  69       8.163   6.179 -15.343  1.00 90.98           C
ATOM    780  O   VAL A  69       7.692   6.332 -16.468  1.00 90.98           O
ATOM    781  HA  VAL A  69       8.729   4.150 -15.752  1.00 90.98           H
ATOM    782  CB  VAL A  69       7.675   4.136 -13.894  1.00 90.98           C
ATOM    783  HB  VAL A  69       7.664   4.734 -12.983  1.00 90.98           H
ATOM    784  CG1 VAL A  69       6.251   4.105 -14.453  1.00 90.98           C
ATOM    785 1HG1 VAL A  69       5.912   5.124 -14.640  1.00 90.98           H
ATOM    786 2HG1 VAL A  69       6.239   3.541 -15.385  1.00 90.98           H
ATOM    787 3HG1 VAL A  69       5.588   3.628 -13.731  1.00 90.98           H
ATOM    788  CG2 VAL A  69       8.151   2.729 -13.526  1.00 90.98           C
ATOM    789 1HG2 VAL A  69       8.205   2.117 -14.427  1.00 90.98           H
ATOM    790 2HG2 VAL A  69       9.138   2.787 -13.067  1.00 90.98           H
ATOM    791 3HG2 VAL A  69       7.449   2.280 -12.824  1.00 90.98           H
ATOM    792  HN  VAL A  69      10.021   4.613 -13.335  1.00 90.98           H
ATOM    793  N   ILE A  70       8.304   7.147 -14.449  1.00 91.66           N
ATOM    794  CA  ILE A  70       7.838   8.495 -14.727  1.00 91.66           C
ATOM    795  C   ILE A  70       8.607   9.059 -15.924  1.00 91.66           C
ATOM    796  O   ILE A  70       8.017   9.679 -16.808  1.00 91.66           O
ATOM    797  HA  ILE A  70       6.784   8.428 -14.994  1.00 91.66           H
ATOM    798  CB  ILE A  70       7.933   9.364 -13.471  1.00 91.66           C
ATOM    799  HB  ILE A  70       8.953   9.307 -13.092  1.00 91.66           H
ATOM    800  CG1 ILE A  70       7.011   8.837 -12.370  1.00 91.66           C
ATOM    801 1HG1 ILE A  70       5.974   8.893 -12.700  1.00 91.66           H
ATOM    802 2HG1 ILE A  70       7.229   7.786 -12.180  1.00 91.66           H
ATOM    803  CG2 ILE A  70       7.653  10.832 -13.798  1.00 91.66           C
ATOM    804 1HG2 ILE A  70       8.384  11.188 -14.525  1.00 91.66           H
ATOM    805 2HG2 ILE A  70       6.651  10.928 -14.215  1.00 91.66           H
ATOM    806 3HG2 ILE A  70       7.727  11.428 -12.888  1.00 91.66           H
ATOM    807  CD1 ILE A  70       7.185   9.640 -11.079  1.00 91.66           C
ATOM    808 1HD1 ILE A  70       8.217   9.561 -10.738  1.00 91.66           H
ATOM    809 2HD1 ILE A  70       6.943  10.686 -11.266  1.00 91.66           H
ATOM    810 3HD1 ILE A  70       6.519   9.244 -10.312  1.00 91.66           H
ATOM    811  HN  ILE A  70       8.727   7.023 -13.552  1.00 91.66           H
ATOM    812  N   LEU A  71       9.911   8.824 -15.914  1.00 89.49           N
ATOM    813  CA  LEU A  71      10.777   9.368 -16.946  1.00 89.49           C
ATOM    814  C   LEU A  71      10.374   8.787 -18.303  1.00 89.49           C
ATOM    815  O   LEU A  71      10.295   9.511 -19.293  1.00 89.49           O
ATOM    816  HA  LEU A  71      10.618  10.446 -16.971  1.00 89.49           H
ATOM    817  CB  LEU A  71      12.247   9.135 -16.589  1.00 89.49           C
ATOM    818 1HB  LEU A  71      12.431   9.559 -15.602  1.00 89.49           H
ATOM    819 2HB  LEU A  71      12.415   8.061 -16.511  1.00 89.49           H
ATOM    820  CG  LEU A  71      13.274   9.716 -17.563  1.00 89.49           C
ATOM    821  HG  LEU A  71      12.838  10.598 -18.032  1.00 89.49           H
ATOM    822  CD1 LEU A  71      14.533  10.173 -16.824  1.00 89.49           C
ATOM    823 1HD1 LEU A  71      14.269  10.940 -16.096  1.00 89.49           H
ATOM    824 2HD1 LEU A  71      14.981   9.322 -16.310  1.00 89.49           H
ATOM    825 3HD1 LEU A  71      15.246  10.581 -17.540  1.00 89.49           H
ATOM    826  CD2 LEU A  71      13.593   8.721 -18.680  1.00 89.49           C
ATOM    827 1HD2 LEU A  71      14.000   7.807 -18.247  1.00 89.49           H
ATOM    828 2HD2 LEU A  71      12.682   8.488 -19.231  1.00 89.49           H
ATOM    829 3HD2 LEU A  71      14.326   9.159 -19.358  1.00 89.49           H
ATOM    830  HN  LEU A  71      10.374   8.274 -15.219  1.00 89.49           H
ATOM    831  N   VAL A  72      10.132   7.484 -18.304  1.00 86.55           N
ATOM    832  CA  VAL A  72       9.783   6.789 -19.531  1.00 86.55           C
ATOM    833  C   VAL A  72       8.472   7.357 -20.079  1.00 86.55           C
ATOM    834  O   VAL A  72       8.341   7.575 -21.283  1.00 86.55           O
ATOM    835  HA  VAL A  72      10.577   6.979 -20.254  1.00 86.55           H
ATOM    836  CB  VAL A  72       9.722   5.281 -19.280  1.00 86.55           C
ATOM    837  HB  VAL A  72       9.073   5.111 -18.421  1.00 86.55           H
ATOM    838  CG1 VAL A  72       9.116   4.549 -20.479  1.00 86.55           C
ATOM    839 1HG1 VAL A  72       8.104   4.916 -20.655  1.00 86.55           H
ATOM    840 2HG1 VAL A  72       9.727   4.731 -21.363  1.00 86.55           H
ATOM    841 3HG1 VAL A  72       9.084   3.479 -20.273  1.00 86.55           H
ATOM    842  CG2 VAL A  72      11.106   4.725 -18.940  1.00 86.55           C
ATOM    843 1HG2 VAL A  72      11.787   4.914 -19.771  1.00 86.55           H
ATOM    844 2HG2 VAL A  72      11.484   5.214 -18.043  1.00 86.55           H
ATOM    845 3HG2 VAL A  72      11.034   3.652 -18.766  1.00 86.55           H
ATOM    846  HN  VAL A  72      10.170   6.907 -17.488  1.00 86.55           H
ATOM    847  N   TYR A  73       7.535   7.581 -19.170  1.00 85.21           N
ATOM    848  CA  TYR A  73       6.236   8.111 -19.548  1.00 85.21           C
ATOM    849  C   TYR A  73       6.378   9.476 -20.226  1.00 85.21           C
ATOM    850  O   TYR A  73       5.676   9.768 -21.193  1.00 85.21           O
ATOM    851  HA  TYR A  73       5.778   7.412 -20.248  1.00 85.21           H
ATOM    852  CB  TYR A  73       5.454   8.282 -18.244  1.00 85.21           C
ATOM    853 1HB  TYR A  73       5.391   7.317 -17.742  1.00 85.21           H
ATOM    854 2HB  TYR A  73       6.009   8.949 -17.585  1.00 85.21           H
ATOM    855  CG  TYR A  73       4.041   8.835 -18.435  1.00 85.21           C
ATOM    856  CD1 TYR A  73       3.832  10.198 -18.469  1.00 85.21           C
ATOM    857  HD1 TYR A  73       4.674  10.882 -18.360  1.00 85.21           H
ATOM    858  CD2 TYR A  73       2.974   7.970 -18.572  1.00 85.21           C
ATOM    859  HD2 TYR A  73       3.139   6.892 -18.545  1.00 85.21           H
ATOM    860  CE1 TYR A  73       2.501  10.719 -18.648  1.00 85.21           C
ATOM    861  HE1 TYR A  73       2.322  11.794 -18.677  1.00 85.21           H
ATOM    862  CE2 TYR A  73       1.643   8.490 -18.751  1.00 85.21           C
ATOM    863  HE2 TYR A  73       0.792   7.818 -18.860  1.00 85.21           H
ATOM    864  CZ  TYR A  73       1.473   9.839 -18.780  1.00 85.21           C
ATOM    865  OH  TYR A  73       0.216  10.331 -18.949  1.00 85.21           O
ATOM    866  HH  TYR A  73      -0.417   9.586 -19.160  1.00 85.21           H
ATOM    867  HN  TYR A  73       7.652   7.406 -18.192  1.00 85.21           H
ATOM    868  N   TRP A  74       7.290  10.274 -19.692  1.00 85.88           N
ATOM    869  CA  TRP A  74       7.423  11.655 -20.126  1.00 85.88           C
ATOM    870  C   TRP A  74       7.996  11.652 -21.545  1.00 85.88           C
ATOM    871  O   TRP A  74       7.444  12.285 -22.443  1.00 85.88           O
ATOM    872  HA  TRP A  74       6.428  12.100 -20.127  1.00 85.88           H
ATOM    873  CB  TRP A  74       8.271  12.460 -19.140  1.00 85.88           C
ATOM    874 1HB  TRP A  74       8.046  12.128 -18.127  1.00 85.88           H
ATOM    875 2HB  TRP A  74       9.324  12.244 -19.320  1.00 85.88           H
ATOM    876  CG  TRP A  74       8.055  13.973 -19.224  1.00 85.88           C
ATOM    877  CD1 TRP A  74       8.655  14.847 -20.043  1.00 85.88           C
ATOM    878  HD1 TRP A  74       9.406  14.577 -20.786  1.00 85.88           H
ATOM    879  CD2 TRP A  74       7.147  14.757 -18.423  1.00 85.88           C
ATOM    880  NE1 TRP A  74       8.202  16.133 -19.829  1.00 85.88           N
ATOM    881  HE1 TRP A  74       8.500  16.955 -20.316  1.00 85.88           H
ATOM    882  CE2 TRP A  74       7.256  16.077 -18.812  1.00 85.88           C
ATOM    883  CE3 TRP A  74       6.263  14.366 -17.403  1.00 85.88           C
ATOM    884  HE3 TRP A  74       6.158  13.331 -17.077  1.00 85.88           H
ATOM    885  CZ2 TRP A  74       6.510  17.111 -18.234  1.00 85.88           C
ATOM    886  HZ2 TRP A  74       6.614  18.146 -18.560  1.00 85.88           H
ATOM    887  CZ3 TRP A  74       5.524  15.411 -16.835  1.00 85.88           C
ATOM    888  HZ3 TRP A  74       4.823  15.162 -16.038  1.00 85.88           H
ATOM    889  CH2 TRP A  74       5.622  16.744 -17.216  1.00 85.88           C
ATOM    890  HH2 TRP A  74       5.011  17.500 -16.723  1.00 85.88           H
ATOM    891  HN  TRP A  74       7.931   9.993 -18.978  1.00 85.88           H
ATOM    892  N   TYR A  75       9.097  10.931 -21.702  1.00 81.41           N
ATOM    893  CA  TYR A  75       9.891  11.034 -22.914  1.00 81.41           C
ATOM    894  C   TYR A  75       9.345  10.114 -24.008  1.00 81.41           C
ATOM    895  O   TYR A  75       9.769  10.192 -25.159  1.00 81.41           O
ATOM    896  HA  TYR A  75       9.844  12.066 -23.261  1.00 81.41           H
ATOM    897  CB  TYR A  75      11.301  10.574 -22.535  1.00 81.41           C
ATOM    898 1HB  TYR A  75      11.225   9.702 -21.886  1.00 81.41           H
ATOM    899 2HB  TYR A  75      11.823  10.257 -23.437  1.00 81.41           H
ATOM    900  CG  TYR A  75      12.136  11.645 -21.830  1.00 81.41           C
ATOM    901  CD1 TYR A  75      12.752  12.636 -22.567  1.00 81.41           C
ATOM    902  HD1 TYR A  75      12.644  12.656 -23.651  1.00 81.41           H
ATOM    903  CD2 TYR A  75      12.272  11.620 -20.457  1.00 81.41           C
ATOM    904  HD2 TYR A  75      11.786  10.837 -19.875  1.00 81.41           H
ATOM    905  CE1 TYR A  75      13.538  13.644 -21.903  1.00 81.41           C
ATOM    906  HE1 TYR A  75      14.030  14.432 -22.473  1.00 81.41           H
ATOM    907  CE2 TYR A  75      13.058  12.628 -19.793  1.00 81.41           C
ATOM    908  HE2 TYR A  75      13.174  12.620 -18.709  1.00 81.41           H
ATOM    909  CZ  TYR A  75      13.652  13.590 -20.549  1.00 81.41           C
ATOM    910  OH  TYR A  75      14.394  14.542 -19.922  1.00 81.41           O
ATOM    911  HH  TYR A  75      14.768  15.181 -20.593  1.00 81.41           H
ATOM    912  HN  TYR A  75       9.447  10.288 -21.021  1.00 81.41           H
ATOM    913  N   CYS A  76       8.412   9.262 -23.608  1.00 75.05           N
ATOM    914  CA  CYS A  76       7.781   8.349 -24.546  1.00 75.05           C
ATOM    915  C   CYS A  76       6.950   9.172 -25.532  1.00 75.05           C
ATOM    916  O   CYS A  76       5.976   9.815 -25.144  1.00 75.05           O
ATOM    917  HA  CYS A  76       8.585   7.824 -25.060  1.00 75.05           H
ATOM    918  CB  CYS A  76       6.935   7.295 -23.827  1.00 75.05           C
ATOM    919 1HB  CYS A  76       7.553   6.743 -23.118  1.00 75.05           H
ATOM    920 2HB  CYS A  76       6.146   7.780 -23.252  1.00 75.05           H
ATOM    921  SG  CYS A  76       6.202   6.144 -25.046  1.00 75.05           S
ATOM    922  HG  CYS A  76       7.353   5.605 -25.438  1.00 75.05           H
ATOM    923  HN  CYS A  76       8.087   9.191 -22.665  1.00 75.05           H
ATOM    924  N   THR A  77       7.365   9.124 -26.790  1.00 68.39           N
ATOM    925  CA  THR A  77       6.758   9.961 -27.810  1.00 68.39           C
ATOM    926  C   THR A  77       5.450   9.338 -28.303  1.00 68.39           C
ATOM    927  O   THR A  77       4.746   9.930 -29.119  1.00 68.39           O
ATOM    928  HA  THR A  77       6.506  10.922 -27.362  1.00 68.39           H
ATOM    929  CB  THR A  77       7.788  10.172 -28.923  1.00 68.39           C
ATOM    930  HB  THR A  77       7.410  10.862 -29.677  1.00 68.39           H
ATOM    931  OG1 THR A  77       8.076   8.854 -29.383  1.00 68.39           O
ATOM    932  HG1 THR A  77       8.627   8.896 -30.216  1.00 68.39           H
ATOM    933  CG2 THR A  77       9.128  10.682 -28.391  1.00 68.39           C
ATOM    934 1HG2 THR A  77       9.539   9.959 -27.686  1.00 68.39           H
ATOM    935 2HG2 THR A  77       8.979  11.637 -27.886  1.00 68.39           H
ATOM    936 3HG2 THR A  77       9.822  10.814 -29.221  1.00 68.39           H
ATOM    937  HN  THR A  77       8.100   8.528 -27.114  1.00 68.39           H
ATOM    938  N   ARG A  78       5.166   8.152 -27.786  1.00 70.15           N
ATOM    939  CA  ARG A  78       3.964   7.435 -28.177  1.00 70.15           C
ATOM    940  C   ARG A  78       2.746   8.000 -27.444  1.00 70.15           C
ATOM    941  O   ARG A  78       2.852   8.429 -26.296  1.00 70.15           O
ATOM    942  HA  ARG A  78       3.883   7.592 -29.252  1.00 70.15           H
ATOM    943  CB  ARG A  78       4.089   5.942 -27.867  1.00 70.15           C
ATOM    944 1HB  ARG A  78       3.464   5.371 -28.553  1.00 70.15           H
ATOM    945 2HB  ARG A  78       5.117   5.618 -28.028  1.00 70.15           H
ATOM    946  CG  ARG A  78       3.675   5.644 -26.424  1.00 70.15           C
ATOM    947 1HG  ARG A  78       4.268   6.250 -25.739  1.00 70.15           H
ATOM    948 2HG  ARG A  78       2.632   5.926 -26.276  1.00 70.15           H
ATOM    949  CD  ARG A  78       3.860   4.162 -26.095  1.00 70.15           C
ATOM    950 1HD  ARG A  78       3.014   3.588 -26.473  1.00 70.15           H
ATOM    951 2HD  ARG A  78       4.752   3.780 -26.591  1.00 70.15           H
ATOM    952  NE  ARG A  78       3.980   3.980 -24.631  1.00 70.15           N
ATOM    953  HE  ARG A  78       4.892   4.034 -24.225  1.00 70.15           H
ATOM    954  CZ  ARG A  78       2.942   3.747 -23.816  1.00 70.15           C
ATOM    955  NH1 ARG A  78       1.698   3.664 -24.305  1.00 70.15           N
ATOM    956 1HH1 ARG A  78       1.538   3.776 -25.286  1.00 70.15           H
ATOM    957 2HH1 ARG A  78       0.929   3.489 -23.690  1.00 70.15           H
ATOM    958  NH2 ARG A  78       3.168   3.598 -22.503  1.00 70.15           N
ATOM    959 1HH2 ARG A  78       2.404   3.423 -21.881  1.00 70.15           H
ATOM    960 2HH2 ARG A  78       4.099   3.661 -22.146  1.00 70.15           H
ATOM    961  HN  ARG A  78       5.738   7.683 -27.114  1.00 70.15           H
ATOM    962  N   VAL A  79       1.617   7.984 -28.138  1.00 76.67           N
ATOM    963  CA  VAL A  79       0.364   8.411 -27.539  1.00 76.67           C
ATOM    964  C   VAL A  79       0.159   7.674 -26.214  1.00 76.67           C
ATOM    965  O   VAL A  79       0.347   6.460 -26.139  1.00 76.67           O
ATOM    966  HA  VAL A  79       0.444   9.479 -27.337  1.00 76.67           H
ATOM    967  CB  VAL A  79      -0.786   8.199 -28.525  1.00 76.67           C
ATOM    968  HB  VAL A  79      -0.947   7.126 -28.626  1.00 76.67           H
ATOM    969  CG1 VAL A  79      -2.081   8.821 -27.998  1.00 76.67           C
ATOM    970 1HG1 VAL A  79      -2.346   8.358 -27.048  1.00 76.67           H
ATOM    971 2HG1 VAL A  79      -1.937   9.892 -27.854  1.00 76.67           H
ATOM    972 3HG1 VAL A  79      -2.882   8.656 -28.719  1.00 76.67           H
ATOM    973  CG2 VAL A  79      -0.433   8.754 -29.906  1.00 76.67           C
ATOM    974 1HG2 VAL A  79      -0.232   9.823 -29.828  1.00 76.67           H
ATOM    975 2HG2 VAL A  79       0.452   8.245 -30.287  1.00 76.67           H
ATOM    976 3HG2 VAL A  79      -1.268   8.590 -30.588  1.00 76.67           H
ATOM    977  HN  VAL A  79       1.551   7.686 -29.090  1.00 76.67           H
ATOM    978  N   LYS A  80      -0.222   8.438 -25.201  1.00 80.64           N
ATOM    979  CA  LYS A  80      -0.502   7.864 -23.895  1.00 80.64           C
ATOM    980  C   LYS A  80      -1.803   7.062 -23.964  1.00 80.64           C
ATOM    981  O   LYS A  80      -2.622   7.274 -24.857  1.00 80.64           O
ATOM    982  HA  LYS A  80       0.313   7.181 -23.657  1.00 80.64           H
ATOM    983  CB  LYS A  80      -0.509   8.955 -22.822  1.00 80.64           C
ATOM    984 1HB  LYS A  80      -1.392   9.582 -22.940  1.00 80.64           H
ATOM    985 2HB  LYS A  80      -0.573   8.497 -21.835  1.00 80.64           H
ATOM    986  CG  LYS A  80       0.752   9.818 -22.910  1.00 80.64           C
ATOM    987 1HG  LYS A  80       0.750  10.376 -23.846  1.00 80.64           H
ATOM    988 2HG  LYS A  80       0.753  10.549 -22.102  1.00 80.64           H
ATOM    989  CD  LYS A  80       2.013   8.956 -22.826  1.00 80.64           C
ATOM    990 1HD  LYS A  80       1.949   8.294 -21.962  1.00 80.64           H
ATOM    991 2HD  LYS A  80       2.084   8.321 -23.709  1.00 80.64           H
ATOM    992  CE  LYS A  80       3.266   9.827 -22.716  1.00 80.64           C
ATOM    993 1HE  LYS A  80       3.168  10.699 -23.363  1.00 80.64           H
ATOM    994 2HE  LYS A  80       3.370  10.198 -21.696  1.00 80.64           H
ATOM    995  NZ  LYS A  80       4.470   9.054 -23.094  1.00 80.64           N
ATOM    996 1HZ  LYS A  80       5.301   9.571 -22.829  1.00 80.64           H
ATOM    997 2HZ  LYS A  80       4.461   8.160 -22.616  1.00 80.64           H
ATOM    998 3HZ  LYS A  80       4.473   8.901 -24.096  1.00 80.64           H
ATOM    999  HN  LYS A  80      -0.341   9.429 -25.262  1.00 80.64           H
ATOM   1000  N   THR A  81      -1.953   6.156 -23.009  1.00 81.67           N
ATOM   1001  CA  THR A  81      -3.207   5.441 -22.846  1.00 81.67           C
ATOM   1002  C   THR A  81      -3.752   5.634 -21.429  1.00 81.67           C
ATOM   1003  O   THR A  81      -3.047   6.130 -20.552  1.00 81.67           O
ATOM   1004  HA  THR A  81      -3.939   5.869 -23.531  1.00 81.67           H
ATOM   1005  CB  THR A  81      -2.966   3.974 -23.208  1.00 81.67           C
ATOM   1006  HB  THR A  81      -3.907   3.428 -23.271  1.00 81.67           H
ATOM   1007  OG1 THR A  81      -2.054   3.516 -22.213  1.00 81.67           O
ATOM   1008  HG1 THR A  81      -1.116   3.727 -22.486  1.00 81.67           H
ATOM   1009  CG2 THR A  81      -2.196   3.814 -24.521  1.00 81.67           C
ATOM   1010 1HG2 THR A  81      -1.225   4.303 -24.434  1.00 81.67           H
ATOM   1011 2HG2 THR A  81      -2.762   4.272 -25.332  1.00 81.67           H
ATOM   1012 3HG2 THR A  81      -2.051   2.754 -24.731  1.00 81.67           H
ATOM   1013  HN  THR A  81      -1.238   5.909 -22.355  1.00 81.67           H
ATOM   1014  N   MET A  82      -5.002   5.233 -21.250  1.00 83.23           N
ATOM   1015  CA  MET A  82      -5.619   5.272 -19.935  1.00 83.23           C
ATOM   1016  C   MET A  82      -4.808   4.459 -18.925  1.00 83.23           C
ATOM   1017  O   MET A  82      -4.588   4.903 -17.799  1.00 83.23           O
ATOM   1018  HA  MET A  82      -5.625   6.323 -19.645  1.00 83.23           H
ATOM   1019  CB  MET A  82      -7.040   4.710 -20.021  1.00 83.23           C
ATOM   1020 1HB  MET A  82      -7.641   5.332 -20.684  1.00 83.23           H
ATOM   1021 2HB  MET A  82      -7.014   3.712 -20.458  1.00 83.23           H
ATOM   1022  CG  MET A  82      -7.691   4.652 -18.638  1.00 83.23           C
ATOM   1023 1HG  MET A  82      -7.326   3.782 -18.092  1.00 83.23           H
ATOM   1024 2HG  MET A  82      -7.412   5.532 -18.058  1.00 83.23           H
ATOM   1025  SD  MET A  82      -9.466   4.567 -18.802  1.00 83.23           S
ATOM   1026  CE  MET A  82      -9.949   4.884 -17.113  1.00 83.23           C
ATOM   1027 1HE  MET A  82      -9.527   4.117 -16.464  1.00 83.23           H
ATOM   1028 2HE  MET A  82      -9.578   5.863 -16.807  1.00 83.23           H
ATOM   1029 3HE  MET A  82     -11.036   4.867 -17.036  1.00 83.23           H
ATOM   1030  HN  MET A  82      -5.588   4.887 -21.982  1.00 83.23           H
ATOM   1031  N   THR A  83      -4.386   3.282 -19.363  1.00 83.16           N
ATOM   1032  CA  THR A  83      -3.522   2.446 -18.547  1.00 83.16           C
ATOM   1033  C   THR A  83      -2.282   3.228 -18.110  1.00 83.16           C
ATOM   1034  O   THR A  83      -1.894   3.183 -16.944  1.00 83.16           O
ATOM   1035  HA  THR A  83      -4.063   2.173 -17.641  1.00 83.16           H
ATOM   1036  CB  THR A  83      -3.194   1.183 -19.347  1.00 83.16           C
ATOM   1037  HB  THR A  83      -2.613   1.426 -20.237  1.00 83.16           H
ATOM   1038  OG1 THR A  83      -4.465   0.584 -19.586  1.00 83.16           O
ATOM   1039  HG1 THR A  83      -5.190   1.158 -19.208  1.00 83.16           H
ATOM   1040  CG2 THR A  83      -2.442   0.143 -18.515  1.00 83.16           C
ATOM   1041 1HG2 THR A  83      -3.052  -0.150 -17.661  1.00 83.16           H
ATOM   1042 2HG2 THR A  83      -1.503   0.569 -18.162  1.00 83.16           H
ATOM   1043 3HG2 THR A  83      -2.234  -0.733 -19.130  1.00 83.16           H
ATOM   1044  HN  THR A  83      -4.625   2.899 -20.255  1.00 83.16           H
ATOM   1045  N   ASP A  84      -1.693   3.926 -19.070  1.00 84.23           N
ATOM   1046  CA  ASP A  84      -0.443   4.626 -18.827  1.00 84.23           C
ATOM   1047  C   ASP A  84      -0.662   5.695 -17.755  1.00 84.23           C
ATOM   1048  O   ASP A  84       0.221   5.950 -16.938  1.00 84.23           O
ATOM   1049  HA  ASP A  84       0.260   3.855 -18.510  1.00 84.23           H
ATOM   1050  CB  ASP A  84       0.054   5.323 -20.096  1.00 84.23           C
ATOM   1051 1HB  ASP A  84      -0.656   6.095 -20.392  1.00 84.23           H
ATOM   1052 2HB  ASP A  84       1.001   5.822 -19.893  1.00 84.23           H
ATOM   1053  CG  ASP A  84       0.232   4.321 -21.238  1.00 84.23           C
ATOM   1054  OD1 ASP A  84       0.906   3.297 -20.994  1.00 84.23           O
ATOM   1055  OD2 ASP A  84      -0.310   4.601 -22.329  1.00 84.23           O
ATOM   1056  HN  ASP A  84      -2.055   4.018 -19.997  1.00 84.23           H
ATOM   1057  N   MET A  85      -1.844   6.292 -17.793  1.00 89.31           N
ATOM   1058  CA  MET A  85      -2.186   7.336 -16.842  1.00 89.31           C
ATOM   1059  C   MET A  85      -2.206   6.790 -15.412  1.00 89.31           C
ATOM   1060  O   MET A  85      -1.693   7.427 -14.494  1.00 89.31           O
ATOM   1061  HA  MET A  85      -1.405   8.090 -16.939  1.00 89.31           H
ATOM   1062  CB  MET A  85      -3.561   7.912 -17.188  1.00 89.31           C
ATOM   1063 1HB  MET A  85      -3.576   8.224 -18.232  1.00 89.31           H
ATOM   1064 2HB  MET A  85      -4.322   7.139 -17.075  1.00 89.31           H
ATOM   1065  CG  MET A  85      -3.899   9.103 -16.289  1.00 89.31           C
ATOM   1066 1HG  MET A  85      -4.897   9.473 -16.521  1.00 89.31           H
ATOM   1067 2HG  MET A  85      -3.909   8.790 -15.245  1.00 89.31           H
ATOM   1068  SD  MET A  85      -2.698  10.403 -16.522  1.00 89.31           S
ATOM   1069  CE  MET A  85      -3.138  10.939 -18.167  1.00 89.31           C
ATOM   1070 1HE  MET A  85      -3.029  10.106 -18.862  1.00 89.31           H
ATOM   1071 2HE  MET A  85      -4.172  11.284 -18.173  1.00 89.31           H
ATOM   1072 3HE  MET A  85      -2.481  11.754 -18.472  1.00 89.31           H
ATOM   1073  HN  MET A  85      -2.560   6.074 -18.456  1.00 89.31           H
ATOM   1074  N   PHE A  86      -2.803   5.616 -15.270  1.00 89.91           N
ATOM   1075  CA  PHE A  86      -2.900   4.979 -13.967  1.00 89.91           C
ATOM   1076  C   PHE A  86      -1.529   4.495 -13.491  1.00 89.91           C
ATOM   1077  O   PHE A  86      -1.214   4.580 -12.305  1.00 89.91           O
ATOM   1078  HA  PHE A  86      -3.283   5.724 -13.270  1.00 89.91           H
ATOM   1079  CB  PHE A  86      -3.826   3.772 -14.127  1.00 89.91           C
ATOM   1080 1HB  PHE A  86      -3.439   3.132 -14.921  1.00 89.91           H
ATOM   1081 2HB  PHE A  86      -3.806   3.187 -13.208  1.00 89.91           H
ATOM   1082  CG  PHE A  86      -5.276   4.138 -14.450  1.00 89.91           C
ATOM   1083  CD1 PHE A  86      -5.852   5.220 -13.859  1.00 89.91           C
ATOM   1084  HD1 PHE A  86      -5.280   5.825 -13.156  1.00 89.91           H
ATOM   1085  CD2 PHE A  86      -5.989   3.383 -15.327  1.00 89.91           C
ATOM   1086  HD2 PHE A  86      -5.528   2.516 -15.800  1.00 89.91           H
ATOM   1087  CE1 PHE A  86      -7.197   5.560 -14.158  1.00 89.91           C
ATOM   1088  HE1 PHE A  86      -7.659   6.426 -13.685  1.00 89.91           H
ATOM   1089  CE2 PHE A  86      -7.335   3.723 -15.626  1.00 89.91           C
ATOM   1090  HE2 PHE A  86      -7.907   3.117 -16.329  1.00 89.91           H
ATOM   1091  CZ  PHE A  86      -7.911   4.804 -15.036  1.00 89.91           C
ATOM   1092  HZ  PHE A  86      -8.944   5.065 -15.265  1.00 89.91           H
ATOM   1093  HN  PHE A  86      -3.216   5.103 -16.022  1.00 89.91           H
ATOM   1094  N   LEU A  87      -0.749   3.998 -14.440  1.00 87.71           N
ATOM   1095  CA  LEU A  87       0.583   3.507 -14.133  1.00 87.71           C
ATOM   1096  C   LEU A  87       1.439   4.661 -13.607  1.00 87.71           C
ATOM   1097  O   LEU A  87       2.261   4.472 -12.711  1.00 87.71           O
ATOM   1098  HA  LEU A  87       0.483   2.763 -13.342  1.00 87.71           H
ATOM   1099  CB  LEU A  87       1.186   2.798 -15.348  1.00 87.71           C
ATOM   1100 1HB  LEU A  87       1.108   3.464 -16.207  1.00 87.71           H
ATOM   1101 2HB  LEU A  87       2.248   2.641 -15.161  1.00 87.71           H
ATOM   1102  CG  LEU A  87       0.558   1.454 -15.720  1.00 87.71           C
ATOM   1103  HG  LEU A  87      -0.499   1.618 -15.933  1.00 87.71           H
ATOM   1104  CD1 LEU A  87       1.192   0.885 -16.991  1.00 87.71           C
ATOM   1105 1HD1 LEU A  87       1.042   1.582 -17.815  1.00 87.71           H
ATOM   1106 2HD1 LEU A  87       2.260   0.739 -16.829  1.00 87.71           H
ATOM   1107 3HD1 LEU A  87       0.727  -0.070 -17.233  1.00 87.71           H
ATOM   1108  CD2 LEU A  87       0.635   0.470 -14.551  1.00 87.71           C
ATOM   1109 1HD2 LEU A  87       1.678   0.306 -14.283  1.00 87.71           H
ATOM   1110 2HD2 LEU A  87       0.100   0.881 -13.695  1.00 87.71           H
ATOM   1111 3HD2 LEU A  87       0.181  -0.477 -14.843  1.00 87.71           H
ATOM   1112  HN  LEU A  87      -1.014   3.929 -15.402  1.00 87.71           H
ATOM   1113  N   LEU A  88       1.217   5.832 -14.186  1.00 91.03           N
ATOM   1114  CA  LEU A  88       1.930   7.024 -13.761  1.00 91.03           C
ATOM   1115  C   LEU A  88       1.590   7.323 -12.299  1.00 91.03           C
ATOM   1116  O   LEU A  88       2.485   7.490 -11.472  1.00 91.03           O
ATOM   1117  HA  LEU A  88       2.997   6.810 -13.831  1.00 91.03           H
ATOM   1118  CB  LEU A  88       1.640   8.189 -14.710  1.00 91.03           C
ATOM   1119 1HB  LEU A  88       2.066   7.952 -15.685  1.00 91.03           H
ATOM   1120 2HB  LEU A  88       0.561   8.263 -14.843  1.00 91.03           H
ATOM   1121  CG  LEU A  88       2.167   9.557 -14.273  1.00 91.03           C
ATOM   1122  HG  LEU A  88       1.837   9.740 -13.250  1.00 91.03           H
ATOM   1123  CD1 LEU A  88       3.697   9.579 -14.264  1.00 91.03           C
ATOM   1124 1HD1 LEU A  88       4.067   8.824 -13.571  1.00 91.03           H
ATOM   1125 2HD1 LEU A  88       4.069   9.365 -15.266  1.00 91.03           H
ATOM   1126 3HD1 LEU A  88       4.044  10.563 -13.950  1.00 91.03           H
ATOM   1127  CD2 LEU A  88       1.583  10.673 -15.142  1.00 91.03           C
ATOM   1128 1HD2 LEU A  88       1.862  10.507 -16.182  1.00 91.03           H
ATOM   1129 2HD2 LEU A  88       0.496  10.672 -15.053  1.00 91.03           H
ATOM   1130 3HD2 LEU A  88       1.974  11.635 -14.810  1.00 91.03           H
ATOM   1131  HN  LEU A  88       0.565   5.973 -14.931  1.00 91.03           H
ATOM   1132  N   ASN A  89       0.295   7.381 -12.026  1.00 93.65           N
ATOM   1133  CA  ASN A  89      -0.175   7.770 -10.708  1.00 93.65           C
ATOM   1134  C   ASN A  89       0.250   6.713  -9.687  1.00 93.65           C
ATOM   1135  O   ASN A  89       0.463   7.026  -8.516  1.00 93.65           O
ATOM   1136  HA  ASN A  89       0.281   8.742 -10.516  1.00 93.65           H
ATOM   1137  CB  ASN A  89      -1.701   7.873 -10.675  1.00 93.65           C
ATOM   1138 1HB  ASN A  89      -2.136   7.061 -11.258  1.00 93.65           H
ATOM   1139 2HB  ASN A  89      -2.055   7.754  -9.651  1.00 93.65           H
ATOM   1140  CG  ASN A  89      -2.173   9.218 -11.231  1.00 93.65           C
ATOM   1141  OD1 ASN A  89      -2.409  10.170 -10.507  1.00 93.65           O
ATOM   1142  ND2 ASN A  89      -2.295   9.242 -12.556  1.00 93.65           N
ATOM   1143 1HD2 ASN A  89      -2.085   8.425 -13.092  1.00 93.65           H
ATOM   1144 2HD2 ASN A  89      -2.598  10.077 -13.014  1.00 93.65           H
ATOM   1145  HN  ASN A  89      -0.426   7.168 -12.686  1.00 93.65           H
ATOM   1146  N   LEU A  90       0.360   5.483 -10.167  1.00 92.13           N
ATOM   1147  CA  LEU A  90       0.781   4.382  -9.317  1.00 92.13           C
ATOM   1148  C   LEU A  90       2.219   4.622  -8.853  1.00 92.13           C
ATOM   1149  O   LEU A  90       2.531   4.459  -7.675  1.00 92.13           O
ATOM   1150  HA  LEU A  90       0.132   4.380  -8.441  1.00 92.13           H
ATOM   1151  CB  LEU A  90       0.580   3.045 -10.033  1.00 92.13           C
ATOM   1152 1HB  LEU A  90      -0.360   3.087 -10.582  1.00 92.13           H
ATOM   1153 2HB  LEU A  90       1.375   2.928 -10.770  1.00 92.13           H
ATOM   1154  CG  LEU A  90       0.563   1.803  -9.140  1.00 92.13           C
ATOM   1155  HG  LEU A  90       1.336   1.917  -8.380  1.00 92.13           H
ATOM   1156  CD1 LEU A  90      -0.775   1.672  -8.409  1.00 92.13           C
ATOM   1157 1HD1 LEU A  90      -0.936   2.552  -7.786  1.00 92.13           H
ATOM   1158 2HD1 LEU A  90      -1.581   1.590  -9.138  1.00 92.13           H
ATOM   1159 3HD1 LEU A  90      -0.760   0.780  -7.782  1.00 92.13           H
ATOM   1160  CD2 LEU A  90       0.902   0.546  -9.944  1.00 92.13           C
ATOM   1161 1HD2 LEU A  90       0.169   0.415 -10.740  1.00 92.13           H
ATOM   1162 2HD2 LEU A  90       1.896   0.650 -10.378  1.00 92.13           H
ATOM   1163 3HD2 LEU A  90       0.883  -0.323  -9.285  1.00 92.13           H
ATOM   1164  HN  LEU A  90       0.168   5.234 -11.116  1.00 92.13           H
ATOM   1165  N   ALA A  91       3.057   5.006  -9.805  1.00 93.89           N
ATOM   1166  CA  ALA A  91       4.463   5.234  -9.517  1.00 93.89           C
ATOM   1167  C   ALA A  91       4.598   6.420  -8.560  1.00 93.89           C
ATOM   1168  O   ALA A  91       5.461   6.420  -7.683  1.00 93.89           O
ATOM   1169  HA  ALA A  91       4.851   4.339  -9.030  1.00 93.89           H
ATOM   1170  CB  ALA A  91       5.224   5.452 -10.826  1.00 93.89           C
ATOM   1171 1HB  ALA A  91       5.121   4.570 -11.458  1.00 93.89           H
ATOM   1172 2HB  ALA A  91       4.814   6.319 -11.344  1.00 93.89           H
ATOM   1173 3HB  ALA A  91       6.279   5.623 -10.610  1.00 93.89           H
ATOM   1174  HN  ALA A  91       2.790   5.162 -10.756  1.00 93.89           H
ATOM   1175  N   ILE A  92       3.732   7.402  -8.760  1.00 95.30           N
ATOM   1176  CA  ILE A  92       3.740   8.589  -7.922  1.00 95.30           C
ATOM   1177  C   ILE A  92       3.378   8.198  -6.487  1.00 95.30           C
ATOM   1178  O   ILE A  92       4.037   8.623  -5.540  1.00 95.30           O
ATOM   1179  HA  ILE A  92       4.755   8.985  -7.926  1.00 95.30           H
ATOM   1180  CB  ILE A  92       2.830   9.668  -8.512  1.00 95.30           C
ATOM   1181  HB  ILE A  92       1.869   9.212  -8.749  1.00 95.30           H
ATOM   1182  CG1 ILE A  92       3.405  10.215  -9.820  1.00 95.30           C
ATOM   1183 1HG1 ILE A  92       4.293  10.812  -9.610  1.00 95.30           H
ATOM   1184 2HG1 ILE A  92       3.721   9.388 -10.457  1.00 95.30           H
ATOM   1185  CG2 ILE A  92       2.564  10.779  -7.494  1.00 95.30           C
ATOM   1186 1HG2 ILE A  92       2.079  10.357  -6.614  1.00 95.30           H
ATOM   1187 2HG2 ILE A  92       3.509  11.239  -7.204  1.00 95.30           H
ATOM   1188 3HG2 ILE A  92       1.915  11.533  -7.940  1.00 95.30           H
ATOM   1189  CD1 ILE A  92       2.373  11.069 -10.559  1.00 95.30           C
ATOM   1190 1HD1 ILE A  92       1.497  10.462 -10.789  1.00 95.30           H
ATOM   1191 2HD1 ILE A  92       2.078  11.908  -9.929  1.00 95.30           H
ATOM   1192 3HD1 ILE A  92       2.808  11.445 -11.485  1.00 95.30           H
ATOM   1193  HN  ILE A  92       3.035   7.396  -9.477  1.00 95.30           H
ATOM   1194  N   ALA A  93       2.333   7.391  -6.373  1.00 95.28           N
ATOM   1195  CA  ALA A  93       1.848   6.975  -5.068  1.00 95.28           C
ATOM   1196  C   ALA A  93       2.966   6.243  -4.323  1.00 95.28           C
ATOM   1197  O   ALA A  93       3.204   6.503  -3.144  1.00 95.28           O
ATOM   1198  HA  ALA A  93       1.580   7.873  -4.512  1.00 95.28           H
ATOM   1199  CB  ALA A  93       0.598   6.110  -5.240  1.00 95.28           C
ATOM   1200 1HB  ALA A  93      -0.175   6.686  -5.749  1.00 95.28           H
ATOM   1201 2HB  ALA A  93       0.845   5.229  -5.834  1.00 95.28           H
ATOM   1202 3HB  ALA A  93       0.234   5.798  -4.261  1.00 95.28           H
ATOM   1203  HN  ALA A  93       1.823   7.024  -7.151  1.00 95.28           H
ATOM   1204  N   ASP A  94       3.622   5.343  -5.040  1.00 94.24           N
ATOM   1205  CA  ASP A  94       4.679   4.541  -4.450  1.00 94.24           C
ATOM   1206  C   ASP A  94       5.793   5.463  -3.949  1.00 94.24           C
ATOM   1207  O   ASP A  94       6.302   5.284  -2.843  1.00 94.24           O
ATOM   1208  HA  ASP A  94       4.202   3.987  -3.641  1.00 94.24           H
ATOM   1209  CB  ASP A  94       5.285   3.584  -5.478  1.00 94.24           C
ATOM   1210 1HB  ASP A  94       5.407   4.098  -6.431  1.00 94.24           H
ATOM   1211 2HB  ASP A  94       6.278   3.275  -5.153  1.00 94.24           H
ATOM   1212  CG  ASP A  94       4.399   2.351  -5.668  1.00 94.24           C
ATOM   1213  OD1 ASP A  94       3.700   1.999  -4.693  1.00 94.24           O
ATOM   1214  OD2 ASP A  94       4.440   1.788  -6.783  1.00 94.24           O
ATOM   1215  HN  ASP A  94       3.441   5.159  -6.007  1.00 94.24           H
ATOM   1216  N   LEU A  95       6.139   6.429  -4.787  1.00 96.34           N
ATOM   1217  CA  LEU A  95       7.220   7.347  -4.466  1.00 96.34           C
ATOM   1218  C   LEU A  95       6.895   8.073  -3.159  1.00 96.34           C
ATOM   1219  O   LEU A  95       7.753   8.205  -2.288  1.00 96.34           O
ATOM   1220  HA  LEU A  95       8.120   6.751  -4.315  1.00 96.34           H
ATOM   1221  CB  LEU A  95       7.491   8.287  -5.641  1.00 96.34           C
ATOM   1222 1HB  LEU A  95       6.533   8.619  -6.044  1.00 96.34           H
ATOM   1223 2HB  LEU A  95       8.001   9.173  -5.262  1.00 96.34           H
ATOM   1224  CG  LEU A  95       8.320   7.706  -6.788  1.00 96.34           C
ATOM   1225  HG  LEU A  95       7.802   6.829  -7.174  1.00 96.34           H
ATOM   1226  CD1 LEU A  95       8.438   8.705  -7.941  1.00 96.34           C
ATOM   1227 1HD1 LEU A  95       7.443   8.946  -8.316  1.00 96.34           H
ATOM   1228 2HD1 LEU A  95       8.922   9.615  -7.585  1.00 96.34           H
ATOM   1229 3HD1 LEU A  95       9.032   8.267  -8.742  1.00 96.34           H
ATOM   1230  CD2 LEU A  95       9.690   7.240  -6.292  1.00 96.34           C
ATOM   1231 1HD2 LEU A  95      10.229   8.085  -5.864  1.00 96.34           H
ATOM   1232 2HD2 LEU A  95       9.558   6.470  -5.531  1.00 96.34           H
ATOM   1233 3HD2 LEU A  95      10.259   6.831  -7.127  1.00 96.34           H
ATOM   1234  HN  LEU A  95       5.697   6.590  -5.669  1.00 96.34           H
ATOM   1235  N   LEU A  96       5.653   8.526  -3.064  1.00 95.71           N
ATOM   1236  CA  LEU A  96       5.237   9.337  -1.932  1.00 95.71           C
ATOM   1237  C   LEU A  96       5.462   8.552  -0.638  1.00 95.71           C
ATOM   1238  O   LEU A  96       5.889   9.116   0.368  1.00 95.71           O
ATOM   1239  HA  LEU A  96       5.872  10.222  -1.914  1.00 95.71           H
ATOM   1240  CB  LEU A  96       3.796   9.816  -2.118  1.00 95.71           C
ATOM   1241 1HB  LEU A  96       3.185   8.963  -2.411  1.00 95.71           H
ATOM   1242 2HB  LEU A  96       3.421  10.161  -1.154  1.00 95.71           H
ATOM   1243  CG  LEU A  96       3.588  10.933  -3.143  1.00 95.71           C
ATOM   1244  HG  LEU A  96       3.887  10.559  -4.122  1.00 95.71           H
ATOM   1245  CD1 LEU A  96       2.111  11.320  -3.239  1.00 95.71           C
ATOM   1246 1HD1 LEU A  96       1.527  10.452  -3.545  1.00 95.71           H
ATOM   1247 2HD1 LEU A  96       1.762  11.669  -2.267  1.00 95.71           H
ATOM   1248 3HD1 LEU A  96       1.991  12.116  -3.974  1.00 95.71           H
ATOM   1249  CD2 LEU A  96       4.477  12.138  -2.829  1.00 95.71           C
ATOM   1250 1HD2 LEU A  96       4.232  12.522  -1.838  1.00 95.71           H
ATOM   1251 2HD2 LEU A  96       5.523  11.833  -2.851  1.00 95.71           H
ATOM   1252 3HD2 LEU A  96       4.309  12.917  -3.572  1.00 95.71           H
ATOM   1253  HN  LEU A  96       4.939   8.347  -3.741  1.00 95.71           H
ATOM   1254  N   PHE A  97       5.163   7.263  -0.706  1.00 95.44           N
ATOM   1255  CA  PHE A  97       5.317   6.398   0.451  1.00 95.44           C
ATOM   1256  C   PHE A  97       6.795   6.145   0.755  1.00 95.44           C
ATOM   1257  O   PHE A  97       7.225   6.256   1.902  1.00 95.44           O
ATOM   1258  HA  PHE A  97       4.856   6.905   1.299  1.00 95.44           H
ATOM   1259  CB  PHE A  97       4.645   5.067   0.107  1.00 95.44           C
ATOM   1260 1HB  PHE A  97       3.564   5.209   0.100  1.00 95.44           H
ATOM   1261 2HB  PHE A  97       4.935   4.775  -0.902  1.00 95.44           H
ATOM   1262  CG  PHE A  97       4.988   3.929   1.070  1.00 95.44           C
ATOM   1263  CD1 PHE A  97       5.593   2.803   0.604  1.00 95.44           C
ATOM   1264  HD1 PHE A  97       5.833   2.712  -0.455  1.00 95.44           H
ATOM   1265  CD2 PHE A  97       4.689   4.043   2.392  1.00 95.44           C
ATOM   1266  HD2 PHE A  97       4.204   4.945   2.765  1.00 95.44           H
ATOM   1267  CE1 PHE A  97       5.912   1.747   1.498  1.00 95.44           C
ATOM   1268  HE1 PHE A  97       6.396   0.845   1.125  1.00 95.44           H
ATOM   1269  CE2 PHE A  97       5.008   2.986   3.286  1.00 95.44           C
ATOM   1270  HE2 PHE A  97       4.768   3.077   4.345  1.00 95.44           H
ATOM   1271  CZ  PHE A  97       5.612   1.861   2.820  1.00 95.44           C
ATOM   1272  HZ  PHE A  97       5.857   1.050   3.506  1.00 95.44           H
ATOM   1273  HN  PHE A  97       4.823   6.810  -1.530  1.00 95.44           H
ATOM   1274  N   LEU A  98       7.533   5.810  -0.294  1.00 96.33           N
ATOM   1275  CA  LEU A  98       8.912   5.384  -0.133  1.00 96.33           C
ATOM   1276  C   LEU A  98       9.694   6.470   0.609  1.00 96.33           C
ATOM   1277  O   LEU A  98      10.577   6.167   1.410  1.00 96.33           O
ATOM   1278  HA  LEU A  98       8.907   4.483   0.481  1.00 96.33           H
ATOM   1279  CB  LEU A  98       9.518   5.006  -1.486  1.00 96.33           C
ATOM   1280 1HB  LEU A  98       9.333   5.822  -2.185  1.00 96.33           H
ATOM   1281 2HB  LEU A  98      10.599   4.926  -1.368  1.00 96.33           H
ATOM   1282  CG  LEU A  98       9.004   3.708  -2.112  1.00 96.33           C
ATOM   1283  HG  LEU A  98       7.919   3.683  -2.003  1.00 96.33           H
ATOM   1284  CD1 LEU A  98       9.308   3.665  -3.611  1.00 96.33           C
ATOM   1285 1HD1 LEU A  98       8.824   4.507  -4.105  1.00 96.33           H
ATOM   1286 2HD1 LEU A  98      10.385   3.724  -3.765  1.00 96.33           H
ATOM   1287 3HD1 LEU A  98       8.932   2.732  -4.031  1.00 96.33           H
ATOM   1288  CD2 LEU A  98       9.560   2.487  -1.378  1.00 96.33           C
ATOM   1289 1HD2 LEU A  98      10.649   2.494  -1.434  1.00 96.33           H
ATOM   1290 2HD2 LEU A  98       9.250   2.518  -0.334  1.00 96.33           H
ATOM   1291 3HD2 LEU A  98       9.179   1.578  -1.844  1.00 96.33           H
ATOM   1292  HN  LEU A  98       7.203   5.826  -1.238  1.00 96.33           H
ATOM   1293  N   VAL A  99       9.341   7.713   0.316  1.00 96.57           N
ATOM   1294  CA  VAL A  99      10.036   8.846   0.901  1.00 96.57           C
ATOM   1295  C   VAL A  99       9.866   8.814   2.422  1.00 96.57           C
ATOM   1296  O   VAL A  99      10.615   9.465   3.148  1.00 96.57           O
ATOM   1297  HA  VAL A  99      11.095   8.741   0.665  1.00 96.57           H
ATOM   1298  CB  VAL A  99       9.538  10.149   0.272  1.00 96.57           C
ATOM   1299  HB  VAL A  99       8.448  10.139   0.300  1.00 96.57           H
ATOM   1300  CG1 VAL A  99      10.019  11.363   1.069  1.00 96.57           C
ATOM   1301 1HG1 VAL A  99       9.640  11.300   2.089  1.00 96.57           H
ATOM   1302 2HG1 VAL A  99      11.108  11.378   1.087  1.00 96.57           H
ATOM   1303 3HG1 VAL A  99       9.650  12.275   0.600  1.00 96.57           H
ATOM   1304  CG2 VAL A  99       9.969  10.249  -1.193  1.00 96.57           C
ATOM   1305 1HG2 VAL A  99      11.057  10.226  -1.254  1.00 96.57           H
ATOM   1306 2HG2 VAL A  99       9.555   9.410  -1.752  1.00 96.57           H
ATOM   1307 3HG2 VAL A  99       9.601  11.184  -1.616  1.00 96.57           H
ATOM   1308  HN  VAL A  99       8.597   7.950  -0.308  1.00 96.57           H
ATOM   1309  N   THR A 100       8.876   8.049   2.858  1.00 95.83           N
ATOM   1310  CA  THR A 100       8.556   7.973   4.273  1.00 95.83           C
ATOM   1311  C   THR A 100       9.396   6.889   4.952  1.00 95.83           C
ATOM   1312  O   THR A 100       9.518   6.868   6.176  1.00 95.83           O
ATOM   1313  HA  THR A 100       8.824   8.922   4.737  1.00 95.83           H
ATOM   1314  CB  THR A 100       7.049   7.746   4.406  1.00 95.83           C
ATOM   1315  HB  THR A 100       6.711   7.963   5.419  1.00 95.83           H
ATOM   1316  OG1 THR A 100       6.860   6.403   3.969  1.00 95.83           O
ATOM   1317  HG1 THR A 100       6.789   6.374   2.972  1.00 95.83           H
ATOM   1318  CG2 THR A 100       6.241   8.579   3.409  1.00 95.83           C
ATOM   1319 1HG2 THR A 100       6.532   8.313   2.393  1.00 95.83           H
ATOM   1320 2HG2 THR A 100       6.438   9.638   3.578  1.00 95.83           H
ATOM   1321 3HG2 THR A 100       5.178   8.380   3.547  1.00 95.83           H
ATOM   1322  HN  THR A 100       8.298   7.489   2.263  1.00 95.83           H
ATOM   1323  N   LEU A 101       9.954   6.014   4.127  1.00 95.70           N
ATOM   1324  CA  LEU A 101      10.644   4.841   4.636  1.00 95.70           C
ATOM   1325  C   LEU A 101      11.867   5.283   5.441  1.00 95.70           C
ATOM   1326  O   LEU A 101      12.154   4.724   6.499  1.00 95.70           O
ATOM   1327  HA  LEU A 101       9.958   4.323   5.306  1.00 95.70           H
ATOM   1328  CB  LEU A 101      10.975   3.877   3.494  1.00 95.70           C
ATOM   1329 1HB  LEU A 101      11.486   4.436   2.710  1.00 95.70           H
ATOM   1330 2HB  LEU A 101      11.680   3.134   3.866  1.00 95.70           H
ATOM   1331  CG  LEU A 101       9.786   3.145   2.869  1.00 95.70           C
ATOM   1332  HG  LEU A 101       9.149   3.883   2.381  1.00 95.70           H
ATOM   1333  CD1 LEU A 101      10.252   2.166   1.789  1.00 95.70           C
ATOM   1334 1HD1 LEU A 101      10.778   2.712   1.006  1.00 95.70           H
ATOM   1335 2HD1 LEU A 101      10.923   1.429   2.231  1.00 95.70           H
ATOM   1336 3HD1 LEU A 101       9.387   1.659   1.361  1.00 95.70           H
ATOM   1337  CD2 LEU A 101       8.941   2.456   3.941  1.00 95.70           C
ATOM   1338 1HD2 LEU A 101       9.554   1.732   4.478  1.00 95.70           H
ATOM   1339 2HD2 LEU A 101       8.563   3.202   4.641  1.00 95.70           H
ATOM   1340 3HD2 LEU A 101       8.102   1.943   3.469  1.00 95.70           H
ATOM   1341  HN  LEU A 101       9.940   6.097   3.131  1.00 95.70           H
ATOM   1342  N   PRO A 102      12.608   6.291   4.959  1.00 95.70           N
ATOM   1343  CA  PRO A 102      13.794   6.765   5.676  1.00 95.70           C
ATOM   1344  C   PRO A 102      13.493   7.111   7.125  1.00 95.70           C
ATOM   1345  O   PRO A 102      14.278   6.798   8.018  1.00 95.70           O
ATOM   1346  HA  PRO A 102      14.545   5.977   5.721  1.00 95.70           H
ATOM   1347  CB  PRO A 102      14.231   7.995   4.877  1.00 95.70           C
ATOM   1348 1HB  PRO A 102      13.788   8.909   5.274  1.00 95.70           H
ATOM   1349 2HB  PRO A 102      15.312   8.129   4.906  1.00 95.70           H
ATOM   1350  CG  PRO A 102      13.737   7.695   3.467  1.00 95.70           C
ATOM   1351 1HG  PRO A 102      13.653   8.601   2.866  1.00 95.70           H
ATOM   1352 2HG  PRO A 102      14.419   7.034   2.932  1.00 95.70           H
ATOM   1353  CD  PRO A 102      12.385   7.045   3.712  1.00 95.70           C
ATOM   1354 1HD  PRO A 102      11.595   7.787   3.829  1.00 95.70           H
ATOM   1355 2HD  PRO A 102      12.091   6.398   2.886  1.00 95.70           H
ATOM   1356  N   PHE A 103      12.351   7.754   7.321  1.00 94.89           N
ATOM   1357  CA  PHE A 103      11.964   8.204   8.648  1.00 94.89           C
ATOM   1358  C   PHE A 103      11.646   7.016   9.558  1.00 94.89           C
ATOM   1359  O   PHE A 103      11.991   7.024  10.739  1.00 94.89           O
ATOM   1360  HA  PHE A 103      12.806   8.759   9.059  1.00 94.89           H
ATOM   1361  CB  PHE A 103      10.703   9.055   8.481  1.00 94.89           C
ATOM   1362 1HB  PHE A 103       9.947   8.469   7.960  1.00 94.89           H
ATOM   1363 2HB  PHE A 103      10.302   9.288   9.467  1.00 94.89           H
ATOM   1364  CG  PHE A 103      10.931  10.361   7.718  1.00 94.89           C
ATOM   1365  CD1 PHE A 103      11.281  11.490   8.390  1.00 94.89           C
ATOM   1366  HD1 PHE A 103      11.399  11.465   9.474  1.00 94.89           H
ATOM   1367  CD2 PHE A 103      10.784  10.393   6.366  1.00 94.89           C
ATOM   1368  HD2 PHE A 103      10.504   9.488   5.827  1.00 94.89           H
ATOM   1369  CE1 PHE A 103      11.492  12.702   7.682  1.00 94.89           C
ATOM   1370  HE1 PHE A 103      11.772  13.607   8.221  1.00 94.89           H
ATOM   1371  CE2 PHE A 103      10.996  11.605   5.657  1.00 94.89           C
ATOM   1372  HE2 PHE A 103      10.878  11.631   4.574  1.00 94.89           H
ATOM   1373  CZ  PHE A 103      11.345  12.734   6.330  1.00 94.89           C
ATOM   1374  HZ  PHE A 103      11.508  13.665   5.786  1.00 94.89           H
ATOM   1375  HN  PHE A 103      11.697   7.968   6.595  1.00 94.89           H
ATOM   1376  N   TRP A 104      10.991   6.022   8.974  1.00 92.97           N
ATOM   1377  CA  TRP A 104      10.658   4.813   9.708  1.00 92.97           C
ATOM   1378  C   TRP A 104      11.965   4.140  10.129  1.00 92.97           C
ATOM   1379  O   TRP A 104      12.056   3.580  11.220  1.00 92.97           O
ATOM   1380  HA  TRP A 104      10.088   5.105  10.590  1.00 92.97           H
ATOM   1381  CB  TRP A 104       9.755   3.899   8.876  1.00 92.97           C
ATOM   1382 1HB  TRP A 104      10.116   3.887   7.848  1.00 92.97           H
ATOM   1383 2HB  TRP A 104       9.838   2.881   9.256  1.00 92.97           H
ATOM   1384  CG  TRP A 104       8.281   4.310   8.880  1.00 92.97           C
ATOM   1385  CD1 TRP A 104       7.531   4.700   7.840  1.00 92.97           C
ATOM   1386  HD1 TRP A 104       7.895   4.777   6.816  1.00 92.97           H
ATOM   1387  CD2 TRP A 104       7.404   4.355  10.025  1.00 92.97           C
ATOM   1388  NE1 TRP A 104       6.240   4.993   8.229  1.00 92.97           N
ATOM   1389  HE1 TRP A 104       5.498   5.304   7.635  1.00 92.97           H
ATOM   1390  CE2 TRP A 104       6.160   4.776   9.600  1.00 92.97           C
ATOM   1391  CE3 TRP A 104       7.653   4.050  11.374  1.00 92.97           C
ATOM   1392  HE3 TRP A 104       8.626   3.716  11.734  1.00 92.97           H
ATOM   1393  CZ2 TRP A 104       5.068   4.931  10.462  1.00 92.97           C
ATOM   1394  HZ2 TRP A 104       4.095   5.265  10.102  1.00 92.97           H
ATOM   1395  CZ3 TRP A 104       6.551   4.210  12.223  1.00 92.97           C
ATOM   1396  HZ3 TRP A 104       6.689   3.987  13.281  1.00 92.97           H
ATOM   1397  CH2 TRP A 104       5.292   4.633  11.811  1.00 92.97           C
ATOM   1398  HH2 TRP A 104       4.484   4.732  12.536  1.00 92.97           H
ATOM   1399  HN  TRP A 104      10.691   6.035   8.021  1.00 92.97           H
ATOM   1400  N   ALA A 105      12.946   4.216   9.241  1.00 94.59           N
ATOM   1401  CA  ALA A 105      14.221   3.560   9.475  1.00 94.59           C
ATOM   1402  C   ALA A 105      14.886   4.173  10.709  1.00 94.59           C
ATOM   1403  O   ALA A 105      15.365   3.453  11.583  1.00 94.59           O
ATOM   1404  HA  ALA A 105      14.021   2.505   9.667  1.00 94.59           H
ATOM   1405  CB  ALA A 105      15.093   3.676   8.223  1.00 94.59           C
ATOM   1406 1HB  ALA A 105      14.588   3.199   7.383  1.00 94.59           H
ATOM   1407 2HB  ALA A 105      15.263   4.728   7.996  1.00 94.59           H
ATOM   1408 3HB  ALA A 105      16.049   3.183   8.400  1.00 94.59           H
ATOM   1409  HN  ALA A 105      12.879   4.714   8.376  1.00 94.59           H
ATOM   1410  N   ILE A 106      14.894   5.498  10.740  1.00 94.08           N
ATOM   1411  CA  ILE A 106      15.528   6.217  11.832  1.00 94.08           C
ATOM   1412  C   ILE A 106      14.791   5.908  13.136  1.00 94.08           C
ATOM   1413  O   ILE A 106      15.418   5.674  14.168  1.00 94.08           O
ATOM   1414  HA  ILE A 106      16.550   5.846  11.917  1.00 94.08           H
ATOM   1415  CB  ILE A 106      15.613   7.710  11.512  1.00 94.08           C
ATOM   1416  HB  ILE A 106      14.635   8.042  11.165  1.00 94.08           H
ATOM   1417  CG1 ILE A 106      16.607   7.973  10.379  1.00 94.08           C
ATOM   1418 1HG1 ILE A 106      17.626   7.865  10.751  1.00 94.08           H
ATOM   1419 2HG1 ILE A 106      16.475   7.228   9.594  1.00 94.08           H
ATOM   1420  CG2 ILE A 106      15.946   8.521  12.766  1.00 94.08           C
ATOM   1421 1HG2 ILE A 106      15.169   8.368  13.515  1.00 94.08           H
ATOM   1422 2HG2 ILE A 106      16.906   8.194  13.166  1.00 94.08           H
ATOM   1423 3HG2 ILE A 106      16.001   9.580  12.510  1.00 94.08           H
ATOM   1424  CD1 ILE A 106      16.417   9.375   9.796  1.00 94.08           C
ATOM   1425 1HD1 ILE A 106      15.405   9.470   9.402  1.00 94.08           H
ATOM   1426 2HD1 ILE A 106      16.574  10.117  10.578  1.00 94.08           H
ATOM   1427 3HD1 ILE A 106      17.136   9.535   8.992  1.00 94.08           H
ATOM   1428  HN  ILE A 106      14.479   6.076  10.038  1.00 94.08           H
ATOM   1429  N   ALA A 107      13.469   5.917  13.047  1.00 92.75           N
ATOM   1430  CA  ALA A 107      12.638   5.736  14.226  1.00 92.75           C
ATOM   1431  C   ALA A 107      12.869   4.335  14.796  1.00 92.75           C
ATOM   1432  O   ALA A 107      12.797   4.135  16.008  1.00 92.75           O
ATOM   1433  HA  ALA A 107      12.945   6.475  14.965  1.00 92.75           H
ATOM   1434  CB  ALA A 107      11.173   5.983  13.861  1.00 92.75           C
ATOM   1435 1HB  ALA A 107      11.058   7.001  13.489  1.00 92.75           H
ATOM   1436 2HB  ALA A 107      10.867   5.277  13.089  1.00 92.75           H
ATOM   1437 3HB  ALA A 107      10.550   5.846  14.745  1.00 92.75           H
ATOM   1438  HN  ALA A 107      12.966   6.045  12.192  1.00 92.75           H
ATOM   1439  N   ALA A 108      13.141   3.402  13.896  1.00 92.25           N
ATOM   1440  CA  ALA A 108      13.353   2.020  14.292  1.00 92.25           C
ATOM   1441  C   ALA A 108      14.757   1.872  14.882  1.00 92.25           C
ATOM   1442  O   ALA A 108      14.974   1.063  15.783  1.00 92.25           O
ATOM   1443  HA  ALA A 108      12.619   1.778  15.059  1.00 92.25           H
ATOM   1444  CB  ALA A 108      13.128   1.103  13.087  1.00 92.25           C
ATOM   1445 1HB  ALA A 108      12.108   1.224  12.724  1.00 92.25           H
ATOM   1446 2HB  ALA A 108      13.829   1.366  12.295  1.00 92.25           H
ATOM   1447 3HB  ALA A 108      13.288   0.067  13.384  1.00 92.25           H
ATOM   1448  HN  ALA A 108      13.217   3.577  12.914  1.00 92.25           H
ATOM   1449  N   ALA A 109      15.674   2.667  14.350  1.00 91.82           N
ATOM   1450  CA  ALA A 109      17.073   2.553  14.727  1.00 91.82           C
ATOM   1451  C   ALA A 109      17.248   3.027  16.171  1.00 91.82           C
ATOM   1452  O   ALA A 109      18.084   2.500  16.904  1.00 91.82           O
ATOM   1453  HA  ALA A 109      17.349   1.500  14.663  1.00 91.82           H
ATOM   1454  CB  ALA A 109      17.934   3.349  13.743  1.00 91.82           C
ATOM   1455 1HB  ALA A 109      17.795   2.953  12.737  1.00 91.82           H
ATOM   1456 2HB  ALA A 109      17.636   4.397  13.766  1.00 91.82           H
ATOM   1457 3HB  ALA A 109      18.983   3.262  14.026  1.00 91.82           H
ATOM   1458  HN  ALA A 109      15.475   3.378  13.675  1.00 91.82           H
ATOM   1459  N   ASP A 110      16.447   4.016  16.537  1.00 88.02           N
ATOM   1460  CA  ASP A 110      16.588   4.653  17.835  1.00 88.02           C
ATOM   1461  C   ASP A 110      15.205   5.040  18.362  1.00 88.02           C
ATOM   1462  O   ASP A 110      14.523   4.225  18.982  1.00 88.02           O
ATOM   1463  HA  ASP A 110      17.082   3.913  18.465  1.00 88.02           H
ATOM   1464  CB  ASP A 110      17.429   5.927  17.735  1.00 88.02           C
ATOM   1465 1HB  ASP A 110      18.399   5.694  17.297  1.00 88.02           H
ATOM   1466 2HB  ASP A 110      16.941   6.638  17.068  1.00 88.02           H
ATOM   1467  CG  ASP A 110      17.625   6.565  19.112  1.00 88.02           C
ATOM   1468  OD1 ASP A 110      17.279   5.888  20.105  1.00 88.02           O
ATOM   1469  OD2 ASP A 110      18.115   7.714  19.141  1.00 88.02           O
ATOM   1470  HN  ASP A 110      15.713   4.382  15.964  1.00 88.02           H
ATOM   1471  N   GLN A 111      14.831   6.283  18.095  1.00 88.48           N
ATOM   1472  CA  GLN A 111      13.540   6.786  18.532  1.00 88.48           C
ATOM   1473  C   GLN A 111      13.037   7.863  17.569  1.00 88.48           C
ATOM   1474  O   GLN A 111      13.773   8.308  16.690  1.00 88.48           O
ATOM   1475  HA  GLN A 111      12.871   5.926  18.508  1.00 88.48           H
ATOM   1476  CB  GLN A 111      13.616   7.323  19.963  1.00 88.48           C
ATOM   1477 1HB  GLN A 111      12.630   7.660  20.282  1.00 88.48           H
ATOM   1478 2HB  GLN A 111      13.913   6.522  20.640  1.00 88.48           H
ATOM   1479  CG  GLN A 111      14.613   8.479  20.063  1.00 88.48           C
ATOM   1480 1HG  GLN A 111      15.601   8.139  19.752  1.00 88.48           H
ATOM   1481 2HG  GLN A 111      14.321   9.276  19.380  1.00 88.48           H
ATOM   1482  CD  GLN A 111      14.681   9.023  21.491  1.00 88.48           C
ATOM   1483  OE1 GLN A 111      13.679   9.191  22.167  1.00 88.48           O
ATOM   1484  NE2 GLN A 111      15.915   9.288  21.911  1.00 88.48           N
ATOM   1485 1HE2 GLN A 111      16.694   9.128  21.306  1.00 88.48           H
ATOM   1486 2HE2 GLN A 111      16.063   9.648  22.832  1.00 88.48           H
ATOM   1487  HN  GLN A 111      15.393   6.940  17.592  1.00 88.48           H
ATOM   1488  N   TRP A 112      11.785   8.251  17.766  1.00 91.19           N
ATOM   1489  CA  TRP A 112      11.174   9.265  16.924  1.00 91.19           C
ATOM   1490  C   TRP A 112      11.756  10.623  17.322  1.00 91.19           C
ATOM   1491  O   TRP A 112      11.421  11.161  18.377  1.00 91.19           O
ATOM   1492  HA  TRP A 112      11.431   9.038  15.890  1.00 91.19           H
ATOM   1493  CB  TRP A 112       9.648   9.215  17.026  1.00 91.19           C
ATOM   1494 1HB  TRP A 112       9.317   8.189  16.867  1.00 91.19           H
ATOM   1495 2HB  TRP A 112       9.352   9.493  18.037  1.00 91.19           H
ATOM   1496  CG  TRP A 112       8.928  10.128  16.031  1.00 91.19           C
ATOM   1497  CD1 TRP A 112       8.496  11.381  16.224  1.00 91.19           C
ATOM   1498  HD1 TRP A 112       8.609  11.932  17.158  1.00 91.19           H
ATOM   1499  CD2 TRP A 112       8.572   9.804  14.670  1.00 91.19           C
ATOM   1500  NE1 TRP A 112       7.890  11.887  15.093  1.00 91.19           N
ATOM   1501  HE1 TRP A 112       7.489  12.798  14.993  1.00 91.19           H
ATOM   1502  CE2 TRP A 112       7.938  10.898  14.118  1.00 91.19           C
ATOM   1503  CE3 TRP A 112       8.780   8.627  13.930  1.00 91.19           C
ATOM   1504  HE3 TRP A 112       9.278   7.750  14.344  1.00 91.19           H
ATOM   1505  CZ2 TRP A 112       7.458  10.923  12.802  1.00 91.19           C
ATOM   1506  HZ2 TRP A 112       6.960  11.800  12.389  1.00 91.19           H
ATOM   1507  CZ3 TRP A 112       8.295   8.668  12.618  1.00 91.19           C
ATOM   1508  HZ3 TRP A 112       8.430   7.780  12.000  1.00 91.19           H
ATOM   1509  CH2 TRP A 112       7.654   9.761  12.047  1.00 91.19           C
ATOM   1510  HH2 TRP A 112       7.305   9.713  11.015  1.00 91.19           H
ATOM   1511  HN  TRP A 112      11.193   7.885  18.484  1.00 91.19           H
ATOM   1512  N   LYS A 113      12.616  11.139  16.457  1.00 91.61           N
ATOM   1513  CA  LYS A 113      13.337  12.364  16.758  1.00 91.61           C
ATOM   1514  C   LYS A 113      12.620  13.546  16.102  1.00 91.61           C
ATOM   1515  O   LYS A 113      13.073  14.685  16.203  1.00 91.61           O
ATOM   1516  HA  LYS A 113      13.311  12.501  17.839  1.00 91.61           H
ATOM   1517  CB  LYS A 113      14.806  12.235  16.352  1.00 91.61           C
ATOM   1518 1HB  LYS A 113      14.876  12.000  15.290  1.00 91.61           H
ATOM   1519 2HB  LYS A 113      15.314  13.188  16.501  1.00 91.61           H
ATOM   1520  CG  LYS A 113      15.506  11.145  17.168  1.00 91.61           C
ATOM   1521 1HG  LYS A 113      15.456  11.392  18.229  1.00 91.61           H
ATOM   1522 2HG  LYS A 113      14.986  10.197  17.036  1.00 91.61           H
ATOM   1523  CD  LYS A 113      16.968  10.995  16.742  1.00 91.61           C
ATOM   1524 1HD  LYS A 113      17.019  10.784  15.674  1.00 91.61           H
ATOM   1525 2HD  LYS A 113      17.497  11.934  16.907  1.00 91.61           H
ATOM   1526  CE  LYS A 113      17.654   9.872  17.523  1.00 91.61           C
ATOM   1527 1HE  LYS A 113      17.626  10.094  18.590  1.00 91.61           H
ATOM   1528 2HE  LYS A 113      17.114   8.937  17.377  1.00 91.61           H
ATOM   1529  NZ  LYS A 113      19.057   9.716  17.080  1.00 91.61           N
ATOM   1530 1HZ  LYS A 113      19.483   8.939  17.574  1.00 91.61           H
ATOM   1531 2HZ  LYS A 113      19.079   9.534  16.082  1.00 91.61           H
ATOM   1532 3HZ  LYS A 113      19.572  10.566  17.279  1.00 91.61           H
ATOM   1533  HN  LYS A 113      12.823  10.735  15.566  1.00 91.61           H
ATOM   1534  N   PHE A 114      11.513  13.235  15.444  1.00 93.56           N
ATOM   1535  CA  PHE A 114      10.867  14.198  14.568  1.00 93.56           C
ATOM   1536  C   PHE A 114       9.628  14.799  15.234  1.00 93.56           C
ATOM   1537  O   PHE A 114       9.159  14.294  16.252  1.00 93.56           O
ATOM   1538  HA  PHE A 114      11.590  14.988  14.368  1.00 93.56           H
ATOM   1539  CB  PHE A 114      10.438  13.440  13.310  1.00 93.56           C
ATOM   1540 1HB  PHE A 114       9.634  12.751  13.569  1.00 93.56           H
ATOM   1541 2HB  PHE A 114      10.030  14.151  12.592  1.00 93.56           H
ATOM   1542  CG  PHE A 114      11.568  12.654  12.642  1.00 93.56           C
ATOM   1543  CD1 PHE A 114      12.516  13.308  11.918  1.00 93.56           C
ATOM   1544  HD1 PHE A 114      12.471  14.392  11.814  1.00 93.56           H
ATOM   1545  CD2 PHE A 114      11.625  11.302  12.771  1.00 93.56           C
ATOM   1546  HD2 PHE A 114      10.865  10.777  13.351  1.00 93.56           H
ATOM   1547  CE1 PHE A 114      13.565  12.579  11.298  1.00 93.56           C
ATOM   1548  HE1 PHE A 114      14.324  13.103  10.718  1.00 93.56           H
ATOM   1549  CE2 PHE A 114      12.673  10.572  12.151  1.00 93.56           C
ATOM   1550  HE2 PHE A 114      12.719   9.488  12.254  1.00 93.56           H
ATOM   1551  CZ  PHE A 114      13.621  11.226  11.427  1.00 93.56           C
ATOM   1552  HZ  PHE A 114      14.426  10.666  10.951  1.00 93.56           H
ATOM   1553  HN  PHE A 114      11.059  12.345  15.502  1.00 93.56           H
ATOM   1554  N   GLN A 115       9.132  15.870  14.631  1.00 93.91           N
ATOM   1555  CA  GLN A 115       7.977  16.566  15.172  1.00 93.91           C
ATOM   1556  C   GLN A 115       6.708  15.742  14.948  1.00 93.91           C
ATOM   1557  O   GLN A 115       6.697  14.821  14.132  1.00 93.91           O
ATOM   1558  HA  GLN A 115       8.171  16.664  16.240  1.00 93.91           H
ATOM   1559  CB  GLN A 115       7.841  17.961  14.558  1.00 93.91           C
ATOM   1560 1HB  GLN A 115       7.874  17.889  13.471  1.00 93.91           H
ATOM   1561 2HB  GLN A 115       6.871  18.384  14.820  1.00 93.91           H
ATOM   1562  CG  GLN A 115       8.956  18.887  15.047  1.00 93.91           C
ATOM   1563 1HG  GLN A 115       9.926  18.427  14.855  1.00 93.91           H
ATOM   1564 2HG  GLN A 115       8.930  19.822  14.487  1.00 93.91           H
ATOM   1565  CD  GLN A 115       8.811  19.178  16.542  1.00 93.91           C
ATOM   1566  OE1 GLN A 115       7.748  19.045  17.127  1.00 93.91           O
ATOM   1567  NE2 GLN A 115       9.936  19.582  17.127  1.00 93.91           N
ATOM   1568 1HE2 GLN A 115      10.774  19.670  16.589  1.00 93.91           H
ATOM   1569 2HE2 GLN A 115       9.942  19.797  18.103  1.00 93.91           H
ATOM   1570  HN  GLN A 115       9.506  16.262  13.790  1.00 93.91           H
ATOM   1571  N   THR A 116       5.669  16.103  15.686  1.00 94.13           N
ATOM   1572  CA  THR A 116       4.413  15.375  15.616  1.00 94.13           C
ATOM   1573  C   THR A 116       3.839  15.437  14.199  1.00 94.13           C
ATOM   1574  O   THR A 116       3.244  14.471  13.724  1.00 94.13           O
ATOM   1575  HA  THR A 116       4.610  14.326  15.835  1.00 94.13           H
ATOM   1576  CB  THR A 116       3.473  15.951  16.677  1.00 94.13           C
ATOM   1577  HB  THR A 116       3.157  16.959  16.411  1.00 94.13           H
ATOM   1578  OG1 THR A 116       4.210  15.838  17.892  1.00 94.13           O
ATOM   1579  HG1 THR A 116       3.807  16.426  18.593  1.00 94.13           H
ATOM   1580  CG2 THR A 116       2.241  15.073  16.906  1.00 94.13           C
ATOM   1581 1HG2 THR A 116       2.556  14.084  17.238  1.00 94.13           H
ATOM   1582 2HG2 THR A 116       1.681  14.983  15.976  1.00 94.13           H
ATOM   1583 3HG2 THR A 116       1.608  15.528  17.669  1.00 94.13           H
ATOM   1584  HN  THR A 116       5.675  16.874  16.322  1.00 94.13           H
ATOM   1585  N   PHE A 117       4.038  16.582  13.563  1.00 95.22           N
ATOM   1586  CA  PHE A 117       3.558  16.778  12.206  1.00 95.22           C
ATOM   1587  C   PHE A 117       4.051  15.662  11.283  1.00 95.22           C
ATOM   1588  O   PHE A 117       3.274  15.101  10.512  1.00 95.22           O
ATOM   1589  HA  PHE A 117       2.469  16.762  12.243  1.00 95.22           H
ATOM   1590  CB  PHE A 117       4.125  18.113  11.720  1.00 95.22           C
ATOM   1591 1HB  PHE A 117       3.726  18.914  12.342  1.00 95.22           H
ATOM   1592 2HB  PHE A 117       5.206  18.110  11.859  1.00 95.22           H
ATOM   1593  CG  PHE A 117       3.815  18.424  10.254  1.00 95.22           C
ATOM   1594  CD1 PHE A 117       4.787  18.294   9.311  1.00 95.22           C
ATOM   1595  HD1 PHE A 117       5.787  17.968   9.600  1.00 95.22           H
ATOM   1596  CD2 PHE A 117       2.568  18.829   9.893  1.00 95.22           C
ATOM   1597  HD2 PHE A 117       1.789  18.934  10.648  1.00 95.22           H
ATOM   1598  CE1 PHE A 117       4.500  18.582   7.951  1.00 95.22           C
ATOM   1599  HE1 PHE A 117       5.279  18.478   7.195  1.00 95.22           H
ATOM   1600  CE2 PHE A 117       2.281  19.117   8.532  1.00 95.22           C
ATOM   1601  HE2 PHE A 117       1.282  19.443   8.243  1.00 95.22           H
ATOM   1602  CZ  PHE A 117       3.253  18.987   7.590  1.00 95.22           C
ATOM   1603  HZ  PHE A 117       3.033  19.208   6.546  1.00 95.22           H
ATOM   1604  HN  PHE A 117       4.518  17.365  13.959  1.00 95.22           H
ATOM   1605  N   MET A 118       5.339  15.373  11.392  1.00 94.89           N
ATOM   1606  CA  MET A 118       5.953  14.361  10.549  1.00 94.89           C
ATOM   1607  C   MET A 118       5.356  12.980  10.826  1.00 94.89           C
ATOM   1608  O   MET A 118       5.215  12.167   9.915  1.00 94.89           O
ATOM   1609  HA  MET A 118       5.734  14.661   9.524  1.00 94.89           H
ATOM   1610  CB  MET A 118       7.461  14.327  10.808  1.00 94.89           C
ATOM   1611 1HB  MET A 118       7.857  15.343  10.808  1.00 94.89           H
ATOM   1612 2HB  MET A 118       7.654  13.910  11.796  1.00 94.89           H
ATOM   1613  CG  MET A 118       8.181  13.493   9.746  1.00 94.89           C
ATOM   1614 1HG  MET A 118       9.248  13.457   9.963  1.00 94.89           H
ATOM   1615 2HG  MET A 118       7.816  12.466   9.770  1.00 94.89           H
ATOM   1616  SD  MET A 118       7.910  14.198   8.129  1.00 94.89           S
ATOM   1617  CE  MET A 118       8.907  15.672   8.263  1.00 94.89           C
ATOM   1618 1HE  MET A 118       8.537  16.288   9.082  1.00 94.89           H
ATOM   1619 2HE  MET A 118       9.943  15.394   8.457  1.00 94.89           H
ATOM   1620 3HE  MET A 118       8.851  16.235   7.331  1.00 94.89           H
ATOM   1621  HN  MET A 118       5.959  15.816  12.040  1.00 94.89           H
ATOM   1622  N   CYS A 119       5.021  12.758  12.089  1.00 93.52           N
ATOM   1623  CA  CYS A 119       4.440  11.491  12.497  1.00 93.52           C
ATOM   1624  C   CYS A 119       3.104  11.319  11.771  1.00 93.52           C
ATOM   1625  O   CYS A 119       2.825  10.254  11.221  1.00 93.52           O
ATOM   1626  HA  CYS A 119       5.144  10.714  12.201  1.00 93.52           H
ATOM   1627  CB  CYS A 119       4.278  11.406  14.016  1.00 93.52           C
ATOM   1628 1HB  CYS A 119       5.258  11.409  14.495  1.00 93.52           H
ATOM   1629 2HB  CYS A 119       3.741  12.280  14.383  1.00 93.52           H
ATOM   1630  SG  CYS A 119       3.369   9.882  14.464  1.00 93.52           S
ATOM   1631  HN  CYS A 119       5.141  13.425  12.825  1.00 93.52           H
ATOM   1632  N   LYS A 120       2.314  12.382  11.792  1.00 94.62           N
ATOM   1633  CA  LYS A 120       1.009  12.358  11.153  1.00 94.62           C
ATOM   1634  C   LYS A 120       1.178  12.018   9.671  1.00 94.62           C
ATOM   1635  O   LYS A 120       0.488  11.144   9.148  1.00 94.62           O
ATOM   1636  HA  LYS A 120       0.429  11.565  11.625  1.00 94.62           H
ATOM   1637  CB  LYS A 120       0.266  13.672  11.402  1.00 94.62           C
ATOM   1638 1HB  LYS A 120       0.907  14.513  11.138  1.00 94.62           H
ATOM   1639 2HB  LYS A 120      -0.611  13.726  10.757  1.00 94.62           H
ATOM   1640  CG  LYS A 120      -0.162  13.790  12.866  1.00 94.62           C
ATOM   1641 1HG  LYS A 120      -0.788  12.940  13.136  1.00 94.62           H
ATOM   1642 2HG  LYS A 120       0.717  13.756  13.510  1.00 94.62           H
ATOM   1643  CD  LYS A 120      -0.929  15.092  13.110  1.00 94.62           C
ATOM   1644 1HD  LYS A 120      -0.266  15.943  12.953  1.00 94.62           H
ATOM   1645 2HD  LYS A 120      -1.739  15.182  12.386  1.00 94.62           H
ATOM   1646  CE  LYS A 120      -1.498  15.136  14.529  1.00 94.62           C
ATOM   1647 1HE  LYS A 120      -1.805  14.136  14.835  1.00 94.62           H
ATOM   1648 2HE  LYS A 120      -0.726  15.459  15.227  1.00 94.62           H
ATOM   1649  NZ  LYS A 120      -2.653  16.059  14.596  1.00 94.62           N
ATOM   1650 1HZ  LYS A 120      -3.003  16.094  15.547  1.00 94.62           H
ATOM   1651 2HZ  LYS A 120      -2.361  16.987  14.309  1.00 94.62           H
ATOM   1652 3HZ  LYS A 120      -3.386  15.728  13.978  1.00 94.62           H
ATOM   1653  HN  LYS A 120       2.552  13.247  12.234  1.00 94.62           H
ATOM   1654  N   VAL A 121       2.099  12.727   9.035  1.00 94.78           N
ATOM   1655  CA  VAL A 121       2.297  12.585   7.603  1.00 94.78           C
ATOM   1656  C   VAL A 121       2.735  11.152   7.293  1.00 94.78           C
ATOM   1657  O   VAL A 121       2.174  10.505   6.410  1.00 94.78           O
ATOM   1658  HA  VAL A 121       1.339  12.772   7.118  1.00 94.78           H
ATOM   1659  CB  VAL A 121       3.292  13.635   7.105  1.00 94.78           C
ATOM   1660  HB  VAL A 121       4.185  13.573   7.728  1.00 94.78           H
ATOM   1661  CG1 VAL A 121       3.708  13.355   5.659  1.00 94.78           C
ATOM   1662 1HG1 VAL A 121       4.177  12.373   5.600  1.00 94.78           H
ATOM   1663 2HG1 VAL A 121       2.827  13.377   5.018  1.00 94.78           H
ATOM   1664 3HG1 VAL A 121       4.415  14.116   5.331  1.00 94.78           H
ATOM   1665  CG2 VAL A 121       2.718  15.046   7.247  1.00 94.78           C
ATOM   1666 1HG2 VAL A 121       1.802  15.126   6.661  1.00 94.78           H
ATOM   1667 2HG2 VAL A 121       2.496  15.244   8.296  1.00 94.78           H
ATOM   1668 3HG2 VAL A 121       3.445  15.773   6.886  1.00 94.78           H
ATOM   1669  HN  VAL A 121       2.703  13.388   9.482  1.00 94.78           H
ATOM   1670  N   VAL A 122       3.733  10.698   8.036  1.00 93.44           N
ATOM   1671  CA  VAL A 122       4.402   9.450   7.710  1.00 93.44           C
ATOM   1672  C   VAL A 122       3.407   8.295   7.837  1.00 93.44           C
ATOM   1673  O   VAL A 122       3.384   7.396   6.998  1.00 93.44           O
ATOM   1674  HA  VAL A 122       4.733   9.516   6.674  1.00 93.44           H
ATOM   1675  CB  VAL A 122       5.639   9.273   8.593  1.00 93.44           C
ATOM   1676  HB  VAL A 122       5.350   9.488   9.622  1.00 93.44           H
ATOM   1677  CG1 VAL A 122       6.149   7.831   8.539  1.00 93.44           C
ATOM   1678 1HG1 VAL A 122       5.368   7.157   8.892  1.00 93.44           H
ATOM   1679 2HG1 VAL A 122       6.413   7.577   7.513  1.00 93.44           H
ATOM   1680 3HG1 VAL A 122       7.028   7.733   9.176  1.00 93.44           H
ATOM   1681  CG2 VAL A 122       6.740  10.259   8.198  1.00 93.44           C
ATOM   1682 1HG2 VAL A 122       7.025  10.089   7.160  1.00 93.44           H
ATOM   1683 2HG2 VAL A 122       6.373  11.279   8.312  1.00 93.44           H
ATOM   1684 3HG2 VAL A 122       7.608  10.112   8.841  1.00 93.44           H
ATOM   1685  HN  VAL A 122       4.085  11.167   8.847  1.00 93.44           H
ATOM   1686  N   ASN A 123       2.608   8.357   8.892  1.00 92.02           N
ATOM   1687  CA  ASN A 123       1.614   7.327   9.140  1.00 92.02           C
ATOM   1688  C   ASN A 123       0.577   7.343   8.015  1.00 92.02           C
ATOM   1689  O   ASN A 123       0.131   6.291   7.561  1.00 92.02           O
ATOM   1690  HA  ASN A 123       2.173   6.392   9.178  1.00 92.02           H
ATOM   1691  CB  ASN A 123       0.882   7.574  10.460  1.00 92.02           C
ATOM   1692 1HB  ASN A 123       0.771   8.646  10.624  1.00 92.02           H
ATOM   1693 2HB  ASN A 123      -0.122   7.154  10.408  1.00 92.02           H
ATOM   1694  CG  ASN A 123       1.641   6.950  11.633  1.00 92.02           C
ATOM   1695  OD1 ASN A 123       2.465   6.065  11.472  1.00 92.02           O
ATOM   1696  ND2 ASN A 123       1.319   7.459  12.819  1.00 92.02           N
ATOM   1697 1HD2 ASN A 123       0.634   8.185  12.882  1.00 92.02           H
ATOM   1698 2HD2 ASN A 123       1.761   7.116  13.647  1.00 92.02           H
ATOM   1699  HN  ASN A 123       2.632   9.093   9.569  1.00 92.02           H
ATOM   1700  N   SER A 124       0.224   8.550   7.596  1.00 93.60           N
ATOM   1701  CA  SER A 124      -0.889   8.728   6.679  1.00 93.60           C
ATOM   1702  C   SER A 124      -0.469   8.329   5.263  1.00 93.60           C
ATOM   1703  O   SER A 124      -1.268   7.782   4.505  1.00 93.60           O
ATOM   1704  HA  SER A 124      -1.674   8.066   7.046  1.00 93.60           H
ATOM   1705  CB  SER A 124      -1.391  10.173   6.696  1.00 93.60           C
ATOM   1706 1HB  SER A 124      -0.617  10.831   6.302  1.00 93.60           H
ATOM   1707 2HB  SER A 124      -2.254  10.265   6.036  1.00 93.60           H
ATOM   1708  OG  SER A 124      -1.752  10.597   8.008  1.00 93.60           O
ATOM   1709  HG  SER A 124      -1.144  11.333   8.308  1.00 93.60           H
ATOM   1710  HN  SER A 124       0.682   9.394   7.873  1.00 93.60           H
ATOM   1711  N   MET A 125       0.786   8.618   4.949  1.00 93.45           N
ATOM   1712  CA  MET A 125       1.270   8.468   3.587  1.00 93.45           C
ATOM   1713  C   MET A 125       1.183   7.010   3.131  1.00 93.45           C
ATOM   1714  O   MET A 125       0.854   6.735   1.979  1.00 93.45           O
ATOM   1715  HA  MET A 125       0.615   9.087   2.973  1.00 93.45           H
ATOM   1716  CB  MET A 125       2.722   8.943   3.506  1.00 93.45           C
ATOM   1717 1HB  MET A 125       3.265   8.615   4.392  1.00 93.45           H
ATOM   1718 2HB  MET A 125       3.210   8.486   2.645  1.00 93.45           H
ATOM   1719  CG  MET A 125       2.795  10.467   3.391  1.00 93.45           C
ATOM   1720 1HG  MET A 125       2.284  10.929   4.236  1.00 93.45           H
ATOM   1721 2HG  MET A 125       3.834  10.794   3.430  1.00 93.45           H
ATOM   1722  SD  MET A 125       2.046  11.000   1.861  1.00 93.45           S
ATOM   1723  CE  MET A 125       1.930  12.755   2.167  1.00 93.45           C
ATOM   1724 1HE  MET A 125       1.312  12.930   3.047  1.00 93.45           H
ATOM   1725 2HE  MET A 125       2.927  13.161   2.337  1.00 93.45           H
ATOM   1726 3HE  MET A 125       1.481  13.246   1.304  1.00 93.45           H
ATOM   1727  HN  MET A 125       1.465   8.948   5.605  1.00 93.45           H
ATOM   1728  N   TYR A 126       1.484   6.114   4.060  1.00 86.77           N
ATOM   1729  CA  TYR A 126       1.424   4.691   3.774  1.00 86.77           C
ATOM   1730  C   TYR A 126       0.003   4.266   3.401  1.00 86.77           C
ATOM   1731  O   TYR A 126      -0.198   3.555   2.418  1.00 86.77           O
ATOM   1732  HA  TYR A 126       2.089   4.488   2.934  1.00 86.77           H
ATOM   1733  CB  TYR A 126       1.832   3.984   5.068  1.00 86.77           C
ATOM   1734 1HB  TYR A 126       2.893   4.157   5.247  1.00 86.77           H
ATOM   1735 2HB  TYR A 126       1.291   4.433   5.902  1.00 86.77           H
ATOM   1736  CG  TYR A 126       1.570   2.476   5.063  1.00 86.77           C
ATOM   1737  CD1 TYR A 126       0.771   1.911   6.035  1.00 86.77           C
ATOM   1738  HD1 TYR A 126       0.326   2.538   6.808  1.00 86.77           H
ATOM   1739  CD2 TYR A 126       2.132   1.682   4.084  1.00 86.77           C
ATOM   1740  HD2 TYR A 126       2.763   2.128   3.316  1.00 86.77           H
ATOM   1741  CE1 TYR A 126       0.524   0.492   6.030  1.00 86.77           C
ATOM   1742  HE1 TYR A 126      -0.105   0.033   6.793  1.00 86.77           H
ATOM   1743  CE2 TYR A 126       1.886   0.263   4.079  1.00 86.77           C
ATOM   1744  HE2 TYR A 126       2.324  -0.376   3.312  1.00 86.77           H
ATOM   1745  CZ  TYR A 126       1.094  -0.262   5.052  1.00 86.77           C
ATOM   1746  OH  TYR A 126       0.861  -1.601   5.047  1.00 86.77           O
ATOM   1747  HH  TYR A 126       1.328  -2.027   4.271  1.00 86.77           H
ATOM   1748  HN  TYR A 126       1.764   6.347   4.992  1.00 86.77           H
ATOM   1749  N   LYS A 127      -0.947   4.720   4.205  1.00 87.79           N
ATOM   1750  CA  LYS A 127      -2.337   4.344   4.009  1.00 87.79           C
ATOM   1751  C   LYS A 127      -2.841   4.940   2.693  1.00 87.79           C
ATOM   1752  O   LYS A 127      -3.627   4.312   1.984  1.00 87.79           O
ATOM   1753  HA  LYS A 127      -2.374   3.258   3.933  1.00 87.79           H
ATOM   1754  CB  LYS A 127      -3.176   4.742   5.225  1.00 87.79           C
ATOM   1755 1HB  LYS A 127      -2.965   5.777   5.495  1.00 87.79           H
ATOM   1756 2HB  LYS A 127      -4.236   4.689   4.973  1.00 87.79           H
ATOM   1757  CG  LYS A 127      -2.883   3.828   6.416  1.00 87.79           C
ATOM   1758 1HG  LYS A 127      -1.815   3.841   6.635  1.00 87.79           H
ATOM   1759 2HG  LYS A 127      -3.394   4.204   7.302  1.00 87.79           H
ATOM   1760  CD  LYS A 127      -3.333   2.394   6.131  1.00 87.79           C
ATOM   1761 1HD  LYS A 127      -4.389   2.387   5.862  1.00 87.79           H
ATOM   1762 2HD  LYS A 127      -2.784   1.999   5.276  1.00 87.79           H
ATOM   1763  CE  LYS A 127      -3.107   1.496   7.349  1.00 87.79           C
ATOM   1764 1HE  LYS A 127      -2.066   1.560   7.667  1.00 87.79           H
ATOM   1765 2HE  LYS A 127      -3.716   1.843   8.183  1.00 87.79           H
ATOM   1766  NZ  LYS A 127      -3.448   0.092   7.028  1.00 87.79           N
ATOM   1767 1HZ  LYS A 127      -3.326  -0.483   7.855  1.00 87.79           H
ATOM   1768 2HZ  LYS A 127      -4.413   0.040   6.720  1.00 87.79           H
ATOM   1769 3HZ  LYS A 127      -2.839  -0.244   6.290  1.00 87.79           H
ATOM   1770  HN  LYS A 127      -0.780   5.333   4.978  1.00 87.79           H
ATOM   1771  N   MET A 128      -2.368   6.143   2.405  1.00 92.28           N
ATOM   1772  CA  MET A 128      -2.741   6.820   1.174  1.00 92.28           C
ATOM   1773  C   MET A 128      -2.242   6.048  -0.049  1.00 92.28           C
ATOM   1774  O   MET A 128      -2.983   5.859  -1.012  1.00 92.28           O
ATOM   1775  HA  MET A 128      -3.831   6.849   1.175  1.00 92.28           H
ATOM   1776  CB  MET A 128      -2.147   8.230   1.166  1.00 92.28           C
ATOM   1777 1HB  MET A 128      -2.416   8.747   2.088  1.00 92.28           H
ATOM   1778 2HB  MET A 128      -1.059   8.170   1.140  1.00 92.28           H
ATOM   1779  CG  MET A 128      -2.649   9.029  -0.038  1.00 92.28           C
ATOM   1780 1HG  MET A 128      -2.437   8.486  -0.959  1.00 92.28           H
ATOM   1781 2HG  MET A 128      -3.731   9.149   0.019  1.00 92.28           H
ATOM   1782  SD  MET A 128      -1.861  10.630  -0.080  1.00 92.28           S
ATOM   1783  CE  MET A 128      -2.521  11.340   1.419  1.00 92.28           C
ATOM   1784 1HE  MET A 128      -3.609  11.380   1.353  1.00 92.28           H
ATOM   1785 2HE  MET A 128      -2.231  10.725   2.271  1.00 92.28           H
ATOM   1786 3HE  MET A 128      -2.128  12.348   1.547  1.00 92.28           H
ATOM   1787  HN  MET A 128      -1.742   6.654   2.995  1.00 92.28           H
ATOM   1788  N   ASN A 129      -0.990   5.623   0.030  1.00 91.23           N
ATOM   1789  CA  ASN A 129      -0.400   4.830  -1.035  1.00 91.23           C
ATOM   1790  C   ASN A 129      -1.246   3.574  -1.257  1.00 91.23           C
ATOM   1791  O   ASN A 129      -1.627   3.271  -2.387  1.00 91.23           O
ATOM   1792  HA  ASN A 129      -0.388   5.484  -1.906  1.00 91.23           H
ATOM   1793  CB  ASN A 129       1.018   4.386  -0.670  1.00 91.23           C
ATOM   1794 1HB  ASN A 129       1.694   5.239  -0.721  1.00 91.23           H
ATOM   1795 2HB  ASN A 129       1.037   4.025   0.358  1.00 91.23           H
ATOM   1796  CG  ASN A 129       1.506   3.283  -1.612  1.00 91.23           C
ATOM   1797  OD1 ASN A 129       1.298   2.102  -1.388  1.00 91.23           O
ATOM   1798  ND2 ASN A 129       2.167   3.733  -2.675  1.00 91.23           N
ATOM   1799 1HD2 ASN A 129       2.304   4.716  -2.800  1.00 91.23           H
ATOM   1800 2HD2 ASN A 129       2.526   3.089  -3.350  1.00 91.23           H
ATOM   1801  HN  ASN A 129      -0.382   5.813   0.802  1.00 91.23           H
ATOM   1802  N   PHE A 130      -1.515   2.879  -0.162  1.00 86.32           N
ATOM   1803  CA  PHE A 130      -2.173   1.586  -0.239  1.00 86.32           C
ATOM   1804  C   PHE A 130      -3.508   1.693  -0.980  1.00 86.32           C
ATOM   1805  O   PHE A 130      -3.737   0.984  -1.959  1.00 86.32           O
ATOM   1806  HA  PHE A 130      -1.509   0.917  -0.786  1.00 86.32           H
ATOM   1807  CB  PHE A 130      -2.437   1.131   1.197  1.00 86.32           C
ATOM   1808 1HB  PHE A 130      -1.499   1.155   1.753  1.00 86.32           H
ATOM   1809 2HB  PHE A 130      -3.109   1.844   1.676  1.00 86.32           H
ATOM   1810  CG  PHE A 130      -3.041  -0.270   1.306  1.00 86.32           C
ATOM   1811  CD1 PHE A 130      -4.384  -0.443   1.174  1.00 86.32           C
ATOM   1812  HD1 PHE A 130      -5.029   0.416   0.991  1.00 86.32           H
ATOM   1813  CD2 PHE A 130      -2.236  -1.342   1.534  1.00 86.32           C
ATOM   1814  HD2 PHE A 130      -1.160  -1.203   1.640  1.00 86.32           H
ATOM   1815  CE1 PHE A 130      -4.945  -1.744   1.275  1.00 86.32           C
ATOM   1816  HE1 PHE A 130      -6.021  -1.883   1.170  1.00 86.32           H
ATOM   1817  CE2 PHE A 130      -2.797  -2.643   1.635  1.00 86.32           C
ATOM   1818  HE2 PHE A 130      -2.152  -3.502   1.817  1.00 86.32           H
ATOM   1819  CZ  PHE A 130      -4.140  -2.816   1.503  1.00 86.32           C
ATOM   1820  HZ  PHE A 130      -4.571  -3.814   1.580  1.00 86.32           H
ATOM   1821  HN  PHE A 130      -1.292   3.185   0.763  1.00 86.32           H
ATOM   1822  N   TYR A 131      -4.353   2.585  -0.485  1.00 87.80           N
ATOM   1823  CA  TYR A 131      -5.703   2.709  -1.009  1.00 87.80           C
ATOM   1824  C   TYR A 131      -5.684   3.148  -2.475  1.00 87.80           C
ATOM   1825  O   TYR A 131      -6.450   2.637  -3.290  1.00 87.80           O
ATOM   1826  HA  TYR A 131      -6.182   1.733  -0.937  1.00 87.80           H
ATOM   1827  CB  TYR A 131      -6.382   3.795  -0.173  1.00 87.80           C
ATOM   1828 1HB  TYR A 131      -5.770   4.696  -0.200  1.00 87.80           H
ATOM   1829 2HB  TYR A 131      -7.339   4.046  -0.630  1.00 87.80           H
ATOM   1830  CG  TYR A 131      -6.618   3.400   1.286  1.00 87.80           C
ATOM   1831  CD1 TYR A 131      -7.086   2.138   1.593  1.00 87.80           C
ATOM   1832  HD1 TYR A 131      -7.287   1.423   0.795  1.00 87.80           H
ATOM   1833  CD2 TYR A 131      -6.363   4.305   2.296  1.00 87.80           C
ATOM   1834  HD2 TYR A 131      -5.994   5.302   2.055  1.00 87.80           H
ATOM   1835  CE1 TYR A 131      -7.308   1.766   2.966  1.00 87.80           C
ATOM   1836  HE1 TYR A 131      -7.677   0.773   3.222  1.00 87.80           H
ATOM   1837  CE2 TYR A 131      -6.585   3.933   3.670  1.00 87.80           C
ATOM   1838  HE2 TYR A 131      -6.388   4.638   4.477  1.00 87.80           H
ATOM   1839  CZ  TYR A 131      -7.046   2.682   3.937  1.00 87.80           C
ATOM   1840  OH  TYR A 131      -7.256   2.331   5.234  1.00 87.80           O
ATOM   1841  HH  TYR A 131      -7.195   3.138   5.821  1.00 87.80           H
ATOM   1842  HN  TYR A 131      -4.129   3.215   0.259  1.00 87.80           H
ATOM   1843  N   SER A 132      -4.799   4.091  -2.765  1.00 91.12           N
ATOM   1844  CA  SER A 132      -4.692   4.627  -4.112  1.00 91.12           C
ATOM   1845  C   SER A 132      -4.224   3.534  -5.074  1.00 91.12           C
ATOM   1846  O   SER A 132      -4.740   3.417  -6.185  1.00 91.12           O
ATOM   1847  HA  SER A 132      -5.697   4.961  -4.371  1.00 91.12           H
ATOM   1848  CB  SER A 132      -3.733   5.819  -4.155  1.00 91.12           C
ATOM   1849 1HB  SER A 132      -3.610   6.148  -5.187  1.00 91.12           H
ATOM   1850 2HB  SER A 132      -4.167   6.653  -3.604  1.00 91.12           H
ATOM   1851  OG  SER A 132      -2.458   5.499  -3.605  1.00 91.12           O
ATOM   1852  HG  SER A 132      -2.349   5.941  -2.715  1.00 91.12           H
ATOM   1853  HN  SER A 132      -4.165   4.487  -2.101  1.00 91.12           H
ATOM   1854  N   CYS A 133      -3.252   2.761  -4.614  1.00 86.23           N
ATOM   1855  CA  CYS A 133      -2.688   1.700  -5.431  1.00 86.23           C
ATOM   1856  C   CYS A 133      -3.795   0.689  -5.736  1.00 86.23           C
ATOM   1857  O   CYS A 133      -3.964   0.276  -6.882  1.00 86.23           O
ATOM   1858  HA  CYS A 133      -2.328   2.169  -6.347  1.00 86.23           H
ATOM   1859  CB  CYS A 133      -1.485   1.042  -4.753  1.00 86.23           C
ATOM   1860 1HB  CYS A 133      -1.699   0.873  -3.698  1.00 86.23           H
ATOM   1861 2HB  CYS A 133      -1.294   0.066  -5.199  1.00 86.23           H
ATOM   1862  SG  CYS A 133      -0.007   2.107  -4.927  1.00 86.23           S
ATOM   1863  HG  CYS A 133      -0.377   3.007  -4.019  1.00 86.23           H
ATOM   1864  HN  CYS A 133      -2.851   2.850  -3.702  1.00 86.23           H
ATOM   1865  N   VAL A 134      -4.520   0.319  -4.691  1.00 83.45           N
ATOM   1866  CA  VAL A 134      -5.586  -0.658  -4.827  1.00 83.45           C
ATOM   1867  C   VAL A 134      -6.578  -0.180  -5.889  1.00 83.45           C
ATOM   1868  O   VAL A 134      -6.942  -0.935  -6.789  1.00 83.45           O
ATOM   1869  HA  VAL A 134      -5.136  -1.592  -5.163  1.00 83.45           H
ATOM   1870  CB  VAL A 134      -6.242  -0.910  -3.468  1.00 83.45           C
ATOM   1871  HB  VAL A 134      -6.303   0.043  -2.943  1.00 83.45           H
ATOM   1872  CG1 VAL A 134      -7.665  -1.446  -3.636  1.00 83.45           C
ATOM   1873 1HG1 VAL A 134      -8.264  -0.718  -4.184  1.00 83.45           H
ATOM   1874 2HG1 VAL A 134      -7.637  -2.384  -4.190  1.00 83.45           H
ATOM   1875 3HG1 VAL A 134      -8.107  -1.617  -2.655  1.00 83.45           H
ATOM   1876  CG2 VAL A 134      -5.395  -1.861  -2.619  1.00 83.45           C
ATOM   1877 1HG2 VAL A 134      -5.288  -2.814  -3.137  1.00 83.45           H
ATOM   1878 2HG2 VAL A 134      -4.410  -1.424  -2.456  1.00 83.45           H
ATOM   1879 3HG2 VAL A 134      -5.884  -2.023  -1.658  1.00 83.45           H
ATOM   1880  HN  VAL A 134      -4.388   0.675  -3.765  1.00 83.45           H
ATOM   1881  N   LEU A 135      -6.987   1.073  -5.749  1.00 86.97           N
ATOM   1882  CA  LEU A 135      -8.021   1.623  -6.610  1.00 86.97           C
ATOM   1883  C   LEU A 135      -7.490   1.716  -8.042  1.00 86.97           C
ATOM   1884  O   LEU A 135      -8.229   1.488  -8.998  1.00 86.97           O
ATOM   1885  HA  LEU A 135      -8.860   0.927  -6.598  1.00 86.97           H
ATOM   1886  CB  LEU A 135      -8.528   2.955  -6.054  1.00 86.97           C
ATOM   1887 1HB  LEU A 135      -7.676   3.623  -5.931  1.00 86.97           H
ATOM   1888 2HB  LEU A 135      -9.185   3.409  -6.796  1.00 86.97           H
ATOM   1889  CG  LEU A 135      -9.281   2.883  -4.724  1.00 86.97           C
ATOM   1890  HG  LEU A 135      -8.699   2.272  -4.034  1.00 86.97           H
ATOM   1891  CD1 LEU A 135      -9.415   4.271  -4.094  1.00 86.97           C
ATOM   1892 1HD1 LEU A 135      -8.424   4.685  -3.913  1.00 86.97           H
ATOM   1893 2HD1 LEU A 135      -9.964   4.926  -4.772  1.00 86.97           H
ATOM   1894 3HD1 LEU A 135      -9.954   4.191  -3.150  1.00 86.97           H
ATOM   1895  CD2 LEU A 135     -10.638   2.199  -4.898  1.00 86.97           C
ATOM   1896 1HD2 LEU A 135     -11.241   2.763  -5.610  1.00 86.97           H
ATOM   1897 2HD2 LEU A 135     -10.489   1.185  -5.270  1.00 86.97           H
ATOM   1898 3HD2 LEU A 135     -11.152   2.161  -3.937  1.00 86.97           H
ATOM   1899  HN  LEU A 135      -6.626   1.706  -5.065  1.00 86.97           H
ATOM   1900  N   LEU A 136      -6.212   2.052  -8.144  1.00 88.18           N
ATOM   1901  CA  LEU A 136      -5.579   2.201  -9.444  1.00 88.18           C
ATOM   1902  C   LEU A 136      -5.517   0.837 -10.135  1.00 88.18           C
ATOM   1903  O   LEU A 136      -5.811   0.725 -11.324  1.00 88.18           O
ATOM   1904  HA  LEU A 136      -6.209   2.861 -10.040  1.00 88.18           H
ATOM   1905  CB  LEU A 136      -4.216   2.880  -9.301  1.00 88.18           C
ATOM   1906 1HB  LEU A 136      -3.673   2.395  -8.490  1.00 88.18           H
ATOM   1907 2HB  LEU A 136      -3.648   2.705 -10.215  1.00 88.18           H
ATOM   1908  CG  LEU A 136      -4.243   4.386  -9.031  1.00 88.18           C
ATOM   1909  HG  LEU A 136      -4.956   4.577  -8.229  1.00 88.18           H
ATOM   1910  CD1 LEU A 136      -2.877   4.881  -8.549  1.00 88.18           C
ATOM   1911 1HD1 LEU A 136      -2.609   4.365  -7.627  1.00 88.18           H
ATOM   1912 2HD1 LEU A 136      -2.126   4.676  -9.312  1.00 88.18           H
ATOM   1913 3HD1 LEU A 136      -2.924   5.954  -8.364  1.00 88.18           H
ATOM   1914  CD2 LEU A 136      -4.729   5.155 -10.261  1.00 88.18           C
ATOM   1915 1HD2 LEU A 136      -4.059   4.962 -11.099  1.00 88.18           H
ATOM   1916 2HD2 LEU A 136      -5.737   4.829 -10.519  1.00 88.18           H
ATOM   1917 3HD2 LEU A 136      -4.738   6.223 -10.042  1.00 88.18           H
ATOM   1918  HN  LEU A 136      -5.614   2.221  -7.361  1.00 88.18           H
ATOM   1919  N   ILE A 137      -5.133  -0.167  -9.359  1.00 80.83           N
ATOM   1920  CA  ILE A 137      -5.000  -1.513  -9.889  1.00 80.83           C
ATOM   1921  C   ILE A 137      -6.360  -1.990 -10.404  1.00 80.83           C
ATOM   1922  O   ILE A 137      -6.443  -2.615 -11.460  1.00 80.83           O
ATOM   1923  HA  ILE A 137      -4.309  -1.467 -10.730  1.00 80.83           H
ATOM   1924  CB  ILE A 137      -4.379  -2.441  -8.843  1.00 80.83           C
ATOM   1925  HB  ILE A 137      -4.871  -2.257  -7.888  1.00 80.83           H
ATOM   1926  CG1 ILE A 137      -2.892  -2.135  -8.652  1.00 80.83           C
ATOM   1927 1HG1 ILE A 137      -2.336  -2.450  -9.536  1.00 80.83           H
ATOM   1928 2HG1 ILE A 137      -2.749  -1.059  -8.552  1.00 80.83           H
ATOM   1929  CG2 ILE A 137      -4.621  -3.909  -9.201  1.00 80.83           C
ATOM   1930 1HG2 ILE A 137      -5.693  -4.101  -9.245  1.00 80.83           H
ATOM   1931 2HG2 ILE A 137      -4.173  -4.126 -10.170  1.00 80.83           H
ATOM   1932 3HG2 ILE A 137      -4.169  -4.547  -8.441  1.00 80.83           H
ATOM   1933  CD1 ILE A 137      -2.340  -2.847  -7.416  1.00 80.83           C
ATOM   1934 1HD1 ILE A 137      -2.882  -2.512  -6.531  1.00 80.83           H
ATOM   1935 2HD1 ILE A 137      -2.463  -3.924  -7.531  1.00 80.83           H
ATOM   1936 3HD1 ILE A 137      -1.282  -2.612  -7.303  1.00 80.83           H
ATOM   1937  HN  ILE A 137      -4.914  -0.071  -8.388  1.00 80.83           H
ATOM   1938  N   MET A 138      -7.392  -1.676  -9.635  1.00 81.51           N
ATOM   1939  CA  MET A 138      -8.751  -1.984 -10.044  1.00 81.51           C
ATOM   1940  C   MET A 138      -9.073  -1.351 -11.400  1.00 81.51           C
ATOM   1941  O   MET A 138      -9.581  -2.021 -12.297  1.00 81.51           O
ATOM   1942  HA  MET A 138      -8.795  -3.071 -10.124  1.00 81.51           H
ATOM   1943  CB  MET A 138      -9.732  -1.463  -8.992  1.00 81.51           C
ATOM   1944 1HB  MET A 138      -9.642  -2.056  -8.081  1.00 81.51           H
ATOM   1945 2HB  MET A 138      -9.478  -0.436  -8.730  1.00 81.51           H
ATOM   1946  CG  MET A 138     -11.172  -1.524  -9.506  1.00 81.51           C
ATOM   1947 1HG  MET A 138     -11.304  -0.817 -10.325  1.00 81.51           H
ATOM   1948 2HG  MET A 138     -11.383  -2.516  -9.905  1.00 81.51           H
ATOM   1949  SD  MET A 138     -12.309  -1.144  -8.184  1.00 81.51           S
ATOM   1950  CE  MET A 138     -12.176   0.636  -8.163  1.00 81.51           C
ATOM   1951 1HE  MET A 138     -11.144   0.921  -7.956  1.00 81.51           H
ATOM   1952 2HE  MET A 138     -12.475   1.034  -9.133  1.00 81.51           H
ATOM   1953 3HE  MET A 138     -12.827   1.040  -7.388  1.00 81.51           H
ATOM   1954  HN  MET A 138      -7.310  -1.221  -8.748  1.00 81.51           H
ATOM   1955  N   CYS A 139      -8.763  -0.067 -11.505  1.00 85.09           N
ATOM   1956  CA  CYS A 139      -9.120   0.694 -12.691  1.00 85.09           C
ATOM   1957  C   CYS A 139      -8.355   0.113 -13.882  1.00 85.09           C
ATOM   1958  O   CYS A 139      -8.892   0.025 -14.985  1.00 85.09           O
ATOM   1959  HA  CYS A 139     -10.195   0.576 -12.826  1.00 85.09           H
ATOM   1960  CB  CYS A 139      -8.843   2.187 -12.508  1.00 85.09           C
ATOM   1961 1HB  CYS A 139      -7.821   2.337 -12.160  1.00 85.09           H
ATOM   1962 2HB  CYS A 139      -8.933   2.702 -13.465  1.00 85.09           H
ATOM   1963  SG  CYS A 139     -10.023   2.900 -11.305  1.00 85.09           S
ATOM   1964  HG  CYS A 139      -9.408   2.440 -10.219  1.00 85.09           H
ATOM   1965  HN  CYS A 139      -8.278   0.451 -10.801  1.00 85.09           H
ATOM   1966  N   ILE A 140      -7.114  -0.268 -13.619  1.00 81.79           N
ATOM   1967  CA  ILE A 140      -6.279  -0.862 -14.649  1.00 81.79           C
ATOM   1968  C   ILE A 140      -6.944  -2.142 -15.162  1.00 81.79           C
ATOM   1969  O   ILE A 140      -6.953  -2.401 -16.365  1.00 81.79           O
ATOM   1970  HA  ILE A 140      -6.219  -0.151 -15.472  1.00 81.79           H
ATOM   1971  CB  ILE A 140      -4.856  -1.075 -14.130  1.00 81.79           C
ATOM   1972  HB  ILE A 140      -4.918  -1.527 -13.140  1.00 81.79           H
ATOM   1973  CG1 ILE A 140      -4.126   0.260 -13.971  1.00 81.79           C
ATOM   1974 1HG1 ILE A 140      -3.866   0.656 -14.953  1.00 81.79           H
ATOM   1975 2HG1 ILE A 140      -4.787   0.987 -13.499  1.00 81.79           H
ATOM   1976  CG2 ILE A 140      -4.085  -2.047 -15.024  1.00 81.79           C
ATOM   1977 1HG2 ILE A 140      -4.597  -3.009 -15.042  1.00 81.79           H
ATOM   1978 2HG2 ILE A 140      -4.031  -1.646 -16.036  1.00 81.79           H
ATOM   1979 3HG2 ILE A 140      -3.077  -2.180 -14.632  1.00 81.79           H
ATOM   1980  CD1 ILE A 140      -2.858   0.095 -13.131  1.00 81.79           C
ATOM   1981 1HD1 ILE A 140      -3.124  -0.277 -12.141  1.00 81.79           H
ATOM   1982 2HD1 ILE A 140      -2.188  -0.613 -13.618  1.00 81.79           H
ATOM   1983 3HD1 ILE A 140      -2.358   1.059 -13.034  1.00 81.79           H
ATOM   1984  HN  ILE A 140      -6.679  -0.176 -12.723  1.00 81.79           H
ATOM   1985  N   SER A 141      -7.483  -2.907 -14.225  1.00 75.75           N
ATOM   1986  CA  SER A 141      -8.049  -4.205 -14.553  1.00 75.75           C
ATOM   1987  C   SER A 141      -9.294  -4.028 -15.424  1.00 75.75           C
ATOM   1988  O   SER A 141      -9.497  -4.772 -16.381  1.00 75.75           O
ATOM   1989  HA  SER A 141      -7.268  -4.729 -15.104  1.00 75.75           H
ATOM   1990  CB  SER A 141      -8.394  -4.991 -13.286  1.00 75.75           C
ATOM   1991 1HB  SER A 141      -9.154  -4.451 -12.721  1.00 75.75           H
ATOM   1992 2HB  SER A 141      -8.826  -5.952 -13.563  1.00 75.75           H
ATOM   1993  OG  SER A 141      -7.252  -5.204 -12.462  1.00 75.75           O
ATOM   1994  HG  SER A 141      -7.165  -4.460 -11.799  1.00 75.75           H
ATOM   1995  HN  SER A 141      -7.537  -2.654 -13.259  1.00 75.75           H
ATOM   1996  N   VAL A 142     -10.096  -3.037 -15.060  1.00 78.44           N
ATOM   1997  CA  VAL A 142     -11.292  -2.724 -15.822  1.00 78.44           C
ATOM   1998  C   VAL A 142     -10.891  -2.238 -17.216  1.00 78.44           C
ATOM   1999  O   VAL A 142     -11.498  -2.628 -18.212  1.00 78.44           O
ATOM   2000  HA  VAL A 142     -11.868  -3.644 -15.924  1.00 78.44           H
ATOM   2001  CB  VAL A 142     -12.149  -1.711 -15.060  1.00 78.44           C
ATOM   2002  HB  VAL A 142     -11.525  -0.845 -14.838  1.00 78.44           H
ATOM   2003  CG1 VAL A 142     -13.326  -1.235 -15.914  1.00 78.44           C
ATOM   2004 1HG1 VAL A 142     -12.949  -0.762 -16.821  1.00 78.44           H
ATOM   2005 2HG1 VAL A 142     -13.949  -2.089 -16.181  1.00 78.44           H
ATOM   2006 3HG1 VAL A 142     -13.918  -0.516 -15.348  1.00 78.44           H
ATOM   2007  CG2 VAL A 142     -12.635  -2.293 -13.731  1.00 78.44           C
ATOM   2008 1HG2 VAL A 142     -13.234  -3.184 -13.923  1.00 78.44           H
ATOM   2009 2HG2 VAL A 142     -11.776  -2.559 -13.115  1.00 78.44           H
ATOM   2010 3HG2 VAL A 142     -13.241  -1.553 -13.210  1.00 78.44           H
ATOM   2011  HN  VAL A 142      -9.939  -2.456 -14.261  1.00 78.44           H
ATOM   2012  N   ASP A 143      -9.870  -1.394 -17.243  1.00 78.65           N
ATOM   2013  CA  ASP A 143      -9.438  -0.780 -18.487  1.00 78.65           C
ATOM   2014  C   ASP A 143      -8.952  -1.869 -19.446  1.00 78.65           C
ATOM   2015  O   ASP A 143      -9.217  -1.807 -20.646  1.00 78.65           O
ATOM   2016  HA  ASP A 143     -10.314  -0.252 -18.864  1.00 78.65           H
ATOM   2017  CB  ASP A 143      -8.280   0.191 -18.249  1.00 78.65           C
ATOM   2018 1HB  ASP A 143      -8.527   0.863 -17.427  1.00 78.65           H
ATOM   2019 2HB  ASP A 143      -7.391  -0.363 -17.950  1.00 78.65           H
ATOM   2020  CG  ASP A 143      -7.981   1.007 -19.508  1.00 78.65           C
ATOM   2021  OD1 ASP A 143      -8.949   1.572 -20.062  1.00 78.65           O
ATOM   2022  OD2 ASP A 143      -6.791   1.047 -19.889  1.00 78.65           O
ATOM   2023  HN  ASP A 143      -9.342  -1.130 -16.435  1.00 78.65           H
ATOM   2024  N   ARG A 144      -8.250  -2.840 -18.882  1.00 73.98           N
ATOM   2025  CA  ARG A 144      -7.741  -3.950 -19.669  1.00 73.98           C
ATOM   2026  C   ARG A 144      -8.899  -4.741 -20.281  1.00 73.98           C
ATOM   2027  O   ARG A 144      -8.851  -5.113 -21.452  1.00 73.98           O
ATOM   2028  HA  ARG A 144      -7.130  -3.486 -20.443  1.00 73.98           H
ATOM   2029  CB  ARG A 144      -6.889  -4.888 -18.811  1.00 73.98           C
ATOM   2030 1HB  ARG A 144      -7.339  -4.994 -17.824  1.00 73.98           H
ATOM   2031 2HB  ARG A 144      -6.869  -5.881 -19.261  1.00 73.98           H
ATOM   2032  CG  ARG A 144      -5.461  -4.357 -18.672  1.00 73.98           C
ATOM   2033 1HG  ARG A 144      -5.025  -4.210 -19.660  1.00 73.98           H
ATOM   2034 2HG  ARG A 144      -5.477  -3.384 -18.183  1.00 73.98           H
ATOM   2035  CD  ARG A 144      -4.593  -5.325 -17.865  1.00 73.98           C
ATOM   2036 1HD  ARG A 144      -4.900  -5.317 -16.819  1.00 73.98           H
ATOM   2037 2HD  ARG A 144      -4.732  -6.343 -18.230  1.00 73.98           H
ATOM   2038  NE  ARG A 144      -3.168  -4.939 -17.976  1.00 73.98           N
ATOM   2039  HE  ARG A 144      -2.949  -4.085 -18.446  1.00 73.98           H
ATOM   2040  CZ  ARG A 144      -2.153  -5.664 -17.485  1.00 73.98           C
ATOM   2041  NH1 ARG A 144      -2.388  -6.818 -16.846  1.00 73.98           N
ATOM   2042 1HH1 ARG A 144      -3.327  -7.144 -16.732  1.00 73.98           H
ATOM   2043 2HH1 ARG A 144      -1.625  -7.353 -16.483  1.00 73.98           H
ATOM   2044  NH2 ARG A 144      -0.900  -5.218 -17.644  1.00 73.98           N
ATOM   2045 1HH2 ARG A 144      -0.131  -5.747 -17.284  1.00 73.98           H
ATOM   2046 2HH2 ARG A 144      -0.733  -4.356 -18.122  1.00 73.98           H
ATOM   2047  HN  ARG A 144      -8.027  -2.875 -17.907  1.00 73.98           H
ATOM   2048  N   TYR A 145      -9.913  -4.975 -19.460  1.00 72.35           N
ATOM   2049  CA  TYR A 145     -11.089  -5.700 -19.911  1.00 72.35           C
ATOM   2050  C   TYR A 145     -11.737  -5.003 -21.109  1.00 72.35           C
ATOM   2051  O   TYR A 145     -12.023  -5.640 -22.122  1.00 72.35           O
ATOM   2052  HA  TYR A 145     -10.773  -6.700 -20.209  1.00 72.35           H
ATOM   2053  CB  TYR A 145     -12.069  -5.686 -18.737  1.00 72.35           C
ATOM   2054 1HB  TYR A 145     -11.669  -6.308 -17.935  1.00 72.35           H
ATOM   2055 2HB  TYR A 145     -12.139  -4.670 -18.347  1.00 72.35           H
ATOM   2056  CG  TYR A 145     -13.473  -6.178 -19.092  1.00 72.35           C
ATOM   2057  CD1 TYR A 145     -14.546  -5.313 -19.019  1.00 72.35           C
ATOM   2058  HD1 TYR A 145     -14.393  -4.280 -18.708  1.00 72.35           H
ATOM   2059  CD2 TYR A 145     -13.667  -7.486 -19.486  1.00 72.35           C
ATOM   2060  HD2 TYR A 145     -12.819  -8.169 -19.544  1.00 72.35           H
ATOM   2061  CE1 TYR A 145     -15.868  -5.776 -19.354  1.00 72.35           C
ATOM   2062  HE1 TYR A 145     -16.725  -5.104 -19.300  1.00 72.35           H
ATOM   2063  CE2 TYR A 145     -14.989  -7.949 -19.821  1.00 72.35           C
ATOM   2064  HE2 TYR A 145     -15.156  -8.980 -20.133  1.00 72.35           H
ATOM   2065  CZ  TYR A 145     -16.024  -7.071 -19.738  1.00 72.35           C
ATOM   2066  OH  TYR A 145     -17.272  -7.509 -20.055  1.00 72.35           O
ATOM   2067  HH  TYR A 145     -17.938  -6.776 -19.913  1.00 72.35           H
ATOM   2068  HN  TYR A 145      -9.940  -4.678 -18.506  1.00 72.35           H
ATOM   2069  N   ILE A 146     -11.949  -3.704 -20.954  1.00 75.00           N
ATOM   2070  CA  ILE A 146     -12.613  -2.926 -21.986  1.00 75.00           C
ATOM   2071  C   ILE A 146     -11.784  -2.980 -23.271  1.00 75.00           C
ATOM   2072  O   ILE A 146     -12.335  -3.102 -24.364  1.00 75.00           O
ATOM   2073  HA  ILE A 146     -13.578  -3.394 -22.178  1.00 75.00           H
ATOM   2074  CB  ILE A 146     -12.889  -1.505 -21.491  1.00 75.00           C
ATOM   2075  HB  ILE A 146     -11.962  -1.097 -21.088  1.00 75.00           H
ATOM   2076  CG1 ILE A 146     -13.913  -1.510 -20.354  1.00 75.00           C
ATOM   2077 1HG1 ILE A 146     -14.897  -1.763 -20.747  1.00 75.00           H
ATOM   2078 2HG1 ILE A 146     -13.651  -2.280 -19.628  1.00 75.00           H
ATOM   2079  CG2 ILE A 146     -13.318  -0.596 -22.645  1.00 75.00           C
ATOM   2080 1HG2 ILE A 146     -12.525  -0.558 -23.392  1.00 75.00           H
ATOM   2081 2HG2 ILE A 146     -14.227  -0.991 -23.099  1.00 75.00           H
ATOM   2082 3HG2 ILE A 146     -13.508   0.408 -22.265  1.00 75.00           H
ATOM   2083  CD1 ILE A 146     -13.969  -0.147 -19.661  1.00 75.00           C
ATOM   2084 1HD1 ILE A 146     -12.989   0.092 -19.248  1.00 75.00           H
ATOM   2085 2HD1 ILE A 146     -14.254   0.617 -20.385  1.00 75.00           H
ATOM   2086 3HD1 ILE A 146     -14.704  -0.178 -18.857  1.00 75.00           H
ATOM   2087  HN  ILE A 146     -11.677  -3.186 -20.143  1.00 75.00           H
ATOM   2088  N   ALA A 147     -10.474  -2.885 -23.097  1.00 74.63           N
ATOM   2089  CA  ALA A 147      -9.572  -2.810 -24.234  1.00 74.63           C
ATOM   2090  C   ALA A 147      -9.656  -4.113 -25.032  1.00 74.63           C
ATOM   2091  O   ALA A 147      -9.425  -4.120 -26.240  1.00 74.63           O
ATOM   2092  HA  ALA A 147      -9.901  -1.985 -24.865  1.00 74.63           H
ATOM   2093  CB  ALA A 147      -8.153  -2.519 -23.741  1.00 74.63           C
ATOM   2094 1HB  ALA A 147      -8.142  -1.570 -23.206  1.00 74.63           H
ATOM   2095 2HB  ALA A 147      -7.830  -3.317 -23.072  1.00 74.63           H
ATOM   2096 3HB  ALA A 147      -7.476  -2.464 -24.594  1.00 74.63           H
ATOM   2097  HN  ALA A 147     -10.029  -2.858 -22.202  1.00 74.63           H
ATOM   2098  N   ILE A 148      -9.988  -5.183 -24.325  1.00 70.41           N
ATOM   2099  CA  ILE A 148     -10.058  -6.496 -24.943  1.00 70.41           C
ATOM   2100  C   ILE A 148     -11.454  -6.704 -25.533  1.00 70.41           C
ATOM   2101  O   ILE A 148     -11.590  -7.097 -26.691  1.00 70.41           O
ATOM   2102  HA  ILE A 148      -9.333  -6.513 -25.757  1.00 70.41           H
ATOM   2103  CB  ILE A 148      -9.644  -7.580 -23.946  1.00 70.41           C
ATOM   2104  HB  ILE A 148     -10.225  -7.444 -23.033  1.00 70.41           H
ATOM   2105  CG1 ILE A 148      -8.168  -7.442 -23.567  1.00 70.41           C
ATOM   2106 1HG1 ILE A 148      -7.544  -7.687 -24.426  1.00 70.41           H
ATOM   2107 2HG1 ILE A 148      -7.952  -6.407 -23.301  1.00 70.41           H
ATOM   2108  CG2 ILE A 148      -9.970  -8.974 -24.485  1.00 70.41           C
ATOM   2109 1HG2 ILE A 148     -11.042  -9.054 -24.662  1.00 70.41           H
ATOM   2110 2HG2 ILE A 148      -9.433  -9.137 -25.420  1.00 70.41           H
ATOM   2111 3HG2 ILE A 148      -9.665  -9.726 -23.756  1.00 70.41           H
ATOM   2112  CD1 ILE A 148      -7.815  -8.360 -22.395  1.00 70.41           C
ATOM   2113 1HD1 ILE A 148      -8.423  -8.096 -21.530  1.00 70.41           H
ATOM   2114 2HD1 ILE A 148      -8.009  -9.396 -22.674  1.00 70.41           H
ATOM   2115 3HD1 ILE A 148      -6.760  -8.242 -22.146  1.00 70.41           H
ATOM   2116  HN  ILE A 148     -10.207  -5.163 -23.350  1.00 70.41           H
ATOM   2117  N   ALA A 149     -12.456  -6.431 -24.711  1.00 70.86           N
ATOM   2118  CA  ALA A 149     -13.820  -6.805 -25.043  1.00 70.86           C
ATOM   2119  C   ALA A 149     -14.347  -5.875 -26.137  1.00 70.86           C
ATOM   2120  O   ALA A 149     -15.089  -6.305 -27.019  1.00 70.86           O
ATOM   2121  HA  ALA A 149     -13.801  -7.826 -25.424  1.00 70.86           H
ATOM   2122  CB  ALA A 149     -14.683  -6.767 -23.780  1.00 70.86           C
ATOM   2123 1HB  ALA A 149     -14.283  -7.466 -23.046  1.00 70.86           H
ATOM   2124 2HB  ALA A 149     -14.673  -5.759 -23.364  1.00 70.86           H
ATOM   2125 3HB  ALA A 149     -15.706  -7.047 -24.030  1.00 70.86           H
ATOM   2126  HN  ALA A 149     -12.348  -5.965 -23.833  1.00 70.86           H
ATOM   2127  N   GLN A 150     -13.943  -4.616 -26.045  1.00 73.87           N
ATOM   2128  CA  GLN A 150     -14.479  -3.591 -26.924  1.00 73.87           C
ATOM   2129  C   GLN A 150     -13.347  -2.912 -27.698  1.00 73.87           C
ATOM   2130  O   GLN A 150     -13.335  -1.690 -27.841  1.00 73.87           O
ATOM   2131  HA  GLN A 150     -15.136  -4.118 -27.616  1.00 73.87           H
ATOM   2132  CB  GLN A 150     -15.298  -2.566 -26.137  1.00 73.87           C
ATOM   2133 1HB  GLN A 150     -14.661  -2.072 -25.404  1.00 73.87           H
ATOM   2134 2HB  GLN A 150     -15.666  -1.794 -26.813  1.00 73.87           H
ATOM   2135  CG  GLN A 150     -16.477  -3.235 -25.428  1.00 73.87           C
ATOM   2136 1HG  GLN A 150     -16.952  -3.950 -26.099  1.00 73.87           H
ATOM   2137 2HG  GLN A 150     -16.116  -3.798 -24.567  1.00 73.87           H
ATOM   2138  CD  GLN A 150     -17.503  -2.196 -24.971  1.00 73.87           C
ATOM   2139  OE1 GLN A 150     -17.378  -1.009 -25.226  1.00 73.87           O
ATOM   2140  NE2 GLN A 150     -18.520  -2.707 -24.284  1.00 73.87           N
ATOM   2141 1HE2 GLN A 150     -18.562  -3.690 -24.109  1.00 73.87           H
ATOM   2142 2HE2 GLN A 150     -19.244  -2.107 -23.942  1.00 73.87           H
ATOM   2143  HN  GLN A 150     -13.264  -4.294 -25.385  1.00 73.87           H
ATOM   2144  N   ALA A 151     -12.424  -3.733 -28.177  1.00 67.52           N
ATOM   2145  CA  ALA A 151     -11.176  -3.222 -28.717  1.00 67.52           C
ATOM   2146  C   ALA A 151     -11.476  -2.088 -29.700  1.00 67.52           C
ATOM   2147  O   ALA A 151     -10.812  -1.053 -29.680  1.00 67.52           O
ATOM   2148  HA  ALA A 151     -10.592  -2.826 -27.887  1.00 67.52           H
ATOM   2149  CB  ALA A 151     -10.395  -4.365 -29.368  1.00 67.52           C
ATOM   2150 1HB  ALA A 151     -10.182  -5.130 -28.622  1.00 67.52           H
ATOM   2151 2HB  ALA A 151     -10.989  -4.799 -30.173  1.00 67.52           H
ATOM   2152 3HB  ALA A 151      -9.459  -3.982 -29.773  1.00 67.52           H
ATOM   2153  HN  ALA A 151     -12.519  -4.728 -28.200  1.00 67.52           H
ATOM   2154  N   MET A 152     -12.478  -2.322 -30.536  1.00 69.23           N
ATOM   2155  CA  MET A 152     -12.815  -1.374 -31.584  1.00 69.23           C
ATOM   2156  C   MET A 152     -13.284  -0.044 -30.990  1.00 69.23           C
ATOM   2157  O   MET A 152     -12.775   1.016 -31.352  1.00 69.23           O
ATOM   2158  HA  MET A 152     -11.895  -1.223 -32.149  1.00 69.23           H
ATOM   2159  CB  MET A 152     -13.920  -1.958 -32.465  1.00 69.23           C
ATOM   2160 1HB  MET A 152     -14.678  -2.430 -31.839  1.00 69.23           H
ATOM   2161 2HB  MET A 152     -14.414  -1.157 -33.014  1.00 69.23           H
ATOM   2162  CG  MET A 152     -13.353  -2.983 -33.449  1.00 69.23           C
ATOM   2163 1HG  MET A 152     -12.304  -3.175 -33.222  1.00 69.23           H
ATOM   2164 2HG  MET A 152     -13.880  -3.931 -33.344  1.00 69.23           H
ATOM   2165  SD  MET A 152     -13.513  -2.379 -35.121  1.00 69.23           S
ATOM   2166  CE  MET A 152     -15.233  -2.752 -35.422  1.00 69.23           C
ATOM   2167 1HE  MET A 152     -15.394  -3.826 -35.321  1.00 69.23           H
ATOM   2168 2HE  MET A 152     -15.852  -2.222 -34.698  1.00 69.23           H
ATOM   2169 3HE  MET A 152     -15.502  -2.437 -36.430  1.00 69.23           H
ATOM   2170  HN  MET A 152     -13.052  -3.140 -30.505  1.00 69.23           H
ATOM   2171  N   ARG A 153     -14.250  -0.143 -30.089  1.00 69.87           N
ATOM   2172  CA  ARG A 153     -14.817   1.041 -29.467  1.00 69.87           C
ATOM   2173  C   ARG A 153     -13.763   1.751 -28.616  1.00 69.87           C
ATOM   2174  O   ARG A 153     -13.755   2.978 -28.526  1.00 69.87           O
ATOM   2175  HA  ARG A 153     -15.136   1.668 -30.300  1.00 69.87           H
ATOM   2176  CB  ARG A 153     -16.015   0.680 -28.586  1.00 69.87           C
ATOM   2177 1HB  ARG A 153     -15.756  -0.157 -27.938  1.00 69.87           H
ATOM   2178 2HB  ARG A 153     -16.261   1.521 -27.937  1.00 69.87           H
ATOM   2179  CG  ARG A 153     -17.232   0.314 -29.438  1.00 69.87           C
ATOM   2180 1HG  ARG A 153     -17.460   1.132 -30.123  1.00 69.87           H
ATOM   2181 2HG  ARG A 153     -17.004  -0.559 -30.049  1.00 69.87           H
ATOM   2182  CD  ARG A 153     -18.450   0.024 -28.559  1.00 69.87           C
ATOM   2183 1HD  ARG A 153     -18.276  -0.875 -27.968  1.00 69.87           H
ATOM   2184 2HD  ARG A 153     -18.605   0.842 -27.856  1.00 69.87           H
ATOM   2185  NE  ARG A 153     -19.653  -0.152 -29.403  1.00 69.87           N
ATOM   2186  HE  ARG A 153     -19.546  -0.077 -30.394  1.00 69.87           H
ATOM   2187  CZ  ARG A 153     -20.878  -0.406 -28.921  1.00 69.87           C
ATOM   2188  NH1 ARG A 153     -21.080  -0.518 -27.601  1.00 69.87           N
ATOM   2189 1HH1 ARG A 153     -20.314  -0.411 -26.967  1.00 69.87           H
ATOM   2190 2HH1 ARG A 153     -21.997  -0.707 -27.250  1.00 69.87           H
ATOM   2191  NH2 ARG A 153     -21.897  -0.547 -29.780  1.00 69.87           N
ATOM   2192 1HH2 ARG A 153     -22.817  -0.737 -29.437  1.00 69.87           H
ATOM   2193 2HH2 ARG A 153     -21.737  -0.463 -30.763  1.00 69.87           H
ATOM   2194  HN  ARG A 153     -14.643  -1.011 -29.783  1.00 69.87           H
ATOM   2195  N   ALA A 154     -12.898   0.949 -28.012  1.00 70.64           N
ATOM   2196  CA  ALA A 154     -11.893   1.479 -27.106  1.00 70.64           C
ATOM   2197  C   ALA A 154     -10.951   2.403 -27.880  1.00 70.64           C
ATOM   2198  O   ALA A 154     -10.376   3.328 -27.309  1.00 70.64           O
ATOM   2199  HA  ALA A 154     -12.409   2.059 -26.340  1.00 70.64           H
ATOM   2200  CB  ALA A 154     -11.152   0.322 -26.432  1.00 70.64           C
ATOM   2201 1HB  ALA A 154     -11.862  -0.287 -25.872  1.00 70.64           H
ATOM   2202 2HB  ALA A 154     -10.669  -0.291 -27.192  1.00 70.64           H
ATOM   2203 3HB  ALA A 154     -10.399   0.720 -25.753  1.00 70.64           H
ATOM   2204  HN  ALA A 154     -12.877  -0.043 -28.133  1.00 70.64           H
ATOM   2205  N   HIS A 155     -10.821   2.119 -29.168  1.00 71.56           N
ATOM   2206  CA  HIS A 155      -9.906   2.869 -30.011  1.00 71.56           C
ATOM   2207  C   HIS A 155     -10.495   4.250 -30.306  1.00 71.56           C
ATOM   2208  O   HIS A 155      -9.814   5.263 -30.158  1.00 71.56           O
ATOM   2209  HA  HIS A 155      -8.984   2.990 -29.442  1.00 71.56           H
ATOM   2210  CB  HIS A 155      -9.570   2.084 -31.281  1.00 71.56           C
ATOM   2211 1HB  HIS A 155      -9.277   1.071 -31.003  1.00 71.56           H
ATOM   2212 2HB  HIS A 155     -10.469   1.999 -31.892  1.00 71.56           H
ATOM   2213  CG  HIS A 155      -8.470   2.701 -32.111  1.00 71.56           C
ATOM   2214  ND1 HIS A 155      -8.717   3.601 -33.133  1.00 71.56           N
ATOM   2215  HD1 HIS A 155      -9.618   3.927 -33.420  1.00 71.56           H
ATOM   2216  CD2 HIS A 155      -7.117   2.539 -32.060  1.00 71.56           C
ATOM   2217  HD2 HIS A 155      -6.578   1.894 -31.365  1.00 71.56           H
ATOM   2218  CE1 HIS A 155      -7.558   3.957 -33.666  1.00 71.56           C
ATOM   2219  HE1 HIS A 155      -7.420   4.655 -34.492  1.00 71.56           H
ATOM   2220  NE2 HIS A 155      -6.567   3.297 -33.000  1.00 71.56           N
ATOM   2221  HN  HIS A 155     -11.327   1.393 -29.634  1.00 71.56           H
ATOM   2222  N   THR A 156     -11.754   4.245 -30.719  1.00 73.27           N
ATOM   2223  CA  THR A 156     -12.409   5.473 -31.137  1.00 73.27           C
ATOM   2224  C   THR A 156     -12.566   6.424 -29.949  1.00 73.27           C
ATOM   2225  O   THR A 156     -12.508   7.642 -30.113  1.00 73.27           O
ATOM   2226  HA  THR A 156     -11.770   5.973 -31.865  1.00 73.27           H
ATOM   2227  CB  THR A 156     -13.738   5.099 -31.796  1.00 73.27           C
ATOM   2228  HB  THR A 156     -14.475   5.890 -31.662  1.00 73.27           H
ATOM   2229  OG1 THR A 156     -14.073   3.842 -31.214  1.00 73.27           O
ATOM   2230  HG1 THR A 156     -15.040   3.640 -31.369  1.00 73.27           H
ATOM   2231  CG2 THR A 156     -13.586   4.790 -33.287  1.00 73.27           C
ATOM   2232 1HG2 THR A 156     -12.900   3.954 -33.417  1.00 73.27           H
ATOM   2233 2HG2 THR A 156     -13.191   5.667 -33.801  1.00 73.27           H
ATOM   2234 3HG2 THR A 156     -14.558   4.531 -33.705  1.00 73.27           H
ATOM   2235  HN  THR A 156     -12.323   3.424 -30.770  1.00 73.27           H
ATOM   2236  N   TRP A 157     -12.763   5.833 -28.780  1.00 76.86           N
ATOM   2237  CA  TRP A 157     -13.111   6.606 -27.600  1.00 76.86           C
ATOM   2238  C   TRP A 157     -11.825   6.882 -26.819  1.00 76.86           C
ATOM   2239  O   TRP A 157     -11.870   7.174 -25.625  1.00 76.86           O
ATOM   2240  HA  TRP A 157     -13.553   7.544 -27.934  1.00 76.86           H
ATOM   2241  CB  TRP A 157     -14.173   5.885 -26.766  1.00 76.86           C
ATOM   2242 1HB  TRP A 157     -13.884   4.840 -26.654  1.00 76.86           H
ATOM   2243 2HB  TRP A 157     -14.192   6.319 -25.767  1.00 76.86           H
ATOM   2244  CG  TRP A 157     -15.581   5.948 -27.362  1.00 76.86           C
ATOM   2245  CD1 TRP A 157     -15.962   5.647 -28.611  1.00 76.86           C
ATOM   2246  HD1 TRP A 157     -15.286   5.303 -29.393  1.00 76.86           H
ATOM   2247  CD2 TRP A 157     -16.786   6.353 -26.679  1.00 76.86           C
ATOM   2248  NE1 TRP A 157     -17.320   5.827 -28.782  1.00 76.86           N
ATOM   2249  HE1 TRP A 157     -17.837   5.668 -29.623  1.00 76.86           H
ATOM   2250  CE2 TRP A 157     -17.837   6.269 -27.570  1.00 76.86           C
ATOM   2251  CE3 TRP A 157     -16.982   6.775 -25.352  1.00 76.86           C
ATOM   2252  HE3 TRP A 157     -16.169   6.849 -24.630  1.00 76.86           H
ATOM   2253  CZ2 TRP A 157     -19.156   6.592 -27.231  1.00 76.86           C
ATOM   2254  HZ2 TRP A 157     -19.969   6.518 -27.953  1.00 76.86           H
ATOM   2255  CZ3 TRP A 157     -18.306   7.094 -25.030  1.00 76.86           C
ATOM   2256  HZ3 TRP A 157     -18.514   7.427 -24.013  1.00 76.86           H
ATOM   2257  CH2 TRP A 157     -19.375   7.015 -25.915  1.00 76.86           C
ATOM   2258  HH2 TRP A 157     -20.379   7.282 -25.585  1.00 76.86           H
ATOM   2259  HN  TRP A 157     -12.687   4.847 -28.632  1.00 76.86           H
ATOM   2260  N   ARG A 158     -10.708   6.781 -27.525  1.00 77.53           N
ATOM   2261  CA  ARG A 158      -9.408   6.803 -26.877  1.00 77.53           C
ATOM   2262  C   ARG A 158      -9.230   8.103 -26.090  1.00 77.53           C
ATOM   2263  O   ARG A 158      -8.783   8.083 -24.944  1.00 77.53           O
ATOM   2264  HA  ARG A 158      -9.414   5.940 -26.212  1.00 77.53           H
ATOM   2265  CB  ARG A 158      -8.279   6.676 -27.902  1.00 77.53           C
ATOM   2266 1HB  ARG A 158      -8.425   5.777 -28.499  1.00 77.53           H
ATOM   2267 2HB  ARG A 158      -8.309   7.523 -28.588  1.00 77.53           H
ATOM   2268  CG  ARG A 158      -6.915   6.621 -27.211  1.00 77.53           C
ATOM   2269 1HG  ARG A 158      -6.776   7.513 -26.600  1.00 77.53           H
ATOM   2270 2HG  ARG A 158      -6.879   5.765 -26.538  1.00 77.53           H
ATOM   2271  CD  ARG A 158      -5.785   6.518 -28.237  1.00 77.53           C
ATOM   2272 1HD  ARG A 158      -5.958   5.667 -28.896  1.00 77.53           H
ATOM   2273 2HD  ARG A 158      -5.769   7.409 -28.864  1.00 77.53           H
ATOM   2274  NE  ARG A 158      -4.486   6.364 -27.545  1.00 77.53           N
ATOM   2275  HE  ARG A 158      -4.444   6.588 -26.571  1.00 77.53           H
ATOM   2276  CZ  ARG A 158      -3.362   5.943 -28.141  1.00 77.53           C
ATOM   2277  NH1 ARG A 158      -3.360   5.629 -29.444  1.00 77.53           N
ATOM   2278 1HH1 ARG A 158      -4.202   5.708 -29.979  1.00 77.53           H
ATOM   2279 2HH1 ARG A 158      -2.517   5.316 -29.882  1.00 77.53           H
ATOM   2280  NH2 ARG A 158      -2.240   5.842 -27.416  1.00 77.53           N
ATOM   2281 1HH2 ARG A 158      -1.393   5.529 -27.846  1.00 77.53           H
ATOM   2282 2HH2 ARG A 158      -2.250   6.078 -26.444  1.00 77.53           H
ATOM   2283  HN  ARG A 158     -10.683   6.685 -28.520  1.00 77.53           H
ATOM   2284  N   GLU A 159      -9.588   9.203 -26.736  1.00 80.11           N
ATOM   2285  CA  GLU A 159      -9.388  10.516 -26.147  1.00 80.11           C
ATOM   2286  C   GLU A 159     -10.294  10.694 -24.928  1.00 80.11           C
ATOM   2287  O   GLU A 159      -9.841  11.133 -23.872  1.00 80.11           O
ATOM   2288  HA  GLU A 159      -8.343  10.538 -25.838  1.00 80.11           H
ATOM   2289  CB  GLU A 159      -9.630  11.621 -27.177  1.00 80.11           C
ATOM   2290 1HB  GLU A 159     -10.539  11.407 -27.739  1.00 80.11           H
ATOM   2291 2HB  GLU A 159      -9.650  12.590 -26.678  1.00 80.11           H
ATOM   2292  CG  GLU A 159      -8.488  11.684 -28.193  1.00 80.11           C
ATOM   2293 1HG  GLU A 159      -7.531  11.618 -27.675  1.00 80.11           H
ATOM   2294 2HG  GLU A 159      -8.546  10.827 -28.865  1.00 80.11           H
ATOM   2295  CD  GLU A 159      -8.546  12.979 -29.005  1.00 80.11           C
ATOM   2296  OE1 GLU A 159      -7.486  13.356 -29.550  1.00 80.11           O
ATOM   2297  OE2 GLU A 159      -9.650  13.564 -29.062  1.00 80.11           O
ATOM   2298  HN  GLU A 159     -10.007   9.206 -27.644  1.00 80.11           H
ATOM   2299  N   LYS A 160     -11.559  10.346 -25.114  1.00 83.92           N
ATOM   2300  CA  LYS A 160     -12.529  10.446 -24.037  1.00 83.92           C
ATOM   2301  C   LYS A 160     -12.045   9.622 -22.842  1.00 83.92           C
ATOM   2302  O   LYS A 160     -12.136  10.068 -21.699  1.00 83.92           O
ATOM   2303  HA  LYS A 160     -12.578  11.493 -23.738  1.00 83.92           H
ATOM   2304  CB  LYS A 160     -13.922  10.051 -24.533  1.00 83.92           C
ATOM   2305 1HB  LYS A 160     -13.864   9.113 -25.085  1.00 83.92           H
ATOM   2306 2HB  LYS A 160     -14.579   9.878 -23.681  1.00 83.92           H
ATOM   2307  CG  LYS A 160     -14.514  11.141 -25.429  1.00 83.92           C
ATOM   2308 1HG  LYS A 160     -14.465  12.103 -24.918  1.00 83.92           H
ATOM   2309 2HG  LYS A 160     -13.920  11.232 -26.338  1.00 83.92           H
ATOM   2310  CD  LYS A 160     -15.966  10.824 -25.791  1.00 83.92           C
ATOM   2311 1HD  LYS A 160     -16.008   9.897 -26.364  1.00 83.92           H
ATOM   2312 2HD  LYS A 160     -16.545  10.662 -24.882  1.00 83.92           H
ATOM   2313  CE  LYS A 160     -16.590  11.960 -26.604  1.00 83.92           C
ATOM   2314 1HE  LYS A 160     -16.520  12.894 -26.047  1.00 83.92           H
ATOM   2315 2HE  LYS A 160     -16.034  12.099 -27.531  1.00 83.92           H
ATOM   2316  NZ  LYS A 160     -18.007  11.662 -26.909  1.00 83.92           N
ATOM   2317 1HZ  LYS A 160     -18.401  12.420 -27.456  1.00 83.92           H
ATOM   2318 2HZ  LYS A 160     -18.065  10.798 -27.436  1.00 83.92           H
ATOM   2319 3HZ  LYS A 160     -18.526  11.565 -26.043  1.00 83.92           H
ATOM   2320  HN  LYS A 160     -11.922  10.000 -25.980  1.00 83.92           H
ATOM   2321  N   ARG A 161     -11.542   8.435 -23.147  1.00 84.23           N
ATOM   2322  CA  ARG A 161     -11.056   7.540 -22.111  1.00 84.23           C
ATOM   2323  C   ARG A 161      -9.907   8.194 -21.340  1.00 84.23           C
ATOM   2324  O   ARG A 161      -9.785   8.013 -20.130  1.00 84.23           O
ATOM   2325  HA  ARG A 161     -11.916   7.370 -21.464  1.00 84.23           H
ATOM   2326  CB  ARG A 161     -10.572   6.217 -22.709  1.00 84.23           C
ATOM   2327 1HB  ARG A 161      -9.898   6.416 -23.543  1.00 84.23           H
ATOM   2328 2HB  ARG A 161     -10.001   5.664 -21.963  1.00 84.23           H
ATOM   2329  CG  ARG A 161     -11.751   5.369 -23.189  1.00 84.23           C
ATOM   2330 1HG  ARG A 161     -12.330   5.027 -22.332  1.00 84.23           H
ATOM   2331 2HG  ARG A 161     -12.416   5.977 -23.801  1.00 84.23           H
ATOM   2332  CD  ARG A 161     -11.265   4.164 -23.997  1.00 84.23           C
ATOM   2333 1HD  ARG A 161     -12.111   3.678 -24.485  1.00 84.23           H
ATOM   2334 2HD  ARG A 161     -10.589   4.493 -24.786  1.00 84.23           H
ATOM   2335  NE  ARG A 161     -10.575   3.203 -23.108  1.00 84.23           N
ATOM   2336  HE  ARG A 161     -10.784   3.235 -22.131  1.00 84.23           H
ATOM   2337  CZ  ARG A 161      -9.688   2.292 -23.531  1.00 84.23           C
ATOM   2338  NH1 ARG A 161      -9.370   2.204 -24.830  1.00 84.23           N
ATOM   2339 1HH1 ARG A 161      -9.796   2.820 -25.492  1.00 84.23           H
ATOM   2340 2HH1 ARG A 161      -8.707   1.521 -25.137  1.00 84.23           H
ATOM   2341  NH2 ARG A 161      -9.123   1.471 -22.636  1.00 84.23           N
ATOM   2342 1HH2 ARG A 161      -8.459   0.785 -22.935  1.00 84.23           H
ATOM   2343 2HH2 ARG A 161      -9.365   1.543 -21.668  1.00 84.23           H
ATOM   2344  HN  ARG A 161     -11.463   8.084 -24.080  1.00 84.23           H
ATOM   2345  N   LEU A 162      -9.095   8.941 -22.073  1.00 85.32           N
ATOM   2346  CA  LEU A 162      -7.962   9.625 -21.473  1.00 85.32           C
ATOM   2347  C   LEU A 162      -8.472  10.697 -20.508  1.00 85.32           C
ATOM   2348  O   LEU A 162      -7.939  10.854 -19.410  1.00 85.32           O
ATOM   2349  HA  LEU A 162      -7.399   8.886 -20.902  1.00 85.32           H
ATOM   2350  CB  LEU A 162      -7.027  10.167 -22.556  1.00 85.32           C
ATOM   2351 1HB  LEU A 162      -6.907   9.400 -23.321  1.00 85.32           H
ATOM   2352 2HB  LEU A 162      -7.512  11.019 -23.033  1.00 85.32           H
ATOM   2353  CG  LEU A 162      -5.638  10.603 -22.087  1.00 85.32           C
ATOM   2354  HG  LEU A 162      -5.740  11.075 -21.110  1.00 85.32           H
ATOM   2355  CD1 LEU A 162      -4.714   9.396 -21.912  1.00 85.32           C
ATOM   2356 1HD1 LEU A 162      -5.137   8.720 -21.170  1.00 85.32           H
ATOM   2357 2HD1 LEU A 162      -4.614   8.874 -22.864  1.00 85.32           H
ATOM   2358 3HD1 LEU A 162      -3.734   9.735 -21.578  1.00 85.32           H
ATOM   2359  CD2 LEU A 162      -5.043  11.648 -23.034  1.00 85.32           C
ATOM   2360 1HD2 LEU A 162      -4.957  11.225 -24.034  1.00 85.32           H
ATOM   2361 2HD2 LEU A 162      -5.692  12.523 -23.064  1.00 85.32           H
ATOM   2362 3HD2 LEU A 162      -4.055  11.941 -22.677  1.00 85.32           H
ATOM   2363  HN  LEU A 162      -9.200   9.082 -23.057  1.00 85.32           H
ATOM   2364  N   LEU A 163      -9.498  11.408 -20.952  1.00 88.05           N
ATOM   2365  CA  LEU A 163     -10.073  12.474 -20.150  1.00 88.05           C
ATOM   2366  C   LEU A 163     -10.608  11.890 -18.841  1.00 88.05           C
ATOM   2367  O   LEU A 163     -10.285  12.381 -17.760  1.00 88.05           O
ATOM   2368  HA  LEU A 163      -9.271  13.174 -19.914  1.00 88.05           H
ATOM   2369  CB  LEU A 163     -11.122  13.244 -20.955  1.00 88.05           C
ATOM   2370 1HB  LEU A 163     -10.748  13.375 -21.970  1.00 88.05           H
ATOM   2371 2HB  LEU A 163     -12.021  12.630 -21.023  1.00 88.05           H
ATOM   2372  CG  LEU A 163     -11.516  14.616 -20.404  1.00 88.05           C
ATOM   2373  HG  LEU A 163     -11.230  14.657 -19.353  1.00 88.05           H
ATOM   2374  CD1 LEU A 163     -10.758  15.733 -21.123  1.00 88.05           C
ATOM   2375 1HD1 LEU A 163      -9.686  15.595 -20.982  1.00 88.05           H
ATOM   2376 2HD1 LEU A 163     -10.991  15.704 -22.188  1.00 88.05           H
ATOM   2377 3HD1 LEU A 163     -11.057  16.698 -20.712  1.00 88.05           H
ATOM   2378  CD2 LEU A 163     -13.032  14.818 -20.468  1.00 88.05           C
ATOM   2379 1HD2 LEU A 163     -13.364  14.748 -21.504  1.00 88.05           H
ATOM   2380 2HD2 LEU A 163     -13.526  14.048 -19.875  1.00 88.05           H
ATOM   2381 3HD2 LEU A 163     -13.284  15.801 -20.071  1.00 88.05           H
ATOM   2382  HN  LEU A 163      -9.935  11.265 -21.840  1.00 88.05           H
ATOM   2383  N   TYR A 164     -11.417  10.851 -18.981  1.00 88.62           N
ATOM   2384  CA  TYR A 164     -12.003  10.197 -17.823  1.00 88.62           C
ATOM   2385  C   TYR A 164     -10.917   9.643 -16.898  1.00 88.62           C
ATOM   2386  O   TYR A 164     -11.076   9.641 -15.679  1.00 88.62           O
ATOM   2387  HA  TYR A 164     -12.589  10.938 -17.279  1.00 88.62           H
ATOM   2388  CB  TYR A 164     -12.832   9.034 -18.370  1.00 88.62           C
ATOM   2389 1HB  TYR A 164     -12.228   8.474 -19.084  1.00 88.62           H
ATOM   2390 2HB  TYR A 164     -13.070   8.353 -17.552  1.00 88.62           H
ATOM   2391  CG  TYR A 164     -14.133   9.463 -19.051  1.00 88.62           C
ATOM   2392  CD1 TYR A 164     -14.978  10.356 -18.423  1.00 88.62           C
ATOM   2393  HD1 TYR A 164     -14.719  10.755 -17.442  1.00 88.62           H
ATOM   2394  CD2 TYR A 164     -14.462   8.958 -20.292  1.00 88.62           C
ATOM   2395  HD2 TYR A 164     -13.795   8.253 -20.788  1.00 88.62           H
ATOM   2396  CE1 TYR A 164     -16.203  10.760 -19.063  1.00 88.62           C
ATOM   2397  HE1 TYR A 164     -16.879  11.464 -18.579  1.00 88.62           H
ATOM   2398  CE2 TYR A 164     -15.687   9.363 -20.933  1.00 88.62           C
ATOM   2399  HE2 TYR A 164     -15.958   8.972 -21.913  1.00 88.62           H
ATOM   2400  CZ  TYR A 164     -16.497  10.244 -20.287  1.00 88.62           C
ATOM   2401  OH  TYR A 164     -17.653  10.626 -20.892  1.00 88.62           O
ATOM   2402  HH  TYR A 164     -18.154  11.260 -20.303  1.00 88.62           H
ATOM   2403  HN  TYR A 164     -11.673  10.456 -19.863  1.00 88.62           H
ATOM   2404  N   SER A 165      -9.837   9.185 -17.515  1.00 89.07           N
ATOM   2405  CA  SER A 165      -8.728   8.621 -16.763  1.00 89.07           C
ATOM   2406  C   SER A 165      -8.158   9.670 -15.806  1.00 89.07           C
ATOM   2407  O   SER A 165      -7.721   9.338 -14.705  1.00 89.07           O
ATOM   2408  HA  SER A 165      -9.153   7.786 -16.207  1.00 89.07           H
ATOM   2409  CB  SER A 165      -7.634   8.106 -17.699  1.00 89.07           C
ATOM   2410 1HB  SER A 165      -6.999   7.402 -17.161  1.00 89.07           H
ATOM   2411 2HB  SER A 165      -8.090   7.557 -18.524  1.00 89.07           H
ATOM   2412  OG  SER A 165      -6.833   9.164 -18.219  1.00 89.07           O
ATOM   2413  HG  SER A 165      -7.341  10.025 -18.186  1.00 89.07           H
ATOM   2414  HN  SER A 165      -9.712   9.196 -18.507  1.00 89.07           H
ATOM   2415  N   LYS A 166      -8.180  10.914 -16.261  1.00 91.49           N
ATOM   2416  CA  LYS A 166      -7.683  12.015 -15.453  1.00 91.49           C
ATOM   2417  C   LYS A 166      -8.605  12.214 -14.248  1.00 91.49           C
ATOM   2418  O   LYS A 166      -8.136  12.342 -13.118  1.00 91.49           O
ATOM   2419  HA  LYS A 166      -6.695  11.733 -15.089  1.00 91.49           H
ATOM   2420  CB  LYS A 166      -7.509  13.271 -16.308  1.00 91.49           C
ATOM   2421 1HB  LYS A 166      -8.429  13.474 -16.856  1.00 91.49           H
ATOM   2422 2HB  LYS A 166      -7.326  14.131 -15.665  1.00 91.49           H
ATOM   2423  CG  LYS A 166      -6.349  13.108 -17.293  1.00 91.49           C
ATOM   2424 1HG  LYS A 166      -5.426  12.918 -16.744  1.00 91.49           H
ATOM   2425 2HG  LYS A 166      -6.526  12.240 -17.928  1.00 91.49           H
ATOM   2426  CD  LYS A 166      -6.185  14.357 -18.160  1.00 91.49           C
ATOM   2427 1HD  LYS A 166      -7.092  14.520 -18.744  1.00 91.49           H
ATOM   2428 2HD  LYS A 166      -6.055  15.232 -17.523  1.00 91.49           H
ATOM   2429  CE  LYS A 166      -4.985  14.220 -19.099  1.00 91.49           C
ATOM   2430 1HE  LYS A 166      -4.091  13.981 -18.524  1.00 91.49           H
ATOM   2431 2HE  LYS A 166      -5.150  13.393 -19.791  1.00 91.49           H
ATOM   2432  NZ  LYS A 166      -4.774  15.473 -19.858  1.00 91.49           N
ATOM   2433 1HZ  LYS A 166      -3.986  15.360 -20.485  1.00 91.49           H
ATOM   2434 2HZ  LYS A 166      -5.607  15.687 -20.395  1.00 91.49           H
ATOM   2435 3HZ  LYS A 166      -4.585  16.231 -19.211  1.00 91.49           H
ATOM   2436  HN  LYS A 166      -8.528  11.174 -17.161  1.00 91.49           H
ATOM   2437  N   MET A 167      -9.899  12.235 -14.531  1.00 93.74           N
ATOM   2438  CA  MET A 167     -10.890  12.441 -13.488  1.00 93.74           C
ATOM   2439  C   MET A 167     -10.825  11.326 -12.442  1.00 93.74           C
ATOM   2440  O   MET A 167     -10.855  11.594 -11.242  1.00 93.74           O
ATOM   2441  HA  MET A 167     -10.636  13.396 -13.027  1.00 93.74           H
ATOM   2442  CB  MET A 167     -12.287  12.476 -14.110  1.00 93.74           C
ATOM   2443 1HB  MET A 167     -12.446  11.578 -14.707  1.00 93.74           H
ATOM   2444 2HB  MET A 167     -13.040  12.473 -13.322  1.00 93.74           H
ATOM   2445  CG  MET A 167     -12.465  13.717 -14.988  1.00 93.74           C
ATOM   2446 1HG  MET A 167     -12.266  14.616 -14.406  1.00 93.74           H
ATOM   2447 2HG  MET A 167     -11.744  13.700 -15.805  1.00 93.74           H
ATOM   2448  SD  MET A 167     -14.125  13.769 -15.641  1.00 93.74           S
ATOM   2449  CE  MET A 167     -15.032  14.152 -14.153  1.00 93.74           C
ATOM   2450 1HE  MET A 167     -14.871  13.365 -13.416  1.00 93.74           H
ATOM   2451 2HE  MET A 167     -14.684  15.104 -13.750  1.00 93.74           H
ATOM   2452 3HE  MET A 167     -16.095  14.222 -14.383  1.00 93.74           H
ATOM   2453  HN  MET A 167     -10.273  12.114 -15.450  1.00 93.74           H
ATOM   2454  N   VAL A 168     -10.736  10.100 -12.935  1.00 93.00           N
ATOM   2455  CA  VAL A 168     -10.709   8.941 -12.059  1.00 93.00           C
ATOM   2456  C   VAL A 168      -9.504   9.044 -11.121  1.00 93.00           C
ATOM   2457  O   VAL A 168      -9.616   8.770  -9.928  1.00 93.00           O
ATOM   2458  HA  VAL A 168     -11.620   8.958 -11.462  1.00 93.00           H
ATOM   2459  CB  VAL A 168     -10.711   7.656 -12.890  1.00 93.00           C
ATOM   2460  HB  VAL A 168      -9.924   7.741 -13.640  1.00 93.00           H
ATOM   2461  CG1 VAL A 168     -10.400   6.438 -12.018  1.00 93.00           C
ATOM   2462 1HG1 VAL A 168      -9.417   6.559 -11.563  1.00 93.00           H
ATOM   2463 2HG1 VAL A 168     -11.154   6.350 -11.236  1.00 93.00           H
ATOM   2464 3HG1 VAL A 168     -10.408   5.539 -12.633  1.00 93.00           H
ATOM   2465  CG2 VAL A 168     -12.042   7.480 -13.624  1.00 93.00           C
ATOM   2466 1HG2 VAL A 168     -12.853   7.428 -12.897  1.00 93.00           H
ATOM   2467 2HG2 VAL A 168     -12.205   8.328 -14.290  1.00 93.00           H
ATOM   2468 3HG2 VAL A 168     -12.016   6.560 -14.207  1.00 93.00           H
ATOM   2469  HN  VAL A 168     -10.684   9.892 -13.912  1.00 93.00           H
ATOM   2470  N   CYS A 169      -8.379   9.441 -11.698  1.00 92.71           N
ATOM   2471  CA  CYS A 169      -7.150   9.567 -10.932  1.00 92.71           C
ATOM   2472  C   CYS A 169      -7.390  10.566  -9.798  1.00 92.71           C
ATOM   2473  O   CYS A 169      -7.049  10.298  -8.648  1.00 92.71           O
ATOM   2474  HA  CYS A 169      -6.926   8.577 -10.535  1.00 92.71           H
ATOM   2475  CB  CYS A 169      -5.972   9.980 -11.817  1.00 92.71           C
ATOM   2476 1HB  CYS A 169      -6.237  10.862 -12.400  1.00 92.71           H
ATOM   2477 2HB  CYS A 169      -5.118  10.253 -11.196  1.00 92.71           H
ATOM   2478  SG  CYS A 169      -5.517   8.605 -12.936  1.00 92.71           S
ATOM   2479  HG  CYS A 169      -6.377   8.921 -13.900  1.00 92.71           H
ATOM   2480  HN  CYS A 169      -8.299   9.675 -12.667  1.00 92.71           H
ATOM   2481  N   PHE A 170      -7.975  11.697 -10.163  1.00 94.90           N
ATOM   2482  CA  PHE A 170      -8.231  12.752  -9.198  1.00 94.90           C
ATOM   2483  C   PHE A 170      -9.140  12.256  -8.072  1.00 94.90           C
ATOM   2484  O   PHE A 170      -8.868  12.498  -6.897  1.00 94.90           O
ATOM   2485  HA  PHE A 170      -7.269  13.050  -8.781  1.00 94.90           H
ATOM   2486  CB  PHE A 170      -8.939  13.883  -9.948  1.00 94.90           C
ATOM   2487 1HB  PHE A 170      -8.316  14.194 -10.787  1.00 94.90           H
ATOM   2488 2HB  PHE A 170      -9.870  13.500 -10.367  1.00 94.90           H
ATOM   2489  CG  PHE A 170      -9.250  15.105  -9.082  1.00 94.90           C
ATOM   2490  CD1 PHE A 170     -10.498  15.273  -8.567  1.00 94.90           C
ATOM   2491  HD1 PHE A 170     -11.275  14.537  -8.771  1.00 94.90           H
ATOM   2492  CD2 PHE A 170      -8.280  16.023  -8.827  1.00 94.90           C
ATOM   2493  HD2 PHE A 170      -7.281  15.888  -9.240  1.00 94.90           H
ATOM   2494  CE1 PHE A 170     -10.787  16.407  -7.763  1.00 94.90           C
ATOM   2495  HE1 PHE A 170     -11.787  16.542  -7.350  1.00 94.90           H
ATOM   2496  CE2 PHE A 170      -8.569  17.157  -8.023  1.00 94.90           C
ATOM   2497  HE2 PHE A 170      -7.792  17.893  -7.819  1.00 94.90           H
ATOM   2498  CZ  PHE A 170      -9.817  17.325  -7.508  1.00 94.90           C
ATOM   2499  HZ  PHE A 170     -10.039  18.196  -6.891  1.00 94.90           H
ATOM   2500  HN  PHE A 170      -8.272  11.897 -11.097  1.00 94.90           H
ATOM   2501  N   THR A 171     -10.203  11.572  -8.470  1.00 95.66           N
ATOM   2502  CA  THR A 171     -11.163  11.055  -7.509  1.00 95.66           C
ATOM   2503  C   THR A 171     -10.477  10.099  -6.531  1.00 95.66           C
ATOM   2504  O   THR A 171     -10.778  10.105  -5.338  1.00 95.66           O
ATOM   2505  HA  THR A 171     -11.547  11.890  -6.924  1.00 95.66           H
ATOM   2506  CB  THR A 171     -12.309  10.407  -8.289  1.00 95.66           C
ATOM   2507  HB  THR A 171     -11.967   9.516  -8.815  1.00 95.66           H
ATOM   2508  OG1 THR A 171     -12.804  11.457  -9.115  1.00 95.66           O
ATOM   2509  HG1 THR A 171     -13.248  11.074  -9.925  1.00 95.66           H
ATOM   2510  CG2 THR A 171     -13.496  10.047  -7.393  1.00 95.66           C
ATOM   2511 1HG2 THR A 171     -13.881  10.950  -6.919  1.00 95.66           H
ATOM   2512 2HG2 THR A 171     -13.172   9.343  -6.626  1.00 95.66           H
ATOM   2513 3HG2 THR A 171     -14.281   9.590  -7.996  1.00 95.66           H
ATOM   2514  HN  THR A 171     -10.411  11.369  -9.426  1.00 95.66           H
ATOM   2515  N   ILE A 172      -9.568   9.302  -7.072  1.00 94.24           N
ATOM   2516  CA  ILE A 172      -8.870   8.310  -6.271  1.00 94.24           C
ATOM   2517  C   ILE A 172      -8.038   9.019  -5.200  1.00 94.24           C
ATOM   2518  O   ILE A 172      -8.049   8.622  -4.036  1.00 94.24           O
ATOM   2519  HA  ILE A 172      -9.626   7.702  -5.773  1.00 94.24           H
ATOM   2520  CB  ILE A 172      -8.054   7.376  -7.166  1.00 94.24           C
ATOM   2521  HB  ILE A 172      -7.536   7.982  -7.910  1.00 94.24           H
ATOM   2522  CG1 ILE A 172      -8.964   6.409  -7.924  1.00 94.24           C
ATOM   2523 1HG1 ILE A 172      -9.425   5.712  -7.224  1.00 94.24           H
ATOM   2524 2HG1 ILE A 172      -9.773   6.963  -8.401  1.00 94.24           H
ATOM   2525  CG2 ILE A 172      -6.982   6.640  -6.358  1.00 94.24           C
ATOM   2526 1HG2 ILE A 172      -6.308   7.366  -5.903  1.00 94.24           H
ATOM   2527 2HG2 ILE A 172      -7.459   6.048  -5.577  1.00 94.24           H
ATOM   2528 3HG2 ILE A 172      -6.417   5.983  -7.019  1.00 94.24           H
ATOM   2529  CD1 ILE A 172      -8.179   5.632  -8.983  1.00 94.24           C
ATOM   2530 1HD1 ILE A 172      -7.740   6.330  -9.695  1.00 94.24           H
ATOM   2531 2HD1 ILE A 172      -7.387   5.060  -8.500  1.00 94.24           H
ATOM   2532 3HD1 ILE A 172      -8.850   4.952  -9.507  1.00 94.24           H
ATOM   2533  HN  ILE A 172      -9.306   9.325  -8.037  1.00 94.24           H
ATOM   2534  N   TRP A 173      -7.336  10.057  -5.633  1.00 94.75           N
ATOM   2535  CA  TRP A 173      -6.445  10.781  -4.742  1.00 94.75           C
ATOM   2536  C   TRP A 173      -7.284  11.357  -3.600  1.00 94.75           C
ATOM   2537  O   TRP A 173      -6.910  11.246  -2.433  1.00 94.75           O
ATOM   2538  HA  TRP A 173      -5.718  10.071  -4.349  1.00 94.75           H
ATOM   2539  CB  TRP A 173      -5.659  11.850  -5.504  1.00 94.75           C
ATOM   2540 1HB  TRP A 173      -6.314  12.310  -6.244  1.00 94.75           H
ATOM   2541 2HB  TRP A 173      -5.364  12.634  -4.808  1.00 94.75           H
ATOM   2542  CG  TRP A 173      -4.410  11.318  -6.210  1.00 94.75           C
ATOM   2543  CD1 TRP A 173      -4.195  11.197  -7.527  1.00 94.75           C
ATOM   2544  HD1 TRP A 173      -4.917  11.474  -8.294  1.00 94.75           H
ATOM   2545  CD2 TRP A 173      -3.204  10.839  -5.578  1.00 94.75           C
ATOM   2546  NE1 TRP A 173      -2.944  10.676  -7.790  1.00 94.75           N
ATOM   2547  HE1 TRP A 173      -2.557  10.493  -8.693  1.00 94.75           H
ATOM   2548  CE2 TRP A 173      -2.322  10.451  -6.567  1.00 94.75           C
ATOM   2549  CE3 TRP A 173      -2.869  10.736  -4.217  1.00 94.75           C
ATOM   2550  HE3 TRP A 173      -3.547  11.035  -3.418  1.00 94.75           H
ATOM   2551  CZ2 TRP A 173      -1.049   9.934  -6.299  1.00 94.75           C
ATOM   2552  HZ2 TRP A 173      -0.371   9.635  -7.099  1.00 94.75           H
ATOM   2553  CZ3 TRP A 173      -1.593  10.217  -3.966  1.00 94.75           C
ATOM   2554  HZ3 TRP A 173      -1.282  10.116  -2.926  1.00 94.75           H
ATOM   2555  CH2 TRP A 173      -0.694   9.822  -4.950  1.00 94.75           C
ATOM   2556  HH2 TRP A 173       0.283   9.428  -4.672  1.00 94.75           H
ATOM   2557  HN  TRP A 173      -7.370  10.403  -6.570  1.00 94.75           H
ATOM   2558  N   VAL A 174      -8.403  11.960  -3.975  1.00 95.84           N
ATOM   2559  CA  VAL A 174      -9.265  12.610  -3.003  1.00 95.84           C
ATOM   2560  C   VAL A 174      -9.775  11.569  -2.004  1.00 95.84           C
ATOM   2561  O   VAL A 174      -9.767  11.806  -0.797  1.00 95.84           O
ATOM   2562  HA  VAL A 174      -8.663  13.344  -2.468  1.00 95.84           H
ATOM   2563  CB  VAL A 174     -10.394  13.354  -3.719  1.00 95.84           C
ATOM   2564  HB  VAL A 174     -10.889  12.649  -4.388  1.00 95.84           H
ATOM   2565  CG1 VAL A 174     -11.434  13.864  -2.720  1.00 95.84           C
ATOM   2566 1HG1 VAL A 174     -11.861  13.021  -2.178  1.00 95.84           H
ATOM   2567 2HG1 VAL A 174     -10.958  14.546  -2.016  1.00 95.84           H
ATOM   2568 3HG1 VAL A 174     -12.225  14.389  -3.256  1.00 95.84           H
ATOM   2569  CG2 VAL A 174      -9.841  14.500  -4.570  1.00 95.84           C
ATOM   2570 1HG2 VAL A 174      -9.310  15.204  -3.930  1.00 95.84           H
ATOM   2571 2HG2 VAL A 174      -9.157  14.100  -5.317  1.00 95.84           H
ATOM   2572 3HG2 VAL A 174     -10.665  15.012  -5.068  1.00 95.84           H
ATOM   2573  HN  VAL A 174      -8.722  12.008  -4.922  1.00 95.84           H
ATOM   2574  N   LEU A 175     -10.206  10.439  -2.544  1.00 93.38           N
ATOM   2575  CA  LEU A 175     -10.834   9.412  -1.729  1.00 93.38           C
ATOM   2576  C   LEU A 175      -9.796   8.819  -0.774  1.00 93.38           C
ATOM   2577  O   LEU A 175     -10.092   8.571   0.393  1.00 93.38           O
ATOM   2578  HA  LEU A 175     -11.612   9.894  -1.137  1.00 93.38           H
ATOM   2579  CB  LEU A 175     -11.520   8.370  -2.615  1.00 93.38           C
ATOM   2580 1HB  LEU A 175     -12.168   8.891  -3.320  1.00 93.38           H
ATOM   2581 2HB  LEU A 175     -10.755   7.861  -3.202  1.00 93.38           H
ATOM   2582  CG  LEU A 175     -12.351   7.312  -1.886  1.00 93.38           C
ATOM   2583  HG  LEU A 175     -12.457   7.619  -0.846  1.00 93.38           H
ATOM   2584  CD1 LEU A 175     -13.760   7.220  -2.476  1.00 93.38           C
ATOM   2585 1HD1 LEU A 175     -14.258   8.184  -2.379  1.00 93.38           H
ATOM   2586 2HD1 LEU A 175     -13.695   6.949  -3.530  1.00 93.38           H
ATOM   2587 3HD1 LEU A 175     -14.329   6.461  -1.940  1.00 93.38           H
ATOM   2588  CD2 LEU A 175     -11.639   5.958  -1.888  1.00 93.38           C
ATOM   2589 1HD2 LEU A 175     -11.482   5.632  -2.916  1.00 93.38           H
ATOM   2590 2HD2 LEU A 175     -10.676   6.053  -1.386  1.00 93.38           H
ATOM   2591 3HD2 LEU A 175     -12.251   5.225  -1.364  1.00 93.38           H
ATOM   2592  HN  LEU A 175     -10.133  10.220  -3.517  1.00 93.38           H
ATOM   2593  N   ALA A 176      -8.600   8.610  -1.306  1.00 93.25           N
ATOM   2594  CA  ALA A 176      -7.523   8.032  -0.522  1.00 93.25           C
ATOM   2595  C   ALA A 176      -7.170   8.978   0.628  1.00 93.25           C
ATOM   2596  O   ALA A 176      -6.888   8.533   1.739  1.00 93.25           O
ATOM   2597  HA  ALA A 176      -7.882   7.090  -0.108  1.00 93.25           H
ATOM   2598  CB  ALA A 176      -6.325   7.748  -1.431  1.00 93.25           C
ATOM   2599 1HB  ALA A 176      -6.621   7.048  -2.213  1.00 93.25           H
ATOM   2600 2HB  ALA A 176      -5.985   8.678  -1.885  1.00 93.25           H
ATOM   2601 3HB  ALA A 176      -5.517   7.314  -0.842  1.00 93.25           H
ATOM   2602  HN  ALA A 176      -8.364   8.829  -2.253  1.00 93.25           H
ATOM   2603  N   ALA A 177      -7.197  10.267   0.321  1.00 93.88           N
ATOM   2604  CA  ALA A 177      -6.851  11.278   1.305  1.00 93.88           C
ATOM   2605  C   ALA A 177      -7.854  11.225   2.459  1.00 93.88           C
ATOM   2606  O   ALA A 177      -7.467  11.267   3.626  1.00 93.88           O
ATOM   2607  HA  ALA A 177      -5.858  11.043   1.687  1.00 93.88           H
ATOM   2608  CB  ALA A 177      -6.808  12.652   0.633  1.00 93.88           C
ATOM   2609 1HB  ALA A 177      -6.060  12.645  -0.160  1.00 93.88           H
ATOM   2610 2HB  ALA A 177      -7.786  12.879   0.207  1.00 93.88           H
ATOM   2611 3HB  ALA A 177      -6.548  13.410   1.372  1.00 93.88           H
ATOM   2612  HN  ALA A 177      -7.450  10.622  -0.579  1.00 93.88           H
ATOM   2613  N   ALA A 178      -9.125  11.134   2.093  1.00 93.90           N
ATOM   2614  CA  ALA A 178     -10.191  11.150   3.080  1.00 93.90           C
ATOM   2615  C   ALA A 178     -10.062   9.923   3.985  1.00 93.90           C
ATOM   2616  O   ALA A 178     -10.319  10.002   5.185  1.00 93.90           O
ATOM   2617  HA  ALA A 178     -10.071  12.050   3.684  1.00 93.90           H
ATOM   2618  CB  ALA A 178     -11.544  11.211   2.369  1.00 93.90           C
ATOM   2619 1HB  ALA A 178     -11.596  12.116   1.763  1.00 93.90           H
ATOM   2620 2HB  ALA A 178     -11.657  10.337   1.727  1.00 93.90           H
ATOM   2621 3HB  ALA A 178     -12.344  11.223   3.110  1.00 93.90           H
ATOM   2622  HN  ALA A 178      -9.428  11.051   1.144  1.00 93.90           H
ATOM   2623  N   LEU A 179      -9.663   8.817   3.374  1.00 91.83           N
ATOM   2624  CA  LEU A 179      -9.577   7.556   4.090  1.00 91.83           C
ATOM   2625  C   LEU A 179      -8.394   7.605   5.059  1.00 91.83           C
ATOM   2626  O   LEU A 179      -8.258   6.741   5.924  1.00 91.83           O
ATOM   2627  HA  LEU A 179     -10.493   7.446   4.670  1.00 91.83           H
ATOM   2628  CB  LEU A 179      -9.518   6.384   3.108  1.00 91.83           C
ATOM   2629 1HB  LEU A 179      -8.747   6.595   2.368  1.00 91.83           H
ATOM   2630 2HB  LEU A 179      -9.203   5.495   3.653  1.00 91.83           H
ATOM   2631  CG  LEU A 179     -10.819   6.062   2.371  1.00 91.83           C
ATOM   2632  HG  LEU A 179     -11.166   6.970   1.877  1.00 91.83           H
ATOM   2633  CD1 LEU A 179     -10.586   5.014   1.280  1.00 91.83           C
ATOM   2634 1HD1 LEU A 179      -9.861   5.395   0.560  1.00 91.83           H
ATOM   2635 2HD1 LEU A 179     -10.204   4.099   1.731  1.00 91.83           H
ATOM   2636 3HD1 LEU A 179     -11.527   4.804   0.771  1.00 91.83           H
ATOM   2637  CD2 LEU A 179     -11.914   5.635   3.351  1.00 91.83           C
ATOM   2638 1HD2 LEU A 179     -11.590   4.746   3.893  1.00 91.83           H
ATOM   2639 2HD2 LEU A 179     -12.104   6.442   4.058  1.00 91.83           H
ATOM   2640 3HD2 LEU A 179     -12.828   5.411   2.800  1.00 91.83           H
ATOM   2641  HN  LEU A 179      -9.404   8.773   2.409  1.00 91.83           H
ATOM   2642  N   CYS A 180      -7.568   8.626   4.883  1.00 92.61           N
ATOM   2643  CA  CYS A 180      -6.356   8.754   5.675  1.00 92.61           C
ATOM   2644  C   CYS A 180      -6.627   9.745   6.810  1.00 92.61           C
ATOM   2645  O   CYS A 180      -5.724  10.078   7.575  1.00 92.61           O
ATOM   2646  HA  CYS A 180      -6.135   7.763   6.071  1.00 92.61           H
ATOM   2647  CB  CYS A 180      -5.163   9.180   4.818  1.00 92.61           C
ATOM   2648 1HB  CYS A 180      -5.380  10.125   4.321  1.00 92.61           H
ATOM   2649 2HB  CYS A 180      -4.291   9.347   5.451  1.00 92.61           H
ATOM   2650  SG  CYS A 180      -4.793   7.890   3.574  1.00 92.61           S
ATOM   2651  HG  CYS A 180      -5.926   8.028   2.891  1.00 92.61           H
ATOM   2652  HN  CYS A 180      -7.715   9.356   4.215  1.00 92.61           H
ATOM   2653  N   ILE A 181      -7.874  10.186   6.882  1.00 93.35           N
ATOM   2654  CA  ILE A 181      -8.270  11.147   7.898  1.00 93.35           C
ATOM   2655  C   ILE A 181      -7.951  10.579   9.282  1.00 93.35           C
ATOM   2656  O   ILE A 181      -7.359  11.262  10.117  1.00 93.35           O
ATOM   2657  HA  ILE A 181      -7.672  12.046   7.748  1.00 93.35           H
ATOM   2658  CB  ILE A 181      -9.737  11.542   7.719  1.00 93.35           C
ATOM   2659  HB  ILE A 181     -10.313  10.638   7.523  1.00 93.35           H
ATOM   2660  CG1 ILE A 181      -9.913  12.461   6.508  1.00 93.35           C
ATOM   2661 1HG1 ILE A 181      -9.417  13.414   6.695  1.00 93.35           H
ATOM   2662 2HG1 ILE A 181      -9.431  12.017   5.637  1.00 93.35           H
ATOM   2663  CG2 ILE A 181     -10.297  12.167   8.998  1.00 93.35           C
ATOM   2664 1HG2 ILE A 181     -10.226  11.448   9.814  1.00 93.35           H
ATOM   2665 2HG2 ILE A 181      -9.722  13.058   9.249  1.00 93.35           H
ATOM   2666 3HG2 ILE A 181     -11.341  12.439   8.843  1.00 93.35           H
ATOM   2667  CD1 ILE A 181     -11.395  12.701   6.212  1.00 93.35           C
ATOM   2668 1HD1 ILE A 181     -11.881  11.748   6.002  1.00 93.35           H
ATOM   2669 2HD1 ILE A 181     -11.867  13.167   7.077  1.00 93.35           H
ATOM   2670 3HD1 ILE A 181     -11.491  13.357   5.347  1.00 93.35           H
ATOM   2671  HN  ILE A 181      -8.605   9.900   6.263  1.00 93.35           H
ATOM   2672  N   PRO A 182      -8.335   9.323   9.551  1.00 91.13           N
ATOM   2673  CA  PRO A 182      -8.138   8.743  10.881  1.00 91.13           C
ATOM   2674  C   PRO A 182      -6.699   8.861  11.356  1.00 91.13           C
ATOM   2675  O   PRO A 182      -6.447   9.242  12.498  1.00 91.13           O
ATOM   2676  HA  PRO A 182      -8.727   9.288  11.619  1.00 91.13           H
ATOM   2677  CB  PRO A 182      -8.559   7.282  10.705  1.00 91.13           C
ATOM   2678 1HB  PRO A 182      -7.711   6.648  10.447  1.00 91.13           H
ATOM   2679 2HB  PRO A 182      -8.993   6.877  11.619  1.00 91.13           H
ATOM   2680  CG  PRO A 182      -9.581   7.343   9.576  1.00 91.13           C
ATOM   2681 1HG  PRO A 182      -9.713   6.373   9.097  1.00 91.13           H
ATOM   2682 2HG  PRO A 182     -10.564   7.644   9.936  1.00 91.13           H
ATOM   2683  CD  PRO A 182      -8.980   8.370   8.630  1.00 91.13           C
ATOM   2684 1HD  PRO A 182      -8.257   7.920   7.949  1.00 91.13           H
ATOM   2685 2HD  PRO A 182      -9.742   8.846   8.012  1.00 91.13           H
ATOM   2686  N   GLU A 183      -5.784   8.528  10.457  1.00 91.88           N
ATOM   2687  CA  GLU A 183      -4.369   8.544  10.788  1.00 91.88           C
ATOM   2688  C   GLU A 183      -3.931   9.956  11.180  1.00 91.88           C
ATOM   2689  O   GLU A 183      -3.147  10.131  12.111  1.00 91.88           O
ATOM   2690  HA  GLU A 183      -4.264   7.874  11.641  1.00 91.88           H
ATOM   2691  CB  GLU A 183      -3.528   8.011   9.626  1.00 91.88           C
ATOM   2692 1HB  GLU A 183      -3.920   8.393   8.683  1.00 91.88           H
ATOM   2693 2HB  GLU A 183      -2.479   8.259   9.788  1.00 91.88           H
ATOM   2694  CG  GLU A 183      -3.604   6.485   9.548  1.00 91.88           C
ATOM   2695 1HG  GLU A 183      -2.850   6.115   8.853  1.00 91.88           H
ATOM   2696 2HG  GLU A 183      -3.376   6.056  10.524  1.00 91.88           H
ATOM   2697  CD  GLU A 183      -4.992   6.027   9.095  1.00 91.88           C
ATOM   2698  OE1 GLU A 183      -5.297   4.836   9.319  1.00 91.88           O
ATOM   2699  OE2 GLU A 183      -5.715   6.879   8.535  1.00 91.88           O
ATOM   2700  HN  GLU A 183      -5.995   8.253   9.519  1.00 91.88           H
ATOM   2701  N   ILE A 184      -4.456  10.928  10.449  1.00 94.10           N
ATOM   2702  CA  ILE A 184      -4.038  12.309  10.628  1.00 94.10           C
ATOM   2703  C   ILE A 184      -4.446  12.783  12.024  1.00 94.10           C
ATOM   2704  O   ILE A 184      -3.718  13.542  12.662  1.00 94.10           O
ATOM   2705  HA  ILE A 184      -2.951  12.332  10.559  1.00 94.10           H
ATOM   2706  CB  ILE A 184      -4.583  13.184   9.497  1.00 94.10           C
ATOM   2707  HB  ILE A 184      -5.663  13.046   9.448  1.00 94.10           H
ATOM   2708  CG1 ILE A 184      -4.010  12.753   8.146  1.00 94.10           C
ATOM   2709 1HG1 ILE A 184      -2.942  12.965   8.115  1.00 94.10           H
ATOM   2710 2HG1 ILE A 184      -4.125  11.676   8.025  1.00 94.10           H
ATOM   2711  CG2 ILE A 184      -4.330  14.666   9.781  1.00 94.10           C
ATOM   2712 1HG2 ILE A 184      -4.824  14.948  10.711  1.00 94.10           H
ATOM   2713 2HG2 ILE A 184      -3.258  14.840   9.873  1.00 94.10           H
ATOM   2714 3HG2 ILE A 184      -4.727  15.266   8.962  1.00 94.10           H
ATOM   2715  CD1 ILE A 184      -4.713  13.479   6.996  1.00 94.10           C
ATOM   2716 1HD1 ILE A 184      -5.777  13.246   7.015  1.00 94.10           H
ATOM   2717 2HD1 ILE A 184      -4.575  14.555   7.108  1.00 94.10           H
ATOM   2718 3HD1 ILE A 184      -4.286  13.154   6.047  1.00 94.10           H
ATOM   2719  HN  ILE A 184      -5.153  10.786   9.746  1.00 94.10           H
ATOM   2720  N   LEU A 185      -5.607  12.316  12.457  1.00 93.40           N
ATOM   2721  CA  LEU A 185      -6.220  12.839  13.666  1.00 93.40           C
ATOM   2722  C   LEU A 185      -5.501  12.263  14.888  1.00 93.40           C
ATOM   2723  O   LEU A 185      -5.092  13.006  15.779  1.00 93.40           O
ATOM   2724  HA  LEU A 185      -6.081  13.920  13.662  1.00 93.40           H
ATOM   2725  CB  LEU A 185      -7.728  12.577  13.660  1.00 93.40           C
ATOM   2726 1HB  LEU A 185      -7.892  11.520  13.451  1.00 93.40           H
ATOM   2727 2HB  LEU A 185      -8.114  12.768  14.661  1.00 93.40           H
ATOM   2728  CG  LEU A 185      -8.547  13.398  12.662  1.00 93.40           C
ATOM   2729  HG  LEU A 185      -8.192  13.168  11.657  1.00 93.40           H
ATOM   2730  CD1 LEU A 185     -10.026  13.012  12.718  1.00 93.40           C
ATOM   2731 1HD1 LEU A 185     -10.135  11.955  12.473  1.00 93.40           H
ATOM   2732 2HD1 LEU A 185     -10.412  13.194  13.721  1.00 93.40           H
ATOM   2733 3HD1 LEU A 185     -10.585  13.610  11.999  1.00 93.40           H
ATOM   2734  CD2 LEU A 185      -8.337  14.898  12.883  1.00 93.40           C
ATOM   2735 1HD2 LEU A 185      -8.649  15.163  13.893  1.00 93.40           H
ATOM   2736 2HD2 LEU A 185      -7.283  15.140  12.753  1.00 93.40           H
ATOM   2737 3HD2 LEU A 185      -8.931  15.458  12.161  1.00 93.40           H
ATOM   2738  HN  LEU A 185      -6.127  11.595  11.998  1.00 93.40           H
ATOM   2739  N   TYR A 186      -5.370  10.945  14.890  1.00 92.24           N
ATOM   2740  CA  TYR A 186      -5.048  10.227  16.112  1.00 92.24           C
ATOM   2741  C   TYR A 186      -3.541   9.990  16.228  1.00 92.24           C
ATOM   2742  O   TYR A 186      -3.056   9.557  17.272  1.00 92.24           O
ATOM   2743  HA  TYR A 186      -5.379  10.833  16.955  1.00 92.24           H
ATOM   2744  CB  TYR A 186      -5.758   8.876  16.006  1.00 92.24           C
ATOM   2745 1HB  TYR A 186      -5.389   8.350  15.126  1.00 92.24           H
ATOM   2746 2HB  TYR A 186      -5.495   8.270  16.873  1.00 92.24           H
ATOM   2747  CG  TYR A 186      -7.282   8.979  15.918  1.00 92.24           C
ATOM   2748  CD1 TYR A 186      -7.973   9.770  16.813  1.00 92.24           C
ATOM   2749  HD1 TYR A 186      -7.433  10.321  17.583  1.00 92.24           H
ATOM   2750  CD2 TYR A 186      -7.966   8.281  14.943  1.00 92.24           C
ATOM   2751  HD2 TYR A 186      -7.420   7.656  14.236  1.00 92.24           H
ATOM   2752  CE1 TYR A 186      -9.408   9.867  16.730  1.00 92.24           C
ATOM   2753  HE1 TYR A 186      -9.966  10.488  17.431  1.00 92.24           H
ATOM   2754  CE2 TYR A 186      -9.400   8.378  14.860  1.00 92.24           C
ATOM   2755  HE2 TYR A 186      -9.952   7.832  14.095  1.00 92.24           H
ATOM   2756  CZ  TYR A 186     -10.050   9.166  15.757  1.00 92.24           C
ATOM   2757  OH  TYR A 186     -11.405   9.258  15.679  1.00 92.24           O
ATOM   2758  HH  TYR A 186     -11.749   9.858  16.401  1.00 92.24           H
ATOM   2759  HN  TYR A 186      -5.479  10.371  14.079  1.00 92.24           H
ATOM   2760  N   SER A 187      -2.843  10.284  15.141  1.00 92.99           N
ATOM   2761  CA  SER A 187      -1.393  10.189  15.135  1.00 92.99           C
ATOM   2762  C   SER A 187      -0.794  11.258  16.052  1.00 92.99           C
ATOM   2763  O   SER A 187      -1.003  12.451  15.838  1.00 92.99           O
ATOM   2764  HA  SER A 187      -1.167   9.191  15.512  1.00 92.99           H
ATOM   2765  CB  SER A 187      -0.837  10.334  13.717  1.00 92.99           C
ATOM   2766 1HB  SER A 187      -1.188  11.272  13.285  1.00 92.99           H
ATOM   2767 2HB  SER A 187       0.250  10.389  13.757  1.00 92.99           H
ATOM   2768  OG  SER A 187      -1.226   9.251  12.877  1.00 92.99           O
ATOM   2769  HG  SER A 187      -1.732   9.595  12.086  1.00 92.99           H
ATOM   2770  HN  SER A 187      -3.250  10.582  14.278  1.00 92.99           H
ATOM   2771  N   GLN A 188      -0.063  10.791  17.053  1.00 92.14           N
ATOM   2772  CA  GLN A 188       0.678  11.690  17.921  1.00 92.14           C
ATOM   2773  C   GLN A 188       1.946  11.007  18.436  1.00 92.14           C
ATOM   2774  O   GLN A 188       2.133   9.807  18.238  1.00 92.14           O
ATOM   2775  HA  GLN A 188       0.944  12.542  17.296  1.00 92.14           H
ATOM   2776  CB  GLN A 188      -0.195  12.173  19.082  1.00 92.14           C
ATOM   2777 1HB  GLN A 188       0.343  12.928  19.656  1.00 92.14           H
ATOM   2778 2HB  GLN A 188      -1.094  12.650  18.692  1.00 92.14           H
ATOM   2779  CG  GLN A 188      -0.584  11.010  19.996  1.00 92.14           C
ATOM   2780 1HG  GLN A 188      -1.113  10.251  19.420  1.00 92.14           H
ATOM   2781 2HG  GLN A 188       0.315  10.539  20.394  1.00 92.14           H
ATOM   2782  CD  GLN A 188      -1.468  11.490  21.149  1.00 92.14           C
ATOM   2783  OE1 GLN A 188      -2.049  12.563  21.115  1.00 92.14           O
ATOM   2784  NE2 GLN A 188      -1.537  10.639  22.169  1.00 92.14           N
ATOM   2785 1HE2 GLN A 188      -1.035   9.775  22.134  1.00 92.14           H
ATOM   2786 2HE2 GLN A 188      -2.091  10.864  22.971  1.00 92.14           H
ATOM   2787  HN  GLN A 188       0.029   9.820  17.273  1.00 92.14           H
ATOM   2788  N   ILE A 189       2.784  11.799  19.088  1.00 92.20           N
ATOM   2789  CA  ILE A 189       3.987  11.269  19.707  1.00 92.20           C
ATOM   2790  C   ILE A 189       3.683  10.887  21.157  1.00 92.20           C
ATOM   2791  O   ILE A 189       3.144  11.693  21.915  1.00 92.20           O
ATOM   2792  HA  ILE A 189       4.264  10.366  19.163  1.00 92.20           H
ATOM   2793  CB  ILE A 189       5.145  12.258  19.562  1.00 92.20           C
ATOM   2794  HB  ILE A 189       4.852  13.199  20.028  1.00 92.20           H
ATOM   2795  CG1 ILE A 189       5.432  12.554  18.088  1.00 92.20           C
ATOM   2796 1HG1 ILE A 189       5.807  11.655  17.599  1.00 92.20           H
ATOM   2797 2HG1 ILE A 189       4.506  12.829  17.582  1.00 92.20           H
ATOM   2798  CG2 ILE A 189       6.389  11.758  20.298  1.00 92.20           C
ATOM   2799 1HG2 ILE A 189       6.161  11.640  21.358  1.00 92.20           H
ATOM   2800 2HG2 ILE A 189       6.696  10.798  19.883  1.00 92.20           H
ATOM   2801 3HG2 ILE A 189       7.197  12.480  20.179  1.00 92.20           H
ATOM   2802  CD1 ILE A 189       6.454  13.684  17.944  1.00 92.20           C
ATOM   2803 1HD1 ILE A 189       6.065  14.587  18.413  1.00 92.20           H
ATOM   2804 2HD1 ILE A 189       7.385  13.395  18.430  1.00 92.20           H
ATOM   2805 3HD1 ILE A 189       6.639  13.873  16.887  1.00 92.20           H
ATOM   2806  HN  ILE A 189       2.653  12.785  19.195  1.00 92.20           H
ATOM   2807  N   LYS A 190       4.041   9.659  21.500  1.00 87.74           N
ATOM   2808  CA  LYS A 190       3.918   9.198  22.872  1.00 87.74           C
ATOM   2809  C   LYS A 190       5.313   8.941  23.446  1.00 87.74           C
ATOM   2810  O   LYS A 190       6.141   8.293  22.808  1.00 87.74           O
ATOM   2811  HA  LYS A 190       3.452  10.000  23.445  1.00 87.74           H
ATOM   2812  CB  LYS A 190       2.988   7.986  22.950  1.00 87.74           C
ATOM   2813 1HB  LYS A 190       2.045   8.214  22.453  1.00 87.74           H
ATOM   2814 2HB  LYS A 190       3.434   7.147  22.417  1.00 87.74           H
ATOM   2815  CG  LYS A 190       2.722   7.591  24.404  1.00 87.74           C
ATOM   2816 1HG  LYS A 190       3.664   7.346  24.896  1.00 87.74           H
ATOM   2817 2HG  LYS A 190       2.292   8.436  24.941  1.00 87.74           H
ATOM   2818  CD  LYS A 190       1.773   6.394  24.482  1.00 87.74           C
ATOM   2819 1HD  LYS A 190       0.761   6.710  24.232  1.00 87.74           H
ATOM   2820 2HD  LYS A 190       2.065   5.645  23.745  1.00 87.74           H
ATOM   2821  CE  LYS A 190       1.788   5.773  25.880  1.00 87.74           C
ATOM   2822 1HE  LYS A 190       2.798   5.806  26.289  1.00 87.74           H
ATOM   2823 2HE  LYS A 190       1.155   6.354  26.550  1.00 87.74           H
ATOM   2824  NZ  LYS A 190       1.313   4.372  25.830  1.00 87.74           N
ATOM   2825 1HZ  LYS A 190       1.585   3.892  26.681  1.00 87.74           H
ATOM   2826 2HZ  LYS A 190       0.302   4.361  25.744  1.00 87.74           H
ATOM   2827 3HZ  LYS A 190       1.725   3.903  25.031  1.00 87.74           H
ATOM   2828  HN  LYS A 190       4.409   8.984  20.859  1.00 87.74           H
ATOM   2829  N   GLU A 191       5.530   9.462  24.645  1.00 84.62           N
ATOM   2830  CA  GLU A 191       6.779   9.225  25.349  1.00 84.62           C
ATOM   2831  C   GLU A 191       6.620   8.065  26.335  1.00 84.62           C
ATOM   2832  O   GLU A 191       5.712   8.071  27.164  1.00 84.62           O
ATOM   2833  HA  GLU A 191       7.501   8.957  24.577  1.00 84.62           H
ATOM   2834  CB  GLU A 191       7.255  10.491  26.063  1.00 84.62           C
ATOM   2835 1HB  GLU A 191       6.425  10.938  26.610  1.00 84.62           H
ATOM   2836 2HB  GLU A 191       8.111  10.256  26.696  1.00 84.62           H
ATOM   2837  CG  GLU A 191       7.737  11.539  25.058  1.00 84.62           C
ATOM   2838 1HG  GLU A 191       8.502  11.106  24.414  1.00 84.62           H
ATOM   2839 2HG  GLU A 191       6.910  11.838  24.414  1.00 84.62           H
ATOM   2840  CD  GLU A 191       8.301  12.767  25.775  1.00 84.62           C
ATOM   2841  OE1 GLU A 191       8.735  13.694  25.057  1.00 84.62           O
ATOM   2842  OE2 GLU A 191       8.286  12.752  27.025  1.00 84.62           O
ATOM   2843  HN  GLU A 191       4.873  10.036  25.132  1.00 84.62           H
ATOM   2844  N   GLU A 192       7.518   7.099  26.212  1.00 76.54           N
ATOM   2845  CA  GLU A 192       7.426   5.886  27.007  1.00 76.54           C
ATOM   2846  C   GLU A 192       8.811   5.474  27.510  1.00 76.54           C
ATOM   2847  O   GLU A 192       9.694   5.154  26.716  1.00 76.54           O
ATOM   2848  HA  GLU A 192       6.786   6.142  27.852  1.00 76.54           H
ATOM   2849  CB  GLU A 192       6.774   4.756  26.209  1.00 76.54           C
ATOM   2850 1HB  GLU A 192       5.758   5.039  25.932  1.00 76.54           H
ATOM   2851 2HB  GLU A 192       7.399   4.503  25.352  1.00 76.54           H
ATOM   2852  CG  GLU A 192       6.663   3.483  27.051  1.00 76.54           C
ATOM   2853 1HG  GLU A 192       7.181   2.665  26.550  1.00 76.54           H
ATOM   2854 2HG  GLU A 192       7.156   3.634  28.011  1.00 76.54           H
ATOM   2855  CD  GLU A 192       5.198   3.102  27.278  1.00 76.54           C
ATOM   2856  OE1 GLU A 192       4.926   2.503  28.340  1.00 76.54           O
ATOM   2857  OE2 GLU A 192       4.384   3.419  26.384  1.00 76.54           O
ATOM   2858  HN  GLU A 192       8.297   7.135  25.585  1.00 76.54           H
ATOM   2859  N   SER A 193       8.957   5.496  28.827  1.00 72.84           N
ATOM   2860  CA  SER A 193      10.193   5.051  29.450  1.00 72.84           C
ATOM   2861  C   SER A 193      11.384   5.789  28.835  1.00 72.84           C
ATOM   2862  O   SER A 193      12.463   5.217  28.685  1.00 72.84           O
ATOM   2863  HA  SER A 193      10.090   5.303  30.505  1.00 72.84           H
ATOM   2864  CB  SER A 193      10.371   3.539  29.301  1.00 72.84           C
ATOM   2865 1HB  SER A 193      11.381   3.261  29.603  1.00 72.84           H
ATOM   2866 2HB  SER A 193       9.685   3.025  29.975  1.00 72.84           H
ATOM   2867  OG  SER A 193      10.138   3.102  27.965  1.00 72.84           O
ATOM   2868  HG  SER A 193      10.143   2.103  27.926  1.00 72.84           H
ATOM   2869  HN  SER A 193       8.252   5.809  29.463  1.00 72.84           H
ATOM   2870  N   GLY A 194      11.148   7.047  28.495  1.00 76.54           N
ATOM   2871  CA  GLY A 194      12.207   7.891  27.967  1.00 76.54           C
ATOM   2872  C   GLY A 194      12.398   7.656  26.467  1.00 76.54           C
ATOM   2873  O   GLY A 194      13.360   8.145  25.876  1.00 76.54           O
ATOM   2874 1HA  GLY A 194      11.967   8.938  28.147  1.00 76.54           H
ATOM   2875 2HA  GLY A 194      13.139   7.682  28.492  1.00 76.54           H
ATOM   2876  HN  GLY A 194      10.255   7.490  28.575  1.00 76.54           H
ATOM   2877  N   ILE A 195      11.466   6.909  25.894  1.00 84.40           N
ATOM   2878  CA  ILE A 195      11.491   6.647  24.465  1.00 84.40           C
ATOM   2879  C   ILE A 195      10.290   7.327  23.805  1.00 84.40           C
ATOM   2880  O   ILE A 195       9.149   7.109  24.210  1.00 84.40           O
ATOM   2881  HA  ILE A 195      12.403   7.093  24.066  1.00 84.40           H
ATOM   2882  CB  ILE A 195      11.570   5.142  24.197  1.00 84.40           C
ATOM   2883  HB  ILE A 195      10.753   4.657  24.730  1.00 84.40           H
ATOM   2884  CG1 ILE A 195      12.875   4.557  24.741  1.00 84.40           C
ATOM   2885 1HG1 ILE A 195      13.708   4.866  24.109  1.00 84.40           H
ATOM   2886 2HG1 ILE A 195      13.068   4.952  25.738  1.00 84.40           H
ATOM   2887  CG2 ILE A 195      11.382   4.840  22.709  1.00 84.40           C
ATOM   2888 1HG2 ILE A 195      10.406   5.201  22.385  1.00 84.40           H
ATOM   2889 2HG2 ILE A 195      12.163   5.338  22.135  1.00 84.40           H
ATOM   2890 3HG2 ILE A 195      11.443   3.763  22.547  1.00 84.40           H
ATOM   2891  CD1 ILE A 195      12.809   3.029  24.796  1.00 84.40           C
ATOM   2892 1HD1 ILE A 195      11.990   2.724  25.448  1.00 84.40           H
ATOM   2893 2HD1 ILE A 195      12.640   2.636  23.793  1.00 84.40           H
ATOM   2894 3HD1 ILE A 195      13.749   2.638  25.186  1.00 84.40           H
ATOM   2895  HN  ILE A 195      10.706   6.487  26.387  1.00 84.40           H
ATOM   2896  N   ALA A 196      10.588   8.136  22.799  1.00 90.28           N
ATOM   2897  CA  ALA A 196       9.542   8.785  22.026  1.00 90.28           C
ATOM   2898  C   ALA A 196       9.063   7.836  20.927  1.00 90.28           C
ATOM   2899  O   ALA A 196       9.870   7.296  20.172  1.00 90.28           O
ATOM   2900  HA  ALA A 196       8.712   8.995  22.701  1.00 90.28           H
ATOM   2901  CB  ALA A 196      10.068  10.109  21.466  1.00 90.28           C
ATOM   2902 1HB  ALA A 196      10.368  10.758  22.289  1.00 90.28           H
ATOM   2903 2HB  ALA A 196      10.927   9.915  20.824  1.00 90.28           H
ATOM   2904 3HB  ALA A 196       9.283  10.595  20.887  1.00 90.28           H
ATOM   2905  HN  ALA A 196      11.521   8.351  22.511  1.00 90.28           H
ATOM   2906  N   ILE A 197       7.750   7.662  20.870  1.00 89.33           N
ATOM   2907  CA  ILE A 197       7.157   6.750  19.907  1.00 89.33           C
ATOM   2908  C   ILE A 197       6.066   7.482  19.123  1.00 89.33           C
ATOM   2909  O   ILE A 197       5.197   8.122  19.712  1.00 89.33           O
ATOM   2910  HA  ILE A 197       7.942   6.453  19.211  1.00 89.33           H
ATOM   2911  CB  ILE A 197       6.666   5.480  20.604  1.00 89.33           C
ATOM   2912  HB  ILE A 197       5.957   5.768  21.380  1.00 89.33           H
ATOM   2913  CG1 ILE A 197       7.821   4.752  21.295  1.00 89.33           C
ATOM   2914 1HG1 ILE A 197       8.533   4.400  20.548  1.00 89.33           H
ATOM   2915 2HG1 ILE A 197       8.356   5.445  21.944  1.00 89.33           H
ATOM   2916  CG2 ILE A 197       5.920   4.571  19.625  1.00 89.33           C
ATOM   2917 1HG2 ILE A 197       5.058   5.103  19.220  1.00 89.33           H
ATOM   2918 2HG2 ILE A 197       6.587   4.287  18.811  1.00 89.33           H
ATOM   2919 3HG2 ILE A 197       5.581   3.675  20.147  1.00 89.33           H
ATOM   2920  CD1 ILE A 197       7.309   3.567  22.117  1.00 89.33           C
ATOM   2921 1HD1 ILE A 197       6.617   3.925  22.878  1.00 89.33           H
ATOM   2922 2HD1 ILE A 197       6.796   2.864  21.460  1.00 89.33           H
ATOM   2923 3HD1 ILE A 197       8.151   3.068  22.597  1.00 89.33           H
ATOM   2924  HN  ILE A 197       7.098   8.130  21.466  1.00 89.33           H
ATOM   2925  N   CYS A 198       6.148   7.363  17.806  1.00 91.88           N
ATOM   2926  CA  CYS A 198       5.072   7.824  16.944  1.00 91.88           C
ATOM   2927  C   CYS A 198       4.002   6.732  16.887  1.00 91.88           C
ATOM   2928  O   CYS A 198       4.226   5.668  16.312  1.00 91.88           O
ATOM   2929  HA  CYS A 198       4.675   8.732  17.398  1.00 91.88           H
ATOM   2930  CB  CYS A 198       5.583   8.196  15.551  1.00 91.88           C
ATOM   2931 1HB  CYS A 198       6.202   9.092  15.609  1.00 91.88           H
ATOM   2932 2HB  CYS A 198       6.214   7.397  15.161  1.00 91.88           H
ATOM   2933  SG  CYS A 198       4.171   8.484  14.423  1.00 91.88           S
ATOM   2934  HN  CYS A 198       6.929   6.962  17.328  1.00 91.88           H
ATOM   2935  N   THR A 199       2.862   7.033  17.491  1.00 91.21           N
ATOM   2936  CA  THR A 199       1.764   6.082  17.536  1.00 91.21           C
ATOM   2937  C   THR A 199       0.428   6.800  17.340  1.00 91.21           C
ATOM   2938  O   THR A 199       0.366   8.027  17.386  1.00 91.21           O
ATOM   2939  HA  THR A 199       1.879   5.386  16.705  1.00 91.21           H
ATOM   2940  CB  THR A 199       1.855   5.317  18.858  1.00 91.21           C
ATOM   2941  HB  THR A 199       2.875   4.981  19.044  1.00 91.21           H
ATOM   2942  OG1 THR A 199       0.882   4.284  18.729  1.00 91.21           O
ATOM   2943  HG1 THR A 199       1.035   3.581  19.424  1.00 91.21           H
ATOM   2944  CG2 THR A 199       1.365   6.145  20.048  1.00 91.21           C
ATOM   2945 1HG2 THR A 199       0.323   6.423  19.892  1.00 91.21           H
ATOM   2946 2HG2 THR A 199       1.972   7.045  20.139  1.00 91.21           H
ATOM   2947 3HG2 THR A 199       1.451   5.555  20.961  1.00 91.21           H
ATOM   2948  HN  THR A 199       2.682   7.906  17.944  1.00 91.21           H
ATOM   2949  N   MET A 200      -0.609   6.003  17.124  1.00 91.43           N
ATOM   2950  CA  MET A 200      -1.969   6.508  17.205  1.00 91.43           C
ATOM   2951  C   MET A 200      -2.528   6.352  18.621  1.00 91.43           C
ATOM   2952  O   MET A 200      -2.312   5.329  19.269  1.00 91.43           O
ATOM   2953  HA  MET A 200      -1.907   7.565  16.946  1.00 91.43           H
ATOM   2954  CB  MET A 200      -2.857   5.745  16.220  1.00 91.43           C
ATOM   2955 1HB  MET A 200      -2.789   4.675  16.417  1.00 91.43           H
ATOM   2956 2HB  MET A 200      -3.898   6.031  16.366  1.00 91.43           H
ATOM   2957  CG  MET A 200      -2.442   6.030  14.775  1.00 91.43           C
ATOM   2958 1HG  MET A 200      -2.465   7.104  14.586  1.00 91.43           H
ATOM   2959 2HG  MET A 200      -1.416   5.699  14.610  1.00 91.43           H
ATOM   2960  SD  MET A 200      -3.541   5.190  13.647  1.00 91.43           S
ATOM   2961  CE  MET A 200      -3.199   3.494  14.086  1.00 91.43           C
ATOM   2962 1HE  MET A 200      -2.144   3.281  13.916  1.00 91.43           H
ATOM   2963 2HE  MET A 200      -3.438   3.336  15.137  1.00 91.43           H
ATOM   2964 3HE  MET A 200      -3.807   2.830  13.471  1.00 91.43           H
ATOM   2965  HN  MET A 200      -0.531   5.032  16.898  1.00 91.43           H
ATOM   2966  N   VAL A 201      -3.236   7.383  19.060  1.00 91.89           N
ATOM   2967  CA  VAL A 201      -3.883   7.347  20.361  1.00 91.89           C
ATOM   2968  C   VAL A 201      -5.381   7.604  20.188  1.00 91.89           C
ATOM   2969  O   VAL A 201      -5.778   8.561  19.525  1.00 91.89           O
ATOM   2970  HA  VAL A 201      -3.744   6.346  20.770  1.00 91.89           H
ATOM   2971  CB  VAL A 201      -3.210   8.343  21.307  1.00 91.89           C
ATOM   2972  HB  VAL A 201      -3.320   9.339  20.878  1.00 91.89           H
ATOM   2973  CG1 VAL A 201      -3.892   8.344  22.677  1.00 91.89           C
ATOM   2974 1HG1 VAL A 201      -4.939   8.624  22.561  1.00 91.89           H
ATOM   2975 2HG1 VAL A 201      -3.828   7.349  23.115  1.00 91.89           H
ATOM   2976 3HG1 VAL A 201      -3.394   9.062  23.330  1.00 91.89           H
ATOM   2977  CG2 VAL A 201      -1.714   8.050  21.439  1.00 91.89           C
ATOM   2978 1HG2 VAL A 201      -1.575   7.044  21.835  1.00 91.89           H
ATOM   2979 2HG2 VAL A 201      -1.242   8.125  20.460  1.00 91.89           H
ATOM   2980 3HG2 VAL A 201      -1.261   8.773  22.117  1.00 91.89           H
ATOM   2981  HN  VAL A 201      -3.371   8.229  18.544  1.00 91.89           H
ATOM   2982  N   TYR A 202      -6.173   6.733  20.797  1.00 91.06           N
ATOM   2983  CA  TYR A 202      -7.617   6.808  20.655  1.00 91.06           C
ATOM   2984  C   TYR A 202      -8.255   7.458  21.884  1.00 91.06           C
ATOM   2985  O   TYR A 202      -7.933   7.103  23.017  1.00 91.06           O
ATOM   2986  HA  TYR A 202      -7.838   7.414  19.777  1.00 91.06           H
ATOM   2987  CB  TYR A 202      -8.105   5.362  20.547  1.00 91.06           C
ATOM   2988 1HB  TYR A 202      -7.759   4.806  21.418  1.00 91.06           H
ATOM   2989 2HB  TYR A 202      -9.195   5.354  20.577  1.00 91.06           H
ATOM   2990  CG  TYR A 202      -7.640   4.641  19.280  1.00 91.06           C
ATOM   2991  CD1 TYR A 202      -8.338   4.799  18.101  1.00 91.06           C
ATOM   2992  HD1 TYR A 202      -9.221   5.437  18.071  1.00 91.06           H
ATOM   2993  CD2 TYR A 202      -6.521   3.833  19.318  1.00 91.06           C
ATOM   2994  HD2 TYR A 202      -5.970   3.709  20.250  1.00 91.06           H
ATOM   2995  CE1 TYR A 202      -7.900   4.120  16.908  1.00 91.06           C
ATOM   2996  HE1 TYR A 202      -8.442   4.236  15.970  1.00 91.06           H
ATOM   2997  CE2 TYR A 202      -6.083   3.155  18.126  1.00 91.06           C
ATOM   2998  HE2 TYR A 202      -5.201   2.514  18.142  1.00 91.06           H
ATOM   2999  CZ  TYR A 202      -6.794   3.332  16.980  1.00 91.06           C
ATOM   3000  OH  TYR A 202      -6.379   2.691  15.854  1.00 91.06           O
ATOM   3001  HH  TYR A 202      -7.135   2.620  15.203  1.00 91.06           H
ATOM   3002  HN  TYR A 202      -5.843   5.988  21.377  1.00 91.06           H
ATOM   3003  N   PRO A 203      -9.167   8.420  21.685  1.00 82.63           N
ATOM   3004  CA  PRO A 203      -9.653   9.241  22.797  1.00 82.63           C
ATOM   3005  C   PRO A 203     -10.501   8.445  23.775  1.00 82.63           C
ATOM   3006  O   PRO A 203     -11.164   7.484  23.387  1.00 82.63           O
ATOM   3007  HA  PRO A 203      -8.813   9.612  23.385  1.00 82.63           H
ATOM   3008  CB  PRO A 203     -10.462  10.341  22.107  1.00 82.63           C
ATOM   3009 1HB  PRO A 203     -11.302  10.666  22.721  1.00 82.63           H
ATOM   3010 2HB  PRO A 203      -9.854  11.224  21.910  1.00 82.63           H
ATOM   3011  CG  PRO A 203     -10.927   9.696  20.834  1.00 82.63           C
ATOM   3012 1HG  PRO A 203     -11.844   9.127  20.992  1.00 82.63           H
ATOM   3013 2HG  PRO A 203     -11.144  10.442  20.069  1.00 82.63           H
ATOM   3014  CD  PRO A 203      -9.801   8.799  20.410  1.00 82.63           C
ATOM   3015 1HD  PRO A 203     -10.164   7.927  19.866  1.00 82.63           H
ATOM   3016 2HD  PRO A 203      -9.102   9.316  19.752  1.00 82.63           H
ATOM   3017  N   SER A 204     -10.458   8.870  25.029  1.00 69.91           N
ATOM   3018  CA  SER A 204     -10.735   7.969  26.135  1.00 69.91           C
ATOM   3019  C   SER A 204     -11.954   7.103  25.811  1.00 69.91           C
ATOM   3020  O   SER A 204     -11.818   5.914  25.528  1.00 69.91           O
ATOM   3021  HA  SER A 204      -9.842   7.351  26.234  1.00 69.91           H
ATOM   3022  CB  SER A 204     -10.964   8.745  27.433  1.00 69.91           C
ATOM   3023 1HB  SER A 204     -11.229   8.049  28.229  1.00 69.91           H
ATOM   3024 2HB  SER A 204     -10.037   9.233  27.732  1.00 69.91           H
ATOM   3025  OG  SER A 204     -11.992   9.723  27.296  1.00 69.91           O
ATOM   3026  HG  SER A 204     -12.812   9.428  27.787  1.00 69.91           H
ATOM   3027  HN  SER A 204     -10.239   9.809  25.294  1.00 69.91           H
ATOM   3028  N   ASP A 205     -13.118   7.734  25.864  1.00 66.07           N
ATOM   3029  CA  ASP A 205     -14.310   7.065  26.358  1.00 66.07           C
ATOM   3030  C   ASP A 205     -14.594   5.834  25.494  1.00 66.07           C
ATOM   3031  O   ASP A 205     -14.880   4.758  26.015  1.00 66.07           O
ATOM   3032  HA  ASP A 205     -14.084   6.805  27.392  1.00 66.07           H
ATOM   3033  CB  ASP A 205     -15.529   7.986  26.284  1.00 66.07           C
ATOM   3034 1HB  ASP A 205     -15.599   8.424  25.289  1.00 66.07           H
ATOM   3035 2HB  ASP A 205     -16.438   7.405  26.441  1.00 66.07           H
ATOM   3036  CG  ASP A 205     -15.441   9.097  27.332  1.00 66.07           C
ATOM   3037  OD1 ASP A 205     -14.508   9.023  28.160  1.00 66.07           O
ATOM   3038  OD2 ASP A 205     -16.308   9.996  27.280  1.00 66.07           O
ATOM   3039  HN  ASP A 205     -13.254   8.682  25.577  1.00 66.07           H
ATOM   3040  N   GLU A 206     -14.505   6.035  24.187  1.00 82.31           N
ATOM   3041  CA  GLU A 206     -14.845   4.984  23.243  1.00 82.31           C
ATOM   3042  C   GLU A 206     -13.609   4.566  22.446  1.00 82.31           C
ATOM   3043  O   GLU A 206     -13.718   4.173  21.285  1.00 82.31           O
ATOM   3044  HA  GLU A 206     -15.193   4.150  23.852  1.00 82.31           H
ATOM   3045  CB  GLU A 206     -15.974   5.429  22.311  1.00 82.31           C
ATOM   3046 1HB  GLU A 206     -15.752   6.418  21.911  1.00 82.31           H
ATOM   3047 2HB  GLU A 206     -16.130   4.677  21.538  1.00 82.31           H
ATOM   3048  CG  GLU A 206     -17.298   5.547  23.070  1.00 82.31           C
ATOM   3049 1HG  GLU A 206     -17.164   6.186  23.943  1.00 82.31           H
ATOM   3050 2HG  GLU A 206     -18.044   6.025  22.435  1.00 82.31           H
ATOM   3051  CD  GLU A 206     -17.802   4.171  23.511  1.00 82.31           C
ATOM   3052  OE1 GLU A 206     -18.868   4.139  24.162  1.00 82.31           O
ATOM   3053  OE2 GLU A 206     -17.109   3.182  23.187  1.00 82.31           O
ATOM   3054  HN  GLU A 206     -14.207   6.895  23.772  1.00 82.31           H
ATOM   3055  N   SER A 207     -12.461   4.664  23.100  1.00 88.20           N
ATOM   3056  CA  SER A 207     -11.193   4.438  22.426  1.00 88.20           C
ATOM   3057  C   SER A 207     -11.167   3.034  21.819  1.00 88.20           C
ATOM   3058  O   SER A 207     -10.719   2.851  20.688  1.00 88.20           O
ATOM   3059  HA  SER A 207     -11.144   5.194  21.642  1.00 88.20           H
ATOM   3060  CB  SER A 207     -10.018   4.624  23.387  1.00 88.20           C
ATOM   3061 1HB  SER A 207      -9.103   4.264  22.915  1.00 88.20           H
ATOM   3062 2HB  SER A 207      -9.876   5.686  23.586  1.00 88.20           H
ATOM   3063  OG  SER A 207     -10.220   3.934  24.617  1.00 88.20           O
ATOM   3064  HG  SER A 207     -10.476   4.581  25.335  1.00 88.20           H
ATOM   3065  HN  SER A 207     -12.388   4.893  24.071  1.00 88.20           H
ATOM   3066  N   THR A 208     -11.651   2.078  22.599  1.00 89.58           N
ATOM   3067  CA  THR A 208     -11.583   0.682  22.201  1.00 89.58           C
ATOM   3068  C   THR A 208     -12.450   0.437  20.964  1.00 89.58           C
ATOM   3069  O   THR A 208     -12.003  -0.185  20.002  1.00 89.58           O
ATOM   3070  HA  THR A 208     -10.555   0.454  21.921  1.00 89.58           H
ATOM   3071  CB  THR A 208     -11.986  -0.173  23.405  1.00 89.58           C
ATOM   3072  HB  THR A 208     -11.961  -1.233  23.155  1.00 89.58           H
ATOM   3073  OG1 THR A 208     -13.261   0.340  23.784  1.00 89.58           O
ATOM   3074  HG1 THR A 208     -13.732  -0.317  24.372  1.00 89.58           H
ATOM   3075  CG2 THR A 208     -11.103   0.084  24.627  1.00 89.58           C
ATOM   3076 1HG2 THR A 208     -11.181   1.132  24.918  1.00 89.58           H
ATOM   3077 2HG2 THR A 208     -10.067  -0.149  24.382  1.00 89.58           H
ATOM   3078 3HG2 THR A 208     -11.432  -0.548  25.452  1.00 89.58           H
ATOM   3079  HN  THR A 208     -12.083   2.244  23.485  1.00 89.58           H
ATOM   3080  N   LYS A 209     -13.675   0.938  21.031  1.00 91.26           N
ATOM   3081  CA  LYS A 209     -14.607   0.785  19.927  1.00 91.26           C
ATOM   3082  C   LYS A 209     -14.040   1.481  18.687  1.00 91.26           C
ATOM   3083  O   LYS A 209     -14.155   0.966  17.576  1.00 91.26           O
ATOM   3084  HA  LYS A 209     -14.692  -0.281  19.716  1.00 91.26           H
ATOM   3085  CB  LYS A 209     -15.998   1.279  20.327  1.00 91.26           C
ATOM   3086 1HB  LYS A 209     -15.934   2.307  20.686  1.00 91.26           H
ATOM   3087 2HB  LYS A 209     -16.651   1.288  19.454  1.00 91.26           H
ATOM   3088  CG  LYS A 209     -16.604   0.390  21.415  1.00 91.26           C
ATOM   3089 1HG  LYS A 209     -16.425  -0.658  21.174  1.00 91.26           H
ATOM   3090 2HG  LYS A 209     -16.111   0.587  22.367  1.00 91.26           H
ATOM   3091  CD  LYS A 209     -18.108   0.638  21.552  1.00 91.26           C
ATOM   3092 1HD  LYS A 209     -18.314   1.704  21.454  1.00 91.26           H
ATOM   3093 2HD  LYS A 209     -18.637   0.135  20.742  1.00 91.26           H
ATOM   3094  CE  LYS A 209     -18.626   0.133  22.899  1.00 91.26           C
ATOM   3095 1HE  LYS A 209     -19.118  -0.831  22.769  1.00 91.26           H
ATOM   3096 2HE  LYS A 209     -17.791  -0.026  23.581  1.00 91.26           H
ATOM   3097  NZ  LYS A 209     -19.575   1.106  23.487  1.00 91.26           N
ATOM   3098 1HZ  LYS A 209     -20.067   0.672  24.260  1.00 91.26           H
ATOM   3099 2HZ  LYS A 209     -19.064   1.915  23.822  1.00 91.26           H
ATOM   3100 3HZ  LYS A 209     -20.242   1.395  22.781  1.00 91.26           H
ATOM   3101  HN  LYS A 209     -14.032   1.439  21.819  1.00 91.26           H
ATOM   3102  N   LEU A 210     -13.442   2.640  18.920  1.00 92.24           N
ATOM   3103  CA  LEU A 210     -12.908   3.438  17.830  1.00 92.24           C
ATOM   3104  C   LEU A 210     -11.770   2.672  17.152  1.00 92.24           C
ATOM   3105  O   LEU A 210     -11.721   2.582  15.926  1.00 92.24           O
ATOM   3106  HA  LEU A 210     -13.709   3.579  17.105  1.00 92.24           H
ATOM   3107  CB  LEU A 210     -12.502   4.826  18.331  1.00 92.24           C
ATOM   3108 1HB  LEU A 210     -13.370   5.289  18.800  1.00 92.24           H
ATOM   3109 2HB  LEU A 210     -11.747   4.703  19.108  1.00 92.24           H
ATOM   3110  CG  LEU A 210     -11.955   5.787  17.274  1.00 92.24           C
ATOM   3111  HG  LEU A 210     -11.129   5.296  16.760  1.00 92.24           H
ATOM   3112  CD1 LEU A 210     -13.017   6.105  16.220  1.00 92.24           C
ATOM   3113 1HD1 LEU A 210     -13.327   5.183  15.727  1.00 92.24           H
ATOM   3114 2HD1 LEU A 210     -13.879   6.568  16.700  1.00 92.24           H
ATOM   3115 3HD1 LEU A 210     -12.602   6.790  15.481  1.00 92.24           H
ATOM   3116  CD2 LEU A 210     -11.394   7.054  17.923  1.00 92.24           C
ATOM   3117 1HD2 LEU A 210     -12.185   7.558  18.478  1.00 92.24           H
ATOM   3118 2HD2 LEU A 210     -10.586   6.787  18.604  1.00 92.24           H
ATOM   3119 3HD2 LEU A 210     -11.012   7.720  17.149  1.00 92.24           H
ATOM   3120  HN  LEU A 210     -13.320   3.033  19.831  1.00 92.24           H
ATOM   3121  N   LYS A 211     -10.883   2.139  17.979  1.00 92.28           N
ATOM   3122  CA  LYS A 211      -9.750   1.381  17.475  1.00 92.28           C
ATOM   3123  C   LYS A 211     -10.260   0.222  16.617  1.00 92.28           C
ATOM   3124  O   LYS A 211      -9.802   0.030  15.491  1.00 92.28           O
ATOM   3125  HA  LYS A 211      -9.166   2.049  16.842  1.00 92.28           H
ATOM   3126  CB  LYS A 211      -8.845   0.941  18.627  1.00 92.28           C
ATOM   3127 1HB  LYS A 211      -8.443   1.818  19.135  1.00 92.28           H
ATOM   3128 2HB  LYS A 211      -9.429   0.388  19.363  1.00 92.28           H
ATOM   3129  CG  LYS A 211      -7.696   0.068  18.119  1.00 92.28           C
ATOM   3130 1HG  LYS A 211      -8.088  -0.884  17.761  1.00 92.28           H
ATOM   3131 2HG  LYS A 211      -7.214   0.553  17.270  1.00 92.28           H
ATOM   3132  CD  LYS A 211      -6.666  -0.181  19.223  1.00 92.28           C
ATOM   3133 1HD  LYS A 211      -6.313   0.772  19.618  1.00 92.28           H
ATOM   3134 2HD  LYS A 211      -7.136  -0.714  20.050  1.00 92.28           H
ATOM   3135  CE  LYS A 211      -5.480  -0.990  18.694  1.00 92.28           C
ATOM   3136 1HE  LYS A 211      -5.816  -1.982  18.391  1.00 92.28           H
ATOM   3137 2HE  LYS A 211      -5.070  -0.508  17.807  1.00 92.28           H
ATOM   3138  NZ  LYS A 211      -4.431  -1.111  19.732  1.00 92.28           N
ATOM   3139 1HZ  LYS A 211      -3.572  -1.441  19.306  1.00 92.28           H
ATOM   3140 2HZ  LYS A 211      -4.272  -0.204  20.157  1.00 92.28           H
ATOM   3141 3HZ  LYS A 211      -4.732  -1.769  20.442  1.00 92.28           H
ATOM   3142  HN  LYS A 211     -10.929   2.219  18.975  1.00 92.28           H
ATOM   3143  N   SER A 212     -11.201  -0.521  17.180  1.00 92.14           N
ATOM   3144  CA  SER A 212     -11.727  -1.698  16.510  1.00 92.14           C
ATOM   3145  C   SER A 212     -12.328  -1.307  15.159  1.00 92.14           C
ATOM   3146  O   SER A 212     -12.119  -1.993  14.160  1.00 92.14           O
ATOM   3147  HA  SER A 212     -10.870  -2.358  16.371  1.00 92.14           H
ATOM   3148  CB  SER A 212     -12.775  -2.402  17.374  1.00 92.14           C
ATOM   3149 1HB  SER A 212     -12.330  -2.682  18.329  1.00 92.14           H
ATOM   3150 2HB  SER A 212     -13.588  -1.710  17.593  1.00 92.14           H
ATOM   3151  OG  SER A 212     -13.300  -3.563  16.737  1.00 92.14           O
ATOM   3152  HG  SER A 212     -12.559  -4.199  16.520  1.00 92.14           H
ATOM   3153  HN  SER A 212     -11.602  -0.330  18.076  1.00 92.14           H
ATOM   3154  N   ALA A 213     -13.064  -0.205  15.172  1.00 92.29           N
ATOM   3155  CA  ALA A 213     -13.713   0.277  13.964  1.00 92.29           C
ATOM   3156  C   ALA A 213     -12.648   0.605  12.915  1.00 92.29           C
ATOM   3157  O   ALA A 213     -12.766   0.203  11.759  1.00 92.29           O
ATOM   3158  HA  ALA A 213     -14.347  -0.525  13.586  1.00 92.29           H
ATOM   3159  CB  ALA A 213     -14.591   1.483  14.302  1.00 92.29           C
ATOM   3160 1HB  ALA A 213     -15.348   1.189  15.028  1.00 92.29           H
ATOM   3161 2HB  ALA A 213     -13.972   2.276  14.723  1.00 92.29           H
ATOM   3162 3HB  ALA A 213     -15.077   1.844  13.396  1.00 92.29           H
ATOM   3163  HN  ALA A 213     -13.219   0.355  15.986  1.00 92.29           H
ATOM   3164  N   VAL A 214     -11.633   1.334  13.357  1.00 90.58           N
ATOM   3165  CA  VAL A 214     -10.589   1.787  12.454  1.00 90.58           C
ATOM   3166  C   VAL A 214      -9.861   0.573  11.873  1.00 90.58           C
ATOM   3167  O   VAL A 214      -9.542   0.546  10.685  1.00 90.58           O
ATOM   3168  HA  VAL A 214     -11.070   2.330  11.641  1.00 90.58           H
ATOM   3169  CB  VAL A 214      -9.652   2.754  13.181  1.00 90.58           C
ATOM   3170  HB  VAL A 214      -9.350   2.287  14.119  1.00 90.58           H
ATOM   3171  CG1 VAL A 214      -8.389   3.016  12.359  1.00 90.58           C
ATOM   3172 1HG1 VAL A 214      -7.861   2.076  12.194  1.00 90.58           H
ATOM   3173 2HG1 VAL A 214      -8.664   3.451  11.398  1.00 90.58           H
ATOM   3174 3HG1 VAL A 214      -7.741   3.706  12.898  1.00 90.58           H
ATOM   3175  CG2 VAL A 214     -10.369   4.063  13.517  1.00 90.58           C
ATOM   3176 1HG2 VAL A 214     -10.713   4.535  12.596  1.00 90.58           H
ATOM   3177 2HG2 VAL A 214     -11.224   3.855  14.160  1.00 90.58           H
ATOM   3178 3HG2 VAL A 214      -9.680   4.732  14.033  1.00 90.58           H
ATOM   3179  HN  VAL A 214     -11.518   1.613  14.310  1.00 90.58           H
ATOM   3180  N   LEU A 215      -9.619  -0.402  12.737  1.00 91.45           N
ATOM   3181  CA  LEU A 215      -8.922  -1.609  12.328  1.00 91.45           C
ATOM   3182  C   LEU A 215      -9.763  -2.351  11.288  1.00 91.45           C
ATOM   3183  O   LEU A 215      -9.241  -2.803  10.270  1.00 91.45           O
ATOM   3184  HA  LEU A 215      -7.986  -1.303  11.861  1.00 91.45           H
ATOM   3185  CB  LEU A 215      -8.562  -2.459  13.548  1.00 91.45           C
ATOM   3186 1HB  LEU A 215      -9.372  -2.380  14.273  1.00 91.45           H
ATOM   3187 2HB  LEU A 215      -8.513  -3.503  13.237  1.00 91.45           H
ATOM   3188  CG  LEU A 215      -7.249  -2.104  14.250  1.00 91.45           C
ATOM   3189  HG  LEU A 215      -7.162  -1.018  14.281  1.00 91.45           H
ATOM   3190  CD1 LEU A 215      -7.250  -2.599  15.698  1.00 91.45           C
ATOM   3191 1HD1 LEU A 215      -8.074  -2.135  16.240  1.00 91.45           H
ATOM   3192 2HD1 LEU A 215      -7.372  -3.682  15.711  1.00 91.45           H
ATOM   3193 3HD1 LEU A 215      -6.306  -2.333  16.173  1.00 91.45           H
ATOM   3194  CD2 LEU A 215      -6.047  -2.632  13.464  1.00 91.45           C
ATOM   3195 1HD2 LEU A 215      -6.116  -3.716  13.380  1.00 91.45           H
ATOM   3196 2HD2 LEU A 215      -6.042  -2.189  12.468  1.00 91.45           H
ATOM   3197 3HD2 LEU A 215      -5.128  -2.365  13.985  1.00 91.45           H
ATOM   3198  HN  LEU A 215      -9.890  -0.376  13.700  1.00 91.45           H
ATOM   3199  N   THR A 216     -11.052  -2.453  11.579  1.00 92.47           N
ATOM   3200  CA  THR A 216     -11.962  -3.172  10.704  1.00 92.47           C
ATOM   3201  C   THR A 216     -11.972  -2.540   9.311  1.00 92.47           C
ATOM   3202  O   THR A 216     -11.917  -3.246   8.305  1.00 92.47           O
ATOM   3203  HA  THR A 216     -11.596  -4.192  10.590  1.00 92.47           H
ATOM   3204  CB  THR A 216     -13.339  -3.195  11.371  1.00 92.47           C
ATOM   3205  HB  THR A 216     -13.746  -2.187  11.458  1.00 92.47           H
ATOM   3206  OG1 THR A 216     -13.118  -3.877  12.602  1.00 92.47           O
ATOM   3207  HG1 THR A 216     -13.039  -3.217  13.349  1.00 92.47           H
ATOM   3208  CG2 THR A 216     -14.336  -4.084  10.625  1.00 92.47           C
ATOM   3209 1HG2 THR A 216     -13.959  -5.107  10.597  1.00 92.47           H
ATOM   3210 2HG2 THR A 216     -14.462  -3.716   9.607  1.00 92.47           H
ATOM   3211 3HG2 THR A 216     -15.296  -4.065  11.140  1.00 92.47           H
ATOM   3212  HN  THR A 216     -11.474  -2.057  12.395  1.00 92.47           H
ATOM   3213  N   LEU A 217     -12.042  -1.217   9.296  1.00 88.65           N
ATOM   3214  CA  LEU A 217     -12.066  -0.483   8.042  1.00 88.65           C
ATOM   3215  C   LEU A 217     -10.796  -0.797   7.249  1.00 88.65           C
ATOM   3216  O   LEU A 217     -10.847  -0.973   6.032  1.00 88.65           O
ATOM   3217  HA  LEU A 217     -12.925  -0.837   7.472  1.00 88.65           H
ATOM   3218  CB  LEU A 217     -12.276   1.010   8.300  1.00 88.65           C
ATOM   3219 1HB  LEU A 217     -13.180   1.132   8.897  1.00 88.65           H
ATOM   3220 2HB  LEU A 217     -11.444   1.376   8.902  1.00 88.65           H
ATOM   3221  CG  LEU A 217     -12.397   1.895   7.057  1.00 88.65           C
ATOM   3222  HG  LEU A 217     -11.539   1.699   6.414  1.00 88.65           H
ATOM   3223  CD1 LEU A 217     -13.652   1.545   6.255  1.00 88.65           C
ATOM   3224 1HD1 LEU A 217     -13.603   0.503   5.939  1.00 88.65           H
ATOM   3225 2HD1 LEU A 217     -14.534   1.695   6.878  1.00 88.65           H
ATOM   3226 3HD1 LEU A 217     -13.713   2.189   5.377  1.00 88.65           H
ATOM   3227  CD2 LEU A 217     -12.351   3.377   7.433  1.00 88.65           C
ATOM   3228 1HD2 LEU A 217     -13.176   3.607   8.107  1.00 88.65           H
ATOM   3229 2HD2 LEU A 217     -11.405   3.597   7.928  1.00 88.65           H
ATOM   3230 3HD2 LEU A 217     -12.438   3.983   6.531  1.00 88.65           H
ATOM   3231  HN  LEU A 217     -12.083  -0.650  10.118  1.00 88.65           H
ATOM   3232  N   LYS A 218      -9.686  -0.859   7.970  1.00 86.86           N
ATOM   3233  CA  LYS A 218      -8.400  -1.113   7.343  1.00 86.86           C
ATOM   3234  C   LYS A 218      -8.413  -2.503   6.705  1.00 86.86           C
ATOM   3235  O   LYS A 218      -7.841  -2.706   5.636  1.00 86.86           O
ATOM   3236  HA  LYS A 218      -8.269  -0.372   6.554  1.00 86.86           H
ATOM   3237  CB  LYS A 218      -7.264  -0.908   8.348  1.00 86.86           C
ATOM   3238 1HB  LYS A 218      -7.516  -1.394   9.291  1.00 86.86           H
ATOM   3239 2HB  LYS A 218      -6.356  -1.384   7.978  1.00 86.86           H
ATOM   3240  CG  LYS A 218      -7.006   0.581   8.588  1.00 86.86           C
ATOM   3241 1HG  LYS A 218      -6.591   1.031   7.686  1.00 86.86           H
ATOM   3242 2HG  LYS A 218      -7.948   1.089   8.793  1.00 86.86           H
ATOM   3243  CD  LYS A 218      -6.042   0.788   9.758  1.00 86.86           C
ATOM   3244 1HD  LYS A 218      -6.434   0.296  10.648  1.00 86.86           H
ATOM   3245 2HD  LYS A 218      -5.084   0.321   9.532  1.00 86.86           H
ATOM   3246  CE  LYS A 218      -5.836   2.278  10.040  1.00 86.86           C
ATOM   3247 1HE  LYS A 218      -5.598   2.800   9.114  1.00 86.86           H
ATOM   3248 2HE  LYS A 218      -6.759   2.713  10.423  1.00 86.86           H
ATOM   3249  NZ  LYS A 218      -4.745   2.473  11.021  1.00 86.86           N
ATOM   3250 1HZ  LYS A 218      -4.451   3.443  11.011  1.00 86.86           H
ATOM   3251 2HZ  LYS A 218      -5.076   2.229  11.948  1.00 86.86           H
ATOM   3252 3HZ  LYS A 218      -3.960   1.880  10.776  1.00 86.86           H
ATOM   3253  HN  LYS A 218      -9.656  -0.739   8.962  1.00 86.86           H
ATOM   3254  N   VAL A 219      -9.074  -3.427   7.389  1.00 87.95           N
ATOM   3255  CA  VAL A 219      -9.120  -4.805   6.933  1.00 87.95           C
ATOM   3256  C   VAL A 219      -9.968  -4.890   5.663  1.00 87.95           C
ATOM   3257  O   VAL A 219      -9.589  -5.559   4.703  1.00 87.95           O
ATOM   3258  HA  VAL A 219      -8.100  -5.107   6.695  1.00 87.95           H
ATOM   3259  CB  VAL A 219      -9.632  -5.711   8.056  1.00 87.95           C
ATOM   3260  HB  VAL A 219     -10.546  -5.269   8.452  1.00 87.95           H
ATOM   3261  CG1 VAL A 219      -9.975  -7.103   7.523  1.00 87.95           C
ATOM   3262 1HG1 VAL A 219     -10.749  -7.020   6.761  1.00 87.95           H
ATOM   3263 2HG1 VAL A 219      -9.083  -7.556   7.089  1.00 87.95           H
ATOM   3264 3HG1 VAL A 219     -10.336  -7.726   8.342  1.00 87.95           H
ATOM   3265  CG2 VAL A 219      -8.617  -5.795   9.198  1.00 87.95           C
ATOM   3266 1HG2 VAL A 219      -7.679  -6.202   8.821  1.00 87.95           H
ATOM   3267 2HG2 VAL A 219      -8.444  -4.798   9.604  1.00 87.95           H
ATOM   3268 3HG2 VAL A 219      -9.006  -6.444   9.982  1.00 87.95           H
ATOM   3269  HN  VAL A 219      -9.570  -3.245   8.238  1.00 87.95           H
ATOM   3270  N   ILE A 220     -11.100  -4.203   5.699  1.00 88.04           N
ATOM   3271  CA  ILE A 220     -12.053  -4.273   4.604  1.00 88.04           C
ATOM   3272  C   ILE A 220     -11.434  -3.645   3.354  1.00 88.04           C
ATOM   3273  O   ILE A 220     -11.391  -4.273   2.297  1.00 88.04           O
ATOM   3274  HA  ILE A 220     -12.243  -5.327   4.404  1.00 88.04           H
ATOM   3275  CB  ILE A 220     -13.386  -3.643   5.013  1.00 88.04           C
ATOM   3276  HB  ILE A 220     -13.181  -2.674   5.468  1.00 88.04           H
ATOM   3277  CG1 ILE A 220     -14.095  -4.495   6.067  1.00 88.04           C
ATOM   3278 1HG1 ILE A 220     -14.422  -5.435   5.621  1.00 88.04           H
ATOM   3279 2HG1 ILE A 220     -13.397  -4.748   6.866  1.00 88.04           H
ATOM   3280  CG2 ILE A 220     -14.271  -3.390   3.791  1.00 88.04           C
ATOM   3281 1HG2 ILE A 220     -13.760  -2.713   3.106  1.00 88.04           H
ATOM   3282 2HG2 ILE A 220     -14.471  -4.335   3.286  1.00 88.04           H
ATOM   3283 3HG2 ILE A 220     -15.212  -2.942   4.110  1.00 88.04           H
ATOM   3284  CD1 ILE A 220     -15.300  -3.755   6.651  1.00 88.04           C
ATOM   3285 1HD1 ILE A 220     -14.967  -2.829   7.118  1.00 88.04           H
ATOM   3286 2HD1 ILE A 220     -16.007  -3.527   5.853  1.00 88.04           H
ATOM   3287 3HD1 ILE A 220     -15.786  -4.384   7.398  1.00 88.04           H
ATOM   3288  HN  ILE A 220     -11.369  -3.607   6.456  1.00 88.04           H
ATOM   3289  N   LEU A 221     -10.971  -2.415   3.515  1.00 83.21           N
ATOM   3290  CA  LEU A 221     -10.430  -1.665   2.394  1.00 83.21           C
ATOM   3291  C   LEU A 221      -9.024  -2.177   2.076  1.00 83.21           C
ATOM   3292  O   LEU A 221      -8.538  -2.014   0.957  1.00 83.21           O
ATOM   3293  HA  LEU A 221     -11.070  -1.857   1.533  1.00 83.21           H
ATOM   3294  CB  LEU A 221     -10.488  -0.163   2.676  1.00 83.21           C
ATOM   3295 1HB  LEU A 221      -9.859   0.049   3.541  1.00 83.21           H
ATOM   3296 2HB  LEU A 221     -10.050   0.363   1.828  1.00 83.21           H
ATOM   3297  CG  LEU A 221     -11.879   0.417   2.937  1.00 83.21           C
ATOM   3298  HG  LEU A 221     -12.294  -0.073   3.818  1.00 83.21           H
ATOM   3299  CD1 LEU A 221     -11.800   1.913   3.249  1.00 83.21           C
ATOM   3300 1HD1 LEU A 221     -11.185   2.068   4.135  1.00 83.21           H
ATOM   3301 2HD1 LEU A 221     -11.356   2.438   2.402  1.00 83.21           H
ATOM   3302 3HD1 LEU A 221     -12.803   2.300   3.430  1.00 83.21           H
ATOM   3303  CD2 LEU A 221     -12.824   0.124   1.770  1.00 83.21           C
ATOM   3304 1HD2 LEU A 221     -12.424   0.570   0.859  1.00 83.21           H
ATOM   3305 2HD2 LEU A 221     -12.914  -0.954   1.637  1.00 83.21           H
ATOM   3306 3HD2 LEU A 221     -13.805   0.547   1.982  1.00 83.21           H
ATOM   3307  HN  LEU A 221     -10.962  -1.931   4.391  1.00 83.21           H
ATOM   3308  N   GLY A 222      -8.409  -2.786   3.079  1.00 75.62           N
ATOM   3309  CA  GLY A 222      -7.038  -3.251   2.946  1.00 75.62           C
ATOM   3310  C   GLY A 222      -6.955  -4.448   1.996  1.00 75.62           C
ATOM   3311  O   GLY A 222      -6.067  -4.511   1.148  1.00 75.62           O
ATOM   3312 1HA  GLY A 222      -6.411  -2.442   2.572  1.00 75.62           H
ATOM   3313 2HA  GLY A 222      -6.648  -3.531   3.924  1.00 75.62           H
ATOM   3314  HN  GLY A 222      -8.830  -2.963   3.968  1.00 75.62           H
ATOM   3315  N   PHE A 223      -7.893  -5.368   2.171  1.00 76.62           N
ATOM   3316  CA  PHE A 223      -7.737  -6.708   1.631  1.00 76.62           C
ATOM   3317  C   PHE A 223      -8.966  -7.117   0.817  1.00 76.62           C
ATOM   3318  O   PHE A 223      -8.868  -7.346  -0.388  1.00 76.62           O
ATOM   3319  HA  PHE A 223      -6.861  -6.695   0.982  1.00 76.62           H
ATOM   3320  CB  PHE A 223      -7.590  -7.656   2.823  1.00 76.62           C
ATOM   3321 1HB  PHE A 223      -6.758  -7.320   3.441  1.00 76.62           H
ATOM   3322 2HB  PHE A 223      -8.489  -7.593   3.437  1.00 76.62           H
ATOM   3323  CG  PHE A 223      -7.359  -9.117   2.430  1.00 76.62           C
ATOM   3324  CD1 PHE A 223      -8.296 -10.057   2.726  1.00 76.62           C
ATOM   3325  HD1 PHE A 223      -9.213  -9.769   3.241  1.00 76.62           H
ATOM   3326  CD2 PHE A 223      -6.216  -9.475   1.787  1.00 76.62           C
ATOM   3327  HD2 PHE A 223      -5.464  -8.722   1.550  1.00 76.62           H
ATOM   3328  CE1 PHE A 223      -8.082 -11.412   2.362  1.00 76.62           C
ATOM   3329  HE1 PHE A 223      -8.833 -12.166   2.598  1.00 76.62           H
ATOM   3330  CE2 PHE A 223      -6.001 -10.831   1.423  1.00 76.62           C
ATOM   3331  HE2 PHE A 223      -5.085 -11.118   0.907  1.00 76.62           H
ATOM   3332  CZ  PHE A 223      -6.938 -11.771   1.718  1.00 76.62           C
ATOM   3333  HZ  PHE A 223      -6.774 -12.811   1.438  1.00 76.62           H
ATOM   3334  HN  PHE A 223      -8.744  -5.210   2.671  1.00 76.62           H
ATOM   3335  N   PHE A 224     -10.094  -7.195   1.507  1.00 83.73           N
ATOM   3336  CA  PHE A 224     -11.256  -7.879   0.966  1.00 83.73           C
ATOM   3337  C   PHE A 224     -11.748  -7.196  -0.313  1.00 83.73           C
ATOM   3338  O   PHE A 224     -12.010  -7.861  -1.314  1.00 83.73           O
ATOM   3339  HA  PHE A 224     -10.953  -8.900   0.737  1.00 83.73           H
ATOM   3340  CB  PHE A 224     -12.356  -7.800   2.027  1.00 83.73           C
ATOM   3341 1HB  PHE A 224     -12.355  -6.801   2.463  1.00 83.73           H
ATOM   3342 2HB  PHE A 224     -13.323  -7.936   1.543  1.00 83.73           H
ATOM   3343  CG  PHE A 224     -12.213  -8.830   3.149  1.00 83.73           C
ATOM   3344  CD1 PHE A 224     -12.576 -10.123   2.934  1.00 83.73           C
ATOM   3345  HD1 PHE A 224     -12.969 -10.426   1.963  1.00 83.73           H
ATOM   3346  CD2 PHE A 224     -11.724  -8.453   4.360  1.00 83.73           C
ATOM   3347  HD2 PHE A 224     -11.433  -7.417   4.532  1.00 83.73           H
ATOM   3348  CE1 PHE A 224     -12.444 -11.080   3.976  1.00 83.73           C
ATOM   3349  HE1 PHE A 224     -12.735 -12.116   3.804  1.00 83.73           H
ATOM   3350  CE2 PHE A 224     -11.591  -9.410   5.401  1.00 83.73           C
ATOM   3351  HE2 PHE A 224     -11.199  -9.107   6.372  1.00 83.73           H
ATOM   3352  CZ  PHE A 224     -11.954 -10.703   5.187  1.00 83.73           C
ATOM   3353  HZ  PHE A 224     -11.852 -11.437   5.986  1.00 83.73           H
ATOM   3354  HN  PHE A 224     -10.221  -6.803   2.418  1.00 83.73           H
ATOM   3355  N   LEU A 225     -11.858  -5.878  -0.237  1.00 82.21           N
ATOM   3356  CA  LEU A 225     -12.367  -5.104  -1.356  1.00 82.21           C
ATOM   3357  C   LEU A 225     -11.452  -5.301  -2.566  1.00 82.21           C
ATOM   3358  O   LEU A 225     -11.908  -5.708  -3.633  1.00 82.21           O
ATOM   3359  HA  LEU A 225     -13.354  -5.496  -1.602  1.00 82.21           H
ATOM   3360  CB  LEU A 225     -12.549  -3.639  -0.955  1.00 82.21           C
ATOM   3361 1HB  LEU A 225     -13.222  -3.598  -0.098  1.00 82.21           H
ATOM   3362 2HB  LEU A 225     -11.586  -3.251  -0.623  1.00 82.21           H
ATOM   3363  CG  LEU A 225     -13.095  -2.709  -2.041  1.00 82.21           C
ATOM   3364  HG  LEU A 225     -12.483  -2.833  -2.935  1.00 82.21           H
ATOM   3365  CD1 LEU A 225     -14.528  -3.087  -2.418  1.00 82.21           C
ATOM   3366 1HD1 LEU A 225     -14.548  -4.111  -2.792  1.00 82.21           H
ATOM   3367 2HD1 LEU A 225     -15.168  -3.010  -1.538  1.00 82.21           H
ATOM   3368 3HD1 LEU A 225     -14.891  -2.411  -3.191  1.00 82.21           H
ATOM   3369  CD2 LEU A 225     -12.981  -1.244  -1.616  1.00 82.21           C
ATOM   3370 1HD2 LEU A 225     -13.553  -1.085  -0.701  1.00 82.21           H
ATOM   3371 2HD2 LEU A 225     -11.934  -0.997  -1.438  1.00 82.21           H
ATOM   3372 3HD2 LEU A 225     -13.376  -0.605  -2.406  1.00 82.21           H
ATOM   3373  HN  LEU A 225     -11.606  -5.341   0.569  1.00 82.21           H
ATOM   3374  N   PRO A 226     -10.150  -5.018  -2.423  1.00 76.61           N
ATOM   3375  CA  PRO A 226      -9.207  -5.228  -3.524  1.00 76.61           C
ATOM   3376  C   PRO A 226      -9.280  -6.640  -4.084  1.00 76.61           C
ATOM   3377  O   PRO A 226      -9.296  -6.828  -5.300  1.00 76.61           O
ATOM   3378  HA  PRO A 226      -9.457  -4.576  -4.361  1.00 76.61           H
ATOM   3379  CB  PRO A 226      -7.844  -4.937  -2.894  1.00 76.61           C
ATOM   3380 1HB  PRO A 226      -7.382  -5.843  -2.500  1.00 76.61           H
ATOM   3381 2HB  PRO A 226      -7.148  -4.516  -3.619  1.00 76.61           H
ATOM   3382  CG  PRO A 226      -8.172  -3.945  -1.785  1.00 76.61           C
ATOM   3383 1HG  PRO A 226      -7.387  -3.908  -1.029  1.00 76.61           H
ATOM   3384 2HG  PRO A 226      -8.276  -2.930  -2.168  1.00 76.61           H
ATOM   3385  CD  PRO A 226      -9.479  -4.481  -1.225  1.00 76.61           C
ATOM   3386 1HD  PRO A 226      -9.312  -5.256  -0.478  1.00 76.61           H
ATOM   3387 2HD  PRO A 226     -10.064  -3.698  -0.742  1.00 76.61           H
ATOM   3388  N   PHE A 227      -9.322  -7.602  -3.175  1.00 80.18           N
ATOM   3389  CA  PHE A 227      -9.236  -9.000  -3.560  1.00 80.18           C
ATOM   3390  C   PHE A 227     -10.439  -9.409  -4.413  1.00 80.18           C
ATOM   3391  O   PHE A 227     -10.278 -10.044  -5.454  1.00 80.18           O
ATOM   3392  HA  PHE A 227      -8.322  -9.120  -4.142  1.00 80.18           H
ATOM   3393  CB  PHE A 227      -9.240  -9.821  -2.269  1.00 80.18           C
ATOM   3394 1HB  PHE A 227      -8.381  -9.531  -1.663  1.00 80.18           H
ATOM   3395 2HB  PHE A 227     -10.133  -9.573  -1.695  1.00 80.18           H
ATOM   3396  CG  PHE A 227      -9.200 -11.334  -2.493  1.00 80.18           C
ATOM   3397  CD1 PHE A 227     -10.335 -12.071  -2.359  1.00 80.18           C
ATOM   3398  HD1 PHE A 227     -11.273 -11.585  -2.093  1.00 80.18           H
ATOM   3399  CD2 PHE A 227      -8.030 -11.942  -2.826  1.00 80.18           C
ATOM   3400  HD2 PHE A 227      -7.120 -11.351  -2.933  1.00 80.18           H
ATOM   3401  CE1 PHE A 227     -10.298 -13.476  -2.568  1.00 80.18           C
ATOM   3402  HE1 PHE A 227     -11.207 -14.067  -2.461  1.00 80.18           H
ATOM   3403  CE2 PHE A 227      -7.993 -13.346  -3.034  1.00 80.18           C
ATOM   3404  HE2 PHE A 227      -7.055 -13.833  -3.301  1.00 80.18           H
ATOM   3405  CZ  PHE A 227      -9.128 -14.083  -2.900  1.00 80.18           C
ATOM   3406  HZ  PHE A 227      -9.099 -15.161  -3.060  1.00 80.18           H
ATOM   3407  HN  PHE A 227      -9.412  -7.439  -2.192  1.00 80.18           H
ATOM   3408  N   VAL A 228     -11.616  -9.026  -3.941  1.00 83.58           N
ATOM   3409  CA  VAL A 228     -12.848  -9.390  -4.620  1.00 83.58           C
ATOM   3410  C   VAL A 228     -12.848  -8.789  -6.027  1.00 83.58           C
ATOM   3411  O   VAL A 228     -13.200  -9.462  -6.993  1.00 83.58           O
ATOM   3412  HA  VAL A 228     -12.870 -10.477  -4.703  1.00 83.58           H
ATOM   3413  CB  VAL A 228     -14.054  -8.955  -3.784  1.00 83.58           C
ATOM   3414  HB  VAL A 228     -13.899  -7.917  -3.488  1.00 83.58           H
ATOM   3415  CG1 VAL A 228     -15.343  -9.022  -4.605  1.00 83.58           C
ATOM   3416 1HG1 VAL A 228     -15.259  -8.361  -5.468  1.00 83.58           H
ATOM   3417 2HG1 VAL A 228     -15.505 -10.044  -4.945  1.00 83.58           H
ATOM   3418 3HG1 VAL A 228     -16.184  -8.707  -3.988  1.00 83.58           H
ATOM   3419  CG2 VAL A 228     -14.171  -9.795  -2.511  1.00 83.58           C
ATOM   3420 1HG2 VAL A 228     -14.292 -10.845  -2.778  1.00 83.58           H
ATOM   3421 2HG2 VAL A 228     -13.268  -9.674  -1.912  1.00 83.58           H
ATOM   3422 3HG2 VAL A 228     -15.036  -9.464  -1.936  1.00 83.58           H
ATOM   3423  HN  VAL A 228     -11.735  -8.479  -3.113  1.00 83.58           H
ATOM   3424  N   VAL A 229     -12.448  -7.528  -6.096  1.00 76.55           N
ATOM   3425  CA  VAL A 229     -12.485  -6.799  -7.353  1.00 76.55           C
ATOM   3426  C   VAL A 229     -11.560  -7.483  -8.362  1.00 76.55           C
ATOM   3427  O   VAL A 229     -11.963  -7.759  -9.491  1.00 76.55           O
ATOM   3428  HA  VAL A 229     -13.507  -6.843  -7.729  1.00 76.55           H
ATOM   3429  CB  VAL A 229     -12.129  -5.330  -7.117  1.00 76.55           C
ATOM   3430  HB  VAL A 229     -11.232  -5.297  -6.499  1.00 76.55           H
ATOM   3431  CG1 VAL A 229     -11.818  -4.622  -8.437  1.00 76.55           C
ATOM   3432 1HG1 VAL A 229     -10.973  -5.113  -8.921  1.00 76.55           H
ATOM   3433 2HG1 VAL A 229     -12.689  -4.671  -9.090  1.00 76.55           H
ATOM   3434 3HG1 VAL A 229     -11.568  -3.580  -8.240  1.00 76.55           H
ATOM   3435  CG2 VAL A 229     -13.247  -4.610  -6.360  1.00 76.55           C
ATOM   3436 1HG2 VAL A 229     -14.169  -4.658  -6.941  1.00 76.55           H
ATOM   3437 2HG2 VAL A 229     -13.401  -5.092  -5.394  1.00 76.55           H
ATOM   3438 3HG2 VAL A 229     -12.969  -3.568  -6.205  1.00 76.55           H
ATOM   3439  HN  VAL A 229     -12.104  -7.006  -5.316  1.00 76.55           H
ATOM   3440  N   MET A 230     -10.338  -7.737  -7.918  1.00 77.14           N
ATOM   3441  CA  MET A 230      -9.331  -8.318  -8.790  1.00 77.14           C
ATOM   3442  C   MET A 230      -9.770  -9.694  -9.294  1.00 77.14           C
ATOM   3443  O   MET A 230      -9.630  -9.999 -10.477  1.00 77.14           O
ATOM   3444  HA  MET A 230      -9.236  -7.629  -9.629  1.00 77.14           H
ATOM   3445  CB  MET A 230      -8.011  -8.451  -8.028  1.00 77.14           C
ATOM   3446 1HB  MET A 230      -8.211  -8.728  -6.993  1.00 77.14           H
ATOM   3447 2HB  MET A 230      -7.414  -9.253  -8.463  1.00 77.14           H
ATOM   3448  CG  MET A 230      -7.220  -7.142  -8.067  1.00 77.14           C
ATOM   3449 1HG  MET A 230      -7.086  -6.819  -9.100  1.00 77.14           H
ATOM   3450 2HG  MET A 230      -7.778  -6.355  -7.558  1.00 77.14           H
ATOM   3451  SD  MET A 230      -5.631  -7.364  -7.286  1.00 77.14           S
ATOM   3452  CE  MET A 230      -5.927  -6.529  -5.736  1.00 77.14           C
ATOM   3453 1HE  MET A 230      -6.185  -5.488  -5.928  1.00 77.14           H
ATOM   3454 2HE  MET A 230      -6.750  -7.017  -5.213  1.00 77.14           H
ATOM   3455 3HE  MET A 230      -5.028  -6.574  -5.122  1.00 77.14           H
ATOM   3456  HN  MET A 230     -10.032  -7.553  -6.984  1.00 77.14           H
ATOM   3457  N   ALA A 231     -10.293 -10.488  -8.371  1.00 80.32           N
ATOM   3458  CA  ALA A 231     -10.731 -11.833  -8.703  1.00 80.32           C
ATOM   3459  C   ALA A 231     -11.764 -11.765  -9.830  1.00 80.32           C
ATOM   3460  O   ALA A 231     -11.687 -12.526 -10.793  1.00 80.32           O
ATOM   3461  HA  ALA A 231      -9.861 -12.390  -9.052  1.00 80.32           H
ATOM   3462  CB  ALA A 231     -11.281 -12.515  -7.448  1.00 80.32           C
ATOM   3463 1HB  ALA A 231     -10.501 -12.564  -6.689  1.00 80.32           H
ATOM   3464 2HB  ALA A 231     -12.126 -11.942  -7.064  1.00 80.32           H
ATOM   3465 3HB  ALA A 231     -11.610 -13.524  -7.697  1.00 80.32           H
ATOM   3466  HN  ALA A 231     -10.418 -10.227  -7.414  1.00 80.32           H
ATOM   3467  N   CYS A 232     -12.706 -10.847  -9.672  1.00 81.67           N
ATOM   3468  CA  CYS A 232     -13.782 -10.704 -10.637  1.00 81.67           C
ATOM   3469  C   CYS A 232     -13.174 -10.275 -11.974  1.00 81.67           C
ATOM   3470  O   CYS A 232     -13.569 -10.772 -13.028  1.00 81.67           O
ATOM   3471  HA  CYS A 232     -14.256 -11.682 -10.724  1.00 81.67           H
ATOM   3472  CB  CYS A 232     -14.849  -9.721 -10.154  1.00 81.67           C
ATOM   3473 1HB  CYS A 232     -14.378  -8.797  -9.818  1.00 81.67           H
ATOM   3474 2HB  CYS A 232     -15.514  -9.459 -10.977  1.00 81.67           H
ATOM   3475  SG  CYS A 232     -15.812 -10.464  -8.787  1.00 81.67           S
ATOM   3476  HG  CYS A 232     -14.944 -10.162  -7.825  1.00 81.67           H
ATOM   3477  HN  CYS A 232     -12.741 -10.209  -8.902  1.00 81.67           H
ATOM   3478  N   CYS A 233     -12.222  -9.357 -11.888  1.00 75.07           N
ATOM   3479  CA  CYS A 233     -11.640  -8.769 -13.082  1.00 75.07           C
ATOM   3480  C   CYS A 233     -10.916  -9.872 -13.857  1.00 75.07           C
ATOM   3481  O   CYS A 233     -11.082  -9.995 -15.069  1.00 75.07           O
ATOM   3482  HA  CYS A 233     -12.466  -8.364 -13.666  1.00 75.07           H
ATOM   3483  CB  CYS A 233     -10.708  -7.604 -12.741  1.00 75.07           C
ATOM   3484 1HB  CYS A 233      -9.999  -7.908 -11.971  1.00 75.07           H
ATOM   3485 2HB  CYS A 233     -10.125  -7.326 -13.619  1.00 75.07           H
ATOM   3486  SG  CYS A 233     -11.684  -6.170 -12.160  1.00 75.07           S
ATOM   3487  HG  CYS A 233     -11.961  -6.669 -10.958  1.00 75.07           H
ATOM   3488  HN  CYS A 233     -11.851  -9.017 -11.024  1.00 75.07           H
ATOM   3489  N   TYR A 234     -10.127 -10.645 -13.125  1.00 75.42           N
ATOM   3490  CA  TYR A 234      -9.252 -11.623 -13.748  1.00 75.42           C
ATOM   3491  C   TYR A 234     -10.052 -12.811 -14.287  1.00 75.42           C
ATOM   3492  O   TYR A 234      -9.699 -13.385 -15.316  1.00 75.42           O
ATOM   3493  HA  TYR A 234      -8.737 -11.136 -14.575  1.00 75.42           H
ATOM   3494  CB  TYR A 234      -8.315 -12.115 -12.642  1.00 75.42           C
ATOM   3495 1HB  TYR A 234      -8.878 -12.196 -11.712  1.00 75.42           H
ATOM   3496 2HB  TYR A 234      -7.969 -13.118 -12.893  1.00 75.42           H
ATOM   3497  CG  TYR A 234      -7.100 -11.215 -12.409  1.00 75.42           C
ATOM   3498  CD1 TYR A 234      -6.206 -10.984 -13.435  1.00 75.42           C
ATOM   3499  HD1 TYR A 234      -6.365 -11.444 -14.410  1.00 75.42           H
ATOM   3500  CD2 TYR A 234      -6.899 -10.634 -11.174  1.00 75.42           C
ATOM   3501  HD2 TYR A 234      -7.605 -10.816 -10.364  1.00 75.42           H
ATOM   3502  CE1 TYR A 234      -5.062 -10.137 -13.216  1.00 75.42           C
ATOM   3503  HE1 TYR A 234      -4.348  -9.947 -14.017  1.00 75.42           H
ATOM   3504  CE2 TYR A 234      -5.755  -9.786 -10.955  1.00 75.42           C
ATOM   3505  HE2 TYR A 234      -5.584  -9.321  -9.984  1.00 75.42           H
ATOM   3506  CZ  TYR A 234      -4.894  -9.580 -11.987  1.00 75.42           C
ATOM   3507  OH  TYR A 234      -3.814  -8.779 -11.780  1.00 75.42           O
ATOM   3508  HH  TYR A 234      -3.790  -8.476 -10.827  1.00 75.42           H
ATOM   3509  HN  TYR A 234     -10.081 -10.611 -12.127  1.00 75.42           H
ATOM   3510  N   THR A 235     -11.114 -13.143 -13.568  1.00 82.93           N
ATOM   3511  CA  THR A 235     -12.004 -14.208 -13.997  1.00 82.93           C
ATOM   3512  C   THR A 235     -12.584 -13.896 -15.378  1.00 82.93           C
ATOM   3513  O   THR A 235     -12.652 -14.771 -16.240  1.00 82.93           O
ATOM   3514  HA  THR A 235     -11.422 -15.124 -14.095  1.00 82.93           H
ATOM   3515  CB  THR A 235     -13.072 -14.395 -12.918  1.00 82.93           C
ATOM   3516  HB  THR A 235     -13.800 -15.150 -13.217  1.00 82.93           H
ATOM   3517  OG1 THR A 235     -13.594 -13.085 -12.715  1.00 82.93           O
ATOM   3518  HG1 THR A 235     -14.480 -13.137 -12.254  1.00 82.93           H
ATOM   3519  CG2 THR A 235     -12.474 -14.772 -11.561  1.00 82.93           C
ATOM   3520 1HG2 THR A 235     -11.798 -13.983 -11.231  1.00 82.93           H
ATOM   3521 2HG2 THR A 235     -11.923 -15.708 -11.654  1.00 82.93           H
ATOM   3522 3HG2 THR A 235     -13.275 -14.892 -10.832  1.00 82.93           H
ATOM   3523  HN  THR A 235     -11.369 -12.699 -12.709  1.00 82.93           H
ATOM   3524  N   ILE A 236     -12.988 -12.645 -15.546  1.00 80.09           N
ATOM   3525  CA  ILE A 236     -13.571 -12.209 -16.803  1.00 80.09           C
ATOM   3526  C   ILE A 236     -12.493 -12.214 -17.889  1.00 80.09           C
ATOM   3527  O   ILE A 236     -12.737 -12.663 -19.008  1.00 80.09           O
ATOM   3528  HA  ILE A 236     -14.339 -12.933 -17.076  1.00 80.09           H
ATOM   3529  CB  ILE A 236     -14.265 -10.856 -16.631  1.00 80.09           C
ATOM   3530  HB  ILE A 236     -13.550 -10.159 -16.193  1.00 80.09           H
ATOM   3531  CG1 ILE A 236     -15.443 -10.963 -15.662  1.00 80.09           C
ATOM   3532 1HG1 ILE A 236     -16.256 -11.516 -16.132  1.00 80.09           H
ATOM   3533 2HG1 ILE A 236     -15.143 -11.528 -14.779  1.00 80.09           H
ATOM   3534  CG2 ILE A 236     -14.686 -10.280 -17.985  1.00 80.09           C
ATOM   3535 1HG2 ILE A 236     -13.805 -10.144 -18.612  1.00 80.09           H
ATOM   3536 2HG2 ILE A 236     -15.377 -10.968 -18.473  1.00 80.09           H
ATOM   3537 3HG2 ILE A 236     -15.177  -9.318 -17.833  1.00 80.09           H
ATOM   3538  CD1 ILE A 236     -15.937  -9.577 -15.243  1.00 80.09           C
ATOM   3539 1HD1 ILE A 236     -15.128  -9.036 -14.751  1.00 80.09           H
ATOM   3540 2HD1 ILE A 236     -16.260  -9.024 -16.126  1.00 80.09           H
ATOM   3541 3HD1 ILE A 236     -16.775  -9.683 -14.554  1.00 80.09           H
ATOM   3542  HN  ILE A 236     -12.921 -11.937 -14.843  1.00 80.09           H
ATOM   3543  N   ILE A 237     -11.325 -11.709 -17.521  1.00 76.29           N
ATOM   3544  CA  ILE A 237     -10.220 -11.617 -18.460  1.00 76.29           C
ATOM   3545  C   ILE A 237      -9.872 -13.017 -18.970  1.00 76.29           C
ATOM   3546  O   ILE A 237      -9.748 -13.229 -20.175  1.00 76.29           O
ATOM   3547  HA  ILE A 237     -10.558 -11.016 -19.304  1.00 76.29           H
ATOM   3548  CB  ILE A 237      -9.037 -10.882 -17.826  1.00 76.29           C
ATOM   3549  HB  ILE A 237      -8.905 -11.259 -16.812  1.00 76.29           H
ATOM   3550  CG1 ILE A 237      -9.318  -9.382 -17.718  1.00 76.29           C
ATOM   3551 1HG1 ILE A 237      -9.324  -8.937 -18.712  1.00 76.29           H
ATOM   3552 2HG1 ILE A 237     -10.309  -9.224 -17.292  1.00 76.29           H
ATOM   3553  CG2 ILE A 237      -7.741 -11.169 -18.587  1.00 76.29           C
ATOM   3554 1HG2 ILE A 237      -7.538 -12.240 -18.568  1.00 76.29           H
ATOM   3555 2HG2 ILE A 237      -7.846 -10.837 -19.620  1.00 76.29           H
ATOM   3556 3HG2 ILE A 237      -6.917 -10.634 -18.115  1.00 76.29           H
ATOM   3557  CD1 ILE A 237      -8.267  -8.689 -16.849  1.00 76.29           C
ATOM   3558 1HD1 ILE A 237      -8.281  -9.120 -15.848  1.00 76.29           H
ATOM   3559 2HD1 ILE A 237      -7.281  -8.828 -17.291  1.00 76.29           H
ATOM   3560 3HD1 ILE A 237      -8.491  -7.623 -16.788  1.00 76.29           H
ATOM   3561  HN  ILE A 237     -11.128 -11.367 -16.602  1.00 76.29           H
ATOM   3562  N   ILE A 238      -9.724 -13.936 -18.027  1.00 76.75           N
ATOM   3563  CA  ILE A 238      -9.346 -15.298 -18.362  1.00 76.75           C
ATOM   3564  C   ILE A 238     -10.382 -15.889 -19.320  1.00 76.75           C
ATOM   3565  O   ILE A 238     -10.025 -16.517 -20.316  1.00 76.75           O
ATOM   3566  HA  ILE A 238      -8.386 -15.253 -18.877  1.00 76.75           H
ATOM   3567  CB  ILE A 238      -9.140 -16.125 -17.092  1.00 76.75           C
ATOM   3568  HB  ILE A 238      -9.991 -15.955 -16.432  1.00 76.75           H
ATOM   3569  CG1 ILE A 238      -7.887 -15.673 -16.339  1.00 76.75           C
ATOM   3570 1HG1 ILE A 238      -6.998 -16.000 -16.877  1.00 76.75           H
ATOM   3571 2HG1 ILE A 238      -7.854 -14.584 -16.302  1.00 76.75           H
ATOM   3572  CG2 ILE A 238      -9.108 -17.621 -17.410  1.00 76.75           C
ATOM   3573 1HG2 ILE A 238     -10.052 -17.915 -17.870  1.00 76.75           H
ATOM   3574 2HG2 ILE A 238      -8.289 -17.829 -18.099  1.00 76.75           H
ATOM   3575 3HG2 ILE A 238      -8.961 -18.186 -16.490  1.00 76.75           H
ATOM   3576  CD1 ILE A 238      -7.867 -16.238 -14.918  1.00 76.75           C
ATOM   3577 1HD1 ILE A 238      -8.746 -15.888 -14.375  1.00 76.75           H
ATOM   3578 2HD1 ILE A 238      -7.876 -17.327 -14.960  1.00 76.75           H
ATOM   3579 3HD1 ILE A 238      -6.966 -15.901 -14.405  1.00 76.75           H
ATOM   3580  HN  ILE A 238      -9.857 -13.762 -17.051  1.00 76.75           H
ATOM   3581  N   HIS A 239     -11.645 -15.668 -18.986  1.00 81.81           N
ATOM   3582  CA  HIS A 239     -12.735 -16.200 -19.785  1.00 81.81           C
ATOM   3583  C   HIS A 239     -12.622 -15.679 -21.219  1.00 81.81           C
ATOM   3584  O   HIS A 239     -12.788 -16.436 -22.173  1.00 81.81           O
ATOM   3585  HA  HIS A 239     -12.618 -17.284 -19.791  1.00 81.81           H
ATOM   3586  CB  HIS A 239     -14.086 -15.880 -19.142  1.00 81.81           C
ATOM   3587 1HB  HIS A 239     -14.073 -16.218 -18.106  1.00 81.81           H
ATOM   3588 2HB  HIS A 239     -14.221 -14.799 -19.123  1.00 81.81           H
ATOM   3589  CG  HIS A 239     -15.265 -16.508 -19.846  1.00 81.81           C
ATOM   3590  ND1 HIS A 239     -15.992 -15.851 -20.823  1.00 81.81           N
ATOM   3591  HD1 HIS A 239     -15.820 -14.923 -21.156  1.00 81.81           H
ATOM   3592  CD2 HIS A 239     -15.835 -17.739 -19.705  1.00 81.81           C
ATOM   3593  HD2 HIS A 239     -15.508 -18.518 -19.016  1.00 81.81           H
ATOM   3594  CE1 HIS A 239     -16.954 -16.659 -21.244  1.00 81.81           C
ATOM   3595  HE1 HIS A 239     -17.694 -16.429 -22.010  1.00 81.81           H
ATOM   3596  NE2 HIS A 239     -16.855 -17.829 -20.550  1.00 81.81           N
ATOM   3597  HN  HIS A 239     -11.926 -15.137 -18.186  1.00 81.81           H
ATOM   3598  N   THR A 240     -12.342 -14.388 -21.325  1.00 76.49           N
ATOM   3599  CA  THR A 240     -12.298 -13.736 -22.623  1.00 76.49           C
ATOM   3600  C   THR A 240     -11.085 -14.217 -23.421  1.00 76.49           C
ATOM   3601  O   THR A 240     -11.167 -14.392 -24.636  1.00 76.49           O
ATOM   3602  HA  THR A 240     -13.186 -14.027 -23.184  1.00 76.49           H
ATOM   3603  CB  THR A 240     -12.314 -12.223 -22.392  1.00 76.49           C
ATOM   3604  HB  THR A 240     -11.350 -11.877 -22.018  1.00 76.49           H
ATOM   3605  OG1 THR A 240     -13.422 -12.016 -21.521  1.00 76.49           O
ATOM   3606  HG1 THR A 240     -13.102 -11.912 -20.580  1.00 76.49           H
ATOM   3607  CG2 THR A 240     -12.681 -11.442 -23.656  1.00 76.49           C
ATOM   3608 1HG2 THR A 240     -13.674 -11.741 -23.991  1.00 76.49           H
ATOM   3609 2HG2 THR A 240     -11.953 -11.655 -24.439  1.00 76.49           H
ATOM   3610 3HG2 THR A 240     -12.677 -10.375 -23.437  1.00 76.49           H
ATOM   3611  HN  THR A 240     -12.146 -13.792 -20.546  1.00 76.49           H
ATOM   3612  N   LEU A 241      -9.988 -14.417 -22.706  1.00 74.45           N
ATOM   3613  CA  LEU A 241      -8.753 -14.851 -23.336  1.00 74.45           C
ATOM   3614  C   LEU A 241      -8.936 -16.268 -23.885  1.00 74.45           C
ATOM   3615  O   LEU A 241      -8.416 -16.597 -24.950  1.00 74.45           O
ATOM   3616  HA  LEU A 241      -8.559 -14.179 -24.173  1.00 74.45           H
ATOM   3617  CB  LEU A 241      -7.579 -14.714 -22.365  1.00 74.45           C
ATOM   3618 1HB  LEU A 241      -7.893 -15.090 -21.391  1.00 74.45           H
ATOM   3619 2HB  LEU A 241      -6.771 -15.360 -22.710  1.00 74.45           H
ATOM   3620  CG  LEU A 241      -7.022 -13.301 -22.180  1.00 74.45           C
ATOM   3621  HG  LEU A 241      -7.844 -12.645 -21.893  1.00 74.45           H
ATOM   3622  CD1 LEU A 241      -5.995 -13.261 -21.047  1.00 74.45           C
ATOM   3623 1HD1 LEU A 241      -6.467 -13.575 -20.116  1.00 74.45           H
ATOM   3624 2HD1 LEU A 241      -5.169 -13.934 -21.280  1.00 74.45           H
ATOM   3625 3HD1 LEU A 241      -5.615 -12.245 -20.937  1.00 74.45           H
ATOM   3626  CD2 LEU A 241      -6.450 -12.761 -23.492  1.00 74.45           C
ATOM   3627 1HD2 LEU A 241      -5.644 -13.413 -23.833  1.00 74.45           H
ATOM   3628 2HD2 LEU A 241      -7.236 -12.731 -24.246  1.00 74.45           H
ATOM   3629 3HD2 LEU A 241      -6.061 -11.756 -23.333  1.00 74.45           H
ATOM   3630  HN  LEU A 241      -9.934 -14.288 -21.716  1.00 74.45           H
ATOM   3631  N   ILE A 242      -9.676 -17.068 -23.132  1.00 75.55           N
ATOM   3632  CA  ILE A 242      -9.949 -18.436 -23.538  1.00 75.55           C
ATOM   3633  C   ILE A 242     -10.762 -18.426 -24.835  1.00 75.55           C
ATOM   3634  O   ILE A 242     -10.523 -19.238 -25.727  1.00 75.55           O
ATOM   3635  HA  ILE A 242      -8.990 -18.916 -23.735  1.00 75.55           H
ATOM   3636  CB  ILE A 242     -10.617 -19.210 -22.400  1.00 75.55           C
ATOM   3637  HB  ILE A 242     -11.410 -18.589 -21.983  1.00 75.55           H
ATOM   3638  CG1 ILE A 242      -9.623 -19.491 -21.271  1.00 75.55           C
ATOM   3639 1HG1 ILE A 242      -8.904 -20.244 -21.595  1.00 75.55           H
ATOM   3640 2HG1 ILE A 242      -9.059 -18.587 -21.045  1.00 75.55           H
ATOM   3641  CG2 ILE A 242     -11.273 -20.491 -22.919  1.00 75.55           C
ATOM   3642 1HG2 ILE A 242     -12.031 -20.237 -23.660  1.00 75.55           H
ATOM   3643 2HG2 ILE A 242     -10.516 -21.128 -23.377  1.00 75.55           H
ATOM   3644 3HG2 ILE A 242     -11.740 -21.022 -22.089  1.00 75.55           H
ATOM   3645  CD1 ILE A 242     -10.346 -19.977 -20.013  1.00 75.55           C
ATOM   3646 1HD1 ILE A 242     -11.047 -19.212 -19.679  1.00 75.55           H
ATOM   3647 2HD1 ILE A 242     -10.889 -20.895 -20.237  1.00 75.55           H
ATOM   3648 3HD1 ILE A 242      -9.616 -20.169 -19.226  1.00 75.55           H
ATOM   3649  HN  ILE A 242     -10.085 -16.796 -22.261  1.00 75.55           H
ATOM   3650  N   GLN A 243     -11.705 -17.498 -24.897  1.00 74.29           N
ATOM   3651  CA  GLN A 243     -12.572 -17.389 -26.058  1.00 74.29           C
ATOM   3652  C   GLN A 243     -11.786 -16.859 -27.259  1.00 74.29           C
ATOM   3653  O   GLN A 243     -12.100 -17.183 -28.403  1.00 74.29           O
ATOM   3654  HA  GLN A 243     -12.915 -18.404 -26.260  1.00 74.29           H
ATOM   3655  CB  GLN A 243     -13.781 -16.501 -25.758  1.00 74.29           C
ATOM   3656 1HB  GLN A 243     -13.447 -15.564 -25.312  1.00 74.29           H
ATOM   3657 2HB  GLN A 243     -14.290 -16.246 -26.688  1.00 74.29           H
ATOM   3658  CG  GLN A 243     -14.757 -17.203 -24.812  1.00 74.29           C
ATOM   3659 1HG  GLN A 243     -15.007 -18.187 -25.208  1.00 74.29           H
ATOM   3660 2HG  GLN A 243     -14.281 -17.361 -23.844  1.00 74.29           H
ATOM   3661  CD  GLN A 243     -16.033 -16.380 -24.631  1.00 74.29           C
ATOM   3662  OE1 GLN A 243     -16.098 -15.207 -24.958  1.00 74.29           O
ATOM   3663  NE2 GLN A 243     -17.042 -17.058 -24.091  1.00 74.29           N
ATOM   3664 1HE2 GLN A 243     -16.923 -18.020 -23.845  1.00 74.29           H
ATOM   3665 2HE2 GLN A 243     -17.920 -16.606 -23.933  1.00 74.29           H
ATOM   3666  HN  GLN A 243     -11.881 -16.830 -24.174  1.00 74.29           H
ATOM   3667  N   ALA A 244     -10.779 -16.052 -26.957  1.00 67.57           N
ATOM   3668  CA  ALA A 244      -9.946 -15.474 -27.998  1.00 67.57           C
ATOM   3669  C   ALA A 244      -9.177 -16.589 -28.708  1.00 67.57           C
ATOM   3670  O   ALA A 244      -8.491 -17.383 -28.065  1.00 67.57           O
ATOM   3671  HA  ALA A 244     -10.604 -14.983 -28.715  1.00 67.57           H
ATOM   3672  CB  ALA A 244      -9.017 -14.425 -27.383  1.00 67.57           C
ATOM   3673 1HB  ALA A 244      -9.612 -13.640 -26.917  1.00 67.57           H
ATOM   3674 2HB  ALA A 244      -8.384 -14.896 -26.631  1.00 67.57           H
ATOM   3675 3HB  ALA A 244      -8.392 -13.991 -28.164  1.00 67.57           H
ATOM   3676  HN  ALA A 244     -10.530 -15.793 -26.024  1.00 67.57           H
ATOM   3677  N   LYS A 245      -9.317 -16.614 -30.026  1.00 60.01           N
ATOM   3678  CA  LYS A 245      -8.700 -17.661 -30.824  1.00 60.01           C
ATOM   3679  C   LYS A 245      -7.203 -17.378 -30.958  1.00 60.01           C
ATOM   3680  O   LYS A 245      -6.441 -18.242 -31.389  1.00 60.01           O
ATOM   3681  HA  LYS A 245      -8.828 -18.600 -30.286  1.00 60.01           H
ATOM   3682  CB  LYS A 245      -9.422 -17.806 -32.165  1.00 60.01           C
ATOM   3683 1HB  LYS A 245      -9.637 -16.820 -32.576  1.00 60.01           H
ATOM   3684 2HB  LYS A 245      -8.772 -18.313 -32.878  1.00 60.01           H
ATOM   3685  CG  LYS A 245     -10.724 -18.593 -32.005  1.00 60.01           C
ATOM   3686 1HG  LYS A 245     -10.535 -19.504 -31.438  1.00 60.01           H
ATOM   3687 2HG  LYS A 245     -11.441 -18.004 -31.433  1.00 60.01           H
ATOM   3688  CD  LYS A 245     -11.321 -18.949 -33.368  1.00 60.01           C
ATOM   3689 1HD  LYS A 245     -11.583 -18.036 -33.904  1.00 60.01           H
ATOM   3690 2HD  LYS A 245     -10.576 -19.469 -33.971  1.00 60.01           H
ATOM   3691  CE  LYS A 245     -12.562 -19.829 -33.210  1.00 60.01           C
ATOM   3692 1HE  LYS A 245     -12.319 -20.707 -32.613  1.00 60.01           H
ATOM   3693 2HE  LYS A 245     -13.337 -19.282 -32.672  1.00 60.01           H
ATOM   3694  NZ  LYS A 245     -13.073 -20.247 -34.535  1.00 60.01           N
ATOM   3695 1HZ  LYS A 245     -13.890 -20.835 -34.412  1.00 60.01           H
ATOM   3696 2HZ  LYS A 245     -13.325 -19.427 -35.075  1.00 60.01           H
ATOM   3697 3HZ  LYS A 245     -12.353 -20.766 -35.026  1.00 60.01           H
ATOM   3698  HN  LYS A 245      -9.839 -15.938 -30.546  1.00 60.01           H
ATOM   3699  N   LYS A 246      -6.826 -16.165 -30.581  1.00 58.48           N
ATOM   3700  CA  LYS A 246      -5.491 -15.672 -30.873  1.00 58.48           C
ATOM   3701  C   LYS A 246      -4.472 -16.440 -30.029  1.00 58.48           C
ATOM   3702  O   LYS A 246      -4.674 -16.637 -28.832  1.00 58.48           O
ATOM   3703  HA  LYS A 246      -5.290 -15.874 -31.925  1.00 58.48           H
ATOM   3704  CB  LYS A 246      -5.426 -14.155 -30.684  1.00 58.48           C
ATOM   3705 1HB  LYS A 246      -6.033 -13.865 -29.826  1.00 58.48           H
ATOM   3706 2HB  LYS A 246      -4.402 -13.855 -30.464  1.00 58.48           H
ATOM   3707  CG  LYS A 246      -5.921 -13.425 -31.934  1.00 58.48           C
ATOM   3708 1HG  LYS A 246      -5.400 -13.807 -32.812  1.00 58.48           H
ATOM   3709 2HG  LYS A 246      -6.982 -13.626 -32.081  1.00 58.48           H
ATOM   3710  CD  LYS A 246      -5.694 -11.917 -31.814  1.00 58.48           C
ATOM   3711 1HD  LYS A 246      -6.340 -11.508 -31.038  1.00 58.48           H
ATOM   3712 2HD  LYS A 246      -4.666 -11.723 -31.508  1.00 58.48           H
ATOM   3713  CE  LYS A 246      -5.976 -11.213 -33.143  1.00 58.48           C
ATOM   3714 1HE  LYS A 246      -5.323 -11.611 -33.919  1.00 58.48           H
ATOM   3715 2HE  LYS A 246      -7.001 -11.412 -33.456  1.00 58.48           H
ATOM   3716  NZ  LYS A 246      -5.767  -9.753 -33.011  1.00 58.48           N
ATOM   3717 1HZ  LYS A 246      -5.977  -9.301 -33.894  1.00 58.48           H
ATOM   3718 2HZ  LYS A 246      -6.380  -9.388 -32.290  1.00 58.48           H
ATOM   3719 3HZ  LYS A 246      -4.802  -9.572 -32.758  1.00 58.48           H
ATOM   3720  HN  LYS A 246      -7.414 -15.525 -30.086  1.00 58.48           H
ATOM   3721  N   SER A 247      -3.399 -16.855 -30.686  1.00 57.11           N
ATOM   3722  CA  SER A 247      -2.391 -17.673 -30.034  1.00 57.11           C
ATOM   3723  C   SER A 247      -1.874 -16.965 -28.779  1.00 57.11           C
ATOM   3724  O   SER A 247      -1.578 -17.612 -27.776  1.00 57.11           O
ATOM   3725  HA  SER A 247      -2.899 -18.600 -29.768  1.00 57.11           H
ATOM   3726  CB  SER A 247      -1.232 -17.982 -30.984  1.00 57.11           C
ATOM   3727 1HB  SER A 247      -0.601 -18.755 -30.546  1.00 57.11           H
ATOM   3728 2HB  SER A 247      -1.626 -18.383 -31.918  1.00 57.11           H
ATOM   3729  OG  SER A 247      -0.445 -16.826 -31.260  1.00 57.11           O
ATOM   3730  HG  SER A 247       0.296 -17.059 -31.890  1.00 57.11           H
ATOM   3731  HN  SER A 247      -3.213 -16.640 -31.645  1.00 57.11           H
ATOM   3732  N   SER A 248      -1.782 -15.647 -28.878  1.00 61.61           N
ATOM   3733  CA  SER A 248      -1.008 -14.878 -27.918  1.00 61.61           C
ATOM   3734  C   SER A 248      -1.719 -14.864 -26.564  1.00 61.61           C
ATOM   3735  O   SER A 248      -1.241 -14.245 -25.614  1.00 61.61           O
ATOM   3736  HA  SER A 248      -0.050 -15.391 -27.842  1.00 61.61           H
ATOM   3737  CB  SER A 248      -0.782 -13.448 -28.414  1.00 61.61           C
ATOM   3738 1HB  SER A 248      -0.124 -12.924 -27.721  1.00 61.61           H
ATOM   3739 2HB  SER A 248      -0.273 -13.474 -29.378  1.00 61.61           H
ATOM   3740  OG  SER A 248      -2.004 -12.728 -28.543  1.00 61.61           O
ATOM   3741  HG  SER A 248      -1.821 -11.795 -28.854  1.00 61.61           H
ATOM   3742  HN  SER A 248      -2.223 -15.108 -29.595  1.00 61.61           H
ATOM   3743  N   LYS A 249      -2.850 -15.553 -26.518  1.00 65.28           N
ATOM   3744  CA  LYS A 249      -3.604 -15.671 -25.281  1.00 65.28           C
ATOM   3745  C   LYS A 249      -2.684 -16.191 -24.175  1.00 65.28           C
ATOM   3746  O   LYS A 249      -2.678 -15.658 -23.066  1.00 65.28           O
ATOM   3747  HA  LYS A 249      -3.942 -14.672 -25.008  1.00 65.28           H
ATOM   3748  CB  LYS A 249      -4.853 -16.529 -25.496  1.00 65.28           C
ATOM   3749 1HB  LYS A 249      -4.839 -17.376 -24.811  1.00 65.28           H
ATOM   3750 2HB  LYS A 249      -5.744 -15.945 -25.262  1.00 65.28           H
ATOM   3751  CG  LYS A 249      -4.931 -17.033 -26.938  1.00 65.28           C
ATOM   3752 1HG  LYS A 249      -5.201 -16.210 -27.601  1.00 65.28           H
ATOM   3753 2HG  LYS A 249      -3.951 -17.389 -27.256  1.00 65.28           H
ATOM   3754  CD  LYS A 249      -5.957 -18.160 -27.071  1.00 65.28           C
ATOM   3755 1HD  LYS A 249      -5.695 -18.976 -26.398  1.00 65.28           H
ATOM   3756 2HD  LYS A 249      -6.940 -17.799 -26.765  1.00 65.28           H
ATOM   3757  CE  LYS A 249      -6.022 -18.676 -28.509  1.00 65.28           C
ATOM   3758 1HE  LYS A 249      -6.073 -17.836 -29.202  1.00 65.28           H
ATOM   3759 2HE  LYS A 249      -5.112 -19.229 -28.745  1.00 65.28           H
ATOM   3760  NZ  LYS A 249      -7.202 -19.551 -28.693  1.00 65.28           N
ATOM   3761 1HZ  LYS A 249      -7.214 -19.906 -29.643  1.00 65.28           H
ATOM   3762 2HZ  LYS A 249      -7.152 -20.327 -28.043  1.00 65.28           H
ATOM   3763 3HZ  LYS A 249      -8.047 -19.019 -28.520  1.00 65.28           H
ATOM   3764  HN  LYS A 249      -3.250 -16.024 -27.304  1.00 65.28           H
ATOM   3765  N   HIS A 250      -1.928 -17.225 -24.515  1.00 71.69           N
ATOM   3766  CA  HIS A 250      -1.184 -17.969 -23.513  1.00 71.69           C
ATOM   3767  C   HIS A 250      -0.207 -17.033 -22.799  1.00 71.69           C
ATOM   3768  O   HIS A 250      -0.048 -17.108 -21.582  1.00 71.69           O
ATOM   3769  HA  HIS A 250      -1.913 -18.339 -22.792  1.00 71.69           H
ATOM   3770  CB  HIS A 250      -0.492 -19.182 -24.140  1.00 71.69           C
ATOM   3771 1HB  HIS A 250       0.067 -18.855 -25.017  1.00 71.69           H
ATOM   3772 2HB  HIS A 250       0.232 -19.581 -23.430  1.00 71.69           H
ATOM   3773  CG  HIS A 250      -1.438 -20.286 -24.548  1.00 71.69           C
ATOM   3774  ND1 HIS A 250      -1.970 -21.189 -23.644  1.00 71.69           N
ATOM   3775  HD1 HIS A 250      -1.791 -21.207 -22.660  1.00 71.69           H
ATOM   3776  CD2 HIS A 250      -1.943 -20.622 -25.770  1.00 71.69           C
ATOM   3777  HD2 HIS A 250      -1.728 -20.113 -26.709  1.00 71.69           H
ATOM   3778  CE1 HIS A 250      -2.756 -22.027 -24.304  1.00 71.69           C
ATOM   3779  HE1 HIS A 250      -3.319 -22.853 -23.870  1.00 71.69           H
ATOM   3780  NE2 HIS A 250      -2.738 -21.674 -25.621  1.00 71.69           N
ATOM   3781  HN  HIS A 250      -1.821 -17.555 -25.453  1.00 71.69           H
ATOM   3782  N   LYS A 251       0.422 -16.173 -23.587  1.00 71.22           N
ATOM   3783  CA  LYS A 251       1.392 -15.236 -23.047  1.00 71.22           C
ATOM   3784  C   LYS A 251       0.684 -14.263 -22.103  1.00 71.22           C
ATOM   3785  O   LYS A 251       1.134 -14.045 -20.979  1.00 71.22           O
ATOM   3786  HA  LYS A 251       2.117 -15.811 -22.471  1.00 71.22           H
ATOM   3787  CB  LYS A 251       2.158 -14.547 -24.179  1.00 71.22           C
ATOM   3788 1HB  LYS A 251       2.474 -15.289 -24.913  1.00 71.22           H
ATOM   3789 2HB  LYS A 251       1.501 -13.848 -24.696  1.00 71.22           H
ATOM   3790  CG  LYS A 251       3.381 -13.802 -23.639  1.00 71.22           C
ATOM   3791 1HG  LYS A 251       3.058 -12.988 -22.991  1.00 71.22           H
ATOM   3792 2HG  LYS A 251       3.982 -14.477 -23.029  1.00 71.22           H
ATOM   3793  CD  LYS A 251       4.231 -13.244 -24.782  1.00 71.22           C
ATOM   3794 1HD  LYS A 251       4.467 -14.041 -25.487  1.00 71.22           H
ATOM   3795 2HD  LYS A 251       3.663 -12.492 -25.329  1.00 71.22           H
ATOM   3796  CE  LYS A 251       5.526 -12.626 -24.251  1.00 71.22           C
ATOM   3797 1HE  LYS A 251       5.295 -11.766 -23.623  1.00 71.22           H
ATOM   3798 2HE  LYS A 251       6.049 -13.347 -23.622  1.00 71.22           H
ATOM   3799  NZ  LYS A 251       6.400 -12.211 -25.371  1.00 71.22           N
ATOM   3800 1HZ  LYS A 251       7.300 -11.917 -25.006  1.00 71.22           H
ATOM   3801 2HZ  LYS A 251       6.530 -12.991 -26.005  1.00 71.22           H
ATOM   3802 3HZ  LYS A 251       5.968 -11.439 -25.867  1.00 71.22           H
ATOM   3803  HN  LYS A 251       0.277 -16.111 -24.574  1.00 71.22           H
ATOM   3804  N   ALA A 252      -0.411 -13.702 -22.594  1.00 69.77           N
ATOM   3805  CA  ALA A 252      -1.153 -12.714 -21.830  1.00 69.77           C
ATOM   3806  C   ALA A 252      -1.644 -13.346 -20.527  1.00 69.77           C
ATOM   3807  O   ALA A 252      -1.659 -12.695 -19.483  1.00 69.77           O
ATOM   3808  HA  ALA A 252      -0.472 -11.897 -21.594  1.00 69.77           H
ATOM   3809  CB  ALA A 252      -2.301 -12.167 -22.682  1.00 69.77           C
ATOM   3810 1HB  ALA A 252      -1.897 -11.703 -23.581  1.00 69.77           H
ATOM   3811 2HB  ALA A 252      -2.967 -12.984 -22.962  1.00 69.77           H
ATOM   3812 3HB  ALA A 252      -2.858 -11.426 -22.108  1.00 69.77           H
ATOM   3813  HN  ALA A 252      -0.792 -13.913 -23.495  1.00 69.77           H
ATOM   3814  N   LEU A 253      -2.034 -14.609 -20.629  1.00 75.31           N
ATOM   3815  CA  LEU A 253      -2.549 -15.329 -19.476  1.00 75.31           C
ATOM   3816  C   LEU A 253      -1.445 -15.454 -18.424  1.00 75.31           C
ATOM   3817  O   LEU A 253      -1.662 -15.150 -17.252  1.00 75.31           O
ATOM   3818  HA  LEU A 253      -3.361 -14.735 -19.056  1.00 75.31           H
ATOM   3819  CB  LEU A 253      -3.144 -16.671 -19.905  1.00 75.31           C
ATOM   3820 1HB  LEU A 253      -3.742 -16.511 -20.803  1.00 75.31           H
ATOM   3821 2HB  LEU A 253      -2.327 -17.337 -20.181  1.00 75.31           H
ATOM   3822  CG  LEU A 253      -4.015 -17.381 -18.867  1.00 75.31           C
ATOM   3823  HG  LEU A 253      -3.580 -17.210 -17.882  1.00 75.31           H
ATOM   3824  CD1 LEU A 253      -5.428 -16.796 -18.844  1.00 75.31           C
ATOM   3825 1HD1 LEU A 253      -5.379 -15.736 -18.593  1.00 75.31           H
ATOM   3826 2HD1 LEU A 253      -5.887 -16.916 -19.825  1.00 75.31           H
ATOM   3827 3HD1 LEU A 253      -6.026 -17.319 -18.097  1.00 75.31           H
ATOM   3828  CD2 LEU A 253      -4.024 -18.893 -19.100  1.00 75.31           C
ATOM   3829 1HD2 LEU A 253      -4.421 -19.105 -20.093  1.00 75.31           H
ATOM   3830 2HD2 LEU A 253      -3.007 -19.278 -19.026  1.00 75.31           H
ATOM   3831 3HD2 LEU A 253      -4.650 -19.373 -18.348  1.00 75.31           H
ATOM   3832  HN  LEU A 253      -2.003 -15.137 -21.478  1.00 75.31           H
ATOM   3833  N   LYS A 254      -0.284 -15.901 -18.881  1.00 77.03           N
ATOM   3834  CA  LYS A 254       0.838 -16.122 -17.984  1.00 77.03           C
ATOM   3835  C   LYS A 254       1.152 -14.824 -17.238  1.00 77.03           C
ATOM   3836  O   LYS A 254       1.301 -14.826 -16.017  1.00 77.03           O
ATOM   3837  HA  LYS A 254       0.531 -16.873 -17.256  1.00 77.03           H
ATOM   3838  CB  LYS A 254       2.031 -16.695 -18.751  1.00 77.03           C
ATOM   3839 1HB  LYS A 254       1.726 -17.590 -19.292  1.00 77.03           H
ATOM   3840 2HB  LYS A 254       2.371 -15.974 -19.495  1.00 77.03           H
ATOM   3841  CG  LYS A 254       3.181 -17.035 -17.801  1.00 77.03           C
ATOM   3842 1HG  LYS A 254       3.540 -16.125 -17.319  1.00 77.03           H
ATOM   3843 2HG  LYS A 254       2.822 -17.694 -17.010  1.00 77.03           H
ATOM   3844  CD  LYS A 254       4.332 -17.708 -18.551  1.00 77.03           C
ATOM   3845 1HD  LYS A 254       3.971 -18.612 -19.042  1.00 77.03           H
ATOM   3846 2HD  LYS A 254       4.698 -17.045 -19.335  1.00 77.03           H
ATOM   3847  CE  LYS A 254       5.476 -18.061 -17.598  1.00 77.03           C
ATOM   3848 1HE  LYS A 254       5.901 -17.150 -17.178  1.00 77.03           H
ATOM   3849 2HE  LYS A 254       5.094 -18.649 -16.764  1.00 77.03           H
ATOM   3850  NZ  LYS A 254       6.526 -18.823 -18.309  1.00 77.03           N
ATOM   3851 1HZ  LYS A 254       7.286 -19.030 -17.670  1.00 77.03           H
ATOM   3852 2HZ  LYS A 254       6.135 -19.690 -18.662  1.00 77.03           H
ATOM   3853 3HZ  LYS A 254       6.878 -18.272 -19.084  1.00 77.03           H
ATOM   3854  HN  LYS A 254      -0.105 -16.111 -19.842  1.00 77.03           H
ATOM   3855  N   VAL A 255       1.243 -13.746 -18.003  1.00 74.04           N
ATOM   3856  CA  VAL A 255       1.540 -12.444 -17.430  1.00 74.04           C
ATOM   3857  C   VAL A 255       0.517 -12.127 -16.338  1.00 74.04           C
ATOM   3858  O   VAL A 255       0.882 -11.692 -15.247  1.00 74.04           O
ATOM   3859  HA  VAL A 255       2.530 -12.502 -16.977  1.00 74.04           H
ATOM   3860  CB  VAL A 255       1.586 -11.385 -18.533  1.00 74.04           C
ATOM   3861  HB  VAL A 255       0.766 -11.584 -19.223  1.00 74.04           H
ATOM   3862  CG1 VAL A 255       1.383  -9.983 -17.955  1.00 74.04           C
ATOM   3863 1HG1 VAL A 255       0.414  -9.930 -17.460  1.00 74.04           H
ATOM   3864 2HG1 VAL A 255       2.172  -9.770 -17.233  1.00 74.04           H
ATOM   3865 3HG1 VAL A 255       1.420  -9.249 -18.761  1.00 74.04           H
ATOM   3866  CG2 VAL A 255       2.895 -11.469 -19.321  1.00 74.04           C
ATOM   3867 1HG2 VAL A 255       3.736 -11.308 -18.646  1.00 74.04           H
ATOM   3868 2HG2 VAL A 255       2.981 -12.455 -19.779  1.00 74.04           H
ATOM   3869 3HG2 VAL A 255       2.901 -10.705 -20.098  1.00 74.04           H
ATOM   3870  HN  VAL A 255       1.118 -13.752 -18.995  1.00 74.04           H
ATOM   3871  N   THR A 256      -0.745 -12.357 -16.670  1.00 74.63           N
ATOM   3872  CA  THR A 256      -1.833 -11.972 -15.787  1.00 74.63           C
ATOM   3873  C   THR A 256      -1.727 -12.717 -14.454  1.00 74.63           C
ATOM   3874  O   THR A 256      -1.873 -12.117 -13.390  1.00 74.63           O
ATOM   3875  HA  THR A 256      -1.738 -10.909 -15.567  1.00 74.63           H
ATOM   3876  CB  THR A 256      -3.151 -12.227 -16.521  1.00 74.63           C
ATOM   3877  HB  THR A 256      -3.235 -13.272 -16.819  1.00 74.63           H
ATOM   3878  OG1 THR A 256      -3.142 -11.282 -17.588  1.00 74.63           O
ATOM   3879  HG1 THR A 256      -3.091 -11.759 -18.466  1.00 74.63           H
ATOM   3880  CG2 THR A 256      -4.372 -11.835 -15.687  1.00 74.63           C
ATOM   3881 1HG2 THR A 256      -4.321 -10.773 -15.446  1.00 74.63           H
ATOM   3882 2HG2 THR A 256      -4.384 -12.416 -14.765  1.00 74.63           H
ATOM   3883 3HG2 THR A 256      -5.280 -12.036 -16.255  1.00 74.63           H
ATOM   3884  HN  THR A 256      -1.028 -12.796 -17.523  1.00 74.63           H
ATOM   3885  N   ILE A 257      -1.472 -14.013 -14.556  1.00 78.39           N
ATOM   3886  CA  ILE A 257      -1.399 -14.856 -13.375  1.00 78.39           C
ATOM   3887  C   ILE A 257      -0.239 -14.390 -12.492  1.00 78.39           C
ATOM   3888  O   ILE A 257      -0.383 -14.290 -11.275  1.00 78.39           O
ATOM   3889  HA  ILE A 257      -2.329 -14.725 -12.821  1.00 78.39           H
ATOM   3890  CB  ILE A 257      -1.314 -16.331 -13.773  1.00 78.39           C
ATOM   3891  HB  ILE A 257      -0.530 -16.438 -14.523  1.00 78.39           H
ATOM   3892  CG1 ILE A 257      -2.621 -16.801 -14.416  1.00 78.39           C
ATOM   3893 1HG1 ILE A 257      -3.397 -16.880 -13.655  1.00 78.39           H
ATOM   3894 2HG1 ILE A 257      -2.960 -16.061 -15.141  1.00 78.39           H
ATOM   3895  CG2 ILE A 257      -0.919 -17.200 -12.578  1.00 78.39           C
ATOM   3896 1HG2 ILE A 257       0.055 -16.883 -12.205  1.00 78.39           H
ATOM   3897 2HG2 ILE A 257      -1.663 -17.094 -11.789  1.00 78.39           H
ATOM   3898 3HG2 ILE A 257      -0.866 -18.244 -12.889  1.00 78.39           H
ATOM   3899  CD1 ILE A 257      -2.436 -18.153 -15.108  1.00 78.39           C
ATOM   3900 1HD1 ILE A 257      -1.677 -18.064 -15.884  1.00 78.39           H
ATOM   3901 2HD1 ILE A 257      -2.120 -18.896 -14.375  1.00 78.39           H
ATOM   3902 3HD1 ILE A 257      -3.380 -18.464 -15.556  1.00 78.39           H
ATOM   3903  HN  ILE A 257      -1.318 -14.487 -15.423  1.00 78.39           H
ATOM   3904  N   THR A 258       0.884 -14.118 -13.140  1.00 79.41           N
ATOM   3905  CA  THR A 258       2.094 -13.758 -12.422  1.00 79.41           C
ATOM   3906  C   THR A 258       1.841 -12.545 -11.524  1.00 79.41           C
ATOM   3907  O   THR A 258       2.228 -12.541 -10.357  1.00 79.41           O
ATOM   3908  HA  THR A 258       2.366 -14.588 -11.770  1.00 79.41           H
ATOM   3909  CB  THR A 258       3.204 -13.531 -13.450  1.00 79.41           C
ATOM   3910  HB  THR A 258       2.944 -12.720 -14.131  1.00 79.41           H
ATOM   3911  OG1 THR A 258       3.384 -14.808 -14.055  1.00 79.41           O
ATOM   3912  HG1 THR A 258       2.758 -14.912 -14.828  1.00 79.41           H
ATOM   3913  CG2 THR A 258       4.556 -13.234 -12.797  1.00 79.41           C
ATOM   3914 1HG2 THR A 258       4.848 -14.075 -12.168  1.00 79.41           H
ATOM   3915 2HG2 THR A 258       4.474 -12.335 -12.187  1.00 79.41           H
ATOM   3916 3HG2 THR A 258       5.308 -13.081 -13.571  1.00 79.41           H
ATOM   3917  HN  THR A 258       0.974 -14.140 -14.136  1.00 79.41           H
ATOM   3918  N   VAL A 259       1.191 -11.546 -12.103  1.00 75.20           N
ATOM   3919  CA  VAL A 259       0.961 -10.296 -11.399  1.00 75.20           C
ATOM   3920  C   VAL A 259       0.085 -10.560 -10.172  1.00 75.20           C
ATOM   3921  O   VAL A 259       0.356 -10.046  -9.089  1.00 75.20           O
ATOM   3922  HA  VAL A 259       1.929  -9.923 -11.064  1.00 75.20           H
ATOM   3923  CB  VAL A 259       0.359  -9.262 -12.352  1.00 75.20           C
ATOM   3924  HB  VAL A 259      -0.517  -9.709 -12.822  1.00 75.20           H
ATOM   3925  CG1 VAL A 259      -0.101  -8.016 -11.591  1.00 75.20           C
ATOM   3926 1HG1 VAL A 259      -0.856  -8.297 -10.857  1.00 75.20           H
ATOM   3927 2HG1 VAL A 259       0.752  -7.567 -11.081  1.00 75.20           H
ATOM   3928 3HG1 VAL A 259      -0.524  -7.298 -12.292  1.00 75.20           H
ATOM   3929  CG2 VAL A 259       1.350  -8.893 -13.458  1.00 75.20           C
ATOM   3930 1HG2 VAL A 259       2.252  -8.475 -13.013  1.00 75.20           H
ATOM   3931 2HG2 VAL A 259       1.606  -9.786 -14.028  1.00 75.20           H
ATOM   3932 3HG2 VAL A 259       0.896  -8.157 -14.121  1.00 75.20           H
ATOM   3933  HN  VAL A 259       0.827 -11.580 -13.033  1.00 75.20           H
ATOM   3934  N   LEU A 260      -0.949 -11.362 -10.385  1.00 77.24           N
ATOM   3935  CA  LEU A 260      -1.897 -11.657  -9.325  1.00 77.24           C
ATOM   3936  C   LEU A 260      -1.170 -12.360  -8.177  1.00 77.24           C
ATOM   3937  O   LEU A 260      -1.359 -12.011  -7.012  1.00 77.24           O
ATOM   3938  HA  LEU A 260      -2.283 -10.706  -8.958  1.00 77.24           H
ATOM   3939  CB  LEU A 260      -3.087 -12.446  -9.875  1.00 77.24           C
ATOM   3940 1HB  LEU A 260      -3.572 -11.846 -10.644  1.00 77.24           H
ATOM   3941 2HB  LEU A 260      -2.707 -13.344 -10.363  1.00 77.24           H
ATOM   3942  CG  LEU A 260      -4.145 -12.865  -8.852  1.00 77.24           C
ATOM   3943  HG  LEU A 260      -3.656 -13.454  -8.076  1.00 77.24           H
ATOM   3944  CD1 LEU A 260      -4.761 -11.642  -8.168  1.00 77.24           C
ATOM   3945 1HD1 LEU A 260      -3.980 -11.081  -7.655  1.00 77.24           H
ATOM   3946 2HD1 LEU A 260      -5.232 -11.006  -8.918  1.00 77.24           H
ATOM   3947 3HD1 LEU A 260      -5.509 -11.968  -7.446  1.00 77.24           H
ATOM   3948  CD2 LEU A 260      -5.207 -13.757  -9.496  1.00 77.24           C
ATOM   3949 1HD2 LEU A 260      -5.698 -13.214 -10.303  1.00 77.24           H
ATOM   3950 2HD2 LEU A 260      -4.734 -14.654  -9.896  1.00 77.24           H
ATOM   3951 3HD2 LEU A 260      -5.947 -14.040  -8.746  1.00 77.24           H
ATOM   3952  HN  LEU A 260      -1.142 -11.805 -11.260  1.00 77.24           H
ATOM   3953  N   THR A 261      -0.355 -13.337  -8.545  1.00 83.79           N
ATOM   3954  CA  THR A 261       0.328 -14.154  -7.557  1.00 83.79           C
ATOM   3955  C   THR A 261       1.250 -13.289  -6.695  1.00 83.79           C
ATOM   3956  O   THR A 261       1.308 -13.460  -5.478  1.00 83.79           O
ATOM   3957  HA  THR A 261      -0.420 -14.586  -6.892  1.00 83.79           H
ATOM   3958  CB  THR A 261       1.062 -15.275  -8.296  1.00 83.79           C
ATOM   3959  HB  THR A 261       1.839 -14.869  -8.945  1.00 83.79           H
ATOM   3960  OG1 THR A 261       0.024 -15.995  -8.955  1.00 83.79           O
ATOM   3961  HG1 THR A 261      -0.147 -15.600  -9.857  1.00 83.79           H
ATOM   3962  CG2 THR A 261       1.679 -16.300  -7.341  1.00 83.79           C
ATOM   3963 1HG2 THR A 261       0.892 -16.754  -6.739  1.00 83.79           H
ATOM   3964 2HG2 THR A 261       2.396 -15.802  -6.688  1.00 83.79           H
ATOM   3965 3HG2 THR A 261       2.187 -17.072  -7.918  1.00 83.79           H
ATOM   3966  HN  THR A 261      -0.159 -13.573  -9.497  1.00 83.79           H
ATOM   3967  N   VAL A 262       1.947 -12.379  -7.359  1.00 82.58           N
ATOM   3968  CA  VAL A 262       2.921 -11.541  -6.681  1.00 82.58           C
ATOM   3969  C   VAL A 262       2.206 -10.678  -5.638  1.00 82.58           C
ATOM   3970  O   VAL A 262       2.685 -10.532  -4.515  1.00 82.58           O
ATOM   3971  HA  VAL A 262       3.623 -12.199  -6.170  1.00 82.58           H
ATOM   3972  CB  VAL A 262       3.703 -10.715  -7.704  1.00 82.58           C
ATOM   3973  HB  VAL A 262       2.984 -10.220  -8.356  1.00 82.58           H
ATOM   3974  CG1 VAL A 262       4.536  -9.633  -7.014  1.00 82.58           C
ATOM   3975 1HG1 VAL A 262       3.876  -8.966  -6.459  1.00 82.58           H
ATOM   3976 2HG1 VAL A 262       5.242 -10.100  -6.328  1.00 82.58           H
ATOM   3977 3HG1 VAL A 262       5.082  -9.061  -7.765  1.00 82.58           H
ATOM   3978  CG2 VAL A 262       4.584 -11.614  -8.574  1.00 82.58           C
ATOM   3979 1HG2 VAL A 262       5.293 -12.150  -7.943  1.00 82.58           H
ATOM   3980 2HG2 VAL A 262       3.959 -12.330  -9.108  1.00 82.58           H
ATOM   3981 3HG2 VAL A 262       5.130 -11.002  -9.293  1.00 82.58           H
ATOM   3982  HN  VAL A 262       1.855 -12.212  -8.341  1.00 82.58           H
ATOM   3983  N   PHE A 263       1.072 -10.130  -6.047  1.00 78.65           N
ATOM   3984  CA  PHE A 263       0.302  -9.262  -5.173  1.00 78.65           C
ATOM   3985  C   PHE A 263      -0.183 -10.021  -3.935  1.00 78.65           C
ATOM   3986  O   PHE A 263       0.004  -9.562  -2.809  1.00 78.65           O
ATOM   3987  HA  PHE A 263       0.959  -8.449  -4.864  1.00 78.65           H
ATOM   3988  CB  PHE A 263      -0.913  -8.785  -5.972  1.00 78.65           C
ATOM   3989 1HB  PHE A 263      -0.566  -8.258  -6.860  1.00 78.65           H
ATOM   3990 2HB  PHE A 263      -1.473  -9.654  -6.315  1.00 78.65           H
ATOM   3991  CG  PHE A 263      -1.853  -7.868  -5.187  1.00 78.65           C
ATOM   3992  CD1 PHE A 263      -2.938  -8.388  -4.553  1.00 78.65           C
ATOM   3993  HD1 PHE A 263      -3.137  -9.458  -4.604  1.00 78.65           H
ATOM   3994  CD2 PHE A 263      -1.604  -6.532  -5.123  1.00 78.65           C
ATOM   3995  HD2 PHE A 263      -0.734  -6.115  -5.631  1.00 78.65           H
ATOM   3996  CE1 PHE A 263      -3.810  -7.537  -3.824  1.00 78.65           C
ATOM   3997  HE1 PHE A 263      -4.680  -7.954  -3.316  1.00 78.65           H
ATOM   3998  CE2 PHE A 263      -2.476  -5.681  -4.394  1.00 78.65           C
ATOM   3999  HE2 PHE A 263      -2.276  -4.611  -4.343  1.00 78.65           H
ATOM   4000  CZ  PHE A 263      -3.561  -6.201  -3.760  1.00 78.65           C
ATOM   4001  HZ  PHE A 263      -4.231  -5.548  -3.201  1.00 78.65           H
ATOM   4002  HN  PHE A 263       0.679 -10.270  -6.956  1.00 78.65           H
ATOM   4003  N   VAL A 264      -0.795 -11.169  -4.187  1.00 83.49           N
ATOM   4004  CA  VAL A 264      -1.403 -11.942  -3.118  1.00 83.49           C
ATOM   4005  C   VAL A 264      -0.328 -12.333  -2.101  1.00 83.49           C
ATOM   4006  O   VAL A 264      -0.519 -12.171  -0.897  1.00 83.49           O
ATOM   4007  HA  VAL A 264      -2.135 -11.303  -2.625  1.00 83.49           H
ATOM   4008  CB  VAL A 264      -2.142 -13.148  -3.700  1.00 83.49           C
ATOM   4009  HB  VAL A 264      -1.448 -13.689  -4.343  1.00 83.49           H
ATOM   4010  CG1 VAL A 264      -2.594 -14.102  -2.591  1.00 83.49           C
ATOM   4011 1HG1 VAL A 264      -1.723 -14.458  -2.041  1.00 83.49           H
ATOM   4012 2HG1 VAL A 264      -3.264 -13.576  -1.911  1.00 83.49           H
ATOM   4013 3HG1 VAL A 264      -3.116 -14.950  -3.033  1.00 83.49           H
ATOM   4014  CG2 VAL A 264      -3.328 -12.703  -4.557  1.00 83.49           C
ATOM   4015 1HG2 VAL A 264      -4.024 -12.129  -3.945  1.00 83.49           H
ATOM   4016 2HG2 VAL A 264      -2.970 -12.083  -5.379  1.00 83.49           H
ATOM   4017 3HG2 VAL A 264      -3.836 -13.580  -4.959  1.00 83.49           H
ATOM   4018  HN  VAL A 264      -0.878 -11.570  -5.099  1.00 83.49           H
ATOM   4019  N   LEU A 265       0.779 -12.840  -2.624  1.00 88.27           N
ATOM   4020  CA  LEU A 265       1.815 -13.408  -1.778  1.00 88.27           C
ATOM   4021  C   LEU A 265       2.433 -12.300  -0.923  1.00 88.27           C
ATOM   4022  O   LEU A 265       2.913 -12.557   0.180  1.00 88.27           O
ATOM   4023  HA  LEU A 265       1.336 -14.129  -1.115  1.00 88.27           H
ATOM   4024  CB  LEU A 265       2.835 -14.175  -2.621  1.00 88.27           C
ATOM   4025 1HB  LEU A 265       3.170 -13.526  -3.430  1.00 88.27           H
ATOM   4026 2HB  LEU A 265       3.705 -14.385  -2.000  1.00 88.27           H
ATOM   4027  CG  LEU A 265       2.347 -15.492  -3.230  1.00 88.27           C
ATOM   4028  HG  LEU A 265       1.480 -15.279  -3.855  1.00 88.27           H
ATOM   4029  CD1 LEU A 265       3.417 -16.107  -4.134  1.00 88.27           C
ATOM   4030 1HD1 LEU A 265       3.652 -15.414  -4.942  1.00 88.27           H
ATOM   4031 2HD1 LEU A 265       4.317 -16.303  -3.551  1.00 88.27           H
ATOM   4032 3HD1 LEU A 265       3.045 -17.042  -4.553  1.00 88.27           H
ATOM   4033  CD2 LEU A 265       1.890 -16.463  -2.140  1.00 88.27           C
ATOM   4034 1HD2 LEU A 265       2.723 -16.675  -1.469  1.00 88.27           H
ATOM   4035 2HD2 LEU A 265       1.073 -16.016  -1.574  1.00 88.27           H
ATOM   4036 3HD2 LEU A 265       1.549 -17.391  -2.599  1.00 88.27           H
ATOM   4037  HN  LEU A 265       0.973 -12.866  -3.605  1.00 88.27           H
ATOM   4038  N   SER A 266       2.401 -11.091  -1.464  1.00 87.41           N
ATOM   4039  CA  SER A 266       3.046  -9.963  -0.814  1.00 87.41           C
ATOM   4040  C   SER A 266       2.112  -9.359   0.236  1.00 87.41           C
ATOM   4041  O   SER A 266       2.552  -8.989   1.324  1.00 87.41           O
ATOM   4042  HA  SER A 266       3.939 -10.374  -0.342  1.00 87.41           H
ATOM   4043  CB  SER A 266       3.455  -8.899  -1.835  1.00 87.41           C
ATOM   4044 1HB  SER A 266       3.885  -8.043  -1.315  1.00 87.41           H
ATOM   4045 2HB  SER A 266       4.232  -9.300  -2.486  1.00 87.41           H
ATOM   4046  OG  SER A 266       2.351  -8.467  -2.626  1.00 87.41           O
ATOM   4047  HG  SER A 266       2.331  -8.969  -3.490  1.00 87.41           H
ATOM   4048  HN  SER A 266       1.946 -10.877  -2.329  1.00 87.41           H
ATOM   4049  N   GLN A 267       0.840  -9.279  -0.126  1.00 86.57           N
ATOM   4050  CA  GLN A 267      -0.110  -8.496   0.647  1.00 86.57           C
ATOM   4051  C   GLN A 267      -0.836  -9.388   1.656  1.00 86.57           C
ATOM   4052  O   GLN A 267      -1.172  -8.944   2.753  1.00 86.57           O
ATOM   4053  HA  GLN A 267       0.488  -7.752   1.173  1.00 86.57           H
ATOM   4054  CB  GLN A 267      -1.105  -7.782  -0.270  1.00 86.57           C
ATOM   4055 1HB  GLN A 267      -1.635  -8.515  -0.879  1.00 86.57           H
ATOM   4056 2HB  GLN A 267      -1.854  -7.267   0.332  1.00 86.57           H
ATOM   4057  CG  GLN A 267      -0.392  -6.778  -1.177  1.00 86.57           C
ATOM   4058 1HG  GLN A 267       0.331  -7.299  -1.805  1.00 86.57           H
ATOM   4059 2HG  GLN A 267      -1.115  -6.309  -1.845  1.00 86.57           H
ATOM   4060  CD  GLN A 267       0.320  -5.704  -0.353  1.00 86.57           C
ATOM   4061  OE1 GLN A 267      -0.195  -5.196   0.630  1.00 86.57           O
ATOM   4062  NE2 GLN A 267       1.529  -5.387  -0.806  1.00 86.57           N
ATOM   4063 1HE2 GLN A 267       1.894  -5.842  -1.619  1.00 86.57           H
ATOM   4064 2HE2 GLN A 267       2.075  -4.694  -0.334  1.00 86.57           H
ATOM   4065  HN  GLN A 267       0.457  -9.736  -0.928  1.00 86.57           H
ATOM   4066  N   PHE A 268      -1.057 -10.630   1.249  1.00 89.04           N
ATOM   4067  CA  PHE A 268      -1.905 -11.528   2.014  1.00 89.04           C
ATOM   4068  C   PHE A 268      -1.384 -11.690   3.444  1.00 89.04           C
ATOM   4069  O   PHE A 268      -2.125 -11.491   4.405  1.00 89.04           O
ATOM   4070  HA  PHE A 268      -2.902 -11.088   2.041  1.00 89.04           H
ATOM   4071  CB  PHE A 268      -1.865 -12.887   1.312  1.00 89.04           C
ATOM   4072 1HB  PHE A 268      -2.184 -12.760   0.278  1.00 89.04           H
ATOM   4073 2HB  PHE A 268      -0.834 -13.241   1.286  1.00 89.04           H
ATOM   4074  CG  PHE A 268      -2.738 -13.955   1.974  1.00 89.04           C
ATOM   4075  CD1 PHE A 268      -2.165 -14.933   2.725  1.00 89.04           C
ATOM   4076  HD1 PHE A 268      -1.083 -14.956   2.856  1.00 89.04           H
ATOM   4077  CD2 PHE A 268      -4.088 -13.926   1.810  1.00 89.04           C
ATOM   4078  HD2 PHE A 268      -4.548 -13.142   1.207  1.00 89.04           H
ATOM   4079  CE1 PHE A 268      -2.976 -15.924   3.339  1.00 89.04           C
ATOM   4080  HE1 PHE A 268      -2.517 -16.708   3.941  1.00 89.04           H
ATOM   4081  CE2 PHE A 268      -4.899 -14.917   2.423  1.00 89.04           C
ATOM   4082  HE2 PHE A 268      -5.981 -14.894   2.292  1.00 89.04           H
ATOM   4083  CZ  PHE A 268      -4.326 -15.895   3.175  1.00 89.04           C
ATOM   4084  HZ  PHE A 268      -4.949 -16.656   3.646  1.00 89.04           H
ATOM   4085  HN  PHE A 268      -0.668 -11.022   0.416  1.00 89.04           H
ATOM   4086  N   PRO A 269      -0.104 -12.053   3.609  1.00 93.38           N
ATOM   4087  CA  PRO A 269       0.427 -12.356   4.940  1.00 93.38           C
ATOM   4088  C   PRO A 269       0.167 -11.237   5.935  1.00 93.38           C
ATOM   4089  O   PRO A 269      -0.237 -11.490   7.068  1.00 93.38           O
ATOM   4090  HA  PRO A 269      -0.077 -13.229   5.355  1.00 93.38           H
ATOM   4091  CB  PRO A 269       1.924 -12.561   4.695  1.00 93.38           C
ATOM   4092 1HB  PRO A 269       2.483 -11.635   4.827  1.00 93.38           H
ATOM   4093 2HB  PRO A 269       2.348 -13.290   5.386  1.00 93.38           H
ATOM   4094  CG  PRO A 269       1.981 -13.053   3.253  1.00 93.38           C
ATOM   4095 1HG  PRO A 269       2.969 -12.910   2.816  1.00 93.38           H
ATOM   4096 2HG  PRO A 269       1.764 -14.118   3.180  1.00 93.38           H
ATOM   4097  CD  PRO A 269       0.923 -12.206   2.564  1.00 93.38           C
ATOM   4098 1HD  PRO A 269       1.320 -11.241   2.248  1.00 93.38           H
ATOM   4099 2HD  PRO A 269       0.533 -12.694   1.671  1.00 93.38           H
ATOM   4100  N   TYR A 270       0.408 -10.016   5.479  1.00 91.92           N
ATOM   4101  CA  TYR A 270       0.278  -8.855   6.343  1.00 91.92           C
ATOM   4102  C   TYR A 270      -1.171  -8.669   6.797  1.00 91.92           C
ATOM   4103  O   TYR A 270      -1.429  -8.408   7.971  1.00 91.92           O
ATOM   4104  HA  TYR A 270       0.907  -9.016   7.219  1.00 91.92           H
ATOM   4105  CB  TYR A 270       0.694  -7.650   5.497  1.00 91.92           C
ATOM   4106 1HB  TYR A 270       1.765  -7.706   5.305  1.00 91.92           H
ATOM   4107 2HB  TYR A 270       0.193  -7.708   4.530  1.00 91.92           H
ATOM   4108  CG  TYR A 270       0.375  -6.299   6.140  1.00 91.92           C
ATOM   4109  CD1 TYR A 270      -0.562  -5.465   5.565  1.00 91.92           C
ATOM   4110  HD1 TYR A 270      -1.075  -5.769   4.652  1.00 91.92           H
ATOM   4111  CD2 TYR A 270       1.025  -5.914   7.295  1.00 91.92           C
ATOM   4112  HD2 TYR A 270       1.766  -6.573   7.749  1.00 91.92           H
ATOM   4113  CE1 TYR A 270      -0.862  -4.193   6.169  1.00 91.92           C
ATOM   4114  HE1 TYR A 270      -1.599  -3.525   5.726  1.00 91.92           H
ATOM   4115  CE2 TYR A 270       0.726  -4.642   7.900  1.00 91.92           C
ATOM   4116  HE2 TYR A 270       1.232  -4.326   8.812  1.00 91.92           H
ATOM   4117  CZ  TYR A 270      -0.203  -3.844   7.307  1.00 91.92           C
ATOM   4118  OH  TYR A 270      -0.486  -2.643   7.879  1.00 91.92           O
ATOM   4119  HH  TYR A 270      -0.063  -2.586   8.783  1.00 91.92           H
ATOM   4120  HN  TYR A 270       0.687  -9.814   4.540  1.00 91.92           H
ATOM   4121  N   ASN A 271      -2.079  -8.811   5.843  1.00 90.28           N
ATOM   4122  CA  ASN A 271      -3.489  -8.583   6.111  1.00 90.28           C
ATOM   4123  C   ASN A 271      -4.013  -9.685   7.034  1.00 90.28           C
ATOM   4124  O   ASN A 271      -4.969  -9.474   7.778  1.00 90.28           O
ATOM   4125  HA  ASN A 271      -3.537  -7.596   6.571  1.00 90.28           H
ATOM   4126  CB  ASN A 271      -4.309  -8.620   4.819  1.00 90.28           C
ATOM   4127 1HB  ASN A 271      -3.993  -9.465   4.208  1.00 90.28           H
ATOM   4128 2HB  ASN A 271      -5.361  -8.774   5.057  1.00 90.28           H
ATOM   4129  CG  ASN A 271      -4.143  -7.320   4.028  1.00 90.28           C
ATOM   4130  OD1 ASN A 271      -4.602  -6.261   4.422  1.00 90.28           O
ATOM   4131  ND2 ASN A 271      -3.464  -7.461   2.894  1.00 90.28           N
ATOM   4132 1HD2 ASN A 271      -3.114  -8.359   2.628  1.00 90.28           H
ATOM   4133 2HD2 ASN A 271      -3.303  -6.668   2.306  1.00 90.28           H
ATOM   4134  HN  ASN A 271      -1.866  -9.076   4.902  1.00 90.28           H
ATOM   4135  N   CYS A 272      -3.362 -10.837   6.956  1.00 93.31           N
ATOM   4136  CA  CYS A 272      -3.680 -11.938   7.850  1.00 93.31           C
ATOM   4137  C   CYS A 272      -3.419 -11.481   9.287  1.00 93.31           C
ATOM   4138  O   CYS A 272      -4.268 -11.652  10.160  1.00 93.31           O
ATOM   4139  HA  CYS A 272      -4.735 -12.166   7.702  1.00 93.31           H
ATOM   4140  CB  CYS A 272      -2.887 -13.198   7.499  1.00 93.31           C
ATOM   4141 1HB  CYS A 272      -1.829 -12.956   7.399  1.00 93.31           H
ATOM   4142 2HB  CYS A 272      -2.972 -13.927   8.305  1.00 93.31           H
ATOM   4143  SG  CYS A 272      -3.513 -13.917   5.937  1.00 93.31           S
ATOM   4144  HG  CYS A 272      -2.959 -13.012   5.136  1.00 93.31           H
ATOM   4145  HN  CYS A 272      -2.632 -11.023   6.299  1.00 93.31           H
ATOM   4146  N   ILE A 273      -2.241 -10.909   9.487  1.00 93.50           N
ATOM   4147  CA  ILE A 273      -1.838 -10.469  10.812  1.00 93.50           C
ATOM   4148  C   ILE A 273      -2.731  -9.307  11.253  1.00 93.50           C
ATOM   4149  O   ILE A 273      -3.115  -9.222  12.418  1.00 93.50           O
ATOM   4150  HA  ILE A 273      -1.996 -11.304  11.495  1.00 93.50           H
ATOM   4151  CB  ILE A 273      -0.344 -10.140  10.837  1.00 93.50           C
ATOM   4152  HB  ILE A 273      -0.147  -9.389  10.072  1.00 93.50           H
ATOM   4153  CG1 ILE A 273       0.494 -11.372  10.487  1.00 93.50           C
ATOM   4154 1HG1 ILE A 273       0.218 -11.735   9.497  1.00 93.50           H
ATOM   4155 2HG1 ILE A 273       1.548 -11.098  10.443  1.00 93.50           H
ATOM   4156  CG2 ILE A 273       0.062  -9.534  12.181  1.00 93.50           C
ATOM   4157 1HG2 ILE A 273      -0.501  -8.615  12.350  1.00 93.50           H
ATOM   4158 2HG2 ILE A 273      -0.153 -10.244  12.980  1.00 93.50           H
ATOM   4159 3HG2 ILE A 273       1.129  -9.310  12.171  1.00 93.50           H
ATOM   4160  CD1 ILE A 273       0.292 -12.483  11.519  1.00 93.50           C
ATOM   4161 1HD1 ILE A 273       0.592 -12.124  12.503  1.00 93.50           H
ATOM   4162 2HD1 ILE A 273      -0.759 -12.771  11.542  1.00 93.50           H
ATOM   4163 3HD1 ILE A 273       0.899 -13.347  11.246  1.00 93.50           H
ATOM   4164  HN  ILE A 273      -1.569 -10.745   8.765  1.00 93.50           H
ATOM   4165  N   LEU A 274      -3.034  -8.441  10.297  1.00 92.21           N
ATOM   4166  CA  LEU A 274      -3.868  -7.284  10.573  1.00 92.21           C
ATOM   4167  C   LEU A 274      -5.236  -7.754  11.074  1.00 92.21           C
ATOM   4168  O   LEU A 274      -5.833  -7.122  11.944  1.00 92.21           O
ATOM   4169  HA  LEU A 274      -3.386  -6.716  11.369  1.00 92.21           H
ATOM   4170  CB  LEU A 274      -3.943  -6.372   9.347  1.00 92.21           C
ATOM   4171 1HB  LEU A 274      -2.963  -6.356   8.871  1.00 92.21           H
ATOM   4172 2HB  LEU A 274      -4.638  -6.813   8.632  1.00 92.21           H
ATOM   4173  CG  LEU A 274      -4.375  -4.928   9.610  1.00 92.21           C
ATOM   4174  HG  LEU A 274      -5.126  -4.935  10.400  1.00 92.21           H
ATOM   4175  CD1 LEU A 274      -3.199  -4.087  10.111  1.00 92.21           C
ATOM   4176 1HD1 LEU A 274      -2.818  -4.512  11.040  1.00 92.21           H
ATOM   4177 2HD1 LEU A 274      -2.408  -4.084   9.361  1.00 92.21           H
ATOM   4178 3HD1 LEU A 274      -3.534  -3.065  10.290  1.00 92.21           H
ATOM   4179  CD2 LEU A 274      -5.029  -4.317   8.370  1.00 92.21           C
ATOM   4180 1HD2 LEU A 274      -4.319  -4.324   7.543  1.00 92.21           H
ATOM   4181 2HD2 LEU A 274      -5.909  -4.900   8.098  1.00 92.21           H
ATOM   4182 3HD2 LEU A 274      -5.327  -3.290   8.584  1.00 92.21           H
ATOM   4183  HN  LEU A 274      -2.721  -8.520   9.351  1.00 92.21           H
ATOM   4184  N   LEU A 275      -5.691  -8.859  10.503  1.00 94.05           N
ATOM   4185  CA  LEU A 275      -6.967  -9.433  10.896  1.00 94.05           C
ATOM   4186  C   LEU A 275      -6.897  -9.867  12.361  1.00 94.05           C
ATOM   4187  O   LEU A 275      -7.810  -9.590  13.138  1.00 94.05           O
ATOM   4188  HA  LEU A 275      -7.720  -8.650  10.803  1.00 94.05           H
ATOM   4189  CB  LEU A 275      -7.365 -10.559   9.939  1.00 94.05           C
ATOM   4190 1HB  LEU A 275      -7.461 -10.141   8.937  1.00 94.05           H
ATOM   4191 2HB  LEU A 275      -6.552 -11.284   9.905  1.00 94.05           H
ATOM   4192  CG  LEU A 275      -8.660 -11.300  10.278  1.00 94.05           C
ATOM   4193  HG  LEU A 275      -8.588 -11.661  11.304  1.00 94.05           H
ATOM   4194  CD1 LEU A 275      -9.864 -10.359  10.213  1.00 94.05           C
ATOM   4195 1HD1 LEU A 275      -9.729  -9.546  10.927  1.00 94.05           H
ATOM   4196 2HD1 LEU A 275      -9.950  -9.947   9.207  1.00 94.05           H
ATOM   4197 3HD1 LEU A 275     -10.771 -10.911  10.458  1.00 94.05           H
ATOM   4198  CD2 LEU A 275      -8.841 -12.525   9.379  1.00 94.05           C
ATOM   4199 1HD2 LEU A 275      -8.882 -12.209   8.337  1.00 94.05           H
ATOM   4200 2HD2 LEU A 275      -8.002 -13.206   9.520  1.00 94.05           H
ATOM   4201 3HD2 LEU A 275      -9.769 -13.034   9.641  1.00 94.05           H
ATOM   4202  HN  LEU A 275      -5.205  -9.360   9.787  1.00 94.05           H
ATOM   4203  N   VAL A 276      -5.806 -10.540  12.694  1.00 94.67           N
ATOM   4204  CA  VAL A 276      -5.609 -11.023  14.051  1.00 94.67           C
ATOM   4205  C   VAL A 276      -5.650  -9.839  15.020  1.00 94.67           C
ATOM   4206  O   VAL A 276      -6.324  -9.897  16.047  1.00 94.67           O
ATOM   4207  HA  VAL A 276      -6.435 -11.695  14.283  1.00 94.67           H
ATOM   4208  CB  VAL A 276      -4.308 -11.822  14.138  1.00 94.67           C
ATOM   4209  HB  VAL A 276      -3.503 -11.197  13.751  1.00 94.67           H
ATOM   4210  CG1 VAL A 276      -3.975 -12.170  15.590  1.00 94.67           C
ATOM   4211 1HG1 VAL A 276      -3.860 -11.252  16.167  1.00 94.67           H
ATOM   4212 2HG1 VAL A 276      -4.781 -12.768  16.015  1.00 94.67           H
ATOM   4213 3HG1 VAL A 276      -3.045 -12.738  15.623  1.00 94.67           H
ATOM   4214  CG2 VAL A 276      -4.380 -13.083  13.275  1.00 94.67           C
ATOM   4215 1HG2 VAL A 276      -5.200 -13.713  13.619  1.00 94.67           H
ATOM   4216 2HG2 VAL A 276      -4.548 -12.803  12.235  1.00 94.67           H
ATOM   4217 3HG2 VAL A 276      -3.442 -13.633  13.355  1.00 94.67           H
ATOM   4218  HN  VAL A 276      -5.066 -10.756  12.057  1.00 94.67           H
ATOM   4219  N   GLN A 277      -4.921  -8.794  14.658  1.00 93.19           N
ATOM   4220  CA  GLN A 277      -4.853  -7.605  15.490  1.00 93.19           C
ATOM   4221  C   GLN A 277      -6.246  -6.992  15.654  1.00 93.19           C
ATOM   4222  O   GLN A 277      -6.564  -6.440  16.706  1.00 93.19           O
ATOM   4223  HA  GLN A 277      -4.483  -7.948  16.456  1.00 93.19           H
ATOM   4224  CB  GLN A 277      -3.871  -6.585  14.910  1.00 93.19           C
ATOM   4225 1HB  GLN A 277      -4.061  -6.457  13.844  1.00 93.19           H
ATOM   4226 2HB  GLN A 277      -4.028  -5.615  15.381  1.00 93.19           H
ATOM   4227  CG  GLN A 277      -2.424  -7.034  15.125  1.00 93.19           C
ATOM   4228 1HG  GLN A 277      -2.234  -7.164  16.191  1.00 93.19           H
ATOM   4229 2HG  GLN A 277      -2.267  -8.004  14.653  1.00 93.19           H
ATOM   4230  CD  GLN A 277      -1.441  -6.014  14.546  1.00 93.19           C
ATOM   4231  OE1 GLN A 277      -1.759  -5.245  13.654  1.00 93.19           O
ATOM   4232  NE2 GLN A 277      -0.234  -6.051  15.102  1.00 93.19           N
ATOM   4233 1HE2 GLN A 277      -0.039  -6.707  15.831  1.00 93.19           H
ATOM   4234 2HE2 GLN A 277       0.479  -5.422  14.791  1.00 93.19           H
ATOM   4235  HN  GLN A 277      -4.384  -8.751  13.815  1.00 93.19           H
ATOM   4236  N   THR A 278      -7.038  -7.110  14.599  1.00 93.70           N
ATOM   4237  CA  THR A 278      -8.384  -6.565  14.609  1.00 93.70           C
ATOM   4238  C   THR A 278      -9.260  -7.323  15.608  1.00 93.70           C
ATOM   4239  O   THR A 278      -9.992  -6.714  16.386  1.00 93.70           O
ATOM   4240  HA  THR A 278      -8.334  -5.530  14.949  1.00 93.70           H
ATOM   4241  CB  THR A 278      -8.922  -6.605  13.177  1.00 93.70           C
ATOM   4242  HB  THR A 278      -9.069  -7.633  12.846  1.00 93.70           H
ATOM   4243  OG1 THR A 278      -7.975  -5.848  12.429  1.00 93.70           O
ATOM   4244  HG1 THR A 278      -7.303  -6.458  12.009  1.00 93.70           H
ATOM   4245  CG2 THR A 278     -10.230  -5.827  13.020  1.00 93.70           C
ATOM   4246 1HG2 THR A 278     -10.065  -4.783  13.287  1.00 93.70           H
ATOM   4247 2HG2 THR A 278     -10.988  -6.255  13.676  1.00 93.70           H
ATOM   4248 3HG2 THR A 278     -10.567  -5.888  11.985  1.00 93.70           H
ATOM   4249  HN  THR A 278      -6.773  -7.567  13.750  1.00 93.70           H
ATOM   4250  N   ILE A 279      -9.155  -8.643  15.555  1.00 95.08           N
ATOM   4251  CA  ILE A 279      -9.950  -9.493  16.426  1.00 95.08           C
ATOM   4252  C   ILE A 279      -9.555  -9.236  17.881  1.00 95.08           C
ATOM   4253  O   ILE A 279     -10.416  -9.140  18.754  1.00 95.08           O
ATOM   4254  HA  ILE A 279     -10.994  -9.207  16.296  1.00 95.08           H
ATOM   4255  CB  ILE A 279      -9.825 -10.958  16.004  1.00 95.08           C
ATOM   4256  HB  ILE A 279      -8.766 -11.207  15.942  1.00 95.08           H
ATOM   4257  CG1 ILE A 279     -10.423 -11.181  14.613  1.00 95.08           C
ATOM   4258 1HG1 ILE A 279     -11.511 -11.157  14.673  1.00 95.08           H
ATOM   4259 2HG1 ILE A 279     -10.122 -10.370  13.950  1.00 95.08           H
ATOM   4260  CG2 ILE A 279     -10.447 -11.885  17.050  1.00 95.08           C
ATOM   4261 1HG2 ILE A 279      -9.936 -11.751  18.004  1.00 95.08           H
ATOM   4262 2HG2 ILE A 279     -11.504 -11.643  17.168  1.00 95.08           H
ATOM   4263 3HG2 ILE A 279     -10.345 -12.920  16.726  1.00 95.08           H
ATOM   4264  CD1 ILE A 279      -9.969 -12.520  14.029  1.00 95.08           C
ATOM   4265 1HD1 ILE A 279      -8.882 -12.532  13.948  1.00 95.08           H
ATOM   4266 2HD1 ILE A 279     -10.293 -13.330  14.683  1.00 95.08           H
ATOM   4267 3HD1 ILE A 279     -10.408 -12.654  13.041  1.00 95.08           H
ATOM   4268  HN  ILE A 279      -8.542  -9.131  14.933  1.00 95.08           H
ATOM   4269  N   ASP A 280      -8.251  -9.132  18.098  1.00 93.98           N
ATOM   4270  CA  ASP A 280      -7.727  -8.967  19.443  1.00 93.98           C
ATOM   4271  C   ASP A 280      -8.122  -7.588  19.974  1.00 93.98           C
ATOM   4272  O   ASP A 280      -8.379  -7.429  21.167  1.00 93.98           O
ATOM   4273  HA  ASP A 280      -8.166  -9.779  20.023  1.00 93.98           H
ATOM   4274  CB  ASP A 280      -6.200  -9.058  19.453  1.00 93.98           C
ATOM   4275 1HB  ASP A 280      -5.881  -9.956  18.924  1.00 93.98           H
ATOM   4276 2HB  ASP A 280      -5.778  -8.207  18.918  1.00 93.98           H
ATOM   4277  CG  ASP A 280      -5.662  -9.085  20.885  1.00 93.98           C
ATOM   4278  OD1 ASP A 280      -6.173  -9.915  21.668  1.00 93.98           O
ATOM   4279  OD2 ASP A 280      -4.752  -8.275  21.165  1.00 93.98           O
ATOM   4280  HN  ASP A 280      -7.561  -9.158  17.375  1.00 93.98           H
ATOM   4281  N   ALA A 281      -8.159  -6.626  19.064  1.00 92.12           N
ATOM   4282  CA  ALA A 281      -8.557  -5.275  19.418  1.00 92.12           C
ATOM   4283  C   ALA A 281      -9.978  -5.298  19.984  1.00 92.12           C
ATOM   4284  O   ALA A 281     -10.345  -4.441  20.786  1.00 92.12           O
ATOM   4285  HA  ALA A 281      -7.874  -4.919  20.190  1.00 92.12           H
ATOM   4286  CB  ALA A 281      -8.432  -4.367  18.193  1.00 92.12           C
ATOM   4287 1HB  ALA A 281      -7.398  -4.363  17.848  1.00 92.12           H
ATOM   4288 2HB  ALA A 281      -9.079  -4.739  17.398  1.00 92.12           H
ATOM   4289 3HB  ALA A 281      -8.731  -3.353  18.460  1.00 92.12           H
ATOM   4290  HN  ALA A 281      -7.924  -6.759  18.101  1.00 92.12           H
ATOM   4291  N   TYR A 282     -10.740  -6.288  19.544  1.00 90.79           N
ATOM   4292  CA  TYR A 282     -12.114  -6.434  19.995  1.00 90.79           C
ATOM   4293  C   TYR A 282     -12.196  -7.352  21.216  1.00 90.79           C
ATOM   4294  O   TYR A 282     -12.832  -7.012  22.212  1.00 90.79           O
ATOM   4295  HA  TYR A 282     -12.484  -5.446  20.268  1.00 90.79           H
ATOM   4296  CB  TYR A 282     -12.873  -7.079  18.834  1.00 90.79           C
ATOM   4297 1HB  TYR A 282     -12.710  -6.487  17.933  1.00 90.79           H
ATOM   4298 2HB  TYR A 282     -12.455  -8.068  18.646  1.00 90.79           H
ATOM   4299  CG  TYR A 282     -14.378  -7.214  19.074  1.00 90.79           C
ATOM   4300  CD1 TYR A 282     -14.909  -8.427  19.462  1.00 90.79           C
ATOM   4301  HD1 TYR A 282     -14.256  -9.289  19.599  1.00 90.79           H
ATOM   4302  CD2 TYR A 282     -15.205  -6.123  18.901  1.00 90.79           C
ATOM   4303  HD2 TYR A 282     -14.786  -5.165  18.594  1.00 90.79           H
ATOM   4304  CE1 TYR A 282     -16.325  -8.555  19.687  1.00 90.79           C
ATOM   4305  HE1 TYR A 282     -16.758  -9.507  19.995  1.00 90.79           H
ATOM   4306  CE2 TYR A 282     -16.621  -6.250  19.126  1.00 90.79           C
ATOM   4307  HE2 TYR A 282     -17.286  -5.396  18.993  1.00 90.79           H
ATOM   4308  CZ  TYR A 282     -17.112  -7.459  19.508  1.00 90.79           C
ATOM   4309  OH  TYR A 282     -18.450  -7.579  19.721  1.00 90.79           O
ATOM   4310  HH  TYR A 282     -18.666  -8.508  20.025  1.00 90.79           H
ATOM   4311  HN  TYR A 282     -10.434  -6.982  18.892  1.00 90.79           H
ATOM   4312  N   ALA A 283     -11.543  -8.499  21.099  1.00 92.51           N
ATOM   4313  CA  ALA A 283     -11.778  -9.593  22.026  1.00 92.51           C
ATOM   4314  C   ALA A 283     -10.729  -9.548  23.139  1.00 92.51           C
ATOM   4315  O   ALA A 283     -10.926 -10.126  24.206  1.00 92.51           O
ATOM   4316  HA  ALA A 283     -12.766  -9.450  22.463  1.00 92.51           H
ATOM   4317  CB  ALA A 283     -11.764 -10.920  21.264  1.00 92.51           C
ATOM   4318 1HB  ALA A 283     -12.546 -10.912  20.506  1.00 92.51           H
ATOM   4319 2HB  ALA A 283     -10.794 -11.053  20.785  1.00 92.51           H
ATOM   4320 3HB  ALA A 283     -11.941 -11.740  21.960  1.00 92.51           H
ATOM   4321  HN  ALA A 283     -10.865  -8.686  20.388  1.00 92.51           H
ATOM   4322  N   MET A 284      -9.637  -8.855  22.851  1.00 89.89           N
ATOM   4323  CA  MET A 284      -8.541  -8.756  23.800  1.00 89.89           C
ATOM   4324  C   MET A 284      -8.169 -10.134  24.352  1.00 89.89           C
ATOM   4325  O   MET A 284      -8.022 -10.303  25.561  1.00 89.89           O
ATOM   4326  HA  MET A 284      -7.703  -8.344  23.238  1.00 89.89           H
ATOM   4327  CB  MET A 284      -8.946  -7.836  24.953  1.00 89.89           C
ATOM   4328 1HB  MET A 284      -9.757  -8.293  25.520  1.00 89.89           H
ATOM   4329 2HB  MET A 284      -8.107  -7.716  25.638  1.00 89.89           H
ATOM   4330  CG  MET A 284      -9.387  -6.467  24.433  1.00 89.89           C
ATOM   4331 1HG  MET A 284      -8.562  -5.984  23.909  1.00 89.89           H
ATOM   4332 2HG  MET A 284     -10.196  -6.586  23.712  1.00 89.89           H
ATOM   4333  SD  MET A 284      -9.928  -5.443  25.791  1.00 89.89           S
ATOM   4334  CE  MET A 284     -11.069  -4.369  24.935  1.00 89.89           C
ATOM   4335 1HE  MET A 284     -10.539  -3.825  24.154  1.00 89.89           H
ATOM   4336 2HE  MET A 284     -11.863  -4.966  24.487  1.00 89.89           H
ATOM   4337 3HE  MET A 284     -11.502  -3.661  25.642  1.00 89.89           H
ATOM   4338  HN  MET A 284      -9.495  -8.367  21.989  1.00 89.89           H
ATOM   4339  N   PHE A 285      -8.027 -11.084  23.439  1.00 91.20           N
ATOM   4340  CA  PHE A 285      -7.847 -12.472  23.826  1.00 91.20           C
ATOM   4341  C   PHE A 285      -6.365 -12.798  24.025  1.00 91.20           C
ATOM   4342  O   PHE A 285      -6.025 -13.803  24.647  1.00 91.20           O
ATOM   4343  HA  PHE A 285      -8.378 -12.618  24.766  1.00 91.20           H
ATOM   4344  CB  PHE A 285      -8.396 -13.330  22.683  1.00 91.20           C
ATOM   4345 1HB  PHE A 285      -8.520 -14.353  23.038  1.00 91.20           H
ATOM   4346 2HB  PHE A 285      -9.386 -12.964  22.412  1.00 91.20           H
ATOM   4347  CG  PHE A 285      -7.512 -13.342  21.434  1.00 91.20           C
ATOM   4348  CD1 PHE A 285      -7.708 -12.421  20.454  1.00 91.20           C
ATOM   4349  HD1 PHE A 285      -8.494 -11.673  20.558  1.00 91.20           H
ATOM   4350  CD2 PHE A 285      -6.531 -14.275  21.305  1.00 91.20           C
ATOM   4351  HD2 PHE A 285      -6.374 -15.014  22.091  1.00 91.20           H
ATOM   4352  CE1 PHE A 285      -6.888 -12.432  19.294  1.00 91.20           C
ATOM   4353  HE1 PHE A 285      -7.045 -11.694  18.508  1.00 91.20           H
ATOM   4354  CE2 PHE A 285      -5.711 -14.287  20.146  1.00 91.20           C
ATOM   4355  HE2 PHE A 285      -4.924 -15.034  20.042  1.00 91.20           H
ATOM   4356  CZ  PHE A 285      -5.907 -13.365  19.165  1.00 91.20           C
ATOM   4357  HZ  PHE A 285      -5.277 -13.374  18.275  1.00 91.20           H
ATOM   4358  HN  PHE A 285      -8.035 -10.917  22.453  1.00 91.20           H
ATOM   4359  N   ILE A 286      -5.523 -11.928  23.485  1.00 91.92           N
ATOM   4360  CA  ILE A 286      -4.086 -12.096  23.619  1.00 91.92           C
ATOM   4361  C   ILE A 286      -3.624 -11.466  24.934  1.00 91.92           C
ATOM   4362  O   ILE A 286      -3.267 -10.290  24.971  1.00 91.92           O
ATOM   4363  HA  ILE A 286      -3.884 -13.167  23.659  1.00 91.92           H
ATOM   4364  CB  ILE A 286      -3.366 -11.546  22.386  1.00 91.92           C
ATOM   4365  HB  ILE A 286      -3.563 -10.475  22.325  1.00 91.92           H
ATOM   4366  CG1 ILE A 286      -3.909 -12.180  21.104  1.00 91.92           C
ATOM   4367 1HG1 ILE A 286      -3.614 -13.228  21.059  1.00 91.92           H
ATOM   4368 2HG1 ILE A 286      -4.999 -12.156  21.117  1.00 91.92           H
ATOM   4369  CG2 ILE A 286      -1.851 -11.719  22.514  1.00 91.92           C
ATOM   4370 1HG2 ILE A 286      -1.496 -11.183  23.394  1.00 91.92           H
ATOM   4371 2HG2 ILE A 286      -1.614 -12.779  22.613  1.00 91.92           H
ATOM   4372 3HG2 ILE A 286      -1.363 -11.320  21.624  1.00 91.92           H
ATOM   4373  CD1 ILE A 286      -3.392 -11.444  19.867  1.00 91.92           C
ATOM   4374 1HD1 ILE A 286      -3.710 -10.402  19.904  1.00 91.92           H
ATOM   4375 2HD1 ILE A 286      -2.303 -11.491  19.845  1.00 91.92           H
ATOM   4376 3HD1 ILE A 286      -3.794 -11.915  18.970  1.00 91.92           H
ATOM   4377  HN  ILE A 286      -5.808 -11.123  22.965  1.00 91.92           H
ATOM   4378  N   SER A 287      -3.645 -12.277  25.981  1.00 89.59           N
ATOM   4379  CA  SER A 287      -3.197 -11.825  27.288  1.00 89.59           C
ATOM   4380  C   SER A 287      -1.738 -12.226  27.509  1.00 89.59           C
ATOM   4381  O   SER A 287      -1.068 -11.686  28.388  1.00 89.59           O
ATOM   4382  HA  SER A 287      -3.297 -10.740  27.267  1.00 89.59           H
ATOM   4383  CB  SER A 287      -4.080 -12.395  28.400  1.00 89.59           C
ATOM   4384 1HB  SER A 287      -3.695 -12.074  29.368  1.00 89.59           H
ATOM   4385 2HB  SER A 287      -5.087 -11.990  28.307  1.00 89.59           H
ATOM   4386  OG  SER A 287      -4.135 -13.819  28.360  1.00 89.59           O
ATOM   4387  HG  SER A 287      -4.754 -14.157  29.069  1.00 89.59           H
ATOM   4388  HN  SER A 287      -3.959 -13.226  25.948  1.00 89.59           H
ATOM   4389  N   ASN A 288      -1.287 -13.171  26.696  1.00 92.64           N
ATOM   4390  CA  ASN A 288       0.036 -13.743  26.875  1.00 92.64           C
ATOM   4391  C   ASN A 288       1.069 -12.856  26.175  1.00 92.64           C
ATOM   4392  O   ASN A 288       0.972 -12.615  24.973  1.00 92.64           O
ATOM   4393  HA  ASN A 288       0.187 -13.786  27.953  1.00 92.64           H
ATOM   4394  CB  ASN A 288       0.120 -15.141  26.259  1.00 92.64           C
ATOM   4395 1HB  ASN A 288      -0.716 -15.747  26.610  1.00 92.64           H
ATOM   4396 2HB  ASN A 288       0.030 -15.071  25.175  1.00 92.64           H
ATOM   4397  CG  ASN A 288       1.440 -15.823  26.624  1.00 92.64           C
ATOM   4398  OD1 ASN A 288       2.495 -15.213  26.657  1.00 92.64           O
ATOM   4399  ND2 ASN A 288       1.322 -17.120  26.896  1.00 92.64           N
ATOM   4400 1HD2 ASN A 288       0.425 -17.560  26.851  1.00 92.64           H
ATOM   4401 2HD2 ASN A 288       2.129 -17.654  27.146  1.00 92.64           H
ATOM   4402  HN  ASN A 288      -1.809 -13.544  25.929  1.00 92.64           H
ATOM   4403  N   CYS A 289       2.033 -12.395  26.958  1.00 91.90           N
ATOM   4404  CA  CYS A 289       3.019 -11.454  26.455  1.00 91.90           C
ATOM   4405  C   CYS A 289       3.843 -12.154  25.372  1.00 91.90           C
ATOM   4406  O   CYS A 289       4.241 -11.530  24.390  1.00 91.90           O
ATOM   4407  HA  CYS A 289       2.465 -10.613  26.038  1.00 91.90           H
ATOM   4408  CB  CYS A 289       3.902 -10.906  27.578  1.00 91.90           C
ATOM   4409 1HB  CYS A 289       3.282 -10.436  28.343  1.00 91.90           H
ATOM   4410 2HB  CYS A 289       4.439 -11.722  28.061  1.00 91.90           H
ATOM   4411  SG  CYS A 289       5.090  -9.689  26.903  1.00 91.90           S
ATOM   4412  HN  CYS A 289       2.146 -12.654  27.917  1.00 91.90           H
ATOM   4413  N   ALA A 290       4.074 -13.440  25.589  1.00 93.82           N
ATOM   4414  CA  ALA A 290       4.899 -14.216  24.678  1.00 93.82           C
ATOM   4415  C   ALA A 290       4.237 -14.247  23.298  1.00 93.82           C
ATOM   4416  O   ALA A 290       4.903 -14.056  22.282  1.00 93.82           O
ATOM   4417  HA  ALA A 290       5.864 -13.716  24.597  1.00 93.82           H
ATOM   4418  CB  ALA A 290       5.115 -15.617  25.252  1.00 93.82           C
ATOM   4419 1HB  ALA A 290       5.614 -15.541  26.218  1.00 93.82           H
ATOM   4420 2HB  ALA A 290       4.152 -16.111  25.379  1.00 93.82           H
ATOM   4421 3HB  ALA A 290       5.734 -16.199  24.568  1.00 93.82           H
ATOM   4422  HN  ALA A 290       3.710 -13.951  26.368  1.00 93.82           H
ATOM   4423  N   VAL A 291       2.934 -14.488  23.308  1.00 93.85           N
ATOM   4424  CA  VAL A 291       2.177 -14.558  22.069  1.00 93.85           C
ATOM   4425  C   VAL A 291       2.165 -13.180  21.406  1.00 93.85           C
ATOM   4426  O   VAL A 291       2.357 -13.067  20.196  1.00 93.85           O
ATOM   4427  HA  VAL A 291       2.689 -15.260  21.410  1.00 93.85           H
ATOM   4428  CB  VAL A 291       0.774 -15.103  22.344  1.00 93.85           C
ATOM   4429  HB  VAL A 291       0.294 -14.443  23.067  1.00 93.85           H
ATOM   4430  CG1 VAL A 291      -0.074 -15.100  21.070  1.00 93.85           C
ATOM   4431 1HG1 VAL A 291      -0.162 -14.081  20.695  1.00 93.85           H
ATOM   4432 2HG1 VAL A 291       0.402 -15.726  20.316  1.00 93.85           H
ATOM   4433 3HG1 VAL A 291      -1.066 -15.492  21.294  1.00 93.85           H
ATOM   4434  CG2 VAL A 291       0.840 -16.503  22.956  1.00 93.85           C
ATOM   4435 1HG2 VAL A 291       1.347 -17.178  22.267  1.00 93.85           H
ATOM   4436 2HG2 VAL A 291       1.389 -16.463  23.897  1.00 93.85           H
ATOM   4437 3HG2 VAL A 291      -0.171 -16.866  23.141  1.00 93.85           H
ATOM   4438  HN  VAL A 291       2.399 -14.635  24.139  1.00 93.85           H
ATOM   4439  N   SER A 292       1.936 -12.165  22.227  1.00 92.77           N
ATOM   4440  CA  SER A 292       1.850 -10.803  21.728  1.00 92.77           C
ATOM   4441  C   SER A 292       3.170 -10.405  21.064  1.00 92.77           C
ATOM   4442  O   SER A 292       3.172  -9.785  20.002  1.00 92.77           O
ATOM   4443  HA  SER A 292       1.042 -10.815  20.997  1.00 92.77           H
ATOM   4444  CB  SER A 292       1.505  -9.825  22.853  1.00 92.77           C
ATOM   4445 1HB  SER A 292       0.627 -10.185  23.389  1.00 92.77           H
ATOM   4446 2HB  SER A 292       2.325  -9.793  23.570  1.00 92.77           H
ATOM   4447  OG  SER A 292       1.254  -8.512  22.360  1.00 92.77           O
ATOM   4448  HG  SER A 292       0.377  -8.488  21.880  1.00 92.77           H
ATOM   4449  HN  SER A 292       1.811 -12.262  23.214  1.00 92.77           H
ATOM   4450  N   THR A 293       4.260 -10.777  21.718  1.00 92.86           N
ATOM   4451  CA  THR A 293       5.583 -10.439  21.221  1.00 92.86           C
ATOM   4452  C   THR A 293       5.799 -11.039  19.830  1.00 92.86           C
ATOM   4453  O   THR A 293       6.287 -10.361  18.927  1.00 92.86           O
ATOM   4454  HA  THR A 293       5.644  -9.356  21.115  1.00 92.86           H
ATOM   4455  CB  THR A 293       6.610 -10.911  22.252  1.00 92.86           C
ATOM   4456  HB  THR A 293       6.557 -11.991  22.387  1.00 92.86           H
ATOM   4457  OG1 THR A 293       6.324 -10.131  23.409  1.00 92.86           O
ATOM   4458  HG1 THR A 293       5.853 -10.691  24.091  1.00 92.86           H
ATOM   4459  CG2 THR A 293       8.040 -10.514  21.878  1.00 92.86           C
ATOM   4460 1HG2 THR A 293       8.108  -9.428  21.808  1.00 92.86           H
ATOM   4461 2HG2 THR A 293       8.301 -10.957  20.917  1.00 92.86           H
ATOM   4462 3HG2 THR A 293       8.728 -10.873  22.643  1.00 92.86           H
ATOM   4463  HN  THR A 293       4.250 -11.299  22.571  1.00 92.86           H
ATOM   4464  N   ASN A 294       5.424 -12.303  19.700  1.00 94.44           N
ATOM   4465  CA  ASN A 294       5.630 -13.021  18.454  1.00 94.44           C
ATOM   4466  C   ASN A 294       4.757 -12.400  17.362  1.00 94.44           C
ATOM   4467  O   ASN A 294       5.185 -12.276  16.215  1.00 94.44           O
ATOM   4468  HA  ASN A 294       6.695 -12.925  18.241  1.00 94.44           H
ATOM   4469  CB  ASN A 294       5.236 -14.493  18.594  1.00 94.44           C
ATOM   4470 1HB  ASN A 294       4.268 -14.568  19.090  1.00 94.44           H
ATOM   4471 2HB  ASN A 294       5.124 -14.939  17.606  1.00 94.44           H
ATOM   4472  CG  ASN A 294       6.286 -15.268  19.394  1.00 94.44           C
ATOM   4473  OD1 ASN A 294       7.406 -14.825  19.590  1.00 94.44           O
ATOM   4474  ND2 ASN A 294       5.862 -16.446  19.843  1.00 94.44           N
ATOM   4475 1HD2 ASN A 294       4.930 -16.750  19.647  1.00 94.44           H
ATOM   4476 2HD2 ASN A 294       6.476 -17.027  20.377  1.00 94.44           H
ATOM   4477  HN  ASN A 294       4.988 -12.834  20.427  1.00 94.44           H
ATOM   4478  N   ILE A 295       3.549 -12.025  17.757  1.00 93.36           N
ATOM   4479  CA  ILE A 295       2.597 -11.459  16.816  1.00 93.36           C
ATOM   4480  C   ILE A 295       3.140 -10.131  16.284  1.00 93.36           C
ATOM   4481  O   ILE A 295       3.000  -9.830  15.100  1.00 93.36           O
ATOM   4482  HA  ILE A 295       2.508 -12.155  15.982  1.00 93.36           H
ATOM   4483  CB  ILE A 295       1.213 -11.344  17.459  1.00 93.36           C
ATOM   4484  HB  ILE A 295       1.339 -10.975  18.477  1.00 93.36           H
ATOM   4485  CG1 ILE A 295       0.538 -12.713  17.556  1.00 93.36           C
ATOM   4486 1HG1 ILE A 295       0.273 -13.063  16.558  1.00 93.36           H
ATOM   4487 2HG1 ILE A 295       1.236 -13.439  17.973  1.00 93.36           H
ATOM   4488  CG2 ILE A 295       0.345 -10.328  16.714  1.00 93.36           C
ATOM   4489 1HG2 ILE A 295       0.826  -9.350  16.742  1.00 93.36           H
ATOM   4490 2HG2 ILE A 295       0.224 -10.644  15.678  1.00 93.36           H
ATOM   4491 3HG2 ILE A 295      -0.633 -10.266  17.192  1.00 93.36           H
ATOM   4492  CD1 ILE A 295      -0.717 -12.646  18.428  1.00 93.36           C
ATOM   4493 1HD1 ILE A 295      -0.445 -12.319  19.432  1.00 93.36           H
ATOM   4494 2HD1 ILE A 295      -1.423 -11.937  17.995  1.00 93.36           H
ATOM   4495 3HD1 ILE A 295      -1.178 -13.632  18.480  1.00 93.36           H
ATOM   4496  HN  ILE A 295       3.219 -12.102  18.697  1.00 93.36           H
ATOM   4497  N   ASP A 296       3.748  -9.374  17.185  1.00 93.38           N
ATOM   4498  CA  ASP A 296       4.288  -8.073  16.827  1.00 93.38           C
ATOM   4499  C   ASP A 296       5.448  -8.259  15.846  1.00 93.38           C
ATOM   4500  O   ASP A 296       5.577  -7.506  14.882  1.00 93.38           O
ATOM   4501  HA  ASP A 296       3.453  -7.528  16.386  1.00 93.38           H
ATOM   4502  CB  ASP A 296       4.823  -7.341  18.059  1.00 93.38           C
ATOM   4503 1HB  ASP A 296       5.485  -8.000  18.619  1.00 93.38           H
ATOM   4504 2HB  ASP A 296       5.418  -6.483  17.746  1.00 93.38           H
ATOM   4505  CG  ASP A 296       3.678  -6.873  18.959  1.00 93.38           C
ATOM   4506  OD1 ASP A 296       2.540  -6.814  18.445  1.00 93.38           O
ATOM   4507  OD2 ASP A 296       3.966  -6.584  20.141  1.00 93.38           O
ATOM   4508  HN  ASP A 296       3.875  -9.635  18.141  1.00 93.38           H
ATOM   4509  N   ILE A 297       6.261  -9.266  16.126  1.00 94.25           N
ATOM   4510  CA  ILE A 297       7.371  -9.598  15.249  1.00 94.25           C
ATOM   4511  C   ILE A 297       6.827 -10.004  13.877  1.00 94.25           C
ATOM   4512  O   ILE A 297       7.344  -9.572  12.848  1.00 94.25           O
ATOM   4513  HA  ILE A 297       7.973  -8.698  15.128  1.00 94.25           H
ATOM   4514  CB  ILE A 297       8.266 -10.658  15.894  1.00 94.25           C
ATOM   4515  HB  ILE A 297       7.628 -11.446  16.295  1.00 94.25           H
ATOM   4516  CG1 ILE A 297       9.052 -10.072  17.068  1.00 94.25           C
ATOM   4517 1HG1 ILE A 297       9.825  -9.401  16.693  1.00 94.25           H
ATOM   4518 2HG1 ILE A 297       8.388  -9.474  17.693  1.00 94.25           H
ATOM   4519  CG2 ILE A 297       9.184 -11.306  14.856  1.00 94.25           C
ATOM   4520 1HG2 ILE A 297       8.580 -11.782  14.083  1.00 94.25           H
ATOM   4521 2HG2 ILE A 297       9.817 -10.542  14.404  1.00 94.25           H
ATOM   4522 3HG2 ILE A 297       9.809 -12.056  15.341  1.00 94.25           H
ATOM   4523  CD1 ILE A 297       9.692 -11.179  17.907  1.00 94.25           C
ATOM   4524 1HD1 ILE A 297       8.913 -11.833  18.300  1.00 94.25           H
ATOM   4525 2HD1 ILE A 297      10.374 -11.759  17.285  1.00 94.25           H
ATOM   4526 3HD1 ILE A 297      10.244 -10.734  18.735  1.00 94.25           H
ATOM   4527  HN  ILE A 297       6.172  -9.849  16.934  1.00 94.25           H
ATOM   4528  N   CYS A 298       5.791 -10.830  13.908  1.00 94.39           N
ATOM   4529  CA  CYS A 298       5.177 -11.306  12.680  1.00 94.39           C
ATOM   4530  C   CYS A 298       4.694 -10.093  11.883  1.00 94.39           C
ATOM   4531  O   CYS A 298       4.833 -10.052  10.662  1.00 94.39           O
ATOM   4532  HA  CYS A 298       5.950 -11.845  12.132  1.00 94.39           H
ATOM   4533  CB  CYS A 298       4.043 -12.294  12.960  1.00 94.39           C
ATOM   4534 1HB  CYS A 298       3.394 -11.902  13.744  1.00 94.39           H
ATOM   4535 2HB  CYS A 298       3.428 -12.416  12.069  1.00 94.39           H
ATOM   4536  SG  CYS A 298       4.733 -13.910  13.470  1.00 94.39           S
ATOM   4537  HG  CYS A 298       5.072 -13.535  14.700  1.00 94.39           H
ATOM   4538  HN  CYS A 298       5.374 -11.172  14.749  1.00 94.39           H
ATOM   4539  N   PHE A 299       4.135  -9.134  12.607  1.00 93.04           N
ATOM   4540  CA  PHE A 299       3.626  -7.925  11.982  1.00 93.04           C
ATOM   4541  C   PHE A 299       4.736  -7.187  11.231  1.00 93.04           C
ATOM   4542  O   PHE A 299       4.547  -6.771  10.089  1.00 93.04           O
ATOM   4543  HA  PHE A 299       2.851  -8.226  11.277  1.00 93.04           H
ATOM   4544  CB  PHE A 299       3.102  -7.027  13.105  1.00 93.04           C
ATOM   4545 1HB  PHE A 299       2.340  -7.570  13.665  1.00 93.04           H
ATOM   4546 2HB  PHE A 299       3.917  -6.817  13.798  1.00 93.04           H
ATOM   4547  CG  PHE A 299       2.510  -5.703  12.619  1.00 93.04           C
ATOM   4548  CD1 PHE A 299       3.293  -4.593  12.550  1.00 93.04           C
ATOM   4549  HD1 PHE A 299       4.342  -4.647  12.841  1.00 93.04           H
ATOM   4550  CD2 PHE A 299       1.201  -5.636  12.256  1.00 93.04           C
ATOM   4551  HD2 PHE A 299       0.574  -6.525  12.311  1.00 93.04           H
ATOM   4552  CE1 PHE A 299       2.744  -3.364  12.099  1.00 93.04           C
ATOM   4553  HE1 PHE A 299       3.371  -2.474  12.044  1.00 93.04           H
ATOM   4554  CE2 PHE A 299       0.652  -4.406  11.804  1.00 93.04           C
ATOM   4555  HE2 PHE A 299      -0.397  -4.353  11.513  1.00 93.04           H
ATOM   4556  CZ  PHE A 299       1.435  -3.296  11.735  1.00 93.04           C
ATOM   4557  HZ  PHE A 299       1.013  -2.353  11.389  1.00 93.04           H
ATOM   4558  HN  PHE A 299       4.027  -9.174  13.600  1.00 93.04           H
ATOM   4559  N   GLN A 300       5.869  -7.047  11.903  1.00 93.20           N
ATOM   4560  CA  GLN A 300       6.999  -6.339  11.326  1.00 93.20           C
ATOM   4561  C   GLN A 300       7.419  -6.995  10.009  1.00 93.20           C
ATOM   4562  O   GLN A 300       7.562  -6.318   8.992  1.00 93.20           O
ATOM   4563  HA  GLN A 300       6.641  -5.327  11.137  1.00 93.20           H
ATOM   4564  CB  GLN A 300       8.171  -6.282  12.308  1.00 93.20           C
ATOM   4565 1HB  GLN A 300       8.376  -7.281  12.692  1.00 93.20           H
ATOM   4566 2HB  GLN A 300       9.069  -5.949  11.789  1.00 93.20           H
ATOM   4567  CG  GLN A 300       7.866  -5.335  13.470  1.00 93.20           C
ATOM   4568 1HG  GLN A 300       7.637  -4.342  13.084  1.00 93.20           H
ATOM   4569 2HG  GLN A 300       6.981  -5.681  14.004  1.00 93.20           H
ATOM   4570  CD  GLN A 300       9.051  -5.253  14.435  1.00 93.20           C
ATOM   4571  OE1 GLN A 300      10.197  -5.458  14.071  1.00 93.20           O
ATOM   4572  NE2 GLN A 300       8.711  -4.943  15.683  1.00 93.20           N
ATOM   4573 1HE2 GLN A 300       7.751  -4.787  15.916  1.00 93.20           H
ATOM   4574 2HE2 GLN A 300       9.416  -4.865  16.388  1.00 93.20           H
ATOM   4575  HN  GLN A 300       6.021  -7.406  12.824  1.00 93.20           H
ATOM   4576  N   VAL A 301       7.605  -8.305  10.070  1.00 94.89           N
ATOM   4577  CA  VAL A 301       8.147  -9.038   8.939  1.00 94.89           C
ATOM   4578  C   VAL A 301       7.204  -8.894   7.743  1.00 94.89           C
ATOM   4579  O   VAL A 301       7.634  -8.540   6.647  1.00 94.89           O
ATOM   4580  HA  VAL A 301       9.107  -8.587   8.684  1.00 94.89           H
ATOM   4581  CB  VAL A 301       8.397 -10.496   9.330  1.00 94.89           C
ATOM   4582  HB  VAL A 301       7.465 -10.902   9.722  1.00 94.89           H
ATOM   4583  CG1 VAL A 301       8.799 -11.330   8.112  1.00 94.89           C
ATOM   4584 1HG1 VAL A 301       8.000 -11.299   7.371  1.00 94.89           H
ATOM   4585 2HG1 VAL A 301       9.712 -10.923   7.678  1.00 94.89           H
ATOM   4586 3HG1 VAL A 301       8.970 -12.361   8.419  1.00 94.89           H
ATOM   4587  CG2 VAL A 301       9.453 -10.594  10.434  1.00 94.89           C
ATOM   4588 1HG2 VAL A 301      10.389 -10.161  10.081  1.00 94.89           H
ATOM   4589 2HG2 VAL A 301       9.110 -10.049  11.314  1.00 94.89           H
ATOM   4590 3HG2 VAL A 301       9.611 -11.640  10.693  1.00 94.89           H
ATOM   4591  HN  VAL A 301       7.392  -8.863  10.872  1.00 94.89           H
ATOM   4592  N   THR A 302       5.934  -9.175   7.995  1.00 94.21           N
ATOM   4593  CA  THR A 302       4.948  -9.204   6.928  1.00 94.21           C
ATOM   4594  C   THR A 302       4.742  -7.801   6.354  1.00 94.21           C
ATOM   4595  O   THR A 302       4.472  -7.647   5.164  1.00 94.21           O
ATOM   4596  HA  THR A 302       5.333  -9.827   6.121  1.00 94.21           H
ATOM   4597  CB  THR A 302       3.666  -9.826   7.486  1.00 94.21           C
ATOM   4598  HB  THR A 302       2.889  -9.868   6.722  1.00 94.21           H
ATOM   4599  OG1 THR A 302       3.363  -9.031   8.629  1.00 94.21           O
ATOM   4600  HG1 THR A 302       3.730  -9.463   9.453  1.00 94.21           H
ATOM   4601  CG2 THR A 302       3.895 -11.227   8.057  1.00 94.21           C
ATOM   4602 1HG2 THR A 302       4.623 -11.175   8.866  1.00 94.21           H
ATOM   4603 2HG2 THR A 302       4.272 -11.882   7.271  1.00 94.21           H
ATOM   4604 3HG2 THR A 302       2.954 -11.623   8.439  1.00 94.21           H
ATOM   4605  HN  THR A 302       5.576  -9.380   8.906  1.00 94.21           H
ATOM   4606  N   GLN A 303       4.876  -6.813   7.227  1.00 92.94           N
ATOM   4607  CA  GLN A 303       4.747  -5.426   6.813  1.00 92.94           C
ATOM   4608  C   GLN A 303       5.850  -5.065   5.815  1.00 92.94           C
ATOM   4609  O   GLN A 303       5.589  -4.412   4.806  1.00 92.94           O
ATOM   4610  HA  GLN A 303       3.773  -5.358   6.329  1.00 92.94           H
ATOM   4611  CB  GLN A 303       4.774  -4.489   8.022  1.00 92.94           C
ATOM   4612 1HB  GLN A 303       3.949  -4.730   8.692  1.00 92.94           H
ATOM   4613 2HB  GLN A 303       5.695  -4.640   8.584  1.00 92.94           H
ATOM   4614  CG  GLN A 303       4.671  -3.027   7.584  1.00 92.94           C
ATOM   4615 1HG  GLN A 303       5.613  -2.710   7.137  1.00 92.94           H
ATOM   4616 2HG  GLN A 303       3.904  -2.926   6.817  1.00 92.94           H
ATOM   4617  CD  GLN A 303       4.335  -2.121   8.771  1.00 92.94           C
ATOM   4618  OE1 GLN A 303       5.199  -1.663   9.500  1.00 92.94           O
ATOM   4619  NE2 GLN A 303       3.034  -1.890   8.924  1.00 92.94           N
ATOM   4620 1HE2 GLN A 303       2.376  -2.297   8.290  1.00 92.94           H
ATOM   4621 2HE2 GLN A 303       2.714  -1.310   9.672  1.00 92.94           H
ATOM   4622  HN  GLN A 303       5.070  -6.948   8.199  1.00 92.94           H
ATOM   4623  N   THR A 304       7.058  -5.506   6.132  1.00 93.67           N
ATOM   4624  CA  THR A 304       8.204  -5.222   5.286  1.00 93.67           C
ATOM   4625  C   THR A 304       8.007  -5.834   3.897  1.00 93.67           C
ATOM   4626  O   THR A 304       8.315  -5.203   2.887  1.00 93.67           O
ATOM   4627  HA  THR A 304       8.274  -4.142   5.152  1.00 93.67           H
ATOM   4628  CB  THR A 304       9.458  -5.730   6.001  1.00 93.67           C
ATOM   4629  HB  THR A 304       9.473  -6.819   6.034  1.00 93.67           H
ATOM   4630  OG1 THR A 304       9.424  -5.076   7.267  1.00 93.67           O
ATOM   4631  HG1 THR A 304       8.893  -5.619   7.918  1.00 93.67           H
ATOM   4632  CG2 THR A 304      10.748  -5.221   5.354  1.00 93.67           C
ATOM   4633 1HG2 THR A 304      10.763  -4.132   5.382  1.00 93.67           H
ATOM   4634 2HG2 THR A 304      10.792  -5.559   4.318  1.00 93.67           H
ATOM   4635 3HG2 THR A 304      11.607  -5.611   5.900  1.00 93.67           H
ATOM   4636  HN  THR A 304       7.260  -6.047   6.949  1.00 93.67           H
ATOM   4637  N   ILE A 305       7.494  -7.056   3.892  1.00 93.55           N
ATOM   4638  CA  ILE A 305       7.247  -7.758   2.644  1.00 93.55           C
ATOM   4639  C   ILE A 305       6.272  -6.945   1.791  1.00 93.55           C
ATOM   4640  O   ILE A 305       6.436  -6.848   0.576  1.00 93.55           O
ATOM   4641  HA  ILE A 305       8.197  -7.825   2.113  1.00 93.55           H
ATOM   4642  CB  ILE A 305       6.779  -9.189   2.918  1.00 93.55           C
ATOM   4643  HB  ILE A 305       5.955  -9.148   3.629  1.00 93.55           H
ATOM   4644  CG1 ILE A 305       7.893 -10.015   3.564  1.00 93.55           C
ATOM   4645 1HG1 ILE A 305       8.663 -10.235   2.825  1.00 93.55           H
ATOM   4646 2HG1 ILE A 305       8.368  -9.437   4.356  1.00 93.55           H
ATOM   4647  CG2 ILE A 305       6.245  -9.844   1.643  1.00 93.55           C
ATOM   4648 1HG2 ILE A 305       5.401  -9.267   1.264  1.00 93.55           H
ATOM   4649 2HG2 ILE A 305       7.033  -9.872   0.891  1.00 93.55           H
ATOM   4650 3HG2 ILE A 305       5.919 -10.860   1.866  1.00 93.55           H
ATOM   4651  CD1 ILE A 305       7.343 -11.322   4.139  1.00 93.55           C
ATOM   4652 1HD1 ILE A 305       6.591 -11.098   4.895  1.00 93.55           H
ATOM   4653 2HD1 ILE A 305       6.891 -11.909   3.339  1.00 93.55           H
ATOM   4654 3HD1 ILE A 305       8.155 -11.891   4.592  1.00 93.55           H
ATOM   4655  HN  ILE A 305       7.250  -7.563   4.718  1.00 93.55           H
ATOM   4656  N   ALA A 306       5.277  -6.381   2.461  1.00 90.75           N
ATOM   4657  CA  ALA A 306       4.238  -5.636   1.771  1.00 90.75           C
ATOM   4658  C   ALA A 306       4.855  -4.406   1.104  1.00 90.75           C
ATOM   4659  O   ALA A 306       4.411  -3.986   0.036  1.00 90.75           O
ATOM   4660  HA  ALA A 306       3.819  -6.285   1.002  1.00 90.75           H
ATOM   4661  CB  ALA A 306       3.131  -5.268   2.761  1.00 90.75           C
ATOM   4662 1HB  ALA A 306       2.705  -6.178   3.185  1.00 90.75           H
ATOM   4663 2HB  ALA A 306       3.547  -4.655   3.560  1.00 90.75           H
ATOM   4664 3HB  ALA A 306       2.351  -4.710   2.243  1.00 90.75           H
ATOM   4665  HN  ALA A 306       5.176  -6.427   3.455  1.00 90.75           H
ATOM   4666  N   PHE A 307       5.870  -3.863   1.760  1.00 92.04           N
ATOM   4667  CA  PHE A 307       6.485  -2.629   1.300  1.00 92.04           C
ATOM   4668  C   PHE A 307       7.314  -2.868   0.036  1.00 92.04           C
ATOM   4669  O   PHE A 307       7.424  -1.987  -0.814  1.00 92.04           O
ATOM   4670  HA  PHE A 307       5.679  -1.930   1.076  1.00 92.04           H
ATOM   4671  CB  PHE A 307       7.409  -2.146   2.418  1.00 92.04           C
ATOM   4672 1HB  PHE A 307       8.048  -2.972   2.731  1.00 92.04           H
ATOM   4673 2HB  PHE A 307       8.064  -1.368   2.024  1.00 92.04           H
ATOM   4674  CG  PHE A 307       6.672  -1.599   3.643  1.00 92.04           C
ATOM   4675  CD1 PHE A 307       5.313  -1.639   3.692  1.00 92.04           C
ATOM   4676  HD1 PHE A 307       4.750  -2.061   2.860  1.00 92.04           H
ATOM   4677  CD2 PHE A 307       7.375  -1.073   4.681  1.00 92.04           C
ATOM   4678  HD2 PHE A 307       8.464  -1.041   4.642  1.00 92.04           H
ATOM   4679  CE1 PHE A 307       4.629  -1.132   4.828  1.00 92.04           C
ATOM   4680  HE1 PHE A 307       3.540  -1.164   4.868  1.00 92.04           H
ATOM   4681  CE2 PHE A 307       6.691  -0.566   5.817  1.00 92.04           C
ATOM   4682  HE2 PHE A 307       7.254  -0.145   6.650  1.00 92.04           H
ATOM   4683  CZ  PHE A 307       5.332  -0.606   5.867  1.00 92.04           C
ATOM   4684  HZ  PHE A 307       4.807  -0.217   6.739  1.00 92.04           H
ATOM   4685  HN  PHE A 307       6.271  -4.251   2.590  1.00 92.04           H
ATOM   4686  N   PHE A 308       7.876  -4.065  -0.047  1.00 91.65           N
ATOM   4687  CA  PHE A 308       8.671  -4.440  -1.204  1.00 91.65           C
ATOM   4688  C   PHE A 308       7.841  -4.367  -2.487  1.00 91.65           C
ATOM   4689  O   PHE A 308       8.390  -4.229  -3.579  1.00 91.65           O
ATOM   4690  HA  PHE A 308       9.500  -3.736  -1.269  1.00 91.65           H
ATOM   4691  CB  PHE A 308       9.124  -5.886  -0.986  1.00 91.65           C
ATOM   4692 1HB  PHE A 308       8.404  -6.387  -0.339  1.00 91.65           H
ATOM   4693 2HB  PHE A 308       9.111  -6.408  -1.942  1.00 91.65           H
ATOM   4694  CG  PHE A 308      10.519  -6.014  -0.370  1.00 91.65           C
ATOM   4695  CD1 PHE A 308      11.623  -5.870  -1.151  1.00 91.65           C
ATOM   4696  HD1 PHE A 308      11.514  -5.663  -2.216  1.00 91.65           H
ATOM   4697  CD2 PHE A 308      10.654  -6.273   0.958  1.00 91.65           C
ATOM   4698  HD2 PHE A 308       9.770  -6.389   1.584  1.00 91.65           H
ATOM   4699  CE1 PHE A 308      12.917  -5.990  -0.580  1.00 91.65           C
ATOM   4700  HE1 PHE A 308      13.802  -5.875  -1.206  1.00 91.65           H
ATOM   4701  CE2 PHE A 308      11.949  -6.393   1.529  1.00 91.65           C
ATOM   4702  HE2 PHE A 308      12.058  -6.600   2.594  1.00 91.65           H
ATOM   4703  CZ  PHE A 308      13.053  -6.249   0.748  1.00 91.65           C
ATOM   4704  HZ  PHE A 308      14.046  -6.341   1.187  1.00 91.65           H
ATOM   4705  HN  PHE A 308       7.796  -4.771   0.658  1.00 91.65           H
ATOM   4706  N   HIS A 309       6.531  -4.462  -2.312  1.00 87.02           N
ATOM   4707  CA  HIS A 309       5.623  -4.472  -3.447  1.00 87.02           C
ATOM   4708  C   HIS A 309       5.778  -3.172  -4.239  1.00 87.02           C
ATOM   4709  O   HIS A 309       5.692  -3.175  -5.466  1.00 87.02           O
ATOM   4710  HA  HIS A 309       5.920  -5.309  -4.078  1.00 87.02           H
ATOM   4711  CB  HIS A 309       4.184  -4.720  -2.989  1.00 87.02           C
ATOM   4712 1HB  HIS A 309       4.159  -5.620  -2.376  1.00 87.02           H
ATOM   4713 2HB  HIS A 309       3.868  -3.892  -2.354  1.00 87.02           H
ATOM   4714  CG  HIS A 309       3.198  -4.872  -4.122  1.00 87.02           C
ATOM   4715  ND1 HIS A 309       2.548  -3.795  -4.700  1.00 87.02           N
ATOM   4716  HD1 HIS A 309       2.658  -2.836  -4.439  1.00 87.02           H
ATOM   4717  CD2 HIS A 309       2.757  -5.984  -4.778  1.00 87.02           C
ATOM   4718  HD2 HIS A 309       3.069  -7.009  -4.574  1.00 87.02           H
ATOM   4719  CE1 HIS A 309       1.754  -4.251  -5.659  1.00 87.02           C
ATOM   4720  HE1 HIS A 309       1.110  -3.648  -6.298  1.00 87.02           H
ATOM   4721  NE2 HIS A 309       1.885  -5.608  -5.705  1.00 87.02           N
ATOM   4722  HN  HIS A 309       6.089  -4.531  -1.417  1.00 87.02           H
ATOM   4723  N   SER A 310       6.003  -2.092  -3.505  1.00 87.43           N
ATOM   4724  CA  SER A 310       6.032  -0.770  -4.108  1.00 87.43           C
ATOM   4725  C   SER A 310       7.280  -0.621  -4.980  1.00 87.43           C
ATOM   4726  O   SER A 310       7.380   0.317  -5.770  1.00 87.43           O
ATOM   4727  HA  SER A 310       5.130  -0.711  -4.716  1.00 87.43           H
ATOM   4728  CB  SER A 310       5.998   0.324  -3.038  1.00 87.43           C
ATOM   4729 1HB  SER A 310       6.773   0.130  -2.297  1.00 87.43           H
ATOM   4730 2HB  SER A 310       6.229   1.285  -3.496  1.00 87.43           H
ATOM   4731  OG  SER A 310       4.731   0.398  -2.391  1.00 87.43           O
ATOM   4732  HG  SER A 310       4.063   0.830  -2.996  1.00 87.43           H
ATOM   4733  HN  SER A 310       6.163  -2.110  -2.518  1.00 87.43           H
ATOM   4734  N   CYS A 311       8.199  -1.559  -4.809  1.00 90.23           N
ATOM   4735  CA  CYS A 311       9.424  -1.558  -5.590  1.00 90.23           C
ATOM   4736  C   CYS A 311       9.326  -2.668  -6.639  1.00 90.23           C
ATOM   4737  O   CYS A 311      10.191  -2.786  -7.506  1.00 90.23           O
ATOM   4738  HA  CYS A 311       9.491  -0.580  -6.066  1.00 90.23           H
ATOM   4739  CB  CYS A 311      10.661  -1.720  -4.703  1.00 90.23           C
ATOM   4740 1HB  CYS A 311      11.560  -1.489  -5.274  1.00 90.23           H
ATOM   4741 2HB  CYS A 311      10.619  -1.013  -3.874  1.00 90.23           H
ATOM   4742  SG  CYS A 311      10.751  -3.431  -4.061  1.00 90.23           S
ATOM   4743  HG  CYS A 311      11.871  -3.259  -3.364  1.00 90.23           H
ATOM   4744  HN  CYS A 311       8.117  -2.309  -4.152  1.00 90.23           H
ATOM   4745  N   LEU A 312       8.264  -3.452  -6.527  1.00 86.49           N
ATOM   4746  CA  LEU A 312       8.093  -4.608  -7.390  1.00 86.49           C
ATOM   4747  C   LEU A 312       7.367  -4.182  -8.668  1.00 86.49           C
ATOM   4748  O   LEU A 312       7.570  -4.772  -9.728  1.00 86.49           O
ATOM   4749  HA  LEU A 312       9.087  -4.964  -7.660  1.00 86.49           H
ATOM   4750  CB  LEU A 312       7.395  -5.742  -6.636  1.00 86.49           C
ATOM   4751 1HB  LEU A 312       6.525  -5.329  -6.124  1.00 86.49           H
ATOM   4752 2HB  LEU A 312       7.023  -6.462  -7.365  1.00 86.49           H
ATOM   4753  CG  LEU A 312       8.248  -6.490  -5.611  1.00 86.49           C
ATOM   4754  HG  LEU A 312       8.607  -5.771  -4.875  1.00 86.49           H
ATOM   4755  CD1 LEU A 312       7.415  -7.530  -4.858  1.00 86.49           C
ATOM   4756 1HD1 LEU A 312       6.598  -7.032  -4.336  1.00 86.49           H
ATOM   4757 2HD1 LEU A 312       7.007  -8.251  -5.567  1.00 86.49           H
ATOM   4758 3HD1 LEU A 312       8.046  -8.048  -4.136  1.00 86.49           H
ATOM   4759  CD2 LEU A 312       9.480  -7.113  -6.272  1.00 86.49           C
ATOM   4760 1HD2 LEU A 312       9.162  -7.815  -7.043  1.00 86.49           H
ATOM   4761 2HD2 LEU A 312      10.085  -6.327  -6.724  1.00 86.49           H
ATOM   4762 3HD2 LEU A 312      10.069  -7.639  -5.521  1.00 86.49           H
ATOM   4763  HN  LEU A 312       7.531  -3.309  -5.862  1.00 86.49           H
ATOM   4764  N   ASN A 313       6.537  -3.159  -8.526  1.00 78.52           N
ATOM   4765  CA  ASN A 313       5.684  -2.730  -9.621  1.00 78.52           C
ATOM   4766  C   ASN A 313       6.549  -2.419 -10.844  1.00 78.52           C
ATOM   4767  O   ASN A 313       6.332  -2.974 -11.919  1.00 78.52           O
ATOM   4768  HA  ASN A 313       5.000  -3.561  -9.794  1.00 78.52           H
ATOM   4769  CB  ASN A 313       4.911  -1.462  -9.253  1.00 78.52           C
ATOM   4770 1HB  ASN A 313       5.573  -0.764  -8.740  1.00 78.52           H
ATOM   4771 2HB  ASN A 313       4.566  -0.965 -10.160  1.00 78.52           H
ATOM   4772  CG  ASN A 313       3.714  -1.789  -8.358  1.00 78.52           C
ATOM   4773  OD1 ASN A 313       3.167  -2.879  -8.383  1.00 78.52           O
ATOM   4774  ND2 ASN A 313       3.340  -0.787  -7.568  1.00 78.52           N
ATOM   4775 1HD2 ASN A 313       3.832   0.084  -7.596  1.00 78.52           H
ATOM   4776 2HD2 ASN A 313       2.566  -0.903  -6.945  1.00 78.52           H
ATOM   4777  HN  ASN A 313       6.442  -2.629  -7.683  1.00 78.52           H
ATOM   4778  N   PRO A 314       7.540  -1.528 -10.703  1.00 77.41           N
ATOM   4779  CA  PRO A 314       8.385  -1.153 -11.839  1.00 77.41           C
ATOM   4780  C   PRO A 314       8.991  -2.363 -12.532  1.00 77.41           C
ATOM   4781  O   PRO A 314       9.067  -2.408 -13.759  1.00 77.41           O
ATOM   4782  HA  PRO A 314       7.786  -0.658 -12.604  1.00 77.41           H
ATOM   4783  CB  PRO A 314       9.459  -0.261 -11.214  1.00 77.41           C
ATOM   4784 1HB  PRO A 314      10.337  -0.835 -10.920  1.00 77.41           H
ATOM   4785 2HB  PRO A 314       9.799   0.506 -11.911  1.00 77.41           H
ATOM   4786  CG  PRO A 314       8.753   0.348 -10.008  1.00 77.41           C
ATOM   4787 1HG  PRO A 314       9.463   0.720  -9.269  1.00 77.41           H
ATOM   4788 2HG  PRO A 314       8.130   1.196 -10.289  1.00 77.41           H
ATOM   4789  CD  PRO A 314       7.931  -0.814  -9.474  1.00 77.41           C
ATOM   4790 1HD  PRO A 314       8.515  -1.451  -8.809  1.00 77.41           H
ATOM   4791 2HD  PRO A 314       7.067  -0.471  -8.905  1.00 77.41           H
ATOM   4792  N   VAL A 315       9.410  -3.322 -11.719  1.00 80.49           N
ATOM   4793  CA  VAL A 315      10.109  -4.487 -12.234  1.00 80.49           C
ATOM   4794  C   VAL A 315       9.170  -5.277 -13.148  1.00 80.49           C
ATOM   4795  O   VAL A 315       9.580  -5.745 -14.209  1.00 80.49           O
ATOM   4796  HA  VAL A 315      10.954  -4.130 -12.823  1.00 80.49           H
ATOM   4797  CB  VAL A 315      10.658  -5.322 -11.075  1.00 80.49           C
ATOM   4798  HB  VAL A 315       9.819  -5.613 -10.444  1.00 80.49           H
ATOM   4799  CG1 VAL A 315      11.325  -6.600 -11.588  1.00 80.49           C
ATOM   4800 1HG1 VAL A 315      10.594  -7.197 -12.134  1.00 80.49           H
ATOM   4801 2HG1 VAL A 315      12.149  -6.339 -12.252  1.00 80.49           H
ATOM   4802 3HG1 VAL A 315      11.706  -7.175 -10.744  1.00 80.49           H
ATOM   4803  CG2 VAL A 315      11.628  -4.503 -10.221  1.00 80.49           C
ATOM   4804 1HG2 VAL A 315      12.462  -4.169 -10.837  1.00 80.49           H
ATOM   4805 2HG2 VAL A 315      11.109  -3.637  -9.811  1.00 80.49           H
ATOM   4806 3HG2 VAL A 315      12.003  -5.121  -9.405  1.00 80.49           H
ATOM   4807  HN  VAL A 315       9.279  -3.312 -10.728  1.00 80.49           H
ATOM   4808  N   LEU A 316       7.929  -5.402 -12.702  1.00 76.15           N
ATOM   4809  CA  LEU A 316       6.934  -6.145 -13.457  1.00 76.15           C
ATOM   4810  C   LEU A 316       6.808  -5.541 -14.857  1.00 76.15           C
ATOM   4811  O   LEU A 316       6.723  -6.269 -15.845  1.00 76.15           O
ATOM   4812  HA  LEU A 316       7.294  -7.169 -13.554  1.00 76.15           H
ATOM   4813  CB  LEU A 316       5.611  -6.201 -12.690  1.00 76.15           C
ATOM   4814 1HB  LEU A 316       5.314  -5.182 -12.443  1.00 76.15           H
ATOM   4815 2HB  LEU A 316       4.846  -6.604 -13.353  1.00 76.15           H
ATOM   4816  CG  LEU A 316       5.617  -7.027 -11.402  1.00 76.15           C
ATOM   4817  HG  LEU A 316       6.426  -6.665 -10.768  1.00 76.15           H
ATOM   4818  CD1 LEU A 316       4.313  -6.839 -10.624  1.00 76.15           C
ATOM   4819 1HD1 LEU A 316       4.194  -5.787 -10.364  1.00 76.15           H
ATOM   4820 2HD1 LEU A 316       3.473  -7.158 -11.240  1.00 76.15           H
ATOM   4821 3HD1 LEU A 316       4.344  -7.437  -9.713  1.00 76.15           H
ATOM   4822  CD2 LEU A 316       5.900  -8.501 -11.698  1.00 76.15           C
ATOM   4823 1HD2 LEU A 316       5.129  -8.893 -12.361  1.00 76.15           H
ATOM   4824 2HD2 LEU A 316       6.874  -8.595 -12.178  1.00 76.15           H
ATOM   4825 3HD2 LEU A 316       5.898  -9.066 -10.766  1.00 76.15           H
ATOM   4826  HN  LEU A 316       7.600  -5.008 -11.844  1.00 76.15           H
ATOM   4827  N   TYR A 317       6.798  -4.217 -14.898  1.00 71.99           N
ATOM   4828  CA  TYR A 317       6.619  -3.508 -16.153  1.00 71.99           C
ATOM   4829  C   TYR A 317       7.799  -3.752 -17.095  1.00 71.99           C
ATOM   4830  O   TYR A 317       7.616  -3.886 -18.304  1.00 71.99           O
ATOM   4831  HA  TYR A 317       5.707  -3.879 -16.621  1.00 71.99           H
ATOM   4832  CB  TYR A 317       6.567  -2.021 -15.794  1.00 71.99           C
ATOM   4833 1HB  TYR A 317       7.532  -1.724 -15.382  1.00 71.99           H
ATOM   4834 2HB  TYR A 317       6.418  -1.443 -16.706  1.00 71.99           H
ATOM   4835  CG  TYR A 317       5.468  -1.661 -14.793  1.00 71.99           C
ATOM   4836  CD1 TYR A 317       4.319  -2.422 -14.726  1.00 71.99           C
ATOM   4837  HD1 TYR A 317       4.194  -3.280 -15.386  1.00 71.99           H
ATOM   4838  CD2 TYR A 317       5.626  -0.574 -13.956  1.00 71.99           C
ATOM   4839  HD2 TYR A 317       6.534   0.027 -14.009  1.00 71.99           H
ATOM   4840  CE1 TYR A 317       3.284  -2.082 -13.783  1.00 71.99           C
ATOM   4841  HE1 TYR A 317       2.372  -2.674 -13.720  1.00 71.99           H
ATOM   4842  CE2 TYR A 317       4.592  -0.235 -13.014  1.00 71.99           C
ATOM   4843  HE2 TYR A 317       4.704   0.621 -12.348  1.00 71.99           H
ATOM   4844  CZ  TYR A 317       3.472  -1.005 -12.974  1.00 71.99           C
ATOM   4845  OH  TYR A 317       2.495  -0.685 -12.084  1.00 71.99           O
ATOM   4846  HH  TYR A 317       1.778  -1.381 -12.098  1.00 71.99           H
ATOM   4847  HN  TYR A 317       6.911  -3.632 -14.094  1.00 71.99           H
ATOM   4848  N   VAL A 318       8.985  -3.804 -16.505  1.00 70.84           N
ATOM   4849  CA  VAL A 318      10.197  -4.011 -17.279  1.00 70.84           C
ATOM   4850  C   VAL A 318      10.134  -5.379 -17.961  1.00 70.84           C
ATOM   4851  O   VAL A 318      10.219  -5.471 -19.185  1.00 70.84           O
ATOM   4852  HA  VAL A 318      10.233  -3.238 -18.047  1.00 70.84           H
ATOM   4853  CB  VAL A 318      11.425  -3.846 -16.382  1.00 70.84           C
ATOM   4854  HB  VAL A 318      11.306  -4.511 -15.526  1.00 70.84           H
ATOM   4855  CG1 VAL A 318      12.702  -4.253 -17.120  1.00 70.84           C
ATOM   4856 1HG1 VAL A 318      12.628  -5.298 -17.423  1.00 70.84           H
ATOM   4857 2HG1 VAL A 318      12.827  -3.626 -18.002  1.00 70.84           H
ATOM   4858 3HG1 VAL A 318      13.559  -4.126 -16.459  1.00 70.84           H
ATOM   4859  CG2 VAL A 318      11.530  -2.414 -15.854  1.00 70.84           C
ATOM   4860 1HG2 VAL A 318      11.615  -1.723 -16.692  1.00 70.84           H
ATOM   4861 2HG2 VAL A 318      10.639  -2.174 -15.274  1.00 70.84           H
ATOM   4862 3HG2 VAL A 318      12.411  -2.324 -15.219  1.00 70.84           H
ATOM   4863  HN  VAL A 318       9.124  -3.707 -15.520  1.00 70.84           H
ATOM   4864  N   PHE A 319       9.985  -6.408 -17.140  1.00 70.54           N
ATOM   4865  CA  PHE A 319      10.149  -7.772 -17.612  1.00 70.54           C
ATOM   4866  C   PHE A 319       8.938  -8.218 -18.433  1.00 70.54           C
ATOM   4867  O   PHE A 319       9.068  -9.031 -19.347  1.00 70.54           O
ATOM   4868  HA  PHE A 319      11.039  -7.792 -18.240  1.00 70.54           H
ATOM   4869  CB  PHE A 319      10.266  -8.663 -16.373  1.00 70.54           C
ATOM   4870 1HB  PHE A 319       9.527  -8.345 -15.638  1.00 70.54           H
ATOM   4871 2HB  PHE A 319      10.020  -9.688 -16.650  1.00 70.54           H
ATOM   4872  CG  PHE A 319      11.651  -8.645 -15.723  1.00 70.54           C
ATOM   4873  CD1 PHE A 319      12.711  -9.206 -16.364  1.00 70.54           C
ATOM   4874  HD1 PHE A 319      12.574  -9.668 -17.342  1.00 70.54           H
ATOM   4875  CD2 PHE A 319      11.822  -8.069 -14.503  1.00 70.54           C
ATOM   4876  HD2 PHE A 319      10.973  -7.620 -13.988  1.00 70.54           H
ATOM   4877  CE1 PHE A 319      13.996  -9.190 -15.761  1.00 70.54           C
ATOM   4878  HE1 PHE A 319      14.846  -9.639 -16.275  1.00 70.54           H
ATOM   4879  CE2 PHE A 319      13.107  -8.053 -13.899  1.00 70.54           C
ATOM   4880  HE2 PHE A 319      13.245  -7.591 -12.921  1.00 70.54           H
ATOM   4881  CZ  PHE A 319      14.167  -8.614 -14.541  1.00 70.54           C
ATOM   4882  HZ  PHE A 319      15.154  -8.601 -14.077  1.00 70.54           H
ATOM   4883  HN  PHE A 319       9.757  -6.321 -16.170  1.00 70.54           H
ATOM   4884  N   VAL A 320       7.787  -7.666 -18.078  1.00 67.61           N
ATOM   4885  CA  VAL A 320       6.523  -8.192 -18.564  1.00 67.61           C
ATOM   4886  C   VAL A 320       5.969  -7.261 -19.644  1.00 67.61           C
ATOM   4887  O   VAL A 320       5.314  -7.712 -20.582  1.00 67.61           O
ATOM   4888  HA  VAL A 320       6.722  -9.166 -19.009  1.00 67.61           H
ATOM   4889  CB  VAL A 320       5.556  -8.394 -17.395  1.00 67.61           C
ATOM   4890  HB  VAL A 320       5.256  -7.410 -17.034  1.00 67.61           H
ATOM   4891  CG1 VAL A 320       4.295  -9.132 -17.848  1.00 67.61           C
ATOM   4892 1HG1 VAL A 320       3.792  -8.551 -18.621  1.00 67.61           H
ATOM   4893 2HG1 VAL A 320       4.569 -10.109 -18.247  1.00 67.61           H
ATOM   4894 3HG1 VAL A 320       3.625  -9.262 -16.998  1.00 67.61           H
ATOM   4895  CG2 VAL A 320       6.238  -9.131 -16.240  1.00 67.61           C
ATOM   4896 1HG2 VAL A 320       6.580 -10.107 -16.584  1.00 67.61           H
ATOM   4897 2HG2 VAL A 320       7.091  -8.549 -15.892  1.00 67.61           H
ATOM   4898 3HG2 VAL A 320       5.529  -9.261 -15.423  1.00 67.61           H
ATOM   4899  HN  VAL A 320       7.710  -6.874 -17.471  1.00 67.61           H
ATOM   4900  N   GLY A 321       6.252  -5.977 -19.476  1.00 69.36           N
ATOM   4901  CA  GLY A 321       5.752  -4.973 -20.399  1.00 69.36           C
ATOM   4902  C   GLY A 321       6.619  -4.906 -21.658  1.00 69.36           C
ATOM   4903  O   GLY A 321       7.694  -4.308 -21.644  1.00 69.36           O
ATOM   4904 1HA  GLY A 321       4.723  -5.207 -20.674  1.00 69.36           H
ATOM   4905 2HA  GLY A 321       5.738  -3.999 -19.910  1.00 69.36           H
ATOM   4906  HN  GLY A 321       6.811  -5.621 -18.727  1.00 69.36           H
ATOM   4907  N   GLU A 322       6.119  -5.527 -22.716  1.00 74.45           N
ATOM   4908  CA  GLU A 322       6.748  -5.407 -24.020  1.00 74.45           C
ATOM   4909  C   GLU A 322       6.780  -3.943 -24.462  1.00 74.45           C
ATOM   4910  O   GLU A 322       7.801  -3.461 -24.951  1.00 74.45           O
ATOM   4911  HA  GLU A 322       7.765  -5.776 -23.886  1.00 74.45           H
ATOM   4912  CB  GLU A 322       6.032  -6.277 -25.056  1.00 74.45           C
ATOM   4913 1HB  GLU A 322       4.955  -6.127 -24.980  1.00 74.45           H
ATOM   4914 2HB  GLU A 322       6.427  -6.065 -26.050  1.00 74.45           H
ATOM   4915  CG  GLU A 322       6.289  -7.763 -24.797  1.00 74.45           C
ATOM   4916 1HG  GLU A 322       7.362  -7.941 -24.717  1.00 74.45           H
ATOM   4917 2HG  GLU A 322       5.847  -8.051 -23.844  1.00 74.45           H
ATOM   4918  CD  GLU A 322       5.706  -8.624 -25.918  1.00 74.45           C
ATOM   4919  OE1 GLU A 322       5.981  -9.843 -25.899  1.00 74.45           O
ATOM   4920  OE2 GLU A 322       4.997  -8.044 -26.769  1.00 74.45           O
ATOM   4921  HN  GLU A 322       5.301  -6.102 -22.692  1.00 74.45           H
ATOM   4922  N   ARG A 323       5.651  -3.276 -24.274  1.00 75.15           N
ATOM   4923  CA  ARG A 323       5.539  -1.875 -24.641  1.00 75.15           C
ATOM   4924  C   ARG A 323       6.561  -1.040 -23.867  1.00 75.15           C
ATOM   4925  O   ARG A 323       7.237  -0.189 -24.442  1.00 75.15           O
ATOM   4926  HA  ARG A 323       5.743  -1.850 -25.712  1.00 75.15           H
ATOM   4927  CB  ARG A 323       4.134  -1.341 -24.356  1.00 75.15           C
ATOM   4928 1HB  ARG A 323       3.816  -1.656 -23.362  1.00 75.15           H
ATOM   4929 2HB  ARG A 323       4.148  -0.251 -24.355  1.00 75.15           H
ATOM   4930  CG  ARG A 323       3.134  -1.843 -25.400  1.00 75.15           C
ATOM   4931 1HG  ARG A 323       3.511  -1.632 -26.401  1.00 75.15           H
ATOM   4932 2HG  ARG A 323       3.032  -2.925 -25.320  1.00 75.15           H
ATOM   4933  CD  ARG A 323       1.768  -1.181 -25.214  1.00 75.15           C
ATOM   4934 1HD  ARG A 323       1.387  -1.389 -24.214  1.00 75.15           H
ATOM   4935 2HD  ARG A 323       1.864  -0.099 -25.299  1.00 75.15           H
ATOM   4936  NE  ARG A 323       0.818  -1.685 -26.231  1.00 75.15           N
ATOM   4937  HE  ARG A 323       1.156  -2.346 -26.901  1.00 75.15           H
ATOM   4938  CZ  ARG A 323      -0.466  -1.312 -26.310  1.00 75.15           C
ATOM   4939  NH1 ARG A 323      -0.973  -0.429 -25.438  1.00 75.15           N
ATOM   4940 1HH1 ARG A 323      -0.392  -0.044 -24.721  1.00 75.15           H
ATOM   4941 2HH1 ARG A 323      -1.933  -0.156 -25.504  1.00 75.15           H
ATOM   4942  NH2 ARG A 323      -1.237  -1.834 -27.274  1.00 75.15           N
ATOM   4943 1HH2 ARG A 323      -2.197  -1.566 -27.347  1.00 75.15           H
ATOM   4944 2HH2 ARG A 323      -0.851  -2.492 -27.921  1.00 75.15           H
ATOM   4945  HN  ARG A 323       4.824  -3.677 -23.879  1.00 75.15           H
ATOM   4946  N   PHE A 324       6.642  -1.313 -22.573  1.00 76.25           N
ATOM   4947  CA  PHE A 324       7.495  -0.531 -21.695  1.00 76.25           C
ATOM   4948  C   PHE A 324       8.967  -0.677 -22.088  1.00 76.25           C
ATOM   4949  O   PHE A 324       9.705   0.306 -22.119  1.00 76.25           O
ATOM   4950  HA  PHE A 324       7.196   0.512 -21.797  1.00 76.25           H
ATOM   4951  CB  PHE A 324       7.302  -1.078 -20.279  1.00 76.25           C
ATOM   4952 1HB  PHE A 324       6.234  -1.138 -20.066  1.00 76.25           H
ATOM   4953 2HB  PHE A 324       7.693  -2.095 -20.236  1.00 76.25           H
ATOM   4954  CG  PHE A 324       7.978  -0.242 -19.191  1.00 76.25           C
ATOM   4955  CD1 PHE A 324       9.236  -0.552 -18.777  1.00 76.25           C
ATOM   4956  HD1 PHE A 324       9.762  -1.396 -19.222  1.00 76.25           H
ATOM   4957  CD2 PHE A 324       7.320   0.812 -18.636  1.00 76.25           C
ATOM   4958  HD2 PHE A 324       6.312   1.060 -18.967  1.00 76.25           H
ATOM   4959  CE1 PHE A 324       9.863   0.225 -17.767  1.00 76.25           C
ATOM   4960  HE1 PHE A 324      10.871  -0.024 -17.436  1.00 76.25           H
ATOM   4961  CE2 PHE A 324       7.947   1.588 -17.626  1.00 76.25           C
ATOM   4962  HE2 PHE A 324       7.421   2.433 -17.182  1.00 76.25           H
ATOM   4963  CZ  PHE A 324       9.206   1.278 -17.213  1.00 76.25           C
ATOM   4964  HZ  PHE A 324       9.687   1.874 -16.438  1.00 76.25           H
ATOM   4965  HN  PHE A 324       6.138  -2.052 -22.124  1.00 76.25           H
ATOM   4966  N   ARG A 325       9.349  -1.912 -22.378  1.00 79.63           N
ATOM   4967  CA  ARG A 325      10.710  -2.194 -22.802  1.00 79.63           C
ATOM   4968  C   ARG A 325      11.049  -1.396 -24.063  1.00 79.63           C
ATOM   4969  O   ARG A 325      12.142  -0.843 -24.176  1.00 79.63           O
ATOM   4970  HA  ARG A 325      11.333  -1.885 -21.963  1.00 79.63           H
ATOM   4971  CB  ARG A 325      10.901  -3.686 -23.084  1.00 79.63           C
ATOM   4972 1HB  ARG A 325       9.971  -4.110 -23.464  1.00 79.63           H
ATOM   4973 2HB  ARG A 325      11.653  -3.819 -23.862  1.00 79.63           H
ATOM   4974  CG  ARG A 325      11.329  -4.433 -21.819  1.00 79.63           C
ATOM   4975 1HG  ARG A 325      12.241  -3.988 -21.421  1.00 79.63           H
ATOM   4976 2HG  ARG A 325      10.562  -4.326 -21.053  1.00 79.63           H
ATOM   4977  CD  ARG A 325      11.564  -5.916 -22.112  1.00 79.63           C
ATOM   4978 1HD  ARG A 325      12.022  -6.034 -23.094  1.00 79.63           H
ATOM   4979 2HD  ARG A 325      12.260  -6.333 -21.383  1.00 79.63           H
ATOM   4980  NE  ARG A 325      10.281  -6.651 -22.062  1.00 79.63           N
ATOM   4981  HE  ARG A 325       9.452  -6.134 -21.847  1.00 79.63           H
ATOM   4982  CZ  ARG A 325      10.159  -7.967 -22.287  1.00 79.63           C
ATOM   4983  NH1 ARG A 325      11.236  -8.709 -22.578  1.00 79.63           N
ATOM   4984 1HH1 ARG A 325      12.139  -8.282 -22.630  1.00 79.63           H
ATOM   4985 2HH1 ARG A 325      11.136  -9.690 -22.745  1.00 79.63           H
ATOM   4986  NH2 ARG A 325       8.945  -8.528 -22.215  1.00 79.63           N
ATOM   4987 1HH2 ARG A 325       8.837  -9.509 -22.380  1.00 79.63           H
ATOM   4988 2HH2 ARG A 325       8.146  -7.967 -21.997  1.00 79.63           H
ATOM   4989  HN  ARG A 325       8.748  -2.710 -22.328  1.00 79.63           H
ATOM   4990  N   ARG A 326      10.092  -1.362 -24.978  1.00 80.25           N
ATOM   4991  CA  ARG A 326      10.265  -0.616 -26.213  1.00 80.25           C
ATOM   4992  C   ARG A 326      10.406   0.878 -25.916  1.00 80.25           C
ATOM   4993  O   ARG A 326      11.272   1.547 -26.478  1.00 80.25           O
ATOM   4994  HA  ARG A 326      11.177  -1.016 -26.656  1.00 80.25           H
ATOM   4995  CB  ARG A 326       9.079  -0.831 -27.157  1.00 80.25           C
ATOM   4996 1HB  ARG A 326       8.146  -0.735 -26.601  1.00 80.25           H
ATOM   4997 2HB  ARG A 326       9.075  -0.056 -27.923  1.00 80.25           H
ATOM   4998  CG  ARG A 326       9.147  -2.209 -27.817  1.00 80.25           C
ATOM   4999 1HG  ARG A 326      10.051  -2.282 -28.423  1.00 80.25           H
ATOM   5000 2HG  ARG A 326       9.214  -2.981 -27.051  1.00 80.25           H
ATOM   5001  CD  ARG A 326       7.918  -2.458 -28.694  1.00 80.25           C
ATOM   5002 1HD  ARG A 326       7.010  -2.257 -28.126  1.00 80.25           H
ATOM   5003 2HD  ARG A 326       7.922  -1.774 -29.542  1.00 80.25           H
ATOM   5004  NE  ARG A 326       7.914  -3.858 -29.174  1.00 80.25           N
ATOM   5005  HE  ARG A 326       8.128  -4.580 -28.516  1.00 80.25           H
ATOM   5006  CZ  ARG A 326       7.643  -4.218 -30.436  1.00 80.25           C
ATOM   5007  NH1 ARG A 326       7.351  -3.293 -31.360  1.00 80.25           N
ATOM   5008 1HH1 ARG A 326       7.334  -2.325 -31.110  1.00 80.25           H
ATOM   5009 2HH1 ARG A 326       7.150  -3.570 -32.299  1.00 80.25           H
ATOM   5010  NH2 ARG A 326       7.669  -5.518 -30.760  1.00 80.25           N
ATOM   5011 1HH2 ARG A 326       7.469  -5.804 -31.697  1.00 80.25           H
ATOM   5012 2HH2 ARG A 326       7.888  -6.203 -30.065  1.00 80.25           H
ATOM   5013  HN  ARG A 326       9.214  -1.831 -24.887  1.00 80.25           H
ATOM   5014  N   ASP A 327       9.543   1.357 -25.032  1.00 80.75           N
ATOM   5015  CA  ASP A 327       9.540   2.766 -24.677  1.00 80.75           C
ATOM   5016  C   ASP A 327      10.854   3.114 -23.974  1.00 80.75           C
ATOM   5017  O   ASP A 327      11.444   4.161 -24.236  1.00 80.75           O
ATOM   5018  HA  ASP A 327       9.418   3.299 -25.620  1.00 80.75           H
ATOM   5019  CB  ASP A 327       8.392   3.091 -23.719  1.00 80.75           C
ATOM   5020 1HB  ASP A 327       8.467   2.465 -22.830  1.00 80.75           H
ATOM   5021 2HB  ASP A 327       8.471   4.126 -23.388  1.00 80.75           H
ATOM   5022  CG  ASP A 327       7.036   2.867 -24.393  1.00 80.75           C
ATOM   5023  OD1 ASP A 327       6.989   3.011 -25.634  1.00 80.75           O
ATOM   5024  OD2 ASP A 327       6.078   2.557 -23.652  1.00 80.75           O
ATOM   5025  HN  ASP A 327       8.857   0.802 -24.563  1.00 80.75           H
ATOM   5026  N   LEU A 328      11.274   2.216 -23.095  1.00 81.86           N
ATOM   5027  CA  LEU A 328      12.481   2.437 -22.318  1.00 81.86           C
ATOM   5028  C   LEU A 328      13.665   2.632 -23.267  1.00 81.86           C
ATOM   5029  O   LEU A 328      14.398   3.613 -23.157  1.00 81.86           O
ATOM   5030  HA  LEU A 328      12.340   3.356 -21.749  1.00 81.86           H
ATOM   5031  CB  LEU A 328      12.682   1.306 -21.307  1.00 81.86           C
ATOM   5032 1HB  LEU A 328      11.836   1.303 -20.621  1.00 81.86           H
ATOM   5033 2HB  LEU A 328      12.660   0.358 -21.844  1.00 81.86           H
ATOM   5034  CG  LEU A 328      13.970   1.363 -20.484  1.00 81.86           C
ATOM   5035  HG  LEU A 328      14.812   1.453 -21.171  1.00 81.86           H
ATOM   5036  CD1 LEU A 328      13.990   2.599 -19.582  1.00 81.86           C
ATOM   5037 1HD1 LEU A 328      13.926   3.498 -20.195  1.00 81.86           H
ATOM   5038 2HD1 LEU A 328      13.140   2.564 -18.900  1.00 81.86           H
ATOM   5039 3HD1 LEU A 328      14.916   2.615 -19.008  1.00 81.86           H
ATOM   5040  CD2 LEU A 328      14.172   0.071 -19.690  1.00 81.86           C
ATOM   5041 1HD2 LEU A 328      13.330  -0.074 -19.013  1.00 81.86           H
ATOM   5042 2HD2 LEU A 328      14.235  -0.772 -20.378  1.00 81.86           H
ATOM   5043 3HD2 LEU A 328      15.095   0.139 -19.114  1.00 81.86           H
ATOM   5044  HN  LEU A 328      10.805   1.352 -22.911  1.00 81.86           H
ATOM   5045  N   VAL A 329      13.815   1.681 -24.177  1.00 81.56           N
ATOM   5046  CA  VAL A 329      14.941   1.695 -25.096  1.00 81.56           C
ATOM   5047  C   VAL A 329      14.871   2.956 -25.961  1.00 81.56           C
ATOM   5048  O   VAL A 329      15.901   3.535 -26.304  1.00 81.56           O
ATOM   5049  HA  VAL A 329      15.852   1.729 -24.500  1.00 81.56           H
ATOM   5050  CB  VAL A 329      14.961   0.406 -25.920  1.00 81.56           C
ATOM   5051  HB  VAL A 329      14.001   0.320 -26.430  1.00 81.56           H
ATOM   5052  CG1 VAL A 329      16.057   0.453 -26.986  1.00 81.56           C
ATOM   5053 1HG1 VAL A 329      15.876   1.294 -27.656  1.00 81.56           H
ATOM   5054 2HG1 VAL A 329      17.027   0.575 -26.504  1.00 81.56           H
ATOM   5055 3HG1 VAL A 329      16.049  -0.475 -27.557  1.00 81.56           H
ATOM   5056  CG2 VAL A 329      15.125  -0.818 -25.018  1.00 81.56           C
ATOM   5057 1HG2 VAL A 329      16.063  -0.741 -24.467  1.00 81.56           H
ATOM   5058 2HG2 VAL A 329      14.294  -0.866 -24.314  1.00 81.56           H
ATOM   5059 3HG2 VAL A 329      15.136  -1.721 -25.629  1.00 81.56           H
ATOM   5060  HN  VAL A 329      13.186   0.912 -24.292  1.00 81.56           H
ATOM   5061  N   LYS A 330      13.647   3.344 -26.287  1.00 81.22           N
[truncated: 117,320 more chars]
