# Supplementary material for: Noncanonical roles of chemokine regions in CCR9 activation revealed by structural modeling and mutational mapping
Source: Nat Commun. 2025 Aug 18;16:7695. doi: 10.1038/s41467-025-62321-9 (PMC12361432; doi:10.1038/s41467-025-62321-9)
Supplement: Supplementary file 4 — Supplementary Data 2 [file 41467_2025_62321_MOESM4_ESM.zip › CCR9_CCL25_rnk176.pdb]

SSBOND   1 CYS A   38    CYS A  289 
SSBOND   2 CYS A  119    CYS A  198 
SSBOND   3 CYS B    7    CYS B   35 
SSBOND   4 CYS B    8    CYS B   52 
ATOM      1  N   GLU A  20      -0.427  -3.984  60.977  1.00 41.14           N
ATOM      2  CA  GLU A  20      -0.879  -3.828  59.605  1.00 41.14           C
ATOM      3  C   GLU A  20       0.268  -4.112  58.633  1.00 41.14           C
ATOM      4  O   GLU A  20       0.040  -4.328  57.444  1.00 41.14           O
ATOM      5  HA  GLU A  20      -1.667  -4.570  59.474  1.00 41.14           H
ATOM      6  CB  GLU A  20      -1.461  -2.432  59.374  1.00 41.14           C
ATOM      7 1HB  GLU A  20      -0.996  -1.723  60.059  1.00 41.14           H
ATOM      8 2HB  GLU A  20      -1.349  -2.156  58.326  1.00 41.14           H
ATOM      9  CG  GLU A  20      -2.962  -2.409  59.668  1.00 41.14           C
ATOM     10 1HG  GLU A  20      -3.410  -3.356  59.369  1.00 41.14           H
ATOM     11 2HG  GLU A  20      -3.125  -2.303  60.741  1.00 41.14           H
ATOM     12  CD  GLU A  20      -3.648  -1.259  58.927  1.00 41.14           C
ATOM     13  OE1 GLU A  20      -4.871  -1.101  59.131  1.00 41.14           O
ATOM     14  OE2 GLU A  20      -2.933  -0.563  58.174  1.00 41.14           O
ATOM     15  HN  GLU A  20       0.540  -4.215  61.080  1.00 41.14           H
ATOM     16  N   SER A  21       1.477  -4.102  59.175  1.00 46.35           N
ATOM     17  CA  SER A  21       2.669  -4.150  58.347  1.00 46.35           C
ATOM     18  C   SER A  21       2.858  -5.560  57.783  1.00 46.35           C
ATOM     19  O   SER A  21       3.187  -5.724  56.609  1.00 46.35           O
ATOM     20  HA  SER A  21       2.491  -3.437  57.542  1.00 46.35           H
ATOM     21  CB  SER A  21       3.908  -3.725  59.138  1.00 46.35           C
ATOM     22 1HB  SER A  21       4.730  -3.531  58.449  1.00 46.35           H
ATOM     23 2HB  SER A  21       3.702  -2.790  59.659  1.00 46.35           H
ATOM     24  OG  SER A  21       4.305  -4.716  60.082  1.00 46.35           O
ATOM     25  HG  SER A  21       5.106  -4.402  60.591  1.00 46.35           H
ATOM     26  HN  SER A  21       1.648  -4.062  60.160  1.00 46.35           H
ATOM     27  N   THR A  22       2.642  -6.542  58.646  1.00 48.69           N
ATOM     28  CA  THR A  22       2.934  -7.922  58.298  1.00 48.69           C
ATOM     29  C   THR A  22       1.912  -8.446  57.288  1.00 48.69           C
ATOM     30  O   THR A  22       2.283  -8.990  56.249  1.00 48.69           O
ATOM     31  HA  THR A  22       3.909  -7.955  57.813  1.00 48.69           H
ATOM     32  CB  THR A  22       2.980  -8.736  59.593  1.00 48.69           C
ATOM     33  HB  THR A  22       2.365  -9.632  59.511  1.00 48.69           H
ATOM     34  OG1 THR A  22       2.585  -7.809  60.601  1.00 48.69           O
ATOM     35  HG1 THR A  22       2.357  -8.297  61.444  1.00 48.69           H
ATOM     36  CG2 THR A  22       4.405  -9.130  59.987  1.00 48.69           C
ATOM     37 1HG2 THR A  22       5.003  -8.231  60.135  1.00 48.69           H
ATOM     38 2HG2 THR A  22       4.847  -9.734  59.194  1.00 48.69           H
ATOM     39 3HG2 THR A  22       4.381  -9.706  60.912  1.00 48.69           H
ATOM     40  HN  THR A  22       2.274  -6.407  59.566  1.00 48.69           H
ATOM     41  N   SER A  23       0.644  -8.262  57.627  1.00 49.74           N
ATOM     42  CA  SER A  23      -0.434  -8.779  56.801  1.00 49.74           C
ATOM     43  C   SER A  23      -0.350  -8.179  55.396  1.00 49.74           C
ATOM     44  O   SER A  23      -0.522  -8.887  54.404  1.00 49.74           O
ATOM     45  HA  SER A  23      -0.280  -9.857  56.767  1.00 49.74           H
ATOM     46  CB  SER A  23      -1.798  -8.479  57.426  1.00 49.74           C
ATOM     47 1HB  SER A  23      -2.586  -8.865  56.779  1.00 49.74           H
ATOM     48 2HB  SER A  23      -1.884  -9.001  58.379  1.00 49.74           H
ATOM     49  OG  SER A  23      -1.996  -7.083  57.631  1.00 49.74           O
ATOM     50  HG  SER A  23      -2.893  -6.921  58.043  1.00 49.74           H
ATOM     51  HN  SER A  23       0.350  -7.771  58.447  1.00 49.74           H
ATOM     52  N   SER A  24      -0.087  -6.882  55.355  1.00 52.84           N
ATOM     53  CA  SER A  24       0.017  -6.178  54.088  1.00 52.84           C
ATOM     54  C   SER A  24       1.237  -6.678  53.311  1.00 52.84           C
ATOM     55  O   SER A  24       1.266  -6.610  52.083  1.00 52.84           O
ATOM     56  HA  SER A  24      -0.901  -6.414  53.551  1.00 52.84           H
ATOM     57  CB  SER A  24       0.108  -4.666  54.303  1.00 52.84           C
ATOM     58 1HB  SER A  24       0.103  -4.162  53.337  1.00 52.84           H
ATOM     59 2HB  SER A  24      -0.773  -4.324  54.846  1.00 52.84           H
ATOM     60  OG  SER A  24       1.282  -4.299  55.023  1.00 52.84           O
ATOM     61  HG  SER A  24       1.225  -4.633  55.964  1.00 52.84           H
ATOM     62  HN  SER A  24       0.054  -6.314  56.166  1.00 52.84           H
ATOM     63  N   MET A  25       2.215  -7.169  54.059  1.00 54.95           N
ATOM     64  CA  MET A  25       3.404  -7.744  53.453  1.00 54.95           C
ATOM     65  C   MET A  25       3.081  -9.072  52.765  1.00 54.95           C
ATOM     66  O   MET A  25       3.564  -9.339  51.665  1.00 54.95           O
ATOM     67  HA  MET A  25       3.737  -7.015  52.713  1.00 54.95           H
ATOM     68  CB  MET A  25       4.466  -7.971  54.529  1.00 54.95           C
ATOM     69 1HB  MET A  25       4.368  -7.214  55.308  1.00 54.95           H
ATOM     70 2HB  MET A  25       4.307  -8.939  55.004  1.00 54.95           H
ATOM     71  CG  MET A  25       5.874  -7.916  53.931  1.00 54.95           C
ATOM     72 1HG  MET A  25       6.566  -8.480  54.556  1.00 54.95           H
ATOM     73 2HG  MET A  25       5.878  -8.384  52.947  1.00 54.95           H
ATOM     74  SD  MET A  25       6.415  -6.220  53.801  1.00 54.95           S
ATOM     75  CE  MET A  25       8.023  -6.348  54.566  1.00 54.95           C
ATOM     76 1HE  MET A  25       7.911  -6.700  55.591  1.00 54.95           H
ATOM     77 2HE  MET A  25       8.637  -7.053  54.005  1.00 54.95           H
ATOM     78 3HE  MET A  25       8.504  -5.370  54.568  1.00 54.95           H
ATOM     79  HN  MET A  25       2.203  -7.178  55.058  1.00 54.95           H
ATOM     80  N   GLU A  26       2.267  -9.869  53.440  1.00 55.76           N
ATOM     81  CA  GLU A  26       1.910 -11.182  52.929  1.00 55.76           C
ATOM     82  C   GLU A  26       1.059 -11.045  51.665  1.00 55.76           C
ATOM     83  O   GLU A  26       1.336 -11.688  50.653  1.00 55.76           O
ATOM     84  HA  GLU A  26       2.857 -11.665  52.687  1.00 55.76           H
ATOM     85  CB  GLU A  26       1.184 -12.006  53.993  1.00 55.76           C
ATOM     86 1HB  GLU A  26       0.454 -11.380  54.507  1.00 55.76           H
ATOM     87 2HB  GLU A  26       0.745 -12.892  53.535  1.00 55.76           H
ATOM     88  CG  GLU A  26       2.160 -12.510  55.058  1.00 55.76           C
ATOM     89 1HG  GLU A  26       2.951 -13.092  54.585  1.00 55.76           H
ATOM     90 2HG  GLU A  26       2.638 -11.662  55.548  1.00 55.76           H
ATOM     91  CD  GLU A  26       1.441 -13.369  56.099  1.00 55.76           C
ATOM     92  OE1 GLU A  26       2.120 -14.242  56.681  1.00 55.76           O
ATOM     93  OE2 GLU A  26       0.228 -13.133  56.290  1.00 55.76           O
ATOM     94  HN  GLU A  26       1.854  -9.632  54.320  1.00 55.76           H
ATOM     95  N   ASP A  27       0.039 -10.205  51.764  1.00 54.30           N
ATOM     96  CA  ASP A  27      -0.864  -9.988  50.647  1.00 54.30           C
ATOM     97  C   ASP A  27      -0.053  -9.596  49.410  1.00 54.30           C
ATOM     98  O   ASP A  27      -0.404  -9.966  48.291  1.00 54.30           O
ATOM     99  HA  ASP A  27      -1.391 -10.934  50.518  1.00 54.30           H
ATOM    100  CB  ASP A  27      -1.848  -8.856  50.946  1.00 54.30           C
ATOM    101 1HB  ASP A  27      -1.335  -8.052  51.474  1.00 54.30           H
ATOM    102 2HB  ASP A  27      -2.220  -8.436  50.011  1.00 54.30           H
ATOM    103  CG  ASP A  27      -3.023  -9.358  51.788  1.00 54.30           C
ATOM    104  OD1 ASP A  27      -3.196 -10.595  51.840  1.00 54.30           O
ATOM    105  OD2 ASP A  27      -3.721  -8.494  52.361  1.00 54.30           O
ATOM    106  HN  ASP A  27      -0.173  -9.678  52.588  1.00 54.30           H
ATOM    107  N   TYR A  28       1.016  -8.852  49.654  1.00 59.38           N
ATOM    108  CA  TYR A  28       1.859  -8.377  48.571  1.00 59.38           C
ATOM    109  C   TYR A  28       2.731  -9.506  48.019  1.00 59.38           C
ATOM    110  O   TYR A  28       3.146  -9.466  46.861  1.00 59.38           O
ATOM    111  HA  TYR A  28       1.211  -8.007  47.776  1.00 59.38           H
ATOM    112  CB  TYR A  28       2.762  -7.302  49.180  1.00 59.38           C
ATOM    113 1HB  TYR A  28       2.181  -6.714  49.890  1.00 59.38           H
ATOM    114 2HB  TYR A  28       3.558  -7.788  49.744  1.00 59.38           H
ATOM    115  CG  TYR A  28       3.389  -6.359  48.151  1.00 59.38           C
ATOM    116  CD1 TYR A  28       4.572  -6.704  47.529  1.00 59.38           C
ATOM    117  HD1 TYR A  28       5.060  -7.648  47.772  1.00 59.38           H
ATOM    118  CD2 TYR A  28       2.771  -5.164  47.844  1.00 59.38           C
ATOM    119  HD2 TYR A  28       1.836  -4.892  48.335  1.00 59.38           H
ATOM    120  CE1 TYR A  28       5.162  -5.817  46.561  1.00 59.38           C
ATOM    121  HE1 TYR A  28       6.096  -6.077  46.063  1.00 59.38           H
ATOM    122  CE2 TYR A  28       3.361  -4.277  46.875  1.00 59.38           C
ATOM    123  HE2 TYR A  28       2.883  -3.330  46.624  1.00 59.38           H
ATOM    124  CZ  TYR A  28       4.527  -4.647  46.281  1.00 59.38           C
ATOM    125  OH  TYR A  28       5.084  -3.809  45.367  1.00 59.38           O
ATOM    126  HH  TYR A  28       6.059  -4.006  45.271  1.00 59.38           H
ATOM    127  HN  TYR A  28       1.307  -8.575  50.569  1.00 59.38           H
ATOM    128  N   VAL A  29       2.984 -10.487  48.873  1.00 56.71           N
ATOM    129  CA  VAL A  29       3.806 -11.622  48.488  1.00 56.71           C
ATOM    130  C   VAL A  29       2.930 -12.670  47.800  1.00 56.71           C
ATOM    131  O   VAL A  29       3.366 -13.325  46.854  1.00 56.71           O
ATOM    132  HA  VAL A  29       4.549 -11.263  47.775  1.00 56.71           H
ATOM    133  CB  VAL A  29       4.547 -12.170  49.709  1.00 56.71           C
ATOM    134  HB  VAL A  29       3.809 -12.370  50.486  1.00 56.71           H
ATOM    135  CG1 VAL A  29       5.251 -13.487  49.378  1.00 56.71           C
ATOM    136 1HG1 VAL A  29       4.513 -14.223  49.058  1.00 56.71           H
ATOM    137 2HG1 VAL A  29       5.971 -13.323  48.577  1.00 56.71           H
ATOM    138 3HG1 VAL A  29       5.769 -13.855  50.264  1.00 56.71           H
ATOM    139  CG2 VAL A  29       5.538 -11.141  50.257  1.00 56.71           C
ATOM    140 1HG2 VAL A  29       6.269 -10.895  49.486  1.00 56.71           H
ATOM    141 2HG2 VAL A  29       5.001 -10.239  50.550  1.00 56.71           H
ATOM    142 3HG2 VAL A  29       6.051 -11.556  51.124  1.00 56.71           H
ATOM    143  HN  VAL A  29       2.639 -10.514  49.811  1.00 56.71           H
ATOM    144  N   ASN A  30       1.710 -12.797  48.301  1.00 57.05           N
ATOM    145  CA  ASN A  30       0.818 -13.848  47.842  1.00 57.05           C
ATOM    146  C   ASN A  30       0.144 -13.407  46.541  1.00 57.05           C
ATOM    147  O   ASN A  30      -0.441 -14.224  45.833  1.00 57.05           O
ATOM    148  HA  ASN A  30       1.452 -14.724  47.707  1.00 57.05           H
ATOM    149  CB  ASN A  30      -0.279 -14.128  48.871  1.00 57.05           C
ATOM    150 1HB  ASN A  30      -0.524 -13.210  49.407  1.00 57.05           H
ATOM    151 2HB  ASN A  30      -1.187 -14.451  48.362  1.00 57.05           H
ATOM    152  CG  ASN A  30       0.164 -15.202  49.866  1.00 57.05           C
ATOM    153  OD1 ASN A  30       1.122 -15.926  49.652  1.00 57.05           O
ATOM    154  ND2 ASN A  30      -0.585 -15.265  50.964  1.00 57.05           N
ATOM    155 1HD2 ASN A  30      -1.359 -14.642  51.078  1.00 57.05           H
ATOM    156 2HD2 ASN A  30      -0.375 -15.937  51.675  1.00 57.05           H
ATOM    157  HN  ASN A  30       1.331 -12.199  49.007  1.00 57.05           H
ATOM    158  N   PHE A  31       0.248 -12.115  46.267  1.00 59.39           N
ATOM    159  CA  PHE A  31      -0.294 -11.565  45.037  1.00 59.39           C
ATOM    160  C   PHE A  31       0.364 -12.205  43.813  1.00 59.39           C
ATOM    161  O   PHE A  31       1.574 -12.094  43.625  1.00 59.39           O
ATOM    162  HA  PHE A  31      -1.362 -11.783  45.028  1.00 59.39           H
ATOM    163  CB  PHE A  31       0.014 -10.066  45.042  1.00 59.39           C
ATOM    164 1HB  PHE A  31      -0.185  -9.668  46.037  1.00 59.39           H
ATOM    165 2HB  PHE A  31       1.078  -9.924  44.849  1.00 59.39           H
ATOM    166  CG  PHE A  31      -0.786  -9.262  44.016  1.00 59.39           C
ATOM    167  CD1 PHE A  31      -0.217  -8.911  42.832  1.00 59.39           C
ATOM    168  HD1 PHE A  31       0.811  -9.203  42.614  1.00 59.39           H
ATOM    169  CD2 PHE A  31      -2.068  -8.898  44.288  1.00 59.39           C
ATOM    170  HD2 PHE A  31      -2.525  -9.179  45.237  1.00 59.39           H
ATOM    171  CE1 PHE A  31      -0.960  -8.165  41.880  1.00 59.39           C
ATOM    172  HE1 PHE A  31      -0.503  -7.884  40.931  1.00 59.39           H
ATOM    173  CE2 PHE A  31      -2.812  -8.151  43.336  1.00 59.39           C
ATOM    174  HE2 PHE A  31      -3.839  -7.859  43.554  1.00 59.39           H
ATOM    175  CZ  PHE A  31      -2.242  -7.801  42.152  1.00 59.39           C
ATOM    176  HZ  PHE A  31      -2.813  -7.228  41.421  1.00 59.39           H
ATOM    177  HN  PHE A  31       0.693 -11.450  46.867  1.00 59.39           H
ATOM    178  N   ASN A  32      -0.463 -12.860  43.011  1.00 61.19           N
ATOM    179  CA  ASN A  32       0.017 -13.481  41.788  1.00 61.19           C
ATOM    180  C   ASN A  32       0.305 -12.396  40.749  1.00 61.19           C
ATOM    181  O   ASN A  32      -0.593 -11.970  40.024  1.00 61.19           O
ATOM    182  HA  ASN A  32       0.913 -14.030  42.077  1.00 61.19           H
ATOM    183  CB  ASN A  32      -1.033 -14.428  41.203  1.00 61.19           C
ATOM    184 1HB  ASN A  32      -1.488 -15.012  42.003  1.00 61.19           H
ATOM    185 2HB  ASN A  32      -1.831 -13.849  40.738  1.00 61.19           H
ATOM    186  CG  ASN A  32      -0.409 -15.368  40.170  1.00 61.19           C
ATOM    187  OD1 ASN A  32       0.759 -15.271  39.829  1.00 61.19           O
ATOM    188  ND2 ASN A  32      -1.249 -16.281  39.692  1.00 61.19           N
ATOM    189 1HD2 ASN A  32      -2.196 -16.307  40.013  1.00 61.19           H
ATOM    190 2HD2 ASN A  32      -0.935 -16.942  39.010  1.00 61.19           H
ATOM    191  HN  ASN A  32      -1.441 -12.970  43.185  1.00 61.19           H
ATOM    192  N   PHE A  33       1.562 -11.979  40.709  1.00 64.70           N
ATOM    193  CA  PHE A  33       2.009 -11.045  39.690  1.00 64.70           C
ATOM    194  C   PHE A  33       2.276 -11.765  38.366  1.00 64.70           C
ATOM    195  O   PHE A  33       3.383 -11.704  37.834  1.00 64.70           O
ATOM    196  HA  PHE A  33       1.214 -10.313  39.550  1.00 64.70           H
ATOM    197  CB  PHE A  33       3.316 -10.426  40.192  1.00 64.70           C
ATOM    198 1HB  PHE A  33       4.034 -11.223  40.382  1.00 64.70           H
ATOM    199 2HB  PHE A  33       3.735  -9.800  39.404  1.00 64.70           H
ATOM    200  CG  PHE A  33       3.159  -9.586  41.461  1.00 64.70           C
ATOM    201  CD1 PHE A  33       2.827  -8.270  41.369  1.00 64.70           C
ATOM    202  HD1 PHE A  33       2.673  -7.814  40.391  1.00 64.70           H
ATOM    203  CD2 PHE A  33       3.351 -10.155  42.681  1.00 64.70           C
ATOM    204  HD2 PHE A  33       3.617 -11.210  42.755  1.00 64.70           H
ATOM    205  CE1 PHE A  33       2.682  -7.491  42.547  1.00 64.70           C
ATOM    206  HE1 PHE A  33       2.416  -6.436  42.473  1.00 64.70           H
ATOM    207  CE2 PHE A  33       3.206  -9.376  43.859  1.00 64.70           C
ATOM    208  HE2 PHE A  33       3.360  -9.832  44.837  1.00 64.70           H
ATOM    209  CZ  PHE A  33       2.874  -8.060  43.767  1.00 64.70           C
ATOM    210  HZ  PHE A  33       2.762  -7.462  44.671  1.00 64.70           H
ATOM    211  HN  PHE A  33       2.268 -12.267  41.357  1.00 64.70           H
ATOM    212  N   THR A  34       1.242 -12.430  37.873  1.00 64.85           N
ATOM    213  CA  THR A  34       1.158 -12.740  36.456  1.00 64.85           C
ATOM    214  C   THR A  34       1.459 -11.495  35.619  1.00 64.85           C
ATOM    215  O   THR A  34       0.808 -10.463  35.778  1.00 64.85           O
ATOM    216  HA  THR A  34       1.925 -13.477  36.219  1.00 64.85           H
ATOM    217  CB  THR A  34      -0.224 -13.336  36.182  1.00 64.85           C
ATOM    218  HB  THR A  34      -0.561 -13.093  35.174  1.00 64.85           H
ATOM    219  OG1 THR A  34      -1.035 -12.830  37.240  1.00 64.85           O
ATOM    220  HG1 THR A  34      -1.142 -11.840  37.146  1.00 64.85           H
ATOM    221  CG2 THR A  34      -0.258 -14.853  36.380  1.00 64.85           C
ATOM    222 1HG2 THR A  34       0.013 -15.091  37.408  1.00 64.85           H
ATOM    223 2HG2 THR A  34       0.451 -15.323  35.699  1.00 64.85           H
ATOM    224 3HG2 THR A  34      -1.262 -15.224  36.173  1.00 64.85           H
ATOM    225  HN  THR A  34       0.472 -12.755  38.422  1.00 64.85           H
ATOM    226  N   ASP A  35       2.446 -11.632  34.746  1.00 77.23           N
ATOM    227  CA  ASP A  35       3.031 -10.475  34.090  1.00 77.23           C
ATOM    228  C   ASP A  35       2.147 -10.060  32.913  1.00 77.23           C
ATOM    229  O   ASP A  35       2.475 -10.331  31.759  1.00 77.23           O
ATOM    230  HA  ASP A  35       3.087  -9.707  34.861  1.00 77.23           H
ATOM    231  CB  ASP A  35       4.424 -10.797  33.544  1.00 77.23           C
ATOM    232 1HB  ASP A  35       4.829 -11.667  34.062  1.00 77.23           H
ATOM    233 2HB  ASP A  35       4.353 -11.060  32.489  1.00 77.23           H
ATOM    234  CG  ASP A  35       5.370  -9.607  33.717  1.00 77.23           C
ATOM    235  OD1 ASP A  35       4.901  -8.585  34.263  1.00 77.23           O
ATOM    236  OD2 ASP A  35       6.539  -9.746  33.299  1.00 77.23           O
ATOM    237  HN  ASP A  35       2.844 -12.512  34.485  1.00 77.23           H
ATOM    238  N   PHE A  36       1.042  -9.408  33.245  1.00 88.60           N
ATOM    239  CA  PHE A  36       0.141  -8.896  32.227  1.00 88.60           C
ATOM    240  C   PHE A  36       0.712  -7.636  31.572  1.00 88.60           C
ATOM    241  O   PHE A  36       0.222  -7.196  30.533  1.00 88.60           O
ATOM    242  HA  PHE A  36       0.027  -9.675  31.474  1.00 88.60           H
ATOM    243  CB  PHE A  36      -1.171  -8.540  32.930  1.00 88.60           C
ATOM    244 1HB  PHE A  36      -0.954  -7.882  33.771  1.00 88.60           H
ATOM    245 2HB  PHE A  36      -1.800  -7.978  32.240  1.00 88.60           H
ATOM    246  CG  PHE A  36      -1.954  -9.753  33.438  1.00 88.60           C
ATOM    247  CD1 PHE A  36      -2.066 -10.863  32.660  1.00 88.60           C
ATOM    248  HD1 PHE A  36      -1.599 -10.889  31.676  1.00 88.60           H
ATOM    249  CD2 PHE A  36      -2.537  -9.721  34.666  1.00 88.60           C
ATOM    250  HD2 PHE A  36      -2.446  -8.831  35.289  1.00 88.60           H
ATOM    251  CE1 PHE A  36      -2.793 -11.989  33.132  1.00 88.60           C
ATOM    252  HE1 PHE A  36      -2.883 -12.879  32.509  1.00 88.60           H
ATOM    253  CE2 PHE A  36      -3.263 -10.846  35.137  1.00 88.60           C
ATOM    254  HE2 PHE A  36      -3.730 -10.820  36.121  1.00 88.60           H
ATOM    255  CZ  PHE A  36      -3.375 -11.957  34.360  1.00 88.60           C
ATOM    256  HZ  PHE A  36      -3.933 -12.821  34.722  1.00 88.60           H
ATOM    257  HN  PHE A  36       0.761  -9.228  34.188  1.00 88.60           H
ATOM    258  N   TYR A  37       1.740  -7.092  32.206  1.00 90.78           N
ATOM    259  CA  TYR A  37       2.530  -6.042  31.587  1.00 90.78           C
ATOM    260  C   TYR A  37       3.650  -6.632  30.728  1.00 90.78           C
ATOM    261  O   TYR A  37       4.559  -7.279  31.246  1.00 90.78           O
ATOM    262  HA  TYR A  37       1.868  -5.452  30.953  1.00 90.78           H
ATOM    263  CB  TYR A  37       3.150  -5.247  32.738  1.00 90.78           C
ATOM    264 1HB  TYR A  37       2.354  -4.898  33.396  1.00 90.78           H
ATOM    265 2HB  TYR A  37       3.782  -5.912  33.327  1.00 90.78           H
ATOM    266  CG  TYR A  37       3.982  -4.045  32.287  1.00 90.78           C
ATOM    267  CD1 TYR A  37       5.346  -4.172  32.123  1.00 90.78           C
ATOM    268  HD1 TYR A  37       5.831  -5.129  32.315  1.00 90.78           H
ATOM    269  CD2 TYR A  37       3.368  -2.833  32.043  1.00 90.78           C
ATOM    270  HD2 TYR A  37       2.290  -2.733  32.173  1.00 90.78           H
ATOM    271  CE1 TYR A  37       6.129  -3.040  31.698  1.00 90.78           C
ATOM    272  HE1 TYR A  37       7.208  -3.127  31.565  1.00 90.78           H
ATOM    273  CE2 TYR A  37       4.150  -1.701  31.619  1.00 90.78           C
ATOM    274  HE2 TYR A  37       3.678  -0.739  31.423  1.00 90.78           H
ATOM    275  CZ  TYR A  37       5.493  -1.861  31.467  1.00 90.78           C
ATOM    276  OH  TYR A  37       6.232  -0.792  31.066  1.00 90.78           O
ATOM    277  HH  TYR A  37       5.634  -0.012  30.884  1.00 90.78           H
ATOM    278  HN  TYR A  37       2.035  -7.357  33.124  1.00 90.78           H
ATOM    279  N   CYS A  38       3.549  -6.386  29.430  1.00 91.37           N
ATOM    280  CA  CYS A  38       4.473  -6.984  28.482  1.00 91.37           C
ATOM    281  C   CYS A  38       5.477  -5.914  28.049  1.00 91.37           C
ATOM    282  O   CYS A  38       5.100  -4.913  27.442  1.00 91.37           O
ATOM    283  HA  CYS A  38       4.976  -7.798  29.005  1.00 91.37           H
ATOM    284  CB  CYS A  38       3.740  -7.595  27.286  1.00 91.37           C
ATOM    285 1HB  CYS A  38       2.955  -8.266  27.635  1.00 91.37           H
ATOM    286 2HB  CYS A  38       3.254  -6.810  26.707  1.00 91.37           H
ATOM    287  SG  CYS A  38       4.920  -8.512  26.229  1.00 91.37           S
ATOM    288  HN  CYS A  38       2.854  -5.793  29.026  1.00 91.37           H
ATOM    289  N   GLU A  39       6.737  -6.161  28.378  1.00 90.09           N
ATOM    290  CA  GLU A  39       7.818  -5.327  27.883  1.00 90.09           C
ATOM    291  C   GLU A  39       8.222  -5.763  26.473  1.00 90.09           C
ATOM    292  O   GLU A  39       8.565  -6.924  26.254  1.00 90.09           O
ATOM    293  HA  GLU A  39       7.413  -4.315  27.855  1.00 90.09           H
ATOM    294  CB  GLU A  39       9.017  -5.361  28.833  1.00 90.09           C
ATOM    295 1HB  GLU A  39       9.265  -6.395  29.073  1.00 90.09           H
ATOM    296 2HB  GLU A  39       9.848  -4.809  28.395  1.00 90.09           H
ATOM    297  CG  GLU A  39       8.687  -4.667  30.156  1.00 90.09           C
ATOM    298 1HG  GLU A  39       8.281  -3.675  29.959  1.00 90.09           H
ATOM    299 2HG  GLU A  39       7.917  -5.229  30.684  1.00 90.09           H
ATOM    300  CD  GLU A  39       9.933  -4.548  31.037  1.00 90.09           C
ATOM    301  OE1 GLU A  39       9.802  -3.947  32.125  1.00 90.09           O
ATOM    302  OE2 GLU A  39      10.986  -5.062  30.603  1.00 90.09           O
ATOM    303  HN  GLU A  39       7.022  -6.915  28.971  1.00 90.09           H
ATOM    304  N   LYS A  40       8.169  -4.810  25.555  1.00 89.75           N
ATOM    305  CA  LYS A  40       8.360  -5.115  24.147  1.00 89.75           C
ATOM    306  C   LYS A  40       9.815  -4.840  23.762  1.00 89.75           C
ATOM    307  O   LYS A  40      10.110  -4.550  22.604  1.00 89.75           O
ATOM    308  HA  LYS A  40       8.163  -6.179  24.014  1.00 89.75           H
ATOM    309  CB  LYS A  40       7.343  -4.357  23.292  1.00 89.75           C
ATOM    310 1HB  LYS A  40       7.470  -3.284  23.435  1.00 89.75           H
ATOM    311 2HB  LYS A  40       7.526  -4.560  22.237  1.00 89.75           H
ATOM    312  CG  LYS A  40       5.913  -4.760  23.654  1.00 89.75           C
ATOM    313 1HG  LYS A  40       5.751  -4.620  24.723  1.00 89.75           H
ATOM    314 2HG  LYS A  40       5.206  -4.111  23.137  1.00 89.75           H
ATOM    315  CD  LYS A  40       5.642  -6.219  23.279  1.00 89.75           C
ATOM    316 1HD  LYS A  40       5.959  -6.398  22.251  1.00 89.75           H
ATOM    317 2HD  LYS A  40       6.234  -6.877  23.914  1.00 89.75           H
ATOM    318  CE  LYS A  40       4.158  -6.557  23.427  1.00 89.75           C
ATOM    319 1HE  LYS A  40       3.933  -6.787  24.468  1.00 89.75           H
ATOM    320 2HE  LYS A  40       3.553  -5.692  23.153  1.00 89.75           H
ATOM    321  NZ  LYS A  40       3.801  -7.710  22.570  1.00 89.75           N
ATOM    322 1HZ  LYS A  40       2.820  -7.935  22.697  1.00 89.75           H
ATOM    323 2HZ  LYS A  40       3.970  -7.474  21.598  1.00 89.75           H
ATOM    324 3HZ  LYS A  40       4.367  -8.510  22.827  1.00 89.75           H
ATOM    325  HN  LYS A  40       8.000  -3.846  25.759  1.00 89.75           H
ATOM    326  N   ASN A  41      10.686  -4.940  24.756  1.00 89.10           N
ATOM    327  CA  ASN A  41      12.090  -4.626  24.555  1.00 89.10           C
ATOM    328  C   ASN A  41      12.653  -5.513  23.443  1.00 89.10           C
ATOM    329  O   ASN A  41      13.362  -5.033  22.560  1.00 89.10           O
ATOM    330  HA  ASN A  41      12.112  -3.567  24.296  1.00 89.10           H
ATOM    331  CB  ASN A  41      12.901  -4.889  25.826  1.00 89.10           C
ATOM    332 1HB  ASN A  41      12.601  -5.842  26.262  1.00 89.10           H
ATOM    333 2HB  ASN A  41      13.958  -4.972  25.576  1.00 89.10           H
ATOM    334  CG  ASN A  41      12.698  -3.769  26.848  1.00 89.10           C
ATOM    335  OD1 ASN A  41      12.259  -2.676  26.530  1.00 89.10           O
ATOM    336  ND2 ASN A  41      13.042  -4.100  28.089  1.00 89.10           N
ATOM    337 1HD2 ASN A  41      13.397  -5.015  28.282  1.00 89.10           H
ATOM    338 2HD2 ASN A  41      12.947  -3.434  28.829  1.00 89.10           H
ATOM    339  HN  ASN A  41      10.446  -5.229  25.683  1.00 89.10           H
ATOM    340  N   ASN A  42      12.315  -6.792  23.522  1.00 91.36           N
ATOM    341  CA  ASN A  42      12.815  -7.759  22.559  1.00 91.36           C
ATOM    342  C   ASN A  42      12.318  -7.384  21.162  1.00 91.36           C
ATOM    343  O   ASN A  42      13.047  -7.526  20.181  1.00 91.36           O
ATOM    344  HA  ASN A  42      13.901  -7.711  22.642  1.00 91.36           H
ATOM    345  CB  ASN A  42      12.308  -9.167  22.879  1.00 91.36           C
ATOM    346 1HB  ASN A  42      11.224  -9.152  22.986  1.00 91.36           H
ATOM    347 2HB  ASN A  42      12.538  -9.836  22.050  1.00 91.36           H
ATOM    348  CG  ASN A  42      12.945  -9.700  24.164  1.00 91.36           C
ATOM    349  OD1 ASN A  42      13.882  -9.135  24.704  1.00 91.36           O
ATOM    350  ND2 ASN A  42      12.386 -10.816  24.622  1.00 91.36           N
ATOM    351 1HD2 ASN A  42      11.620 -11.230  24.131  1.00 91.36           H
ATOM    352 2HD2 ASN A  42      12.733 -11.243  25.458  1.00 91.36           H
ATOM    353  HN  ASN A  42      11.713  -7.169  24.226  1.00 91.36           H
ATOM    354  N   VAL A  43      11.081  -6.912  21.115  1.00 91.75           N
ATOM    355  CA  VAL A  43      10.467  -6.544  19.851  1.00 91.75           C
ATOM    356  C   VAL A  43      11.200  -5.335  19.266  1.00 91.75           C
ATOM    357  O   VAL A  43      11.447  -5.277  18.062  1.00 91.75           O
ATOM    358  HA  VAL A  43      10.584  -7.388  19.170  1.00 91.75           H
ATOM    359  CB  VAL A  43       8.970  -6.297  20.047  1.00 91.75           C
ATOM    360  HB  VAL A  43       8.856  -5.452  20.727  1.00 91.75           H
ATOM    361  CG1 VAL A  43       8.296  -5.930  18.724  1.00 91.75           C
ATOM    362 1HG1 VAL A  43       8.750  -5.023  18.324  1.00 91.75           H
ATOM    363 2HG1 VAL A  43       8.425  -6.745  18.012  1.00 91.75           H
ATOM    364 3HG1 VAL A  43       7.233  -5.760  18.892  1.00 91.75           H
ATOM    365  CG2 VAL A  43       8.294  -7.511  20.689  1.00 91.75           C
ATOM    366 1HG2 VAL A  43       8.423  -8.381  20.045  1.00 91.75           H
ATOM    367 2HG2 VAL A  43       8.747  -7.707  21.661  1.00 91.75           H
ATOM    368 3HG2 VAL A  43       7.231  -7.308  20.817  1.00 91.75           H
ATOM    369  HN  VAL A  43      10.501  -6.781  21.920  1.00 91.75           H
ATOM    370  N   ARG A  44      11.528  -4.400  20.145  1.00 90.54           N
ATOM    371  CA  ARG A  44      12.191  -3.177  19.725  1.00 90.54           C
ATOM    372  C   ARG A  44      13.617  -3.478  19.260  1.00 90.54           C
ATOM    373  O   ARG A  44      14.098  -2.886  18.296  1.00 90.54           O
ATOM    374  HA  ARG A  44      11.582  -2.799  18.903  1.00 90.54           H
ATOM    375  CB  ARG A  44      12.237  -2.156  20.863  1.00 90.54           C
ATOM    376 1HB  ARG A  44      12.654  -2.622  21.757  1.00 90.54           H
ATOM    377 2HB  ARG A  44      12.901  -1.335  20.593  1.00 90.54           H
ATOM    378  CG  ARG A  44      10.840  -1.612  21.169  1.00 90.54           C
ATOM    379 1HG  ARG A  44      10.357  -1.300  20.243  1.00 90.54           H
ATOM    380 2HG  ARG A  44      10.225  -2.402  21.600  1.00 90.54           H
ATOM    381  CD  ARG A  44      10.913  -0.429  22.137  1.00 90.54           C
ATOM    382 1HD  ARG A  44      11.750   0.217  21.873  1.00 90.54           H
ATOM    383 2HD  ARG A  44      10.008   0.173  22.057  1.00 90.54           H
ATOM    384  NE  ARG A  44      11.071  -0.919  23.525  1.00 90.54           N
ATOM    385  HE  ARG A  44      11.653  -1.719  23.676  1.00 90.54           H
ATOM    386  CZ  ARG A  44      10.484  -0.359  24.591  1.00 90.54           C
ATOM    387  NH1 ARG A  44       9.694   0.714  24.447  1.00 90.54           N
ATOM    388 1HH1 ARG A  44       9.539   1.102  23.539  1.00 90.54           H
ATOM    389 2HH1 ARG A  44       9.260   1.126  25.248  1.00 90.54           H
ATOM    390  NH2 ARG A  44      10.698  -0.888  25.803  1.00 90.54           N
ATOM    391 1HH2 ARG A  44      10.267  -0.482  26.609  1.00 90.54           H
ATOM    392 2HH2 ARG A  44      11.289  -1.689  25.902  1.00 90.54           H
ATOM    393  HN  ARG A  44      11.349  -4.468  21.126  1.00 90.54           H
ATOM    394  N   GLN A  45      14.254  -4.400  19.969  1.00 92.22           N
ATOM    395  CA  GLN A  45      15.632  -4.752  19.672  1.00 92.22           C
ATOM    396  C   GLN A  45      15.730  -5.390  18.285  1.00 92.22           C
ATOM    397  O   GLN A  45      16.644  -5.085  17.521  1.00 92.22           O
ATOM    398  HA  GLN A  45      16.181  -3.810  19.687  1.00 92.22           H
ATOM    399  CB  GLN A  45      16.203  -5.682  20.745  1.00 92.22           C
ATOM    400 1HB  GLN A  45      16.065  -5.235  21.730  1.00 92.22           H
ATOM    401 2HB  GLN A  45      15.655  -6.624  20.744  1.00 92.22           H
ATOM    402  CG  GLN A  45      17.690  -5.949  20.503  1.00 92.22           C
ATOM    403 1HG  GLN A  45      17.830  -6.370  19.507  1.00 92.22           H
ATOM    404 2HG  GLN A  45      18.242  -5.010  20.533  1.00 92.22           H
ATOM    405  CD  GLN A  45      18.251  -6.911  21.553  1.00 92.22           C
ATOM    406  OE1 GLN A  45      17.527  -7.550  22.297  1.00 92.22           O
ATOM    407  NE2 GLN A  45      19.580  -6.977  21.570  1.00 92.22           N
ATOM    408 1HE2 GLN A  45      20.116  -6.425  20.931  1.00 92.22           H
ATOM    409 2HE2 GLN A  45      20.042  -7.578  22.221  1.00 92.22           H
ATOM    410  HN  GLN A  45      13.844  -4.900  20.732  1.00 92.22           H
ATOM    411  N   PHE A  46      14.775  -6.263  18.002  1.00 93.61           N
ATOM    412  CA  PHE A  46      14.709  -6.904  16.699  1.00 93.61           C
ATOM    413  C   PHE A  46      14.502  -5.871  15.590  1.00 93.61           C
ATOM    414  O   PHE A  46      15.213  -5.882  14.586  1.00 93.61           O
ATOM    415  HA  PHE A  46      15.658  -7.417  16.543  1.00 93.61           H
ATOM    416  CB  PHE A  46      13.509  -7.852  16.727  1.00 93.61           C
ATOM    417 1HB  PHE A  46      13.692  -8.632  17.467  1.00 93.61           H
ATOM    418 2HB  PHE A  46      12.629  -7.299  17.057  1.00 93.61           H
ATOM    419  CG  PHE A  46      13.203  -8.509  15.380  1.00 93.61           C
ATOM    420  CD1 PHE A  46      12.186  -8.040  14.609  1.00 93.61           C
ATOM    421  HD1 PHE A  46      11.588  -7.195  14.952  1.00 93.61           H
ATOM    422  CD2 PHE A  46      13.950  -9.563  14.952  1.00 93.61           C
ATOM    423  HD2 PHE A  46      14.765  -9.939  15.570  1.00 93.61           H
ATOM    424  CE1 PHE A  46      11.902  -8.650  13.358  1.00 93.61           C
ATOM    425  HE1 PHE A  46      11.087  -8.274  12.741  1.00 93.61           H
ATOM    426  CE2 PHE A  46      13.666 -10.173  13.701  1.00 93.61           C
ATOM    427  HE2 PHE A  46      14.264 -11.017  13.359  1.00 93.61           H
ATOM    428  CZ  PHE A  46      12.649  -9.703  12.931  1.00 93.61           C
ATOM    429  HZ  PHE A  46      12.431 -10.171  11.971  1.00 93.61           H
ATOM    430  HN  PHE A  46      14.056  -6.534  18.642  1.00 93.61           H
ATOM    431  N   ALA A  47      13.526  -5.002  15.808  1.00 92.67           N
ATOM    432  CA  ALA A  47      13.163  -4.016  14.805  1.00 92.67           C
ATOM    433  C   ALA A  47      14.391  -3.170  14.460  1.00 92.67           C
ATOM    434  O   ALA A  47      14.622  -2.852  13.294  1.00 92.67           O
ATOM    435  HA  ALA A  47      12.840  -4.553  13.913  1.00 92.67           H
ATOM    436  CB  ALA A  47      11.997  -3.169  15.319  1.00 92.67           C
ATOM    437 1HB  ALA A  47      11.142  -3.813  15.522  1.00 92.67           H
ATOM    438 2HB  ALA A  47      12.295  -2.661  16.237  1.00 92.67           H
ATOM    439 3HB  ALA A  47      11.726  -2.429  14.566  1.00 92.67           H
ATOM    440  HN  ALA A  47      12.989  -4.965  16.651  1.00 92.67           H
ATOM    441  N   SER A  48      15.145  -2.830  15.494  1.00 92.91           N
ATOM    442  CA  SER A  48      16.207  -1.848  15.355  1.00 92.91           C
ATOM    443  C   SER A  48      17.290  -2.378  14.413  1.00 92.91           C
ATOM    444  O   SER A  48      18.012  -1.600  13.792  1.00 92.91           O
ATOM    445  HA  SER A  48      15.730  -0.965  14.931  1.00 92.91           H
ATOM    446  CB  SER A  48      16.813  -1.496  16.715  1.00 92.91           C
ATOM    447 1HB  SER A  48      17.440  -0.611  16.614  1.00 92.91           H
ATOM    448 2HB  SER A  48      16.015  -1.243  17.413  1.00 92.91           H
ATOM    449  OG  SER A  48      17.587  -2.567  17.249  1.00 92.91           O
ATOM    450  HG  SER A  48      17.054  -3.413  17.237  1.00 92.91           H
ATOM    451  HN  SER A  48      15.041  -3.213  16.412  1.00 92.91           H
ATOM    452  N   HIS A  49      17.369  -3.699  14.337  1.00 94.19           N
ATOM    453  CA  HIS A  49      18.377  -4.342  13.511  1.00 94.19           C
ATOM    454  C   HIS A  49      17.773  -4.702  12.152  1.00 94.19           C
ATOM    455  O   HIS A  49      18.439  -4.593  11.124  1.00 94.19           O
ATOM    456  HA  HIS A  49      19.172  -3.612  13.364  1.00 94.19           H
ATOM    457  CB  HIS A  49      18.979  -5.550  14.231  1.00 94.19           C
ATOM    458 1HB  HIS A  49      18.175  -6.227  14.519  1.00 94.19           H
ATOM    459 2HB  HIS A  49      19.619  -6.093  13.535  1.00 94.19           H
ATOM    460  CG  HIS A  49      19.783  -5.195  15.459  1.00 94.19           C
ATOM    461  ND1 HIS A  49      19.205  -4.989  16.700  1.00 94.19           N
ATOM    462  HD1 HIS A  49      18.228  -5.050  16.907  1.00 94.19           H
ATOM    463  CD2 HIS A  49      21.125  -5.013  15.625  1.00 94.19           C
ATOM    464  HD2 HIS A  49      21.880  -5.100  14.844  1.00 94.19           H
ATOM    465  CE1 HIS A  49      20.164  -4.696  17.565  1.00 94.19           C
ATOM    466  HE1 HIS A  49      20.028  -4.480  18.624  1.00 94.19           H
ATOM    467  NE2 HIS A  49      21.353  -4.711  16.897  1.00 94.19           N
ATOM    468  HN  HIS A  49      16.761  -4.324  14.826  1.00 94.19           H
ATOM    469  N   PHE A  50      16.517  -5.123  12.191  1.00 95.02           N
ATOM    470  CA  PHE A  50      15.906  -5.762  11.038  1.00 95.02           C
ATOM    471  C   PHE A  50      15.392  -4.719  10.043  1.00 95.02           C
ATOM    472  O   PHE A  50      15.633  -4.830   8.842  1.00 95.02           O
ATOM    473  HA  PHE A  50      16.674  -6.370  10.560  1.00 95.02           H
ATOM    474  CB  PHE A  50      14.723  -6.582  11.556  1.00 95.02           C
ATOM    475 1HB  PHE A  50      15.087  -7.307  12.284  1.00 95.02           H
ATOM    476 2HB  PHE A  50      14.036  -5.919  12.082  1.00 95.02           H
ATOM    477  CG  PHE A  50      13.954  -7.324  10.461  1.00 95.02           C
ATOM    478  CD1 PHE A  50      12.726  -6.885  10.075  1.00 95.02           C
ATOM    479  HD1 PHE A  50      12.290  -6.004  10.547  1.00 95.02           H
ATOM    480  CD2 PHE A  50      14.498  -8.423   9.873  1.00 95.02           C
ATOM    481  HD2 PHE A  50      15.482  -8.776  10.182  1.00 95.02           H
ATOM    482  CE1 PHE A  50      12.012  -7.574   9.059  1.00 95.02           C
ATOM    483  HE1 PHE A  50      11.028  -7.221   8.751  1.00 95.02           H
ATOM    484  CE2 PHE A  50      13.784  -9.112   8.857  1.00 95.02           C
ATOM    485  HE2 PHE A  50      14.220  -9.993   8.386  1.00 95.02           H
ATOM    486  CZ  PHE A  50      12.556  -8.673   8.472  1.00 95.02           C
ATOM    487  HZ  PHE A  50      12.008  -9.201   7.691  1.00 95.02           H
ATOM    488  HN  PHE A  50      15.922  -5.035  12.990  1.00 95.02           H
ATOM    489  N   LEU A  51      14.692  -3.730  10.580  1.00 94.70           N
ATOM    490  CA  LEU A  51      13.853  -2.875   9.758  1.00 94.70           C
ATOM    491  C   LEU A  51      14.739  -1.933   8.940  1.00 94.70           C
ATOM    492  O   LEU A  51      14.601  -1.847   7.720  1.00 94.70           O
ATOM    493  HA  LEU A  51      13.306  -3.518   9.069  1.00 94.70           H
ATOM    494  CB  LEU A  51      12.818  -2.151  10.621  1.00 94.70           C
ATOM    495 1HB  LEU A  51      13.347  -1.556  11.365  1.00 94.70           H
ATOM    496 2HB  LEU A  51      12.269  -1.454   9.987  1.00 94.70           H
ATOM    497  CG  LEU A  51      11.807  -3.042  11.345  1.00 94.70           C
ATOM    498  HG  LEU A  51      12.353  -3.692  12.029  1.00 94.70           H
ATOM    499  CD1 LEU A  51      10.844  -2.205  12.189  1.00 94.70           C
ATOM    500 1HD1 LEU A  51      11.408  -1.641  12.932  1.00 94.70           H
ATOM    501 2HD1 LEU A  51      10.302  -1.514  11.544  1.00 94.70           H
ATOM    502 3HD1 LEU A  51      10.137  -2.863  12.693  1.00 94.70           H
ATOM    503  CD2 LEU A  51      11.067  -3.946  10.357  1.00 94.70           C
ATOM    504 1HD2 LEU A  51      10.534  -3.331   9.632  1.00 94.70           H
ATOM    505 2HD2 LEU A  51      11.784  -4.581   9.838  1.00 94.70           H
ATOM    506 3HD2 LEU A  51      10.354  -4.569  10.899  1.00 94.70           H
ATOM    507  HN  LEU A  51      14.693  -3.510  11.555  1.00 94.70           H
ATOM    508  N   PRO A  52      15.661  -1.212   9.592  1.00 95.68           N
ATOM    509  CA  PRO A  52      16.354  -0.101   8.934  1.00 95.68           C
ATOM    510  C   PRO A  52      16.988  -0.517   7.617  1.00 95.68           C
ATOM    511  O   PRO A  52      16.765   0.120   6.588  1.00 95.68           O
ATOM    512  HA  PRO A  52      15.643   0.683   8.673  1.00 95.68           H
ATOM    513  CB  PRO A  52      17.405   0.328   9.960  1.00 95.68           C
ATOM    514 1HB  PRO A  52      18.354  -0.185   9.801  1.00 95.68           H
ATOM    515 2HB  PRO A  52      17.609   1.397   9.902  1.00 95.68           H
ATOM    516  CG  PRO A  52      16.774  -0.054  11.293  1.00 95.68           C
ATOM    517 1HG  PRO A  52      17.520  -0.141  12.084  1.00 95.68           H
ATOM    518 2HG  PRO A  52      16.056   0.694  11.630  1.00 95.68           H
ATOM    519  CD  PRO A  52      16.110  -1.386  10.985  1.00 95.68           C
ATOM    520 1HD  PRO A  52      16.808  -2.218  11.080  1.00 95.68           H
ATOM    521 2HD  PRO A  52      15.281  -1.591  11.662  1.00 95.68           H
ATOM    522  N   PRO A  53      17.792  -1.589   7.616  1.00 96.82           N
ATOM    523  CA  PRO A  53      18.457  -2.032   6.388  1.00 96.82           C
ATOM    524  C   PRO A  53      17.479  -2.228   5.241  1.00 96.82           C
ATOM    525  O   PRO A  53      17.758  -1.836   4.109  1.00 96.82           O
ATOM    526  HA  PRO A  53      19.153  -1.268   6.042  1.00 96.82           H
ATOM    527  CB  PRO A  53      19.127  -3.347   6.793  1.00 96.82           C
ATOM    528 1HB  PRO A  53      18.482  -4.203   6.597  1.00 96.82           H
ATOM    529 2HB  PRO A  53      20.052  -3.512   6.241  1.00 96.82           H
ATOM    530  CG  PRO A  53      19.385  -3.166   8.284  1.00 96.82           C
ATOM    531 1HG  PRO A  53      19.529  -4.122   8.789  1.00 96.82           H
ATOM    532 2HG  PRO A  53      20.286  -2.582   8.471  1.00 96.82           H
ATOM    533  CD  PRO A  53      18.132  -2.452   8.762  1.00 96.82           C
ATOM    534 1HD  PRO A  53      17.328  -3.152   8.988  1.00 96.82           H
ATOM    535 2HD  PRO A  53      18.314  -1.877   9.670  1.00 96.82           H
ATOM    536  N   LEU A  54      16.348  -2.836   5.567  1.00 95.86           N
ATOM    537  CA  LEU A  54      15.387  -3.225   4.548  1.00 95.86           C
ATOM    538  C   LEU A  54      14.696  -1.974   4.001  1.00 95.86           C
ATOM    539  O   LEU A  54      14.504  -1.846   2.793  1.00 95.86           O
ATOM    540  HA  LEU A  54      15.943  -3.695   3.737  1.00 95.86           H
ATOM    541  CB  LEU A  54      14.417  -4.272   5.099  1.00 95.86           C
ATOM    542 1HB  LEU A  54      13.955  -3.872   6.002  1.00 95.86           H
ATOM    543 2HB  LEU A  54      13.619  -4.418   4.371  1.00 95.86           H
ATOM    544  CG  LEU A  54      15.022  -5.637   5.432  1.00 95.86           C
ATOM    545  HG  LEU A  54      15.838  -5.486   6.139  1.00 95.86           H
ATOM    546  CD1 LEU A  54      13.994  -6.541   6.115  1.00 95.86           C
ATOM    547 1HD1 LEU A  54      13.656  -6.073   7.040  1.00 95.86           H
ATOM    548 2HD1 LEU A  54      13.142  -6.689   5.452  1.00 95.86           H
ATOM    549 3HD1 LEU A  54      14.450  -7.505   6.341  1.00 95.86           H
ATOM    550  CD2 LEU A  54      15.620  -6.291   4.185  1.00 95.86           C
ATOM    551 1HD2 LEU A  54      14.840  -6.428   3.436  1.00 95.86           H
ATOM    552 2HD2 LEU A  54      16.404  -5.651   3.780  1.00 95.86           H
ATOM    553 3HD2 LEU A  54      16.043  -7.260   4.450  1.00 95.86           H
ATOM    554  HN  LEU A  54      16.085  -3.062   6.504  1.00 95.86           H
ATOM    555  N   TYR A  55      14.341  -1.085   4.916  1.00 95.05           N
ATOM    556  CA  TYR A  55      13.631   0.128   4.546  1.00 95.05           C
ATOM    557  C   TYR A  55      14.490   1.011   3.638  1.00 95.05           C
ATOM    558  O   TYR A  55      13.979   1.637   2.711  1.00 95.05           O
ATOM    559  HA  TYR A  55      12.728  -0.162   4.009  1.00 95.05           H
ATOM    560  CB  TYR A  55      13.359   0.873   5.854  1.00 95.05           C
ATOM    561 1HB  TYR A  55      14.266   0.869   6.458  1.00 95.05           H
ATOM    562 2HB  TYR A  55      13.133   1.915   5.626  1.00 95.05           H
ATOM    563  CG  TYR A  55      12.212   0.286   6.678  1.00 95.05           C
ATOM    564  CD1 TYR A  55      11.502  -0.796   6.199  1.00 95.05           C
ATOM    565  HD1 TYR A  55      11.759  -1.233   5.234  1.00 95.05           H
ATOM    566  CD2 TYR A  55      11.887   0.839   7.900  1.00 95.05           C
ATOM    567  HD2 TYR A  55      12.447   1.694   8.278  1.00 95.05           H
ATOM    568  CE1 TYR A  55      10.422  -1.349   6.975  1.00 95.05           C
ATOM    569  HE1 TYR A  55       9.853  -2.203   6.609  1.00 95.05           H
ATOM    570  CE2 TYR A  55      10.807   0.286   8.676  1.00 95.05           C
ATOM    571  HE2 TYR A  55      10.540   0.713   9.642  1.00 95.05           H
ATOM    572  CZ  TYR A  55      10.128  -0.780   8.175  1.00 95.05           C
ATOM    573  OH  TYR A  55       9.108  -1.302   8.907  1.00 95.05           O
ATOM    574  HH  TYR A  55       8.644  -2.019   8.386  1.00 95.05           H
ATOM    575  HN  TYR A  55      14.531  -1.181   5.893  1.00 95.05           H
ATOM    576  N   TRP A  56      15.781   1.032   3.936  1.00 96.61           N
ATOM    577  CA  TRP A  56      16.728   1.758   3.108  1.00 96.61           C
ATOM    578  C   TRP A  56      16.781   1.076   1.740  1.00 96.61           C
ATOM    579  O   TRP A  56      16.793   1.745   0.708  1.00 96.61           O
ATOM    580  HA  TRP A  56      16.363   2.780   3.001  1.00 96.61           H
ATOM    581  CB  TRP A  56      18.097   1.843   3.786  1.00 96.61           C
ATOM    582 1HB  TRP A  56      18.258   0.937   4.371  1.00 96.61           H
ATOM    583 2HB  TRP A  56      18.871   1.869   3.019  1.00 96.61           H
ATOM    584  CG  TRP A  56      18.265   3.059   4.700  1.00 96.61           C
ATOM    585  CD1 TRP A  56      18.398   3.077   6.034  1.00 96.61           C
ATOM    586  HD1 TRP A  56      18.403   2.186   6.661  1.00 96.61           H
ATOM    587  CD2 TRP A  56      18.312   4.442   4.291  1.00 96.61           C
ATOM    588  NE1 TRP A  56      18.527   4.365   6.512  1.00 96.61           N
ATOM    589  HE1 TRP A  56      18.638   4.633   7.469  1.00 96.61           H
ATOM    590  CE2 TRP A  56      18.473   5.221   5.418  1.00 96.61           C
ATOM    591  CE3 TRP A  56      18.222   5.015   3.010  1.00 96.61           C
ATOM    592  HE3 TRP A  56      18.095   4.422   2.105  1.00 96.61           H
ATOM    593  CZ2 TRP A  56      18.557   6.618   5.379  1.00 96.61           C
ATOM    594  HZ2 TRP A  56      18.685   7.212   6.284  1.00 96.61           H
ATOM    595  CZ3 TRP A  56      18.308   6.412   2.988  1.00 96.61           C
ATOM    596  HZ3 TRP A  56      18.244   6.909   2.020  1.00 96.61           H
ATOM    597  CH2 TRP A  56      18.470   7.211   4.114  1.00 96.61           C
ATOM    598  HH2 TRP A  56      18.529   8.295   4.012  1.00 96.61           H
ATOM    599  HN  TRP A  56      16.180   0.565   4.726  1.00 96.61           H
ATOM    600  N   LEU A  57      16.810  -0.249   1.775  1.00 96.70           N
ATOM    601  CA  LEU A  57      16.881  -1.029   0.552  1.00 96.70           C
ATOM    602  C   LEU A  57      15.649  -0.736  -0.307  1.00 96.70           C
ATOM    603  O   LEU A  57      15.773  -0.412  -1.487  1.00 96.70           O
ATOM    604  HA  LEU A  57      17.767  -0.703   0.007  1.00 96.70           H
ATOM    605  CB  LEU A  57      17.067  -2.513   0.872  1.00 96.70           C
ATOM    606 1HB  LEU A  57      17.999  -2.630   1.426  1.00 96.70           H
ATOM    607 2HB  LEU A  57      16.261  -2.825   1.536  1.00 96.70           H
ATOM    608  CG  LEU A  57      17.098  -3.460  -0.329  1.00 96.70           C
ATOM    609  HG  LEU A  57      16.202  -3.285  -0.925  1.00 96.70           H
ATOM    610  CD1 LEU A  57      18.302  -3.168  -1.226  1.00 96.70           C
ATOM    611 1HD1 LEU A  57      18.243  -2.143  -1.591  1.00 96.70           H
ATOM    612 2HD1 LEU A  57      19.221  -3.298  -0.655  1.00 96.70           H
ATOM    613 3HD1 LEU A  57      18.300  -3.856  -2.072  1.00 96.70           H
ATOM    614  CD2 LEU A  57      17.061  -4.921   0.124  1.00 96.70           C
ATOM    615 1HD2 LEU A  57      17.926  -5.128   0.755  1.00 96.70           H
ATOM    616 2HD2 LEU A  57      16.148  -5.103   0.690  1.00 96.70           H
ATOM    617 3HD2 LEU A  57      17.084  -5.573  -0.749  1.00 96.70           H
ATOM    618  HN  LEU A  57      16.786  -0.786   2.618  1.00 96.70           H
ATOM    619  N   VAL A  58      14.487  -0.859   0.319  1.00 95.50           N
ATOM    620  CA  VAL A  58      13.232  -0.695  -0.394  1.00 95.50           C
ATOM    621  C   VAL A  58      13.153   0.724  -0.961  1.00 95.50           C
ATOM    622  O   VAL A  58      12.742   0.917  -2.103  1.00 95.50           O
ATOM    623  HA  VAL A  58      13.229  -1.404  -1.221  1.00 95.50           H
ATOM    624  CB  VAL A  58      12.059  -1.037   0.528  1.00 95.50           C
ATOM    625  HB  VAL A  58      12.151  -0.429   1.427  1.00 95.50           H
ATOM    626  CG1 VAL A  58      10.723  -0.694  -0.136  1.00 95.50           C
ATOM    627 1HG1 VAL A  58      10.692   0.372  -0.361  1.00 95.50           H
ATOM    628 2HG1 VAL A  58      10.620  -1.264  -1.059  1.00 95.50           H
ATOM    629 3HG1 VAL A  58       9.907  -0.947   0.541  1.00 95.50           H
ATOM    630  CG2 VAL A  58      12.102  -2.507   0.948  1.00 95.50           C
ATOM    631 1HG2 VAL A  58      12.046  -3.140   0.062  1.00 95.50           H
ATOM    632 2HG2 VAL A  58      13.033  -2.707   1.479  1.00 95.50           H
ATOM    633 3HG2 VAL A  58      11.257  -2.723   1.602  1.00 95.50           H
ATOM    634  HN  VAL A  58      14.397  -1.066   1.293  1.00 95.50           H
ATOM    635  N   PHE A  59      13.555   1.679  -0.136  1.00 96.77           N
ATOM    636  CA  PHE A  59      13.557   3.073  -0.549  1.00 96.77           C
ATOM    637  C   PHE A  59      14.357   3.261  -1.839  1.00 96.77           C
ATOM    638  O   PHE A  59      13.849   3.812  -2.814  1.00 96.77           O
ATOM    639  HA  PHE A  59      12.520   3.360  -0.721  1.00 96.77           H
ATOM    640  CB  PHE A  59      14.224   3.871   0.573  1.00 96.77           C
ATOM    641 1HB  PHE A  59      13.587   3.839   1.457  1.00 96.77           H
ATOM    642 2HB  PHE A  59      15.163   3.386   0.841  1.00 96.77           H
ATOM    643  CG  PHE A  59      14.504   5.332   0.216  1.00 96.77           C
ATOM    644  CD1 PHE A  59      15.786   5.783   0.154  1.00 96.77           C
ATOM    645  HD1 PHE A  59      16.613   5.104   0.359  1.00 96.77           H
ATOM    646  CD2 PHE A  59      13.472   6.179  -0.040  1.00 96.77           C
ATOM    647  HD2 PHE A  59      12.445   5.817   0.010  1.00 96.77           H
ATOM    648  CE1 PHE A  59      16.045   7.139  -0.178  1.00 96.77           C
ATOM    649  HE1 PHE A  59      17.072   7.501  -0.227  1.00 96.77           H
ATOM    650  CE2 PHE A  59      13.732   7.535  -0.372  1.00 96.77           C
ATOM    651  HE2 PHE A  59      12.904   8.214  -0.577  1.00 96.77           H
ATOM    652  CZ  PHE A  59      15.013   7.987  -0.434  1.00 96.77           C
ATOM    653  HZ  PHE A  59      15.212   9.027  -0.689  1.00 96.77           H
ATOM    654  HN  PHE A  59      13.874   1.515   0.798  1.00 96.77           H
ATOM    655  N   ILE A  60      15.596   2.792  -1.802  1.00 97.06           N
ATOM    656  CA  ILE A  60      16.525   3.049  -2.889  1.00 97.06           C
ATOM    657  C   ILE A  60      15.982   2.427  -4.177  1.00 97.06           C
ATOM    658  O   ILE A  60      15.866   3.104  -5.197  1.00 97.06           O
ATOM    659  HA  ILE A  60      16.580   4.129  -3.024  1.00 97.06           H
ATOM    660  CB  ILE A  60      17.930   2.567  -2.519  1.00 97.06           C
ATOM    661  HB  ILE A  60      17.851   1.552  -2.129  1.00 97.06           H
ATOM    662  CG1 ILE A  60      18.531   3.431  -1.409  1.00 97.06           C
ATOM    663 1HG1 ILE A  60      18.803   4.407  -1.811  1.00 97.06           H
ATOM    664 2HG1 ILE A  60      17.785   3.603  -0.633  1.00 97.06           H
ATOM    665  CG2 ILE A  60      18.832   2.509  -3.753  1.00 97.06           C
ATOM    666 1HG2 ILE A  60      18.407   1.819  -4.482  1.00 97.06           H
ATOM    667 2HG2 ILE A  60      18.909   3.502  -4.194  1.00 97.06           H
ATOM    668 3HG2 ILE A  60      19.824   2.163  -3.461  1.00 97.06           H
ATOM    669  CD1 ILE A  60      19.765   2.762  -0.800  1.00 97.06           C
ATOM    670 1HD1 ILE A  60      19.483   1.797  -0.378  1.00 97.06           H
ATOM    671 2HD1 ILE A  60      20.517   2.614  -1.575  1.00 97.06           H
ATOM    672 3HD1 ILE A  60      20.172   3.398  -0.014  1.00 97.06           H
ATOM    673  HN  ILE A  60      15.966   2.248  -1.050  1.00 97.06           H
ATOM    674  N   VAL A  61      15.662   1.144  -4.088  1.00 95.31           N
ATOM    675  CA  VAL A  61      15.279   0.385  -5.266  1.00 95.31           C
ATOM    676  C   VAL A  61      13.964   0.938  -5.818  1.00 95.31           C
ATOM    677  O   VAL A  61      13.809   1.085  -7.030  1.00 95.31           O
ATOM    678  HA  VAL A  61      16.059   0.522  -6.014  1.00 95.31           H
ATOM    679  CB  VAL A  61      15.205  -1.106  -4.926  1.00 95.31           C
ATOM    680  HB  VAL A  61      14.487  -1.230  -4.116  1.00 95.31           H
ATOM    681  CG1 VAL A  61      14.706  -1.917  -6.124  1.00 95.31           C
ATOM    682 1HG1 VAL A  61      13.711  -1.573  -6.407  1.00 95.31           H
ATOM    683 2HG1 VAL A  61      15.389  -1.783  -6.963  1.00 95.31           H
ATOM    684 3HG1 VAL A  61      14.663  -2.972  -5.855  1.00 95.31           H
ATOM    685  CG2 VAL A  61      16.559  -1.624  -4.438  1.00 95.31           C
ATOM    686 1HG2 VAL A  61      17.306  -1.481  -5.218  1.00 95.31           H
ATOM    687 2HG2 VAL A  61      16.857  -1.077  -3.544  1.00 95.31           H
ATOM    688 3HG2 VAL A  61      16.478  -2.686  -4.204  1.00 95.31           H
ATOM    689  HN  VAL A  61      15.662   0.626  -3.232  1.00 95.31           H
ATOM    690  N   GLY A  62      13.050   1.229  -4.904  1.00 95.48           N
ATOM    691  CA  GLY A  62      11.733   1.707  -5.288  1.00 95.48           C
ATOM    692  C   GLY A  62      11.820   3.087  -5.942  1.00 95.48           C
ATOM    693  O   GLY A  62      11.149   3.349  -6.939  1.00 95.48           O
ATOM    694 1HA  GLY A  62      11.273   1.001  -5.979  1.00 95.48           H
ATOM    695 2HA  GLY A  62      11.090   1.757  -4.409  1.00 95.48           H
ATOM    696  HN  GLY A  62      13.198   1.142  -3.919  1.00 95.48           H
ATOM    697  N   ALA A  63      12.653   3.934  -5.355  1.00 96.27           N
ATOM    698  CA  ALA A  63      12.779   5.304  -5.822  1.00 96.27           C
ATOM    699  C   ALA A  63      13.311   5.303  -7.256  1.00 96.27           C
ATOM    700  O   ALA A  63      12.807   6.032  -8.109  1.00 96.27           O
ATOM    701  HA  ALA A  63      11.785   5.751  -5.812  1.00 96.27           H
ATOM    702  CB  ALA A  63      13.681   6.088  -4.866  1.00 96.27           C
ATOM    703 1HB  ALA A  63      13.244   6.083  -3.868  1.00 96.27           H
ATOM    704 2HB  ALA A  63      14.667   5.623  -4.834  1.00 96.27           H
ATOM    705 3HB  ALA A  63      13.776   7.116  -5.216  1.00 96.27           H
ATOM    706  HN  ALA A  63      13.234   3.697  -4.576  1.00 96.27           H
ATOM    707  N   LEU A  64      14.322   4.477  -7.478  1.00 94.72           N
ATOM    708  CA  LEU A  64      14.937   4.382  -8.791  1.00 94.72           C
ATOM    709  C   LEU A  64      13.914   3.839  -9.791  1.00 94.72           C
ATOM    710  O   LEU A  64      13.749   4.392 -10.877  1.00 94.72           O
ATOM    711  HA  LEU A  64      15.215   5.391  -9.095  1.00 94.72           H
ATOM    712  CB  LEU A  64      16.225   3.559  -8.722  1.00 94.72           C
ATOM    713 1HB  LEU A  64      15.996   2.601  -8.255  1.00 94.72           H
ATOM    714 2HB  LEU A  64      16.552   3.347  -9.740  1.00 94.72           H
ATOM    715  CG  LEU A  64      17.390   4.199  -7.964  1.00 94.72           C
ATOM    716  HG  LEU A  64      17.040   4.474  -6.969  1.00 94.72           H
ATOM    717  CD1 LEU A  64      18.537   3.204  -7.781  1.00 94.72           C
ATOM    718 1HD1 LEU A  64      18.184   2.342  -7.215  1.00 94.72           H
ATOM    719 2HD1 LEU A  64      18.894   2.876  -8.757  1.00 94.72           H
ATOM    720 3HD1 LEU A  64      19.352   3.685  -7.239  1.00 94.72           H
ATOM    721  CD2 LEU A  64      17.851   5.485  -8.652  1.00 94.72           C
ATOM    722 1HD2 LEU A  64      18.177   5.258  -9.667  1.00 94.72           H
ATOM    723 2HD2 LEU A  64      17.025   6.195  -8.687  1.00 94.72           H
ATOM    724 3HD2 LEU A  64      18.680   5.920  -8.093  1.00 94.72           H
ATOM    725  HN  LEU A  64      14.720   3.880  -6.781  1.00 94.72           H
ATOM    726  N   GLY A  65      13.253   2.764  -9.388  1.00 92.56           N
ATOM    727  CA  GLY A  65      12.355   2.057 -10.286  1.00 92.56           C
ATOM    728  C   GLY A  65      11.210   2.964 -10.741  1.00 92.56           C
ATOM    729  O   GLY A  65      10.950   3.088 -11.937  1.00 92.56           O
ATOM    730 1HA  GLY A  65      12.909   1.701 -11.154  1.00 92.56           H
ATOM    731 2HA  GLY A  65      11.950   1.179  -9.783  1.00 92.56           H
ATOM    732  HN  GLY A  65      13.324   2.375  -8.469  1.00 92.56           H
ATOM    733  N   ASN A  66      10.557   3.576  -9.764  1.00 93.73           N
ATOM    734  CA  ASN A  66       9.346   4.332 -10.032  1.00 93.73           C
ATOM    735  C   ASN A  66       9.710   5.634 -10.749  1.00 93.73           C
ATOM    736  O   ASN A  66       8.951   6.119 -11.586  1.00 93.73           O
ATOM    737  HA  ASN A  66       8.729   3.676 -10.646  1.00 93.73           H
ATOM    738  CB  ASN A  66       8.624   4.694  -8.732  1.00 93.73           C
ATOM    739 1HB  ASN A  66       9.341   5.085  -8.010  1.00 93.73           H
ATOM    740 2HB  ASN A  66       7.900   5.486  -8.923  1.00 93.73           H
ATOM    741  CG  ASN A  66       7.911   3.475  -8.143  1.00 93.73           C
ATOM    742  OD1 ASN A  66       6.996   2.917  -8.726  1.00 93.73           O
ATOM    743  ND2 ASN A  66       8.380   3.095  -6.958  1.00 93.73           N
ATOM    744 1HD2 ASN A  66       9.134   3.597  -6.534  1.00 93.73           H
ATOM    745 2HD2 ASN A  66       7.979   2.307  -6.491  1.00 93.73           H
ATOM    746  HN  ASN A  66      10.843   3.560  -8.806  1.00 93.73           H
ATOM    747  N   SER A  67      10.873   6.162 -10.394  1.00 93.41           N
ATOM    748  CA  SER A  67      11.383   7.355 -11.047  1.00 93.41           C
ATOM    749  C   SER A  67      11.605   7.083 -12.536  1.00 93.41           C
ATOM    750  O   SER A  67      11.368   7.954 -13.372  1.00 93.41           O
ATOM    751  HA  SER A  67      10.611   8.112 -10.908  1.00 93.41           H
ATOM    752  CB  SER A  67      12.684   7.827 -10.395  1.00 93.41           C
ATOM    753 1HB  SER A  67      13.424   7.029 -10.444  1.00 93.41           H
ATOM    754 2HB  SER A  67      13.086   8.670 -10.956  1.00 93.41           H
ATOM    755  OG  SER A  67      12.491   8.211  -9.036  1.00 93.41           O
ATOM    756  HG  SER A  67      12.949   7.562  -8.429  1.00 93.41           H
ATOM    757  HN  SER A  67      11.461   5.788  -9.677  1.00 93.41           H
ATOM    758  N   LEU A  68      12.056   5.871 -12.823  1.00 90.51           N
ATOM    759  CA  LEU A  68      12.293   5.466 -14.198  1.00 90.51           C
ATOM    760  C   LEU A  68      10.962   5.430 -14.951  1.00 90.51           C
ATOM    761  O   LEU A  68      10.890   5.833 -16.111  1.00 90.51           O
ATOM    762  HA  LEU A  68      12.929   6.223 -14.657  1.00 90.51           H
ATOM    763  CB  LEU A  68      13.060   4.143 -14.243  1.00 90.51           C
ATOM    764 1HB  LEU A  68      13.979   4.259 -13.668  1.00 90.51           H
ATOM    765 2HB  LEU A  68      12.463   3.382 -13.739  1.00 90.51           H
ATOM    766  CG  LEU A  68      13.424   3.625 -15.636  1.00 90.51           C
ATOM    767  HG  LEU A  68      12.511   3.567 -16.228  1.00 90.51           H
ATOM    768  CD1 LEU A  68      14.367   4.594 -16.352  1.00 90.51           C
ATOM    769 1HD1 LEU A  68      13.880   5.564 -16.455  1.00 90.51           H
ATOM    770 2HD1 LEU A  68      15.282   4.707 -15.771  1.00 90.51           H
ATOM    771 3HD1 LEU A  68      14.609   4.202 -17.339  1.00 90.51           H
ATOM    772  CD2 LEU A  68      14.005   2.211 -15.561  1.00 90.51           C
ATOM    773 1HD2 LEU A  68      14.904   2.220 -14.945  1.00 90.51           H
ATOM    774 2HD2 LEU A  68      13.268   1.539 -15.119  1.00 90.51           H
ATOM    775 3HD2 LEU A  68      14.255   1.867 -16.564  1.00 90.51           H
ATOM    776  HN  LEU A  68      12.259   5.173 -12.136  1.00 90.51           H
ATOM    777  N   VAL A  69       9.941   4.944 -14.261  1.00 89.45           N
ATOM    778  CA  VAL A  69       8.623   4.820 -14.861  1.00 89.45           C
ATOM    779  C   VAL A  69       8.142   6.199 -15.316  1.00 89.45           C
ATOM    780  O   VAL A  69       7.663   6.353 -16.439  1.00 89.45           O
ATOM    781  HA  VAL A  69       8.719   4.175 -15.734  1.00 89.45           H
ATOM    782  CB  VAL A  69       7.662   4.146 -13.878  1.00 89.45           C
ATOM    783  HB  VAL A  69       7.707   4.694 -12.937  1.00 89.45           H
ATOM    784  CG1 VAL A  69       6.222   4.208 -14.391  1.00 89.45           C
ATOM    785 1HG1 VAL A  69       5.924   5.250 -14.512  1.00 89.45           H
ATOM    786 2HG1 VAL A  69       6.156   3.697 -15.351  1.00 89.45           H
ATOM    787 3HG1 VAL A  69       5.560   3.723 -13.674  1.00 89.45           H
ATOM    788  CG2 VAL A  69       8.084   2.702 -13.602  1.00 89.45           C
ATOM    789 1HG2 VAL A  69       8.082   2.138 -14.535  1.00 89.45           H
ATOM    790 2HG2 VAL A  69       9.086   2.692 -13.173  1.00 89.45           H
ATOM    791 3HG2 VAL A  69       7.385   2.247 -12.901  1.00 89.45           H
ATOM    792  HN  VAL A  69      10.003   4.640 -13.310  1.00 89.45           H
ATOM    793  N   ILE A  70       8.288   7.166 -14.423  1.00 90.59           N
ATOM    794  CA  ILE A  70       7.823   8.515 -14.698  1.00 90.59           C
ATOM    795  C   ILE A  70       8.598   9.084 -15.888  1.00 90.59           C
ATOM    796  O   ILE A  70       8.014   9.708 -16.772  1.00 90.59           O
ATOM    797  HA  ILE A  70       6.770   8.449 -14.971  1.00 90.59           H
ATOM    798  CB  ILE A  70       7.910   9.379 -13.438  1.00 90.59           C
ATOM    799  HB  ILE A  70       8.927   9.318 -13.052  1.00 90.59           H
ATOM    800  CG1 ILE A  70       6.979   8.850 -12.345  1.00 90.59           C
ATOM    801 1HG1 ILE A  70       5.944   8.914 -12.681  1.00 90.59           H
ATOM    802 2HG1 ILE A  70       7.190   7.796 -12.161  1.00 90.59           H
ATOM    803  CG2 ILE A  70       7.636  10.849 -13.761  1.00 90.59           C
ATOM    804 1HG2 ILE A  70       8.373  11.206 -14.481  1.00 90.59           H
ATOM    805 2HG2 ILE A  70       6.637  10.948 -14.185  1.00 90.59           H
ATOM    806 3HG2 ILE A  70       7.704  11.441 -12.848  1.00 90.59           H
ATOM    807  CD1 ILE A  70       7.150   9.643 -11.048  1.00 90.59           C
ATOM    808 1HD1 ILE A  70       8.180   9.557 -10.702  1.00 90.59           H
ATOM    809 2HD1 ILE A  70       6.915  10.692 -11.230  1.00 90.59           H
ATOM    810 3HD1 ILE A  70       6.477   9.246 -10.288  1.00 90.59           H
ATOM    811  HN  ILE A  70       8.713   7.040 -13.526  1.00 90.59           H
ATOM    812  N   LEU A  71       9.901   8.848 -15.872  1.00 87.97           N
ATOM    813  CA  LEU A  71      10.775   9.404 -16.891  1.00 87.97           C
ATOM    814  C   LEU A  71      10.394   8.825 -18.255  1.00 87.97           C
ATOM    815  O   LEU A  71      10.334   9.550 -19.247  1.00 87.97           O
ATOM    816  HA  LEU A  71      10.607  10.480 -16.914  1.00 87.97           H
ATOM    817  CB  LEU A  71      12.242   9.183 -16.518  1.00 87.97           C
ATOM    818 1HB  LEU A  71      12.423   9.645 -15.547  1.00 87.97           H
ATOM    819 2HB  LEU A  71      12.409   8.113 -16.397  1.00 87.97           H
ATOM    820  CG  LEU A  71      13.275   9.723 -17.509  1.00 87.97           C
ATOM    821  HG  LEU A  71      12.826  10.555 -18.051  1.00 87.97           H
ATOM    822  CD1 LEU A  71      14.503  10.271 -16.777  1.00 87.97           C
ATOM    823 1HD1 LEU A  71      14.199  11.080 -16.113  1.00 87.97           H
ATOM    824 2HD1 LEU A  71      14.963   9.474 -16.193  1.00 87.97           H
ATOM    825 3HD1 LEU A  71      15.221  10.649 -17.505  1.00 87.97           H
ATOM    826  CD2 LEU A  71      13.651   8.660 -18.543  1.00 87.97           C
ATOM    827 1HD2 LEU A  71      14.074   7.793 -18.035  1.00 87.97           H
ATOM    828 2HD2 LEU A  71      12.761   8.360 -19.095  1.00 87.97           H
ATOM    829 3HD2 LEU A  71      14.387   9.071 -19.235  1.00 87.97           H
ATOM    830  HN  LEU A  71      10.360   8.289 -15.181  1.00 87.97           H
ATOM    831  N   VAL A  72      10.146   7.523 -18.261  1.00 84.62           N
ATOM    832  CA  VAL A  72       9.797   6.833 -19.492  1.00 84.62           C
ATOM    833  C   VAL A  72       8.490   7.409 -20.040  1.00 84.62           C
ATOM    834  O   VAL A  72       8.364   7.637 -21.243  1.00 84.62           O
ATOM    835  HA  VAL A  72      10.593   7.022 -20.212  1.00 84.62           H
ATOM    836  CB  VAL A  72       9.729   5.325 -19.245  1.00 84.62           C
ATOM    837  HB  VAL A  72       9.075   5.154 -18.390  1.00 84.62           H
ATOM    838  CG1 VAL A  72       9.126   4.599 -20.449  1.00 84.62           C
ATOM    839 1HG1 VAL A  72       8.117   4.970 -20.629  1.00 84.62           H
ATOM    840 2HG1 VAL A  72       9.743   4.782 -21.329  1.00 84.62           H
ATOM    841 3HG1 VAL A  72       9.090   3.529 -20.247  1.00 84.62           H
ATOM    842  CG2 VAL A  72      11.110   4.763 -18.900  1.00 84.62           C
ATOM    843 1HG2 VAL A  72      11.795   4.951 -19.726  1.00 84.62           H
ATOM    844 2HG2 VAL A  72      11.485   5.248 -17.999  1.00 84.62           H
ATOM    845 3HG2 VAL A  72      11.033   3.689 -18.730  1.00 84.62           H
ATOM    846  HN  VAL A  72      10.180   6.943 -17.447  1.00 84.62           H
ATOM    847  N   TYR A  73       7.549   7.627 -19.133  1.00 83.22           N
ATOM    848  CA  TYR A  73       6.248   8.149 -19.514  1.00 83.22           C
ATOM    849  C   TYR A  73       6.382   9.515 -20.191  1.00 83.22           C
ATOM    850  O   TYR A  73       5.679   9.804 -21.158  1.00 83.22           O
ATOM    851  HA  TYR A  73       5.796   7.448 -20.216  1.00 83.22           H
ATOM    852  CB  TYR A  73       5.461   8.314 -18.212  1.00 83.22           C
ATOM    853 1HB  TYR A  73       5.395   7.346 -17.715  1.00 83.22           H
ATOM    854 2HB  TYR A  73       6.015   8.976 -17.547  1.00 83.22           H
ATOM    855  CG  TYR A  73       4.049   8.870 -18.405  1.00 83.22           C
ATOM    856  CD1 TYR A  73       3.843  10.235 -18.430  1.00 83.22           C
ATOM    857  HD1 TYR A  73       4.686  10.915 -18.313  1.00 83.22           H
ATOM    858  CD2 TYR A  73       2.982   8.008 -18.553  1.00 83.22           C
ATOM    859  HD2 TYR A  73       3.145   6.930 -18.533  1.00 83.22           H
ATOM    860  CE1 TYR A  73       2.514  10.759 -18.611  1.00 83.22           C
ATOM    861  HE1 TYR A  73       2.337  11.834 -18.633  1.00 83.22           H
ATOM    862  CE2 TYR A  73       1.653   8.532 -18.734  1.00 83.22           C
ATOM    863  HE2 TYR A  73       0.801   7.862 -18.852  1.00 83.22           H
ATOM    864  CZ  TYR A  73       1.484   9.881 -18.754  1.00 83.22           C
ATOM    865  OH  TYR A  73       0.229  10.376 -18.925  1.00 83.22           O
ATOM    866  HH  TYR A  73      -0.397   9.639 -19.177  1.00 83.22           H
ATOM    867  HN  TYR A  73       7.665   7.453 -18.155  1.00 83.22           H
ATOM    868  N   TRP A  74       7.290  10.318 -19.656  1.00 84.01           N
ATOM    869  CA  TRP A  74       7.409  11.702 -20.082  1.00 84.01           C
ATOM    870  C   TRP A  74       7.999  11.713 -21.494  1.00 84.01           C
ATOM    871  O   TRP A  74       7.445  12.337 -22.397  1.00 84.01           O
ATOM    872  HA  TRP A  74       6.408  12.134 -20.093  1.00 84.01           H
ATOM    873  CB  TRP A  74       8.234  12.515 -19.082  1.00 84.01           C
ATOM    874 1HB  TRP A  74       7.998  12.178 -18.073  1.00 84.01           H
ATOM    875 2HB  TRP A  74       9.292  12.309 -19.248  1.00 84.01           H
ATOM    876  CG  TRP A  74       8.004  14.025 -19.167  1.00 84.01           C
ATOM    877  CD1 TRP A  74       8.621  14.910 -19.962  1.00 84.01           C
ATOM    878  HD1 TRP A  74       9.399  14.652 -20.681  1.00 84.01           H
ATOM    879  CD2 TRP A  74       7.062  14.796 -18.392  1.00 84.01           C
ATOM    880  NE1 TRP A  74       8.147  16.190 -19.757  1.00 84.01           N
ATOM    881  HE1 TRP A  74       8.451  17.017 -20.231  1.00 84.01           H
ATOM    882  CE2 TRP A  74       7.169  16.118 -18.772  1.00 84.01           C
ATOM    883  CE3 TRP A  74       6.149  14.389 -17.403  1.00 84.01           C
ATOM    884  HE3 TRP A  74       6.046  13.351 -17.086  1.00 84.01           H
ATOM    885  CZ2 TRP A  74       6.392  17.141 -18.215  1.00 84.01           C
ATOM    886  HZ2 TRP A  74       6.496  18.179 -18.532  1.00 84.01           H
ATOM    887  CZ3 TRP A  74       5.381  15.423 -16.855  1.00 84.01           C
ATOM    888  HZ3 TRP A  74       4.657  15.163 -16.083  1.00 84.01           H
ATOM    889  CH2 TRP A  74       5.477  16.759 -17.227  1.00 84.01           C
ATOM    890  HH2 TRP A  74       4.841  17.507 -16.752  1.00 84.01           H
ATOM    891  HN  TRP A  74       7.935  10.038 -18.945  1.00 84.01           H
ATOM    892  N   TYR A  75       9.116  11.016 -21.639  1.00 79.01           N
ATOM    893  CA  TYR A  75       9.921  11.135 -22.843  1.00 79.01           C
ATOM    894  C   TYR A  75       9.402  10.208 -23.944  1.00 79.01           C
ATOM    895  O   TYR A  75       9.841  10.292 -25.089  1.00 79.01           O
ATOM    896  HA  TYR A  75       9.860  12.167 -23.188  1.00 79.01           H
ATOM    897  CB  TYR A  75      11.334  10.698 -22.450  1.00 79.01           C
ATOM    898 1HB  TYR A  75      11.267   9.823 -21.804  1.00 79.01           H
ATOM    899 2HB  TYR A  75      11.872  10.392 -23.347  1.00 79.01           H
ATOM    900  CG  TYR A  75      12.143  11.781 -21.733  1.00 79.01           C
ATOM    901  CD1 TYR A  75      12.751  12.784 -22.461  1.00 79.01           C
ATOM    902  HD1 TYR A  75      12.654  12.805 -23.546  1.00 79.01           H
ATOM    903  CD2 TYR A  75      12.266  11.755 -20.358  1.00 79.01           C
ATOM    904  HD2 TYR A  75      11.786  10.963 -19.784  1.00 79.01           H
ATOM    905  CE1 TYR A  75      13.512  13.803 -21.786  1.00 79.01           C
ATOM    906  HE1 TYR A  75      13.997  14.601 -22.349  1.00 79.01           H
ATOM    907  CE2 TYR A  75      13.027  12.774 -19.684  1.00 79.01           C
ATOM    908  HE2 TYR A  75      13.132  12.765 -18.599  1.00 79.01           H
ATOM    909  CZ  TYR A  75      13.613  13.748 -20.431  1.00 79.01           C
ATOM    910  OH  TYR A  75      14.332  14.711 -19.794  1.00 79.01           O
ATOM    911  HH  TYR A  75      14.700  15.360 -20.460  1.00 79.01           H
ATOM    912  HN  TYR A  75       9.472  10.380 -20.954  1.00 79.01           H
ATOM    913  N   CYS A  76       8.474   9.345 -23.557  1.00 70.68           N
ATOM    914  CA  CYS A  76       7.850   8.441 -24.509  1.00 70.68           C
ATOM    915  C   CYS A  76       7.014   9.272 -25.484  1.00 70.68           C
ATOM    916  O   CYS A  76       6.059   9.933 -25.081  1.00 70.68           O
ATOM    917  HA  CYS A  76       8.659   7.930 -25.031  1.00 70.68           H
ATOM    918  CB  CYS A  76       7.012   7.371 -23.806  1.00 70.68           C
ATOM    919 1HB  CYS A  76       7.626   6.831 -23.085  1.00 70.68           H
ATOM    920 2HB  CYS A  76       6.203   7.840 -23.247  1.00 70.68           H
ATOM    921  SG  CYS A  76       6.326   6.205 -25.039  1.00 70.68           S
ATOM    922  HG  CYS A  76       7.497   5.711 -25.430  1.00 70.68           H
ATOM    923  HN  CYS A  76       8.148   9.258 -22.616  1.00 70.68           H
ATOM    924  N   THR A  77       7.404   9.211 -26.749  1.00 64.20           N
ATOM    925  CA  THR A  77       6.786  10.047 -27.764  1.00 64.20           C
ATOM    926  C   THR A  77       5.456   9.441 -28.216  1.00 64.20           C
ATOM    927  O   THR A  77       4.704  10.069 -28.960  1.00 64.20           O
ATOM    928  HA  THR A  77       6.560  11.017 -27.320  1.00 64.20           H
ATOM    929  CB  THR A  77       7.790  10.228 -28.903  1.00 64.20           C
ATOM    930  HB  THR A  77       7.390  10.887 -29.674  1.00 64.20           H
ATOM    931  OG1 THR A  77       8.084   8.898 -29.322  1.00 64.20           O
ATOM    932  HG1 THR A  77       8.515   8.911 -30.225  1.00 64.20           H
ATOM    933  CG2 THR A  77       9.135  10.772 -28.417  1.00 64.20           C
ATOM    934 1HG2 THR A  77       9.568  10.079 -27.696  1.00 64.20           H
ATOM    935 2HG2 THR A  77       8.986  11.742 -27.944  1.00 64.20           H
ATOM    936 3HG2 THR A  77       9.811  10.882 -29.266  1.00 64.20           H
ATOM    937  HN  THR A  77       8.127   8.606 -27.083  1.00 64.20           H
ATOM    938  N   ARG A  78       5.206   8.226 -27.749  1.00 67.20           N
ATOM    939  CA  ARG A  78       4.014   7.500 -28.152  1.00 67.20           C
ATOM    940  C   ARG A  78       2.785   8.054 -27.429  1.00 67.20           C
ATOM    941  O   ARG A  78       2.873   8.466 -26.274  1.00 67.20           O
ATOM    942  HA  ARG A  78       3.941   7.659 -29.228  1.00 67.20           H
ATOM    943  CB  ARG A  78       4.148   6.007 -27.844  1.00 67.20           C
ATOM    944 1HB  ARG A  78       3.528   5.433 -28.532  1.00 67.20           H
ATOM    945 2HB  ARG A  78       5.179   5.690 -28.004  1.00 67.20           H
ATOM    946  CG  ARG A  78       3.735   5.706 -26.402  1.00 67.20           C
ATOM    947 1HG  ARG A  78       4.351   6.285 -25.714  1.00 67.20           H
ATOM    948 2HG  ARG A  78       2.702   6.017 -26.244  1.00 67.20           H
ATOM    949  CD  ARG A  78       3.877   4.214 -26.091  1.00 67.20           C
ATOM    950 1HD  ARG A  78       3.010   3.672 -26.468  1.00 67.20           H
ATOM    951 2HD  ARG A  78       4.752   3.810 -26.600  1.00 67.20           H
ATOM    952  NE  ARG A  78       4.003   4.012 -24.631  1.00 67.20           N
ATOM    953  HE  ARG A  78       4.916   4.069 -24.227  1.00 67.20           H
ATOM    954  CZ  ARG A  78       2.971   3.756 -23.816  1.00 67.20           C
ATOM    955  NH1 ARG A  78       1.726   3.667 -24.302  1.00 67.20           N
ATOM    956 1HH1 ARG A  78       1.561   3.793 -25.281  1.00 67.20           H
ATOM    957 2HH1 ARG A  78       0.961   3.476 -23.687  1.00 67.20           H
ATOM    958  NH2 ARG A  78       3.203   3.589 -22.506  1.00 67.20           N
ATOM    959 1HH2 ARG A  78       2.444   3.398 -21.884  1.00 67.20           H
ATOM    960 2HH2 ARG A  78       4.135   3.657 -22.151  1.00 67.20           H
ATOM    961  HN  ARG A  78       5.801   7.741 -27.108  1.00 67.20           H
ATOM    962  N   VAL A  79       1.667   8.047 -28.140  1.00 73.90           N
ATOM    963  CA  VAL A  79       0.403   8.456 -27.551  1.00 73.90           C
ATOM    964  C   VAL A  79       0.191   7.704 -26.236  1.00 73.90           C
ATOM    965  O   VAL A  79       0.359   6.487 -26.179  1.00 73.90           O
ATOM    966  HA  VAL A  79       0.469   9.523 -27.338  1.00 73.90           H
ATOM    967  CB  VAL A  79      -0.734   8.243 -28.553  1.00 73.90           C
ATOM    968  HB  VAL A  79      -0.899   7.170 -28.649  1.00 73.90           H
ATOM    969  CG1 VAL A  79      -2.034   8.874 -28.049  1.00 73.90           C
ATOM    970 1HG1 VAL A  79      -2.314   8.420 -27.099  1.00 73.90           H
ATOM    971 2HG1 VAL A  79      -1.887   9.946 -27.910  1.00 73.90           H
ATOM    972 3HG1 VAL A  79      -2.825   8.708 -28.780  1.00 73.90           H
ATOM    973  CG2 VAL A  79      -0.359   8.786 -29.933  1.00 73.90           C
ATOM    974 1HG2 VAL A  79      -0.154   9.855 -29.859  1.00 73.90           H
ATOM    975 2HG2 VAL A  79       0.529   8.270 -30.297  1.00 73.90           H
ATOM    976 3HG2 VAL A  79      -1.185   8.622 -30.625  1.00 73.90           H
ATOM    977  HN  VAL A  79       1.616   7.769 -29.100  1.00 73.90           H
ATOM    978  N   LYS A  80      -0.175   8.460 -25.211  1.00 77.57           N
ATOM    979  CA  LYS A  80      -0.449   7.875 -23.910  1.00 77.57           C
ATOM    980  C   LYS A  80      -1.747   7.067 -23.982  1.00 77.57           C
ATOM    981  O   LYS A  80      -2.562   7.275 -24.880  1.00 77.57           O
ATOM    982  HA  LYS A  80       0.369   7.193 -23.679  1.00 77.57           H
ATOM    983  CB  LYS A  80      -0.457   8.956 -22.827  1.00 77.57           C
ATOM    984 1HB  LYS A  80      -1.363   9.555 -22.913  1.00 77.57           H
ATOM    985 2HB  LYS A  80      -0.476   8.489 -21.843  1.00 77.57           H
ATOM    986  CG  LYS A  80       0.772   9.859 -22.946  1.00 77.57           C
ATOM    987 1HG  LYS A  80       0.768  10.359 -23.914  1.00 77.57           H
ATOM    988 2HG  LYS A  80       0.730  10.638 -22.185  1.00 77.57           H
ATOM    989  CD  LYS A  80       2.063   9.053 -22.787  1.00 77.57           C
ATOM    990 1HD  LYS A  80       2.106   8.623 -21.786  1.00 77.57           H
ATOM    991 2HD  LYS A  80       2.065   8.221 -23.491  1.00 77.57           H
ATOM    992  CE  LYS A  80       3.292   9.933 -23.024  1.00 77.57           C
ATOM    993 1HE  LYS A  80       3.162  10.509 -23.940  1.00 77.57           H
ATOM    994 2HE  LYS A  80       3.396  10.649 -22.209  1.00 77.57           H
ATOM    995  NZ  LYS A  80       4.513   9.102 -23.122  1.00 77.57           N
ATOM    996 1HZ  LYS A  80       5.292   9.680 -23.417  1.00 77.57           H
ATOM    997 2HZ  LYS A  80       4.718   8.695 -22.216  1.00 77.57           H
ATOM    998 3HZ  LYS A  80       4.365   8.362 -23.799  1.00 77.57           H
ATOM    999  HN  LYS A  80      -0.284   9.453 -25.260  1.00 77.57           H
ATOM   1000  N   THR A  81      -1.898   6.164 -23.025  1.00 79.59           N
ATOM   1001  CA  THR A  81      -3.148   5.439 -22.871  1.00 79.59           C
ATOM   1002  C   THR A  81      -3.693   5.611 -21.452  1.00 79.59           C
ATOM   1003  O   THR A  81      -2.990   6.100 -20.568  1.00 79.59           O
ATOM   1004  HA  THR A  81      -3.882   5.872 -23.550  1.00 79.59           H
ATOM   1005  CB  THR A  81      -2.898   3.978 -23.253  1.00 79.59           C
ATOM   1006  HB  THR A  81      -3.834   3.423 -23.301  1.00 79.59           H
ATOM   1007  OG1 THR A  81      -1.960   3.521 -22.282  1.00 79.59           O
ATOM   1008  HG1 THR A  81      -1.033   3.783 -22.551  1.00 79.59           H
ATOM   1009  CG2 THR A  81      -2.154   3.840 -24.583  1.00 79.59           C
ATOM   1010 1HG2 THR A  81      -1.187   4.339 -24.512  1.00 79.59           H
ATOM   1011 2HG2 THR A  81      -2.742   4.299 -25.378  1.00 79.59           H
ATOM   1012 3HG2 THR A  81      -2.002   2.784 -24.806  1.00 79.59           H
ATOM   1013  HN  THR A  81      -1.187   5.925 -22.364  1.00 79.59           H
ATOM   1014  N   MET A  82      -4.940   5.199 -21.277  1.00 81.72           N
ATOM   1015  CA  MET A  82      -5.562   5.232 -19.964  1.00 81.72           C
ATOM   1016  C   MET A  82      -4.746   4.426 -18.951  1.00 81.72           C
ATOM   1017  O   MET A  82      -4.538   4.870 -17.823  1.00 81.72           O
ATOM   1018  HA  MET A  82      -5.579   6.282 -19.674  1.00 81.72           H
ATOM   1019  CB  MET A  82      -6.976   4.656 -20.055  1.00 81.72           C
ATOM   1020 1HB  MET A  82      -7.582   5.272 -20.720  1.00 81.72           H
ATOM   1021 2HB  MET A  82      -6.939   3.658 -20.491  1.00 81.72           H
ATOM   1022  CG  MET A  82      -7.631   4.592 -18.673  1.00 81.72           C
ATOM   1023 1HG  MET A  82      -7.252   3.731 -18.122  1.00 81.72           H
ATOM   1024 2HG  MET A  82      -7.372   5.479 -18.097  1.00 81.72           H
ATOM   1025  SD  MET A  82      -9.404   4.473 -18.844  1.00 81.72           S
ATOM   1026  CE  MET A  82      -9.899   4.796 -17.159  1.00 81.72           C
ATOM   1027 1HE  MET A  82      -9.466   4.042 -16.502  1.00 81.72           H
ATOM   1028 2HE  MET A  82      -9.548   5.783 -16.860  1.00 81.72           H
ATOM   1029 3HE  MET A  82     -10.986   4.759 -17.087  1.00 81.72           H
ATOM   1030  HN  MET A  82      -5.521   4.849 -22.011  1.00 81.72           H
ATOM   1031  N   THR A  83      -4.307   3.256 -19.390  1.00 81.79           N
ATOM   1032  CA  THR A  83      -3.430   2.432 -18.575  1.00 81.79           C
ATOM   1033  C   THR A  83      -2.203   3.234 -18.134  1.00 81.79           C
ATOM   1034  O   THR A  83      -1.819   3.194 -16.966  1.00 81.79           O
ATOM   1035  HA  THR A  83      -3.968   2.148 -17.670  1.00 81.79           H
ATOM   1036  CB  THR A  83      -3.080   1.177 -19.377  1.00 81.79           C
ATOM   1037  HB  THR A  83      -2.493   1.431 -20.260  1.00 81.79           H
ATOM   1038  OG1 THR A  83      -4.341   0.565 -19.632  1.00 81.79           O
ATOM   1039  HG1 THR A  83      -5.075   1.118 -19.239  1.00 81.79           H
ATOM   1040  CG2 THR A  83      -2.324   0.141 -18.543  1.00 81.79           C
ATOM   1041 1HG2 THR A  83      -2.940  -0.163 -17.696  1.00 81.79           H
ATOM   1042 2HG2 THR A  83      -1.394   0.577 -18.178  1.00 81.79           H
ATOM   1043 3HG2 THR A  83      -2.100  -0.729 -19.160  1.00 81.79           H
ATOM   1044  HN  THR A  83      -4.540   2.870 -20.282  1.00 81.79           H
ATOM   1045  N   ASP A  84      -1.624   3.942 -19.092  1.00 82.90           N
ATOM   1046  CA  ASP A  84      -0.385   4.660 -18.846  1.00 82.90           C
ATOM   1047  C   ASP A  84      -0.621   5.724 -17.771  1.00 82.90           C
ATOM   1048  O   ASP A  84       0.258   5.992 -16.954  1.00 82.90           O
ATOM   1049  HA  ASP A  84       0.329   3.900 -18.529  1.00 82.90           H
ATOM   1050  CB  ASP A  84       0.103   5.368 -20.112  1.00 82.90           C
ATOM   1051 1HB  ASP A  84      -0.612   6.138 -20.400  1.00 82.90           H
ATOM   1052 2HB  ASP A  84       1.049   5.870 -19.911  1.00 82.90           H
ATOM   1053  CG  ASP A  84       0.281   4.374 -21.261  1.00 82.90           C
ATOM   1054  OD1 ASP A  84       0.955   3.348 -21.025  1.00 82.90           O
ATOM   1055  OD2 ASP A  84      -0.261   4.662 -22.350  1.00 82.90           O
ATOM   1056  HN  ASP A  84      -1.986   4.029 -20.020  1.00 82.90           H
ATOM   1057  N   MET A  85      -1.814   6.300 -17.807  1.00 88.04           N
ATOM   1058  CA  MET A  85      -2.174   7.334 -16.852  1.00 88.04           C
ATOM   1059  C   MET A  85      -2.189   6.782 -15.425  1.00 88.04           C
ATOM   1060  O   MET A  85      -1.678   7.418 -14.505  1.00 88.04           O
ATOM   1061  HA  MET A  85      -1.404   8.100 -16.945  1.00 88.04           H
ATOM   1062  CB  MET A  85      -3.557   7.890 -17.199  1.00 88.04           C
ATOM   1063 1HB  MET A  85      -3.572   8.213 -18.240  1.00 88.04           H
ATOM   1064 2HB  MET A  85      -4.305   7.104 -17.098  1.00 88.04           H
ATOM   1065  CG  MET A  85      -3.919   9.066 -16.289  1.00 88.04           C
ATOM   1066 1HG  MET A  85      -4.921   9.424 -16.525  1.00 88.04           H
ATOM   1067 2HG  MET A  85      -3.933   8.740 -15.249  1.00 88.04           H
ATOM   1068  SD  MET A  85      -2.736  10.386 -16.497  1.00 88.04           S
ATOM   1069  CE  MET A  85      -3.138  10.903 -18.158  1.00 88.04           C
ATOM   1070 1HE  MET A  85      -2.994  10.068 -18.843  1.00 88.04           H
ATOM   1071 2HE  MET A  85      -4.177  11.230 -18.196  1.00 88.04           H
ATOM   1072 3HE  MET A  85      -2.487  11.728 -18.449  1.00 88.04           H
ATOM   1073  HN  MET A  85      -2.526   6.072 -18.472  1.00 88.04           H
ATOM   1074  N   PHE A  86      -2.780   5.604 -15.287  1.00 88.79           N
ATOM   1075  CA  PHE A  86      -2.872   4.961 -13.987  1.00 88.79           C
ATOM   1076  C   PHE A  86      -1.496   4.491 -13.510  1.00 88.79           C
ATOM   1077  O   PHE A  86      -1.187   4.570 -12.322  1.00 88.79           O
ATOM   1078  HA  PHE A  86      -3.264   5.699 -13.288  1.00 88.79           H
ATOM   1079  CB  PHE A  86      -3.784   3.744 -14.154  1.00 88.79           C
ATOM   1080 1HB  PHE A  86      -3.390   3.114 -14.952  1.00 88.79           H
ATOM   1081 2HB  PHE A  86      -3.755   3.153 -13.238  1.00 88.79           H
ATOM   1082  CG  PHE A  86      -5.239   4.095 -14.471  1.00 88.79           C
ATOM   1083  CD1 PHE A  86      -5.828   5.161 -13.867  1.00 88.79           C
ATOM   1084  HD1 PHE A  86      -5.264   5.766 -13.156  1.00 88.79           H
ATOM   1085  CD2 PHE A  86      -5.942   3.342 -15.358  1.00 88.79           C
ATOM   1086  HD2 PHE A  86      -5.470   2.487 -15.842  1.00 88.79           H
ATOM   1087  CE1 PHE A  86      -7.178   5.488 -14.162  1.00 88.79           C
ATOM   1088  HE1 PHE A  86      -7.651   6.342 -13.677  1.00 88.79           H
ATOM   1089  CE2 PHE A  86      -7.293   3.668 -15.653  1.00 88.79           C
ATOM   1090  HE2 PHE A  86      -7.857   3.063 -16.363  1.00 88.79           H
ATOM   1091  CZ  PHE A  86      -7.882   4.734 -15.048  1.00 88.79           C
ATOM   1092  HZ  PHE A  86      -8.918   4.984 -15.275  1.00 88.79           H
ATOM   1093  HN  PHE A  86      -3.191   5.093 -16.042  1.00 88.79           H
ATOM   1094  N   LEU A  87      -0.707   4.012 -14.461  1.00 86.82           N
ATOM   1095  CA  LEU A  87       0.633   3.540 -14.155  1.00 86.82           C
ATOM   1096  C   LEU A  87       1.467   4.702 -13.611  1.00 86.82           C
ATOM   1097  O   LEU A  87       2.282   4.517 -12.709  1.00 86.82           O
ATOM   1098  HA  LEU A  87       0.542   2.785 -13.373  1.00 86.82           H
ATOM   1099  CB  LEU A  87       1.252   2.856 -15.375  1.00 86.82           C
ATOM   1100 1HB  LEU A  87       1.146   3.521 -16.232  1.00 86.82           H
ATOM   1101 2HB  LEU A  87       2.320   2.735 -15.196  1.00 86.82           H
ATOM   1102  CG  LEU A  87       0.668   1.492 -15.748  1.00 86.82           C
ATOM   1103  HG  LEU A  87      -0.384   1.628 -16.002  1.00 86.82           H
ATOM   1104  CD1 LEU A  87       1.361   0.918 -16.986  1.00 86.82           C
ATOM   1105 1HD1 LEU A  87       1.224   1.599 -17.826  1.00 86.82           H
ATOM   1106 2HD1 LEU A  87       2.425   0.799 -16.784  1.00 86.82           H
ATOM   1107 3HD1 LEU A  87       0.926  -0.051 -17.229  1.00 86.82           H
ATOM   1108  CD2 LEU A  87       0.725   0.528 -14.561  1.00 86.82           C
ATOM   1109 1HD2 LEU A  87       1.761   0.392 -14.253  1.00 86.82           H
ATOM   1110 2HD2 LEU A  87       0.150   0.940 -13.731  1.00 86.82           H
ATOM   1111 3HD2 LEU A  87       0.303  -0.434 -14.853  1.00 86.82           H
ATOM   1112  HN  LEU A  87      -0.969   3.945 -15.424  1.00 86.82           H
ATOM   1113  N   LEU A  88       1.234   5.874 -14.184  1.00 90.03           N
ATOM   1114  CA  LEU A  88       1.932   7.071 -13.748  1.00 90.03           C
ATOM   1115  C   LEU A  88       1.581   7.358 -12.287  1.00 90.03           C
ATOM   1116  O   LEU A  88       2.469   7.525 -11.452  1.00 90.03           O
ATOM   1117  HA  LEU A  88       3.001   6.868 -13.813  1.00 90.03           H
ATOM   1118  CB  LEU A  88       1.635   8.238 -14.692  1.00 90.03           C
ATOM   1119 1HB  LEU A  88       2.057   8.005 -15.670  1.00 90.03           H
ATOM   1120 2HB  LEU A  88       0.555   8.310 -14.820  1.00 90.03           H
ATOM   1121  CG  LEU A  88       2.161   9.606 -14.254  1.00 90.03           C
ATOM   1122  HG  LEU A  88       1.845   9.780 -13.225  1.00 90.03           H
ATOM   1123  CD1 LEU A  88       3.691   9.635 -14.267  1.00 90.03           C
ATOM   1124 1HD1 LEU A  88       4.075   8.878 -13.583  1.00 90.03           H
ATOM   1125 2HD1 LEU A  88       4.050   9.430 -15.275  1.00 90.03           H
ATOM   1126 3HD1 LEU A  88       4.038  10.619 -13.951  1.00 90.03           H
ATOM   1127  CD2 LEU A  88       1.560  10.724 -15.107  1.00 90.03           C
ATOM   1128 1HD2 LEU A  88       1.825  10.566 -16.153  1.00 90.03           H
ATOM   1129 2HD2 LEU A  88       0.475  10.717 -15.003  1.00 90.03           H
ATOM   1130 3HD2 LEU A  88       1.950  11.686 -14.775  1.00 90.03           H
ATOM   1131  HN  LEU A  88       0.583   6.012 -14.931  1.00 90.03           H
ATOM   1132  N   ASN A  89       0.284   7.406 -12.022  1.00 93.11           N
ATOM   1133  CA  ASN A  89      -0.197   7.789 -10.705  1.00 93.11           C
ATOM   1134  C   ASN A  89       0.231   6.733  -9.684  1.00 93.11           C
ATOM   1135  O   ASN A  89       0.445   7.047  -8.514  1.00 93.11           O
ATOM   1136  HA  ASN A  89       0.249   8.764 -10.509  1.00 93.11           H
ATOM   1137  CB  ASN A  89      -1.725   7.877 -10.681  1.00 93.11           C
ATOM   1138 1HB  ASN A  89      -2.149   7.059 -11.263  1.00 93.11           H
ATOM   1139 2HB  ASN A  89      -2.083   7.759  -9.658  1.00 93.11           H
ATOM   1140  CG  ASN A  89      -2.206   9.215 -11.245  1.00 93.11           C
ATOM   1141  OD1 ASN A  89      -2.458  10.167 -10.525  1.00 93.11           O
ATOM   1142  ND2 ASN A  89      -2.319   9.234 -12.570  1.00 93.11           N
ATOM   1143 1HD2 ASN A  89      -2.096   8.418 -13.103  1.00 93.11           H
ATOM   1144 2HD2 ASN A  89      -2.626  10.065 -13.034  1.00 93.11           H
ATOM   1145  HN  ASN A  89      -0.431   7.190 -12.687  1.00 93.11           H
ATOM   1146  N   LEU A  90       0.344   5.503 -10.164  1.00 91.35           N
ATOM   1147  CA  LEU A  90       0.759   4.402  -9.311  1.00 91.35           C
ATOM   1148  C   LEU A  90       2.196   4.640  -8.841  1.00 91.35           C
ATOM   1149  O   LEU A  90       2.505   4.467  -7.663  1.00 91.35           O
ATOM   1150  HA  LEU A  90       0.107   4.401  -8.438  1.00 91.35           H
ATOM   1151  CB  LEU A  90       0.560   3.065 -10.027  1.00 91.35           C
ATOM   1152 1HB  LEU A  90      -0.418   3.075 -10.507  1.00 91.35           H
ATOM   1153 2HB  LEU A  90       1.304   2.986 -10.820  1.00 91.35           H
ATOM   1154  CG  LEU A  90       0.654   1.814  -9.150  1.00 91.35           C
ATOM   1155  HG  LEU A  90       1.473   1.953  -8.444  1.00 91.35           H
ATOM   1156  CD1 LEU A  90      -0.623   1.623  -8.330  1.00 91.35           C
ATOM   1157 1HD1 LEU A  90      -0.776   2.490  -7.687  1.00 91.35           H
ATOM   1158 2HD1 LEU A  90      -1.474   1.515  -9.002  1.00 91.35           H
ATOM   1159 3HD1 LEU A  90      -0.530   0.727  -7.716  1.00 91.35           H
ATOM   1160  CD2 LEU A  90       0.986   0.580  -9.991  1.00 91.35           C
ATOM   1161 1HD2 LEU A  90       0.205   0.427 -10.736  1.00 91.35           H
ATOM   1162 2HD2 LEU A  90       1.943   0.728 -10.492  1.00 91.35           H
ATOM   1163 3HD2 LEU A  90       1.047  -0.295  -9.343  1.00 91.35           H
ATOM   1164  HN  LEU A  90       0.158   5.254 -11.114  1.00 91.35           H
ATOM   1165  N   ALA A  91       3.036   5.034  -9.787  1.00 93.22           N
ATOM   1166  CA  ALA A  91       4.441   5.261  -9.493  1.00 93.22           C
ATOM   1167  C   ALA A  91       4.572   6.442  -8.530  1.00 93.22           C
ATOM   1168  O   ALA A  91       5.429   6.437  -7.649  1.00 93.22           O
ATOM   1169  HA  ALA A  91       4.828   4.364  -9.010  1.00 93.22           H
ATOM   1170  CB  ALA A  91       5.206   5.486 -10.799  1.00 93.22           C
ATOM   1171 1HB  ALA A  91       5.106   4.607 -11.435  1.00 93.22           H
ATOM   1172 2HB  ALA A  91       4.798   6.356 -11.314  1.00 93.22           H
ATOM   1173 3HB  ALA A  91       6.260   5.656 -10.578  1.00 93.22           H
ATOM   1174  HN  ALA A  91       2.772   5.197 -10.738  1.00 93.22           H
ATOM   1175  N   ILE A  92       3.708   7.427  -8.731  1.00 94.82           N
ATOM   1176  CA  ILE A  92       3.713   8.610  -7.888  1.00 94.82           C
ATOM   1177  C   ILE A  92       3.350   8.212  -6.456  1.00 94.82           C
ATOM   1178  O   ILE A  92       4.006   8.633  -5.505  1.00 94.82           O
ATOM   1179  HA  ILE A  92       4.727   9.008  -7.888  1.00 94.82           H
ATOM   1180  CB  ILE A  92       2.802   9.690  -8.475  1.00 94.82           C
ATOM   1181  HB  ILE A  92       1.842   9.234  -8.716  1.00 94.82           H
ATOM   1182  CG1 ILE A  92       3.379  10.244  -9.780  1.00 94.82           C
ATOM   1183 1HG1 ILE A  92       4.263  10.844  -9.565  1.00 94.82           H
ATOM   1184 2HG1 ILE A  92       3.700   9.420 -10.418  1.00 94.82           H
ATOM   1185  CG2 ILE A  92       2.533  10.796  -7.453  1.00 94.82           C
ATOM   1186 1HG2 ILE A  92       2.048  10.370  -6.575  1.00 94.82           H
ATOM   1187 2HG2 ILE A  92       3.477  11.256  -7.158  1.00 94.82           H
ATOM   1188 3HG2 ILE A  92       1.884  11.551  -7.896  1.00 94.82           H
ATOM   1189  CD1 ILE A  92       2.345  11.095 -10.519  1.00 94.82           C
ATOM   1190 1HD1 ILE A  92       1.473  10.486 -10.753  1.00 94.82           H
ATOM   1191 2HD1 ILE A  92       2.045  11.931  -9.887  1.00 94.82           H
ATOM   1192 3HD1 ILE A  92       2.781  11.476 -11.442  1.00 94.82           H
ATOM   1193  HN  ILE A  92       3.016   7.425  -9.453  1.00 94.82           H
ATOM   1194  N   ALA A  93       2.305   7.404  -6.347  1.00 94.80           N
ATOM   1195  CA  ALA A  93       1.817   6.982  -5.045  1.00 94.80           C
ATOM   1196  C   ALA A  93       2.936   6.252  -4.299  1.00 94.80           C
ATOM   1197  O   ALA A  93       3.175   6.513  -3.121  1.00 94.80           O
ATOM   1198  HA  ALA A  93       1.544   7.877  -4.486  1.00 94.80           H
ATOM   1199  CB  ALA A  93       0.571   6.112  -5.223  1.00 94.80           C
ATOM   1200 1HB  ALA A  93      -0.203   6.687  -5.732  1.00 94.80           H
ATOM   1201 2HB  ALA A  93       0.823   5.235  -5.819  1.00 94.80           H
ATOM   1202 3HB  ALA A  93       0.206   5.796  -4.246  1.00 94.80           H
ATOM   1203  HN  ALA A  93       1.795   7.041  -7.127  1.00 94.80           H
ATOM   1204  N   ASP A  94       3.592   5.351  -5.016  1.00 93.62           N
ATOM   1205  CA  ASP A  94       4.648   4.547  -4.423  1.00 93.62           C
ATOM   1206  C   ASP A  94       5.760   5.468  -3.916  1.00 93.62           C
ATOM   1207  O   ASP A  94       6.266   5.285  -2.810  1.00 93.62           O
ATOM   1208  HA  ASP A  94       4.167   3.992  -3.618  1.00 93.62           H
ATOM   1209  CB  ASP A  94       5.257   3.593  -5.452  1.00 93.62           C
ATOM   1210 1HB  ASP A  94       5.387   4.111  -6.402  1.00 93.62           H
ATOM   1211 2HB  ASP A  94       6.247   3.279  -5.122  1.00 93.62           H
ATOM   1212  CG  ASP A  94       4.367   2.364  -5.654  1.00 93.62           C
ATOM   1213  OD1 ASP A  94       3.671   2.002  -4.681  1.00 93.62           O
ATOM   1214  OD2 ASP A  94       4.403   1.815  -6.777  1.00 93.62           O
ATOM   1215  HN  ASP A  94       3.412   5.167  -5.982  1.00 93.62           H
ATOM   1216  N   LEU A  95       6.107   6.438  -4.750  1.00 95.91           N
ATOM   1217  CA  LEU A  95       7.187   7.354  -4.423  1.00 95.91           C
ATOM   1218  C   LEU A  95       6.860   8.075  -3.114  1.00 95.91           C
ATOM   1219  O   LEU A  95       7.719   8.210  -2.244  1.00 95.91           O
ATOM   1220  HA  LEU A  95       8.087   6.758  -4.273  1.00 95.91           H
ATOM   1221  CB  LEU A  95       7.460   8.299  -5.594  1.00 95.91           C
ATOM   1222 1HB  LEU A  95       6.504   8.638  -5.993  1.00 95.91           H
ATOM   1223 2HB  LEU A  95       7.976   9.180  -5.212  1.00 95.91           H
ATOM   1224  CG  LEU A  95       8.284   7.720  -6.746  1.00 95.91           C
ATOM   1225  HG  LEU A  95       7.765   6.841  -7.129  1.00 95.91           H
ATOM   1226  CD1 LEU A  95       8.393   8.719  -7.900  1.00 95.91           C
ATOM   1227 1HD1 LEU A  95       7.395   8.958  -8.269  1.00 95.91           H
ATOM   1228 2HD1 LEU A  95       8.877   9.630  -7.547  1.00 95.91           H
ATOM   1229 3HD1 LEU A  95       8.983   8.282  -8.705  1.00 95.91           H
ATOM   1230  CD2 LEU A  95       9.658   7.256  -6.258  1.00 95.91           C
ATOM   1231 1HD2 LEU A  95      10.197   8.102  -5.834  1.00 95.91           H
ATOM   1232 2HD2 LEU A  95       9.532   6.486  -5.497  1.00 95.91           H
ATOM   1233 3HD2 LEU A  95      10.223   6.848  -7.097  1.00 95.91           H
ATOM   1234  HN  LEU A  95       5.666   6.602  -5.632  1.00 95.91           H
ATOM   1235  N   LEU A  96       5.615   8.519  -3.015  1.00 95.15           N
ATOM   1236  CA  LEU A  96       5.195   9.322  -1.879  1.00 95.15           C
ATOM   1237  C   LEU A  96       5.429   8.533  -0.589  1.00 95.15           C
ATOM   1238  O   LEU A  96       5.853   9.097   0.419  1.00 95.15           O
ATOM   1239  HA  LEU A  96       5.823  10.212  -1.858  1.00 95.15           H
ATOM   1240  CB  LEU A  96       3.750   9.790  -2.060  1.00 95.15           C
ATOM   1241 1HB  LEU A  96       3.146   8.935  -2.363  1.00 95.15           H
ATOM   1242 2HB  LEU A  96       3.372  10.119  -1.092  1.00 95.15           H
ATOM   1243  CG  LEU A  96       3.532  10.918  -3.071  1.00 95.15           C
ATOM   1244  HG  LEU A  96       3.859  10.566  -4.050  1.00 95.15           H
ATOM   1245  CD1 LEU A  96       2.047  11.269  -3.189  1.00 95.15           C
ATOM   1246 1HD1 LEU A  96       1.491  10.391  -3.519  1.00 95.15           H
ATOM   1247 2HD1 LEU A  96       1.672  11.592  -2.219  1.00 95.15           H
ATOM   1248 3HD1 LEU A  96       1.921  12.072  -3.915  1.00 95.15           H
ATOM   1249  CD2 LEU A  96       4.384  12.140  -2.722  1.00 95.15           C
ATOM   1250 1HD2 LEU A  96       4.111  12.502  -1.731  1.00 95.15           H
ATOM   1251 2HD2 LEU A  96       5.438  11.862  -2.730  1.00 95.15           H
ATOM   1252 3HD2 LEU A  96       4.209  12.926  -3.457  1.00 95.15           H
ATOM   1253  HN  LEU A  96       4.902   8.339  -3.693  1.00 95.15           H
ATOM   1254  N   PHE A  97       5.143   7.242  -0.662  1.00 94.82           N
ATOM   1255  CA  PHE A  97       5.310   6.372   0.490  1.00 94.82           C
ATOM   1256  C   PHE A  97       6.791   6.131   0.785  1.00 94.82           C
ATOM   1257  O   PHE A  97       7.226   6.243   1.930  1.00 94.82           O
ATOM   1258  HA  PHE A  97       4.848   6.871   1.341  1.00 94.82           H
ATOM   1259  CB  PHE A  97       4.648   5.037   0.142  1.00 94.82           C
ATOM   1260 1HB  PHE A  97       3.566   5.168   0.142  1.00 94.82           H
ATOM   1261 2HB  PHE A  97       4.934   4.754  -0.871  1.00 94.82           H
ATOM   1262  CG  PHE A  97       5.009   3.896   1.095  1.00 94.82           C
ATOM   1263  CD1 PHE A  97       5.629   2.783   0.620  1.00 94.82           C
ATOM   1264  HD1 PHE A  97       5.870   2.704  -0.440  1.00 94.82           H
ATOM   1265  CD2 PHE A  97       4.709   3.995   2.418  1.00 94.82           C
ATOM   1266  HD2 PHE A  97       4.211   4.887   2.799  1.00 94.82           H
ATOM   1267  CE1 PHE A  97       5.964   1.724   1.505  1.00 94.82           C
ATOM   1268  HE1 PHE A  97       6.462   0.832   1.124  1.00 94.82           H
ATOM   1269  CE2 PHE A  97       5.044   2.936   3.303  1.00 94.82           C
ATOM   1270  HE2 PHE A  97       4.803   3.015   4.363  1.00 94.82           H
ATOM   1271  CZ  PHE A  97       5.665   1.823   2.828  1.00 94.82           C
ATOM   1272  HZ  PHE A  97       5.922   1.011   3.507  1.00 94.82           H
ATOM   1273  HN  PHE A  97       4.803   6.790  -1.487  1.00 94.82           H
ATOM   1274  N   LEU A  98       7.527   5.806  -0.268  1.00 95.93           N
ATOM   1275  CA  LEU A  98       8.910   5.388  -0.115  1.00 95.93           C
ATOM   1276  C   LEU A  98       9.688   6.476   0.628  1.00 95.93           C
ATOM   1277  O   LEU A  98      10.573   6.175   1.427  1.00 95.93           O
ATOM   1278  HA  LEU A  98       8.912   4.484   0.494  1.00 95.93           H
ATOM   1279  CB  LEU A  98       9.512   5.020  -1.473  1.00 95.93           C
ATOM   1280 1HB  LEU A  98       9.325   5.841  -2.165  1.00 95.93           H
ATOM   1281 2HB  LEU A  98      10.593   4.939  -1.359  1.00 95.93           H
ATOM   1282  CG  LEU A  98       8.995   3.727  -2.108  1.00 95.93           C
ATOM   1283  HG  LEU A  98       7.912   3.698  -1.990  1.00 95.93           H
ATOM   1284  CD1 LEU A  98       9.288   3.699  -3.609  1.00 95.93           C
ATOM   1285 1HD1 LEU A  98       8.798   4.545  -4.091  1.00 95.93           H
ATOM   1286 2HD1 LEU A  98      10.364   3.762  -3.771  1.00 95.93           H
ATOM   1287 3HD1 LEU A  98       8.910   2.769  -4.035  1.00 95.93           H
ATOM   1288  CD2 LEU A  98       9.561   2.500  -1.390  1.00 95.93           C
ATOM   1289 1HD2 LEU A  98      10.649   2.511  -1.455  1.00 95.93           H
ATOM   1290 2HD2 LEU A  98       9.259   2.520  -0.343  1.00 95.93           H
ATOM   1291 3HD2 LEU A  98       9.178   1.595  -1.861  1.00 95.93           H
ATOM   1292  HN  LEU A  98       7.193   5.824  -1.211  1.00 95.93           H
ATOM   1293  N   VAL A  99       9.328   7.718   0.338  1.00 96.32           N
ATOM   1294  CA  VAL A  99      10.025   8.853   0.920  1.00 96.32           C
ATOM   1295  C   VAL A  99       9.864   8.820   2.441  1.00 96.32           C
ATOM   1296  O   VAL A  99      10.616   9.473   3.163  1.00 96.32           O
ATOM   1297  HA  VAL A  99      11.082   8.750   0.677  1.00 96.32           H
ATOM   1298  CB  VAL A  99       9.519  10.154   0.293  1.00 96.32           C
ATOM   1299  HB  VAL A  99       8.430  10.141   0.328  1.00 96.32           H
ATOM   1300  CG1 VAL A  99      10.001  11.369   1.088  1.00 96.32           C
ATOM   1301 1HG1 VAL A  99       9.629  11.305   2.110  1.00 96.32           H
ATOM   1302 2HG1 VAL A  99      11.091  11.387   1.099  1.00 96.32           H
ATOM   1303 3HG1 VAL A  99       9.628  12.280   0.621  1.00 96.32           H
ATOM   1304  CG2 VAL A  99       9.941  10.256  -1.174  1.00 96.32           C
ATOM   1305 1HG2 VAL A  99      11.028  10.235  -1.242  1.00 96.32           H
ATOM   1306 2HG2 VAL A  99       9.526   9.415  -1.731  1.00 96.32           H
ATOM   1307 3HG2 VAL A  99       9.568  11.190  -1.595  1.00 96.32           H
ATOM   1308  HN  VAL A  99       8.578   7.953  -0.280  1.00 96.32           H
ATOM   1309  N   THR A 100       8.878   8.053   2.883  1.00 95.68           N
ATOM   1310  CA  THR A 100       8.570   7.973   4.301  1.00 95.68           C
ATOM   1311  C   THR A 100       9.438   6.910   4.976  1.00 95.68           C
ATOM   1312  O   THR A 100       9.589   6.909   6.197  1.00 95.68           O
ATOM   1313  HA  THR A 100       8.820   8.929   4.761  1.00 95.68           H
ATOM   1314  CB  THR A 100       7.069   7.713   4.445  1.00 95.68           C
ATOM   1315  HB  THR A 100       6.732   7.932   5.458  1.00 95.68           H
ATOM   1316  OG1 THR A 100       6.908   6.362   4.021  1.00 95.68           O
ATOM   1317  HG1 THR A 100       6.799   6.326   3.028  1.00 95.68           H
ATOM   1318  CG2 THR A 100       6.237   8.519   3.446  1.00 95.68           C
ATOM   1319 1HG2 THR A 100       6.528   8.250   2.430  1.00 95.68           H
ATOM   1320 2HG2 THR A 100       6.410   9.584   3.603  1.00 95.68           H
ATOM   1321 3HG2 THR A 100       5.180   8.297   3.591  1.00 95.68           H
ATOM   1322  HN  THR A 100       8.296   7.494   2.292  1.00 95.68           H
ATOM   1323  N   LEU A 101       9.988   6.029   4.152  1.00 95.47           N
ATOM   1324  CA  LEU A 101      10.679   4.857   4.662  1.00 95.47           C
ATOM   1325  C   LEU A 101      11.904   5.301   5.463  1.00 95.47           C
ATOM   1326  O   LEU A 101      12.195   4.742   6.520  1.00 95.47           O
ATOM   1327  HA  LEU A 101       9.994   4.341   5.335  1.00 95.47           H
ATOM   1328  CB  LEU A 101      11.006   3.890   3.522  1.00 95.47           C
ATOM   1329 1HB  LEU A 101      11.512   4.448   2.733  1.00 95.47           H
ATOM   1330 2HB  LEU A 101      11.715   3.150   3.893  1.00 95.47           H
ATOM   1331  CG  LEU A 101       9.817   3.153   2.905  1.00 95.47           C
ATOM   1332  HG  LEU A 101       9.172   3.888   2.423  1.00 95.47           H
ATOM   1333  CD1 LEU A 101      10.279   2.177   1.821  1.00 95.47           C
ATOM   1334 1HD1 LEU A 101      10.796   2.726   1.034  1.00 95.47           H
ATOM   1335 2HD1 LEU A 101      10.956   1.444   2.257  1.00 95.47           H
ATOM   1336 3HD1 LEU A 101       9.413   1.666   1.399  1.00 95.47           H
ATOM   1337  CD2 LEU A 101       8.983   2.459   3.983  1.00 95.47           C
ATOM   1338 1HD2 LEU A 101       9.604   1.737   4.515  1.00 95.47           H
ATOM   1339 2HD2 LEU A 101       8.607   3.202   4.687  1.00 95.47           H
ATOM   1340 3HD2 LEU A 101       8.143   1.942   3.517  1.00 95.47           H
ATOM   1341  HN  LEU A 101       9.966   6.107   3.156  1.00 95.47           H
ATOM   1342  N   PRO A 102      12.641   6.310   4.978  1.00 95.49           N
ATOM   1343  CA  PRO A 102      13.830   6.785   5.690  1.00 95.49           C
ATOM   1344  C   PRO A 102      13.535   7.129   7.141  1.00 95.49           C
ATOM   1345  O   PRO A 102      14.326   6.815   8.030  1.00 95.49           O
ATOM   1346  HA  PRO A 102      14.582   5.997   5.731  1.00 95.49           H
ATOM   1347  CB  PRO A 102      14.262   8.017   4.891  1.00 95.49           C
ATOM   1348 1HB  PRO A 102      13.820   8.929   5.291  1.00 95.49           H
ATOM   1349 2HB  PRO A 102      15.344   8.151   4.915  1.00 95.49           H
ATOM   1350  CG  PRO A 102      13.762   7.718   3.483  1.00 95.49           C
ATOM   1351 1HG  PRO A 102      13.674   8.624   2.884  1.00 95.49           H
ATOM   1352 2HG  PRO A 102      14.441   7.058   2.944  1.00 95.49           H
ATOM   1353  CD  PRO A 102      12.412   7.066   3.734  1.00 95.49           C
ATOM   1354 1HD  PRO A 102      11.621   7.806   3.855  1.00 95.49           H
ATOM   1355 2HD  PRO A 102      12.115   6.419   2.908  1.00 95.49           H
ATOM   1356  N   PHE A 103      12.394   7.771   7.344  1.00 94.98           N
ATOM   1357  CA  PHE A 103      12.014   8.219   8.672  1.00 94.98           C
ATOM   1358  C   PHE A 103      11.703   7.030   9.584  1.00 94.98           C
ATOM   1359  O   PHE A 103      12.055   7.038  10.762  1.00 94.98           O
ATOM   1360  HA  PHE A 103      12.857   8.776   9.080  1.00 94.98           H
ATOM   1361  CB  PHE A 103      10.751   9.069   8.513  1.00 94.98           C
ATOM   1362 1HB  PHE A 103       9.993   8.481   7.996  1.00 94.98           H
ATOM   1363 2HB  PHE A 103      10.355   9.301   9.502  1.00 94.98           H
ATOM   1364  CG  PHE A 103      10.973  10.375   7.749  1.00 94.98           C
ATOM   1365  CD1 PHE A 103      11.318  11.506   8.421  1.00 94.98           C
ATOM   1366  HD1 PHE A 103      11.437  11.482   9.504  1.00 94.98           H
ATOM   1367  CD2 PHE A 103      10.824  10.406   6.397  1.00 94.98           C
ATOM   1368  HD2 PHE A 103      10.548   9.500   5.858  1.00 94.98           H
ATOM   1369  CE1 PHE A 103      11.523  12.719   7.711  1.00 94.98           C
ATOM   1370  HE1 PHE A 103      11.800  13.625   8.250  1.00 94.98           H
ATOM   1371  CE2 PHE A 103      11.030  11.619   5.687  1.00 94.98           C
ATOM   1372  HE2 PHE A 103      10.911  11.643   4.604  1.00 94.98           H
ATOM   1373  CZ  PHE A 103      11.375  12.750   6.359  1.00 94.98           C
ATOM   1374  HZ  PHE A 103      11.533  13.680   5.815  1.00 94.98           H
ATOM   1375  HN  PHE A 103      11.737   7.985   6.621  1.00 94.98           H
ATOM   1376  N   TRP A 104      11.046   6.037   9.003  1.00 93.20           N
ATOM   1377  CA  TRP A 104      10.709   4.831   9.741  1.00 93.20           C
ATOM   1378  C   TRP A 104      12.015   4.141  10.141  1.00 93.20           C
ATOM   1379  O   TRP A 104      12.108   3.559  11.221  1.00 93.20           O
ATOM   1380  HA  TRP A 104      10.156   5.128  10.632  1.00 93.20           H
ATOM   1381  CB  TRP A 104       9.783   3.928   8.922  1.00 93.20           C
ATOM   1382 1HB  TRP A 104      10.142   3.895   7.893  1.00 93.20           H
ATOM   1383 2HB  TRP A 104       9.844   2.913   9.314  1.00 93.20           H
ATOM   1384  CG  TRP A 104       8.320   4.374   8.923  1.00 93.20           C
ATOM   1385  CD1 TRP A 104       7.572   4.751   7.877  1.00 93.20           C
ATOM   1386  HD1 TRP A 104       7.930   4.789   6.849  1.00 93.20           H
ATOM   1387  CD2 TRP A 104       7.452   4.474  10.072  1.00 93.20           C
ATOM   1388  NE1 TRP A 104       6.290   5.085   8.266  1.00 93.20           N
ATOM   1389  HE1 TRP A 104       5.552   5.396   7.668  1.00 93.20           H
ATOM   1390  CE2 TRP A 104       6.216   4.911   9.644  1.00 93.20           C
ATOM   1391  CE3 TRP A 104       7.704   4.203  11.429  1.00 93.20           C
ATOM   1392  HE3 TRP A 104       8.671   3.856  11.792  1.00 93.20           H
ATOM   1393  CZ2 TRP A 104       5.134   5.117  10.508  1.00 93.20           C
ATOM   1394  HZ2 TRP A 104       4.166   5.464  10.144  1.00 93.20           H
ATOM   1395  CZ3 TRP A 104       6.612   4.414  12.279  1.00 93.20           C
ATOM   1396  HZ3 TRP A 104       6.753   4.219  13.343  1.00 93.20           H
ATOM   1397  CH2 TRP A 104       5.361   4.854  11.864  1.00 93.20           C
ATOM   1398  HH2 TRP A 104       4.561   4.994  12.590  1.00 93.20           H
ATOM   1399  HN  TRP A 104      10.746   6.046   8.049  1.00 93.20           H
ATOM   1400  N   ALA A 105      12.991   4.230   9.250  1.00 94.59           N
ATOM   1401  CA  ALA A 105      14.269   3.574   9.471  1.00 94.59           C
ATOM   1402  C   ALA A 105      14.940   4.177  10.707  1.00 94.59           C
ATOM   1403  O   ALA A 105      15.427   3.449  11.570  1.00 94.59           O
ATOM   1404  HA  ALA A 105      14.072   2.518   9.654  1.00 94.59           H
ATOM   1405  CB  ALA A 105      15.134   3.704   8.216  1.00 94.59           C
ATOM   1406 1HB  ALA A 105      14.626   3.235   7.374  1.00 94.59           H
ATOM   1407 2HB  ALA A 105      15.301   4.759   7.997  1.00 94.59           H
ATOM   1408 3HB  ALA A 105      16.092   3.212   8.382  1.00 94.59           H
ATOM   1409  HN  ALA A 105      12.920   4.738   8.391  1.00 94.59           H
ATOM   1410  N   ILE A 106      14.943   5.501  10.752  1.00 94.14           N
ATOM   1411  CA  ILE A 106      15.570   6.211  11.854  1.00 94.14           C
ATOM   1412  C   ILE A 106      14.829   5.885  13.152  1.00 94.14           C
ATOM   1413  O   ILE A 106      15.453   5.640  14.183  1.00 94.14           O
ATOM   1414  HA  ILE A 106      16.593   5.843  11.939  1.00 94.14           H
ATOM   1415  CB  ILE A 106      15.651   7.708  11.551  1.00 94.14           C
ATOM   1416  HB  ILE A 106      14.673   8.039  11.201  1.00 94.14           H
ATOM   1417  CG1 ILE A 106      16.650   7.987  10.426  1.00 94.14           C
ATOM   1418 1HG1 ILE A 106      17.667   7.879  10.804  1.00 94.14           H
ATOM   1419 2HG1 ILE A 106      16.526   7.250   9.633  1.00 94.14           H
ATOM   1420  CG2 ILE A 106      15.973   8.507  12.815  1.00 94.14           C
ATOM   1421 1HG2 ILE A 106      15.192   8.343  13.558  1.00 94.14           H
ATOM   1422 2HG2 ILE A 106      16.931   8.180  13.217  1.00 94.14           H
ATOM   1423 3HG2 ILE A 106      16.024   9.568  12.571  1.00 94.14           H
ATOM   1424  CD1 ILE A 106      16.457   9.394   9.857  1.00 94.14           C
ATOM   1425 1HD1 ILE A 106      15.447   9.489   9.459  1.00 94.14           H
ATOM   1426 2HD1 ILE A 106      16.607  10.129  10.648  1.00 94.14           H
ATOM   1427 3HD1 ILE A 106      17.181   9.566   9.060  1.00 94.14           H
ATOM   1428  HN  ILE A 106      14.528   6.086  10.055  1.00 94.14           H
ATOM   1429  N   ALA A 107      13.507   5.893  13.059  1.00 92.97           N
ATOM   1430  CA  ALA A 107      12.673   5.699  14.233  1.00 92.97           C
ATOM   1431  C   ALA A 107      12.908   4.294  14.793  1.00 92.97           C
ATOM   1432  O   ALA A 107      12.845   4.086  16.004  1.00 92.97           O
ATOM   1433  HA  ALA A 107      12.974   6.433  14.980  1.00 92.97           H
ATOM   1434  CB  ALA A 107      11.208   5.942  13.865  1.00 92.97           C
ATOM   1435 1HB  ALA A 107      11.090   6.963  13.501  1.00 92.97           H
ATOM   1436 2HB  ALA A 107      10.908   5.242  13.086  1.00 92.97           H
ATOM   1437 3HB  ALA A 107      10.583   5.796  14.746  1.00 92.97           H
ATOM   1438  HN  ALA A 107      13.007   6.029  12.204  1.00 92.97           H
ATOM   1439  N   ALA A 108      13.173   3.367  13.885  1.00 92.36           N
ATOM   1440  CA  ALA A 108      13.383   1.981  14.270  1.00 92.36           C
ATOM   1441  C   ALA A 108      14.784   1.829  14.866  1.00 92.36           C
ATOM   1442  O   ALA A 108      14.994   1.021  15.769  1.00 92.36           O
ATOM   1443  HA  ALA A 108      12.644   1.732  15.032  1.00 92.36           H
ATOM   1444  CB  ALA A 108      13.165   1.075  13.056  1.00 92.36           C
ATOM   1445 1HB  ALA A 108      12.146   1.200  12.689  1.00 92.36           H
ATOM   1446 2HB  ALA A 108      13.870   1.345  12.270  1.00 92.36           H
ATOM   1447 3HB  ALA A 108      13.322   0.036  13.345  1.00 92.36           H
ATOM   1448  HN  ALA A 108      13.244   3.548  12.904  1.00 92.36           H
ATOM   1449  N   ALA A 109      15.707   2.619  14.336  1.00 92.00           N
ATOM   1450  CA  ALA A 109      17.105   2.494  14.713  1.00 92.00           C
ATOM   1451  C   ALA A 109      17.281   2.953  16.162  1.00 92.00           C
ATOM   1452  O   ALA A 109      18.114   2.416  16.890  1.00 92.00           O
ATOM   1453  HA  ALA A 109      17.375   1.440  14.639  1.00 92.00           H
ATOM   1454  CB  ALA A 109      17.970   3.295  13.738  1.00 92.00           C
ATOM   1455 1HB  ALA A 109      17.830   2.911  12.728  1.00 92.00           H
ATOM   1456 2HB  ALA A 109      17.677   4.345  13.771  1.00 92.00           H
ATOM   1457 3HB  ALA A 109      19.018   3.201  14.021  1.00 92.00           H
ATOM   1458  HN  ALA A 109      15.513   3.332  13.662  1.00 92.00           H
ATOM   1459  N   ASP A 110      16.482   3.941  16.537  1.00 87.98           N
ATOM   1460  CA  ASP A 110      16.625   4.564  17.842  1.00 87.98           C
ATOM   1461  C   ASP A 110      15.244   4.958  18.368  1.00 87.98           C
ATOM   1462  O   ASP A 110      14.569   4.156  19.012  1.00 87.98           O
ATOM   1463  HA  ASP A 110      17.110   3.814  18.466  1.00 87.98           H
ATOM   1464  CB  ASP A 110      17.478   5.832  17.757  1.00 87.98           C
ATOM   1465 1HB  ASP A 110      18.452   5.591  17.330  1.00 87.98           H
ATOM   1466 2HB  ASP A 110      17.004   6.548  17.085  1.00 87.98           H
ATOM   1467  CG  ASP A 110      17.661   6.463  19.138  1.00 87.98           C
ATOM   1468  OD1 ASP A 110      17.327   5.774  20.126  1.00 87.98           O
ATOM   1469  OD2 ASP A 110      18.133   7.620  19.175  1.00 87.98           O
ATOM   1470  HN  ASP A 110      15.750   4.315  15.968  1.00 87.98           H
ATOM   1471  N   GLN A 111      14.864   6.193  18.074  1.00 88.87           N
ATOM   1472  CA  GLN A 111      13.575   6.703  18.509  1.00 88.87           C
ATOM   1473  C   GLN A 111      13.079   7.784  17.546  1.00 88.87           C
ATOM   1474  O   GLN A 111      13.821   8.228  16.671  1.00 88.87           O
ATOM   1475  HA  GLN A 111      12.900   5.847  18.482  1.00 88.87           H
ATOM   1476  CB  GLN A 111      13.651   7.237  19.941  1.00 88.87           C
ATOM   1477 1HB  GLN A 111      12.666   7.581  20.257  1.00 88.87           H
ATOM   1478 2HB  GLN A 111      13.940   6.433  20.618  1.00 88.87           H
ATOM   1479  CG  GLN A 111      14.656   8.385  20.045  1.00 88.87           C
ATOM   1480 1HG  GLN A 111      15.643   8.039  19.738  1.00 88.87           H
ATOM   1481 2HG  GLN A 111      14.372   9.185  19.362  1.00 88.87           H
ATOM   1482  CD  GLN A 111      14.723   8.928  21.475  1.00 88.87           C
ATOM   1483  OE1 GLN A 111      13.719   9.118  22.141  1.00 88.87           O
ATOM   1484  NE2 GLN A 111      15.958   9.164  21.906  1.00 88.87           N
ATOM   1485 1HE2 GLN A 111      16.739   8.986  21.308  1.00 88.87           H
ATOM   1486 2HE2 GLN A 111      16.105   9.521  22.829  1.00 88.87           H
ATOM   1487  HN  GLN A 111      15.419   6.839  17.551  1.00 88.87           H
ATOM   1488  N   TRP A 112      11.829   8.178  17.741  1.00 91.50           N
ATOM   1489  CA  TRP A 112      11.226   9.199  16.901  1.00 91.50           C
ATOM   1490  C   TRP A 112      11.819  10.551  17.302  1.00 91.50           C
ATOM   1491  O   TRP A 112      11.478  11.096  18.350  1.00 91.50           O
ATOM   1492  HA  TRP A 112      11.481   8.972  15.866  1.00 91.50           H
ATOM   1493  CB  TRP A 112       9.700   9.161  17.003  1.00 91.50           C
ATOM   1494 1HB  TRP A 112       9.360   8.139  16.837  1.00 91.50           H
ATOM   1495 2HB  TRP A 112       9.407   9.434  18.017  1.00 91.50           H
ATOM   1496  CG  TRP A 112       8.988  10.087  16.015  1.00 91.50           C
ATOM   1497  CD1 TRP A 112       8.555  11.339  16.223  1.00 91.50           C
ATOM   1498  HD1 TRP A 112       8.662  11.877  17.165  1.00 91.50           H
ATOM   1499  CD2 TRP A 112       8.641   9.783  14.648  1.00 91.50           C
ATOM   1500  NE1 TRP A 112       7.957  11.861  15.094  1.00 91.50           N
ATOM   1501  HE1 TRP A 112       7.558  12.773  15.003  1.00 91.50           H
ATOM   1502  CE2 TRP A 112       8.011  10.884  14.106  1.00 91.50           C
ATOM   1503  CE3 TRP A 112       8.853   8.615  13.894  1.00 91.50           C
ATOM   1504  HE3 TRP A 112       9.348   7.732  14.299  1.00 91.50           H
ATOM   1505  CZ2 TRP A 112       7.541  10.927  12.788  1.00 91.50           C
ATOM   1506  HZ2 TRP A 112       7.046  11.810  12.383  1.00 91.50           H
ATOM   1507  CZ3 TRP A 112       8.377   8.674  12.579  1.00 91.50           C
ATOM   1508  HZ3 TRP A 112       8.516   7.794  11.950  1.00 91.50           H
ATOM   1509  CH2 TRP A 112       7.741   9.775  12.018  1.00 91.50           C
ATOM   1510  HH2 TRP A 112       7.399   9.742  10.983  1.00 91.50           H
ATOM   1511  HN  TRP A 112      11.233   7.812  18.456  1.00 91.50           H
ATOM   1512  N   LYS A 113      12.696  11.053  16.445  1.00 91.95           N
ATOM   1513  CA  LYS A 113      13.430  12.270  16.753  1.00 91.95           C
ATOM   1514  C   LYS A 113      12.722  13.463  16.109  1.00 91.95           C
ATOM   1515  O   LYS A 113      13.200  14.594  16.196  1.00 91.95           O
ATOM   1516  HA  LYS A 113      13.410  12.399  17.835  1.00 91.95           H
ATOM   1517  CB  LYS A 113      14.897  12.129  16.341  1.00 91.95           C
ATOM   1518 1HB  LYS A 113      14.959  11.877  15.282  1.00 91.95           H
ATOM   1519 2HB  LYS A 113      15.408  13.083  16.472  1.00 91.95           H
ATOM   1520  CG  LYS A 113      15.598  11.050  17.169  1.00 91.95           C
ATOM   1521 1HG  LYS A 113      15.572  11.323  18.224  1.00 91.95           H
ATOM   1522 2HG  LYS A 113      15.063  10.106  17.070  1.00 91.95           H
ATOM   1523  CD  LYS A 113      17.049  10.870  16.719  1.00 91.95           C
ATOM   1524 1HD  LYS A 113      17.076  10.622  15.658  1.00 91.95           H
ATOM   1525 2HD  LYS A 113      17.590  11.809  16.840  1.00 91.95           H
ATOM   1526  CE  LYS A 113      17.740   9.769  17.524  1.00 91.95           C
ATOM   1527 1HE  LYS A 113      17.752  10.036  18.581  1.00 91.95           H
ATOM   1528 2HE  LYS A 113      17.179   8.839  17.437  1.00 91.95           H
ATOM   1529  NZ  LYS A 113      19.125   9.565  17.043  1.00 91.95           N
ATOM   1530 1HZ  LYS A 113      19.550   8.797  17.550  1.00 91.95           H
ATOM   1531 2HZ  LYS A 113      19.110   9.350  16.052  1.00 91.95           H
ATOM   1532 3HZ  LYS A 113      19.664  10.411  17.196  1.00 91.95           H
ATOM   1533  HN  LYS A 113      12.908  10.645  15.558  1.00 91.95           H
ATOM   1534  N   PHE A 114      11.595  13.172  15.477  1.00 93.73           N
ATOM   1535  CA  PHE A 114      10.932  14.154  14.636  1.00 93.73           C
ATOM   1536  C   PHE A 114       9.703  14.736  15.337  1.00 93.73           C
ATOM   1537  O   PHE A 114       9.264  14.216  16.361  1.00 93.73           O
ATOM   1538  HA  PHE A 114      11.650  14.952  14.443  1.00 93.73           H
ATOM   1539  CB  PHE A 114      10.484  13.427  13.366  1.00 93.73           C
ATOM   1540 1HB  PHE A 114       9.673  12.745  13.618  1.00 93.73           H
ATOM   1541 2HB  PHE A 114      10.081  14.157  12.665  1.00 93.73           H
ATOM   1542  CG  PHE A 114      11.598  12.639  12.675  1.00 93.73           C
ATOM   1543  CD1 PHE A 114      12.539  13.292  11.940  1.00 93.73           C
ATOM   1544  HD1 PHE A 114      12.498  14.377  11.845  1.00 93.73           H
ATOM   1545  CD2 PHE A 114      11.649  11.285  12.794  1.00 93.73           C
ATOM   1546  HD2 PHE A 114      10.895  10.762  13.383  1.00 93.73           H
ATOM   1547  CE1 PHE A 114      13.573  12.561  11.299  1.00 93.73           C
ATOM   1548  HE1 PHE A 114      14.326  13.084  10.710  1.00 93.73           H
ATOM   1549  CE2 PHE A 114      12.683  10.554  12.152  1.00 93.73           C
ATOM   1550  HE2 PHE A 114      12.723   9.469  12.248  1.00 93.73           H
ATOM   1551  CZ  PHE A 114      13.623  11.207  11.418  1.00 93.73           C
ATOM   1552  HZ  PHE A 114      14.417  10.645  10.926  1.00 93.73           H
ATOM   1553  HN  PHE A 114      11.136  12.285  15.532  1.00 93.73           H
ATOM   1554  N   GLN A 115       9.183  15.808  14.756  1.00 94.06           N
ATOM   1555  CA  GLN A 115       8.035  16.488  15.332  1.00 94.06           C
ATOM   1556  C   GLN A 115       6.759  15.680  15.082  1.00 94.06           C
ATOM   1557  O   GLN A 115       6.750  14.767  14.258  1.00 94.06           O
ATOM   1558  HA  GLN A 115       8.236  16.540  16.402  1.00 94.06           H
ATOM   1559  CB  GLN A 115       7.903  17.907  14.777  1.00 94.06           C
ATOM   1560 1HB  GLN A 115       7.886  17.875  13.688  1.00 94.06           H
ATOM   1561 2HB  GLN A 115       6.956  18.341  15.098  1.00 94.06           H
ATOM   1562  CG  GLN A 115       9.060  18.790  15.249  1.00 94.06           C
ATOM   1563 1HG  GLN A 115       9.163  18.713  16.331  1.00 94.06           H
ATOM   1564 2HG  GLN A 115       9.994  18.434  14.814  1.00 94.06           H
ATOM   1565  CD  GLN A 115       8.831  20.251  14.855  1.00 94.06           C
ATOM   1566  OE1 GLN A 115       7.943  20.581  14.087  1.00 94.06           O
ATOM   1567  NE2 GLN A 115       9.680  21.103  15.422  1.00 94.06           N
ATOM   1568 1HE2 GLN A 115      10.388  20.766  16.043  1.00 94.06           H
ATOM   1569 2HE2 GLN A 115       9.612  22.081  15.226  1.00 94.06           H
ATOM   1570  HN  GLN A 115       9.531  16.210  13.910  1.00 94.06           H
ATOM   1571  N   THR A 116       5.713  16.047  15.809  1.00 94.34           N
ATOM   1572  CA  THR A 116       4.446  15.343  15.704  1.00 94.34           C
ATOM   1573  C   THR A 116       3.900  15.438  14.279  1.00 94.34           C
ATOM   1574  O   THR A 116       3.302  14.489  13.775  1.00 94.34           O
ATOM   1575  HA  THR A 116       4.622  14.287  15.910  1.00 94.34           H
ATOM   1576  CB  THR A 116       3.498  15.918  16.759  1.00 94.34           C
ATOM   1577  HB  THR A 116       3.161  16.915  16.476  1.00 94.34           H
ATOM   1578  OG1 THR A 116       4.241  15.841  17.972  1.00 94.34           O
ATOM   1579  HG1 THR A 116       3.822  16.426  18.667  1.00 94.34           H
ATOM   1580  CG2 THR A 116       2.285  15.020  17.006  1.00 94.34           C
ATOM   1581 1HG2 THR A 116       2.621  14.043  17.354  1.00 94.34           H
ATOM   1582 2HG2 THR A 116       1.724  14.902  16.079  1.00 94.34           H
ATOM   1583 3HG2 THR A 116       1.645  15.474  17.763  1.00 94.34           H
ATOM   1584  HN  THR A 116       5.722  16.807  16.458  1.00 94.34           H
ATOM   1585  N   PHE A 117       4.124  16.593  13.669  1.00 95.48           N
ATOM   1586  CA  PHE A 117       3.660  16.825  12.311  1.00 95.48           C
ATOM   1587  C   PHE A 117       4.149  15.723  11.369  1.00 95.48           C
ATOM   1588  O   PHE A 117       3.372  15.184  10.582  1.00 95.48           O
ATOM   1589  HA  PHE A 117       2.571  16.822  12.337  1.00 95.48           H
ATOM   1590  CB  PHE A 117       4.248  18.164  11.861  1.00 95.48           C
ATOM   1591 1HB  PHE A 117       3.856  18.955  12.500  1.00 95.48           H
ATOM   1592 2HB  PHE A 117       5.328  18.142  12.006  1.00 95.48           H
ATOM   1593  CG  PHE A 117       3.952  18.513  10.401  1.00 95.48           C
ATOM   1594  CD1 PHE A 117       4.928  18.395   9.462  1.00 95.48           C
ATOM   1595  HD1 PHE A 117       5.922  18.051   9.749  1.00 95.48           H
ATOM   1596  CD2 PHE A 117       2.712  18.943  10.043  1.00 95.48           C
ATOM   1597  HD2 PHE A 117       1.930  19.037  10.795  1.00 95.48           H
ATOM   1598  CE1 PHE A 117       4.653  18.720   8.107  1.00 95.48           C
ATOM   1599  HE1 PHE A 117       5.436  18.625   7.354  1.00 95.48           H
ATOM   1600  CE2 PHE A 117       2.437  19.267   8.688  1.00 95.48           C
ATOM   1601  HE2 PHE A 117       1.443  19.611   8.401  1.00 95.48           H
ATOM   1602  CZ  PHE A 117       3.413  19.149   7.749  1.00 95.48           C
ATOM   1603  HZ  PHE A 117       3.202  19.398   6.709  1.00 95.48           H
ATOM   1604  HN  PHE A 117       4.612  17.360  14.085  1.00 95.48           H
ATOM   1605  N   MET A 118       5.435  15.422  11.479  1.00 95.11           N
ATOM   1606  CA  MET A 118       6.044  14.417  10.625  1.00 95.11           C
ATOM   1607  C   MET A 118       5.432  13.038  10.878  1.00 95.11           C
ATOM   1608  O   MET A 118       5.294  12.237   9.955  1.00 95.11           O
ATOM   1609  HA  MET A 118       5.832  14.733   9.603  1.00 95.11           H
ATOM   1610  CB  MET A 118       7.549  14.364  10.891  1.00 95.11           C
ATOM   1611 1HB  MET A 118       7.952  15.377  10.926  1.00 95.11           H
ATOM   1612 2HB  MET A 118       7.734  13.914  11.866  1.00 95.11           H
ATOM   1613  CG  MET A 118       8.270  13.560   9.807  1.00 95.11           C
ATOM   1614 1HG  MET A 118       9.336  13.512  10.027  1.00 95.11           H
ATOM   1615 2HG  MET A 118       7.900  12.535   9.796  1.00 95.11           H
ATOM   1616  SD  MET A 118       8.012  14.318   8.212  1.00 95.11           S
ATOM   1617  CE  MET A 118       8.983  15.802   8.413  1.00 95.11           C
ATOM   1618 1HE  MET A 118       8.590  16.383   9.247  1.00 95.11           H
ATOM   1619 2HE  MET A 118      10.020  15.534   8.613  1.00 95.11           H
ATOM   1620 3HE  MET A 118       8.931  16.397   7.500  1.00 95.11           H
ATOM   1621  HN  MET A 118       6.055  15.850  12.137  1.00 95.11           H
ATOM   1622  N   CYS A 119       5.082  12.803  12.134  1.00 93.80           N
ATOM   1623  CA  CYS A 119       4.490  11.533  12.521  1.00 93.80           C
ATOM   1624  C   CYS A 119       3.159  11.378  11.784  1.00 93.80           C
ATOM   1625  O   CYS A 119       2.876  10.322  11.221  1.00 93.80           O
ATOM   1626  HA  CYS A 119       5.192  10.756  12.220  1.00 93.80           H
ATOM   1627  CB  CYS A 119       4.318  11.428  14.038  1.00 93.80           C
ATOM   1628 1HB  CYS A 119       5.294  11.428  14.524  1.00 93.80           H
ATOM   1629 2HB  CYS A 119       3.776  12.297  14.412  1.00 93.80           H
ATOM   1630  SG  CYS A 119       3.410   9.896  14.461  1.00 93.80           S
ATOM   1631  HN  CYS A 119       5.196  13.460  12.879  1.00 93.80           H
ATOM   1632  N   LYS A 120       2.376  12.447  11.811  1.00 95.05           N
ATOM   1633  CA  LYS A 120       1.084  12.446  11.147  1.00 95.05           C
ATOM   1634  C   LYS A 120       1.278  12.131   9.663  1.00 95.05           C
ATOM   1635  O   LYS A 120       0.643  11.223   9.129  1.00 95.05           O
ATOM   1636  HA  LYS A 120       0.488  11.650  11.594  1.00 95.05           H
ATOM   1637  CB  LYS A 120       0.347  13.762  11.405  1.00 95.05           C
ATOM   1638 1HB  LYS A 120       0.998  14.602  11.162  1.00 95.05           H
ATOM   1639 2HB  LYS A 120      -0.520  13.832  10.750  1.00 95.05           H
ATOM   1640  CG  LYS A 120      -0.100  13.863  12.865  1.00 95.05           C
ATOM   1641 1HG  LYS A 120      -0.755  13.026  13.107  1.00 95.05           H
ATOM   1642 2HG  LYS A 120       0.767  13.788  13.521  1.00 95.05           H
ATOM   1643  CD  LYS A 120      -0.831  15.182  13.125  1.00 95.05           C
ATOM   1644 1HD  LYS A 120      -0.151  16.017  12.957  1.00 95.05           H
ATOM   1645 2HD  LYS A 120      -1.652  15.292  12.417  1.00 95.05           H
ATOM   1646  CE  LYS A 120      -1.372  15.237  14.555  1.00 95.05           C
ATOM   1647 1HE  LYS A 120      -1.476  14.226  14.949  1.00 95.05           H
ATOM   1648 2HE  LYS A 120      -0.664  15.758  15.198  1.00 95.05           H
ATOM   1649  NZ  LYS A 120      -2.681  15.926  14.587  1.00 95.05           N
ATOM   1650 1HZ  LYS A 120      -3.017  15.969  15.543  1.00 95.05           H
ATOM   1651 2HZ  LYS A 120      -2.577  16.866  14.223  1.00 95.05           H
ATOM   1652 3HZ  LYS A 120      -3.347  15.414  14.018  1.00 95.05           H
ATOM   1653  HN  LYS A 120       2.612  13.301  12.275  1.00 95.05           H
ATOM   1654  N   VAL A 121       2.159  12.899   9.038  1.00 94.99           N
ATOM   1655  CA  VAL A 121       2.356  12.796   7.602  1.00 94.99           C
ATOM   1656  C   VAL A 121       2.778  11.368   7.251  1.00 94.99           C
ATOM   1657  O   VAL A 121       2.222  10.760   6.337  1.00 94.99           O
ATOM   1658  HA  VAL A 121       1.401  13.007   7.123  1.00 94.99           H
ATOM   1659  CB  VAL A 121       3.364  13.848   7.136  1.00 94.99           C
ATOM   1660  HB  VAL A 121       4.252  13.763   7.762  1.00 94.99           H
ATOM   1661  CG1 VAL A 121       3.785  13.600   5.686  1.00 94.99           C
ATOM   1662 1HG1 VAL A 121       4.245  12.615   5.605  1.00 94.99           H
ATOM   1663 2HG1 VAL A 121       2.908  13.645   5.040  1.00 94.99           H
ATOM   1664 3HG1 VAL A 121       4.501  14.362   5.380  1.00 94.99           H
ATOM   1665  CG2 VAL A 121       2.802  15.261   7.309  1.00 94.99           C
ATOM   1666 1HG2 VAL A 121       1.890  15.364   6.720  1.00 94.99           H
ATOM   1667 2HG2 VAL A 121       2.575  15.435   8.361  1.00 94.99           H
ATOM   1668 3HG2 VAL A 121       3.538  15.989   6.970  1.00 94.99           H
ATOM   1669  HN  VAL A 121       2.731  13.580   9.496  1.00 94.99           H
ATOM   1670  N   VAL A 122       3.757  10.873   7.995  1.00 93.67           N
ATOM   1671  CA  VAL A 122       4.398   9.616   7.649  1.00 93.67           C
ATOM   1672  C   VAL A 122       3.370   8.486   7.726  1.00 93.67           C
ATOM   1673  O   VAL A 122       3.330   7.617   6.856  1.00 93.67           O
ATOM   1674  HA  VAL A 122       4.752   9.699   6.621  1.00 93.67           H
ATOM   1675  CB  VAL A 122       5.612   9.383   8.550  1.00 93.67           C
ATOM   1676  HB  VAL A 122       5.316   9.605   9.575  1.00 93.67           H
ATOM   1677  CG1 VAL A 122       6.061   7.921   8.497  1.00 93.67           C
ATOM   1678 1HG1 VAL A 122       5.247   7.279   8.834  1.00 93.67           H
ATOM   1679 2HG1 VAL A 122       6.330   7.660   7.474  1.00 93.67           H
ATOM   1680 3HG1 VAL A 122       6.925   7.783   9.147  1.00 93.67           H
ATOM   1681  CG2 VAL A 122       6.760  10.323   8.178  1.00 93.67           C
ATOM   1682 1HG2 VAL A 122       7.054  10.145   7.143  1.00 93.67           H
ATOM   1683 2HG2 VAL A 122       6.435  11.357   8.291  1.00 93.67           H
ATOM   1684 3HG2 VAL A 122       7.610  10.136   8.834  1.00 93.67           H
ATOM   1685  HN  VAL A 122       4.111  11.316   8.818  1.00 93.67           H
ATOM   1686  N   ASN A 123       2.563   8.534   8.776  1.00 92.45           N
ATOM   1687  CA  ASN A 123       1.548   7.516   8.986  1.00 92.45           C
ATOM   1688  C   ASN A 123       0.507   7.601   7.868  1.00 92.45           C
ATOM   1689  O   ASN A 123       0.081   6.579   7.332  1.00 92.45           O
ATOM   1690  HA  ASN A 123       2.087   6.569   8.983  1.00 92.45           H
ATOM   1691  CB  ASN A 123       0.827   7.724  10.320  1.00 92.45           C
ATOM   1692 1HB  ASN A 123       0.735   8.791  10.525  1.00 92.45           H
ATOM   1693 2HB  ASN A 123      -0.185   7.324  10.257  1.00 92.45           H
ATOM   1694  CG  ASN A 123       1.581   7.043  11.463  1.00 92.45           C
ATOM   1695  OD1 ASN A 123       2.354   6.119  11.268  1.00 92.45           O
ATOM   1696  ND2 ASN A 123       1.314   7.548  12.664  1.00 92.45           N
ATOM   1697 1HD2 ASN A 123       0.669   8.307  12.756  1.00 92.45           H
ATOM   1698 2HD2 ASN A 123       1.759   7.169  13.476  1.00 92.45           H
ATOM   1699  HN  ASN A 123       2.595   9.250   9.473  1.00 92.45           H
ATOM   1700  N   SER A 124       0.127   8.830   7.549  1.00 93.62           N
ATOM   1701  CA  SER A 124      -0.957   9.057   6.608  1.00 93.62           C
ATOM   1702  C   SER A 124      -0.518   8.658   5.198  1.00 93.62           C
ATOM   1703  O   SER A 124      -1.305   8.103   4.433  1.00 93.62           O
ATOM   1704  HA  SER A 124      -1.774   8.421   6.949  1.00 93.62           H
ATOM   1705  CB  SER A 124      -1.407  10.519   6.630  1.00 93.62           C
ATOM   1706 1HB  SER A 124      -0.558  11.164   6.401  1.00 93.62           H
ATOM   1707 2HB  SER A 124      -2.150  10.682   5.849  1.00 93.62           H
ATOM   1708  OG  SER A 124      -1.956  10.890   7.891  1.00 93.62           O
ATOM   1709  HG  SER A 124      -1.228  11.193   8.506  1.00 93.62           H
ATOM   1710  HN  SER A 124       0.545   9.659   7.921  1.00 93.62           H
ATOM   1711  N   MET A 125       0.737   8.956   4.897  1.00 93.28           N
ATOM   1712  CA  MET A 125       1.249   8.767   3.550  1.00 93.28           C
ATOM   1713  C   MET A 125       1.208   7.291   3.150  1.00 93.28           C
ATOM   1714  O   MET A 125       0.917   6.963   2.001  1.00 93.28           O
ATOM   1715  HA  MET A 125       0.590   9.344   2.902  1.00 93.28           H
ATOM   1716  CB  MET A 125       2.690   9.276   3.475  1.00 93.28           C
ATOM   1717 1HB  MET A 125       3.232   8.978   4.372  1.00 93.28           H
ATOM   1718 2HB  MET A 125       3.198   8.817   2.627  1.00 93.28           H
ATOM   1719  CG  MET A 125       2.726  10.799   3.333  1.00 93.28           C
ATOM   1720 1HG  MET A 125       2.178  11.262   4.154  1.00 93.28           H
ATOM   1721 2HG  MET A 125       3.755  11.154   3.396  1.00 93.28           H
ATOM   1722  SD  MET A 125       2.009  11.285   1.772  1.00 93.28           S
ATOM   1723  CE  MET A 125       1.483  12.942   2.175  1.00 93.28           C
ATOM   1724 1HE  MET A 125       0.769  12.907   2.999  1.00 93.28           H
ATOM   1725 2HE  MET A 125       2.348  13.537   2.469  1.00 93.28           H
ATOM   1726 3HE  MET A 125       1.010  13.395   1.304  1.00 93.28           H
ATOM   1727  HN  MET A 125       1.399   9.320   5.553  1.00 93.28           H
ATOM   1728  N   TYR A 126       1.503   6.439   4.121  1.00 86.90           N
ATOM   1729  CA  TYR A 126       1.457   5.004   3.898  1.00 86.90           C
ATOM   1730  C   TYR A 126       0.047   4.555   3.509  1.00 86.90           C
ATOM   1731  O   TYR A 126      -0.125   3.792   2.560  1.00 86.90           O
ATOM   1732  HA  TYR A 126       2.143   4.768   3.084  1.00 86.90           H
ATOM   1733  CB  TYR A 126       1.836   4.357   5.232  1.00 86.90           C
ATOM   1734 1HB  TYR A 126       2.894   4.536   5.423  1.00 86.90           H
ATOM   1735 2HB  TYR A 126       1.281   4.847   6.032  1.00 86.90           H
ATOM   1736  CG  TYR A 126       1.568   2.852   5.292  1.00 86.90           C
ATOM   1737  CD1 TYR A 126       0.772   2.333   6.293  1.00 86.90           C
ATOM   1738  HD1 TYR A 126       0.335   2.994   7.040  1.00 86.90           H
ATOM   1739  CD2 TYR A 126       2.122   2.015   4.346  1.00 86.90           C
ATOM   1740  HD2 TYR A 126       2.750   2.425   3.555  1.00 86.90           H
ATOM   1741  CE1 TYR A 126       0.520   0.916   6.349  1.00 86.90           C
ATOM   1742  HE1 TYR A 126      -0.106   0.492   7.134  1.00 86.90           H
ATOM   1743  CE2 TYR A 126       1.870   0.598   4.402  1.00 86.90           C
ATOM   1744  HE2 TYR A 126       2.301  -0.075   3.661  1.00 86.90           H
ATOM   1745  CZ  TYR A 126       1.081   0.119   5.401  1.00 86.90           C
ATOM   1746  OH  TYR A 126       0.843  -1.219   5.455  1.00 86.90           O
ATOM   1747  HH  TYR A 126       0.406  -1.454   6.323  1.00 86.90           H
ATOM   1748  HN  TYR A 126       1.770   6.715   5.045  1.00 86.90           H
ATOM   1749  N   LYS A 127      -0.925   5.048   4.262  1.00 87.71           N
ATOM   1750  CA  LYS A 127      -2.307   4.648   4.057  1.00 87.71           C
ATOM   1751  C   LYS A 127      -2.794   5.187   2.710  1.00 87.71           C
ATOM   1752  O   LYS A 127      -3.567   4.527   2.016  1.00 87.71           O
ATOM   1753  HA  LYS A 127      -2.330   3.559   4.021  1.00 87.71           H
ATOM   1754  CB  LYS A 127      -3.172   5.081   5.242  1.00 87.71           C
ATOM   1755 1HB  LYS A 127      -2.999   6.136   5.458  1.00 87.71           H
ATOM   1756 2HB  LYS A 127      -4.226   4.979   4.983  1.00 87.71           H
ATOM   1757  CG  LYS A 127      -2.862   4.243   6.483  1.00 87.71           C
ATOM   1758 1HG  LYS A 127      -1.793   4.283   6.695  1.00 87.71           H
ATOM   1759 2HG  LYS A 127      -3.375   4.663   7.348  1.00 87.71           H
ATOM   1760  CD  LYS A 127      -3.293   2.788   6.284  1.00 87.71           C
ATOM   1761 1HD  LYS A 127      -4.375   2.741   6.156  1.00 87.71           H
ATOM   1762 2HD  LYS A 127      -2.847   2.394   5.372  1.00 87.71           H
ATOM   1763  CE  LYS A 127      -2.877   1.925   7.477  1.00 87.71           C
ATOM   1764 1HE  LYS A 127      -1.835   2.121   7.729  1.00 87.71           H
ATOM   1765 2HE  LYS A 127      -3.472   2.191   8.351  1.00 87.71           H
ATOM   1766  NZ  LYS A 127      -3.057   0.490   7.166  1.00 87.71           N
ATOM   1767 1HZ  LYS A 127      -2.817  -0.065   7.980  1.00 87.71           H
ATOM   1768 2HZ  LYS A 127      -4.024   0.317   6.913  1.00 87.71           H
ATOM   1769 3HZ  LYS A 127      -2.455   0.233   6.392  1.00 87.71           H
ATOM   1770  HN  LYS A 127      -0.782   5.707   5.000  1.00 87.71           H
ATOM   1771  N   MET A 128      -2.322   6.380   2.381  1.00 91.92           N
ATOM   1772  CA  MET A 128      -2.697   7.014   1.128  1.00 91.92           C
ATOM   1773  C   MET A 128      -2.238   6.178  -0.068  1.00 91.92           C
ATOM   1774  O   MET A 128      -3.012   5.932  -0.992  1.00 91.92           O
ATOM   1775  HA  MET A 128      -3.786   7.072   1.143  1.00 91.92           H
ATOM   1776  CB  MET A 128      -2.067   8.406   1.050  1.00 91.92           C
ATOM   1777 1HB  MET A 128      -2.303   8.966   1.955  1.00 91.92           H
ATOM   1778 2HB  MET A 128      -0.981   8.315   1.006  1.00 91.92           H
ATOM   1779  CG  MET A 128      -2.571   9.168  -0.176  1.00 91.92           C
ATOM   1780 1HG  MET A 128      -2.323   8.619  -1.084  1.00 91.92           H
ATOM   1781 2HG  MET A 128      -3.657   9.252  -0.141  1.00 91.92           H
ATOM   1782  SD  MET A 128      -1.836  10.794  -0.229  1.00 91.92           S
ATOM   1783  CE  MET A 128      -2.679  11.560   1.145  1.00 91.92           C
ATOM   1784 1HE  MET A 128      -3.754  11.554   0.961  1.00 91.92           H
ATOM   1785 2HE  MET A 128      -2.464  11.006   2.059  1.00 91.92           H
ATOM   1786 3HE  MET A 128      -2.336  12.589   1.255  1.00 91.92           H
ATOM   1787  HN  MET A 128      -1.696   6.911   2.952  1.00 91.92           H
ATOM   1788  N   ASN A 129      -0.980   5.764  -0.012  1.00 90.01           N
ATOM   1789  CA  ASN A 129      -0.427   4.909  -1.049  1.00 90.01           C
ATOM   1790  C   ASN A 129      -1.258   3.628  -1.146  1.00 90.01           C
ATOM   1791  O   ASN A 129      -1.634   3.209  -2.240  1.00 90.01           O
ATOM   1792  HA  ASN A 129      -0.468   5.503  -1.962  1.00 90.01           H
ATOM   1793  CB  ASN A 129       1.015   4.513  -0.725  1.00 90.01           C
ATOM   1794 1HB  ASN A 129       1.673   5.370  -0.872  1.00 90.01           H
ATOM   1795 2HB  ASN A 129       1.091   4.230   0.325  1.00 90.01           H
ATOM   1796  CG  ASN A 129       1.476   3.351  -1.607  1.00 90.01           C
ATOM   1797  OD1 ASN A 129       1.278   2.188  -1.300  1.00 90.01           O
ATOM   1798  ND2 ASN A 129       2.101   3.731  -2.718  1.00 90.01           N
ATOM   1799 1HD2 ASN A 129       2.231   4.703  -2.911  1.00 90.01           H
ATOM   1800 2HD2 ASN A 129       2.441   3.044  -3.361  1.00 90.01           H
ATOM   1801  HN  ASN A 129      -0.345   6.002   0.722  1.00 90.01           H
ATOM   1802  N   PHE A 130      -1.521   3.042   0.013  1.00 84.03           N
ATOM   1803  CA  PHE A 130      -2.144   1.731   0.064  1.00 84.03           C
ATOM   1804  C   PHE A 130      -3.485   1.731  -0.673  1.00 84.03           C
ATOM   1805  O   PHE A 130      -3.721   0.890  -1.539  1.00 84.03           O
ATOM   1806  HA  PHE A 130      -1.464   1.031  -0.422  1.00 84.03           H
ATOM   1807  CB  PHE A 130      -2.387   1.408   1.540  1.00 84.03           C
ATOM   1808 1HB  PHE A 130      -1.443   1.489   2.079  1.00 84.03           H
ATOM   1809 2HB  PHE A 130      -3.059   2.156   1.959  1.00 84.03           H
ATOM   1810  CG  PHE A 130      -2.979   0.018   1.784  1.00 84.03           C
ATOM   1811  CD1 PHE A 130      -4.218  -0.106   2.329  1.00 84.03           C
ATOM   1812  HD1 PHE A 130      -4.790   0.783   2.592  1.00 84.03           H
ATOM   1813  CD2 PHE A 130      -2.265  -1.092   1.455  1.00 84.03           C
ATOM   1814  HD2 PHE A 130      -1.272  -0.992   1.019  1.00 84.03           H
ATOM   1815  CE1 PHE A 130      -4.768  -1.396   2.555  1.00 84.03           C
ATOM   1816  HE1 PHE A 130      -5.762  -1.496   2.992  1.00 84.03           H
ATOM   1817  CE2 PHE A 130      -2.815  -2.382   1.682  1.00 84.03           C
ATOM   1818  HE2 PHE A 130      -2.243  -3.272   1.419  1.00 84.03           H
ATOM   1819  CZ  PHE A 130      -4.055  -2.507   2.227  1.00 84.03           C
ATOM   1820  HZ  PHE A 130      -4.477  -3.496   2.400  1.00 84.03           H
ATOM   1821  HN  PHE A 130      -1.317   3.448   0.904  1.00 84.03           H
ATOM   1822  N   TYR A 131      -4.327   2.684  -0.303  1.00 85.60           N
ATOM   1823  CA  TYR A 131      -5.663   2.763  -0.868  1.00 85.60           C
ATOM   1824  C   TYR A 131      -5.611   3.162  -2.344  1.00 85.60           C
ATOM   1825  O   TYR A 131      -6.333   2.603  -3.168  1.00 85.60           O
ATOM   1826  HA  TYR A 131      -6.124   1.779  -0.781  1.00 85.60           H
ATOM   1827  CB  TYR A 131      -6.390   3.856  -0.082  1.00 85.60           C
ATOM   1828 1HB  TYR A 131      -5.780   4.760  -0.087  1.00 85.60           H
ATOM   1829 2HB  TYR A 131      -7.322   4.098  -0.592  1.00 85.60           H
ATOM   1830  CG  TYR A 131      -6.702   3.477   1.367  1.00 85.60           C
ATOM   1831  CD1 TYR A 131      -7.229   2.235   1.657  1.00 85.60           C
ATOM   1832  HD1 TYR A 131      -7.423   1.524   0.854  1.00 85.60           H
ATOM   1833  CD2 TYR A 131      -6.457   4.378   2.384  1.00 85.60           C
ATOM   1834  HD2 TYR A 131      -6.041   5.359   2.155  1.00 85.60           H
ATOM   1835  CE1 TYR A 131      -7.524   1.879   3.021  1.00 85.60           C
ATOM   1836  HE1 TYR A 131      -7.940   0.901   3.264  1.00 85.60           H
ATOM   1837  CE2 TYR A 131      -6.751   4.021   3.748  1.00 85.60           C
ATOM   1838  HE2 TYR A 131      -6.563   4.722   4.561  1.00 85.60           H
ATOM   1839  CZ  TYR A 131      -7.270   2.789   3.999  1.00 85.60           C
ATOM   1840  OH  TYR A 131      -7.548   2.452   5.287  1.00 85.60           O
ATOM   1841  HH  TYR A 131      -7.410   3.242   5.884  1.00 85.60           H
ATOM   1842  HN  TYR A 131      -4.110   3.392   0.369  1.00 85.60           H
ATOM   1843  N   SER A 132      -4.750   4.127  -2.633  1.00 89.97           N
ATOM   1844  CA  SER A 132      -4.654   4.666  -3.979  1.00 89.97           C
ATOM   1845  C   SER A 132      -4.198   3.574  -4.949  1.00 89.97           C
ATOM   1846  O   SER A 132      -4.741   3.446  -6.045  1.00 89.97           O
ATOM   1847  HA  SER A 132      -5.661   5.002  -4.228  1.00 89.97           H
ATOM   1848  CB  SER A 132      -3.693   5.855  -4.029  1.00 89.97           C
ATOM   1849 1HB  SER A 132      -3.602   6.204  -5.058  1.00 89.97           H
ATOM   1850 2HB  SER A 132      -4.107   6.680  -3.449  1.00 89.97           H
ATOM   1851  OG  SER A 132      -2.403   5.521  -3.526  1.00 89.97           O
ATOM   1852  HG  SER A 132      -2.257   5.962  -2.640  1.00 89.97           H
ATOM   1853  HN  SER A 132      -4.127   4.539  -1.968  1.00 89.97           H
ATOM   1854  N   CYS A 133      -3.205   2.814  -4.509  1.00 84.22           N
ATOM   1855  CA  CYS A 133      -2.643   1.763  -5.340  1.00 84.22           C
ATOM   1856  C   CYS A 133      -3.743   0.742  -5.635  1.00 84.22           C
ATOM   1857  O   CYS A 133      -3.905   0.310  -6.775  1.00 84.22           O
ATOM   1858  HA  CYS A 133      -2.301   2.240  -6.259  1.00 84.22           H
ATOM   1859  CB  CYS A 133      -1.423   1.114  -4.683  1.00 84.22           C
ATOM   1860 1HB  CYS A 133      -1.623   0.931  -3.627  1.00 84.22           H
ATOM   1861 2HB  CYS A 133      -1.224   0.146  -5.143  1.00 84.22           H
ATOM   1862  SG  CYS A 133       0.038   2.202  -4.862  1.00 84.22           S
ATOM   1863  HG  CYS A 133      -0.333   3.086  -3.940  1.00 84.22           H
ATOM   1864  HN  CYS A 133      -2.788   2.907  -3.605  1.00 84.22           H
ATOM   1865  N   VAL A 134      -4.471   0.386  -4.587  1.00 79.89           N
ATOM   1866  CA  VAL A 134      -5.535  -0.596  -4.713  1.00 79.89           C
ATOM   1867  C   VAL A 134      -6.511  -0.147  -5.803  1.00 79.89           C
ATOM   1868  O   VAL A 134      -6.858  -0.927  -6.689  1.00 79.89           O
ATOM   1869  HA  VAL A 134      -5.078  -1.538  -5.017  1.00 79.89           H
ATOM   1870  CB  VAL A 134      -6.211  -0.813  -3.358  1.00 79.89           C
ATOM   1871  HB  VAL A 134      -6.266   0.152  -2.853  1.00 79.89           H
ATOM   1872  CG1 VAL A 134      -7.639  -1.333  -3.534  1.00 79.89           C
ATOM   1873 1HG1 VAL A 134      -8.222  -0.609  -4.104  1.00 79.89           H
ATOM   1874 2HG1 VAL A 134      -7.616  -2.283  -4.069  1.00 79.89           H
ATOM   1875 3HG1 VAL A 134      -8.096  -1.479  -2.556  1.00 79.89           H
ATOM   1876  CG2 VAL A 134      -5.388  -1.757  -2.479  1.00 79.89           C
ATOM   1877 1HG2 VAL A 134      -5.287  -2.721  -2.977  1.00 79.89           H
ATOM   1878 2HG2 VAL A 134      -4.399  -1.329  -2.312  1.00 79.89           H
ATOM   1879 3HG2 VAL A 134      -5.891  -1.894  -1.522  1.00 79.89           H
ATOM   1880  HN  VAL A 134      -4.345   0.756  -3.666  1.00 79.89           H
ATOM   1881  N   LEU A 135      -6.925   1.107  -5.701  1.00 84.79           N
ATOM   1882  CA  LEU A 135      -7.957   1.628  -6.582  1.00 84.79           C
ATOM   1883  C   LEU A 135      -7.414   1.696  -8.011  1.00 84.79           C
ATOM   1884  O   LEU A 135      -8.141   1.433  -8.968  1.00 84.79           O
ATOM   1885  HA  LEU A 135      -8.789   0.924  -6.563  1.00 84.79           H
ATOM   1886  CB  LEU A 135      -8.483   2.966  -6.059  1.00 84.79           C
ATOM   1887 1HB  LEU A 135      -7.638   3.645  -5.942  1.00 84.79           H
ATOM   1888 2HB  LEU A 135      -9.136   3.398  -6.817  1.00 84.79           H
ATOM   1889  CG  LEU A 135      -9.248   2.915  -4.735  1.00 84.79           C
ATOM   1890  HG  LEU A 135      -8.668   2.320  -4.029  1.00 84.79           H
ATOM   1891  CD1 LEU A 135      -9.396   4.313  -4.133  1.00 84.79           C
ATOM   1892 1HD1 LEU A 135      -8.408   4.736  -3.950  1.00 84.79           H
ATOM   1893 2HD1 LEU A 135      -9.942   4.952  -4.828  1.00 84.79           H
ATOM   1894 3HD1 LEU A 135      -9.943   4.248  -3.193  1.00 84.79           H
ATOM   1895  CD2 LEU A 135     -10.599   2.219  -4.910  1.00 84.79           C
ATOM   1896 1HD2 LEU A 135     -11.198   2.766  -5.638  1.00 84.79           H
ATOM   1897 2HD2 LEU A 135     -10.441   1.200  -5.262  1.00 84.79           H
ATOM   1898 3HD2 LEU A 135     -11.122   2.197  -3.954  1.00 84.79           H
ATOM   1899  HN  LEU A 135      -6.569   1.761  -5.034  1.00 84.79           H
ATOM   1900  N   LEU A 136      -6.141   2.051  -8.111  1.00 86.54           N
ATOM   1901  CA  LEU A 136      -5.507   2.207  -9.408  1.00 86.54           C
ATOM   1902  C   LEU A 136      -5.440   0.847 -10.105  1.00 86.54           C
ATOM   1903  O   LEU A 136      -5.739   0.738 -11.293  1.00 86.54           O
ATOM   1904  HA  LEU A 136      -6.137   2.869 -10.003  1.00 86.54           H
ATOM   1905  CB  LEU A 136      -4.145   2.889  -9.261  1.00 86.54           C
ATOM   1906 1HB  LEU A 136      -3.604   2.404  -8.448  1.00 86.54           H
ATOM   1907 2HB  LEU A 136      -3.574   2.716 -10.173  1.00 86.54           H
ATOM   1908  CG  LEU A 136      -4.176   4.395  -8.989  1.00 86.54           C
ATOM   1909  HG  LEU A 136      -4.892   4.583  -8.189  1.00 86.54           H
ATOM   1910  CD1 LEU A 136      -2.813   4.891  -8.501  1.00 86.54           C
ATOM   1911 1HD1 LEU A 136      -2.546   4.375  -7.579  1.00 86.54           H
ATOM   1912 2HD1 LEU A 136      -2.059   4.689  -9.262  1.00 86.54           H
ATOM   1913 3HD1 LEU A 136      -2.862   5.964  -8.316  1.00 86.54           H
ATOM   1914  CD2 LEU A 136      -4.660   5.165 -10.219  1.00 86.54           C
ATOM   1915 1HD2 LEU A 136      -3.987   4.974 -11.055  1.00 86.54           H
ATOM   1916 2HD2 LEU A 136      -5.666   4.836 -10.480  1.00 86.54           H
ATOM   1917 3HD2 LEU A 136      -4.672   6.232  -9.998  1.00 86.54           H
ATOM   1918  HN  LEU A 136      -5.548   2.231  -7.326  1.00 86.54           H
ATOM   1919  N   ILE A 137      -5.047  -0.158  -9.336  1.00 77.95           N
ATOM   1920  CA  ILE A 137      -4.905  -1.501  -9.873  1.00 77.95           C
ATOM   1921  C   ILE A 137      -6.261  -1.984 -10.391  1.00 77.95           C
ATOM   1922  O   ILE A 137      -6.338  -2.611 -11.446  1.00 77.95           O
ATOM   1923  HA  ILE A 137      -4.214  -1.445 -10.714  1.00 77.95           H
ATOM   1924  CB  ILE A 137      -4.277  -2.430  -8.833  1.00 77.95           C
ATOM   1925  HB  ILE A 137      -4.777  -2.262  -7.879  1.00 77.95           H
ATOM   1926  CG1 ILE A 137      -2.796  -2.106  -8.630  1.00 77.95           C
ATOM   1927 1HG1 ILE A 137      -2.229  -2.415  -9.508  1.00 77.95           H
ATOM   1928 2HG1 ILE A 137      -2.666  -1.028  -8.530  1.00 77.95           H
ATOM   1929  CG2 ILE A 137      -4.496  -3.898  -9.205  1.00 77.95           C
ATOM   1930 1HG2 ILE A 137      -5.566  -4.104  -9.258  1.00 77.95           H
ATOM   1931 2HG2 ILE A 137      -4.040  -4.099 -10.174  1.00 77.95           H
ATOM   1932 3HG2 ILE A 137      -4.040  -4.537  -8.449  1.00 77.95           H
ATOM   1933  CD1 ILE A 137      -2.246  -2.808  -7.387  1.00 77.95           C
ATOM   1934 1HD1 ILE A 137      -2.799  -2.477  -6.508  1.00 77.95           H
ATOM   1935 2HD1 ILE A 137      -2.355  -3.886  -7.501  1.00 77.95           H
ATOM   1936 3HD1 ILE A 137      -1.191  -2.560  -7.266  1.00 77.95           H
ATOM   1937  HN  ILE A 137      -4.827  -0.066  -8.365  1.00 77.95           H
ATOM   1938  N   MET A 138      -7.296  -1.674  -9.625  1.00 77.01           N
ATOM   1939  CA  MET A 138      -8.652  -2.003 -10.029  1.00 77.01           C
ATOM   1940  C   MET A 138      -8.991  -1.369 -11.380  1.00 77.01           C
ATOM   1941  O   MET A 138      -9.517  -2.037 -12.269  1.00 77.01           O
ATOM   1942  HA  MET A 138      -8.677  -3.090 -10.114  1.00 77.01           H
ATOM   1943  CB  MET A 138      -9.637  -1.505  -8.969  1.00 77.01           C
ATOM   1944 1HB  MET A 138      -9.584  -2.146  -8.089  1.00 77.01           H
ATOM   1945 2HB  MET A 138      -9.356  -0.501  -8.650  1.00 77.01           H
ATOM   1946  CG  MET A 138     -11.067  -1.491  -9.513  1.00 77.01           C
ATOM   1947 1HG  MET A 138     -11.144  -0.786 -10.340  1.00 77.01           H
ATOM   1948 2HG  MET A 138     -11.324  -2.474  -9.907  1.00 77.01           H
ATOM   1949  SD  MET A 138     -12.208  -1.038  -8.217  1.00 77.01           S
ATOM   1950  CE  MET A 138     -12.085   0.741  -8.305  1.00 77.01           C
ATOM   1951 1HE  MET A 138     -11.056   1.044  -8.115  1.00 77.01           H
ATOM   1952 2HE  MET A 138     -12.385   1.077  -9.297  1.00 77.01           H
ATOM   1953 3HE  MET A 138     -12.740   1.188  -7.557  1.00 77.01           H
ATOM   1954  HN  MET A 138      -7.220  -1.207  -8.744  1.00 77.01           H
ATOM   1955  N   CYS A 139      -8.676  -0.087 -11.491  1.00 82.89           N
ATOM   1956  CA  CYS A 139      -9.038   0.673 -12.675  1.00 82.89           C
ATOM   1957  C   CYS A 139      -8.270   0.098 -13.868  1.00 82.89           C
ATOM   1958  O   CYS A 139      -8.809   0.003 -14.970  1.00 82.89           O
ATOM   1959  HA  CYS A 139     -10.112   0.548 -12.811  1.00 82.89           H
ATOM   1960  CB  CYS A 139      -8.771   2.168 -12.492  1.00 82.89           C
ATOM   1961 1HB  CYS A 139      -7.749   2.324 -12.147  1.00 82.89           H
ATOM   1962 2HB  CYS A 139      -8.867   2.683 -13.448  1.00 82.89           H
ATOM   1963  SG  CYS A 139      -9.952   2.871 -11.283  1.00 82.89           S
ATOM   1964  HG  CYS A 139      -9.332   2.411 -10.200  1.00 82.89           H
ATOM   1965  HN  CYS A 139      -8.184   0.431 -10.791  1.00 82.89           H
ATOM   1966  N   ILE A 140      -7.025  -0.271 -13.607  1.00 79.39           N
ATOM   1967  CA  ILE A 140      -6.183  -0.848 -14.641  1.00 79.39           C
ATOM   1968  C   ILE A 140      -6.842  -2.120 -15.178  1.00 79.39           C
ATOM   1969  O   ILE A 140      -6.836  -2.365 -16.383  1.00 79.39           O
ATOM   1970  HA  ILE A 140      -6.119  -0.123 -15.452  1.00 79.39           H
ATOM   1971  CB  ILE A 140      -4.763  -1.066 -14.115  1.00 79.39           C
ATOM   1972  HB  ILE A 140      -4.830  -1.528 -13.131  1.00 79.39           H
ATOM   1973  CG1 ILE A 140      -4.032   0.267 -13.940  1.00 79.39           C
ATOM   1974 1HG1 ILE A 140      -3.765   0.670 -14.917  1.00 79.39           H
ATOM   1975 2HG1 ILE A 140      -4.697   0.990 -13.468  1.00 79.39           H
ATOM   1976  CG2 ILE A 140      -3.987  -2.031 -15.015  1.00 79.39           C
ATOM   1977 1HG2 ILE A 140      -4.500  -2.992 -15.044  1.00 79.39           H
ATOM   1978 2HG2 ILE A 140      -3.928  -1.619 -16.023  1.00 79.39           H
ATOM   1979 3HG2 ILE A 140      -2.981  -2.168 -14.619  1.00 79.39           H
ATOM   1980  CD1 ILE A 140      -2.771   0.094 -13.092  1.00 79.39           C
ATOM   1981 1HD1 ILE A 140      -3.044  -0.286 -12.108  1.00 79.39           H
ATOM   1982 2HD1 ILE A 140      -2.099  -0.611 -13.580  1.00 79.39           H
ATOM   1983 3HD1 ILE A 140      -2.271   1.057 -12.983  1.00 79.39           H
ATOM   1984  HN  ILE A 140      -6.591  -0.181 -12.710  1.00 79.39           H
ATOM   1985  N   SER A 141      -7.395  -2.896 -14.257  1.00 73.97           N
ATOM   1986  CA  SER A 141      -7.948  -4.193 -14.605  1.00 73.97           C
ATOM   1987  C   SER A 141      -9.185  -4.014 -15.488  1.00 73.97           C
ATOM   1988  O   SER A 141      -9.378  -4.755 -16.450  1.00 73.97           O
ATOM   1989  HA  SER A 141      -7.158  -4.706 -15.154  1.00 73.97           H
ATOM   1990  CB  SER A 141      -8.302  -4.996 -13.352  1.00 73.97           C
ATOM   1991 1HB  SER A 141      -9.083  -4.477 -12.797  1.00 73.97           H
ATOM   1992 2HB  SER A 141      -8.709  -5.964 -13.644  1.00 73.97           H
ATOM   1993  OG  SER A 141      -7.171  -5.193 -12.507  1.00 73.97           O
ATOM   1994  HG  SER A 141      -7.101  -4.443 -11.850  1.00 73.97           H
ATOM   1995  HN  SER A 141      -7.467  -2.652 -13.290  1.00 73.97           H
ATOM   1996  N   VAL A 142      -9.992  -3.027 -15.127  1.00 75.75           N
ATOM   1997  CA  VAL A 142     -11.181  -2.712 -15.901  1.00 75.75           C
ATOM   1998  C   VAL A 142     -10.766  -2.234 -17.294  1.00 75.75           C
ATOM   1999  O   VAL A 142     -11.359  -2.637 -18.294  1.00 75.75           O
ATOM   2000  HA  VAL A 142     -11.760  -3.629 -16.002  1.00 75.75           H
ATOM   2001  CB  VAL A 142     -12.038  -1.691 -15.150  1.00 75.75           C
ATOM   2002  HB  VAL A 142     -11.415  -0.823 -14.935  1.00 75.75           H
ATOM   2003  CG1 VAL A 142     -13.214  -1.223 -16.010  1.00 75.75           C
ATOM   2004 1HG1 VAL A 142     -12.835  -0.759 -16.921  1.00 75.75           H
ATOM   2005 2HG1 VAL A 142     -13.837  -2.079 -16.271  1.00 75.75           H
ATOM   2006 3HG1 VAL A 142     -13.806  -0.498 -15.453  1.00 75.75           H
ATOM   2007  CG2 VAL A 142     -12.527  -2.260 -13.817  1.00 75.75           C
ATOM   2008 1HG2 VAL A 142     -13.127  -3.152 -14.001  1.00 75.75           H
ATOM   2009 2HG2 VAL A 142     -11.670  -2.521 -13.196  1.00 75.75           H
ATOM   2010 3HG2 VAL A 142     -13.134  -1.514 -13.304  1.00 75.75           H
ATOM   2011  HN  VAL A 142      -9.844  -2.449 -14.325  1.00 75.75           H
ATOM   2012  N   ASP A 143      -9.751  -1.383 -17.315  1.00 77.11           N
ATOM   2013  CA  ASP A 143      -9.315  -0.768 -18.557  1.00 77.11           C
ATOM   2014  C   ASP A 143      -8.817  -1.855 -19.512  1.00 77.11           C
ATOM   2015  O   ASP A 143      -9.081  -1.800 -20.712  1.00 77.11           O
ATOM   2016  HA  ASP A 143     -10.192  -0.246 -18.941  1.00 77.11           H
ATOM   2017  CB  ASP A 143      -8.165   0.211 -18.314  1.00 77.11           C
ATOM   2018 1HB  ASP A 143      -8.427   0.890 -17.502  1.00 77.11           H
ATOM   2019 2HB  ASP A 143      -7.277  -0.337 -17.998  1.00 77.11           H
ATOM   2020  CG  ASP A 143      -7.853   1.015 -19.577  1.00 77.11           C
ATOM   2021  OD1 ASP A 143      -8.817   1.565 -20.153  1.00 77.11           O
ATOM   2022  OD2 ASP A 143      -6.657   1.062 -19.939  1.00 77.11           O
ATOM   2023  HN  ASP A 143      -9.231  -1.113 -16.505  1.00 77.11           H
ATOM   2024  N   ARG A 144      -8.105  -2.817 -18.943  1.00 72.08           N
ATOM   2025  CA  ARG A 144      -7.576  -3.920 -19.726  1.00 72.08           C
ATOM   2026  C   ARG A 144      -8.718  -4.714 -20.364  1.00 72.08           C
ATOM   2027  O   ARG A 144      -8.651  -5.069 -21.540  1.00 72.08           O
ATOM   2028  HA  ARG A 144      -6.954  -3.448 -20.487  1.00 72.08           H
ATOM   2029  CB  ARG A 144      -6.734  -4.858 -18.859  1.00 72.08           C
ATOM   2030 1HB  ARG A 144      -7.190  -4.955 -17.874  1.00 72.08           H
ATOM   2031 2HB  ARG A 144      -6.719  -5.854 -19.302  1.00 72.08           H
ATOM   2032  CG  ARG A 144      -5.303  -4.336 -18.716  1.00 72.08           C
ATOM   2033 1HG  ARG A 144      -4.864  -4.194 -19.703  1.00 72.08           H
ATOM   2034 2HG  ARG A 144      -5.315  -3.360 -18.229  1.00 72.08           H
ATOM   2035  CD  ARG A 144      -4.444  -5.307 -17.903  1.00 72.08           C
ATOM   2036 1HD  ARG A 144      -4.711  -5.245 -16.848  1.00 72.08           H
ATOM   2037 2HD  ARG A 144      -4.638  -6.331 -18.222  1.00 72.08           H
ATOM   2038  NE  ARG A 144      -3.011  -4.985 -18.081  1.00 72.08           N
ATOM   2039  HE  ARG A 144      -2.775  -4.176 -18.620  1.00 72.08           H
ATOM   2040  CZ  ARG A 144      -2.009  -5.708 -17.564  1.00 72.08           C
ATOM   2041  NH1 ARG A 144      -2.266  -6.801 -16.832  1.00 72.08           N
ATOM   2042 1HH1 ARG A 144      -3.212  -7.082 -16.668  1.00 72.08           H
ATOM   2043 2HH1 ARG A 144      -1.512  -7.336 -16.450  1.00 72.08           H
ATOM   2044  NH2 ARG A 144      -0.745  -5.323 -17.789  1.00 72.08           N
ATOM   2045 1HH2 ARG A 144       0.014  -5.852 -17.410  1.00 72.08           H
ATOM   2046 2HH2 ARG A 144      -0.562  -4.506 -18.336  1.00 72.08           H
ATOM   2047  HN  ARG A 144      -7.890  -2.850 -17.967  1.00 72.08           H
ATOM   2048  N   TYR A 145      -9.740  -4.969 -19.561  1.00 70.47           N
ATOM   2049  CA  TYR A 145     -10.902  -5.699 -20.037  1.00 70.47           C
ATOM   2050  C   TYR A 145     -11.532  -5.001 -21.244  1.00 70.47           C
ATOM   2051  O   TYR A 145     -11.787  -5.634 -22.267  1.00 70.47           O
ATOM   2052  HA  TYR A 145     -10.575  -6.696 -20.333  1.00 70.47           H
ATOM   2053  CB  TYR A 145     -11.904  -5.697 -18.881  1.00 70.47           C
ATOM   2054 1HB  TYR A 145     -11.531  -6.345 -18.088  1.00 70.47           H
ATOM   2055 2HB  TYR A 145     -11.964  -4.690 -18.467  1.00 70.47           H
ATOM   2056  CG  TYR A 145     -13.310  -6.155 -19.275  1.00 70.47           C
ATOM   2057  CD1 TYR A 145     -14.361  -5.261 -19.246  1.00 70.47           C
ATOM   2058  HD1 TYR A 145     -14.189  -4.228 -18.943  1.00 70.47           H
ATOM   2059  CD2 TYR A 145     -13.527  -7.463 -19.659  1.00 70.47           C
ATOM   2060  HD2 TYR A 145     -12.697  -8.169 -19.681  1.00 70.47           H
ATOM   2061  CE1 TYR A 145     -15.683  -5.692 -19.617  1.00 70.47           C
ATOM   2062  HE1 TYR A 145     -16.522  -4.996 -19.599  1.00 70.47           H
ATOM   2063  CE2 TYR A 145     -14.850  -7.894 -20.029  1.00 70.47           C
ATOM   2064  HE2 TYR A 145     -15.035  -8.924 -20.334  1.00 70.47           H
ATOM   2065  CZ  TYR A 145     -15.863  -6.987 -19.990  1.00 70.47           C
ATOM   2066  OH  TYR A 145     -17.112  -7.395 -20.341  1.00 70.47           O
ATOM   2067  HH  TYR A 145     -17.100  -8.364 -20.586  1.00 70.47           H
ATOM   2068  HN  TYR A 145      -9.782  -4.686 -18.602  1.00 70.47           H
ATOM   2069  N   ILE A 146     -11.765  -3.707 -21.083  1.00 72.85           N
ATOM   2070  CA  ILE A 146     -12.426  -2.932 -22.119  1.00 72.85           C
ATOM   2071  C   ILE A 146     -11.585  -2.972 -23.396  1.00 72.85           C
ATOM   2072  O   ILE A 146     -12.123  -3.101 -24.495  1.00 72.85           O
ATOM   2073  HA  ILE A 146     -13.385  -3.409 -22.322  1.00 72.85           H
ATOM   2074  CB  ILE A 146     -12.722  -1.515 -21.622  1.00 72.85           C
ATOM   2075  HB  ILE A 146     -11.803  -1.100 -21.208  1.00 72.85           H
ATOM   2076  CG1 ILE A 146     -13.757  -1.535 -20.494  1.00 72.85           C
ATOM   2077 1HG1 ILE A 146     -14.733  -1.802 -20.897  1.00 72.85           H
ATOM   2078 2HG1 ILE A 146     -13.491  -2.301 -19.766  1.00 72.85           H
ATOM   2079  CG2 ILE A 146     -13.150  -0.607 -22.776  1.00 72.85           C
ATOM   2080 1HG2 ILE A 146     -12.350  -0.558 -23.515  1.00 72.85           H
ATOM   2081 2HG2 ILE A 146     -14.050  -1.009 -23.241  1.00 72.85           H
ATOM   2082 3HG2 ILE A 146     -13.354   0.394 -22.395  1.00 72.85           H
ATOM   2083  CD1 ILE A 146     -13.839  -0.173 -19.803  1.00 72.85           C
ATOM   2084 1HD1 ILE A 146     -12.867   0.080 -19.380  1.00 72.85           H
ATOM   2085 2HD1 ILE A 146     -14.128   0.587 -20.529  1.00 72.85           H
ATOM   2086 3HD1 ILE A 146     -14.582  -0.215 -19.006  1.00 72.85           H
ATOM   2087  HN  ILE A 146     -11.510  -3.190 -20.266  1.00 72.85           H
ATOM   2088  N   ALA A 147     -10.278  -2.858 -23.209  1.00 73.71           N
ATOM   2089  CA  ALA A 147      -9.366  -2.768 -24.337  1.00 73.71           C
ATOM   2090  C   ALA A 147      -9.437  -4.063 -25.149  1.00 73.71           C
ATOM   2091  O   ALA A 147      -9.213  -4.054 -26.358  1.00 73.71           O
ATOM   2092  HA  ALA A 147      -9.693  -1.938 -24.963  1.00 73.71           H
ATOM   2093  CB  ALA A 147      -7.953  -2.475 -23.828  1.00 73.71           C
ATOM   2094 1HB  ALA A 147      -7.951  -1.531 -23.284  1.00 73.71           H
ATOM   2095 2HB  ALA A 147      -7.632  -3.278 -23.165  1.00 73.71           H
ATOM   2096 3HB  ALA A 147      -7.269  -2.408 -24.675  1.00 73.71           H
ATOM   2097  HN  ALA A 147      -9.842  -2.827 -22.310  1.00 73.71           H
ATOM   2098  N   ILE A 148      -9.748  -5.145 -24.451  1.00 68.95           N
ATOM   2099  CA  ILE A 148      -9.789  -6.455 -25.079  1.00 68.95           C
ATOM   2100  C   ILE A 148     -11.176  -6.683 -25.683  1.00 68.95           C
ATOM   2101  O   ILE A 148     -11.296  -7.057 -26.849  1.00 68.95           O
ATOM   2102  HA  ILE A 148      -9.057  -6.453 -25.887  1.00 68.95           H
ATOM   2103  CB  ILE A 148      -9.365  -7.539 -24.086  1.00 68.95           C
ATOM   2104  HB  ILE A 148      -9.950  -7.415 -23.175  1.00 68.95           H
ATOM   2105  CG1 ILE A 148      -7.892  -7.384 -23.702  1.00 68.95           C
ATOM   2106 1HG1 ILE A 148      -7.262  -7.626 -24.558  1.00 68.95           H
ATOM   2107 2HG1 ILE A 148      -7.688  -6.346 -23.439  1.00 68.95           H
ATOM   2108  CG2 ILE A 148      -9.671  -8.934 -24.634  1.00 68.95           C
ATOM   2109 1HG2 ILE A 148     -10.742  -9.026 -24.816  1.00 68.95           H
ATOM   2110 2HG2 ILE A 148      -9.130  -9.084 -25.568  1.00 68.95           H
ATOM   2111 3HG2 ILE A 148      -9.360  -9.686 -23.909  1.00 68.95           H
ATOM   2112  CD1 ILE A 148      -7.534  -8.294 -22.525  1.00 68.95           C
ATOM   2113 1HD1 ILE A 148      -8.150  -8.033 -21.664  1.00 68.95           H
ATOM   2114 2HD1 ILE A 148      -7.717  -9.333 -22.800  1.00 68.95           H
ATOM   2115 3HD1 ILE A 148      -6.482  -8.164 -22.272  1.00 68.95           H
ATOM   2116  HN  ILE A 148      -9.970  -5.137 -23.476  1.00 68.95           H
ATOM   2117  N   ALA A 149     -12.190  -6.447 -24.863  1.00 68.82           N
ATOM   2118  CA  ALA A 149     -13.544  -6.841 -25.214  1.00 68.82           C
ATOM   2119  C   ALA A 149     -14.069  -5.920 -26.317  1.00 68.82           C
ATOM   2120  O   ALA A 149     -14.781  -6.364 -27.215  1.00 68.82           O
ATOM   2121  HA  ALA A 149     -13.504  -7.862 -25.594  1.00 68.82           H
ATOM   2122  CB  ALA A 149     -14.424  -6.814 -23.963  1.00 68.82           C
ATOM   2123 1HB  ALA A 149     -14.025  -7.507 -23.223  1.00 68.82           H
ATOM   2124 2HB  ALA A 149     -14.435  -5.806 -23.549  1.00 68.82           H
ATOM   2125 3HB  ALA A 149     -15.440  -7.109 -24.227  1.00 68.82           H
ATOM   2126  HN  ALA A 149     -12.098  -5.997 -23.975  1.00 68.82           H
ATOM   2127  N   GLN A 150     -13.696  -4.653 -26.212  1.00 70.86           N
ATOM   2128  CA  GLN A 150     -14.246  -3.636 -27.092  1.00 70.86           C
ATOM   2129  C   GLN A 150     -13.126  -2.952 -27.879  1.00 70.86           C
ATOM   2130  O   GLN A 150     -13.123  -1.731 -28.028  1.00 70.86           O
ATOM   2131  HA  GLN A 150     -14.905  -4.170 -27.776  1.00 70.86           H
ATOM   2132  CB  GLN A 150     -15.065  -2.613 -26.303  1.00 70.86           C
ATOM   2133 1HB  GLN A 150     -14.422  -2.098 -25.590  1.00 70.86           H
ATOM   2134 2HB  GLN A 150     -15.459  -1.855 -26.981  1.00 70.86           H
ATOM   2135  CG  GLN A 150     -16.220  -3.289 -25.561  1.00 70.86           C
ATOM   2136 1HG  GLN A 150     -16.696  -4.021 -26.214  1.00 70.86           H
ATOM   2137 2HG  GLN A 150     -15.834  -3.833 -24.700  1.00 70.86           H
ATOM   2138  CD  GLN A 150     -17.254  -2.260 -25.100  1.00 70.86           C
ATOM   2139  OE1 GLN A 150     -17.147  -1.074 -25.365  1.00 70.86           O
ATOM   2140  NE2 GLN A 150     -18.257  -2.778 -24.398  1.00 70.86           N
ATOM   2141 1HE2 GLN A 150     -18.285  -3.761 -24.216  1.00 70.86           H
ATOM   2142 2HE2 GLN A 150     -18.984  -2.185 -24.052  1.00 70.86           H
ATOM   2143  HN  GLN A 150     -13.032  -4.318 -25.543  1.00 70.86           H
ATOM   2144  N   ALA A 151     -12.201  -3.769 -28.361  1.00 66.18           N
ATOM   2145  CA  ALA A 151     -10.953  -3.253 -28.897  1.00 66.18           C
ATOM   2146  C   ALA A 151     -11.253  -2.111 -29.869  1.00 66.18           C
ATOM   2147  O   ALA A 151     -10.587  -1.077 -29.843  1.00 66.18           O
ATOM   2148  HA  ALA A 151     -10.369  -2.865 -28.063  1.00 66.18           H
ATOM   2149  CB  ALA A 151     -10.172  -4.391 -29.558  1.00 66.18           C
ATOM   2150 1HB  ALA A 151      -9.958  -5.162 -28.818  1.00 66.18           H
ATOM   2151 2HB  ALA A 151     -10.765  -4.817 -30.366  1.00 66.18           H
ATOM   2152 3HB  ALA A 151      -9.236  -4.004 -29.959  1.00 66.18           H
ATOM   2153  HN  ALA A 151     -12.294  -4.764 -28.390  1.00 66.18           H
ATOM   2154  N   MET A 152     -12.257  -2.336 -30.705  1.00 66.84           N
ATOM   2155  CA  MET A 152     -12.604  -1.372 -31.735  1.00 66.84           C
ATOM   2156  C   MET A 152     -13.113  -0.068 -31.117  1.00 66.84           C
ATOM   2157  O   MET A 152     -12.620   1.011 -31.442  1.00 66.84           O
ATOM   2158  HA  MET A 152     -11.681  -1.186 -32.285  1.00 66.84           H
ATOM   2159  CB  MET A 152     -13.684  -1.962 -32.644  1.00 66.84           C
ATOM   2160 1HB  MET A 152     -14.458  -2.432 -32.037  1.00 66.84           H
ATOM   2161 2HB  MET A 152     -14.164  -1.164 -33.210  1.00 66.84           H
ATOM   2162  CG  MET A 152     -13.089  -2.991 -33.607  1.00 66.84           C
ATOM   2163 1HG  MET A 152     -12.000  -2.938 -33.581  1.00 66.84           H
ATOM   2164 2HG  MET A 152     -13.366  -3.997 -33.294  1.00 66.84           H
ATOM   2165  SD  MET A 152     -13.674  -2.686 -35.265  1.00 66.84           S
ATOM   2166  CE  MET A 152     -15.368  -3.225 -35.100  1.00 66.84           C
ATOM   2167 1HE  MET A 152     -15.388  -4.276 -34.809  1.00 66.84           H
ATOM   2168 2HE  MET A 152     -15.867  -2.628 -34.337  1.00 66.84           H
ATOM   2169 3HE  MET A 152     -15.883  -3.102 -36.053  1.00 66.84           H
ATOM   2170  HN  MET A 152     -12.827  -3.157 -30.685  1.00 66.84           H
ATOM   2171  N   ARG A 153     -14.093  -0.210 -30.237  1.00 68.10           N
ATOM   2172  CA  ARG A 153     -14.688   0.945 -29.587  1.00 68.10           C
ATOM   2173  C   ARG A 153     -13.651   1.660 -28.719  1.00 68.10           C
ATOM   2174  O   ARG A 153     -13.679   2.883 -28.592  1.00 68.10           O
ATOM   2175  HA  ARG A 153     -15.023   1.583 -30.404  1.00 68.10           H
ATOM   2176  CB  ARG A 153     -15.876   0.534 -28.714  1.00 68.10           C
ATOM   2177 1HB  ARG A 153     -15.595  -0.311 -28.085  1.00 68.10           H
ATOM   2178 2HB  ARG A 153     -16.142   1.353 -28.047  1.00 68.10           H
ATOM   2179  CG  ARG A 153     -17.084   0.157 -29.575  1.00 68.10           C
ATOM   2180 1HG  ARG A 153     -17.313   0.970 -30.263  1.00 68.10           H
ATOM   2181 2HG  ARG A 153     -16.844  -0.716 -30.182  1.00 68.10           H
ATOM   2182  CD  ARG A 153     -18.306  -0.142 -28.703  1.00 68.10           C
ATOM   2183 1HD  ARG A 153     -18.129  -1.038 -28.109  1.00 68.10           H
ATOM   2184 2HD  ARG A 153     -18.473   0.677 -28.004  1.00 68.10           H
ATOM   2185  NE  ARG A 153     -19.501  -0.329 -29.556  1.00 68.10           N
ATOM   2186  HE  ARG A 153     -19.388  -0.251 -30.546  1.00 68.10           H
ATOM   2187  CZ  ARG A 153     -20.726  -0.597 -29.083  1.00 68.10           C
ATOM   2188  NH1 ARG A 153     -20.936  -0.712 -27.765  1.00 68.10           N
ATOM   2189 1HH1 ARG A 153     -20.176  -0.599 -27.125  1.00 68.10           H
ATOM   2190 2HH1 ARG A 153     -21.854  -0.912 -27.420  1.00 68.10           H
ATOM   2191  NH2 ARG A 153     -21.738  -0.747 -29.949  1.00 68.10           N
ATOM   2192 1HH2 ARG A 153     -22.658  -0.947 -29.612  1.00 68.10           H
ATOM   2193 2HH2 ARG A 153     -21.573  -0.659 -30.931  1.00 68.10           H
ATOM   2194  HN  ARG A 153     -14.478  -1.093 -29.967  1.00 68.10           H
ATOM   2195  N   ALA A 154     -12.758   0.866 -28.145  1.00 69.25           N
ATOM   2196  CA  ALA A 154     -11.759   1.399 -27.235  1.00 69.25           C
ATOM   2197  C   ALA A 154     -10.835   2.350 -27.999  1.00 69.25           C
ATOM   2198  O   ALA A 154     -10.274   3.277 -27.416  1.00 69.25           O
ATOM   2199  HA  ALA A 154     -12.281   1.958 -26.459  1.00 69.25           H
ATOM   2200  CB  ALA A 154     -10.996   0.245 -26.582  1.00 69.25           C
ATOM   2201 1HB  ALA A 154     -11.693  -0.384 -26.028  1.00 69.25           H
ATOM   2202 2HB  ALA A 154     -10.505  -0.349 -27.353  1.00 69.25           H
ATOM   2203 3HB  ALA A 154     -10.246   0.645 -25.899  1.00 69.25           H
ATOM   2204  HN  ALA A 154     -12.711  -0.122 -28.293  1.00 69.25           H
ATOM   2205  N   HIS A 155     -10.706   2.088 -29.291  1.00 69.86           N
ATOM   2206  CA  HIS A 155      -9.812   2.871 -30.128  1.00 69.86           C
ATOM   2207  C   HIS A 155     -10.438   4.239 -30.407  1.00 69.86           C
ATOM   2208  O   HIS A 155      -9.779   5.268 -30.264  1.00 69.86           O
ATOM   2209  HA  HIS A 155      -8.893   3.010 -29.559  1.00 69.86           H
ATOM   2210  CB  HIS A 155      -9.458   2.109 -31.406  1.00 69.86           C
ATOM   2211 1HB  HIS A 155      -9.156   1.096 -31.141  1.00 69.86           H
ATOM   2212 2HB  HIS A 155     -10.352   2.023 -32.025  1.00 69.86           H
ATOM   2213  CG  HIS A 155      -8.359   2.750 -32.219  1.00 69.86           C
ATOM   2214  ND1 HIS A 155      -8.606   3.694 -33.201  1.00 69.86           N
ATOM   2215  HD1 HIS A 155      -9.506   4.040 -33.467  1.00 69.86           H
ATOM   2216  CD2 HIS A 155      -7.007   2.575 -32.186  1.00 69.86           C
ATOM   2217  HD2 HIS A 155      -6.469   1.897 -31.522  1.00 69.86           H
ATOM   2218  CE1 HIS A 155      -7.448   4.062 -33.728  1.00 69.86           C
ATOM   2219  HE1 HIS A 155      -7.310   4.793 -34.525  1.00 69.86           H
ATOM   2220  NE2 HIS A 155      -6.458   3.367 -33.098  1.00 69.86           N
ATOM   2221  HN  HIS A 155     -11.197   1.358 -29.765  1.00 69.86           H
ATOM   2222  N   THR A 156     -11.703   4.206 -30.800  1.00 71.90           N
ATOM   2223  CA  THR A 156     -12.387   5.417 -31.220  1.00 71.90           C
ATOM   2224  C   THR A 156     -12.599   6.351 -30.027  1.00 71.90           C
ATOM   2225  O   THR A 156     -12.615   7.571 -30.184  1.00 71.90           O
ATOM   2226  HA  THR A 156     -11.749   5.945 -31.929  1.00 71.90           H
ATOM   2227  CB  THR A 156     -13.690   5.009 -31.911  1.00 71.90           C
ATOM   2228  HB  THR A 156     -14.337   5.873 -32.064  1.00 71.90           H
ATOM   2229  OG1 THR A 156     -14.220   3.984 -31.074  1.00 71.90           O
ATOM   2230  HG1 THR A 156     -15.181   3.824 -31.298  1.00 71.90           H
ATOM   2231  CG2 THR A 156     -13.448   4.309 -33.250  1.00 71.90           C
ATOM   2232 1HG2 THR A 156     -12.858   3.408 -33.087  1.00 71.90           H
ATOM   2233 2HG2 THR A 156     -12.910   4.981 -33.919  1.00 71.90           H
ATOM   2234 3HG2 THR A 156     -14.405   4.041 -33.697  1.00 71.90           H
ATOM   2235  HN  THR A 156     -12.257   3.375 -30.834  1.00 71.90           H
ATOM   2236  N   TRP A 157     -12.756   5.743 -28.860  1.00 76.62           N
ATOM   2237  CA  TRP A 157     -13.113   6.492 -27.668  1.00 76.62           C
ATOM   2238  C   TRP A 157     -11.829   6.774 -26.885  1.00 76.62           C
ATOM   2239  O   TRP A 157     -11.875   7.038 -25.684  1.00 76.62           O
ATOM   2240  HA  TRP A 157     -13.569   7.429 -27.987  1.00 76.62           H
ATOM   2241  CB  TRP A 157     -14.163   5.744 -26.844  1.00 76.62           C
ATOM   2242 1HB  TRP A 157     -13.868   4.698 -26.762  1.00 76.62           H
ATOM   2243 2HB  TRP A 157     -14.176   6.152 -25.833  1.00 76.62           H
ATOM   2244  CG  TRP A 157     -15.577   5.816 -27.425  1.00 76.62           C
ATOM   2245  CD1 TRP A 157     -15.959   5.609 -28.692  1.00 76.62           C
ATOM   2246  HD1 TRP A 157     -15.279   5.352 -29.504  1.00 76.62           H
ATOM   2247  CD2 TRP A 157     -16.788   6.125 -26.704  1.00 76.62           C
ATOM   2248  NE1 TRP A 157     -17.323   5.762 -28.840  1.00 76.62           N
ATOM   2249  HE1 TRP A 157     -17.842   5.659 -29.689  1.00 76.62           H
ATOM   2250  CE2 TRP A 157     -17.843   6.086 -27.593  1.00 76.62           C
ATOM   2251  CE3 TRP A 157     -16.986   6.428 -25.345  1.00 76.62           C
ATOM   2252  HE3 TRP A 157     -16.170   6.465 -24.623  1.00 76.62           H
ATOM   2253  CZ2 TRP A 157     -19.168   6.340 -27.221  1.00 76.62           C
ATOM   2254  HZ2 TRP A 157     -19.984   6.303 -27.942  1.00 76.62           H
ATOM   2255  CZ3 TRP A 157     -18.316   6.679 -24.989  1.00 76.62           C
ATOM   2256  HZ3 TRP A 157     -18.525   6.920 -23.947  1.00 76.62           H
ATOM   2257  CH2 TRP A 157     -19.389   6.644 -25.872  1.00 76.62           C
ATOM   2258  HH2 TRP A 157     -20.398   6.852 -25.516  1.00 76.62           H
ATOM   2259  HN  TRP A 157     -12.644   4.759 -28.724  1.00 76.62           H
ATOM   2260  N   ARG A 158     -10.714   6.709 -27.597  1.00 75.95           N
ATOM   2261  CA  ARG A 158      -9.412   6.753 -26.953  1.00 75.95           C
ATOM   2262  C   ARG A 158      -9.255   8.051 -26.159  1.00 75.95           C
ATOM   2263  O   ARG A 158      -8.814   8.031 -25.011  1.00 75.95           O
ATOM   2264  HA  ARG A 158      -9.398   5.885 -26.294  1.00 75.95           H
ATOM   2265  CB  ARG A 158      -8.285   6.654 -27.983  1.00 75.95           C
ATOM   2266 1HB  ARG A 158      -8.414   5.754 -28.584  1.00 75.95           H
ATOM   2267 2HB  ARG A 158      -8.335   7.503 -28.665  1.00 75.95           H
ATOM   2268  CG  ARG A 158      -6.917   6.624 -27.298  1.00 75.95           C
ATOM   2269 1HG  ARG A 158      -6.794   7.515 -26.683  1.00 75.95           H
ATOM   2270 2HG  ARG A 158      -6.860   5.765 -26.629  1.00 75.95           H
ATOM   2271  CD  ARG A 158      -5.789   6.549 -28.329  1.00 75.95           C
ATOM   2272 1HD  ARG A 158      -5.949   5.701 -28.995  1.00 75.95           H
ATOM   2273 2HD  ARG A 158      -5.792   7.446 -28.949  1.00 75.95           H
ATOM   2274  NE  ARG A 158      -4.484   6.414 -27.643  1.00 75.95           N
ATOM   2275  HE  ARG A 158      -4.448   6.606 -26.662  1.00 75.95           H
ATOM   2276  CZ  ARG A 158      -3.349   6.049 -28.254  1.00 75.95           C
ATOM   2277  NH1 ARG A 158      -3.339   5.778 -29.566  1.00 75.95           N
ATOM   2278 1HH1 ARG A 158      -4.183   5.848 -30.097  1.00 75.95           H
ATOM   2279 2HH1 ARG A 158      -2.487   5.507 -30.014  1.00 75.95           H
ATOM   2280  NH2 ARG A 158      -2.223   5.958 -27.532  1.00 75.95           N
ATOM   2281 1HH2 ARG A 158      -1.367   5.687 -27.973  1.00 75.95           H
ATOM   2282 2HH2 ARG A 158      -2.239   6.162 -26.553  1.00 75.95           H
ATOM   2283  HN  ARG A 158     -10.690   6.628 -28.593  1.00 75.95           H
ATOM   2284  N   GLU A 159      -9.626   9.149 -26.801  1.00 78.96           N
ATOM   2285  CA  GLU A 159      -9.443  10.462 -26.206  1.00 78.96           C
ATOM   2286  C   GLU A 159     -10.349  10.621 -24.984  1.00 78.96           C
ATOM   2287  O   GLU A 159      -9.899  11.065 -23.928  1.00 78.96           O
ATOM   2288  HA  GLU A 159      -8.398  10.497 -25.900  1.00 78.96           H
ATOM   2289  CB  GLU A 159      -9.704  11.568 -27.230  1.00 78.96           C
ATOM   2290 1HB  GLU A 159     -10.626  11.358 -27.772  1.00 78.96           H
ATOM   2291 2HB  GLU A 159      -9.709  12.537 -26.731  1.00 78.96           H
ATOM   2292  CG  GLU A 159      -8.584  11.627 -28.272  1.00 78.96           C
ATOM   2293 1HG  GLU A 159      -7.616  11.597 -27.772  1.00 78.96           H
ATOM   2294 2HG  GLU A 159      -8.637  10.750 -28.917  1.00 78.96           H
ATOM   2295  CD  GLU A 159      -8.689  12.897 -29.118  1.00 78.96           C
ATOM   2296  OE1 GLU A 159      -7.648  13.283 -29.693  1.00 78.96           O
ATOM   2297  OE2 GLU A 159      -9.807  13.453 -29.171  1.00 78.96           O
ATOM   2298  HN  GLU A 159     -10.044   9.151 -27.710  1.00 78.96           H
ATOM   2299  N   LYS A 160     -11.607  10.251 -25.167  1.00 82.76           N
ATOM   2300  CA  LYS A 160     -12.576  10.331 -24.087  1.00 82.76           C
ATOM   2301  C   LYS A 160     -12.074   9.513 -22.895  1.00 82.76           C
ATOM   2302  O   LYS A 160     -12.177   9.949 -21.750  1.00 82.76           O
ATOM   2303  HA  LYS A 160     -12.642  11.377 -23.784  1.00 82.76           H
ATOM   2304  CB  LYS A 160     -13.963   9.914 -24.579  1.00 82.76           C
ATOM   2305 1HB  LYS A 160     -13.893   8.969 -25.117  1.00 82.76           H
ATOM   2306 2HB  LYS A 160     -14.620   9.746 -23.725  1.00 82.76           H
ATOM   2307  CG  LYS A 160     -14.566  10.984 -25.491  1.00 82.76           C
ATOM   2308 1HG  LYS A 160     -14.544  11.951 -24.987  1.00 82.76           H
ATOM   2309 2HG  LYS A 160     -13.963  11.081 -26.393  1.00 82.76           H
ATOM   2310  CD  LYS A 160     -16.007  10.634 -25.869  1.00 82.76           C
ATOM   2311 1HD  LYS A 160     -16.022   9.701 -26.432  1.00 82.76           H
ATOM   2312 2HD  LYS A 160     -16.594  10.470 -24.966  1.00 82.76           H
ATOM   2313  CE  LYS A 160     -16.642  11.749 -26.702  1.00 82.76           C
ATOM   2314 1HE  LYS A 160     -16.607  12.688 -26.150  1.00 82.76           H
ATOM   2315 2HE  LYS A 160     -16.070  11.897 -27.618  1.00 82.76           H
ATOM   2316  NZ  LYS A 160     -18.044  11.413 -27.035  1.00 82.76           N
ATOM   2317 1HZ  LYS A 160     -18.449  12.161 -27.587  1.00 82.76           H
ATOM   2318 2HZ  LYS A 160     -18.068  10.550 -27.567  1.00 82.76           H
ATOM   2319 3HZ  LYS A 160     -18.576  11.298 -26.180  1.00 82.76           H
ATOM   2320  HN  LYS A 160     -11.967   9.902 -26.032  1.00 82.76           H
ATOM   2321  N   ARG A 161     -11.541   8.340 -23.207  1.00 82.67           N
ATOM   2322  CA  ARG A 161     -11.040   7.449 -22.175  1.00 82.67           C
ATOM   2323  C   ARG A 161      -9.903   8.119 -21.401  1.00 82.67           C
ATOM   2324  O   ARG A 161      -9.777   7.934 -20.191  1.00 82.67           O
ATOM   2325  HA  ARG A 161     -11.897   7.261 -21.528  1.00 82.67           H
ATOM   2326  CB  ARG A 161     -10.533   6.137 -22.778  1.00 82.67           C
ATOM   2327 1HB  ARG A 161      -9.867   6.351 -23.615  1.00 82.67           H
ATOM   2328 2HB  ARG A 161      -9.948   5.593 -22.037  1.00 82.67           H
ATOM   2329  CG  ARG A 161     -11.697   5.268 -23.256  1.00 82.67           C
ATOM   2330 1HG  ARG A 161     -12.266   4.911 -22.398  1.00 82.67           H
ATOM   2331 2HG  ARG A 161     -12.377   5.865 -23.863  1.00 82.67           H
ATOM   2332  CD  ARG A 161     -11.192   4.075 -24.072  1.00 82.67           C
ATOM   2333 1HD  ARG A 161     -12.030   3.578 -24.560  1.00 82.67           H
ATOM   2334 2HD  ARG A 161     -10.523   4.420 -24.860  1.00 82.67           H
ATOM   2335  NE  ARG A 161     -10.484   3.122 -23.189  1.00 82.67           N
ATOM   2336  HE  ARG A 161     -10.678   3.158 -22.208  1.00 82.67           H
ATOM   2337  CZ  ARG A 161      -9.598   2.214 -23.621  1.00 82.67           C
ATOM   2338  NH1 ARG A 161      -9.299   2.121 -24.924  1.00 82.67           N
ATOM   2339 1HH1 ARG A 161      -9.738   2.733 -25.582  1.00 82.67           H
ATOM   2340 2HH1 ARG A 161      -8.637   1.441 -25.238  1.00 82.67           H
ATOM   2341  NH2 ARG A 161      -9.015   1.400 -22.730  1.00 82.67           N
ATOM   2342 1HH2 ARG A 161      -8.352   0.717 -23.036  1.00 82.67           H
ATOM   2343 2HH2 ARG A 161      -9.244   1.475 -21.759  1.00 82.67           H
ATOM   2344  HN  ARG A 161     -11.450   7.998 -24.142  1.00 82.67           H
ATOM   2345  N   LEU A 162      -9.104   8.884 -22.130  1.00 84.59           N
ATOM   2346  CA  LEU A 162      -7.973   9.571 -21.529  1.00 84.59           C
ATOM   2347  C   LEU A 162      -8.487  10.650 -20.573  1.00 84.59           C
ATOM   2348  O   LEU A 162      -7.940  10.833 -19.487  1.00 84.59           O
ATOM   2349  HA  LEU A 162      -7.413   8.836 -20.951  1.00 84.59           H
ATOM   2350  CB  LEU A 162      -7.034  10.106 -22.613  1.00 84.59           C
ATOM   2351 1HB  LEU A 162      -6.835   9.303 -23.321  1.00 84.59           H
ATOM   2352 2HB  LEU A 162      -7.554  10.892 -23.160  1.00 84.59           H
ATOM   2353  CG  LEU A 162      -5.695  10.663 -22.125  1.00 84.59           C
ATOM   2354  HG  LEU A 162      -5.892  11.358 -21.308  1.00 84.59           H
ATOM   2355  CD1 LEU A 162      -4.809   9.548 -21.566  1.00 84.59           C
ATOM   2356 1HD1 LEU A 162      -5.314   9.067 -20.728  1.00 84.59           H
ATOM   2357 2HD1 LEU A 162      -4.618   8.811 -22.346  1.00 84.59           H
ATOM   2358 3HD1 LEU A 162      -3.863   9.971 -21.227  1.00 84.59           H
ATOM   2359  CD2 LEU A 162      -4.994  11.453 -23.231  1.00 84.59           C
ATOM   2360 1HD2 LEU A 162      -4.811  10.799 -24.084  1.00 84.59           H
ATOM   2361 2HD2 LEU A 162      -5.627  12.285 -23.540  1.00 84.59           H
ATOM   2362 3HD2 LEU A 162      -4.045  11.837 -22.858  1.00 84.59           H
ATOM   2363  HN  LEU A 162      -9.218   9.036 -23.111  1.00 84.59           H
ATOM   2364  N   LEU A 163      -9.532  11.335 -21.012  1.00 87.43           N
ATOM   2365  CA  LEU A 163     -10.131  12.386 -20.206  1.00 87.43           C
ATOM   2366  C   LEU A 163     -10.642  11.787 -18.894  1.00 87.43           C
ATOM   2367  O   LEU A 163     -10.312  12.275 -17.815  1.00 87.43           O
ATOM   2368  HA  LEU A 163      -9.346  13.106 -19.974  1.00 87.43           H
ATOM   2369  CB  LEU A 163     -11.205  13.127 -21.004  1.00 87.43           C
ATOM   2370 1HB  LEU A 163     -10.840  13.272 -22.021  1.00 87.43           H
ATOM   2371 2HB  LEU A 163     -12.086  12.488 -21.070  1.00 87.43           H
ATOM   2372  CG  LEU A 163     -11.636  14.486 -20.448  1.00 87.43           C
ATOM   2373  HG  LEU A 163     -11.437  14.495 -19.376  1.00 87.43           H
ATOM   2374  CD1 LEU A 163     -10.814  15.617 -21.069  1.00 87.43           C
ATOM   2375 1HD1 LEU A 163      -9.758  15.466 -20.843  1.00 87.43           H
ATOM   2376 2HD1 LEU A 163     -10.958  15.620 -22.149  1.00 87.43           H
ATOM   2377 3HD1 LEU A 163     -11.140  16.572 -20.656  1.00 87.43           H
ATOM   2378  CD2 LEU A 163     -13.139  14.702 -20.631  1.00 87.43           C
ATOM   2379 1HD2 LEU A 163     -13.385  14.665 -21.692  1.00 87.43           H
ATOM   2380 2HD2 LEU A 163     -13.685  13.920 -20.104  1.00 87.43           H
ATOM   2381 3HD2 LEU A 163     -13.418  15.675 -20.227  1.00 87.43           H
ATOM   2382  HN  LEU A 163      -9.968  11.184 -21.900  1.00 87.43           H
ATOM   2383  N   TYR A 164     -11.440  10.738 -19.031  1.00 88.57           N
ATOM   2384  CA  TYR A 164     -12.015  10.079 -17.871  1.00 88.57           C
ATOM   2385  C   TYR A 164     -10.921   9.541 -16.947  1.00 88.57           C
ATOM   2386  O   TYR A 164     -11.079   9.541 -15.727  1.00 88.57           O
ATOM   2387  HA  TYR A 164     -12.611  10.813 -17.328  1.00 88.57           H
ATOM   2388  CB  TYR A 164     -12.830   8.903 -18.415  1.00 88.57           C
ATOM   2389 1HB  TYR A 164     -12.217   8.346 -19.123  1.00 88.57           H
ATOM   2390 2HB  TYR A 164     -13.064   8.226 -17.594  1.00 88.57           H
ATOM   2391  CG  TYR A 164     -14.133   9.315 -19.104  1.00 88.57           C
ATOM   2392  CD1 TYR A 164     -14.959  10.250 -18.516  1.00 88.57           C
ATOM   2393  HD1 TYR A 164     -14.684  10.695 -17.559  1.00 88.57           H
ATOM   2394  CD2 TYR A 164     -14.480   8.751 -20.315  1.00 88.57           C
ATOM   2395  HD2 TYR A 164     -13.827   8.013 -20.780  1.00 88.57           H
ATOM   2396  CE1 TYR A 164     -16.185  10.638 -19.164  1.00 88.57           C
ATOM   2397  HE1 TYR A 164     -16.847  11.375 -18.710  1.00 88.57           H
ATOM   2398  CE2 TYR A 164     -15.706   9.139 -20.964  1.00 88.57           C
ATOM   2399  HE2 TYR A 164     -15.993   8.701 -21.920  1.00 88.57           H
ATOM   2400  CZ  TYR A 164     -16.498  10.063 -20.357  1.00 88.57           C
ATOM   2401  OH  TYR A 164     -17.655  10.429 -20.970  1.00 88.57           O
ATOM   2402  HH  TYR A 164     -17.769   9.915 -21.820  1.00 88.57           H
ATOM   2403  HN  TYR A 164     -11.693  10.339 -19.913  1.00 88.57           H
ATOM   2404  N   SER A 165      -9.836   9.096 -17.564  1.00 88.95           N
ATOM   2405  CA  SER A 165      -8.719   8.549 -16.812  1.00 88.95           C
ATOM   2406  C   SER A 165      -8.173   9.602 -15.846  1.00 88.95           C
ATOM   2407  O   SER A 165      -7.742   9.272 -14.742  1.00 88.95           O
ATOM   2408  HA  SER A 165      -9.129   7.701 -16.262  1.00 88.95           H
ATOM   2409  CB  SER A 165      -7.612   8.061 -17.748  1.00 88.95           C
ATOM   2410 1HB  SER A 165      -6.966   7.365 -17.213  1.00 88.95           H
ATOM   2411 2HB  SER A 165      -8.054   7.512 -18.578  1.00 88.95           H
ATOM   2412  OG  SER A 165      -6.829   9.139 -18.255  1.00 88.95           O
ATOM   2413  HG  SER A 165      -7.367   9.981 -18.257  1.00 88.95           H
ATOM   2414  HN  SER A 165      -9.713   9.105 -18.556  1.00 88.95           H
ATOM   2415  N   LYS A 166      -8.208  10.847 -16.296  1.00 91.41           N
ATOM   2416  CA  LYS A 166      -7.726  11.951 -15.484  1.00 91.41           C
ATOM   2417  C   LYS A 166      -8.661  12.147 -14.289  1.00 91.41           C
ATOM   2418  O   LYS A 166      -8.205  12.280 -13.155  1.00 91.41           O
ATOM   2419  HA  LYS A 166      -6.740  11.675 -15.109  1.00 91.41           H
ATOM   2420  CB  LYS A 166      -7.548  13.208 -16.338  1.00 91.41           C
ATOM   2421 1HB  LYS A 166      -8.468  13.412 -16.887  1.00 91.41           H
ATOM   2422 2HB  LYS A 166      -7.365  14.068 -15.694  1.00 91.41           H
ATOM   2423  CG  LYS A 166      -6.387  13.044 -17.321  1.00 91.41           C
ATOM   2424 1HG  LYS A 166      -5.469  12.832 -16.772  1.00 91.41           H
ATOM   2425 2HG  LYS A 166      -6.574  12.189 -17.971  1.00 91.41           H
ATOM   2426  CD  LYS A 166      -6.203  14.305 -18.167  1.00 91.41           C
ATOM   2427 1HD  LYS A 166      -7.115  14.507 -18.729  1.00 91.41           H
ATOM   2428 2HD  LYS A 166      -6.033  15.163 -17.517  1.00 91.41           H
ATOM   2429  CE  LYS A 166      -5.026  14.150 -19.133  1.00 91.41           C
ATOM   2430 1HE  LYS A 166      -4.128  13.874 -18.581  1.00 91.41           H
ATOM   2431 2HE  LYS A 166      -5.229  13.341 -19.836  1.00 91.41           H
ATOM   2432  NZ  LYS A 166      -4.793  15.410 -19.873  1.00 91.41           N
ATOM   2433 1HZ  LYS A 166      -4.024  15.284 -20.521  1.00 91.41           H
ATOM   2434 2HZ  LYS A 166      -5.631  15.660 -20.387  1.00 91.41           H
ATOM   2435 3HZ  LYS A 166      -4.566  16.149 -19.217  1.00 91.41           H
ATOM   2436  HN  LYS A 166      -8.557  11.107 -17.197  1.00 91.41           H
ATOM   2437  N   MET A 167      -9.953  12.157 -14.585  1.00 93.60           N
ATOM   2438  CA  MET A 167     -10.955  12.375 -13.556  1.00 93.60           C
ATOM   2439  C   MET A 167     -10.914  11.262 -12.507  1.00 93.60           C
ATOM   2440  O   MET A 167     -11.033  11.525 -11.312  1.00 93.60           O
ATOM   2441  HA  MET A 167     -10.698  13.328 -13.094  1.00 93.60           H
ATOM   2442  CB  MET A 167     -12.343  12.423 -14.197  1.00 93.60           C
ATOM   2443 1HB  MET A 167     -12.513  11.513 -14.773  1.00 93.60           H
ATOM   2444 2HB  MET A 167     -13.106  12.455 -13.419  1.00 93.60           H
ATOM   2445  CG  MET A 167     -12.485  13.644 -15.107  1.00 93.60           C
ATOM   2446 1HG  MET A 167     -12.299  14.555 -14.539  1.00 93.60           H
ATOM   2447 2HG  MET A 167     -11.738  13.605 -15.901  1.00 93.60           H
ATOM   2448  SD  MET A 167     -14.123  13.691 -15.815  1.00 93.60           S
ATOM   2449  CE  MET A 167     -15.077  14.092 -14.361  1.00 93.60           C
ATOM   2450 1HE  MET A 167     -14.941  13.313 -13.611  1.00 93.60           H
ATOM   2451 2HE  MET A 167     -14.741  15.047 -13.957  1.00 93.60           H
ATOM   2452 3HE  MET A 167     -16.132  14.161 -14.626  1.00 93.60           H
ATOM   2453  HN  MET A 167     -10.316  12.021 -15.507  1.00 93.60           H
ATOM   2454  N   VAL A 168     -10.746  10.040 -12.993  1.00 92.88           N
ATOM   2455  CA  VAL A 168     -10.702   8.885 -12.114  1.00 92.88           C
ATOM   2456  C   VAL A 168      -9.503   9.011 -11.172  1.00 92.88           C
ATOM   2457  O   VAL A 168      -9.622   8.761  -9.973  1.00 92.88           O
ATOM   2458  HA  VAL A 168     -11.617   8.888 -11.520  1.00 92.88           H
ATOM   2459  CB  VAL A 168     -10.680   7.598 -12.941  1.00 92.88           C
ATOM   2460  HB  VAL A 168      -9.889   7.692 -13.686  1.00 92.88           H
ATOM   2461  CG1 VAL A 168     -10.356   6.387 -12.064  1.00 92.88           C
ATOM   2462 1HG1 VAL A 168      -9.378   6.524 -11.603  1.00 92.88           H
ATOM   2463 2HG1 VAL A 168     -11.114   6.289 -11.286  1.00 92.88           H
ATOM   2464 3HG1 VAL A 168     -10.346   5.486 -12.677  1.00 92.88           H
ATOM   2465  CG2 VAL A 168     -12.003   7.400 -13.683  1.00 92.88           C
ATOM   2466 1HG2 VAL A 168     -12.818   7.337 -12.962  1.00 92.88           H
ATOM   2467 2HG2 VAL A 168     -12.174   8.243 -14.353  1.00 92.88           H
ATOM   2468 3HG2 VAL A 168     -11.959   6.478 -14.264  1.00 92.88           H
ATOM   2469  HN  VAL A 168     -10.640   9.835 -13.966  1.00 92.88           H
ATOM   2470  N   CYS A 169      -8.376   9.398 -11.749  1.00 92.57           N
ATOM   2471  CA  CYS A 169      -7.151   9.537 -10.981  1.00 92.57           C
ATOM   2472  C   CYS A 169      -7.400  10.545  -9.857  1.00 92.57           C
ATOM   2473  O   CYS A 169      -7.079  10.281  -8.699  1.00 92.57           O
ATOM   2474  HA  CYS A 169      -6.923   8.552 -10.574  1.00 92.57           H
ATOM   2475  CB  CYS A 169      -5.972   9.949 -11.865  1.00 92.57           C
ATOM   2476 1HB  CYS A 169      -6.238  10.825 -12.456  1.00 92.57           H
ATOM   2477 2HB  CYS A 169      -5.121  10.231 -11.243  1.00 92.57           H
ATOM   2478  SG  CYS A 169      -5.507   8.568 -12.971  1.00 92.57           S
ATOM   2479  HG  CYS A 169      -6.369   8.868 -13.938  1.00 92.57           H
ATOM   2480  HN  CYS A 169      -8.291   9.615 -12.722  1.00 92.57           H
ATOM   2481  N   PHE A 170      -7.972  11.678 -10.237  1.00 94.85           N
ATOM   2482  CA  PHE A 170      -8.244  12.737  -9.280  1.00 94.85           C
ATOM   2483  C   PHE A 170      -9.148  12.238  -8.151  1.00 94.85           C
ATOM   2484  O   PHE A 170      -8.882  12.496  -6.979  1.00 94.85           O
ATOM   2485  HA  PHE A 170      -7.286  13.051  -8.865  1.00 94.85           H
ATOM   2486  CB  PHE A 170      -8.966  13.852 -10.040  1.00 94.85           C
ATOM   2487 1HB  PHE A 170      -8.345  14.167 -10.879  1.00 94.85           H
ATOM   2488 2HB  PHE A 170      -9.890  13.453 -10.459  1.00 94.85           H
ATOM   2489  CG  PHE A 170      -9.299  15.075  -9.183  1.00 94.85           C
ATOM   2490  CD1 PHE A 170     -10.553  15.233  -8.682  1.00 94.85           C
ATOM   2491  HD1 PHE A 170     -11.321  14.489  -8.891  1.00 94.85           H
ATOM   2492  CD2 PHE A 170      -8.340  16.003  -8.922  1.00 94.85           C
ATOM   2493  HD2 PHE A 170      -7.335  15.877  -9.324  1.00 94.85           H
ATOM   2494  CE1 PHE A 170     -10.862  16.368  -7.887  1.00 94.85           C
ATOM   2495  HE1 PHE A 170     -11.867  16.495  -7.486  1.00 94.85           H
ATOM   2496  CE2 PHE A 170      -8.649  17.139  -8.127  1.00 94.85           C
ATOM   2497  HE2 PHE A 170      -7.880  17.883  -7.918  1.00 94.85           H
ATOM   2498  CZ  PHE A 170      -9.903  17.297  -7.626  1.00 94.85           C
ATOM   2499  HZ  PHE A 170     -10.140  18.168  -7.015  1.00 94.85           H
ATOM   2500  HN  PHE A 170      -8.247  11.877 -11.178  1.00 94.85           H
ATOM   2501  N   THR A 171     -10.197  11.531  -8.545  1.00 95.57           N
ATOM   2502  CA  THR A 171     -11.168  11.035  -7.585  1.00 95.57           C
ATOM   2503  C   THR A 171     -10.496  10.091  -6.586  1.00 95.57           C
ATOM   2504  O   THR A 171     -10.813  10.111  -5.398  1.00 95.57           O
ATOM   2505  HA  THR A 171     -11.552  11.882  -7.016  1.00 95.57           H
ATOM   2506  CB  THR A 171     -12.312  10.382  -8.364  1.00 95.57           C
ATOM   2507  HB  THR A 171     -11.985   9.452  -8.830  1.00 95.57           H
ATOM   2508  OG1 THR A 171     -12.746  11.400  -9.262  1.00 95.57           O
ATOM   2509  HG1 THR A 171     -12.326  11.266 -10.159  1.00 95.57           H
ATOM   2510  CG2 THR A 171     -13.536  10.110  -7.488  1.00 95.57           C
ATOM   2511 1HG2 THR A 171     -13.904  11.050  -7.076  1.00 95.57           H
ATOM   2512 2HG2 THR A 171     -13.259   9.440  -6.674  1.00 95.57           H
ATOM   2513 3HG2 THR A 171     -14.318   9.646  -8.090  1.00 95.57           H
ATOM   2514  HN  THR A 171     -10.388  11.297  -9.499  1.00 95.57           H
ATOM   2515  N   ILE A 172      -9.581   9.285  -7.105  1.00 93.95           N
ATOM   2516  CA  ILE A 172      -8.890   8.309  -6.281  1.00 93.95           C
ATOM   2517  C   ILE A 172      -8.066   9.037  -5.217  1.00 93.95           C
ATOM   2518  O   ILE A 172      -8.080   8.656  -4.048  1.00 93.95           O
ATOM   2519  HA  ILE A 172      -9.649   7.708  -5.779  1.00 93.95           H
ATOM   2520  CB  ILE A 172      -8.066   7.359  -7.153  1.00 93.95           C
ATOM   2521  HB  ILE A 172      -7.535   7.953  -7.898  1.00 93.95           H
ATOM   2522  CG1 ILE A 172      -8.971   6.386  -7.912  1.00 93.95           C
ATOM   2523 1HG1 ILE A 172      -9.437   5.696  -7.210  1.00 93.95           H
ATOM   2524 2HG1 ILE A 172      -9.775   6.937  -8.399  1.00 93.95           H
ATOM   2525  CG2 ILE A 172      -7.009   6.629  -6.322  1.00 93.95           C
ATOM   2526 1HG2 ILE A 172      -6.337   7.357  -5.867  1.00 93.95           H
ATOM   2527 2HG2 ILE A 172      -7.499   6.049  -5.540  1.00 93.95           H
ATOM   2528 3HG2 ILE A 172      -6.437   5.961  -6.966  1.00 93.95           H
ATOM   2529  CD1 ILE A 172      -8.177   5.601  -8.958  1.00 93.95           C
ATOM   2530 1HD1 ILE A 172      -7.732   6.294  -9.672  1.00 93.95           H
ATOM   2531 2HD1 ILE A 172      -7.389   5.032  -8.464  1.00 93.95           H
ATOM   2532 3HD1 ILE A 172      -8.844   4.917  -9.482  1.00 93.95           H
ATOM   2533  HN  ILE A 172      -9.312   9.292  -8.068  1.00 93.95           H
ATOM   2534  N   TRP A 173      -7.369  10.073  -5.661  1.00 94.60           N
ATOM   2535  CA  TRP A 173      -6.486  10.814  -4.777  1.00 94.60           C
ATOM   2536  C   TRP A 173      -7.333  11.401  -3.646  1.00 94.60           C
ATOM   2537  O   TRP A 173      -6.960  11.312  -2.477  1.00 94.60           O
ATOM   2538  HA  TRP A 173      -5.756  10.114  -4.372  1.00 94.60           H
ATOM   2539  CB  TRP A 173      -5.702  11.877  -5.550  1.00 94.60           C
ATOM   2540 1HB  TRP A 173      -6.358  12.327  -6.296  1.00 94.60           H
ATOM   2541 2HB  TRP A 173      -5.411  12.671  -4.862  1.00 94.60           H
ATOM   2542  CG  TRP A 173      -4.451  11.342  -6.249  1.00 94.60           C
ATOM   2543  CD1 TRP A 173      -4.235  11.207  -7.564  1.00 94.60           C
ATOM   2544  HD1 TRP A 173      -4.957  11.474  -8.336  1.00 94.60           H
ATOM   2545  CD2 TRP A 173      -3.244  10.873  -5.611  1.00 94.60           C
ATOM   2546  NE1 TRP A 173      -2.982  10.687  -7.820  1.00 94.60           N
ATOM   2547  HE1 TRP A 173      -2.593  10.497  -8.722  1.00 94.60           H
ATOM   2548  CE2 TRP A 173      -2.361  10.478  -6.595  1.00 94.60           C
ATOM   2549  CE3 TRP A 173      -2.910  10.786  -4.248  1.00 94.60           C
ATOM   2550  HE3 TRP A 173      -3.590  11.092  -3.453  1.00 94.60           H
ATOM   2551  CZ2 TRP A 173      -1.086   9.968  -6.321  1.00 94.60           C
ATOM   2552  HZ2 TRP A 173      -0.406   9.663  -7.116  1.00 94.60           H
ATOM   2553  CZ3 TRP A 173      -1.633  10.275  -3.991  1.00 94.60           C
ATOM   2554  HZ3 TRP A 173      -1.323  10.186  -2.949  1.00 94.60           H
ATOM   2555  CH2 TRP A 173      -0.732   9.872  -4.970  1.00 94.60           C
ATOM   2556  HH2 TRP A 173       0.247   9.484  -4.687  1.00 94.60           H
ATOM   2557  HN  TRP A 173      -7.401  10.406  -6.603  1.00 94.60           H
ATOM   2558  N   VAL A 174      -8.456  11.987  -4.033  1.00 95.77           N
ATOM   2559  CA  VAL A 174      -9.328  12.643  -3.073  1.00 95.77           C
ATOM   2560  C   VAL A 174      -9.830  11.612  -2.060  1.00 95.77           C
ATOM   2561  O   VAL A 174      -9.817  11.862  -0.856  1.00 95.77           O
ATOM   2562  HA  VAL A 174      -8.734  13.391  -2.547  1.00 95.77           H
ATOM   2563  CB  VAL A 174     -10.462  13.365  -3.803  1.00 95.77           C
ATOM   2564  HB  VAL A 174     -10.944  12.647  -4.467  1.00 95.77           H
ATOM   2565  CG1 VAL A 174     -11.514  13.872  -2.816  1.00 95.77           C
ATOM   2566 1HG1 VAL A 174     -11.933  13.029  -2.266  1.00 95.77           H
ATOM   2567 2HG1 VAL A 174     -11.051  14.567  -2.116  1.00 95.77           H
ATOM   2568 3HG1 VAL A 174     -12.309  14.381  -3.361  1.00 95.77           H
ATOM   2569  CG2 VAL A 174      -9.919  14.508  -4.663  1.00 95.77           C
ATOM   2570 1HG2 VAL A 174      -9.401  15.226  -4.027  1.00 95.77           H
ATOM   2571 2HG2 VAL A 174      -9.225  14.110  -5.402  1.00 95.77           H
ATOM   2572 3HG2 VAL A 174     -10.746  15.005  -5.171  1.00 95.77           H
ATOM   2573  HN  VAL A 174      -8.772  12.019  -4.981  1.00 95.77           H
ATOM   2574  N   LEU A 175     -10.260  10.474  -2.585  1.00 93.28           N
ATOM   2575  CA  LEU A 175     -10.871   9.450  -1.755  1.00 93.28           C
ATOM   2576  C   LEU A 175      -9.826   8.896  -0.785  1.00 93.28           C
ATOM   2577  O   LEU A 175     -10.118   8.676   0.390  1.00 93.28           O
ATOM   2578  HA  LEU A 175     -11.661   9.928  -1.175  1.00 93.28           H
ATOM   2579  CB  LEU A 175     -11.532   8.379  -2.624  1.00 93.28           C
ATOM   2580 1HB  LEU A 175     -12.185   8.874  -3.343  1.00 93.28           H
ATOM   2581 2HB  LEU A 175     -10.754   7.872  -3.196  1.00 93.28           H
ATOM   2582  CG  LEU A 175     -12.349   7.321  -1.880  1.00 93.28           C
ATOM   2583  HG  LEU A 175     -12.374   7.589  -0.824  1.00 93.28           H
ATOM   2584  CD1 LEU A 175     -13.797   7.299  -2.375  1.00 93.28           C
ATOM   2585 1HD1 LEU A 175     -14.253   8.274  -2.208  1.00 93.28           H
ATOM   2586 2HD1 LEU A 175     -13.814   7.068  -3.440  1.00 93.28           H
ATOM   2587 3HD1 LEU A 175     -14.356   6.538  -1.829  1.00 93.28           H
ATOM   2588  CD2 LEU A 175     -11.688   5.945  -1.982  1.00 93.28           C
ATOM   2589 1HD2 LEU A 175     -11.612   5.655  -3.030  1.00 93.28           H
ATOM   2590 2HD2 LEU A 175     -10.691   5.988  -1.544  1.00 93.28           H
ATOM   2591 3HD2 LEU A 175     -12.289   5.212  -1.444  1.00 93.28           H
ATOM   2592  HN  LEU A 175     -10.197  10.248  -3.557  1.00 93.28           H
ATOM   2593  N   ALA A 176      -8.628   8.686  -1.312  1.00 93.03           N
ATOM   2594  CA  ALA A 176      -7.546   8.133  -0.515  1.00 93.03           C
ATOM   2595  C   ALA A 176      -7.207   9.102   0.619  1.00 93.03           C
ATOM   2596  O   ALA A 176      -6.928   8.678   1.740  1.00 93.03           O
ATOM   2597  HA  ALA A 176      -7.897   7.194  -0.086  1.00 93.03           H
ATOM   2598  CB  ALA A 176      -6.344   7.845  -1.416  1.00 93.03           C
ATOM   2599 1HB  ALA A 176      -6.630   7.130  -2.186  1.00 93.03           H
ATOM   2600 2HB  ALA A 176      -6.012   8.772  -1.885  1.00 93.03           H
ATOM   2601 3HB  ALA A 176      -5.533   7.430  -0.818  1.00 93.03           H
ATOM   2602  HN  ALA A 176      -8.393   8.887  -2.262  1.00 93.03           H
ATOM   2603  N   ALA A 177      -7.242  10.385   0.289  1.00 93.92           N
ATOM   2604  CA  ALA A 177      -6.903  11.416   1.255  1.00 93.92           C
ATOM   2605  C   ALA A 177      -7.900  11.370   2.415  1.00 93.92           C
ATOM   2606  O   ALA A 177      -7.508  11.439   3.578  1.00 93.92           O
ATOM   2607  HA  ALA A 177      -5.905  11.198   1.637  1.00 93.92           H
ATOM   2608  CB  ALA A 177      -6.879  12.779   0.560  1.00 93.92           C
ATOM   2609 1HB  ALA A 177      -6.134  12.767  -0.235  1.00 93.92           H
ATOM   2610 2HB  ALA A 177      -7.861  12.987   0.136  1.00 93.92           H
ATOM   2611 3HB  ALA A 177      -6.624  13.552   1.285  1.00 93.92           H
ATOM   2612  HN  ALA A 177      -7.495  10.722  -0.618  1.00 93.92           H
ATOM   2613  N   ALA A 178      -9.171  11.254   2.056  1.00 94.14           N
ATOM   2614  CA  ALA A 178     -10.232  11.269   3.048  1.00 94.14           C
ATOM   2615  C   ALA A 178     -10.076  10.062   3.975  1.00 94.14           C
ATOM   2616  O   ALA A 178     -10.324  10.160   5.176  1.00 94.14           O
ATOM   2617  HA  ALA A 178     -10.126  12.182   3.634  1.00 94.14           H
ATOM   2618  CB  ALA A 178     -11.590  11.290   2.343  1.00 94.14           C
ATOM   2619 1HB  ALA A 178     -11.662  12.182   1.720  1.00 94.14           H
ATOM   2620 2HB  ALA A 178     -11.689  10.402   1.718  1.00 94.14           H
ATOM   2621 3HB  ALA A 178     -12.386  11.301   3.087  1.00 94.14           H
ATOM   2622  HN  ALA A 178      -9.477  11.151   1.110  1.00 94.14           H
ATOM   2623  N   LEU A 179      -9.664   8.950   3.382  1.00 91.91           N
ATOM   2624  CA  LEU A 179      -9.552   7.705   4.123  1.00 91.91           C
ATOM   2625  C   LEU A 179      -8.368   7.795   5.087  1.00 91.91           C
ATOM   2626  O   LEU A 179      -8.234   6.970   5.990  1.00 91.91           O
ATOM   2627  HA  LEU A 179     -10.465   7.589   4.707  1.00 91.91           H
ATOM   2628  CB  LEU A 179      -9.475   6.516   3.163  1.00 91.91           C
ATOM   2629 1HB  LEU A 179      -8.704   6.723   2.421  1.00 91.91           H
ATOM   2630 2HB  LEU A 179      -9.149   5.641   3.725  1.00 91.91           H
ATOM   2631  CG  LEU A 179     -10.769   6.163   2.427  1.00 91.91           C
ATOM   2632  HG  LEU A 179     -11.143   7.064   1.941  1.00 91.91           H
ATOM   2633  CD1 LEU A 179     -10.511   5.130   1.328  1.00 91.91           C
ATOM   2634 1HD1 LEU A 179      -9.799   5.536   0.609  1.00 91.91           H
ATOM   2635 2HD1 LEU A 179     -10.101   4.222   1.771  1.00 91.91           H
ATOM   2636 3HD1 LEU A 179     -11.447   4.897   0.821  1.00 91.91           H
ATOM   2637  CD2 LEU A 179     -11.848   5.698   3.408  1.00 91.91           C
ATOM   2638 1HD2 LEU A 179     -11.497   4.815   3.942  1.00 91.91           H
ATOM   2639 2HD2 LEU A 179     -12.058   6.495   4.121  1.00 91.91           H
ATOM   2640 3HD2 LEU A 179     -12.757   5.453   2.859  1.00 91.91           H
ATOM   2641  HN  LEU A 179      -9.411   8.892   2.417  1.00 91.91           H
ATOM   2642  N   CYS A 180      -7.539   8.804   4.864  1.00 92.52           N
ATOM   2643  CA  CYS A 180      -6.316   8.953   5.634  1.00 92.52           C
ATOM   2644  C   CYS A 180      -6.589   9.923   6.785  1.00 92.52           C
ATOM   2645  O   CYS A 180      -5.682  10.263   7.543  1.00 92.52           O
ATOM   2646  HA  CYS A 180      -6.064   7.963   6.015  1.00 92.52           H
ATOM   2647  CB  CYS A 180      -5.150   9.417   4.760  1.00 92.52           C
ATOM   2648 1HB  CYS A 180      -5.410  10.349   4.258  1.00 92.52           H
ATOM   2649 2HB  CYS A 180      -4.278   9.623   5.382  1.00 92.52           H
ATOM   2650  SG  CYS A 180      -4.745   8.132   3.522  1.00 92.52           S
ATOM   2651  HG  CYS A 180      -5.903   8.194   2.872  1.00 92.52           H
ATOM   2652  HN  CYS A 180      -7.691   9.510   4.172  1.00 92.52           H
ATOM   2653  N   ILE A 181      -7.843  10.342   6.880  1.00 93.67           N
ATOM   2654  CA  ILE A 181      -8.237  11.300   7.898  1.00 93.67           C
ATOM   2655  C   ILE A 181      -7.896  10.738   9.280  1.00 93.67           C
ATOM   2656  O   ILE A 181      -7.297  11.427  10.104  1.00 93.67           O
ATOM   2657  HA  ILE A 181      -7.651  12.205   7.740  1.00 93.67           H
ATOM   2658  CB  ILE A 181      -9.710  11.680   7.735  1.00 93.67           C
ATOM   2659  HB  ILE A 181     -10.279  10.769   7.547  1.00 93.67           H
ATOM   2660  CG1 ILE A 181      -9.909  12.595   6.526  1.00 93.67           C
ATOM   2661 1HG1 ILE A 181      -9.421  13.553   6.705  1.00 93.67           H
ATOM   2662 2HG1 ILE A 181      -9.434  12.155   5.649  1.00 93.67           H
ATOM   2663  CG2 ILE A 181     -10.262  12.300   9.020  1.00 93.67           C
ATOM   2664 1HG2 ILE A 181     -10.174  11.583   9.836  1.00 93.67           H
ATOM   2665 2HG2 ILE A 181      -9.694  13.198   9.264  1.00 93.67           H
ATOM   2666 3HG2 ILE A 181     -11.310  12.561   8.877  1.00 93.67           H
ATOM   2667  CD1 ILE A 181     -11.397  12.820   6.247  1.00 93.67           C
ATOM   2668 1HD1 ILE A 181     -11.877  11.863   6.044  1.00 93.67           H
ATOM   2669 2HD1 ILE A 181     -11.863  13.283   7.116  1.00 93.67           H
ATOM   2670 3HD1 ILE A 181     -11.510  13.474   5.382  1.00 93.67           H
ATOM   2671  HN  ILE A 181      -8.580  10.038   6.277  1.00 93.67           H
ATOM   2672  N   PRO A 182      -8.270   9.481   9.558  1.00 91.36           N
ATOM   2673  CA  PRO A 182      -8.067   8.911  10.892  1.00 91.36           C
ATOM   2674  C   PRO A 182      -6.628   9.044  11.363  1.00 91.36           C
ATOM   2675  O   PRO A 182      -6.378   9.421  12.507  1.00 91.36           O
ATOM   2676  HA  PRO A 182      -8.659   9.457  11.627  1.00 91.36           H
ATOM   2677  CB  PRO A 182      -8.476   7.446  10.726  1.00 91.36           C
ATOM   2678 1HB  PRO A 182      -7.623   6.818  10.471  1.00 91.36           H
ATOM   2679 2HB  PRO A 182      -8.905   7.044  11.643  1.00 91.36           H
ATOM   2680  CG  PRO A 182      -9.500   7.492   9.598  1.00 91.36           C
ATOM   2681 1HG  PRO A 182      -9.625   6.517   9.125  1.00 91.36           H
ATOM   2682 2HG  PRO A 182     -10.486   7.787   9.957  1.00 91.36           H
ATOM   2683  CD  PRO A 182      -8.909   8.517   8.644  1.00 91.36           C
ATOM   2684 1HD  PRO A 182      -8.184   8.068   7.965  1.00 91.36           H
ATOM   2685 2HD  PRO A 182      -9.675   8.982   8.024  1.00 91.36           H
ATOM   2686  N   GLU A 183      -5.711   8.729  10.460  1.00 92.18           N
ATOM   2687  CA  GLU A 183      -4.296   8.749  10.790  1.00 92.18           C
ATOM   2688  C   GLU A 183      -3.863  10.164  11.180  1.00 92.18           C
ATOM   2689  O   GLU A 183      -3.042  10.340  12.079  1.00 92.18           O
ATOM   2690  HA  GLU A 183      -4.189   8.081  11.645  1.00 92.18           H
ATOM   2691  CB  GLU A 183      -3.454   8.218   9.629  1.00 92.18           C
ATOM   2692 1HB  GLU A 183      -3.851   8.593   8.686  1.00 92.18           H
ATOM   2693 2HB  GLU A 183      -2.407   8.474   9.787  1.00 92.18           H
ATOM   2694  CG  GLU A 183      -3.518   6.691   9.558  1.00 92.18           C
ATOM   2695 1HG  GLU A 183      -2.775   6.324   8.851  1.00 92.18           H
ATOM   2696 2HG  GLU A 183      -3.268   6.268  10.531  1.00 92.18           H
ATOM   2697  CD  GLU A 183      -4.910   6.220   9.134  1.00 92.18           C
ATOM   2698  OE1 GLU A 183      -5.209   5.032   9.386  1.00 92.18           O
ATOM   2699  OE2 GLU A 183      -5.645   7.057   8.566  1.00 92.18           O
ATOM   2700  HN  GLU A 183      -5.921   8.463   9.519  1.00 92.18           H
ATOM   2701  N   ILE A 184      -4.434  11.136  10.484  1.00 94.41           N
ATOM   2702  CA  ILE A 184      -4.040  12.522  10.673  1.00 94.41           C
ATOM   2703  C   ILE A 184      -4.435  12.973  12.080  1.00 94.41           C
ATOM   2704  O   ILE A 184      -3.716  13.744  12.714  1.00 94.41           O
ATOM   2705  HA  ILE A 184      -2.954  12.567  10.588  1.00 94.41           H
ATOM   2706  CB  ILE A 184      -4.617  13.399   9.560  1.00 94.41           C
ATOM   2707  HB  ILE A 184      -5.697  13.254   9.537  1.00 94.41           H
ATOM   2708  CG1 ILE A 184      -4.075  12.978   8.193  1.00 94.41           C
ATOM   2709 1HG1 ILE A 184      -3.001  13.162   8.151  1.00 94.41           H
ATOM   2710 2HG1 ILE A 184      -4.220  11.907   8.054  1.00 94.41           H
ATOM   2711  CG2 ILE A 184      -4.367  14.881   9.845  1.00 94.41           C
ATOM   2712 1HG2 ILE A 184      -4.841  15.155  10.787  1.00 94.41           H
ATOM   2713 2HG2 ILE A 184      -3.294  15.062   9.911  1.00 94.41           H
ATOM   2714 3HG2 ILE A 184      -4.788  15.482   9.039  1.00 94.41           H
ATOM   2715  CD1 ILE A 184      -4.773  13.744   7.067  1.00 94.41           C
ATOM   2716 1HD1 ILE A 184      -5.843  13.538   7.097  1.00 94.41           H
ATOM   2717 2HD1 ILE A 184      -4.605  14.813   7.196  1.00 94.41           H
ATOM   2718 3HD1 ILE A 184      -4.369  13.425   6.106  1.00 94.41           H
ATOM   2719  HN  ILE A 184      -5.151  10.989   9.803  1.00 94.41           H
ATOM   2720  N   LEU A 185      -5.578  12.474  12.528  1.00 93.40           N
ATOM   2721  CA  LEU A 185      -6.182  12.968  13.753  1.00 93.40           C
ATOM   2722  C   LEU A 185      -5.439  12.383  14.955  1.00 93.40           C
ATOM   2723  O   LEU A 185      -5.022  13.118  15.850  1.00 93.40           O
ATOM   2724  HA  LEU A 185      -6.058  14.051  13.764  1.00 93.40           H
ATOM   2725  CB  LEU A 185      -7.686  12.684  13.762  1.00 93.40           C
ATOM   2726 1HB  LEU A 185      -7.836  11.623  13.563  1.00 93.40           H
ATOM   2727 2HB  LEU A 185      -8.066  12.877  14.765  1.00 93.40           H
ATOM   2728  CG  LEU A 185      -8.525  13.486  12.765  1.00 93.40           C
ATOM   2729  HG  LEU A 185      -8.176  13.254  11.759  1.00 93.40           H
ATOM   2730  CD1 LEU A 185      -9.998  13.078  12.837  1.00 93.40           C
ATOM   2731 1HD1 LEU A 185     -10.094  12.018  12.601  1.00 93.40           H
ATOM   2732 2HD1 LEU A 185     -10.378  13.263  13.842  1.00 93.40           H
ATOM   2733 3HD1 LEU A 185     -10.573  13.663  12.119  1.00 93.40           H
ATOM   2734  CD2 LEU A 185      -8.336  14.990  12.974  1.00 93.40           C
ATOM   2735 1HD2 LEU A 185      -8.643  15.258  13.985  1.00 93.40           H
ATOM   2736 2HD2 LEU A 185      -7.286  15.247  12.832  1.00 93.40           H
ATOM   2737 3HD2 LEU A 185      -8.944  15.536  12.253  1.00 93.40           H
ATOM   2738  HN  LEU A 185      -6.088  11.746  12.069  1.00 93.40           H
ATOM   2739  N   TYR A 186      -5.295  11.066  14.938  1.00 92.41           N
ATOM   2740  CA  TYR A 186      -4.980  10.332  16.152  1.00 92.41           C
ATOM   2741  C   TYR A 186      -3.477  10.071  16.261  1.00 92.41           C
ATOM   2742  O   TYR A 186      -2.997   9.605  17.293  1.00 92.41           O
ATOM   2743  HA  TYR A 186      -5.300  10.934  17.002  1.00 92.41           H
ATOM   2744  CB  TYR A 186      -5.711   8.992  16.035  1.00 92.41           C
ATOM   2745 1HB  TYR A 186      -5.344   8.465  15.154  1.00 92.41           H
ATOM   2746 2HB  TYR A 186      -5.462   8.378  16.900  1.00 92.41           H
ATOM   2747  CG  TYR A 186      -7.232   9.119  15.939  1.00 92.41           C
ATOM   2748  CD1 TYR A 186      -7.915   9.924  16.827  1.00 92.41           C
ATOM   2749  HD1 TYR A 186      -7.370  10.470  17.598  1.00 92.41           H
ATOM   2750  CD2 TYR A 186      -7.922   8.428  14.963  1.00 92.41           C
ATOM   2751  HD2 TYR A 186      -7.382   7.792  14.261  1.00 92.41           H
ATOM   2752  CE1 TYR A 186      -9.347  10.044  16.737  1.00 92.41           C
ATOM   2753  HE1 TYR A 186      -9.899  10.677  17.432  1.00 92.41           H
ATOM   2754  CE2 TYR A 186      -9.354   8.548  14.872  1.00 92.41           C
ATOM   2755  HE2 TYR A 186      -9.911   8.008  14.107  1.00 92.41           H
ATOM   2756  CZ  TYR A 186      -9.996   9.350  15.763  1.00 92.41           C
ATOM   2757  OH  TYR A 186     -11.349   9.463  15.678  1.00 92.41           O
ATOM   2758  HH  TYR A 186     -11.670   9.075  14.814  1.00 92.41           H
ATOM   2759  HN  TYR A 186      -5.390  10.504  14.116  1.00 92.41           H
ATOM   2760  N   SER A 187      -2.774  10.384  15.181  1.00 93.14           N
ATOM   2761  CA  SER A 187      -1.326  10.273  15.173  1.00 93.14           C
ATOM   2762  C   SER A 187      -0.715  11.319  16.109  1.00 93.14           C
ATOM   2763  O   SER A 187      -0.920  12.517  15.924  1.00 93.14           O
ATOM   2764  HA  SER A 187      -1.111   9.267  15.532  1.00 93.14           H
ATOM   2765  CB  SER A 187      -0.769  10.438  13.757  1.00 93.14           C
ATOM   2766 1HB  SER A 187      -1.082  11.402  13.355  1.00 93.14           H
ATOM   2767 2HB  SER A 187       0.320  10.448  13.795  1.00 93.14           H
ATOM   2768  OG  SER A 187      -1.204   9.397  12.888  1.00 93.14           O
ATOM   2769  HG  SER A 187      -1.692   9.786  12.106  1.00 93.14           H
ATOM   2770  HN  SER A 187      -3.179  10.708  14.326  1.00 93.14           H
ATOM   2771  N   GLN A 188       0.022  10.826  17.093  1.00 92.35           N
ATOM   2772  CA  GLN A 188       0.773  11.703  17.976  1.00 92.35           C
ATOM   2773  C   GLN A 188       2.041  11.001  18.467  1.00 92.35           C
ATOM   2774  O   GLN A 188       2.229   9.810  18.225  1.00 92.35           O
ATOM   2775  HA  GLN A 188       1.040  12.567  17.368  1.00 92.35           H
ATOM   2776  CB  GLN A 188      -0.088  12.165  19.153  1.00 92.35           C
ATOM   2777 1HB  GLN A 188       0.459  12.902  19.741  1.00 92.35           H
ATOM   2778 2HB  GLN A 188      -0.986  12.658  18.780  1.00 92.35           H
ATOM   2779  CG  GLN A 188      -0.481  10.984  20.042  1.00 92.35           C
ATOM   2780 1HG  GLN A 188      -1.026  10.246  19.453  1.00 92.35           H
ATOM   2781 2HG  GLN A 188       0.417  10.492  20.418  1.00 92.35           H
ATOM   2782  CD  GLN A 188      -1.345  11.445  21.218  1.00 92.35           C
ATOM   2783  OE1 GLN A 188      -1.885  12.539  21.232  1.00 92.35           O
ATOM   2784  NE2 GLN A 188      -1.445  10.553  22.199  1.00 92.35           N
ATOM   2785 1HE2 GLN A 188      -0.976   9.673  22.124  1.00 92.35           H
ATOM   2786 2HE2 GLN A 188      -1.989  10.763  23.011  1.00 92.35           H
ATOM   2787  HN  GLN A 188       0.110   9.850  17.292  1.00 92.35           H
ATOM   2788  N   ILE A 189       2.879  11.770  19.147  1.00 92.37           N
ATOM   2789  CA  ILE A 189       4.085  11.220  19.741  1.00 92.37           C
ATOM   2790  C   ILE A 189       3.791  10.793  21.181  1.00 92.37           C
ATOM   2791  O   ILE A 189       3.250  11.572  21.964  1.00 92.37           O
ATOM   2792  HA  ILE A 189       4.357  10.333  19.168  1.00 92.37           H
ATOM   2793  CB  ILE A 189       5.244  12.211  19.619  1.00 92.37           C
ATOM   2794  HB  ILE A 189       4.952  13.140  20.109  1.00 92.37           H
ATOM   2795  CG1 ILE A 189       5.527  12.544  18.152  1.00 92.37           C
ATOM   2796 1HG1 ILE A 189       5.901  11.658  17.640  1.00 92.37           H
ATOM   2797 2HG1 ILE A 189       4.601  12.833  17.656  1.00 92.37           H
ATOM   2798  CG2 ILE A 189       6.489  11.692  20.340  1.00 92.37           C
ATOM   2799 1HG2 ILE A 189       6.263  11.547  21.396  1.00 92.37           H
ATOM   2800 2HG2 ILE A 189       6.794  10.742  19.900  1.00 92.37           H
ATOM   2801 3HG2 ILE A 189       7.297  12.416  20.236  1.00 92.37           H
ATOM   2802  CD1 ILE A 189       6.550  13.677  18.035  1.00 92.37           C
ATOM   2803 1HD1 ILE A 189       6.162  14.568  18.527  1.00 92.37           H
ATOM   2804 2HD1 ILE A 189       7.482  13.375  18.512  1.00 92.37           H
ATOM   2805 3HD1 ILE A 189       6.733  13.893  16.983  1.00 92.37           H
ATOM   2806  HN  ILE A 189       2.744  12.750  19.295  1.00 92.37           H
ATOM   2807  N   LYS A 190       4.159   9.558  21.486  1.00 87.90           N
ATOM   2808  CA  LYS A 190       4.034   9.053  22.842  1.00 87.90           C
ATOM   2809  C   LYS A 190       5.428   8.785  23.413  1.00 87.90           C
ATOM   2810  O   LYS A 190       6.229   8.081  22.801  1.00 87.90           O
ATOM   2811  HA  LYS A 190       3.560   9.832  23.439  1.00 87.90           H
ATOM   2812  CB  LYS A 190       3.111   7.833  22.877  1.00 87.90           C
ATOM   2813 1HB  LYS A 190       2.196   8.048  22.325  1.00 87.90           H
ATOM   2814 2HB  LYS A 190       3.594   6.993  22.376  1.00 87.90           H
ATOM   2815  CG  LYS A 190       2.767   7.446  24.316  1.00 87.90           C
ATOM   2816 1HG  LYS A 190       3.684   7.281  24.882  1.00 87.90           H
ATOM   2817 2HG  LYS A 190       2.237   8.267  24.800  1.00 87.90           H
ATOM   2818  CD  LYS A 190       1.904   6.183  24.353  1.00 87.90           C
ATOM   2819 1HD  LYS A 190       0.946   6.378  23.871  1.00 87.90           H
ATOM   2820 2HD  LYS A 190       2.390   5.389  23.786  1.00 87.90           H
ATOM   2821  CE  LYS A 190       1.671   5.720  25.793  1.00 87.90           C
ATOM   2822 1HE  LYS A 190       2.624   5.648  26.317  1.00 87.90           H
ATOM   2823 2HE  LYS A 190       1.070   6.457  26.325  1.00 87.90           H
ATOM   2824  NZ  LYS A 190       0.988   4.407  25.811  1.00 87.90           N
ATOM   2825 1HZ  LYS A 190       1.080   3.991  26.731  1.00 87.90           H
ATOM   2826 2HZ  LYS A 190       0.006   4.534  25.593  1.00 87.90           H
ATOM   2827 3HZ  LYS A 190       1.412   3.796  25.121  1.00 87.90           H
ATOM   2828  HN  LYS A 190       4.537   8.908  20.826  1.00 87.90           H
ATOM   2829  N   GLU A 191       5.675   9.362  24.581  1.00 84.84           N
ATOM   2830  CA  GLU A 191       6.921   9.117  25.288  1.00 84.84           C
ATOM   2831  C   GLU A 191       6.735   8.002  26.319  1.00 84.84           C
ATOM   2832  O   GLU A 191       5.935   8.134  27.244  1.00 84.84           O
ATOM   2833  HA  GLU A 191       7.630   8.799  24.523  1.00 84.84           H
ATOM   2834  CB  GLU A 191       7.436  10.396  25.950  1.00 84.84           C
ATOM   2835 1HB  GLU A 191       6.621  10.889  26.479  1.00 84.84           H
ATOM   2836 2HB  GLU A 191       8.286  10.161  26.590  1.00 84.84           H
ATOM   2837  CG  GLU A 191       7.946  11.388  24.903  1.00 84.84           C
ATOM   2838 1HG  GLU A 191       8.704  10.910  24.282  1.00 84.84           H
ATOM   2839 2HG  GLU A 191       7.129  11.677  24.242  1.00 84.84           H
ATOM   2840  CD  GLU A 191       8.536  12.633  25.569  1.00 84.84           C
ATOM   2841  OE1 GLU A 191       9.026  13.501  24.815  1.00 84.84           O
ATOM   2842  OE2 GLU A 191       8.483  12.688  26.816  1.00 84.84           O
ATOM   2843  HN  GLU A 191       5.043   9.985  25.041  1.00 84.84           H
ATOM   2844  N   GLU A 192       7.488   6.929  26.125  1.00 77.01           N
ATOM   2845  CA  GLU A 192       7.465   5.819  27.063  1.00 77.01           C
ATOM   2846  C   GLU A 192       8.890   5.422  27.450  1.00 77.01           C
ATOM   2847  O   GLU A 192       9.717   5.138  26.584  1.00 77.01           O
ATOM   2848  HA  GLU A 192       6.933   6.191  27.939  1.00 77.01           H
ATOM   2849  CB  GLU A 192       6.702   4.627  26.482  1.00 77.01           C
ATOM   2850 1HB  GLU A 192       5.941   4.981  25.787  1.00 77.01           H
ATOM   2851 2HB  GLU A 192       7.404   3.925  26.032  1.00 77.01           H
ATOM   2852  CG  GLU A 192       5.969   3.856  27.582  1.00 77.01           C
ATOM   2853 1HG  GLU A 192       6.636   3.704  28.431  1.00 77.01           H
ATOM   2854 2HG  GLU A 192       5.124   4.444  27.942  1.00 77.01           H
ATOM   2855  CD  GLU A 192       5.473   2.503  27.067  1.00 77.01           C
ATOM   2856  OE1 GLU A 192       4.937   1.741  27.900  1.00 77.01           O
ATOM   2857  OE2 GLU A 192       5.642   2.262  25.853  1.00 77.01           O
ATOM   2858  HN  GLU A 192       8.104   6.811  25.346  1.00 77.01           H
ATOM   2859  N   SER A 193       9.135   5.413  28.752  1.00 73.18           N
ATOM   2860  CA  SER A 193      10.375   4.867  29.278  1.00 73.18           C
ATOM   2861  C   SER A 193      11.568   5.648  28.724  1.00 73.18           C
ATOM   2862  O   SER A 193      12.668   5.111  28.612  1.00 73.18           O
ATOM   2863  HA  SER A 193      10.308   4.986  30.359  1.00 73.18           H
ATOM   2864  CB  SER A 193      10.509   3.381  28.937  1.00 73.18           C
ATOM   2865 1HB  SER A 193      10.848   3.275  27.906  1.00 73.18           H
ATOM   2866 2HB  SER A 193      11.273   2.931  29.571  1.00 73.18           H
ATOM   2867  OG  SER A 193       9.280   2.681  29.106  1.00 73.18           O
ATOM   2868  HG  SER A 193       9.353   1.762  28.720  1.00 73.18           H
ATOM   2869  HN  SER A 193       8.505   5.771  29.442  1.00 73.18           H
ATOM   2870  N   GLY A 194      11.308   6.905  28.392  1.00 76.84           N
ATOM   2871  CA  GLY A 194      12.341   7.759  27.830  1.00 76.84           C
ATOM   2872  C   GLY A 194      12.480   7.531  26.323  1.00 76.84           C
ATOM   2873  O   GLY A 194      13.384   8.076  25.691  1.00 76.84           O
ATOM   2874 1HA  GLY A 194      12.099   8.804  28.023  1.00 76.84           H
ATOM   2875 2HA  GLY A 194      13.293   7.556  28.321  1.00 76.84           H
ATOM   2876  HN  GLY A 194      10.414   7.339  28.501  1.00 76.84           H
ATOM   2877  N   ILE A 195      11.571   6.727  25.792  1.00 84.52           N
ATOM   2878  CA  ILE A 195      11.563   6.446  24.366  1.00 84.52           C
ATOM   2879  C   ILE A 195      10.370   7.153  23.719  1.00 84.52           C
ATOM   2880  O   ILE A 195       9.225   6.932  24.110  1.00 84.52           O
ATOM   2881  HA  ILE A 195      12.479   6.860  23.946  1.00 84.52           H
ATOM   2882  CB  ILE A 195      11.592   4.936  24.118  1.00 84.52           C
ATOM   2883  HB  ILE A 195      10.715   4.495  24.591  1.00 84.52           H
ATOM   2884  CG1 ILE A 195      12.823   4.298  24.763  1.00 84.52           C
ATOM   2885 1HG1 ILE A 195      13.724   4.644  24.257  1.00 84.52           H
ATOM   2886 2HG1 ILE A 195      12.899   4.616  25.803  1.00 84.52           H
ATOM   2887  CG2 ILE A 195      11.502   4.625  22.622  1.00 84.52           C
ATOM   2888 1HG2 ILE A 195      10.571   5.027  22.223  1.00 84.52           H
ATOM   2889 2HG2 ILE A 195      12.346   5.081  22.105  1.00 84.52           H
ATOM   2890 3HG2 ILE A 195      11.525   3.546  22.474  1.00 84.52           H
ATOM   2891  CD1 ILE A 195      12.748   2.771  24.695  1.00 84.52           C
ATOM   2892 1HD1 ILE A 195      11.859   2.427  25.223  1.00 84.52           H
ATOM   2893 2HD1 ILE A 195      12.697   2.456  23.653  1.00 84.52           H
ATOM   2894 3HD1 ILE A 195      13.636   2.343  25.161  1.00 84.52           H
ATOM   2895  HN  ILE A 195      10.852   6.272  26.317  1.00 84.52           H
ATOM   2896  N   ALA A 196      10.680   7.989  22.739  1.00 90.72           N
ATOM   2897  CA  ALA A 196       9.644   8.652  21.965  1.00 90.72           C
ATOM   2898  C   ALA A 196       9.151   7.708  20.867  1.00 90.72           C
ATOM   2899  O   ALA A 196       9.950   7.166  20.105  1.00 90.72           O
ATOM   2900  HA  ALA A 196       8.817   8.874  22.640  1.00 90.72           H
ATOM   2901  CB  ALA A 196      10.188   9.967  21.404  1.00 90.72           C
ATOM   2902 1HB  ALA A 196      10.497  10.613  22.225  1.00 90.72           H
ATOM   2903 2HB  ALA A 196      11.045   9.761  20.762  1.00 90.72           H
ATOM   2904 3HB  ALA A 196       9.411  10.464  20.824  1.00 90.72           H
ATOM   2905  HN  ALA A 196      11.617   8.215  22.472  1.00 90.72           H
ATOM   2906  N   ILE A 197       7.837   7.542  20.820  1.00 89.79           N
ATOM   2907  CA  ILE A 197       7.230   6.652  19.844  1.00 89.79           C
ATOM   2908  C   ILE A 197       6.136   7.405  19.085  1.00 89.79           C
ATOM   2909  O   ILE A 197       5.279   8.043  19.695  1.00 89.79           O
ATOM   2910  HA  ILE A 197       8.007   6.365  19.136  1.00 89.79           H
ATOM   2911  CB  ILE A 197       6.739   5.370  20.521  1.00 89.79           C
ATOM   2912  HB  ILE A 197       6.021   5.646  21.293  1.00 89.79           H
ATOM   2913  CG1 ILE A 197       7.891   4.640  21.214  1.00 89.79           C
ATOM   2914 1HG1 ILE A 197       8.609   4.297  20.469  1.00 89.79           H
ATOM   2915 2HG1 ILE A 197       8.420   5.329  21.872  1.00 89.79           H
ATOM   2916  CG2 ILE A 197       6.007   4.470  19.524  1.00 89.79           C
ATOM   2917 1HG2 ILE A 197       5.147   5.002  19.117  1.00 89.79           H
ATOM   2918 2HG2 ILE A 197       6.684   4.200  18.713  1.00 89.79           H
ATOM   2919 3HG2 ILE A 197       5.669   3.567  20.030  1.00 89.79           H
ATOM   2920  CD1 ILE A 197       7.377   3.447  22.022  1.00 89.79           C
ATOM   2921 1HD1 ILE A 197       6.678   3.797  22.781  1.00 89.79           H
ATOM   2922 2HD1 ILE A 197       6.870   2.749  21.356  1.00 89.79           H
ATOM   2923 3HD1 ILE A 197       8.216   2.946  22.504  1.00 89.79           H
ATOM   2924  HN  ILE A 197       7.193   8.001  21.431  1.00 89.79           H
ATOM   2925  N   CYS A 198       6.200   7.306  17.765  1.00 92.13           N
ATOM   2926  CA  CYS A 198       5.119   7.791  16.925  1.00 92.13           C
ATOM   2927  C   CYS A 198       4.040   6.708  16.857  1.00 92.13           C
ATOM   2928  O   CYS A 198       4.251   5.654  16.259  1.00 92.13           O
ATOM   2929  HA  CYS A 198       4.733   8.692  17.401  1.00 92.13           H
ATOM   2930  CB  CYS A 198       5.618   8.187  15.534  1.00 92.13           C
ATOM   2931 1HB  CYS A 198       6.232   9.086  15.601  1.00 92.13           H
ATOM   2932 2HB  CYS A 198       6.251   7.399  15.127  1.00 92.13           H
ATOM   2933  SG  CYS A 198       4.197   8.483  14.420  1.00 92.13           S
ATOM   2934  HN  CYS A 198       6.972   6.904  17.272  1.00 92.13           H
ATOM   2935  N   THR A 199       2.909   7.005  17.478  1.00 91.51           N
ATOM   2936  CA  THR A 199       1.809   6.057  17.525  1.00 91.51           C
ATOM   2937  C   THR A 199       0.472   6.782  17.363  1.00 91.51           C
ATOM   2938  O   THR A 199       0.409   8.007  17.462  1.00 91.51           O
ATOM   2939  HA  THR A 199       1.907   5.375  16.680  1.00 91.51           H
ATOM   2940  CB  THR A 199       1.919   5.269  18.832  1.00 91.51           C
ATOM   2941  HB  THR A 199       2.944   4.939  19.002  1.00 91.51           H
ATOM   2942  OG1 THR A 199       0.953   4.231  18.694  1.00 91.51           O
ATOM   2943  HG1 THR A 199       1.100   3.531  19.393  1.00 91.51           H
ATOM   2944  CG2 THR A 199       1.434   6.071  20.041  1.00 91.51           C
ATOM   2945 1HG2 THR A 199       0.388   6.344  19.901  1.00 91.51           H
ATOM   2946 2HG2 THR A 199       2.035   6.975  20.142  1.00 91.51           H
ATOM   2947 3HG2 THR A 199       1.534   5.466  20.942  1.00 91.51           H
ATOM   2948  HN  THR A 199       2.737   7.874  17.943  1.00 91.51           H
ATOM   2949  N   MET A 200      -0.566   5.996  17.117  1.00 91.55           N
ATOM   2950  CA  MET A 200      -1.926   6.499  17.212  1.00 91.55           C
ATOM   2951  C   MET A 200      -2.491   6.286  18.618  1.00 91.55           C
ATOM   2952  O   MET A 200      -2.295   5.229  19.216  1.00 91.55           O
ATOM   2953  HA  MET A 200      -1.860   7.565  16.998  1.00 91.55           H
ATOM   2954  CB  MET A 200      -2.809   5.779  16.192  1.00 91.55           C
ATOM   2955 1HB  MET A 200      -2.754   4.702  16.352  1.00 91.55           H
ATOM   2956 2HB  MET A 200      -3.850   6.070  16.337  1.00 91.55           H
ATOM   2957  CG  MET A 200      -2.376   6.110  14.762  1.00 91.55           C
ATOM   2958 1HG  MET A 200      -2.315   7.190  14.632  1.00 91.55           H
ATOM   2959 2HG  MET A 200      -1.381   5.709  14.573  1.00 91.55           H
ATOM   2960  SD  MET A 200      -3.541   5.422  13.597  1.00 91.55           S
ATOM   2961  CE  MET A 200      -3.460   3.700  14.057  1.00 91.55           C
ATOM   2962 1HE  MET A 200      -2.440   3.337  13.929  1.00 91.55           H
ATOM   2963 2HE  MET A 200      -3.758   3.588  15.099  1.00 91.55           H
ATOM   2964 3HE  MET A 200      -4.133   3.122  13.423  1.00 91.55           H
ATOM   2965  HN  MET A 200      -0.489   5.033  16.856  1.00 91.55           H
ATOM   2966  N   VAL A 201      -3.183   7.306  19.104  1.00 92.12           N
ATOM   2967  CA  VAL A 201      -3.869   7.205  20.381  1.00 92.12           C
ATOM   2968  C   VAL A 201      -5.345   7.559  20.191  1.00 92.12           C
ATOM   2969  O   VAL A 201      -5.670   8.586  19.596  1.00 92.12           O
ATOM   2970  HA  VAL A 201      -3.796   6.169  20.712  1.00 92.12           H
ATOM   2971  CB  VAL A 201      -3.172   8.085  21.420  1.00 92.12           C
ATOM   2972  HB  VAL A 201      -3.239   9.119  21.083  1.00 92.12           H
ATOM   2973  CG1 VAL A 201      -3.872   7.988  22.778  1.00 92.12           C
ATOM   2974 1HG1 VAL A 201      -4.906   8.317  22.678  1.00 92.12           H
ATOM   2975 2HG1 VAL A 201      -3.851   6.955  23.124  1.00 92.12           H
ATOM   2976 3HG1 VAL A 201      -3.356   8.623  23.498  1.00 92.12           H
ATOM   2977  CG2 VAL A 201      -1.690   7.724  21.540  1.00 92.12           C
ATOM   2978 1HG2 VAL A 201      -1.594   6.681  21.843  1.00 92.12           H
ATOM   2979 2HG2 VAL A 201      -1.202   7.868  20.576  1.00 92.12           H
ATOM   2980 3HG2 VAL A 201      -1.219   8.364  22.286  1.00 92.12           H
ATOM   2981  HN  VAL A 201      -3.277   8.188  18.642  1.00 92.12           H
ATOM   2982  N   TYR A 202      -6.201   6.688  20.707  1.00 90.81           N
ATOM   2983  CA  TYR A 202      -7.632   6.840  20.511  1.00 90.81           C
ATOM   2984  C   TYR A 202      -8.288   7.484  21.734  1.00 90.81           C
ATOM   2985  O   TYR A 202      -8.298   6.901  22.817  1.00 90.81           O
ATOM   2986  HA  TYR A 202      -7.787   7.483  19.644  1.00 90.81           H
ATOM   2987  CB  TYR A 202      -8.186   5.424  20.336  1.00 90.81           C
ATOM   2988 1HB  TYR A 202      -7.903   4.825  21.201  1.00 90.81           H
ATOM   2989 2HB  TYR A 202      -9.275   5.470  20.323  1.00 90.81           H
ATOM   2990  CG  TYR A 202      -7.705   4.720  19.066  1.00 90.81           C
ATOM   2991  CD1 TYR A 202      -8.368   4.920  17.872  1.00 90.81           C
ATOM   2992  HD1 TYR A 202      -9.235   5.580  17.835  1.00 90.81           H
ATOM   2993  CD2 TYR A 202      -6.607   3.885  19.114  1.00 90.81           C
ATOM   2994  HD2 TYR A 202      -6.084   3.727  20.057  1.00 90.81           H
ATOM   2995  CE1 TYR A 202      -7.915   4.258  16.677  1.00 90.81           C
ATOM   2996  HE1 TYR A 202      -8.430   4.407  15.728  1.00 90.81           H
ATOM   2997  CE2 TYR A 202      -6.154   3.222  17.919  1.00 90.81           C
ATOM   2998  HE2 TYR A 202      -5.289   2.559  17.942  1.00 90.81           H
ATOM   2999  CZ  TYR A 202      -6.831   3.441  16.759  1.00 90.81           C
ATOM   3000  OH  TYR A 202      -6.403   2.815  15.630  1.00 90.81           O
ATOM   3001  HH  TYR A 202      -5.735   2.108  15.863  1.00 90.81           H
ATOM   3002  HN  TYR A 202      -5.930   5.893  21.249  1.00 90.81           H
ATOM   3003  N   PRO A 203      -8.845   8.694  21.585  1.00 79.10           N
ATOM   3004  CA  PRO A 203      -9.329   9.449  22.743  1.00 79.10           C
ATOM   3005  C   PRO A 203     -10.552   8.810  23.379  1.00 79.10           C
ATOM   3006  O   PRO A 203     -11.237   8.007  22.747  1.00 79.10           O
ATOM   3007  HA  PRO A 203      -8.573   9.459  23.529  1.00 79.10           H
ATOM   3008  CB  PRO A 203      -9.645  10.831  22.168  1.00 79.10           C
ATOM   3009 1HB  PRO A 203     -10.483  11.299  22.685  1.00 79.10           H
ATOM   3010 2HB  PRO A 203      -8.796  11.509  22.262  1.00 79.10           H
ATOM   3011  CG  PRO A 203      -9.971  10.552  20.729  1.00 79.10           C
ATOM   3012 1HG  PRO A 203     -11.017  10.268  20.610  1.00 79.10           H
ATOM   3013 2HG  PRO A 203      -9.808  11.433  20.109  1.00 79.10           H
ATOM   3014  CD  PRO A 203      -9.058   9.431  20.326  1.00 79.10           C
ATOM   3015 1HD  PRO A 203      -9.511   8.799  19.562  1.00 79.10           H
ATOM   3016 2HD  PRO A 203      -8.119   9.805  19.917  1.00 79.10           H
ATOM   3017  N   SER A 204     -10.797   9.187  24.626  1.00 70.15           N
ATOM   3018  CA  SER A 204     -12.145   9.157  25.166  1.00 70.15           C
ATOM   3019  C   SER A 204     -12.562   7.713  25.454  1.00 70.15           C
ATOM   3020  O   SER A 204     -11.793   6.782  25.216  1.00 70.15           O
ATOM   3021  HA  SER A 204     -12.099   9.733  26.090  1.00 70.15           H
ATOM   3022  CB  SER A 204     -13.138   9.814  24.205  1.00 70.15           C
ATOM   3023 1HB  SER A 204     -14.031  10.113  24.754  1.00 70.15           H
ATOM   3024 2HB  SER A 204     -12.698  10.722  23.794  1.00 70.15           H
ATOM   3025  OG  SER A 204     -13.507   8.941  23.140  1.00 70.15           O
ATOM   3026  HG  SER A 204     -14.161   9.397  22.536  1.00 70.15           H
ATOM   3027  HN  SER A 204     -10.094   9.507  25.261  1.00 70.15           H
ATOM   3028  N   ASP A 205     -13.777   7.572  25.963  1.00 66.58           N
ATOM   3029  CA  ASP A 205     -14.210   6.304  26.527  1.00 66.58           C
ATOM   3030  C   ASP A 205     -14.287   5.256  25.414  1.00 66.58           C
ATOM   3031  O   ASP A 205     -14.098   4.067  25.663  1.00 66.58           O
ATOM   3032  HA  ASP A 205     -13.463   6.056  27.281  1.00 66.58           H
ATOM   3033  CB  ASP A 205     -15.598   6.427  27.157  1.00 66.58           C
ATOM   3034 1HB  ASP A 205     -16.287   6.877  26.443  1.00 66.58           H
ATOM   3035 2HB  ASP A 205     -15.984   5.435  27.392  1.00 66.58           H
ATOM   3036  CG  ASP A 205     -15.549   7.275  28.430  1.00 66.58           C
ATOM   3037  OD1 ASP A 205     -14.628   7.031  29.239  1.00 66.58           O
ATOM   3038  OD2 ASP A 205     -16.433   8.148  28.565  1.00 66.58           O
ATOM   3039  HN  ASP A 205     -14.459   8.303  25.994  1.00 66.58           H
ATOM   3040  N   GLU A 206     -14.565   5.737  24.211  1.00 83.03           N
ATOM   3041  CA  GLU A 206     -14.867   4.848  23.102  1.00 83.03           C
ATOM   3042  C   GLU A 206     -13.601   4.555  22.295  1.00 83.03           C
ATOM   3043  O   GLU A 206     -13.678   4.184  21.125  1.00 83.03           O
ATOM   3044  HA  GLU A 206     -15.235   3.929  23.559  1.00 83.03           H
ATOM   3045  CB  GLU A 206     -15.962   5.437  22.210  1.00 83.03           C
ATOM   3046 1HB  GLU A 206     -15.685   6.448  21.909  1.00 83.03           H
ATOM   3047 2HB  GLU A 206     -16.146   4.772  21.367  1.00 83.03           H
ATOM   3048  CG  GLU A 206     -17.286   5.550  22.968  1.00 83.03           C
ATOM   3049 1HG  GLU A 206     -17.098   5.519  24.041  1.00 83.03           H
ATOM   3050 2HG  GLU A 206     -17.751   6.512  22.753  1.00 83.03           H
ATOM   3051  CD  GLU A 206     -18.239   4.418  22.579  1.00 83.03           C
ATOM   3052  OE1 GLU A 206     -18.798   3.801  23.511  1.00 83.03           O
ATOM   3053  OE2 GLU A 206     -18.386   4.195  21.358  1.00 83.03           O
ATOM   3054  HN  GLU A 206     -14.585   6.712  23.989  1.00 83.03           H
ATOM   3055  N   SER A 207     -12.464   4.733  22.953  1.00 89.05           N
ATOM   3056  CA  SER A 207     -11.182   4.569  22.290  1.00 89.05           C
ATOM   3057  C   SER A 207     -11.074   3.161  21.701  1.00 89.05           C
ATOM   3058  O   SER A 207     -10.552   2.983  20.602  1.00 89.05           O
ATOM   3059  HA  SER A 207     -11.170   5.317  21.497  1.00 89.05           H
ATOM   3060  CB  SER A 207     -10.025   4.832  23.255  1.00 89.05           C
ATOM   3061 1HB  SER A 207      -9.088   4.525  22.790  1.00 89.05           H
ATOM   3062 2HB  SER A 207      -9.949   5.902  23.448  1.00 89.05           H
ATOM   3063  OG  SER A 207     -10.191   4.138  24.489  1.00 89.05           O
ATOM   3064  HG  SER A 207     -10.502   4.771  25.198  1.00 89.05           H
ATOM   3065  HN  SER A 207     -12.411   4.985  23.919  1.00 89.05           H
ATOM   3066  N   THR A 208     -11.575   2.197  22.460  1.00 89.26           N
ATOM   3067  CA  THR A 208     -11.499   0.806  22.048  1.00 89.26           C
ATOM   3068  C   THR A 208     -12.354   0.571  20.801  1.00 89.26           C
ATOM   3069  O   THR A 208     -11.900  -0.050  19.842  1.00 89.26           O
ATOM   3070  HA  THR A 208     -10.467   0.584  21.775  1.00 89.26           H
ATOM   3071  CB  THR A 208     -11.910  -0.062  23.239  1.00 89.26           C
ATOM   3072  HB  THR A 208     -11.856  -1.121  22.986  1.00 89.26           H
ATOM   3073  OG1 THR A 208     -13.204   0.420  23.590  1.00 89.26           O
ATOM   3074  HG1 THR A 208     -13.673  -0.247  24.168  1.00 89.26           H
ATOM   3075  CG2 THR A 208     -11.061   0.209  24.483  1.00 89.26           C
ATOM   3076 1HG2 THR A 208     -11.169   1.254  24.776  1.00 89.26           H
ATOM   3077 2HG2 THR A 208     -10.015   0.001  24.261  1.00 89.26           H
ATOM   3078 3HG2 THR A 208     -11.395  -0.433  25.298  1.00 89.26           H
ATOM   3079  HN  THR A 208     -12.025   2.354  23.338  1.00 89.26           H
ATOM   3080  N   LYS A 209     -13.576   1.080  20.856  1.00 90.85           N
ATOM   3081  CA  LYS A 209     -14.493   0.945  19.738  1.00 90.85           C
ATOM   3082  C   LYS A 209     -13.880   1.599  18.498  1.00 90.85           C
ATOM   3083  O   LYS A 209     -13.946   1.045  17.402  1.00 90.85           O
ATOM   3084  HA  LYS A 209     -14.614  -0.121  19.541  1.00 90.85           H
ATOM   3085  CB  LYS A 209     -15.872   1.496  20.106  1.00 90.85           C
ATOM   3086 1HB  LYS A 209     -15.768   2.496  20.527  1.00 90.85           H
ATOM   3087 2HB  LYS A 209     -16.482   1.591  19.208  1.00 90.85           H
ATOM   3088  CG  LYS A 209     -16.576   0.585  21.114  1.00 90.85           C
ATOM   3089 1HG  LYS A 209     -16.798  -0.375  20.647  1.00 90.85           H
ATOM   3090 2HG  LYS A 209     -15.912   0.385  21.954  1.00 90.85           H
ATOM   3091  CD  LYS A 209     -17.871   1.224  21.620  1.00 90.85           C
ATOM   3092 1HD  LYS A 209     -17.638   2.122  22.191  1.00 90.85           H
ATOM   3093 2HD  LYS A 209     -18.483   1.534  20.773  1.00 90.85           H
ATOM   3094  CE  LYS A 209     -18.659   0.246  22.494  1.00 90.85           C
ATOM   3095 1HE  LYS A 209     -18.898  -0.651  21.923  1.00 90.85           H
ATOM   3096 2HE  LYS A 209     -18.048  -0.068  23.340  1.00 90.85           H
ATOM   3097  NZ  LYS A 209     -19.906   0.877  22.982  1.00 90.85           N
ATOM   3098 1HZ  LYS A 209     -20.412   0.219  23.564  1.00 90.85           H
ATOM   3099 2HZ  LYS A 209     -19.677   1.702  23.525  1.00 90.85           H
ATOM   3100 3HZ  LYS A 209     -20.483   1.142  22.191  1.00 90.85           H
ATOM   3101  HN  LYS A 209     -13.940   1.576  21.644  1.00 90.85           H
ATOM   3102  N   LEU A 210     -13.298   2.770  18.714  1.00 91.88           N
ATOM   3103  CA  LEU A 210     -12.736   3.540  17.617  1.00 91.88           C
ATOM   3104  C   LEU A 210     -11.611   2.737  16.961  1.00 91.88           C
ATOM   3105  O   LEU A 210     -11.557   2.622  15.737  1.00 91.88           O
ATOM   3106  HA  LEU A 210     -13.528   3.687  16.882  1.00 91.88           H
ATOM   3107  CB  LEU A 210     -12.303   4.925  18.100  1.00 91.88           C
ATOM   3108 1HB  LEU A 210     -13.160   5.409  18.569  1.00 91.88           H
ATOM   3109 2HB  LEU A 210     -11.546   4.797  18.874  1.00 91.88           H
ATOM   3110  CG  LEU A 210     -11.745   5.865  17.030  1.00 91.88           C
ATOM   3111  HG  LEU A 210     -10.918   5.360  16.530  1.00 91.88           H
ATOM   3112  CD1 LEU A 210     -12.799   6.170  15.964  1.00 91.88           C
ATOM   3113 1HD1 LEU A 210     -13.112   5.242  15.486  1.00 91.88           H
ATOM   3114 2HD1 LEU A 210     -13.661   6.646  16.432  1.00 91.88           H
ATOM   3115 3HD1 LEU A 210     -12.376   6.840  15.216  1.00 91.88           H
ATOM   3116  CD2 LEU A 210     -11.181   7.140  17.660  1.00 91.88           C
ATOM   3117 1HD2 LEU A 210     -11.972   7.658  18.202  1.00 91.88           H
ATOM   3118 2HD2 LEU A 210     -10.378   6.880  18.350  1.00 91.88           H
ATOM   3119 3HD2 LEU A 210     -10.791   7.790  16.877  1.00 91.88           H
ATOM   3120  HN  LEU A 210     -13.208   3.192  19.616  1.00 91.88           H
ATOM   3121  N   LYS A 211     -10.739   2.204  17.804  1.00 92.35           N
ATOM   3122  CA  LYS A 211      -9.620   1.412  17.321  1.00 92.35           C
ATOM   3123  C   LYS A 211     -10.149   0.250  16.479  1.00 92.35           C
ATOM   3124  O   LYS A 211      -9.681   0.023  15.364  1.00 92.35           O
ATOM   3125  HA  LYS A 211      -9.016   2.056  16.681  1.00 92.35           H
ATOM   3126  CB  LYS A 211      -8.732   0.973  18.488  1.00 92.35           C
ATOM   3127 1HB  LYS A 211      -8.342   1.850  19.003  1.00 92.35           H
ATOM   3128 2HB  LYS A 211      -9.327   0.416  19.212  1.00 92.35           H
ATOM   3129  CG  LYS A 211      -7.572   0.104  17.997  1.00 92.35           C
ATOM   3130 1HG  LYS A 211      -7.958  -0.839  17.609  1.00 92.35           H
ATOM   3131 2HG  LYS A 211      -7.063   0.603  17.173  1.00 92.35           H
ATOM   3132  CD  LYS A 211      -6.578  -0.172  19.126  1.00 92.35           C
ATOM   3133 1HD  LYS A 211      -6.241   0.771  19.557  1.00 92.35           H
ATOM   3134 2HD  LYS A 211      -7.072  -0.728  19.923  1.00 92.35           H
ATOM   3135  CE  LYS A 211      -5.373  -0.965  18.615  1.00 92.35           C
ATOM   3136 1HE  LYS A 211      -5.693  -1.955  18.292  1.00 92.35           H
ATOM   3137 2HE  LYS A 211      -4.947  -0.467  17.744  1.00 92.35           H
ATOM   3138  NZ  LYS A 211      -4.348  -1.090  19.674  1.00 92.35           N
ATOM   3139 1HZ  LYS A 211      -3.487  -1.445  19.272  1.00 92.35           H
ATOM   3140 2HZ  LYS A 211      -4.177  -0.180  20.088  1.00 92.35           H
ATOM   3141 3HZ  LYS A 211      -4.676  -1.730  20.389  1.00 92.35           H
ATOM   3142  HN  LYS A 211     -10.787   2.305  18.797  1.00 92.35           H
ATOM   3143  N   SER A 212     -11.117  -0.456  17.044  1.00 91.81           N
ATOM   3144  CA  SER A 212     -11.665  -1.633  16.391  1.00 91.81           C
ATOM   3145  C   SER A 212     -12.225  -1.255  15.018  1.00 91.81           C
ATOM   3146  O   SER A 212     -12.001  -1.962  14.036  1.00 91.81           O
ATOM   3147  HA  SER A 212     -10.826  -2.321  16.285  1.00 91.81           H
ATOM   3148  CB  SER A 212     -12.753  -2.283  17.248  1.00 91.81           C
ATOM   3149 1HB  SER A 212     -12.351  -2.503  18.237  1.00 91.81           H
ATOM   3150 2HB  SER A 212     -13.573  -1.579  17.387  1.00 91.81           H
ATOM   3151  OG  SER A 212     -13.251  -3.481  16.660  1.00 91.81           O
ATOM   3152  HG  SER A 212     -12.496  -4.111  16.475  1.00 91.81           H
ATOM   3153  HN  SER A 212     -11.526  -0.236  17.930  1.00 91.81           H
ATOM   3154  N   ALA A 213     -12.945  -0.143  14.993  1.00 92.20           N
ATOM   3155  CA  ALA A 213     -13.573   0.315  13.766  1.00 92.20           C
ATOM   3156  C   ALA A 213     -12.490   0.660  12.741  1.00 92.20           C
ATOM   3157  O   ALA A 213     -12.579   0.262  11.581  1.00 92.20           O
ATOM   3158  HA  ALA A 213     -14.180  -0.504  13.378  1.00 92.20           H
ATOM   3159  CB  ALA A 213     -14.486   1.504  14.072  1.00 92.20           C
ATOM   3160 1HB  ALA A 213     -15.255   1.198  14.781  1.00 92.20           H
ATOM   3161 2HB  ALA A 213     -13.896   2.313  14.502  1.00 92.20           H
ATOM   3162 3HB  ALA A 213     -14.957   1.847  13.151  1.00 92.20           H
ATOM   3163  HN  ALA A 213     -13.100   0.440  15.790  1.00 92.20           H
ATOM   3164  N   VAL A 214     -11.492   1.396  13.208  1.00 90.53           N
ATOM   3165  CA  VAL A 214     -10.423   1.848  12.334  1.00 90.53           C
ATOM   3166  C   VAL A 214      -9.698   0.632  11.752  1.00 90.53           C
ATOM   3167  O   VAL A 214      -9.371   0.609  10.567  1.00 90.53           O
ATOM   3168  HA  VAL A 214     -10.880   2.407  11.517  1.00 90.53           H
ATOM   3169  CB  VAL A 214      -9.491   2.794  13.093  1.00 90.53           C
ATOM   3170  HB  VAL A 214      -9.216   2.312  14.031  1.00 90.53           H
ATOM   3171  CG1 VAL A 214      -8.206   3.049  12.302  1.00 90.53           C
ATOM   3172 1HG1 VAL A 214      -7.687   2.104  12.137  1.00 90.53           H
ATOM   3173 2HG1 VAL A 214      -8.454   3.500  11.342  1.00 90.53           H
ATOM   3174 3HG1 VAL A 214      -7.561   3.724  12.865  1.00 90.53           H
ATOM   3175  CG2 VAL A 214     -10.198   4.108  13.430  1.00 90.53           C
ATOM   3176 1HG2 VAL A 214     -10.515   4.596  12.508  1.00 90.53           H
ATOM   3177 2HG2 VAL A 214     -11.070   3.903  14.051  1.00 90.53           H
ATOM   3178 3HG2 VAL A 214      -9.513   4.762  13.969  1.00 90.53           H
ATOM   3179  HN  VAL A 214     -11.408   1.683  14.162  1.00 90.53           H
ATOM   3180  N   LEU A 215      -9.467  -0.347  12.614  1.00 91.60           N
ATOM   3181  CA  LEU A 215      -8.765  -1.552  12.207  1.00 91.60           C
ATOM   3182  C   LEU A 215      -9.601  -2.297  11.164  1.00 91.60           C
ATOM   3183  O   LEU A 215      -9.074  -2.751  10.150  1.00 91.60           O
ATOM   3184  HA  LEU A 215      -7.829  -1.243  11.743  1.00 91.60           H
ATOM   3185  CB  LEU A 215      -8.406  -2.402  13.428  1.00 91.60           C
ATOM   3186 1HB  LEU A 215      -9.243  -2.371  14.126  1.00 91.60           H
ATOM   3187 2HB  LEU A 215      -8.297  -3.437  13.106  1.00 91.60           H
ATOM   3188  CG  LEU A 215      -7.137  -1.994  14.179  1.00 91.60           C
ATOM   3189  HG  LEU A 215      -7.156  -0.913  14.320  1.00 91.60           H
ATOM   3190  CD1 LEU A 215      -7.095  -2.630  15.570  1.00 91.60           C
ATOM   3191 1HD1 LEU A 215      -7.962  -2.304  16.145  1.00 91.60           H
ATOM   3192 2HD1 LEU A 215      -7.111  -3.716  15.474  1.00 91.60           H
ATOM   3193 3HD1 LEU A 215      -6.183  -2.324  16.082  1.00 91.60           H
ATOM   3194  CD2 LEU A 215      -5.887  -2.322  13.361  1.00 91.60           C
ATOM   3195 1HD2 LEU A 215      -5.849  -3.394  13.168  1.00 91.60           H
ATOM   3196 2HD2 LEU A 215      -5.920  -1.783  12.414  1.00 91.60           H
ATOM   3197 3HD2 LEU A 215      -4.999  -2.022  13.918  1.00 91.60           H
ATOM   3198  HN  LEU A 215      -9.751  -0.327  13.573  1.00 91.60           H
ATOM   3199  N   THR A 216     -10.891  -2.399  11.449  1.00 92.50           N
ATOM   3200  CA  THR A 216     -11.799  -3.111  10.566  1.00 92.50           C
ATOM   3201  C   THR A 216     -11.794  -2.476   9.173  1.00 92.50           C
ATOM   3202  O   THR A 216     -11.744  -3.181   8.166  1.00 92.50           O
ATOM   3203  HA  THR A 216     -11.437  -4.133  10.452  1.00 92.50           H
ATOM   3204  CB  THR A 216     -13.181  -3.127  11.221  1.00 92.50           C
ATOM   3205  HB  THR A 216     -13.567  -2.115  11.340  1.00 92.50           H
ATOM   3206  OG1 THR A 216     -12.983  -3.856  12.430  1.00 92.50           O
ATOM   3207  HG1 THR A 216     -12.897  -3.224  13.200  1.00 92.50           H
ATOM   3208  CG2 THR A 216     -14.190  -3.970  10.439  1.00 92.50           C
ATOM   3209 1HG2 THR A 216     -13.835  -4.999  10.379  1.00 92.50           H
ATOM   3210 2HG2 THR A 216     -14.300  -3.564   9.434  1.00 92.50           H
ATOM   3211 3HG2 THR A 216     -15.154  -3.948  10.948  1.00 92.50           H
ATOM   3212  HN  THR A 216     -11.316  -2.007  12.265  1.00 92.50           H
ATOM   3213  N   LEU A 217     -11.847  -1.152   9.161  1.00 89.04           N
ATOM   3214  CA  LEU A 217     -11.879  -0.416   7.909  1.00 89.04           C
ATOM   3215  C   LEU A 217     -10.618  -0.735   7.103  1.00 89.04           C
ATOM   3216  O   LEU A 217     -10.679  -0.896   5.885  1.00 89.04           O
ATOM   3217  HA  LEU A 217     -12.745  -0.765   7.347  1.00 89.04           H
ATOM   3218  CB  LEU A 217     -12.079   1.078   8.170  1.00 89.04           C
ATOM   3219 1HB  LEU A 217     -12.966   1.202   8.792  1.00 89.04           H
ATOM   3220 2HB  LEU A 217     -11.231   1.442   8.749  1.00 89.04           H
ATOM   3221  CG  LEU A 217     -12.232   1.961   6.930  1.00 89.04           C
ATOM   3222  HG  LEU A 217     -11.388   1.769   6.268  1.00 89.04           H
ATOM   3223  CD1 LEU A 217     -13.503   1.606   6.157  1.00 89.04           C
ATOM   3224 1HD1 LEU A 217     -13.457   0.564   5.840  1.00 89.04           H
ATOM   3225 2HD1 LEU A 217     -14.372   1.751   6.799  1.00 89.04           H
ATOM   3226 3HD1 LEU A 217     -13.587   2.249   5.281  1.00 89.04           H
ATOM   3227  CD2 LEU A 217     -12.184   3.444   7.305  1.00 89.04           C
ATOM   3228 1HD2 LEU A 217     -12.995   3.670   7.997  1.00 89.04           H
ATOM   3229 2HD2 LEU A 217     -11.229   3.669   7.778  1.00 89.04           H
ATOM   3230 3HD2 LEU A 217     -12.295   4.049   6.405  1.00 89.04           H
ATOM   3231  HN  LEU A 217     -11.869  -0.586   9.985  1.00 89.04           H
ATOM   3232  N   LYS A 218      -9.504  -0.818   7.815  1.00 86.59           N
ATOM   3233  CA  LYS A 218      -8.225  -1.078   7.177  1.00 86.59           C
ATOM   3234  C   LYS A 218      -8.253  -2.467   6.536  1.00 86.59           C
ATOM   3235  O   LYS A 218      -7.742  -2.657   5.433  1.00 86.59           O
ATOM   3236  HA  LYS A 218      -8.096  -0.337   6.388  1.00 86.59           H
ATOM   3237  CB  LYS A 218      -7.079  -0.883   8.172  1.00 86.59           C
ATOM   3238 1HB  LYS A 218      -7.321  -1.380   9.112  1.00 86.59           H
ATOM   3239 2HB  LYS A 218      -6.174  -1.353   7.787  1.00 86.59           H
ATOM   3240  CG  LYS A 218      -6.821   0.603   8.426  1.00 86.59           C
ATOM   3241 1HG  LYS A 218      -6.397   1.060   7.531  1.00 86.59           H
ATOM   3242 2HG  LYS A 218      -7.764   1.111   8.627  1.00 86.59           H
ATOM   3243  CD  LYS A 218      -5.867   0.800   9.606  1.00 86.59           C
ATOM   3244 1HD  LYS A 218      -6.266   0.300  10.488  1.00 86.59           H
ATOM   3245 2HD  LYS A 218      -4.906   0.336   9.384  1.00 86.59           H
ATOM   3246  CE  LYS A 218      -5.664   2.287   9.905  1.00 86.59           C
ATOM   3247 1HE  LYS A 218      -5.362   2.809   8.996  1.00 86.59           H
ATOM   3248 2HE  LYS A 218      -6.605   2.731  10.229  1.00 86.59           H
ATOM   3249  NZ  LYS A 218      -4.636   2.469  10.953  1.00 86.59           N
ATOM   3250 1HZ  LYS A 218      -4.582   3.450  11.207  1.00 86.59           H
ATOM   3251 2HZ  LYS A 218      -4.885   1.922  11.770  1.00 86.59           H
ATOM   3252 3HZ  LYS A 218      -3.736   2.161  10.601  1.00 86.59           H
ATOM   3253  HN  LYS A 218      -9.466  -0.711   8.809  1.00 86.59           H
ATOM   3254  N   VAL A 219      -8.855  -3.404   7.255  1.00 87.92           N
ATOM   3255  CA  VAL A 219      -8.892  -4.785   6.805  1.00 87.92           C
ATOM   3256  C   VAL A 219      -9.754  -4.883   5.545  1.00 87.92           C
ATOM   3257  O   VAL A 219      -9.366  -5.528   4.572  1.00 87.92           O
ATOM   3258  HA  VAL A 219      -7.872  -5.077   6.556  1.00 87.92           H
ATOM   3259  CB  VAL A 219      -9.381  -5.691   7.936  1.00 87.92           C
ATOM   3260  HB  VAL A 219     -10.304  -5.265   8.331  1.00 87.92           H
ATOM   3261  CG1 VAL A 219      -9.696  -7.095   7.417  1.00 87.92           C
ATOM   3262 1HG1 VAL A 219     -10.474  -7.035   6.656  1.00 87.92           H
ATOM   3263 2HG1 VAL A 219      -8.797  -7.532   6.983  1.00 87.92           H
ATOM   3264 3HG1 VAL A 219     -10.042  -7.718   8.241  1.00 87.92           H
ATOM   3265  CG2 VAL A 219      -8.362  -5.744   9.076  1.00 87.92           C
ATOM   3266 1HG2 VAL A 219      -7.416  -6.134   8.700  1.00 87.92           H
ATOM   3267 2HG2 VAL A 219      -8.208  -4.741   9.473  1.00 87.92           H
ATOM   3268 3HG2 VAL A 219      -8.735  -6.395   9.867  1.00 87.92           H
ATOM   3269  HN  VAL A 219      -9.311  -3.231   8.128  1.00 87.92           H
ATOM   3270  N   ILE A 220     -10.907  -4.234   5.603  1.00 87.96           N
ATOM   3271  CA  ILE A 220     -11.869  -4.317   4.517  1.00 87.96           C
ATOM   3272  C   ILE A 220     -11.267  -3.684   3.260  1.00 87.96           C
ATOM   3273  O   ILE A 220     -11.193  -4.325   2.213  1.00 87.96           O
ATOM   3274  HA  ILE A 220     -12.048  -5.374   4.319  1.00 87.96           H
ATOM   3275  CB  ILE A 220     -13.205  -3.701   4.936  1.00 87.96           C
ATOM   3276  HB  ILE A 220     -13.009  -2.719   5.364  1.00 87.96           H
ATOM   3277  CG1 ILE A 220     -13.879  -4.542   6.022  1.00 87.96           C
ATOM   3278 1HG1 ILE A 220     -14.176  -5.506   5.609  1.00 87.96           H
ATOM   3279 2HG1 ILE A 220     -13.170  -4.743   6.824  1.00 87.96           H
ATOM   3280  CG2 ILE A 220     -14.116  -3.492   3.724  1.00 87.96           C
ATOM   3281 1HG2 ILE A 220     -13.630  -2.822   3.015  1.00 87.96           H
ATOM   3282 2HG2 ILE A 220     -14.309  -4.452   3.244  1.00 87.96           H
ATOM   3283 3HG2 ILE A 220     -15.059  -3.053   4.051  1.00 87.96           H
ATOM   3284  CD1 ILE A 220     -15.107  -3.824   6.588  1.00 87.96           C
ATOM   3285 1HD1 ILE A 220     -14.803  -2.872   7.021  1.00 87.96           H
ATOM   3286 2HD1 ILE A 220     -15.825  -3.646   5.787  1.00 87.96           H
ATOM   3287 3HD1 ILE A 220     -15.567  -4.444   7.357  1.00 87.96           H
ATOM   3288  HN  ILE A 220     -11.188  -3.661   6.373  1.00 87.96           H
ATOM   3289  N   LEU A 221     -10.853  -2.434   3.406  1.00 82.72           N
ATOM   3290  CA  LEU A 221     -10.438  -1.645   2.259  1.00 82.72           C
ATOM   3291  C   LEU A 221      -9.042  -2.089   1.817  1.00 82.72           C
ATOM   3292  O   LEU A 221      -8.629  -1.824   0.690  1.00 82.72           O
ATOM   3293  HA  LEU A 221     -11.138  -1.852   1.449  1.00 82.72           H
ATOM   3294  CB  LEU A 221     -10.537  -0.151   2.572  1.00 82.72           C
ATOM   3295 1HB  LEU A 221      -9.928   0.057   3.452  1.00 82.72           H
ATOM   3296 2HB  LEU A 221     -10.099   0.404   1.743  1.00 82.72           H
ATOM   3297  CG  LEU A 221     -11.946   0.390   2.822  1.00 82.72           C
ATOM   3298  HG  LEU A 221     -12.375  -0.152   3.665  1.00 82.72           H
ATOM   3299  CD1 LEU A 221     -11.905   1.869   3.210  1.00 82.72           C
ATOM   3300 1HD1 LEU A 221     -11.318   1.990   4.120  1.00 82.72           H
ATOM   3301 2HD1 LEU A 221     -11.449   2.443   2.404  1.00 82.72           H
ATOM   3302 3HD1 LEU A 221     -12.920   2.228   3.382  1.00 82.72           H
ATOM   3303  CD2 LEU A 221     -12.852   0.138   1.616  1.00 82.72           C
ATOM   3304 1HD2 LEU A 221     -12.437   0.637   0.740  1.00 82.72           H
ATOM   3305 2HD2 LEU A 221     -12.917  -0.933   1.427  1.00 82.72           H
ATOM   3306 3HD2 LEU A 221     -13.848   0.532   1.820  1.00 82.72           H
ATOM   3307  HN  LEU A 221     -10.798  -1.962   4.286  1.00 82.72           H
ATOM   3308  N   GLY A 222      -8.353  -2.759   2.730  1.00 75.41           N
ATOM   3309  CA  GLY A 222      -6.943  -3.054   2.536  1.00 75.41           C
ATOM   3310  C   GLY A 222      -6.759  -4.357   1.754  1.00 75.41           C
ATOM   3311  O   GLY A 222      -5.822  -4.485   0.968  1.00 75.41           O
ATOM   3312 1HA  GLY A 222      -6.466  -2.234   2.000  1.00 75.41           H
ATOM   3313 2HA  GLY A 222      -6.448  -3.134   3.503  1.00 75.41           H
ATOM   3314  HN  GLY A 222      -8.741  -3.096   3.588  1.00 75.41           H
ATOM   3315  N   PHE A 223      -7.668  -5.289   1.997  1.00 75.82           N
ATOM   3316  CA  PHE A 223      -7.542  -6.622   1.433  1.00 75.82           C
ATOM   3317  C   PHE A 223      -8.801  -7.011   0.656  1.00 75.82           C
ATOM   3318  O   PHE A 223      -8.754  -7.184  -0.561  1.00 75.82           O
ATOM   3319  HA  PHE A 223      -6.688  -6.607   0.755  1.00 75.82           H
ATOM   3320  CB  PHE A 223      -7.363  -7.589   2.606  1.00 75.82           C
ATOM   3321 1HB  PHE A 223      -6.546  -7.234   3.234  1.00 75.82           H
ATOM   3322 2HB  PHE A 223      -8.265  -7.572   3.218  1.00 75.82           H
ATOM   3323  CG  PHE A 223      -7.075  -9.031   2.186  1.00 75.82           C
ATOM   3324  CD1 PHE A 223      -8.001 -10.002   2.408  1.00 75.82           C
ATOM   3325  HD1 PHE A 223      -8.949  -9.752   2.885  1.00 75.82           H
ATOM   3326  CD2 PHE A 223      -5.893  -9.343   1.590  1.00 75.82           C
ATOM   3327  HD2 PHE A 223      -5.150  -8.565   1.412  1.00 75.82           H
ATOM   3328  CE1 PHE A 223      -7.734 -11.341   2.018  1.00 75.82           C
ATOM   3329  HE1 PHE A 223      -8.476 -12.119   2.196  1.00 75.82           H
ATOM   3330  CE2 PHE A 223      -5.626 -10.682   1.200  1.00 75.82           C
ATOM   3331  HE2 PHE A 223      -4.678 -10.931   0.722  1.00 75.82           H
ATOM   3332  CZ  PHE A 223      -6.552 -11.652   1.422  1.00 75.82           C
ATOM   3333  HZ  PHE A 223      -6.347 -12.680   1.122  1.00 75.82           H
ATOM   3334  HN  PHE A 223      -8.478  -5.146   2.566  1.00 75.82           H
ATOM   3335  N   PHE A 224      -9.897  -7.136   1.390  1.00 82.40           N
ATOM   3336  CA  PHE A 224     -11.073  -7.812   0.870  1.00 82.40           C
ATOM   3337  C   PHE A 224     -11.621  -7.089  -0.362  1.00 82.40           C
ATOM   3338  O   PHE A 224     -11.935  -7.721  -1.369  1.00 82.40           O
ATOM   3339  HA  PHE A 224     -10.770  -8.821   0.592  1.00 82.40           H
ATOM   3340  CB  PHE A 224     -12.130  -7.784   1.976  1.00 82.40           C
ATOM   3341 1HB  PHE A 224     -12.109  -6.807   2.460  1.00 82.40           H
ATOM   3342 2HB  PHE A 224     -13.116  -7.895   1.525  1.00 82.40           H
ATOM   3343  CG  PHE A 224     -11.947  -8.868   3.040  1.00 82.40           C
ATOM   3344  CD1 PHE A 224     -12.351 -10.142   2.789  1.00 82.40           C
ATOM   3345  HD1 PHE A 224     -12.806 -10.391   1.830  1.00 82.40           H
ATOM   3346  CD2 PHE A 224     -11.380  -8.558   4.236  1.00 82.40           C
ATOM   3347  HD2 PHE A 224     -11.056  -7.537   4.437  1.00 82.40           H
ATOM   3348  CE1 PHE A 224     -12.181 -11.148   3.776  1.00 82.40           C
ATOM   3349  HE1 PHE A 224     -12.505 -12.170   3.575  1.00 82.40           H
ATOM   3350  CE2 PHE A 224     -11.210  -9.564   5.224  1.00 82.40           C
ATOM   3351  HE2 PHE A 224     -10.755  -9.316   6.183  1.00 82.40           H
ATOM   3352  CZ  PHE A 224     -11.614 -10.838   4.973  1.00 82.40           C
ATOM   3353  HZ  PHE A 224     -11.483 -11.611   5.730  1.00 82.40           H
ATOM   3354  HN  PHE A 224      -9.988  -6.786   2.322  1.00 82.40           H
ATOM   3355  N   LEU A 225     -11.720  -5.773  -0.241  1.00 80.58           N
ATOM   3356  CA  LEU A 225     -12.271  -4.962  -1.313  1.00 80.58           C
ATOM   3357  C   LEU A 225     -11.423  -5.147  -2.574  1.00 80.58           C
ATOM   3358  O   LEU A 225     -11.954  -5.428  -3.647  1.00 80.58           O
ATOM   3359  HA  LEU A 225     -13.277  -5.330  -1.517  1.00 80.58           H
ATOM   3360  CB  LEU A 225     -12.403  -3.504  -0.869  1.00 80.58           C
ATOM   3361 1HB  LEU A 225     -13.039  -3.471   0.016  1.00 80.58           H
ATOM   3362 2HB  LEU A 225     -11.419  -3.146  -0.568  1.00 80.58           H
ATOM   3363  CG  LEU A 225     -12.972  -2.535  -1.908  1.00 80.58           C
ATOM   3364  HG  LEU A 225     -12.398  -2.646  -2.828  1.00 80.58           H
ATOM   3365  CD1 LEU A 225     -14.426  -2.877  -2.238  1.00 80.58           C
ATOM   3366 1HD1 LEU A 225     -14.480  -3.889  -2.638  1.00 80.58           H
ATOM   3367 2HD1 LEU A 225     -15.029  -2.811  -1.332  1.00 80.58           H
ATOM   3368 3HD1 LEU A 225     -14.806  -2.173  -2.979  1.00 80.58           H
ATOM   3369  CD2 LEU A 225     -12.813  -1.084  -1.449  1.00 80.58           C
ATOM   3370 1HD2 LEU A 225     -13.346  -0.941  -0.509  1.00 80.58           H
ATOM   3371 2HD2 LEU A 225     -11.756  -0.862  -1.306  1.00 80.58           H
ATOM   3372 3HD2 LEU A 225     -13.226  -0.417  -2.206  1.00 80.58           H
ATOM   3373  HN  LEU A 225     -11.431  -5.263   0.569  1.00 80.58           H
ATOM   3374  N   PRO A 226     -10.096  -4.992  -2.467  1.00 73.74           N
ATOM   3375  CA  PRO A 226      -9.225  -5.132  -3.636  1.00 73.74           C
ATOM   3376  C   PRO A 226      -9.158  -6.566  -4.138  1.00 73.74           C
ATOM   3377  O   PRO A 226      -9.152  -6.805  -5.344  1.00 73.74           O
ATOM   3378  HA  PRO A 226      -9.621  -4.557  -4.473  1.00 73.74           H
ATOM   3379  CB  PRO A 226      -7.865  -4.643  -3.135  1.00 73.74           C
ATOM   3380 1HB  PRO A 226      -7.044  -5.171  -3.621  1.00 73.74           H
ATOM   3381 2HB  PRO A 226      -7.722  -3.581  -3.335  1.00 73.74           H
ATOM   3382  CG  PRO A 226      -7.906  -4.925  -1.660  1.00 73.74           C
ATOM   3383 1HG  PRO A 226      -7.610  -5.952  -1.447  1.00 73.74           H
ATOM   3384 2HG  PRO A 226      -7.221  -4.276  -1.115  1.00 73.74           H
ATOM   3385  CD  PRO A 226      -9.328  -4.677  -1.250  1.00 73.74           C
ATOM   3386 1HD  PRO A 226      -9.622  -5.312  -0.414  1.00 73.74           H
ATOM   3387 2HD  PRO A 226      -9.481  -3.644  -0.935  1.00 73.74           H
ATOM   3388  N   PHE A 227      -9.110  -7.489  -3.189  1.00 77.88           N
ATOM   3389  CA  PHE A 227      -8.988  -8.898  -3.522  1.00 77.88           C
ATOM   3390  C   PHE A 227     -10.192  -9.375  -4.337  1.00 77.88           C
ATOM   3391  O   PHE A 227     -10.030 -10.056  -5.348  1.00 77.88           O
ATOM   3392  HA  PHE A 227      -8.081  -9.013  -4.116  1.00 77.88           H
ATOM   3393  CB  PHE A 227      -8.944  -9.668  -2.200  1.00 77.88           C
ATOM   3394 1HB  PHE A 227      -8.062  -9.358  -1.640  1.00 77.88           H
ATOM   3395 2HB  PHE A 227      -9.814  -9.393  -1.603  1.00 77.88           H
ATOM   3396  CG  PHE A 227      -8.918 -11.189  -2.366  1.00 77.88           C
ATOM   3397  CD1 PHE A 227     -10.046 -11.916  -2.150  1.00 77.88           C
ATOM   3398  HD1 PHE A 227     -10.970 -11.416  -1.859  1.00 77.88           H
ATOM   3399  CD2 PHE A 227      -7.766 -11.813  -2.730  1.00 77.88           C
ATOM   3400  HD2 PHE A 227      -6.861 -11.230  -2.903  1.00 77.88           H
ATOM   3401  CE1 PHE A 227     -10.022 -13.327  -2.305  1.00 77.88           C
ATOM   3402  HE1 PHE A 227     -10.926 -13.910  -2.131  1.00 77.88           H
ATOM   3403  CE2 PHE A 227      -7.741 -13.224  -2.884  1.00 77.88           C
ATOM   3404  HE2 PHE A 227      -6.817 -13.725  -3.175  1.00 77.88           H
ATOM   3405  CZ  PHE A 227      -8.870 -13.952  -2.668  1.00 77.88           C
ATOM   3406  HZ  PHE A 227      -8.851 -15.035  -2.786  1.00 77.88           H
ATOM   3407  HN  PHE A 227      -9.152  -7.288  -2.210  1.00 77.88           H
ATOM   3408  N   VAL A 228     -11.371  -8.999  -3.866  1.00 82.02           N
ATOM   3409  CA  VAL A 228     -12.603  -9.396  -4.527  1.00 82.02           C
ATOM   3410  C   VAL A 228     -12.628  -8.814  -5.941  1.00 82.02           C
ATOM   3411  O   VAL A 228     -12.953  -9.514  -6.899  1.00 82.02           O
ATOM   3412  HA  VAL A 228     -12.603 -10.484  -4.596  1.00 82.02           H
ATOM   3413  CB  VAL A 228     -13.808  -8.974  -3.685  1.00 82.02           C
ATOM   3414  HB  VAL A 228     -13.668  -7.932  -3.398  1.00 82.02           H
ATOM   3415  CG1 VAL A 228     -15.103  -9.068  -4.495  1.00 82.02           C
ATOM   3416 1HG1 VAL A 228     -15.036  -8.412  -5.364  1.00 82.02           H
ATOM   3417 2HG1 VAL A 228     -15.250 -10.096  -4.826  1.00 82.02           H
ATOM   3418 3HG1 VAL A 228     -15.944  -8.762  -3.873  1.00 82.02           H
ATOM   3419  CG2 VAL A 228     -13.901  -9.806  -2.405  1.00 82.02           C
ATOM   3420 1HG2 VAL A 228     -14.007 -10.860  -2.663  1.00 82.02           H
ATOM   3421 2HG2 VAL A 228     -12.996  -9.666  -1.814  1.00 82.02           H
ATOM   3422 3HG2 VAL A 228     -14.767  -9.486  -1.825  1.00 82.02           H
ATOM   3423  HN  VAL A 228     -11.493  -8.434  -3.050  1.00 82.02           H
ATOM   3424  N   VAL A 229     -12.280  -7.538  -6.028  1.00 74.06           N
ATOM   3425  CA  VAL A 229     -12.384  -6.818  -7.286  1.00 74.06           C
ATOM   3426  C   VAL A 229     -11.416  -7.429  -8.300  1.00 74.06           C
ATOM   3427  O   VAL A 229     -11.779  -7.653  -9.454  1.00 74.06           O
ATOM   3428  HA  VAL A 229     -13.402  -6.943  -7.653  1.00 74.06           H
ATOM   3429  CB  VAL A 229     -12.144  -5.324  -7.055  1.00 74.06           C
ATOM   3430  HB  VAL A 229     -11.161  -5.210  -6.597  1.00 74.06           H
ATOM   3431  CG1 VAL A 229     -12.137  -4.559  -8.380  1.00 74.06           C
ATOM   3432 1HG1 VAL A 229     -11.343  -4.946  -9.019  1.00 74.06           H
ATOM   3433 2HG1 VAL A 229     -13.099  -4.686  -8.877  1.00 74.06           H
ATOM   3434 3HG1 VAL A 229     -11.964  -3.500  -8.187  1.00 74.06           H
ATOM   3435  CG2 VAL A 229     -13.182  -4.745  -6.092  1.00 74.06           C
ATOM   3436 1HG2 VAL A 229     -14.180  -4.877  -6.510  1.00 74.06           H
ATOM   3437 2HG2 VAL A 229     -13.118  -5.261  -5.134  1.00 74.06           H
ATOM   3438 3HG2 VAL A 229     -12.988  -3.682  -5.945  1.00 74.06           H
ATOM   3439  HN  VAL A 229     -11.933  -7.000  -5.260  1.00 74.06           H
ATOM   3440  N   MET A 230     -10.202  -7.682  -7.833  1.00 75.12           N
ATOM   3441  CA  MET A 230      -9.183  -8.277  -8.682  1.00 75.12           C
ATOM   3442  C   MET A 230      -9.620  -9.655  -9.181  1.00 75.12           C
ATOM   3443  O   MET A 230      -9.458  -9.973 -10.358  1.00 75.12           O
ATOM   3444  HA  MET A 230      -9.070  -7.596  -9.525  1.00 75.12           H
ATOM   3445  CB  MET A 230      -7.877  -8.409  -7.895  1.00 75.12           C
ATOM   3446 1HB  MET A 230      -8.097  -8.667  -6.859  1.00 75.12           H
ATOM   3447 2HB  MET A 230      -7.281  -9.224  -8.306  1.00 75.12           H
ATOM   3448  CG  MET A 230      -7.074  -7.108  -7.943  1.00 75.12           C
ATOM   3449 1HG  MET A 230      -6.947  -6.787  -8.977  1.00 75.12           H
ATOM   3450 2HG  MET A 230      -7.617  -6.316  -7.427  1.00 75.12           H
ATOM   3451  SD  MET A 230      -5.478  -7.348  -7.180  1.00 75.12           S
ATOM   3452  CE  MET A 230      -5.732  -6.471  -5.646  1.00 75.12           C
ATOM   3453 1HE  MET A 230      -5.970  -5.429  -5.858  1.00 75.12           H
ATOM   3454 2HE  MET A 230      -6.558  -6.928  -5.099  1.00 75.12           H
ATOM   3455 3HE  MET A 230      -4.825  -6.522  -5.043  1.00 75.12           H
ATOM   3456  HN  MET A 230      -9.911  -7.489  -6.896  1.00 75.12           H
ATOM   3457  N   ALA A 231     -10.167 -10.436  -8.261  1.00 77.35           N
ATOM   3458  CA  ALA A 231     -10.610 -11.781  -8.588  1.00 77.35           C
ATOM   3459  C   ALA A 231     -11.649 -11.712  -9.710  1.00 77.35           C
ATOM   3460  O   ALA A 231     -11.574 -12.469 -10.676  1.00 77.35           O
ATOM   3461  HA  ALA A 231      -9.743 -12.339  -8.941  1.00 77.35           H
ATOM   3462  CB  ALA A 231     -11.155 -12.459  -7.330  1.00 77.35           C
ATOM   3463 1HB  ALA A 231     -10.370 -12.509  -6.575  1.00 77.35           H
ATOM   3464 2HB  ALA A 231     -11.995 -11.885  -6.942  1.00 77.35           H
ATOM   3465 3HB  ALA A 231     -11.487 -13.468  -7.576  1.00 77.35           H
ATOM   3466  HN  ALA A 231     -10.309 -10.164  -7.309  1.00 77.35           H
ATOM   3467  N   CYS A 232     -12.593 -10.798  -9.543  1.00 77.68           N
ATOM   3468  CA  CYS A 232     -13.660 -10.639 -10.516  1.00 77.68           C
ATOM   3469  C   CYS A 232     -13.038 -10.210 -11.846  1.00 77.68           C
ATOM   3470  O   CYS A 232     -13.363 -10.765 -12.895  1.00 77.68           O
ATOM   3471  HA  CYS A 232     -14.145 -11.611 -10.611  1.00 77.68           H
ATOM   3472  CB  CYS A 232     -14.720  -9.646 -10.035  1.00 77.68           C
ATOM   3473 1HB  CYS A 232     -14.247  -8.709  -9.742  1.00 77.68           H
ATOM   3474 2HB  CYS A 232     -15.409  -9.414 -10.848  1.00 77.68           H
ATOM   3475  SG  CYS A 232     -15.641 -10.350  -8.619  1.00 77.68           S
ATOM   3476  HG  CYS A 232     -14.744 -10.022  -7.694  1.00 77.68           H
ATOM   3477  HN  CYS A 232     -12.636 -10.174  -8.763  1.00 77.68           H
ATOM   3478  N   CYS A 233     -12.154  -9.227 -11.760  1.00 71.45           N
ATOM   3479  CA  CYS A 233     -11.586  -8.624 -12.954  1.00 71.45           C
ATOM   3480  C   CYS A 233     -10.871  -9.717 -13.750  1.00 71.45           C
ATOM   3481  O   CYS A 233     -11.083  -9.852 -14.954  1.00 71.45           O
ATOM   3482  HA  CYS A 233     -12.420  -8.213 -13.523  1.00 71.45           H
ATOM   3483  CB  CYS A 233     -10.651  -7.463 -12.611  1.00 71.45           C
ATOM   3484 1HB  CYS A 233      -9.912  -7.785 -11.877  1.00 71.45           H
ATOM   3485 2HB  CYS A 233     -10.102  -7.153 -13.500  1.00 71.45           H
ATOM   3486  SG  CYS A 233     -11.616  -6.056 -11.950  1.00 71.45           S
ATOM   3487  HG  CYS A 233     -11.845  -6.593 -10.756  1.00 71.45           H
ATOM   3488  HN  CYS A 233     -11.827  -8.843 -10.896  1.00 71.45           H
ATOM   3489  N   TYR A 234     -10.039 -10.470 -13.045  1.00 72.54           N
ATOM   3490  CA  TYR A 234      -9.183 -11.448 -13.694  1.00 72.54           C
ATOM   3491  C   TYR A 234      -9.997 -12.641 -14.199  1.00 72.54           C
ATOM   3492  O   TYR A 234      -9.677 -13.223 -15.234  1.00 72.54           O
ATOM   3493  HA  TYR A 234      -8.700 -10.963 -14.542  1.00 72.54           H
ATOM   3494  CB  TYR A 234      -8.205 -11.931 -12.621  1.00 72.54           C
ATOM   3495 1HB  TYR A 234      -8.743 -12.047 -11.680  1.00 72.54           H
ATOM   3496 2HB  TYR A 234      -7.834 -12.917 -12.899  1.00 72.54           H
ATOM   3497  CG  TYR A 234      -7.014 -10.997 -12.399  1.00 72.54           C
ATOM   3498  CD1 TYR A 234      -6.208 -10.643 -13.462  1.00 72.54           C
ATOM   3499  HD1 TYR A 234      -6.421 -11.028 -14.459  1.00 72.54           H
ATOM   3500  CD2 TYR A 234      -6.745 -10.510 -11.137  1.00 72.54           C
ATOM   3501  HD2 TYR A 234      -7.381 -10.790 -10.297  1.00 72.54           H
ATOM   3502  CE1 TYR A 234      -5.086  -9.764 -13.254  1.00 72.54           C
ATOM   3503  HE1 TYR A 234      -4.442  -9.476 -14.084  1.00 72.54           H
ATOM   3504  CE2 TYR A 234      -5.623  -9.631 -10.928  1.00 72.54           C
ATOM   3505  HE2 TYR A 234      -5.399  -9.239  -9.936  1.00 72.54           H
ATOM   3506  CZ  TYR A 234      -4.849  -9.302 -11.997  1.00 72.54           C
ATOM   3507  OH  TYR A 234      -3.790  -8.472 -11.800  1.00 72.54           O
ATOM   3508  HH  TYR A 234      -3.743  -8.200 -10.839  1.00 72.54           H
ATOM   3509  HN  TYR A 234      -9.946 -10.420 -12.051  1.00 72.54           H
ATOM   3510  N   THR A 235     -11.035 -12.970 -13.444  1.00 79.97           N
ATOM   3511  CA  THR A 235     -11.964 -14.007 -13.860  1.00 79.97           C
ATOM   3512  C   THR A 235     -12.552 -13.677 -15.233  1.00 79.97           C
ATOM   3513  O   THR A 235     -12.622 -14.541 -16.106  1.00 79.97           O
ATOM   3514  HA  THR A 235     -11.412 -14.941 -13.964  1.00 79.97           H
ATOM   3515  CB  THR A 235     -13.023 -14.159 -12.766  1.00 79.97           C
ATOM   3516  HB  THR A 235     -13.539 -13.215 -12.590  1.00 79.97           H
ATOM   3517  OG1 THR A 235     -12.302 -14.683 -11.655  1.00 79.97           O
ATOM   3518  HG1 THR A 235     -11.963 -13.935 -11.084  1.00 79.97           H
ATOM   3519  CG2 THR A 235     -14.049 -15.247 -13.091  1.00 79.97           C
ATOM   3520 1HG2 THR A 235     -13.540 -16.205 -13.201  1.00 79.97           H
ATOM   3521 2HG2 THR A 235     -14.560 -14.999 -14.021  1.00 79.97           H
ATOM   3522 3HG2 THR A 235     -14.777 -15.314 -12.283  1.00 79.97           H
ATOM   3523  HN  THR A 235     -11.245 -12.542 -12.565  1.00 79.97           H
ATOM   3524  N   ILE A 236     -12.960 -12.425 -15.382  1.00 75.68           N
ATOM   3525  CA  ILE A 236     -13.550 -11.974 -16.630  1.00 75.68           C
ATOM   3526  C   ILE A 236     -12.483 -11.982 -17.727  1.00 75.68           C
ATOM   3527  O   ILE A 236     -12.730 -12.457 -18.834  1.00 75.68           O
ATOM   3528  HA  ILE A 236     -14.329 -12.687 -16.901  1.00 75.68           H
ATOM   3529  CB  ILE A 236     -14.227 -10.615 -16.442  1.00 75.68           C
ATOM   3530  HB  ILE A 236     -13.506  -9.933 -15.992  1.00 75.68           H
ATOM   3531  CG1 ILE A 236     -15.411 -10.721 -15.478  1.00 75.68           C
ATOM   3532 1HG1 ILE A 236     -16.231 -11.251 -15.961  1.00 75.68           H
ATOM   3533 2HG1 ILE A 236     -15.123 -11.306 -14.606  1.00 75.68           H
ATOM   3534  CG2 ILE A 236     -14.637 -10.015 -17.789  1.00 75.68           C
ATOM   3535 1HG2 ILE A 236     -13.752  -9.881 -18.411  1.00 75.68           H
ATOM   3536 2HG2 ILE A 236     -15.334 -10.687 -18.289  1.00 75.68           H
ATOM   3537 3HG2 ILE A 236     -15.115  -9.049 -17.626  1.00 75.68           H
ATOM   3538  CD1 ILE A 236     -15.884  -9.334 -15.036  1.00 75.68           C
ATOM   3539 1HD1 ILE A 236     -15.068  -8.816 -14.532  1.00 75.68           H
ATOM   3540 2HD1 ILE A 236     -16.194  -8.760 -15.909  1.00 75.68           H
ATOM   3541 3HD1 ILE A 236     -16.726  -9.439 -14.352  1.00 75.68           H
ATOM   3542  HN  ILE A 236     -12.893 -11.727 -14.669  1.00 75.68           H
ATOM   3543  N   ILE A 237     -11.319 -11.452 -17.379  1.00 72.79           N
ATOM   3544  CA  ILE A 237     -10.231 -11.344 -18.336  1.00 72.79           C
ATOM   3545  C   ILE A 237      -9.893 -12.734 -18.877  1.00 72.79           C
ATOM   3546  O   ILE A 237      -9.772 -12.921 -20.087  1.00 72.79           O
ATOM   3547  HA  ILE A 237     -10.584 -10.728 -19.163  1.00 72.79           H
ATOM   3548  CB  ILE A 237      -9.037 -10.620 -17.710  1.00 72.79           C
ATOM   3549  HB  ILE A 237      -8.887 -11.015 -16.705  1.00 72.79           H
ATOM   3550  CG1 ILE A 237      -9.316  -9.122 -17.569  1.00 72.79           C
ATOM   3551 1HG1 ILE A 237      -9.321  -8.656 -18.554  1.00 72.79           H
ATOM   3552 2HG1 ILE A 237     -10.307  -8.972 -17.141  1.00 72.79           H
ATOM   3553  CG2 ILE A 237      -7.755 -10.893 -18.499  1.00 72.79           C
ATOM   3554 1HG2 ILE A 237      -7.552 -11.964 -18.503  1.00 72.79           H
ATOM   3555 2HG2 ILE A 237      -7.878 -10.543 -19.524  1.00 72.79           H
ATOM   3556 3HG2 ILE A 237      -6.922 -10.367 -18.032  1.00 72.79           H
ATOM   3557  CD1 ILE A 237      -8.264  -8.450 -16.685  1.00 72.79           C
ATOM   3558 1HD1 ILE A 237      -8.279  -8.902 -15.694  1.00 72.79           H
ATOM   3559 2HD1 ILE A 237      -7.277  -8.581 -17.130  1.00 72.79           H
ATOM   3560 3HD1 ILE A 237      -8.486  -7.386 -16.602  1.00 72.79           H
ATOM   3561  HN  ILE A 237     -11.115 -11.102 -16.465  1.00 72.79           H
ATOM   3562  N   ILE A 238      -9.750 -13.674 -17.955  1.00 72.99           N
ATOM   3563  CA  ILE A 238      -9.405 -15.037 -18.323  1.00 72.99           C
ATOM   3564  C   ILE A 238     -10.470 -15.590 -19.271  1.00 72.99           C
ATOM   3565  O   ILE A 238     -10.145 -16.211 -20.281  1.00 72.99           O
ATOM   3566  HA  ILE A 238      -8.454 -15.001 -18.855  1.00 72.99           H
ATOM   3567  CB  ILE A 238      -9.192 -15.892 -17.072  1.00 72.99           C
ATOM   3568  HB  ILE A 238     -10.028 -15.720 -16.394  1.00 72.99           H
ATOM   3569  CG1 ILE A 238      -7.919 -15.475 -16.333  1.00 72.99           C
ATOM   3570 1HG1 ILE A 238      -7.044 -15.835 -16.875  1.00 72.99           H
ATOM   3571 2HG1 ILE A 238      -7.850 -14.387 -16.304  1.00 72.99           H
ATOM   3572  CG2 ILE A 238      -9.190 -17.382 -17.419  1.00 72.99           C
ATOM   3573 1HG2 ILE A 238     -10.146 -17.651 -17.868  1.00 72.99           H
ATOM   3574 2HG2 ILE A 238      -8.386 -17.589 -18.126  1.00 72.99           H
ATOM   3575 3HG2 ILE A 238      -9.037 -17.967 -16.512  1.00 72.99           H
ATOM   3576  CD1 ILE A 238      -7.905 -16.029 -14.907  1.00 72.99           C
ATOM   3577 1HD1 ILE A 238      -8.768 -15.648 -14.360  1.00 72.99           H
ATOM   3578 2HD1 ILE A 238      -7.949 -17.118 -14.940  1.00 72.99           H
ATOM   3579 3HD1 ILE A 238      -6.990 -15.718 -14.404  1.00 72.99           H
ATOM   3580  HN  ILE A 238      -9.865 -13.518 -16.974  1.00 72.99           H
ATOM   3581  N   HIS A 239     -11.722 -15.344 -18.912  1.00 77.69           N
ATOM   3582  CA  HIS A 239     -12.838 -15.851 -19.692  1.00 77.69           C
ATOM   3583  C   HIS A 239     -12.768 -15.290 -21.113  1.00 77.69           C
ATOM   3584  O   HIS A 239     -12.926 -16.028 -22.085  1.00 77.69           O
ATOM   3585  HA  HIS A 239     -12.724 -16.935 -19.732  1.00 77.69           H
ATOM   3586  CB  HIS A 239     -14.168 -15.547 -18.999  1.00 77.69           C
ATOM   3587 1HB  HIS A 239     -14.122 -15.911 -17.973  1.00 77.69           H
ATOM   3588 2HB  HIS A 239     -14.300 -14.466 -18.949  1.00 77.69           H
ATOM   3589  CG  HIS A 239     -15.369 -16.156 -19.681  1.00 77.69           C
ATOM   3590  ND1 HIS A 239     -16.122 -15.476 -20.623  1.00 77.69           N
ATOM   3591  HD1 HIS A 239     -15.956 -14.543 -20.941  1.00 77.69           H
ATOM   3592  CD2 HIS A 239     -15.939 -17.389 -19.550  1.00 77.69           C
ATOM   3593  HD2 HIS A 239     -15.595 -18.182 -18.886  1.00 77.69           H
ATOM   3594  CE1 HIS A 239     -17.098 -16.273 -21.032  1.00 77.69           C
ATOM   3595  HE1 HIS A 239     -17.860 -16.025 -21.772  1.00 77.69           H
ATOM   3596  NE2 HIS A 239     -16.984 -17.457 -20.365  1.00 77.69           N
ATOM   3597  HN  HIS A 239     -11.978 -14.810 -18.106  1.00 77.69           H
ATOM   3598  N   THR A 240     -12.529 -13.989 -21.191  1.00 72.83           N
ATOM   3599  CA  THR A 240     -12.464 -13.315 -22.476  1.00 72.83           C
ATOM   3600  C   THR A 240     -11.266 -13.822 -23.283  1.00 72.83           C
ATOM   3601  O   THR A 240     -11.363 -14.005 -24.495  1.00 72.83           O
ATOM   3602  HA  THR A 240     -13.360 -13.567 -23.043  1.00 72.83           H
ATOM   3603  CB  THR A 240     -12.429 -11.808 -22.219  1.00 72.83           C
ATOM   3604  HB  THR A 240     -11.469 -11.506 -21.800  1.00 72.83           H
ATOM   3605  OG1 THR A 240     -13.563 -11.571 -21.389  1.00 72.83           O
ATOM   3606  HG1 THR A 240     -13.308 -11.662 -20.427  1.00 72.83           H
ATOM   3607  CG2 THR A 240     -12.714 -10.991 -23.481  1.00 72.83           C
ATOM   3608 1HG2 THR A 240     -13.704 -11.244 -23.862  1.00 72.83           H
ATOM   3609 2HG2 THR A 240     -11.964 -11.220 -24.238  1.00 72.83           H
ATOM   3610 3HG2 THR A 240     -12.677  -9.928 -23.242  1.00 72.83           H
ATOM   3611  HN  THR A 240     -12.383 -13.399 -20.396  1.00 72.83           H
ATOM   3612  N   LEU A 241     -10.165 -14.033 -22.577  1.00 71.45           N
ATOM   3613  CA  LEU A 241      -8.936 -14.467 -23.220  1.00 71.45           C
ATOM   3614  C   LEU A 241      -9.135 -15.871 -23.795  1.00 71.45           C
ATOM   3615  O   LEU A 241      -8.637 -16.179 -24.877  1.00 71.45           O
ATOM   3616  HA  LEU A 241      -8.739 -13.782 -24.044  1.00 71.45           H
ATOM   3617  CB  LEU A 241      -7.758 -14.361 -22.250  1.00 71.45           C
ATOM   3618 1HB  LEU A 241      -8.078 -14.733 -21.277  1.00 71.45           H
ATOM   3619 2HB  LEU A 241      -6.965 -15.023 -22.599  1.00 71.45           H
ATOM   3620  CG  LEU A 241      -7.169 -12.961 -22.061  1.00 71.45           C
ATOM   3621  HG  LEU A 241      -7.970 -12.294 -21.743  1.00 71.45           H
ATOM   3622  CD1 LEU A 241      -6.111 -12.956 -20.955  1.00 71.45           C
ATOM   3623 1HD1 LEU A 241      -6.565 -13.275 -20.017  1.00 71.45           H
ATOM   3624 2HD1 LEU A 241      -5.306 -13.641 -21.220  1.00 71.45           H
ATOM   3625 3HD1 LEU A 241      -5.709 -11.950 -20.842  1.00 71.45           H
ATOM   3626  CD2 LEU A 241      -6.622 -12.413 -23.380  1.00 71.45           C
ATOM   3627 1HD2 LEU A 241      -5.839 -13.075 -23.751  1.00 71.45           H
ATOM   3628 2HD2 LEU A 241      -7.427 -12.358 -24.113  1.00 71.45           H
ATOM   3629 3HD2 LEU A 241      -6.209 -11.418 -23.217  1.00 71.45           H
ATOM   3630  HN  LEU A 241     -10.104 -13.912 -21.587  1.00 71.45           H
ATOM   3631  N   ILE A 242      -9.863 -16.685 -23.045  1.00 72.94           N
ATOM   3632  CA  ILE A 242     -10.161 -18.039 -23.481  1.00 72.94           C
ATOM   3633  C   ILE A 242     -10.998 -17.985 -24.761  1.00 72.94           C
ATOM   3634  O   ILE A 242     -10.789 -18.779 -25.676  1.00 72.94           O
ATOM   3635  HA  ILE A 242      -9.212 -18.525 -23.709  1.00 72.94           H
ATOM   3636  CB  ILE A 242     -10.817 -18.834 -22.350  1.00 72.94           C
ATOM   3637  HB  ILE A 242     -11.589 -18.211 -21.897  1.00 72.94           H
ATOM   3638  CG1 ILE A 242      -9.803 -19.166 -21.253  1.00 72.94           C
ATOM   3639 1HG1 ILE A 242      -9.112 -19.929 -21.611  1.00 72.94           H
ATOM   3640 2HG1 ILE A 242      -9.209 -18.282 -21.023  1.00 72.94           H
ATOM   3641  CG2 ILE A 242     -11.508 -20.088 -22.891  1.00 72.94           C
ATOM   3642 1HG2 ILE A 242     -12.277 -19.798 -23.606  1.00 72.94           H
ATOM   3643 2HG2 ILE A 242     -10.773 -20.723 -23.384  1.00 72.94           H
ATOM   3644 3HG2 ILE A 242     -11.966 -20.634 -22.066  1.00 72.94           H
ATOM   3645  CD1 ILE A 242     -10.507 -19.659 -19.988  1.00 72.94           C
ATOM   3646 1HD1 ILE A 242     -11.178 -18.884 -19.619  1.00 72.94           H
ATOM   3647 2HD1 ILE A 242     -11.080 -20.558 -20.217  1.00 72.94           H
ATOM   3648 3HD1 ILE A 242      -9.763 -19.888 -19.224  1.00 72.94           H
ATOM   3649  HN  ILE A 242     -10.247 -16.434 -22.156  1.00 72.94           H
ATOM   3650  N   GLN A 243     -11.927 -17.041 -24.783  1.00 70.68           N
ATOM   3651  CA  GLN A 243     -12.813 -16.890 -25.924  1.00 70.68           C
ATOM   3652  C   GLN A 243     -12.045 -16.331 -27.123  1.00 70.68           C
ATOM   3653  O   GLN A 243     -12.347 -16.662 -28.269  1.00 70.68           O
ATOM   3654  HA  GLN A 243     -13.169 -17.896 -26.150  1.00 70.68           H
ATOM   3655  CB  GLN A 243     -14.009 -16.001 -25.577  1.00 70.68           C
ATOM   3656 1HB  GLN A 243     -13.659 -15.084 -25.103  1.00 70.68           H
ATOM   3657 2HB  GLN A 243     -14.529 -15.711 -26.490  1.00 70.68           H
ATOM   3658  CG  GLN A 243     -14.978 -16.727 -24.641  1.00 70.68           C
ATOM   3659 1HG  GLN A 243     -15.278 -17.676 -25.087  1.00 70.68           H
ATOM   3660 2HG  GLN A 243     -14.477 -16.961 -23.702  1.00 70.68           H
ATOM   3661  CD  GLN A 243     -16.217 -15.873 -24.365  1.00 70.68           C
ATOM   3662  OE1 GLN A 243     -16.239 -14.674 -24.588  1.00 70.68           O
ATOM   3663  NE2 GLN A 243     -17.245 -16.556 -23.868  1.00 70.68           N
ATOM   3664 1HE2 GLN A 243     -17.162 -17.539 -23.708  1.00 70.68           H
ATOM   3665 2HE2 GLN A 243     -18.101 -16.085 -23.654  1.00 70.68           H
ATOM   3666  HN  GLN A 243     -12.079 -16.388 -24.041  1.00 70.68           H
ATOM   3667  N   ALA A 244     -11.066 -15.492 -26.818  1.00 64.47           N
ATOM   3668  CA  ALA A 244     -10.254 -14.880 -27.857  1.00 64.47           C
ATOM   3669  C   ALA A 244      -9.465 -15.967 -28.588  1.00 64.47           C
ATOM   3670  O   ALA A 244      -8.782 -16.773 -27.959  1.00 64.47           O
ATOM   3671  HA  ALA A 244     -10.929 -14.395 -28.563  1.00 64.47           H
ATOM   3672  CB  ALA A 244      -9.345 -13.817 -27.235  1.00 64.47           C
ATOM   3673 1HB  ALA A 244      -9.956 -13.054 -26.753  1.00 64.47           H
ATOM   3674 2HB  ALA A 244      -8.696 -14.284 -26.494  1.00 64.47           H
ATOM   3675 3HB  ALA A 244      -8.737 -13.358 -28.014  1.00 64.47           H
ATOM   3676  HN  ALA A 244     -10.824 -15.230 -25.884  1.00 64.47           H
ATOM   3677  N   LYS A 245      -9.584 -15.954 -29.908  1.00 58.17           N
ATOM   3678  CA  LYS A 245      -8.957 -16.978 -30.726  1.00 58.17           C
ATOM   3679  C   LYS A 245      -7.467 -16.664 -30.875  1.00 58.17           C
ATOM   3680  O   LYS A 245      -6.697 -17.499 -31.347  1.00 58.17           O
ATOM   3681  HA  LYS A 245      -9.059 -17.926 -30.199  1.00 58.17           H
ATOM   3682  CB  LYS A 245      -9.691 -17.121 -32.061  1.00 58.17           C
ATOM   3683 1HB  LYS A 245      -9.956 -16.135 -32.443  1.00 58.17           H
ATOM   3684 2HB  LYS A 245      -9.030 -17.580 -32.796  1.00 58.17           H
ATOM   3685  CG  LYS A 245     -10.955 -17.968 -31.904  1.00 58.17           C
ATOM   3686 1HG  LYS A 245     -10.715 -18.889 -31.372  1.00 58.17           H
ATOM   3687 2HG  LYS A 245     -11.685 -17.431 -31.298  1.00 58.17           H
ATOM   3688  CD  LYS A 245     -11.564 -18.304 -33.267  1.00 58.17           C
ATOM   3689 1HD  LYS A 245     -11.879 -17.386 -33.764  1.00 58.17           H
ATOM   3690 2HD  LYS A 245     -10.809 -18.767 -33.902  1.00 58.17           H
ATOM   3691  CE  LYS A 245     -12.760 -19.246 -33.116  1.00 58.17           C
ATOM   3692 1HE  LYS A 245     -12.461 -20.136 -32.562  1.00 58.17           H
ATOM   3693 2HE  LYS A 245     -13.544 -18.758 -32.538  1.00 58.17           H
ATOM   3694  NZ  LYS A 245     -13.284 -19.634 -34.445  1.00 58.17           N
ATOM   3695 1HZ  LYS A 245     -14.068 -20.266 -34.327  1.00 58.17           H
ATOM   3696 2HZ  LYS A 245     -13.589 -18.806 -34.943  1.00 58.17           H
ATOM   3697 3HZ  LYS A 245     -12.553 -20.098 -34.974  1.00 58.17           H
ATOM   3698  HN  LYS A 245     -10.097 -15.262 -30.416  1.00 58.17           H
ATOM   3699  N   LYS A 246      -7.105 -15.458 -30.462  1.00 56.94           N
ATOM   3700  CA  LYS A 246      -5.788 -14.926 -30.769  1.00 56.94           C
ATOM   3701  C   LYS A 246      -4.734 -15.690 -29.964  1.00 56.94           C
ATOM   3702  O   LYS A 246      -4.899 -15.901 -28.763  1.00 56.94           O
ATOM   3703  HA  LYS A 246      -5.604 -15.100 -31.829  1.00 56.94           H
ATOM   3704  CB  LYS A 246      -5.755 -13.413 -30.546  1.00 56.94           C
ATOM   3705 1HB  LYS A 246      -6.368 -13.156 -29.682  1.00 56.94           H
ATOM   3706 2HB  LYS A 246      -4.737 -13.097 -30.319  1.00 56.94           H
ATOM   3707  CG  LYS A 246      -6.264 -12.666 -31.780  1.00 56.94           C
ATOM   3708 1HG  LYS A 246      -5.734 -13.016 -32.666  1.00 56.94           H
ATOM   3709 2HG  LYS A 246      -7.321 -12.886 -31.933  1.00 56.94           H
ATOM   3710  CD  LYS A 246      -6.069 -11.156 -31.626  1.00 56.94           C
ATOM   3711 1HD  LYS A 246      -6.727 -10.779 -30.843  1.00 56.94           H
ATOM   3712 2HD  LYS A 246      -5.047 -10.948 -31.310  1.00 56.94           H
ATOM   3713  CE  LYS A 246      -6.361 -10.429 -32.940  1.00 56.94           C
ATOM   3714 1HE  LYS A 246      -5.696 -10.796 -33.721  1.00 56.94           H
ATOM   3715 2HE  LYS A 246      -7.381 -10.643 -33.262  1.00 56.94           H
ATOM   3716  NZ  LYS A 246      -6.184  -8.969 -32.774  1.00 56.94           N
ATOM   3717 1HZ  LYS A 246      -6.398  -8.501 -33.648  1.00 56.94           H
ATOM   3718 2HZ  LYS A 246      -6.807  -8.632 -32.049  1.00 56.94           H
ATOM   3719 3HZ  LYS A 246      -5.224  -8.773 -32.513  1.00 56.94           H
ATOM   3720  HN  LYS A 246      -7.692 -14.849 -29.929  1.00 56.94           H
ATOM   3721  N   SER A 247      -3.675 -16.082 -30.657  1.00 56.34           N
ATOM   3722  CA  SER A 247      -2.656 -16.924 -30.053  1.00 56.34           C
ATOM   3723  C   SER A 247      -2.050 -16.221 -28.837  1.00 56.34           C
ATOM   3724  O   SER A 247      -1.665 -16.872 -27.867  1.00 56.34           O
ATOM   3725  HA  SER A 247      -3.174 -17.833 -29.751  1.00 56.34           H
ATOM   3726  CB  SER A 247      -1.561 -17.273 -31.064  1.00 56.34           C
ATOM   3727 1HB  SER A 247      -0.905 -18.032 -30.638  1.00 56.34           H
ATOM   3728 2HB  SER A 247      -2.016 -17.708 -31.954  1.00 56.34           H
ATOM   3729  OG  SER A 247      -0.791 -16.133 -31.433  1.00 56.34           O
ATOM   3730  HG  SER A 247      -0.091 -16.393 -32.098  1.00 56.34           H
ATOM   3731  HN  SER A 247      -3.509 -15.835 -31.611  1.00 56.34           H
ATOM   3732  N   SER A 248      -1.985 -14.901 -28.928  1.00 59.68           N
ATOM   3733  CA  SER A 248      -1.220 -14.121 -27.969  1.00 59.68           C
ATOM   3734  C   SER A 248      -1.901 -14.162 -26.599  1.00 59.68           C
ATOM   3735  O   SER A 248      -1.399 -13.587 -25.635  1.00 59.68           O
ATOM   3736  HA  SER A 248      -0.241 -14.599 -27.924  1.00 59.68           H
ATOM   3737  CB  SER A 248      -1.059 -12.674 -28.439  1.00 59.68           C
ATOM   3738 1HB  SER A 248      -0.375 -12.150 -27.771  1.00 59.68           H
ATOM   3739 2HB  SER A 248      -0.606 -12.663 -29.430  1.00 59.68           H
ATOM   3740  OG  SER A 248      -2.305 -11.984 -28.479  1.00 59.68           O
ATOM   3741  HG  SER A 248      -2.162 -11.037 -28.766  1.00 59.68           H
ATOM   3742  HN  SER A 248      -2.442 -14.366 -29.638  1.00 59.68           H
ATOM   3743  N   LYS A 249      -3.035 -14.847 -26.558  1.00 62.53           N
ATOM   3744  CA  LYS A 249      -3.796 -14.959 -25.326  1.00 62.53           C
ATOM   3745  C   LYS A 249      -2.892 -15.505 -24.220  1.00 62.53           C
ATOM   3746  O   LYS A 249      -2.887 -14.987 -23.104  1.00 62.53           O
ATOM   3747  HA  LYS A 249      -4.115 -13.954 -25.046  1.00 62.53           H
ATOM   3748  CB  LYS A 249      -5.062 -15.789 -25.552  1.00 62.53           C
ATOM   3749 1HB  LYS A 249      -5.067 -16.642 -24.874  1.00 62.53           H
ATOM   3750 2HB  LYS A 249      -5.941 -15.190 -25.316  1.00 62.53           H
ATOM   3751  CG  LYS A 249      -5.145 -16.279 -26.999  1.00 62.53           C
ATOM   3752 1HG  LYS A 249      -5.420 -15.451 -27.652  1.00 62.53           H
ATOM   3753 2HG  LYS A 249      -4.165 -16.629 -27.324  1.00 62.53           H
ATOM   3754  CD  LYS A 249      -6.168 -17.408 -27.137  1.00 62.53           C
ATOM   3755 1HD  LYS A 249      -5.885 -18.241 -26.494  1.00 62.53           H
ATOM   3756 2HD  LYS A 249      -7.145 -17.061 -26.799  1.00 62.53           H
ATOM   3757  CE  LYS A 249      -6.264 -17.886 -28.587  1.00 62.53           C
ATOM   3758 1HE  LYS A 249      -6.369 -17.029 -29.253  1.00 62.53           H
ATOM   3759 2HE  LYS A 249      -5.344 -18.398 -28.869  1.00 62.53           H
ATOM   3760  NZ  LYS A 249      -7.418 -18.798 -28.757  1.00 62.53           N
ATOM   3761 1HZ  LYS A 249      -7.444 -19.134 -29.713  1.00 62.53           H
ATOM   3762 2HZ  LYS A 249      -7.323 -19.584 -28.125  1.00 62.53           H
ATOM   3763 3HZ  LYS A 249      -8.276 -18.299 -28.550  1.00 62.53           H
ATOM   3764  HN  LYS A 249      -3.432 -15.319 -27.345  1.00 62.53           H
ATOM   3765  N   HIS A 250      -2.148 -16.545 -24.567  1.00 67.63           N
ATOM   3766  CA  HIS A 250      -1.415 -17.308 -23.571  1.00 67.63           C
ATOM   3767  C   HIS A 250      -0.434 -16.389 -22.840  1.00 67.63           C
ATOM   3768  O   HIS A 250      -0.274 -16.487 -21.624  1.00 67.63           O
ATOM   3769  HA  HIS A 250      -2.151 -17.680 -22.858  1.00 67.63           H
ATOM   3770  CB  HIS A 250      -0.731 -18.518 -24.209  1.00 67.63           C
ATOM   3771 1HB  HIS A 250      -0.170 -18.187 -25.083  1.00 67.63           H
ATOM   3772 2HB  HIS A 250      -0.008 -18.928 -23.503  1.00 67.63           H
ATOM   3773  CG  HIS A 250      -1.683 -19.614 -24.624  1.00 67.63           C
ATOM   3774  ND1 HIS A 250      -2.243 -20.502 -23.723  1.00 67.63           N
ATOM   3775  HD1 HIS A 250      -2.083 -20.513 -22.736  1.00 67.63           H
ATOM   3776  CD2 HIS A 250      -2.168 -19.955 -25.853  1.00 67.63           C
ATOM   3777  HD2 HIS A 250      -1.929 -19.457 -26.793  1.00 67.63           H
ATOM   3778  CE1 HIS A 250      -3.028 -21.336 -24.390  1.00 67.63           C
ATOM   3779  HE1 HIS A 250      -3.609 -22.151 -23.959  1.00 67.63           H
ATOM   3780  NE2 HIS A 250      -2.979 -20.995 -25.710  1.00 67.63           N
ATOM   3781  HN  HIS A 250      -2.042 -16.867 -25.508  1.00 67.63           H
ATOM   3782  N   LYS A 251       0.197 -15.516 -23.612  1.00 69.06           N
ATOM   3783  CA  LYS A 251       1.174 -14.596 -23.057  1.00 69.06           C
ATOM   3784  C   LYS A 251       0.476 -13.643 -22.084  1.00 69.06           C
ATOM   3785  O   LYS A 251       0.923 -13.469 -20.952  1.00 69.06           O
ATOM   3786  HA  LYS A 251       1.901 -15.187 -22.499  1.00 69.06           H
ATOM   3787  CB  LYS A 251       1.935 -13.882 -24.176  1.00 69.06           C
ATOM   3788 1HB  LYS A 251       2.288 -14.613 -24.904  1.00 69.06           H
ATOM   3789 2HB  LYS A 251       1.262 -13.207 -24.705  1.00 69.06           H
ATOM   3790  CG  LYS A 251       3.122 -13.095 -23.618  1.00 69.06           C
ATOM   3791 1HG  LYS A 251       2.760 -12.242 -23.044  1.00 69.06           H
ATOM   3792 2HG  LYS A 251       3.689 -13.724 -22.930  1.00 69.06           H
ATOM   3793  CD  LYS A 251       4.036 -12.608 -24.744  1.00 69.06           C
ATOM   3794 1HD  LYS A 251       4.293 -13.444 -25.395  1.00 69.06           H
ATOM   3795 2HD  LYS A 251       3.507 -11.878 -25.356  1.00 69.06           H
ATOM   3796  CE  LYS A 251       5.313 -11.981 -24.181  1.00 69.06           C
ATOM   3797 1HE  LYS A 251       5.092 -10.993 -23.776  1.00 69.06           H
ATOM   3798 2HE  LYS A 251       5.690 -12.587 -23.357  1.00 69.06           H
ATOM   3799  NZ  LYS A 251       6.345 -11.872 -25.236  1.00 69.06           N
ATOM   3800 1HZ  LYS A 251       7.210 -11.534 -24.829  1.00 69.06           H
ATOM   3801 2HZ  LYS A 251       6.501 -12.784 -25.652  1.00 69.06           H
ATOM   3802 3HZ  LYS A 251       6.032 -11.224 -25.950  1.00 69.06           H
ATOM   3803  HN  LYS A 251       0.050 -15.433 -24.598  1.00 69.06           H
ATOM   3804  N   ALA A 252      -0.609 -13.052 -22.561  1.00 67.83           N
ATOM   3805  CA  ALA A 252      -1.341 -12.078 -21.769  1.00 67.83           C
ATOM   3806  C   ALA A 252      -1.830 -12.740 -20.480  1.00 67.83           C
ATOM   3807  O   ALA A 252      -1.845 -12.112 -19.422  1.00 67.83           O
ATOM   3808  HA  ALA A 252      -0.652 -11.272 -21.515  1.00 67.83           H
ATOM   3809  CB  ALA A 252      -2.488 -11.501 -22.601  1.00 67.83           C
ATOM   3810 1HB  ALA A 252      -2.085 -11.017 -23.490  1.00 67.83           H
ATOM   3811 2HB  ALA A 252      -3.161 -12.305 -22.899  1.00 67.83           H
ATOM   3812 3HB  ALA A 252      -3.036 -10.770 -22.006  1.00 67.83           H
ATOM   3813  HN  ALA A 252      -0.989 -13.228 -23.470  1.00 67.83           H
ATOM   3814  N   LEU A 253      -2.220 -13.999 -20.610  1.00 72.07           N
ATOM   3815  CA  LEU A 253      -2.707 -14.754 -19.468  1.00 72.07           C
ATOM   3816  C   LEU A 253      -1.586 -14.891 -18.436  1.00 72.07           C
ATOM   3817  O   LEU A 253      -1.797 -14.649 -17.249  1.00 72.07           O
ATOM   3818  HA  LEU A 253      -3.520 -14.181 -19.021  1.00 72.07           H
ATOM   3819  CB  LEU A 253      -3.293 -16.093 -19.921  1.00 72.07           C
ATOM   3820 1HB  LEU A 253      -3.814 -15.938 -20.865  1.00 72.07           H
ATOM   3821 2HB  LEU A 253      -2.469 -16.778 -20.119  1.00 72.07           H
ATOM   3822  CG  LEU A 253      -4.257 -16.768 -18.943  1.00 72.07           C
ATOM   3823  HG  LEU A 253      -3.933 -16.537 -17.929  1.00 72.07           H
ATOM   3824  CD1 LEU A 253      -5.675 -16.215 -19.101  1.00 72.07           C
ATOM   3825 1HD1 LEU A 253      -5.671 -15.143 -18.904  1.00 72.07           H
ATOM   3826 2HD1 LEU A 253      -6.024 -16.396 -20.118  1.00 72.07           H
ATOM   3827 3HD1 LEU A 253      -6.340 -16.712 -18.395  1.00 72.07           H
ATOM   3828  CD2 LEU A 253      -4.216 -18.290 -19.095  1.00 72.07           C
ATOM   3829 1HD2 LEU A 253      -4.501 -18.561 -20.112  1.00 72.07           H
ATOM   3830 2HD2 LEU A 253      -3.206 -18.648 -18.893  1.00 72.07           H
ATOM   3831 3HD2 LEU A 253      -4.910 -18.745 -18.389  1.00 72.07           H
ATOM   3832  HN  LEU A 253      -2.206 -14.502 -21.474  1.00 72.07           H
ATOM   3833  N   LYS A 254      -0.418 -15.277 -18.927  1.00 74.31           N
ATOM   3834  CA  LYS A 254       0.725 -15.493 -18.056  1.00 74.31           C
ATOM   3835  C   LYS A 254       1.026 -14.205 -17.287  1.00 74.31           C
ATOM   3836  O   LYS A 254       1.170 -14.226 -16.066  1.00 74.31           O
ATOM   3837  HA  LYS A 254       0.449 -16.266 -17.339  1.00 74.31           H
ATOM   3838  CB  LYS A 254       1.916 -16.024 -18.857  1.00 74.31           C
ATOM   3839 1HB  LYS A 254       1.610 -16.893 -19.439  1.00 74.31           H
ATOM   3840 2HB  LYS A 254       2.248 -15.267 -19.567  1.00 74.31           H
ATOM   3841  CG  LYS A 254       3.073 -16.405 -17.931  1.00 74.31           C
ATOM   3842 1HG  LYS A 254       3.441 -15.516 -17.418  1.00 74.31           H
ATOM   3843 2HG  LYS A 254       2.718 -17.092 -17.163  1.00 74.31           H
ATOM   3844  CD  LYS A 254       4.213 -17.055 -18.718  1.00 74.31           C
ATOM   3845 1HD  LYS A 254       3.844 -17.940 -19.236  1.00 74.31           H
ATOM   3846 2HD  LYS A 254       4.573 -16.365 -19.481  1.00 74.31           H
ATOM   3847  CE  LYS A 254       5.366 -17.445 -17.790  1.00 74.31           C
ATOM   3848 1HE  LYS A 254       5.804 -16.550 -17.348  1.00 74.31           H
ATOM   3849 2HE  LYS A 254       4.990 -18.055 -16.969  1.00 74.31           H
ATOM   3850  NZ  LYS A 254       6.402 -18.192 -18.538  1.00 74.31           N
ATOM   3851 1HZ  LYS A 254       7.168 -18.424 -17.914  1.00 74.31           H
ATOM   3852 2HZ  LYS A 254       6.001 -19.046 -18.911  1.00 74.31           H
ATOM   3853 3HZ  LYS A 254       6.748 -17.620 -19.300  1.00 74.31           H
ATOM   3854  HN  LYS A 254      -0.246 -15.442 -19.898  1.00 74.31           H
ATOM   3855  N   VAL A 255       1.112 -13.114 -18.035  1.00 71.98           N
ATOM   3856  CA  VAL A 255       1.368 -11.815 -17.436  1.00 71.98           C
ATOM   3857  C   VAL A 255       0.371 -11.576 -16.301  1.00 71.98           C
ATOM   3858  O   VAL A 255       0.756 -11.161 -15.209  1.00 71.98           O
ATOM   3859  HA  VAL A 255       2.375 -11.838 -17.019  1.00 71.98           H
ATOM   3860  CB  VAL A 255       1.324 -10.726 -18.510  1.00 71.98           C
ATOM   3861  HB  VAL A 255       0.409 -10.860 -19.086  1.00 71.98           H
ATOM   3862  CG1 VAL A 255       1.282  -9.334 -17.877  1.00 71.98           C
ATOM   3863 1HG1 VAL A 255       0.393  -9.245 -17.253  1.00 71.98           H
ATOM   3864 2HG1 VAL A 255       2.172  -9.186 -17.266  1.00 71.98           H
ATOM   3865 3HG1 VAL A 255       1.252  -8.579 -18.663  1.00 71.98           H
ATOM   3866  CG2 VAL A 255       2.508 -10.856 -19.471  1.00 71.98           C
ATOM   3867 1HG2 VAL A 255       3.440 -10.761 -18.915  1.00 71.98           H
ATOM   3868 2HG2 VAL A 255       2.474 -11.830 -19.959  1.00 71.98           H
ATOM   3869 3HG2 VAL A 255       2.452 -10.070 -20.224  1.00 71.98           H
ATOM   3870  HN  VAL A 255       1.010 -13.108 -19.029  1.00 71.98           H
ATOM   3871  N   THR A 256      -0.892 -11.847 -16.598  1.00 72.24           N
ATOM   3872  CA  THR A 256      -1.968 -11.483 -15.693  1.00 72.24           C
ATOM   3873  C   THR A 256      -1.858 -12.272 -14.387  1.00 72.24           C
ATOM   3874  O   THR A 256      -1.965 -11.703 -13.303  1.00 72.24           O
ATOM   3875  HA  THR A 256      -1.862 -10.428 -15.439  1.00 72.24           H
ATOM   3876  CB  THR A 256      -3.295 -11.701 -16.425  1.00 72.24           C
ATOM   3877  HB  THR A 256      -3.380 -12.729 -16.777  1.00 72.24           H
ATOM   3878  OG1 THR A 256      -3.300 -10.700 -17.439  1.00 72.24           O
ATOM   3879  HG1 THR A 256      -3.288 -11.129 -18.343  1.00 72.24           H
ATOM   3880  CG2 THR A 256      -4.506 -11.357 -15.556  1.00 72.24           C
ATOM   3881 1HG2 THR A 256      -4.454 -10.309 -15.259  1.00 72.24           H
ATOM   3882 2HG2 THR A 256      -4.506 -11.987 -14.666  1.00 72.24           H
ATOM   3883 3HG2 THR A 256      -5.421 -11.529 -16.123  1.00 72.24           H
ATOM   3884  HN  THR A 256      -1.182 -12.306 -17.438  1.00 72.24           H
ATOM   3885  N   ILE A 257      -1.645 -13.572 -14.535  1.00 75.92           N
ATOM   3886  CA  ILE A 257      -1.553 -14.451 -13.382  1.00 75.92           C
ATOM   3887  C   ILE A 257      -0.375 -14.016 -12.507  1.00 75.92           C
ATOM   3888  O   ILE A 257      -0.494 -13.955 -11.285  1.00 75.92           O
ATOM   3889  HA  ILE A 257      -2.471 -14.333 -12.807  1.00 75.92           H
ATOM   3890  CB  ILE A 257      -1.481 -15.913 -13.827  1.00 75.92           C
ATOM   3891  HB  ILE A 257      -0.707 -16.001 -14.589  1.00 75.92           H
ATOM   3892  CG1 ILE A 257      -2.798 -16.356 -14.467  1.00 75.92           C
ATOM   3893 1HG1 ILE A 257      -3.561 -16.469 -13.697  1.00 75.92           H
ATOM   3894 2HG1 ILE A 257      -3.150 -15.587 -15.154  1.00 75.92           H
ATOM   3895  CG2 ILE A 257      -1.075 -16.821 -12.664  1.00 75.92           C
ATOM   3896 1HG2 ILE A 257      -0.095 -16.520 -12.293  1.00 75.92           H
ATOM   3897 2HG2 ILE A 257      -1.809 -16.735 -11.862  1.00 75.92           H
ATOM   3898 3HG2 ILE A 257      -1.032 -17.854 -13.008  1.00 75.92           H
ATOM   3899  CD1 ILE A 257      -2.625 -17.678 -15.218  1.00 75.92           C
ATOM   3900 1HD1 ILE A 257      -1.879 -17.555 -16.003  1.00 75.92           H
ATOM   3901 2HD1 ILE A 257      -2.297 -18.451 -14.523  1.00 75.92           H
ATOM   3902 3HD1 ILE A 257      -3.576 -17.970 -15.663  1.00 75.92           H
ATOM   3903  HN  ILE A 257      -1.537 -14.024 -15.420  1.00 75.92           H
ATOM   3904  N   THR A 258       0.736 -13.724 -13.169  1.00 78.14           N
ATOM   3905  CA  THR A 258       1.961 -13.390 -12.463  1.00 78.14           C
ATOM   3906  C   THR A 258       1.733 -12.198 -11.532  1.00 78.14           C
ATOM   3907  O   THR A 258       2.153 -12.220 -10.376  1.00 78.14           O
ATOM   3908  HA  THR A 258       2.238 -14.238 -11.836  1.00 78.14           H
ATOM   3909  CB  THR A 258       3.055 -13.147 -13.505  1.00 78.14           C
ATOM   3910  HB  THR A 258       2.800 -12.305 -14.148  1.00 78.14           H
ATOM   3911  OG1 THR A 258       3.194 -14.403 -14.163  1.00 78.14           O
ATOM   3912  HG1 THR A 258       2.548 -14.464 -14.924  1.00 78.14           H
ATOM   3913  CG2 THR A 258       4.426 -12.906 -12.869  1.00 78.14           C
ATOM   3914 1HG2 THR A 258       4.711 -13.777 -12.280  1.00 78.14           H
ATOM   3915 2HG2 THR A 258       4.377 -12.030 -12.222  1.00 78.14           H
ATOM   3916 3HG2 THR A 258       5.165 -12.738 -13.652  1.00 78.14           H
ATOM   3917  HN  THR A 258       0.806 -13.713 -14.166  1.00 78.14           H
ATOM   3918  N   VAL A 259       1.067 -11.187 -12.070  1.00 73.64           N
ATOM   3919  CA  VAL A 259       0.835  -9.962 -11.323  1.00 73.64           C
ATOM   3920  C   VAL A 259      -0.023 -10.273 -10.095  1.00 73.64           C
ATOM   3921  O   VAL A 259       0.265  -9.802  -8.996  1.00 73.64           O
ATOM   3922  HA  VAL A 259       1.804  -9.592 -10.989  1.00 73.64           H
ATOM   3923  CB  VAL A 259       0.212  -8.903 -12.235  1.00 73.64           C
ATOM   3924  HB  VAL A 259      -0.667  -9.342 -12.706  1.00 73.64           H
ATOM   3925  CG1 VAL A 259      -0.245  -7.686 -11.429  1.00 73.64           C
ATOM   3926 1HG1 VAL A 259      -0.988  -7.995 -10.694  1.00 73.64           H
ATOM   3927 2HG1 VAL A 259       0.612  -7.246 -10.917  1.00 73.64           H
ATOM   3928 3HG1 VAL A 259      -0.683  -6.949 -12.102  1.00 73.64           H
ATOM   3929  CG2 VAL A 259       1.185  -8.494 -13.343  1.00 73.64           C
ATOM   3930 1HG2 VAL A 259       2.090  -8.082 -12.898  1.00 73.64           H
ATOM   3931 2HG2 VAL A 259       1.439  -9.367 -13.944  1.00 73.64           H
ATOM   3932 3HG2 VAL A 259       0.717  -7.740 -13.977  1.00 73.64           H
ATOM   3933  HN  VAL A 259       0.690 -11.195 -12.996  1.00 73.64           H
ATOM   3934  N   LEU A 260      -1.061 -11.065 -10.323  1.00 75.36           N
ATOM   3935  CA  LEU A 260      -1.990 -11.406  -9.260  1.00 75.36           C
ATOM   3936  C   LEU A 260      -1.239 -12.141  -8.148  1.00 75.36           C
ATOM   3937  O   LEU A 260      -1.402 -11.826  -6.970  1.00 75.36           O
ATOM   3938  HA  LEU A 260      -2.379 -10.472  -8.854  1.00 75.36           H
ATOM   3939  CB  LEU A 260      -3.180 -12.188  -9.819  1.00 75.36           C
ATOM   3940 1HB  LEU A 260      -3.681 -11.567 -10.561  1.00 75.36           H
ATOM   3941 2HB  LEU A 260      -2.800 -13.066 -10.341  1.00 75.36           H
ATOM   3942  CG  LEU A 260      -4.220 -12.650  -8.795  1.00 75.36           C
ATOM   3943  HG  LEU A 260      -3.718 -13.272  -8.055  1.00 75.36           H
ATOM   3944  CD1 LEU A 260      -4.822 -11.457  -8.049  1.00 75.36           C
ATOM   3945 1HD1 LEU A 260      -4.031 -10.919  -7.526  1.00 75.36           H
ATOM   3946 2HD1 LEU A 260      -5.305 -10.789  -8.762  1.00 75.36           H
ATOM   3947 3HD1 LEU A 260      -5.557 -11.813  -7.328  1.00 75.36           H
ATOM   3948  CD2 LEU A 260      -5.295 -13.514  -9.457  1.00 75.36           C
ATOM   3949 1HD2 LEU A 260      -5.800 -12.936 -10.232  1.00 75.36           H
ATOM   3950 2HD2 LEU A 260      -4.831 -14.393  -9.904  1.00 75.36           H
ATOM   3951 3HD2 LEU A 260      -6.021 -13.828  -8.708  1.00 75.36           H
ATOM   3952  HN  LEU A 260      -1.270 -11.470 -11.213  1.00 75.36           H
ATOM   3953  N   THR A 261      -0.432 -13.108  -8.562  1.00 82.96           N
ATOM   3954  CA  THR A 261       0.274 -13.951  -7.612  1.00 82.96           C
ATOM   3955  C   THR A 261       1.200 -13.108  -6.735  1.00 82.96           C
ATOM   3956  O   THR A 261       1.265 -13.307  -5.523  1.00 82.96           O
ATOM   3957  HA  THR A 261      -0.460 -14.412  -6.951  1.00 82.96           H
ATOM   3958  CB  THR A 261       1.006 -15.039  -8.399  1.00 82.96           C
ATOM   3959  HB  THR A 261       1.770 -14.605  -9.045  1.00 82.96           H
ATOM   3960  OG1 THR A 261      -0.035 -15.746  -9.068  1.00 82.96           O
ATOM   3961  HG1 THR A 261      -0.245 -15.302  -9.939  1.00 82.96           H
ATOM   3962  CG2 THR A 261       1.645 -16.091  -7.490  1.00 82.96           C
ATOM   3963 1HG2 THR A 261       0.872 -16.573  -6.892  1.00 82.96           H
ATOM   3964 2HG2 THR A 261       2.368 -15.610  -6.830  1.00 82.96           H
ATOM   3965 3HG2 THR A 261       2.152 -16.839  -8.099  1.00 82.96           H
ATOM   3966  HN  THR A 261      -0.257 -13.317  -9.524  1.00 82.96           H
ATOM   3967  N   VAL A 262       1.895 -12.183  -7.381  1.00 81.38           N
ATOM   3968  CA  VAL A 262       2.876 -11.363  -6.690  1.00 81.38           C
ATOM   3969  C   VAL A 262       2.171 -10.523  -5.623  1.00 81.38           C
ATOM   3970  O   VAL A 262       2.662 -10.397  -4.502  1.00 81.38           O
ATOM   3971  HA  VAL A 262       3.579 -12.036  -6.198  1.00 81.38           H
ATOM   3972  CB  VAL A 262       3.655 -10.517  -7.698  1.00 81.38           C
ATOM   3973  HB  VAL A 262       2.934 -10.008  -8.337  1.00 81.38           H
ATOM   3974  CG1 VAL A 262       4.490  -9.449  -6.989  1.00 81.38           C
ATOM   3975 1HG1 VAL A 262       3.832  -8.794  -6.417  1.00 81.38           H
ATOM   3976 2HG1 VAL A 262       5.199  -9.931  -6.315  1.00 81.38           H
ATOM   3977 3HG1 VAL A 262       5.034  -8.862  -7.729  1.00 81.38           H
ATOM   3978  CG2 VAL A 262       4.533 -11.398  -8.590  1.00 81.38           C
ATOM   3979 1HG2 VAL A 262       5.244 -11.946  -7.971  1.00 81.38           H
ATOM   3980 2HG2 VAL A 262       3.906 -12.102  -9.135  1.00 81.38           H
ATOM   3981 3HG2 VAL A 262       5.076 -10.771  -9.297  1.00 81.38           H
ATOM   3982  HN  VAL A 262       1.796 -11.990  -8.357  1.00 81.38           H
ATOM   3983  N   PHE A 263       1.030  -9.971  -6.009  1.00 76.98           N
ATOM   3984  CA  PHE A 263       0.260  -9.134  -5.104  1.00 76.98           C
ATOM   3985  C   PHE A 263      -0.201  -9.929  -3.881  1.00 76.98           C
ATOM   3986  O   PHE A 263       0.009  -9.505  -2.745  1.00 76.98           O
ATOM   3987  HA  PHE A 263       0.911  -8.321  -4.783  1.00 76.98           H
ATOM   3988  CB  PHE A 263      -0.969  -8.652  -5.877  1.00 76.98           C
ATOM   3989 1HB  PHE A 263      -0.639  -8.088  -6.750  1.00 76.98           H
ATOM   3990 2HB  PHE A 263      -1.517  -9.519  -6.247  1.00 76.98           H
ATOM   3991  CG  PHE A 263      -1.920  -7.780  -5.055  1.00 76.98           C
ATOM   3992  CD1 PHE A 263      -2.983  -8.344  -4.421  1.00 76.98           C
ATOM   3993  HD1 PHE A 263      -3.158  -9.417  -4.500  1.00 76.98           H
ATOM   3994  CD2 PHE A 263      -1.702  -6.442  -4.957  1.00 76.98           C
ATOM   3995  HD2 PHE A 263      -0.849  -5.990  -5.464  1.00 76.98           H
ATOM   3996  CE1 PHE A 263      -3.865  -7.535  -3.657  1.00 76.98           C
ATOM   3997  HE1 PHE A 263      -4.718  -7.987  -3.150  1.00 76.98           H
ATOM   3998  CE2 PHE A 263      -2.584  -5.632  -4.193  1.00 76.98           C
ATOM   3999  HE2 PHE A 263      -2.409  -4.559  -4.114  1.00 76.98           H
ATOM   4000  CZ  PHE A 263      -3.647  -6.196  -3.559  1.00 76.98           C
ATOM   4001  HZ  PHE A 263      -4.324  -5.575  -2.973  1.00 76.98           H
ATOM   4002  HN  PHE A 263       0.632 -10.087  -6.919  1.00 76.98           H
ATOM   4003  N   VAL A 264      -0.822 -11.067  -4.154  1.00 82.68           N
ATOM   4004  CA  VAL A 264      -1.414 -11.870  -3.097  1.00 82.68           C
ATOM   4005  C   VAL A 264      -0.324 -12.284  -2.107  1.00 82.68           C
ATOM   4006  O   VAL A 264      -0.500 -12.158  -0.896  1.00 82.68           O
ATOM   4007  HA  VAL A 264      -2.141 -11.245  -2.578  1.00 82.68           H
ATOM   4008  CB  VAL A 264      -2.159 -13.062  -3.700  1.00 82.68           C
ATOM   4009  HB  VAL A 264      -1.472 -13.585  -4.366  1.00 82.68           H
ATOM   4010  CG1 VAL A 264      -2.595 -14.044  -2.610  1.00 82.68           C
ATOM   4011 1HG1 VAL A 264      -1.716 -14.412  -2.081  1.00 82.68           H
ATOM   4012 2HG1 VAL A 264      -3.257 -13.537  -1.908  1.00 82.68           H
ATOM   4013 3HG1 VAL A 264      -3.122 -14.882  -3.066  1.00 82.68           H
ATOM   4014  CG2 VAL A 264      -3.357 -12.597  -4.530  1.00 82.68           C
ATOM   4015 1HG2 VAL A 264      -4.045 -12.040  -3.895  1.00 82.68           H
ATOM   4016 2HG2 VAL A 264      -3.010 -11.956  -5.341  1.00 82.68           H
ATOM   4017 3HG2 VAL A 264      -3.869 -13.465  -4.947  1.00 82.68           H
ATOM   4018  HN  VAL A 264      -0.924 -11.442  -5.076  1.00 82.68           H
ATOM   4019  N   LEU A 265       0.778 -12.771  -2.658  1.00 87.77           N
ATOM   4020  CA  LEU A 265       1.828 -13.355  -1.842  1.00 87.77           C
ATOM   4021  C   LEU A 265       2.452 -12.268  -0.965  1.00 87.77           C
ATOM   4022  O   LEU A 265       2.931 -12.549   0.133  1.00 87.77           O
ATOM   4023  HA  LEU A 265       1.363 -14.097  -1.193  1.00 87.77           H
ATOM   4024  CB  LEU A 265       2.841 -14.093  -2.719  1.00 87.77           C
ATOM   4025 1HB  LEU A 265       3.156 -13.423  -3.519  1.00 87.77           H
ATOM   4026 2HB  LEU A 265       3.725 -14.309  -2.118  1.00 87.77           H
ATOM   4027  CG  LEU A 265       2.356 -15.400  -3.349  1.00 87.77           C
ATOM   4028  HG  LEU A 265       1.486 -15.179  -3.967  1.00 87.77           H
ATOM   4029  CD1 LEU A 265       3.425 -15.996  -4.269  1.00 87.77           C
ATOM   4030 1HD1 LEU A 265       3.654 -15.288  -5.065  1.00 87.77           H
ATOM   4031 2HD1 LEU A 265       4.328 -16.199  -3.693  1.00 87.77           H
ATOM   4032 3HD1 LEU A 265       3.054 -16.924  -4.703  1.00 87.77           H
ATOM   4033  CD2 LEU A 265       1.907 -16.393  -2.275  1.00 87.77           C
ATOM   4034 1HD2 LEU A 265       2.743 -16.614  -1.612  1.00 87.77           H
ATOM   4035 2HD2 LEU A 265       1.091 -15.959  -1.698  1.00 87.77           H
ATOM   4036 3HD2 LEU A 265       1.567 -17.313  -2.750  1.00 87.77           H
ATOM   4037  HN  LEU A 265       0.959 -12.770  -3.642  1.00 87.77           H
ATOM   4038  N   SER A 266       2.426 -11.048  -1.482  1.00 86.19           N
ATOM   4039  CA  SER A 266       3.078  -9.936  -0.811  1.00 86.19           C
ATOM   4040  C   SER A 266       2.146  -9.345   0.248  1.00 86.19           C
ATOM   4041  O   SER A 266       2.589  -8.985   1.338  1.00 86.19           O
ATOM   4042  HA  SER A 266       3.966 -10.362  -0.345  1.00 86.19           H
ATOM   4043  CB  SER A 266       3.496  -8.858  -1.813  1.00 86.19           C
ATOM   4044 1HB  SER A 266       3.955  -8.026  -1.278  1.00 86.19           H
ATOM   4045 2HB  SER A 266       4.253  -9.261  -2.485  1.00 86.19           H
ATOM   4046  OG  SER A 266       2.391  -8.380  -2.575  1.00 86.19           O
ATOM   4047  HG  SER A 266       2.329  -8.881  -3.438  1.00 86.19           H
ATOM   4048  HN  SER A 266       1.970 -10.815  -2.341  1.00 86.19           H
ATOM   4049  N   GLN A 267       0.873  -9.262  -0.109  1.00 85.40           N
ATOM   4050  CA  GLN A 267      -0.076  -8.488   0.674  1.00 85.40           C
ATOM   4051  C   GLN A 267      -0.789  -9.389   1.684  1.00 85.40           C
ATOM   4052  O   GLN A 267      -1.096  -8.959   2.795  1.00 85.40           O
ATOM   4053  HA  GLN A 267       0.522  -7.744   1.199  1.00 85.40           H
ATOM   4054  CB  GLN A 267      -1.082  -7.775  -0.232  1.00 85.40           C
ATOM   4055 1HB  GLN A 267      -1.609  -8.508  -0.843  1.00 85.40           H
ATOM   4056 2HB  GLN A 267      -1.831  -7.270   0.377  1.00 85.40           H
ATOM   4057  CG  GLN A 267      -0.381  -6.759  -1.136  1.00 85.40           C
ATOM   4058 1HG  GLN A 267       0.345  -7.270  -1.769  1.00 85.40           H
ATOM   4059 2HG  GLN A 267      -1.110  -6.293  -1.799  1.00 85.40           H
ATOM   4060  CD  GLN A 267       0.324  -5.683  -0.308  1.00 85.40           C
ATOM   4061  OE1 GLN A 267      -0.216  -5.142   0.642  1.00 85.40           O
ATOM   4062  NE2 GLN A 267       1.557  -5.404  -0.721  1.00 85.40           N
ATOM   4063 1HE2 GLN A 267       1.941  -5.885  -1.509  1.00 85.40           H
ATOM   4064 2HE2 GLN A 267       2.100  -4.713  -0.243  1.00 85.40           H
ATOM   4065  HN  GLN A 267       0.488  -9.712  -0.915  1.00 85.40           H
ATOM   4066  N   PHE A 268      -1.033 -10.621   1.262  1.00 88.25           N
ATOM   4067  CA  PHE A 268      -1.881 -11.520   2.026  1.00 88.25           C
ATOM   4068  C   PHE A 268      -1.355 -11.690   3.453  1.00 88.25           C
ATOM   4069  O   PHE A 268      -2.091 -11.490   4.417  1.00 88.25           O
ATOM   4070  HA  PHE A 268      -2.876 -11.076   2.058  1.00 88.25           H
ATOM   4071  CB  PHE A 268      -1.849 -12.876   1.318  1.00 88.25           C
ATOM   4072 1HB  PHE A 268      -2.182 -12.745   0.288  1.00 88.25           H
ATOM   4073 2HB  PHE A 268      -0.818 -13.228   1.276  1.00 88.25           H
ATOM   4074  CG  PHE A 268      -2.712 -13.948   1.986  1.00 88.25           C
ATOM   4075  CD1 PHE A 268      -2.123 -15.000   2.614  1.00 88.25           C
ATOM   4076  HD1 PHE A 268      -1.036 -15.080   2.642  1.00 88.25           H
ATOM   4077  CD2 PHE A 268      -4.068 -13.848   1.952  1.00 88.25           C
ATOM   4078  HD2 PHE A 268      -4.539 -13.004   1.449  1.00 88.25           H
ATOM   4079  CE1 PHE A 268      -2.924 -15.995   3.235  1.00 88.25           C
ATOM   4080  HE1 PHE A 268      -2.452 -16.839   3.738  1.00 88.25           H
ATOM   4081  CE2 PHE A 268      -4.869 -14.843   2.572  1.00 88.25           C
ATOM   4082  HE2 PHE A 268      -5.955 -14.763   2.545  1.00 88.25           H
ATOM   4083  CZ  PHE A 268      -4.280 -15.895   3.201  1.00 88.25           C
ATOM   4084  HZ  PHE A 268      -4.895 -16.659   3.677  1.00 88.25           H
ATOM   4085  HN  PHE A 268      -0.663 -11.006   0.416  1.00 88.25           H
ATOM   4086  N   PRO A 269      -0.077 -12.061   3.612  1.00 92.90           N
ATOM   4087  CA  PRO A 269       0.458 -12.372   4.939  1.00 92.90           C
ATOM   4088  C   PRO A 269       0.210 -11.253   5.938  1.00 92.90           C
ATOM   4089  O   PRO A 269      -0.190 -11.507   7.073  1.00 92.90           O
ATOM   4090  HA  PRO A 269      -0.050 -13.242   5.354  1.00 92.90           H
ATOM   4091  CB  PRO A 269       1.952 -12.585   4.687  1.00 92.90           C
ATOM   4092 1HB  PRO A 269       2.517 -11.663   4.819  1.00 92.90           H
ATOM   4093 2HB  PRO A 269       2.374 -13.318   5.374  1.00 92.90           H
ATOM   4094  CG  PRO A 269       2.000 -13.073   3.244  1.00 92.90           C
ATOM   4095 1HG  PRO A 269       2.987 -12.936   2.802  1.00 92.90           H
ATOM   4096 2HG  PRO A 269       1.776 -14.137   3.168  1.00 92.90           H
ATOM   4097  CD  PRO A 269       0.945 -12.218   2.561  1.00 92.90           C
ATOM   4098 1HD  PRO A 269       1.346 -11.255   2.246  1.00 92.90           H
ATOM   4099 2HD  PRO A 269       0.547 -12.701   1.669  1.00 92.90           H
ATOM   4100  N   TYR A 270       0.456 -10.033   5.484  1.00 91.49           N
ATOM   4101  CA  TYR A 270       0.333  -8.873   6.351  1.00 91.49           C
ATOM   4102  C   TYR A 270      -1.113  -8.685   6.815  1.00 91.49           C
ATOM   4103  O   TYR A 270      -1.362  -8.414   7.988  1.00 91.49           O
ATOM   4104  HA  TYR A 270       0.968  -9.036   7.222  1.00 91.49           H
ATOM   4105  CB  TYR A 270       0.745  -7.667   5.504  1.00 91.49           C
ATOM   4106 1HB  TYR A 270       1.813  -7.729   5.297  1.00 91.49           H
ATOM   4107 2HB  TYR A 270       0.231  -7.718   4.544  1.00 91.49           H
ATOM   4108  CG  TYR A 270       0.444  -6.316   6.156  1.00 91.49           C
ATOM   4109  CD1 TYR A 270      -0.461  -5.454   5.570  1.00 91.49           C
ATOM   4110  HD1 TYR A 270      -0.961  -5.736   4.644  1.00 91.49           H
ATOM   4111  CD2 TYR A 270       1.077  -5.960   7.329  1.00 91.49           C
ATOM   4112  HD2 TYR A 270       1.791  -6.641   7.791  1.00 91.49           H
ATOM   4113  CE1 TYR A 270      -0.744  -4.183   6.184  1.00 91.49           C
ATOM   4114  HE1 TYR A 270      -1.457  -3.492   5.732  1.00 91.49           H
ATOM   4115  CE2 TYR A 270       0.793  -4.689   7.943  1.00 91.49           C
ATOM   4116  HE2 TYR A 270       1.286  -4.395   8.869  1.00 91.49           H
ATOM   4117  CZ  TYR A 270      -0.103  -3.863   7.340  1.00 91.49           C
ATOM   4118  OH  TYR A 270      -0.371  -2.662   7.920  1.00 91.49           O
ATOM   4119  HH  TYR A 270      -0.030  -2.652   8.860  1.00 91.49           H
ATOM   4120  HN  TYR A 270       0.733  -9.831   4.545  1.00 91.49           H
ATOM   4121  N   ASN A 271      -2.028  -8.838   5.869  1.00 89.89           N
ATOM   4122  CA  ASN A 271      -3.434  -8.590   6.141  1.00 89.89           C
ATOM   4123  C   ASN A 271      -3.978  -9.702   7.041  1.00 89.89           C
ATOM   4124  O   ASN A 271      -4.952  -9.498   7.765  1.00 89.89           O
ATOM   4125  HA  ASN A 271      -3.465  -7.612   6.622  1.00 89.89           H
ATOM   4126  CB  ASN A 271      -4.253  -8.585   4.849  1.00 89.89           C
ATOM   4127 1HB  ASN A 271      -3.969  -9.437   4.231  1.00 89.89           H
ATOM   4128 2HB  ASN A 271      -5.311  -8.701   5.084  1.00 89.89           H
ATOM   4129  CG  ASN A 271      -4.037  -7.287   4.068  1.00 89.89           C
ATOM   4130  OD1 ASN A 271      -4.491  -6.221   4.449  1.00 89.89           O
ATOM   4131  ND2 ASN A 271      -3.321  -7.437   2.957  1.00 89.89           N
ATOM   4132 1HD2 ASN A 271      -2.978  -8.341   2.702  1.00 89.89           H
ATOM   4133 2HD2 ASN A 271      -3.126  -6.646   2.378  1.00 89.89           H
ATOM   4134  HN  ASN A 271      -1.823  -9.124   4.933  1.00 89.89           H
ATOM   4135  N   CYS A 272      -3.326 -10.852   6.967  1.00 93.26           N
ATOM   4136  CA  CYS A 272      -3.644 -11.952   7.861  1.00 93.26           C
ATOM   4137  C   CYS A 272      -3.385 -11.494   9.298  1.00 93.26           C
ATOM   4138  O   CYS A 272      -4.238 -11.656  10.169  1.00 93.26           O
ATOM   4139  HA  CYS A 272      -4.699 -12.182   7.713  1.00 93.26           H
ATOM   4140  CB  CYS A 272      -2.850 -13.213   7.512  1.00 93.26           C
ATOM   4141 1HB  CYS A 272      -1.791 -12.972   7.422  1.00 93.26           H
ATOM   4142 2HB  CYS A 272      -2.943 -13.945   8.315  1.00 93.26           H
ATOM   4143  SG  CYS A 272      -3.465 -13.925   5.943  1.00 93.26           S
ATOM   4144  HG  CYS A 272      -2.897 -13.023   5.148  1.00 93.26           H
ATOM   4145  HN  CYS A 272      -2.593 -11.039   6.312  1.00 93.26           H
ATOM   4146  N   ILE A 273      -2.203 -10.930   9.501  1.00 93.61           N
ATOM   4147  CA  ILE A 273      -1.799 -10.495  10.827  1.00 93.61           C
ATOM   4148  C   ILE A 273      -2.681  -9.324  11.265  1.00 93.61           C
ATOM   4149  O   ILE A 273      -3.066  -9.234  12.430  1.00 93.61           O
ATOM   4150  HA  ILE A 273      -1.968 -11.328  11.510  1.00 93.61           H
ATOM   4151  CB  ILE A 273      -0.302 -10.182  10.856  1.00 93.61           C
ATOM   4152  HB  ILE A 273      -0.096  -9.428  10.096  1.00 93.61           H
ATOM   4153  CG1 ILE A 273       0.524 -11.420  10.500  1.00 93.61           C
ATOM   4154 1HG1 ILE A 273       0.255 -11.766   9.501  1.00 93.61           H
ATOM   4155 2HG1 ILE A 273       1.582 -11.161  10.473  1.00 93.61           H
ATOM   4156  CG2 ILE A 273       0.108  -9.589  12.205  1.00 93.61           C
ATOM   4157 1HG2 ILE A 273      -0.445  -8.666  12.379  1.00 93.61           H
ATOM   4158 2HG2 ILE A 273      -0.115 -10.302  12.999  1.00 93.61           H
ATOM   4159 3HG2 ILE A 273       1.177  -9.376  12.198  1.00 93.61           H
ATOM   4160  CD1 ILE A 273       0.293 -12.543  11.513  1.00 93.61           C
ATOM   4161 1HD1 ILE A 273       0.586 -12.202  12.506  1.00 93.61           H
ATOM   4162 2HD1 ILE A 273      -0.762 -12.817  11.519  1.00 93.61           H
ATOM   4163 3HD1 ILE A 273       0.892 -13.411  11.236  1.00 93.61           H
ATOM   4164  HN  ILE A 273      -1.528 -10.770   8.780  1.00 93.61           H
ATOM   4165  N   LEU A 274      -2.974  -8.455  10.308  1.00 92.20           N
ATOM   4166  CA  LEU A 274      -3.783  -7.281  10.586  1.00 92.20           C
ATOM   4167  C   LEU A 274      -5.171  -7.722  11.054  1.00 92.20           C
ATOM   4168  O   LEU A 274      -5.782  -7.067  11.897  1.00 92.20           O
ATOM   4169  HA  LEU A 274      -3.301  -6.737  11.398  1.00 92.20           H
ATOM   4170  CB  LEU A 274      -3.810  -6.350   9.372  1.00 92.20           C
ATOM   4171 1HB  LEU A 274      -2.792  -6.241   8.999  1.00 92.20           H
ATOM   4172 2HB  LEU A 274      -4.388  -6.831   8.583  1.00 92.20           H
ATOM   4173  CG  LEU A 274      -4.389  -4.953   9.610  1.00 92.20           C
ATOM   4174  HG  LEU A 274      -5.345  -5.063  10.121  1.00 92.20           H
ATOM   4175  CD1 LEU A 274      -3.478  -4.132  10.525  1.00 92.20           C
ATOM   4176 1HD1 LEU A 274      -3.377  -4.637  11.486  1.00 92.20           H
ATOM   4177 2HD1 LEU A 274      -2.496  -4.029  10.064  1.00 92.20           H
ATOM   4178 3HD1 LEU A 274      -3.913  -3.144  10.678  1.00 92.20           H
ATOM   4179  CD2 LEU A 274      -4.664  -4.240   8.285  1.00 92.20           C
ATOM   4180 1HD2 LEU A 274      -3.733  -4.143   7.725  1.00 92.20           H
ATOM   4181 2HD2 LEU A 274      -5.379  -4.820   7.702  1.00 92.20           H
ATOM   4182 3HD2 LEU A 274      -5.074  -3.250   8.483  1.00 92.20           H
ATOM   4183  HN  LEU A 274      -2.669  -8.544   9.360  1.00 92.20           H
ATOM   4184  N   LEU A 275      -5.628  -8.828  10.487  1.00 94.07           N
ATOM   4185  CA  LEU A 275      -6.913  -9.389  10.868  1.00 94.07           C
ATOM   4186  C   LEU A 275      -6.861  -9.824  12.334  1.00 94.07           C
ATOM   4187  O   LEU A 275      -7.780  -9.543  13.102  1.00 94.07           O
ATOM   4188  HA  LEU A 275      -7.657  -8.598  10.769  1.00 94.07           H
ATOM   4189  CB  LEU A 275      -7.314 -10.510   9.908  1.00 94.07           C
ATOM   4190 1HB  LEU A 275      -7.402 -10.090   8.906  1.00 94.07           H
ATOM   4191 2HB  LEU A 275      -6.507 -11.242   9.877  1.00 94.07           H
ATOM   4192  CG  LEU A 275      -8.616 -11.243  10.239  1.00 94.07           C
ATOM   4193  HG  LEU A 275      -8.549 -11.613  11.262  1.00 94.07           H
ATOM   4194  CD1 LEU A 275      -9.812 -10.290  10.180  1.00 94.07           C
ATOM   4195 1HD1 LEU A 275      -9.670  -9.485  10.901  1.00 94.07           H
ATOM   4196 2HD1 LEU A 275      -9.892  -9.870   9.178  1.00 94.07           H
ATOM   4197 3HD1 LEU A 275     -10.724 -10.837  10.419  1.00 94.07           H
ATOM   4198  CD2 LEU A 275      -8.807 -12.459   9.330  1.00 94.07           C
ATOM   4199 1HD2 LEU A 275      -8.844 -12.134   8.290  1.00 94.07           H
ATOM   4200 2HD2 LEU A 275      -7.974 -13.148   9.466  1.00 94.07           H
ATOM   4201 3HD2 LEU A 275      -9.740 -12.961   9.586  1.00 94.07           H
ATOM   4202  HN  LEU A 275      -5.137  -9.339   9.781  1.00 94.07           H
ATOM   4203  N   VAL A 276      -5.776 -10.502  12.679  1.00 94.78           N
ATOM   4204  CA  VAL A 276      -5.590 -10.976  14.040  1.00 94.78           C
ATOM   4205  C   VAL A 276      -5.628  -9.784  14.999  1.00 94.78           C
ATOM   4206  O   VAL A 276      -6.308  -9.828  16.023  1.00 94.78           O
ATOM   4207  HA  VAL A 276      -6.422 -11.640  14.273  1.00 94.78           H
ATOM   4208  CB  VAL A 276      -4.295 -11.784  14.140  1.00 94.78           C
ATOM   4209  HB  VAL A 276      -3.485 -11.169  13.749  1.00 94.78           H
ATOM   4210  CG1 VAL A 276      -3.970 -12.119  15.597  1.00 94.78           C
ATOM   4211 1HG1 VAL A 276      -3.851 -11.195  16.164  1.00 94.78           H
ATOM   4212 2HG1 VAL A 276      -4.782 -12.706  16.026  1.00 94.78           H
ATOM   4213 3HG1 VAL A 276      -3.045 -12.693  15.640  1.00 94.78           H
ATOM   4214  CG2 VAL A 276      -4.374 -13.054  13.290  1.00 94.78           C
ATOM   4215 1HG2 VAL A 276      -5.201 -13.673  13.639  1.00 94.78           H
ATOM   4216 2HG2 VAL A 276      -4.537 -12.783  12.247  1.00 94.78           H
ATOM   4217 3HG2 VAL A 276      -3.441 -13.610  13.380  1.00 94.78           H
ATOM   4218  HN  VAL A 276      -5.034 -10.728  12.047  1.00 94.78           H
ATOM   4219  N   GLN A 277      -4.887  -8.748  14.634  1.00 93.33           N
ATOM   4220  CA  GLN A 277      -4.815  -7.553  15.457  1.00 93.33           C
ATOM   4221  C   GLN A 277      -6.203  -6.925  15.604  1.00 93.33           C
ATOM   4222  O   GLN A 277      -6.529  -6.369  16.652  1.00 93.33           O
ATOM   4223  HA  GLN A 277      -4.458  -7.892  16.429  1.00 93.33           H
ATOM   4224  CB  GLN A 277      -3.817  -6.548  14.878  1.00 93.33           C
ATOM   4225 1HB  GLN A 277      -3.997  -6.425  13.810  1.00 93.33           H
ATOM   4226 2HB  GLN A 277      -3.968  -5.572  15.341  1.00 93.33           H
ATOM   4227  CG  GLN A 277      -2.377  -7.011  15.109  1.00 93.33           C
ATOM   4228 1HG  GLN A 277      -2.203  -7.152  16.176  1.00 93.33           H
ATOM   4229 2HG  GLN A 277      -2.221  -7.977  14.630  1.00 93.33           H
ATOM   4230  CD  GLN A 277      -1.378  -5.993  14.554  1.00 93.33           C
ATOM   4231  OE1 GLN A 277      -1.677  -5.213  13.665  1.00 93.33           O
ATOM   4232  NE2 GLN A 277      -0.179  -6.045  15.126  1.00 93.33           N
ATOM   4233 1HE2 GLN A 277       0.001  -6.710  15.851  1.00 93.33           H
ATOM   4234 2HE2 GLN A 277       0.543  -5.419  14.831  1.00 93.33           H
ATOM   4235  HN  GLN A 277      -4.345  -8.716  13.794  1.00 93.33           H
ATOM   4236  N   THR A 278      -6.982  -7.034  14.538  1.00 93.62           N
ATOM   4237  CA  THR A 278      -8.327  -6.482  14.535  1.00 93.62           C
ATOM   4238  C   THR A 278      -9.209  -7.224  15.541  1.00 93.62           C
ATOM   4239  O   THR A 278      -9.934  -6.600  16.314  1.00 93.62           O
ATOM   4240  HA  THR A 278      -8.273  -5.444  14.861  1.00 93.62           H
ATOM   4241  CB  THR A 278      -8.858  -6.541  13.101  1.00 93.62           C
ATOM   4242  HB  THR A 278      -9.018  -7.572  12.787  1.00 93.62           H
ATOM   4243  OG1 THR A 278      -7.898  -5.809  12.345  1.00 93.62           O
ATOM   4244  HG1 THR A 278      -6.973  -6.078  12.614  1.00 93.62           H
ATOM   4245  CG2 THR A 278     -10.155  -5.748  12.925  1.00 93.62           C
ATOM   4246 1HG2 THR A 278      -9.978  -4.702  13.175  1.00 93.62           H
ATOM   4247 2HG2 THR A 278     -10.922  -6.154  13.584  1.00 93.62           H
ATOM   4248 3HG2 THR A 278     -10.488  -5.823  11.890  1.00 93.62           H
ATOM   4249  HN  THR A 278      -6.710  -7.487  13.690  1.00 93.62           H
ATOM   4250  N   ILE A 279      -9.119  -8.545  15.498  1.00 95.09           N
ATOM   4251  CA  ILE A 279      -9.929  -9.379  16.370  1.00 95.09           C
ATOM   4252  C   ILE A 279      -9.539  -9.116  17.826  1.00 95.09           C
ATOM   4253  O   ILE A 279     -10.404  -9.010  18.694  1.00 95.09           O
ATOM   4254  HA  ILE A 279     -10.969  -9.083  16.232  1.00 95.09           H
ATOM   4255  CB  ILE A 279      -9.818 -10.849  15.960  1.00 95.09           C
ATOM   4256  HB  ILE A 279      -8.761 -11.109  15.906  1.00 95.09           H
ATOM   4257  CG1 ILE A 279     -10.411 -11.076  14.568  1.00 95.09           C
ATOM   4258 1HG1 ILE A 279     -11.499 -11.039  14.622  1.00 95.09           H
ATOM   4259 2HG1 ILE A 279     -10.098 -10.274  13.900  1.00 95.09           H
ATOM   4260  CG2 ILE A 279     -10.455 -11.761  17.011  1.00 95.09           C
ATOM   4261 1HG2 ILE A 279      -9.947 -11.625  17.966  1.00 95.09           H
ATOM   4262 2HG2 ILE A 279     -11.509 -11.507  17.120  1.00 95.09           H
ATOM   4263 3HG2 ILE A 279     -10.362 -12.800  16.694  1.00 95.09           H
ATOM   4264  CD1 ILE A 279      -9.968 -12.425  13.997  1.00 95.09           C
ATOM   4265 1HD1 ILE A 279      -8.881 -12.449  13.922  1.00 95.09           H
ATOM   4266 2HD1 ILE A 279     -10.304 -13.226  14.656  1.00 95.09           H
ATOM   4267 3HD1 ILE A 279     -10.404 -12.561  13.007  1.00 95.09           H
ATOM   4268  HN  ILE A 279      -8.509  -9.044  14.883  1.00 95.09           H
ATOM   4269  N   ASP A 280      -8.237  -9.017  18.048  1.00 94.13           N
ATOM   4270  CA  ASP A 280      -7.718  -8.846  19.395  1.00 94.13           C
ATOM   4271  C   ASP A 280      -8.095  -7.455  19.909  1.00 94.13           C
ATOM   4272  O   ASP A 280      -8.344  -7.276  21.100  1.00 94.13           O
ATOM   4273  HA  ASP A 280      -8.174  -9.644  19.981  1.00 94.13           H
ATOM   4274  CB  ASP A 280      -6.193  -8.961  19.416  1.00 94.13           C
ATOM   4275 1HB  ASP A 280      -5.885  -9.865  18.892  1.00 94.13           H
ATOM   4276 2HB  ASP A 280      -5.753  -8.118  18.882  1.00 94.13           H
ATOM   4277  CG  ASP A 280      -5.665  -8.993  20.852  1.00 94.13           C
ATOM   4278  OD1 ASP A 280      -6.189  -9.819  21.631  1.00 94.13           O
ATOM   4279  OD2 ASP A 280      -4.751  -8.190  21.139  1.00 94.13           O
ATOM   4280  HN  ASP A 280      -7.543  -9.051  17.329  1.00 94.13           H
ATOM   4281  N   ALA A 281      -8.124  -6.505  18.986  1.00 92.35           N
ATOM   4282  CA  ALA A 281      -8.509  -5.145  19.323  1.00 92.35           C
ATOM   4283  C   ALA A 281      -9.938  -5.145  19.870  1.00 92.35           C
ATOM   4284  O   ALA A 281     -10.305  -4.272  20.655  1.00 92.35           O
ATOM   4285  HA  ALA A 281      -7.831  -4.792  20.099  1.00 92.35           H
ATOM   4286  CB  ALA A 281      -8.357  -4.251  18.090  1.00 92.35           C
ATOM   4287 1HB  ALA A 281      -7.318  -4.263  17.759  1.00 92.35           H
ATOM   4288 2HB  ALA A 281      -8.998  -4.622  17.291  1.00 92.35           H
ATOM   4289 3HB  ALA A 281      -8.645  -3.231  18.344  1.00 92.35           H
ATOM   4290  HN  ALA A 281      -7.892  -6.653  18.024  1.00 92.35           H
ATOM   4291  N   TYR A 282     -10.705  -6.134  19.435  1.00 90.92           N
ATOM   4292  CA  TYR A 282     -12.082  -6.263  19.878  1.00 90.92           C
ATOM   4293  C   TYR A 282     -12.180  -7.164  21.111  1.00 90.92           C
ATOM   4294  O   TYR A 282     -12.799  -6.793  22.107  1.00 90.92           O
ATOM   4295  HA  TYR A 282     -12.448  -5.268  20.134  1.00 90.92           H
ATOM   4296  CB  TYR A 282     -12.838  -6.919  18.721  1.00 90.92           C
ATOM   4297 1HB  TYR A 282     -12.678  -6.332  17.816  1.00 90.92           H
ATOM   4298 2HB  TYR A 282     -12.415  -7.907  18.538  1.00 90.92           H
ATOM   4299  CG  TYR A 282     -14.342  -7.061  18.960  1.00 90.92           C
ATOM   4300  CD1 TYR A 282     -14.873  -8.286  19.310  1.00 90.92           C
ATOM   4301  HD1 TYR A 282     -14.220  -9.152  19.415  1.00 90.92           H
ATOM   4302  CD2 TYR A 282     -15.168  -5.963  18.826  1.00 90.92           C
ATOM   4303  HD2 TYR A 282     -14.749  -4.996  18.550  1.00 90.92           H
ATOM   4304  CE1 TYR A 282     -16.289  -8.419  19.535  1.00 90.92           C
ATOM   4305  HE1 TYR A 282     -16.721  -9.381  19.812  1.00 90.92           H
ATOM   4306  CE2 TYR A 282     -16.584  -6.097  19.052  1.00 90.92           C
ATOM   4307  HE2 TYR A 282     -17.248  -5.238  18.949  1.00 90.92           H
ATOM   4308  CZ  TYR A 282     -17.075  -7.318  19.395  1.00 90.92           C
ATOM   4309  OH  TYR A 282     -18.412  -7.444  19.608  1.00 90.92           O
ATOM   4310  HH  TYR A 282     -18.861  -6.557  19.499  1.00 90.92           H
ATOM   4311  HN  TYR A 282     -10.399  -6.837  18.793  1.00 90.92           H
ATOM   4312  N   ALA A 283     -11.560  -8.330  21.003  1.00 92.73           N
ATOM   4313  CA  ALA A 283     -11.816  -9.404  21.948  1.00 92.73           C
ATOM   4314  C   ALA A 283     -10.771  -9.355  23.064  1.00 92.73           C
ATOM   4315  O   ALA A 283     -10.982  -9.911  24.141  1.00 92.73           O
ATOM   4316  HA  ALA A 283     -12.804  -9.238  22.378  1.00 92.73           H
ATOM   4317  CB  ALA A 283     -11.818 -10.744  21.209  1.00 92.73           C
ATOM   4318 1HB  ALA A 283     -12.597 -10.737  20.447  1.00 92.73           H
ATOM   4319 2HB  ALA A 283     -10.849 -10.899  20.736  1.00 92.73           H
ATOM   4320 3HB  ALA A 283     -12.010 -11.549  21.918  1.00 92.73           H
ATOM   4321  HN  ALA A 283     -10.895  -8.545  20.288  1.00 92.73           H
ATOM   4322  N   MET A 284      -9.667  -8.685  22.769  1.00 90.65           N
ATOM   4323  CA  MET A 284      -8.572  -8.591  23.719  1.00 90.65           C
ATOM   4324  C   MET A 284      -8.228  -9.966  24.297  1.00 90.65           C
ATOM   4325  O   MET A 284      -8.120 -10.123  25.512  1.00 90.65           O
ATOM   4326  HA  MET A 284      -7.724  -8.206  23.153  1.00 90.65           H
ATOM   4327  CB  MET A 284      -8.961  -7.643  24.855  1.00 90.65           C
ATOM   4328 1HB  MET A 284      -9.893  -7.978  25.310  1.00 90.65           H
ATOM   4329 2HB  MET A 284      -8.198  -7.669  25.633  1.00 90.65           H
ATOM   4330  CG  MET A 284      -9.124  -6.211  24.341  1.00 90.65           C
ATOM   4331 1HG  MET A 284      -8.153  -5.803  24.061  1.00 90.65           H
ATOM   4332 2HG  MET A 284      -9.743  -6.206  23.444  1.00 90.65           H
ATOM   4333  SD  MET A 284      -9.871  -5.191  25.602  1.00 90.65           S
ATOM   4334  CE  MET A 284     -11.596  -5.529  25.292  1.00 90.65           C
ATOM   4335 1HE  MET A 284     -11.847  -5.230  24.274  1.00 90.65           H
ATOM   4336 2HE  MET A 284     -11.785  -6.595  25.415  1.00 90.65           H
ATOM   4337 3HE  MET A 284     -12.209  -4.967  25.997  1.00 90.65           H
ATOM   4338  HN  MET A 284      -9.515  -8.213  21.901  1.00 90.65           H
ATOM   4339  N   PHE A 285      -8.067 -10.926  23.399  1.00 91.29           N
ATOM   4340  CA  PHE A 285      -7.915 -12.313  23.806  1.00 91.29           C
ATOM   4341  C   PHE A 285      -6.441 -12.662  24.022  1.00 91.29           C
ATOM   4342  O   PHE A 285      -6.124 -13.671  24.650  1.00 91.29           O
ATOM   4343  HA  PHE A 285      -8.457 -12.437  24.743  1.00 91.29           H
ATOM   4344  CB  PHE A 285      -8.470 -13.176  22.670  1.00 91.29           C
ATOM   4345 1HB  PHE A 285      -8.612 -14.193  23.036  1.00 91.29           H
ATOM   4346 2HB  PHE A 285      -9.453 -12.798  22.388  1.00 91.29           H
ATOM   4347  CG  PHE A 285      -7.579 -13.216  21.427  1.00 91.29           C
ATOM   4348  CD1 PHE A 285      -7.756 -12.303  20.434  1.00 91.29           C
ATOM   4349  HD1 PHE A 285      -8.531 -11.543  20.525  1.00 91.29           H
ATOM   4350  CD2 PHE A 285      -6.611 -14.165  21.314  1.00 91.29           C
ATOM   4351  HD2 PHE A 285      -6.470 -14.896  22.110  1.00 91.29           H
ATOM   4352  CE1 PHE A 285      -6.929 -12.341  19.280  1.00 91.29           C
ATOM   4353  HE1 PHE A 285      -7.070 -11.609  18.485  1.00 91.29           H
ATOM   4354  CE2 PHE A 285      -5.785 -14.202  20.160  1.00 91.29           C
ATOM   4355  HE2 PHE A 285      -5.009 -14.963  20.070  1.00 91.29           H
ATOM   4356  CZ  PHE A 285      -5.961 -13.289  19.168  1.00 91.29           C
ATOM   4357  HZ  PHE A 285      -5.326 -13.318  18.282  1.00 91.29           H
ATOM   4358  HN  PHE A 285      -8.040 -10.770  22.412  1.00 91.29           H
ATOM   4359  N   ILE A 286      -5.579 -11.809  23.489  1.00 91.93           N
ATOM   4360  CA  ILE A 286      -4.146 -12.006  23.629  1.00 91.93           C
ATOM   4361  C   ILE A 286      -3.678 -11.394  24.951  1.00 91.93           C
ATOM   4362  O   ILE A 286      -3.345 -10.211  25.007  1.00 91.93           O
ATOM   4363  HA  ILE A 286      -3.966 -13.081  23.664  1.00 91.93           H
ATOM   4364  CB  ILE A 286      -3.408 -11.463  22.404  1.00 91.93           C
ATOM   4365  HB  ILE A 286      -3.598 -10.391  22.338  1.00 91.93           H
ATOM   4366  CG1 ILE A 286      -3.942 -12.096  21.117  1.00 91.93           C
ATOM   4367 1HG1 ILE A 286      -3.654 -13.146  21.078  1.00 91.93           H
ATOM   4368 2HG1 ILE A 286      -5.031 -12.064  21.116  1.00 91.93           H
ATOM   4369  CG2 ILE A 286      -1.896 -11.646  22.549  1.00 91.93           C
ATOM   4370 1HG2 ILE A 286      -1.548 -11.111  23.432  1.00 91.93           H
ATOM   4371 2HG2 ILE A 286      -1.667 -12.706  22.653  1.00 91.93           H
ATOM   4372 3HG2 ILE A 286      -1.396 -11.251  21.664  1.00 91.93           H
ATOM   4373  CD1 ILE A 286      -3.404 -11.367  19.884  1.00 91.93           C
ATOM   4374 1HD1 ILE A 286      -3.714 -10.323  19.915  1.00 91.93           H
ATOM   4375 2HD1 ILE A 286      -2.315 -11.422  19.875  1.00 91.93           H
ATOM   4376 3HD1 ILE A 286      -3.798 -11.837  18.983  1.00 91.93           H
ATOM   4377  HN  ILE A 286      -5.845 -10.996  22.970  1.00 91.93           H
ATOM   4378  N   SER A 287      -3.669 -12.226  25.981  1.00 89.62           N
ATOM   4379  CA  SER A 287      -3.213 -11.791  27.290  1.00 89.62           C
ATOM   4380  C   SER A 287      -1.754 -12.202  27.499  1.00 89.62           C
ATOM   4381  O   SER A 287      -1.073 -11.667  28.373  1.00 89.62           O
ATOM   4382  HA  SER A 287      -3.307 -10.705  27.283  1.00 89.62           H
ATOM   4383  CB  SER A 287      -4.092 -12.371  28.401  1.00 89.62           C
ATOM   4384 1HB  SER A 287      -3.715 -12.044  29.369  1.00 89.62           H
ATOM   4385 2HB  SER A 287      -5.104 -11.978  28.304  1.00 89.62           H
ATOM   4386  OG  SER A 287      -4.130 -13.795  28.363  1.00 89.62           O
ATOM   4387  HG  SER A 287      -4.735 -14.140  29.080  1.00 89.62           H
ATOM   4388  HN  SER A 287      -3.965 -13.180  25.932  1.00 89.62           H
ATOM   4389  N   ASN A 288      -1.316 -13.150  26.683  1.00 92.66           N
ATOM   4390  CA  ASN A 288       0.003 -13.734  26.853  1.00 92.66           C
ATOM   4391  C   ASN A 288       1.040 -12.852  26.153  1.00 92.66           C
ATOM   4392  O   ASN A 288       0.945 -12.611  24.951  1.00 92.66           O
ATOM   4393  HA  ASN A 288       0.158 -13.784  27.931  1.00 92.66           H
ATOM   4394  CB  ASN A 288       0.072 -15.130  26.230  1.00 92.66           C
ATOM   4395 1HB  ASN A 288      -0.769 -15.729  26.579  1.00 92.66           H
ATOM   4396 2HB  ASN A 288      -0.018 -15.053  25.147  1.00 92.66           H
ATOM   4397  CG  ASN A 288       1.386 -15.826  26.590  1.00 92.66           C
ATOM   4398  OD1 ASN A 288       2.446 -15.224  26.635  1.00 92.66           O
ATOM   4399  ND2 ASN A 288       1.258 -17.125  26.844  1.00 92.66           N
ATOM   4400 1HD2 ASN A 288       0.358 -17.559  26.790  1.00 92.66           H
ATOM   4401 2HD2 ASN A 288       2.061 -17.669  27.089  1.00 92.66           H
ATOM   4402  HN  ASN A 288      -1.846 -13.517  25.918  1.00 92.66           H
ATOM   4403  N   CYS A 289       2.006 -12.395  26.936  1.00 91.81           N
ATOM   4404  CA  CYS A 289       2.995 -11.456  26.435  1.00 91.81           C
ATOM   4405  C   CYS A 289       3.821 -12.159  25.356  1.00 91.81           C
ATOM   4406  O   CYS A 289       4.232 -11.535  24.378  1.00 91.81           O
ATOM   4407  HA  CYS A 289       2.443 -10.616  26.013  1.00 91.81           H
ATOM   4408  CB  CYS A 289       3.874 -10.906  27.559  1.00 91.81           C
ATOM   4409 1HB  CYS A 289       3.253 -10.433  28.320  1.00 91.81           H
ATOM   4410 2HB  CYS A 289       4.409 -11.722  28.046  1.00 91.81           H
ATOM   4411  SG  CYS A 289       5.067  -9.693  26.884  1.00 91.81           S
ATOM   4412  HN  CYS A 289       2.119 -12.656  27.895  1.00 91.81           H
ATOM   4413  N   ALA A 290       4.040 -13.448  25.569  1.00 93.71           N
ATOM   4414  CA  ALA A 290       4.861 -14.228  24.659  1.00 93.71           C
ATOM   4415  C   ALA A 290       4.200 -14.257  23.280  1.00 93.71           C
ATOM   4416  O   ALA A 290       4.869 -14.075  22.263  1.00 93.71           O
ATOM   4417  HA  ALA A 290       5.829 -13.734  24.579  1.00 93.71           H
ATOM   4418  CB  ALA A 290       5.070 -15.630  25.235  1.00 93.71           C
ATOM   4419 1HB  ALA A 290       5.569 -15.556  26.201  1.00 93.71           H
ATOM   4420 2HB  ALA A 290       4.104 -16.119  25.361  1.00 93.71           H
ATOM   4421 3HB  ALA A 290       5.687 -16.215  24.552  1.00 93.71           H
ATOM   4422  HN  ALA A 290       3.669 -13.957  26.345  1.00 93.71           H
ATOM   4423  N   VAL A 291       2.895 -14.486  23.289  1.00 93.84           N
ATOM   4424  CA  VAL A 291       2.138 -14.548  22.050  1.00 93.84           C
ATOM   4425  C   VAL A 291       2.132 -13.167  21.391  1.00 93.84           C
ATOM   4426  O   VAL A 291       2.326 -13.052  20.182  1.00 93.84           O
ATOM   4427  HA  VAL A 291       2.646 -15.250  21.389  1.00 93.84           H
ATOM   4428  CB  VAL A 291       0.732 -15.086  22.323  1.00 93.84           C
ATOM   4429  HB  VAL A 291       0.257 -14.428  23.051  1.00 93.84           H
ATOM   4430  CG1 VAL A 291      -0.118 -15.070  21.051  1.00 93.84           C
ATOM   4431 1HG1 VAL A 291      -0.200 -14.047  20.682  1.00 93.84           H
ATOM   4432 2HG1 VAL A 291       0.353 -15.693  20.291  1.00 93.84           H
ATOM   4433 3HG1 VAL A 291      -1.112 -15.457  21.273  1.00 93.84           H
ATOM   4434  CG2 VAL A 291       0.790 -16.491  22.926  1.00 93.84           C
ATOM   4435 1HG2 VAL A 291       1.293 -17.164  22.232  1.00 93.84           H
ATOM   4436 2HG2 VAL A 291       1.341 -16.460  23.866  1.00 93.84           H
ATOM   4437 3HG2 VAL A 291      -0.223 -16.849  23.111  1.00 93.84           H
ATOM   4438  HN  VAL A 291       2.358 -14.627  24.120  1.00 93.84           H
ATOM   4439  N   SER A 292       1.908 -12.154  22.215  1.00 92.82           N
ATOM   4440  CA  SER A 292       1.831 -10.790  21.721  1.00 92.82           C
ATOM   4441  C   SER A 292       3.155 -10.396  21.063  1.00 92.82           C
ATOM   4442  O   SER A 292       3.164  -9.770  20.004  1.00 92.82           O
ATOM   4443  HA  SER A 292       1.025 -10.794  20.987  1.00 92.82           H
ATOM   4444  CB  SER A 292       1.488  -9.814  22.848  1.00 92.82           C
ATOM   4445 1HB  SER A 292       0.619 -10.182  23.394  1.00 92.82           H
ATOM   4446 2HB  SER A 292       2.315  -9.773  23.557  1.00 92.82           H
ATOM   4447  OG  SER A 292       1.220  -8.504  22.356  1.00 92.82           O
ATOM   4448  HG  SER A 292       0.334  -8.487  21.893  1.00 92.82           H
ATOM   4449  HN  SER A 292       1.781 -12.254  23.202  1.00 92.82           H
ATOM   4450  N   THR A 293       4.242 -10.780  21.717  1.00 92.83           N
ATOM   4451  CA  THR A 293       5.568 -10.462  21.216  1.00 92.83           C
ATOM   4452  C   THR A 293       5.767 -11.052  19.819  1.00 92.83           C
ATOM   4453  O   THR A 293       6.242 -10.368  18.914  1.00 92.83           O
ATOM   4454  HA  THR A 293       5.648  -9.379  21.120  1.00 92.83           H
ATOM   4455  CB  THR A 293       6.591 -10.961  22.238  1.00 92.83           C
ATOM   4456  HB  THR A 293       6.468 -12.028  22.423  1.00 92.83           H
ATOM   4457  OG1 THR A 293       6.396 -10.115  23.367  1.00 92.83           O
ATOM   4458  HG1 THR A 293       5.803 -10.565  24.034  1.00 92.83           H
ATOM   4459  CG2 THR A 293       8.033 -10.682  21.808  1.00 92.83           C
ATOM   4460 1HG2 THR A 293       8.175  -9.608  21.688  1.00 92.83           H
ATOM   4461 2HG2 THR A 293       8.233 -11.183  20.860  1.00 92.83           H
ATOM   4462 3HG2 THR A 293       8.718 -11.057  22.568  1.00 92.83           H
ATOM   4463  HN  THR A 293       4.226 -11.298  22.572  1.00 92.83           H
ATOM   4464  N   ASN A 294       5.392 -12.316  19.687  1.00 94.40           N
ATOM   4465  CA  ASN A 294       5.595 -13.030  18.438  1.00 94.40           C
ATOM   4466  C   ASN A 294       4.726 -12.400  17.348  1.00 94.40           C
ATOM   4467  O   ASN A 294       5.151 -12.283  16.200  1.00 94.40           O
ATOM   4468  HA  ASN A 294       6.660 -12.939  18.226  1.00 94.40           H
ATOM   4469  CB  ASN A 294       5.193 -14.500  18.572  1.00 94.40           C
ATOM   4470 1HB  ASN A 294       4.225 -14.573  19.067  1.00 94.40           H
ATOM   4471 2HB  ASN A 294       5.078 -14.942  17.582  1.00 94.40           H
ATOM   4472  CG  ASN A 294       6.239 -15.284  19.367  1.00 94.40           C
ATOM   4473  OD1 ASN A 294       7.365 -14.854  19.555  1.00 94.40           O
ATOM   4474  ND2 ASN A 294       5.805 -16.456  19.824  1.00 94.40           N
ATOM   4475 1HD2 ASN A 294       4.868 -16.750  19.634  1.00 94.40           H
ATOM   4476 2HD2 ASN A 294       6.415 -17.042  20.356  1.00 94.40           H
ATOM   4477  HN  ASN A 294       4.958 -12.850  20.413  1.00 94.40           H
ATOM   4478  N   ILE A 295       3.523 -12.011  17.746  1.00 93.37           N
ATOM   4479  CA  ILE A 295       2.573 -11.439  16.807  1.00 93.37           C
ATOM   4480  C   ILE A 295       3.128 -10.120  16.265  1.00 93.37           C
ATOM   4481  O   ILE A 295       2.999  -9.830  15.077  1.00 93.37           O
ATOM   4482  HA  ILE A 295       2.473 -12.139  15.977  1.00 93.37           H
ATOM   4483  CB  ILE A 295       1.194 -11.306  17.456  1.00 93.37           C
ATOM   4484  HB  ILE A 295       1.328 -10.936  18.472  1.00 93.37           H
ATOM   4485  CG1 ILE A 295       0.502 -12.667  17.559  1.00 93.37           C
ATOM   4486 1HG1 ILE A 295       0.224 -13.014  16.563  1.00 93.37           H
ATOM   4487 2HG1 ILE A 295       1.196 -13.401  17.970  1.00 93.37           H
ATOM   4488  CG2 ILE A 295       0.334 -10.282  16.712  1.00 93.37           C
ATOM   4489 1HG2 ILE A 295       0.827  -9.310  16.734  1.00 93.37           H
ATOM   4490 2HG2 ILE A 295       0.205 -10.599  15.677  1.00 93.37           H
ATOM   4491 3HG2 ILE A 295      -0.640 -10.207  17.193  1.00 93.37           H
ATOM   4492  CD1 ILE A 295      -0.744 -12.584  18.442  1.00 93.37           C
ATOM   4493 1HD1 ILE A 295      -0.459 -12.260  19.443  1.00 93.37           H
ATOM   4494 2HD1 ILE A 295      -1.445 -11.867  18.014  1.00 93.37           H
ATOM   4495 3HD1 ILE A 295      -1.216 -13.565  18.498  1.00 93.37           H
ATOM   4496  HN  ILE A 295       3.197 -12.080  18.688  1.00 93.37           H
ATOM   4497  N   ASP A 296       3.733  -9.357  17.163  1.00 93.45           N
ATOM   4498  CA  ASP A 296       4.277  -8.060  16.797  1.00 93.45           C
ATOM   4499  C   ASP A 296       5.444  -8.255  15.827  1.00 93.45           C
ATOM   4500  O   ASP A 296       5.587  -7.505  14.864  1.00 93.45           O
ATOM   4501  HA  ASP A 296       3.446  -7.518  16.346  1.00 93.45           H
ATOM   4502  CB  ASP A 296       4.803  -7.317  18.027  1.00 93.45           C
ATOM   4503 1HB  ASP A 296       5.477  -7.965  18.587  1.00 93.45           H
ATOM   4504 2HB  ASP A 296       5.384  -6.450  17.711  1.00 93.45           H
ATOM   4505  CG  ASP A 296       3.653  -6.866  18.929  1.00 93.45           C
ATOM   4506  OD1 ASP A 296       2.513  -6.827  18.419  1.00 93.45           O
ATOM   4507  OD2 ASP A 296       3.940  -6.571  20.110  1.00 93.45           O
ATOM   4508  HN  ASP A 296       3.855  -9.611  18.122  1.00 93.45           H
ATOM   4509  N   ILE A 297       6.248  -9.268  16.116  1.00 94.24           N
ATOM   4510  CA  ILE A 297       7.365  -9.607  15.250  1.00 94.24           C
ATOM   4511  C   ILE A 297       6.833 -10.014  13.874  1.00 94.24           C
ATOM   4512  O   ILE A 297       7.359  -9.583  12.849  1.00 94.24           O
ATOM   4513  HA  ILE A 297       7.972  -8.710  15.134  1.00 94.24           H
ATOM   4514  CB  ILE A 297       8.248 -10.670  15.907  1.00 94.24           C
ATOM   4515  HB  ILE A 297       7.605 -11.467  16.278  1.00 94.24           H
ATOM   4516  CG1 ILE A 297       8.995 -10.094  17.112  1.00 94.24           C
ATOM   4517 1HG1 ILE A 297       9.743  -9.378  16.772  1.00 94.24           H
ATOM   4518 2HG1 ILE A 297       8.298  -9.549  17.749  1.00 94.24           H
ATOM   4519  CG2 ILE A 297       9.202 -11.296  14.887  1.00 94.24           C
ATOM   4520 1HG2 ILE A 297       8.625 -11.765  14.091  1.00 94.24           H
ATOM   4521 2HG2 ILE A 297       9.842 -10.522  14.465  1.00 94.24           H
ATOM   4522 3HG2 ILE A 297       9.818 -12.048  15.381  1.00 94.24           H
ATOM   4523  CD1 ILE A 297       9.672 -11.204  17.919  1.00 94.24           C
ATOM   4524 1HD1 ILE A 297       8.918 -11.904  18.277  1.00 94.24           H
ATOM   4525 2HD1 ILE A 297      10.385 -11.730  17.285  1.00 94.24           H
ATOM   4526 3HD1 ILE A 297      10.195 -10.767  18.769  1.00 94.24           H
ATOM   4527  HN  ILE A 297       6.146  -9.851  16.922  1.00 94.24           H
ATOM   4528  N   CYS A 298       5.796 -10.839  13.896  1.00 94.44           N
ATOM   4529  CA  CYS A 298       5.187 -11.308  12.663  1.00 94.44           C
ATOM   4530  C   CYS A 298       4.717 -10.090  11.866  1.00 94.44           C
ATOM   4531  O   CYS A 298       4.860 -10.049  10.645  1.00 94.44           O
ATOM   4532  HA  CYS A 298       5.960 -11.851  12.119  1.00 94.44           H
ATOM   4533  CB  CYS A 298       4.045 -12.289  12.934  1.00 94.44           C
ATOM   4534 1HB  CYS A 298       3.396 -11.897  13.717  1.00 94.44           H
ATOM   4535 2HB  CYS A 298       3.433 -12.403  12.039  1.00 94.44           H
ATOM   4536  SG  CYS A 298       4.721 -13.913  13.439  1.00 94.44           S
ATOM   4537  HG  CYS A 298       5.055 -13.547  14.673  1.00 94.44           H
ATOM   4538  HN  CYS A 298       5.375 -11.185  14.734  1.00 94.44           H
ATOM   4539  N   PHE A 299       4.164  -9.127  12.589  1.00 93.11           N
ATOM   4540  CA  PHE A 299       3.662  -7.915  11.963  1.00 93.11           C
ATOM   4541  C   PHE A 299       4.778  -7.178  11.221  1.00 93.11           C
ATOM   4542  O   PHE A 299       4.595  -6.752  10.082  1.00 93.11           O
ATOM   4543  HA  PHE A 299       2.891  -8.214  11.253  1.00 93.11           H
ATOM   4544  CB  PHE A 299       3.133  -7.019  13.085  1.00 93.11           C
ATOM   4545 1HB  PHE A 299       2.373  -7.564  13.644  1.00 93.11           H
ATOM   4546 2HB  PHE A 299       3.946  -6.805  13.779  1.00 93.11           H
ATOM   4547  CG  PHE A 299       2.538  -5.697  12.596  1.00 93.11           C
ATOM   4548  CD1 PHE A 299       3.319  -4.586  12.519  1.00 93.11           C
ATOM   4549  HD1 PHE A 299       4.370  -4.638  12.806  1.00 93.11           H
ATOM   4550  CD2 PHE A 299       1.227  -5.632  12.239  1.00 93.11           C
ATOM   4551  HD2 PHE A 299       0.601  -6.522  12.301  1.00 93.11           H
ATOM   4552  CE1 PHE A 299       2.767  -3.359  12.066  1.00 93.11           C
ATOM   4553  HE1 PHE A 299       3.393  -2.469  12.004  1.00 93.11           H
ATOM   4554  CE2 PHE A 299       0.675  -4.405  11.786  1.00 93.11           C
ATOM   4555  HE2 PHE A 299      -0.376  -4.353  11.499  1.00 93.11           H
ATOM   4556  CZ  PHE A 299       1.456  -3.295  11.709  1.00 93.11           C
ATOM   4557  HZ  PHE A 299       1.032  -2.353  11.360  1.00 93.11           H
ATOM   4558  HN  PHE A 299       4.058  -9.164  13.583  1.00 93.11           H
ATOM   4559  N   GLN A 300       5.911  -7.051  11.896  1.00 93.13           N
ATOM   4560  CA  GLN A 300       7.041  -6.330  11.334  1.00 93.13           C
ATOM   4561  C   GLN A 300       7.494  -6.988  10.029  1.00 93.13           C
ATOM   4562  O   GLN A 300       7.720  -6.305   9.032  1.00 93.13           O
ATOM   4563  HA  GLN A 300       6.671  -5.325  11.133  1.00 93.13           H
ATOM   4564  CB  GLN A 300       8.193  -6.249  12.337  1.00 93.13           C
ATOM   4565 1HB  GLN A 300       8.411  -7.243  12.728  1.00 93.13           H
ATOM   4566 2HB  GLN A 300       9.095  -5.900  11.833  1.00 93.13           H
ATOM   4567  CG  GLN A 300       7.850  -5.305  13.491  1.00 93.13           C
ATOM   4568 1HG  GLN A 300       7.609  -4.317  13.099  1.00 93.13           H
ATOM   4569 2HG  GLN A 300       6.962  -5.667  14.010  1.00 93.13           H
ATOM   4570  CD  GLN A 300       9.015  -5.198  14.477  1.00 93.13           C
ATOM   4571  OE1 GLN A 300      10.169  -5.404  14.139  1.00 93.13           O
ATOM   4572  NE2 GLN A 300       8.650  -4.865  15.712  1.00 93.13           N
ATOM   4573 1HE2 GLN A 300       7.685  -4.710  15.923  1.00 93.13           H
ATOM   4574 2HE2 GLN A 300       9.341  -4.770  16.429  1.00 93.13           H
ATOM   4575  HN  GLN A 300       6.064  -7.430  12.809  1.00 93.13           H
ATOM   4576  N   VAL A 301       7.615  -8.306  10.079  1.00 94.63           N
ATOM   4577  CA  VAL A 301       8.145  -9.053   8.951  1.00 94.63           C
ATOM   4578  C   VAL A 301       7.206  -8.894   7.754  1.00 94.63           C
ATOM   4579  O   VAL A 301       7.640  -8.523   6.665  1.00 94.63           O
ATOM   4580  HA  VAL A 301       9.113  -8.621   8.697  1.00 94.63           H
ATOM   4581  CB  VAL A 301       8.367 -10.514   9.348  1.00 94.63           C
ATOM   4582  HB  VAL A 301       7.428 -10.899   9.746  1.00 94.63           H
ATOM   4583  CG1 VAL A 301       8.745 -11.361   8.131  1.00 94.63           C
ATOM   4584 1HG1 VAL A 301       7.942 -11.317   7.394  1.00 94.63           H
ATOM   4585 2HG1 VAL A 301       9.664 -10.975   7.691  1.00 94.63           H
ATOM   4586 3HG1 VAL A 301       8.896 -12.395   8.441  1.00 94.63           H
ATOM   4587  CG2 VAL A 301       9.426 -10.629  10.446  1.00 94.63           C
ATOM   4588 1HG2 VAL A 301      10.369 -10.217  10.086  1.00 94.63           H
ATOM   4589 2HG2 VAL A 301       9.099 -10.073  11.325  1.00 94.63           H
ATOM   4590 3HG2 VAL A 301       9.564 -11.677  10.709  1.00 94.63           H
ATOM   4591  HN  VAL A 301       7.358  -8.862  10.870  1.00 94.63           H
ATOM   4592  N   THR A 302       5.936  -9.184   7.996  1.00 93.92           N
ATOM   4593  CA  THR A 302       4.957  -9.217   6.922  1.00 93.92           C
ATOM   4594  C   THR A 302       4.754  -7.815   6.344  1.00 93.92           C
ATOM   4595  O   THR A 302       4.516  -7.662   5.147  1.00 93.92           O
ATOM   4596  HA  THR A 302       5.349  -9.840   6.119  1.00 93.92           H
ATOM   4597  CB  THR A 302       3.672  -9.840   7.472  1.00 93.92           C
ATOM   4598  HB  THR A 302       2.902  -9.885   6.702  1.00 93.92           H
ATOM   4599  OG1 THR A 302       3.359  -9.042   8.610  1.00 93.92           O
ATOM   4600  HG1 THR A 302       3.698  -9.482   9.441  1.00 93.92           H
ATOM   4601  CG2 THR A 302       3.900 -11.238   8.049  1.00 93.92           C
ATOM   4602 1HG2 THR A 302       4.621 -11.182   8.864  1.00 93.92           H
ATOM   4603 2HG2 THR A 302       4.285 -11.895   7.269  1.00 93.92           H
ATOM   4604 3HG2 THR A 302       2.957 -11.634   8.425  1.00 93.92           H
ATOM   4605  HN  THR A 302       5.574  -9.394   8.904  1.00 93.92           H
ATOM   4606  N   GLN A 303       4.854  -6.827   7.222  1.00 92.20           N
ATOM   4607  CA  GLN A 303       4.731  -5.440   6.805  1.00 92.20           C
ATOM   4608  C   GLN A 303       5.831  -5.087   5.803  1.00 92.20           C
ATOM   4609  O   GLN A 303       5.573  -4.421   4.802  1.00 92.20           O
ATOM   4610  HA  GLN A 303       3.755  -5.368   6.325  1.00 92.20           H
ATOM   4611  CB  GLN A 303       4.766  -4.500   8.012  1.00 92.20           C
ATOM   4612 1HB  GLN A 303       3.922  -4.713   8.668  1.00 92.20           H
ATOM   4613 2HB  GLN A 303       5.673  -4.679   8.590  1.00 92.20           H
ATOM   4614  CG  GLN A 303       4.718  -3.037   7.568  1.00 92.20           C
ATOM   4615 1HG  GLN A 303       5.689  -2.742   7.169  1.00 92.20           H
ATOM   4616 2HG  GLN A 303       3.994  -2.921   6.762  1.00 92.20           H
ATOM   4617  CD  GLN A 303       4.341  -2.122   8.735  1.00 92.20           C
ATOM   4618  OE1 GLN A 303       5.184  -1.592   9.439  1.00 92.20           O
ATOM   4619  NE2 GLN A 303       3.030  -1.968   8.900  1.00 92.20           N
ATOM   4620 1HE2 GLN A 303       2.391  -2.432   8.286  1.00 92.20           H
ATOM   4621 2HE2 GLN A 303       2.683  -1.388   9.637  1.00 92.20           H
ATOM   4622  HN  GLN A 303       5.017  -6.962   8.199  1.00 92.20           H
ATOM   4623  N   THR A 304       7.035  -5.550   6.106  1.00 93.27           N
ATOM   4624  CA  THR A 304       8.187  -5.240   5.277  1.00 93.27           C
ATOM   4625  C   THR A 304       8.027  -5.861   3.888  1.00 93.27           C
ATOM   4626  O   THR A 304       8.371  -5.240   2.883  1.00 93.27           O
ATOM   4627  HA  THR A 304       8.232  -4.160   5.141  1.00 93.27           H
ATOM   4628  CB  THR A 304       9.442  -5.715   6.014  1.00 93.27           C
ATOM   4629  HB  THR A 304       9.464  -6.802   6.084  1.00 93.27           H
ATOM   4630  OG1 THR A 304       9.398  -5.019   7.257  1.00 93.27           O
ATOM   4631  HG1 THR A 304       8.969  -5.592   7.955  1.00 93.27           H
ATOM   4632  CG2 THR A 304      10.730  -5.220   5.355  1.00 93.27           C
ATOM   4633 1HG2 THR A 304      10.739  -4.130   5.346  1.00 93.27           H
ATOM   4634 2HG2 THR A 304      10.781  -5.592   4.331  1.00 93.27           H
ATOM   4635 3HG2 THR A 304      11.590  -5.585   5.917  1.00 93.27           H
ATOM   4636  HN  THR A 304       7.229  -6.126   6.900  1.00 93.27           H
ATOM   4637  N   ILE A 305       7.506  -7.079   3.875  1.00 92.90           N
ATOM   4638  CA  ILE A 305       7.268  -7.778   2.624  1.00 92.90           C
ATOM   4639  C   ILE A 305       6.291  -6.967   1.770  1.00 92.90           C
ATOM   4640  O   ILE A 305       6.457  -6.870   0.555  1.00 92.90           O
ATOM   4641  HA  ILE A 305       8.220  -7.838   2.097  1.00 92.90           H
ATOM   4642  CB  ILE A 305       6.807  -9.212   2.891  1.00 92.90           C
ATOM   4643  HB  ILE A 305       5.969  -9.178   3.588  1.00 92.90           H
ATOM   4644  CG1 ILE A 305       7.916 -10.030   3.557  1.00 92.90           C
ATOM   4645 1HG1 ILE A 305       8.701 -10.242   2.832  1.00 92.90           H
ATOM   4646 2HG1 ILE A 305       8.371  -9.447   4.358  1.00 92.90           H
ATOM   4647  CG2 ILE A 305       6.299  -9.873   1.608  1.00 92.90           C
ATOM   4648 1HG2 ILE A 305       5.458  -9.303   1.214  1.00 92.90           H
ATOM   4649 2HG2 ILE A 305       7.101  -9.895   0.869  1.00 92.90           H
ATOM   4650 3HG2 ILE A 305       5.978 -10.892   1.826  1.00 92.90           H
ATOM   4651  CD1 ILE A 305       7.366 -11.341   4.122  1.00 92.90           C
ATOM   4652 1HD1 ILE A 305       6.598 -11.124   4.864  1.00 92.90           H
ATOM   4653 2HD1 ILE A 305       6.934 -11.932   3.314  1.00 92.90           H
ATOM   4654 3HD1 ILE A 305       8.175 -11.903   4.589  1.00 92.90           H
ATOM   4655  HN  ILE A 305       7.248  -7.585   4.698  1.00 92.90           H
ATOM   4656  N   ALA A 306       5.294  -6.406   2.439  1.00 89.65           N
ATOM   4657  CA  ALA A 306       4.252  -5.667   1.747  1.00 89.65           C
ATOM   4658  C   ALA A 306       4.865  -4.434   1.080  1.00 89.65           C
ATOM   4659  O   ALA A 306       4.411  -4.008   0.018  1.00 89.65           O
ATOM   4660  HA  ALA A 306       3.838  -6.318   0.978  1.00 89.65           H
ATOM   4661  CB  ALA A 306       3.142  -5.303   2.736  1.00 89.65           C
ATOM   4662 1HB  ALA A 306       2.721  -6.215   3.160  1.00 89.65           H
ATOM   4663 2HB  ALA A 306       3.555  -4.688   3.535  1.00 89.65           H
ATOM   4664 3HB  ALA A 306       2.361  -4.749   2.217  1.00 89.65           H
ATOM   4665  HN  ALA A 306       5.193  -6.451   3.432  1.00 89.65           H
ATOM   4666  N   PHE A 307       5.886  -3.895   1.729  1.00 90.69           N
ATOM   4667  CA  PHE A 307       6.502  -2.663   1.265  1.00 90.69           C
ATOM   4668  C   PHE A 307       7.316  -2.903  -0.008  1.00 90.69           C
ATOM   4669  O   PHE A 307       7.418  -2.021  -0.860  1.00 90.69           O
ATOM   4670  HA  PHE A 307       5.698  -1.959   1.052  1.00 90.69           H
ATOM   4671  CB  PHE A 307       7.442  -2.187   2.375  1.00 90.69           C
ATOM   4672 1HB  PHE A 307       8.082  -3.016   2.675  1.00 90.69           H
ATOM   4673 2HB  PHE A 307       8.093  -1.409   1.976  1.00 90.69           H
ATOM   4674  CG  PHE A 307       6.721  -1.645   3.610  1.00 90.69           C
ATOM   4675  CD1 PHE A 307       5.362  -1.641   3.658  1.00 90.69           C
ATOM   4676  HD1 PHE A 307       4.786  -2.025   2.815  1.00 90.69           H
ATOM   4677  CD2 PHE A 307       7.439  -1.166   4.661  1.00 90.69           C
ATOM   4678  HD2 PHE A 307       8.528  -1.169   4.623  1.00 90.69           H
ATOM   4679  CE1 PHE A 307       4.693  -1.138   4.804  1.00 90.69           C
ATOM   4680  HE1 PHE A 307       3.603  -1.135   4.842  1.00 90.69           H
ATOM   4681  CE2 PHE A 307       6.770  -0.662   5.808  1.00 90.69           C
ATOM   4682  HE2 PHE A 307       7.346  -0.279   6.650  1.00 90.69           H
ATOM   4683  CZ  PHE A 307       5.411  -0.659   5.855  1.00 90.69           C
ATOM   4684  HZ  PHE A 307       4.897  -0.273   6.736  1.00 90.69           H
ATOM   4685  HN  PHE A 307       6.291  -4.284   2.556  1.00 90.69           H
ATOM   4686  N   PHE A 308       7.875  -4.101  -0.098  1.00 90.73           N
ATOM   4687  CA  PHE A 308       8.653  -4.479  -1.266  1.00 90.73           C
ATOM   4688  C   PHE A 308       7.804  -4.407  -2.537  1.00 90.73           C
ATOM   4689  O   PHE A 308       8.338  -4.289  -3.638  1.00 90.73           O
ATOM   4690  HA  PHE A 308       9.481  -3.774  -1.344  1.00 90.73           H
ATOM   4691  CB  PHE A 308       9.108  -5.923  -1.052  1.00 90.73           C
ATOM   4692 1HB  PHE A 308       8.387  -6.430  -0.412  1.00 90.73           H
ATOM   4693 2HB  PHE A 308       9.102  -6.441  -2.011  1.00 90.73           H
ATOM   4694  CG  PHE A 308      10.500  -6.051  -0.429  1.00 90.73           C
ATOM   4695  CD1 PHE A 308      11.608  -5.906  -1.203  1.00 90.73           C
ATOM   4696  HD1 PHE A 308      11.505  -5.698  -2.268  1.00 90.73           H
ATOM   4697  CD2 PHE A 308      10.628  -6.311   0.900  1.00 90.73           C
ATOM   4698  HD2 PHE A 308       9.740  -6.427   1.521  1.00 90.73           H
ATOM   4699  CE1 PHE A 308      12.899  -6.025  -0.625  1.00 90.73           C
ATOM   4700  HE1 PHE A 308      13.788  -5.908  -1.245  1.00 90.73           H
ATOM   4701  CE2 PHE A 308      11.920  -6.429   1.479  1.00 90.73           C
ATOM   4702  HE2 PHE A 308      12.023  -6.637   2.544  1.00 90.73           H
ATOM   4703  CZ  PHE A 308      13.028  -6.284   0.704  1.00 90.73           C
ATOM   4704  HZ  PHE A 308      14.019  -6.375   1.149  1.00 90.73           H
ATOM   4705  HN  PHE A 308       7.803  -4.806   0.608  1.00 90.73           H
ATOM   4706  N   HIS A 309       6.496  -4.481  -2.341  1.00 85.91           N
ATOM   4707  CA  HIS A 309       5.571  -4.486  -3.462  1.00 85.91           C
ATOM   4708  C   HIS A 309       5.721  -3.188  -4.257  1.00 85.91           C
ATOM   4709  O   HIS A 309       5.609  -3.190  -5.482  1.00 85.91           O
ATOM   4710  HA  HIS A 309       5.853  -5.326  -4.096  1.00 85.91           H
ATOM   4711  CB  HIS A 309       4.137  -4.725  -2.982  1.00 85.91           C
ATOM   4712 1HB  HIS A 309       4.121  -5.610  -2.346  1.00 85.91           H
ATOM   4713 2HB  HIS A 309       3.827  -3.883  -2.364  1.00 85.91           H
ATOM   4714  CG  HIS A 309       3.138  -4.907  -4.099  1.00 85.91           C
ATOM   4715  ND1 HIS A 309       2.457  -3.849  -4.676  1.00 85.91           N
ATOM   4716  HD1 HIS A 309       2.551  -2.886  -4.423  1.00 85.91           H
ATOM   4717  CD2 HIS A 309       2.713  -6.034  -4.740  1.00 85.91           C
ATOM   4718  HD2 HIS A 309       3.049  -7.050  -4.533  1.00 85.91           H
ATOM   4719  CE1 HIS A 309       1.660  -4.329  -5.619  1.00 85.91           C
ATOM   4720  HE1 HIS A 309       0.994  -3.745  -6.254  1.00 85.91           H
ATOM   4721  NE2 HIS A 309       1.820  -5.683  -5.657  1.00 85.91           N
ATOM   4722  HN  HIS A 309       6.067  -4.537  -1.439  1.00 85.91           H
ATOM   4723  N   SER A 310       5.972  -2.110  -3.528  1.00 85.86           N
ATOM   4724  CA  SER A 310       6.005  -0.789  -4.132  1.00 85.86           C
ATOM   4725  C   SER A 310       7.244  -0.651  -5.020  1.00 85.86           C
ATOM   4726  O   SER A 310       7.326   0.263  -5.839  1.00 85.86           O
ATOM   4727  HA  SER A 310       5.096  -0.723  -4.731  1.00 85.86           H
ATOM   4728  CB  SER A 310       5.992   0.305  -3.064  1.00 85.86           C
ATOM   4729 1HB  SER A 310       6.769   0.102  -2.327  1.00 85.86           H
ATOM   4730 2HB  SER A 310       6.233   1.264  -3.524  1.00 85.86           H
ATOM   4731  OG  SER A 310       4.730   0.398  -2.409  1.00 85.86           O
ATOM   4732  HG  SER A 310       4.064   0.838  -3.011  1.00 85.86           H
ATOM   4733  HN  SER A 310       6.150  -2.130  -2.544  1.00 85.86           H
ATOM   4734  N   CYS A 311       8.177  -1.571  -4.826  1.00 88.72           N
ATOM   4735  CA  CYS A 311       9.398  -1.576  -5.614  1.00 88.72           C
ATOM   4736  C   CYS A 311       9.282  -2.675  -6.672  1.00 88.72           C
ATOM   4737  O   CYS A 311      10.107  -2.757  -7.580  1.00 88.72           O
ATOM   4738  HA  CYS A 311       9.473  -0.595  -6.081  1.00 88.72           H
ATOM   4739  CB  CYS A 311      10.637  -1.759  -4.735  1.00 88.72           C
ATOM   4740 1HB  CYS A 311      11.538  -1.577  -5.321  1.00 88.72           H
ATOM   4741 2HB  CYS A 311      10.631  -1.029  -3.926  1.00 88.72           H
ATOM   4742  SG  CYS A 311      10.672  -3.454  -4.047  1.00 88.72           S
ATOM   4743  HG  CYS A 311      11.791  -3.296  -3.345  1.00 88.72           H
ATOM   4744  HN  CYS A 311       8.110  -2.302  -4.146  1.00 88.72           H
ATOM   4745  N   LEU A 312       8.249  -3.492  -6.520  1.00 85.43           N
ATOM   4746  CA  LEU A 312       8.059  -4.629  -7.404  1.00 85.43           C
ATOM   4747  C   LEU A 312       7.297  -4.179  -8.652  1.00 85.43           C
ATOM   4748  O   LEU A 312       7.460  -4.757  -9.725  1.00 85.43           O
ATOM   4749  HA  LEU A 312       9.047  -4.975  -7.709  1.00 85.43           H
ATOM   4750  CB  LEU A 312       7.386  -5.782  -6.656  1.00 85.43           C
ATOM   4751 1HB  LEU A 312       6.528  -5.386  -6.113  1.00 85.43           H
ATOM   4752 2HB  LEU A 312       7.000  -6.489  -7.390  1.00 85.43           H
ATOM   4753  CG  LEU A 312       8.270  -6.547  -5.668  1.00 85.43           C
ATOM   4754  HG  LEU A 312       8.656  -5.838  -4.936  1.00 85.43           H
ATOM   4755  CD1 LEU A 312       7.457  -7.592  -4.901  1.00 85.43           C
ATOM   4756 1HD1 LEU A 312       6.660  -7.097  -4.346  1.00 85.43           H
ATOM   4757 2HD1 LEU A 312       7.023  -8.303  -5.605  1.00 85.43           H
ATOM   4758 3HD1 LEU A 312       8.109  -8.121  -4.206  1.00 85.43           H
ATOM   4759  CD2 LEU A 312       9.476  -7.167  -6.378  1.00 85.43           C
ATOM   4760 1HD2 LEU A 312       9.130  -7.858  -7.145  1.00 85.43           H
ATOM   4761 2HD2 LEU A 312      10.070  -6.378  -6.840  1.00 85.43           H
ATOM   4762 3HD2 LEU A 312      10.087  -7.704  -5.653  1.00 85.43           H
ATOM   4763  HN  LEU A 312       7.553  -3.386  -5.811  1.00 85.43           H
ATOM   4764  N   ASN A 313       6.482  -3.150  -8.469  1.00 76.56           N
ATOM   4765  CA  ASN A 313       5.606  -2.692  -9.534  1.00 76.56           C
ATOM   4766  C   ASN A 313       6.441  -2.376 -10.776  1.00 76.56           C
ATOM   4767  O   ASN A 313       6.193  -2.921 -11.850  1.00 76.56           O
ATOM   4768  HA  ASN A 313       4.905  -3.510  -9.700  1.00 76.56           H
ATOM   4769  CB  ASN A 313       4.864  -1.417  -9.126  1.00 76.56           C
ATOM   4770 1HB  ASN A 313       5.548  -0.744  -8.608  1.00 76.56           H
ATOM   4771 2HB  ASN A 313       4.516  -0.894 -10.017  1.00 76.56           H
ATOM   4772  CG  ASN A 313       3.674  -1.741  -8.220  1.00 76.56           C
ATOM   4773  OD1 ASN A 313       3.143  -2.839  -8.219  1.00 76.56           O
ATOM   4774  ND2 ASN A 313       3.288  -0.726  -7.452  1.00 76.56           N
ATOM   4775 1HD2 ASN A 313       3.767   0.150  -7.502  1.00 76.56           H
ATOM   4776 2HD2 ASN A 313       2.517  -0.840  -6.825  1.00 76.56           H
ATOM   4777  HN  ASN A 313       6.416  -2.634  -7.615  1.00 76.56           H
ATOM   4778  N   PRO A 314       7.442  -1.493 -10.654  1.00 76.03           N
ATOM   4779  CA  PRO A 314       8.271  -1.127 -11.805  1.00 76.03           C
ATOM   4780  C   PRO A 314       8.855  -2.344 -12.504  1.00 76.03           C
ATOM   4781  O   PRO A 314       8.901  -2.396 -13.733  1.00 76.03           O
ATOM   4782  HA  PRO A 314       7.663  -0.629 -12.560  1.00 76.03           H
ATOM   4783  CB  PRO A 314       9.361  -0.242 -11.200  1.00 76.03           C
ATOM   4784 1HB  PRO A 314      10.240  -0.822 -10.919  1.00 76.03           H
ATOM   4785 2HB  PRO A 314       9.696   0.520 -11.904  1.00 76.03           H
ATOM   4786  CG  PRO A 314       8.681   0.375  -9.983  1.00 76.03           C
ATOM   4787 1HG  PRO A 314       9.406   0.744  -9.258  1.00 76.03           H
ATOM   4788 2HG  PRO A 314       8.059   1.228 -10.256  1.00 76.03           H
ATOM   4789  CD  PRO A 314       7.859  -0.779  -9.433  1.00 76.03           C
ATOM   4790 1HD  PRO A 314       8.448  -1.419  -8.777  1.00 76.03           H
ATOM   4791 2HD  PRO A 314       7.007  -0.428  -8.851  1.00 76.03           H
ATOM   4792  N   VAL A 315       9.291  -3.299 -11.696  1.00 79.42           N
ATOM   4793  CA  VAL A 315       9.978  -4.467 -12.220  1.00 79.42           C
ATOM   4794  C   VAL A 315       9.026  -5.249 -13.127  1.00 79.42           C
ATOM   4795  O   VAL A 315       9.419  -5.703 -14.201  1.00 79.42           O
ATOM   4796  HA  VAL A 315      10.820  -4.114 -12.816  1.00 79.42           H
ATOM   4797  CB  VAL A 315      10.533  -5.308 -11.069  1.00 79.42           C
ATOM   4798  HB  VAL A 315       9.703  -5.561 -10.409  1.00 79.42           H
ATOM   4799  CG1 VAL A 315      11.137  -6.615 -11.586  1.00 79.42           C
ATOM   4800 1HG1 VAL A 315      10.368  -7.192 -12.102  1.00 79.42           H
ATOM   4801 2HG1 VAL A 315      11.949  -6.391 -12.278  1.00 79.42           H
ATOM   4802 3HG1 VAL A 315      11.524  -7.194 -10.747  1.00 79.42           H
ATOM   4803  CG2 VAL A 315      11.557  -4.515 -10.254  1.00 79.42           C
ATOM   4804 1HG2 VAL A 315      12.383  -4.219 -10.900  1.00 79.42           H
ATOM   4805 2HG2 VAL A 315      11.082  -3.626  -9.840  1.00 79.42           H
ATOM   4806 3HG2 VAL A 315      11.935  -5.137  -9.443  1.00 79.42           H
ATOM   4807  HN  VAL A 315       9.182  -3.283 -10.702  1.00 79.42           H
ATOM   4808  N   LEU A 316       7.792  -5.382 -12.662  1.00 74.79           N
ATOM   4809  CA  LEU A 316       6.791  -6.131 -13.401  1.00 74.79           C
ATOM   4810  C   LEU A 316       6.630  -5.522 -14.796  1.00 74.79           C
ATOM   4811  O   LEU A 316       6.541  -6.245 -15.787  1.00 74.79           O
ATOM   4812  HA  LEU A 316       7.160  -7.151 -13.511  1.00 74.79           H
ATOM   4813  CB  LEU A 316       5.484  -6.205 -12.609  1.00 74.79           C
ATOM   4814 1HB  LEU A 316       5.179  -5.191 -12.353  1.00 74.79           H
ATOM   4815 2HB  LEU A 316       4.711  -6.616 -13.258  1.00 74.79           H
ATOM   4816  CG  LEU A 316       5.525  -7.035 -11.324  1.00 74.79           C
ATOM   4817  HG  LEU A 316       6.359  -6.683 -10.717  1.00 74.79           H
ATOM   4818  CD1 LEU A 316       4.251  -6.835 -10.501  1.00 74.79           C
ATOM   4819 1HD1 LEU A 316       4.152  -5.783 -10.235  1.00 74.79           H
ATOM   4820 2HD1 LEU A 316       3.387  -7.144 -11.089  1.00 74.79           H
ATOM   4821 3HD1 LEU A 316       4.307  -7.436  -9.594  1.00 74.79           H
ATOM   4822  CD2 LEU A 316       5.782  -8.511 -11.633  1.00 74.79           C
ATOM   4823 1HD2 LEU A 316       4.985  -8.894 -12.270  1.00 74.79           H
ATOM   4824 2HD2 LEU A 316       6.739  -8.614 -12.146  1.00 74.79           H
ATOM   4825 3HD2 LEU A 316       5.807  -9.078 -10.702  1.00 74.79           H
ATOM   4826  HN  LEU A 316       7.475  -4.989 -11.799  1.00 74.79           H
ATOM   4827  N   TYR A 317       6.598  -4.198 -14.828  1.00 69.47           N
ATOM   4828  CA  TYR A 317       6.386  -3.485 -16.076  1.00 69.47           C
ATOM   4829  C   TYR A 317       7.566  -3.683 -17.029  1.00 69.47           C
ATOM   4830  O   TYR A 317       7.379  -3.801 -18.239  1.00 69.47           O
ATOM   4831  HA  TYR A 317       5.483  -3.881 -16.541  1.00 69.47           H
ATOM   4832  CB  TYR A 317       6.289  -2.004 -15.704  1.00 69.47           C
ATOM   4833 1HB  TYR A 317       7.236  -1.686 -15.268  1.00 69.47           H
ATOM   4834 2HB  TYR A 317       6.145  -1.420 -16.613  1.00 69.47           H
ATOM   4835  CG  TYR A 317       5.159  -1.681 -14.724  1.00 69.47           C
ATOM   4836  CD1 TYR A 317       3.970  -2.380 -14.787  1.00 69.47           C
ATOM   4837  HD1 TYR A 317       3.837  -3.161 -15.535  1.00 69.47           H
ATOM   4838  CD2 TYR A 317       5.328  -0.691 -13.778  1.00 69.47           C
ATOM   4839  HD2 TYR A 317       6.267  -0.139 -13.728  1.00 69.47           H
ATOM   4840  CE1 TYR A 317       2.907  -2.076 -13.865  1.00 69.47           C
ATOM   4841  HE1 TYR A 317       1.963  -2.620 -13.904  1.00 69.47           H
ATOM   4842  CE2 TYR A 317       4.265  -0.387 -12.856  1.00 69.47           C
ATOM   4843  HE2 TYR A 317       4.385   0.392 -12.103  1.00 69.47           H
ATOM   4844  CZ  TYR A 317       3.107  -1.095 -12.945  1.00 69.47           C
ATOM   4845  OH  TYR A 317       2.102  -0.808 -12.074  1.00 69.47           O
ATOM   4846  HH  TYR A 317       1.471  -1.581 -12.013  1.00 69.47           H
ATOM   4847  HN  TYR A 317       6.714  -3.616 -14.023  1.00 69.47           H
ATOM   4848  N   VAL A 318       8.756  -3.713 -16.447  1.00 68.28           N
ATOM   4849  CA  VAL A 318       9.966  -3.905 -17.228  1.00 68.28           C
ATOM   4850  C   VAL A 318       9.930  -5.286 -17.886  1.00 68.28           C
ATOM   4851  O   VAL A 318       9.959  -5.395 -19.111  1.00 68.28           O
ATOM   4852  HA  VAL A 318       9.978  -3.145 -18.009  1.00 68.28           H
ATOM   4853  CB  VAL A 318      11.198  -3.696 -16.345  1.00 68.28           C
ATOM   4854  HB  VAL A 318      11.107  -4.355 -15.481  1.00 68.28           H
ATOM   4855  CG1 VAL A 318      12.479  -4.075 -17.091  1.00 68.28           C
ATOM   4856 1HG1 VAL A 318      12.432  -5.124 -17.383  1.00 68.28           H
ATOM   4857 2HG1 VAL A 318      12.578  -3.454 -17.981  1.00 68.28           H
ATOM   4858 3HG1 VAL A 318      13.339  -3.917 -16.440  1.00 68.28           H
ATOM   4859  CG2 VAL A 318      11.268  -2.256 -15.833  1.00 68.28           C
ATOM   4860 1HG2 VAL A 318      11.325  -1.572 -16.679  1.00 68.28           H
ATOM   4861 2HG2 VAL A 318      10.375  -2.036 -15.246  1.00 68.28           H
ATOM   4862 3HG2 VAL A 318      12.152  -2.135 -15.207  1.00 68.28           H
ATOM   4863  HN  VAL A 318       8.900  -3.610 -15.463  1.00 68.28           H
ATOM   4864  N   PHE A 319       9.866  -6.307 -17.043  1.00 68.27           N
ATOM   4865  CA  PHE A 319      10.116  -7.665 -17.493  1.00 68.27           C
ATOM   4866  C   PHE A 319       8.909  -8.223 -18.249  1.00 68.27           C
ATOM   4867  O   PHE A 319       9.037  -9.181 -19.010  1.00 68.27           O
ATOM   4868  HA  PHE A 319      10.977  -7.632 -18.160  1.00 68.27           H
ATOM   4869  CB  PHE A 319      10.355  -8.514 -16.242  1.00 68.27           C
ATOM   4870 1HB  PHE A 319       9.622  -8.240 -15.484  1.00 68.27           H
ATOM   4871 2HB  PHE A 319      10.184  -9.562 -16.488  1.00 68.27           H
ATOM   4872  CG  PHE A 319      11.759  -8.367 -15.650  1.00 68.27           C
ATOM   4873  CD1 PHE A 319      12.827  -8.914 -16.289  1.00 68.27           C
ATOM   4874  HD1 PHE A 319      12.684  -9.457 -17.223  1.00 68.27           H
ATOM   4875  CD2 PHE A 319      11.937  -7.690 -14.484  1.00 68.27           C
ATOM   4876  HD2 PHE A 319      11.081  -7.251 -13.971  1.00 68.27           H
ATOM   4877  CE1 PHE A 319      14.129  -8.778 -15.740  1.00 68.27           C
ATOM   4878  HE1 PHE A 319      14.986  -9.216 -16.252  1.00 68.27           H
ATOM   4879  CE2 PHE A 319      13.240  -7.554 -13.934  1.00 68.27           C
ATOM   4880  HE2 PHE A 319      13.383  -7.011 -13.000  1.00 68.27           H
ATOM   4881  CZ  PHE A 319      14.308  -8.101 -14.574  1.00 68.27           C
ATOM   4882  HZ  PHE A 319      15.308  -7.996 -14.152  1.00 68.27           H
ATOM   4883  HN  PHE A 319       9.649  -6.216 -16.071  1.00 68.27           H
ATOM   4884  N   VAL A 320       7.764  -7.599 -18.014  1.00 66.65           N
ATOM   4885  CA  VAL A 320       6.502  -8.151 -18.478  1.00 66.65           C
ATOM   4886  C   VAL A 320       5.906  -7.226 -19.541  1.00 66.65           C
ATOM   4887  O   VAL A 320       5.187  -7.679 -20.430  1.00 66.65           O
ATOM   4888  HA  VAL A 320       6.714  -9.118 -18.934  1.00 66.65           H
ATOM   4889  CB  VAL A 320       5.564  -8.381 -17.291  1.00 66.65           C
ATOM   4890  HB  VAL A 320       5.168  -7.413 -16.985  1.00 66.65           H
ATOM   4891  CG1 VAL A 320       4.382  -9.267 -17.691  1.00 66.65           C
ATOM   4892 1HG1 VAL A 320       3.821  -8.786 -18.492  1.00 66.65           H
ATOM   4893 2HG1 VAL A 320       4.752 -10.233 -18.036  1.00 66.65           H
ATOM   4894 3HG1 VAL A 320       3.731  -9.415 -16.829  1.00 66.65           H
ATOM   4895  CG2 VAL A 320       6.320  -8.978 -16.103  1.00 66.65           C
ATOM   4896 1HG2 VAL A 320       6.757  -9.934 -16.393  1.00 66.65           H
ATOM   4897 2HG2 VAL A 320       7.111  -8.295 -15.795  1.00 66.65           H
ATOM   4898 3HG2 VAL A 320       5.629  -9.132 -15.273  1.00 66.65           H
ATOM   4899  HN  VAL A 320       7.690  -6.735 -17.518  1.00 66.65           H
ATOM   4900  N   GLY A 321       6.227  -5.947 -19.414  1.00 66.57           N
ATOM   4901  CA  GLY A 321       5.734  -4.955 -20.354  1.00 66.57           C
ATOM   4902  C   GLY A 321       6.631  -4.880 -21.592  1.00 66.57           C
ATOM   4903  O   GLY A 321       7.693  -4.262 -21.556  1.00 66.57           O
ATOM   4904 1HA  GLY A 321       4.716  -5.205 -20.652  1.00 66.57           H
ATOM   4905 2HA  GLY A 321       5.694  -3.979 -19.870  1.00 66.57           H
ATOM   4906  HN  GLY A 321       6.811  -5.587 -18.686  1.00 66.57           H
ATOM   4907  N   GLU A 322       6.169  -5.518 -22.657  1.00 71.63           N
ATOM   4908  CA  GLU A 322       6.812  -5.376 -23.952  1.00 71.63           C
ATOM   4909  C   GLU A 322       6.833  -3.906 -24.375  1.00 71.63           C
ATOM   4910  O   GLU A 322       7.854  -3.405 -24.844  1.00 71.63           O
ATOM   4911  HA  GLU A 322       7.832  -5.734 -23.810  1.00 71.63           H
ATOM   4912  CB  GLU A 322       6.119  -6.240 -25.007  1.00 71.63           C
ATOM   4913 1HB  GLU A 322       5.041  -6.080 -24.963  1.00 71.63           H
ATOM   4914 2HB  GLU A 322       6.545  -6.034 -25.989  1.00 71.63           H
ATOM   4915  CG  GLU A 322       6.354  -7.728 -24.738  1.00 71.63           C
ATOM   4916 1HG  GLU A 322       7.418  -7.909 -24.586  1.00 71.63           H
ATOM   4917 2HG  GLU A 322       5.847  -8.020 -23.818  1.00 71.63           H
ATOM   4918  CD  GLU A 322       5.846  -8.583 -25.901  1.00 71.63           C
ATOM   4919  OE1 GLU A 322       6.330  -9.730 -26.015  1.00 71.63           O
ATOM   4920  OE2 GLU A 322       4.986  -8.069 -26.649  1.00 71.63           O
ATOM   4921  HN  GLU A 322       5.372  -6.122 -22.645  1.00 71.63           H
ATOM   4922  N   ARG A 323       5.693  -3.255 -24.195  1.00 73.11           N
ATOM   4923  CA  ARG A 323       5.553  -1.865 -24.596  1.00 73.11           C
ATOM   4924  C   ARG A 323       6.550  -0.989 -23.834  1.00 73.11           C
ATOM   4925  O   ARG A 323       7.193  -0.120 -24.420  1.00 73.11           O
ATOM   4926  HA  ARG A 323       5.765  -1.861 -25.665  1.00 73.11           H
ATOM   4927  CB  ARG A 323       4.134  -1.357 -24.335  1.00 73.11           C
ATOM   4928 1HB  ARG A 323       3.504  -2.181 -24.000  1.00 73.11           H
ATOM   4929 2HB  ARG A 323       4.150  -0.621 -23.532  1.00 73.11           H
ATOM   4930  CG  ARG A 323       3.535  -0.731 -25.596  1.00 73.11           C
ATOM   4931 1HG  ARG A 323       4.176   0.079 -25.944  1.00 73.11           H
ATOM   4932 2HG  ARG A 323       3.499  -1.473 -26.393  1.00 73.11           H
ATOM   4933  CD  ARG A 323       2.128  -0.194 -25.327  1.00 73.11           C
ATOM   4934 1HD  ARG A 323       1.547  -0.935 -24.777  1.00 73.11           H
ATOM   4935 2HD  ARG A 323       2.183   0.697 -24.702  1.00 73.11           H
ATOM   4936  NE  ARG A 323       1.455   0.127 -26.606  1.00 73.11           N
ATOM   4937  HE  ARG A 323       1.961  -0.032 -27.454  1.00 73.11           H
ATOM   4938  CZ  ARG A 323       0.212   0.617 -26.698  1.00 73.11           C
ATOM   4939  NH1 ARG A 323      -0.511   0.850 -25.594  1.00 73.11           N
ATOM   4940 1HH1 ARG A 323      -0.124   0.657 -24.693  1.00 73.11           H
ATOM   4941 2HH1 ARG A 323      -1.439   1.216 -25.672  1.00 73.11           H
ATOM   4942  NH2 ARG A 323      -0.298   0.871 -27.911  1.00 73.11           N
ATOM   4943 1HH2 ARG A 323      -1.225   1.238 -27.997  1.00 73.11           H
ATOM   4944 2HH2 ARG A 323       0.248   0.695 -28.730  1.00 73.11           H
ATOM   4945  HN  ARG A 323       4.877  -3.660 -23.783  1.00 73.11           H
ATOM   4946  N   PHE A 324       6.646  -1.249 -22.538  1.00 73.52           N
ATOM   4947  CA  PHE A 324       7.502  -0.451 -21.677  1.00 73.52           C
ATOM   4948  C   PHE A 324       8.972  -0.604 -22.070  1.00 73.52           C
ATOM   4949  O   PHE A 324       9.717   0.375 -22.097  1.00 73.52           O
ATOM   4950  HA  PHE A 324       7.202   0.590 -21.798  1.00 73.52           H
ATOM   4951  CB  PHE A 324       7.311  -0.970 -20.251  1.00 73.52           C
ATOM   4952 1HB  PHE A 324       6.244  -1.044 -20.042  1.00 73.52           H
ATOM   4953 2HB  PHE A 324       7.718  -1.979 -20.185  1.00 73.52           H
ATOM   4954  CG  PHE A 324       7.967  -0.100 -19.178  1.00 73.52           C
ATOM   4955  CD1 PHE A 324       9.242  -0.357 -18.779  1.00 73.52           C
ATOM   4956  HD1 PHE A 324       9.796  -1.183 -19.225  1.00 73.52           H
ATOM   4957  CD2 PHE A 324       7.276   0.932 -18.622  1.00 73.52           C
ATOM   4958  HD2 PHE A 324       6.255   1.138 -18.942  1.00 73.52           H
ATOM   4959  CE1 PHE A 324       9.851   0.451 -17.784  1.00 73.52           C
ATOM   4960  HE1 PHE A 324      10.873   0.245 -17.464  1.00 73.52           H
ATOM   4961  CE2 PHE A 324       7.886   1.740 -17.627  1.00 73.52           C
ATOM   4962  HE2 PHE A 324       7.332   2.567 -17.181  1.00 73.52           H
ATOM   4963  CZ  PHE A 324       9.161   1.483 -17.228  1.00 73.52           C
ATOM   4964  HZ  PHE A 324       9.628   2.103 -16.464  1.00 73.52           H
ATOM   4965  HN  PHE A 324       6.154  -1.988 -22.078  1.00 73.52           H
ATOM   4966  N   ARG A 325       9.347  -1.840 -22.366  1.00 76.87           N
ATOM   4967  CA  ARG A 325      10.708  -2.130 -22.785  1.00 76.87           C
ATOM   4968  C   ARG A 325      11.050  -1.347 -24.054  1.00 76.87           C
ATOM   4969  O   ARG A 325      12.152  -0.815 -24.181  1.00 76.87           O
ATOM   4970  HA  ARG A 325      11.330  -1.813 -21.949  1.00 76.87           H
ATOM   4971  CB  ARG A 325      10.896  -3.625 -23.050  1.00 76.87           C
ATOM   4972 1HB  ARG A 325       9.951  -4.063 -23.370  1.00 76.87           H
ATOM   4973 2HB  ARG A 325      11.606  -3.767 -23.864  1.00 76.87           H
ATOM   4974  CG  ARG A 325      11.399  -4.344 -21.797  1.00 76.87           C
ATOM   4975 1HG  ARG A 325      12.320  -3.877 -21.449  1.00 76.87           H
ATOM   4976 2HG  ARG A 325      10.667  -4.241 -20.995  1.00 76.87           H
ATOM   4977  CD  ARG A 325      11.648  -5.828 -22.079  1.00 76.87           C
ATOM   4978 1HD  ARG A 325      11.889  -5.970 -23.132  1.00 76.87           H
ATOM   4979 2HD  ARG A 325      12.506  -6.176 -21.504  1.00 76.87           H
ATOM   4980  NE  ARG A 325      10.448  -6.618 -21.724  1.00 76.87           N
ATOM   4981  HE  ARG A 325       9.661  -6.132 -21.344  1.00 76.87           H
ATOM   4982  CZ  ARG A 325      10.350  -7.946 -21.879  1.00 76.87           C
ATOM   4983  NH1 ARG A 325      11.374  -8.649 -22.383  1.00 76.87           N
ATOM   4984 1HH1 ARG A 325      12.219  -8.183 -22.646  1.00 76.87           H
ATOM   4985 2HH1 ARG A 325      11.293  -9.639 -22.496  1.00 76.87           H
ATOM   4986  NH2 ARG A 325       9.214  -8.560 -21.523  1.00 76.87           N
ATOM   4987 1HH2 ARG A 325       9.124  -9.550 -21.633  1.00 76.87           H
ATOM   4988 2HH2 ARG A 325       8.454  -8.028 -21.148  1.00 76.87           H
ATOM   4989  HN  ARG A 325       8.740  -2.634 -22.323  1.00 76.87           H
ATOM   4990  N   ARG A 326      10.086  -1.302 -24.962  1.00 77.32           N
ATOM   4991  CA  ARG A 326      10.248  -0.542 -26.189  1.00 77.32           C
ATOM   4992  C   ARG A 326      10.415   0.946 -25.874  1.00 77.32           C
ATOM   4993  O   ARG A 326      11.294   1.606 -26.426  1.00 77.32           O
ATOM   4994  HA  ARG A 326      11.148  -0.948 -26.652  1.00 77.32           H
ATOM   4995  CB  ARG A 326       9.045  -0.728 -27.116  1.00 77.32           C
ATOM   4996 1HB  ARG A 326       8.123  -0.571 -26.556  1.00 77.32           H
ATOM   4997 2HB  ARG A 326       9.069   0.023 -27.905  1.00 77.32           H
ATOM   4998  CG  ARG A 326       9.041  -2.127 -27.735  1.00 77.32           C
ATOM   4999 1HG  ARG A 326       9.986  -2.304 -28.247  1.00 77.32           H
ATOM   5000 2HG  ARG A 326       8.958  -2.876 -26.948  1.00 77.32           H
ATOM   5001  CD  ARG A 326       7.882  -2.286 -28.722  1.00 77.32           C
ATOM   5002 1HD  ARG A 326       6.979  -1.836 -28.311  1.00 77.32           H
ATOM   5003 2HD  ARG A 326       8.108  -1.758 -29.649  1.00 77.32           H
ATOM   5004  NE  ARG A 326       7.650  -3.720 -29.002  1.00 77.32           N
ATOM   5005  HE  ARG A 326       7.661  -4.356 -28.230  1.00 77.32           H
ATOM   5006  CZ  ARG A 326       7.423  -4.220 -30.224  1.00 77.32           C
ATOM   5007  NH1 ARG A 326       7.396  -3.414 -31.294  1.00 77.32           N
ATOM   5008 1HH1 ARG A 326       7.546  -2.431 -31.184  1.00 77.32           H
ATOM   5009 2HH1 ARG A 326       7.227  -3.795 -32.203  1.00 77.32           H
ATOM   5010  NH2 ARG A 326       7.225  -5.538 -30.361  1.00 77.32           N
ATOM   5011 1HH2 ARG A 326       7.055  -5.927 -31.266  1.00 77.32           H
ATOM   5012 2HH2 ARG A 326       7.247  -6.133 -29.557  1.00 77.32           H
ATOM   5013  HN  ARG A 326       9.208  -1.772 -24.869  1.00 77.32           H
ATOM   5014  N   ASP A 327       9.558   1.430 -24.987  1.00 78.42           N
ATOM   5015  CA  ASP A 327       9.549   2.843 -24.649  1.00 78.42           C
ATOM   5016  C   ASP A 327      10.854   3.201 -23.934  1.00 78.42           C
ATOM   5017  O   ASP A 327      11.437   4.253 -24.190  1.00 78.42           O
ATOM   5018  HA  ASP A 327       9.438   3.364 -25.600  1.00 78.42           H
ATOM   5019  CB  ASP A 327       8.388   3.178 -23.710  1.00 78.42           C
ATOM   5020 1HB  ASP A 327       8.466   2.579 -22.803  1.00 78.42           H
ATOM   5021 2HB  ASP A 327       8.450   4.223 -23.408  1.00 78.42           H
ATOM   5022  CG  ASP A 327       7.042   2.915 -24.388  1.00 78.42           C
ATOM   5023  OD1 ASP A 327       6.995   3.052 -25.629  1.00 78.42           O
ATOM   5024  OD2 ASP A 327       6.090   2.584 -23.649  1.00 78.42           O
ATOM   5025  HN  ASP A 327       8.881   0.876 -24.503  1.00 78.42           H
ATOM   5026  N   LEU A 328      11.273   2.306 -23.053  1.00 78.84           N
ATOM   5027  CA  LEU A 328      12.489   2.522 -22.287  1.00 78.84           C
ATOM   5028  C   LEU A 328      13.665   2.706 -23.248  1.00 78.84           C
ATOM   5029  O   LEU A 328      14.440   3.652 -23.112  1.00 78.84           O
ATOM   5030  HA  LEU A 328      12.359   3.443 -21.720  1.00 78.84           H
ATOM   5031  CB  LEU A 328      12.693   1.392 -21.275  1.00 78.84           C
ATOM   5032 1HB  LEU A 328      11.844   1.386 -20.591  1.00 78.84           H
ATOM   5033 2HB  LEU A 328      12.677   0.443 -21.812  1.00 78.84           H
ATOM   5034  CG  LEU A 328      13.978   1.457 -20.448  1.00 78.84           C
ATOM   5035  HG  LEU A 328      14.821   1.553 -21.133  1.00 78.84           H
ATOM   5036  CD1 LEU A 328      13.987   2.691 -19.545  1.00 78.84           C
ATOM   5037 1HD1 LEU A 328      13.921   3.590 -20.157  1.00 78.84           H
ATOM   5038 2HD1 LEU A 328      13.136   2.651 -18.865  1.00 78.84           H
ATOM   5039 3HD1 LEU A 328      14.912   2.713 -18.968  1.00 78.84           H
ATOM   5040  CD2 LEU A 328      14.185   0.165 -19.655  1.00 78.84           C
ATOM   5041 1HD2 LEU A 328      13.343   0.013 -18.981  1.00 78.84           H
ATOM   5042 2HD2 LEU A 328      14.255  -0.677 -20.344  1.00 78.84           H
ATOM   5043 3HD2 LEU A 328      15.106   0.237 -19.076  1.00 78.84           H
ATOM   5044  HN  LEU A 328      10.798   1.447 -22.858  1.00 78.84           H
ATOM   5045  N   VAL A 329      13.762   1.787 -24.197  1.00 79.97           N
ATOM   5046  CA  VAL A 329      14.866   1.801 -25.142  1.00 79.97           C
ATOM   5047  C   VAL A 329      14.801   3.082 -25.977  1.00 79.97           C
ATOM   5048  O   VAL A 329      15.833   3.656 -26.320  1.00 79.97           O
ATOM   5049  HA  VAL A 329      15.792   1.804 -24.567  1.00 79.97           H
ATOM   5050  CB  VAL A 329      14.842   0.530 -25.994  1.00 79.97           C
ATOM   5051  HB  VAL A 329      13.847   0.439 -26.431  1.00 79.97           H
ATOM   5052  CG1 VAL A 329      15.852   0.619 -27.139  1.00 79.97           C
ATOM   5053 1HG1 VAL A 329      15.608   1.470 -27.775  1.00 79.97           H
ATOM   5054 2HG1 VAL A 329      16.855   0.746 -26.731  1.00 79.97           H
ATOM   5055 3HG1 VAL A 329      15.814  -0.298 -27.729  1.00 79.97           H
ATOM   5056  CG2 VAL A 329      15.094  -0.710 -25.135  1.00 79.97           C
ATOM   5057 1HG2 VAL A 329      16.070  -0.629 -24.656  1.00 79.97           H
ATOM   5058 2HG2 VAL A 329      14.320  -0.787 -24.371  1.00 79.97           H
ATOM   5059 3HG2 VAL A 329      15.071  -1.599 -25.765  1.00 79.97           H
ATOM   5060  HN  VAL A 329      13.105   1.045 -24.326  1.00 79.97           H
ATOM   5061  N   LYS A 330      13.578   3.491 -26.280  1.00 78.65           N
[truncated: 117,320 more chars]
