# Supplementary material for: Noncanonical roles of chemokine regions in CCR9 activation revealed by structural modeling and mutational mapping
Source: Nat Commun. 2025 Aug 18;16:7695. doi: 10.1038/s41467-025-62321-9 (PMC12361432; doi:10.1038/s41467-025-62321-9)
Supplement: Supplementary file 4 — Supplementary Data 2 [file 41467_2025_62321_MOESM4_ESM.zip › CCR9_CCL25_rnk177.pdb]

SSBOND   1 CYS A   38    CYS A  289 
SSBOND   2 CYS A  119    CYS A  198 
SSBOND   3 CYS B    7    CYS B   35 
SSBOND   4 CYS B    8    CYS B   52 
ATOM      1  N   GLU A  20      -2.597  -3.991  61.088  1.00 45.02           N
ATOM      2  CA  GLU A  20      -2.860  -3.719  59.685  1.00 45.02           C
ATOM      3  C   GLU A  20      -1.596  -3.950  58.854  1.00 45.02           C
ATOM      4  O   GLU A  20      -1.677  -4.196  57.652  1.00 45.02           O
ATOM      5  HA  GLU A  20      -3.631  -4.431  59.392  1.00 45.02           H
ATOM      6  CB  GLU A  20      -3.391  -2.297  59.492  1.00 45.02           C
ATOM      7 1HB  GLU A  20      -2.887  -1.620  60.182  1.00 45.02           H
ATOM      8 2HB  GLU A  20      -3.286  -2.004  58.448  1.00 45.02           H
ATOM      9  CG  GLU A  20      -4.885  -2.222  59.812  1.00 45.02           C
ATOM     10 1HG  GLU A  20      -5.386  -3.117  59.443  1.00 45.02           H
ATOM     11 2HG  GLU A  20      -5.029  -2.199  60.893  1.00 45.02           H
ATOM     12  CD  GLU A  20      -5.519  -0.980  59.183  1.00 45.02           C
ATOM     13  OE1 GLU A  20      -6.761  -0.984  59.046  1.00 45.02           O
ATOM     14  OE2 GLU A  20      -4.746  -0.054  58.852  1.00 45.02           O
ATOM     15  HN  GLU A  20      -1.654  -4.247  61.299  1.00 45.02           H
ATOM     16  N   SER A  21      -0.459  -3.863  59.528  1.00 52.05           N
ATOM     17  CA  SER A  21       0.822  -3.921  58.845  1.00 52.05           C
ATOM     18  C   SER A  21       1.079  -5.340  58.334  1.00 52.05           C
ATOM     19  O   SER A  21       1.499  -5.526  57.193  1.00 52.05           O
ATOM     20  HA  SER A  21       0.736  -3.224  58.011  1.00 52.05           H
ATOM     21  CB  SER A  21       1.959  -3.475  59.767  1.00 52.05           C
ATOM     22 1HB  SER A  21       2.840  -3.242  59.169  1.00 52.05           H
ATOM     23 2HB  SER A  21       1.671  -2.557  60.279  1.00 52.05           H
ATOM     24  OG  SER A  21       2.288  -4.472  60.729  1.00 52.05           O
ATOM     25  HG  SER A  21       3.026  -4.146  61.321  1.00 52.05           H
ATOM     26  HN  SER A  21      -0.404  -3.754  60.521  1.00 52.05           H
ATOM     27  N   THR A  22       0.815  -6.304  59.204  1.00 53.12           N
ATOM     28  CA  THR A  22       1.110  -7.693  58.894  1.00 53.12           C
ATOM     29  C   THR A  22       0.213  -8.188  57.757  1.00 53.12           C
ATOM     30  O   THR A  22       0.703  -8.720  56.762  1.00 53.12           O
ATOM     31  HA  THR A  22       2.139  -7.755  58.539  1.00 53.12           H
ATOM     32  CB  THR A  22       0.963  -8.506  60.181  1.00 53.12           C
ATOM     33  HB  THR A  22       0.405  -9.424  60.000  1.00 53.12           H
ATOM     34  OG1 THR A  22       0.368  -7.595  61.101  1.00 53.12           O
ATOM     35  HG1 THR A  22       0.019  -8.091  61.897  1.00 53.12           H
ATOM     36  CG2 THR A  22       2.313  -8.847  60.815  1.00 53.12           C
ATOM     37 1HG2 THR A  22       2.844  -7.927  61.058  1.00 53.12           H
ATOM     38 2HG2 THR A  22       2.906  -9.434  60.113  1.00 53.12           H
ATOM     39 3HG2 THR A  22       2.152  -9.425  61.725  1.00 53.12           H
ATOM     40  HN  THR A  22       0.408  -6.149  60.104  1.00 53.12           H
ATOM     41  N   SER A  23      -1.084  -7.995  57.943  1.00 54.82           N
ATOM     42  CA  SER A  23      -2.057  -8.452  56.965  1.00 54.82           C
ATOM     43  C   SER A  23      -1.795  -7.782  55.614  1.00 54.82           C
ATOM     44  O   SER A  23      -1.913  -8.418  54.568  1.00 54.82           O
ATOM     45  HA  SER A  23      -1.908  -9.529  56.892  1.00 54.82           H
ATOM     46  CB  SER A  23      -3.485  -8.165  57.432  1.00 54.82           C
ATOM     47 1HB  SER A  23      -4.190  -8.513  56.677  1.00 54.82           H
ATOM     48 2HB  SER A  23      -3.689  -8.729  58.342  1.00 54.82           H
ATOM     49  OG  SER A  23      -3.698  -6.777  57.677  1.00 54.82           O
ATOM     50  HG  SER A  23      -4.643  -6.622  57.964  1.00 54.82           H
ATOM     51  HN  SER A  23      -1.473  -7.536  58.742  1.00 54.82           H
ATOM     52  N   SER A  24      -1.446  -6.505  55.681  1.00 60.26           N
ATOM     53  CA  SER A  24      -1.142  -5.749  54.478  1.00 60.26           C
ATOM     54  C   SER A  24       0.104  -6.322  53.800  1.00 60.26           C
ATOM     55  O   SER A  24       0.292  -6.154  52.596  1.00 60.26           O
ATOM     56  HA  SER A  24      -2.015  -5.865  53.836  1.00 60.26           H
ATOM     57  CB  SER A  24      -0.938  -4.266  54.797  1.00 60.26           C
ATOM     58 1HB  SER A  24      -1.148  -3.672  53.907  1.00 60.26           H
ATOM     59 2HB  SER A  24      -1.651  -3.958  55.561  1.00 60.26           H
ATOM     60  OG  SER A  24       0.386  -3.994  55.247  1.00 60.26           O
ATOM     61  HG  SER A  24       0.583  -4.524  56.072  1.00 60.26           H
ATOM     62  HN  SER A  24      -1.369  -5.990  56.535  1.00 60.26           H
ATOM     63  N   MET A  25       0.922  -6.988  54.602  1.00 62.88           N
ATOM     64  CA  MET A  25       2.143  -7.590  54.093  1.00 62.88           C
ATOM     65  C   MET A  25       1.852  -8.929  53.413  1.00 62.88           C
ATOM     66  O   MET A  25       2.420  -9.233  52.366  1.00 62.88           O
ATOM     67  HA  MET A  25       2.537  -6.882  53.364  1.00 62.88           H
ATOM     68  CB  MET A  25       3.124  -7.805  55.247  1.00 62.88           C
ATOM     69 1HB  MET A  25       3.002  -7.014  55.986  1.00 62.88           H
ATOM     70 2HB  MET A  25       2.901  -8.747  55.748  1.00 62.88           H
ATOM     71  CG  MET A  25       4.569  -7.820  54.742  1.00 62.88           C
ATOM     72 1HG  MET A  25       5.207  -8.342  55.455  1.00 62.88           H
ATOM     73 2HG  MET A  25       4.628  -8.367  53.801  1.00 62.88           H
ATOM     74  SD  MET A  25       5.152  -6.149  54.512  1.00 62.88           S
ATOM     75  CE  MET A  25       6.910  -6.445  54.419  1.00 62.88           C
ATOM     76 1HE  MET A  25       7.250  -6.909  55.344  1.00 62.88           H
ATOM     77 2HE  MET A  25       7.123  -7.107  53.580  1.00 62.88           H
ATOM     78 3HE  MET A  25       7.431  -5.498  54.275  1.00 62.88           H
ATOM     79  HN  MET A  25       0.762  -7.119  55.580  1.00 62.88           H
ATOM     80  N   GLU A  26       0.966  -9.693  54.036  1.00 63.41           N
ATOM     81  CA  GLU A  26       0.588 -10.989  53.500  1.00 63.41           C
ATOM     82  C   GLU A  26      -0.167 -10.819  52.180  1.00 63.41           C
ATOM     83  O   GLU A  26       0.110 -11.519  51.208  1.00 63.41           O
ATOM     84  HA  GLU A  26       1.527 -11.515  53.324  1.00 63.41           H
ATOM     85  CB  GLU A  26      -0.246 -11.778  54.511  1.00 63.41           C
ATOM     86 1HB  GLU A  26      -0.999 -11.127  54.954  1.00 63.41           H
ATOM     87 2HB  GLU A  26      -0.668 -12.660  54.030  1.00 63.41           H
ATOM     88  CG  GLU A  26       0.625 -12.290  55.660  1.00 63.41           C
ATOM     89 1HG  GLU A  26       1.443 -12.891  55.262  1.00 63.41           H
ATOM     90 2HG  GLU A  26       1.076 -11.446  56.183  1.00 63.41           H
ATOM     91  CD  GLU A  26      -0.198 -13.126  56.642  1.00 63.41           C
ATOM     92  OE1 GLU A  26       0.421 -13.966  57.331  1.00 63.41           O
ATOM     93  OE2 GLU A  26      -1.428 -12.906  56.683  1.00 63.41           O
ATOM     94  HN  GLU A  26       0.511  -9.439  54.889  1.00 63.41           H
ATOM     95  N   ASP A  27      -1.106  -9.884  52.189  1.00 59.84           N
ATOM     96  CA  ASP A  27      -1.911  -9.621  51.009  1.00 59.84           C
ATOM     97  C   ASP A  27      -0.990  -9.305  49.828  1.00 59.84           C
ATOM     98  O   ASP A  27      -1.253  -9.724  48.702  1.00 59.84           O
ATOM     99  HA  ASP A  27      -2.494 -10.528  50.851  1.00 59.84           H
ATOM    100  CB  ASP A  27      -2.830  -8.417  51.226  1.00 59.84           C
ATOM    101 1HB  ASP A  27      -2.274  -7.613  51.708  1.00 59.84           H
ATOM    102 2HB  ASP A  27      -3.170  -8.036  50.263  1.00 59.84           H
ATOM    103  CG  ASP A  27      -4.037  -8.797  52.086  1.00 59.84           C
ATOM    104  OD1 ASP A  27      -4.267 -10.017  52.234  1.00 59.84           O
ATOM    105  OD2 ASP A  27      -4.703  -7.859  52.576  1.00 59.84           O
ATOM    106  HN  ASP A  27      -1.319  -9.313  52.982  1.00 59.84           H
ATOM    107  N   TYR A  28       0.071  -8.570  50.127  1.00 63.06           N
ATOM    108  CA  TYR A  28       1.027  -8.185  49.103  1.00 63.06           C
ATOM    109  C   TYR A  28       1.857  -9.387  48.648  1.00 63.06           C
ATOM    110  O   TYR A  28       2.253  -9.470  47.486  1.00 63.06           O
ATOM    111  HA  TYR A  28       0.470  -7.795  48.252  1.00 63.06           H
ATOM    112  CB  TYR A  28       1.954  -7.158  49.756  1.00 63.06           C
ATOM    113 1HB  TYR A  28       1.359  -6.309  50.093  1.00 63.06           H
ATOM    114 2HB  TYR A  28       2.405  -7.603  50.643  1.00 63.06           H
ATOM    115  CG  TYR A  28       3.066  -6.650  48.836  1.00 63.06           C
ATOM    116  CD1 TYR A  28       4.332  -7.195  48.917  1.00 63.06           C
ATOM    117  HD1 TYR A  28       4.539  -7.988  49.636  1.00 63.06           H
ATOM    118  CD2 TYR A  28       2.804  -5.646  47.926  1.00 63.06           C
ATOM    119  HD2 TYR A  28       1.805  -5.216  47.862  1.00 63.06           H
ATOM    120  CE1 TYR A  28       5.378  -6.717  48.051  1.00 63.06           C
ATOM    121  HE1 TYR A  28       6.382  -7.139  48.105  1.00 63.06           H
ATOM    122  CE2 TYR A  28       3.851  -5.168  47.060  1.00 63.06           C
ATOM    123  HE2 TYR A  28       3.657  -4.376  46.337  1.00 63.06           H
ATOM    124  CZ  TYR A  28       5.086  -5.727  47.166  1.00 63.06           C
ATOM    125  OH  TYR A  28       6.075  -5.275  46.348  1.00 63.06           O
ATOM    126  HH  TYR A  28       5.704  -4.614  45.696  1.00 63.06           H
ATOM    127  HN  TYR A  28       0.281  -8.239  51.047  1.00 63.06           H
ATOM    128  N   VAL A  29       2.097 -10.290  49.588  1.00 62.22           N
ATOM    129  CA  VAL A  29       2.934 -11.447  49.319  1.00 62.22           C
ATOM    130  C   VAL A  29       2.132 -12.477  48.523  1.00 62.22           C
ATOM    131  O   VAL A  29       2.677 -13.158  47.655  1.00 62.22           O
ATOM    132  HA  VAL A  29       3.774 -11.110  48.711  1.00 62.22           H
ATOM    133  CB  VAL A  29       3.492 -12.006  50.630  1.00 62.22           C
ATOM    134  HB  VAL A  29       2.654 -12.169  51.308  1.00 62.22           H
ATOM    135  CG1 VAL A  29       4.180 -13.353  50.402  1.00 62.22           C
ATOM    136 1HG1 VAL A  29       3.462 -14.065  49.996  1.00 62.22           H
ATOM    137 2HG1 VAL A  29       5.003 -13.226  49.698  1.00 62.22           H
ATOM    138 3HG1 VAL A  29       4.567 -13.728  51.350  1.00 62.22           H
ATOM    139  CG2 VAL A  29       4.444 -11.008  51.291  1.00 62.22           C
ATOM    140 1HG2 VAL A  29       5.276 -10.799  50.618  1.00 62.22           H
ATOM    141 2HG2 VAL A  29       3.909 -10.082  51.505  1.00 62.22           H
ATOM    142 3HG2 VAL A  29       4.826 -11.430  52.220  1.00 62.22           H
ATOM    143  HN  VAL A  29       1.731 -10.240  50.518  1.00 62.22           H
ATOM    144  N   ASN A  30       0.850 -12.560  48.846  1.00 64.30           N
ATOM    145  CA  ASN A  30      -0.002 -13.587  48.271  1.00 64.30           C
ATOM    146  C   ASN A  30      -0.558 -13.093  46.934  1.00 64.30           C
ATOM    147  O   ASN A  30      -1.155 -13.863  46.183  1.00 64.30           O
ATOM    148  HA  ASN A  30       0.639 -14.462  48.159  1.00 64.30           H
ATOM    149  CB  ASN A  30      -1.186 -13.898  49.189  1.00 64.30           C
ATOM    150 1HB  ASN A  30      -1.611 -12.969  49.568  1.00 64.30           H
ATOM    151 2HB  ASN A  30      -1.970 -14.398  48.620  1.00 64.30           H
ATOM    152  CG  ASN A  30      -0.755 -14.783  50.360  1.00 64.30           C
ATOM    153  OD1 ASN A  30       0.276 -15.435  50.332  1.00 64.30           O
ATOM    154  ND2 ASN A  30      -1.599 -14.769  51.388  1.00 64.30           N
ATOM    155 1HD2 ASN A  30      -2.428 -14.212  51.347  1.00 64.30           H
ATOM    156 2HD2 ASN A  30      -1.404 -15.316  52.202  1.00 64.30           H
ATOM    157  HN  ASN A  30       0.394 -11.943  49.487  1.00 64.30           H
ATOM    158  N   PHE A  31      -0.342 -11.811  46.677  1.00 67.91           N
ATOM    159  CA  PHE A  31      -0.777 -11.215  45.426  1.00 67.91           C
ATOM    160  C   PHE A  31      -0.076 -11.869  44.233  1.00 67.91           C
ATOM    161  O   PHE A  31       1.152 -11.871  44.155  1.00 67.91           O
ATOM    162  HA  PHE A  31      -1.852 -11.378  45.347  1.00 67.91           H
ATOM    163  CB  PHE A  31      -0.395  -9.735  45.479  1.00 67.91           C
ATOM    164 1HB  PHE A  31      -0.805  -9.296  46.388  1.00 67.91           H
ATOM    165 2HB  PHE A  31       0.690  -9.653  45.547  1.00 67.91           H
ATOM    166  CG  PHE A  31      -0.878  -8.924  44.275  1.00 67.91           C
ATOM    167  CD1 PHE A  31      -0.043  -8.700  43.226  1.00 67.91           C
ATOM    168  HD1 PHE A  31       0.972  -9.098  43.242  1.00 67.91           H
ATOM    169  CD2 PHE A  31      -2.144  -8.426  44.254  1.00 67.91           C
ATOM    170  HD2 PHE A  31      -2.814  -8.606  45.095  1.00 67.91           H
ATOM    171  CE1 PHE A  31      -0.492  -7.947  42.108  1.00 67.91           C
ATOM    172  HE1 PHE A  31       0.178  -7.767  41.267  1.00 67.91           H
ATOM    173  CE2 PHE A  31      -2.593  -7.674  43.137  1.00 67.91           C
ATOM    174  HE2 PHE A  31      -3.608  -7.275  43.121  1.00 67.91           H
ATOM    175  CZ  PHE A  31      -1.757  -7.450  42.088  1.00 67.91           C
ATOM    176  HZ  PHE A  31      -2.102  -6.872  41.230  1.00 67.91           H
ATOM    177  HN  PHE A  31       0.121 -11.186  47.305  1.00 67.91           H
ATOM    178  N   ASN A  32      -0.886 -12.408  43.334  1.00 66.36           N
ATOM    179  CA  ASN A  32      -0.360 -13.034  42.133  1.00 66.36           C
ATOM    180  C   ASN A  32       0.041 -11.948  41.131  1.00 66.36           C
ATOM    181  O   ASN A  32      -0.799 -11.444  40.388  1.00 66.36           O
ATOM    182  HA  ASN A  32       0.492 -13.626  42.468  1.00 66.36           H
ATOM    183  CB  ASN A  32      -1.412 -13.924  41.469  1.00 66.36           C
ATOM    184 1HB  ASN A  32      -1.917 -14.523  42.227  1.00 66.36           H
ATOM    185 2HB  ASN A  32      -2.172 -13.303  40.995  1.00 66.36           H
ATOM    186  CG  ASN A  32      -0.774 -14.844  40.426  1.00 66.36           C
ATOM    187  OD1 ASN A  32       0.425 -14.830  40.200  1.00 66.36           O
ATOM    188  ND2 ASN A  32      -1.639 -15.641  39.806  1.00 66.36           N
ATOM    189 1HD2 ASN A  32      -2.611 -15.602  40.040  1.00 66.36           H
ATOM    190 2HD2 ASN A  32      -1.318 -16.279  39.107  1.00 66.36           H
ATOM    191  HN  ASN A  32      -1.882 -12.422  43.416  1.00 66.36           H
ATOM    192  N   PHE A  33       1.325 -11.621  41.145  1.00 67.41           N
ATOM    193  CA  PHE A  33       1.868 -10.684  40.176  1.00 67.41           C
ATOM    194  C   PHE A  33       2.102 -11.365  38.826  1.00 67.41           C
ATOM    195  O   PHE A  33       3.210 -11.331  38.293  1.00 67.41           O
ATOM    196  HA  PHE A  33       1.137  -9.884  40.055  1.00 67.41           H
ATOM    197  CB  PHE A  33       3.209 -10.197  40.728  1.00 67.41           C
ATOM    198 1HB  PHE A  33       3.851 -11.059  40.907  1.00 67.41           H
ATOM    199 2HB  PHE A  33       3.701  -9.586  39.971  1.00 67.41           H
ATOM    200  CG  PHE A  33       3.093  -9.387  42.020  1.00 67.41           C
ATOM    201  CD1 PHE A  33       2.869  -8.047  41.966  1.00 67.41           C
ATOM    202  HD1 PHE A  33       2.771  -7.550  41.000  1.00 67.41           H
ATOM    203  CD2 PHE A  33       3.215 -10.007  43.225  1.00 67.41           C
ATOM    204  HD2 PHE A  33       3.395 -11.082  43.269  1.00 67.41           H
ATOM    205  CE1 PHE A  33       2.761  -7.295  43.165  1.00 67.41           C
ATOM    206  HE1 PHE A  33       2.581  -6.221  43.122  1.00 67.41           H
ATOM    207  CE2 PHE A  33       3.107  -9.256  44.425  1.00 67.41           C
ATOM    208  HE2 PHE A  33       3.205  -9.753  45.390  1.00 67.41           H
ATOM    209  CZ  PHE A  33       2.883  -7.916  44.370  1.00 67.41           C
ATOM    210  HZ  PHE A  33       2.800  -7.339  45.291  1.00 67.41           H
ATOM    211  HN  PHE A  33       1.988 -11.983  41.800  1.00 67.41           H
ATOM    212  N   THR A  34       1.040 -11.968  38.311  1.00 70.25           N
ATOM    213  CA  THR A  34       1.005 -12.355  36.911  1.00 70.25           C
ATOM    214  C   THR A  34       1.427 -11.182  36.023  1.00 70.25           C
ATOM    215  O   THR A  34       0.893 -10.081  36.147  1.00 70.25           O
ATOM    216  HA  THR A  34       1.732 -13.151  36.756  1.00 70.25           H
ATOM    217  CB  THR A  34      -0.399 -12.878  36.601  1.00 70.25           C
ATOM    218  HB  THR A  34      -1.100 -12.054  36.464  1.00 70.25           H
ATOM    219  OG1 THR A  34      -0.689 -13.758  37.683  1.00 70.25           O
ATOM    220  HG1 THR A  34       0.041 -14.436  37.777  1.00 70.25           H
ATOM    221  CG2 THR A  34      -0.428 -13.782  35.367  1.00 70.25           C
ATOM    222 1HG2 THR A  34       0.222 -14.642  35.531  1.00 70.25           H
ATOM    223 2HG2 THR A  34      -0.078 -13.223  34.499  1.00 70.25           H
ATOM    224 3HG2 THR A  34      -1.447 -14.125  35.191  1.00 70.25           H
ATOM    225  HN  THR A  34       0.217 -12.192  38.832  1.00 70.25           H
ATOM    226  N   ASP A  35       2.381 -11.459  35.147  1.00 80.14           N
ATOM    227  CA  ASP A  35       3.036 -10.402  34.395  1.00 80.14           C
ATOM    228  C   ASP A  35       2.150  -9.997  33.215  1.00 80.14           C
ATOM    229  O   ASP A  35       2.430 -10.356  32.072  1.00 80.14           O
ATOM    230  HA  ASP A  35       3.178  -9.590  35.108  1.00 80.14           H
ATOM    231  CB  ASP A  35       4.380 -10.875  33.837  1.00 80.14           C
ATOM    232 1HB  ASP A  35       4.796 -11.647  34.485  1.00 80.14           H
ATOM    233 2HB  ASP A  35       4.232 -11.327  32.856  1.00 80.14           H
ATOM    234  CG  ASP A  35       5.367  -9.711  33.724  1.00 80.14           C
ATOM    235  OD1 ASP A  35       5.031  -8.629  34.253  1.00 80.14           O
ATOM    236  OD2 ASP A  35       6.434  -9.929  33.112  1.00 80.14           O
ATOM    237  HN  ASP A  35       2.707 -12.383  34.947  1.00 80.14           H
ATOM    238  N   PHE A  36       1.100  -9.255  33.532  1.00 89.74           N
ATOM    239  CA  PHE A  36       0.205  -8.748  32.506  1.00 89.74           C
ATOM    240  C   PHE A  36       0.797  -7.512  31.824  1.00 89.74           C
ATOM    241  O   PHE A  36       0.298  -7.071  30.790  1.00 89.74           O
ATOM    242  HA  PHE A  36       0.075  -9.540  31.769  1.00 89.74           H
ATOM    243  CB  PHE A  36      -1.099  -8.354  33.204  1.00 89.74           C
ATOM    244 1HB  PHE A  36      -0.866  -7.700  34.045  1.00 89.74           H
ATOM    245 2HB  PHE A  36      -1.710  -7.777  32.511  1.00 89.74           H
ATOM    246  CG  PHE A  36      -1.915  -9.544  33.713  1.00 89.74           C
ATOM    247  CD1 PHE A  36      -2.065 -10.649  32.935  1.00 89.74           C
ATOM    248  HD1 PHE A  36      -1.603 -10.687  31.948  1.00 89.74           H
ATOM    249  CD2 PHE A  36      -2.492  -9.496  34.944  1.00 89.74           C
ATOM    250  HD2 PHE A  36      -2.372  -8.611  35.568  1.00 89.74           H
ATOM    251  CE1 PHE A  36      -2.823 -11.753  33.407  1.00 89.74           C
ATOM    252  HE1 PHE A  36      -2.943 -12.638  32.783  1.00 89.74           H
ATOM    253  CE2 PHE A  36      -3.250 -10.600  35.417  1.00 89.74           C
ATOM    254  HE2 PHE A  36      -3.711 -10.562  36.403  1.00 89.74           H
ATOM    255  CZ  PHE A  36      -3.399 -11.705  34.638  1.00 89.74           C
ATOM    256  HZ  PHE A  36      -3.981 -12.553  35.001  1.00 89.74           H
ATOM    257  HN  PHE A  36       0.857  -9.000  34.468  1.00 89.74           H
ATOM    258  N   TYR A  37       1.852  -6.989  32.431  1.00 91.11           N
ATOM    259  CA  TYR A  37       2.616  -5.919  31.814  1.00 91.11           C
ATOM    260  C   TYR A  37       3.741  -6.480  30.942  1.00 91.11           C
ATOM    261  O   TYR A  37       4.673  -7.103  31.451  1.00 91.11           O
ATOM    262  HA  TYR A  37       1.937  -5.339  31.188  1.00 91.11           H
ATOM    263  CB  TYR A  37       3.229  -5.120  32.965  1.00 91.11           C
ATOM    264 1HB  TYR A  37       2.428  -4.766  33.615  1.00 91.11           H
ATOM    265 2HB  TYR A  37       3.854  -5.783  33.562  1.00 91.11           H
ATOM    266  CG  TYR A  37       4.067  -3.922  32.514  1.00 91.11           C
ATOM    267  CD1 TYR A  37       5.432  -4.055  32.358  1.00 91.11           C
ATOM    268  HD1 TYR A  37       5.913  -5.013  32.556  1.00 91.11           H
ATOM    269  CD2 TYR A  37       3.459  -2.709  32.264  1.00 91.11           C
ATOM    270  HD2 TYR A  37       2.381  -2.604  32.387  1.00 91.11           H
ATOM    271  CE1 TYR A  37       6.221  -2.927  31.934  1.00 91.11           C
ATOM    272  HE1 TYR A  37       7.300  -3.018  31.807  1.00 91.11           H
ATOM    273  CE2 TYR A  37       4.248  -1.581  31.839  1.00 91.11           C
ATOM    274  HE2 TYR A  37       3.780  -0.618  31.638  1.00 91.11           H
ATOM    275  CZ  TYR A  37       5.590  -1.746  31.695  1.00 91.11           C
ATOM    276  OH  TYR A  37       6.336  -0.682  31.295  1.00 91.11           O
ATOM    277  HH  TYR A  37       5.740   0.097  31.095  1.00 91.11           H
ATOM    278  HN  TYR A  37       2.185  -7.284  33.327  1.00 91.11           H
ATOM    279  N   CYS A  38       3.618  -6.241  29.645  1.00 91.51           N
ATOM    280  CA  CYS A  38       4.540  -6.824  28.686  1.00 91.51           C
ATOM    281  C   CYS A  38       5.539  -5.744  28.262  1.00 91.51           C
ATOM    282  O   CYS A  38       5.155  -4.737  27.670  1.00 91.51           O
ATOM    283  HA  CYS A  38       5.048  -7.641  29.197  1.00 91.51           H
ATOM    284  CB  CYS A  38       3.804  -7.423  27.486  1.00 91.51           C
ATOM    285 1HB  CYS A  38       3.015  -8.091  27.830  1.00 91.51           H
ATOM    286 2HB  CYS A  38       3.324  -6.631  26.911  1.00 91.51           H
ATOM    287  SG  CYS A  38       4.980  -8.339  26.424  1.00 91.51           S
ATOM    288  HN  CYS A  38       2.906  -5.661  29.249  1.00 91.51           H
ATOM    289  N   GLU A  39       6.800  -5.992  28.581  1.00 89.96           N
ATOM    290  CA  GLU A  39       7.878  -5.158  28.077  1.00 89.96           C
ATOM    291  C   GLU A  39       8.272  -5.596  26.665  1.00 89.96           C
ATOM    292  O   GLU A  39       8.595  -6.761  26.440  1.00 89.96           O
ATOM    293  HA  GLU A  39       7.473  -4.146  28.051  1.00 89.96           H
ATOM    294  CB  GLU A  39       9.084  -5.191  29.018  1.00 89.96           C
ATOM    295 1HB  GLU A  39       9.336  -6.225  29.255  1.00 89.96           H
ATOM    296 2HB  GLU A  39       9.911  -4.637  28.575  1.00 89.96           H
ATOM    297  CG  GLU A  39       8.763  -4.500  30.344  1.00 89.96           C
ATOM    298 1HG  GLU A  39       8.362  -3.505  30.152  1.00 89.96           H
ATOM    299 2HG  GLU A  39       7.991  -5.059  30.873  1.00 89.96           H
ATOM    300  CD  GLU A  39      10.012  -4.391  31.222  1.00 89.96           C
ATOM    301  OE1 GLU A  39       9.883  -3.814  32.323  1.00 89.96           O
ATOM    302  OE2 GLU A  39      11.067  -4.886  30.770  1.00 89.96           O
ATOM    303  HN  GLU A  39       7.090  -6.745  29.172  1.00 89.96           H
ATOM    304  N   LYS A  40       8.232  -4.638  25.750  1.00 89.42           N
ATOM    305  CA  LYS A  40       8.405  -4.943  24.340  1.00 89.42           C
ATOM    306  C   LYS A  40       9.851  -4.652  23.933  1.00 89.42           C
ATOM    307  O   LYS A  40      10.123  -4.338  22.776  1.00 89.42           O
ATOM    308  HA  LYS A  40       8.218  -6.009  24.210  1.00 89.42           H
ATOM    309  CB  LYS A  40       7.368  -4.196  23.499  1.00 89.42           C
ATOM    310 1HB  LYS A  40       7.478  -3.122  23.648  1.00 89.42           H
ATOM    311 2HB  LYS A  40       7.544  -4.389  22.441  1.00 89.42           H
ATOM    312  CG  LYS A  40       5.947  -4.625  23.871  1.00 89.42           C
ATOM    313 1HG  LYS A  40       5.802  -4.519  24.946  1.00 89.42           H
ATOM    314 2HG  LYS A  40       5.226  -3.969  23.385  1.00 89.42           H
ATOM    315  CD  LYS A  40       5.686  -6.075  23.456  1.00 89.42           C
ATOM    316 1HD  LYS A  40       5.981  -6.218  22.417  1.00 89.42           H
ATOM    317 2HD  LYS A  40       6.301  -6.745  24.057  1.00 89.42           H
ATOM    318  CE  LYS A  40       4.210  -6.436  23.627  1.00 89.42           C
ATOM    319 1HE  LYS A  40       4.000  -6.650  24.676  1.00 89.42           H
ATOM    320 2HE  LYS A  40       3.586  -5.588  23.344  1.00 89.42           H
ATOM    321  NZ  LYS A  40       3.865  -7.612  22.798  1.00 89.42           N
ATOM    322 1HZ  LYS A  40       2.885  -7.842  22.927  1.00 89.42           H
ATOM    323 2HZ  LYS A  40       4.036  -7.399  21.821  1.00 89.42           H
ATOM    324 3HZ  LYS A  40       4.436  -8.402  23.076  1.00 89.42           H
ATOM    325  HN  LYS A  40       8.084  -3.671  25.958  1.00 89.42           H
ATOM    326  N   ASN A  41      10.740  -4.767  24.909  1.00 89.02           N
ATOM    327  CA  ASN A  41      12.138  -4.438  24.689  1.00 89.02           C
ATOM    328  C   ASN A  41      12.698  -5.326  23.576  1.00 89.02           C
ATOM    329  O   ASN A  41      13.395  -4.844  22.684  1.00 89.02           O
ATOM    330  HA  ASN A  41      12.145  -3.381  24.422  1.00 89.02           H
ATOM    331  CB  ASN A  41      12.967  -4.683  25.952  1.00 89.02           C
ATOM    332 1HB  ASN A  41      12.657  -5.618  26.419  1.00 89.02           H
ATOM    333 2HB  ASN A  41      14.018  -4.794  25.685  1.00 89.02           H
ATOM    334  CG  ASN A  41      12.806  -3.531  26.946  1.00 89.02           C
ATOM    335  OD1 ASN A  41      12.374  -2.442  26.608  1.00 89.02           O
ATOM    336  ND2 ASN A  41      13.176  -3.833  28.187  1.00 89.02           N
ATOM    337 1HD2 ASN A  41      13.522  -4.747  28.398  1.00 89.02           H
ATOM    338 2HD2 ASN A  41      13.107  -3.145  28.910  1.00 89.02           H
ATOM    339  HN  ASN A  41      10.520  -5.078  25.833  1.00 89.02           H
ATOM    340  N   ASN A  42      12.374  -6.607  23.665  1.00 90.91           N
ATOM    341  CA  ASN A  42      12.881  -7.576  22.708  1.00 90.91           C
ATOM    342  C   ASN A  42      12.372  -7.220  21.310  1.00 90.91           C
ATOM    343  O   ASN A  42      13.104  -7.344  20.329  1.00 90.91           O
ATOM    344  HA  ASN A  42      13.966  -7.514  22.786  1.00 90.91           H
ATOM    345  CB  ASN A  42      12.394  -8.987  23.043  1.00 90.91           C
ATOM    346 1HB  ASN A  42      11.310  -8.985  23.157  1.00 90.91           H
ATOM    347 2HB  ASN A  42      12.626  -9.661  22.218  1.00 90.91           H
ATOM    348  CG  ASN A  42      13.045  -9.502  24.328  1.00 90.91           C
ATOM    349  OD1 ASN A  42      13.974  -8.918  24.861  1.00 90.91           O
ATOM    350  ND2 ASN A  42      12.508 -10.626  24.794  1.00 90.91           N
ATOM    351 1HD2 ASN A  42      11.747 -11.055  24.309  1.00 90.91           H
ATOM    352 2HD2 ASN A  42      12.866 -11.042  25.631  1.00 90.91           H
ATOM    353  HN  ASN A  42      11.777  -6.985  24.373  1.00 90.91           H
ATOM    354  N   VAL A  43      11.122  -6.784  21.263  1.00 91.64           N
ATOM    355  CA  VAL A  43      10.494  -6.446  19.997  1.00 91.64           C
ATOM    356  C   VAL A  43      11.208  -5.239  19.384  1.00 91.64           C
ATOM    357  O   VAL A  43      11.431  -5.193  18.176  1.00 91.64           O
ATOM    358  HA  VAL A  43      10.616  -7.301  19.331  1.00 91.64           H
ATOM    359  CB  VAL A  43       8.996  -6.214  20.201  1.00 91.64           C
ATOM    360  HB  VAL A  43       8.877  -5.376  20.887  1.00 91.64           H
ATOM    361  CG1 VAL A  43       8.314  -5.843  18.883  1.00 91.64           C
ATOM    362 1HG1 VAL A  43       8.758  -4.929  18.489  1.00 91.64           H
ATOM    363 2HG1 VAL A  43       8.448  -6.651  18.164  1.00 91.64           H
ATOM    364 3HG1 VAL A  43       7.250  -5.684  19.057  1.00 91.64           H
ATOM    365  CG2 VAL A  43       8.333  -7.439  20.835  1.00 91.64           C
ATOM    366 1HG2 VAL A  43       8.467  -8.303  20.184  1.00 91.64           H
ATOM    367 2HG2 VAL A  43       8.791  -7.639  21.804  1.00 91.64           H
ATOM    368 3HG2 VAL A  43       7.268  -7.247  20.969  1.00 91.64           H
ATOM    369  HN  VAL A  43      10.542  -6.660  22.068  1.00 91.64           H
ATOM    370  N   ARG A  44      11.547  -4.292  20.247  1.00 90.22           N
ATOM    371  CA  ARG A  44      12.188  -3.067  19.799  1.00 90.22           C
ATOM    372  C   ARG A  44      13.619  -3.354  19.340  1.00 90.22           C
ATOM    373  O   ARG A  44      14.097  -2.756  18.378  1.00 90.22           O
ATOM    374  HA  ARG A  44      11.573  -2.717  18.971  1.00 90.22           H
ATOM    375  CB  ARG A  44      12.218  -2.022  20.916  1.00 90.22           C
ATOM    376 1HB  ARG A  44      12.563  -2.483  21.842  1.00 90.22           H
ATOM    377 2HB  ARG A  44      12.932  -1.237  20.666  1.00 90.22           H
ATOM    378  CG  ARG A  44      10.833  -1.408  21.131  1.00 90.22           C
ATOM    379 1HG  ARG A  44      10.466  -0.993  20.192  1.00 90.22           H
ATOM    380 2HG  ARG A  44      10.130  -2.185  21.432  1.00 90.22           H
ATOM    381  CD  ARG A  44      10.878  -0.312  22.197  1.00 90.22           C
ATOM    382 1HD  ARG A  44      11.879   0.116  22.248  1.00 90.22           H
ATOM    383 2HD  ARG A  44      10.199   0.497  21.927  1.00 90.22           H
ATOM    384  NE  ARG A  44      10.500  -0.871  23.514  1.00 90.22           N
ATOM    385  HE  ARG A  44       9.901  -1.672  23.529  1.00 90.22           H
ATOM    386  CZ  ARG A  44      10.909  -0.371  24.688  1.00 90.22           C
ATOM    387  NH1 ARG A  44      11.712   0.702  24.727  1.00 90.22           N
ATOM    388 1HH1 ARG A  44      12.010   1.135  23.877  1.00 90.22           H
ATOM    389 2HH1 ARG A  44      12.013   1.069  25.608  1.00 90.22           H
ATOM    390  NH2 ARG A  44      10.504  -0.959  25.822  1.00 90.22           N
ATOM    391 1HH2 ARG A  44      10.800  -0.598  26.706  1.00 90.22           H
ATOM    392 2HH2 ARG A  44       9.904  -1.758  25.783  1.00 90.22           H
ATOM    393  HN  ARG A  44      11.390  -4.351  21.233  1.00 90.22           H
ATOM    394  N   GLN A  45      14.262  -4.270  20.050  1.00 91.87           N
ATOM    395  CA  GLN A  45      15.635  -4.630  19.739  1.00 91.87           C
ATOM    396  C   GLN A  45      15.713  -5.276  18.355  1.00 91.87           C
ATOM    397  O   GLN A  45      16.621  -4.980  17.578  1.00 91.87           O
ATOM    398  HA  GLN A  45      16.188  -3.691  19.741  1.00 91.87           H
ATOM    399  CB  GLN A  45      16.215  -5.556  20.810  1.00 91.87           C
ATOM    400 1HB  GLN A  45      16.082  -5.107  21.795  1.00 91.87           H
ATOM    401 2HB  GLN A  45      15.670  -6.500  20.814  1.00 91.87           H
ATOM    402  CG  GLN A  45      17.701  -5.819  20.561  1.00 91.87           C
ATOM    403 1HG  GLN A  45      17.835  -6.262  19.574  1.00 91.87           H
ATOM    404 2HG  GLN A  45      18.247  -4.876  20.563  1.00 91.87           H
ATOM    405  CD  GLN A  45      18.279  -6.752  21.627  1.00 91.87           C
ATOM    406  OE1 GLN A  45      17.567  -7.354  22.414  1.00 91.87           O
ATOM    407  NE2 GLN A  45      19.606  -6.839  21.608  1.00 91.87           N
ATOM    408 1HE2 GLN A  45      20.131  -6.318  20.935  1.00 91.87           H
ATOM    409 2HE2 GLN A  45      20.078  -7.424  22.267  1.00 91.87           H
ATOM    410  HN  GLN A  45      13.861  -4.761  20.824  1.00 91.87           H
ATOM    411  N   PHE A  46      14.751  -6.146  18.087  1.00 93.69           N
ATOM    412  CA  PHE A  46      14.669  -6.797  16.791  1.00 93.69           C
ATOM    413  C   PHE A  46      14.453  -5.772  15.675  1.00 93.69           C
ATOM    414  O   PHE A  46      15.146  -5.800  14.659  1.00 93.69           O
ATOM    415  HA  PHE A  46      15.615  -7.314  16.628  1.00 93.69           H
ATOM    416  CB  PHE A  46      13.466  -7.741  16.839  1.00 93.69           C
ATOM    417 1HB  PHE A  46      13.656  -8.517  17.580  1.00 93.69           H
ATOM    418 2HB  PHE A  46      12.593  -7.184  17.178  1.00 93.69           H
ATOM    419  CG  PHE A  46      13.142  -8.404  15.499  1.00 93.69           C
ATOM    420  CD1 PHE A  46      12.112  -7.939  14.742  1.00 93.69           C
ATOM    421  HD1 PHE A  46      11.518  -7.094  15.090  1.00 93.69           H
ATOM    422  CD2 PHE A  46      13.883  -9.459  15.065  1.00 93.69           C
ATOM    423  HD2 PHE A  46      14.708  -9.832  15.672  1.00 93.69           H
ATOM    424  CE1 PHE A  46      11.810  -8.555  13.498  1.00 93.69           C
ATOM    425  HE1 PHE A  46      10.985  -8.182  12.892  1.00 93.69           H
ATOM    426  CE2 PHE A  46      13.581 -10.074  13.821  1.00 93.69           C
ATOM    427  HE2 PHE A  46      14.175 -10.920  13.473  1.00 93.69           H
ATOM    428  CZ  PHE A  46      12.551  -9.609  13.064  1.00 93.69           C
ATOM    429  HZ  PHE A  46      12.320 -10.082  12.109  1.00 93.69           H
ATOM    430  HN  PHE A  46      14.037  -6.408  18.737  1.00 93.69           H
ATOM    431  N   ALA A  47      13.490  -4.892  15.903  1.00 92.96           N
ATOM    432  CA  ALA A  47      13.117  -3.913  14.895  1.00 92.96           C
ATOM    433  C   ALA A  47      14.342  -3.073  14.529  1.00 92.96           C
ATOM    434  O   ALA A  47      14.565  -2.772  13.357  1.00 92.96           O
ATOM    435  HA  ALA A  47      12.782  -4.457  14.012  1.00 92.96           H
ATOM    436  CB  ALA A  47      11.960  -3.059  15.417  1.00 92.96           C
ATOM    437 1HB  ALA A  47      11.105  -3.699  15.635  1.00 92.96           H
ATOM    438 2HB  ALA A  47      12.269  -2.544  16.326  1.00 92.96           H
ATOM    439 3HB  ALA A  47      11.680  -2.325  14.661  1.00 92.96           H
ATOM    440  HN  ALA A  47      12.969  -4.840  16.755  1.00 92.96           H
ATOM    441  N   SER A  48      15.105  -2.719  15.552  1.00 92.87           N
ATOM    442  CA  SER A  48      16.169  -1.743  15.390  1.00 92.87           C
ATOM    443  C   SER A  48      17.248  -2.295  14.456  1.00 92.87           C
ATOM    444  O   SER A  48      17.979  -1.532  13.827  1.00 92.87           O
ATOM    445  HA  SER A  48      15.693  -0.867  14.948  1.00 92.87           H
ATOM    446  CB  SER A  48      16.779  -1.363  16.741  1.00 92.87           C
ATOM    447 1HB  SER A  48      17.441  -0.507  16.612  1.00 92.87           H
ATOM    448 2HB  SER A  48      15.987  -1.054  17.423  1.00 92.87           H
ATOM    449  OG  SER A  48      17.508  -2.443  17.319  1.00 92.87           O
ATOM    450  HG  SER A  48      17.894  -2.163  18.198  1.00 92.87           H
ATOM    451  HN  SER A  48      15.005  -3.085  16.477  1.00 92.87           H
ATOM    452  N   HIS A  49      17.313  -3.617  14.396  1.00 94.57           N
ATOM    453  CA  HIS A  49      18.314  -4.281  13.579  1.00 94.57           C
ATOM    454  C   HIS A  49      17.708  -4.650  12.224  1.00 94.57           C
ATOM    455  O   HIS A  49      18.375  -4.557  11.195  1.00 94.57           O
ATOM    456  HA  HIS A  49      19.118  -3.561  13.424  1.00 94.57           H
ATOM    457  CB  HIS A  49      18.903  -5.487  14.313  1.00 94.57           C
ATOM    458 1HB  HIS A  49      18.090  -6.147  14.616  1.00 94.57           H
ATOM    459 2HB  HIS A  49      19.530  -6.050  13.622  1.00 94.57           H
ATOM    460  CG  HIS A  49      19.720  -5.126  15.531  1.00 94.57           C
ATOM    461  ND1 HIS A  49      19.150  -4.849  16.761  1.00 94.57           N
ATOM    462  HD1 HIS A  49      18.171  -4.858  16.967  1.00 94.57           H
ATOM    463  CD2 HIS A  49      21.068  -5.001  15.695  1.00 94.57           C
ATOM    464  HD2 HIS A  49      21.821  -5.151  14.920  1.00 94.57           H
ATOM    465  CE1 HIS A  49      20.120  -4.570  17.619  1.00 94.57           C
ATOM    466  HE1 HIS A  49      19.992  -4.310  18.669  1.00 94.57           H
ATOM    467  NE2 HIS A  49      21.309  -4.664  16.956  1.00 94.57           N
ATOM    468  HN  HIS A  49      16.699  -4.230  14.893  1.00 94.57           H
ATOM    469  N   PHE A  50      16.449  -5.061  12.267  1.00 95.43           N
ATOM    470  CA  PHE A  50      15.831  -5.702  11.119  1.00 95.43           C
ATOM    471  C   PHE A  50      15.321  -4.662  10.118  1.00 95.43           C
ATOM    472  O   PHE A  50      15.562  -4.780   8.918  1.00 95.43           O
ATOM    473  HA  PHE A  50      16.594  -6.318  10.643  1.00 95.43           H
ATOM    474  CB  PHE A  50      14.644  -6.511  11.644  1.00 95.43           C
ATOM    475 1HB  PHE A  50      15.005  -7.233  12.376  1.00 95.43           H
ATOM    476 2HB  PHE A  50      13.962  -5.841  12.167  1.00 95.43           H
ATOM    477  CG  PHE A  50      13.868  -7.256  10.555  1.00 95.43           C
ATOM    478  CD1 PHE A  50      12.639  -6.816  10.175  1.00 95.43           C
ATOM    479  HD1 PHE A  50      12.206  -5.933  10.645  1.00 95.43           H
ATOM    480  CD2 PHE A  50      14.408  -8.357   9.968  1.00 95.43           C
ATOM    481  HD2 PHE A  50      15.393  -8.710  10.273  1.00 95.43           H
ATOM    482  CE1 PHE A  50      11.919  -7.507   9.164  1.00 95.43           C
ATOM    483  HE1 PHE A  50      10.933  -7.155   8.860  1.00 95.43           H
ATOM    484  CE2 PHE A  50      13.688  -9.048   8.957  1.00 95.43           C
ATOM    485  HE2 PHE A  50      14.121  -9.931   8.487  1.00 95.43           H
ATOM    486  CZ  PHE A  50      12.459  -8.609   8.577  1.00 95.43           C
ATOM    487  HZ  PHE A  50      11.906  -9.139   7.801  1.00 95.43           H
ATOM    488  HN  PHE A  50      15.855  -4.961  13.066  1.00 95.43           H
ATOM    489  N   LEU A  51      14.626  -3.667  10.650  1.00 95.07           N
ATOM    490  CA  LEU A  51      13.790  -2.813   9.824  1.00 95.07           C
ATOM    491  C   LEU A  51      14.678  -1.879   9.001  1.00 95.07           C
ATOM    492  O   LEU A  51      14.539  -1.800   7.781  1.00 95.07           O
ATOM    493  HA  LEU A  51      13.240  -3.459   9.139  1.00 95.07           H
ATOM    494  CB  LEU A  51      12.757  -2.082  10.684  1.00 95.07           C
ATOM    495 1HB  LEU A  51      13.288  -1.477  11.419  1.00 95.07           H
ATOM    496 2HB  LEU A  51      12.204  -1.393  10.045  1.00 95.07           H
ATOM    497  CG  LEU A  51      11.752  -2.967  11.423  1.00 95.07           C
ATOM    498  HG  LEU A  51      12.303  -3.612  12.107  1.00 95.07           H
ATOM    499  CD1 LEU A  51      10.797  -2.122  12.270  1.00 95.07           C
ATOM    500 1HD1 LEU A  51      11.368  -1.554  13.004  1.00 95.07           H
ATOM    501 2HD1 LEU A  51      10.249  -1.436  11.624  1.00 95.07           H
ATOM    502 3HD1 LEU A  51      10.093  -2.776  12.785  1.00 95.07           H
ATOM    503  CD2 LEU A  51      11.001  -3.877  10.449  1.00 95.07           C
ATOM    504 1HD2 LEU A  51      10.463  -3.267   9.723  1.00 95.07           H
ATOM    505 2HD2 LEU A  51      11.714  -4.517   9.928  1.00 95.07           H
ATOM    506 3HD2 LEU A  51      10.293  -4.495  11.001  1.00 95.07           H
ATOM    507  HN  LEU A  51      14.629  -3.441  11.624  1.00 95.07           H
ATOM    508  N   PRO A  52      15.602  -1.157   9.649  1.00 96.00           N
ATOM    509  CA  PRO A  52      16.298  -0.051   8.985  1.00 96.00           C
ATOM    510  C   PRO A  52      16.930  -0.475   7.669  1.00 96.00           C
ATOM    511  O   PRO A  52      16.701   0.153   6.636  1.00 96.00           O
ATOM    512  HA  PRO A  52      15.588   0.733   8.721  1.00 96.00           H
ATOM    513  CB  PRO A  52      17.351   0.380  10.008  1.00 96.00           C
ATOM    514 1HB  PRO A  52      18.298  -0.136   9.851  1.00 96.00           H
ATOM    515 2HB  PRO A  52      17.557   1.449   9.944  1.00 96.00           H
ATOM    516  CG  PRO A  52      16.720   0.007  11.343  1.00 96.00           C
ATOM    517 1HG  PRO A  52      17.466  -0.079  12.134  1.00 96.00           H
ATOM    518 2HG  PRO A  52      16.004   0.758  11.677  1.00 96.00           H
ATOM    519  CD  PRO A  52      16.052  -1.325  11.042  1.00 96.00           C
ATOM    520 1HD  PRO A  52      16.748  -2.158  11.140  1.00 96.00           H
ATOM    521 2HD  PRO A  52      15.223  -1.525  11.721  1.00 96.00           H
ATOM    522  N   PRO A  53      17.736  -1.545   7.674  1.00 97.14           N
ATOM    523  CA  PRO A  53      18.403  -1.993   6.449  1.00 97.14           C
ATOM    524  C   PRO A  53      17.427  -2.197   5.302  1.00 97.14           C
ATOM    525  O   PRO A  53      17.709  -1.815   4.167  1.00 97.14           O
ATOM    526  HA  PRO A  53      19.097  -1.228   6.100  1.00 97.14           H
ATOM    527  CB  PRO A  53      19.077  -3.303   6.862  1.00 97.14           C
ATOM    528 1HB  PRO A  53      18.435  -4.162   6.669  1.00 97.14           H
ATOM    529 2HB  PRO A  53      20.003  -3.468   6.311  1.00 97.14           H
ATOM    530  CG  PRO A  53      19.334  -3.114   8.352  1.00 97.14           C
ATOM    531 1HG  PRO A  53      19.480  -4.067   8.861  1.00 97.14           H
ATOM    532 2HG  PRO A  53      20.233  -2.526   8.537  1.00 97.14           H
ATOM    533  CD  PRO A  53      18.078  -2.401   8.825  1.00 97.14           C
ATOM    534 1HD  PRO A  53      17.276  -3.102   9.054  1.00 97.14           H
ATOM    535 2HD  PRO A  53      18.258  -1.821   9.730  1.00 97.14           H
ATOM    536  N   LEU A  54      16.294  -2.800   5.632  1.00 96.58           N
ATOM    537  CA  LEU A  54      15.334  -3.196   4.616  1.00 96.58           C
ATOM    538  C   LEU A  54      14.652  -1.948   4.051  1.00 96.58           C
ATOM    539  O   LEU A  54      14.479  -1.825   2.840  1.00 96.58           O
ATOM    540  HA  LEU A  54      15.889  -3.679   3.812  1.00 96.58           H
ATOM    541  CB  LEU A  54      14.356  -4.230   5.176  1.00 96.58           C
ATOM    542 1HB  LEU A  54      13.895  -3.816   6.073  1.00 96.58           H
ATOM    543 2HB  LEU A  54      13.560  -4.381   4.447  1.00 96.58           H
ATOM    544  CG  LEU A  54      14.952  -5.595   5.527  1.00 96.58           C
ATOM    545  HG  LEU A  54      15.760  -5.441   6.243  1.00 96.58           H
ATOM    546  CD1 LEU A  54      13.912  -6.490   6.204  1.00 96.58           C
ATOM    547 1HD1 LEU A  54      13.565  -6.014   7.121  1.00 96.58           H
ATOM    548 2HD1 LEU A  54      13.068  -6.640   5.531  1.00 96.58           H
ATOM    549 3HD1 LEU A  54      14.362  -7.454   6.443  1.00 96.58           H
ATOM    550  CD2 LEU A  54      15.564  -6.260   4.292  1.00 96.58           C
ATOM    551 1HD2 LEU A  54      14.792  -6.400   3.535  1.00 96.58           H
ATOM    552 2HD2 LEU A  54      16.355  -5.626   3.892  1.00 96.58           H
ATOM    553 3HD2 LEU A  54      15.980  -7.229   4.570  1.00 96.58           H
ATOM    554  HN  LEU A  54      16.030  -3.018   6.571  1.00 96.58           H
ATOM    555  N   TYR A  55      14.283  -1.053   4.956  1.00 95.77           N
ATOM    556  CA  TYR A  55      13.574   0.154   4.570  1.00 95.77           C
ATOM    557  C   TYR A  55      14.442   1.037   3.672  1.00 95.77           C
ATOM    558  O   TYR A  55      13.939   1.673   2.747  1.00 95.77           O
ATOM    559  HA  TYR A  55      12.680  -0.142   4.020  1.00 95.77           H
ATOM    560  CB  TYR A  55      13.278   0.904   5.870  1.00 95.77           C
ATOM    561 1HB  TYR A  55      14.178   0.915   6.484  1.00 95.77           H
ATOM    562 2HB  TYR A  55      13.041   1.942   5.633  1.00 95.77           H
ATOM    563  CG  TYR A  55      12.129   0.308   6.685  1.00 95.77           C
ATOM    564  CD1 TYR A  55      11.435  -0.784   6.204  1.00 95.77           C
ATOM    565  HD1 TYR A  55      11.706  -1.221   5.242  1.00 95.77           H
ATOM    566  CD2 TYR A  55      11.787   0.861   7.902  1.00 95.77           C
ATOM    567  HD2 TYR A  55      12.335   1.723   8.283  1.00 95.77           H
ATOM    568  CE1 TYR A  55      10.354  -1.346   6.971  1.00 95.77           C
ATOM    569  HE1 TYR A  55       9.798  -2.207   6.602  1.00 95.77           H
ATOM    570  CE2 TYR A  55      10.705   0.299   8.670  1.00 95.77           C
ATOM    571  HE2 TYR A  55      10.424   0.726   9.632  1.00 95.77           H
ATOM    572  CZ  TYR A  55      10.042  -0.776   8.166  1.00 95.77           C
ATOM    573  OH  TYR A  55       9.021  -1.307   8.891  1.00 95.77           O
ATOM    574  HH  TYR A  55       8.819  -0.721   9.676  1.00 95.77           H
ATOM    575  HN  TYR A  55      14.462  -1.143   5.936  1.00 95.77           H
ATOM    576  N   TRP A  56      15.732   1.048   3.976  1.00 97.20           N
ATOM    577  CA  TRP A  56      16.688   1.771   3.155  1.00 97.20           C
ATOM    578  C   TRP A  56      16.749   1.089   1.787  1.00 97.20           C
ATOM    579  O   TRP A  56      16.777   1.760   0.756  1.00 97.20           O
ATOM    580  HA  TRP A  56      16.328   2.794   3.047  1.00 97.20           H
ATOM    581  CB  TRP A  56      18.052   1.851   3.844  1.00 97.20           C
ATOM    582 1HB  TRP A  56      18.206   0.944   4.429  1.00 97.20           H
ATOM    583 2HB  TRP A  56      18.832   1.874   3.083  1.00 97.20           H
ATOM    584  CG  TRP A  56      18.217   3.065   4.760  1.00 97.20           C
ATOM    585  CD1 TRP A  56      18.335   3.082   6.095  1.00 97.20           C
ATOM    586  HD1 TRP A  56      18.327   2.191   6.723  1.00 97.20           H
ATOM    587  CD2 TRP A  56      18.279   4.448   4.351  1.00 97.20           C
ATOM    588  NE1 TRP A  56      18.467   4.369   6.574  1.00 97.20           N
ATOM    589  HE1 TRP A  56      18.569   4.636   7.533  1.00 97.20           H
ATOM    590  CE2 TRP A  56      18.431   5.226   5.481  1.00 97.20           C
ATOM    591  CE3 TRP A  56      18.207   5.022   3.070  1.00 97.20           C
ATOM    592  HE3 TRP A  56      18.087   4.429   2.163  1.00 97.20           H
ATOM    593  CZ2 TRP A  56      18.526   6.623   5.442  1.00 97.20           C
ATOM    594  HZ2 TRP A  56      18.646   7.215   6.349  1.00 97.20           H
ATOM    595  CZ3 TRP A  56      18.303   6.419   3.049  1.00 97.20           C
ATOM    596  HZ3 TRP A  56      18.254   6.915   2.080  1.00 97.20           H
ATOM    597  CH2 TRP A  56      18.457   7.216   4.176  1.00 97.20           C
ATOM    598  HH2 TRP A  56      18.524   8.300   4.076  1.00 97.20           H
ATOM    599  HN  TRP A  56      16.124   0.575   4.765  1.00 97.20           H
ATOM    600  N   LEU A  57      16.766  -0.235   1.822  1.00 97.28           N
ATOM    601  CA  LEU A  57      16.846  -1.015   0.598  1.00 97.28           C
ATOM    602  C   LEU A  57      15.618  -0.723  -0.267  1.00 97.28           C
ATOM    603  O   LEU A  57      15.749  -0.403  -1.448  1.00 97.28           O
ATOM    604  HA  LEU A  57      17.734  -0.687   0.059  1.00 97.28           H
ATOM    605  CB  LEU A  57      17.033  -2.499   0.920  1.00 97.28           C
ATOM    606 1HB  LEU A  57      17.963  -2.616   1.475  1.00 97.28           H
ATOM    607 2HB  LEU A  57      16.225  -2.812   1.582  1.00 97.28           H
ATOM    608  CG  LEU A  57      17.066  -3.446  -0.281  1.00 97.28           C
ATOM    609  HG  LEU A  57      16.173  -3.270  -0.880  1.00 97.28           H
ATOM    610  CD1 LEU A  57      18.274  -3.157  -1.175  1.00 97.28           C
ATOM    611 1HD1 LEU A  57      18.218  -2.131  -1.540  1.00 97.28           H
ATOM    612 2HD1 LEU A  57      19.191  -3.288  -0.600  1.00 97.28           H
ATOM    613 3HD1 LEU A  57      18.273  -3.844  -2.020  1.00 97.28           H
ATOM    614  CD2 LEU A  57      17.025  -4.907   0.172  1.00 97.28           C
ATOM    615 1HD2 LEU A  57      17.888  -5.115   0.805  1.00 97.28           H
ATOM    616 2HD2 LEU A  57      16.109  -5.088   0.734  1.00 97.28           H
ATOM    617 3HD2 LEU A  57      17.050  -5.559  -0.701  1.00 97.28           H
ATOM    618  HN  LEU A  57      16.728  -0.773   2.664  1.00 97.28           H
ATOM    619  N   VAL A  58      14.454  -0.845   0.353  1.00 96.49           N
ATOM    620  CA  VAL A  58      13.202  -0.678  -0.366  1.00 96.49           C
ATOM    621  C   VAL A  58      13.133   0.738  -0.940  1.00 96.49           C
ATOM    622  O   VAL A  58      12.722   0.929  -2.084  1.00 96.49           O
ATOM    623  HA  VAL A  58      13.199  -1.392  -1.190  1.00 96.49           H
ATOM    624  CB  VAL A  58      12.023  -1.010   0.552  1.00 96.49           C
ATOM    625  HB  VAL A  58      12.112  -0.394   1.447  1.00 96.49           H
ATOM    626  CG1 VAL A  58      10.692  -0.671  -0.121  1.00 96.49           C
ATOM    627 1HG1 VAL A  58      10.664   0.393  -0.356  1.00 96.49           H
ATOM    628 2HG1 VAL A  58      10.592  -1.248  -1.040  1.00 96.49           H
ATOM    629 3HG1 VAL A  58       9.871  -0.916   0.553  1.00 96.49           H
ATOM    630  CG2 VAL A  58      12.061  -2.477   0.985  1.00 96.49           C
ATOM    631 1HG2 VAL A  58      12.009  -3.117   0.104  1.00 96.49           H
ATOM    632 2HG2 VAL A  58      12.989  -2.673   1.523  1.00 96.49           H
ATOM    633 3HG2 VAL A  58      11.213  -2.685   1.637  1.00 96.49           H
ATOM    634  HN  VAL A  58      14.358  -1.052   1.326  1.00 96.49           H
ATOM    635  N   PHE A  59      13.541   1.695  -0.120  1.00 97.57           N
ATOM    636  CA  PHE A  59      13.552   3.086  -0.540  1.00 97.57           C
ATOM    637  C   PHE A  59      14.360   3.264  -1.827  1.00 97.57           C
ATOM    638  O   PHE A  59      13.861   3.817  -2.806  1.00 97.57           O
ATOM    639  HA  PHE A  59      12.518   3.378  -0.719  1.00 97.57           H
ATOM    640  CB  PHE A  59      14.219   3.886   0.581  1.00 97.57           C
ATOM    641 1HB  PHE A  59      13.574   3.868   1.460  1.00 97.57           H
ATOM    642 2HB  PHE A  59      15.151   3.395   0.859  1.00 97.57           H
ATOM    643  CG  PHE A  59      14.515   5.342   0.215  1.00 97.57           C
ATOM    644  CD1 PHE A  59      15.802   5.779   0.151  1.00 97.57           C
ATOM    645  HD1 PHE A  59      16.622   5.092   0.361  1.00 97.57           H
ATOM    646  CD2 PHE A  59      13.493   6.199  -0.047  1.00 97.57           C
ATOM    647  HD2 PHE A  59      12.462   5.849   0.004  1.00 97.57           H
ATOM    648  CE1 PHE A  59      16.077   7.130  -0.189  1.00 97.57           C
ATOM    649  HE1 PHE A  59      17.108   7.480  -0.240  1.00 97.57           H
ATOM    650  CE2 PHE A  59      13.768   7.550  -0.387  1.00 97.57           C
ATOM    651  HE2 PHE A  59      12.948   8.237  -0.597  1.00 97.57           H
ATOM    652  CZ  PHE A  59      15.054   7.987  -0.451  1.00 97.57           C
ATOM    653  HZ  PHE A  59      15.265   9.024  -0.712  1.00 97.57           H
ATOM    654  HN  PHE A  59      13.859   1.533   0.814  1.00 97.57           H
ATOM    655  N   ILE A  60      15.595   2.784  -1.784  1.00 97.72           N
ATOM    656  CA  ILE A  60      16.531   3.030  -2.867  1.00 97.72           C
ATOM    657  C   ILE A  60      15.988   2.408  -4.156  1.00 97.72           C
ATOM    658  O   ILE A  60      15.889   3.081  -5.180  1.00 97.72           O
ATOM    659  HA  ILE A  60      16.595   4.109  -3.006  1.00 97.72           H
ATOM    660  CB  ILE A  60      17.930   2.538  -2.489  1.00 97.72           C
ATOM    661  HB  ILE A  60      17.840   1.526  -2.094  1.00 97.72           H
ATOM    662  CG1 ILE A  60      18.534   3.403  -1.381  1.00 97.72           C
ATOM    663 1HG1 ILE A  60      18.811   4.377  -1.786  1.00 97.72           H
ATOM    664 2HG1 ILE A  60      17.788   3.581  -0.606  1.00 97.72           H
ATOM    665  CG2 ILE A  60      18.837   2.465  -3.719  1.00 97.72           C
ATOM    666 1HG2 ILE A  60      18.409   1.775  -4.446  1.00 97.72           H
ATOM    667 2HG2 ILE A  60      18.924   3.455  -4.165  1.00 97.72           H
ATOM    668 3HG2 ILE A  60      19.824   2.113  -3.421  1.00 97.72           H
ATOM    669  CD1 ILE A  60      19.764   2.730  -0.769  1.00 97.72           C
ATOM    670 1HD1 ILE A  60      19.478   1.768  -0.344  1.00 97.72           H
ATOM    671 2HD1 ILE A  60      20.517   2.576  -1.542  1.00 97.72           H
ATOM    672 3HD1 ILE A  60      20.174   3.367   0.015  1.00 97.72           H
ATOM    673  HN  ILE A  60      15.956   2.238  -1.028  1.00 97.72           H
ATOM    674  N   VAL A  61      15.652   1.130  -4.062  1.00 96.41           N
ATOM    675  CA  VAL A  61      15.259   0.371  -5.237  1.00 96.41           C
ATOM    676  C   VAL A  61      13.955   0.944  -5.797  1.00 96.41           C
ATOM    677  O   VAL A  61      13.808   1.091  -7.009  1.00 96.41           O
ATOM    678  HA  VAL A  61      16.044   0.491  -5.983  1.00 96.41           H
ATOM    679  CB  VAL A  61      15.157  -1.116  -4.890  1.00 96.41           C
ATOM    680  HB  VAL A  61      14.439  -1.222  -4.077  1.00 96.41           H
ATOM    681  CG1 VAL A  61      14.640  -1.923  -6.083  1.00 96.41           C
ATOM    682 1HG1 VAL A  61      13.651  -1.561  -6.364  1.00 96.41           H
ATOM    683 2HG1 VAL A  61      15.322  -1.806  -6.924  1.00 96.41           H
ATOM    684 3HG1 VAL A  61      14.577  -2.976  -5.809  1.00 96.41           H
ATOM    685  CG2 VAL A  61      16.503  -1.658  -4.403  1.00 96.41           C
ATOM    686 1HG2 VAL A  61      17.250  -1.532  -5.187  1.00 96.41           H
ATOM    687 2HG2 VAL A  61      16.814  -1.112  -3.513  1.00 96.41           H
ATOM    688 3HG2 VAL A  61      16.402  -2.717  -4.164  1.00 96.41           H
ATOM    689  HN  VAL A  61      15.644   0.615  -3.204  1.00 96.41           H
ATOM    690  N   GLY A  62      13.043   1.253  -4.887  1.00 96.57           N
ATOM    691  CA  GLY A  62      11.732   1.743  -5.278  1.00 96.57           C
ATOM    692  C   GLY A  62      11.835   3.123  -5.930  1.00 96.57           C
ATOM    693  O   GLY A  62      11.168   3.393  -6.928  1.00 96.57           O
ATOM    694 1HA  GLY A  62      11.270   1.042  -5.972  1.00 96.57           H
ATOM    695 2HA  GLY A  62      11.085   1.798  -4.403  1.00 96.57           H
ATOM    696  HN  GLY A  62      13.188   1.174  -3.901  1.00 96.57           H
ATOM    697  N   ALA A  63      12.676   3.961  -5.341  1.00 97.28           N
ATOM    698  CA  ALA A  63      12.824   5.327  -5.811  1.00 97.28           C
ATOM    699  C   ALA A  63      13.351   5.313  -7.247  1.00 97.28           C
ATOM    700  O   ALA A  63      12.840   6.030  -8.107  1.00 97.28           O
ATOM    701  HA  ALA A  63      11.838   5.791  -5.799  1.00 97.28           H
ATOM    702  CB  ALA A  63      13.742   6.098  -4.860  1.00 97.28           C
ATOM    703 1HB  ALA A  63      13.308   6.103  -3.860  1.00 97.28           H
ATOM    704 2HB  ALA A  63      14.720   5.616  -4.830  1.00 97.28           H
ATOM    705 3HB  ALA A  63      13.853   7.123  -5.214  1.00 97.28           H
ATOM    706  HN  ALA A  63      13.248   3.719  -4.557  1.00 97.28           H
ATOM    707  N   LEU A  64      14.366   4.490  -7.463  1.00 95.94           N
ATOM    708  CA  LEU A  64      14.982   4.389  -8.775  1.00 95.94           C
ATOM    709  C   LEU A  64      13.958   3.845  -9.774  1.00 95.94           C
ATOM    710  O   LEU A  64      13.799   4.391 -10.865  1.00 95.94           O
ATOM    711  HA  LEU A  64      15.262   5.397  -9.083  1.00 95.94           H
ATOM    712  CB  LEU A  64      16.268   3.564  -8.702  1.00 95.94           C
ATOM    713 1HB  LEU A  64      16.036   2.607  -8.234  1.00 95.94           H
ATOM    714 2HB  LEU A  64      16.598   3.350  -9.719  1.00 95.94           H
ATOM    715  CG  LEU A  64      17.432   4.202  -7.942  1.00 95.94           C
ATOM    716  HG  LEU A  64      17.082   4.472  -6.945  1.00 95.94           H
ATOM    717  CD1 LEU A  64      18.582   3.208  -7.763  1.00 95.94           C
ATOM    718 1HD1 LEU A  64      18.230   2.343  -7.201  1.00 95.94           H
ATOM    719 2HD1 LEU A  64      18.938   2.885  -8.741  1.00 95.94           H
ATOM    720 3HD1 LEU A  64      19.396   3.688  -7.220  1.00 95.94           H
ATOM    721  CD2 LEU A  64      17.891   5.492  -8.624  1.00 95.94           C
ATOM    722 1HD2 LEU A  64      18.217   5.270  -9.640  1.00 95.94           H
ATOM    723 2HD2 LEU A  64      17.063   6.201  -8.655  1.00 95.94           H
ATOM    724 3HD2 LEU A  64      18.719   5.925  -8.063  1.00 95.94           H
ATOM    725  HN  LEU A  64      14.766   3.899  -6.762  1.00 95.94           H
ATOM    726  N   GLY A  65      13.291   2.776  -9.365  1.00 94.35           N
ATOM    727  CA  GLY A  65      12.399   2.063 -10.263  1.00 94.35           C
ATOM    728  C   GLY A  65      11.252   2.963 -10.726  1.00 94.35           C
ATOM    729  O   GLY A  65      10.999   3.086 -11.924  1.00 94.35           O
ATOM    730 1HA  GLY A  65      12.957   1.705 -11.128  1.00 94.35           H
ATOM    731 2HA  GLY A  65      11.995   1.184  -9.759  1.00 94.35           H
ATOM    732  HN  GLY A  65      13.352   2.398  -8.442  1.00 94.35           H
ATOM    733  N   ASN A  66      10.588   3.570  -9.753  1.00 95.01           N
ATOM    734  CA  ASN A  66       9.378   4.326 -10.030  1.00 95.01           C
ATOM    735  C   ASN A  66       9.748   5.624 -10.750  1.00 95.01           C
ATOM    736  O   ASN A  66       8.986   6.115 -11.581  1.00 95.01           O
ATOM    737  HA  ASN A  66       8.764   3.668 -10.645  1.00 95.01           H
ATOM    738  CB  ASN A  66       8.650   4.693  -8.736  1.00 95.01           C
ATOM    739 1HB  ASN A  66       9.361   5.100  -8.017  1.00 95.01           H
ATOM    740 2HB  ASN A  66       7.917   5.475  -8.936  1.00 95.01           H
ATOM    741  CG  ASN A  66       7.950   3.472  -8.135  1.00 95.01           C
ATOM    742  OD1 ASN A  66       7.052   2.890  -8.719  1.00 95.01           O
ATOM    743  ND2 ASN A  66       8.411   3.119  -6.938  1.00 95.01           N
ATOM    744 1HD2 ASN A  66       9.152   3.641  -6.514  1.00 95.01           H
ATOM    745 2HD2 ASN A  66       8.018   2.333  -6.463  1.00 95.01           H
ATOM    746  HN  ASN A  66      10.864   3.551  -8.792  1.00 95.01           H
ATOM    747  N   SER A  67      10.916   6.144 -10.404  1.00 95.09           N
ATOM    748  CA  SER A  67      11.437   7.326 -11.070  1.00 95.09           C
ATOM    749  C   SER A  67      11.649   7.037 -12.557  1.00 95.09           C
ATOM    750  O   SER A  67      11.404   7.897 -13.401  1.00 95.09           O
ATOM    751  HA  SER A  67      10.674   8.093 -10.934  1.00 95.09           H
ATOM    752  CB  SER A  67      12.746   7.789 -10.427  1.00 95.09           C
ATOM    753 1HB  SER A  67      13.479   6.984 -10.476  1.00 95.09           H
ATOM    754 2HB  SER A  67      13.153   8.625 -10.995  1.00 95.09           H
ATOM    755  OG  SER A  67      12.564   8.182  -9.069  1.00 95.09           O
ATOM    756  HG  SER A  67      13.033   7.541  -8.462  1.00 95.09           H
ATOM    757  HN  SER A  67      11.503   5.772  -9.684  1.00 95.09           H
ATOM    758  N   LEU A  68      12.103   5.823 -12.833  1.00 92.22           N
ATOM    759  CA  LEU A  68      12.333   5.404 -14.205  1.00 92.22           C
ATOM    760  C   LEU A  68      10.998   5.360 -14.950  1.00 92.22           C
ATOM    761  O   LEU A  68      10.919   5.754 -16.113  1.00 92.22           O
ATOM    762  HA  LEU A  68      12.966   6.156 -14.675  1.00 92.22           H
ATOM    763  CB  LEU A  68      13.100   4.080 -14.239  1.00 92.22           C
ATOM    764 1HB  LEU A  68      14.033   4.210 -13.692  1.00 92.22           H
ATOM    765 2HB  LEU A  68      12.517   3.331 -13.703  1.00 92.22           H
ATOM    766  CG  LEU A  68      13.427   3.531 -15.629  1.00 92.22           C
ATOM    767  HG  LEU A  68      12.499   3.461 -16.196  1.00 92.22           H
ATOM    768  CD1 LEU A  68      14.352   4.483 -16.391  1.00 92.22           C
ATOM    769 1HD1 LEU A  68      13.863   5.451 -16.504  1.00 92.22           H
ATOM    770 2HD1 LEU A  68      15.282   4.608 -15.837  1.00 92.22           H
ATOM    771 3HD1 LEU A  68      14.569   4.068 -17.376  1.00 92.22           H
ATOM    772  CD2 LEU A  68      14.009   2.119 -15.538  1.00 92.22           C
ATOM    773 1HD2 LEU A  68      14.924   2.140 -14.946  1.00 92.22           H
ATOM    774 2HD2 LEU A  68      13.284   1.457 -15.063  1.00 92.22           H
ATOM    775 3HD2 LEU A  68      14.233   1.752 -16.540  1.00 92.22           H
ATOM    776  HN  LEU A  68      12.313   5.134 -12.139  1.00 92.22           H
ATOM    777  N   VAL A  69       9.981   4.879 -14.251  1.00 91.84           N
ATOM    778  CA  VAL A  69       8.661   4.744 -14.843  1.00 91.84           C
ATOM    779  C   VAL A  69       8.175   6.117 -15.312  1.00 91.84           C
ATOM    780  O   VAL A  69       7.688   6.258 -16.433  1.00 91.84           O
ATOM    781  HA  VAL A  69       8.755   4.091 -15.711  1.00 91.84           H
ATOM    782  CB  VAL A  69       7.706   4.079 -13.850  1.00 91.84           C
ATOM    783  HB  VAL A  69       7.740   4.648 -12.921  1.00 91.84           H
ATOM    784  CG1 VAL A  69       6.267   4.111 -14.368  1.00 91.84           C
ATOM    785 1HG1 VAL A  69       5.956   5.145 -14.513  1.00 91.84           H
ATOM    786 2HG1 VAL A  69       6.211   3.578 -15.317  1.00 91.84           H
ATOM    787 3HG1 VAL A  69       5.609   3.632 -13.643  1.00 91.84           H
ATOM    788  CG2 VAL A  69       8.147   2.647 -13.541  1.00 91.84           C
ATOM    789 1HG2 VAL A  69       8.156   2.063 -14.461  1.00 91.84           H
ATOM    790 2HG2 VAL A  69       9.147   2.660 -13.109  1.00 91.84           H
ATOM    791 3HG2 VAL A  69       7.451   2.198 -12.832  1.00 91.84           H
ATOM    792  HN  VAL A  69      10.048   4.584 -13.297  1.00 91.84           H
ATOM    793  N   ILE A  70       8.325   7.095 -14.431  1.00 92.85           N
ATOM    794  CA  ILE A  70       7.860   8.441 -14.720  1.00 92.85           C
ATOM    795  C   ILE A  70       8.630   8.995 -15.920  1.00 92.85           C
ATOM    796  O   ILE A  70       8.043   9.610 -16.809  1.00 92.85           O
ATOM    797  HA  ILE A  70       6.806   8.372 -14.988  1.00 92.85           H
ATOM    798  CB  ILE A  70       7.952   9.320 -13.471  1.00 92.85           C
ATOM    799  HB  ILE A  70       8.969   9.255 -13.083  1.00 92.85           H
ATOM    800  CG1 ILE A  70       7.015   8.813 -12.373  1.00 92.85           C
ATOM    801 1HG1 ILE A  70       5.981   8.887 -12.709  1.00 92.85           H
ATOM    802 2HG1 ILE A  70       7.212   7.758 -12.180  1.00 92.85           H
ATOM    803  CG2 ILE A  70       7.692  10.788 -13.813  1.00 92.85           C
ATOM    804 1HG2 ILE A  70       8.433  11.129 -14.537  1.00 92.85           H
ATOM    805 2HG2 ILE A  70       6.694  10.891 -14.240  1.00 92.85           H
ATOM    806 3HG2 ILE A  70       7.764  11.391 -12.908  1.00 92.85           H
ATOM    807  CD1 ILE A  70       7.197   9.615 -11.083  1.00 92.85           C
ATOM    808 1HD1 ILE A  70       8.226   9.518 -10.737  1.00 92.85           H
ATOM    809 2HD1 ILE A  70       6.976  10.665 -11.274  1.00 92.85           H
ATOM    810 3HD1 ILE A  70       6.520   9.234 -10.319  1.00 92.85           H
ATOM    811  HN  ILE A  70       8.754   6.980 -13.535  1.00 92.85           H
ATOM    812  N   LEU A  71       9.933   8.757 -15.908  1.00 90.82           N
ATOM    813  CA  LEU A  71      10.802   9.292 -16.943  1.00 90.82           C
ATOM    814  C   LEU A  71      10.406   8.693 -18.294  1.00 90.82           C
ATOM    815  O   LEU A  71      10.335   9.404 -19.295  1.00 90.82           O
ATOM    816  HA  LEU A  71      10.639  10.369 -16.981  1.00 90.82           H
ATOM    817  CB  LEU A  71      12.271   9.069 -16.578  1.00 90.82           C
ATOM    818 1HB  LEU A  71      12.467   9.562 -15.625  1.00 90.82           H
ATOM    819 2HB  LEU A  71      12.428   8.001 -16.422  1.00 90.82           H
ATOM    820  CG  LEU A  71      13.298   9.564 -17.598  1.00 90.82           C
ATOM    821  HG  LEU A  71      12.854  10.387 -18.158  1.00 90.82           H
ATOM    822  CD1 LEU A  71      14.544  10.113 -16.899  1.00 90.82           C
ATOM    823 1HD1 LEU A  71      14.262  10.946 -16.255  1.00 90.82           H
ATOM    824 2HD1 LEU A  71      14.999   9.326 -16.298  1.00 90.82           H
ATOM    825 3HD1 LEU A  71      15.257  10.458 -17.647  1.00 90.82           H
ATOM    826  CD2 LEU A  71      13.643   8.466 -18.605  1.00 90.82           C
ATOM    827 1HD2 LEU A  71      14.059   7.607 -18.079  1.00 90.82           H
ATOM    828 2HD2 LEU A  71      12.741   8.164 -19.137  1.00 90.82           H
ATOM    829 3HD2 LEU A  71      14.375   8.844 -19.319  1.00 90.82           H
ATOM    830  HN  LEU A  71      10.395   8.212 -15.209  1.00 90.82           H
ATOM    831  N   VAL A  72      10.159   7.391 -18.279  1.00 88.20           N
ATOM    832  CA  VAL A  72       9.800   6.684 -19.496  1.00 88.20           C
ATOM    833  C   VAL A  72       8.493   7.258 -20.047  1.00 88.20           C
ATOM    834  O   VAL A  72       8.367   7.480 -21.251  1.00 88.20           O
ATOM    835  HA  VAL A  72      10.593   6.856 -20.223  1.00 88.20           H
ATOM    836  CB  VAL A  72       9.725   5.180 -19.224  1.00 88.20           C
ATOM    837  HB  VAL A  72       9.077   5.027 -18.361  1.00 88.20           H
ATOM    838  CG1 VAL A  72       9.107   4.438 -20.412  1.00 88.20           C
ATOM    839 1HG1 VAL A  72       8.099   4.812 -20.589  1.00 88.20           H
ATOM    840 2HG1 VAL A  72       9.717   4.603 -21.300  1.00 88.20           H
ATOM    841 3HG1 VAL A  72       9.066   3.372 -20.192  1.00 88.20           H
ATOM    842  CG2 VAL A  72      11.105   4.615 -18.882  1.00 88.20           C
ATOM    843 1HG2 VAL A  72      11.784   4.785 -19.718  1.00 88.20           H
ATOM    844 2HG2 VAL A  72      11.491   5.112 -17.993  1.00 88.20           H
ATOM    845 3HG2 VAL A  72      11.023   3.544 -18.694  1.00 88.20           H
ATOM    846  HN  VAL A  72      10.202   6.824 -17.457  1.00 88.20           H
ATOM    847  N   TYR A  73       7.553   7.481 -19.141  1.00 86.89           N
ATOM    848  CA  TYR A  73       6.256   8.012 -19.523  1.00 86.89           C
ATOM    849  C   TYR A  73       6.401   9.370 -20.213  1.00 86.89           C
ATOM    850  O   TYR A  73       5.705   9.653 -21.186  1.00 86.89           O
ATOM    851  HA  TYR A  73       5.795   7.308 -20.216  1.00 86.89           H
ATOM    852  CB  TYR A  73       5.475   8.196 -18.220  1.00 86.89           C
ATOM    853 1HB  TYR A  73       5.392   7.232 -17.719  1.00 86.89           H
ATOM    854 2HB  TYR A  73       6.041   8.851 -17.558  1.00 86.89           H
ATOM    855  CG  TYR A  73       4.073   8.777 -18.412  1.00 86.89           C
ATOM    856  CD1 TYR A  73       3.890  10.145 -18.433  1.00 86.89           C
ATOM    857  HD1 TYR A  73       4.744  10.811 -18.314  1.00 86.89           H
ATOM    858  CD2 TYR A  73       2.991   7.934 -18.563  1.00 86.89           C
ATOM    859  HD2 TYR A  73       3.135   6.854 -18.546  1.00 86.89           H
ATOM    860  CE1 TYR A  73       2.570  10.692 -18.614  1.00 86.89           C
ATOM    861  HE1 TYR A  73       2.412  11.771 -18.633  1.00 86.89           H
ATOM    862  CE2 TYR A  73       1.671   8.481 -18.744  1.00 86.89           C
ATOM    863  HE2 TYR A  73       0.808   7.827 -18.865  1.00 86.89           H
ATOM    864  CZ  TYR A  73       1.526   9.833 -18.760  1.00 86.89           C
ATOM    865  OH  TYR A  73       0.280  10.350 -18.931  1.00 86.89           O
ATOM    866  HH  TYR A  73      -0.370   9.617 -19.130  1.00 86.89           H
ATOM    867  HN  TYR A  73       7.667   7.307 -18.163  1.00 86.89           H
ATOM    868  N   TRP A  74       7.309  10.175 -19.681  1.00 87.60           N
ATOM    869  CA  TRP A  74       7.442  11.552 -20.124  1.00 87.60           C
ATOM    870  C   TRP A  74       8.006  11.538 -21.546  1.00 87.60           C
ATOM    871  O   TRP A  74       7.427  12.134 -22.454  1.00 87.60           O
ATOM    872  HA  TRP A  74       6.448  11.999 -20.122  1.00 87.60           H
ATOM    873  CB  TRP A  74       8.298  12.362 -19.149  1.00 87.60           C
ATOM    874 1HB  TRP A  74       8.050  12.065 -18.130  1.00 87.60           H
ATOM    875 2HB  TRP A  74       9.347  12.112 -19.308  1.00 87.60           H
ATOM    876  CG  TRP A  74       8.124  13.877 -19.279  1.00 87.60           C
ATOM    877  CD1 TRP A  74       8.801  14.720 -20.071  1.00 87.60           C
ATOM    878  HD1 TRP A  74       9.597  14.417 -20.752  1.00 87.60           H
ATOM    879  CD2 TRP A  74       7.181  14.699 -18.561  1.00 87.60           C
ATOM    880  NE1 TRP A  74       8.365  16.020 -19.916  1.00 87.60           N
ATOM    881  HE1 TRP A  74       8.716  16.823 -20.396  1.00 87.60           H
ATOM    882  CE2 TRP A  74       7.348  16.007 -18.968  1.00 87.60           C
ATOM    883  CE3 TRP A  74       6.217  14.349 -17.598  1.00 87.60           C
ATOM    884  HE3 TRP A  74       6.065  13.324 -17.260  1.00 87.60           H
ATOM    885  CZ2 TRP A  74       6.588  17.070 -18.466  1.00 87.60           C
ATOM    886  HZ2 TRP A  74       6.740  18.095 -18.804  1.00 87.60           H
ATOM    887  CZ3 TRP A  74       5.466  15.423 -17.106  1.00 87.60           C
ATOM    888  HZ3 TRP A  74       4.704  15.207 -16.357  1.00 87.60           H
ATOM    889  CH2 TRP A  74       5.622  16.745 -17.506  1.00 87.60           C
ATOM    890  HH2 TRP A  74       4.996  17.525 -17.074  1.00 87.60           H
ATOM    891  HN  TRP A  74       7.947   9.900 -18.961  1.00 87.60           H
ATOM    892  N   TYR A  75       9.129  10.852 -21.697  1.00 83.08           N
ATOM    893  CA  TYR A  75       9.914  10.958 -22.915  1.00 83.08           C
ATOM    894  C   TYR A  75       9.365  10.035 -24.004  1.00 83.08           C
ATOM    895  O   TYR A  75       9.780  10.115 -25.159  1.00 83.08           O
ATOM    896  HA  TYR A  75       9.858  11.990 -23.262  1.00 83.08           H
ATOM    897  CB  TYR A  75      11.329  10.507 -22.546  1.00 83.08           C
ATOM    898 1HB  TYR A  75      11.263   9.633 -21.897  1.00 83.08           H
ATOM    899 2HB  TYR A  75      11.847  10.193 -23.452  1.00 83.08           H
ATOM    900  CG  TYR A  75      12.162  11.582 -21.845  1.00 83.08           C
ATOM    901  CD1 TYR A  75      12.790  12.561 -22.588  1.00 83.08           C
ATOM    902  HD1 TYR A  75      12.692  12.568 -23.673  1.00 83.08           H
ATOM    903  CD2 TYR A  75      12.286  11.572 -20.471  1.00 83.08           C
ATOM    904  HD2 TYR A  75      11.790  10.799 -19.884  1.00 83.08           H
ATOM    905  CE1 TYR A  75      13.575  13.572 -21.929  1.00 83.08           C
ATOM    906  HE1 TYR A  75      14.076  14.351 -22.503  1.00 83.08           H
ATOM    907  CE2 TYR A  75      13.070  12.584 -19.811  1.00 83.08           C
ATOM    908  HE2 TYR A  75      13.176  12.588 -18.727  1.00 83.08           H
ATOM    909  CZ  TYR A  75      13.676  13.534 -20.573  1.00 83.08           C
ATOM    910  OH  TYR A  75      14.417  14.489 -19.950  1.00 83.08           O
ATOM    911  HH  TYR A  75      14.800  15.119 -20.626  1.00 83.08           H
ATOM    912  HN  TYR A  75       9.503  10.233 -21.006  1.00 83.08           H
ATOM    913  N   CYS A  76       8.438   9.179 -23.597  1.00 77.09           N
ATOM    914  CA  CYS A  76       7.808   8.260 -24.529  1.00 77.09           C
ATOM    915  C   CYS A  76       7.015   9.079 -25.549  1.00 77.09           C
ATOM    916  O   CYS A  76       6.067   9.776 -25.189  1.00 77.09           O
ATOM    917  HA  CYS A  76       8.612   7.708 -25.017  1.00 77.09           H
ATOM    918  CB  CYS A  76       6.926   7.239 -23.808  1.00 77.09           C
ATOM    919 1HB  CYS A  76       7.516   6.691 -23.073  1.00 77.09           H
ATOM    920 2HB  CYS A  76       6.134   7.751 -23.263  1.00 77.09           H
ATOM    921  SG  CYS A  76       6.199   6.074 -25.018  1.00 77.09           S
ATOM    922  HG  CYS A  76       7.355   5.551 -25.419  1.00 77.09           H
ATOM    923  HN  CYS A  76       8.119   9.108 -22.652  1.00 77.09           H
ATOM    924  N   THR A  77       7.431   8.968 -26.802  1.00 70.67           N
ATOM    925  CA  THR A  77       6.875   9.804 -27.853  1.00 70.67           C
ATOM    926  C   THR A  77       5.547   9.226 -28.348  1.00 70.67           C
ATOM    927  O   THR A  77       4.874   9.832 -29.179  1.00 70.67           O
ATOM    928  HA  THR A  77       6.658  10.786 -27.432  1.00 70.67           H
ATOM    929  CB  THR A  77       7.927   9.940 -28.955  1.00 70.67           C
ATOM    930  HB  THR A  77       7.595  10.637 -29.725  1.00 70.67           H
ATOM    931  OG1 THR A  77       8.149   8.602 -29.391  1.00 70.67           O
ATOM    932  HG1 THR A  77       8.707   8.601 -30.221  1.00 70.67           H
ATOM    933  CG2 THR A  77       9.287  10.386 -28.414  1.00 70.67           C
ATOM    934 1HG2 THR A  77       9.649   9.653 -27.694  1.00 70.67           H
ATOM    935 2HG2 THR A  77       9.184  11.356 -27.927  1.00 70.67           H
ATOM    936 3HG2 THR A  77       9.996  10.468 -29.238  1.00 70.67           H
ATOM    937  HN  THR A  77       8.133   8.323 -27.103  1.00 70.67           H
ATOM    938  N   ARG A  78       5.211   8.060 -27.816  1.00 72.95           N
ATOM    939  CA  ARG A  78       3.986   7.383 -28.208  1.00 72.95           C
ATOM    940  C   ARG A  78       2.789   7.983 -27.467  1.00 72.95           C
ATOM    941  O   ARG A  78       2.914   8.408 -26.320  1.00 72.95           O
ATOM    942  HA  ARG A  78       3.907   7.551 -29.282  1.00 72.95           H
ATOM    943  CB  ARG A  78       4.064   5.885 -27.909  1.00 72.95           C
ATOM    944 1HB  ARG A  78       3.386   5.343 -28.567  1.00 72.95           H
ATOM    945 2HB  ARG A  78       5.070   5.521 -28.118  1.00 72.95           H
ATOM    946  CG  ARG A  78       3.705   5.598 -26.449  1.00 72.95           C
ATOM    947 1HG  ARG A  78       4.317   6.216 -25.792  1.00 72.95           H
ATOM    948 2HG  ARG A  78       2.666   5.870 -26.267  1.00 72.95           H
ATOM    949  CD  ARG A  78       3.918   4.121 -26.113  1.00 72.95           C
ATOM    950 1HD  ARG A  78       3.088   3.528 -26.498  1.00 72.95           H
ATOM    951 2HD  ARG A  78       4.823   3.755 -26.599  1.00 72.95           H
ATOM    952  NE  ARG A  78       4.026   3.946 -24.647  1.00 72.95           N
ATOM    953  HE  ARG A  78       4.940   3.860 -24.251  1.00 72.95           H
ATOM    954  CZ  ARG A  78       2.975   3.896 -23.817  1.00 72.95           C
ATOM    955  NH1 ARG A  78       1.727   4.005 -24.292  1.00 72.95           N
ATOM    956 1HH1 ARG A  78       1.575   4.126 -25.273  1.00 72.95           H
ATOM    957 2HH1 ARG A  78       0.948   3.967 -23.666  1.00 72.95           H
ATOM    958  NH2 ARG A  78       3.191   3.734 -22.505  1.00 72.95           N
ATOM    959 1HH2 ARG A  78       2.418   3.694 -21.872  1.00 72.95           H
ATOM    960 2HH2 ARG A  78       4.126   3.653 -22.158  1.00 72.95           H
ATOM    961  HN  ARG A  78       5.758   7.579 -27.130  1.00 72.95           H
ATOM    962  N   VAL A  79       1.656   7.997 -28.154  1.00 77.70           N
ATOM    963  CA  VAL A  79       0.420   8.462 -27.549  1.00 77.70           C
ATOM    964  C   VAL A  79       0.197   7.727 -26.226  1.00 77.70           C
ATOM    965  O   VAL A  79       0.349   6.509 -26.155  1.00 77.70           O
ATOM    966  HA  VAL A  79       0.534   9.527 -27.344  1.00 77.70           H
ATOM    967  CB  VAL A  79      -0.741   8.290 -28.531  1.00 77.70           C
ATOM    968  HB  VAL A  79      -0.948   7.224 -28.622  1.00 77.70           H
ATOM    969  CG1 VAL A  79      -2.007   8.972 -28.008  1.00 77.70           C
ATOM    970 1HG1 VAL A  79      -2.289   8.531 -27.053  1.00 77.70           H
ATOM    971 2HG1 VAL A  79      -1.817  10.037 -27.875  1.00 77.70           H
ATOM    972 3HG1 VAL A  79      -2.816   8.835 -28.726  1.00 77.70           H
ATOM    973  CG2 VAL A  79      -0.368   8.816 -29.918  1.00 77.70           C
ATOM    974 1HG2 VAL A  79      -0.121   9.875 -29.851  1.00 77.70           H
ATOM    975 2HG2 VAL A  79       0.494   8.265 -30.296  1.00 77.70           H
ATOM    976 3HG2 VAL A  79      -1.210   8.681 -30.597  1.00 77.70           H
ATOM    977  HN  VAL A  79       1.575   7.699 -29.106  1.00 77.70           H
ATOM    978  N   LYS A  80      -0.160   8.499 -25.209  1.00 81.58           N
ATOM    979  CA  LYS A  80      -0.453   7.930 -23.905  1.00 81.58           C
ATOM    980  C   LYS A  80      -1.759   7.138 -23.981  1.00 81.58           C
ATOM    981  O   LYS A  80      -2.564   7.345 -24.888  1.00 81.58           O
ATOM    982  HA  LYS A  80       0.355   7.242 -23.659  1.00 81.58           H
ATOM    983  CB  LYS A  80      -0.458   9.023 -22.833  1.00 81.58           C
ATOM    984 1HB  LYS A  80      -1.368   9.618 -22.919  1.00 81.58           H
ATOM    985 2HB  LYS A  80      -0.469   8.566 -21.844  1.00 81.58           H
ATOM    986  CG  LYS A  80       0.766   9.930 -22.969  1.00 81.58           C
ATOM    987 1HG  LYS A  80       0.735  10.448 -23.928  1.00 81.58           H
ATOM    988 2HG  LYS A  80       0.745  10.694 -22.193  1.00 81.58           H
ATOM    989  CD  LYS A  80       2.061   9.122 -22.862  1.00 81.58           C
ATOM    990 1HD  LYS A  80       2.067   8.559 -21.928  1.00 81.58           H
ATOM    991 2HD  LYS A  80       2.109   8.395 -23.673  1.00 81.58           H
ATOM    992  CE  LYS A  80       3.285  10.039 -22.918  1.00 81.58           C
ATOM    993 1HE  LYS A  80       3.144  10.796 -23.689  1.00 81.58           H
ATOM    994 2HE  LYS A  80       3.396  10.566 -21.971  1.00 81.58           H
ATOM    995  NZ  LYS A  80       4.507   9.254 -23.203  1.00 81.58           N
ATOM    996 1HZ  LYS A  80       5.311   9.872 -23.213  1.00 81.58           H
ATOM    997 2HZ  LYS A  80       4.632   8.550 -22.484  1.00 81.58           H
ATOM    998 3HZ  LYS A  80       4.417   8.803 -24.106  1.00 81.58           H
ATOM    999  HN  LYS A  80      -0.249   9.493 -25.267  1.00 81.58           H
ATOM   1000  N   THR A  81      -1.930   6.245 -23.016  1.00 82.50           N
ATOM   1001  CA  THR A  81      -3.189   5.535 -22.868  1.00 82.50           C
ATOM   1002  C   THR A  81      -3.726   5.694 -21.444  1.00 82.50           C
ATOM   1003  O   THR A  81      -3.013   6.157 -20.556  1.00 82.50           O
ATOM   1004  HA  THR A  81      -3.920   5.988 -23.538  1.00 82.50           H
ATOM   1005  CB  THR A  81      -2.960   4.077 -23.272  1.00 82.50           C
ATOM   1006  HB  THR A  81      -3.902   3.531 -23.307  1.00 82.50           H
ATOM   1007  OG1 THR A  81      -2.007   3.601 -22.326  1.00 82.50           O
ATOM   1008  HG1 THR A  81      -1.093   3.927 -22.567  1.00 82.50           H
ATOM   1009  CG2 THR A  81      -2.245   3.948 -24.618  1.00 82.50           C
ATOM   1010 1HG2 THR A  81      -1.272   4.438 -24.562  1.00 82.50           H
ATOM   1011 2HG2 THR A  81      -2.845   4.421 -25.395  1.00 82.50           H
ATOM   1012 3HG2 THR A  81      -2.107   2.894 -24.857  1.00 82.50           H
ATOM   1013  HN  THR A  81      -1.228   6.006 -22.345  1.00 82.50           H
ATOM   1014  N   MET A  82      -4.980   5.301 -21.272  1.00 84.14           N
ATOM   1015  CA  MET A  82      -5.604   5.344 -19.960  1.00 84.14           C
ATOM   1016  C   MET A  82      -4.809   4.518 -18.947  1.00 84.14           C
ATOM   1017  O   MET A  82      -4.576   4.963 -17.824  1.00 84.14           O
ATOM   1018  HA  MET A  82      -5.598   6.394 -19.667  1.00 84.14           H
ATOM   1019  CB  MET A  82      -7.031   4.801 -20.056  1.00 84.14           C
ATOM   1020 1HB  MET A  82      -7.621   5.433 -20.719  1.00 84.14           H
ATOM   1021 2HB  MET A  82      -7.015   3.804 -20.496  1.00 84.14           H
ATOM   1022  CG  MET A  82      -7.689   4.745 -18.676  1.00 84.14           C
ATOM   1023 1HG  MET A  82      -7.336   3.869 -18.130  1.00 84.14           H
ATOM   1024 2HG  MET A  82      -7.405   5.620 -18.092  1.00 84.14           H
ATOM   1025  SD  MET A  82      -9.465   4.679 -18.849  1.00 84.14           S
ATOM   1026  CE  MET A  82      -9.953   4.988 -17.160  1.00 84.14           C
ATOM   1027 1HE  MET A  82      -9.541   4.211 -16.515  1.00 84.14           H
ATOM   1028 2HE  MET A  82      -9.574   5.960 -16.844  1.00 84.14           H
ATOM   1029 3HE  MET A  82     -11.040   4.981 -17.089  1.00 84.14           H
ATOM   1030  HN  MET A  82      -5.565   4.958 -22.007  1.00 84.14           H
ATOM   1031  N   THR A  83      -4.414   3.330 -19.380  1.00 83.82           N
ATOM   1032  CA  THR A  83      -3.563   2.481 -18.565  1.00 83.82           C
ATOM   1033  C   THR A  83      -2.314   3.246 -18.122  1.00 83.82           C
ATOM   1034  O   THR A  83      -1.919   3.178 -16.959  1.00 83.82           O
ATOM   1035  HA  THR A  83      -4.110   2.212 -17.661  1.00 83.82           H
ATOM   1036  CB  THR A  83      -3.248   1.217 -19.367  1.00 83.82           C
ATOM   1037  HB  THR A  83      -2.714   1.461 -20.285  1.00 83.82           H
ATOM   1038  OG1 THR A  83      -4.516   0.591 -19.540  1.00 83.82           O
ATOM   1039  HG1 THR A  83      -5.247   1.216 -19.266  1.00 83.82           H
ATOM   1040  CG2 THR A  83      -2.437   0.199 -18.561  1.00 83.82           C
ATOM   1041 1HG2 THR A  83      -3.001  -0.096 -17.677  1.00 83.82           H
ATOM   1042 2HG2 THR A  83      -1.492   0.648 -18.257  1.00 83.82           H
ATOM   1043 3HG2 THR A  83      -2.241  -0.678 -19.177  1.00 83.82           H
ATOM   1044  HN  THR A  83      -4.666   2.947 -20.269  1.00 83.82           H
ATOM   1045  N   ASP A  84      -1.727   3.958 -19.073  1.00 85.23           N
ATOM   1046  CA  ASP A  84      -0.472   4.647 -18.825  1.00 85.23           C
ATOM   1047  C   ASP A  84      -0.684   5.712 -17.747  1.00 85.23           C
ATOM   1048  O   ASP A  84       0.196   5.947 -16.920  1.00 85.23           O
ATOM   1049  HA  ASP A  84       0.225   3.870 -18.512  1.00 85.23           H
ATOM   1050  CB  ASP A  84       0.030   5.348 -20.089  1.00 85.23           C
ATOM   1051 1HB  ASP A  84      -0.659   6.146 -20.365  1.00 85.23           H
ATOM   1052 2HB  ASP A  84       0.995   5.815 -19.891  1.00 85.23           H
ATOM   1053  CG  ASP A  84       0.165   4.359 -21.248  1.00 85.23           C
ATOM   1054  OD1 ASP A  84       0.851   3.334 -21.042  1.00 85.23           O
ATOM   1055  OD2 ASP A  84      -0.420   4.649 -22.313  1.00 85.23           O
ATOM   1056  HN  ASP A  84      -2.094   4.067 -19.997  1.00 85.23           H
ATOM   1057  N   MET A  85      -1.857   6.327 -17.790  1.00 90.19           N
ATOM   1058  CA  MET A  85      -2.192   7.366 -16.832  1.00 90.19           C
ATOM   1059  C   MET A  85      -2.213   6.812 -15.406  1.00 90.19           C
ATOM   1060  O   MET A  85      -1.700   7.444 -14.483  1.00 90.19           O
ATOM   1061  HA  MET A  85      -1.407   8.116 -16.926  1.00 90.19           H
ATOM   1062  CB  MET A  85      -3.564   7.951 -17.172  1.00 90.19           C
ATOM   1063 1HB  MET A  85      -3.577   8.276 -18.213  1.00 90.19           H
ATOM   1064 2HB  MET A  85      -4.328   7.180 -17.070  1.00 90.19           H
ATOM   1065  CG  MET A  85      -3.899   9.133 -16.259  1.00 90.19           C
ATOM   1066 1HG  MET A  85      -4.895   9.510 -16.489  1.00 90.19           H
ATOM   1067 2HG  MET A  85      -3.913   8.806 -15.219  1.00 90.19           H
ATOM   1068  SD  MET A  85      -2.692  10.430 -16.473  1.00 90.19           S
ATOM   1069  CE  MET A  85      -3.122  10.986 -18.114  1.00 90.19           C
ATOM   1070 1HE  MET A  85      -3.013  10.160 -18.818  1.00 90.19           H
ATOM   1071 2HE  MET A  85      -4.154  11.335 -18.121  1.00 90.19           H
ATOM   1072 3HE  MET A  85      -2.460  11.801 -18.407  1.00 90.19           H
ATOM   1073  HN  MET A  85      -2.569   6.125 -18.461  1.00 90.19           H
ATOM   1074  N   PHE A  86      -2.810   5.638 -15.270  1.00 90.51           N
ATOM   1075  CA  PHE A  86      -2.912   4.995 -13.970  1.00 90.51           C
ATOM   1076  C   PHE A  86      -1.543   4.504 -13.493  1.00 90.51           C
ATOM   1077  O   PHE A  86      -1.223   4.601 -12.310  1.00 90.51           O
ATOM   1078  HA  PHE A  86      -3.293   5.739 -13.271  1.00 90.51           H
ATOM   1079  CB  PHE A  86      -3.843   3.793 -14.137  1.00 90.51           C
ATOM   1080 1HB  PHE A  86      -3.454   3.152 -14.929  1.00 90.51           H
ATOM   1081 2HB  PHE A  86      -3.830   3.207 -13.219  1.00 90.51           H
ATOM   1082  CG  PHE A  86      -5.289   4.167 -14.468  1.00 90.51           C
ATOM   1083  CD1 PHE A  86      -5.860   5.255 -13.885  1.00 90.51           C
ATOM   1084  HD1 PHE A  86      -5.287   5.860 -13.183  1.00 90.51           H
ATOM   1085  CD2 PHE A  86      -6.004   3.411 -15.344  1.00 90.51           C
ATOM   1086  HD2 PHE A  86      -5.546   2.539 -15.811  1.00 90.51           H
ATOM   1087  CE1 PHE A  86      -7.203   5.602 -14.191  1.00 90.51           C
ATOM   1088  HE1 PHE A  86      -7.660   6.474 -13.724  1.00 90.51           H
ATOM   1089  CE2 PHE A  86      -7.346   3.758 -15.650  1.00 90.51           C
ATOM   1090  HE2 PHE A  86      -7.919   3.152 -16.352  1.00 90.51           H
ATOM   1091  CZ  PHE A  86      -7.917   4.846 -15.067  1.00 90.51           C
ATOM   1092  HZ  PHE A  86      -8.948   5.112 -15.303  1.00 90.51           H
ATOM   1093  HN  PHE A  86      -3.219   5.128 -16.026  1.00 90.51           H
ATOM   1094  N   LEU A  87      -0.773   3.987 -14.439  1.00 88.03           N
ATOM   1095  CA  LEU A  87       0.554   3.482 -14.131  1.00 88.03           C
ATOM   1096  C   LEU A  87       1.421   4.628 -13.605  1.00 88.03           C
ATOM   1097  O   LEU A  87       2.243   4.430 -12.712  1.00 88.03           O
ATOM   1098  HA  LEU A  87       0.446   2.740 -13.340  1.00 88.03           H
ATOM   1099  CB  LEU A  87       1.150   2.766 -15.344  1.00 88.03           C
ATOM   1100 1HB  LEU A  87       1.104   3.441 -16.199  1.00 88.03           H
ATOM   1101 2HB  LEU A  87       2.205   2.574 -15.146  1.00 88.03           H
ATOM   1102  CG  LEU A  87       0.486   1.445 -15.737  1.00 88.03           C
ATOM   1103  HG  LEU A  87      -0.576   1.632 -15.898  1.00 88.03           H
ATOM   1104  CD1 LEU A  87       1.056   0.915 -17.054  1.00 88.03           C
ATOM   1105 1HD1 LEU A  87       0.881   1.643 -17.846  1.00 88.03           H
ATOM   1106 2HD1 LEU A  87       2.127   0.748 -16.945  1.00 88.03           H
ATOM   1107 3HD1 LEU A  87       0.566  -0.025 -17.310  1.00 88.03           H
ATOM   1108  CD2 LEU A  87       0.598   0.418 -14.609  1.00 88.03           C
ATOM   1109 1HD2 LEU A  87       1.649   0.229 -14.393  1.00 88.03           H
ATOM   1110 2HD2 LEU A  87       0.107   0.804 -13.716  1.00 88.03           H
ATOM   1111 3HD2 LEU A  87       0.117  -0.511 -14.915  1.00 88.03           H
ATOM   1112  HN  LEU A  87      -1.042   3.910 -15.400  1.00 88.03           H
ATOM   1113  N   LEU A  88       1.208   5.801 -14.182  1.00 91.41           N
ATOM   1114  CA  LEU A  88       1.931   6.987 -13.756  1.00 91.41           C
ATOM   1115  C   LEU A  88       1.589   7.290 -12.295  1.00 91.41           C
ATOM   1116  O   LEU A  88       2.482   7.460 -11.467  1.00 91.41           O
ATOM   1117  HA  LEU A  88       2.996   6.762 -13.821  1.00 91.41           H
ATOM   1118  CB  LEU A  88       1.655   8.154 -14.706  1.00 91.41           C
ATOM   1119 1HB  LEU A  88       2.081   7.912 -15.680  1.00 91.41           H
ATOM   1120 2HB  LEU A  88       0.577   8.239 -14.842  1.00 91.41           H
ATOM   1121  CG  LEU A  88       2.195   9.517 -14.269  1.00 91.41           C
ATOM   1122  HG  LEU A  88       1.875   9.699 -13.243  1.00 91.41           H
ATOM   1123  CD1 LEU A  88       3.725   9.528 -14.273  1.00 91.41           C
ATOM   1124 1HD1 LEU A  88       4.096   8.768 -13.585  1.00 91.41           H
ATOM   1125 2HD1 LEU A  88       4.087   9.315 -15.279  1.00 91.41           H
ATOM   1126 3HD1 LEU A  88       4.083  10.509 -13.959  1.00 91.41           H
ATOM   1127  CD2 LEU A  88       1.612  10.640 -15.130  1.00 91.41           C
ATOM   1128 1HD2 LEU A  88       1.881  10.475 -16.173  1.00 91.41           H
ATOM   1129 2HD2 LEU A  88       0.526  10.646 -15.032  1.00 91.41           H
ATOM   1130 3HD2 LEU A  88       2.012  11.598 -14.798  1.00 91.41           H
ATOM   1131  HN  LEU A  88       0.557   5.949 -14.927  1.00 91.41           H
ATOM   1132  N   ASN A  89       0.293   7.348 -12.024  1.00 94.25           N
ATOM   1133  CA  ASN A  89      -0.179   7.738 -10.707  1.00 94.25           C
ATOM   1134  C   ASN A  89       0.241   6.680  -9.685  1.00 94.25           C
ATOM   1135  O   ASN A  89       0.450   6.991  -8.513  1.00 94.25           O
ATOM   1136  HA  ASN A  89       0.280   8.708 -10.514  1.00 94.25           H
ATOM   1137  CB  ASN A  89      -1.705   7.845 -10.678  1.00 94.25           C
ATOM   1138 1HB  ASN A  89      -2.141   7.036 -11.264  1.00 94.25           H
ATOM   1139 2HB  ASN A  89      -2.062   7.725  -9.655  1.00 94.25           H
ATOM   1140  CG  ASN A  89      -2.171   9.193 -11.232  1.00 94.25           C
ATOM   1141  OD1 ASN A  89      -2.423  10.139 -10.504  1.00 94.25           O
ATOM   1142  ND2 ASN A  89      -2.271   9.227 -12.558  1.00 94.25           N
ATOM   1143 1HD2 ASN A  89      -2.049   8.415 -13.097  1.00 94.25           H
ATOM   1144 2HD2 ASN A  89      -2.569  10.065 -13.015  1.00 94.25           H
ATOM   1145  HN  ASN A  89      -0.426   7.134 -12.685  1.00 94.25           H
ATOM   1146  N   LEU A  90       0.351   5.450 -10.166  1.00 92.66           N
ATOM   1147  CA  LEU A  90       0.774   4.350  -9.316  1.00 92.66           C
ATOM   1148  C   LEU A  90       2.208   4.599  -8.843  1.00 92.66           C
ATOM   1149  O   LEU A  90       2.513   4.432  -7.663  1.00 92.66           O
ATOM   1150  HA  LEU A  90       0.120   4.339  -8.445  1.00 92.66           H
ATOM   1151  CB  LEU A  90       0.588   3.014 -10.038  1.00 92.66           C
ATOM   1152 1HB  LEU A  90      -0.323   3.069 -10.634  1.00 92.66           H
ATOM   1153 2HB  LEU A  90       1.417   2.881 -10.734  1.00 92.66           H
ATOM   1154  CG  LEU A  90       0.505   1.774  -9.145  1.00 92.66           C
ATOM   1155  HG  LEU A  90       1.226   1.889  -8.335  1.00 92.66           H
ATOM   1156  CD1 LEU A  90      -0.879   1.652  -8.505  1.00 92.66           C
ATOM   1157 1HD1 LEU A  90      -1.078   2.534  -7.897  1.00 92.66           H
ATOM   1158 2HD1 LEU A  90      -1.635   1.570  -9.286  1.00 92.66           H
ATOM   1159 3HD1 LEU A  90      -0.910   0.762  -7.875  1.00 92.66           H
ATOM   1160  CD2 LEU A  90       0.893   0.513  -9.919  1.00 92.66           C
ATOM   1161 1HD2 LEU A  90       0.215   0.382 -10.763  1.00 92.66           H
ATOM   1162 2HD2 LEU A  90       1.914   0.612 -10.286  1.00 92.66           H
ATOM   1163 3HD2 LEU A  90       0.825  -0.353  -9.261  1.00 92.66           H
ATOM   1164  HN  LEU A  90       0.158   5.201 -11.115  1.00 92.66           H
ATOM   1165  N   ALA A  91       3.049   4.994  -9.787  1.00 94.56           N
ATOM   1166  CA  ALA A  91       4.453   5.222  -9.491  1.00 94.56           C
ATOM   1167  C   ALA A  91       4.581   6.408  -8.533  1.00 94.56           C
ATOM   1168  O   ALA A  91       5.444   6.412  -7.657  1.00 94.56           O
ATOM   1169  HA  ALA A  91       4.839   4.327  -9.002  1.00 94.56           H
ATOM   1170  CB  ALA A  91       5.221   5.440 -10.796  1.00 94.56           C
ATOM   1171 1HB  ALA A  91       5.122   4.558 -11.428  1.00 94.56           H
ATOM   1172 2HB  ALA A  91       4.814   6.308 -11.316  1.00 94.56           H
ATOM   1173 3HB  ALA A  91       6.274   5.612 -10.573  1.00 94.56           H
ATOM   1174  HN  ALA A  91       2.786   5.157 -10.738  1.00 94.56           H
ATOM   1175  N   ILE A  92       3.710   7.386  -8.733  1.00 95.95           N
ATOM   1176  CA  ILE A  92       3.712   8.573  -7.895  1.00 95.95           C
ATOM   1177  C   ILE A  92       3.342   8.182  -6.463  1.00 95.95           C
ATOM   1178  O   ILE A  92       3.990   8.613  -5.510  1.00 95.95           O
ATOM   1179  HA  ILE A  92       4.728   8.970  -7.893  1.00 95.95           H
ATOM   1180  CB  ILE A  92       2.806   9.652  -8.491  1.00 95.95           C
ATOM   1181  HB  ILE A  92       1.846   9.196  -8.732  1.00 95.95           H
ATOM   1182  CG1 ILE A  92       3.388  10.196  -9.798  1.00 95.95           C
ATOM   1183 1HG1 ILE A  92       4.277  10.789  -9.585  1.00 95.95           H
ATOM   1184 2HG1 ILE A  92       3.703   9.367 -10.433  1.00 95.95           H
ATOM   1185  CG2 ILE A  92       2.537  10.765  -7.477  1.00 95.95           C
ATOM   1186 1HG2 ILE A  92       2.048  10.344  -6.598  1.00 95.95           H
ATOM   1187 2HG2 ILE A  92       3.481  11.224  -7.183  1.00 95.95           H
ATOM   1188 3HG2 ILE A  92       1.891  11.518  -7.926  1.00 95.95           H
ATOM   1189  CD1 ILE A  92       2.361  11.053 -10.540  1.00 95.95           C
ATOM   1190 1HD1 ILE A  92       1.484  10.449 -10.773  1.00 95.95           H
ATOM   1191 2HD1 ILE A  92       2.067  11.893  -9.912  1.00 95.95           H
ATOM   1192 3HD1 ILE A  92       2.800  11.426 -11.465  1.00 95.95           H
ATOM   1193  HN  ILE A  92       3.013   7.376  -9.450  1.00 95.95           H
ATOM   1194  N   ALA A  93       2.302   7.368  -6.356  1.00 95.83           N
ATOM   1195  CA  ALA A  93       1.810   6.950  -5.054  1.00 95.83           C
ATOM   1196  C   ALA A  93       2.925   6.222  -4.302  1.00 95.83           C
ATOM   1197  O   ALA A  93       3.145   6.470  -3.117  1.00 95.83           O
ATOM   1198  HA  ALA A  93       1.535   7.847  -4.499  1.00 95.83           H
ATOM   1199  CB  ALA A  93       0.564   6.080  -5.235  1.00 95.83           C
ATOM   1200 1HB  ALA A  93      -0.208   6.654  -5.748  1.00 95.83           H
ATOM   1201 2HB  ALA A  93       0.817   5.201  -5.827  1.00 95.83           H
ATOM   1202 3HB  ALA A  93       0.195   5.767  -4.258  1.00 95.83           H
ATOM   1203  HN  ALA A  93       1.799   6.997  -7.137  1.00 95.83           H
ATOM   1204  N   ASP A  94       3.600   5.337  -5.021  1.00 94.97           N
ATOM   1205  CA  ASP A  94       4.666   4.547  -4.427  1.00 94.97           C
ATOM   1206  C   ASP A  94       5.766   5.482  -3.920  1.00 94.97           C
ATOM   1207  O   ASP A  94       6.257   5.320  -2.804  1.00 94.97           O
ATOM   1208  HA  ASP A  94       4.192   3.986  -3.622  1.00 94.97           H
ATOM   1209  CB  ASP A  94       5.287   3.599  -5.455  1.00 94.97           C
ATOM   1210 1HB  ASP A  94       5.424   4.123  -6.402  1.00 94.97           H
ATOM   1211 2HB  ASP A  94       6.275   3.288  -5.117  1.00 94.97           H
ATOM   1212  CG  ASP A  94       4.404   2.368  -5.670  1.00 94.97           C
ATOM   1213  OD1 ASP A  94       3.699   2.000  -4.706  1.00 94.97           O
ATOM   1214  OD2 ASP A  94       4.454   1.823  -6.794  1.00 94.97           O
ATOM   1215  HN  ASP A  94       3.429   5.156  -5.989  1.00 94.97           H
ATOM   1216  N   LEU A  95       6.121   6.439  -4.765  1.00 96.97           N
ATOM   1217  CA  LEU A  95       7.199   7.358  -4.445  1.00 96.97           C
ATOM   1218  C   LEU A  95       6.865   8.097  -3.147  1.00 96.97           C
ATOM   1219  O   LEU A  95       7.721   8.247  -2.276  1.00 96.97           O
ATOM   1220  HA  LEU A  95       8.098   6.763  -4.282  1.00 96.97           H
ATOM   1221  CB  LEU A  95       7.480   8.288  -5.627  1.00 96.97           C
ATOM   1222 1HB  LEU A  95       6.526   8.621  -6.036  1.00 96.97           H
ATOM   1223 2HB  LEU A  95       7.994   9.173  -5.253  1.00 96.97           H
ATOM   1224  CG  LEU A  95       8.311   7.693  -6.765  1.00 96.97           C
ATOM   1225  HG  LEU A  95       7.791   6.813  -7.144  1.00 96.97           H
ATOM   1226  CD1 LEU A  95       8.435   8.680  -7.928  1.00 96.97           C
ATOM   1227 1HD1 LEU A  95       7.442   8.919  -8.308  1.00 96.97           H
ATOM   1228 2HD1 LEU A  95       8.921   9.591  -7.580  1.00 96.97           H
ATOM   1229 3HD1 LEU A  95       9.031   8.232  -8.723  1.00 96.97           H
ATOM   1230  CD2 LEU A  95       9.679   7.227  -6.261  1.00 96.97           C
ATOM   1231 1HD2 LEU A  95      10.219   8.075  -5.840  1.00 96.97           H
ATOM   1232 2HD2 LEU A  95       9.542   6.466  -5.492  1.00 96.97           H
ATOM   1233 3HD2 LEU A  95      10.249   6.808  -7.090  1.00 96.97           H
ATOM   1234  HN  LEU A  95       5.686   6.591  -5.653  1.00 96.97           H
ATOM   1235  N   LEU A  96       5.619   8.539  -3.059  1.00 96.40           N
ATOM   1236  CA  LEU A  96       5.194   9.361  -1.940  1.00 96.40           C
ATOM   1237  C   LEU A  96       5.425   8.597  -0.634  1.00 96.40           C
ATOM   1238  O   LEU A  96       5.855   9.177   0.361  1.00 96.40           O
ATOM   1239  HA  LEU A  96       5.821  10.253  -1.933  1.00 96.40           H
ATOM   1240  CB  LEU A  96       3.749   9.825  -2.134  1.00 96.40           C
ATOM   1241 1HB  LEU A  96       3.149   8.965  -2.428  1.00 96.40           H
ATOM   1242 2HB  LEU A  96       3.366  10.167  -1.172  1.00 96.40           H
ATOM   1243  CG  LEU A  96       3.534  10.938  -3.161  1.00 96.40           C
ATOM   1244  HG  LEU A  96       3.841  10.564  -4.138  1.00 96.40           H
ATOM   1245  CD1 LEU A  96       2.054  11.310  -3.265  1.00 96.40           C
ATOM   1246 1HD1 LEU A  96       1.480  10.435  -3.571  1.00 96.40           H
ATOM   1247 2HD1 LEU A  96       1.697  11.657  -2.295  1.00 96.40           H
ATOM   1248 3HD1 LEU A  96       1.929  12.103  -4.002  1.00 96.40           H
ATOM   1249  CD2 LEU A  96       4.410  12.152  -2.846  1.00 96.40           C
ATOM   1250 1HD2 LEU A  96       4.157  12.536  -1.858  1.00 96.40           H
ATOM   1251 2HD2 LEU A  96       5.459  11.858  -2.864  1.00 96.40           H
ATOM   1252 3HD2 LEU A  96       4.237  12.928  -3.592  1.00 96.40           H
ATOM   1253  HN  LEU A  96       4.908   8.344  -3.735  1.00 96.40           H
ATOM   1254  N   PHE A  97       5.128   7.307  -0.681  1.00 96.21           N
ATOM   1255  CA  PHE A  97       5.288   6.459   0.488  1.00 96.21           C
ATOM   1256  C   PHE A  97       6.768   6.205   0.782  1.00 96.21           C
ATOM   1257  O   PHE A  97       7.209   6.332   1.923  1.00 96.21           O
ATOM   1258  HA  PHE A  97       4.837   6.982   1.331  1.00 96.21           H
ATOM   1259  CB  PHE A  97       4.607   5.126   0.171  1.00 96.21           C
ATOM   1260 1HB  PHE A  97       3.527   5.274   0.169  1.00 96.21           H
ATOM   1261 2HB  PHE A  97       4.889   4.816  -0.835  1.00 96.21           H
ATOM   1262  CG  PHE A  97       4.952   4.003   1.151  1.00 96.21           C
ATOM   1263  CD1 PHE A  97       5.559   2.872   0.702  1.00 96.21           C
ATOM   1264  HD1 PHE A  97       5.800   2.766  -0.356  1.00 96.21           H
ATOM   1265  CD2 PHE A  97       4.651   4.135   2.471  1.00 96.21           C
ATOM   1266  HD2 PHE A  97       4.164   5.042   2.830  1.00 96.21           H
ATOM   1267  CE1 PHE A  97       5.879   1.829   1.611  1.00 96.21           C
ATOM   1268  HE1 PHE A  97       6.365   0.922   1.251  1.00 96.21           H
ATOM   1269  CE2 PHE A  97       4.971   3.092   3.380  1.00 96.21           C
ATOM   1270  HE2 PHE A  97       4.730   3.198   4.437  1.00 96.21           H
ATOM   1271  CZ  PHE A  97       5.578   1.961   2.931  1.00 96.21           C
ATOM   1272  HZ  PHE A  97       5.824   1.161   3.629  1.00 96.21           H
ATOM   1273  HN  PHE A  97       4.784   6.841  -1.497  1.00 96.21           H
ATOM   1274  N   LEU A  98       7.495   5.850  -0.268  1.00 96.86           N
ATOM   1275  CA  LEU A  98       8.873   5.418  -0.112  1.00 96.86           C
ATOM   1276  C   LEU A  98       9.666   6.508   0.612  1.00 96.86           C
ATOM   1277  O   LEU A  98      10.555   6.209   1.407  1.00 96.86           O
ATOM   1278  HA  LEU A  98       8.867   4.524   0.511  1.00 96.86           H
ATOM   1279  CB  LEU A  98       9.467   5.022  -1.466  1.00 96.86           C
ATOM   1280 1HB  LEU A  98       9.280   5.831  -2.173  1.00 96.86           H
ATOM   1281 2HB  LEU A  98      10.548   4.939  -1.356  1.00 96.86           H
ATOM   1282  CG  LEU A  98       8.942   3.720  -2.073  1.00 96.86           C
ATOM   1283  HG  LEU A  98       7.857   3.704  -1.963  1.00 96.86           H
ATOM   1284  CD1 LEU A  98       9.245   3.653  -3.572  1.00 96.86           C
ATOM   1285 1HD1 LEU A  98       8.767   4.492  -4.077  1.00 96.86           H
ATOM   1286 2HD1 LEU A  98      10.322   3.701  -3.727  1.00 96.86           H
ATOM   1287 3HD1 LEU A  98       8.861   2.717  -3.978  1.00 96.86           H
ATOM   1288  CD2 LEU A  98       9.490   2.505  -1.323  1.00 96.86           C
ATOM   1289 1HD2 LEU A  98      10.578   2.503  -1.379  1.00 96.86           H
ATOM   1290 2HD2 LEU A  98       9.180   2.553  -0.279  1.00 96.86           H
ATOM   1291 3HD2 LEU A  98       9.101   1.592  -1.775  1.00 96.86           H
ATOM   1292  HN  LEU A  98       7.157   5.854  -1.209  1.00 96.86           H
ATOM   1293  N   VAL A  99       9.315   7.750   0.310  1.00 97.10           N
ATOM   1294  CA  VAL A  99      10.022   8.886   0.876  1.00 97.10           C
ATOM   1295  C   VAL A  99       9.863   8.874   2.397  1.00 97.10           C
ATOM   1296  O   VAL A  99      10.622   9.529   3.110  1.00 97.10           O
ATOM   1297  HA  VAL A  99      11.079   8.770   0.633  1.00 97.10           H
ATOM   1298  CB  VAL A  99       9.528  10.183   0.233  1.00 97.10           C
ATOM   1299  HB  VAL A  99       8.438  10.178   0.263  1.00 97.10           H
ATOM   1300  CG1 VAL A  99      10.015  11.403   1.017  1.00 97.10           C
ATOM   1301 1HG1 VAL A  99       9.638  11.354   2.038  1.00 97.10           H
ATOM   1302 2HG1 VAL A  99      11.105  11.414   1.032  1.00 97.10           H
ATOM   1303 3HG1 VAL A  99       9.649  12.312   0.538  1.00 97.10           H
ATOM   1304  CG2 VAL A  99       9.957  10.266  -1.234  1.00 97.10           C
ATOM   1305 1HG2 VAL A  99      11.044  10.238  -1.296  1.00 97.10           H
ATOM   1306 2HG2 VAL A  99       9.539   9.423  -1.783  1.00 97.10           H
ATOM   1307 3HG2 VAL A  99       9.592  11.198  -1.666  1.00 97.10           H
ATOM   1308  HN  VAL A  99       8.564   7.984  -0.308  1.00 97.10           H
ATOM   1309  N   THR A 100       8.870   8.122   2.850  1.00 96.29           N
ATOM   1310  CA  THR A 100       8.563   8.064   4.269  1.00 96.29           C
ATOM   1311  C   THR A 100       9.396   6.978   4.952  1.00 96.29           C
ATOM   1312  O   THR A 100       9.513   6.957   6.176  1.00 96.29           O
ATOM   1313  HA  THR A 100       8.846   9.015   4.721  1.00 96.29           H
ATOM   1314  CB  THR A 100       7.054   7.857   4.418  1.00 96.29           C
ATOM   1315  HB  THR A 100       6.730   8.073   5.436  1.00 96.29           H
ATOM   1316  OG1 THR A 100       6.842   6.519   3.976  1.00 96.29           O
ATOM   1317  HG1 THR A 100       6.775   6.494   2.979  1.00 96.29           H
ATOM   1318  CG2 THR A 100       6.247   8.706   3.434  1.00 96.29           C
ATOM   1319 1HG2 THR A 100       6.523   8.441   2.414  1.00 96.29           H
ATOM   1320 2HG2 THR A 100       6.459   9.761   3.606  1.00 96.29           H
ATOM   1321 3HG2 THR A 100       5.183   8.521   3.582  1.00 96.29           H
ATOM   1322  HN  THR A 100       8.283   7.560   2.268  1.00 96.29           H
ATOM   1323  N   LEU A 101       9.953   6.100   4.130  1.00 96.15           N
ATOM   1324  CA  LEU A 101      10.631   4.921   4.642  1.00 96.15           C
ATOM   1325  C   LEU A 101      11.861   5.353   5.443  1.00 96.15           C
ATOM   1326  O   LEU A 101      12.147   4.790   6.499  1.00 96.15           O
ATOM   1327  HA  LEU A 101       9.940   4.414   5.316  1.00 96.15           H
ATOM   1328  CB  LEU A 101      10.948   3.949   3.504  1.00 96.15           C
ATOM   1329 1HB  LEU A 101      11.454   4.501   2.712  1.00 96.15           H
ATOM   1330 2HB  LEU A 101      11.653   3.205   3.874  1.00 96.15           H
ATOM   1331  CG  LEU A 101       9.751   3.218   2.893  1.00 96.15           C
ATOM   1332  HG  LEU A 101       9.117   3.954   2.399  1.00 96.15           H
ATOM   1333  CD1 LEU A 101      10.205   2.222   1.823  1.00 96.15           C
ATOM   1334 1HD1 LEU A 101      10.730   2.755   1.031  1.00 96.15           H
ATOM   1335 2HD1 LEU A 101      10.872   1.487   2.271  1.00 96.15           H
ATOM   1336 3HD1 LEU A 101       9.334   1.717   1.405  1.00 96.15           H
ATOM   1337  CD2 LEU A 101       8.906   2.548   3.978  1.00 96.15           C
ATOM   1338 1HD2 LEU A 101       9.517   1.826   4.520  1.00 96.15           H
ATOM   1339 2HD2 LEU A 101       8.537   3.305   4.670  1.00 96.15           H
ATOM   1340 3HD2 LEU A 101       8.062   2.035   3.516  1.00 96.15           H
ATOM   1341  HN  LEU A 101       9.947   6.185   3.134  1.00 96.15           H
ATOM   1342  N   PRO A 102      12.607   6.355   4.959  1.00 96.08           N
ATOM   1343  CA  PRO A 102      13.799   6.820   5.672  1.00 96.08           C
ATOM   1344  C   PRO A 102      13.505   7.168   7.122  1.00 96.08           C
ATOM   1345  O   PRO A 102      14.296   6.857   8.011  1.00 96.08           O
ATOM   1346  HA  PRO A 102      14.544   6.026   5.714  1.00 96.08           H
ATOM   1347  CB  PRO A 102      14.243   8.048   4.873  1.00 96.08           C
ATOM   1348 1HB  PRO A 102      13.808   8.964   5.271  1.00 96.08           H
ATOM   1349 2HB  PRO A 102      15.325   8.173   4.898  1.00 96.08           H
ATOM   1350  CG  PRO A 102      13.742   7.752   3.464  1.00 96.08           C
ATOM   1351 1HG  PRO A 102      13.663   8.659   2.864  1.00 96.08           H
ATOM   1352 2HG  PRO A 102      14.417   7.086   2.926  1.00 96.08           H
ATOM   1353  CD  PRO A 102      12.386   7.112   3.713  1.00 96.08           C
ATOM   1354 1HD  PRO A 102      11.602   7.859   3.833  1.00 96.08           H
ATOM   1355 2HD  PRO A 102      12.085   6.467   2.887  1.00 96.08           H
ATOM   1356  N   PHE A 103      12.363   7.808   7.324  1.00 95.10           N
ATOM   1357  CA  PHE A 103      11.981   8.256   8.652  1.00 95.10           C
ATOM   1358  C   PHE A 103      11.644   7.068   9.555  1.00 95.10           C
ATOM   1359  O   PHE A 103      11.977   7.069  10.739  1.00 95.10           O
ATOM   1360  HA  PHE A 103      12.831   8.796   9.069  1.00 95.10           H
ATOM   1361  CB  PHE A 103      10.734   9.127   8.489  1.00 95.10           C
ATOM   1362 1HB  PHE A 103       9.961   8.547   7.985  1.00 95.10           H
ATOM   1363 2HB  PHE A 103      10.348   9.381   9.477  1.00 95.10           H
ATOM   1364  CG  PHE A 103      10.975  10.419   7.705  1.00 95.10           C
ATOM   1365  CD1 PHE A 103      11.359  11.549   8.358  1.00 95.10           C
ATOM   1366  HD1 PHE A 103      11.495  11.534   9.439  1.00 95.10           H
ATOM   1367  CD2 PHE A 103      10.806  10.437   6.356  1.00 95.10           C
ATOM   1368  HD2 PHE A 103      10.498   9.532   5.833  1.00 95.10           H
ATOM   1369  CE1 PHE A 103      11.584  12.747   7.630  1.00 95.10           C
ATOM   1370  HE1 PHE A 103      11.891  13.653   8.153  1.00 95.10           H
ATOM   1371  CE2 PHE A 103      11.030  11.636   5.629  1.00 95.10           C
ATOM   1372  HE2 PHE A 103      10.894  11.651   4.547  1.00 95.10           H
ATOM   1373  CZ  PHE A 103      11.414  12.766   6.281  1.00 95.10           C
ATOM   1374  HZ  PHE A 103      11.586  13.686   5.723  1.00 95.10           H
ATOM   1375  HN  PHE A 103      11.706   8.022   6.601  1.00 95.10           H
ATOM   1376  N   TRP A 104      10.986   6.082   8.961  1.00 93.08           N
ATOM   1377  CA  TRP A 104      10.646   4.868   9.684  1.00 93.08           C
ATOM   1378  C   TRP A 104      11.948   4.203  10.131  1.00 93.08           C
ATOM   1379  O   TRP A 104      12.028   3.665  11.235  1.00 93.08           O
ATOM   1380  HA  TRP A 104      10.054   5.153  10.554  1.00 93.08           H
ATOM   1381  CB  TRP A 104       9.768   3.950   8.830  1.00 93.08           C
ATOM   1382 1HB  TRP A 104      10.131   3.970   7.802  1.00 93.08           H
ATOM   1383 2HB  TRP A 104       9.877   2.926   9.187  1.00 93.08           H
ATOM   1384  CG  TRP A 104       8.284   4.323   8.839  1.00 93.08           C
ATOM   1385  CD1 TRP A 104       7.526   4.713   7.805  1.00 93.08           C
ATOM   1386  HD1 TRP A 104       7.889   4.817   6.783  1.00 93.08           H
ATOM   1387  CD2 TRP A 104       7.405   4.326   9.983  1.00 93.08           C
ATOM   1388  NE1 TRP A 104       6.227   4.966   8.198  1.00 93.08           N
ATOM   1389  HE1 TRP A 104       5.478   5.268   7.608  1.00 93.08           H
ATOM   1390  CE2 TRP A 104       6.151   4.723   9.564  1.00 93.08           C
ATOM   1391  CE3 TRP A 104       7.661   4.003  11.327  1.00 93.08           C
ATOM   1392  HE3 TRP A 104       8.641   3.687  11.683  1.00 93.08           H
ATOM   1393  CZ2 TRP A 104       5.055   4.834  10.427  1.00 93.08           C
ATOM   1394  HZ2 TRP A 104       4.074   5.150  10.072  1.00 93.08           H
ATOM   1395  CZ3 TRP A 104       6.554   4.119  12.177  1.00 93.08           C
ATOM   1396  HZ3 TRP A 104       6.697   3.881  13.231  1.00 93.08           H
ATOM   1397  CH2 TRP A 104       5.286   4.518  11.771  1.00 93.08           C
ATOM   1398  HH2 TRP A 104       4.474   4.584  12.496  1.00 93.08           H
ATOM   1399  HN  TRP A 104      10.689   6.103   8.007  1.00 93.08           H
ATOM   1400  N   ALA A 105      12.938   4.260   9.252  1.00 94.81           N
ATOM   1401  CA  ALA A 105      14.205   3.597   9.507  1.00 94.81           C
ATOM   1402  C   ALA A 105      14.864   4.221  10.739  1.00 94.81           C
ATOM   1403  O   ALA A 105      15.327   3.509  11.628  1.00 94.81           O
ATOM   1404  HA  ALA A 105      13.996   2.547   9.710  1.00 94.81           H
ATOM   1405  CB  ALA A 105      15.090   3.691   8.262  1.00 94.81           C
ATOM   1406 1HB  ALA A 105      14.590   3.208   7.423  1.00 94.81           H
ATOM   1407 2HB  ALA A 105      15.270   4.739   8.023  1.00 94.81           H
ATOM   1408 3HB  ALA A 105      16.041   3.194   8.454  1.00 94.81           H
ATOM   1409  HN  ALA A 105      12.884   4.748   8.380  1.00 94.81           H
ATOM   1410  N   ILE A 106      14.884   5.546  10.752  1.00 94.21           N
ATOM   1411  CA  ILE A 106      15.517   6.274  11.839  1.00 94.21           C
ATOM   1412  C   ILE A 106      14.779   5.974  13.145  1.00 94.21           C
ATOM   1413  O   ILE A 106      15.406   5.746  14.178  1.00 94.21           O
ATOM   1414  HA  ILE A 106      16.539   5.906  11.928  1.00 94.21           H
ATOM   1415  CB  ILE A 106      15.600   7.765  11.508  1.00 94.21           C
ATOM   1416  HB  ILE A 106      14.623   8.091  11.152  1.00 94.21           H
ATOM   1417  CG1 ILE A 106      16.601   8.022  10.379  1.00 94.21           C
ATOM   1418 1HG1 ILE A 106      17.617   7.908  10.757  1.00 94.21           H
ATOM   1419 2HG1 ILE A 106      16.467   7.277   9.594  1.00 94.21           H
ATOM   1420  CG2 ILE A 106      15.923   8.587  12.758  1.00 94.21           C
ATOM   1421 1HG2 ILE A 106      15.142   8.438  13.503  1.00 94.21           H
ATOM   1422 2HG2 ILE A 106      16.881   8.266  13.166  1.00 94.21           H
ATOM   1423 3HG2 ILE A 106      15.977   9.643  12.494  1.00 94.21           H
ATOM   1424  CD1 ILE A 106      16.421   9.424   9.795  1.00 94.21           C
ATOM   1425 1HD1 ILE A 106      15.412   9.526   9.397  1.00 94.21           H
ATOM   1426 2HD1 ILE A 106      16.580  10.167  10.578  1.00 94.21           H
ATOM   1427 3HD1 ILE A 106      17.145   9.580   8.995  1.00 94.21           H
ATOM   1428  HN  ILE A 106      14.480   6.119  10.039  1.00 94.21           H
ATOM   1429  N   ALA A 107      13.457   5.985  13.057  1.00 92.91           N
ATOM   1430  CA  ALA A 107      12.627   5.812  14.237  1.00 92.91           C
ATOM   1431  C   ALA A 107      12.851   4.412  14.812  1.00 92.91           C
ATOM   1432  O   ALA A 107      12.780   4.217  16.025  1.00 92.91           O
ATOM   1433  HA  ALA A 107      12.938   6.553  14.973  1.00 92.91           H
ATOM   1434  CB  ALA A 107      11.162   6.065  13.872  1.00 92.91           C
ATOM   1435 1HB  ALA A 107      11.052   7.082  13.496  1.00 92.91           H
ATOM   1436 2HB  ALA A 107      10.852   5.357  13.103  1.00 92.91           H
ATOM   1437 3HB  ALA A 107      10.540   5.935  14.757  1.00 92.91           H
ATOM   1438  HN  ALA A 107      12.955   6.108  12.201  1.00 92.91           H
ATOM   1439  N   ALA A 108      13.118   3.474  13.916  1.00 92.25           N
ATOM   1440  CA  ALA A 108      13.318   2.092  14.316  1.00 92.25           C
ATOM   1441  C   ALA A 108      14.720   1.936  14.909  1.00 92.25           C
ATOM   1442  O   ALA A 108      14.930   1.124  15.809  1.00 92.25           O
ATOM   1443  HA  ALA A 108      12.580   1.858  15.083  1.00 92.25           H
ATOM   1444  CB  ALA A 108      13.088   1.174  13.114  1.00 92.25           C
ATOM   1445 1HB  ALA A 108      12.069   1.301  12.749  1.00 92.25           H
ATOM   1446 2HB  ALA A 108      13.793   1.428  12.322  1.00 92.25           H
ATOM   1447 3HB  ALA A 108      13.239   0.137  13.415  1.00 92.25           H
ATOM   1448  HN  ALA A 108      13.197   3.645  12.934  1.00 92.25           H
ATOM   1449  N   ALA A 109      15.643   2.726  14.381  1.00 92.08           N
ATOM   1450  CA  ALA A 109      17.040   2.602  14.759  1.00 92.08           C
ATOM   1451  C   ALA A 109      17.218   3.082  16.201  1.00 92.08           C
ATOM   1452  O   ALA A 109      18.051   2.554  16.936  1.00 92.08           O
ATOM   1453  HA  ALA A 109      17.308   1.547  14.701  1.00 92.08           H
ATOM   1454  CB  ALA A 109      17.908   3.386  13.773  1.00 92.08           C
ATOM   1455 1HB  ALA A 109      17.768   2.986  12.768  1.00 92.08           H
ATOM   1456 2HB  ALA A 109      17.619   4.436  13.790  1.00 92.08           H
ATOM   1457 3HB  ALA A 109      18.956   3.292  14.057  1.00 92.08           H
ATOM   1458  HN  ALA A 109      15.450   3.439  13.707  1.00 92.08           H
ATOM   1459  N   ASP A 110      16.421   4.077  16.562  1.00 88.01           N
ATOM   1460  CA  ASP A 110      16.570   4.723  17.855  1.00 88.01           C
ATOM   1461  C   ASP A 110      15.191   5.129  18.379  1.00 88.01           C
ATOM   1462  O   ASP A 110      14.500   4.327  19.005  1.00 88.01           O
ATOM   1463  HA  ASP A 110      17.056   3.983  18.491  1.00 88.01           H
ATOM   1464  CB  ASP A 110      17.425   5.987  17.745  1.00 88.01           C
ATOM   1465 1HB  ASP A 110      18.397   5.737  17.321  1.00 88.01           H
ATOM   1466 2HB  ASP A 110      16.951   6.692  17.061  1.00 88.01           H
ATOM   1467  CG  ASP A 110      17.612   6.644  19.114  1.00 88.01           C
ATOM   1468  OD1 ASP A 110      17.263   5.981  20.114  1.00 88.01           O
ATOM   1469  OD2 ASP A 110      18.100   7.794  19.129  1.00 88.01           O
ATOM   1470  HN  ASP A 110      15.687   4.441  15.990  1.00 88.01           H
ATOM   1471  N   GLN A 111      14.832   6.375  18.104  1.00 88.44           N
ATOM   1472  CA  GLN A 111      13.552   6.900  18.548  1.00 88.44           C
ATOM   1473  C   GLN A 111      13.051   7.969  17.575  1.00 88.44           C
ATOM   1474  O   GLN A 111      13.784   8.397  16.685  1.00 88.44           O
ATOM   1475  HA  GLN A 111      12.872   6.048  18.544  1.00 88.44           H
ATOM   1476  CB  GLN A 111      13.652   7.456  19.970  1.00 88.44           C
ATOM   1477 1HB  GLN A 111      12.670   7.791  20.303  1.00 88.44           H
ATOM   1478 2HB  GLN A 111      13.967   6.666  20.652  1.00 88.44           H
ATOM   1479  CG  GLN A 111      14.644   8.619  20.036  1.00 88.44           C
ATOM   1480 1HG  GLN A 111      15.629   8.281  19.714  1.00 88.44           H
ATOM   1481 2HG  GLN A 111      14.335   9.404  19.345  1.00 88.44           H
ATOM   1482  CD  GLN A 111      14.731   9.186  21.454  1.00 88.44           C
ATOM   1483  OE1 GLN A 111      13.737   9.383  22.134  1.00 88.44           O
ATOM   1484  NE2 GLN A 111      15.972   9.435  21.862  1.00 88.44           N
ATOM   1485 1HE2 GLN A 111      16.745   9.251  21.254  1.00 88.44           H
ATOM   1486 2HE2 GLN A 111      16.133   9.808  22.776  1.00 88.44           H
ATOM   1487  HN  GLN A 111      15.397   7.018  17.588  1.00 88.44           H
ATOM   1488  N   TRP A 112      11.804   8.370  17.778  1.00 91.38           N
ATOM   1489  CA  TRP A 112      11.196   9.381  16.929  1.00 91.38           C
ATOM   1490  C   TRP A 112      11.785  10.739  17.314  1.00 91.38           C
ATOM   1491  O   TRP A 112      11.469  11.280  18.373  1.00 91.38           O
ATOM   1492  HA  TRP A 112      11.449   9.144  15.896  1.00 91.38           H
ATOM   1493  CB  TRP A 112       9.670   9.339  17.035  1.00 91.38           C
ATOM   1494 1HB  TRP A 112       9.333   8.314  16.881  1.00 91.38           H
ATOM   1495 2HB  TRP A 112       9.379   9.622  18.046  1.00 91.38           H
ATOM   1496  CG  TRP A 112       8.952  10.252  16.039  1.00 91.38           C
ATOM   1497  CD1 TRP A 112       8.520  11.505  16.231  1.00 91.38           C
ATOM   1498  HD1 TRP A 112       8.631  12.056  17.165  1.00 91.38           H
ATOM   1499  CD2 TRP A 112       8.599   9.929  14.677  1.00 91.38           C
ATOM   1500  NE1 TRP A 112       7.916  12.012  15.099  1.00 91.38           N
ATOM   1501  HE1 TRP A 112       7.516  12.923  14.998  1.00 91.38           H
ATOM   1502  CE2 TRP A 112       7.965  11.022  14.123  1.00 91.38           C
ATOM   1503  CE3 TRP A 112       8.808   8.751  13.938  1.00 91.38           C
ATOM   1504  HE3 TRP A 112       9.305   7.874  14.352  1.00 91.38           H
ATOM   1505  CZ2 TRP A 112       7.489  11.047  12.807  1.00 91.38           C
ATOM   1506  HZ2 TRP A 112       6.991  11.924  12.393  1.00 91.38           H
ATOM   1507  CZ3 TRP A 112       8.325   8.792  12.624  1.00 91.38           C
ATOM   1508  HZ3 TRP A 112       8.461   7.904  12.007  1.00 91.38           H
ATOM   1509  CH2 TRP A 112       7.685   9.885  12.052  1.00 91.38           C
ATOM   1510  HH2 TRP A 112       7.338   9.837  11.020  1.00 91.38           H
ATOM   1511  HN  TRP A 112      11.215   8.018  18.505  1.00 91.38           H
ATOM   1512  N   LYS A 113      12.632  11.252  16.433  1.00 91.82           N
ATOM   1513  CA  LYS A 113      13.359  12.477  16.720  1.00 91.82           C
ATOM   1514  C   LYS A 113      12.649  13.655  16.048  1.00 91.82           C
ATOM   1515  O   LYS A 113      13.112  14.791  16.129  1.00 91.82           O
ATOM   1516  HA  LYS A 113      13.332  12.628  17.799  1.00 91.82           H
ATOM   1517  CB  LYS A 113      14.828  12.335  16.318  1.00 91.82           C
ATOM   1518 1HB  LYS A 113      14.897  12.057  15.267  1.00 91.82           H
ATOM   1519 2HB  LYS A 113      15.333  13.295  16.428  1.00 91.82           H
ATOM   1520  CG  LYS A 113      15.531  11.282  17.177  1.00 91.82           C
ATOM   1521 1HG  LYS A 113      15.514  11.589  18.223  1.00 91.82           H
ATOM   1522 2HG  LYS A 113      14.992  10.336  17.113  1.00 91.82           H
ATOM   1523  CD  LYS A 113      16.979  11.081  16.723  1.00 91.82           C
ATOM   1524 1HD  LYS A 113      16.997  10.793  15.672  1.00 91.82           H
ATOM   1525 2HD  LYS A 113      17.523  12.021  16.805  1.00 91.82           H
ATOM   1526  CE  LYS A 113      17.673  10.008  17.563  1.00 91.82           C
ATOM   1527 1HE  LYS A 113      17.719  10.326  18.605  1.00 91.82           H
ATOM   1528 2HE  LYS A 113      17.093   9.085  17.538  1.00 91.82           H
ATOM   1529  NZ  LYS A 113      19.040   9.755  17.055  1.00 91.82           N
ATOM   1530 1HZ  LYS A 113      19.454   8.984  17.567  1.00 91.82           H
ATOM   1531 2HZ  LYS A 113      18.996   9.522  16.069  1.00 91.82           H
ATOM   1532 3HZ  LYS A 113      19.606  10.587  17.180  1.00 91.82           H
ATOM   1533  HN  LYS A 113      12.824  10.846  15.540  1.00 91.82           H
ATOM   1534  N   PHE A 114      11.537  13.342  15.399  1.00 93.78           N
ATOM   1535  CA  PHE A 114      10.896  14.296  14.509  1.00 93.78           C
ATOM   1536  C   PHE A 114       9.654  14.905  15.162  1.00 93.78           C
ATOM   1537  O   PHE A 114       9.186  14.418  16.190  1.00 93.78           O
ATOM   1538  HA  PHE A 114      11.621  15.084  14.305  1.00 93.78           H
ATOM   1539  CB  PHE A 114      10.474  13.525  13.257  1.00 93.78           C
ATOM   1540 1HB  PHE A 114       9.667  12.841  13.519  1.00 93.78           H
ATOM   1541 2HB  PHE A 114      10.071  14.229  12.528  1.00 93.78           H
ATOM   1542  CG  PHE A 114      11.606  12.730  12.604  1.00 93.78           C
ATOM   1543  CD1 PHE A 114      12.559  13.374  11.878  1.00 93.78           C
ATOM   1544  HD1 PHE A 114      12.515  14.456  11.760  1.00 93.78           H
ATOM   1545  CD2 PHE A 114      11.660  11.379  12.750  1.00 93.78           C
ATOM   1546  HD2 PHE A 114      10.897  10.862  13.333  1.00 93.78           H
ATOM   1547  CE1 PHE A 114      13.609  12.635  11.272  1.00 93.78           C
ATOM   1548  HE1 PHE A 114      14.373  13.151  10.689  1.00 93.78           H
ATOM   1549  CE2 PHE A 114      12.711  10.640  12.145  1.00 93.78           C
ATOM   1550  HE2 PHE A 114      12.754   9.557  12.262  1.00 93.78           H
ATOM   1551  CZ  PHE A 114      13.664  11.284  11.418  1.00 93.78           C
ATOM   1552  HZ  PHE A 114      14.470  10.718  10.953  1.00 93.78           H
ATOM   1553  HN  PHE A 114      11.076  12.458  15.473  1.00 93.78           H
ATOM   1554  N   GLN A 115       9.155  15.962  14.538  1.00 94.31           N
ATOM   1555  CA  GLN A 115       7.996  16.664  15.064  1.00 94.31           C
ATOM   1556  C   GLN A 115       6.731  15.830  14.856  1.00 94.31           C
ATOM   1557  O   GLN A 115       6.725  14.892  14.060  1.00 94.31           O
ATOM   1558  HA  GLN A 115       8.190  16.783  16.130  1.00 94.31           H
ATOM   1559  CB  GLN A 115       7.855  18.045  14.423  1.00 94.31           C
ATOM   1560 1HB  GLN A 115       7.879  17.951  13.337  1.00 94.31           H
ATOM   1561 2HB  GLN A 115       6.887  18.474  14.683  1.00 94.31           H
ATOM   1562  CG  GLN A 115       8.973  18.982  14.884  1.00 94.31           C
ATOM   1563 1HG  GLN A 115       9.941  18.516  14.700  1.00 94.31           H
ATOM   1564 2HG  GLN A 115       8.946  19.902  14.300  1.00 94.31           H
ATOM   1565  CD  GLN A 115       8.834  19.311  16.372  1.00 94.31           C
ATOM   1566  OE1 GLN A 115       7.787  19.145  16.976  1.00 94.31           O
ATOM   1567  NE2 GLN A 115       9.946  19.785  16.927  1.00 94.31           N
ATOM   1568 1HE2 GLN A 115      10.772  19.896  16.375  1.00 94.31           H
ATOM   1569 2HE2 GLN A 115       9.956  20.029  17.897  1.00 94.31           H
ATOM   1570  HN  GLN A 115       9.528  16.338  13.690  1.00 94.31           H
ATOM   1571  N   THR A 116       5.689  16.201  15.585  1.00 94.46           N
ATOM   1572  CA  THR A 116       4.437  15.465  15.532  1.00 94.46           C
ATOM   1573  C   THR A 116       3.864  15.490  14.114  1.00 94.46           C
ATOM   1574  O   THR A 116       3.272  14.511  13.662  1.00 94.46           O
ATOM   1575  HA  THR A 116       4.641  14.422  15.776  1.00 94.46           H
ATOM   1576  CB  THR A 116       3.494  16.060  16.580  1.00 94.46           C
ATOM   1577  HB  THR A 116       3.164  17.056  16.286  1.00 94.46           H
ATOM   1578  OG1 THR A 116       4.237  15.991  17.794  1.00 94.46           O
ATOM   1579  HG1 THR A 116       3.828  16.594  18.480  1.00 94.46           H
ATOM   1580  CG2 THR A 116       2.274  15.174  16.839  1.00 94.46           C
ATOM   1581 1HG2 THR A 116       2.602  14.199  17.198  1.00 94.46           H
ATOM   1582 2HG2 THR A 116       1.712  15.050  15.913  1.00 94.46           H
ATOM   1583 3HG2 THR A 116       1.638  15.642  17.590  1.00 94.46           H
ATOM   1584  HN  THR A 116       5.691  16.988  16.203  1.00 94.46           H
ATOM   1585  N   PHE A 117       4.058  16.621  13.451  1.00 95.42           N
ATOM   1586  CA  PHE A 117       3.571  16.785  12.092  1.00 95.42           C
ATOM   1587  C   PHE A 117       4.060  15.647  11.194  1.00 95.42           C
ATOM   1588  O   PHE A 117       3.280  15.068  10.439  1.00 95.42           O
ATOM   1589  HA  PHE A 117       2.482  16.769  12.135  1.00 95.42           H
ATOM   1590  CB  PHE A 117       4.135  18.108  11.572  1.00 95.42           C
ATOM   1591 1HB  PHE A 117       3.730  18.924  12.170  1.00 95.42           H
ATOM   1592 2HB  PHE A 117       5.215  18.113  11.716  1.00 95.42           H
ATOM   1593  CG  PHE A 117       3.831  18.377  10.096  1.00 95.42           C
ATOM   1594  CD1 PHE A 117       4.808  18.222   9.162  1.00 95.42           C
ATOM   1595  HD1 PHE A 117       5.806  17.907   9.464  1.00 95.42           H
ATOM   1596  CD2 PHE A 117       2.585  18.770   9.719  1.00 95.42           C
ATOM   1597  HD2 PHE A 117       1.803  18.894  10.468  1.00 95.42           H
ATOM   1598  CE1 PHE A 117       4.526  18.472   7.793  1.00 95.42           C
ATOM   1599  HE1 PHE A 117       5.308  18.348   7.044  1.00 95.42           H
ATOM   1600  CE2 PHE A 117       2.303  19.019   8.350  1.00 95.42           C
ATOM   1601  HE2 PHE A 117       1.305  19.334   8.048  1.00 95.42           H
ATOM   1602  CZ  PHE A 117       3.279  18.865   7.416  1.00 95.42           C
ATOM   1603  HZ  PHE A 117       3.063  19.056   6.365  1.00 95.42           H
ATOM   1604  HN  PHE A 117       4.537  17.414  13.827  1.00 95.42           H
ATOM   1605  N   MET A 118       5.349  15.361  11.304  1.00 95.03           N
ATOM   1606  CA  MET A 118       5.961  14.333  10.479  1.00 95.03           C
ATOM   1607  C   MET A 118       5.366  12.957  10.787  1.00 95.03           C
ATOM   1608  O   MET A 118       5.228  12.123   9.895  1.00 95.03           O
ATOM   1609  HA  MET A 118       5.737  14.611   9.450  1.00 95.03           H
ATOM   1610  CB  MET A 118       7.470  14.305  10.733  1.00 95.03           C
ATOM   1611 1HB  MET A 118       7.862  15.322  10.724  1.00 95.03           H
ATOM   1612 2HB  MET A 118       7.668  13.896  11.724  1.00 95.03           H
ATOM   1613  CG  MET A 118       8.188  13.465   9.676  1.00 95.03           C
ATOM   1614 1HG  MET A 118       9.257  13.433   9.889  1.00 95.03           H
ATOM   1615 2HG  MET A 118       7.826  12.437   9.708  1.00 95.03           H
ATOM   1616  SD  MET A 118       7.911  14.157   8.054  1.00 95.03           S
ATOM   1617  CE  MET A 118       8.870  15.656   8.189  1.00 95.03           C
ATOM   1618 1HE  MET A 118       8.479  16.266   9.003  1.00 95.03           H
ATOM   1619 2HE  MET A 118       9.911  15.404   8.391  1.00 95.03           H
ATOM   1620 3HE  MET A 118       8.806  16.214   7.254  1.00 95.03           H
ATOM   1621  HN  MET A 118       5.971  15.818  11.940  1.00 95.03           H
ATOM   1622  N   CYS A 119       5.029  12.764  12.054  1.00 93.65           N
ATOM   1623  CA  CYS A 119       4.453  11.503  12.491  1.00 93.65           C
ATOM   1624  C   CYS A 119       3.117  11.310  11.772  1.00 93.65           C
ATOM   1625  O   CYS A 119       2.832  10.226  11.266  1.00 93.65           O
ATOM   1626  HA  CYS A 119       5.161  10.723  12.211  1.00 93.65           H
ATOM   1627  CB  CYS A 119       4.296  11.451  14.012  1.00 93.65           C
ATOM   1628 1HB  CYS A 119       5.275  11.476  14.489  1.00 93.65           H
ATOM   1629 2HB  CYS A 119       3.749  12.327  14.360  1.00 93.65           H
ATOM   1630  SG  CYS A 119       3.405   9.927  14.497  1.00 93.65           S
ATOM   1631  HN  CYS A 119       5.143  13.449  12.774  1.00 93.65           H
ATOM   1632  N   LYS A 120       2.334  12.378  11.749  1.00 94.63           N
ATOM   1633  CA  LYS A 120       1.028  12.335  11.112  1.00 94.63           C
ATOM   1634  C   LYS A 120       1.194  11.939   9.644  1.00 94.63           C
ATOM   1635  O   LYS A 120       0.498  11.051   9.155  1.00 94.63           O
ATOM   1636  HA  LYS A 120       0.445  11.564  11.614  1.00 94.63           H
ATOM   1637  CB  LYS A 120       0.291  13.661  11.311  1.00 94.63           C
ATOM   1638 1HB  LYS A 120       0.930  14.488  10.998  1.00 94.63           H
ATOM   1639 2HB  LYS A 120      -0.596  13.687  10.678  1.00 94.63           H
ATOM   1640  CG  LYS A 120      -0.114  13.849  12.775  1.00 94.63           C
ATOM   1641 1HG  LYS A 120      -0.751  13.023  13.088  1.00 94.63           H
ATOM   1642 2HG  LYS A 120       0.774  13.825  13.407  1.00 94.63           H
ATOM   1643  CD  LYS A 120      -0.853  15.174  12.973  1.00 94.63           C
ATOM   1644 1HD  LYS A 120      -0.181  16.005  12.759  1.00 94.63           H
ATOM   1645 2HD  LYS A 120      -1.680  15.243  12.266  1.00 94.63           H
ATOM   1646  CE  LYS A 120      -1.385  15.296  14.402  1.00 94.63           C
ATOM   1647 1HE  LYS A 120      -1.443  14.309  14.861  1.00 94.63           H
ATOM   1648 2HE  LYS A 120      -0.695  15.887  15.005  1.00 94.63           H
ATOM   1649  NZ  LYS A 120      -2.723  15.929  14.405  1.00 94.63           N
ATOM   1650 1HZ  LYS A 120      -3.054  16.016  15.360  1.00 94.63           H
ATOM   1651 2HZ  LYS A 120      -2.662  16.849  13.983  1.00 94.63           H
ATOM   1652 3HZ  LYS A 120      -3.369  15.356  13.874  1.00 94.63           H
ATOM   1653  HN  LYS A 120       2.578  13.259  12.154  1.00 94.63           H
ATOM   1654  N   VAL A 121       2.121  12.616   8.982  1.00 94.86           N
ATOM   1655  CA  VAL A 121       2.319  12.416   7.557  1.00 94.86           C
ATOM   1656  C   VAL A 121       2.756  10.972   7.304  1.00 94.86           C
ATOM   1657  O   VAL A 121       2.188  10.287   6.455  1.00 94.86           O
ATOM   1658  HA  VAL A 121       1.361  12.584   7.065  1.00 94.86           H
ATOM   1659  CB  VAL A 121       3.315  13.445   7.017  1.00 94.86           C
ATOM   1660  HB  VAL A 121       4.209  13.404   7.639  1.00 94.86           H
ATOM   1661  CG1 VAL A 121       3.725  13.111   5.581  1.00 94.86           C
ATOM   1662 1HG1 VAL A 121       4.191  12.127   5.557  1.00 94.86           H
ATOM   1663 2HG1 VAL A 121       2.842  13.111   4.942  1.00 94.86           H
ATOM   1664 3HG1 VAL A 121       4.433  13.858   5.223  1.00 94.86           H
ATOM   1665  CG2 VAL A 121       2.744  14.861   7.109  1.00 94.86           C
ATOM   1666 1HG2 VAL A 121       1.827  14.922   6.523  1.00 94.86           H
ATOM   1667 2HG2 VAL A 121       2.526  15.098   8.151  1.00 94.86           H
ATOM   1668 3HG2 VAL A 121       3.472  15.573   6.719  1.00 94.86           H
ATOM   1669  HN  VAL A 121       2.729  13.289   9.403  1.00 94.86           H
ATOM   1670  N   VAL A 122       3.762  10.552   8.057  1.00 93.51           N
ATOM   1671  CA  VAL A 122       4.443   9.301   7.767  1.00 93.51           C
ATOM   1672  C   VAL A 122       3.465   8.139   7.949  1.00 93.51           C
ATOM   1673  O   VAL A 122       3.486   7.179   7.180  1.00 93.51           O
ATOM   1674  HA  VAL A 122       4.760   9.333   6.725  1.00 93.51           H
ATOM   1675  CB  VAL A 122       5.694   9.171   8.639  1.00 93.51           C
ATOM   1676  HB  VAL A 122       5.408   9.386   9.669  1.00 93.51           H
ATOM   1677  CG1 VAL A 122       6.249   7.747   8.592  1.00 93.51           C
ATOM   1678 1HG1 VAL A 122       5.494   7.050   8.958  1.00 93.51           H
ATOM   1679 2HG1 VAL A 122       6.511   7.492   7.565  1.00 93.51           H
ATOM   1680 3HG1 VAL A 122       7.137   7.682   9.220  1.00 93.51           H
ATOM   1681  CG2 VAL A 122       6.759  10.189   8.224  1.00 93.51           C
ATOM   1682 1HG2 VAL A 122       7.038  10.019   7.184  1.00 93.51           H
ATOM   1683 2HG2 VAL A 122       6.360  11.197   8.333  1.00 93.51           H
ATOM   1684 3HG2 VAL A 122       7.637  10.075   8.860  1.00 93.51           H
ATOM   1685  HN  VAL A 122       4.112  11.048   8.852  1.00 93.51           H
ATOM   1686  N   ASN A 123       2.630   8.264   8.970  1.00 92.40           N
ATOM   1687  CA  ASN A 123       1.646   7.235   9.263  1.00 92.40           C
ATOM   1688  C   ASN A 123       0.600   7.204   8.147  1.00 92.40           C
ATOM   1689  O   ASN A 123       0.114   6.136   7.777  1.00 92.40           O
ATOM   1690  HA  ASN A 123       2.213   6.307   9.329  1.00 92.40           H
ATOM   1691  CB  ASN A 123       0.923   7.524  10.580  1.00 92.40           C
ATOM   1692 1HB  ASN A 123       0.798   8.599  10.703  1.00 92.40           H
ATOM   1693 2HB  ASN A 123      -0.076   7.088  10.554  1.00 92.40           H
ATOM   1694  CG  ASN A 123       1.702   6.956  11.769  1.00 92.40           C
ATOM   1695  OD1 ASN A 123       2.529   6.069  11.636  1.00 92.40           O
ATOM   1696  ND2 ASN A 123       1.392   7.516  12.935  1.00 92.40           N
ATOM   1697 1HD2 ASN A 123       0.704   8.240  12.975  1.00 92.40           H
ATOM   1698 2HD2 ASN A 123       1.848   7.213  13.772  1.00 92.40           H
ATOM   1699  HN  ASN A 123       2.619   9.048   9.591  1.00 92.40           H
ATOM   1700  N   SER A 124       0.285   8.387   7.641  1.00 93.87           N
ATOM   1701  CA  SER A 124      -0.835   8.536   6.728  1.00 93.87           C
ATOM   1702  C   SER A 124      -0.421   8.111   5.317  1.00 93.87           C
ATOM   1703  O   SER A 124      -1.237   7.593   4.556  1.00 93.87           O
ATOM   1704  HA  SER A 124      -1.612   7.876   7.113  1.00 93.87           H
ATOM   1705  CB  SER A 124      -1.350   9.977   6.718  1.00 93.87           C
ATOM   1706 1HB  SER A 124      -0.584  10.633   6.305  1.00 93.87           H
ATOM   1707 2HB  SER A 124      -2.218  10.047   6.062  1.00 93.87           H
ATOM   1708  OG  SER A 124      -1.704  10.426   8.023  1.00 93.87           O
ATOM   1709  HG  SER A 124      -1.106  11.178   8.300  1.00 93.87           H
ATOM   1710  HN  SER A 124       0.779   9.232   7.845  1.00 93.87           H
ATOM   1711  N   MET A 125       0.847   8.346   5.011  1.00 93.86           N
ATOM   1712  CA  MET A 125       1.322   8.223   3.644  1.00 93.86           C
ATOM   1713  C   MET A 125       1.174   6.787   3.139  1.00 93.86           C
ATOM   1714  O   MET A 125       0.829   6.565   1.979  1.00 93.86           O
ATOM   1715  HA  MET A 125       0.692   8.889   3.054  1.00 93.86           H
ATOM   1716  CB  MET A 125       2.792   8.640   3.574  1.00 93.86           C
ATOM   1717 1HB  MET A 125       3.322   8.265   4.450  1.00 93.86           H
ATOM   1718 2HB  MET A 125       3.261   8.189   2.700  1.00 93.86           H
ATOM   1719  CG  MET A 125       2.927  10.163   3.504  1.00 93.86           C
ATOM   1720 1HG  MET A 125       2.420  10.621   4.352  1.00 93.86           H
ATOM   1721 2HG  MET A 125       3.978  10.446   3.570  1.00 93.86           H
ATOM   1722  SD  MET A 125       2.228  10.767   1.977  1.00 93.86           S
ATOM   1723  CE  MET A 125       1.640  12.364   2.516  1.00 93.86           C
ATOM   1724 1HE  MET A 125       0.910  12.231   3.315  1.00 93.86           H
ATOM   1725 2HE  MET A 125       2.478  12.955   2.884  1.00 93.86           H
ATOM   1726 3HE  MET A 125       1.171  12.880   1.678  1.00 93.86           H
ATOM   1727  HN  MET A 125       1.542   8.615   5.678  1.00 93.86           H
ATOM   1728  N   TYR A 126       1.442   5.848   4.035  1.00 87.56           N
ATOM   1729  CA  TYR A 126       1.336   4.439   3.696  1.00 87.56           C
ATOM   1730  C   TYR A 126      -0.101   4.071   3.324  1.00 87.56           C
ATOM   1731  O   TYR A 126      -0.333   3.383   2.331  1.00 87.56           O
ATOM   1732  HA  TYR A 126       1.985   4.248   2.842  1.00 87.56           H
ATOM   1733  CB  TYR A 126       1.736   3.671   4.958  1.00 87.56           C
ATOM   1734 1HB  TYR A 126       2.791   3.851   5.162  1.00 87.56           H
ATOM   1735 2HB  TYR A 126       1.176   4.067   5.805  1.00 87.56           H
ATOM   1736  CG  TYR A 126       1.499   2.162   4.870  1.00 87.56           C
ATOM   1737  CD1 TYR A 126       0.661   1.541   5.773  1.00 87.56           C
ATOM   1738  HD1 TYR A 126       0.168   2.126   6.550  1.00 87.56           H
ATOM   1739  CD2 TYR A 126       2.124   1.422   3.886  1.00 87.56           C
ATOM   1740  HD2 TYR A 126       2.786   1.913   3.173  1.00 87.56           H
ATOM   1741  CE1 TYR A 126       0.438   0.121   5.690  1.00 87.56           C
ATOM   1742  HE1 TYR A 126      -0.221  -0.382   6.397  1.00 87.56           H
ATOM   1743  CE2 TYR A 126       1.901   0.002   3.803  1.00 87.56           C
ATOM   1744  HE2 TYR A 126       2.388  -0.594   3.032  1.00 87.56           H
ATOM   1745  CZ  TYR A 126       1.069  -0.579   4.709  1.00 87.56           C
ATOM   1746  OH  TYR A 126       0.858  -1.920   4.630  1.00 87.56           O
ATOM   1747  HH  TYR A 126       1.325  -2.293   3.828  1.00 87.56           H
ATOM   1748  HN  TYR A 126       1.726   6.037   4.975  1.00 87.56           H
ATOM   1749  N   LYS A 127      -1.031   4.546   4.141  1.00 88.07           N
ATOM   1750  CA  LYS A 127      -2.434   4.224   3.946  1.00 88.07           C
ATOM   1751  C   LYS A 127      -2.918   4.846   2.634  1.00 88.07           C
ATOM   1752  O   LYS A 127      -3.706   4.241   1.909  1.00 88.07           O
ATOM   1753  HA  LYS A 127      -2.512   3.140   3.863  1.00 88.07           H
ATOM   1754  CB  LYS A 127      -3.255   4.645   5.166  1.00 88.07           C
ATOM   1755 1HB  LYS A 127      -3.004   5.669   5.442  1.00 88.07           H
ATOM   1756 2HB  LYS A 127      -4.316   4.634   4.916  1.00 88.07           H
ATOM   1757  CG  LYS A 127      -2.994   3.713   6.351  1.00 88.07           C
ATOM   1758 1HG  LYS A 127      -1.925   3.678   6.562  1.00 88.07           H
ATOM   1759 2HG  LYS A 127      -3.483   4.106   7.242  1.00 88.07           H
ATOM   1760  CD  LYS A 127      -3.508   2.301   6.061  1.00 88.07           C
ATOM   1761 1HD  LYS A 127      -4.554   2.346   5.758  1.00 88.07           H
ATOM   1762 2HD  LYS A 127      -2.953   1.872   5.227  1.00 88.07           H
ATOM   1763  CE  LYS A 127      -3.365   1.402   7.291  1.00 88.07           C
ATOM   1764 1HE  LYS A 127      -2.324   1.377   7.612  1.00 88.07           H
ATOM   1765 2HE  LYS A 127      -3.943   1.814   8.118  1.00 88.07           H
ATOM   1766  NZ  LYS A 127      -3.830   0.031   6.988  1.00 88.07           N
ATOM   1767 1HZ  LYS A 127      -3.752  -0.545   7.819  1.00 88.07           H
ATOM   1768 2HZ  LYS A 127      -4.798   0.060   6.687  1.00 88.07           H
ATOM   1769 3HZ  LYS A 127      -3.259  -0.364   6.248  1.00 88.07           H
ATOM   1770  HN  LYS A 127      -0.838   5.139   4.922  1.00 88.07           H
ATOM   1771  N   MET A 128      -2.426   6.048   2.370  1.00 92.63           N
ATOM   1772  CA  MET A 128      -2.760   6.738   1.136  1.00 92.63           C
ATOM   1773  C   MET A 128      -2.268   5.953  -0.082  1.00 92.63           C
ATOM   1774  O   MET A 128      -3.001   5.789  -1.057  1.00 92.63           O
ATOM   1775  HA  MET A 128      -3.848   6.802   1.120  1.00 92.63           H
ATOM   1776  CB  MET A 128      -2.121   8.128   1.139  1.00 92.63           C
ATOM   1777 1HB  MET A 128      -2.449   8.681   2.019  1.00 92.63           H
ATOM   1778 2HB  MET A 128      -1.037   8.034   1.207  1.00 92.63           H
ATOM   1779  CG  MET A 128      -2.492   8.905  -0.126  1.00 92.63           C
ATOM   1780 1HG  MET A 128      -2.175   8.351  -1.009  1.00 92.63           H
ATOM   1781 2HG  MET A 128      -3.575   9.015  -0.191  1.00 92.63           H
ATOM   1782  SD  MET A 128      -1.718  10.513  -0.104  1.00 92.63           S
ATOM   1783  CE  MET A 128      -2.835  11.381   0.984  1.00 92.63           C
ATOM   1784 1HE  MET A 128      -3.837  11.378   0.555  1.00 92.63           H
ATOM   1785 2HE  MET A 128      -2.855  10.885   1.955  1.00 92.63           H
ATOM   1786 3HE  MET A 128      -2.496  12.409   1.108  1.00 92.63           H
ATOM   1787  HN  MET A 128      -1.811   6.547   2.980  1.00 92.63           H
ATOM   1788  N   ASN A 129      -1.031   5.488   0.014  1.00 92.15           N
ATOM   1789  CA  ASN A 129      -0.444   4.699  -1.055  1.00 92.15           C
ATOM   1790  C   ASN A 129      -1.311   3.464  -1.309  1.00 92.15           C
ATOM   1791  O   ASN A 129      -1.705   3.200  -2.444  1.00 92.15           O
ATOM   1792  HA  ASN A 129      -0.407   5.366  -1.917  1.00 92.15           H
ATOM   1793  CB  ASN A 129       0.960   4.221  -0.680  1.00 92.15           C
ATOM   1794 1HB  ASN A 129       1.648   5.067  -0.677  1.00 92.15           H
ATOM   1795 2HB  ASN A 129       0.951   3.814   0.332  1.00 92.15           H
ATOM   1796  CG  ASN A 129       1.458   3.156  -1.659  1.00 92.15           C
ATOM   1797  OD1 ASN A 129       1.233   1.968  -1.492  1.00 92.15           O
ATOM   1798  ND2 ASN A 129       2.143   3.645  -2.688  1.00 92.15           N
ATOM   1799 1HD2 ASN A 129       2.292   4.631  -2.766  1.00 92.15           H
ATOM   1800 2HD2 ASN A 129       2.510   3.028  -3.384  1.00 92.15           H
ATOM   1801  HN  ASN A 129      -0.436   5.642   0.802  1.00 92.15           H
ATOM   1802  N   PHE A 130      -1.584   2.741  -0.232  1.00 87.40           N
ATOM   1803  CA  PHE A 130      -2.269   1.464  -0.343  1.00 87.40           C
ATOM   1804  C   PHE A 130      -3.597   1.617  -1.087  1.00 87.40           C
ATOM   1805  O   PHE A 130      -3.835   0.937  -2.084  1.00 87.40           O
ATOM   1806  HA  PHE A 130      -1.616   0.794  -0.901  1.00 87.40           H
ATOM   1807  CB  PHE A 130      -2.550   0.983   1.082  1.00 87.40           C
ATOM   1808 1HB  PHE A 130      -1.612   0.953   1.636  1.00 87.40           H
ATOM   1809 2HB  PHE A 130      -3.191   1.710   1.581  1.00 87.40           H
ATOM   1810  CG  PHE A 130      -3.213  -0.394   1.155  1.00 87.40           C
ATOM   1811  CD1 PHE A 130      -4.564  -0.504   1.048  1.00 87.40           C
ATOM   1812  HD1 PHE A 130      -5.175   0.388   0.910  1.00 87.40           H
ATOM   1813  CD2 PHE A 130      -2.451  -1.507   1.326  1.00 87.40           C
ATOM   1814  HD2 PHE A 130      -1.368  -1.419   1.412  1.00 87.40           H
ATOM   1815  CE1 PHE A 130      -5.179  -1.782   1.115  1.00 87.40           C
ATOM   1816  HE1 PHE A 130      -6.262  -1.871   1.030  1.00 87.40           H
ATOM   1817  CE2 PHE A 130      -3.066  -2.785   1.394  1.00 87.40           C
ATOM   1818  HE2 PHE A 130      -2.456  -3.678   1.531  1.00 87.40           H
ATOM   1819  CZ  PHE A 130      -4.417  -2.896   1.287  1.00 87.40           C
ATOM   1820  HZ  PHE A 130      -4.890  -3.877   1.338  1.00 87.40           H
ATOM   1821  HN  PHE A 130      -1.346   3.014   0.700  1.00 87.40           H
ATOM   1822  N   TYR A 131      -4.427   2.514  -0.575  1.00 88.35           N
ATOM   1823  CA  TYR A 131      -5.775   2.668  -1.093  1.00 88.35           C
ATOM   1824  C   TYR A 131      -5.752   3.127  -2.553  1.00 88.35           C
ATOM   1825  O   TYR A 131      -6.529   2.639  -3.373  1.00 88.35           O
ATOM   1826  HA  TYR A 131      -6.272   1.700  -1.032  1.00 88.35           H
ATOM   1827  CB  TYR A 131      -6.433   3.755  -0.240  1.00 88.35           C
ATOM   1828 1HB  TYR A 131      -5.795   4.638  -0.239  1.00 88.35           H
ATOM   1829 2HB  TYR A 131      -7.377   4.044  -0.703  1.00 88.35           H
ATOM   1830  CG  TYR A 131      -6.699   3.334   1.206  1.00 88.35           C
ATOM   1831  CD1 TYR A 131      -7.236   2.092   1.476  1.00 88.35           C
ATOM   1832  HD1 TYR A 131      -7.470   1.410   0.658  1.00 88.35           H
ATOM   1833  CD2 TYR A 131      -6.403   4.197   2.242  1.00 88.35           C
ATOM   1834  HD2 TYR A 131      -5.979   5.179   2.029  1.00 88.35           H
ATOM   1835  CE1 TYR A 131      -7.486   1.696   2.838  1.00 88.35           C
ATOM   1836  HE1 TYR A 131      -7.910   0.717   3.065  1.00 88.35           H
ATOM   1837  CE2 TYR A 131      -6.653   3.801   3.603  1.00 88.35           C
ATOM   1838  HE2 TYR A 131      -6.423   4.473   4.430  1.00 88.35           H
ATOM   1839  CZ  TYR A 131      -7.182   2.570   3.834  1.00 88.35           C
ATOM   1840  OH  TYR A 131      -7.419   2.196   5.120  1.00 88.35           O
ATOM   1841  HH  TYR A 131      -7.266   2.970   5.735  1.00 88.35           H
ATOM   1842  HN  TYR A 131      -4.191   3.127   0.179  1.00 88.35           H
ATOM   1843  N   SER A 132      -4.854   4.059  -2.833  1.00 91.13           N
ATOM   1844  CA  SER A 132      -4.732   4.602  -4.175  1.00 91.13           C
ATOM   1845  C   SER A 132      -4.264   3.510  -5.141  1.00 91.13           C
ATOM   1846  O   SER A 132      -4.767   3.409  -6.259  1.00 91.13           O
ATOM   1847  HA  SER A 132      -5.732   4.944  -4.440  1.00 91.13           H
ATOM   1848  CB  SER A 132      -3.764   5.786  -4.205  1.00 91.13           C
ATOM   1849 1HB  SER A 132      -3.652   6.138  -5.231  1.00 91.13           H
ATOM   1850 2HB  SER A 132      -4.183   6.611  -3.629  1.00 91.13           H
ATOM   1851  OG  SER A 132      -2.484   5.443  -3.680  1.00 91.13           O
ATOM   1852  HG  SER A 132      -2.355   5.872  -2.786  1.00 91.13           H
ATOM   1853  HN  SER A 132      -4.218   4.442  -2.163  1.00 91.13           H
ATOM   1854  N   CYS A 133      -3.309   2.721  -4.673  1.00 86.72           N
ATOM   1855  CA  CYS A 133      -2.742   1.664  -5.494  1.00 86.72           C
ATOM   1856  C   CYS A 133      -3.854   0.667  -5.828  1.00 86.72           C
ATOM   1857  O   CYS A 133      -4.012   0.271  -6.982  1.00 86.72           O
ATOM   1858  HA  CYS A 133      -2.364   2.139  -6.399  1.00 86.72           H
ATOM   1859  CB  CYS A 133      -1.557   0.986  -4.804  1.00 86.72           C
ATOM   1860 1HB  CYS A 133      -1.783   0.821  -3.751  1.00 86.72           H
ATOM   1861 2HB  CYS A 133      -1.378   0.007  -5.249  1.00 86.72           H
ATOM   1862  SG  CYS A 133      -0.060   2.027  -4.966  1.00 86.72           S
ATOM   1863  HG  CYS A 133      -0.428   2.939  -4.070  1.00 86.72           H
ATOM   1864  HN  CYS A 133      -2.923   2.794  -3.753  1.00 86.72           H
ATOM   1865  N   VAL A 134      -4.596   0.290  -4.797  1.00 84.39           N
ATOM   1866  CA  VAL A 134      -5.670  -0.675  -4.961  1.00 84.39           C
ATOM   1867  C   VAL A 134      -6.643  -0.171  -6.030  1.00 84.39           C
ATOM   1868  O   VAL A 134      -6.993  -0.907  -6.951  1.00 84.39           O
ATOM   1869  HA  VAL A 134      -5.225  -1.608  -5.305  1.00 84.39           H
ATOM   1870  CB  VAL A 134      -6.346  -0.940  -3.615  1.00 84.39           C
ATOM   1871  HB  VAL A 134      -6.431   0.012  -3.089  1.00 84.39           H
ATOM   1872  CG1 VAL A 134      -7.758  -1.496  -3.810  1.00 84.39           C
ATOM   1873 1HG1 VAL A 134      -8.359  -0.777  -4.367  1.00 84.39           H
ATOM   1874 2HG1 VAL A 134      -7.706  -2.433  -4.365  1.00 84.39           H
ATOM   1875 3HG1 VAL A 134      -8.216  -1.676  -2.837  1.00 84.39           H
ATOM   1876  CG2 VAL A 134      -5.501  -1.879  -2.752  1.00 84.39           C
ATOM   1877 1HG2 VAL A 134      -5.370  -2.829  -3.270  1.00 84.39           H
ATOM   1878 2HG2 VAL A 134      -4.526  -1.427  -2.571  1.00 84.39           H
ATOM   1879 3HG2 VAL A 134      -6.005  -2.050  -1.801  1.00 84.39           H
ATOM   1880  HN  VAL A 134      -4.474   0.631  -3.865  1.00 84.39           H
ATOM   1881  N   LEU A 135      -7.052   1.079  -5.870  1.00 87.28           N
ATOM   1882  CA  LEU A 135      -8.083   1.644  -6.724  1.00 87.28           C
ATOM   1883  C   LEU A 135      -7.553   1.750  -8.155  1.00 87.28           C
ATOM   1884  O   LEU A 135      -8.293   1.531  -9.113  1.00 87.28           O
ATOM   1885  HA  LEU A 135      -8.926   0.953  -6.719  1.00 87.28           H
ATOM   1886  CB  LEU A 135      -8.583   2.972  -6.154  1.00 87.28           C
ATOM   1887 1HB  LEU A 135      -7.726   3.631  -6.016  1.00 87.28           H
ATOM   1888 2HB  LEU A 135      -9.231   3.442  -6.894  1.00 87.28           H
ATOM   1889  CG  LEU A 135      -9.345   2.889  -4.829  1.00 87.28           C
ATOM   1890  HG  LEU A 135      -8.771   2.266  -4.144  1.00 87.28           H
ATOM   1891  CD1 LEU A 135      -9.474   4.270  -4.184  1.00 87.28           C
ATOM   1892 1HD1 LEU A 135      -8.480   4.676  -3.991  1.00 87.28           H
ATOM   1893 2HD1 LEU A 135     -10.014   4.937  -4.856  1.00 87.28           H
ATOM   1894 3HD1 LEU A 135     -10.019   4.183  -3.244  1.00 87.28           H
ATOM   1895  CD2 LEU A 135     -10.705   2.216  -5.020  1.00 87.28           C
ATOM   1896 1HD2 LEU A 135     -11.299   2.793  -5.729  1.00 87.28           H
ATOM   1897 2HD2 LEU A 135     -10.561   1.207  -5.404  1.00 87.28           H
ATOM   1898 3HD2 LEU A 135     -11.225   2.171  -4.063  1.00 87.28           H
ATOM   1899  HN  LEU A 135      -6.692   1.701  -5.175  1.00 87.28           H
ATOM   1900  N   LEU A 136      -6.275   2.085  -8.255  1.00 88.44           N
ATOM   1901  CA  LEU A 136      -5.639   2.233  -9.554  1.00 88.44           C
ATOM   1902  C   LEU A 136      -5.580   0.870 -10.246  1.00 88.44           C
ATOM   1903  O   LEU A 136      -5.858   0.763 -11.439  1.00 88.44           O
ATOM   1904  HA  LEU A 136      -6.266   2.896 -10.150  1.00 88.44           H
ATOM   1905  CB  LEU A 136      -4.274   2.909  -9.408  1.00 88.44           C
ATOM   1906 1HB  LEU A 136      -3.727   2.409  -8.609  1.00 88.44           H
ATOM   1907 2HB  LEU A 136      -3.712   2.748 -10.328  1.00 88.44           H
ATOM   1908  CG  LEU A 136      -4.297   4.410  -9.112  1.00 88.44           C
ATOM   1909  HG  LEU A 136      -5.006   4.587  -8.304  1.00 88.44           H
ATOM   1910  CD1 LEU A 136      -2.929   4.894  -8.628  1.00 88.44           C
ATOM   1911 1HD1 LEU A 136      -2.657   4.362  -7.716  1.00 88.44           H
ATOM   1912 2HD1 LEU A 136      -2.182   4.701  -9.398  1.00 88.44           H
ATOM   1913 3HD1 LEU A 136      -2.973   5.964  -8.425  1.00 88.44           H
ATOM   1914  CD2 LEU A 136      -4.789   5.201 -10.326  1.00 88.44           C
ATOM   1915 1HD2 LEU A 136      -4.123   5.021 -11.171  1.00 88.44           H
ATOM   1916 2HD2 LEU A 136      -5.798   4.880 -10.585  1.00 88.44           H
ATOM   1917 3HD2 LEU A 136      -4.795   6.264 -10.089  1.00 88.44           H
ATOM   1918  HN  LEU A 136      -5.678   2.254  -7.471  1.00 88.44           H
ATOM   1919  N   ILE A 137      -5.215  -0.138  -9.467  1.00 82.00           N
ATOM   1920  CA  ILE A 137      -5.087  -1.485  -9.998  1.00 82.00           C
ATOM   1921  C   ILE A 137      -6.444  -1.952 -10.526  1.00 82.00           C
ATOM   1922  O   ILE A 137      -6.521  -2.577 -11.583  1.00 82.00           O
ATOM   1923  HA  ILE A 137      -4.387  -1.442 -10.833  1.00 82.00           H
ATOM   1924  CB  ILE A 137      -4.481  -2.419  -8.948  1.00 82.00           C
ATOM   1925  HB  ILE A 137      -4.971  -2.224  -7.994  1.00 82.00           H
ATOM   1926  CG1 ILE A 137      -2.990  -2.134  -8.756  1.00 82.00           C
ATOM   1927 1HG1 ILE A 137      -2.437  -2.464  -9.636  1.00 82.00           H
ATOM   1928 2HG1 ILE A 137      -2.830  -1.060  -8.664  1.00 82.00           H
ATOM   1929  CG2 ILE A 137      -4.744  -3.884  -9.300  1.00 82.00           C
ATOM   1930 1HG2 ILE A 137      -5.819  -4.060  -9.345  1.00 82.00           H
ATOM   1931 2HG2 ILE A 137      -4.298  -4.111 -10.269  1.00 82.00           H
ATOM   1932 3HG2 ILE A 137      -4.303  -4.526  -8.538  1.00 82.00           H
ATOM   1933  CD1 ILE A 137      -2.451  -2.844  -7.513  1.00 82.00           C
ATOM   1934 1HD1 ILE A 137      -2.990  -2.493  -6.632  1.00 82.00           H
ATOM   1935 2HD1 ILE A 137      -2.591  -3.920  -7.619  1.00 82.00           H
ATOM   1936 3HD1 ILE A 137      -1.390  -2.625  -7.400  1.00 82.00           H
ATOM   1937  HN  ILE A 137      -5.010  -0.047  -8.493  1.00 82.00           H
ATOM   1938  N   MET A 138      -7.481  -1.632  -9.766  1.00 82.55           N
ATOM   1939  CA  MET A 138      -8.839  -1.936 -10.186  1.00 82.55           C
ATOM   1940  C   MET A 138      -9.153  -1.288 -11.537  1.00 82.55           C
ATOM   1941  O   MET A 138      -9.671  -1.945 -12.438  1.00 82.55           O
ATOM   1942  HA  MET A 138      -8.882  -3.021 -10.277  1.00 82.55           H
ATOM   1943  CB  MET A 138      -9.825  -1.425  -9.134  1.00 82.55           C
ATOM   1944 1HB  MET A 138      -9.696  -1.985  -8.207  1.00 82.55           H
ATOM   1945 2HB  MET A 138      -9.612  -0.381  -8.907  1.00 82.55           H
ATOM   1946  CG  MET A 138     -11.268  -1.563  -9.622  1.00 82.55           C
ATOM   1947 1HG  MET A 138     -11.397  -1.023 -10.560  1.00 82.55           H
ATOM   1948 2HG  MET A 138     -11.494  -2.611  -9.825  1.00 82.55           H
ATOM   1949  SD  MET A 138     -12.393  -0.925  -8.392  1.00 82.55           S
ATOM   1950  CE  MET A 138     -12.100   0.825  -8.583  1.00 82.55           C
ATOM   1951 1HE  MET A 138     -11.052   1.043  -8.380  1.00 82.55           H
ATOM   1952 2HE  MET A 138     -12.343   1.125  -9.602  1.00 82.55           H
ATOM   1953 3HE  MET A 138     -12.728   1.377  -7.883  1.00 82.55           H
ATOM   1954  HN  MET A 138      -7.405  -1.175  -8.880  1.00 82.55           H
ATOM   1955  N   CYS A 139      -8.825  -0.008 -11.633  1.00 85.88           N
ATOM   1956  CA  CYS A 139      -9.171   0.766 -12.814  1.00 85.88           C
ATOM   1957  C   CYS A 139      -8.403   0.192 -14.006  1.00 85.88           C
ATOM   1958  O   CYS A 139      -8.929   0.131 -15.116  1.00 85.88           O
ATOM   1959  HA  CYS A 139     -10.246   0.656 -12.956  1.00 85.88           H
ATOM   1960  CB  CYS A 139      -8.887   2.256 -12.616  1.00 85.88           C
ATOM   1961 1HB  CYS A 139      -7.863   2.397 -12.271  1.00 85.88           H
ATOM   1962 2HB  CYS A 139      -8.979   2.781 -13.567  1.00 85.88           H
ATOM   1963  SG  CYS A 139     -10.059   2.960 -11.399  1.00 85.88           S
ATOM   1964  HG  CYS A 139      -9.436   2.495 -10.321  1.00 85.88           H
ATOM   1965  HN  CYS A 139      -8.334   0.499 -10.925  1.00 85.88           H
ATOM   1966  N   ILE A 140      -7.172  -0.215 -13.736  1.00 82.67           N
ATOM   1967  CA  ILE A 140      -6.339  -0.815 -14.764  1.00 82.67           C
ATOM   1968  C   ILE A 140      -7.018  -2.082 -15.289  1.00 82.67           C
ATOM   1969  O   ILE A 140      -7.058  -2.315 -16.496  1.00 82.67           O
ATOM   1970  HA  ILE A 140      -6.264  -0.100 -15.583  1.00 82.67           H
ATOM   1971  CB  ILE A 140      -4.922  -1.050 -14.237  1.00 82.67           C
ATOM   1972  HB  ILE A 140      -4.996  -1.506 -13.250  1.00 82.67           H
ATOM   1973  CG1 ILE A 140      -4.173   0.273 -14.069  1.00 82.67           C
ATOM   1974 1HG1 ILE A 140      -3.906   0.671 -15.049  1.00 82.67           H
ATOM   1975 2HG1 ILE A 140      -4.825   1.007 -13.594  1.00 82.67           H
ATOM   1976  CG2 ILE A 140      -4.160  -2.031 -15.131  1.00 82.67           C
ATOM   1977 1HG2 ILE A 140      -4.687  -2.985 -15.155  1.00 82.67           H
ATOM   1978 2HG2 ILE A 140      -4.095  -1.626 -16.141  1.00 82.67           H
ATOM   1979 3HG2 ILE A 140      -3.156  -2.180 -14.734  1.00 82.67           H
ATOM   1980  CD1 ILE A 140      -2.909   0.085 -13.228  1.00 82.67           C
ATOM   1981 1HD1 ILE A 140      -3.182  -0.289 -12.241  1.00 82.67           H
ATOM   1982 2HD1 ILE A 140      -2.249  -0.630 -13.718  1.00 82.67           H
ATOM   1983 3HD1 ILE A 140      -2.396   1.041 -13.124  1.00 82.67           H
ATOM   1984  HN  ILE A 140      -6.743  -0.140 -12.836  1.00 82.67           H
ATOM   1985  N   SER A 141      -7.536  -2.867 -14.356  1.00 76.68           N
ATOM   1986  CA  SER A 141      -8.146  -4.140 -14.702  1.00 76.68           C
ATOM   1987  C   SER A 141      -9.368  -3.909 -15.593  1.00 76.68           C
ATOM   1988  O   SER A 141      -9.570  -4.624 -16.573  1.00 76.68           O
ATOM   1989  HA  SER A 141      -7.376  -4.691 -15.243  1.00 76.68           H
ATOM   1990  CB  SER A 141      -8.543  -4.920 -13.447  1.00 76.68           C
ATOM   1991 1HB  SER A 141      -9.262  -4.337 -12.871  1.00 76.68           H
ATOM   1992 2HB  SER A 141      -9.043  -5.844 -13.738  1.00 76.68           H
ATOM   1993  OG  SER A 141      -7.417  -5.226 -12.629  1.00 76.68           O
ATOM   1994  HG  SER A 141      -7.208  -4.451 -12.032  1.00 76.68           H
ATOM   1995  HN  SER A 141      -7.543  -2.647 -13.380  1.00 76.68           H
ATOM   1996  N   VAL A 142     -10.151  -2.907 -15.221  1.00 79.96           N
ATOM   1997  CA  VAL A 142     -11.342  -2.567 -15.980  1.00 79.96           C
ATOM   1998  C   VAL A 142     -10.934  -2.080 -17.371  1.00 79.96           C
ATOM   1999  O   VAL A 142     -11.543  -2.460 -18.370  1.00 79.96           O
ATOM   2000  HA  VAL A 142     -11.935  -3.476 -16.087  1.00 79.96           H
ATOM   2001  CB  VAL A 142     -12.179  -1.543 -15.210  1.00 79.96           C
ATOM   2002  HB  VAL A 142     -11.537  -0.695 -14.975  1.00 79.96           H
ATOM   2003  CG1 VAL A 142     -13.341  -1.031 -16.064  1.00 79.96           C
ATOM   2004 1HG1 VAL A 142     -12.949  -0.556 -16.963  1.00 79.96           H
ATOM   2005 2HG1 VAL A 142     -13.982  -1.867 -16.344  1.00 79.96           H
ATOM   2006 3HG1 VAL A 142     -13.919  -0.305 -15.492  1.00 79.96           H
ATOM   2007  CG2 VAL A 142     -12.685  -2.130 -13.890  1.00 79.96           C
ATOM   2008 1HG2 VAL A 142     -13.304  -3.004 -14.095  1.00 79.96           H
ATOM   2009 2HG2 VAL A 142     -11.836  -2.423 -13.273  1.00 79.96           H
ATOM   2010 3HG2 VAL A 142     -13.277  -1.381 -13.363  1.00 79.96           H
ATOM   2011  HN  VAL A 142      -9.983  -2.335 -14.419  1.00 79.96           H
ATOM   2012  N   ASP A 143      -9.904  -1.246 -17.393  1.00 79.72           N
ATOM   2013  CA  ASP A 143      -9.459  -0.638 -18.635  1.00 79.72           C
ATOM   2014  C   ASP A 143      -8.984  -1.733 -19.592  1.00 79.72           C
ATOM   2015  O   ASP A 143      -9.246  -1.670 -20.792  1.00 79.72           O
ATOM   2016  HA  ASP A 143     -10.326  -0.098 -19.017  1.00 79.72           H
ATOM   2017  CB  ASP A 143      -8.289   0.318 -18.392  1.00 79.72           C
ATOM   2018 1HB  ASP A 143      -8.526   0.985 -17.563  1.00 79.72           H
ATOM   2019 2HB  ASP A 143      -7.405  -0.250 -18.102  1.00 79.72           H
ATOM   2020  CG  ASP A 143      -7.985   1.141 -19.646  1.00 79.72           C
ATOM   2021  OD1 ASP A 143      -8.947   1.727 -20.187  1.00 79.72           O
ATOM   2022  OD2 ASP A 143      -6.796   1.165 -20.034  1.00 79.72           O
ATOM   2023  HN  ASP A 143      -9.379  -0.985 -16.583  1.00 79.72           H
ATOM   2024  N   ARG A 144      -8.294  -2.712 -19.025  1.00 74.67           N
ATOM   2025  CA  ARG A 144      -7.798  -3.830 -19.809  1.00 74.67           C
ATOM   2026  C   ARG A 144      -8.964  -4.599 -20.434  1.00 74.67           C
ATOM   2027  O   ARG A 144      -8.921  -4.949 -21.612  1.00 74.67           O
ATOM   2028  HA  ARG A 144      -7.171  -3.376 -20.577  1.00 74.67           H
ATOM   2029  CB  ARG A 144      -6.971  -4.785 -18.946  1.00 74.67           C
ATOM   2030 1HB  ARG A 144      -7.431  -4.881 -17.962  1.00 74.67           H
ATOM   2031 2HB  ARG A 144      -6.969  -5.778 -19.395  1.00 74.67           H
ATOM   2032  CG  ARG A 144      -5.534  -4.283 -18.796  1.00 74.67           C
ATOM   2033 1HG  ARG A 144      -5.085  -4.153 -19.781  1.00 74.67           H
ATOM   2034 2HG  ARG A 144      -5.534  -3.305 -18.315  1.00 74.67           H
ATOM   2035  CD  ARG A 144      -4.694  -5.262 -17.973  1.00 74.67           C
ATOM   2036 1HD  ARG A 144      -4.968  -5.193 -16.920  1.00 74.67           H
ATOM   2037 2HD  ARG A 144      -4.899  -6.285 -18.289  1.00 74.67           H
ATOM   2038  NE  ARG A 144      -3.255  -4.960 -18.141  1.00 74.67           N
ATOM   2039  HE  ARG A 144      -3.005  -4.151 -18.671  1.00 74.67           H
ATOM   2040  CZ  ARG A 144      -2.266  -5.704 -17.626  1.00 74.67           C
ATOM   2041  NH1 ARG A 144      -2.544  -6.800 -16.906  1.00 74.67           N
ATOM   2042 1HH1 ARG A 144      -3.494  -7.068 -16.750  1.00 74.67           H
ATOM   2043 2HH1 ARG A 144      -1.800  -7.350 -16.526  1.00 74.67           H
ATOM   2044  NH2 ARG A 144      -0.996  -5.336 -17.842  1.00 74.67           N
ATOM   2045 1HH2 ARG A 144      -0.247  -5.880 -17.465  1.00 74.67           H
ATOM   2046 2HH2 ARG A 144      -0.798  -4.517 -18.380  1.00 74.67           H
ATOM   2047  HN  ARG A 144      -8.073  -2.748 -18.050  1.00 74.67           H
ATOM   2048  N   TYR A 145      -9.979  -4.838 -19.616  1.00 73.56           N
ATOM   2049  CA  TYR A 145     -11.159  -5.549 -20.077  1.00 73.56           C
ATOM   2050  C   TYR A 145     -11.797  -4.836 -21.271  1.00 73.56           C
ATOM   2051  O   TYR A 145     -12.098  -5.464 -22.285  1.00 73.56           O
ATOM   2052  HA  TYR A 145     -10.852  -6.549 -20.382  1.00 73.56           H
ATOM   2053  CB  TYR A 145     -12.143  -5.536 -18.905  1.00 73.56           C
ATOM   2054 1HB  TYR A 145     -11.752  -6.170 -18.109  1.00 73.56           H
ATOM   2055 2HB  TYR A 145     -12.204  -4.524 -18.506  1.00 73.56           H
ATOM   2056  CG  TYR A 145     -13.551  -6.011 -19.270  1.00 73.56           C
ATOM   2057  CD1 TYR A 145     -14.599  -5.112 -19.290  1.00 73.56           C
ATOM   2058  HD1 TYR A 145     -14.423  -4.065 -19.046  1.00 73.56           H
ATOM   2059  CD2 TYR A 145     -13.774  -7.337 -19.579  1.00 73.56           C
ATOM   2060  HD2 TYR A 145     -12.947  -8.047 -19.563  1.00 73.56           H
ATOM   2061  CE1 TYR A 145     -15.924  -5.559 -19.633  1.00 73.56           C
ATOM   2062  HE1 TYR A 145     -16.760  -4.860 -19.652  1.00 73.56           H
ATOM   2063  CE2 TYR A 145     -15.099  -7.784 -19.922  1.00 73.56           C
ATOM   2064  HE2 TYR A 145     -15.289  -8.829 -20.168  1.00 73.56           H
ATOM   2065  CZ  TYR A 145     -16.109  -6.873 -19.932  1.00 73.56           C
ATOM   2066  OH  TYR A 145     -17.360  -7.294 -20.256  1.00 73.56           O
ATOM   2067  HH  TYR A 145     -18.006  -6.534 -20.187  1.00 73.56           H
ATOM   2068  HN  TYR A 145     -10.003  -4.556 -18.657  1.00 73.56           H
ATOM   2069  N   ILE A 146     -11.985  -3.535 -21.111  1.00 75.79           N
ATOM   2070  CA  ILE A 146     -12.635  -2.740 -22.140  1.00 75.79           C
ATOM   2071  C   ILE A 146     -11.807  -2.802 -23.425  1.00 75.79           C
ATOM   2072  O   ILE A 146     -12.359  -2.927 -24.517  1.00 75.79           O
ATOM   2073  HA  ILE A 146     -13.609  -3.191 -22.334  1.00 75.79           H
ATOM   2074  CB  ILE A 146     -12.887  -1.317 -21.638  1.00 75.79           C
ATOM   2075  HB  ILE A 146     -11.956  -0.931 -21.224  1.00 75.79           H
ATOM   2076  CG1 ILE A 146     -13.921  -1.308 -20.511  1.00 75.79           C
ATOM   2077 1HG1 ILE A 146     -14.905  -1.549 -20.913  1.00 75.79           H
ATOM   2078 2HG1 ILE A 146     -13.676  -2.080 -19.782  1.00 75.79           H
ATOM   2079  CG2 ILE A 146     -13.287  -0.393 -22.790  1.00 75.79           C
ATOM   2080 1HG2 ILE A 146     -12.486  -0.366 -23.529  1.00 75.79           H
ATOM   2081 2HG2 ILE A 146     -14.199  -0.766 -23.256  1.00 75.79           H
ATOM   2082 3HG2 ILE A 146     -13.460   0.613 -22.406  1.00 75.79           H
ATOM   2083  CD1 ILE A 146     -13.967   0.057 -19.820  1.00 75.79           C
ATOM   2084 1HD1 ILE A 146     -12.988   0.284 -19.399  1.00 75.79           H
ATOM   2085 2HD1 ILE A 146     -14.236   0.823 -20.548  1.00 75.79           H
ATOM   2086 3HD1 ILE A 146     -14.710   0.036 -19.023  1.00 75.79           H
ATOM   2087  HN  ILE A 146     -11.702  -3.024 -20.299  1.00 75.79           H
ATOM   2088  N   ALA A 147     -10.497  -2.713 -23.252  1.00 75.59           N
ATOM   2089  CA  ALA A 147      -9.594  -2.649 -24.389  1.00 75.59           C
ATOM   2090  C   ALA A 147      -9.696  -3.949 -25.189  1.00 75.59           C
ATOM   2091  O   ALA A 147      -9.488  -3.954 -26.401  1.00 75.59           O
ATOM   2092  HA  ALA A 147      -9.913  -1.819 -25.019  1.00 75.59           H
ATOM   2093  CB  ALA A 147      -8.172  -2.376 -23.897  1.00 75.59           C
ATOM   2094 1HB  ALA A 147      -8.148  -1.427 -23.360  1.00 75.59           H
ATOM   2095 2HB  ALA A 147      -7.858  -3.179 -23.229  1.00 75.59           H
ATOM   2096 3HB  ALA A 147      -7.495  -2.328 -24.750  1.00 75.59           H
ATOM   2097  HN  ALA A 147     -10.052  -2.684 -22.357  1.00 75.59           H
ATOM   2098  N   ILE A 148     -10.015  -5.021 -24.477  1.00 70.82           N
ATOM   2099  CA  ILE A 148     -10.093  -6.333 -25.096  1.00 70.82           C
ATOM   2100  C   ILE A 148     -11.487  -6.526 -25.697  1.00 70.82           C
ATOM   2101  O   ILE A 148     -11.618  -6.914 -26.857  1.00 70.82           O
ATOM   2102  HA  ILE A 148      -9.362  -6.358 -25.904  1.00 70.82           H
ATOM   2103  CB  ILE A 148      -9.699  -7.421 -24.096  1.00 70.82           C
ATOM   2104  HB  ILE A 148     -10.266  -7.264 -23.178  1.00 70.82           H
ATOM   2105  CG1 ILE A 148      -8.216  -7.321 -23.733  1.00 70.82           C
ATOM   2106 1HG1 ILE A 148      -7.608  -7.603 -24.593  1.00 70.82           H
ATOM   2107 2HG1 ILE A 148      -7.966  -6.288 -23.491  1.00 70.82           H
ATOM   2108  CG2 ILE A 148     -10.068  -8.810 -24.622  1.00 70.82           C
ATOM   2109 1HG2 ILE A 148     -11.144  -8.861 -24.788  1.00 70.82           H
ATOM   2110 2HG2 ILE A 148      -9.546  -8.993 -25.561  1.00 70.82           H
ATOM   2111 3HG2 ILE A 148      -9.777  -9.564 -23.891  1.00 70.82           H
ATOM   2112  CD1 ILE A 148      -7.880  -8.225 -22.545  1.00 70.82           C
ATOM   2113 1HD1 ILE A 148      -8.472  -7.925 -21.681  1.00 70.82           H
ATOM   2114 2HD1 ILE A 148      -8.108  -9.260 -22.800  1.00 70.82           H
ATOM   2115 3HD1 ILE A 148      -6.820  -8.135 -22.308  1.00 70.82           H
ATOM   2116  HN  ILE A 148     -10.217  -5.002 -23.498  1.00 70.82           H
ATOM   2117  N   ALA A 149     -12.492  -6.246 -24.881  1.00 71.82           N
ATOM   2118  CA  ALA A 149     -13.857  -6.613 -25.221  1.00 71.82           C
ATOM   2119  C   ALA A 149     -14.373  -5.680 -26.318  1.00 71.82           C
ATOM   2120  O   ALA A 149     -15.123  -6.104 -27.196  1.00 71.82           O
ATOM   2121  HA  ALA A 149     -13.841  -7.634 -25.602  1.00 71.82           H
ATOM   2122  CB  ALA A 149     -14.726  -6.569 -23.963  1.00 71.82           C
ATOM   2123 1HB  ALA A 149     -14.334  -7.271 -23.226  1.00 71.82           H
ATOM   2124 2HB  ALA A 149     -14.714  -5.562 -23.547  1.00 71.82           H
ATOM   2125 3HB  ALA A 149     -15.749  -6.845 -24.218  1.00 71.82           H
ATOM   2126  HN  ALA A 149     -12.387  -5.778 -24.003  1.00 71.82           H
ATOM   2127  N   GLN A 150     -13.950  -4.427 -26.233  1.00 74.95           N
ATOM   2128  CA  GLN A 150     -14.478  -3.398 -27.112  1.00 74.95           C
ATOM   2129  C   GLN A 150     -13.341  -2.723 -27.882  1.00 74.95           C
ATOM   2130  O   GLN A 150     -13.315  -1.500 -28.013  1.00 74.95           O
ATOM   2131  HA  GLN A 150     -15.137  -3.919 -27.806  1.00 74.95           H
ATOM   2132  CB  GLN A 150     -15.293  -2.369 -26.325  1.00 74.95           C
ATOM   2133 1HB  GLN A 150     -14.652  -1.873 -25.595  1.00 74.95           H
ATOM   2134 2HB  GLN A 150     -15.663  -1.598 -27.001  1.00 74.95           H
ATOM   2135  CG  GLN A 150     -16.470  -3.035 -25.608  1.00 74.95           C
ATOM   2136 1HG  GLN A 150     -16.945  -3.756 -26.274  1.00 74.95           H
ATOM   2137 2HG  GLN A 150     -16.107  -3.590 -24.743  1.00 74.95           H
ATOM   2138  CD  GLN A 150     -17.497  -1.994 -25.159  1.00 74.95           C
ATOM   2139  OE1 GLN A 150     -17.383  -0.811 -25.436  1.00 74.95           O
ATOM   2140  NE2 GLN A 150     -18.505  -2.498 -24.452  1.00 74.95           N
ATOM   2141 1HE2 GLN A 150     -18.538  -3.479 -24.259  1.00 74.95           H
ATOM   2142 2HE2 GLN A 150     -19.228  -1.897 -24.112  1.00 74.95           H
ATOM   2143  HN  GLN A 150     -13.262  -4.113 -25.579  1.00 74.95           H
ATOM   2144  N   ALA A 151     -12.428  -3.549 -28.371  1.00 68.33           N
ATOM   2145  CA  ALA A 151     -11.176  -3.047 -28.911  1.00 68.33           C
ATOM   2146  C   ALA A 151     -11.468  -1.903 -29.883  1.00 68.33           C
ATOM   2147  O   ALA A 151     -10.790  -0.877 -29.862  1.00 68.33           O
ATOM   2148  HA  ALA A 151     -10.586  -2.664 -28.079  1.00 68.33           H
ATOM   2149  CB  ALA A 151     -10.409  -4.193 -29.573  1.00 68.33           C
ATOM   2150 1HB  ALA A 151     -10.201  -4.967 -28.833  1.00 68.33           H
ATOM   2151 2HB  ALA A 151     -11.010  -4.614 -30.380  1.00 68.33           H
ATOM   2152 3HB  ALA A 151      -9.470  -3.816 -29.978  1.00 68.33           H
ATOM   2153  HN  ALA A 151     -12.533  -4.543 -28.402  1.00 68.33           H
ATOM   2154  N   MET A 152     -12.479  -2.117 -30.713  1.00 70.27           N
ATOM   2155  CA  MET A 152     -12.818  -1.150 -31.744  1.00 70.27           C
ATOM   2156  C   MET A 152     -13.274   0.173 -31.126  1.00 70.27           C
ATOM   2157  O   MET A 152     -12.754   1.234 -31.468  1.00 70.27           O
ATOM   2158  HA  MET A 152     -11.903  -0.996 -32.315  1.00 70.27           H
ATOM   2159  CB  MET A 152     -13.935  -1.714 -32.624  1.00 70.27           C
ATOM   2160 1HB  MET A 152     -14.698  -2.178 -31.998  1.00 70.27           H
ATOM   2161 2HB  MET A 152     -14.419  -0.903 -33.168  1.00 70.27           H
ATOM   2162  CG  MET A 152     -13.386  -2.743 -33.615  1.00 70.27           C
ATOM   2163 1HG  MET A 152     -12.333  -2.934 -33.407  1.00 70.27           H
ATOM   2164 2HG  MET A 152     -13.912  -3.690 -33.498  1.00 70.27           H
ATOM   2165  SD  MET A 152     -13.577  -2.143 -35.286  1.00 70.27           S
ATOM   2166  CE  MET A 152     -15.303  -2.510 -35.551  1.00 70.27           C
ATOM   2167 1HE  MET A 152     -15.468  -3.582 -35.444  1.00 70.27           H
ATOM   2168 2HE  MET A 152     -15.906  -1.975 -34.817  1.00 70.27           H
ATOM   2169 3HE  MET A 152     -15.591  -2.197 -36.555  1.00 70.27           H
ATOM   2170  HN  MET A 152     -13.059  -2.931 -30.690  1.00 70.27           H
ATOM   2171  N   ARG A 153     -14.241   0.067 -30.226  1.00 70.29           N
ATOM   2172  CA  ARG A 153     -14.799   1.246 -29.585  1.00 70.29           C
ATOM   2173  C   ARG A 153     -13.737   1.933 -28.723  1.00 70.29           C
ATOM   2174  O   ARG A 153     -13.727   3.157 -28.604  1.00 70.29           O
ATOM   2175  HA  ARG A 153     -15.113   1.888 -30.407  1.00 70.29           H
ATOM   2176  CB  ARG A 153     -15.998   0.880 -28.708  1.00 70.29           C
ATOM   2177 1HB  ARG A 153     -15.741   0.038 -28.066  1.00 70.29           H
ATOM   2178 2HB  ARG A 153     -16.244   1.717 -28.054  1.00 70.29           H
ATOM   2179  CG  ARG A 153     -17.214   0.522 -29.565  1.00 70.29           C
ATOM   2180 1HG  ARG A 153     -17.441   1.344 -30.244  1.00 70.29           H
ATOM   2181 2HG  ARG A 153     -16.985  -0.347 -30.182  1.00 70.29           H
ATOM   2182  CD  ARG A 153     -18.434   0.225 -28.689  1.00 70.29           C
ATOM   2183 1HD  ARG A 153     -18.261  -0.679 -28.106  1.00 70.29           H
ATOM   2184 2HD  ARG A 153     -18.588   1.038 -27.980  1.00 70.29           H
ATOM   2185  NE  ARG A 153     -19.636   0.058 -29.536  1.00 70.29           N
ATOM   2186  HE  ARG A 153     -19.527   0.143 -30.527  1.00 70.29           H
ATOM   2187  CZ  ARG A 153     -20.861  -0.200 -29.059  1.00 70.29           C
ATOM   2188  NH1 ARG A 153     -21.065  -0.324 -27.740  1.00 70.29           N
ATOM   2189 1HH1 ARG A 153     -20.299  -0.224 -27.104  1.00 70.29           H
ATOM   2190 2HH1 ARG A 153     -21.982  -0.516 -27.392  1.00 70.29           H
ATOM   2191  NH2 ARG A 153     -21.879  -0.331 -29.919  1.00 70.29           N
ATOM   2192 1HH2 ARG A 153     -22.800  -0.524 -29.579  1.00 70.29           H
ATOM   2193 2HH2 ARG A 153     -21.719  -0.237 -30.902  1.00 70.29           H
ATOM   2194  HN  ARG A 153     -14.642  -0.802 -29.936  1.00 70.29           H
ATOM   2195  N   ALA A 154     -12.870   1.115 -28.145  1.00 71.16           N
ATOM   2196  CA  ALA A 154     -11.853   1.622 -27.239  1.00 71.16           C
ATOM   2197  C   ALA A 154     -10.927   2.574 -27.999  1.00 71.16           C
ATOM   2198  O   ALA A 154     -10.353   3.489 -27.410  1.00 71.16           O
ATOM   2199  HA  ALA A 154     -12.360   2.176 -26.448  1.00 71.16           H
ATOM   2200  CB  ALA A 154     -11.097   0.449 -26.613  1.00 71.16           C
ATOM   2201 1HB  ALA A 154     -11.795  -0.180 -26.060  1.00 71.16           H
ATOM   2202 2HB  ALA A 154     -10.622  -0.138 -27.399  1.00 71.16           H
ATOM   2203 3HB  ALA A 154     -10.334   0.830 -25.933  1.00 71.16           H
ATOM   2204  HN  ALA A 154     -12.854   0.126 -28.287  1.00 71.16           H
ATOM   2205  N   HIS A 155     -10.810   2.326 -29.295  1.00 72.80           N
ATOM   2206  CA  HIS A 155      -9.908   3.103 -30.128  1.00 72.80           C
ATOM   2207  C   HIS A 155     -10.513   4.484 -30.389  1.00 72.80           C
ATOM   2208  O   HIS A 155      -9.841   5.501 -30.228  1.00 72.80           O
ATOM   2209  HA  HIS A 155      -8.985   3.222 -29.561  1.00 72.80           H
ATOM   2210  CB  HIS A 155      -9.572   2.349 -31.416  1.00 72.80           C
ATOM   2211 1HB  HIS A 155      -9.291   1.327 -31.163  1.00 72.80           H
ATOM   2212 2HB  HIS A 155     -10.468   2.290 -32.034  1.00 72.80           H
ATOM   2213  CG  HIS A 155      -8.461   2.977 -32.223  1.00 72.80           C
ATOM   2214  ND1 HIS A 155      -8.689   3.942 -33.188  1.00 72.80           N
ATOM   2215  HD1 HIS A 155      -9.581   4.313 -33.445  1.00 72.80           H
ATOM   2216  CD2 HIS A 155      -7.113   2.769 -32.197  1.00 72.80           C
ATOM   2217  HD2 HIS A 155      -6.589   2.069 -31.547  1.00 72.80           H
ATOM   2218  CE1 HIS A 155      -7.524   4.291 -33.714  1.00 72.80           C
ATOM   2219  HE1 HIS A 155      -7.371   5.030 -34.500  1.00 72.80           H
ATOM   2220  NE2 HIS A 155      -6.549   3.562 -33.099  1.00 72.80           N
ATOM   2221  HN  HIS A 155     -11.317   1.610 -29.775  1.00 72.80           H
ATOM   2222  N   THR A 156     -11.776   4.475 -30.790  1.00 74.79           N
ATOM   2223  CA  THR A 156     -12.445   5.703 -31.184  1.00 74.79           C
ATOM   2224  C   THR A 156     -12.614   6.630 -29.979  1.00 74.79           C
ATOM   2225  O   THR A 156     -12.579   7.851 -30.120  1.00 74.79           O
ATOM   2226  HA  THR A 156     -11.811   6.224 -31.902  1.00 74.79           H
ATOM   2227  CB  THR A 156     -13.769   5.327 -31.852  1.00 74.79           C
ATOM   2228  HB  THR A 156     -14.491   6.140 -31.770  1.00 74.79           H
ATOM   2229  OG1 THR A 156     -14.143   4.107 -31.218  1.00 74.79           O
ATOM   2230  HG1 THR A 156     -14.171   4.231 -30.226  1.00 74.79           H
ATOM   2231  CG2 THR A 156     -13.596   4.945 -33.323  1.00 74.79           C
ATOM   2232 1HG2 THR A 156     -12.926   4.088 -33.400  1.00 74.79           H
ATOM   2233 2HG2 THR A 156     -13.172   5.787 -33.870  1.00 74.79           H
ATOM   2234 3HG2 THR A 156     -14.566   4.687 -33.749  1.00 74.79           H
ATOM   2235  HN  THR A 156     -12.339   3.650 -30.846  1.00 74.79           H
ATOM   2236  N   TRP A 157     -12.794   6.013 -28.820  1.00 77.49           N
ATOM   2237  CA  TRP A 157     -13.144   6.758 -27.622  1.00 77.49           C
ATOM   2238  C   TRP A 157     -11.858   7.025 -26.838  1.00 77.49           C
ATOM   2239  O   TRP A 157     -11.902   7.281 -25.636  1.00 77.49           O
ATOM   2240  HA  TRP A 157     -13.592   7.701 -27.936  1.00 77.49           H
ATOM   2241  CB  TRP A 157     -14.201   6.014 -26.803  1.00 77.49           C
ATOM   2242 1HB  TRP A 157     -13.912   4.965 -26.725  1.00 77.49           H
ATOM   2243 2HB  TRP A 157     -14.212   6.418 -25.791  1.00 77.49           H
ATOM   2244  CG  TRP A 157     -15.613   6.097 -27.386  1.00 77.49           C
ATOM   2245  CD1 TRP A 157     -15.974   6.099 -28.677  1.00 77.49           C
ATOM   2246  HD1 TRP A 157     -15.273   6.040 -29.510  1.00 77.49           H
ATOM   2247  CD2 TRP A 157     -16.846   6.189 -26.643  1.00 77.49           C
ATOM   2248  NE1 TRP A 157     -17.344   6.187 -28.819  1.00 77.49           N
ATOM   2249  HE1 TRP A 157     -17.849   6.206 -29.681  1.00 77.49           H
ATOM   2250  CE2 TRP A 157     -17.891   6.243 -27.542  1.00 77.49           C
ATOM   2251  CE3 TRP A 157     -17.071   6.226 -25.255  1.00 77.49           C
ATOM   2252  HE3 TRP A 157     -16.263   6.185 -24.525  1.00 77.49           H
ATOM   2253  CZ2 TRP A 157     -19.233   6.337 -27.154  1.00 77.49           C
ATOM   2254  HZ2 TRP A 157     -20.041   6.378 -27.885  1.00 77.49           H
ATOM   2255  CZ3 TRP A 157     -18.418   6.320 -24.884  1.00 77.49           C
ATOM   2256  HZ3 TRP A 157     -18.648   6.352 -23.819  1.00 77.49           H
ATOM   2257  CH2 TRP A 157     -19.481   6.376 -25.777  1.00 77.49           C
ATOM   2258  HH2 TRP A 157     -20.504   6.449 -25.407  1.00 77.49           H
ATOM   2259  HN  TRP A 157     -12.703   5.026 -28.692  1.00 77.49           H
ATOM   2260  N   ARG A 158     -10.743   6.956 -27.550  1.00 78.39           N
ATOM   2261  CA  ARG A 158      -9.441   6.983 -26.906  1.00 78.39           C
ATOM   2262  C   ARG A 158      -9.274   8.273 -26.101  1.00 78.39           C
ATOM   2263  O   ARG A 158      -8.829   8.240 -24.954  1.00 78.39           O
ATOM   2264  HA  ARG A 158      -9.434   6.110 -26.254  1.00 78.39           H
ATOM   2265  CB  ARG A 158      -8.315   6.884 -27.937  1.00 78.39           C
ATOM   2266 1HB  ARG A 158      -8.452   5.991 -28.546  1.00 78.39           H
ATOM   2267 2HB  ARG A 158      -8.358   7.740 -28.611  1.00 78.39           H
ATOM   2268  CG  ARG A 158      -6.947   6.836 -27.252  1.00 78.39           C
ATOM   2269 1HG  ARG A 158      -6.816   7.722 -26.631  1.00 78.39           H
ATOM   2270 2HG  ARG A 158      -6.899   5.972 -26.589  1.00 78.39           H
ATOM   2271  CD  ARG A 158      -5.820   6.758 -28.283  1.00 78.39           C
ATOM   2272 1HD  ARG A 158      -5.994   5.924 -28.963  1.00 78.39           H
ATOM   2273 2HD  ARG A 158      -5.807   7.664 -28.889  1.00 78.39           H
ATOM   2274  NE  ARG A 158      -4.519   6.589 -27.599  1.00 78.39           N
ATOM   2275  HE  ARG A 158      -4.474   6.788 -26.620  1.00 78.39           H
ATOM   2276  CZ  ARG A 158      -3.396   6.186 -28.209  1.00 78.39           C
ATOM   2277  NH1 ARG A 158      -3.397   5.905 -29.519  1.00 78.39           N
ATOM   2278 1HH1 ARG A 158      -4.240   5.996 -30.050  1.00 78.39           H
ATOM   2279 2HH1 ARG A 158      -2.555   5.605 -29.967  1.00 78.39           H
ATOM   2280  NH2 ARG A 158      -2.272   6.067 -27.489  1.00 78.39           N
ATOM   2281 1HH2 ARG A 158      -1.425   5.767 -27.929  1.00 78.39           H
ATOM   2282 2HH2 ARG A 158      -2.280   6.279 -26.512  1.00 78.39           H
ATOM   2283  HN  ARG A 158     -10.720   6.882 -28.547  1.00 78.39           H
ATOM   2284  N   GLU A 159      -9.641   9.379 -26.732  1.00 80.80           N
ATOM   2285  CA  GLU A 159      -9.451  10.685 -26.125  1.00 80.80           C
ATOM   2286  C   GLU A 159     -10.355  10.837 -24.900  1.00 80.80           C
ATOM   2287  O   GLU A 159      -9.901  11.256 -23.836  1.00 80.80           O
ATOM   2288  HA  GLU A 159      -8.406  10.713 -25.818  1.00 80.80           H
ATOM   2289  CB  GLU A 159      -9.708  11.803 -27.137  1.00 80.80           C
ATOM   2290 1HB  GLU A 159     -10.606  11.578 -27.713  1.00 80.80           H
ATOM   2291 2HB  GLU A 159      -9.755  12.762 -26.621  1.00 80.80           H
ATOM   2292  CG  GLU A 159      -8.557  11.909 -28.140  1.00 80.80           C
ATOM   2293 1HG  GLU A 159      -7.604  11.839 -27.614  1.00 80.80           H
ATOM   2294 2HG  GLU A 159      -8.599  11.073 -28.837  1.00 80.80           H
ATOM   2295  CD  GLU A 159      -8.623  13.228 -28.912  1.00 80.80           C
ATOM   2296  OE1 GLU A 159      -7.553  13.656 -29.398  1.00 80.80           O
ATOM   2297  OE2 GLU A 159      -9.741  13.779 -29.000  1.00 80.80           O
ATOM   2298  HN  GLU A 159     -10.059   9.392 -27.640  1.00 80.80           H
ATOM   2299  N   LYS A 160     -11.619  10.488 -25.090  1.00 84.66           N
ATOM   2300  CA  LYS A 160     -12.588  10.566 -24.009  1.00 84.66           C
ATOM   2301  C   LYS A 160     -12.093   9.733 -22.825  1.00 84.66           C
ATOM   2302  O   LYS A 160     -12.179  10.166 -21.678  1.00 84.66           O
ATOM   2303  HA  LYS A 160     -12.646  11.608 -23.697  1.00 84.66           H
ATOM   2304  CB  LYS A 160     -13.978  10.164 -24.506  1.00 84.66           C
ATOM   2305 1HB  LYS A 160     -13.908   9.247 -25.091  1.00 84.66           H
ATOM   2306 2HB  LYS A 160     -14.624   9.949 -23.655  1.00 84.66           H
ATOM   2307  CG  LYS A 160     -14.598  11.273 -25.358  1.00 84.66           C
ATOM   2308 1HG  LYS A 160     -14.555  12.218 -24.817  1.00 84.66           H
ATOM   2309 2HG  LYS A 160     -14.018  11.402 -26.272  1.00 84.66           H
ATOM   2310  CD  LYS A 160     -16.051  10.946 -25.711  1.00 84.66           C
ATOM   2311 1HD  LYS A 160     -16.086  10.043 -26.319  1.00 84.66           H
ATOM   2312 2HD  LYS A 160     -16.612  10.740 -24.800  1.00 84.66           H
ATOM   2313  CE  LYS A 160     -16.704  12.104 -26.468  1.00 84.66           C
ATOM   2314 1HE  LYS A 160     -16.639  13.017 -25.876  1.00 84.66           H
ATOM   2315 2HE  LYS A 160     -16.166  12.288 -27.398  1.00 84.66           H
ATOM   2316  NZ  LYS A 160     -18.122  11.796 -26.762  1.00 84.66           N
ATOM   2317 1HZ  LYS A 160     -18.538  12.570 -27.268  1.00 84.66           H
ATOM   2318 2HZ  LYS A 160     -18.175  10.956 -27.327  1.00 84.66           H
ATOM   2319 3HZ  LYS A 160     -18.624  11.652 -25.893  1.00 84.66           H
ATOM   2320  HN  LYS A 160     -11.983  10.157 -25.960  1.00 84.66           H
ATOM   2321  N   ARG A 161     -11.586   8.551 -23.145  1.00 84.68           N
ATOM   2322  CA  ARG A 161     -11.091   7.647 -22.121  1.00 84.68           C
ATOM   2323  C   ARG A 161      -9.946   8.300 -21.344  1.00 84.68           C
ATOM   2324  O   ARG A 161      -9.822   8.108 -20.136  1.00 84.68           O
ATOM   2325  HA  ARG A 161     -11.949   7.463 -21.474  1.00 84.68           H
ATOM   2326  CB  ARG A 161     -10.599   6.335 -22.735  1.00 84.68           C
ATOM   2327 1HB  ARG A 161      -9.925   6.548 -23.565  1.00 84.68           H
ATOM   2328 2HB  ARG A 161     -10.027   5.775 -21.996  1.00 84.68           H
ATOM   2329  CG  ARG A 161     -11.772   5.487 -23.230  1.00 84.68           C
ATOM   2330 1HG  ARG A 161     -12.351   5.128 -22.378  1.00 84.68           H
ATOM   2331 2HG  ARG A 161     -12.440   6.101 -23.834  1.00 84.68           H
ATOM   2332  CD  ARG A 161     -11.279   4.297 -24.055  1.00 84.68           C
ATOM   2333 1HD  ARG A 161     -12.117   3.828 -24.570  1.00 84.68           H
ATOM   2334 2HD  ARG A 161     -10.585   4.639 -24.823  1.00 84.68           H
ATOM   2335  NE  ARG A 161     -10.612   3.312 -23.175  1.00 84.68           N
ATOM   2336  HE  ARG A 161     -10.803   3.355 -22.194  1.00 84.68           H
ATOM   2337  CZ  ARG A 161      -9.769   2.365 -23.610  1.00 84.68           C
ATOM   2338  NH1 ARG A 161      -9.477   2.261 -24.913  1.00 84.68           N
ATOM   2339 1HH1 ARG A 161      -9.889   2.893 -25.570  1.00 84.68           H
ATOM   2340 2HH1 ARG A 161      -8.847   1.552 -25.229  1.00 84.68           H
ATOM   2341  NH2 ARG A 161      -9.222   1.524 -22.721  1.00 84.68           N
ATOM   2342 1HH2 ARG A 161      -8.591   0.813 -23.029  1.00 84.68           H
ATOM   2343 2HH2 ARG A 161      -9.445   1.609 -21.750  1.00 84.68           H
ATOM   2344  HN  ARG A 161     -11.510   8.210 -24.082  1.00 84.68           H
ATOM   2345  N   LEU A 162      -9.138   9.059 -22.071  1.00 85.53           N
ATOM   2346  CA  LEU A 162      -8.002   9.733 -21.467  1.00 85.53           C
ATOM   2347  C   LEU A 162      -8.505  10.806 -20.500  1.00 85.53           C
ATOM   2348  O   LEU A 162      -7.959  10.971 -19.410  1.00 85.53           O
ATOM   2349  HA  LEU A 162      -7.445   8.989 -20.897  1.00 85.53           H
ATOM   2350  CB  LEU A 162      -7.062  10.272 -22.548  1.00 85.53           C
ATOM   2351 1HB  LEU A 162      -6.915   9.492 -23.295  1.00 85.53           H
ATOM   2352 2HB  LEU A 162      -7.556  11.104 -23.049  1.00 85.53           H
ATOM   2353  CG  LEU A 162      -5.689  10.745 -22.068  1.00 85.53           C
ATOM   2354  HG  LEU A 162      -5.828  11.337 -21.163  1.00 85.53           H
ATOM   2355  CD1 LEU A 162      -4.798   9.557 -21.698  1.00 85.53           C
ATOM   2356 1HD1 LEU A 162      -5.269   8.984 -20.900  1.00 85.53           H
ATOM   2357 2HD1 LEU A 162      -4.662   8.919 -22.572  1.00 85.53           H
ATOM   2358 3HD1 LEU A 162      -3.828   9.922 -21.360  1.00 85.53           H
ATOM   2359  CD2 LEU A 162      -5.029  11.656 -23.105  1.00 85.53           C
ATOM   2360 1HD2 LEU A 162      -4.903  11.109 -24.040  1.00 85.53           H
ATOM   2361 2HD2 LEU A 162      -5.659  12.528 -23.276  1.00 85.53           H
ATOM   2362 3HD2 LEU A 162      -4.054  11.978 -22.739  1.00 85.53           H
ATOM   2363  HN  LEU A 162      -9.250   9.216 -23.052  1.00 85.53           H
ATOM   2364  N   LEU A 163      -9.542  11.508 -20.933  1.00 88.27           N
ATOM   2365  CA  LEU A 163     -10.122  12.565 -20.122  1.00 88.27           C
ATOM   2366  C   LEU A 163     -10.649  11.969 -18.815  1.00 88.27           C
ATOM   2367  O   LEU A 163     -10.326  12.455 -17.732  1.00 88.27           O
ATOM   2368  HA  LEU A 163      -9.324  13.269 -19.883  1.00 88.27           H
ATOM   2369  CB  LEU A 163     -11.179  13.333 -20.918  1.00 88.27           C
ATOM   2370 1HB  LEU A 163     -10.827  13.439 -21.944  1.00 88.27           H
ATOM   2371 2HB  LEU A 163     -12.087  12.731 -20.953  1.00 88.27           H
ATOM   2372  CG  LEU A 163     -11.541  14.722 -20.387  1.00 88.27           C
ATOM   2373  HG  LEU A 163     -11.201  14.791 -19.353  1.00 88.27           H
ATOM   2374  CD1 LEU A 163     -10.819  15.816 -21.175  1.00 88.27           C
ATOM   2375 1HD1 LEU A 163      -9.741  15.677 -21.085  1.00 88.27           H
ATOM   2376 2HD1 LEU A 163     -11.106  15.757 -22.225  1.00 88.27           H
ATOM   2377 3HD1 LEU A 163     -11.094  16.792 -20.777  1.00 88.27           H
ATOM   2378  CD2 LEU A 163     -13.057  14.927 -20.378  1.00 88.27           C
ATOM   2379 1HD2 LEU A 163     -13.443  14.830 -21.393  1.00 88.27           H
ATOM   2380 2HD2 LEU A 163     -13.522  14.176 -19.740  1.00 88.27           H
ATOM   2381 3HD2 LEU A 163     -13.287  15.922 -19.996  1.00 88.27           H
ATOM   2382  HN  LEU A 163      -9.984  11.365 -21.818  1.00 88.27           H
ATOM   2383  N   TYR A 164     -11.451  10.924 -18.960  1.00 89.12           N
ATOM   2384  CA  TYR A 164     -12.032  10.261 -17.805  1.00 89.12           C
ATOM   2385  C   TYR A 164     -10.942   9.710 -16.883  1.00 89.12           C
ATOM   2386  O   TYR A 164     -11.099   9.705 -15.663  1.00 89.12           O
ATOM   2387  HA  TYR A 164     -12.623  10.995 -17.258  1.00 89.12           H
ATOM   2388  CB  TYR A 164     -12.854   9.095 -18.357  1.00 89.12           C
ATOM   2389 1HB  TYR A 164     -12.248   8.546 -19.078  1.00 89.12           H
ATOM   2390 2HB  TYR A 164     -13.082   8.407 -17.544  1.00 89.12           H
ATOM   2391  CG  TYR A 164     -14.161   9.519 -19.030  1.00 89.12           C
ATOM   2392  CD1 TYR A 164     -15.016  10.390 -18.387  1.00 89.12           C
ATOM   2393  HD1 TYR A 164     -14.761  10.777 -17.401  1.00 89.12           H
ATOM   2394  CD2 TYR A 164     -14.485   9.029 -20.279  1.00 89.12           C
ATOM   2395  HD2 TYR A 164     -13.809   8.340 -20.786  1.00 89.12           H
ATOM   2396  CE1 TYR A 164     -16.247  10.789 -19.020  1.00 89.12           C
ATOM   2397  HE1 TYR A 164     -16.931  11.477 -18.524  1.00 89.12           H
ATOM   2398  CE2 TYR A 164     -15.715   9.428 -20.912  1.00 89.12           C
ATOM   2399  HE2 TYR A 164     -15.983   9.048 -21.898  1.00 89.12           H
ATOM   2400  CZ  TYR A 164     -16.536  10.288 -20.251  1.00 89.12           C
ATOM   2401  OH  TYR A 164     -17.698  10.665 -20.849  1.00 89.12           O
ATOM   2402  HH  TYR A 164     -18.206  11.282 -20.249  1.00 89.12           H
ATOM   2403  HN  TYR A 164     -11.704  10.532 -19.844  1.00 89.12           H
ATOM   2404  N   SER A 165      -9.861   9.258 -17.502  1.00 89.05           N
ATOM   2405  CA  SER A 165      -8.749   8.697 -16.753  1.00 89.05           C
ATOM   2406  C   SER A 165      -8.187   9.743 -15.789  1.00 89.05           C
ATOM   2407  O   SER A 165      -7.766   9.410 -14.682  1.00 89.05           O
ATOM   2408  HA  SER A 165      -9.168   7.855 -16.202  1.00 89.05           H
ATOM   2409  CB  SER A 165      -7.650   8.195 -17.692  1.00 89.05           C
ATOM   2410 1HB  SER A 165      -7.006   7.499 -17.156  1.00 89.05           H
ATOM   2411 2HB  SER A 165      -8.101   7.642 -18.516  1.00 89.05           H
ATOM   2412  OG  SER A 165      -6.864   9.264 -18.212  1.00 89.05           O
ATOM   2413  HG  SER A 165      -7.390  10.114 -18.198  1.00 89.05           H
ATOM   2414  HN  SER A 165      -9.738   9.271 -18.495  1.00 89.05           H
ATOM   2415  N   LYS A 166      -8.198  10.988 -16.244  1.00 91.54           N
ATOM   2416  CA  LYS A 166      -7.695  12.085 -15.435  1.00 91.54           C
ATOM   2417  C   LYS A 166      -8.612  12.283 -14.226  1.00 91.54           C
ATOM   2418  O   LYS A 166      -8.138  12.410 -13.098  1.00 91.54           O
ATOM   2419  HA  LYS A 166      -6.706  11.800 -15.076  1.00 91.54           H
ATOM   2420  CB  LYS A 166      -7.522  13.343 -16.288  1.00 91.54           C
ATOM   2421 1HB  LYS A 166      -8.444  13.550 -16.831  1.00 91.54           H
ATOM   2422 2HB  LYS A 166      -7.334  14.201 -15.642  1.00 91.54           H
ATOM   2423  CG  LYS A 166      -6.366  13.181 -17.277  1.00 91.54           C
ATOM   2424 1HG  LYS A 166      -5.443  12.980 -16.734  1.00 91.54           H
ATOM   2425 2HG  LYS A 166      -6.551  12.319 -17.919  1.00 91.54           H
ATOM   2426  CD  LYS A 166      -6.197  14.436 -18.135  1.00 91.54           C
ATOM   2427 1HD  LYS A 166      -7.109  14.618 -18.703  1.00 91.54           H
ATOM   2428 2HD  LYS A 166      -6.045  15.303 -17.491  1.00 91.54           H
ATOM   2429  CE  LYS A 166      -5.013  14.291 -19.092  1.00 91.54           C
ATOM   2430 1HE  LYS A 166      -4.114  14.033 -18.532  1.00 91.54           H
ATOM   2431 2HE  LYS A 166      -5.200  13.475 -19.790  1.00 91.54           H
ATOM   2432  NZ  LYS A 166      -4.794  15.550 -19.840  1.00 91.54           N
ATOM   2433 1HZ  LYS A 166      -4.017  15.431 -20.481  1.00 91.54           H
ATOM   2434 2HZ  LYS A 166      -5.631  15.783 -20.362  1.00 91.54           H
ATOM   2435 3HZ  LYS A 166      -4.583  16.297 -19.188  1.00 91.54           H
ATOM   2436  HN  LYS A 166      -8.541  11.250 -17.146  1.00 91.54           H
ATOM   2437  N   MET A 167      -9.907  12.301 -14.503  1.00 93.80           N
ATOM   2438  CA  MET A 167     -10.893  12.505 -13.455  1.00 93.80           C
ATOM   2439  C   MET A 167     -10.824  11.388 -12.412  1.00 93.80           C
ATOM   2440  O   MET A 167     -10.842  11.653 -11.211  1.00 93.80           O
ATOM   2441  HA  MET A 167     -10.638  13.459 -12.993  1.00 93.80           H
ATOM   2442  CB  MET A 167     -12.293  12.542 -14.071  1.00 93.80           C
ATOM   2443 1HB  MET A 167     -12.443  11.660 -14.694  1.00 93.80           H
ATOM   2444 2HB  MET A 167     -13.043  12.506 -13.281  1.00 93.80           H
ATOM   2445  CG  MET A 167     -12.489  13.806 -14.911  1.00 93.80           C
ATOM   2446 1HG  MET A 167     -12.305  14.690 -14.301  1.00 93.80           H
ATOM   2447 2HG  MET A 167     -11.767  13.826 -15.727  1.00 93.80           H
ATOM   2448  SD  MET A 167     -14.150  13.853 -15.565  1.00 93.80           S
ATOM   2449  CE  MET A 167     -15.073  14.060 -14.052  1.00 93.80           C
ATOM   2450 1HE  MET A 167     -14.881  13.214 -13.391  1.00 93.80           H
ATOM   2451 2HE  MET A 167     -14.765  14.982 -13.561  1.00 93.80           H
ATOM   2452 3HE  MET A 167     -16.138  14.108 -14.280  1.00 93.80           H
ATOM   2453  HN  MET A 167     -10.285  12.181 -15.421  1.00 93.80           H
ATOM   2454  N   VAL A 168     -10.745  10.162 -12.909  1.00 93.14           N
ATOM   2455  CA  VAL A 168     -10.722   9.001 -12.036  1.00 93.14           C
ATOM   2456  C   VAL A 168      -9.512   9.094 -11.103  1.00 93.14           C
ATOM   2457  O   VAL A 168      -9.624   8.830  -9.907  1.00 93.14           O
ATOM   2458  HA  VAL A 168     -11.631   9.023 -11.434  1.00 93.14           H
ATOM   2459  CB  VAL A 168     -10.736   7.719 -12.870  1.00 93.14           C
ATOM   2460  HB  VAL A 168      -9.956   7.802 -13.626  1.00 93.14           H
ATOM   2461  CG1 VAL A 168     -10.422   6.497 -12.004  1.00 93.14           C
ATOM   2462 1HG1 VAL A 168      -9.434   6.613 -11.557  1.00 93.14           H
ATOM   2463 2HG1 VAL A 168     -11.169   6.410 -11.215  1.00 93.14           H
ATOM   2464 3HG1 VAL A 168     -10.439   5.600 -12.622  1.00 93.14           H
ATOM   2465  CG2 VAL A 168     -12.075   7.549 -13.592  1.00 93.14           C
ATOM   2466 1HG2 VAL A 168     -12.879   7.498 -12.858  1.00 93.14           H
ATOM   2467 2HG2 VAL A 168     -12.240   8.399 -14.254  1.00 93.14           H
ATOM   2468 3HG2 VAL A 168     -12.058   6.630 -14.177  1.00 93.14           H
ATOM   2469  HN  VAL A 168     -10.698   9.957 -13.886  1.00 93.14           H
ATOM   2470  N   CYS A 169      -8.383   9.470 -11.686  1.00 92.64           N
ATOM   2471  CA  CYS A 169      -7.153   9.595 -10.923  1.00 92.64           C
ATOM   2472  C   CYS A 169      -7.393  10.585  -9.782  1.00 92.64           C
ATOM   2473  O   CYS A 169      -7.052  10.309  -8.633  1.00 92.64           O
ATOM   2474  HA  CYS A 169      -6.924   8.603 -10.533  1.00 92.64           H
ATOM   2475  CB  CYS A 169      -5.979  10.018 -11.809  1.00 92.64           C
ATOM   2476 1HB  CYS A 169      -6.268  10.867 -12.428  1.00 92.64           H
ATOM   2477 2HB  CYS A 169      -5.144  10.345 -11.188  1.00 92.64           H
ATOM   2478  SG  CYS A 169      -5.459   8.620 -12.869  1.00 92.64           S
ATOM   2479  HG  CYS A 169      -6.429   8.758 -13.767  1.00 92.64           H
ATOM   2480  HN  CYS A 169      -8.301   9.687 -12.659  1.00 92.64           H
ATOM   2481  N   PHE A 170      -7.979  11.719 -10.139  1.00 95.05           N
ATOM   2482  CA  PHE A 170      -8.228  12.770  -9.168  1.00 95.05           C
ATOM   2483  C   PHE A 170      -9.134  12.272  -8.040  1.00 95.05           C
ATOM   2484  O   PHE A 170      -8.851  12.499  -6.865  1.00 95.05           O
ATOM   2485  HA  PHE A 170      -7.263  13.063  -8.753  1.00 95.05           H
ATOM   2486  CB  PHE A 170      -8.935  13.906  -9.910  1.00 95.05           C
ATOM   2487 1HB  PHE A 170      -8.313  14.222 -10.747  1.00 95.05           H
ATOM   2488 2HB  PHE A 170      -9.867  13.528 -10.329  1.00 95.05           H
ATOM   2489  CG  PHE A 170      -9.244  15.123  -9.035  1.00 95.05           C
ATOM   2490  CD1 PHE A 170     -10.492  15.294  -8.523  1.00 95.05           C
ATOM   2491  HD1 PHE A 170     -11.272  14.563  -8.735  1.00 95.05           H
ATOM   2492  CD2 PHE A 170      -8.270  16.035  -8.770  1.00 95.05           C
ATOM   2493  HD2 PHE A 170      -7.269  15.899  -9.181  1.00 95.05           H
ATOM   2494  CE1 PHE A 170     -10.778  16.423  -7.712  1.00 95.05           C
ATOM   2495  HE1 PHE A 170     -11.779  16.560  -7.301  1.00 95.05           H
ATOM   2496  CE2 PHE A 170      -8.556  17.165  -7.959  1.00 95.05           C
ATOM   2497  HE2 PHE A 170      -7.776  17.895  -7.747  1.00 95.05           H
ATOM   2498  CZ  PHE A 170      -9.804  17.335  -7.447  1.00 95.05           C
ATOM   2499  HZ  PHE A 170     -10.024  18.202  -6.824  1.00 95.05           H
ATOM   2500  HN  PHE A 170      -8.281  11.924 -11.070  1.00 95.05           H
ATOM   2501  N   THR A 171     -10.205  11.601  -8.438  1.00 95.71           N
ATOM   2502  CA  THR A 171     -11.163  11.083  -7.476  1.00 95.71           C
ATOM   2503  C   THR A 171     -10.479  10.114  -6.510  1.00 95.71           C
ATOM   2504  O   THR A 171     -10.777  10.107  -5.317  1.00 95.71           O
ATOM   2505  HA  THR A 171     -11.538  11.916  -6.881  1.00 95.71           H
ATOM   2506  CB  THR A 171     -12.319  10.450  -8.254  1.00 95.71           C
ATOM   2507  HB  THR A 171     -11.989   9.554  -8.781  1.00 95.71           H
ATOM   2508  OG1 THR A 171     -12.802  11.506  -9.080  1.00 95.71           O
ATOM   2509  HG1 THR A 171     -12.369  11.462  -9.980  1.00 95.71           H
ATOM   2510  CG2 THR A 171     -13.509  10.105  -7.357  1.00 95.71           C
ATOM   2511 1HG2 THR A 171     -13.882  11.012  -6.882  1.00 95.71           H
ATOM   2512 2HG2 THR A 171     -13.193   9.397  -6.590  1.00 95.71           H
ATOM   2513 3HG2 THR A 171     -14.301   9.659  -7.959  1.00 95.71           H
ATOM   2514  HN  THR A 171     -10.422  11.410  -9.395  1.00 95.71           H
ATOM   2515  N   ILE A 172      -9.573   9.319  -7.062  1.00 94.05           N
ATOM   2516  CA  ILE A 172      -8.875   8.319  -6.273  1.00 94.05           C
ATOM   2517  C   ILE A 172      -8.038   9.015  -5.199  1.00 94.05           C
ATOM   2518  O   ILE A 172      -8.048   8.609  -4.038  1.00 94.05           O
ATOM   2519  HA  ILE A 172      -9.630   7.707  -5.779  1.00 94.05           H
ATOM   2520  CB  ILE A 172      -8.064   7.391  -7.180  1.00 94.05           C
ATOM   2521  HB  ILE A 172      -7.547   8.003  -7.919  1.00 94.05           H
ATOM   2522  CG1 ILE A 172      -8.980   6.434  -7.946  1.00 94.05           C
ATOM   2523 1HG1 ILE A 172      -9.448   5.738  -7.250  1.00 94.05           H
ATOM   2524 2HG1 ILE A 172      -9.783   6.997  -8.422  1.00 94.05           H
ATOM   2525  CG2 ILE A 172      -6.993   6.644  -6.383  1.00 94.05           C
ATOM   2526 1HG2 ILE A 172      -6.315   7.363  -5.922  1.00 94.05           H
ATOM   2527 2HG2 ILE A 172      -7.469   6.045  -5.607  1.00 94.05           H
ATOM   2528 3HG2 ILE A 172      -6.431   5.992  -7.052  1.00 94.05           H
ATOM   2529  CD1 ILE A 172      -8.197   5.657  -9.006  1.00 94.05           C
ATOM   2530 1HD1 ILE A 172      -7.751   6.355  -9.713  1.00 94.05           H
ATOM   2531 2HD1 ILE A 172      -7.411   5.076  -8.523  1.00 94.05           H
ATOM   2532 3HD1 ILE A 172      -8.872   4.984  -9.535  1.00 94.05           H
ATOM   2533  HN  ILE A 172      -9.315   9.351  -8.028  1.00 94.05           H
ATOM   2534  N   TRP A 173      -7.333  10.053  -5.625  1.00 94.93           N
ATOM   2535  CA  TRP A 173      -6.434  10.765  -4.731  1.00 94.93           C
ATOM   2536  C   TRP A 173      -7.265  11.337  -3.582  1.00 94.93           C
ATOM   2537  O   TRP A 173      -6.888  11.216  -2.417  1.00 94.93           O
ATOM   2538  HA  TRP A 173      -5.710  10.047  -4.346  1.00 94.93           H
ATOM   2539  CB  TRP A 173      -5.643  11.834  -5.487  1.00 94.93           C
ATOM   2540 1HB  TRP A 173      -6.297  12.306  -6.220  1.00 94.93           H
ATOM   2541 2HB  TRP A 173      -5.339  12.610  -4.785  1.00 94.93           H
ATOM   2542  CG  TRP A 173      -4.401  11.299  -6.203  1.00 94.93           C
ATOM   2543  CD1 TRP A 173      -4.192  11.189  -7.522  1.00 94.93           C
ATOM   2544  HD1 TRP A 173      -4.916  11.480  -8.284  1.00 94.93           H
ATOM   2545  CD2 TRP A 173      -3.196  10.804  -5.581  1.00 94.93           C
ATOM   2546  NE1 TRP A 173      -2.947  10.660  -7.795  1.00 94.93           N
ATOM   2547  HE1 TRP A 173      -2.565  10.484  -8.702  1.00 94.93           H
ATOM   2548  CE2 TRP A 173      -2.322  10.419  -6.577  1.00 94.93           C
ATOM   2549  CE3 TRP A 173      -2.857  10.685  -4.222  1.00 94.93           C
ATOM   2550  HE3 TRP A 173      -3.529  10.982  -3.417  1.00 94.93           H
ATOM   2551  CZ2 TRP A 173      -1.052   9.889  -6.320  1.00 94.93           C
ATOM   2552  HZ2 TRP A 173      -0.380   9.592  -7.125  1.00 94.93           H
ATOM   2553  CZ3 TRP A 173      -1.584  10.154  -3.982  1.00 94.93           C
ATOM   2554  HZ3 TRP A 173      -1.270  10.040  -2.944  1.00 94.93           H
ATOM   2555  CH2 TRP A 173      -0.692   9.761  -4.973  1.00 94.93           C
ATOM   2556  HH2 TRP A 173       0.283   9.356  -4.703  1.00 94.93           H
ATOM   2557  HN  TRP A 173      -7.368  10.408  -6.559  1.00 94.93           H
ATOM   2558  N   VAL A 174      -8.382  11.948  -3.949  1.00 95.97           N
ATOM   2559  CA  VAL A 174      -9.237  12.597  -2.969  1.00 95.97           C
ATOM   2560  C   VAL A 174      -9.749  11.553  -1.974  1.00 95.97           C
ATOM   2561  O   VAL A 174      -9.733  11.782  -0.766  1.00 95.97           O
ATOM   2562  HA  VAL A 174      -8.628  13.324  -2.431  1.00 95.97           H
ATOM   2563  CB  VAL A 174     -10.364  13.352  -3.676  1.00 95.97           C
ATOM   2564  HB  VAL A 174     -10.865  12.655  -4.347  1.00 95.97           H
ATOM   2565  CG1 VAL A 174     -11.398  13.862  -2.670  1.00 95.97           C
ATOM   2566 1HG1 VAL A 174     -11.828  13.017  -2.131  1.00 95.97           H
ATOM   2567 2HG1 VAL A 174     -10.916  14.536  -1.963  1.00 95.97           H
ATOM   2568 3HG1 VAL A 174     -12.188  14.395  -3.199  1.00 95.97           H
ATOM   2569  CG2 VAL A 174      -9.809  14.501  -4.520  1.00 95.97           C
ATOM   2570 1HG2 VAL A 174      -9.271  15.198  -3.877  1.00 95.97           H
ATOM   2571 2HG2 VAL A 174      -9.128  14.103  -5.273  1.00 95.97           H
ATOM   2572 3HG2 VAL A 174     -10.631  15.021  -5.012  1.00 95.97           H
ATOM   2573  HN  VAL A 174      -8.705  12.004  -4.893  1.00 95.97           H
ATOM   2574  N   LEU A 175     -10.191  10.430  -2.520  1.00 93.34           N
ATOM   2575  CA  LEU A 175     -10.822   9.402  -1.710  1.00 93.34           C
ATOM   2576  C   LEU A 175      -9.786   8.802  -0.757  1.00 93.34           C
ATOM   2577  O   LEU A 175     -10.079   8.564   0.414  1.00 93.34           O
ATOM   2578  HA  LEU A 175     -11.599   9.884  -1.116  1.00 93.34           H
ATOM   2579  CB  LEU A 175     -11.511   8.365  -2.600  1.00 93.34           C
ATOM   2580 1HB  LEU A 175     -12.148   8.892  -3.310  1.00 93.34           H
ATOM   2581 2HB  LEU A 175     -10.747   7.848  -3.179  1.00 93.34           H
ATOM   2582  CG  LEU A 175     -12.359   7.318  -1.876  1.00 93.34           C
ATOM   2583  HG  LEU A 175     -12.481   7.633  -0.840  1.00 93.34           H
ATOM   2584  CD1 LEU A 175     -13.758   7.227  -2.489  1.00 93.34           C
ATOM   2585 1HD1 LEU A 175     -14.254   8.194  -2.408  1.00 93.34           H
ATOM   2586 2HD1 LEU A 175     -13.678   6.947  -3.539  1.00 93.34           H
ATOM   2587 3HD1 LEU A 175     -14.340   6.475  -1.955  1.00 93.34           H
ATOM   2588  CD2 LEU A 175     -11.653   5.960  -1.855  1.00 93.34           C
ATOM   2589 1HD2 LEU A 175     -11.481   5.625  -2.877  1.00 93.34           H
ATOM   2590 2HD2 LEU A 175     -10.699   6.055  -1.337  1.00 93.34           H
ATOM   2591 3HD2 LEU A 175     -12.278   5.234  -1.335  1.00 93.34           H
ATOM   2592  HN  LEU A 175     -10.124  10.217  -3.495  1.00 93.34           H
ATOM   2593  N   ALA A 176      -8.596   8.576  -1.294  1.00 93.17           N
ATOM   2594  CA  ALA A 176      -7.522   7.987  -0.512  1.00 93.17           C
ATOM   2595  C   ALA A 176      -7.159   8.928   0.638  1.00 93.17           C
ATOM   2596  O   ALA A 176      -6.881   8.478   1.749  1.00 93.17           O
ATOM   2597  HA  ALA A 176      -7.889   7.047  -0.099  1.00 93.17           H
ATOM   2598  CB  ALA A 176      -6.329   7.693  -1.423  1.00 93.17           C
ATOM   2599 1HB  ALA A 176      -6.632   6.998  -2.206  1.00 93.17           H
ATOM   2600 2HB  ALA A 176      -5.981   8.621  -1.877  1.00 93.17           H
ATOM   2601 3HB  ALA A 176      -5.523   7.252  -0.836  1.00 93.17           H
ATOM   2602  HN  ALA A 176      -8.362   8.786  -2.243  1.00 93.17           H
ATOM   2603  N   ALA A 177      -7.175  10.217   0.333  1.00 94.09           N
ATOM   2604  CA  ALA A 177      -6.816  11.224   1.318  1.00 94.09           C
ATOM   2605  C   ALA A 177      -7.811  11.173   2.479  1.00 94.09           C
ATOM   2606  O   ALA A 177      -7.414  11.206   3.643  1.00 94.09           O
ATOM   2607  HA  ALA A 177      -5.821  10.982   1.692  1.00 94.09           H
ATOM   2608  CB  ALA A 177      -6.771  12.599   0.649  1.00 94.09           C
ATOM   2609 1HB  ALA A 177      -6.028  12.591  -0.149  1.00 94.09           H
ATOM   2610 2HB  ALA A 177      -7.750  12.833   0.232  1.00 94.09           H
ATOM   2611 3HB  ALA A 177      -6.501  13.354   1.388  1.00 94.09           H
ATOM   2612  HN  ALA A 177      -7.426  10.576  -0.566  1.00 94.09           H
ATOM   2613  N   ALA A 178      -9.084  11.093   2.122  1.00 93.95           N
ATOM   2614  CA  ALA A 178     -10.143  11.114   3.117  1.00 93.95           C
ATOM   2615  C   ALA A 178     -10.011   9.887   4.022  1.00 93.95           C
ATOM   2616  O   ALA A 178     -10.266   9.967   5.223  1.00 93.95           O
ATOM   2617  HA  ALA A 178     -10.015  12.014   3.719  1.00 93.95           H
ATOM   2618  CB  ALA A 178     -11.501  11.177   2.416  1.00 93.95           C
ATOM   2619 1HB  ALA A 178     -11.555  12.081   1.810  1.00 93.95           H
ATOM   2620 2HB  ALA A 178     -11.622  10.303   1.777  1.00 93.95           H
ATOM   2621 3HB  ALA A 178     -12.295  11.193   3.163  1.00 93.95           H
ATOM   2622  HN  ALA A 178      -9.396  11.015   1.175  1.00 93.95           H
ATOM   2623  N   LEU A 179      -9.612   8.781   3.412  1.00 91.61           N
ATOM   2624  CA  LEU A 179      -9.523   7.521   4.129  1.00 91.61           C
ATOM   2625  C   LEU A 179      -8.328   7.565   5.084  1.00 91.61           C
ATOM   2626  O   LEU A 179      -8.167   6.681   5.924  1.00 91.61           O
ATOM   2627  HA  LEU A 179     -10.433   7.416   4.720  1.00 91.61           H
ATOM   2628  CB  LEU A 179      -9.483   6.347   3.148  1.00 91.61           C
ATOM   2629 1HB  LEU A 179      -8.702   6.541   2.413  1.00 91.61           H
ATOM   2630 2HB  LEU A 179      -9.191   5.451   3.696  1.00 91.61           H
ATOM   2631  CG  LEU A 179     -10.786   6.053   2.402  1.00 91.61           C
ATOM   2632  HG  LEU A 179     -11.071   6.946   1.846  1.00 91.61           H
ATOM   2633  CD1 LEU A 179     -10.591   4.929   1.381  1.00 91.61           C
ATOM   2634 1HD1 LEU A 179      -9.832   5.224   0.657  1.00 91.61           H
ATOM   2635 2HD1 LEU A 179     -10.270   4.023   1.895  1.00 91.61           H
ATOM   2636 3HD1 LEU A 179     -11.532   4.740   0.865  1.00 91.61           H
ATOM   2637  CD2 LEU A 179     -11.922   5.748   3.380  1.00 91.61           C
ATOM   2638 1HD2 LEU A 179     -11.659   4.878   3.982  1.00 91.61           H
ATOM   2639 2HD2 LEU A 179     -12.079   6.606   4.033  1.00 91.61           H
ATOM   2640 3HD2 LEU A 179     -12.836   5.542   2.823  1.00 91.61           H
ATOM   2641  HN  LEU A 179      -9.352   8.737   2.447  1.00 91.61           H
ATOM   2642  N   CYS A 180      -7.521   8.603   4.922  1.00 92.61           N
ATOM   2643  CA  CYS A 180      -6.306   8.735   5.708  1.00 92.61           C
ATOM   2644  C   CYS A 180      -6.575   9.719   6.848  1.00 92.61           C
ATOM   2645  O   CYS A 180      -5.673  10.045   7.619  1.00 92.61           O
ATOM   2646  HA  CYS A 180      -6.076   7.744   6.099  1.00 92.61           H
ATOM   2647  CB  CYS A 180      -5.119   9.172   4.846  1.00 92.61           C
ATOM   2648 1HB  CYS A 180      -5.342  10.122   4.361  1.00 92.61           H
ATOM   2649 2HB  CYS A 180      -4.242   9.331   5.474  1.00 92.61           H
ATOM   2650  SG  CYS A 180      -4.760   7.896   3.584  1.00 92.61           S
ATOM   2651  HG  CYS A 180      -5.898   8.041   2.912  1.00 92.61           H
ATOM   2652  HN  CYS A 180      -7.685   9.343   4.271  1.00 92.61           H
ATOM   2653  N   ILE A 181      -7.821  10.166   6.919  1.00 93.57           N
ATOM   2654  CA  ILE A 181      -8.211  11.138   7.927  1.00 93.57           C
ATOM   2655  C   ILE A 181      -7.893  10.581   9.316  1.00 93.57           C
ATOM   2656  O   ILE A 181      -7.296  11.269  10.143  1.00 93.57           O
ATOM   2657  HA  ILE A 181      -7.609  12.033   7.768  1.00 93.57           H
ATOM   2658  CB  ILE A 181      -9.676  11.539   7.745  1.00 93.57           C
ATOM   2659  HB  ILE A 181     -10.256  10.636   7.556  1.00 93.57           H
ATOM   2660  CG1 ILE A 181      -9.848  12.451   6.529  1.00 93.57           C
ATOM   2661 1HG1 ILE A 181      -9.345  13.401   6.708  1.00 93.57           H
ATOM   2662 2HG1 ILE A 181      -9.373  11.997   5.660  1.00 93.57           H
ATOM   2663  CG2 ILE A 181     -10.233  12.174   9.021  1.00 93.57           C
ATOM   2664 1HG2 ILE A 181     -10.165  11.460   9.842  1.00 93.57           H
ATOM   2665 2HG2 ILE A 181      -9.654  13.065   9.266  1.00 93.57           H
ATOM   2666 3HG2 ILE A 181     -11.276  12.449   8.865  1.00 93.57           H
ATOM   2667  CD1 ILE A 181     -11.329  12.699   6.235  1.00 93.57           C
ATOM   2668 1HD1 ILE A 181     -11.824  11.749   6.033  1.00 93.57           H
ATOM   2669 2HD1 ILE A 181     -11.796  13.175   7.098  1.00 93.57           H
ATOM   2670 3HD1 ILE A 181     -11.423  13.350   5.366  1.00 93.57           H
ATOM   2671  HN  ILE A 181      -8.555   9.876   6.306  1.00 93.57           H
ATOM   2672  N   PRO A 182      -8.284   9.331   9.598  1.00 91.30           N
ATOM   2673  CA  PRO A 182      -8.093   8.763  10.934  1.00 91.30           C
ATOM   2674  C   PRO A 182      -6.653   8.878  11.409  1.00 91.30           C
ATOM   2675  O   PRO A 182      -6.400   9.269  12.547  1.00 91.30           O
ATOM   2676  HA  PRO A 182      -8.679   9.320  11.665  1.00 91.30           H
ATOM   2677  CB  PRO A 182      -8.522   7.303  10.773  1.00 91.30           C
ATOM   2678 1HB  PRO A 182      -7.677   6.662  10.523  1.00 91.30           H
ATOM   2679 2HB  PRO A 182      -8.959   6.910  11.691  1.00 91.30           H
ATOM   2680  CG  PRO A 182      -9.542   7.358   9.642  1.00 91.30           C
ATOM   2681 1HG  PRO A 182      -9.679   6.384   9.173  1.00 91.30           H
ATOM   2682 2HG  PRO A 182     -10.525   7.669   9.998  1.00 91.30           H
ATOM   2683  CD  PRO A 182      -8.934   8.372   8.686  1.00 91.30           C
ATOM   2684 1HD  PRO A 182      -8.214   7.910   8.011  1.00 91.30           H
ATOM   2685 2HD  PRO A 182      -9.693   8.845   8.062  1.00 91.30           H
ATOM   2686  N   GLU A 183      -5.739   8.532  10.514  1.00 92.06           N
ATOM   2687  CA  GLU A 183      -4.325   8.545  10.846  1.00 92.06           C
ATOM   2688  C   GLU A 183      -3.883   9.958  11.232  1.00 92.06           C
ATOM   2689  O   GLU A 183      -3.113  10.136  12.175  1.00 92.06           O
ATOM   2690  HA  GLU A 183      -4.222   7.878  11.702  1.00 92.06           H
ATOM   2691  CB  GLU A 183      -3.485   8.006   9.686  1.00 92.06           C
ATOM   2692 1HB  GLU A 183      -3.876   8.384   8.742  1.00 92.06           H
ATOM   2693 2HB  GLU A 183      -2.435   8.253   9.847  1.00 92.06           H
ATOM   2694  CG  GLU A 183      -3.562   6.479   9.617  1.00 92.06           C
ATOM   2695 1HG  GLU A 183      -2.794   6.103   8.941  1.00 92.06           H
ATOM   2696 2HG  GLU A 183      -3.358   6.056  10.600  1.00 92.06           H
ATOM   2697  CD  GLU A 183      -4.941   6.022   9.135  1.00 92.06           C
ATOM   2698  OE1 GLU A 183      -5.234   4.820   9.314  1.00 92.06           O
ATOM   2699  OE2 GLU A 183      -5.669   6.884   8.599  1.00 92.06           O
ATOM   2700  HN  GLU A 183      -5.951   8.247   9.579  1.00 92.06           H
ATOM   2701  N   ILE A 184      -4.390  10.927  10.484  1.00 94.30           N
ATOM   2702  CA  ILE A 184      -3.956  12.304  10.648  1.00 94.30           C
ATOM   2703  C   ILE A 184      -4.380  12.806  12.030  1.00 94.30           C
ATOM   2704  O   ILE A 184      -3.662  13.581  12.660  1.00 94.30           O
ATOM   2705  HA  ILE A 184      -2.867  12.312  10.597  1.00 94.30           H
ATOM   2706  CB  ILE A 184      -4.470  13.169   9.495  1.00 94.30           C
ATOM   2707  HB  ILE A 184      -5.551  13.049   9.434  1.00 94.30           H
ATOM   2708  CG1 ILE A 184      -3.887  12.704   8.159  1.00 94.30           C
ATOM   2709 1HG1 ILE A 184      -2.816  12.901   8.137  1.00 94.30           H
ATOM   2710 2HG1 ILE A 184      -4.015  11.626   8.059  1.00 94.30           H
ATOM   2711  CG2 ILE A 184      -4.193  14.651   9.756  1.00 94.30           C
ATOM   2712 1HG2 ILE A 184      -4.694  14.958  10.674  1.00 94.30           H
ATOM   2713 2HG2 ILE A 184      -3.119  14.807   9.859  1.00 94.30           H
ATOM   2714 3HG2 ILE A 184      -4.568  15.243   8.921  1.00 94.30           H
ATOM   2715  CD1 ILE A 184      -4.567  13.414   6.987  1.00 94.30           C
ATOM   2716 1HD1 ILE A 184      -5.635  13.194   6.999  1.00 94.30           H
ATOM   2717 2HD1 ILE A 184      -4.417  14.490   7.079  1.00 94.30           H
ATOM   2718 3HD1 ILE A 184      -4.135  13.065   6.050  1.00 94.30           H
ATOM   2719  HN  ILE A 184      -5.082  10.784   9.777  1.00 94.30           H
ATOM   2720  N   LEU A 185      -5.545  12.344  12.460  1.00 93.49           N
ATOM   2721  CA  LEU A 185      -6.164  12.878  13.662  1.00 93.49           C
ATOM   2722  C   LEU A 185      -5.436  12.331  14.891  1.00 93.49           C
ATOM   2723  O   LEU A 185      -5.021  13.095  15.762  1.00 93.49           O
ATOM   2724  HA  LEU A 185      -6.040  13.961  13.640  1.00 93.49           H
ATOM   2725  CB  LEU A 185      -7.668  12.594  13.661  1.00 93.49           C
ATOM   2726 1HB  LEU A 185      -7.817  11.534  13.455  1.00 93.49           H
ATOM   2727 2HB  LEU A 185      -8.053  12.782  14.663  1.00 93.49           H
ATOM   2728  CG  LEU A 185      -8.502  13.402  12.664  1.00 93.49           C
ATOM   2729  HG  LEU A 185      -8.151  13.171  11.659  1.00 93.49           H
ATOM   2730  CD1 LEU A 185      -9.977  13.001  12.732  1.00 93.49           C
ATOM   2731 1HD1 LEU A 185     -10.077  11.942  12.494  1.00 93.49           H
ATOM   2732 2HD1 LEU A 185     -10.358  13.184  13.737  1.00 93.49           H
ATOM   2733 3HD1 LEU A 185     -10.547  13.590  12.014  1.00 93.49           H
ATOM   2734  CD2 LEU A 185      -8.307  14.904  12.877  1.00 93.49           C
ATOM   2735 1HD2 LEU A 185      -8.614  15.172  13.888  1.00 93.49           H
ATOM   2736 2HD2 LEU A 185      -7.255  15.157  12.738  1.00 93.49           H
ATOM   2737 3HD2 LEU A 185      -8.911  15.455  12.156  1.00 93.49           H
ATOM   2738  HN  LEU A 185      -6.063  11.620  12.004  1.00 93.49           H
ATOM   2739  N   TYR A 186      -5.303  11.014  14.923  1.00 92.19           N
ATOM   2740  CA  TYR A 186      -4.975  10.325  16.160  1.00 92.19           C
ATOM   2741  C   TYR A 186      -3.468  10.091  16.275  1.00 92.19           C
ATOM   2742  O   TYR A 186      -2.978   9.675  17.324  1.00 92.19           O
ATOM   2743  HA  TYR A 186      -5.303  10.950  16.991  1.00 92.19           H
ATOM   2744  CB  TYR A 186      -5.685   8.971  16.090  1.00 92.19           C
ATOM   2745 1HB  TYR A 186      -5.319   8.425  15.220  1.00 92.19           H
ATOM   2746 2HB  TYR A 186      -5.418   8.386  16.969  1.00 92.19           H
ATOM   2747  CG  TYR A 186      -7.210   9.072  16.005  1.00 92.19           C
ATOM   2748  CD1 TYR A 186      -7.899   9.865  16.899  1.00 92.19           C
ATOM   2749  HD1 TYR A 186      -7.358  10.421  17.665  1.00 92.19           H
ATOM   2750  CD2 TYR A 186      -7.895   8.369  15.036  1.00 92.19           C
ATOM   2751  HD2 TYR A 186      -7.351   7.742  14.329  1.00 92.19           H
ATOM   2752  CE1 TYR A 186      -9.334   9.960  16.820  1.00 92.19           C
ATOM   2753  HE1 TYR A 186      -9.891  10.583  17.520  1.00 92.19           H
ATOM   2754  CE2 TYR A 186      -9.330   8.464  14.956  1.00 92.19           C
ATOM   2755  HE2 TYR A 186      -9.883   7.914  14.195  1.00 92.19           H
ATOM   2756  CZ  TYR A 186      -9.978   9.255  15.853  1.00 92.19           C
ATOM   2757  OH  TYR A 186     -11.333   9.344  15.778  1.00 92.19           O
ATOM   2758  HH  TYR A 186     -11.672   9.986  16.466  1.00 92.19           H
ATOM   2759  HN  TYR A 186      -5.415  10.421  14.126  1.00 92.19           H
ATOM   2760  N   SER A 187      -2.773  10.368  15.181  1.00 93.01           N
ATOM   2761  CA  SER A 187      -1.323  10.275  15.171  1.00 93.01           C
ATOM   2762  C   SER A 187      -0.723  11.351  16.077  1.00 93.01           C
ATOM   2763  O   SER A 187      -0.930  12.543  15.852  1.00 93.01           O
ATOM   2764  HA  SER A 187      -1.096   9.281  15.556  1.00 93.01           H
ATOM   2765  CB  SER A 187      -0.772  10.409  13.750  1.00 93.01           C
ATOM   2766 1HB  SER A 187      -1.133  11.338  13.308  1.00 93.01           H
ATOM   2767 2HB  SER A 187       0.315  10.476  13.787  1.00 93.01           H
ATOM   2768  OG  SER A 187      -1.152   9.312  12.924  1.00 93.01           O
ATOM   2769  HG  SER A 187      -1.669   9.642  12.134  1.00 93.01           H
ATOM   2770  HN  SER A 187      -3.184  10.652  14.314  1.00 93.01           H
ATOM   2771  N   GLN A 188       0.007  10.893  17.083  1.00 92.26           N
ATOM   2772  CA  GLN A 188       0.742  11.800  17.949  1.00 92.26           C
ATOM   2773  C   GLN A 188       2.016  11.128  18.464  1.00 92.26           C
ATOM   2774  O   GLN A 188       2.213   9.930  18.266  1.00 92.26           O
ATOM   2775  HA  GLN A 188       1.001  12.653  17.321  1.00 92.26           H
ATOM   2776  CB  GLN A 188      -0.133  12.280  19.109  1.00 92.26           C
ATOM   2777 1HB  GLN A 188       0.409  13.021  19.696  1.00 92.26           H
ATOM   2778 2HB  GLN A 188      -1.024  12.771  18.719  1.00 92.26           H
ATOM   2779  CG  GLN A 188      -0.541  11.110  20.007  1.00 92.26           C
ATOM   2780 1HG  GLN A 188      -1.072  10.362  19.418  1.00 92.26           H
ATOM   2781 2HG  GLN A 188       0.350  10.627  20.408  1.00 92.26           H
ATOM   2782  CD  GLN A 188      -1.431  11.587  21.157  1.00 92.26           C
ATOM   2783  OE1 GLN A 188      -2.078  12.618  21.089  1.00 92.26           O
ATOM   2784  NE2 GLN A 188      -1.426  10.780  22.214  1.00 92.26           N
ATOM   2785 1HE2 GLN A 188      -0.872   9.948  22.206  1.00 92.26           H
ATOM   2786 2HE2 GLN A 188      -1.977  11.006  23.018  1.00 92.26           H
ATOM   2787  HN  GLN A 188       0.102   9.924  17.310  1.00 92.26           H
ATOM   2788  N   ILE A 189       2.848  11.928  19.114  1.00 92.09           N
ATOM   2789  CA  ILE A 189       4.060  11.410  19.726  1.00 92.09           C
ATOM   2790  C   ILE A 189       3.768  11.024  21.178  1.00 92.09           C
ATOM   2791  O   ILE A 189       3.237  11.828  21.942  1.00 92.09           O
ATOM   2792  HA  ILE A 189       4.342  10.510  19.180  1.00 92.09           H
ATOM   2793  CB  ILE A 189       5.207  12.411  19.574  1.00 92.09           C
ATOM   2794  HB  ILE A 189       4.909  13.346  20.048  1.00 92.09           H
ATOM   2795  CG1 ILE A 189       5.475  12.717  18.099  1.00 92.09           C
ATOM   2796 1HG1 ILE A 189       5.858  11.826  17.603  1.00 92.09           H
ATOM   2797 2HG1 ILE A 189       4.541  12.982  17.603  1.00 92.09           H
ATOM   2798  CG2 ILE A 189       6.463  11.919  20.295  1.00 92.09           C
ATOM   2799 1HG2 ILE A 189       6.247  11.793  21.356  1.00 92.09           H
ATOM   2800 2HG2 ILE A 189       6.774  10.964  19.872  1.00 92.09           H
ATOM   2801 3HG2 ILE A 189       7.263  12.649  20.171  1.00 92.09           H
ATOM   2802  CD1 ILE A 189       6.480  13.862  17.951  1.00 92.09           C
ATOM   2803 1HD1 ILE A 189       6.083  14.758  18.427  1.00 92.09           H
ATOM   2804 2HD1 ILE A 189       7.420  13.583  18.427  1.00 92.09           H
ATOM   2805 3HD1 ILE A 189       6.653  14.059  16.893  1.00 92.09           H
ATOM   2806  HN  ILE A 189       2.705  12.911  19.226  1.00 92.09           H
ATOM   2807  N   LYS A 190       4.129   9.794  21.513  1.00 87.52           N
ATOM   2808  CA  LYS A 190       4.007   9.327  22.884  1.00 87.52           C
ATOM   2809  C   LYS A 190       5.404   9.101  23.467  1.00 87.52           C
ATOM   2810  O   LYS A 190       6.241   8.446  22.848  1.00 87.52           O
ATOM   2811  HA  LYS A 190       3.517  10.114  23.456  1.00 87.52           H
ATOM   2812  CB  LYS A 190       3.107   8.092  22.950  1.00 87.52           C
ATOM   2813 1HB  LYS A 190       2.185   8.279  22.399  1.00 87.52           H
ATOM   2814 2HB  LYS A 190       3.602   7.250  22.466  1.00 87.52           H
ATOM   2815  CG  LYS A 190       2.776   7.731  24.400  1.00 87.52           C
ATOM   2816 1HG  LYS A 190       3.698   7.549  24.952  1.00 87.52           H
ATOM   2817 2HG  LYS A 190       2.277   8.572  24.882  1.00 87.52           H
ATOM   2818  CD  LYS A 190       1.880   6.493  24.466  1.00 87.52           C
ATOM   2819 1HD  LYS A 190       0.917   6.710  24.004  1.00 87.52           H
ATOM   2820 2HD  LYS A 190       2.332   5.682  23.895  1.00 87.52           H
ATOM   2821  CE  LYS A 190       1.669   6.046  25.914  1.00 87.52           C
ATOM   2822 1HE  LYS A 190       2.628   5.991  26.428  1.00 87.52           H
ATOM   2823 2HE  LYS A 190       1.066   6.784  26.444  1.00 87.52           H
ATOM   2824  NZ  LYS A 190       0.999   4.727  25.958  1.00 87.52           N
ATOM   2825 1HZ  LYS A 190       1.072   4.342  26.892  1.00 87.52           H
ATOM   2826 2HZ  LYS A 190       0.021   4.837  25.713  1.00 87.52           H
ATOM   2827 3HZ  LYS A 190       1.444   4.100  25.297  1.00 87.52           H
ATOM   2828  HN  LYS A 190       4.499   9.124  20.869  1.00 87.52           H
ATOM   2829  N   GLU A 191       5.612   9.657  24.652  1.00 84.30           N
ATOM   2830  CA  GLU A 191       6.853   9.436  25.374  1.00 84.30           C
ATOM   2831  C   GLU A 191       6.681   8.307  26.393  1.00 84.30           C
ATOM   2832  O   GLU A 191       5.781   8.354  27.230  1.00 84.30           O
ATOM   2833  HA  GLU A 191       7.581   9.144  24.617  1.00 84.30           H
ATOM   2834  CB  GLU A 191       7.327  10.722  26.056  1.00 84.30           C
ATOM   2835 1HB  GLU A 191       6.497  11.180  26.594  1.00 84.30           H
ATOM   2836 2HB  GLU A 191       8.186  10.505  26.691  1.00 84.30           H
ATOM   2837  CG  GLU A 191       7.802  11.746  25.023  1.00 84.30           C
ATOM   2838 1HG  GLU A 191       8.576  11.303  24.396  1.00 84.30           H
ATOM   2839 2HG  GLU A 191       6.975  12.016  24.366  1.00 84.30           H
ATOM   2840  CD  GLU A 191       8.348  13.001  25.707  1.00 84.30           C
ATOM   2841  OE1 GLU A 191       8.779  13.910  24.965  1.00 84.30           O
ATOM   2842  OE2 GLU A 191       8.323  13.023  26.957  1.00 84.30           O
ATOM   2843  HN  GLU A 191       4.952  10.247  25.116  1.00 84.30           H
ATOM   2844  N   GLU A 192       7.558   7.320  26.288  1.00 75.74           N
ATOM   2845  CA  GLU A 192       7.529   6.192  27.204  1.00 75.74           C
ATOM   2846  C   GLU A 192       8.950   5.806  27.616  1.00 75.74           C
ATOM   2847  O   GLU A 192       9.790   5.516  26.765  1.00 75.74           O
ATOM   2848  HA  GLU A 192       6.973   6.540  28.074  1.00 75.74           H
ATOM   2849  CB  GLU A 192       6.795   5.002  26.583  1.00 75.74           C
ATOM   2850 1HB  GLU A 192       5.752   5.264  26.407  1.00 75.74           H
ATOM   2851 2HB  GLU A 192       7.316   4.678  25.682  1.00 75.74           H
ATOM   2852  CG  GLU A 192       6.793   3.803  27.534  1.00 75.74           C
ATOM   2853 1HG  GLU A 192       7.742   3.273  27.459  1.00 75.74           H
ATOM   2854 2HG  GLU A 192       6.702   4.151  28.563  1.00 75.74           H
ATOM   2855  CD  GLU A 192       5.643   2.848  27.210  1.00 75.74           C
ATOM   2856  OE1 GLU A 192       4.848   2.580  28.137  1.00 75.74           O
ATOM   2857  OE2 GLU A 192       5.583   2.407  26.041  1.00 75.74           O
ATOM   2858  HN  GLU A 192       8.278   7.283  25.595  1.00 75.74           H
ATOM   2859  N   SER A 193       9.177   5.815  28.922  1.00 72.35           N
ATOM   2860  CA  SER A 193      10.424   5.309  29.468  1.00 72.35           C
ATOM   2861  C   SER A 193      11.605   6.085  28.881  1.00 72.35           C
ATOM   2862  O   SER A 193      12.709   5.553  28.773  1.00 72.35           O
ATOM   2863  HA  SER A 193      10.356   5.474  30.544  1.00 72.35           H
ATOM   2864  CB  SER A 193      10.581   3.813  29.191  1.00 72.35           C
ATOM   2865 1HB  SER A 193      10.905   3.667  28.160  1.00 72.35           H
ATOM   2866 2HB  SER A 193      11.364   3.405  29.831  1.00 72.35           H
ATOM   2867  OG  SER A 193       9.368   3.099  29.412  1.00 72.35           O
ATOM   2868  HG  SER A 193       9.462   2.156  29.092  1.00 72.35           H
ATOM   2869  HN  SER A 193       8.527   6.158  29.599  1.00 72.35           H
ATOM   2870  N   GLY A 194      11.332   7.329  28.516  1.00 76.07           N
ATOM   2871  CA  GLY A 194      12.363   8.189  27.959  1.00 76.07           C
ATOM   2872  C   GLY A 194      12.525   7.948  26.457  1.00 76.07           C
ATOM   2873  O   GLY A 194      13.461   8.454  25.841  1.00 76.07           O
ATOM   2874 1HA  GLY A 194      12.107   9.233  28.138  1.00 76.07           H
ATOM   2875 2HA  GLY A 194      13.310   8.002  28.465  1.00 76.07           H
ATOM   2876  HN  GLY A 194      10.429   7.750  28.596  1.00 76.07           H
ATOM   2877  N   ILE A 195      11.598   7.174  25.911  1.00 83.84           N
ATOM   2878  CA  ILE A 195      11.609   6.885  24.487  1.00 83.84           C
ATOM   2879  C   ILE A 195      10.395   7.543  23.827  1.00 83.84           C
ATOM   2880  O   ILE A 195       9.261   7.331  24.254  1.00 83.84           O
ATOM   2881  HA  ILE A 195      12.512   7.330  24.070  1.00 83.84           H
ATOM   2882  CB  ILE A 195      11.696   5.376  24.248  1.00 83.84           C
ATOM   2883  HB  ILE A 195      10.882   4.896  24.792  1.00 83.84           H
ATOM   2884  CG1 ILE A 195      13.004   4.807  24.800  1.00 83.84           C
ATOM   2885 1HG1 ILE A 195      13.834   5.111  24.162  1.00 83.84           H
ATOM   2886 2HG1 ILE A 195      13.196   5.221  25.790  1.00 83.84           H
ATOM   2887  CG2 ILE A 195      11.506   5.044  22.766  1.00 83.84           C
ATOM   2888 1HG2 ILE A 195      10.528   5.394  22.438  1.00 83.84           H
ATOM   2889 2HG2 ILE A 195      12.283   5.535  22.181  1.00 83.84           H
ATOM   2890 3HG2 ILE A 195      11.572   3.965  22.625  1.00 83.84           H
ATOM   2891  CD1 ILE A 195      12.948   3.281  24.881  1.00 83.84           C
ATOM   2892 1HD1 ILE A 195      12.132   2.982  25.539  1.00 83.84           H
ATOM   2893 2HD1 ILE A 195      12.781   2.870  23.885  1.00 83.84           H
ATOM   2894 3HD1 ILE A 195      13.891   2.903  25.276  1.00 83.84           H
ATOM   2895  HN  ILE A 195      10.851   6.750  26.422  1.00 83.84           H
ATOM   2896  N   ALA A 196      10.675   8.329  22.798  1.00 90.22           N
ATOM   2897  CA  ALA A 196       9.616   8.960  22.029  1.00 90.22           C
ATOM   2898  C   ALA A 196       9.126   7.989  20.953  1.00 90.22           C
ATOM   2899  O   ALA A 196       9.925   7.435  20.200  1.00 90.22           O
ATOM   2900  HA  ALA A 196       8.795   9.178  22.711  1.00 90.22           H
ATOM   2901  CB  ALA A 196      10.128  10.275  21.438  1.00 90.22           C
ATOM   2902 1HB  ALA A 196      10.437  10.940  22.244  1.00 90.22           H
ATOM   2903 2HB  ALA A 196      10.980  10.074  20.787  1.00 90.22           H
ATOM   2904 3HB  ALA A 196       9.334  10.748  20.861  1.00 90.22           H
ATOM   2905  HN  ALA A 196      11.603   8.536  22.488  1.00 90.22           H
ATOM   2906  N   ILE A 197       7.813   7.813  20.914  1.00 89.40           N
ATOM   2907  CA  ILE A 197       7.210   6.888  19.969  1.00 89.40           C
ATOM   2908  C   ILE A 197       6.107   7.608  19.190  1.00 89.40           C
ATOM   2909  O   ILE A 197       5.245   8.255  19.783  1.00 89.40           O
ATOM   2910  HA  ILE A 197       7.986   6.585  19.267  1.00 89.40           H
ATOM   2911  CB  ILE A 197       6.730   5.625  20.688  1.00 89.40           C
ATOM   2912  HB  ILE A 197       6.044   5.923  21.481  1.00 89.40           H
ATOM   2913  CG1 ILE A 197       7.900   4.895  21.352  1.00 89.40           C
ATOM   2914 1HG1 ILE A 197       8.587   4.532  20.588  1.00 89.40           H
ATOM   2915 2HG1 ILE A 197       8.458   5.591  21.979  1.00 89.40           H
ATOM   2916  CG2 ILE A 197       5.952   4.715  19.736  1.00 89.40           C
ATOM   2917 1HG2 ILE A 197       5.083   5.249  19.351  1.00 89.40           H
ATOM   2918 2HG2 ILE A 197       6.596   4.422  18.907  1.00 89.40           H
ATOM   2919 3HG2 ILE A 197       5.623   3.825  20.273  1.00 89.40           H
ATOM   2920  CD1 ILE A 197       7.403   3.722  22.199  1.00 89.40           C
ATOM   2921 1HD1 ILE A 197       6.735   4.092  22.977  1.00 89.40           H
ATOM   2922 2HD1 ILE A 197       6.866   3.017  21.565  1.00 89.40           H
ATOM   2923 3HD1 ILE A 197       8.254   3.221  22.660  1.00 89.40           H
ATOM   2924  HN  ILE A 197       7.167   8.288  21.511  1.00 89.40           H
ATOM   2925  N   CYS A 198       6.171   7.472  17.874  1.00 91.86           N
ATOM   2926  CA  CYS A 198       5.083   7.921  17.021  1.00 91.86           C
ATOM   2927  C   CYS A 198       4.013   6.827  16.991  1.00 91.86           C
ATOM   2928  O   CYS A 198       4.230   5.758  16.423  1.00 91.86           O
ATOM   2929  HA  CYS A 198       4.691   8.834  17.469  1.00 91.86           H
ATOM   2930  CB  CYS A 198       5.575   8.276  15.617  1.00 91.86           C
ATOM   2931 1HB  CYS A 198       6.191   9.175  15.655  1.00 91.86           H
ATOM   2932 2HB  CYS A 198       6.204   7.475  15.229  1.00 91.86           H
ATOM   2933  SG  CYS A 198       4.148   8.545  14.503  1.00 91.86           S
ATOM   2934  HN  CYS A 198       6.946   7.064  17.391  1.00 91.86           H
ATOM   2935  N   THR A 199       2.882   7.133  17.610  1.00 91.36           N
ATOM   2936  CA  THR A 199       1.791   6.178  17.690  1.00 91.36           C
ATOM   2937  C   THR A 199       0.446   6.889  17.521  1.00 91.36           C
ATOM   2938  O   THR A 199       0.376   8.115  17.586  1.00 91.36           O
ATOM   2939  HA  THR A 199       1.887   5.476  16.861  1.00 91.36           H
ATOM   2940  CB  THR A 199       1.917   5.425  19.015  1.00 91.36           C
ATOM   2941  HB  THR A 199       2.947   5.115  19.190  1.00 91.36           H
ATOM   2942  OG1 THR A 199       0.968   4.368  18.905  1.00 91.36           O
ATOM   2943  HG1 THR A 199       1.128   3.688  19.622  1.00 91.36           H
ATOM   2944  CG2 THR A 199       1.422   6.248  20.206  1.00 91.36           C
ATOM   2945 1HG2 THR A 199       0.372   6.500  20.062  1.00 91.36           H
ATOM   2946 2HG2 THR A 199       2.009   7.163  20.283  1.00 91.36           H
ATOM   2947 3HG2 THR A 199       1.534   5.666  21.121  1.00 91.36           H
ATOM   2948  HN  THR A 199       2.707   8.014  18.051  1.00 91.36           H
ATOM   2949  N   MET A 200      -0.587   6.089  17.307  1.00 91.40           N
ATOM   2950  CA  MET A 200      -1.950   6.587  17.393  1.00 91.40           C
ATOM   2951  C   MET A 200      -2.510   6.409  18.806  1.00 91.40           C
ATOM   2952  O   MET A 200      -2.288   5.379  19.440  1.00 91.40           O
ATOM   2953  HA  MET A 200      -1.891   7.647  17.149  1.00 91.40           H
ATOM   2954  CB  MET A 200      -2.833   5.834  16.395  1.00 91.40           C
ATOM   2955 1HB  MET A 200      -2.766   4.762  16.582  1.00 91.40           H
ATOM   2956 2HB  MET A 200      -3.875   6.118  16.540  1.00 91.40           H
ATOM   2957  CG  MET A 200      -2.412   6.134  14.955  1.00 91.40           C
ATOM   2958 1HG  MET A 200      -2.429   7.210  14.779  1.00 91.40           H
ATOM   2959 2HG  MET A 200      -1.387   5.801  14.790  1.00 91.40           H
ATOM   2960  SD  MET A 200      -3.511   5.313  13.814  1.00 91.40           S
ATOM   2961  CE  MET A 200      -3.280   3.618  14.326  1.00 91.40           C
ATOM   2962 1HE  MET A 200      -2.232   3.343  14.208  1.00 91.40           H
ATOM   2963 2HE  MET A 200      -3.568   3.513  15.372  1.00 91.40           H
ATOM   2964 3HE  MET A 200      -3.899   2.965  13.712  1.00 91.40           H
ATOM   2965  HN  MET A 200      -0.506   5.119  17.078  1.00 91.40           H
ATOM   2966  N   VAL A 201      -3.225   7.429  19.257  1.00 91.77           N
ATOM   2967  CA  VAL A 201      -3.895   7.363  20.544  1.00 91.77           C
ATOM   2968  C   VAL A 201      -5.374   7.712  20.363  1.00 91.77           C
ATOM   2969  O   VAL A 201      -5.707   8.690  19.698  1.00 91.77           O
ATOM   2970  HA  VAL A 201      -3.818   6.336  20.902  1.00 91.77           H
ATOM   2971  CB  VAL A 201      -3.185   8.270  21.551  1.00 91.77           C
ATOM   2972  HB  VAL A 201      -3.271   9.297  21.196  1.00 91.77           H
ATOM   2973  CG1 VAL A 201      -3.853   8.191  22.925  1.00 91.77           C
ATOM   2974 1HG1 VAL A 201      -4.893   8.508  22.842  1.00 91.77           H
ATOM   2975 2HG1 VAL A 201      -3.814   7.165  23.291  1.00 91.77           H
ATOM   2976 3HG1 VAL A 201      -3.329   8.846  23.622  1.00 91.77           H
ATOM   2977  CG2 VAL A 201      -1.697   7.927  21.645  1.00 91.77           C
ATOM   2978 1HG2 VAL A 201      -1.582   6.892  21.966  1.00 91.77           H
ATOM   2979 2HG2 VAL A 201      -1.232   8.058  20.668  1.00 91.77           H
ATOM   2980 3HG2 VAL A 201      -1.217   8.587  22.367  1.00 91.77           H
ATOM   2981  HN  VAL A 201      -3.350   8.288  18.759  1.00 91.77           H
ATOM   2982  N   TYR A 202      -6.221   6.891  20.968  1.00 90.55           N
ATOM   2983  CA  TYR A 202      -7.656   7.040  20.800  1.00 90.55           C
ATOM   2984  C   TYR A 202      -8.280   7.745  22.006  1.00 90.55           C
ATOM   2985  O   TYR A 202      -8.213   7.240  23.126  1.00 90.55           O
ATOM   2986  HA  TYR A 202      -7.829   7.642  19.908  1.00 90.55           H
ATOM   2987  CB  TYR A 202      -8.219   5.621  20.705  1.00 90.55           C
ATOM   2988 1HB  TYR A 202      -7.918   5.062  21.592  1.00 90.55           H
ATOM   2989 2HB  TYR A 202      -9.308   5.671  20.715  1.00 90.55           H
ATOM   2990  CG  TYR A 202      -7.770   4.855  19.460  1.00 90.55           C
ATOM   2991  CD1 TYR A 202      -8.460   5.000  18.274  1.00 90.55           C
ATOM   2992  HD1 TYR A 202      -9.325   5.662  18.224  1.00 90.55           H
ATOM   2993  CD2 TYR A 202      -6.674   4.018  19.523  1.00 90.55           C
ATOM   2994  HD2 TYR A 202      -6.129   3.902  20.459  1.00 90.55           H
ATOM   2995  CE1 TYR A 202      -8.037   4.279  17.101  1.00 90.55           C
ATOM   2996  HE1 TYR A 202      -8.573   4.385  16.158  1.00 90.55           H
ATOM   2997  CE2 TYR A 202      -6.251   3.296  18.350  1.00 90.55           C
ATOM   2998  HE2 TYR A 202      -5.388   2.632  18.386  1.00 90.55           H
ATOM   2999  CZ  TYR A 202      -6.953   3.463  17.197  1.00 90.55           C
ATOM   3000  OH  TYR A 202      -6.554   2.782  16.090  1.00 90.55           O
ATOM   3001  HH  TYR A 202      -5.961   2.020  16.352  1.00 90.55           H
ATOM   3002  HN  TYR A 202      -5.941   6.138  21.563  1.00 90.55           H
ATOM   3003  N   PRO A 203      -8.894   8.918  21.802  1.00 80.17           N
ATOM   3004  CA  PRO A 203      -9.300   9.763  22.927  1.00 80.17           C
ATOM   3005  C   PRO A 203     -10.436   9.149  23.729  1.00 80.17           C
ATOM   3006  O   PRO A 203     -11.185   8.319  23.216  1.00 80.17           O
ATOM   3007  HA  PRO A 203      -8.478   9.868  23.635  1.00 80.17           H
ATOM   3008  CB  PRO A 203      -9.720  11.075  22.262  1.00 80.17           C
ATOM   3009 1HB  PRO A 203     -10.525  11.564  22.810  1.00 80.17           H
ATOM   3010 2HB  PRO A 203      -8.892  11.784  22.215  1.00 80.17           H
ATOM   3011  CG  PRO A 203     -10.163  10.653  20.890  1.00 80.17           C
ATOM   3012 1HG  PRO A 203     -11.204  10.328  20.895  1.00 80.17           H
ATOM   3013 2HG  PRO A 203     -10.090  11.478  20.181  1.00 80.17           H
ATOM   3014  CD  PRO A 203      -9.247   9.527  20.507  1.00 80.17           C
ATOM   3015 1HD  PRO A 203      -9.742   8.814  19.848  1.00 80.17           H
ATOM   3016 2HD  PRO A 203      -8.365   9.890  19.980  1.00 80.17           H
ATOM   3017  N   SER A 204     -10.535   9.578  24.979  1.00 69.89           N
ATOM   3018  CA  SER A 204     -11.810   9.568  25.675  1.00 69.89           C
ATOM   3019  C   SER A 204     -12.317   8.132  25.820  1.00 69.89           C
ATOM   3020  O   SER A 204     -11.595   7.182  25.520  1.00 69.89           O
ATOM   3021  HA  SER A 204     -11.608  10.003  26.654  1.00 69.89           H
ATOM   3022  CB  SER A 204     -12.845  10.425  24.941  1.00 69.89           C
ATOM   3023 1HB  SER A 204     -13.640  10.704  25.632  1.00 69.89           H
ATOM   3024 2HB  SER A 204     -12.376  11.349  24.604  1.00 69.89           H
ATOM   3025  OG  SER A 204     -13.406   9.743  23.823  1.00 69.89           O
ATOM   3026  HG  SER A 204     -14.100  10.315  23.387  1.00 69.89           H
ATOM   3027  HN  SER A 204      -9.765   9.926  25.513  1.00 69.89           H
ATOM   3028  N   ASP A 205     -13.555   8.018  26.279  1.00 65.34           N
ATOM   3029  CA  ASP A 205     -14.001   6.801  26.934  1.00 65.34           C
ATOM   3030  C   ASP A 205     -14.058   5.666  25.910  1.00 65.34           C
ATOM   3031  O   ASP A 205     -13.859   4.503  26.255  1.00 65.34           O
ATOM   3032  HA  ASP A 205     -13.271   6.615  27.722  1.00 65.34           H
ATOM   3033  CB  ASP A 205     -15.402   6.975  27.525  1.00 65.34           C
ATOM   3034 1HB  ASP A 205     -16.084   7.330  26.753  1.00 65.34           H
ATOM   3035 2HB  ASP A 205     -15.779   6.011  27.865  1.00 65.34           H
ATOM   3036  CG  ASP A 205     -15.386   7.963  28.693  1.00 65.34           C
ATOM   3037  OD1 ASP A 205     -14.423   7.887  29.487  1.00 65.34           O
ATOM   3038  OD2 ASP A 205     -16.336   8.772  28.765  1.00 65.34           O
ATOM   3039  HN  ASP A 205     -14.246   8.738  26.209  1.00 65.34           H
ATOM   3040  N   GLU A 206     -14.329   6.045  24.669  1.00 82.96           N
ATOM   3041  CA  GLU A 206     -14.619   5.067  23.635  1.00 82.96           C
ATOM   3042  C   GLU A 206     -13.389   4.847  22.752  1.00 82.96           C
ATOM   3043  O   GLU A 206     -13.517   4.487  21.583  1.00 82.96           O
ATOM   3044  HA  GLU A 206     -14.863   4.147  24.166  1.00 82.96           H
ATOM   3045  CB  GLU A 206     -15.826   5.496  22.797  1.00 82.96           C
ATOM   3046 1HB  GLU A 206     -15.643   6.481  22.368  1.00 82.96           H
ATOM   3047 2HB  GLU A 206     -16.044   4.734  22.050  1.00 82.96           H
ATOM   3048  CG  GLU A 206     -17.080   5.620  23.665  1.00 82.96           C
ATOM   3049 1HG  GLU A 206     -16.905   5.148  24.632  1.00 82.96           H
ATOM   3050 2HG  GLU A 206     -17.291   6.672  23.857  1.00 82.96           H
ATOM   3051  CD  GLU A 206     -18.285   4.968  22.984  1.00 82.96           C
ATOM   3052  OE1 GLU A 206     -19.075   4.333  23.715  1.00 82.96           O
ATOM   3053  OE2 GLU A 206     -18.388   5.120  21.748  1.00 82.96           O
ATOM   3054  HN  GLU A 206     -14.352   6.998  24.368  1.00 82.96           H
ATOM   3055  N   SER A 207     -12.227   5.074  23.345  1.00 88.22           N
ATOM   3056  CA  SER A 207     -10.973   4.849  22.645  1.00 88.22           C
ATOM   3057  C   SER A 207     -10.913   3.410  22.129  1.00 88.22           C
ATOM   3058  O   SER A 207     -10.386   3.156  21.047  1.00 88.22           O
ATOM   3059  HA  SER A 207     -10.976   5.554  21.814  1.00 88.22           H
ATOM   3060  CB  SER A 207      -9.776   5.137  23.553  1.00 88.22           C
ATOM   3061 1HB  SER A 207      -8.861   4.807  23.062  1.00 88.22           H
ATOM   3062 2HB  SER A 207      -9.687   6.212  23.706  1.00 88.22           H
ATOM   3063  OG  SER A 207      -9.896   4.487  24.816  1.00 88.22           O
ATOM   3064  HG  SER A 207     -10.161   5.149  25.517  1.00 88.22           H
ATOM   3065  HN  SER A 207     -12.133   5.404  24.284  1.00 88.22           H
ATOM   3066  N   THR A 208     -11.461   2.505  22.927  1.00 89.23           N
ATOM   3067  CA  THR A 208     -11.433   1.092  22.587  1.00 89.23           C
ATOM   3068  C   THR A 208     -12.344   0.813  21.390  1.00 89.23           C
ATOM   3069  O   THR A 208     -11.954   0.110  20.460  1.00 89.23           O
ATOM   3070  HA  THR A 208     -10.419   0.832  22.284  1.00 89.23           H
ATOM   3071  CB  THR A 208     -11.812   0.298  23.838  1.00 89.23           C
ATOM   3072  HB  THR A 208     -11.770  -0.774  23.646  1.00 89.23           H
ATOM   3073  OG1 THR A 208     -13.093   0.808  24.199  1.00 89.23           O
ATOM   3074  HG1 THR A 208     -13.554   0.171  24.817  1.00 89.23           H
ATOM   3075  CG2 THR A 208     -10.925   0.636  25.038  1.00 89.23           C
ATOM   3076 1HG2 THR A 208     -11.019   1.696  25.273  1.00 89.23           H
ATOM   3077 2HG2 THR A 208      -9.887   0.408  24.798  1.00 89.23           H
ATOM   3078 3HG2 THR A 208     -11.237   0.044  25.899  1.00 89.23           H
ATOM   3079  HN  THR A 208     -11.917   2.723  23.789  1.00 89.23           H
ATOM   3080  N   LYS A 209     -13.541   1.378  21.454  1.00 90.97           N
ATOM   3081  CA  LYS A 209     -14.499   1.226  20.372  1.00 90.97           C
ATOM   3082  C   LYS A 209     -13.928   1.853  19.099  1.00 90.97           C
ATOM   3083  O   LYS A 209     -14.035   1.277  18.017  1.00 90.97           O
ATOM   3084  HA  LYS A 209     -14.632   0.158  20.201  1.00 90.97           H
ATOM   3085  CB  LYS A 209     -15.861   1.792  20.779  1.00 90.97           C
ATOM   3086 1HB  LYS A 209     -15.738   2.805  21.163  1.00 90.97           H
ATOM   3087 2HB  LYS A 209     -16.507   1.860  19.903  1.00 90.97           H
ATOM   3088  CG  LYS A 209     -16.524   0.914  21.842  1.00 90.97           C
ATOM   3089 1HG  LYS A 209     -16.594  -0.112  21.480  1.00 90.97           H
ATOM   3090 2HG  LYS A 209     -15.906   0.894  22.739  1.00 90.97           H
ATOM   3091  CD  LYS A 209     -17.921   1.434  22.189  1.00 90.97           C
ATOM   3092 1HD  LYS A 209     -17.862   2.485  22.471  1.00 90.97           H
ATOM   3093 2HD  LYS A 209     -18.563   1.375  21.311  1.00 90.97           H
ATOM   3094  CE  LYS A 209     -18.537   0.627  23.334  1.00 90.97           C
ATOM   3095 1HE  LYS A 209     -18.701  -0.402  23.014  1.00 90.97           H
ATOM   3096 2HE  LYS A 209     -17.846   0.593  24.176  1.00 90.97           H
ATOM   3097  NZ  LYS A 209     -19.819   1.231  23.761  1.00 90.97           N
ATOM   3098 1HZ  LYS A 209     -20.210   0.689  24.524  1.00 90.97           H
ATOM   3099 2HZ  LYS A 209     -19.658   2.183  24.070  1.00 90.97           H
ATOM   3100 3HZ  LYS A 209     -20.468   1.233  22.982  1.00 90.97           H
ATOM   3101  HN  LYS A 209     -13.858   1.931  22.225  1.00 90.97           H
ATOM   3102  N   LEU A 210     -13.333   3.025  19.269  1.00 91.93           N
ATOM   3103  CA  LEU A 210     -12.811   3.771  18.137  1.00 91.93           C
ATOM   3104  C   LEU A 210     -11.708   2.956  17.459  1.00 91.93           C
ATOM   3105  O   LEU A 210     -11.697   2.816  16.237  1.00 91.93           O
ATOM   3106  HA  LEU A 210     -13.629   3.903  17.428  1.00 91.93           H
ATOM   3107  CB  LEU A 210     -12.363   5.167  18.576  1.00 91.93           C
ATOM   3108 1HB  LEU A 210     -13.200   5.655  19.076  1.00 91.93           H
ATOM   3109 2HB  LEU A 210     -11.570   5.056  19.316  1.00 91.93           H
ATOM   3110  CG  LEU A 210     -11.860   6.090  17.465  1.00 91.93           C
ATOM   3111  HG  LEU A 210     -11.050   5.583  16.940  1.00 91.93           H
ATOM   3112  CD1 LEU A 210     -12.962   6.364  16.439  1.00 91.93           C
ATOM   3113 1HD1 LEU A 210     -13.285   5.423  15.993  1.00 91.93           H
ATOM   3114 2HD1 LEU A 210     -13.808   6.841  16.934  1.00 91.93           H
ATOM   3115 3HD1 LEU A 210     -12.578   7.023  15.661  1.00 91.93           H
ATOM   3116  CD2 LEU A 210     -11.283   7.383  18.046  1.00 91.93           C
ATOM   3117 1HD2 LEU A 210     -12.056   7.904  18.610  1.00 91.93           H
ATOM   3118 2HD2 LEU A 210     -10.450   7.144  18.706  1.00 91.93           H
ATOM   3119 3HD2 LEU A 210     -10.933   8.021  17.234  1.00 91.93           H
ATOM   3120  HN  LEU A 210     -13.206   3.463  20.159  1.00 91.93           H
ATOM   3121  N   LYS A 211     -10.807   2.439  18.282  1.00 92.10           N
ATOM   3122  CA  LYS A 211      -9.714   1.626  17.779  1.00 92.10           C
ATOM   3123  C   LYS A 211     -10.281   0.472  16.950  1.00 92.10           C
ATOM   3124  O   LYS A 211      -9.875   0.265  15.808  1.00 92.10           O
ATOM   3125  HA  LYS A 211      -9.111   2.256  17.125  1.00 92.10           H
ATOM   3126  CB  LYS A 211      -8.811   1.172  18.928  1.00 92.10           C
ATOM   3127 1HB  LYS A 211      -8.371   2.042  19.415  1.00 92.10           H
ATOM   3128 2HB  LYS A 211      -9.406   0.654  19.680  1.00 92.10           H
ATOM   3129  CG  LYS A 211      -7.701   0.248  18.422  1.00 92.10           C
ATOM   3130 1HG  LYS A 211      -8.129  -0.708  18.119  1.00 92.10           H
ATOM   3131 2HG  LYS A 211      -7.236   0.683  17.537  1.00 92.10           H
ATOM   3132  CD  LYS A 211      -6.642   0.021  19.502  1.00 92.10           C
ATOM   3133 1HD  LYS A 211      -6.283   0.981  19.873  1.00 92.10           H
ATOM   3134 2HD  LYS A 211      -7.087  -0.502  20.348  1.00 92.10           H
ATOM   3135  CE  LYS A 211      -5.467  -0.792  18.954  1.00 92.10           C
ATOM   3136 1HE  LYS A 211      -5.809  -1.783  18.658  1.00 92.10           H
ATOM   3137 2HE  LYS A 211      -5.070  -0.311  18.060  1.00 92.10           H
ATOM   3138  NZ  LYS A 211      -4.401  -0.913  19.974  1.00 92.10           N
ATOM   3139 1HZ  LYS A 211      -3.553  -1.258  19.537  1.00 92.10           H
ATOM   3140 2HZ  LYS A 211      -4.223  -0.004  20.386  1.00 92.10           H
ATOM   3141 3HZ  LYS A 211      -4.696  -1.560  20.696  1.00 92.10           H
ATOM   3142  HN  LYS A 211     -10.817   2.568  19.274  1.00 92.10           H
ATOM   3143  N   SER A 212     -11.211  -0.250  17.559  1.00 91.59           N
ATOM   3144  CA  SER A 212     -11.778  -1.428  16.925  1.00 91.59           C
ATOM   3145  C   SER A 212     -12.389  -1.052  15.573  1.00 91.59           C
ATOM   3146  O   SER A 212     -12.206  -1.764  14.586  1.00 91.59           O
ATOM   3147  HA  SER A 212     -10.942  -2.114  16.789  1.00 91.59           H
ATOM   3148  CB  SER A 212     -12.833  -2.082  17.820  1.00 91.59           C
ATOM   3149 1HB  SER A 212     -13.601  -1.350  18.068  1.00 91.59           H
ATOM   3150 2HB  SER A 212     -13.324  -2.887  17.273  1.00 91.59           H
ATOM   3151  OG  SER A 212     -12.266  -2.601  19.020  1.00 91.59           O
ATOM   3152  HG  SER A 212     -12.218  -1.882  19.714  1.00 91.59           H
ATOM   3153  HN  SER A 212     -11.576  -0.041  18.466  1.00 91.59           H
ATOM   3154  N   ALA A 213     -13.101   0.065  15.571  1.00 91.97           N
ATOM   3155  CA  ALA A 213     -13.784   0.515  14.370  1.00 91.97           C
ATOM   3156  C   ALA A 213     -12.748   0.861  13.299  1.00 91.97           C
ATOM   3157  O   ALA A 213     -12.891   0.467  12.143  1.00 91.97           O
ATOM   3158  HA  ALA A 213     -14.404  -0.307  14.013  1.00 91.97           H
ATOM   3159  CB  ALA A 213     -14.688   1.702  14.712  1.00 91.97           C
ATOM   3160 1HB  ALA A 213     -15.424   1.396  15.455  1.00 91.97           H
ATOM   3161 2HB  ALA A 213     -14.083   2.515  15.113  1.00 91.97           H
ATOM   3162 3HB  ALA A 213     -15.200   2.039  13.810  1.00 91.97           H
ATOM   3163  HN  ALA A 213     -13.215   0.656  16.369  1.00 91.97           H
ATOM   3164  N   VAL A 214     -11.728   1.593  13.722  1.00 90.08           N
ATOM   3165  CA  VAL A 214     -10.702   2.050  12.800  1.00 90.08           C
ATOM   3166  C   VAL A 214      -9.983   0.839  12.203  1.00 90.08           C
ATOM   3167  O   VAL A 214      -9.690   0.813  11.009  1.00 90.08           O
ATOM   3168  HA  VAL A 214     -11.199   2.594  11.997  1.00 90.08           H
ATOM   3169  CB  VAL A 214      -9.753   3.018  13.511  1.00 90.08           C
ATOM   3170  HB  VAL A 214      -9.432   2.550  14.442  1.00 90.08           H
ATOM   3171  CG1 VAL A 214      -8.506   3.284  12.665  1.00 90.08           C
ATOM   3172 1HG1 VAL A 214      -7.980   2.346  12.488  1.00 90.08           H
ATOM   3173 2HG1 VAL A 214      -8.801   3.721  11.711  1.00 90.08           H
ATOM   3174 3HG1 VAL A 214      -7.849   3.975  13.194  1.00 90.08           H
ATOM   3175  CG2 VAL A 214     -10.466   4.325  13.864  1.00 90.08           C
ATOM   3176 1HG2 VAL A 214     -10.829   4.798  12.951  1.00 90.08           H
ATOM   3177 2HG2 VAL A 214     -11.308   4.113  14.523  1.00 90.08           H
ATOM   3178 3HG2 VAL A 214      -9.769   4.994  14.368  1.00 90.08           H
ATOM   3179  HN  VAL A 214     -11.597   1.873  14.673  1.00 90.08           H
ATOM   3180  N   LEU A 215      -9.719  -0.135  13.062  1.00 90.97           N
ATOM   3181  CA  LEU A 215      -9.026  -1.340  12.637  1.00 90.97           C
ATOM   3182  C   LEU A 215      -9.897  -2.096  11.631  1.00 90.97           C
ATOM   3183  O   LEU A 215      -9.404  -2.559  10.603  1.00 90.97           O
ATOM   3184  HA  LEU A 215      -8.109  -1.030  12.136  1.00 90.97           H
ATOM   3185  CB  LEU A 215      -8.619  -2.179  13.850  1.00 90.97           C
ATOM   3186 1HB  LEU A 215      -9.339  -2.003  14.648  1.00 90.97           H
ATOM   3187 2HB  LEU A 215      -8.694  -3.233  13.579  1.00 90.97           H
ATOM   3188  CG  LEU A 215      -7.215  -1.923  14.402  1.00 90.97           C
ATOM   3189  HG  LEU A 215      -6.893  -0.936  14.070  1.00 90.97           H
ATOM   3190  CD1 LEU A 215      -7.222  -1.906  15.931  1.00 90.97           C
ATOM   3191 1HD1 LEU A 215      -7.886  -1.116  16.283  1.00 90.97           H
ATOM   3192 2HD1 LEU A 215      -7.574  -2.868  16.304  1.00 90.97           H
ATOM   3193 3HD1 LEU A 215      -6.212  -1.721  16.298  1.00 90.97           H
ATOM   3194  CD2 LEU A 215      -6.213  -2.936  13.844  1.00 90.97           C
ATOM   3195 1HD2 LEU A 215      -6.520  -3.943  14.125  1.00 90.97           H
ATOM   3196 2HD2 LEU A 215      -6.181  -2.855  12.758  1.00 90.97           H
ATOM   3197 3HD2 LEU A 215      -5.223  -2.730  14.253  1.00 90.97           H
ATOM   3198  HN  LEU A 215      -9.969  -0.111  14.029  1.00 90.97           H
ATOM   3199  N   THR A 216     -11.176  -2.196  11.961  1.00 92.00           N
ATOM   3200  CA  THR A 216     -12.114  -2.913  11.114  1.00 92.00           C
ATOM   3201  C   THR A 216     -12.155  -2.287   9.718  1.00 92.00           C
ATOM   3202  O   THR A 216     -12.143  -2.999   8.714  1.00 92.00           O
ATOM   3203  HA  THR A 216     -11.758  -3.936  10.995  1.00 92.00           H
ATOM   3204  CB  THR A 216     -13.473  -2.923  11.816  1.00 92.00           C
ATOM   3205  HB  THR A 216     -13.866  -1.911  11.918  1.00 92.00           H
ATOM   3206  OG1 THR A 216     -13.228  -3.614  13.037  1.00 92.00           O
ATOM   3207  HG1 THR A 216     -13.128  -2.960  13.787  1.00 92.00           H
ATOM   3208  CG2 THR A 216     -14.499  -3.797  11.092  1.00 92.00           C
ATOM   3209 1HG2 THR A 216     -14.136  -4.824  11.049  1.00 92.00           H
ATOM   3210 2HG2 THR A 216     -14.647  -3.422  10.080  1.00 92.00           H
ATOM   3211 3HG2 THR A 216     -15.446  -3.769  11.632  1.00 92.00           H
ATOM   3212  HN  THR A 216     -11.572  -1.800  12.790  1.00 92.00           H
ATOM   3213  N   LEU A 217     -12.204  -0.963   9.698  1.00 88.47           N
ATOM   3214  CA  LEU A 217     -12.260  -0.235   8.442  1.00 88.47           C
ATOM   3215  C   LEU A 217     -11.009  -0.549   7.620  1.00 88.47           C
ATOM   3216  O   LEU A 217     -11.087  -0.714   6.403  1.00 88.47           O
ATOM   3217  HA  LEU A 217     -13.132  -0.593   7.895  1.00 88.47           H
ATOM   3218  CB  LEU A 217     -12.469   1.259   8.698  1.00 88.47           C
ATOM   3219 1HB  LEU A 217     -13.346   1.380   9.335  1.00 88.47           H
ATOM   3220 2HB  LEU A 217     -11.613   1.634   9.261  1.00 88.47           H
ATOM   3221  CG  LEU A 217     -12.650   2.134   7.456  1.00 88.47           C
ATOM   3222  HG  LEU A 217     -11.829   1.927   6.770  1.00 88.47           H
ATOM   3223  CD1 LEU A 217     -13.948   1.784   6.725  1.00 88.47           C
ATOM   3224 1HD1 LEU A 217     -13.921   0.739   6.416  1.00 88.47           H
ATOM   3225 2HD1 LEU A 217     -14.795   1.944   7.392  1.00 88.47           H
ATOM   3226 3HD1 LEU A 217     -14.052   2.421   5.846  1.00 88.47           H
ATOM   3227  CD2 LEU A 217     -12.577   3.619   7.816  1.00 88.47           C
ATOM   3228 1HD2 LEU A 217     -13.364   3.859   8.530  1.00 88.47           H
ATOM   3229 2HD2 LEU A 217     -11.605   3.838   8.258  1.00 88.47           H
ATOM   3230 3HD2 LEU A 217     -12.709   4.218   6.915  1.00 88.47           H
ATOM   3231  HN  LEU A 217     -12.206  -0.392  10.519  1.00 88.47           H
ATOM   3232  N   LYS A 218      -9.884  -0.621   8.316  1.00 86.09           N
ATOM   3233  CA  LYS A 218      -8.614  -0.884   7.662  1.00 86.09           C
ATOM   3234  C   LYS A 218      -8.655  -2.270   7.015  1.00 86.09           C
ATOM   3235  O   LYS A 218      -8.114  -2.468   5.928  1.00 86.09           O
ATOM   3236  HA  LYS A 218      -8.492  -0.139   6.875  1.00 86.09           H
ATOM   3237  CB  LYS A 218      -7.456  -0.698   8.644  1.00 86.09           C
ATOM   3238 1HB  LYS A 218      -7.687  -1.200   9.584  1.00 86.09           H
ATOM   3239 2HB  LYS A 218      -6.557  -1.167   8.245  1.00 86.09           H
ATOM   3240  CG  LYS A 218      -7.191   0.786   8.905  1.00 86.09           C
ATOM   3241 1HG  LYS A 218      -6.826   1.259   7.994  1.00 86.09           H
ATOM   3242 2HG  LYS A 218      -8.123   1.284   9.172  1.00 86.09           H
ATOM   3243  CD  LYS A 218      -6.168   0.971  10.028  1.00 86.09           C
ATOM   3244 1HD  LYS A 218      -6.496   0.432  10.916  1.00 86.09           H
ATOM   3245 2HD  LYS A 218      -5.212   0.541   9.728  1.00 86.09           H
ATOM   3246  CE  LYS A 218      -5.984   2.453  10.362  1.00 86.09           C
ATOM   3247 1HE  LYS A 218      -5.949   3.038   9.443  1.00 86.09           H
ATOM   3248 2HE  LYS A 218      -6.838   2.811  10.936  1.00 86.09           H
ATOM   3249  NZ  LYS A 218      -4.738   2.658  11.135  1.00 86.09           N
ATOM   3250 1HZ  LYS A 218      -4.882   3.394  11.818  1.00 86.09           H
ATOM   3251 2HZ  LYS A 218      -4.490   1.798  11.612  1.00 86.09           H
ATOM   3252 3HZ  LYS A 218      -3.989   2.924  10.505  1.00 86.09           H
ATOM   3253  HN  LYS A 218      -9.832  -0.505   9.308  1.00 86.09           H
ATOM   3254  N   VAL A 219      -9.303  -3.193   7.710  1.00 87.44           N
ATOM   3255  CA  VAL A 219      -9.360  -4.571   7.252  1.00 87.44           C
ATOM   3256  C   VAL A 219     -10.249  -4.655   6.010  1.00 87.44           C
ATOM   3257  O   VAL A 219      -9.898  -5.316   5.034  1.00 87.44           O
ATOM   3258  HA  VAL A 219      -8.348  -4.870   6.980  1.00 87.44           H
ATOM   3259  CB  VAL A 219      -9.833  -5.480   8.388  1.00 87.44           C
ATOM   3260  HB  VAL A 219     -10.732  -5.039   8.818  1.00 87.44           H
ATOM   3261  CG1 VAL A 219     -10.197  -6.870   7.862  1.00 87.44           C
ATOM   3262 1HG1 VAL A 219     -10.998  -6.783   7.128  1.00 87.44           H
ATOM   3263 2HG1 VAL A 219      -9.322  -7.322   7.394  1.00 87.44           H
ATOM   3264 3HG1 VAL A 219     -10.530  -7.496   8.690  1.00 87.44           H
ATOM   3265  CG2 VAL A 219      -8.779  -5.571   9.493  1.00 87.44           C
ATOM   3266 1HG2 VAL A 219      -7.855  -5.977   9.082  1.00 87.44           H
ATOM   3267 2HG2 VAL A 219      -8.590  -4.576   9.897  1.00 87.44           H
ATOM   3268 3HG2 VAL A 219      -9.141  -6.223  10.288  1.00 87.44           H
ATOM   3269  HN  VAL A 219      -9.781  -3.013   8.569  1.00 87.44           H
ATOM   3270  N   ILE A 220     -11.384  -3.974   6.087  1.00 88.31           N
ATOM   3271  CA  ILE A 220     -12.372  -4.045   5.024  1.00 88.31           C
ATOM   3272  C   ILE A 220     -11.795  -3.416   3.754  1.00 88.31           C
ATOM   3273  O   ILE A 220     -11.794  -4.040   2.693  1.00 88.31           O
ATOM   3274  HA  ILE A 220     -12.568  -5.099   4.829  1.00 88.31           H
ATOM   3275  CB  ILE A 220     -13.692  -3.416   5.476  1.00 88.31           C
ATOM   3276  HB  ILE A 220     -13.472  -2.446   5.922  1.00 88.31           H
ATOM   3277  CG1 ILE A 220     -14.364  -4.268   6.554  1.00 88.31           C
ATOM   3278 1HG1 ILE A 220     -14.701  -5.210   6.121  1.00 88.31           H
ATOM   3279 2HG1 ILE A 220     -13.640  -4.516   7.331  1.00 88.31           H
ATOM   3280  CG2 ILE A 220     -14.617  -3.166   4.283  1.00 88.31           C
ATOM   3281 1HG2 ILE A 220     -14.130  -2.489   3.581  1.00 88.31           H
ATOM   3282 2HG2 ILE A 220     -14.833  -4.111   3.786  1.00 88.31           H
ATOM   3283 3HG2 ILE A 220     -15.547  -2.718   4.633  1.00 88.31           H
ATOM   3284  CD1 ILE A 220     -15.553  -3.531   7.173  1.00 88.31           C
ATOM   3285 1HD1 ILE A 220     -15.209  -2.602   7.627  1.00 88.31           H
ATOM   3286 2HD1 ILE A 220     -16.286  -3.307   6.397  1.00 88.31           H
ATOM   3287 3HD1 ILE A 220     -16.013  -4.159   7.936  1.00 88.31           H
ATOM   3288  HN  ILE A 220     -11.632  -3.384   6.855  1.00 88.31           H
ATOM   3289  N   LEU A 221     -11.317  -2.190   3.904  1.00 83.19           N
ATOM   3290  CA  LEU A 221     -10.863  -1.418   2.759  1.00 83.19           C
ATOM   3291  C   LEU A 221      -9.445  -1.856   2.385  1.00 83.19           C
ATOM   3292  O   LEU A 221      -9.019  -1.683   1.244  1.00 83.19           O
ATOM   3293  HA  LEU A 221     -11.527  -1.649   1.926  1.00 83.19           H
ATOM   3294  CB  LEU A 221     -10.990   0.081   3.038  1.00 83.19           C
ATOM   3295 1HB  LEU A 221     -10.332   0.332   3.870  1.00 83.19           H
ATOM   3296 2HB  LEU A 221     -10.624   0.624   2.167  1.00 83.19           H
ATOM   3297  CG  LEU A 221     -12.397   0.585   3.366  1.00 83.19           C
ATOM   3298  HG  LEU A 221     -12.733   0.091   4.278  1.00 83.19           H
ATOM   3299  CD1 LEU A 221     -12.389   2.089   3.644  1.00 83.19           C
ATOM   3300 1HD1 LEU A 221     -11.736   2.299   4.492  1.00 83.19           H
ATOM   3301 2HD1 LEU A 221     -12.024   2.619   2.765  1.00 83.19           H
ATOM   3302 3HD1 LEU A 221     -13.401   2.421   3.874  1.00 83.19           H
ATOM   3303  CD2 LEU A 221     -13.385   0.212   2.259  1.00 83.19           C
ATOM   3304 1HD2 LEU A 221     -13.063   0.660   1.319  1.00 83.19           H
ATOM   3305 2HD2 LEU A 221     -13.418  -0.873   2.152  1.00 83.19           H
ATOM   3306 3HD2 LEU A 221     -14.377   0.582   2.518  1.00 83.19           H
ATOM   3307  HN  LEU A 221     -11.239  -1.724   4.785  1.00 83.19           H
ATOM   3308  N   GLY A 222      -8.754  -2.415   3.367  1.00 75.16           N
ATOM   3309  CA  GLY A 222      -7.343  -2.724   3.208  1.00 75.16           C
ATOM   3310  C   GLY A 222      -7.153  -4.047   2.464  1.00 75.16           C
ATOM   3311  O   GLY A 222      -6.118  -4.267   1.836  1.00 75.16           O
ATOM   3312 1HA  GLY A 222      -6.851  -1.921   2.660  1.00 75.16           H
ATOM   3313 2HA  GLY A 222      -6.867  -2.781   4.187  1.00 75.16           H
ATOM   3314  HN  GLY A 222      -9.141  -2.654   4.258  1.00 75.16           H
ATOM   3315  N   PHE A 223      -8.167  -4.895   2.560  1.00 76.63           N
ATOM   3316  CA  PHE A 223      -8.043  -6.266   2.095  1.00 76.63           C
ATOM   3317  C   PHE A 223      -9.274  -6.685   1.290  1.00 76.63           C
ATOM   3318  O   PHE A 223      -9.189  -6.891   0.080  1.00 76.63           O
ATOM   3319  HA  PHE A 223      -7.160  -6.312   1.457  1.00 76.63           H
ATOM   3320  CB  PHE A 223      -7.935  -7.151   3.338  1.00 76.63           C
ATOM   3321 1HB  PHE A 223      -7.121  -6.785   3.964  1.00 76.63           H
ATOM   3322 2HB  PHE A 223      -8.852  -7.057   3.920  1.00 76.63           H
ATOM   3323  CG  PHE A 223      -7.695  -8.631   3.029  1.00 76.63           C
ATOM   3324  CD1 PHE A 223      -8.626  -9.558   3.378  1.00 76.63           C
ATOM   3325  HD1 PHE A 223      -9.544  -9.248   3.878  1.00 76.63           H
ATOM   3326  CD2 PHE A 223      -6.550  -9.018   2.406  1.00 76.63           C
ATOM   3327  HD2 PHE A 223      -5.803  -8.275   2.127  1.00 76.63           H
ATOM   3328  CE1 PHE A 223      -8.403 -10.931   3.092  1.00 76.63           C
ATOM   3329  HE1 PHE A 223      -9.150 -11.674   3.371  1.00 76.63           H
ATOM   3330  CE2 PHE A 223      -6.327 -10.391   2.119  1.00 76.63           C
ATOM   3331  HE2 PHE A 223      -5.409 -10.701   1.620  1.00 76.63           H
ATOM   3332  CZ  PHE A 223      -7.258 -11.318   2.468  1.00 76.63           C
ATOM   3333  HZ  PHE A 223      -7.087 -12.372   2.248  1.00 76.63           H
ATOM   3334  HN  PHE A 223      -9.058  -4.658   2.946  1.00 76.63           H
ATOM   3335  N   PHE A 224     -10.391  -6.798   1.993  1.00 84.84           N
ATOM   3336  CA  PHE A 224     -11.540  -7.512   1.463  1.00 84.84           C
ATOM   3337  C   PHE A 224     -12.053  -6.852   0.181  1.00 84.84           C
ATOM   3338  O   PHE A 224     -12.272  -7.527  -0.823  1.00 84.84           O
ATOM   3339  HA  PHE A 224     -11.215  -8.529   1.241  1.00 84.84           H
ATOM   3340  CB  PHE A 224     -12.637  -7.450   2.528  1.00 84.84           C
ATOM   3341 1HB  PHE A 224     -12.638  -6.456   2.976  1.00 84.84           H
ATOM   3342 2HB  PHE A 224     -13.605  -7.583   2.047  1.00 84.84           H
ATOM   3343  CG  PHE A 224     -12.487  -8.493   3.638  1.00 84.84           C
ATOM   3344  CD1 PHE A 224     -12.829  -9.788   3.404  1.00 84.84           C
ATOM   3345  HD1 PHE A 224     -13.209 -10.083   2.426  1.00 84.84           H
ATOM   3346  CD2 PHE A 224     -12.013  -8.124   4.858  1.00 84.84           C
ATOM   3347  HD2 PHE A 224     -11.739  -7.086   5.046  1.00 84.84           H
ATOM   3348  CE1 PHE A 224     -12.690 -10.756   4.433  1.00 84.84           C
ATOM   3349  HE1 PHE A 224     -12.963 -11.794   4.246  1.00 84.84           H
ATOM   3350  CE2 PHE A 224     -11.874  -9.092   5.888  1.00 84.84           C
ATOM   3351  HE2 PHE A 224     -11.494  -8.797   6.866  1.00 84.84           H
ATOM   3352  CZ  PHE A 224     -12.215 -10.388   5.653  1.00 84.84           C
ATOM   3353  HZ  PHE A 224     -12.109 -11.131   6.444  1.00 84.84           H
ATOM   3354  HN  PHE A 224     -10.518  -6.413   2.908  1.00 84.84           H
ATOM   3355  N   LEU A 225     -12.228  -5.541   0.258  1.00 83.06           N
ATOM   3356  CA  LEU A 225     -12.767  -4.791  -0.863  1.00 83.06           C
ATOM   3357  C   LEU A 225     -11.843  -4.955  -2.072  1.00 83.06           C
ATOM   3358  O   LEU A 225     -12.292  -5.323  -3.156  1.00 83.06           O
ATOM   3359  HA  LEU A 225     -13.737  -5.223  -1.110  1.00 83.06           H
ATOM   3360  CB  LEU A 225     -13.007  -3.333  -0.467  1.00 83.06           C
ATOM   3361 1HB  LEU A 225     -13.689  -3.316   0.383  1.00 83.06           H
ATOM   3362 2HB  LEU A 225     -12.063  -2.909  -0.126  1.00 83.06           H
ATOM   3363  CG  LEU A 225     -13.577  -2.426  -1.560  1.00 83.06           C
ATOM   3364  HG  LEU A 225     -12.954  -2.530  -2.448  1.00 83.06           H
ATOM   3365  CD1 LEU A 225     -14.993  -2.857  -1.947  1.00 83.06           C
ATOM   3366 1HD1 LEU A 225     -14.972  -3.881  -2.319  1.00 83.06           H
ATOM   3367 2HD1 LEU A 225     -15.642  -2.801  -1.073  1.00 83.06           H
ATOM   3368 3HD1 LEU A 225     -15.374  -2.196  -2.725  1.00 83.06           H
ATOM   3369  CD2 LEU A 225     -13.520  -0.957  -1.137  1.00 83.06           C
ATOM   3370 1HD2 LEU A 225     -14.104  -0.817  -0.228  1.00 83.06           H
ATOM   3371 2HD2 LEU A 225     -12.484  -0.672  -0.951  1.00 83.06           H
ATOM   3372 3HD2 LEU A 225     -13.931  -0.334  -1.932  1.00 83.06           H
ATOM   3373  HN  LEU A 225     -12.010  -4.994   1.067  1.00 83.06           H
ATOM   3374  N   PRO A 226     -10.540  -4.687  -1.909  1.00 77.20           N
ATOM   3375  CA  PRO A 226      -9.584  -4.896  -2.999  1.00 77.20           C
ATOM   3376  C   PRO A 226      -9.664  -6.300  -3.575  1.00 77.20           C
ATOM   3377  O   PRO A 226      -9.715  -6.474  -4.791  1.00 77.20           O
ATOM   3378  HA  PRO A 226      -9.817  -4.233  -3.833  1.00 77.20           H
ATOM   3379  CB  PRO A 226      -8.227  -4.625  -2.348  1.00 77.20           C
ATOM   3380 1HB  PRO A 226      -7.779  -5.539  -1.958  1.00 77.20           H
ATOM   3381 2HB  PRO A 226      -7.517  -4.203  -3.060  1.00 77.20           H
ATOM   3382  CG  PRO A 226      -8.560  -3.640  -1.234  1.00 77.20           C
ATOM   3383 1HG  PRO A 226      -7.785  -3.618  -0.468  1.00 77.20           H
ATOM   3384 2HG  PRO A 226      -8.649  -2.620  -1.608  1.00 77.20           H
ATOM   3385  CD  PRO A 226      -9.880  -4.168  -0.697  1.00 77.20           C
ATOM   3386 1HD  PRO A 226      -9.730  -4.953   0.044  1.00 77.20           H
ATOM   3387 2HD  PRO A 226     -10.463  -3.384  -0.214  1.00 77.20           H
ATOM   3388  N   PHE A 227      -9.672  -7.274  -2.676  1.00 81.50           N
ATOM   3389  CA  PHE A 227      -9.552  -8.665  -3.079  1.00 81.50           C
ATOM   3390  C   PHE A 227     -10.740  -9.090  -3.945  1.00 81.50           C
ATOM   3391  O   PHE A 227     -10.559  -9.707  -4.993  1.00 81.50           O
ATOM   3392  HA  PHE A 227      -8.632  -8.756  -3.657  1.00 81.50           H
ATOM   3393  CB  PHE A 227      -9.544  -9.502  -1.799  1.00 81.50           C
ATOM   3394 1HB  PHE A 227      -8.695  -9.201  -1.185  1.00 81.50           H
ATOM   3395 2HB  PHE A 227     -10.445  -9.281  -1.227  1.00 81.50           H
ATOM   3396  CG  PHE A 227      -9.469 -11.011  -2.042  1.00 81.50           C
ATOM   3397  CD1 PHE A 227     -10.589 -11.774  -1.931  1.00 81.50           C
ATOM   3398  HD1 PHE A 227     -11.540 -11.311  -1.669  1.00 81.50           H
ATOM   3399  CD2 PHE A 227      -8.282 -11.588  -2.369  1.00 81.50           C
ATOM   3400  HD2 PHE A 227      -7.384 -10.977  -2.457  1.00 81.50           H
ATOM   3401  CE1 PHE A 227     -10.519 -13.174  -2.157  1.00 81.50           C
ATOM   3402  HE1 PHE A 227     -11.417 -13.786  -2.068  1.00 81.50           H
ATOM   3403  CE2 PHE A 227      -8.212 -12.989  -2.595  1.00 81.50           C
ATOM   3404  HE2 PHE A 227      -7.260 -13.452  -2.857  1.00 81.50           H
ATOM   3405  CZ  PHE A 227      -9.332 -13.752  -2.484  1.00 81.50           C
ATOM   3406  HZ  PHE A 227      -9.278 -14.827  -2.658  1.00 81.50           H
ATOM   3407  HN  PHE A 227      -9.758  -7.125  -1.691  1.00 81.50           H
ATOM   3408  N   VAL A 228     -11.928  -8.741  -3.474  1.00 83.90           N
ATOM   3409  CA  VAL A 228     -13.148  -9.113  -4.171  1.00 83.90           C
ATOM   3410  C   VAL A 228     -13.142  -8.490  -5.568  1.00 83.90           C
ATOM   3411  O   VAL A 228     -13.448  -9.161  -6.553  1.00 83.90           O
ATOM   3412  HA  VAL A 228     -13.151 -10.199  -4.272  1.00 83.90           H
ATOM   3413  CB  VAL A 228     -14.369  -8.710  -3.342  1.00 83.90           C
ATOM   3414  HB  VAL A 228     -14.244  -7.669  -3.046  1.00 83.90           H
ATOM   3415  CG1 VAL A 228     -15.651  -8.813  -4.169  1.00 83.90           C
ATOM   3416 1HG1 VAL A 228     -15.581  -8.152  -5.032  1.00 83.90           H
ATOM   3417 2HG1 VAL A 228     -15.783  -9.841  -4.509  1.00 83.90           H
ATOM   3418 3HG1 VAL A 228     -16.504  -8.521  -3.556  1.00 83.90           H
ATOM   3419  CG2 VAL A 228     -14.468  -9.552  -2.068  1.00 83.90           C
ATOM   3420 1HG2 VAL A 228     -14.559 -10.605  -2.335  1.00 83.90           H
ATOM   3421 2HG2 VAL A 228     -13.572  -9.406  -1.465  1.00 83.90           H
ATOM   3422 3HG2 VAL A 228     -15.345  -9.245  -1.497  1.00 83.90           H
ATOM   3423  HN  VAL A 228     -12.065  -8.216  -2.634  1.00 83.90           H
ATOM   3424  N   VAL A 229     -12.789  -7.213  -5.610  1.00 76.37           N
ATOM   3425  CA  VAL A 229     -12.823  -6.468  -6.857  1.00 76.37           C
ATOM   3426  C   VAL A 229     -11.911  -7.150  -7.879  1.00 76.37           C
ATOM   3427  O   VAL A 229     -12.324  -7.411  -9.008  1.00 76.37           O
ATOM   3428  HA  VAL A 229     -13.847  -6.495  -7.229  1.00 76.37           H
ATOM   3429  CB  VAL A 229     -12.448  -5.007  -6.604  1.00 76.37           C
ATOM   3430  HB  VAL A 229     -11.568  -4.993  -5.961  1.00 76.37           H
ATOM   3431  CG1 VAL A 229     -12.087  -4.299  -7.911  1.00 76.37           C
ATOM   3432 1HG1 VAL A 229     -11.238  -4.802  -8.374  1.00 76.37           H
ATOM   3433 2HG1 VAL A 229     -12.941  -4.328  -8.588  1.00 76.37           H
ATOM   3434 3HG1 VAL A 229     -11.825  -3.261  -7.702  1.00 76.37           H
ATOM   3435  CG2 VAL A 229     -13.574  -4.271  -5.874  1.00 76.37           C
ATOM   3436 1HG2 VAL A 229     -14.479  -4.299  -6.481  1.00 76.37           H
ATOM   3437 2HG2 VAL A 229     -13.763  -4.754  -4.916  1.00 76.37           H
ATOM   3438 3HG2 VAL A 229     -13.281  -3.234  -5.707  1.00 76.37           H
ATOM   3439  HN  VAL A 229     -12.485  -6.691  -4.814  1.00 76.37           H
ATOM   3440  N   MET A 230     -10.688  -7.420  -7.446  1.00 77.28           N
ATOM   3441  CA  MET A 230      -9.697  -8.015  -8.326  1.00 77.28           C
ATOM   3442  C   MET A 230     -10.162  -9.383  -8.831  1.00 77.28           C
ATOM   3443  O   MET A 230     -10.077  -9.670 -10.024  1.00 77.28           O
ATOM   3444  HA  MET A 230      -9.598  -7.325  -9.165  1.00 77.28           H
ATOM   3445  CB  MET A 230      -8.374  -8.171  -7.574  1.00 77.28           C
ATOM   3446 1HB  MET A 230      -8.564  -8.564  -6.575  1.00 77.28           H
ATOM   3447 2HB  MET A 230      -7.743  -8.896  -8.088  1.00 77.28           H
ATOM   3448  CG  MET A 230      -7.641  -6.832  -7.471  1.00 77.28           C
ATOM   3449 1HG  MET A 230      -7.570  -6.370  -8.455  1.00 77.28           H
ATOM   3450 2HG  MET A 230      -8.205  -6.147  -6.837  1.00 77.28           H
ATOM   3451  SD  MET A 230      -6.007  -7.081  -6.796  1.00 77.28           S
ATOM   3452  CE  MET A 230      -6.422  -7.391  -5.087  1.00 77.28           C
ATOM   3453 1HE  MET A 230      -6.944  -6.526  -4.677  1.00 77.28           H
ATOM   3454 2HE  MET A 230      -7.066  -8.267  -5.023  1.00 77.28           H
ATOM   3455 3HE  MET A 230      -5.509  -7.568  -4.518  1.00 77.28           H
ATOM   3456  HN  MET A 230     -10.372  -7.240  -6.515  1.00 77.28           H
ATOM   3457  N   ALA A 231     -10.643 -10.190  -7.897  1.00 80.93           N
ATOM   3458  CA  ALA A 231     -11.054 -11.546  -8.220  1.00 80.93           C
ATOM   3459  C   ALA A 231     -12.109 -11.505  -9.328  1.00 80.93           C
ATOM   3460  O   ALA A 231     -12.083 -12.324 -10.245  1.00 80.93           O
ATOM   3461  HA  ALA A 231     -10.177 -12.081  -8.585  1.00 80.93           H
ATOM   3462  CB  ALA A 231     -11.564 -12.239  -6.955  1.00 80.93           C
ATOM   3463 1HB  ALA A 231     -10.768 -12.269  -6.211  1.00 80.93           H
ATOM   3464 2HB  ALA A 231     -12.415 -11.687  -6.556  1.00 80.93           H
ATOM   3465 3HB  ALA A 231     -11.872 -13.256  -7.197  1.00 80.93           H
ATOM   3466  HN  ALA A 231     -10.754  -9.932  -6.938  1.00 80.93           H
ATOM   3467  N   CYS A 232     -13.012 -10.543  -9.206  1.00 81.57           N
ATOM   3468  CA  CYS A 232     -14.066 -10.376 -10.191  1.00 81.57           C
ATOM   3469  C   CYS A 232     -13.422  -9.982 -11.522  1.00 81.57           C
ATOM   3470  O   CYS A 232     -13.730 -10.564 -12.561  1.00 81.57           O
ATOM   3471  HA  CYS A 232     -14.570 -11.339 -10.276  1.00 81.57           H
ATOM   3472  CB  CYS A 232     -15.109  -9.353  -9.737  1.00 81.57           C
ATOM   3473 1HB  CYS A 232     -14.616  -8.432  -9.427  1.00 81.57           H
ATOM   3474 2HB  CYS A 232     -15.766  -9.098 -10.569  1.00 81.57           H
ATOM   3475  SG  CYS A 232     -16.091 -10.034  -8.351  1.00 81.57           S
ATOM   3476  HG  CYS A 232     -15.196  -9.770  -7.404  1.00 81.57           H
ATOM   3477  HN  CYS A 232     -13.031  -9.885  -8.452  1.00 81.57           H
ATOM   3478  N   CYS A 233     -12.539  -8.997 -11.447  1.00 75.17           N
ATOM   3479  CA  CYS A 233     -11.956  -8.421 -12.647  1.00 75.17           C
ATOM   3480  C   CYS A 233     -11.236  -9.532 -13.412  1.00 75.17           C
ATOM   3481  O   CYS A 233     -11.432  -9.690 -14.616  1.00 75.17           O
ATOM   3482  HA  CYS A 233     -12.782  -8.019 -13.234  1.00 75.17           H
ATOM   3483  CB  CYS A 233     -11.021  -7.255 -12.318  1.00 75.17           C
ATOM   3484 1HB  CYS A 233     -10.317  -7.551 -11.540  1.00 75.17           H
ATOM   3485 2HB  CYS A 233     -10.433  -6.992 -13.197  1.00 75.17           H
ATOM   3486  SG  CYS A 233     -11.995  -5.809 -11.761  1.00 75.17           S
ATOM   3487  HG  CYS A 233     -12.246  -6.273 -10.540  1.00 75.17           H
ATOM   3488  HN  CYS A 233     -12.222  -8.595 -10.588  1.00 75.17           H
ATOM   3489  N   TYR A 234     -10.416 -10.275 -12.682  1.00 75.44           N
ATOM   3490  CA  TYR A 234      -9.576 -11.288 -13.298  1.00 75.44           C
ATOM   3491  C   TYR A 234     -10.419 -12.447 -13.834  1.00 75.44           C
ATOM   3492  O   TYR A 234     -10.100 -13.023 -14.873  1.00 75.44           O
ATOM   3493  HA  TYR A 234      -9.042 -10.824 -14.127  1.00 75.44           H
ATOM   3494  CB  TYR A 234      -8.662 -11.809 -12.187  1.00 75.44           C
ATOM   3495 1HB  TYR A 234      -9.228 -11.858 -11.257  1.00 75.44           H
ATOM   3496 2HB  TYR A 234      -8.357 -12.827 -12.429  1.00 75.44           H
ATOM   3497  CG  TYR A 234      -7.411 -10.958 -11.961  1.00 75.44           C
ATOM   3498  CD1 TYR A 234      -6.391 -10.968 -12.891  1.00 75.44           C
ATOM   3499  HD1 TYR A 234      -6.478 -11.583 -13.787  1.00 75.44           H
ATOM   3500  CD2 TYR A 234      -7.302 -10.179 -10.827  1.00 75.44           C
ATOM   3501  HD2 TYR A 234      -8.107 -10.171 -10.092  1.00 75.44           H
ATOM   3502  CE1 TYR A 234      -5.214 -10.167 -12.678  1.00 75.44           C
ATOM   3503  HE1 TYR A 234      -4.402 -10.166 -13.405  1.00 75.44           H
ATOM   3504  CE2 TYR A 234      -6.125  -9.378 -10.614  1.00 75.44           C
ATOM   3505  HE2 TYR A 234      -6.026  -8.759  -9.722  1.00 75.44           H
ATOM   3506  CZ  TYR A 234      -5.139  -9.411 -11.550  1.00 75.44           C
ATOM   3507  OH  TYR A 234      -4.027  -8.655 -11.349  1.00 75.44           O
ATOM   3508  HH  TYR A 234      -4.092  -8.177 -10.473  1.00 75.44           H
ATOM   3509  HN  TYR A 234     -10.321 -10.192 -11.690  1.00 75.44           H
ATOM   3510  N   THR A 235     -11.479 -12.755 -13.100  1.00 83.30           N
ATOM   3511  CA  THR A 235     -12.420 -13.772 -13.536  1.00 83.30           C
ATOM   3512  C   THR A 235     -12.958 -13.440 -14.929  1.00 83.30           C
ATOM   3513  O   THR A 235     -13.023 -14.310 -15.797  1.00 83.30           O
ATOM   3514  HA  THR A 235     -11.889 -14.721 -13.616  1.00 83.30           H
ATOM   3515  CB  THR A 235     -13.516 -13.889 -12.473  1.00 83.30           C
ATOM   3516  HB  THR A 235     -14.068 -12.954 -12.380  1.00 83.30           H
ATOM   3517  OG1 THR A 235     -12.821 -14.312 -11.304  1.00 83.30           O
ATOM   3518  HG1 THR A 235     -12.745 -13.553 -10.657  1.00 83.30           H
ATOM   3519  CG2 THR A 235     -14.492 -15.031 -12.762  1.00 83.30           C
ATOM   3520 1HG2 THR A 235     -13.948 -15.975 -12.788  1.00 83.30           H
ATOM   3521 2HG2 THR A 235     -14.974 -14.862 -13.724  1.00 83.30           H
ATOM   3522 3HG2 THR A 235     -15.248 -15.069 -11.978  1.00 83.30           H
ATOM   3523  HN  THR A 235     -11.698 -12.323 -12.225  1.00 83.30           H
ATOM   3524  N   ILE A 236     -13.330 -12.180 -15.100  1.00 80.31           N
ATOM   3525  CA  ILE A 236     -13.905 -11.733 -16.357  1.00 80.31           C
ATOM   3526  C   ILE A 236     -12.834 -11.782 -17.449  1.00 80.31           C
ATOM   3527  O   ILE A 236     -13.102 -12.217 -18.568  1.00 80.31           O
ATOM   3528  HA  ILE A 236     -14.698 -12.433 -16.621  1.00 80.31           H
ATOM   3529  CB  ILE A 236     -14.552 -10.357 -16.192  1.00 80.31           C
ATOM   3530  HB  ILE A 236     -13.821  -9.688 -15.737  1.00 80.31           H
ATOM   3531  CG1 ILE A 236     -15.752 -10.425 -15.245  1.00 80.31           C
ATOM   3532 1HG1 ILE A 236     -16.583 -10.926 -15.741  1.00 80.31           H
ATOM   3533 2HG1 ILE A 236     -15.496 -11.024 -14.370  1.00 80.31           H
ATOM   3534  CG2 ILE A 236     -14.927  -9.760 -17.550  1.00 80.31           C
ATOM   3535 1HG2 ILE A 236     -14.030  -9.654 -18.160  1.00 80.31           H
ATOM   3536 2HG2 ILE A 236     -15.633 -10.420 -18.054  1.00 80.31           H
ATOM   3537 3HG2 ILE A 236     -15.385  -8.782 -17.403  1.00 80.31           H
ATOM   3538  CD1 ILE A 236     -16.183  -9.025 -14.803  1.00 80.31           C
ATOM   3539 1HD1 ILE A 236     -15.357  -8.537 -14.286  1.00 80.31           H
ATOM   3540 2HD1 ILE A 236     -16.461  -8.438 -15.678  1.00 80.31           H
ATOM   3541 3HD1 ILE A 236     -17.037  -9.103 -14.131  1.00 80.31           H
ATOM   3542  HN  ILE A 236     -13.244 -11.472 -14.400  1.00 80.31           H
ATOM   3543  N   ILE A 237     -11.643 -11.329 -17.085  1.00 76.83           N
ATOM   3544  CA  ILE A 237     -10.551 -11.246 -18.040  1.00 76.83           C
ATOM   3545  C   ILE A 237     -10.236 -12.646 -18.571  1.00 76.83           C
ATOM   3546  O   ILE A 237     -10.107 -12.842 -19.778  1.00 76.83           O
ATOM   3547  HA  ILE A 237     -10.890 -10.630 -18.872  1.00 76.83           H
ATOM   3548  CB  ILE A 237      -9.346 -10.540 -17.415  1.00 76.83           C
ATOM   3549  HB  ILE A 237      -9.194 -10.945 -16.414  1.00 76.83           H
ATOM   3550  CG1 ILE A 237      -9.608  -9.041 -17.262  1.00 76.83           C
ATOM   3551 1HG1 ILE A 237      -9.628  -8.569 -18.244  1.00 76.83           H
ATOM   3552 2HG1 ILE A 237     -10.588  -8.884 -16.812  1.00 76.83           H
ATOM   3553  CG2 ILE A 237      -8.071 -10.821 -18.214  1.00 76.83           C
ATOM   3554 1HG2 ILE A 237      -7.879 -11.894 -18.227  1.00 76.83           H
ATOM   3555 2HG2 ILE A 237      -8.196 -10.461 -19.235  1.00 76.83           H
ATOM   3556 3HG2 ILE A 237      -7.230 -10.307 -17.748  1.00 76.83           H
ATOM   3557  CD1 ILE A 237      -8.532  -8.382 -16.395  1.00 76.83           C
ATOM   3558 1HD1 ILE A 237      -8.531  -8.840 -15.406  1.00 76.83           H
ATOM   3559 2HD1 ILE A 237      -7.556  -8.521 -16.860  1.00 76.83           H
ATOM   3560 3HD1 ILE A 237      -8.742  -7.317 -16.303  1.00 76.83           H
ATOM   3561  HN  ILE A 237     -11.420 -11.023 -16.160  1.00 76.83           H
ATOM   3562  N   ILE A 238     -10.121 -13.585 -17.643  1.00 76.97           N
ATOM   3563  CA  ILE A 238      -9.790 -14.954 -17.999  1.00 76.97           C
ATOM   3564  C   ILE A 238     -10.854 -15.499 -18.954  1.00 76.97           C
ATOM   3565  O   ILE A 238     -10.528 -16.161 -19.939  1.00 76.97           O
ATOM   3566  HA  ILE A 238      -8.834 -14.933 -18.523  1.00 76.97           H
ATOM   3567  CB  ILE A 238      -9.599 -15.804 -16.741  1.00 76.97           C
ATOM   3568  HB  ILE A 238     -10.454 -15.639 -16.085  1.00 76.97           H
ATOM   3569  CG1 ILE A 238      -8.349 -15.372 -15.973  1.00 76.97           C
ATOM   3570 1HG1 ILE A 238      -7.458 -15.708 -16.503  1.00 76.97           H
ATOM   3571 2HG1 ILE A 238      -8.302 -14.284 -15.928  1.00 76.97           H
ATOM   3572  CG2 ILE A 238      -9.575 -17.295 -17.086  1.00 76.97           C
ATOM   3573 1HG2 ILE A 238     -10.517 -17.574 -17.557  1.00 76.97           H
ATOM   3574 2HG2 ILE A 238      -8.752 -17.495 -17.772  1.00 76.97           H
ATOM   3575 3HG2 ILE A 238      -9.438 -17.876 -16.174  1.00 76.97           H
ATOM   3576  CD1 ILE A 238      -8.352 -15.947 -14.554  1.00 76.97           C
ATOM   3577 1HD1 ILE A 238      -9.232 -15.589 -14.020  1.00 76.97           H
ATOM   3578 2HD1 ILE A 238      -8.374 -17.035 -14.603  1.00 76.97           H
ATOM   3579 3HD1 ILE A 238      -7.452 -15.624 -14.030  1.00 76.97           H
ATOM   3580  HN  ILE A 238     -10.250 -13.422 -16.664  1.00 76.97           H
ATOM   3581  N   HIS A 239     -12.103 -15.201 -18.630  1.00 81.73           N
ATOM   3582  CA  HIS A 239     -13.220 -15.709 -19.409  1.00 81.73           C
ATOM   3583  C   HIS A 239     -13.125 -15.186 -20.844  1.00 81.73           C
ATOM   3584  O   HIS A 239     -13.261 -15.952 -21.797  1.00 81.73           O
ATOM   3585  HA  HIS A 239     -13.125 -16.795 -19.420  1.00 81.73           H
ATOM   3586  CB  HIS A 239     -14.551 -15.363 -18.739  1.00 81.73           C
ATOM   3587 1HB  HIS A 239     -14.516 -15.683 -17.697  1.00 81.73           H
ATOM   3588 2HB  HIS A 239     -14.674 -14.280 -18.735  1.00 81.73           H
ATOM   3589  CG  HIS A 239     -15.754 -15.990 -19.403  1.00 81.73           C
ATOM   3590  ND1 HIS A 239     -16.482 -15.351 -20.392  1.00 81.73           N
ATOM   3591  HD1 HIS A 239     -16.296 -14.440 -20.759  1.00 81.73           H
ATOM   3592  CD2 HIS A 239     -16.348 -17.203 -19.211  1.00 81.73           C
ATOM   3593  HD2 HIS A 239     -16.027 -17.963 -18.499  1.00 81.73           H
ATOM   3594  CE1 HIS A 239     -17.467 -16.152 -20.769  1.00 81.73           C
ATOM   3595  HE1 HIS A 239     -18.214 -15.934 -21.532  1.00 81.73           H
ATOM   3596  NE2 HIS A 239     -17.382 -17.299 -20.036  1.00 81.73           N
ATOM   3597  HN  HIS A 239     -12.357 -14.624 -17.854  1.00 81.73           H
ATOM   3598  N   THR A 240     -12.893 -13.886 -20.952  1.00 76.88           N
ATOM   3599  CA  THR A 240     -12.833 -13.243 -22.253  1.00 76.88           C
ATOM   3600  C   THR A 240     -11.613 -13.734 -23.035  1.00 76.88           C
ATOM   3601  O   THR A 240     -11.680 -13.909 -24.251  1.00 76.88           O
ATOM   3602  HA  THR A 240     -13.716 -13.534 -22.822  1.00 76.88           H
ATOM   3603  CB  THR A 240     -12.844 -11.729 -22.033  1.00 76.88           C
ATOM   3604  HB  THR A 240     -12.345 -11.213 -22.853  1.00 76.88           H
ATOM   3605  OG1 THR A 240     -12.250 -11.560 -20.749  1.00 76.88           O
ATOM   3606  HG1 THR A 240     -12.945 -11.655 -20.036  1.00 76.88           H
ATOM   3607  CG2 THR A 240     -14.259 -11.172 -21.866  1.00 76.88           C
ATOM   3608 1HG2 THR A 240     -14.734 -11.640 -21.003  1.00 76.88           H
ATOM   3609 2HG2 THR A 240     -14.842 -11.385 -22.762  1.00 76.88           H
ATOM   3610 3HG2 THR A 240     -14.209 -10.094 -21.712  1.00 76.88           H
ATOM   3611  HN  THR A 240     -12.748 -13.277 -20.172  1.00 76.88           H
ATOM   3612  N   LEU A 241     -10.527 -13.943 -22.306  1.00 74.59           N
ATOM   3613  CA  LEU A 241      -9.297 -14.421 -22.914  1.00 74.59           C
ATOM   3614  C   LEU A 241      -9.529 -15.817 -23.494  1.00 74.59           C
ATOM   3615  O   LEU A 241      -9.058 -16.126 -24.587  1.00 74.59           O
ATOM   3616  HA  LEU A 241      -9.053 -13.743 -23.733  1.00 74.59           H
ATOM   3617  CB  LEU A 241      -8.143 -14.354 -21.912  1.00 74.59           C
ATOM   3618 1HB  LEU A 241      -8.499 -14.728 -20.952  1.00 74.59           H
ATOM   3619 2HB  LEU A 241      -7.358 -15.032 -22.247  1.00 74.59           H
ATOM   3620  CG  LEU A 241      -7.525 -12.972 -21.692  1.00 74.59           C
ATOM   3621  HG  LEU A 241      -8.315 -12.291 -21.374  1.00 74.59           H
ATOM   3622  CD1 LEU A 241      -6.484 -13.009 -20.571  1.00 74.59           C
ATOM   3623 1HD1 LEU A 241      -6.958 -13.332 -19.645  1.00 74.59           H
ATOM   3624 2HD1 LEU A 241      -5.690 -13.708 -20.836  1.00 74.59           H
ATOM   3625 3HD1 LEU A 241      -6.060 -12.014 -20.435  1.00 74.59           H
ATOM   3626  CD2 LEU A 241      -6.946 -12.415 -22.994  1.00 74.59           C
ATOM   3627 1HD2 LEU A 241      -6.173 -13.088 -23.365  1.00 74.59           H
ATOM   3628 2HD2 LEU A 241      -7.740 -12.329 -23.736  1.00 74.59           H
ATOM   3629 3HD2 LEU A 241      -6.514 -11.432 -22.809  1.00 74.59           H
ATOM   3630  HN  LEU A 241     -10.479 -13.792 -21.318  1.00 74.59           H
ATOM   3631  N   ILE A 242     -10.254 -16.626 -22.734  1.00 75.41           N
ATOM   3632  CA  ILE A 242     -10.573 -17.975 -23.169  1.00 75.41           C
ATOM   3633  C   ILE A 242     -11.436 -17.909 -24.430  1.00 75.41           C
ATOM   3634  O   ILE A 242     -11.262 -18.709 -25.348  1.00 75.41           O
ATOM   3635  HA  ILE A 242      -9.634 -18.468 -23.419  1.00 75.41           H
ATOM   3636  CB  ILE A 242     -11.212 -18.769 -22.027  1.00 75.41           C
ATOM   3637  HB  ILE A 242     -11.982 -18.148 -21.569  1.00 75.41           H
ATOM   3638  CG1 ILE A 242     -10.184 -19.089 -20.940  1.00 75.41           C
ATOM   3639 1HG1 ILE A 242      -9.486 -19.842 -21.305  1.00 75.41           H
ATOM   3640 2HG1 ILE A 242      -9.600 -18.197 -20.712  1.00 75.41           H
ATOM   3641  CG2 ILE A 242     -11.900 -20.029 -22.554  1.00 75.41           C
ATOM   3642 1HG2 ILE A 242     -12.679 -19.748 -23.263  1.00 75.41           H
ATOM   3643 2HG2 ILE A 242     -11.167 -20.663 -23.053  1.00 75.41           H
ATOM   3644 3HG2 ILE A 242     -12.346 -20.574 -21.722  1.00 75.41           H
ATOM   3645  CD1 ILE A 242     -10.870 -19.595 -19.669  1.00 75.41           C
ATOM   3646 1HD1 ILE A 242     -11.549 -18.829 -19.294  1.00 75.41           H
ATOM   3647 2HD1 ILE A 242     -11.432 -20.500 -19.896  1.00 75.41           H
ATOM   3648 3HD1 ILE A 242     -10.116 -19.815 -18.913  1.00 75.41           H
ATOM   3649  HN  ILE A 242     -10.620 -16.372 -21.839  1.00 75.41           H
ATOM   3650  N   GLN A 243     -12.349 -16.948 -24.435  1.00 74.03           N
ATOM   3651  CA  GLN A 243     -13.330 -16.854 -25.502  1.00 74.03           C
ATOM   3652  C   GLN A 243     -12.666 -16.369 -26.793  1.00 74.03           C
ATOM   3653  O   GLN A 243     -13.161 -16.636 -27.887  1.00 74.03           O
ATOM   3654  HA  GLN A 243     -13.709 -17.867 -25.638  1.00 74.03           H
ATOM   3655  CB  GLN A 243     -14.487 -15.936 -25.103  1.00 74.03           C
ATOM   3656 1HB  GLN A 243     -14.095 -15.036 -24.628  1.00 74.03           H
ATOM   3657 2HB  GLN A 243     -15.027 -15.616 -25.994  1.00 74.03           H
ATOM   3658  CG  GLN A 243     -15.447 -16.647 -24.146  1.00 74.03           C
ATOM   3659 1HG  GLN A 243     -15.692 -17.634 -24.539  1.00 74.03           H
ATOM   3660 2HG  GLN A 243     -14.960 -16.799 -23.183  1.00 74.03           H
ATOM   3661  CD  GLN A 243     -16.730 -15.836 -23.953  1.00 74.03           C
ATOM   3662  OE1 GLN A 243     -16.787 -14.645 -24.215  1.00 74.03           O
ATOM   3663  NE2 GLN A 243     -17.752 -16.544 -23.481  1.00 74.03           N
ATOM   3664 1HE2 GLN A 243     -17.637 -17.518 -23.287  1.00 74.03           H
ATOM   3665 2HE2 GLN A 243     -18.634 -16.102 -23.321  1.00 74.03           H
ATOM   3666  HN  GLN A 243     -12.423 -16.245 -23.728  1.00 74.03           H
ATOM   3667  N   ALA A 244     -11.557 -15.666 -26.622  1.00 67.56           N
ATOM   3668  CA  ALA A 244     -10.765 -15.229 -27.759  1.00 67.56           C
ATOM   3669  C   ALA A 244     -10.372 -16.446 -28.599  1.00 67.56           C
ATOM   3670  O   ALA A 244     -10.595 -17.584 -28.191  1.00 67.56           O
ATOM   3671  HA  ALA A 244     -11.387 -14.567 -28.362  1.00 67.56           H
ATOM   3672  CB  ALA A 244      -9.548 -14.445 -27.263  1.00 67.56           C
ATOM   3673 1HB  ALA A 244      -9.882 -13.575 -26.697  1.00 67.56           H
ATOM   3674 2HB  ALA A 244      -8.941 -15.084 -26.622  1.00 67.56           H
ATOM   3675 3HB  ALA A 244      -8.955 -14.117 -28.117  1.00 67.56           H
ATOM   3676  HN  ALA A 244     -11.198 -15.396 -25.728  1.00 67.56           H
ATOM   3677  N   LYS A 245      -9.794 -16.163 -29.758  1.00 59.58           N
ATOM   3678  CA  LYS A 245      -9.309 -17.219 -30.629  1.00 59.58           C
ATOM   3679  C   LYS A 245      -7.808 -17.033 -30.862  1.00 59.58           C
ATOM   3680  O   LYS A 245      -7.159 -17.888 -31.463  1.00 59.58           O
ATOM   3681  HA  LYS A 245      -9.462 -18.166 -30.112  1.00 59.58           H
ATOM   3682  CB  LYS A 245     -10.130 -17.270 -31.919  1.00 59.58           C
ATOM   3683 1HB  LYS A 245     -10.361 -16.256 -32.248  1.00 59.58           H
ATOM   3684 2HB  LYS A 245      -9.542 -17.735 -32.711  1.00 59.58           H
ATOM   3685  CG  LYS A 245     -11.428 -18.053 -31.713  1.00 59.58           C
ATOM   3686 1HG  LYS A 245     -11.210 -19.002 -31.224  1.00 59.58           H
ATOM   3687 2HG  LYS A 245     -12.090 -17.498 -31.049  1.00 59.58           H
ATOM   3688  CD  LYS A 245     -12.131 -18.310 -33.047  1.00 59.58           C
ATOM   3689 1HD  LYS A 245     -12.433 -17.362 -33.491  1.00 59.58           H
ATOM   3690 2HD  LYS A 245     -11.438 -18.782 -33.743  1.00 59.58           H
ATOM   3691  CE  LYS A 245     -13.358 -19.204 -32.856  1.00 59.58           C
ATOM   3692 1HE  LYS A 245     -13.073 -20.117 -32.333  1.00 59.58           H
ATOM   3693 2HE  LYS A 245     -14.093 -18.695 -32.232  1.00 59.58           H
ATOM   3694  NZ  LYS A 245     -13.961 -19.543 -34.165  1.00 59.58           N
ATOM   3695 1HZ  LYS A 245     -14.784 -20.117 -34.020  1.00 59.58           H
ATOM   3696 2HZ  LYS A 245     -14.224 -18.691 -34.647  1.00 59.58           H
ATOM   3697 3HZ  LYS A 245     -13.287 -20.054 -34.725  1.00 59.58           H
ATOM   3698  HN  LYS A 245      -9.656 -15.234 -30.102  1.00 59.58           H
ATOM   3699  N   LYS A 246      -7.301 -15.910 -30.375  1.00 57.44           N
ATOM   3700  CA  LYS A 246      -5.918 -15.542 -30.627  1.00 57.44           C
ATOM   3701  C   LYS A 246      -5.013 -16.260 -29.624  1.00 57.44           C
ATOM   3702  O   LYS A 246      -5.337 -16.344 -28.440  1.00 57.44           O
ATOM   3703  HA  LYS A 246      -5.665 -15.888 -31.629  1.00 57.44           H
ATOM   3704  CB  LYS A 246      -5.758 -14.020 -30.620  1.00 57.44           C
ATOM   3705 1HB  LYS A 246      -6.293 -13.599 -29.768  1.00 57.44           H
ATOM   3706 2HB  LYS A 246      -4.707 -13.762 -30.495  1.00 57.44           H
ATOM   3707  CG  LYS A 246      -6.290 -13.407 -31.917  1.00 57.44           C
ATOM   3708 1HG  LYS A 246      -5.837 -13.909 -32.772  1.00 57.44           H
ATOM   3709 2HG  LYS A 246      -7.365 -13.568 -31.986  1.00 57.44           H
ATOM   3710  CD  LYS A 246      -5.988 -11.909 -31.979  1.00 57.44           C
ATOM   3711 1HD  LYS A 246      -6.551 -11.388 -31.204  1.00 57.44           H
ATOM   3712 2HD  LYS A 246      -4.931 -11.738 -31.773  1.00 57.44           H
ATOM   3713  CE  LYS A 246      -6.345 -11.333 -33.350  1.00 57.44           C
ATOM   3714 1HE  LYS A 246      -5.786 -11.855 -34.127  1.00 57.44           H
ATOM   3715 2HE  LYS A 246      -7.403 -11.497 -33.555  1.00 57.44           H
ATOM   3716  NZ  LYS A 246      -6.043  -9.885 -33.400  1.00 57.44           N
ATOM   3717 1HZ  LYS A 246      -6.301  -9.517 -34.309  1.00 57.44           H
ATOM   3718 2HZ  LYS A 246      -6.569  -9.405 -32.679  1.00 57.44           H
ATOM   3719 3HZ  LYS A 246      -5.050  -9.742 -33.247  1.00 57.44           H
ATOM   3720  HN  LYS A 246      -7.817 -15.258 -29.819  1.00 57.44           H
ATOM   3721  N   SER A 247      -3.897 -16.760 -30.134  1.00 56.35           N
ATOM   3722  CA  SER A 247      -2.995 -17.558 -29.322  1.00 56.35           C
ATOM   3723  C   SER A 247      -2.388 -16.697 -28.213  1.00 56.35           C
ATOM   3724  O   SER A 247      -2.049 -17.203 -27.144  1.00 56.35           O
ATOM   3725  HA  SER A 247      -3.613 -18.349 -28.897  1.00 56.35           H
ATOM   3726  CB  SER A 247      -1.889 -18.180 -30.177  1.00 56.35           C
ATOM   3727 1HB  SER A 247      -1.500 -19.068 -29.677  1.00 56.35           H
ATOM   3728 2HB  SER A 247      -2.307 -18.508 -31.128  1.00 56.35           H
ATOM   3729  OG  SER A 247      -0.822 -17.266 -30.416  1.00 56.35           O
ATOM   3730  HG  SER A 247      -0.117 -17.702 -30.976  1.00 56.35           H
ATOM   3731  HN  SER A 247      -3.607 -16.627 -31.082  1.00 56.35           H
ATOM   3732  N   SER A 248      -2.269 -15.410 -28.505  1.00 59.32           N
ATOM   3733  CA  SER A 248      -1.545 -14.507 -27.627  1.00 59.32           C
ATOM   3734  C   SER A 248      -2.192 -14.492 -26.241  1.00 59.32           C
ATOM   3735  O   SER A 248      -1.673 -13.871 -25.316  1.00 59.32           O
ATOM   3736  HA  SER A 248      -0.533 -14.907 -27.572  1.00 59.32           H
ATOM   3737  CB  SER A 248      -1.501 -13.092 -28.207  1.00 59.32           C
ATOM   3738 1HB  SER A 248      -0.861 -12.465 -27.587  1.00 59.32           H
ATOM   3739 2HB  SER A 248      -1.053 -13.120 -29.200  1.00 59.32           H
ATOM   3740  OG  SER A 248      -2.799 -12.508 -28.290  1.00 59.32           O
ATOM   3741  HG  SER A 248      -2.736 -11.586 -28.671  1.00 59.32           H
ATOM   3742  HN  SER A 248      -2.657 -14.984 -29.323  1.00 59.32           H
ATOM   3743  N   LYS A 249      -3.318 -15.184 -26.142  1.00 63.12           N
ATOM   3744  CA  LYS A 249      -4.013 -15.305 -24.872  1.00 63.12           C
ATOM   3745  C   LYS A 249      -3.024 -15.757 -23.795  1.00 63.12           C
ATOM   3746  O   LYS A 249      -2.992 -15.195 -22.702  1.00 63.12           O
ATOM   3747  HA  LYS A 249      -4.383 -14.315 -24.606  1.00 63.12           H
ATOM   3748  CB  LYS A 249      -5.230 -16.221 -25.012  1.00 63.12           C
ATOM   3749 1HB  LYS A 249      -4.905 -17.225 -25.285  1.00 63.12           H
ATOM   3750 2HB  LYS A 249      -5.741 -16.303 -24.052  1.00 63.12           H
ATOM   3751  CG  LYS A 249      -6.200 -15.687 -26.068  1.00 63.12           C
ATOM   3752 1HG  LYS A 249      -6.876 -14.964 -25.613  1.00 63.12           H
ATOM   3753 2HG  LYS A 249      -5.644 -15.160 -26.843  1.00 63.12           H
ATOM   3754  CD  LYS A 249      -7.008 -16.825 -26.696  1.00 63.12           C
ATOM   3755 1HD  LYS A 249      -6.365 -17.414 -27.350  1.00 63.12           H
ATOM   3756 2HD  LYS A 249      -7.367 -17.495 -25.915  1.00 63.12           H
ATOM   3757  CE  LYS A 249      -8.194 -16.280 -27.494  1.00 63.12           C
ATOM   3758 1HE  LYS A 249      -8.509 -15.322 -27.079  1.00 63.12           H
ATOM   3759 2HE  LYS A 249      -7.893 -16.097 -28.525  1.00 63.12           H
ATOM   3760  NZ  LYS A 249      -9.323 -17.236 -27.463  1.00 63.12           N
ATOM   3761 1HZ  LYS A 249      -9.887 -17.121 -28.297  1.00 63.12           H
ATOM   3762 2HZ  LYS A 249      -8.963 -18.183 -27.426  1.00 63.12           H
ATOM   3763 3HZ  LYS A 249      -9.893 -17.059 -26.643  1.00 63.12           H
ATOM   3764  HN  LYS A 249      -3.754 -15.656 -26.909  1.00 63.12           H
ATOM   3765  N   HIS A 250      -2.241 -16.767 -24.143  1.00 68.95           N
ATOM   3766  CA  HIS A 250      -1.460 -17.485 -23.150  1.00 68.95           C
ATOM   3767  C   HIS A 250      -0.461 -16.530 -22.494  1.00 68.95           C
ATOM   3768  O   HIS A 250      -0.249 -16.583 -21.283  1.00 68.95           O
ATOM   3769  HA  HIS A 250      -2.163 -17.838 -22.395  1.00 68.95           H
ATOM   3770  CB  HIS A 250      -0.788 -18.712 -23.770  1.00 68.95           C
ATOM   3771 1HB  HIS A 250      -0.240 -18.402 -24.660  1.00 68.95           H
ATOM   3772 2HB  HIS A 250      -0.055 -19.107 -23.066  1.00 68.95           H
ATOM   3773  CG  HIS A 250      -1.749 -19.815 -24.146  1.00 68.95           C
ATOM   3774  ND1 HIS A 250      -2.307 -20.673 -23.215  1.00 68.95           N
ATOM   3775  HD1 HIS A 250      -2.139 -20.655 -22.229  1.00 68.95           H
ATOM   3776  CD2 HIS A 250      -2.245 -20.189 -25.360  1.00 68.95           C
ATOM   3777  HD2 HIS A 250      -2.011 -19.721 -26.316  1.00 68.95           H
ATOM   3778  CE1 HIS A 250      -3.101 -21.522 -23.851  1.00 68.95           C
ATOM   3779  HE1 HIS A 250      -3.683 -22.321 -23.392  1.00 68.95           H
ATOM   3780  NE2 HIS A 250      -3.061 -21.221 -25.181  1.00 68.95           N
ATOM   3781  HN  HIS A 250      -2.135 -17.096 -25.082  1.00 68.95           H
ATOM   3782  N   LYS A 251       0.126 -15.679 -23.322  1.00 69.09           N
ATOM   3783  CA  LYS A 251       1.089 -14.705 -22.835  1.00 69.09           C
ATOM   3784  C   LYS A 251       0.382 -13.716 -21.907  1.00 69.09           C
ATOM   3785  O   LYS A 251       0.836 -13.475 -20.789  1.00 69.09           O
ATOM   3786  HA  LYS A 251       1.838 -15.247 -22.257  1.00 69.09           H
ATOM   3787  CB  LYS A 251       1.816 -14.040 -24.006  1.00 69.09           C
ATOM   3788 1HB  LYS A 251       2.090 -14.793 -24.745  1.00 69.09           H
ATOM   3789 2HB  LYS A 251       1.147 -13.337 -24.502  1.00 69.09           H
ATOM   3790  CG  LYS A 251       3.070 -13.307 -23.527  1.00 69.09           C
ATOM   3791 1HG  LYS A 251       2.784 -12.448 -22.919  1.00 69.09           H
ATOM   3792 2HG  LYS A 251       3.660 -13.966 -22.890  1.00 69.09           H
ATOM   3793  CD  LYS A 251       3.919 -12.840 -24.711  1.00 69.09           C
ATOM   3794 1HD  LYS A 251       4.025 -13.652 -25.430  1.00 69.09           H
ATOM   3795 2HD  LYS A 251       3.413 -12.023 -25.226  1.00 69.09           H
ATOM   3796  CE  LYS A 251       5.302 -12.378 -24.247  1.00 69.09           C
ATOM   3797 1HE  LYS A 251       5.215 -11.434 -23.709  1.00 69.09           H
ATOM   3798 2HE  LYS A 251       5.719 -13.104 -23.550  1.00 69.09           H
ATOM   3799  NZ  LYS A 251       6.209 -12.214 -25.404  1.00 69.09           N
ATOM   3800 1HZ  LYS A 251       7.147 -12.015 -25.073  1.00 69.09           H
ATOM   3801 2HZ  LYS A 251       6.217 -13.068 -25.951  1.00 69.09           H
ATOM   3802 3HZ  LYS A 251       5.885 -11.446 -25.982  1.00 69.09           H
ATOM   3803  HN  LYS A 251      -0.046 -15.648 -24.307  1.00 69.09           H
ATOM   3804  N   ALA A 252      -0.717 -13.168 -22.405  1.00 68.45           N
ATOM   3805  CA  ALA A 252      -1.454 -12.161 -21.661  1.00 68.45           C
ATOM   3806  C   ALA A 252      -1.964 -12.771 -20.353  1.00 68.45           C
ATOM   3807  O   ALA A 252      -1.964 -12.112 -19.315  1.00 68.45           O
ATOM   3808  HA  ALA A 252      -0.766 -11.349 -21.429  1.00 68.45           H
ATOM   3809  CB  ALA A 252      -2.589 -11.613 -22.529  1.00 68.45           C
ATOM   3810 1HB  ALA A 252      -2.172 -11.165 -23.431  1.00 68.45           H
ATOM   3811 2HB  ALA A 252      -3.260 -12.426 -22.805  1.00 68.45           H
ATOM   3812 3HB  ALA A 252      -3.142 -10.858 -21.971  1.00 68.45           H
ATOM   3813  HN  ALA A 252      -1.102 -13.401 -23.298  1.00 68.45           H
ATOM   3814  N   LEU A 253      -2.385 -14.024 -20.447  1.00 73.74           N
ATOM   3815  CA  LEU A 253      -2.906 -14.727 -19.287  1.00 73.74           C
ATOM   3816  C   LEU A 253      -1.795 -14.878 -18.246  1.00 73.74           C
ATOM   3817  O   LEU A 253      -1.999 -14.586 -17.068  1.00 73.74           O
ATOM   3818  HA  LEU A 253      -3.698 -14.111 -18.860  1.00 73.74           H
ATOM   3819  CB  LEU A 253      -3.541 -16.055 -19.705  1.00 73.74           C
ATOM   3820 1HB  LEU A 253      -4.134 -15.884 -20.604  1.00 73.74           H
ATOM   3821 2HB  LEU A 253      -2.743 -16.746 -19.977  1.00 73.74           H
ATOM   3822  CG  LEU A 253      -4.431 -16.731 -18.661  1.00 73.74           C
ATOM   3823  HG  LEU A 253      -3.968 -16.602 -17.682  1.00 73.74           H
ATOM   3824  CD1 LEU A 253      -5.808 -16.067 -18.601  1.00 73.74           C
ATOM   3825 1HD1 LEU A 253      -5.693 -15.016 -18.335  1.00 73.74           H
ATOM   3826 2HD1 LEU A 253      -6.291 -16.144 -19.575  1.00 73.74           H
ATOM   3827 3HD1 LEU A 253      -6.420 -16.567 -17.851  1.00 73.74           H
ATOM   3828  CD2 LEU A 253      -4.532 -18.236 -18.918  1.00 73.74           C
ATOM   3829 1HD2 LEU A 253      -4.959 -18.408 -19.906  1.00 73.74           H
ATOM   3830 2HD2 LEU A 253      -3.537 -18.680 -18.870  1.00 73.74           H
ATOM   3831 3HD2 LEU A 253      -5.170 -18.692 -18.161  1.00 73.74           H
ATOM   3832  HN  LEU A 253      -2.375 -14.556 -21.294  1.00 73.74           H
ATOM   3833  N   LYS A 254      -0.644 -15.333 -18.717  1.00 75.29           N
ATOM   3834  CA  LYS A 254       0.483 -15.579 -17.833  1.00 75.29           C
ATOM   3835  C   LYS A 254       0.840 -14.285 -17.099  1.00 75.29           C
ATOM   3836  O   LYS A 254       1.033 -14.289 -15.884  1.00 75.29           O
ATOM   3837  HA  LYS A 254       0.166 -16.317 -17.097  1.00 75.29           H
ATOM   3838  CB  LYS A 254       1.652 -16.187 -18.610  1.00 75.29           C
ATOM   3839 1HB  LYS A 254       1.312 -17.068 -19.155  1.00 75.29           H
ATOM   3840 2HB  LYS A 254       2.011 -15.474 -19.352  1.00 75.29           H
ATOM   3841  CG  LYS A 254       2.795 -16.572 -17.669  1.00 75.29           C
ATOM   3842 1HG  LYS A 254       3.192 -15.677 -17.189  1.00 75.29           H
ATOM   3843 2HG  LYS A 254       2.417 -17.218 -16.877  1.00 75.29           H
ATOM   3844  CD  LYS A 254       3.914 -17.287 -18.429  1.00 75.29           C
ATOM   3845 1HD  LYS A 254       3.516 -18.180 -18.912  1.00 75.29           H
ATOM   3846 2HD  LYS A 254       4.294 -16.640 -19.219  1.00 75.29           H
ATOM   3847  CE  LYS A 254       5.055 -17.676 -17.487  1.00 75.29           C
ATOM   3848 1HE  LYS A 254       5.515 -16.778 -17.075  1.00 75.29           H
ATOM   3849 2HE  LYS A 254       4.662 -18.248 -16.647  1.00 75.29           H
ATOM   3850  NZ  LYS A 254       6.072 -18.475 -18.207  1.00 75.29           N
ATOM   3851 1HZ  LYS A 254       6.830 -18.705 -17.575  1.00 75.29           H
ATOM   3852 2HZ  LYS A 254       5.648 -19.330 -18.551  1.00 75.29           H
ATOM   3853 3HZ  LYS A 254       6.433 -17.939 -18.988  1.00 75.29           H
ATOM   3854  HN  LYS A 254      -0.475 -15.534 -19.682  1.00 75.29           H
ATOM   3855  N   VAL A 255       0.917 -13.208 -17.867  1.00 72.93           N
ATOM   3856  CA  VAL A 255       1.222 -11.905 -17.300  1.00 72.93           C
ATOM   3857  C   VAL A 255       0.231 -11.598 -16.176  1.00 72.93           C
ATOM   3858  O   VAL A 255       0.630 -11.200 -15.083  1.00 72.93           O
ATOM   3859  HA  VAL A 255       2.226 -11.956 -16.879  1.00 72.93           H
ATOM   3860  CB  VAL A 255       1.225 -10.843 -18.402  1.00 72.93           C
ATOM   3861  HB  VAL A 255       0.317 -10.970 -18.992  1.00 72.93           H
ATOM   3862  CG1 VAL A 255       1.203  -9.434 -17.806  1.00 72.93           C
ATOM   3863 1HG1 VAL A 255       0.305  -9.309 -17.201  1.00 72.93           H
ATOM   3864 2HG1 VAL A 255       2.085  -9.291 -17.180  1.00 72.93           H
ATOM   3865 3HG1 VAL A 255       1.206  -8.699 -18.610  1.00 72.93           H
ATOM   3866  CG2 VAL A 255       2.423 -11.025 -19.336  1.00 72.93           C
ATOM   3867 1HG2 VAL A 255       3.346 -10.937 -18.764  1.00 72.93           H
ATOM   3868 2HG2 VAL A 255       2.375 -12.010 -19.800  1.00 72.93           H
ATOM   3869 3HG2 VAL A 255       2.400 -10.257 -20.110  1.00 72.93           H
ATOM   3870  HN  VAL A 255       0.776 -13.216 -18.857  1.00 72.93           H
ATOM   3871  N   THR A 256      -1.043 -11.794 -16.484  1.00 73.85           N
ATOM   3872  CA  THR A 256      -2.104 -11.357 -15.592  1.00 73.85           C
ATOM   3873  C   THR A 256      -2.040 -12.126 -14.271  1.00 73.85           C
ATOM   3874  O   THR A 256      -2.140 -11.532 -13.198  1.00 73.85           O
ATOM   3875  HA  THR A 256      -1.945 -10.305 -15.358  1.00 73.85           H
ATOM   3876  CB  THR A 256      -3.436 -11.521 -16.326  1.00 73.85           C
ATOM   3877  HB  THR A 256      -3.587 -12.556 -16.632  1.00 73.85           H
ATOM   3878  OG1 THR A 256      -3.368 -10.571 -17.386  1.00 73.85           O
ATOM   3879  HG1 THR A 256      -3.347 -11.042 -18.268  1.00 73.85           H
ATOM   3880  CG2 THR A 256      -4.628 -11.058 -15.487  1.00 73.85           C
ATOM   3881 1HG2 THR A 256      -4.510 -10.003 -15.238  1.00 73.85           H
ATOM   3882 2HG2 THR A 256      -4.676 -11.645 -14.569  1.00 73.85           H
ATOM   3883 3HG2 THR A 256      -5.548 -11.196 -16.055  1.00 73.85           H
ATOM   3884  HN  THR A 256      -1.353 -12.241 -17.323  1.00 73.85           H
ATOM   3885  N   ILE A 257      -1.873 -13.435 -14.392  1.00 77.33           N
ATOM   3886  CA  ILE A 257      -1.816 -14.293 -13.221  1.00 77.33           C
ATOM   3887  C   ILE A 257      -0.633 -13.876 -12.345  1.00 77.33           C
ATOM   3888  O   ILE A 257      -0.755 -13.808 -11.123  1.00 77.33           O
ATOM   3889  HA  ILE A 257      -2.736 -14.137 -12.656  1.00 77.33           H
ATOM   3890  CB  ILE A 257      -1.784 -15.765 -13.637  1.00 77.33           C
ATOM   3891  HB  ILE A 257      -1.018 -15.887 -14.402  1.00 77.33           H
ATOM   3892  CG1 ILE A 257      -3.116 -16.188 -14.260  1.00 77.33           C
ATOM   3893 1HG1 ILE A 257      -3.887 -16.225 -13.489  1.00 77.33           H
ATOM   3894 2HG1 ILE A 257      -3.433 -15.443 -14.991  1.00 77.33           H
ATOM   3895  CG2 ILE A 257      -1.393 -16.660 -12.459  1.00 77.33           C
ATOM   3896 1HG2 ILE A 257      -0.403 -16.376 -12.100  1.00 77.33           H
ATOM   3897 2HG2 ILE A 257      -2.119 -16.539 -11.654  1.00 77.33           H
ATOM   3898 3HG2 ILE A 257      -1.378 -17.700 -12.782  1.00 77.33           H
ATOM   3899  CD1 ILE A 257      -2.996 -17.555 -14.935  1.00 77.33           C
ATOM   3900 1HD1 ILE A 257      -2.243 -17.507 -15.721  1.00 77.33           H
ATOM   3901 2HD1 ILE A 257      -2.704 -18.301 -14.196  1.00 77.33           H
ATOM   3902 3HD1 ILE A 257      -3.957 -17.831 -15.370  1.00 77.33           H
ATOM   3903  HN  ILE A 257      -1.777 -13.908 -15.267  1.00 77.33           H
ATOM   3904  N   THR A 258       0.485 -13.608 -13.004  1.00 78.64           N
ATOM   3905  CA  THR A 258       1.721 -13.323 -12.295  1.00 78.64           C
ATOM   3906  C   THR A 258       1.541 -12.116 -11.372  1.00 78.64           C
ATOM   3907  O   THR A 258       1.944 -12.153 -10.211  1.00 78.64           O
ATOM   3908  HA  THR A 258       1.959 -14.177 -11.662  1.00 78.64           H
ATOM   3909  CB  THR A 258       2.828 -13.133 -13.334  1.00 78.64           C
ATOM   3910  HB  THR A 258       2.655 -12.236 -13.928  1.00 78.64           H
ATOM   3911  OG1 THR A 258       2.836 -14.359 -14.061  1.00 78.64           O
ATOM   3912  HG1 THR A 258       2.372 -14.240 -14.938  1.00 78.64           H
ATOM   3913  CG2 THR A 258       4.219 -13.065 -12.701  1.00 78.64           C
ATOM   3914 1HG2 THR A 258       4.419 -13.992 -12.163  1.00 78.64           H
ATOM   3915 2HG2 THR A 258       4.262 -12.226 -12.008  1.00 78.64           H
ATOM   3916 3HG2 THR A 258       4.967 -12.930 -13.482  1.00 78.64           H
ATOM   3917  HN  THR A 258       0.554 -13.583 -14.001  1.00 78.64           H
ATOM   3918  N   VAL A 259       0.934 -11.075 -11.923  1.00 75.08           N
ATOM   3919  CA  VAL A 259       0.766  -9.832 -11.189  1.00 75.08           C
ATOM   3920  C   VAL A 259      -0.123 -10.082  -9.969  1.00 75.08           C
ATOM   3921  O   VAL A 259       0.166  -9.597  -8.877  1.00 75.08           O
ATOM   3922  HA  VAL A 259       1.751  -9.517 -10.847  1.00 75.08           H
ATOM   3923  CB  VAL A 259       0.217  -8.747 -12.117  1.00 75.08           C
ATOM   3924  HB  VAL A 259      -0.686  -9.135 -12.589  1.00 75.08           H
ATOM   3925  CG1 VAL A 259      -0.167  -7.494 -11.328  1.00 75.08           C
ATOM   3926 1HG1 VAL A 259      -0.932  -7.746 -10.595  1.00 75.08           H
ATOM   3927 2HG1 VAL A 259       0.713  -7.103 -10.816  1.00 75.08           H
ATOM   3928 3HG1 VAL A 259      -0.554  -6.738 -12.012  1.00 75.08           H
ATOM   3929  CG2 VAL A 259       1.220  -8.413 -13.224  1.00 75.08           C
ATOM   3930 1HG2 VAL A 259       2.147  -8.054 -12.777  1.00 75.08           H
ATOM   3931 2HG2 VAL A 259       1.422  -9.307 -13.813  1.00 75.08           H
ATOM   3932 3HG2 VAL A 259       0.804  -7.639 -13.869  1.00 75.08           H
ATOM   3933  HN  VAL A 259       0.562 -11.072 -12.851  1.00 75.08           H
ATOM   3934  N   LEU A 260      -1.187 -10.838 -10.197  1.00 76.71           N
ATOM   3935  CA  LEU A 260      -2.137 -11.131  -9.137  1.00 76.71           C
ATOM   3936  C   LEU A 260      -1.417 -11.854  -7.998  1.00 76.71           C
ATOM   3937  O   LEU A 260      -1.567 -11.489  -6.833  1.00 76.71           O
ATOM   3938  HA  LEU A 260      -2.510 -10.179  -8.760  1.00 76.71           H
ATOM   3939  CB  LEU A 260      -3.338 -11.900  -9.692  1.00 76.71           C
ATOM   3940 1HB  LEU A 260      -3.833 -11.275 -10.436  1.00 76.71           H
ATOM   3941 2HB  LEU A 260      -2.969 -12.783 -10.213  1.00 76.71           H
ATOM   3942  CG  LEU A 260      -4.381 -12.346  -8.666  1.00 76.71           C
ATOM   3943  HG  LEU A 260      -3.885 -12.973  -7.925  1.00 76.71           H
ATOM   3944  CD1 LEU A 260      -4.967 -11.144  -7.921  1.00 76.71           C
ATOM   3945 1HD1 LEU A 260      -4.168 -10.615  -7.401  1.00 76.71           H
ATOM   3946 2HD1 LEU A 260      -5.443 -10.472  -8.635  1.00 76.71           H
ATOM   3947 3HD1 LEU A 260      -5.705 -11.490  -7.198  1.00 76.71           H
ATOM   3948  CD2 LEU A 260      -5.468 -13.198  -9.324  1.00 76.71           C
ATOM   3949 1HD2 LEU A 260      -5.967 -12.616 -10.099  1.00 76.71           H
ATOM   3950 2HD2 LEU A 260      -5.016 -14.084  -9.770  1.00 76.71           H
ATOM   3951 3HD2 LEU A 260      -6.197 -13.502  -8.572  1.00 76.71           H
ATOM   3952  HN  LEU A 260      -1.404 -11.246 -11.084  1.00 76.71           H
ATOM   3953  N   THR A 261      -0.650 -12.867  -8.374  1.00 83.48           N
ATOM   3954  CA  THR A 261      -0.001 -13.719  -7.392  1.00 83.48           C
ATOM   3955  C   THR A 261       0.959 -12.900  -6.527  1.00 83.48           C
ATOM   3956  O   THR A 261       1.015 -13.082  -5.312  1.00 83.48           O
ATOM   3957  HA  THR A 261      -0.765 -14.122  -6.727  1.00 83.48           H
ATOM   3958  CB  THR A 261       0.682 -14.866  -8.139  1.00 83.48           C
ATOM   3959  HB  THR A 261       1.455 -14.489  -8.809  1.00 83.48           H
ATOM   3960  OG1 THR A 261      -0.392 -15.560  -8.768  1.00 83.48           O
ATOM   3961  HG1 THR A 261      -0.573 -15.165  -9.669  1.00 83.48           H
ATOM   3962  CG2 THR A 261       1.290 -15.903  -7.192  1.00 83.48           C
ATOM   3963 1HG2 THR A 261       0.505 -16.329  -6.568  1.00 83.48           H
ATOM   3964 2HG2 THR A 261       2.037 -15.423  -6.559  1.00 83.48           H
ATOM   3965 3HG2 THR A 261       1.762 -16.694  -7.774  1.00 83.48           H
ATOM   3966  HN  THR A 261      -0.470 -13.109  -9.327  1.00 83.48           H
ATOM   3967  N   VAL A 262       1.692 -12.016  -7.188  1.00 82.87           N
ATOM   3968  CA  VAL A 262       2.693 -11.214  -6.505  1.00 82.87           C
ATOM   3969  C   VAL A 262       2.008 -10.336  -5.456  1.00 82.87           C
ATOM   3970  O   VAL A 262       2.496 -10.207  -4.334  1.00 82.87           O
ATOM   3971  HA  VAL A 262       3.374 -11.899  -5.999  1.00 82.87           H
ATOM   3972  CB  VAL A 262       3.502 -10.408  -7.523  1.00 82.87           C
ATOM   3973  HB  VAL A 262       2.799  -9.877  -8.165  1.00 82.87           H
ATOM   3974  CG1 VAL A 262       4.380  -9.367  -6.826  1.00 82.87           C
ATOM   3975 1HG1 VAL A 262       3.750  -8.682  -6.259  1.00 82.87           H
ATOM   3976 2HG1 VAL A 262       5.071  -9.870  -6.149  1.00 82.87           H
ATOM   3977 3HG1 VAL A 262       4.944  -8.809  -7.573  1.00 82.87           H
ATOM   3978  CG2 VAL A 262       4.343 -11.330  -8.409  1.00 82.87           C
ATOM   3979 1HG2 VAL A 262       5.033 -11.901  -7.787  1.00 82.87           H
ATOM   3980 2HG2 VAL A 262       3.687 -12.015  -8.946  1.00 82.87           H
ATOM   3981 3HG2 VAL A 262       4.908 -10.731  -9.123  1.00 82.87           H
ATOM   3982  HN  VAL A 262       1.610 -11.844  -8.169  1.00 82.87           H
ATOM   3983  N   PHE A 263       0.887  -9.754  -5.858  1.00 79.41           N
ATOM   3984  CA  PHE A 263       0.146  -8.868  -4.976  1.00 79.41           C
ATOM   3985  C   PHE A 263      -0.367  -9.621  -3.747  1.00 79.41           C
ATOM   3986  O   PHE A 263      -0.166  -9.180  -2.617  1.00 79.41           O
ATOM   3987  HA  PHE A 263       0.831  -8.081  -4.659  1.00 79.41           H
ATOM   3988  CB  PHE A 263      -1.049  -8.341  -5.773  1.00 79.41           C
ATOM   3989 1HB  PHE A 263      -0.683  -7.855  -6.678  1.00 79.41           H
ATOM   3990 2HB  PHE A 263      -1.661  -9.185  -6.091  1.00 79.41           H
ATOM   3991  CG  PHE A 263      -1.927  -7.356  -5.000  1.00 79.41           C
ATOM   3992  CD1 PHE A 263      -2.949  -7.815  -4.229  1.00 79.41           C
ATOM   3993  HD1 PHE A 263      -3.142  -8.886  -4.162  1.00 79.41           H
ATOM   3994  CD2 PHE A 263      -1.685  -6.020  -5.084  1.00 79.41           C
ATOM   3995  HD2 PHE A 263      -0.867  -5.651  -5.702  1.00 79.41           H
ATOM   3996  CE1 PHE A 263      -3.763  -6.900  -3.511  1.00 79.41           C
ATOM   3997  HE1 PHE A 263      -4.582  -7.268  -2.894  1.00 79.41           H
ATOM   3998  CE2 PHE A 263      -2.500  -5.105  -4.366  1.00 79.41           C
ATOM   3999  HE2 PHE A 263      -2.307  -4.034  -4.433  1.00 79.41           H
ATOM   4000  CZ  PHE A 263      -3.522  -5.564  -3.595  1.00 79.41           C
ATOM   4001  HZ  PHE A 263      -4.148  -4.862  -3.044  1.00 79.41           H
ATOM   4002  HN  PHE A 263       0.486  -9.881  -6.765  1.00 79.41           H
ATOM   4003  N   VAL A 264      -1.020 -10.743  -4.010  1.00 83.48           N
ATOM   4004  CA  VAL A 264      -1.661 -11.502  -2.950  1.00 83.48           C
ATOM   4005  C   VAL A 264      -0.605 -11.946  -1.936  1.00 83.48           C
ATOM   4006  O   VAL A 264      -0.795 -11.795  -0.730  1.00 83.48           O
ATOM   4007  HA  VAL A 264      -2.369 -10.839  -2.452  1.00 83.48           H
ATOM   4008  CB  VAL A 264      -2.447 -12.672  -3.545  1.00 83.48           C
ATOM   4009  HB  VAL A 264      -1.773 -13.235  -4.191  1.00 83.48           H
ATOM   4010  CG1 VAL A 264      -2.943 -13.615  -2.447  1.00 83.48           C
ATOM   4011 1HG1 VAL A 264      -2.090 -14.011  -1.896  1.00 83.48           H
ATOM   4012 2HG1 VAL A 264      -3.594 -13.068  -1.765  1.00 83.48           H
ATOM   4013 3HG1 VAL A 264      -3.498 -14.437  -2.898  1.00 83.48           H
ATOM   4014  CG2 VAL A 264      -3.610 -12.171  -4.404  1.00 83.48           C
ATOM   4015 1HG2 VAL A 264      -4.284 -11.574  -3.790  1.00 83.48           H
ATOM   4016 2HG2 VAL A 264      -3.223 -11.559  -5.219  1.00 83.48           H
ATOM   4017 3HG2 VAL A 264      -4.152 -13.023  -4.815  1.00 83.48           H
ATOM   4018  HN  VAL A 264      -1.115 -11.133  -4.926  1.00 83.48           H
ATOM   4019  N   LEU A 265       0.485 -12.484  -2.463  1.00 88.41           N
ATOM   4020  CA  LEU A 265       1.500 -13.095  -1.621  1.00 88.41           C
ATOM   4021  C   LEU A 265       2.154 -12.016  -0.754  1.00 88.41           C
ATOM   4022  O   LEU A 265       2.624 -12.300   0.346  1.00 88.41           O
ATOM   4023  HA  LEU A 265       0.997 -13.806  -0.966  1.00 88.41           H
ATOM   4024  CB  LEU A 265       2.495 -13.888  -2.470  1.00 88.41           C
ATOM   4025 1HB  LEU A 265       2.852 -13.243  -3.274  1.00 88.41           H
ATOM   4026 2HB  LEU A 265       3.358 -14.132  -1.851  1.00 88.41           H
ATOM   4027  CG  LEU A 265       1.965 -15.182  -3.091  1.00 88.41           C
ATOM   4028  HG  LEU A 265       1.115 -14.933  -3.726  1.00 88.41           H
ATOM   4029  CD1 LEU A 265       3.021 -15.835  -3.985  1.00 88.41           C
ATOM   4030 1HD1 LEU A 265       3.293 -15.148  -4.787  1.00 88.41           H
ATOM   4031 2HD1 LEU A 265       3.906 -16.068  -3.391  1.00 88.41           H
ATOM   4032 3HD1 LEU A 265       2.619 -16.752  -4.413  1.00 88.41           H
ATOM   4033  CD2 LEU A 265       1.457 -16.140  -2.011  1.00 88.41           C
ATOM   4034 1HD2 LEU A 265       2.273 -16.386  -1.331  1.00 88.41           H
ATOM   4035 2HD2 LEU A 265       0.651 -15.664  -1.453  1.00 88.41           H
ATOM   4036 3HD2 LEU A 265       1.086 -17.052  -2.479  1.00 88.41           H
ATOM   4037  HN  LEU A 265       0.679 -12.508  -3.443  1.00 88.41           H
ATOM   4038  N   SER A 266       2.163 -10.802  -1.284  1.00 88.32           N
ATOM   4039  CA  SER A 266       2.837  -9.700  -0.619  1.00 88.32           C
ATOM   4040  C   SER A 266       1.919  -9.087   0.440  1.00 88.32           C
ATOM   4041  O   SER A 266       2.365  -8.753   1.536  1.00 88.32           O
ATOM   4042  HA  SER A 266       3.718 -10.141  -0.152  1.00 88.32           H
ATOM   4043  CB  SER A 266       3.274  -8.633  -1.625  1.00 88.32           C
ATOM   4044 1HB  SER A 266       3.733  -7.800  -1.093  1.00 88.32           H
ATOM   4045 2HB  SER A 266       4.036  -9.048  -2.285  1.00 88.32           H
ATOM   4046  OG  SER A 266       2.181  -8.155  -2.403  1.00 88.32           O
ATOM   4047  HG  SER A 266       2.115  -8.673  -3.256  1.00 88.32           H
ATOM   4048  HN  SER A 266       1.722 -10.566  -2.150  1.00 88.32           H
ATOM   4049  N   GLN A 267       0.651  -8.958   0.075  1.00 87.29           N
ATOM   4050  CA  GLN A 267      -0.276  -8.161   0.859  1.00 87.29           C
ATOM   4051  C   GLN A 267      -1.019  -9.046   1.863  1.00 87.29           C
ATOM   4052  O   GLN A 267      -1.355  -8.600   2.959  1.00 87.29           O
ATOM   4053  HA  GLN A 267       0.342  -7.437   1.391  1.00 87.29           H
ATOM   4054  CB  GLN A 267      -1.258  -7.414  -0.045  1.00 87.29           C
ATOM   4055 1HB  GLN A 267      -1.814  -8.128  -0.652  1.00 87.29           H
ATOM   4056 2HB  GLN A 267      -1.986  -6.880   0.565  1.00 87.29           H
ATOM   4057  CG  GLN A 267      -0.524  -6.426  -0.954  1.00 87.29           C
ATOM   4058 1HG  GLN A 267       0.177  -6.965  -1.592  1.00 87.29           H
ATOM   4059 2HG  GLN A 267      -1.238  -5.932  -1.612  1.00 87.29           H
ATOM   4060  CD  GLN A 267       0.229  -5.379  -0.131  1.00 87.29           C
ATOM   4061  OE1 GLN A 267      -0.257  -4.867   0.864  1.00 87.29           O
ATOM   4062  NE2 GLN A 267       1.440  -5.091  -0.599  1.00 87.29           N
ATOM   4063 1HE2 GLN A 267       1.780  -5.547  -1.422  1.00 87.29           H
ATOM   4064 2HE2 GLN A 267       2.011  -4.417  -0.130  1.00 87.29           H
ATOM   4065  HN  GLN A 267       0.258  -9.386  -0.739  1.00 87.29           H
ATOM   4066  N   PHE A 268      -1.254 -10.283   1.452  1.00 89.27           N
ATOM   4067  CA  PHE A 268      -2.118 -11.172   2.210  1.00 89.27           C
ATOM   4068  C   PHE A 268      -1.593 -11.365   3.633  1.00 89.27           C
ATOM   4069  O   PHE A 268      -2.328 -11.176   4.601  1.00 89.27           O
ATOM   4070  HA  PHE A 268      -3.104 -10.709   2.248  1.00 89.27           H
ATOM   4071  CB  PHE A 268      -2.114 -12.522   1.489  1.00 89.27           C
ATOM   4072 1HB  PHE A 268      -2.442 -12.374   0.460  1.00 89.27           H
ATOM   4073 2HB  PHE A 268      -1.091 -12.896   1.447  1.00 89.27           H
ATOM   4074  CG  PHE A 268      -3.001 -13.581   2.146  1.00 89.27           C
ATOM   4075  CD1 PHE A 268      -2.447 -14.533   2.943  1.00 89.27           C
ATOM   4076  HD1 PHE A 268      -1.371 -14.542   3.114  1.00 89.27           H
ATOM   4077  CD2 PHE A 268      -4.344 -13.570   1.933  1.00 89.27           C
ATOM   4078  HD2 PHE A 268      -4.788 -12.806   1.294  1.00 89.27           H
ATOM   4079  CE1 PHE A 268      -3.271 -15.516   3.553  1.00 89.27           C
ATOM   4080  HE1 PHE A 268      -2.827 -16.279   4.192  1.00 89.27           H
ATOM   4081  CE2 PHE A 268      -5.168 -14.552   2.542  1.00 89.27           C
ATOM   4082  HE2 PHE A 268      -6.245 -14.544   2.371  1.00 89.27           H
ATOM   4083  CZ  PHE A 268      -4.614 -15.505   3.340  1.00 89.27           C
ATOM   4084  HZ  PHE A 268      -5.247 -16.259   3.808  1.00 89.27           H
ATOM   4085  HN  PHE A 268      -0.866 -10.679   0.619  1.00 89.27           H
ATOM   4086  N   PRO A 269      -0.317 -11.745   3.787  1.00 93.49           N
ATOM   4087  CA  PRO A 269       0.219 -12.073   5.110  1.00 93.49           C
ATOM   4088  C   PRO A 269      -0.023 -10.964   6.122  1.00 93.49           C
ATOM   4089  O   PRO A 269      -0.424 -11.228   7.254  1.00 93.49           O
ATOM   4090  HA  PRO A 269      -0.293 -12.945   5.516  1.00 93.49           H
ATOM   4091  CB  PRO A 269       1.711 -12.291   4.854  1.00 93.49           C
ATOM   4092 1HB  PRO A 269       2.281 -11.373   4.996  1.00 93.49           H
ATOM   4093 2HB  PRO A 269       2.131 -13.034   5.532  1.00 93.49           H
ATOM   4094  CG  PRO A 269       1.755 -12.763   3.405  1.00 93.49           C
ATOM   4095 1HG  PRO A 269       2.742 -12.625   2.964  1.00 93.49           H
ATOM   4096 2HG  PRO A 269       1.526 -13.825   3.318  1.00 93.49           H
ATOM   4097  CD  PRO A 269       0.704 -11.895   2.734  1.00 93.49           C
ATOM   4098 1HD  PRO A 269       1.109 -10.930   2.429  1.00 93.49           H
ATOM   4099 2HD  PRO A 269       0.303 -12.366   1.836  1.00 93.49           H
ATOM   4100  N   TYR A 270       0.229  -9.740   5.682  1.00 92.10           N
ATOM   4101  CA  TYR A 270       0.116  -8.590   6.562  1.00 92.10           C
ATOM   4102  C   TYR A 270      -1.328  -8.396   7.029  1.00 92.10           C
ATOM   4103  O   TYR A 270      -1.576  -8.155   8.210  1.00 92.10           O
ATOM   4104  HA  TYR A 270       0.750  -8.768   7.431  1.00 92.10           H
ATOM   4105  CB  TYR A 270       0.537  -7.378   5.729  1.00 92.10           C
ATOM   4106 1HB  TYR A 270       1.601  -7.454   5.507  1.00 92.10           H
ATOM   4107 2HB  TYR A 270       0.009  -7.404   4.776  1.00 92.10           H
ATOM   4108  CG  TYR A 270       0.267  -6.033   6.407  1.00 92.10           C
ATOM   4109  CD1 TYR A 270      -0.675  -5.172   5.883  1.00 92.10           C
ATOM   4110  HD1 TYR A 270      -1.228  -5.451   4.986  1.00 92.10           H
ATOM   4111  CD2 TYR A 270       0.968  -5.680   7.543  1.00 92.10           C
ATOM   4112  HD2 TYR A 270       1.712  -6.360   7.957  1.00 92.10           H
ATOM   4113  CE1 TYR A 270      -0.929  -3.906   6.521  1.00 92.10           C
ATOM   4114  HE1 TYR A 270      -1.671  -3.217   6.118  1.00 92.10           H
ATOM   4115  CE2 TYR A 270       0.714  -4.415   8.181  1.00 92.10           C
ATOM   4116  HE2 TYR A 270       1.260  -4.124   9.079  1.00 92.10           H
ATOM   4117  CZ  TYR A 270      -0.221  -3.590   7.639  1.00 92.10           C
ATOM   4118  OH  TYR A 270      -0.461  -2.395   8.242  1.00 92.10           O
ATOM   4119  HH  TYR A 270      -0.031  -2.375   9.145  1.00 92.10           H
ATOM   4120  HN  TYR A 270       0.505  -9.529   4.744  1.00 92.10           H
ATOM   4121  N   ASN A 271      -2.244  -8.510   6.078  1.00 90.24           N
ATOM   4122  CA  ASN A 271      -3.649  -8.271   6.360  1.00 90.24           C
ATOM   4123  C   ASN A 271      -4.175  -9.374   7.281  1.00 90.24           C
ATOM   4124  O   ASN A 271      -5.120  -9.157   8.039  1.00 90.24           O
ATOM   4125  HA  ASN A 271      -3.685  -7.286   6.827  1.00 90.24           H
ATOM   4126  CB  ASN A 271      -4.480  -8.292   5.076  1.00 90.24           C
ATOM   4127 1HB  ASN A 271      -4.178  -9.136   4.456  1.00 90.24           H
ATOM   4128 2HB  ASN A 271      -5.532  -8.437   5.321  1.00 90.24           H
ATOM   4129  CG  ASN A 271      -4.309  -6.989   4.291  1.00 90.24           C
ATOM   4130  OD1 ASN A 271      -4.722  -5.922   4.713  1.00 90.24           O
ATOM   4131  ND2 ASN A 271      -3.680  -7.137   3.129  1.00 90.24           N
ATOM   4132 1HD2 ASN A 271      -3.366  -8.042   2.841  1.00 90.24           H
ATOM   4133 2HD2 ASN A 271      -3.520  -6.343   2.543  1.00 90.24           H
ATOM   4134  HN  ASN A 271      -2.040  -8.759   5.132  1.00 90.24           H
ATOM   4135  N   CYS A 272      -3.540 -10.533   7.186  1.00 93.02           N
ATOM   4136  CA  CYS A 272      -3.861 -11.637   8.074  1.00 93.02           C
ATOM   4137  C   CYS A 272      -3.580 -11.196   9.511  1.00 93.02           C
ATOM   4138  O   CYS A 272      -4.417 -11.374  10.394  1.00 93.02           O
ATOM   4139  HA  CYS A 272      -4.921 -11.852   7.935  1.00 93.02           H
ATOM   4140  CB  CYS A 272      -3.087 -12.904   7.704  1.00 93.02           C
ATOM   4141 1HB  CYS A 272      -2.026 -12.674   7.598  1.00 93.02           H
ATOM   4142 2HB  CYS A 272      -3.175 -13.640   8.502  1.00 93.02           H
ATOM   4143  SG  CYS A 272      -3.734 -13.599   6.139  1.00 93.02           S
ATOM   4144  HG  CYS A 272      -3.171 -12.695   5.342  1.00 93.02           H
ATOM   4145  HN  CYS A 272      -2.819 -10.722   6.519  1.00 93.02           H
ATOM   4146  N   ILE A 273      -2.398 -10.628   9.701  1.00 93.27           N
ATOM   4147  CA  ILE A 273      -1.979 -10.196  11.024  1.00 93.27           C
ATOM   4148  C   ILE A 273      -2.862  -9.032  11.479  1.00 93.27           C
ATOM   4149  O   ILE A 273      -3.236  -8.952  12.648  1.00 93.27           O
ATOM   4150  HA  ILE A 273      -2.133 -11.033  11.705  1.00 93.27           H
ATOM   4151  CB  ILE A 273      -0.483  -9.874  11.034  1.00 93.27           C
ATOM   4152  HB  ILE A 273      -0.292  -9.118  10.273  1.00 93.27           H
ATOM   4153  CG1 ILE A 273       0.345 -11.106  10.666  1.00 93.27           C
ATOM   4154 1HG1 ILE A 273       0.059 -11.458   9.675  1.00 93.27           H
ATOM   4155 2HG1 ILE A 273       1.401 -10.837  10.616  1.00 93.27           H
ATOM   4156  CG2 ILE A 273      -0.060  -9.279  12.379  1.00 93.27           C
ATOM   4157 1HG2 ILE A 273      -0.616  -8.360  12.561  1.00 93.27           H
ATOM   4158 2HG2 ILE A 273      -0.269  -9.994  13.174  1.00 93.27           H
ATOM   4159 3HG2 ILE A 273       1.008  -9.059  12.358  1.00 93.27           H
ATOM   4160  CD1 ILE A 273       0.147 -12.226  11.689  1.00 93.27           C
ATOM   4161 1HD1 ILE A 273       0.457 -11.878  12.674  1.00 93.27           H
ATOM   4162 2HD1 ILE A 273      -0.906 -12.509  11.718  1.00 93.27           H
ATOM   4163 3HD1 ILE A 273       0.747 -13.090  11.403  1.00 93.27           H
ATOM   4164  HN  ILE A 273      -1.733 -10.463   8.973  1.00 93.27           H
ATOM   4165  N   LEU A 274      -3.169  -8.159  10.531  1.00 91.86           N
ATOM   4166  CA  LEU A 274      -3.997  -7.000  10.820  1.00 91.86           C
ATOM   4167  C   LEU A 274      -5.361  -7.467  11.330  1.00 91.86           C
ATOM   4168  O   LEU A 274      -5.950  -6.836  12.206  1.00 91.86           O
ATOM   4169  HA  LEU A 274      -3.505  -6.439  11.615  1.00 91.86           H
ATOM   4170  CB  LEU A 274      -4.077  -6.081   9.600  1.00 91.86           C
ATOM   4171 1HB  LEU A 274      -3.103  -6.070   9.113  1.00 91.86           H
ATOM   4172 2HB  LEU A 274      -4.784  -6.513   8.891  1.00 91.86           H
ATOM   4173  CG  LEU A 274      -4.494  -4.635   9.876  1.00 91.86           C
ATOM   4174  HG  LEU A 274      -5.220  -4.638  10.689  1.00 91.86           H
ATOM   4175  CD1 LEU A 274      -3.300  -3.799  10.338  1.00 91.86           C
ATOM   4176 1HD1 LEU A 274      -2.890  -4.225  11.254  1.00 91.86           H
ATOM   4177 2HD1 LEU A 274      -2.533  -3.800   9.563  1.00 91.86           H
ATOM   4178 3HD1 LEU A 274      -3.624  -2.775  10.527  1.00 91.86           H
ATOM   4179  CD2 LEU A 274      -5.186  -4.022   8.656  1.00 91.86           C
ATOM   4180 1HD2 LEU A 274      -4.502  -4.032   7.808  1.00 91.86           H
ATOM   4181 2HD2 LEU A 274      -6.076  -4.602   8.414  1.00 91.86           H
ATOM   4182 3HD2 LEU A 274      -5.472  -2.994   8.880  1.00 91.86           H
ATOM   4183  HN  LEU A 274      -2.864  -8.234   9.581  1.00 91.86           H
ATOM   4184  N   LEU A 275      -5.825  -8.570  10.759  1.00 93.74           N
ATOM   4185  CA  LEU A 275      -7.095  -9.146  11.166  1.00 93.74           C
ATOM   4186  C   LEU A 275      -7.007  -9.583  12.629  1.00 93.74           C
ATOM   4187  O   LEU A 275      -7.906  -9.301  13.420  1.00 93.74           O
ATOM   4188  HA  LEU A 275      -7.850  -8.364  11.084  1.00 93.74           H
ATOM   4189  CB  LEU A 275      -7.503 -10.271  10.212  1.00 93.74           C
ATOM   4190 1HB  LEU A 275      -7.612  -9.851   9.212  1.00 93.74           H
ATOM   4191 2HB  LEU A 275      -6.690 -10.995  10.167  1.00 93.74           H
ATOM   4192  CG  LEU A 275      -8.793 -11.015  10.565  1.00 93.74           C
ATOM   4193  HG  LEU A 275      -8.706 -11.383  11.587  1.00 93.74           H
ATOM   4194  CD1 LEU A 275      -9.998 -10.073  10.525  1.00 93.74           C
ATOM   4195 1HD1 LEU A 275      -9.852  -9.266  11.243  1.00 93.74           H
ATOM   4196 2HD1 LEU A 275     -10.099  -9.654   9.523  1.00 93.74           H
ATOM   4197 3HD1 LEU A 275     -10.901 -10.627  10.779  1.00 93.74           H
ATOM   4198  CD2 LEU A 275      -8.987 -12.233   9.661  1.00 93.74           C
ATOM   4199 1HD2 LEU A 275      -9.044 -11.910   8.621  1.00 93.74           H
ATOM   4200 2HD2 LEU A 275      -8.146 -12.915   9.784  1.00 93.74           H
ATOM   4201 3HD2 LEU A 275      -9.911 -12.744   9.933  1.00 93.74           H
ATOM   4202  HN  LEU A 275      -5.349  -9.066  10.032  1.00 93.74           H
ATOM   4203  N   VAL A 276      -5.915 -10.263  12.946  1.00 94.37           N
ATOM   4204  CA  VAL A 276      -5.703 -10.752  14.298  1.00 94.37           C
ATOM   4205  C   VAL A 276      -5.729  -9.572  15.271  1.00 94.37           C
ATOM   4206  O   VAL A 276      -6.385  -9.634  16.310  1.00 94.37           O
ATOM   4207  HA  VAL A 276      -6.528 -11.423  14.538  1.00 94.37           H
ATOM   4208  CB  VAL A 276      -4.403 -11.555  14.366  1.00 94.37           C
ATOM   4209  HB  VAL A 276      -3.601 -10.929  13.974  1.00 94.37           H
ATOM   4210  CG1 VAL A 276      -4.055 -11.912  15.812  1.00 94.37           C
ATOM   4211 1HG1 VAL A 276      -3.932 -10.998  16.393  1.00 94.37           H
ATOM   4212 2HG1 VAL A 276      -4.858 -12.511  16.242  1.00 94.37           H
ATOM   4213 3HG1 VAL A 276      -3.126 -12.483  15.832  1.00 94.37           H
ATOM   4214  CG2 VAL A 276      -4.488 -12.811  13.496  1.00 94.37           C
ATOM   4215 1HG2 VAL A 276      -5.306 -13.440  13.845  1.00 94.37           H
ATOM   4216 2HG2 VAL A 276      -4.667 -12.523  12.460  1.00 94.37           H
ATOM   4217 3HG2 VAL A 276      -3.550 -13.363  13.563  1.00 94.37           H
ATOM   4218  HN  VAL A 276      -5.185 -10.481  12.298  1.00 94.37           H
ATOM   4219  N   GLN A 277      -5.007  -8.524  14.901  1.00 92.88           N
ATOM   4220  CA  GLN A 277      -4.926  -7.338  15.736  1.00 92.88           C
ATOM   4221  C   GLN A 277      -6.316  -6.728  15.928  1.00 92.88           C
ATOM   4222  O   GLN A 277      -6.615  -6.174  16.984  1.00 92.88           O
ATOM   4223  HA  GLN A 277      -4.539  -7.684  16.694  1.00 92.88           H
ATOM   4224  CB  GLN A 277      -3.956  -6.315  15.143  1.00 92.88           C
ATOM   4225 1HB  GLN A 277      -4.161  -6.187  14.080  1.00 92.88           H
ATOM   4226 2HB  GLN A 277      -4.110  -5.345  15.616  1.00 92.88           H
ATOM   4227  CG  GLN A 277      -2.504  -6.758  15.338  1.00 92.88           C
ATOM   4228 1HG  GLN A 277      -2.304  -6.900  16.400  1.00 92.88           H
ATOM   4229 2HG  GLN A 277      -2.346  -7.721  14.852  1.00 92.88           H
ATOM   4230  CD  GLN A 277      -1.533  -5.725  14.764  1.00 92.88           C
ATOM   4231  OE1 GLN A 277      -1.868  -4.935  13.896  1.00 92.88           O
ATOM   4232  NE2 GLN A 277      -0.315  -5.774  15.295  1.00 92.88           N
ATOM   4233 1HE2 GLN A 277      -0.105  -6.447  16.004  1.00 92.88           H
ATOM   4234 2HE2 GLN A 277       0.392  -5.138  14.985  1.00 92.88           H
ATOM   4235  HN  GLN A 277      -4.485  -8.478  14.049  1.00 92.88           H
ATOM   4236  N   THR A 278      -7.129  -6.851  14.889  1.00 93.31           N
ATOM   4237  CA  THR A 278      -8.474  -6.302  14.922  1.00 93.31           C
ATOM   4238  C   THR A 278      -9.339  -7.071  15.923  1.00 93.31           C
ATOM   4239  O   THR A 278     -10.068  -6.469  16.710  1.00 93.31           O
ATOM   4240  HA  THR A 278      -8.417  -5.272  15.275  1.00 93.31           H
ATOM   4241  CB  THR A 278      -9.030  -6.324  13.497  1.00 93.31           C
ATOM   4242  HB  THR A 278      -9.176  -7.347  13.152  1.00 93.31           H
ATOM   4243  OG1 THR A 278      -8.096  -5.550  12.749  1.00 93.31           O
ATOM   4244  HG1 THR A 278      -7.428  -6.151  12.310  1.00 93.31           H
ATOM   4245  CG2 THR A 278     -10.343  -5.549  13.368  1.00 93.31           C
ATOM   4246 1HG2 THR A 278     -10.180  -4.509  13.649  1.00 93.31           H
ATOM   4247 2HG2 THR A 278     -11.091  -5.990  14.027  1.00 93.31           H
ATOM   4248 3HG2 THR A 278     -10.693  -5.596  12.337  1.00 93.31           H
ATOM   4249  HN  THR A 278      -6.883  -7.314  14.037  1.00 93.31           H
ATOM   4250  N   ILE A 279      -9.229  -8.390  15.861  1.00 94.84           N
ATOM   4251  CA  ILE A 279     -10.010  -9.248  16.736  1.00 94.84           C
ATOM   4252  C   ILE A 279      -9.595  -9.002  18.187  1.00 94.84           C
ATOM   4253  O   ILE A 279     -10.443  -8.922  19.074  1.00 94.84           O
ATOM   4254  HA  ILE A 279     -11.056  -8.965  16.623  1.00 94.84           H
ATOM   4255  CB  ILE A 279      -9.887 -10.710  16.301  1.00 94.84           C
ATOM   4256  HB  ILE A 279      -8.828 -10.958  16.231  1.00 94.84           H
ATOM   4257  CG1 ILE A 279     -10.493 -10.922  14.912  1.00 94.84           C
ATOM   4258 1HG1 ILE A 279     -11.581 -10.893  14.978  1.00 94.84           H
ATOM   4259 2HG1 ILE A 279     -10.192 -10.109  14.252  1.00 94.84           H
ATOM   4260  CG2 ILE A 279     -10.502 -11.646  17.344  1.00 94.84           C
ATOM   4261 1HG2 ILE A 279      -9.985 -11.520  18.295  1.00 94.84           H
ATOM   4262 2HG2 ILE A 279     -11.558 -11.406  17.469  1.00 94.84           H
ATOM   4263 3HG2 ILE A 279     -10.401 -12.678  17.010  1.00 94.84           H
ATOM   4264  CD1 ILE A 279     -10.049 -12.260  14.318  1.00 94.84           C
ATOM   4265 1HD1 ILE A 279      -8.962 -12.276  14.231  1.00 94.84           H
ATOM   4266 2HD1 ILE A 279     -10.373 -13.072  14.969  1.00 94.84           H
ATOM   4267 3HD1 ILE A 279     -10.494 -12.385  13.331  1.00 94.84           H
ATOM   4268  HN  ILE A 279      -8.622  -8.871  15.228  1.00 94.84           H
ATOM   4269  N   ASP A 280      -8.290  -8.887  18.385  1.00 93.76           N
ATOM   4270  CA  ASP A 280      -7.747  -8.729  19.724  1.00 93.76           C
ATOM   4271  C   ASP A 280      -8.141  -7.356  20.271  1.00 93.76           C
ATOM   4272  O   ASP A 280      -8.371  -7.204  21.469  1.00 93.76           O
ATOM   4273  HA  ASP A 280      -8.173  -9.547  20.304  1.00 93.76           H
ATOM   4274  CB  ASP A 280      -6.219  -8.813  19.711  1.00 93.76           C
ATOM   4275 1HB  ASP A 280      -5.904  -9.705  19.171  1.00 93.76           H
ATOM   4276 2HB  ASP A 280      -5.809  -7.956  19.177  1.00 93.76           H
ATOM   4277  CG  ASP A 280      -5.660  -8.849  21.135  1.00 93.76           C
ATOM   4278  OD1 ASP A 280      -6.147  -9.696  21.915  1.00 93.76           O
ATOM   4279  OD2 ASP A 280      -4.759  -8.028  21.412  1.00 93.76           O
ATOM   4280  HN  ASP A 280      -7.610  -8.901  17.652  1.00 93.76           H
ATOM   4281  N   ALA A 281      -8.206  -6.390  19.366  1.00 91.85           N
ATOM   4282  CA  ALA A 281      -8.608  -5.044  19.735  1.00 91.85           C
ATOM   4283  C   ALA A 281     -10.011  -5.084  20.345  1.00 91.85           C
ATOM   4284  O   ALA A 281     -10.340  -4.272  21.208  1.00 91.85           O
ATOM   4285  HA  ALA A 281      -7.905  -4.682  20.486  1.00 91.85           H
ATOM   4286  CB  ALA A 281      -8.532  -4.133  18.509  1.00 91.85           C
ATOM   4287 1HB  ALA A 281      -7.509  -4.116  18.132  1.00 91.85           H
ATOM   4288 2HB  ALA A 281      -9.198  -4.511  17.733  1.00 91.85           H
ATOM   4289 3HB  ALA A 281      -8.833  -3.123  18.786  1.00 91.85           H
ATOM   4290  HN  ALA A 281      -7.991  -6.516  18.397  1.00 91.85           H
ATOM   4291  N   TYR A 282     -10.800  -6.038  19.872  1.00 90.47           N
ATOM   4292  CA  TYR A 282     -12.169  -6.176  20.338  1.00 90.47           C
ATOM   4293  C   TYR A 282     -12.244  -7.099  21.556  1.00 90.47           C
ATOM   4294  O   TYR A 282     -12.874  -6.762  22.557  1.00 90.47           O
ATOM   4295  HA  TYR A 282     -12.530  -5.186  20.618  1.00 90.47           H
ATOM   4296  CB  TYR A 282     -12.946  -6.811  19.183  1.00 90.47           C
ATOM   4297 1HB  TYR A 282     -12.802  -6.208  18.286  1.00 90.47           H
ATOM   4298 2HB  TYR A 282     -12.527  -7.796  18.975  1.00 90.47           H
ATOM   4299  CG  TYR A 282     -14.446  -6.957  19.447  1.00 90.47           C
ATOM   4300  CD1 TYR A 282     -14.969  -8.185  19.795  1.00 90.47           C
ATOM   4301  HD1 TYR A 282     -14.314  -9.052  19.882  1.00 90.47           H
ATOM   4302  CD2 TYR A 282     -15.275  -5.859  19.336  1.00 90.47           C
ATOM   4303  HD2 TYR A 282     -14.862  -4.889  19.061  1.00 90.47           H
ATOM   4304  CE1 TYR A 282     -16.381  -8.322  20.043  1.00 90.47           C
ATOM   4305  HE1 TYR A 282     -16.807  -9.287  20.319  1.00 90.47           H
ATOM   4306  CE2 TYR A 282     -16.687  -5.996  19.585  1.00 90.47           C
ATOM   4307  HE2 TYR A 282     -17.353  -5.137  19.501  1.00 90.47           H
ATOM   4308  CZ  TYR A 282     -17.170  -7.221  19.926  1.00 90.47           C
ATOM   4309  OH  TYR A 282     -18.503  -7.350  20.161  1.00 90.47           O
ATOM   4310  HH  TYR A 282     -18.955  -6.463  20.062  1.00 90.47           H
ATOM   4311  HN  TYR A 282     -10.518  -6.707  19.184  1.00 90.47           H
ATOM   4312  N   ALA A 283     -11.592  -8.246  21.430  1.00 92.27           N
ATOM   4313  CA  ALA A 283     -11.817  -9.340  22.358  1.00 92.27           C
ATOM   4314  C   ALA A 283     -10.752  -9.300  23.456  1.00 92.27           C
ATOM   4315  O   ALA A 283     -10.936  -9.877  24.526  1.00 92.27           O
ATOM   4316  HA  ALA A 283     -12.798  -9.195  22.810  1.00 92.27           H
ATOM   4317  CB  ALA A 283     -11.817 -10.666  21.594  1.00 92.27           C
ATOM   4318 1HB  ALA A 283     -12.611 -10.654  20.847  1.00 92.27           H
ATOM   4319 2HB  ALA A 283     -10.855 -10.801  21.100  1.00 92.27           H
ATOM   4320 3HB  ALA A 283     -11.986 -11.487  22.291  1.00 92.27           H
ATOM   4321  HN  ALA A 283     -10.921  -8.432  20.711  1.00 92.27           H
ATOM   4322  N   MET A 284      -9.660  -8.613  23.152  1.00 89.76           N
ATOM   4323  CA  MET A 284      -8.551  -8.520  24.085  1.00 89.76           C
ATOM   4324  C   MET A 284      -8.182  -9.898  24.638  1.00 89.76           C
ATOM   4325  O   MET A 284      -8.028 -10.064  25.847  1.00 89.76           O
ATOM   4326  HA  MET A 284      -7.717  -8.117  23.510  1.00 89.76           H
ATOM   4327  CB  MET A 284      -8.931  -7.591  25.240  1.00 89.76           C
ATOM   4328 1HB  MET A 284      -9.742  -8.036  25.817  1.00 89.76           H
ATOM   4329 2HB  MET A 284      -8.083  -7.478  25.915  1.00 89.76           H
ATOM   4330  CG  MET A 284      -9.362  -6.218  24.719  1.00 89.76           C
ATOM   4331 1HG  MET A 284      -8.544  -5.756  24.166  1.00 89.76           H
ATOM   4332 2HG  MET A 284     -10.195  -6.328  24.025  1.00 89.76           H
ATOM   4333  SD  MET A 284      -9.842  -5.171  26.084  1.00 89.76           S
ATOM   4334  CE  MET A 284     -11.138  -4.223  25.306  1.00 89.76           C
ATOM   4335 1HE  MET A 284     -10.730  -3.680  24.453  1.00 89.76           H
ATOM   4336 2HE  MET A 284     -11.926  -4.895  24.965  1.00 89.76           H
ATOM   4337 3HE  MET A 284     -11.551  -3.514  26.024  1.00 89.76           H
ATOM   4338  HN  MET A 284      -9.528  -8.127  22.288  1.00 89.76           H
ATOM   4339  N   PHE A 285      -8.052 -10.851  23.727  1.00 90.88           N
ATOM   4340  CA  PHE A 285      -7.870 -12.239  24.116  1.00 90.88           C
ATOM   4341  C   PHE A 285      -6.388 -12.565  24.310  1.00 90.88           C
ATOM   4342  O   PHE A 285      -6.046 -13.573  24.926  1.00 90.88           O
ATOM   4343  HA  PHE A 285      -8.398 -12.382  25.059  1.00 90.88           H
ATOM   4344  CB  PHE A 285      -8.425 -13.098  22.979  1.00 90.88           C
ATOM   4345 1HB  PHE A 285      -8.535 -14.124  23.332  1.00 90.88           H
ATOM   4346 2HB  PHE A 285      -9.422 -12.742  22.720  1.00 90.88           H
ATOM   4347  CG  PHE A 285      -7.557 -13.099  21.719  1.00 90.88           C
ATOM   4348  CD1 PHE A 285      -7.771 -12.174  20.745  1.00 90.88           C
ATOM   4349  HD1 PHE A 285      -8.561 -11.432  20.863  1.00 90.88           H
ATOM   4350  CD2 PHE A 285      -6.571 -14.024  21.572  1.00 90.88           C
ATOM   4351  HD2 PHE A 285      -6.400 -14.766  22.352  1.00 90.88           H
ATOM   4352  CE1 PHE A 285      -6.965 -12.174  19.576  1.00 90.88           C
ATOM   4353  HE1 PHE A 285      -7.137 -11.432  18.796  1.00 90.88           H
ATOM   4354  CE2 PHE A 285      -5.765 -14.025  20.403  1.00 90.88           C
ATOM   4355  HE2 PHE A 285      -4.975 -14.766  20.286  1.00 90.88           H
ATOM   4356  CZ  PHE A 285      -5.979 -13.099  19.430  1.00 90.88           C
ATOM   4357  HZ  PHE A 285      -5.361 -13.100  18.532  1.00 90.88           H
ATOM   4358  HN  PHE A 285      -8.068 -10.687  22.741  1.00 90.88           H
ATOM   4359  N   ILE A 286      -5.548 -11.692  23.772  1.00 91.44           N
ATOM   4360  CA  ILE A 286      -4.110 -11.864  23.895  1.00 91.44           C
ATOM   4361  C   ILE A 286      -3.637 -11.240  25.209  1.00 91.44           C
ATOM   4362  O   ILE A 286      -3.279 -10.064  25.248  1.00 91.44           O
ATOM   4363  HA  ILE A 286      -3.911 -12.936  23.930  1.00 91.44           H
ATOM   4364  CB  ILE A 286      -3.397 -11.311  22.659  1.00 91.44           C
ATOM   4365  HB  ILE A 286      -3.595 -10.241  22.602  1.00 91.44           H
ATOM   4366  CG1 ILE A 286      -3.949 -11.942  21.379  1.00 91.44           C
ATOM   4367 1HG1 ILE A 286      -3.657 -12.991  21.332  1.00 91.44           H
ATOM   4368 2HG1 ILE A 286      -5.039 -11.916  21.397  1.00 91.44           H
ATOM   4369  CG2 ILE A 286      -1.882 -11.486  22.777  1.00 91.44           C
ATOM   4370 1HG2 ILE A 286      -1.522 -10.952  23.656  1.00 91.44           H
ATOM   4371 2HG2 ILE A 286      -1.644 -12.545  22.873  1.00 91.44           H
ATOM   4372 3HG2 ILE A 286      -1.399 -11.084  21.886  1.00 91.44           H
ATOM   4373  CD1 ILE A 286      -3.435 -11.207  20.140  1.00 91.44           C
ATOM   4374 1HD1 ILE A 286      -3.750 -10.164  20.179  1.00 91.44           H
ATOM   4375 2HD1 ILE A 286      -2.347 -11.257  20.113  1.00 91.44           H
ATOM   4376 3HD1 ILE A 286      -3.843 -11.676  19.244  1.00 91.44           H
ATOM   4377  HN  ILE A 286      -5.834 -10.882  23.261  1.00 91.44           H
ATOM   4378  N   SER A 287      -3.650 -12.056  26.253  1.00 89.28           N
ATOM   4379  CA  SER A 287      -3.191 -11.610  27.557  1.00 89.28           C
ATOM   4380  C   SER A 287      -1.733 -12.022  27.768  1.00 89.28           C
ATOM   4381  O   SER A 287      -1.052 -11.484  28.641  1.00 89.28           O
ATOM   4382  HA  SER A 287      -3.283 -10.524  27.540  1.00 89.28           H
ATOM   4383  CB  SER A 287      -4.070 -12.177  28.674  1.00 89.28           C
ATOM   4384 1HB  SER A 287      -3.689 -11.843  29.640  1.00 89.28           H
ATOM   4385 2HB  SER A 287      -5.081 -11.782  28.576  1.00 89.28           H
ATOM   4386  OG  SER A 287      -4.113 -13.601  28.648  1.00 89.28           O
ATOM   4387  HG  SER A 287      -4.719 -13.938  29.369  1.00 89.28           H
ATOM   4388  HN  SER A 287      -3.966 -13.004  26.218  1.00 89.28           H
ATOM   4389  N   ASN A 288      -1.296 -12.972  26.955  1.00 92.45           N
ATOM   4390  CA  ASN A 288       0.025 -13.553  27.124  1.00 92.45           C
ATOM   4391  C   ASN A 288       1.057 -12.679  26.407  1.00 92.45           C
ATOM   4392  O   ASN A 288       0.949 -12.444  25.205  1.00 92.45           O
ATOM   4393  HA  ASN A 288       0.186 -13.590  28.201  1.00 92.45           H
ATOM   4394  CB  ASN A 288       0.092 -14.956  26.517  1.00 92.45           C
ATOM   4395 1HB  ASN A 288      -0.747 -15.552  26.878  1.00 92.45           H
ATOM   4396 2HB  ASN A 288      -0.005 -14.893  25.434  1.00 92.45           H
ATOM   4397  CG  ASN A 288       1.408 -15.647  26.878  1.00 92.45           C
ATOM   4398  OD1 ASN A 288       2.468 -15.044  26.910  1.00 92.45           O
ATOM   4399  ND2 ASN A 288       1.282 -16.944  27.148  1.00 92.45           N
ATOM   4400 1HD2 ASN A 288       0.382 -17.378  27.103  1.00 92.45           H
ATOM   4401 2HD2 ASN A 288       2.086 -17.484  27.395  1.00 92.45           H
ATOM   4402  HN  ASN A 288      -1.827 -13.343  26.193  1.00 92.45           H
ATOM   4403  N   CYS A 289       2.034 -12.222  27.176  1.00 91.78           N
ATOM   4404  CA  CYS A 289       3.017 -11.285  26.660  1.00 91.78           C
ATOM   4405  C   CYS A 289       3.826 -11.990  25.569  1.00 91.78           C
ATOM   4406  O   CYS A 289       4.227 -11.367  24.587  1.00 91.78           O
ATOM   4407  HA  CYS A 289       2.461 -10.444  26.246  1.00 91.78           H
ATOM   4408  CB  CYS A 289       3.915 -10.737  27.771  1.00 91.78           C
ATOM   4409 1HB  CYS A 289       3.306 -10.261  28.540  1.00 91.78           H
ATOM   4410 2HB  CYS A 289       4.454 -11.554  28.251  1.00 91.78           H
ATOM   4411  SG  CYS A 289       5.102  -9.529  27.077  1.00 91.78           S
ATOM   4412  HN  CYS A 289       2.160 -12.481  28.134  1.00 91.78           H
ATOM   4413  N   ALA A 290       4.041 -13.281  25.777  1.00 93.72           N
ATOM   4414  CA  ALA A 290       4.851 -14.063  24.859  1.00 93.72           C
ATOM   4415  C   ALA A 290       4.177 -14.090  23.486  1.00 93.72           C
ATOM   4416  O   ALA A 290       4.835 -13.906  22.463  1.00 93.72           O
ATOM   4417  HA  ALA A 290       5.819 -13.570  24.769  1.00 93.72           H
ATOM   4418  CB  ALA A 290       5.064 -15.465  25.432  1.00 93.72           C
ATOM   4419 1HB  ALA A 290       5.573 -15.392  26.393  1.00 93.72           H
ATOM   4420 2HB  ALA A 290       4.098 -15.952  25.568  1.00 93.72           H
ATOM   4421 3HB  ALA A 290       5.672 -16.051  24.743  1.00 93.72           H
ATOM   4422  HN  ALA A 290       3.672 -13.791  26.554  1.00 93.72           H
ATOM   4423  N   VAL A 291       2.872 -14.320  23.507  1.00 93.81           N
ATOM   4424  CA  VAL A 291       2.103 -14.387  22.276  1.00 93.81           C
ATOM   4425  C   VAL A 291       2.095 -13.009  21.611  1.00 93.81           C
ATOM   4426  O   VAL A 291       2.280 -12.900  20.400  1.00 93.81           O
ATOM   4427  HA  VAL A 291       2.603 -15.093  21.614  1.00 93.81           H
ATOM   4428  CB  VAL A 291       0.698 -14.920  22.565  1.00 93.81           C
ATOM   4429  HB  VAL A 291       0.228 -14.252  23.287  1.00 93.81           H
ATOM   4430  CG1 VAL A 291      -0.159 -14.920  21.297  1.00 93.81           C
ATOM   4431 1HG1 VAL A 291      -0.243 -13.902  20.916  1.00 93.81           H
ATOM   4432 2HG1 VAL A 291       0.308 -15.554  20.543  1.00 93.81           H
ATOM   4433 3HG1 VAL A 291      -1.152 -15.303  21.531  1.00 93.81           H
ATOM   4434  CG2 VAL A 291       0.759 -16.317  23.186  1.00 93.81           C
ATOM   4435 1HG2 VAL A 291       1.257 -16.999  22.497  1.00 93.81           H
ATOM   4436 2HG2 VAL A 291       1.316 -16.275  24.122  1.00 93.81           H
ATOM   4437 3HG2 VAL A 291      -0.253 -16.672  23.380  1.00 93.81           H
ATOM   4438  HN  VAL A 291       2.343 -14.460  24.344  1.00 93.81           H
ATOM   4439  N   SER A 292       1.878 -11.992  22.432  1.00 92.73           N
ATOM   4440  CA  SER A 292       1.806 -10.629  21.932  1.00 92.73           C
ATOM   4441  C   SER A 292       3.127 -10.247  21.261  1.00 92.73           C
ATOM   4442  O   SER A 292       3.131  -9.623  20.202  1.00 92.73           O
ATOM   4443  HA  SER A 292       0.994 -10.631  21.205  1.00 92.73           H
ATOM   4444  CB  SER A 292       1.479  -9.646  23.058  1.00 92.73           C
ATOM   4445 1HB  SER A 292       0.596  -9.992  23.596  1.00 92.73           H
ATOM   4446 2HB  SER A 292       2.301  -9.628  23.774  1.00 92.73           H
ATOM   4447  OG  SER A 292       1.248  -8.329  22.566  1.00 92.73           O
ATOM   4448  HG  SER A 292       0.372  -8.291  22.086  1.00 92.73           H
ATOM   4449  HN  SER A 292       1.754 -12.087  23.419  1.00 92.73           H
ATOM   4450  N   THR A 293       4.216 -10.638  21.907  1.00 92.87           N
ATOM   4451  CA  THR A 293       5.541 -10.319  21.401  1.00 92.87           C
ATOM   4452  C   THR A 293       5.736 -10.913  20.005  1.00 92.87           C
ATOM   4453  O   THR A 293       6.221 -10.236  19.100  1.00 92.87           O
ATOM   4454  HA  THR A 293       5.619  -9.236  21.301  1.00 92.87           H
ATOM   4455  CB  THR A 293       6.568 -10.813  22.421  1.00 92.87           C
ATOM   4456  HB  THR A 293       6.432 -11.875  22.628  1.00 92.87           H
ATOM   4457  OG1 THR A 293       6.396  -9.943  23.537  1.00 92.87           O
ATOM   4458  HG1 THR A 293       5.788 -10.364  24.209  1.00 92.87           H
ATOM   4459  CG2 THR A 293       8.008 -10.562  21.971  1.00 92.87           C
ATOM   4460 1HG2 THR A 293       8.164  -9.492  21.830  1.00 92.87           H
ATOM   4461 2HG2 THR A 293       8.191 -11.083  21.031  1.00 92.87           H
ATOM   4462 3HG2 THR A 293       8.697 -10.931  22.731  1.00 92.87           H
ATOM   4463  HN  THR A 293       4.204 -11.162  22.759  1.00 92.87           H
ATOM   4464  N   ASN A 294       5.348 -12.173  19.874  1.00 94.38           N
ATOM   4465  CA  ASN A 294       5.537 -12.889  18.623  1.00 94.38           C
ATOM   4466  C   ASN A 294       4.655 -12.260  17.543  1.00 94.38           C
ATOM   4467  O   ASN A 294       5.061 -12.157  16.387  1.00 94.38           O
ATOM   4468  HA  ASN A 294       6.600 -12.797  18.399  1.00 94.38           H
ATOM   4469  CB  ASN A 294       5.138 -14.359  18.764  1.00 94.38           C
ATOM   4470 1HB  ASN A 294       4.174 -14.432  19.266  1.00 94.38           H
ATOM   4471 2HB  ASN A 294       5.017 -14.803  17.776  1.00 94.38           H
ATOM   4472  CG  ASN A 294       6.191 -15.140  19.553  1.00 94.38           C
ATOM   4473  OD1 ASN A 294       7.316 -14.704  19.737  1.00 94.38           O
ATOM   4474  ND2 ASN A 294       5.765 -16.314  20.009  1.00 94.38           N
ATOM   4475 1HD2 ASN A 294       4.828 -16.612  19.824  1.00 94.38           H
ATOM   4476 2HD2 ASN A 294       6.380 -16.899  20.538  1.00 94.38           H
ATOM   4477  HN  ASN A 294       4.912 -12.703  20.602  1.00 94.38           H
ATOM   4478  N   ILE A 295       3.463 -11.857  17.958  1.00 93.29           N
ATOM   4479  CA  ILE A 295       2.504 -11.279  17.032  1.00 93.29           C
ATOM   4480  C   ILE A 295       3.054  -9.956  16.495  1.00 93.29           C
ATOM   4481  O   ILE A 295       2.899  -9.650  15.313  1.00 93.29           O
ATOM   4482  HA  ILE A 295       2.397 -11.973  16.198  1.00 93.29           H
ATOM   4483  CB  ILE A 295       1.130 -11.151  17.693  1.00 93.29           C
ATOM   4484  HB  ILE A 295       1.274 -10.783  18.709  1.00 93.29           H
ATOM   4485  CG1 ILE A 295       0.443 -12.514  17.799  1.00 93.29           C
ATOM   4486 1HG1 ILE A 295       0.163 -12.862  16.805  1.00 93.29           H
ATOM   4487 2HG1 ILE A 295       1.140 -13.246  18.209  1.00 93.29           H
ATOM   4488  CG2 ILE A 295       0.262 -10.127  16.960  1.00 93.29           C
ATOM   4489 1HG2 ILE A 295       0.752  -9.153  16.981  1.00 93.29           H
ATOM   4490 2HG2 ILE A 295       0.124 -10.442  15.926  1.00 93.29           H
ATOM   4491 3HG2 ILE A 295      -0.709 -10.055  17.451  1.00 93.29           H
ATOM   4492  CD1 ILE A 295      -0.801 -12.434  18.686  1.00 93.29           C
ATOM   4493 1HD1 ILE A 295      -0.513 -12.108  19.686  1.00 93.29           H
ATOM   4494 2HD1 ILE A 295      -1.505 -11.719  18.260  1.00 93.29           H
ATOM   4495 3HD1 ILE A 295      -1.270 -13.416  18.744  1.00 93.29           H
ATOM   4496  HN  ILE A 295       3.150 -11.920  18.906  1.00 93.29           H
ATOM   4497  N   ASP A 296       3.684  -9.208  17.388  1.00 93.34           N
ATOM   4498  CA  ASP A 296       4.229  -7.911  17.026  1.00 93.34           C
ATOM   4499  C   ASP A 296       5.374  -8.103  16.029  1.00 93.34           C
ATOM   4500  O   ASP A 296       5.495  -7.350  15.064  1.00 93.34           O
ATOM   4501  HA  ASP A 296       3.393  -7.358  16.598  1.00 93.34           H
ATOM   4502  CB  ASP A 296       4.787  -7.186  18.253  1.00 93.34           C
ATOM   4503 1HB  ASP A 296       5.458  -7.850  18.797  1.00 93.34           H
ATOM   4504 2HB  ASP A 296       5.377  -6.327  17.935  1.00 93.34           H
ATOM   4505  CG  ASP A 296       3.659  -6.723  19.176  1.00 93.34           C
ATOM   4506  OD1 ASP A 296       2.508  -6.681  18.689  1.00 93.34           O
ATOM   4507  OD2 ASP A 296       3.972  -6.421  20.348  1.00 93.34           O
ATOM   4508  HN  ASP A 296       3.825  -9.474  18.341  1.00 93.34           H
ATOM   4509  N   ILE A 297       6.185  -9.116  16.297  1.00 94.23           N
ATOM   4510  CA  ILE A 297       7.288  -9.446  15.411  1.00 94.23           C
ATOM   4511  C   ILE A 297       6.734  -9.848  14.042  1.00 94.23           C
ATOM   4512  O   ILE A 297       7.244  -9.413  13.011  1.00 94.23           O
ATOM   4513  HA  ILE A 297       7.890  -8.545  15.289  1.00 94.23           H
ATOM   4514  CB  ILE A 297       8.187 -10.508  16.046  1.00 94.23           C
ATOM   4515  HB  ILE A 297       7.553 -11.309  16.427  1.00 94.23           H
ATOM   4516  CG1 ILE A 297       8.956  -9.934  17.239  1.00 94.23           C
ATOM   4517 1HG1 ILE A 297       9.700  -9.220  16.887  1.00 94.23           H
ATOM   4518 2HG1 ILE A 297       8.271  -9.387  17.887  1.00 94.23           H
ATOM   4519  CG2 ILE A 297       9.123 -11.128  15.007  1.00 94.23           C
ATOM   4520 1HG2 ILE A 297       8.532 -11.596  14.220  1.00 94.23           H
ATOM   4521 2HG2 ILE A 297       9.753 -10.350  14.575  1.00 94.23           H
ATOM   4522 3HG2 ILE A 297       9.751 -11.880  15.485  1.00 94.23           H
ATOM   4523  CD1 ILE A 297       9.643 -11.045  18.035  1.00 94.23           C
ATOM   4524 1HD1 ILE A 297       8.893 -11.744  18.405  1.00 94.23           H
ATOM   4525 2HD1 ILE A 297      10.344 -11.574  17.389  1.00 94.23           H
ATOM   4526 3HD1 ILE A 297      10.181 -10.610  18.876  1.00 94.23           H
ATOM   4527  HN  ILE A 297       6.099  -9.704  17.101  1.00 94.23           H
ATOM   4528  N   CYS A 298       5.698 -10.673  14.078  1.00 94.51           N
ATOM   4529  CA  CYS A 298       5.070 -11.138  12.854  1.00 94.51           C
ATOM   4530  C   CYS A 298       4.598  -9.917  12.062  1.00 94.51           C
ATOM   4531  O   CYS A 298       4.731  -9.876  10.840  1.00 94.51           O
ATOM   4532  HA  CYS A 298       5.831 -11.688  12.300  1.00 94.51           H
ATOM   4533  CB  CYS A 298       3.923 -12.110  13.140  1.00 94.51           C
ATOM   4534 1HB  CYS A 298       3.312 -11.732  13.960  1.00 94.51           H
ATOM   4535 2HB  CYS A 298       3.274 -12.187  12.268  1.00 94.51           H
ATOM   4536  SG  CYS A 298       4.592 -13.758  13.568  1.00 94.51           S
ATOM   4537  HG  CYS A 298       4.961 -13.441  14.806  1.00 94.51           H
ATOM   4538  HN  CYS A 298       5.290 -11.022  14.922  1.00 94.51           H
ATOM   4539  N   PHE A 299       4.057  -8.951  12.791  1.00 93.16           N
ATOM   4540  CA  PHE A 299       3.562  -7.734  12.171  1.00 93.16           C
ATOM   4541  C   PHE A 299       4.679  -7.009  11.418  1.00 93.16           C
ATOM   4542  O   PHE A 299       4.487  -6.574  10.283  1.00 93.16           O
ATOM   4543  HA  PHE A 299       2.781  -8.023  11.469  1.00 93.16           H
ATOM   4544  CB  PHE A 299       3.056  -6.832  13.299  1.00 93.16           C
ATOM   4545 1HB  PHE A 299       2.300  -7.371  13.869  1.00 93.16           H
ATOM   4546 2HB  PHE A 299       3.880  -6.622  13.981  1.00 93.16           H
ATOM   4547  CG  PHE A 299       2.462  -5.507  12.817  1.00 93.16           C
ATOM   4548  CD1 PHE A 299       3.247  -4.399  12.737  1.00 93.16           C
ATOM   4549  HD1 PHE A 299       4.300  -4.456  13.015  1.00 93.16           H
ATOM   4550  CD2 PHE A 299       1.149  -5.436  12.469  1.00 93.16           C
ATOM   4551  HD2 PHE A 299       0.520  -6.324  12.534  1.00 93.16           H
ATOM   4552  CE1 PHE A 299       2.696  -3.169  12.289  1.00 93.16           C
ATOM   4553  HE1 PHE A 299       3.326  -2.282  12.225  1.00 93.16           H
ATOM   4554  CE2 PHE A 299       0.598  -4.206  12.022  1.00 93.16           C
ATOM   4555  HE2 PHE A 299      -0.454  -4.150  11.744  1.00 93.16           H
ATOM   4556  CZ  PHE A 299       1.383  -3.099  11.942  1.00 93.16           C
ATOM   4557  HZ  PHE A 299       0.960  -2.155  11.598  1.00 93.16           H
ATOM   4558  HN  PHE A 299       3.955  -8.992  13.785  1.00 93.16           H
ATOM   4559  N   GLN A 300       5.823  -6.901  12.079  1.00 93.34           N
ATOM   4560  CA  GLN A 300       6.954  -6.192  11.506  1.00 93.34           C
ATOM   4561  C   GLN A 300       7.382  -6.848  10.192  1.00 93.34           C
ATOM   4562  O   GLN A 300       7.607  -6.162   9.196  1.00 93.34           O
ATOM   4563  HA  GLN A 300       6.596  -5.181  11.316  1.00 93.34           H
ATOM   4564  CB  GLN A 300       8.121  -6.133  12.494  1.00 93.34           C
ATOM   4565 1HB  GLN A 300       8.333  -7.133  12.873  1.00 93.34           H
ATOM   4566 2HB  GLN A 300       9.020  -5.790  11.982  1.00 93.34           H
ATOM   4567  CG  GLN A 300       7.804  -5.196  13.662  1.00 93.34           C
ATOM   4568 1HG  GLN A 300       7.571  -4.201  13.281  1.00 93.34           H
ATOM   4569 2HG  GLN A 300       6.918  -5.552  14.188  1.00 93.34           H
ATOM   4570  CD  GLN A 300       8.982  -5.113  14.634  1.00 93.34           C
ATOM   4571  OE1 GLN A 300      10.127  -5.351  14.285  1.00 93.34           O
ATOM   4572  NE2 GLN A 300       8.640  -4.763  15.871  1.00 93.34           N
ATOM   4573 1HE2 GLN A 300       7.681  -4.582  16.092  1.00 93.34           H
ATOM   4574 2HE2 GLN A 300       9.340  -4.682  16.579  1.00 93.34           H
ATOM   4575  HN  GLN A 300       5.982  -7.288  12.987  1.00 93.34           H
ATOM   4576  N   VAL A 301       7.481  -8.169  10.231  1.00 95.14           N
ATOM   4577  CA  VAL A 301       7.982  -8.916   9.090  1.00 95.14           C
ATOM   4578  C   VAL A 301       7.028  -8.735   7.908  1.00 95.14           C
ATOM   4579  O   VAL A 301       7.451  -8.360   6.816  1.00 95.14           O
ATOM   4580  HA  VAL A 301       8.953  -8.499   8.825  1.00 95.14           H
ATOM   4581  CB  VAL A 301       8.186 -10.383   9.474  1.00 95.14           C
ATOM   4582  HB  VAL A 301       7.245 -10.758   9.877  1.00 95.14           H
ATOM   4583  CG1 VAL A 301       8.541 -11.227   8.248  1.00 95.14           C
ATOM   4584 1HG1 VAL A 301       7.733 -11.165   7.519  1.00 95.14           H
ATOM   4585 2HG1 VAL A 301       9.462 -10.851   7.803  1.00 95.14           H
ATOM   4586 3HG1 VAL A 301       8.680 -12.265   8.549  1.00 95.14           H
ATOM   4587  CG2 VAL A 301       9.252 -10.522  10.563  1.00 95.14           C
ATOM   4588 1HG2 VAL A 301      10.198 -10.122  10.198  1.00 95.14           H
ATOM   4589 2HG2 VAL A 301       8.940  -9.969  11.449  1.00 95.14           H
ATOM   4590 3HG2 VAL A 301       9.376 -11.575  10.817  1.00 95.14           H
ATOM   4591  HN  VAL A 301       7.226  -8.725  11.022  1.00 95.14           H
ATOM   4592  N   THR A 302       5.757  -9.009   8.167  1.00 94.33           N
ATOM   4593  CA  THR A 302       4.762  -9.012   7.108  1.00 94.33           C
ATOM   4594  C   THR A 302       4.577  -7.601   6.546  1.00 94.33           C
ATOM   4595  O   THR A 302       4.322  -7.432   5.355  1.00 94.33           O
ATOM   4596  HA  THR A 302       5.129  -9.635   6.293  1.00 94.33           H
ATOM   4597  CB  THR A 302       3.474  -9.615   7.672  1.00 94.33           C
ATOM   4598  HB  THR A 302       2.691  -9.637   6.914  1.00 94.33           H
ATOM   4599  OG1 THR A 302       3.194  -8.822   8.823  1.00 94.33           O
ATOM   4600  HG1 THR A 302       3.574  -9.258   9.639  1.00 94.33           H
ATOM   4601  CG2 THR A 302       3.683 -11.023   8.231  1.00 94.33           C
ATOM   4602 1HG2 THR A 302       4.418 -10.989   9.036  1.00 94.33           H
ATOM   4603 2HG2 THR A 302       4.042 -11.680   7.439  1.00 94.33           H
ATOM   4604 3HG2 THR A 302       2.738 -11.404   8.619  1.00 94.33           H
ATOM   4605  HN  THR A 302       5.406  -9.226   9.077  1.00 94.33           H
ATOM   4606  N   GLN A 303       4.714  -6.623   7.430  1.00 93.41           N
ATOM   4607  CA  GLN A 303       4.621  -5.231   7.026  1.00 93.41           C
ATOM   4608  C   GLN A 303       5.719  -4.897   6.015  1.00 93.41           C
ATOM   4609  O   GLN A 303       5.467  -4.217   5.021  1.00 93.41           O
ATOM   4610  HA  GLN A 303       3.643  -5.130   6.557  1.00 93.41           H
ATOM   4611  CB  GLN A 303       4.693  -4.302   8.240  1.00 93.41           C
ATOM   4612 1HB  GLN A 303       3.867  -4.517   8.917  1.00 93.41           H
ATOM   4613 2HB  GLN A 303       5.614  -4.490   8.792  1.00 93.41           H
ATOM   4614  CG  GLN A 303       4.640  -2.834   7.811  1.00 93.41           C
ATOM   4615 1HG  GLN A 303       5.607  -2.534   7.407  1.00 93.41           H
ATOM   4616 2HG  GLN A 303       3.908  -2.711   7.013  1.00 93.41           H
ATOM   4617  CD  GLN A 303       4.273  -1.932   8.991  1.00 93.41           C
ATOM   4618  OE1 GLN A 303       5.118  -1.468   9.738  1.00 93.41           O
ATOM   4619  NE2 GLN A 303       2.967  -1.709   9.115  1.00 93.41           N
ATOM   4620 1HE2 GLN A 303       2.326  -2.119   8.468  1.00 93.41           H
ATOM   4621 2HE2 GLN A 303       2.628  -1.130   9.857  1.00 93.41           H
ATOM   4622  HN  GLN A 303       4.885  -6.770   8.404  1.00 93.41           H
ATOM   4623  N   THR A 304       6.915  -5.391   6.302  1.00 94.12           N
ATOM   4624  CA  THR A 304       8.063  -5.113   5.457  1.00 94.12           C
ATOM   4625  C   THR A 304       7.859  -5.715   4.065  1.00 94.12           C
ATOM   4626  O   THR A 304       8.180  -5.085   3.059  1.00 94.12           O
ATOM   4627  HA  THR A 304       8.142  -4.033   5.329  1.00 94.12           H
ATOM   4628  CB  THR A 304       9.312  -5.636   6.168  1.00 94.12           C
ATOM   4629  HB  THR A 304       9.297  -6.724   6.232  1.00 94.12           H
ATOM   4630  OG1 THR A 304       9.316  -4.947   7.415  1.00 94.12           O
ATOM   4631  HG1 THR A 304       8.885  -5.511   8.119  1.00 94.12           H
ATOM   4632  CG2 THR A 304      10.606  -5.184   5.488  1.00 94.12           C
ATOM   4633 1HG2 THR A 304      10.653  -4.095   5.485  1.00 94.12           H
ATOM   4634 2HG2 THR A 304      10.625  -5.551   4.462  1.00 94.12           H
ATOM   4635 3HG2 THR A 304      11.462  -5.582   6.033  1.00 94.12           H
ATOM   4636  HN  THR A 304       7.104  -5.971   7.095  1.00 94.12           H
ATOM   4637  N   ILE A 305       7.326  -6.928   4.052  1.00 94.09           N
ATOM   4638  CA  ILE A 305       7.062  -7.617   2.801  1.00 94.09           C
ATOM   4639  C   ILE A 305       6.090  -6.785   1.962  1.00 94.09           C
ATOM   4640  O   ILE A 305       6.237  -6.692   0.744  1.00 94.09           O
ATOM   4641  HA  ILE A 305       8.007  -7.690   2.262  1.00 94.09           H
ATOM   4642  CB  ILE A 305       6.580  -9.044   3.065  1.00 94.09           C
ATOM   4643  HB  ILE A 305       5.752  -9.000   3.773  1.00 94.09           H
ATOM   4644  CG1 ILE A 305       7.683  -9.884   3.713  1.00 94.09           C
ATOM   4645 1HG1 ILE A 305       8.456 -10.106   2.977  1.00 94.09           H
ATOM   4646 2HG1 ILE A 305       8.158  -9.314   4.512  1.00 94.09           H
ATOM   4647  CG2 ILE A 305       6.046  -9.689   1.785  1.00 94.09           C
ATOM   4648 1HG2 ILE A 305       5.210  -9.103   1.404  1.00 94.09           H
ATOM   4649 2HG2 ILE A 305       6.838  -9.721   1.037  1.00 94.09           H
ATOM   4650 3HG2 ILE A 305       5.710 -10.704   2.002  1.00 94.09           H
ATOM   4651  CD1 ILE A 305       7.119 -11.189   4.278  1.00 94.09           C
ATOM   4652 1HD1 ILE A 305       6.364 -10.963   5.031  1.00 94.09           H
ATOM   4653 2HD1 ILE A 305       6.666 -11.768   3.472  1.00 94.09           H
ATOM   4654 3HD1 ILE A 305       7.924 -11.767   4.732  1.00 94.09           H
ATOM   4655  HN  ILE A 305       7.077  -7.438   4.876  1.00 94.09           H
ATOM   4656  N   ALA A 306       5.117  -6.202   2.646  1.00 91.80           N
ATOM   4657  CA  ALA A 306       4.083  -5.434   1.972  1.00 91.80           C
ATOM   4658  C   ALA A 306       4.716  -4.212   1.304  1.00 91.80           C
ATOM   4659  O   ALA A 306       4.277  -3.787   0.237  1.00 91.80           O
ATOM   4660  HA  ALA A 306       3.645  -6.071   1.204  1.00 91.80           H
ATOM   4661  CB  ALA A 306       2.994  -5.052   2.976  1.00 91.80           C
ATOM   4662 1HB  ALA A 306       2.557  -5.956   3.400  1.00 91.80           H
ATOM   4663 2HB  ALA A 306       3.431  -4.451   3.774  1.00 91.80           H
ATOM   4664 3HB  ALA A 306       2.219  -4.477   2.470  1.00 91.80           H
ATOM   4665  HN  ALA A 306       5.029  -6.247   3.641  1.00 91.80           H
ATOM   4666  N   PHE A 307       5.737  -3.681   1.960  1.00 92.85           N
ATOM   4667  CA  PHE A 307       6.374  -2.461   1.493  1.00 92.85           C
ATOM   4668  C   PHE A 307       7.205  -2.725   0.235  1.00 92.85           C
ATOM   4669  O   PHE A 307       7.310  -1.862  -0.636  1.00 92.85           O
ATOM   4670  HA  PHE A 307       5.581  -1.751   1.260  1.00 92.85           H
ATOM   4671  CB  PHE A 307       7.302  -1.984   2.612  1.00 92.85           C
ATOM   4672 1HB  PHE A 307       7.922  -2.820   2.937  1.00 92.85           H
ATOM   4673 2HB  PHE A 307       7.975  -1.225   2.213  1.00 92.85           H
ATOM   4674  CG  PHE A 307       6.570  -1.409   3.825  1.00 92.85           C
ATOM   4675  CD1 PHE A 307       5.210  -1.402   3.858  1.00 92.85           C
ATOM   4676  HD1 PHE A 307       4.643  -1.807   3.020  1.00 92.85           H
ATOM   4677  CD2 PHE A 307       7.278  -0.904   4.871  1.00 92.85           C
ATOM   4678  HD2 PHE A 307       8.368  -0.909   4.844  1.00 92.85           H
ATOM   4679  CE1 PHE A 307       4.530  -0.868   4.985  1.00 92.85           C
ATOM   4680  HE1 PHE A 307       3.440  -0.863   5.011  1.00 92.85           H
ATOM   4681  CE2 PHE A 307       6.598  -0.370   5.997  1.00 92.85           C
ATOM   4682  HE2 PHE A 307       7.165   0.035   6.835  1.00 92.85           H
ATOM   4683  CZ  PHE A 307       5.238  -0.363   6.030  1.00 92.85           C
ATOM   4684  HZ  PHE A 307       4.716   0.046   6.895  1.00 92.85           H
ATOM   4685  HN  PHE A 307       6.128  -4.068   2.795  1.00 92.85           H
ATOM   4686  N   PHE A 308       7.773  -3.920   0.179  1.00 92.35           N
ATOM   4687  CA  PHE A 308       8.579  -4.313  -0.964  1.00 92.35           C
ATOM   4688  C   PHE A 308       7.768  -4.232  -2.260  1.00 92.35           C
ATOM   4689  O   PHE A 308       8.334  -4.080  -3.341  1.00 92.35           O
ATOM   4690  HA  PHE A 308       9.420  -3.622  -1.020  1.00 92.35           H
ATOM   4691  CB  PHE A 308       9.006  -5.764  -0.734  1.00 92.35           C
ATOM   4692 1HB  PHE A 308       8.310  -6.230  -0.036  1.00 92.35           H
ATOM   4693 2HB  PHE A 308       8.927  -6.309  -1.674  1.00 92.35           H
ATOM   4694  CG  PHE A 308      10.428  -5.915  -0.190  1.00 92.35           C
ATOM   4695  CD1 PHE A 308      11.491  -5.833  -1.035  1.00 92.35           C
ATOM   4696  HD1 PHE A 308      11.329  -5.659  -2.099  1.00 92.35           H
ATOM   4697  CD2 PHE A 308      10.629  -6.132   1.137  1.00 92.35           C
ATOM   4698  HD2 PHE A 308       9.777  -6.199   1.814  1.00 92.35           H
ATOM   4699  CE1 PHE A 308      12.811  -5.974  -0.531  1.00 92.35           C
ATOM   4700  HE1 PHE A 308      13.662  -5.908  -1.208  1.00 92.35           H
ATOM   4701  CE2 PHE A 308      11.949  -6.273   1.641  1.00 92.35           C
ATOM   4702  HE2 PHE A 308      12.111  -6.447   2.705  1.00 92.35           H
ATOM   4703  CZ  PHE A 308      13.012  -6.191   0.797  1.00 92.35           C
ATOM   4704  HZ  PHE A 308      14.025  -6.298   1.184  1.00 92.35           H
ATOM   4705  HN  PHE A 308       7.691  -4.612   0.896  1.00 92.35           H
ATOM   4706  N   HIS A 309       6.457  -4.337  -2.107  1.00 88.77           N
ATOM   4707  CA  HIS A 309       5.568  -4.352  -3.257  1.00 88.77           C
ATOM   4708  C   HIS A 309       5.746  -3.061  -4.059  1.00 88.77           C
ATOM   4709  O   HIS A 309       5.669  -3.074  -5.287  1.00 88.77           O
ATOM   4710  HA  HIS A 309       5.869  -5.198  -3.874  1.00 88.77           H
ATOM   4711  CB  HIS A 309       4.120  -4.584  -2.821  1.00 88.77           C
ATOM   4712 1HB  HIS A 309       4.077  -5.479  -2.201  1.00 88.77           H
ATOM   4713 2HB  HIS A 309       3.800  -3.749  -2.198  1.00 88.77           H
ATOM   4714  CG  HIS A 309       3.150  -4.737  -3.969  1.00 88.77           C
ATOM   4715  ND1 HIS A 309       2.506  -3.661  -4.555  1.00 88.77           N
ATOM   4716  HD1 HIS A 309       2.610  -2.703  -4.290  1.00 88.77           H
ATOM   4717  CD2 HIS A 309       2.723  -5.850  -4.633  1.00 88.77           C
ATOM   4718  HD2 HIS A 309       3.034  -6.874  -4.425  1.00 88.77           H
ATOM   4719  CE1 HIS A 309       1.729  -4.118  -5.526  1.00 88.77           C
ATOM   4720  HE1 HIS A 309       1.092  -3.515  -6.174  1.00 88.77           H
ATOM   4721  NE2 HIS A 309       1.864  -5.474  -5.572  1.00 88.77           N
ATOM   4722  HN  HIS A 309       6.001  -4.412  -1.220  1.00 88.77           H
ATOM   4723  N   SER A 310       5.982  -1.978  -3.333  1.00 89.68           N
ATOM   4724  CA  SER A 310       6.019  -0.661  -3.944  1.00 89.68           C
ATOM   4725  C   SER A 310       7.272  -0.521  -4.811  1.00 89.68           C
ATOM   4726  O   SER A 310       7.388   0.422  -5.592  1.00 89.68           O
ATOM   4727  HA  SER A 310       5.120  -0.602  -4.559  1.00 89.68           H
ATOM   4728  CB  SER A 310       5.982   0.440  -2.883  1.00 89.68           C
ATOM   4729 1HB  SER A 310       6.757   0.253  -2.140  1.00 89.68           H
ATOM   4730 2HB  SER A 310       6.211   1.400  -3.347  1.00 89.68           H
ATOM   4731  OG  SER A 310       4.714   0.517  -2.236  1.00 89.68           O
ATOM   4732  HG  SER A 310       4.037   0.913  -2.857  1.00 89.68           H
ATOM   4733  HN  SER A 310       6.145  -1.991  -2.346  1.00 89.68           H
ATOM   4734  N   CYS A 311       8.177  -1.474  -4.644  1.00 91.45           N
ATOM   4735  CA  CYS A 311       9.404  -1.485  -5.422  1.00 91.45           C
ATOM   4736  C   CYS A 311       9.300  -2.596  -6.468  1.00 91.45           C
ATOM   4737  O   CYS A 311      10.177  -2.736  -7.320  1.00 91.45           O
ATOM   4738  HA  CYS A 311       9.480  -0.508  -5.901  1.00 91.45           H
ATOM   4739  CB  CYS A 311      10.637  -1.653  -4.532  1.00 91.45           C
ATOM   4740 1HB  CYS A 311      11.539  -1.418  -5.097  1.00 91.45           H
ATOM   4741 2HB  CYS A 311      10.592  -0.952  -3.698  1.00 91.45           H
ATOM   4742  SG  CYS A 311      10.724  -3.369  -3.901  1.00 91.45           S
ATOM   4743  HG  CYS A 311      11.859  -3.211  -3.225  1.00 91.45           H
ATOM   4744  HN  CYS A 311       8.083  -2.227  -3.993  1.00 91.45           H
ATOM   4745  N   LEU A 312       8.220  -3.358  -6.371  1.00 88.15           N
ATOM   4746  CA  LEU A 312       8.051  -4.528  -7.216  1.00 88.15           C
ATOM   4747  C   LEU A 312       7.369  -4.113  -8.521  1.00 88.15           C
ATOM   4748  O   LEU A 312       7.605  -4.716  -9.567  1.00 88.15           O
ATOM   4749  HA  LEU A 312       9.045  -4.908  -7.451  1.00 88.15           H
ATOM   4750  CB  LEU A 312       7.311  -5.632  -6.459  1.00 88.15           C
ATOM   4751 1HB  LEU A 312       6.431  -5.196  -5.987  1.00 88.15           H
ATOM   4752 2HB  LEU A 312       6.954  -6.365  -7.183  1.00 88.15           H
ATOM   4753  CG  LEU A 312       8.118  -6.368  -5.388  1.00 88.15           C
ATOM   4754  HG  LEU A 312       8.440  -5.640  -4.643  1.00 88.15           H
ATOM   4755  CD1 LEU A 312       7.253  -7.402  -4.664  1.00 88.15           C
ATOM   4756 1HD1 LEU A 312       6.412  -6.901  -4.185  1.00 88.15           H
ATOM   4757 2HD1 LEU A 312       6.881  -8.132  -5.383  1.00 88.15           H
ATOM   4758 3HD1 LEU A 312       7.852  -7.910  -3.907  1.00 88.15           H
ATOM   4759  CD2 LEU A 312       9.380  -6.993  -5.985  1.00 88.15           C
ATOM   4760 1HD2 LEU A 312       9.101  -7.705  -6.762  1.00 88.15           H
ATOM   4761 2HD2 LEU A 312      10.004  -6.210  -6.416  1.00 88.15           H
ATOM   4762 3HD2 LEU A 312       9.935  -7.510  -5.202  1.00 88.15           H
ATOM   4763  HN  LEU A 312       7.472  -3.187  -5.730  1.00 88.15           H
ATOM   4764  N   ASN A 313       6.537  -3.087  -8.418  1.00 81.15           N
ATOM   4765  CA  ASN A 313       5.699  -2.688  -9.535  1.00 81.15           C
ATOM   4766  C   ASN A 313       6.582  -2.398 -10.751  1.00 81.15           C
ATOM   4767  O   ASN A 313       6.374  -2.966 -11.823  1.00 81.15           O
ATOM   4768  HA  ASN A 313       5.023  -3.527  -9.701  1.00 81.15           H
ATOM   4769  CB  ASN A 313       4.914  -1.416  -9.208  1.00 81.15           C
ATOM   4770 1HB  ASN A 313       5.571  -0.694  -8.722  1.00 81.15           H
ATOM   4771 2HB  ASN A 313       4.561  -0.955 -10.130  1.00 81.15           H
ATOM   4772  CG  ASN A 313       3.724  -1.725  -8.297  1.00 81.15           C
ATOM   4773  OD1 ASN A 313       3.189  -2.821  -8.283  1.00 81.15           O
ATOM   4774  ND2 ASN A 313       3.342  -0.701  -7.540  1.00 81.15           N
ATOM   4775 1HD2 ASN A 313       3.824   0.173  -7.601  1.00 81.15           H
ATOM   4776 2HD2 ASN A 313       2.572  -0.804  -6.911  1.00 81.15           H
ATOM   4777  HN  ASN A 313       6.431  -2.535  -7.591  1.00 81.15           H
ATOM   4778  N   PRO A 314       7.579  -1.515 -10.609  1.00 81.16           N
ATOM   4779  CA  PRO A 314       8.441  -1.160 -11.740  1.00 81.16           C
ATOM   4780  C   PRO A 314       9.045  -2.383 -12.410  1.00 81.16           C
ATOM   4781  O   PRO A 314       9.138  -2.442 -13.635  1.00 81.16           O
ATOM   4782  HA  PRO A 314       7.855  -0.669 -12.517  1.00 81.16           H
ATOM   4783  CB  PRO A 314       9.514  -0.268 -11.112  1.00 81.16           C
ATOM   4784 1HB  PRO A 314      10.384  -0.846 -10.800  1.00 81.16           H
ATOM   4785 2HB  PRO A 314       9.869   0.487 -11.813  1.00 81.16           H
ATOM   4786  CG  PRO A 314       8.799   0.360  -9.922  1.00 81.16           C
ATOM   4787 1HG  PRO A 314       9.503   0.736  -9.179  1.00 81.16           H
ATOM   4788 2HG  PRO A 314       8.185   1.210 -10.221  1.00 81.16           H
ATOM   4789  CD  PRO A 314       7.961  -0.788  -9.384  1.00 81.16           C
ATOM   4790 1HD  PRO A 314       8.531  -1.422  -8.704  1.00 81.16           H
ATOM   4791 2HD  PRO A 314       7.093  -0.431  -8.830  1.00 81.16           H
ATOM   4792  N   VAL A 315       9.443  -3.337 -11.580  1.00 82.35           N
ATOM   4793  CA  VAL A 315      10.144  -4.511 -12.071  1.00 82.35           C
ATOM   4794  C   VAL A 315       9.209  -5.316 -12.977  1.00 82.35           C
ATOM   4795  O   VAL A 315       9.628  -5.812 -14.022  1.00 82.35           O
ATOM   4796  HA  VAL A 315      10.992  -4.165 -12.661  1.00 82.35           H
ATOM   4797  CB  VAL A 315      10.685  -5.327 -10.896  1.00 82.35           C
ATOM   4798  HB  VAL A 315       9.837  -5.642 -10.287  1.00 82.35           H
ATOM   4799  CG1 VAL A 315      11.404  -6.585 -11.387  1.00 82.35           C
ATOM   4800 1HG1 VAL A 315      10.707  -7.205 -11.951  1.00 82.35           H
ATOM   4801 2HG1 VAL A 315      12.238  -6.300 -12.028  1.00 82.35           H
ATOM   4802 3HG1 VAL A 315      11.779  -7.147 -10.531  1.00 82.35           H
ATOM   4803  CG2 VAL A 315      11.605  -4.478 -10.016  1.00 82.35           C
ATOM   4804 1HG2 VAL A 315      12.446  -4.120 -10.610  1.00 82.35           H
ATOM   4805 2HG2 VAL A 315      11.048  -3.626  -9.624  1.00 82.35           H
ATOM   4806 3HG2 VAL A 315      11.976  -5.082  -9.188  1.00 82.35           H
ATOM   4807  HN  VAL A 315       9.294  -3.316 -10.592  1.00 82.35           H
ATOM   4808  N   LEU A 316       7.962  -5.420 -12.544  1.00 78.30           N
ATOM   4809  CA  LEU A 316       6.969  -6.172 -13.293  1.00 78.30           C
ATOM   4810  C   LEU A 316       6.853  -5.589 -14.703  1.00 78.30           C
ATOM   4811  O   LEU A 316       6.752  -6.331 -15.679  1.00 78.30           O
ATOM   4812  HA  LEU A 316       7.328  -7.198 -13.373  1.00 78.30           H
ATOM   4813  CB  LEU A 316       5.642  -6.213 -12.533  1.00 78.30           C
ATOM   4814 1HB  LEU A 316       5.341  -5.189 -12.313  1.00 78.30           H
ATOM   4815 2HB  LEU A 316       4.882  -6.634 -13.192  1.00 78.30           H
ATOM   4816  CG  LEU A 316       5.642  -7.008 -11.226  1.00 78.30           C
ATOM   4817  HG  LEU A 316       6.448  -6.631 -10.597  1.00 78.30           H
ATOM   4818  CD1 LEU A 316       4.335  -6.801 -10.458  1.00 78.30           C
ATOM   4819 1HD1 LEU A 316       4.215  -5.743 -10.224  1.00 78.30           H
ATOM   4820 2HD1 LEU A 316       3.497  -7.135 -11.071  1.00 78.30           H
ATOM   4821 3HD1 LEU A 316       4.362  -7.377  -9.534  1.00 78.30           H
ATOM   4822  CD2 LEU A 316       5.926  -8.489 -11.486  1.00 78.30           C
ATOM   4823 1HD2 LEU A 316       5.158  -8.897 -12.143  1.00 78.30           H
ATOM   4824 2HD2 LEU A 316       6.902  -8.595 -11.959  1.00 78.30           H
ATOM   4825 3HD2 LEU A 316       5.920  -9.031 -10.540  1.00 78.30           H
ATOM   4826  HN  LEU A 316       7.627  -5.004 -11.699  1.00 78.30           H
ATOM   4827  N   TYR A 317       6.871  -4.266 -14.765  1.00 74.96           N
ATOM   4828  CA  TYR A 317       6.711  -3.574 -16.033  1.00 74.96           C
ATOM   4829  C   TYR A 317       7.887  -3.861 -16.968  1.00 74.96           C
ATOM   4830  O   TYR A 317       7.705  -4.005 -18.175  1.00 74.96           O
ATOM   4831  HA  TYR A 317       5.792  -3.931 -16.497  1.00 74.96           H
ATOM   4832  CB  TYR A 317       6.693  -2.081 -15.699  1.00 74.96           C
ATOM   4833 1HB  TYR A 317       7.659  -1.801 -15.278  1.00 74.96           H
ATOM   4834 2HB  TYR A 317       6.572  -1.514 -16.622  1.00 74.96           H
ATOM   4835  CG  TYR A 317       5.589  -1.675 -14.720  1.00 74.96           C
ATOM   4836  CD1 TYR A 317       4.425  -2.411 -14.650  1.00 74.96           C
ATOM   4837  HD1 TYR A 317       4.291  -3.282 -15.292  1.00 74.96           H
ATOM   4838  CD2 TYR A 317       5.759  -0.572 -13.908  1.00 74.96           C
ATOM   4839  HD2 TYR A 317       6.679   0.010 -13.963  1.00 74.96           H
ATOM   4840  CE1 TYR A 317       3.386  -2.030 -13.729  1.00 74.96           C
ATOM   4841  HE1 TYR A 317       2.461  -2.602 -13.663  1.00 74.96           H
ATOM   4842  CE2 TYR A 317       4.720  -0.190 -12.986  1.00 74.96           C
ATOM   4843  HE2 TYR A 317       4.841   0.678 -12.339  1.00 74.96           H
ATOM   4844  CZ  TYR A 317       3.585  -0.938 -12.942  1.00 74.96           C
ATOM   4845  OH  TYR A 317       2.604  -0.577 -12.072  1.00 74.96           O
ATOM   4846  HH  TYR A 317       1.911  -1.297 -12.021  1.00 74.96           H
ATOM   4847  HN  TYR A 317       6.993  -3.670 -13.971  1.00 74.96           H
ATOM   4848  N   VAL A 318       9.069  -3.937 -16.373  1.00 74.28           N
ATOM   4849  CA  VAL A 318      10.280  -4.168 -17.142  1.00 74.28           C
ATOM   4850  C   VAL A 318      10.198  -5.541 -17.814  1.00 74.28           C
ATOM   4851  O   VAL A 318      10.319  -5.647 -19.033  1.00 74.28           O
ATOM   4852  HA  VAL A 318      10.331  -3.402 -17.915  1.00 74.28           H
ATOM   4853  CB  VAL A 318      11.508  -4.016 -16.242  1.00 74.28           C
ATOM   4854  HB  VAL A 318      11.375  -4.667 -15.379  1.00 74.28           H
ATOM   4855  CG1 VAL A 318      12.780  -4.456 -16.971  1.00 74.28           C
ATOM   4856 1HG1 VAL A 318      12.687  -5.503 -17.262  1.00 74.28           H
ATOM   4857 2HG1 VAL A 318      12.920  -3.843 -17.861  1.00 74.28           H
ATOM   4858 3HG1 VAL A 318      13.637  -4.338 -16.309  1.00 74.28           H
ATOM   4859  CG2 VAL A 318      11.639  -2.579 -15.732  1.00 74.28           C
ATOM   4860 1HG2 VAL A 318      11.739  -1.900 -16.578  1.00 74.28           H
ATOM   4861 2HG2 VAL A 318      10.750  -2.316 -15.158  1.00 74.28           H
ATOM   4862 3HG2 VAL A 318      12.520  -2.499 -15.095  1.00 74.28           H
ATOM   4863  HN  VAL A 318       9.206  -3.842 -15.387  1.00 74.28           H
ATOM   4864  N   PHE A 319       9.992  -6.557 -16.988  1.00 73.36           N
ATOM   4865  CA  PHE A 319      10.113  -7.930 -17.447  1.00 73.36           C
ATOM   4866  C   PHE A 319       8.900  -8.337 -18.286  1.00 73.36           C
ATOM   4867  O   PHE A 319       9.032  -9.088 -19.251  1.00 73.36           O
ATOM   4868  HA  PHE A 319      11.013  -7.988 -18.060  1.00 73.36           H
ATOM   4869  CB  PHE A 319      10.176  -8.814 -16.200  1.00 73.36           C
ATOM   4870 1HB  PHE A 319       9.428  -8.470 -15.485  1.00 73.36           H
ATOM   4871 2HB  PHE A 319       9.906  -9.834 -16.476  1.00 73.36           H
ATOM   4872  CG  PHE A 319      11.545  -8.831 -15.517  1.00 73.36           C
ATOM   4873  CD1 PHE A 319      12.618  -9.366 -16.159  1.00 73.36           C
ATOM   4874  HD1 PHE A 319      12.503  -9.782 -17.160  1.00 73.36           H
ATOM   4875  CD2 PHE A 319      11.688  -8.312 -14.268  1.00 73.36           C
ATOM   4876  HD2 PHE A 319      10.828  -7.884 -13.754  1.00 73.36           H
ATOM   4877  CE1 PHE A 319      13.889  -9.382 -15.525  1.00 73.36           C
ATOM   4878  HE1 PHE A 319      14.749  -9.810 -16.039  1.00 73.36           H
ATOM   4879  CE2 PHE A 319      12.959  -8.328 -13.634  1.00 73.36           C
ATOM   4880  HE2 PHE A 319      13.073  -7.912 -12.633  1.00 73.36           H
ATOM   4881  CZ  PHE A 319      14.032  -8.863 -14.276  1.00 73.36           C
ATOM   4882  HZ  PHE A 319      15.007  -8.875 -13.789  1.00 73.36           H
ATOM   4883  HN  PHE A 319       9.748  -6.453 -16.024  1.00 73.36           H
ATOM   4884  N   VAL A 320       7.746  -7.822 -17.888  1.00 69.49           N
ATOM   4885  CA  VAL A 320       6.483  -8.356 -18.368  1.00 69.49           C
ATOM   4886  C   VAL A 320       5.911  -7.419 -19.434  1.00 69.49           C
ATOM   4887  O   VAL A 320       5.198  -7.860 -20.335  1.00 69.49           O
ATOM   4888  HA  VAL A 320       6.688  -9.324 -18.825  1.00 69.49           H
ATOM   4889  CB  VAL A 320       5.528  -8.578 -17.194  1.00 69.49           C
ATOM   4890  HB  VAL A 320       5.149  -7.605 -16.881  1.00 69.49           H
ATOM   4891  CG1 VAL A 320       4.333  -9.436 -17.613  1.00 69.49           C
ATOM   4892 1HG1 VAL A 320       3.790  -8.935 -18.415  1.00 69.49           H
ATOM   4893 2HG1 VAL A 320       4.687 -10.406 -17.964  1.00 69.49           H
ATOM   4894 3HG1 VAL A 320       3.671  -9.579 -16.759  1.00 69.49           H
ATOM   4895  CG2 VAL A 320       6.260  -9.202 -16.003  1.00 69.49           C
ATOM   4896 1HG2 VAL A 320       6.681 -10.163 -16.298  1.00 69.49           H
ATOM   4897 2HG2 VAL A 320       7.062  -8.538 -15.681  1.00 69.49           H
ATOM   4898 3HG2 VAL A 320       5.558  -9.349 -15.182  1.00 69.49           H
ATOM   4899  HN  VAL A 320       7.666  -7.055 -17.251  1.00 69.49           H
ATOM   4900  N   GLY A 321       6.244  -6.144 -19.297  1.00 71.63           N
ATOM   4901  CA  GLY A 321       5.753  -5.138 -20.224  1.00 71.63           C
ATOM   4902  C   GLY A 321       6.622  -5.079 -21.481  1.00 71.63           C
ATOM   4903  O   GLY A 321       7.699  -4.485 -21.468  1.00 71.63           O
ATOM   4904 1HA  GLY A 321       4.723  -5.365 -20.499  1.00 71.63           H
ATOM   4905 2HA  GLY A 321       5.745  -4.163 -19.736  1.00 71.63           H
ATOM   4906  HN  GLY A 321       6.838  -5.797 -18.572  1.00 71.63           H
ATOM   4907  N   GLU A 322       6.122  -5.703 -22.538  1.00 75.97           N
ATOM   4908  CA  GLU A 322       6.719  -5.544 -23.853  1.00 75.97           C
ATOM   4909  C   GLU A 322       6.724  -4.068 -24.259  1.00 75.97           C
ATOM   4910  O   GLU A 322       7.733  -3.556 -24.739  1.00 75.97           O
ATOM   4911  HA  GLU A 322       7.743  -5.902 -23.751  1.00 75.97           H
ATOM   4912  CB  GLU A 322       5.990  -6.396 -24.893  1.00 75.97           C
ATOM   4913 1HB  GLU A 322       4.915  -6.238 -24.809  1.00 75.97           H
ATOM   4914 2HB  GLU A 322       6.382  -6.179 -25.886  1.00 75.97           H
ATOM   4915  CG  GLU A 322       6.236  -7.887 -24.650  1.00 75.97           C
ATOM   4916 1HG  GLU A 322       7.307  -8.079 -24.599  1.00 75.97           H
ATOM   4917 2HG  GLU A 322       5.814  -8.176 -23.687  1.00 75.97           H
ATOM   4918  CD  GLU A 322       5.612  -8.734 -25.761  1.00 75.97           C
ATOM   4919  OE1 GLU A 322       5.915  -9.946 -25.788  1.00 75.97           O
ATOM   4920  OE2 GLU A 322       4.847  -8.149 -26.558  1.00 75.97           O
ATOM   4921  HN  GLU A 322       5.325  -6.306 -22.506  1.00 75.97           H
ATOM   4922  N   ARG A 323       5.583  -3.427 -24.051  1.00 76.65           N
ATOM   4923  CA  ARG A 323       5.424  -2.037 -24.444  1.00 76.65           C
ATOM   4924  C   ARG A 323       6.434  -1.158 -23.704  1.00 76.65           C
ATOM   4925  O   ARG A 323       7.047  -0.274 -24.301  1.00 76.65           O
ATOM   4926  HA  ARG A 323       5.608  -2.028 -25.518  1.00 76.65           H
ATOM   4927  CB  ARG A 323       4.009  -1.539 -24.144  1.00 76.65           C
ATOM   4928 1HB  ARG A 323       3.291  -2.338 -24.328  1.00 76.65           H
ATOM   4929 2HB  ARG A 323       3.928  -1.275 -23.090  1.00 76.65           H
ATOM   4930  CG  ARG A 323       3.661  -0.325 -25.008  1.00 76.65           C
ATOM   4931 1HG  ARG A 323       4.360   0.486 -24.801  1.00 76.65           H
ATOM   4932 2HG  ARG A 323       3.771  -0.580 -26.062  1.00 76.65           H
ATOM   4933  CD  ARG A 323       2.230   0.148 -24.739  1.00 76.65           C
ATOM   4934 1HD  ARG A 323       1.575  -0.712 -24.600  1.00 76.65           H
ATOM   4935 2HD  ARG A 323       2.197   0.726 -23.816  1.00 76.65           H
ATOM   4936  NE  ARG A 323       1.749   0.973 -25.870  1.00 76.65           N
ATOM   4937  HE  ARG A 323       2.343   1.064 -26.669  1.00 76.65           H
ATOM   4938  CZ  ARG A 323       0.567   1.604 -25.889  1.00 76.65           C
ATOM   4939  NH1 ARG A 323      -0.268   1.516 -24.845  1.00 76.65           N
ATOM   4940 1HH1 ARG A 323      -0.012   0.976 -24.043  1.00 76.65           H
ATOM   4941 2HH1 ARG A 323      -1.148   1.990 -24.867  1.00 76.65           H
ATOM   4942  NH2 ARG A 323       0.234   2.325 -26.968  1.00 76.65           N
ATOM   4943 1HH2 ARG A 323      -0.644   2.803 -26.998  1.00 76.65           H
ATOM   4944 2HH2 ARG A 323       0.863   2.386 -27.743  1.00 76.65           H
ATOM   4945  HN  ARG A 323       4.779  -3.840 -23.624  1.00 76.65           H
ATOM   4946  N   PHE A 324       6.576  -1.430 -22.416  1.00 79.17           N
ATOM   4947  CA  PHE A 324       7.449  -0.630 -21.573  1.00 79.17           C
ATOM   4948  C   PHE A 324       8.910  -0.778 -22.000  1.00 79.17           C
ATOM   4949  O   PHE A 324       9.645   0.206 -22.063  1.00 79.17           O
ATOM   4950  HA  PHE A 324       7.143   0.410 -21.686  1.00 79.17           H
ATOM   4951  CB  PHE A 324       7.292  -1.152 -20.143  1.00 79.17           C
ATOM   4952 1HB  PHE A 324       6.231  -1.199 -19.899  1.00 79.17           H
ATOM   4953 2HB  PHE A 324       7.676  -2.171 -20.095  1.00 79.17           H
ATOM   4954  CG  PHE A 324       8.006  -0.303 -19.089  1.00 79.17           C
ATOM   4955  CD1 PHE A 324       9.256  -0.643 -18.675  1.00 79.17           C
ATOM   4956  HD1 PHE A 324       9.749  -1.520 -19.094  1.00 79.17           H
ATOM   4957  CD2 PHE A 324       7.391   0.791 -18.567  1.00 79.17           C
ATOM   4958  HD2 PHE A 324       6.389   1.064 -18.898  1.00 79.17           H
ATOM   4959  CE1 PHE A 324       9.919   0.144 -17.697  1.00 79.17           C
ATOM   4960  HE1 PHE A 324      10.920  -0.128 -17.365  1.00 79.17           H
ATOM   4961  CE2 PHE A 324       8.053   1.579 -17.588  1.00 79.17           C
ATOM   4962  HE2 PHE A 324       7.560   2.456 -17.169  1.00 79.17           H
ATOM   4963  CZ  PHE A 324       9.303   1.239 -17.174  1.00 79.17           C
ATOM   4964  HZ  PHE A 324       9.812   1.843 -16.423  1.00 79.17           H
ATOM   4965  HN  PHE A 324       6.109  -2.181 -21.948  1.00 79.17           H
ATOM   4966  N   ARG A 325       9.289  -2.016 -22.282  1.00 81.70           N
ATOM   4967  CA  ARG A 325      10.645  -2.304 -22.717  1.00 81.70           C
ATOM   4968  C   ARG A 325      10.978  -1.507 -23.980  1.00 81.70           C
ATOM   4969  O   ARG A 325      12.065  -0.943 -24.094  1.00 81.70           O
ATOM   4970  HA  ARG A 325      11.276  -1.997 -21.882  1.00 81.70           H
ATOM   4971  CB  ARG A 325      10.828  -3.796 -23.000  1.00 81.70           C
ATOM   4972 1HB  ARG A 325       9.919  -4.199 -23.447  1.00 81.70           H
ATOM   4973 2HB  ARG A 325      11.630  -3.937 -23.725  1.00 81.70           H
ATOM   4974  CG  ARG A 325      11.153  -4.562 -21.716  1.00 81.70           C
ATOM   4975 1HG  ARG A 325      12.040  -4.134 -21.247  1.00 81.70           H
ATOM   4976 2HG  ARG A 325      10.334  -4.454 -21.006  1.00 81.70           H
ATOM   4977  CD  ARG A 325      11.390  -6.045 -22.007  1.00 81.70           C
ATOM   4978 1HD  ARG A 325      12.008  -6.155 -22.898  1.00 81.70           H
ATOM   4979 2HD  ARG A 325      11.936  -6.504 -21.182  1.00 81.70           H
ATOM   4980  NE  ARG A 325      10.096  -6.736 -22.202  1.00 81.70           N
ATOM   4981  HE  ARG A 325       9.258  -6.205 -22.074  1.00 81.70           H
ATOM   4982  CZ  ARG A 325       9.977  -8.027 -22.540  1.00 81.70           C
ATOM   4983  NH1 ARG A 325      11.066  -8.785 -22.724  1.00 81.70           N
ATOM   4984 1HH1 ARG A 325      11.977  -8.388 -22.610  1.00 81.70           H
ATOM   4985 2HH1 ARG A 325      10.968  -9.748 -22.976  1.00 81.70           H
ATOM   4986  NH2 ARG A 325       8.752  -8.549 -22.690  1.00 81.70           N
ATOM   4987 1HH2 ARG A 325       8.645  -9.511 -22.942  1.00 81.70           H
ATOM   4988 2HH2 ARG A 325       7.944  -7.976 -22.550  1.00 81.70           H
ATOM   4989  HN  ARG A 325       8.687  -2.813 -22.218  1.00 81.70           H
ATOM   4990  N   ARG A 326      10.022  -1.487 -24.897  1.00 82.83           N
ATOM   4991  CA  ARG A 326      10.186  -0.739 -26.132  1.00 82.83           C
ATOM   4992  C   ARG A 326      10.356   0.752 -25.831  1.00 82.83           C
ATOM   4993  O   ARG A 326      11.239   1.403 -26.386  1.00 82.83           O
ATOM   4994  HA  ARG A 326      11.084  -1.152 -26.591  1.00 82.83           H
ATOM   4995  CB  ARG A 326       8.981  -0.931 -27.056  1.00 82.83           C
ATOM   4996 1HB  ARG A 326       8.060  -0.861 -26.478  1.00 82.83           H
ATOM   4997 2HB  ARG A 326       8.955  -0.131 -27.796  1.00 82.83           H
ATOM   4998  CG  ARG A 326       9.044  -2.286 -27.764  1.00 82.83           C
ATOM   4999 1HG  ARG A 326       9.974  -2.363 -28.327  1.00 82.83           H
ATOM   5000 2HG  ARG A 326       9.051  -3.087 -27.025  1.00 82.83           H
ATOM   5001  CD  ARG A 326       7.854  -2.467 -28.708  1.00 82.83           C
ATOM   5002 1HD  ARG A 326       6.927  -2.228 -28.188  1.00 82.83           H
ATOM   5003 2HD  ARG A 326       7.936  -1.776 -29.547  1.00 82.83           H
ATOM   5004  NE  ARG A 326       7.809  -3.860 -29.205  1.00 82.83           N
ATOM   5005  HE  ARG A 326       7.971  -4.597 -28.548  1.00 82.83           H
ATOM   5006  CZ  ARG A 326       7.565  -4.197 -30.479  1.00 82.83           C
ATOM   5007  NH1 ARG A 326       7.341  -3.250 -31.401  1.00 82.83           N
ATOM   5008 1HH1 ARG A 326       7.356  -2.285 -31.140  1.00 82.83           H
ATOM   5009 2HH1 ARG A 326       7.160  -3.510 -32.349  1.00 82.83           H
ATOM   5010  NH2 ARG A 326       7.548  -5.493 -30.817  1.00 82.83           N
ATOM   5011 1HH2 ARG A 326       7.368  -5.761 -31.763  1.00 82.83           H
ATOM   5012 2HH2 ARG A 326       7.716  -6.193 -30.123  1.00 82.83           H
ATOM   5013  HN  ARG A 326       9.150  -1.969 -24.807  1.00 82.83           H
ATOM   5014  N   ASP A 327       9.497   1.247 -24.953  1.00 84.02           N
ATOM   5015  CA  ASP A 327       9.505   2.660 -24.613  1.00 84.02           C
ATOM   5016  C   ASP A 327      10.822   3.005 -23.915  1.00 84.02           C
ATOM   5017  O   ASP A 327      11.413   4.051 -24.177  1.00 84.02           O
ATOM   5018  HA  ASP A 327       9.387   3.184 -25.562  1.00 84.02           H
ATOM   5019  CB  ASP A 327       8.360   3.004 -23.659  1.00 84.02           C
ATOM   5020 1HB  ASP A 327       8.437   2.395 -22.758  1.00 84.02           H
ATOM   5021 2HB  ASP A 327       8.442   4.045 -23.347  1.00 84.02           H
ATOM   5022  CG  ASP A 327       7.002   2.771 -24.325  1.00 84.02           C
ATOM   5023  OD1 ASP A 327       6.947   2.913 -25.565  1.00 84.02           O
ATOM   5024  OD2 ASP A 327       6.051   2.456 -23.578  1.00 84.02           O
ATOM   5025  HN  ASP A 327       8.805   0.703 -24.478  1.00 84.02           H
ATOM   5026  N   LEU A 328      11.244   2.104 -23.040  1.00 84.80           N
ATOM   5027  CA  LEU A 328      12.455   2.322 -22.267  1.00 84.80           C
ATOM   5028  C   LEU A 328      13.639   2.499 -23.220  1.00 84.80           C
ATOM   5029  O   LEU A 328      14.377   3.478 -23.123  1.00 84.80           O
ATOM   5030  HA  LEU A 328      12.322   3.246 -21.705  1.00 84.80           H
ATOM   5031  CB  LEU A 328      12.649   1.197 -21.247  1.00 84.80           C
ATOM   5032 1HB  LEU A 328      11.809   1.213 -20.554  1.00 84.80           H
ATOM   5033 2HB  LEU A 328      12.610   0.244 -21.775  1.00 84.80           H
ATOM   5034  CG  LEU A 328      13.945   1.245 -20.435  1.00 84.80           C
ATOM   5035  HG  LEU A 328      14.783   1.299 -21.131  1.00 84.80           H
ATOM   5036  CD1 LEU A 328      14.000   2.501 -19.563  1.00 84.80           C
ATOM   5037 1HD1 LEU A 328      13.953   3.386 -20.198  1.00 84.80           H
ATOM   5038 2HD1 LEU A 328      13.155   2.502 -18.875  1.00 84.80           H
ATOM   5039 3HD1 LEU A 328      14.931   2.510 -18.997  1.00 84.80           H
ATOM   5040  CD2 LEU A 328      14.123  -0.032 -19.612  1.00 84.80           C
ATOM   5041 1HD2 LEU A 328      13.284  -0.142 -18.925  1.00 84.80           H
ATOM   5042 2HD2 LEU A 328      14.161  -0.893 -20.280  1.00 84.80           H
ATOM   5043 3HD2 LEU A 328      15.052   0.028 -19.044  1.00 84.80           H
ATOM   5044  HN  LEU A 328      10.775   1.240 -22.855  1.00 84.80           H
ATOM   5045  N   VAL A 329      13.783   1.536 -24.119  1.00 84.60           N
ATOM   5046  CA  VAL A 329      14.909   1.533 -25.037  1.00 84.60           C
ATOM   5047  C   VAL A 329      14.852   2.787 -25.912  1.00 84.60           C
ATOM   5048  O   VAL A 329      15.887   3.355 -26.255  1.00 84.60           O
ATOM   5049  HA  VAL A 329      15.820   1.562 -24.440  1.00 84.60           H
ATOM   5050  CB  VAL A 329      14.916   0.237 -25.851  1.00 84.60           C
ATOM   5051  HB  VAL A 329      13.952   0.150 -26.352  1.00 84.60           H
ATOM   5052  CG1 VAL A 329      16.004   0.271 -26.926  1.00 84.60           C
ATOM   5053 1HG1 VAL A 329      15.820   1.106 -27.602  1.00 84.60           H
ATOM   5054 2HG1 VAL A 329      16.978   0.392 -26.454  1.00 84.60           H
ATOM   5055 3HG1 VAL A 329      15.987  -0.662 -27.489  1.00 84.60           H
ATOM   5056  CG2 VAL A 329      15.083  -0.981 -24.940  1.00 84.60           C
ATOM   5057 1HG2 VAL A 329      16.026  -0.903 -24.398  1.00 84.60           H
ATOM   5058 2HG2 VAL A 329      14.258  -1.020 -24.229  1.00 84.60           H
ATOM   5059 3HG2 VAL A 329      15.085  -1.889 -25.543  1.00 84.60           H
ATOM   5060  HN  VAL A 329      13.148   0.771 -24.225  1.00 84.60           H
ATOM   5061  N   LYS A 330      13.633   3.181 -26.247  1.00 83.59           N
[truncated: 117,320 more chars]
