# Supplementary material for: Noncanonical roles of chemokine regions in CCR9 activation revealed by structural modeling and mutational mapping
Source: Nat Commun. 2025 Aug 18;16:7695. doi: 10.1038/s41467-025-62321-9 (PMC12361432; doi:10.1038/s41467-025-62321-9)
Supplement: Supplementary file 4 — Supplementary Data 2 [file 41467_2025_62321_MOESM4_ESM.zip › CCR9_CCL25_rnk178.pdb]

SSBOND   1 CYS A   38    CYS A  289 
SSBOND   2 CYS A  119    CYS A  198 
SSBOND   3 CYS B    7    CYS B   35 
SSBOND   4 CYS B    8    CYS B   52 
ATOM      1  N   GLU A  20      -3.843  -4.654  60.838  1.00 45.82           N
ATOM      2  CA  GLU A  20      -3.994  -4.260  59.448  1.00 45.82           C
ATOM      3  C   GLU A  20      -2.678  -4.457  58.694  1.00 45.82           C
ATOM      4  O   GLU A  20      -2.675  -4.625  57.476  1.00 45.82           O
ATOM      5  HA  GLU A  20      -4.757  -4.923  59.040  1.00 45.82           H
ATOM      6  CB  GLU A  20      -4.478  -2.813  59.338  1.00 45.82           C
ATOM      7 1HB  GLU A  20      -4.010  -2.209  60.116  1.00 45.82           H
ATOM      8 2HB  GLU A  20      -4.291  -2.438  58.332  1.00 45.82           H
ATOM      9  CG  GLU A  20      -5.989  -2.721  59.558  1.00 45.82           C
ATOM     10 1HG  GLU A  20      -6.480  -3.579  59.097  1.00 45.82           H
ATOM     11 2HG  GLU A  20      -6.209  -2.763  60.625  1.00 45.82           H
ATOM     12  CD  GLU A  20      -6.552  -1.427  58.966  1.00 45.82           C
ATOM     13  OE1 GLU A  20      -7.773  -1.409  58.701  1.00 45.82           O
ATOM     14  OE2 GLU A  20      -5.748  -0.486  58.793  1.00 45.82           O
ATOM     15  HN  GLU A  20      -2.926  -4.960  61.094  1.00 45.82           H
ATOM     16  N   SER A  21      -1.590  -4.430  59.451  1.00 52.20           N
ATOM     17  CA  SER A  21      -0.264  -4.473  58.857  1.00 52.20           C
ATOM     18  C   SER A  21       0.021  -5.874  58.314  1.00 52.20           C
ATOM     19  O   SER A  21       0.546  -6.022  57.212  1.00 52.20           O
ATOM     20  HA  SER A  21      -0.288  -3.746  58.045  1.00 52.20           H
ATOM     21  CB  SER A  21       0.807  -4.068  59.872  1.00 52.20           C
ATOM     22 1HB  SER A  21       1.727  -3.815  59.346  1.00 52.20           H
ATOM     23 2HB  SER A  21       0.485  -3.172  60.401  1.00 52.20           H
ATOM     24  OG  SER A  21       1.069  -5.106  60.813  1.00 52.20           O
ATOM     25  HG  SER A  21       1.765  -4.807  61.466  1.00 52.20           H
ATOM     26  HN  SER A  21      -1.605  -4.380  60.449  1.00 52.20           H
ATOM     27  N   THR A  22      -0.337  -6.868  59.114  1.00 53.07           N
ATOM     28  CA  THR A  22      -0.009  -8.246  58.789  1.00 53.07           C
ATOM     29  C   THR A  22      -0.847  -8.729  57.604  1.00 53.07           C
ATOM     30  O   THR A  22      -0.310  -9.274  56.641  1.00 53.07           O
ATOM     31  HA  THR A  22       1.036  -8.286  58.479  1.00 53.07           H
ATOM     32  CB  THR A  22      -0.200  -9.088  60.052  1.00 53.07           C
ATOM     33  HB  THR A  22      -0.780  -9.986  59.837  1.00 53.07           H
ATOM     34  OG1 THR A  22      -0.786  -8.186  60.986  1.00 53.07           O
ATOM     35  HG1 THR A  22      -1.173  -8.693  61.756  1.00 53.07           H
ATOM     36  CG2 THR A  22       1.129  -9.482  60.699  1.00 53.07           C
ATOM     37 1HG2 THR A  22       1.680  -8.583  60.976  1.00 53.07           H
ATOM     38 2HG2 THR A  22       1.719 -10.066  59.992  1.00 53.07           H
ATOM     39 3HG2 THR A  22       0.936 -10.079  61.591  1.00 53.07           H
ATOM     40  HN  THR A  22      -0.842  -6.745  59.968  1.00 53.07           H
ATOM     41  N   SER A  23      -2.149  -8.512  57.714  1.00 54.98           N
ATOM     42  CA  SER A  23      -3.067  -8.919  56.664  1.00 54.98           C
ATOM     43  C   SER A  23      -2.708  -8.217  55.353  1.00 54.98           C
ATOM     44  O   SER A  23      -2.788  -8.816  54.281  1.00 54.98           O
ATOM     45  HA  SER A  23      -2.937  -9.997  56.569  1.00 54.98           H
ATOM     46  CB  SER A  23      -4.516  -8.614  57.049  1.00 54.98           C
ATOM     47 1HB  SER A  23      -5.180  -8.931  56.245  1.00 54.98           H
ATOM     48 2HB  SER A  23      -4.786  -9.194  57.932  1.00 54.98           H
ATOM     49  OG  SER A  23      -4.718  -7.228  57.313  1.00 54.98           O
ATOM     50  HG  SER A  23      -5.677  -7.059  57.541  1.00 54.98           H
ATOM     51  HN  SER A  23      -2.578  -8.067  58.500  1.00 54.98           H
ATOM     52  N   SER A  24      -2.320  -6.957  55.481  1.00 60.66           N
ATOM     53  CA  SER A  24      -1.931  -6.172  54.321  1.00 60.66           C
ATOM     54  C   SER A  24      -0.677  -6.770  53.681  1.00 60.66           C
ATOM     55  O   SER A  24      -0.449  -6.607  52.483  1.00 60.66           O
ATOM     56  HA  SER A  24      -2.777  -6.232  53.636  1.00 60.66           H
ATOM     57  CB  SER A  24      -1.688  -4.710  54.702  1.00 60.66           C
ATOM     58 1HB  SER A  24      -1.853  -4.076  53.831  1.00 60.66           H
ATOM     59 2HB  SER A  24      -2.412  -4.407  55.458  1.00 60.66           H
ATOM     60  OG  SER A  24      -0.368  -4.500  55.197  1.00 60.66           O
ATOM     61  HG  SER A  24      -0.238  -5.007  56.049  1.00 60.66           H
ATOM     62  HN  SER A  24      -2.269  -6.473  56.355  1.00 60.66           H
ATOM     63  N   MET A  25       0.105  -7.448  54.508  1.00 63.43           N
ATOM     64  CA  MET A  25       1.335  -8.063  54.040  1.00 63.43           C
ATOM     65  C   MET A  25       1.049  -9.381  53.318  1.00 63.43           C
ATOM     66  O   MET A  25       1.655  -9.673  52.288  1.00 63.43           O
ATOM     67  HA  MET A  25       1.774  -7.348  53.345  1.00 63.43           H
ATOM     68  CB  MET A  25       2.261  -8.323  55.230  1.00 63.43           C
ATOM     69 1HB  MET A  25       2.119  -7.547  55.982  1.00 63.43           H
ATOM     70 2HB  MET A  25       2.000  -9.272  55.698  1.00 63.43           H
ATOM     71  CG  MET A  25       3.726  -8.352  54.789  1.00 63.43           C
ATOM     72 1HG  MET A  25       4.338  -8.814  55.563  1.00 63.43           H
ATOM     73 2HG  MET A  25       3.832  -8.962  53.892  1.00 63.43           H
ATOM     74  SD  MET A  25       4.299  -6.692  54.468  1.00 63.43           S
ATOM     75  CE  MET A  25       6.063  -6.961  54.506  1.00 63.43           C
ATOM     76 1HE  MET A  25       6.351  -7.348  55.483  1.00 63.43           H
ATOM     77 2HE  MET A  25       6.338  -7.681  53.735  1.00 63.43           H
ATOM     78 3HE  MET A  25       6.579  -6.018  54.322  1.00 63.43           H
ATOM     79  HN  MET A  25      -0.091  -7.581  55.480  1.00 63.43           H
ATOM     80  N   GLU A  26       0.126 -10.143  53.887  1.00 64.19           N
ATOM     81  CA  GLU A  26      -0.264 -11.413  53.298  1.00 64.19           C
ATOM     82  C   GLU A  26      -0.947 -11.184  51.948  1.00 64.19           C
ATOM     83  O   GLU A  26      -0.643 -11.868  50.971  1.00 64.19           O
ATOM     84  HA  GLU A  26       0.666 -11.963  53.154  1.00 64.19           H
ATOM     85  CB  GLU A  26      -1.171 -12.201  54.245  1.00 64.19           C
ATOM     86 1HB  GLU A  26      -1.936 -11.541  54.655  1.00 64.19           H
ATOM     87 2HB  GLU A  26      -1.582 -13.066  53.724  1.00 64.19           H
ATOM     88  CG  GLU A  26      -0.379 -12.749  55.433  1.00 64.19           C
ATOM     89 1HG  GLU A  26       0.450 -13.358  55.073  1.00 64.19           H
ATOM     90 2HG  GLU A  26       0.055 -11.924  55.998  1.00 64.19           H
ATOM     91  CD  GLU A  26      -1.273 -13.587  56.349  1.00 64.19           C
ATOM     92  OE1 GLU A  26      -0.712 -14.455  57.051  1.00 64.19           O
ATOM     93  OE2 GLU A  26      -2.499 -13.339  56.326  1.00 64.19           O
ATOM     94  HN  GLU A  26      -0.351  -9.905  54.733  1.00 64.19           H
ATOM     95  N   ASP A  27      -1.856 -10.221  51.936  1.00 60.72           N
ATOM     96  CA  ASP A  27      -2.603  -9.912  50.729  1.00 60.72           C
ATOM     97  C   ASP A  27      -1.625  -9.614  49.591  1.00 60.72           C
ATOM     98  O   ASP A  27      -1.856 -10.011  48.449  1.00 60.72           O
ATOM     99  HA  ASP A  27      -3.212 -10.795  50.535  1.00 60.72           H
ATOM    100  CB  ASP A  27      -3.486  -8.678  50.928  1.00 60.72           C
ATOM    101 1HB  ASP A  27      -2.937  -7.920  51.485  1.00 60.72           H
ATOM    102 2HB  ASP A  27      -3.736  -8.245  49.960  1.00 60.72           H
ATOM    103  CG  ASP A  27      -4.771  -9.039  51.678  1.00 60.72           C
ATOM    104  OD1 ASP A  27      -5.034 -10.254  51.801  1.00 60.72           O
ATOM    105  OD2 ASP A  27      -5.460  -8.090  52.111  1.00 60.72           O
ATOM    106  HN  ASP A  27      -2.085  -9.658  52.730  1.00 60.72           H
ATOM    107  N   TYR A  28      -0.553  -8.919  49.941  1.00 64.90           N
ATOM    108  CA  TYR A  28       0.450  -8.545  48.959  1.00 64.90           C
ATOM    109  C   TYR A  28       1.262  -9.763  48.514  1.00 64.90           C
ATOM    110  O   TYR A  28       1.684  -9.845  47.362  1.00 64.90           O
ATOM    111  HA  TYR A  28      -0.064  -8.125  48.095  1.00 64.90           H
ATOM    112  CB  TYR A  28       1.382  -7.556  49.663  1.00 64.90           C
ATOM    113 1HB  TYR A  28       0.795  -6.707  50.014  1.00 64.90           H
ATOM    114 2HB  TYR A  28       1.805  -8.037  50.546  1.00 64.90           H
ATOM    115  CG  TYR A  28       2.523  -7.042  48.784  1.00 64.90           C
ATOM    116  CD1 TYR A  28       3.771  -7.625  48.862  1.00 64.90           C
ATOM    117  HD1 TYR A  28       3.944  -8.453  49.550  1.00 64.90           H
ATOM    118  CD2 TYR A  28       2.304  -5.994  47.913  1.00 64.90           C
ATOM    119  HD2 TYR A  28       1.318  -5.533  47.851  1.00 64.90           H
ATOM    120  CE1 TYR A  28       4.845  -7.141  48.034  1.00 64.90           C
ATOM    121  HE1 TYR A  28       5.836  -7.593  48.085  1.00 64.90           H
ATOM    122  CE2 TYR A  28       3.378  -5.510  47.085  1.00 64.90           C
ATOM    123  HE2 TYR A  28       3.219  -4.683  46.392  1.00 64.90           H
ATOM    124  CZ  TYR A  28       4.595  -6.107  47.186  1.00 64.90           C
ATOM    125  OH  TYR A  28       5.610  -5.650  46.404  1.00 64.90           O
ATOM    126  HH  TYR A  28       5.324  -4.822  45.922  1.00 64.90           H
ATOM    127  HN  TYR A  28      -0.366  -8.613  50.875  1.00 64.90           H
ATOM    128  N   VAL A  29       1.457 -10.680  49.451  1.00 62.87           N
ATOM    129  CA  VAL A  29       2.283 -11.847  49.196  1.00 62.87           C
ATOM    130  C   VAL A  29       1.492 -12.852  48.356  1.00 62.87           C
ATOM    131  O   VAL A  29       2.058 -13.535  47.503  1.00 62.87           O
ATOM    132  HA  VAL A  29       3.151 -11.518  48.625  1.00 62.87           H
ATOM    133  CB  VAL A  29       2.781 -12.435  50.518  1.00 62.87           C
ATOM    134  HB  VAL A  29       1.914 -12.609  51.156  1.00 62.87           H
ATOM    135  CG1 VAL A  29       3.476 -13.779  50.293  1.00 62.87           C
ATOM    136 1HG1 VAL A  29       2.774 -14.480  49.842  1.00 62.87           H
ATOM    137 2HG1 VAL A  29       4.329 -13.640  49.629  1.00 62.87           H
ATOM    138 3HG1 VAL A  29       3.821 -14.174  51.249  1.00 62.87           H
ATOM    139  CG2 VAL A  29       3.706 -11.453  51.240  1.00 62.87           C
ATOM    140 1HG2 VAL A  29       4.567 -11.234  50.609  1.00 62.87           H
ATOM    141 2HG2 VAL A  29       3.165 -10.531  51.450  1.00 62.87           H
ATOM    142 3HG2 VAL A  29       4.046 -11.896  52.177  1.00 62.87           H
ATOM    143  HN  VAL A  29       1.062 -10.633  50.369  1.00 62.87           H
ATOM    144  N   ASN A  30       0.196 -12.911  48.625  1.00 65.13           N
ATOM    145  CA  ASN A  30      -0.656 -13.902  47.992  1.00 65.13           C
ATOM    146  C   ASN A  30      -1.130 -13.371  46.638  1.00 65.13           C
ATOM    147  O   ASN A  30      -1.727 -14.106  45.853  1.00 65.13           O
ATOM    148  HA  ASN A  30      -0.036 -14.794  47.896  1.00 65.13           H
ATOM    149  CB  ASN A  30      -1.892 -14.192  48.845  1.00 65.13           C
ATOM    150 1HB  ASN A  30      -2.301 -13.257  49.229  1.00 65.13           H
ATOM    151 2HB  ASN A  30      -2.666 -14.649  48.228  1.00 65.13           H
ATOM    152  CG  ASN A  30      -1.548 -15.121  50.011  1.00 65.13           C
ATOM    153  OD1 ASN A  30      -0.532 -15.796  50.022  1.00 65.13           O
ATOM    154  ND2 ASN A  30      -2.449 -15.118  50.989  1.00 65.13           N
ATOM    155 1HD2 ASN A  30      -3.262 -14.540  50.918  1.00 65.13           H
ATOM    156 2HD2 ASN A  30      -2.314 -15.693  51.796  1.00 65.13           H
ATOM    157  HN  ASN A  30      -0.271 -12.297  49.262  1.00 65.13           H
ATOM    158  N   PHE A  31      -0.846 -12.098  46.405  1.00 69.90           N
ATOM    159  CA  PHE A  31      -1.205 -11.469  45.145  1.00 69.90           C
ATOM    160  C   PHE A  31      -0.444 -12.104  43.979  1.00 69.90           C
ATOM    161  O   PHE A  31       0.786 -12.099  43.960  1.00 69.90           O
ATOM    162  HA  PHE A  31      -2.275 -11.618  45.003  1.00 69.90           H
ATOM    163  CB  PHE A  31      -0.810  -9.994  45.253  1.00 69.90           C
ATOM    164 1HB  PHE A  31      -1.256  -9.575  46.155  1.00 69.90           H
ATOM    165 2HB  PHE A  31       0.271  -9.926  45.371  1.00 69.90           H
ATOM    166  CG  PHE A  31      -1.233  -9.148  44.051  1.00 69.90           C
ATOM    167  CD1 PHE A  31      -0.345  -8.891  43.054  1.00 69.90           C
ATOM    168  HD1 PHE A  31       0.668  -9.289  43.111  1.00 69.90           H
ATOM    169  CD2 PHE A  31      -2.497  -8.651  43.980  1.00 69.90           C
ATOM    170  HD2 PHE A  31      -3.209  -8.857  44.779  1.00 69.90           H
ATOM    171  CE1 PHE A  31      -0.737  -8.105  41.938  1.00 69.90           C
ATOM    172  HE1 PHE A  31      -0.025  -7.900  41.139  1.00 69.90           H
ATOM    173  CE2 PHE A  31      -2.890  -7.865  42.864  1.00 69.90           C
ATOM    174  HE2 PHE A  31      -3.903  -7.468  42.807  1.00 69.90           H
ATOM    175  CZ  PHE A  31      -2.002  -7.609  41.867  1.00 69.90           C
ATOM    176  HZ  PHE A  31      -2.303  -7.006  41.011  1.00 69.90           H
ATOM    177  HN  PHE A  31      -0.380 -11.501  47.058  1.00 69.90           H
ATOM    178  N   ASN A  32      -1.208 -12.635  43.036  1.00 66.77           N
ATOM    179  CA  ASN A  32      -0.622 -13.238  41.851  1.00 66.77           C
ATOM    180  C   ASN A  32      -0.188 -12.135  40.884  1.00 66.77           C
ATOM    181  O   ASN A  32      -1.005 -11.605  40.132  1.00 66.77           O
ATOM    182  HA  ASN A  32       0.218 -13.828  42.215  1.00 66.77           H
ATOM    183  CB  ASN A  32      -1.636 -14.128  41.128  1.00 66.77           C
ATOM    184 1HB  ASN A  32      -2.170 -14.741  41.853  1.00 66.77           H
ATOM    185 2HB  ASN A  32      -2.379 -13.506  40.627  1.00 66.77           H
ATOM    186  CG  ASN A  32      -0.942 -15.028  40.103  1.00 66.77           C
ATOM    187  OD1 ASN A  32       0.264 -14.994  39.924  1.00 66.77           O
ATOM    188  ND2 ASN A  32      -1.770 -15.832  39.441  1.00 66.77           N
ATOM    189 1HD2 ASN A  32      -2.750 -15.809  39.636  1.00 66.77           H
ATOM    190 2HD2 ASN A  32      -1.411 -16.458  38.749  1.00 66.77           H
ATOM    191  HN  ASN A  32      -2.207 -12.658  43.072  1.00 66.77           H
ATOM    192  N   PHE A  33       1.099 -11.820  40.936  1.00 68.43           N
ATOM    193  CA  PHE A  33       1.671 -10.859  40.009  1.00 68.43           C
ATOM    194  C   PHE A  33       1.937 -11.502  38.646  1.00 68.43           C
ATOM    195  O   PHE A  33       3.059 -11.460  38.144  1.00 68.43           O
ATOM    196  HA  PHE A  33       0.948 -10.051  39.892  1.00 68.43           H
ATOM    197  CB  PHE A  33       3.000 -10.396  40.609  1.00 68.43           C
ATOM    198 1HB  PHE A  33       3.631 -11.267  40.786  1.00 68.43           H
ATOM    199 2HB  PHE A  33       3.518  -9.771  39.882  1.00 68.43           H
ATOM    200  CG  PHE A  33       2.854  -9.616  41.917  1.00 68.43           C
ATOM    201  CD1 PHE A  33       2.621  -8.277  41.888  1.00 68.43           C
ATOM    202  HD1 PHE A  33       2.538  -7.759  40.933  1.00 68.43           H
ATOM    203  CD2 PHE A  33       2.958 -10.263  43.109  1.00 68.43           C
ATOM    204  HD2 PHE A  33       3.145 -11.336  43.133  1.00 68.43           H
ATOM    205  CE1 PHE A  33       2.485  -7.553  43.103  1.00 68.43           C
ATOM    206  HE1 PHE A  33       2.299  -6.480  43.080  1.00 68.43           H
ATOM    207  CE2 PHE A  33       2.822  -9.539  44.324  1.00 68.43           C
ATOM    208  HE2 PHE A  33       2.905 -10.058  45.279  1.00 68.43           H
ATOM    209  CZ  PHE A  33       2.589  -8.200  44.295  1.00 68.43           C
ATOM    210  HZ  PHE A  33       2.485  -7.645  45.227  1.00 68.43           H
ATOM    211  HN  PHE A  33       1.744 -12.209  41.593  1.00 68.43           H
ATOM    212  N   THR A  34       0.886 -12.083  38.087  1.00 70.77           N
ATOM    213  CA  THR A  34       0.900 -12.464  36.684  1.00 70.77           C
ATOM    214  C   THR A  34       1.357 -11.289  35.817  1.00 70.77           C
ATOM    215  O   THR A  34       0.871 -10.170  35.975  1.00 70.77           O
ATOM    216  HA  THR A  34       1.630 -13.262  36.552  1.00 70.77           H
ATOM    217  CB  THR A  34      -0.493 -12.981  36.321  1.00 70.77           C
ATOM    218  HB  THR A  34      -1.184 -12.155  36.154  1.00 70.77           H
ATOM    219  OG1 THR A  34      -0.830 -13.856  37.395  1.00 70.77           O
ATOM    220  HG1 THR A  34      -0.109 -14.538  37.518  1.00 70.77           H
ATOM    221  CG2 THR A  34      -0.478 -13.890  35.091  1.00 70.77           C
ATOM    222 1HG2 THR A  34       0.160 -14.752  35.284  1.00 70.77           H
ATOM    223 2HG2 THR A  34      -0.092 -13.337  34.235  1.00 70.77           H
ATOM    224 3HG2 THR A  34      -1.492 -14.230  34.877  1.00 70.77           H
ATOM    225  HN  THR A  34       0.038 -12.293  38.573  1.00 70.77           H
ATOM    226  N   ASP A  35       2.286 -11.584  34.919  1.00 80.15           N
ATOM    227  CA  ASP A  35       2.954 -10.539  34.163  1.00 80.15           C
ATOM    228  C   ASP A  35       2.068 -10.120  32.988  1.00 80.15           C
ATOM    229  O   ASP A  35       2.358 -10.449  31.839  1.00 80.15           O
ATOM    230  HA  ASP A  35       3.114  -9.728  34.874  1.00 80.15           H
ATOM    231  CB  ASP A  35       4.286 -11.034  33.597  1.00 80.15           C
ATOM    232 1HB  ASP A  35       4.658 -11.860  34.203  1.00 80.15           H
ATOM    233 2HB  ASP A  35       4.136 -11.421  32.589  1.00 80.15           H
ATOM    234  CG  ASP A  35       5.322  -9.908  33.568  1.00 80.15           C
ATOM    235  OD1 ASP A  35       4.994  -8.821  34.091  1.00 80.15           O
ATOM    236  OD2 ASP A  35       6.419 -10.160  33.024  1.00 80.15           O
ATOM    237  HN  ASP A  35       2.583 -12.515  34.707  1.00 80.15           H
ATOM    238  N   PHE A  36       1.005  -9.400  33.317  1.00 89.69           N
ATOM    239  CA  PHE A  36       0.102  -8.890  32.299  1.00 89.69           C
ATOM    240  C   PHE A  36       0.686  -7.649  31.621  1.00 89.69           C
ATOM    241  O   PHE A  36       0.191  -7.214  30.582  1.00 89.69           O
ATOM    242  HA  PHE A  36      -0.028  -9.679  31.558  1.00 89.69           H
ATOM    243  CB  PHE A  36      -1.199  -8.506  33.006  1.00 89.69           C
ATOM    244 1HB  PHE A  36      -0.963  -7.867  33.857  1.00 89.69           H
ATOM    245 2HB  PHE A  36      -1.811  -7.916  32.324  1.00 89.69           H
ATOM    246  CG  PHE A  36      -2.017  -9.703  33.497  1.00 89.69           C
ATOM    247  CD1 PHE A  36      -2.152 -10.803  32.709  1.00 89.69           C
ATOM    248  HD1 PHE A  36      -1.677 -10.833  31.729  1.00 89.69           H
ATOM    249  CD2 PHE A  36      -2.609  -9.666  34.721  1.00 89.69           C
ATOM    250  HD2 PHE A  36      -2.501  -8.783  35.352  1.00 89.69           H
ATOM    251  CE1 PHE A  36      -2.911 -11.913  33.165  1.00 89.69           C
ATOM    252  HE1 PHE A  36      -3.019 -12.795  32.533  1.00 89.69           H
ATOM    253  CE2 PHE A  36      -3.368 -10.776  35.176  1.00 89.69           C
ATOM    254  HE2 PHE A  36      -3.843 -10.746  36.157  1.00 89.69           H
ATOM    255  CZ  PHE A  36      -3.503 -11.876  34.388  1.00 89.69           C
ATOM    256  HZ  PHE A  36      -4.085 -12.729  34.738  1.00 89.69           H
ATOM    257  HN  PHE A  36       0.758  -9.165  34.257  1.00 89.69           H
ATOM    258  N   TYR A  37       1.730  -7.114  32.236  1.00 91.22           N
ATOM    259  CA  TYR A  37       2.492  -6.041  31.620  1.00 91.22           C
ATOM    260  C   TYR A  37       3.624  -6.599  30.755  1.00 91.22           C
ATOM    261  O   TYR A  37       4.558  -7.213  31.269  1.00 91.22           O
ATOM    262  HA  TYR A  37       1.814  -5.465  30.991  1.00 91.22           H
ATOM    263  CB  TYR A  37       3.097  -5.237  32.773  1.00 91.22           C
ATOM    264 1HB  TYR A  37       2.293  -4.897  33.426  1.00 91.22           H
ATOM    265 2HB  TYR A  37       3.733  -5.894  33.366  1.00 91.22           H
ATOM    266  CG  TYR A  37       3.917  -4.026  32.325  1.00 91.22           C
ATOM    267  CD1 TYR A  37       5.281  -4.141  32.152  1.00 91.22           C
ATOM    268  HD1 TYR A  37       5.774  -5.096  32.334  1.00 91.22           H
ATOM    269  CD2 TYR A  37       3.291  -2.817  32.093  1.00 91.22           C
ATOM    270  HD2 TYR A  37       2.214  -2.726  32.230  1.00 91.22           H
ATOM    271  CE1 TYR A  37       6.052  -3.001  31.730  1.00 91.22           C
ATOM    272  HE1 TYR A  37       7.130  -3.079  31.589  1.00 91.22           H
ATOM    273  CE2 TYR A  37       4.063  -1.677  31.671  1.00 91.22           C
ATOM    274  HE2 TYR A  37       3.582  -0.716  31.485  1.00 91.22           H
ATOM    275  CZ  TYR A  37       5.405  -1.825  31.510  1.00 91.22           C
ATOM    276  OH  TYR A  37       6.134  -0.748  31.112  1.00 91.22           O
ATOM    277  HH  TYR A  37       5.526   0.018  30.904  1.00 91.22           H
ATOM    278  HN  TYR A  37       2.056  -7.400  33.137  1.00 91.22           H
ATOM    279  N   CYS A  38       3.503  -6.366  29.456  1.00 91.61           N
ATOM    280  CA  CYS A  38       4.432  -6.947  28.502  1.00 91.61           C
ATOM    281  C   CYS A  38       5.433  -5.867  28.087  1.00 91.61           C
ATOM    282  O   CYS A  38       5.052  -4.856  27.498  1.00 91.61           O
ATOM    283  HA  CYS A  38       4.937  -7.766  29.015  1.00 91.61           H
ATOM    284  CB  CYS A  38       3.705  -7.545  27.296  1.00 91.61           C
ATOM    285 1HB  CYS A  38       2.918  -8.220  27.633  1.00 91.61           H
ATOM    286 2HB  CYS A  38       3.221  -6.753  26.724  1.00 91.61           H
ATOM    287  SG  CYS A  38       4.890  -8.448  26.234  1.00 91.61           S
ATOM    288  HN  CYS A  38       2.788  -5.794  29.055  1.00 91.61           H
ATOM    289  N   GLU A  39       6.693  -6.117  28.410  1.00 90.35           N
ATOM    290  CA  GLU A  39       7.772  -5.276  27.921  1.00 90.35           C
ATOM    291  C   GLU A  39       8.182  -5.706  26.511  1.00 90.35           C
ATOM    292  O   GLU A  39       8.524  -6.866  26.286  1.00 90.35           O
ATOM    293  HA  GLU A  39       7.364  -4.266  27.895  1.00 90.35           H
ATOM    294  CB  GLU A  39       8.969  -5.310  28.873  1.00 90.35           C
ATOM    295 1HB  GLU A  39       9.216  -6.343  29.117  1.00 90.35           H
ATOM    296 2HB  GLU A  39       9.802  -4.759  28.437  1.00 90.35           H
ATOM    297  CG  GLU A  39       8.638  -4.613  30.195  1.00 90.35           C
ATOM    298 1HG  GLU A  39       8.243  -3.617  29.996  1.00 90.35           H
ATOM    299 2HG  GLU A  39       7.857  -5.167  30.716  1.00 90.35           H
ATOM    300  CD  GLU A  39       9.877  -4.508  31.085  1.00 90.35           C
ATOM    301  OE1 GLU A  39       9.730  -3.963  32.200  1.00 90.35           O
ATOM    302  OE2 GLU A  39      10.944  -4.976  30.631  1.00 90.35           O
ATOM    303  HN  GLU A  39       6.981  -6.876  28.994  1.00 90.35           H
ATOM    304  N   LYS A  40       8.134  -4.747  25.597  1.00 90.04           N
ATOM    305  CA  LYS A  40       8.326  -5.046  24.188  1.00 90.04           C
ATOM    306  C   LYS A  40       9.773  -4.741  23.798  1.00 90.04           C
ATOM    307  O   LYS A  40      10.054  -4.414  22.646  1.00 90.04           O
ATOM    308  HA  LYS A  40       8.150  -6.114  24.054  1.00 90.04           H
ATOM    309  CB  LYS A  40       7.290  -4.307  23.338  1.00 90.04           C
ATOM    310 1HB  LYS A  40       7.393  -3.232  23.486  1.00 90.04           H
ATOM    311 2HB  LYS A  40       7.476  -4.501  22.282  1.00 90.04           H
ATOM    312  CG  LYS A  40       5.870  -4.744  23.701  1.00 90.04           C
ATOM    313 1HG  LYS A  40       5.714  -4.631  24.774  1.00 90.04           H
ATOM    314 2HG  LYS A  40       5.148  -4.095  23.204  1.00 90.04           H
ATOM    315  CD  LYS A  40       5.622  -6.198  23.294  1.00 90.04           C
ATOM    316 1HD  LYS A  40       5.940  -6.349  22.263  1.00 90.04           H
ATOM    317 2HD  LYS A  40       6.226  -6.860  23.914  1.00 90.04           H
ATOM    318  CE  LYS A  40       4.144  -6.563  23.438  1.00 90.04           C
ATOM    319 1HE  LYS A  40       3.922  -6.804  24.478  1.00 90.04           H
ATOM    320 2HE  LYS A  40       3.524  -5.708  23.169  1.00 90.04           H
ATOM    321  NZ  LYS A  40       3.809  -7.717  22.573  1.00 90.04           N
ATOM    322 1HZ  LYS A  40       2.829  -7.953  22.689  1.00 90.04           H
ATOM    323 2HZ  LYS A  40       3.986  -7.476  21.605  1.00 90.04           H
ATOM    324 3HZ  LYS A  40       4.381  -8.512  22.834  1.00 90.04           H
ATOM    325  HN  LYS A  40       7.969  -3.784  25.806  1.00 90.04           H
ATOM    326  N   ASN A  41      10.654  -4.857  24.781  1.00 89.59           N
ATOM    327  CA  ASN A  41      12.053  -4.521  24.575  1.00 89.59           C
ATOM    328  C   ASN A  41      12.631  -5.411  23.474  1.00 89.59           C
ATOM    329  O   ASN A  41      13.339  -4.931  22.590  1.00 89.59           O
ATOM    330  HA  ASN A  41      12.056  -3.465  24.303  1.00 89.59           H
ATOM    331  CB  ASN A  41      12.868  -4.754  25.849  1.00 89.59           C
ATOM    332 1HB  ASN A  41      12.541  -5.675  26.331  1.00 89.59           H
ATOM    333 2HB  ASN A  41      13.920  -4.884  25.593  1.00 89.59           H
ATOM    334  CG  ASN A  41      12.715  -3.582  26.820  1.00 89.59           C
ATOM    335  OD1 ASN A  41      12.326  -2.485  26.454  1.00 89.59           O
ATOM    336  ND2 ASN A  41      13.044  -3.874  28.076  1.00 89.59           N
ATOM    337 1HD2 ASN A  41      13.357  -4.794  28.310  1.00 89.59           H
ATOM    338 2HD2 ASN A  41      12.977  -3.173  28.786  1.00 89.59           H
ATOM    339  HN  ASN A  41      10.427  -5.174  25.701  1.00 89.59           H
ATOM    340  N   ASN A  42      12.307  -6.693  23.563  1.00 91.54           N
ATOM    341  CA  ASN A  42      12.825  -7.663  22.613  1.00 91.54           C
ATOM    342  C   ASN A  42      12.332  -7.308  21.208  1.00 91.54           C
ATOM    343  O   ASN A  42      13.075  -7.432  20.236  1.00 91.54           O
ATOM    344  HA  ASN A  42      13.909  -7.601  22.702  1.00 91.54           H
ATOM    345  CB  ASN A  42      12.334  -9.074  22.943  1.00 91.54           C
ATOM    346 1HB  ASN A  42      11.249  -9.071  23.045  1.00 91.54           H
ATOM    347 2HB  ASN A  42      12.576  -9.749  22.122  1.00 91.54           H
ATOM    348  CG  ASN A  42      12.972  -9.587  24.236  1.00 91.54           C
ATOM    349  OD1 ASN A  42      13.899  -9.005  24.775  1.00 91.54           O
ATOM    350  ND2 ASN A  42      12.424 -10.706  24.703  1.00 91.54           N
ATOM    351 1HD2 ASN A  42      11.665 -11.133  24.212  1.00 91.54           H
ATOM    352 2HD2 ASN A  42      12.772 -11.120  25.544  1.00 91.54           H
ATOM    353  HN  ASN A  42      11.705  -7.070  24.266  1.00 91.54           H
ATOM    354  N   VAL A  43      11.081  -6.874  21.147  1.00 92.13           N
ATOM    355  CA  VAL A  43      10.470  -6.532  19.874  1.00 92.13           C
ATOM    356  C   VAL A  43      11.194  -5.325  19.273  1.00 92.13           C
ATOM    357  O   VAL A  43      11.431  -5.277  18.067  1.00 92.13           O
ATOM    358  HA  VAL A  43      10.597  -7.385  19.208  1.00 92.13           H
ATOM    359  CB  VAL A  43       8.969  -6.296  20.061  1.00 92.13           C
ATOM    360  HB  VAL A  43       8.845  -5.462  20.752  1.00 92.13           H
ATOM    361  CG1 VAL A  43       8.306  -5.912  18.737  1.00 92.13           C
ATOM    362 1HG1 VAL A  43       8.758  -4.997  18.356  1.00 92.13           H
ATOM    363 2HG1 VAL A  43       8.446  -6.716  18.014  1.00 92.13           H
ATOM    364 3HG1 VAL A  43       7.240  -5.751  18.899  1.00 92.13           H
ATOM    365  CG2 VAL A  43       8.294  -7.523  20.678  1.00 92.13           C
ATOM    366 1HG2 VAL A  43       8.434  -8.382  20.022  1.00 92.13           H
ATOM    367 2HG2 VAL A  43       8.739  -7.732  21.651  1.00 92.13           H
ATOM    368 3HG2 VAL A  43       7.229  -7.328  20.800  1.00 92.13           H
ATOM    369  HN  VAL A  43      10.491  -6.755  21.945  1.00 92.13           H
ATOM    370  N   ARG A  44      11.525  -4.381  20.142  1.00 90.98           N
ATOM    371  CA  ARG A  44      12.178  -3.159  19.706  1.00 90.98           C
ATOM    372  C   ARG A  44      13.608  -3.453  19.251  1.00 90.98           C
ATOM    373  O   ARG A  44      14.088  -2.868  18.281  1.00 90.98           O
ATOM    374  HA  ARG A  44      11.569  -2.798  18.876  1.00 90.98           H
ATOM    375  CB  ARG A  44      12.211  -2.121  20.830  1.00 90.98           C
ATOM    376 1HB  ARG A  44      12.554  -2.589  21.752  1.00 90.98           H
ATOM    377 2HB  ARG A  44      12.927  -1.337  20.584  1.00 90.98           H
ATOM    378  CG  ARG A  44      10.827  -1.505  21.048  1.00 90.98           C
ATOM    379 1HG  ARG A  44      10.468  -1.070  20.116  1.00 90.98           H
ATOM    380 2HG  ARG A  44      10.119  -2.284  21.330  1.00 90.98           H
ATOM    381  CD  ARG A  44      10.871  -0.430  22.136  1.00 90.98           C
ATOM    382 1HD  ARG A  44      11.858   0.033  22.162  1.00 90.98           H
ATOM    383 2HD  ARG A  44      10.155   0.359  21.908  1.00 90.98           H
ATOM    384  NE  ARG A  44      10.560  -1.029  23.453  1.00 90.98           N
ATOM    385  HE  ARG A  44      10.179  -1.954  23.469  1.00 90.98           H
ATOM    386  CZ  ARG A  44      10.757  -0.411  24.625  1.00 90.98           C
ATOM    387  NH1 ARG A  44      11.265   0.828  24.663  1.00 90.98           N
ATOM    388 1HH1 ARG A  44      11.500   1.299  23.813  1.00 90.98           H
ATOM    389 2HH1 ARG A  44      11.409   1.283  25.542  1.00 90.98           H
ATOM    390  NH2 ARG A  44      10.438  -1.050  25.759  1.00 90.98           N
ATOM    391 1HH2 ARG A  44      10.578  -0.603  26.642  1.00 90.98           H
ATOM    392 2HH2 ARG A  44      10.059  -1.975  25.721  1.00 90.98           H
ATOM    393  HN  ARG A  44      11.356  -4.442  21.126  1.00 90.98           H
ATOM    394  N   GLN A  45      14.250  -4.361  19.973  1.00 92.64           N
ATOM    395  CA  GLN A  45      15.624  -4.722  19.671  1.00 92.64           C
ATOM    396  C   GLN A  45      15.711  -5.370  18.288  1.00 92.64           C
ATOM    397  O   GLN A  45      16.631  -5.086  17.522  1.00 92.64           O
ATOM    398  HA  GLN A  45      16.178  -3.783  19.676  1.00 92.64           H
ATOM    399  CB  GLN A  45      16.197  -5.647  20.747  1.00 92.64           C
ATOM    400 1HB  GLN A  45      16.060  -5.196  21.730  1.00 92.64           H
ATOM    401 2HB  GLN A  45      15.650  -6.590  20.750  1.00 92.64           H
ATOM    402  CG  GLN A  45      17.684  -5.915  20.505  1.00 92.64           C
ATOM    403 1HG  GLN A  45      17.822  -6.352  19.517  1.00 92.64           H
ATOM    404 2HG  GLN A  45      18.233  -4.974  20.517  1.00 92.64           H
ATOM    405  CD  GLN A  45      18.251  -6.856  21.569  1.00 92.64           C
ATOM    406  OE1 GLN A  45      17.532  -7.468  22.342  1.00 92.64           O
ATOM    407  NE2 GLN A  45      19.579  -6.939  21.566  1.00 92.64           N
ATOM    408 1HE2 GLN A  45      20.111  -6.410  20.905  1.00 92.64           H
ATOM    409 2HE2 GLN A  45      20.045  -7.529  22.225  1.00 92.64           H
ATOM    410  HN  GLN A  45      13.847  -4.844  20.750  1.00 92.64           H
ATOM    411  N   PHE A  46      14.741  -6.228  18.009  1.00 94.08           N
ATOM    412  CA  PHE A  46      14.662  -6.872  16.709  1.00 94.08           C
ATOM    413  C   PHE A  46      14.460  -5.840  15.598  1.00 94.08           C
ATOM    414  O   PHE A  46      15.171  -5.857  14.594  1.00 94.08           O
ATOM    415  HA  PHE A  46      15.604  -7.396  16.549  1.00 94.08           H
ATOM    416  CB  PHE A  46      13.451  -7.807  16.746  1.00 94.08           C
ATOM    417 1HB  PHE A  46      13.628  -8.585  17.488  1.00 94.08           H
ATOM    418 2HB  PHE A  46      12.579  -7.243  17.078  1.00 94.08           H
ATOM    419  CG  PHE A  46      13.132  -8.465  15.402  1.00 94.08           C
ATOM    420  CD1 PHE A  46      12.109  -7.995  14.640  1.00 94.08           C
ATOM    421  HD1 PHE A  46      11.516  -7.148  14.986  1.00 94.08           H
ATOM    422  CD2 PHE A  46      13.872  -9.522  14.970  1.00 94.08           C
ATOM    423  HD2 PHE A  46      14.692  -9.899  15.582  1.00 94.08           H
ATOM    424  CE1 PHE A  46      11.813  -8.606  13.393  1.00 94.08           C
ATOM    425  HE1 PHE A  46      10.993  -8.229  12.782  1.00 94.08           H
ATOM    426  CE2 PHE A  46      13.576 -10.133  13.723  1.00 94.08           C
ATOM    427  HE2 PHE A  46      14.169 -10.980  13.377  1.00 94.08           H
ATOM    428  CZ  PHE A  46      12.553  -9.662  12.961  1.00 94.08           C
ATOM    429  HZ  PHE A  46      12.326 -10.132  12.004  1.00 94.08           H
ATOM    430  HN  PHE A  46      14.020  -6.485  18.653  1.00 94.08           H
ATOM    431  N   ALA A  47      13.489  -4.965  15.815  1.00 93.23           N
ATOM    432  CA  ALA A  47      13.131  -3.979  14.810  1.00 93.23           C
ATOM    433  C   ALA A  47      14.363  -3.140  14.463  1.00 93.23           C
ATOM    434  O   ALA A  47      14.596  -2.825  13.297  1.00 93.23           O
ATOM    435  HA  ALA A  47      12.805  -4.516  13.919  1.00 93.23           H
ATOM    436  CB  ALA A  47      11.970  -3.125  15.323  1.00 93.23           C
ATOM    437 1HB  ALA A  47      11.111  -3.765  15.526  1.00 93.23           H
ATOM    438 2HB  ALA A  47      12.269  -2.617  16.239  1.00 93.23           H
ATOM    439 3HB  ALA A  47      11.702  -2.386  14.568  1.00 93.23           H
ATOM    440  HN  ALA A  47      12.952  -4.924  16.658  1.00 93.23           H
ATOM    441  N   SER A  48      15.119  -2.803  15.497  1.00 93.37           N
ATOM    442  CA  SER A  48      16.191  -1.832  15.355  1.00 93.37           C
ATOM    443  C   SER A  48      17.266  -2.373  14.410  1.00 93.37           C
ATOM    444  O   SER A  48      18.000  -1.602  13.793  1.00 93.37           O
ATOM    445  HA  SER A  48      15.721  -0.944  14.932  1.00 93.37           H
ATOM    446  CB  SER A  48      16.804  -1.485  16.713  1.00 93.37           C
ATOM    447 1HB  SER A  48      17.419  -0.591  16.616  1.00 93.37           H
ATOM    448 2HB  SER A  48      16.009  -1.250  17.421  1.00 93.37           H
ATOM    449  OG  SER A  48      17.596  -2.552  17.229  1.00 93.37           O
ATOM    450  HG  SER A  48      17.068  -3.400  17.232  1.00 93.37           H
ATOM    451  HN  SER A  48      15.010  -3.180  16.417  1.00 93.37           H
ATOM    452  N   HIS A  49      17.324  -3.694  14.326  1.00 94.68           N
ATOM    453  CA  HIS A  49      18.327  -4.348  13.503  1.00 94.68           C
ATOM    454  C   HIS A  49      17.719  -4.717  12.149  1.00 94.68           C
ATOM    455  O   HIS A  49      18.383  -4.617  11.118  1.00 94.68           O
ATOM    456  HA  HIS A  49      19.126  -3.622  13.348  1.00 94.68           H
ATOM    457  CB  HIS A  49      18.927  -5.552  14.232  1.00 94.68           C
ATOM    458 1HB  HIS A  49      18.120  -6.218  14.537  1.00 94.68           H
ATOM    459 2HB  HIS A  49      19.555  -6.109  13.537  1.00 94.68           H
ATOM    460  CG  HIS A  49      19.746  -5.188  15.447  1.00 94.68           C
ATOM    461  ND1 HIS A  49      19.185  -4.977  16.695  1.00 94.68           N
ATOM    462  HD1 HIS A  49      18.211  -5.040  16.916  1.00 94.68           H
ATOM    463  CD2 HIS A  49      21.090  -5.002  15.594  1.00 94.68           C
ATOM    464  HD2 HIS A  49      21.835  -5.092  14.804  1.00 94.68           H
ATOM    465  CE1 HIS A  49      20.155  -4.677  17.545  1.00 94.68           C
ATOM    466  HE1 HIS A  49      20.033  -4.456  18.605  1.00 94.68           H
ATOM    467  NE2 HIS A  49      21.335  -4.693  16.861  1.00 94.68           N
ATOM    468  HN  HIS A  49      16.703  -4.313  14.807  1.00 94.68           H
ATOM    469  N   PHE A  50      16.463  -5.137  12.195  1.00 95.62           N
ATOM    470  CA  PHE A  50      15.844  -5.771  11.044  1.00 95.62           C
ATOM    471  C   PHE A  50      15.344  -4.726  10.044  1.00 95.62           C
ATOM    472  O   PHE A  50      15.588  -4.842   8.845  1.00 95.62           O
ATOM    473  HA  PHE A  50      16.604  -6.392  10.568  1.00 95.62           H
ATOM    474  CB  PHE A  50      14.650  -6.574  11.564  1.00 95.62           C
ATOM    475 1HB  PHE A  50      15.005  -7.306  12.290  1.00 95.62           H
ATOM    476 2HB  PHE A  50      13.976  -5.901  12.094  1.00 95.62           H
ATOM    477  CG  PHE A  50      13.865  -7.301  10.471  1.00 95.62           C
ATOM    478  CD1 PHE A  50      12.640  -6.845  10.095  1.00 95.62           C
ATOM    479  HD1 PHE A  50      12.218  -5.960  10.572  1.00 95.62           H
ATOM    480  CD2 PHE A  50      14.391  -8.405   9.875  1.00 95.62           C
ATOM    481  HD2 PHE A  50      15.373  -8.771  10.176  1.00 95.62           H
ATOM    482  CE1 PHE A  50      11.911  -7.520   9.080  1.00 95.62           C
ATOM    483  HE1 PHE A  50      10.930  -7.154   8.779  1.00 95.62           H
ATOM    484  CE2 PHE A  50      13.663  -9.080   8.860  1.00 95.62           C
ATOM    485  HE2 PHE A  50      14.085  -9.964   8.383  1.00 95.62           H
ATOM    486  CZ  PHE A  50      12.438  -8.623   8.484  1.00 95.62           C
ATOM    487  HZ  PHE A  50      11.879  -9.141   7.705  1.00 95.62           H
ATOM    488  HN  PHE A  50      15.873  -5.050  12.998  1.00 95.62           H
ATOM    489  N   LEU A  51      14.653  -3.729  10.576  1.00 95.20           N
ATOM    490  CA  LEU A  51      13.823  -2.869   9.750  1.00 95.20           C
ATOM    491  C   LEU A  51      14.718  -1.935   8.933  1.00 95.20           C
ATOM    492  O   LEU A  51      14.588  -1.853   7.713  1.00 95.20           O
ATOM    493  HA  LEU A  51      13.273  -3.510   9.060  1.00 95.20           H
ATOM    494  CB  LEU A  51      12.789  -2.136  10.608  1.00 95.20           C
ATOM    495 1HB  LEU A  51      13.320  -1.537  11.347  1.00 95.20           H
ATOM    496 2HB  LEU A  51      12.242  -1.443   9.969  1.00 95.20           H
ATOM    497  CG  LEU A  51      11.777  -3.020  11.339  1.00 95.20           C
ATOM    498  HG  LEU A  51      12.323  -3.672  12.021  1.00 95.20           H
ATOM    499  CD1 LEU A  51      10.823  -2.175  12.187  1.00 95.20           C
ATOM    500 1HD1 LEU A  51      11.395  -1.613  12.925  1.00 95.20           H
ATOM    501 2HD1 LEU A  51      10.282  -1.482  11.543  1.00 95.20           H
ATOM    502 3HD1 LEU A  51      10.114  -2.828  12.696  1.00 95.20           H
ATOM    503  CD2 LEU A  51      11.026  -3.921  10.357  1.00 95.20           C
ATOM    504 1HD2 LEU A  51      10.493  -3.305   9.633  1.00 95.20           H
ATOM    505 2HD2 LEU A  51      11.736  -4.562   9.835  1.00 95.20           H
ATOM    506 3HD2 LEU A  51      10.312  -4.539  10.903  1.00 95.20           H
ATOM    507  HN  LEU A  51      14.654  -3.505  11.551  1.00 95.20           H
ATOM    508  N   PRO A  52      15.640  -1.215   9.588  1.00 96.09           N
ATOM    509  CA  PRO A  52      16.338  -0.107   8.932  1.00 96.09           C
ATOM    510  C   PRO A  52      16.976  -0.525   7.617  1.00 96.09           C
ATOM    511  O   PRO A  52      16.753   0.108   6.587  1.00 96.09           O
ATOM    512  HA  PRO A  52      15.630   0.678   8.669  1.00 96.09           H
ATOM    513  CB  PRO A  52      17.387   0.320   9.961  1.00 96.09           C
ATOM    514 1HB  PRO A  52      18.334  -0.196   9.806  1.00 96.09           H
ATOM    515 2HB  PRO A  52      17.593   1.389   9.904  1.00 96.09           H
ATOM    516  CG  PRO A  52      16.750  -0.060  11.293  1.00 96.09           C
ATOM    517 1HG  PRO A  52      17.493  -0.148  12.086  1.00 96.09           H
ATOM    518 2HG  PRO A  52      16.033   0.690  11.627  1.00 96.09           H
ATOM    519  CD  PRO A  52      16.083  -1.390  10.983  1.00 96.09           C
ATOM    520 1HD  PRO A  52      16.779  -2.224  11.081  1.00 96.09           H
ATOM    521 2HD  PRO A  52      15.251  -1.592  11.658  1.00 96.09           H
ATOM    522  N   PRO A  53      17.781  -1.596   7.621  1.00 97.19           N
ATOM    523  CA  PRO A  53      18.453  -2.039   6.397  1.00 97.19           C
ATOM    524  C   PRO A  53      17.482  -2.236   5.244  1.00 97.19           C
ATOM    525  O   PRO A  53      17.766  -1.844   4.114  1.00 97.19           O
ATOM    526  HA  PRO A  53      19.150  -1.273   6.054  1.00 97.19           H
ATOM    527  CB  PRO A  53      19.123  -3.352   6.806  1.00 97.19           C
ATOM    528 1HB  PRO A  53      18.481  -4.210   6.606  1.00 97.19           H
ATOM    529 2HB  PRO A  53      20.052  -3.516   6.259  1.00 97.19           H
ATOM    530  CG  PRO A  53      19.373  -3.171   8.299  1.00 97.19           C
ATOM    531 1HG  PRO A  53      19.516  -4.126   8.804  1.00 97.19           H
ATOM    532 2HG  PRO A  53      20.272  -2.585   8.490  1.00 97.19           H
ATOM    533  CD  PRO A  53      18.116  -2.458   8.769  1.00 97.19           C
ATOM    534 1HD  PRO A  53      17.312  -3.159   8.991  1.00 97.19           H
ATOM    535 2HD  PRO A  53      18.293  -1.883   9.678  1.00 97.19           H
ATOM    536  N   LEU A  54      16.350  -2.846   5.564  1.00 96.55           N
ATOM    537  CA  LEU A  54      15.395  -3.237   4.541  1.00 96.55           C
ATOM    538  C   LEU A  54      14.708  -1.987   3.988  1.00 96.55           C
ATOM    539  O   LEU A  54      14.531  -1.856   2.778  1.00 96.55           O
ATOM    540  HA  LEU A  54      15.956  -3.708   3.734  1.00 96.55           H
ATOM    541  CB  LEU A  54      14.422  -4.283   5.088  1.00 96.55           C
ATOM    542 1HB  LEU A  54      13.949  -3.878   5.983  1.00 96.55           H
ATOM    543 2HB  LEU A  54      13.633  -4.436   4.352  1.00 96.55           H
ATOM    544  CG  LEU A  54      15.027  -5.645   5.436  1.00 96.55           C
ATOM    545  HG  LEU A  54      15.827  -5.488   6.159  1.00 96.55           H
ATOM    546  CD1 LEU A  54      13.989  -6.553   6.099  1.00 96.55           C
ATOM    547 1HD1 LEU A  54      13.630  -6.085   7.016  1.00 96.55           H
ATOM    548 2HD1 LEU A  54      13.152  -6.706   5.417  1.00 96.55           H
ATOM    549 3HD1 LEU A  54      14.445  -7.514   6.336  1.00 96.55           H
ATOM    550  CD2 LEU A  54      15.655  -6.297   4.202  1.00 96.55           C
ATOM    551 1HD2 LEU A  54      14.891  -6.439   3.438  1.00 96.55           H
ATOM    552 2HD2 LEU A  54      16.443  -5.654   3.813  1.00 96.55           H
ATOM    553 3HD2 LEU A  54      16.077  -7.264   4.478  1.00 96.55           H
ATOM    554  HN  LEU A  54      16.082  -3.073   6.501  1.00 96.55           H
ATOM    555  N   TYR A  55      14.339  -1.100   4.901  1.00 95.73           N
ATOM    556  CA  TYR A  55      13.623   0.107   4.525  1.00 95.73           C
ATOM    557  C   TYR A  55      14.486   1.001   3.632  1.00 95.73           C
ATOM    558  O   TYR A  55      13.980   1.636   2.709  1.00 95.73           O
ATOM    559  HA  TYR A  55      12.730  -0.189   3.975  1.00 95.73           H
ATOM    560  CB  TYR A  55      13.327   0.845   5.831  1.00 95.73           C
ATOM    561 1HB  TYR A  55      14.224   0.843   6.450  1.00 95.73           H
ATOM    562 2HB  TYR A  55      13.098   1.887   5.605  1.00 95.73           H
ATOM    563  CG  TYR A  55      12.170   0.248   6.635  1.00 95.73           C
ATOM    564  CD1 TYR A  55      11.492  -0.853   6.154  1.00 95.73           C
ATOM    565  HD1 TYR A  55      11.780  -1.298   5.202  1.00 95.73           H
ATOM    566  CD2 TYR A  55      11.805   0.811   7.841  1.00 95.73           C
ATOM    567  HD2 TYR A  55      12.340   1.681   8.221  1.00 95.73           H
ATOM    568  CE1 TYR A  55      10.403  -1.415   6.911  1.00 95.73           C
ATOM    569  HE1 TYR A  55       9.859  -2.285   6.542  1.00 95.73           H
ATOM    570  CE2 TYR A  55      10.716   0.249   8.598  1.00 95.73           C
ATOM    571  HE2 TYR A  55      10.417   0.684   9.551  1.00 95.73           H
ATOM    572  CZ  TYR A  55      10.069  -0.837   8.095  1.00 95.73           C
ATOM    573  OH  TYR A  55       9.041  -1.367   8.810  1.00 95.73           O
ATOM    574  HH  TYR A  55       8.829  -0.781   9.592  1.00 95.73           H
ATOM    575  HN  TYR A  55      14.521  -1.196   5.879  1.00 95.73           H
ATOM    576  N   TRP A  56      15.775   1.021   3.939  1.00 97.09           N
ATOM    577  CA  TRP A  56      16.727   1.755   3.123  1.00 97.09           C
ATOM    578  C   TRP A  56      16.792   1.081   1.751  1.00 97.09           C
ATOM    579  O   TRP A  56      16.815   1.757   0.723  1.00 97.09           O
ATOM    580  HA  TRP A  56      16.360   2.776   3.019  1.00 97.09           H
ATOM    581  CB  TRP A  56      18.090   1.839   3.812  1.00 97.09           C
ATOM    582 1HB  TRP A  56      18.248   0.930   4.394  1.00 97.09           H
ATOM    583 2HB  TRP A  56      18.870   1.869   3.051  1.00 97.09           H
ATOM    584  CG  TRP A  56      18.249   3.050   4.733  1.00 97.09           C
ATOM    585  CD1 TRP A  56      18.373   3.062   6.067  1.00 97.09           C
ATOM    586  HD1 TRP A  56      18.378   2.168   6.691  1.00 97.09           H
ATOM    587  CD2 TRP A  56      18.295   4.435   4.330  1.00 97.09           C
ATOM    588  NE1 TRP A  56      18.496   4.348   6.552  1.00 97.09           N
ATOM    589  HE1 TRP A  56      18.600   4.612   7.511  1.00 97.09           H
ATOM    590  CE2 TRP A  56      18.446   5.210   5.462  1.00 97.09           C
ATOM    591  CE3 TRP A  56      18.211   5.015   3.052  1.00 97.09           C
ATOM    592  HE3 TRP A  56      18.091   4.425   2.143  1.00 97.09           H
ATOM    593  CZ2 TRP A  56      18.527   6.607   5.430  1.00 97.09           C
ATOM    594  HZ2 TRP A  56      18.647   7.197   6.339  1.00 97.09           H
ATOM    595  CZ3 TRP A  56      18.293   6.412   3.037  1.00 97.09           C
ATOM    596  HZ3 TRP A  56      18.234   6.913   2.070  1.00 97.09           H
ATOM    597  CH2 TRP A  56      18.446   7.206   4.167  1.00 97.09           C
ATOM    598  HH2 TRP A  56      18.502   8.291   4.071  1.00 97.09           H
ATOM    599  HN  TRP A  56      16.170   0.548   4.727  1.00 97.09           H
ATOM    600  N   LEU A  57      16.819  -0.244   1.778  1.00 97.18           N
ATOM    601  CA  LEU A  57      16.901  -1.016   0.550  1.00 97.18           C
ATOM    602  C   LEU A  57      15.672  -0.725  -0.314  1.00 97.18           C
ATOM    603  O   LEU A  57      15.801  -0.392  -1.491  1.00 97.18           O
ATOM    604  HA  LEU A  57      17.788  -0.681   0.012  1.00 97.18           H
ATOM    605  CB  LEU A  57      17.095  -2.501   0.863  1.00 97.18           C
ATOM    606 1HB  LEU A  57      18.026  -2.617   1.417  1.00 97.18           H
ATOM    607 2HB  LEU A  57      16.289  -2.821   1.524  1.00 97.18           H
ATOM    608  CG  LEU A  57      17.131  -3.442  -0.344  1.00 97.18           C
ATOM    609  HG  LEU A  57      16.241  -3.259  -0.946  1.00 97.18           H
ATOM    610  CD1 LEU A  57      18.344  -3.150  -1.230  1.00 97.18           C
ATOM    611 1HD1 LEU A  57      18.292  -2.122  -1.589  1.00 97.18           H
ATOM    612 2HD1 LEU A  57      19.258  -3.287  -0.652  1.00 97.18           H
ATOM    613 3HD1 LEU A  57      18.345  -3.833  -2.080  1.00 97.18           H
ATOM    614  CD2 LEU A  57      17.084  -4.905   0.100  1.00 97.18           C
ATOM    615 1HD2 LEU A  57      17.943  -5.119   0.737  1.00 97.18           H
ATOM    616 2HD2 LEU A  57      16.165  -5.086   0.658  1.00 97.18           H
ATOM    617 3HD2 LEU A  57      17.111  -5.552  -0.776  1.00 97.18           H
ATOM    618  HN  LEU A  57      16.787  -0.786   2.617  1.00 97.18           H
ATOM    619  N   VAL A  58      14.508  -0.861   0.305  1.00 96.20           N
ATOM    620  CA  VAL A  58      13.256  -0.698  -0.413  1.00 96.20           C
ATOM    621  C   VAL A  58      13.176   0.722  -0.976  1.00 96.20           C
ATOM    622  O   VAL A  58      12.765   0.919  -2.119  1.00 96.20           O
ATOM    623  HA  VAL A  58      13.258  -1.405  -1.243  1.00 96.20           H
ATOM    624  CB  VAL A  58      12.079  -1.045   0.502  1.00 96.20           C
ATOM    625  HB  VAL A  58      12.163  -0.435   1.402  1.00 96.20           H
ATOM    626  CG1 VAL A  58      10.746  -0.710  -0.169  1.00 96.20           C
ATOM    627 1HG1 VAL A  58      10.710   0.355  -0.396  1.00 96.20           H
ATOM    628 2HG1 VAL A  58      10.650  -1.281  -1.093  1.00 96.20           H
ATOM    629 3HG1 VAL A  58       9.926  -0.966   0.502  1.00 96.20           H
ATOM    630  CG2 VAL A  58      12.127  -2.515   0.924  1.00 96.20           C
ATOM    631 1HG2 VAL A  58      12.080  -3.148   0.038  1.00 96.20           H
ATOM    632 2HG2 VAL A  58      13.056  -2.708   1.460  1.00 96.20           H
ATOM    633 3HG2 VAL A  58      11.280  -2.734   1.573  1.00 96.20           H
ATOM    634  HN  VAL A  58      14.413  -1.078   1.277  1.00 96.20           H
ATOM    635  N   PHE A  59      13.576   1.676  -0.148  1.00 97.33           N
ATOM    636  CA  PHE A  59      13.577   3.071  -0.557  1.00 97.33           C
ATOM    637  C   PHE A  59      14.385   3.265  -1.842  1.00 97.33           C
ATOM    638  O   PHE A  59      13.882   3.820  -2.818  1.00 97.33           O
ATOM    639  HA  PHE A  59      12.540   3.356  -0.736  1.00 97.33           H
ATOM    640  CB  PHE A  59      14.236   3.867   0.570  1.00 97.33           C
ATOM    641 1HB  PHE A  59      13.591   3.836   1.449  1.00 97.33           H
ATOM    642 2HB  PHE A  59      15.172   3.382   0.845  1.00 97.33           H
ATOM    643  CG  PHE A  59      14.520   5.328   0.216  1.00 97.33           C
ATOM    644  CD1 PHE A  59      15.803   5.776   0.155  1.00 97.33           C
ATOM    645  HD1 PHE A  59      16.628   5.094   0.358  1.00 97.33           H
ATOM    646  CD2 PHE A  59      13.490   6.179  -0.037  1.00 97.33           C
ATOM    647  HD2 PHE A  59      12.462   5.821   0.012  1.00 97.33           H
ATOM    648  CE1 PHE A  59      16.067   7.132  -0.173  1.00 97.33           C
ATOM    649  HE1 PHE A  59      17.095   7.491  -0.222  1.00 97.33           H
ATOM    650  CE2 PHE A  59      13.754   7.535  -0.366  1.00 97.33           C
ATOM    651  HE2 PHE A  59      12.928   8.218  -0.569  1.00 97.33           H
ATOM    652  CZ  PHE A  59      15.036   7.983  -0.427  1.00 97.33           C
ATOM    653  HZ  PHE A  59      15.239   9.024  -0.679  1.00 97.33           H
ATOM    654  HN  PHE A  59      13.895   1.510   0.785  1.00 97.33           H
ATOM    655  N   ILE A  60      15.623   2.795  -1.801  1.00 97.55           N
ATOM    656  CA  ILE A  60      16.559   3.058  -2.881  1.00 97.55           C
ATOM    657  C   ILE A  60      16.024   2.442  -4.175  1.00 97.55           C
ATOM    658  O   ILE A  60      15.920   3.123  -5.195  1.00 97.55           O
ATOM    659  HA  ILE A  60      16.614   4.139  -3.010  1.00 97.55           H
ATOM    660  CB  ILE A  60      17.961   2.575  -2.505  1.00 97.55           C
ATOM    661  HB  ILE A  60      17.880   1.560  -2.117  1.00 97.55           H
ATOM    662  CG1 ILE A  60      18.557   3.438  -1.390  1.00 97.55           C
ATOM    663 1HG1 ILE A  60      18.831   4.415  -1.789  1.00 97.55           H
ATOM    664 2HG1 ILE A  60      17.808   3.608  -0.617  1.00 97.55           H
ATOM    665  CG2 ILE A  60      18.870   2.518  -3.734  1.00 97.55           C
ATOM    666 1HG2 ILE A  60      18.448   1.830  -4.466  1.00 97.55           H
ATOM    667 2HG2 ILE A  60      18.949   3.513  -4.174  1.00 97.55           H
ATOM    668 3HG2 ILE A  60      19.860   2.172  -3.438  1.00 97.55           H
ATOM    669  CD1 ILE A  60      19.789   2.768  -0.778  1.00 97.55           C
ATOM    670 1HD1 ILE A  60      19.506   1.802  -0.359  1.00 97.55           H
ATOM    671 2HD1 ILE A  60      20.545   2.622  -1.549  1.00 97.55           H
ATOM    672 3HD1 ILE A  60      20.192   3.402   0.012  1.00 97.55           H
ATOM    673  HN  ILE A  60      15.989   2.246  -1.050  1.00 97.55           H
ATOM    674  N   VAL A  61      15.698   1.161  -4.093  1.00 96.07           N
ATOM    675  CA  VAL A  61      15.314   0.408  -5.275  1.00 96.07           C
ATOM    676  C   VAL A  61      14.005   0.973  -5.831  1.00 96.07           C
ATOM    677  O   VAL A  61      13.856   1.128  -7.042  1.00 96.07           O
ATOM    678  HA  VAL A  61      16.098   0.543  -6.020  1.00 96.07           H
ATOM    679  CB  VAL A  61      15.227  -1.082  -4.942  1.00 96.07           C
ATOM    680  HB  VAL A  61      14.508  -1.204  -4.131  1.00 96.07           H
ATOM    681  CG1 VAL A  61      14.722  -1.884  -6.142  1.00 96.07           C
ATOM    682 1HG1 VAL A  61      13.730  -1.531  -6.424  1.00 96.07           H
ATOM    683 2HG1 VAL A  61      15.406  -1.753  -6.981  1.00 96.07           H
ATOM    684 3HG1 VAL A  61      14.670  -2.941  -5.878  1.00 96.07           H
ATOM    685  CG2 VAL A  61      16.577  -1.614  -4.456  1.00 96.07           C
ATOM    686 1HG2 VAL A  61      17.325  -1.474  -5.236  1.00 96.07           H
ATOM    687 2HG2 VAL A  61      16.880  -1.073  -3.560  1.00 96.07           H
ATOM    688 3HG2 VAL A  61      16.488  -2.676  -4.226  1.00 96.07           H
ATOM    689  HN  VAL A  61      15.693   0.639  -3.240  1.00 96.07           H
ATOM    690  N   GLY A  62      13.090   1.267  -4.919  1.00 96.18           N
ATOM    691  CA  GLY A  62      11.775   1.750  -5.306  1.00 96.18           C
ATOM    692  C   GLY A  62      11.869   3.134  -5.952  1.00 96.18           C
ATOM    693  O   GLY A  62      11.203   3.403  -6.951  1.00 96.18           O
ATOM    694 1HA  GLY A  62      11.317   1.050  -6.005  1.00 96.18           H
ATOM    695 2HA  GLY A  62      11.128   1.796  -4.431  1.00 96.18           H
ATOM    696  HN  GLY A  62      13.234   1.179  -3.933  1.00 96.18           H
ATOM    697  N   ALA A  63      12.700   3.976  -5.355  1.00 96.85           N
ATOM    698  CA  ALA A  63      12.839   5.345  -5.819  1.00 96.85           C
ATOM    699  C   ALA A  63      13.366   5.342  -7.256  1.00 96.85           C
ATOM    700  O   ALA A  63      12.845   6.054  -8.113  1.00 96.85           O
ATOM    701  HA  ALA A  63      11.850   5.803  -5.805  1.00 96.85           H
ATOM    702  CB  ALA A  63      13.753   6.117  -4.865  1.00 96.85           C
ATOM    703 1HB  ALA A  63      13.320   6.115  -3.865  1.00 96.85           H
ATOM    704 2HB  ALA A  63      14.734   5.642  -4.837  1.00 96.85           H
ATOM    705 3HB  ALA A  63      13.858   7.145  -5.213  1.00 96.85           H
ATOM    706  HN  ALA A  63      13.271   3.735  -4.570  1.00 96.85           H
ATOM    707  N   LEU A  64      14.392   4.532  -7.474  1.00 95.48           N
ATOM    708  CA  LEU A  64      15.010   4.444  -8.786  1.00 95.48           C
ATOM    709  C   LEU A  64      13.991   3.900  -9.789  1.00 95.48           C
ATOM    710  O   LEU A  64      13.831   4.451 -10.878  1.00 95.48           O
ATOM    711  HA  LEU A  64      15.283   5.456  -9.087  1.00 95.48           H
ATOM    712  CB  LEU A  64      16.301   3.627  -8.717  1.00 95.48           C
ATOM    713 1HB  LEU A  64      16.074   2.664  -8.261  1.00 95.48           H
ATOM    714 2HB  LEU A  64      16.637   3.428  -9.734  1.00 95.48           H
ATOM    715  CG  LEU A  64      17.458   4.265  -7.944  1.00 95.48           C
ATOM    716  HG  LEU A  64      17.102   4.521  -6.946  1.00 95.48           H
ATOM    717  CD1 LEU A  64      18.613   3.277  -7.772  1.00 95.48           C
ATOM    718 1HD1 LEU A  64      18.265   2.403  -7.221  1.00 95.48           H
ATOM    719 2HD1 LEU A  64      18.976   2.968  -8.752  1.00 95.48           H
ATOM    720 3HD1 LEU A  64      19.422   3.756  -7.220  1.00 95.48           H
ATOM    721  CD2 LEU A  64      17.910   5.566  -8.610  1.00 95.48           C
ATOM    722 1HD2 LEU A  64      18.242   5.357  -9.627  1.00 95.48           H
ATOM    723 2HD2 LEU A  64      17.078   6.269  -8.637  1.00 95.48           H
ATOM    724 3HD2 LEU A  64      18.733   5.999  -8.041  1.00 95.48           H
ATOM    725  HN  LEU A  64      14.799   3.944  -6.775  1.00 95.48           H
ATOM    726  N   GLY A  65      13.328   2.825  -9.388  1.00 93.76           N
ATOM    727  CA  GLY A  65      12.446   2.109 -10.292  1.00 93.76           C
ATOM    728  C   GLY A  65      11.288   2.999 -10.749  1.00 93.76           C
ATOM    729  O   GLY A  65      11.032   3.125 -11.946  1.00 93.76           O
ATOM    730 1HA  GLY A  65      13.009   1.765 -11.160  1.00 93.76           H
ATOM    731 2HA  GLY A  65      12.053   1.221  -9.796  1.00 93.76           H
ATOM    732  HN  GLY A  65      13.387   2.445  -8.465  1.00 93.76           H
ATOM    733  N   ASN A  66      10.620   3.594  -9.772  1.00 94.44           N
ATOM    734  CA  ASN A  66       9.406   4.345 -10.045  1.00 94.44           C
ATOM    735  C   ASN A  66       9.768   5.649 -10.759  1.00 94.44           C
ATOM    736  O   ASN A  66       9.006   6.136 -11.593  1.00 94.44           O
ATOM    737  HA  ASN A  66       8.795   3.687 -10.663  1.00 94.44           H
ATOM    738  CB  ASN A  66       8.677   4.702  -8.749  1.00 94.44           C
ATOM    739 1HB  ASN A  66       9.386   5.112  -8.029  1.00 94.44           H
ATOM    740 2HB  ASN A  66       7.938   5.480  -8.945  1.00 94.44           H
ATOM    741  CG  ASN A  66       7.987   3.475  -8.151  1.00 94.44           C
ATOM    742  OD1 ASN A  66       7.094   2.885  -8.738  1.00 94.44           O
ATOM    743  ND2 ASN A  66       8.448   3.124  -6.954  1.00 94.44           N
ATOM    744 1HD2 ASN A  66       9.183   3.651  -6.527  1.00 94.44           H
ATOM    745 2HD2 ASN A  66       8.060   2.333  -6.480  1.00 94.44           H
ATOM    746  HN  ASN A  66      10.894   3.569  -8.811  1.00 94.44           H
ATOM    747  N   SER A  67      10.931   6.176 -10.407  1.00 94.37           N
ATOM    748  CA  SER A  67      11.443   7.367 -11.064  1.00 94.37           C
ATOM    749  C   SER A  67      11.660   7.090 -12.553  1.00 94.37           C
ATOM    750  O   SER A  67      11.411   7.955 -13.391  1.00 94.37           O
ATOM    751  HA  SER A  67      10.674   8.127 -10.924  1.00 94.37           H
ATOM    752  CB  SER A  67      12.747   7.836 -10.416  1.00 94.37           C
ATOM    753 1HB  SER A  67      13.490   7.041 -10.480  1.00 94.37           H
ATOM    754 2HB  SER A  67      13.142   8.687 -10.971  1.00 94.37           H
ATOM    755  OG  SER A  67      12.563   8.204  -9.052  1.00 94.37           O
ATOM    756  HG  SER A  67      13.037   7.557  -8.455  1.00 94.37           H
ATOM    757  HN  SER A  67      11.519   5.805  -9.688  1.00 94.37           H
ATOM    758  N   LEU A  68      12.121   5.881 -12.837  1.00 91.64           N
ATOM    759  CA  LEU A  68      12.354   5.472 -14.211  1.00 91.64           C
ATOM    760  C   LEU A  68      11.019   5.426 -14.958  1.00 91.64           C
ATOM    761  O   LEU A  68      10.938   5.827 -16.118  1.00 91.64           O
ATOM    762  HA  LEU A  68      12.983   6.231 -14.676  1.00 91.64           H
ATOM    763  CB  LEU A  68      13.128   4.153 -14.254  1.00 91.64           C
ATOM    764 1HB  LEU A  68      14.057   4.282 -13.700  1.00 91.64           H
ATOM    765 2HB  LEU A  68      12.546   3.396 -13.729  1.00 91.64           H
ATOM    766  CG  LEU A  68      13.467   3.620 -15.648  1.00 91.64           C
ATOM    767  HG  LEU A  68      12.544   3.554 -16.223  1.00 91.64           H
ATOM    768  CD1 LEU A  68      14.396   4.581 -16.391  1.00 91.64           C
ATOM    769 1HD1 LEU A  68      13.907   5.550 -16.497  1.00 91.64           H
ATOM    770 2HD1 LEU A  68      15.322   4.702 -15.828  1.00 91.64           H
ATOM    771 3HD1 LEU A  68      14.622   4.178 -17.379  1.00 91.64           H
ATOM    772  CD2 LEU A  68      14.050   2.207 -15.567  1.00 91.64           C
ATOM    773 1HD2 LEU A  68      14.960   2.223 -14.968  1.00 91.64           H
ATOM    774 2HD2 LEU A  68      13.323   1.540 -15.105  1.00 91.64           H
ATOM    775 3HD2 LEU A  68      14.283   1.852 -16.571  1.00 91.64           H
ATOM    776  HN  LEU A  68      12.334   5.188 -12.148  1.00 91.64           H
ATOM    777  N   VAL A  69      10.005   4.933 -14.262  1.00 91.09           N
ATOM    778  CA  VAL A  69       8.686   4.795 -14.857  1.00 91.09           C
ATOM    779  C   VAL A  69       8.193   6.168 -15.318  1.00 91.09           C
ATOM    780  O   VAL A  69       7.707   6.313 -16.439  1.00 91.09           O
ATOM    781  HA  VAL A  69       8.784   4.147 -15.728  1.00 91.09           H
ATOM    782  CB  VAL A  69       7.734   4.119 -13.868  1.00 91.09           C
ATOM    783  HB  VAL A  69       7.768   4.680 -12.934  1.00 91.09           H
ATOM    784  CG1 VAL A  69       6.294   4.153 -14.384  1.00 91.09           C
ATOM    785 1HG1 VAL A  69       5.980   5.188 -14.519  1.00 91.09           H
ATOM    786 2HG1 VAL A  69       6.237   3.628 -15.337  1.00 91.09           H
ATOM    787 3HG1 VAL A  69       5.638   3.666 -13.662  1.00 91.09           H
ATOM    788  CG2 VAL A  69       8.178   2.685 -13.573  1.00 91.09           C
ATOM    789 1HG2 VAL A  69       8.186   2.110 -14.498  1.00 91.09           H
ATOM    790 2HG2 VAL A  69       9.179   2.696 -13.142  1.00 91.09           H
ATOM    791 3HG2 VAL A  69       7.484   2.228 -12.867  1.00 91.09           H
ATOM    792  HN  VAL A  69      10.073   4.632 -13.311  1.00 91.09           H
ATOM    793  N   ILE A  70       8.336   7.142 -14.431  1.00 91.77           N
ATOM    794  CA  ILE A  70       7.865   8.487 -14.713  1.00 91.77           C
ATOM    795  C   ILE A  70       8.635   9.051 -15.909  1.00 91.77           C
ATOM    796  O   ILE A  70       8.045   9.663 -16.798  1.00 91.77           O
ATOM    797  HA  ILE A  70       6.812   8.414 -14.984  1.00 91.77           H
ATOM    798  CB  ILE A  70       7.951   9.359 -13.459  1.00 91.77           C
ATOM    799  HB  ILE A  70       8.970   9.305 -13.075  1.00 91.77           H
ATOM    800  CG1 ILE A  70       7.025   8.832 -12.360  1.00 91.77           C
ATOM    801 1HG1 ILE A  70       5.990   8.889 -12.695  1.00 91.77           H
ATOM    802 2HG1 ILE A  70       7.242   7.781 -12.170  1.00 91.77           H
ATOM    803  CG2 ILE A  70       7.670  10.826 -13.791  1.00 91.77           C
ATOM    804 1HG2 ILE A  70       8.403  11.181 -14.515  1.00 91.77           H
ATOM    805 2HG2 ILE A  70       6.669  10.918 -14.213  1.00 91.77           H
ATOM    806 3HG2 ILE A  70       7.738  11.423 -12.882  1.00 91.77           H
ATOM    807  CD1 ILE A  70       7.195   9.636 -11.069  1.00 91.77           C
ATOM    808 1HD1 ILE A  70       8.226   9.557 -10.725  1.00 91.77           H
ATOM    809 2HD1 ILE A  70       6.953  10.682 -11.258  1.00 91.77           H
ATOM    810 3HD1 ILE A  70       6.525   9.240 -10.305  1.00 91.77           H
ATOM    811  HN  ILE A  70       8.763   7.023 -13.534  1.00 91.77           H
ATOM    812  N   LEU A  71       9.940   8.826 -15.891  1.00 89.73           N
ATOM    813  CA  LEU A  71      10.808   9.375 -16.919  1.00 89.73           C
ATOM    814  C   LEU A  71      10.425   8.780 -18.275  1.00 89.73           C
ATOM    815  O   LEU A  71      10.359   9.494 -19.274  1.00 89.73           O
ATOM    816  HA  LEU A  71      10.636  10.451 -16.953  1.00 89.73           H
ATOM    817  CB  LEU A  71      12.278   9.164 -16.548  1.00 89.73           C
ATOM    818 1HB  LEU A  71      12.465   9.654 -15.593  1.00 89.73           H
ATOM    819 2HB  LEU A  71      12.444   8.097 -16.397  1.00 89.73           H
ATOM    820  CG  LEU A  71      13.305   9.674 -17.561  1.00 89.73           C
ATOM    821  HG  LEU A  71      12.855  10.495 -18.119  1.00 89.73           H
ATOM    822  CD1 LEU A  71      14.541  10.233 -16.854  1.00 89.73           C
ATOM    823 1HD1 LEU A  71      14.248  11.059 -16.207  1.00 89.73           H
ATOM    824 2HD1 LEU A  71      15.002   9.448 -16.253  1.00 89.73           H
ATOM    825 3HD1 LEU A  71      15.255  10.588 -17.597  1.00 89.73           H
ATOM    826  CD2 LEU A  71      13.666   8.584 -18.572  1.00 89.73           C
ATOM    827 1HD2 LEU A  71      14.089   7.727 -18.047  1.00 89.73           H
ATOM    828 2HD2 LEU A  71      12.770   8.275 -19.109  1.00 89.73           H
ATOM    829 3HD2 LEU A  71      14.398   8.973 -19.280  1.00 89.73           H
ATOM    830  HN  LEU A  71      10.404   8.281 -15.193  1.00 89.73           H
ATOM    831  N   VAL A  72      10.182   7.477 -18.267  1.00 86.91           N
ATOM    832  CA  VAL A  72       9.831   6.773 -19.489  1.00 86.91           C
ATOM    833  C   VAL A  72       8.523   7.342 -20.042  1.00 86.91           C
ATOM    834  O   VAL A  72       8.398   7.564 -21.245  1.00 86.91           O
ATOM    835  HA  VAL A  72      10.626   6.955 -20.212  1.00 86.91           H
ATOM    836  CB  VAL A  72       9.764   5.268 -19.225  1.00 86.91           C
ATOM    837  HB  VAL A  72       9.114   5.107 -18.365  1.00 86.91           H
ATOM    838  CG1 VAL A  72       9.157   4.528 -20.418  1.00 86.91           C
ATOM    839 1HG1 VAL A  72       8.147   4.897 -20.598  1.00 86.91           H
ATOM    840 2HG1 VAL A  72       9.769   4.701 -21.303  1.00 86.91           H
ATOM    841 3HG1 VAL A  72       9.121   3.460 -20.204  1.00 86.91           H
ATOM    842  CG2 VAL A  72      11.147   4.710 -18.880  1.00 86.91           C
ATOM    843 1HG2 VAL A  72      11.829   4.889 -19.711  1.00 86.91           H
ATOM    844 2HG2 VAL A  72      11.526   5.205 -17.986  1.00 86.91           H
ATOM    845 3HG2 VAL A  72      11.071   3.638 -18.697  1.00 86.91           H
ATOM    846  HN  VAL A  72      10.221   6.906 -17.447  1.00 86.91           H
ATOM    847  N   TYR A  73       7.580   7.561 -19.137  1.00 85.31           N
ATOM    848  CA  TYR A  73       6.280   8.083 -19.522  1.00 85.31           C
ATOM    849  C   TYR A  73       6.416   9.446 -20.204  1.00 85.31           C
ATOM    850  O   TYR A  73       5.717   9.730 -21.175  1.00 85.31           O
ATOM    851  HA  TYR A  73       5.828   7.379 -20.220  1.00 85.31           H
ATOM    852  CB  TYR A  73       5.493   8.254 -18.221  1.00 85.31           C
ATOM    853 1HB  TYR A  73       5.417   7.287 -17.724  1.00 85.31           H
ATOM    854 2HB  TYR A  73       6.050   8.912 -17.554  1.00 85.31           H
ATOM    855  CG  TYR A  73       4.085   8.822 -18.416  1.00 85.31           C
ATOM    856  CD1 TYR A  73       3.891  10.188 -18.446  1.00 85.31           C
ATOM    857  HD1 TYR A  73       4.739  10.862 -18.331  1.00 85.31           H
ATOM    858  CD2 TYR A  73       3.011   7.968 -18.561  1.00 85.31           C
ATOM    859  HD2 TYR A  73       3.165   6.889 -18.537  1.00 85.31           H
ATOM    860  CE1 TYR A  73       2.566  10.722 -18.629  1.00 85.31           C
ATOM    861  HE1 TYR A  73       2.398  11.799 -18.655  1.00 85.31           H
ATOM    862  CE2 TYR A  73       1.686   8.503 -18.744  1.00 85.31           C
ATOM    863  HE2 TYR A  73       0.829   7.840 -18.860  1.00 85.31           H
ATOM    864  CZ  TYR A  73       1.529   9.854 -18.769  1.00 85.31           C
ATOM    865  OH  TYR A  73       0.279  10.358 -18.942  1.00 85.31           O
ATOM    866  HH  TYR A  73      -0.362   9.620 -19.155  1.00 85.31           H
ATOM    867  HN  TYR A  73       7.694   7.389 -18.158  1.00 85.31           H
ATOM    868  N   TRP A  74       7.321  10.252 -19.669  1.00 86.02           N
ATOM    869  CA  TRP A  74       7.443  11.633 -20.104  1.00 86.02           C
ATOM    870  C   TRP A  74       8.021  11.634 -21.520  1.00 86.02           C
ATOM    871  O   TRP A  74       7.456  12.245 -22.425  1.00 86.02           O
ATOM    872  HA  TRP A  74       6.444  12.070 -20.109  1.00 86.02           H
ATOM    873  CB  TRP A  74       8.281  12.447 -19.116  1.00 86.02           C
ATOM    874 1HB  TRP A  74       8.019  12.148 -18.101  1.00 86.02           H
ATOM    875 2HB  TRP A  74       9.333  12.202 -19.259  1.00 86.02           H
ATOM    876  CG  TRP A  74       8.102  13.961 -19.248  1.00 86.02           C
ATOM    877  CD1 TRP A  74       8.792  14.809 -20.023  1.00 86.02           C
ATOM    878  HD1 TRP A  74       9.603  14.511 -20.687  1.00 86.02           H
ATOM    879  CD2 TRP A  74       7.139  14.777 -18.549  1.00 86.02           C
ATOM    880  NE1 TRP A  74       8.345  16.106 -19.876  1.00 86.02           N
ATOM    881  HE1 TRP A  74       8.702  16.912 -20.348  1.00 86.02           H
ATOM    882  CE2 TRP A  74       7.308  16.086 -18.951  1.00 86.02           C
ATOM    883  CE3 TRP A  74       6.156  14.421 -17.608  1.00 86.02           C
ATOM    884  HE3 TRP A  74       6.003  13.395 -17.274  1.00 86.02           H
ATOM    885  CZ2 TRP A  74       6.532  17.145 -18.464  1.00 86.02           C
ATOM    886  HZ2 TRP A  74       6.685  18.171 -18.797  1.00 86.02           H
ATOM    887  CZ3 TRP A  74       5.389  15.490 -17.131  1.00 86.02           C
ATOM    888  HZ3 TRP A  74       4.612  15.269 -16.398  1.00 86.02           H
ATOM    889  CH2 TRP A  74       5.547  16.814 -17.525  1.00 86.02           C
ATOM    890  HH2 TRP A  74       4.907  17.590 -17.106  1.00 86.02           H
ATOM    891  HN  TRP A  74       7.962   9.977 -18.952  1.00 86.02           H
ATOM    892  N   TYR A  75       9.141  10.941 -21.668  1.00 81.57           N
ATOM    893  CA  TYR A  75       9.934  11.051 -22.880  1.00 81.57           C
ATOM    894  C   TYR A  75       9.398  10.122 -23.972  1.00 81.57           C
ATOM    895  O   TYR A  75       9.822  10.203 -25.124  1.00 81.57           O
ATOM    896  HA  TYR A  75       9.875  12.081 -23.229  1.00 81.57           H
ATOM    897  CB  TYR A  75      11.349  10.608 -22.500  1.00 81.57           C
ATOM    898 1HB  TYR A  75      11.284   9.738 -21.848  1.00 81.57           H
ATOM    899 2HB  TYR A  75      11.874  10.292 -23.401  1.00 81.57           H
ATOM    900  CG  TYR A  75      12.173  11.691 -21.801  1.00 81.57           C
ATOM    901  CD1 TYR A  75      12.785  12.680 -22.543  1.00 81.57           C
ATOM    902  HD1 TYR A  75      12.681  12.690 -23.628  1.00 81.57           H
ATOM    903  CD2 TYR A  75      12.303  11.679 -20.427  1.00 81.57           C
ATOM    904  HD2 TYR A  75      11.820  10.898 -19.840  1.00 81.57           H
ATOM    905  CE1 TYR A  75      13.560  13.700 -21.885  1.00 81.57           C
ATOM    906  HE1 TYR A  75      14.049  14.486 -22.460  1.00 81.57           H
ATOM    907  CE2 TYR A  75      13.079  12.698 -19.768  1.00 81.57           C
ATOM    908  HE2 TYR A  75      13.190  12.701 -18.684  1.00 81.57           H
ATOM    909  CZ  TYR A  75      13.669  13.658 -20.530  1.00 81.57           C
ATOM    910  OH  TYR A  75      14.401  14.621 -19.908  1.00 81.57           O
ATOM    911  HH  TYR A  75      14.774  15.257 -20.584  1.00 81.57           H
ATOM    912  HN  TYR A  75       9.507  10.316 -20.978  1.00 81.57           H
ATOM    913  N   CYS A  76       8.475   9.261 -23.570  1.00 75.46           N
ATOM    914  CA  CYS A  76       7.841   8.352 -24.510  1.00 75.46           C
ATOM    915  C   CYS A  76       7.029   9.181 -25.507  1.00 75.46           C
ATOM    916  O   CYS A  76       6.087   9.872 -25.122  1.00 75.46           O
ATOM    917  HA  CYS A  76       8.643   7.814 -25.016  1.00 75.46           H
ATOM    918  CB  CYS A  76       6.976   7.312 -23.794  1.00 75.46           C
ATOM    919 1HB  CYS A  76       7.585   6.737 -23.097  1.00 75.46           H
ATOM    920 2HB  CYS A  76       6.204   7.810 -23.207  1.00 75.46           H
ATOM    921  SG  CYS A  76       6.203   6.192 -25.018  1.00 75.46           S
ATOM    922  HG  CYS A  76       7.339   5.650 -25.447  1.00 75.46           H
ATOM    923  HN  CYS A  76       8.160   9.178 -22.624  1.00 75.46           H
ATOM    924  N   THR A  77       7.423   9.084 -26.768  1.00 69.30           N
ATOM    925  CA  THR A  77       6.844   9.928 -27.800  1.00 69.30           C
ATOM    926  C   THR A  77       5.538   9.320 -28.314  1.00 69.30           C
ATOM    927  O   THR A  77       4.863   9.912 -29.155  1.00 69.30           O
ATOM    928  HA  THR A  77       6.596  10.892 -27.356  1.00 69.30           H
ATOM    929  CB  THR A  77       7.895  10.124 -28.894  1.00 69.30           C
ATOM    930  HB  THR A  77       7.541  10.822 -29.653  1.00 69.30           H
ATOM    931  OG1 THR A  77       8.169   8.803 -29.354  1.00 69.30           O
ATOM    932  HG1 THR A  77       8.716   8.839 -30.190  1.00 69.30           H
ATOM    933  CG2 THR A  77       9.235  10.610 -28.339  1.00 69.30           C
ATOM    934 1HG2 THR A  77       9.622   9.878 -27.630  1.00 69.30           H
ATOM    935 2HG2 THR A  77       9.094  11.566 -27.834  1.00 69.30           H
ATOM    936 3HG2 THR A  77       9.945  10.733 -29.157  1.00 69.30           H
ATOM    937  HN  THR A  77       8.123   8.446 -27.087  1.00 69.30           H
ATOM    938  N   ARG A  78       5.220   8.147 -27.787  1.00 70.84           N
ATOM    939  CA  ARG A  78       4.015   7.445 -28.195  1.00 70.84           C
ATOM    940  C   ARG A  78       2.797   8.012 -27.462  1.00 70.84           C
ATOM    941  O   ARG A  78       2.901   8.430 -26.310  1.00 70.84           O
ATOM    942  HA  ARG A  78       3.942   7.617 -29.269  1.00 70.84           H
ATOM    943  CB  ARG A  78       4.125   5.947 -27.904  1.00 70.84           C
ATOM    944 1HB  ARG A  78       3.473   5.393 -28.580  1.00 70.84           H
ATOM    945 2HB  ARG A  78       5.143   5.609 -28.097  1.00 70.84           H
ATOM    946  CG  ARG A  78       3.745   5.640 -26.454  1.00 70.84           C
ATOM    947 1HG  ARG A  78       4.328   6.269 -25.781  1.00 70.84           H
ATOM    948 2HG  ARG A  78       2.696   5.884 -26.290  1.00 70.84           H
ATOM    949  CD  ARG A  78       3.989   4.167 -26.123  1.00 70.84           C
ATOM    950 1HD  ARG A  78       3.168   3.559 -26.504  1.00 70.84           H
ATOM    951 2HD  ARG A  78       4.898   3.820 -26.617  1.00 70.84           H
ATOM    952  NE  ARG A  78       4.111   3.990 -24.659  1.00 70.84           N
ATOM    953  HE  ARG A  78       5.030   3.922 -24.270  1.00 70.84           H
ATOM    954  CZ  ARG A  78       3.068   3.916 -23.822  1.00 70.84           C
ATOM    955  NH1 ARG A  78       1.815   4.001 -24.288  1.00 70.84           N
ATOM    956 1HH1 ARG A  78       1.652   4.121 -25.267  1.00 70.84           H
ATOM    957 2HH1 ARG A  78       1.041   3.944 -23.656  1.00 70.84           H
ATOM    958  NH2 ARG A  78       3.297   3.755 -22.511  1.00 70.84           N
ATOM    959 1HH2 ARG A  78       2.529   3.698 -21.873  1.00 70.84           H
ATOM    960 2HH2 ARG A  78       4.235   3.693 -22.171  1.00 70.84           H
ATOM    961  HN  ARG A  78       5.769   7.677 -27.096  1.00 70.84           H
ATOM    962  N   VAL A  79       1.671   8.006 -28.160  1.00 76.22           N
ATOM    963  CA  VAL A  79       0.418   8.437 -27.564  1.00 76.22           C
ATOM    964  C   VAL A  79       0.205   7.694 -26.243  1.00 76.22           C
ATOM    965  O   VAL A  79       0.361   6.476 -26.180  1.00 76.22           O
ATOM    966  HA  VAL A  79       0.503   9.504 -27.356  1.00 76.22           H
ATOM    967  CB  VAL A  79      -0.730   8.237 -28.555  1.00 76.22           C
ATOM    968  HB  VAL A  79      -0.911   7.166 -28.645  1.00 76.22           H
ATOM    969  CG1 VAL A  79      -2.016   8.890 -28.043  1.00 76.22           C
ATOM    970 1HG1 VAL A  79      -2.295   8.443 -27.089  1.00 76.22           H
ATOM    971 2HG1 VAL A  79      -1.852   9.959 -27.910  1.00 76.22           H
ATOM    972 3HG1 VAL A  79      -2.816   8.732 -28.767  1.00 76.22           H
ATOM    973  CG2 VAL A  79      -0.358   8.770 -29.940  1.00 76.22           C
ATOM    974 1HG2 VAL A  79      -0.137   9.835 -29.872  1.00 76.22           H
ATOM    975 2HG2 VAL A  79       0.520   8.239 -30.310  1.00 76.22           H
ATOM    976 3HG2 VAL A  79      -1.191   8.614 -30.625  1.00 76.22           H
ATOM    977  HN  VAL A  79       1.606   7.715 -29.115  1.00 76.22           H
ATOM    978  N   LYS A  80      -0.149   8.459 -25.221  1.00 78.63           N
ATOM    979  CA  LYS A  80      -0.434   7.883 -23.918  1.00 78.63           C
ATOM    980  C   LYS A  80      -1.742   7.093 -23.990  1.00 78.63           C
ATOM    981  O   LYS A  80      -2.560   7.320 -24.881  1.00 78.63           O
ATOM    982  HA  LYS A  80       0.374   7.190 -23.683  1.00 78.63           H
ATOM    983  CB  LYS A  80      -0.429   8.967 -22.839  1.00 78.63           C
ATOM    984 1HB  LYS A  80      -1.330   9.574 -22.924  1.00 78.63           H
ATOM    985 2HB  LYS A  80      -0.449   8.504 -21.853  1.00 78.63           H
ATOM    986  CG  LYS A  80       0.807   9.860 -22.965  1.00 78.63           C
ATOM    987 1HG  LYS A  80       0.799  10.365 -23.931  1.00 78.63           H
ATOM    988 2HG  LYS A  80       0.780  10.635 -22.199  1.00 78.63           H
ATOM    989  CD  LYS A  80       2.092   9.041 -22.823  1.00 78.63           C
ATOM    990 1HD  LYS A  80       2.126   8.579 -21.836  1.00 78.63           H
ATOM    991 2HD  LYS A  80       2.094   8.232 -23.554  1.00 78.63           H
ATOM    992  CE  LYS A  80       3.328   9.920 -23.024  1.00 78.63           C
ATOM    993 1HE  LYS A  80       3.196  10.547 -23.906  1.00 78.63           H
ATOM    994 2HE  LYS A  80       3.447  10.590 -22.172  1.00 78.63           H
ATOM    995  NZ  LYS A  80       4.539   9.084 -23.179  1.00 78.63           N
ATOM    996 1HZ  LYS A  80       5.322   9.670 -23.445  1.00 78.63           H
ATOM    997 2HZ  LYS A  80       4.746   8.622 -22.300  1.00 78.63           H
ATOM    998 3HZ  LYS A  80       4.379   8.387 -23.898  1.00 78.63           H
ATOM    999  HN  LYS A  80      -0.241   9.454 -25.272  1.00 78.63           H
ATOM   1000  N   THR A  81      -1.900   6.182 -23.041  1.00 79.54           N
ATOM   1001  CA  THR A  81      -3.157   5.470 -22.888  1.00 79.54           C
ATOM   1002  C   THR A  81      -3.692   5.631 -21.464  1.00 79.54           C
ATOM   1003  O   THR A  81      -2.975   6.091 -20.576  1.00 79.54           O
ATOM   1004  HA  THR A  81      -3.891   5.920 -23.558  1.00 79.54           H
ATOM   1005  CB  THR A  81      -2.927   4.012 -23.290  1.00 79.54           C
ATOM   1006  HB  THR A  81      -3.867   3.461 -23.313  1.00 79.54           H
ATOM   1007  OG1 THR A  81      -1.961   3.542 -22.353  1.00 79.54           O
ATOM   1008  HG1 THR A  81      -1.051   3.868 -22.607  1.00 79.54           H
ATOM   1009  CG2 THR A  81      -2.226   3.881 -24.644  1.00 79.54           C
ATOM   1010 1HG2 THR A  81      -1.255   4.374 -24.599  1.00 79.54           H
ATOM   1011 2HG2 THR A  81      -2.837   4.349 -25.416  1.00 79.54           H
ATOM   1012 3HG2 THR A  81      -2.087   2.826 -24.880  1.00 79.54           H
ATOM   1013  HN  THR A  81      -1.189   5.929 -22.385  1.00 79.54           H
ATOM   1014  N   MET A  82      -4.946   5.243 -21.289  1.00 81.00           N
ATOM   1015  CA  MET A  82      -5.565   5.278 -19.975  1.00 81.00           C
ATOM   1016  C   MET A  82      -4.754   4.462 -18.966  1.00 81.00           C
ATOM   1017  O   MET A  82      -4.530   4.905 -17.841  1.00 81.00           O
ATOM   1018  HA  MET A  82      -5.571   6.328 -19.681  1.00 81.00           H
ATOM   1019  CB  MET A  82      -6.985   4.716 -20.063  1.00 81.00           C
ATOM   1020 1HB  MET A  82      -7.584   5.335 -20.731  1.00 81.00           H
ATOM   1021 2HB  MET A  82      -6.958   3.716 -20.495  1.00 81.00           H
ATOM   1022  CG  MET A  82      -7.641   4.663 -18.682  1.00 81.00           C
ATOM   1023 1HG  MET A  82      -7.287   3.789 -18.136  1.00 81.00           H
ATOM   1024 2HG  MET A  82      -7.354   5.539 -18.100  1.00 81.00           H
ATOM   1025  SD  MET A  82      -9.416   4.599 -18.851  1.00 81.00           S
ATOM   1026  CE  MET A  82      -9.900   4.894 -17.158  1.00 81.00           C
ATOM   1027 1HE  MET A  82      -9.487   4.112 -16.521  1.00 81.00           H
ATOM   1028 2HE  MET A  82      -9.520   5.864 -16.836  1.00 81.00           H
ATOM   1029 3HE  MET A  82     -10.987   4.887 -17.084  1.00 81.00           H
ATOM   1030  HN  MET A  82      -5.536   4.910 -22.025  1.00 81.00           H
ATOM   1031  N   THR A  83      -4.337   3.283 -19.405  1.00 81.10           N
ATOM   1032  CA  THR A  83      -3.477   2.443 -18.590  1.00 81.10           C
ATOM   1033  C   THR A  83      -2.236   3.220 -18.146  1.00 81.10           C
ATOM   1034  O   THR A  83      -1.847   3.162 -16.981  1.00 81.10           O
ATOM   1035  HA  THR A  83      -4.021   2.167 -17.687  1.00 81.10           H
ATOM   1036  CB  THR A  83      -3.149   1.182 -19.393  1.00 81.10           C
ATOM   1037  HB  THR A  83      -2.547   1.424 -20.269  1.00 81.10           H
ATOM   1038  OG1 THR A  83      -4.422   0.602 -19.664  1.00 81.10           O
ATOM   1039  HG1 THR A  83      -5.145   1.152 -19.245  1.00 81.10           H
ATOM   1040  CG2 THR A  83      -2.428   0.125 -18.555  1.00 81.10           C
ATOM   1041 1HG2 THR A  83      -3.060  -0.167 -17.716  1.00 81.10           H
ATOM   1042 2HG2 THR A  83      -1.491   0.536 -18.179  1.00 81.10           H
ATOM   1043 3HG2 THR A  83      -2.219  -0.748 -19.173  1.00 81.10           H
ATOM   1044  HN  THR A  83      -4.576   2.903 -20.299  1.00 81.10           H
ATOM   1045  N   ASP A  84      -1.649   3.930 -19.099  1.00 82.85           N
ATOM   1046  CA  ASP A  84      -0.402   4.631 -18.850  1.00 82.85           C
ATOM   1047  C   ASP A  84      -0.626   5.692 -17.770  1.00 82.85           C
ATOM   1048  O   ASP A  84       0.252   5.937 -16.944  1.00 82.85           O
ATOM   1049  HA  ASP A  84       0.303   3.861 -18.536  1.00 82.85           H
ATOM   1050  CB  ASP A  84       0.095   5.339 -20.112  1.00 82.85           C
ATOM   1051 1HB  ASP A  84      -0.604   6.127 -20.391  1.00 82.85           H
ATOM   1052 2HB  ASP A  84       1.053   5.818 -19.912  1.00 82.85           H
ATOM   1053  CG  ASP A  84       0.246   4.351 -21.271  1.00 82.85           C
ATOM   1054  OD1 ASP A  84       0.961   3.346 -21.070  1.00 82.85           O
ATOM   1055  OD2 ASP A  84      -0.358   4.623 -22.331  1.00 82.85           O
ATOM   1056  HN  ASP A  84      -2.012   4.029 -20.026  1.00 82.85           H
ATOM   1057  N   MET A  85      -1.806   6.294 -17.813  1.00 87.13           N
ATOM   1058  CA  MET A  85      -2.151   7.333 -16.858  1.00 87.13           C
ATOM   1059  C   MET A  85      -2.173   6.781 -15.431  1.00 87.13           C
ATOM   1060  O   MET A  85      -1.663   7.415 -14.509  1.00 87.13           O
ATOM   1061  HA  MET A  85      -1.370   8.088 -16.951  1.00 87.13           H
ATOM   1062  CB  MET A  85      -3.525   7.909 -17.204  1.00 87.13           C
ATOM   1063 1HB  MET A  85      -3.535   8.235 -18.244  1.00 87.13           H
ATOM   1064 2HB  MET A  85      -4.284   7.133 -17.106  1.00 87.13           H
ATOM   1065  CG  MET A  85      -3.872   9.087 -16.291  1.00 87.13           C
ATOM   1066 1HG  MET A  85      -4.870   9.458 -16.525  1.00 87.13           H
ATOM   1067 2HG  MET A  85      -3.888   8.760 -15.252  1.00 87.13           H
ATOM   1068  SD  MET A  85      -2.673  10.394 -16.500  1.00 87.13           S
ATOM   1069  CE  MET A  85      -3.109  10.956 -18.137  1.00 87.13           C
ATOM   1070 1HE  MET A  85      -2.997  10.135 -18.845  1.00 87.13           H
ATOM   1071 2HE  MET A  85      -4.144  11.299 -18.140  1.00 87.13           H
ATOM   1072 3HE  MET A  85      -2.453  11.777 -18.425  1.00 87.13           H
ATOM   1073  HN  MET A  85      -2.518   6.082 -18.482  1.00 87.13           H
ATOM   1074  N   PHE A  86      -2.769   5.606 -15.294  1.00 88.41           N
ATOM   1075  CA  PHE A  86      -2.867   4.963 -13.995  1.00 88.41           C
ATOM   1076  C   PHE A  86      -1.496   4.480 -13.518  1.00 88.41           C
ATOM   1077  O   PHE A  86      -1.177   4.575 -12.334  1.00 88.41           O
ATOM   1078  HA  PHE A  86      -3.252   5.704 -13.295  1.00 88.41           H
ATOM   1079  CB  PHE A  86      -3.790   3.755 -14.162  1.00 88.41           C
ATOM   1080 1HB  PHE A  86      -3.400   3.119 -14.957  1.00 88.41           H
ATOM   1081 2HB  PHE A  86      -3.772   3.166 -13.245  1.00 88.41           H
ATOM   1082  CG  PHE A  86      -5.240   4.120 -14.488  1.00 88.41           C
ATOM   1083  CD1 PHE A  86      -5.821   5.195 -13.891  1.00 88.41           C
ATOM   1084  HD1 PHE A  86      -5.253   5.797 -13.182  1.00 88.41           H
ATOM   1085  CD2 PHE A  86      -5.948   3.369 -15.373  1.00 88.41           C
ATOM   1086  HD2 PHE A  86      -5.483   2.507 -15.851  1.00 88.41           H
ATOM   1087  CE1 PHE A  86      -7.166   5.534 -14.193  1.00 88.41           C
ATOM   1088  HE1 PHE A  86      -7.631   6.396 -13.715  1.00 88.41           H
ATOM   1089  CE2 PHE A  86      -7.294   3.708 -15.675  1.00 88.41           C
ATOM   1090  HE2 PHE A  86      -7.861   3.106 -16.385  1.00 88.41           H
ATOM   1091  CZ  PHE A  86      -7.874   4.783 -15.079  1.00 88.41           C
ATOM   1092  HZ  PHE A  86      -8.907   5.043 -15.311  1.00 88.41           H
ATOM   1093  HN  PHE A  86      -3.181   5.096 -16.050  1.00 88.41           H
ATOM   1094  N   LEU A  87      -0.720   3.972 -14.466  1.00 86.72           N
ATOM   1095  CA  LEU A  87       0.610   3.476 -14.158  1.00 86.72           C
ATOM   1096  C   LEU A  87       1.468   4.627 -13.627  1.00 86.72           C
ATOM   1097  O   LEU A  87       2.289   4.432 -12.732  1.00 86.72           O
ATOM   1098  HA  LEU A  87       0.507   2.731 -13.369  1.00 86.72           H
ATOM   1099  CB  LEU A  87       1.213   2.769 -15.373  1.00 86.72           C
ATOM   1100 1HB  LEU A  87       1.153   3.443 -16.228  1.00 86.72           H
ATOM   1101 2HB  LEU A  87       2.272   2.595 -15.179  1.00 86.72           H
ATOM   1102  CG  LEU A  87       0.568   1.437 -15.763  1.00 86.72           C
ATOM   1103  HG  LEU A  87      -0.493   1.611 -15.942  1.00 86.72           H
ATOM   1104  CD1 LEU A  87       1.165   0.900 -17.065  1.00 86.72           C
ATOM   1105 1HD1 LEU A  87       0.994   1.618 -17.867  1.00 86.72           H
ATOM   1106 2HD1 LEU A  87       2.236   0.745 -16.938  1.00 86.72           H
ATOM   1107 3HD1 LEU A  87       0.689  -0.047 -17.319  1.00 86.72           H
ATOM   1108  CD2 LEU A  87       0.674   0.423 -14.622  1.00 86.72           C
ATOM   1109 1HD2 LEU A  87       1.724   0.248 -14.388  1.00 86.72           H
ATOM   1110 2HD2 LEU A  87       0.165   0.813 -13.741  1.00 86.72           H
ATOM   1111 3HD2 LEU A  87       0.208  -0.514 -14.926  1.00 86.72           H
ATOM   1112  HN  LEU A  87      -0.988   3.896 -15.426  1.00 86.72           H
ATOM   1113  N   LEU A  88       1.249   5.800 -14.203  1.00 89.85           N
ATOM   1114  CA  LEU A  88       1.962   6.990 -13.771  1.00 89.85           C
ATOM   1115  C   LEU A  88       1.612   7.288 -12.311  1.00 89.85           C
ATOM   1116  O   LEU A  88       2.502   7.456 -11.478  1.00 89.85           O
ATOM   1117  HA  LEU A  88       3.028   6.773 -13.833  1.00 89.85           H
ATOM   1118  CB  LEU A  88       1.682   8.157 -14.720  1.00 89.85           C
ATOM   1119 1HB  LEU A  88       2.115   7.920 -15.692  1.00 89.85           H
ATOM   1120 2HB  LEU A  88       0.604   8.233 -14.862  1.00 89.85           H
ATOM   1121  CG  LEU A  88       2.209   9.523 -14.278  1.00 89.85           C
ATOM   1122  HG  LEU A  88       1.876   9.702 -13.255  1.00 89.85           H
ATOM   1123  CD1 LEU A  88       3.739   9.544 -14.266  1.00 89.85           C
ATOM   1124 1HD1 LEU A  88       4.107   8.786 -13.574  1.00 89.85           H
ATOM   1125 2HD1 LEU A  88       4.113   9.333 -15.268  1.00 89.85           H
ATOM   1126 3HD1 LEU A  88       4.086  10.526 -13.948  1.00 89.85           H
ATOM   1127  CD2 LEU A  88       1.627  10.642 -15.144  1.00 89.85           C
ATOM   1128 1HD2 LEU A  88       1.909  10.479 -16.185  1.00 89.85           H
ATOM   1129 2HD2 LEU A  88       0.541  10.641 -15.058  1.00 89.85           H
ATOM   1130 3HD2 LEU A  88       2.018  11.602 -14.808  1.00 89.85           H
ATOM   1131  HN  LEU A  88       0.599   5.944 -14.949  1.00 89.85           H
ATOM   1132  N   ASN A  89       0.315   7.343 -12.046  1.00 92.46           N
ATOM   1133  CA  ASN A  89      -0.164   7.731 -10.731  1.00 92.46           C
ATOM   1134  C   ASN A  89       0.261   6.677  -9.707  1.00 92.46           C
ATOM   1135  O   ASN A  89       0.473   6.993  -8.537  1.00 92.46           O
ATOM   1136  HA  ASN A  89       0.286   8.705 -10.538  1.00 92.46           H
ATOM   1137  CB  ASN A  89      -1.691   7.826 -10.706  1.00 92.46           C
ATOM   1138 1HB  ASN A  89      -2.118   7.014 -11.294  1.00 92.46           H
ATOM   1139 2HB  ASN A  89      -2.050   7.704  -9.684  1.00 92.46           H
ATOM   1140  CG  ASN A  89      -2.166   9.170 -11.262  1.00 92.46           C
ATOM   1141  OD1 ASN A  89      -2.419  10.117 -10.536  1.00 92.46           O
ATOM   1142  ND2 ASN A  89      -2.272   9.200 -12.588  1.00 92.46           N
ATOM   1143 1HD2 ASN A  89      -2.049   8.387 -13.126  1.00 92.46           H
ATOM   1144 2HD2 ASN A  89      -2.576  10.035 -13.046  1.00 92.46           H
ATOM   1145  HN  ASN A  89      -0.401   7.129 -12.711  1.00 92.46           H
ATOM   1146  N   LEU A  90       0.373   5.446 -10.183  1.00 91.39           N
ATOM   1147  CA  LEU A  90       0.793   4.348  -9.330  1.00 91.39           C
ATOM   1148  C   LEU A  90       2.228   4.593  -8.860  1.00 91.39           C
ATOM   1149  O   LEU A  90       2.536   4.426  -7.681  1.00 91.39           O
ATOM   1150  HA  LEU A  90       0.140   4.344  -8.457  1.00 91.39           H
ATOM   1151  CB  LEU A  90       0.600   3.009 -10.045  1.00 91.39           C
ATOM   1152 1HB  LEU A  90      -0.338   3.048 -10.599  1.00 91.39           H
ATOM   1153 2HB  LEU A  90       1.399   2.893 -10.777  1.00 91.39           H
ATOM   1154  CG  LEU A  90       0.581   1.768  -9.151  1.00 91.39           C
ATOM   1155  HG  LEU A  90       1.349   1.886  -8.386  1.00 91.39           H
ATOM   1156  CD1 LEU A  90      -0.761   1.634  -8.427  1.00 91.39           C
ATOM   1157 1HD1 LEU A  90      -0.928   2.514  -7.807  1.00 91.39           H
ATOM   1158 2HD1 LEU A  90      -1.562   1.549  -9.161  1.00 91.39           H
ATOM   1159 3HD1 LEU A  90      -0.747   0.744  -7.799  1.00 91.39           H
ATOM   1160  CD2 LEU A  90       0.928   0.511  -9.951  1.00 91.39           C
ATOM   1161 1HD2 LEU A  90       0.201   0.376 -10.751  1.00 91.39           H
ATOM   1162 2HD2 LEU A  90       1.925   0.617 -10.380  1.00 91.39           H
ATOM   1163 3HD2 LEU A  90       0.907  -0.357  -9.291  1.00 91.39           H
ATOM   1164  HN  LEU A  90       0.182   5.195 -11.132  1.00 91.39           H
ATOM   1165  N   ALA A  91       3.068   4.985  -9.807  1.00 93.62           N
ATOM   1166  CA  ALA A  91       4.473   5.212  -9.514  1.00 93.62           C
ATOM   1167  C   ALA A  91       4.605   6.397  -8.555  1.00 93.62           C
ATOM   1168  O   ALA A  91       5.469   6.398  -7.680  1.00 93.62           O
ATOM   1169  HA  ALA A  91       4.859   4.317  -9.027  1.00 93.62           H
ATOM   1170  CB  ALA A  91       5.238   5.432 -10.821  1.00 93.62           C
ATOM   1171 1HB  ALA A  91       5.137   4.550 -11.454  1.00 93.62           H
ATOM   1172 2HB  ALA A  91       4.830   6.300 -11.339  1.00 93.62           H
ATOM   1173 3HB  ALA A  91       6.292   5.602 -10.600  1.00 93.62           H
ATOM   1174  HN  ALA A  91       2.803   5.147 -10.757  1.00 93.62           H
ATOM   1175  N   ILE A  92       3.735   7.377  -8.752  1.00 94.80           N
ATOM   1176  CA  ILE A  92       3.741   8.563  -7.913  1.00 94.80           C
ATOM   1177  C   ILE A  92       3.373   8.170  -6.481  1.00 94.80           C
ATOM   1178  O   ILE A  92       4.027   8.595  -5.530  1.00 94.80           O
ATOM   1179  HA  ILE A  92       4.756   8.958  -7.913  1.00 94.80           H
ATOM   1180  CB  ILE A  92       2.835   9.643  -8.507  1.00 94.80           C
ATOM   1181  HB  ILE A  92       1.874   9.189  -8.748  1.00 94.80           H
ATOM   1182  CG1 ILE A  92       3.416  10.191  -9.812  1.00 94.80           C
ATOM   1183 1HG1 ILE A  92       4.304  10.786  -9.597  1.00 94.80           H
ATOM   1184 2HG1 ILE A  92       3.733   9.364 -10.448  1.00 94.80           H
ATOM   1185  CG2 ILE A  92       2.566  10.753  -7.489  1.00 94.80           C
ATOM   1186 1HG2 ILE A  92       2.077  10.331  -6.611  1.00 94.80           H
ATOM   1187 2HG2 ILE A  92       3.510  11.212  -7.194  1.00 94.80           H
ATOM   1188 3HG2 ILE A  92       1.919  11.508  -7.936  1.00 94.80           H
ATOM   1189  CD1 ILE A  92       2.388  11.047 -10.554  1.00 94.80           C
ATOM   1190 1HD1 ILE A  92       1.512  10.442 -10.788  1.00 94.80           H
ATOM   1191 2HD1 ILE A  92       2.092  11.886  -9.924  1.00 94.80           H
ATOM   1192 3HD1 ILE A  92       2.828  11.423 -11.477  1.00 94.80           H
ATOM   1193  HN  ILE A  92       3.037   7.369  -9.469  1.00 94.80           H
ATOM   1194  N   ALA A  93       2.327   7.364  -6.372  1.00 94.76           N
ATOM   1195  CA  ALA A  93       1.838   6.944  -5.070  1.00 94.76           C
ATOM   1196  C   ALA A  93       2.956   6.214  -4.322  1.00 94.76           C
ATOM   1197  O   ALA A  93       3.187   6.470  -3.141  1.00 94.76           O
ATOM   1198  HA  ALA A  93       1.565   7.840  -4.513  1.00 94.76           H
ATOM   1199  CB  ALA A  93       0.592   6.075  -5.248  1.00 94.76           C
ATOM   1200 1HB  ALA A  93      -0.182   6.649  -5.758  1.00 94.76           H
ATOM   1201 2HB  ALA A  93       0.843   5.196  -5.842  1.00 94.76           H
ATOM   1202 3HB  ALA A  93       0.226   5.760  -4.271  1.00 94.76           H
ATOM   1203  HN  ALA A  93       1.817   7.001  -7.152  1.00 94.76           H
ATOM   1204  N   ASP A  94       3.620   5.320  -5.040  1.00 93.98           N
ATOM   1205  CA  ASP A  94       4.682   4.525  -4.449  1.00 93.98           C
ATOM   1206  C   ASP A  94       5.786   5.454  -3.940  1.00 93.98           C
ATOM   1207  O   ASP A  94       6.284   5.281  -2.829  1.00 93.98           O
ATOM   1208  HA  ASP A  94       4.206   3.964  -3.645  1.00 93.98           H
ATOM   1209  CB  ASP A  94       5.299   3.578  -5.480  1.00 93.98           C
ATOM   1210 1HB  ASP A  94       5.429   4.100  -6.428  1.00 93.98           H
ATOM   1211 2HB  ASP A  94       6.291   3.269  -5.148  1.00 93.98           H
ATOM   1212  CG  ASP A  94       4.419   2.344  -5.687  1.00 93.98           C
ATOM   1213  OD1 ASP A  94       3.721   1.975  -4.717  1.00 93.98           O
ATOM   1214  OD2 ASP A  94       4.463   1.797  -6.810  1.00 93.98           O
ATOM   1215  HN  ASP A  94       3.442   5.137  -6.007  1.00 93.98           H
ATOM   1216  N   LEU A  95       6.136   6.419  -4.778  1.00 96.24           N
ATOM   1217  CA  LEU A  95       7.212   7.339  -4.452  1.00 96.24           C
ATOM   1218  C   LEU A  95       6.881   8.063  -3.145  1.00 96.24           C
ATOM   1219  O   LEU A  95       7.736   8.198  -2.272  1.00 96.24           O
ATOM   1220  HA  LEU A  95       8.114   6.746  -4.299  1.00 96.24           H
ATOM   1221  CB  LEU A  95       7.485   8.283  -5.625  1.00 96.24           C
ATOM   1222 1HB  LEU A  95       6.528   8.611  -6.031  1.00 96.24           H
ATOM   1223 2HB  LEU A  95       7.989   9.170  -5.243  1.00 96.24           H
ATOM   1224  CG  LEU A  95       8.322   7.707  -6.769  1.00 96.24           C
ATOM   1225  HG  LEU A  95       7.814   6.822  -7.152  1.00 96.24           H
ATOM   1226  CD1 LEU A  95       8.429   8.702  -7.925  1.00 96.24           C
ATOM   1227 1HD1 LEU A  95       7.432   8.930  -8.302  1.00 96.24           H
ATOM   1228 2HD1 LEU A  95       8.902   9.619  -7.573  1.00 96.24           H
ATOM   1229 3HD1 LEU A  95       9.029   8.267  -8.725  1.00 96.24           H
ATOM   1230  CD2 LEU A  95       9.697   7.258  -6.269  1.00 96.24           C
ATOM   1231 1HD2 LEU A  95      10.225   8.111  -5.845  1.00 96.24           H
ATOM   1232 2HD2 LEU A  95       9.573   6.490  -5.506  1.00 96.24           H
ATOM   1233 3HD2 LEU A  95      10.271   6.852  -7.102  1.00 96.24           H
ATOM   1234  HN  LEU A  95       5.699   6.577  -5.663  1.00 96.24           H
ATOM   1235  N   LEU A  96       5.636   8.509  -3.052  1.00 95.49           N
ATOM   1236  CA  LEU A  96       5.214   9.319  -1.923  1.00 95.49           C
ATOM   1237  C   LEU A  96       5.440   8.538  -0.627  1.00 95.49           C
ATOM   1238  O   LEU A  96       5.867   9.105   0.378  1.00 95.49           O
ATOM   1239  HA  LEU A  96       5.845  10.208  -1.905  1.00 95.49           H
ATOM   1240  CB  LEU A  96       3.771   9.792  -2.112  1.00 95.49           C
ATOM   1241 1HB  LEU A  96       3.166   8.936  -2.409  1.00 95.49           H
ATOM   1242 2HB  LEU A  96       3.392  10.132  -1.148  1.00 95.49           H
ATOM   1243  CG  LEU A  96       3.561  10.911  -3.134  1.00 95.49           C
ATOM   1244  HG  LEU A  96       3.873  10.543  -4.112  1.00 95.49           H
ATOM   1245  CD1 LEU A  96       2.081  11.283  -3.243  1.00 95.49           C
ATOM   1246 1HD1 LEU A  96       1.509  10.409  -3.557  1.00 95.49           H
ATOM   1247 2HD1 LEU A  96       1.719  11.624  -2.273  1.00 95.49           H
ATOM   1248 3HD1 LEU A  96       1.959  12.080  -3.977  1.00 95.49           H
ATOM   1249  CD2 LEU A  96       4.434  12.124  -2.808  1.00 95.49           C
ATOM   1250 1HD2 LEU A  96       4.176  12.502  -1.819  1.00 95.49           H
ATOM   1251 2HD2 LEU A  96       5.484  11.830  -2.822  1.00 95.49           H
ATOM   1252 3HD2 LEU A  96       4.265  12.904  -3.550  1.00 95.49           H
ATOM   1253  HN  LEU A  96       4.924   8.325  -3.730  1.00 95.49           H
ATOM   1254  N   PHE A  97       5.144   7.248  -0.691  1.00 95.38           N
ATOM   1255  CA  PHE A  97       5.301   6.385   0.467  1.00 95.38           C
ATOM   1256  C   PHE A  97       6.780   6.136   0.769  1.00 95.38           C
ATOM   1257  O   PHE A  97       7.211   6.251   1.915  1.00 95.38           O
ATOM   1258  HA  PHE A  97       4.840   6.894   1.314  1.00 95.38           H
ATOM   1259  CB  PHE A  97       4.630   5.053   0.126  1.00 95.38           C
ATOM   1260 1HB  PHE A  97       3.549   5.193   0.121  1.00 95.38           H
ATOM   1261 2HB  PHE A  97       4.919   4.761  -0.883  1.00 95.38           H
ATOM   1262  CG  PHE A  97       4.978   3.917   1.090  1.00 95.38           C
ATOM   1263  CD1 PHE A  97       5.595   2.797   0.626  1.00 95.38           C
ATOM   1264  HD1 PHE A  97       5.841   2.709  -0.432  1.00 95.38           H
ATOM   1265  CD2 PHE A  97       4.670   4.027   2.410  1.00 95.38           C
ATOM   1266  HD2 PHE A  97       4.176   4.924   2.782  1.00 95.38           H
ATOM   1267  CE1 PHE A  97       5.918   1.742   1.521  1.00 95.38           C
ATOM   1268  HE1 PHE A  97       6.412   0.845   1.149  1.00 95.38           H
ATOM   1269  CE2 PHE A  97       4.993   2.972   3.305  1.00 95.38           C
ATOM   1270  HE2 PHE A  97       4.747   3.060   4.363  1.00 95.38           H
ATOM   1271  CZ  PHE A  97       5.610   1.852   2.841  1.00 95.38           C
ATOM   1272  HZ  PHE A  97       5.858   1.043   3.528  1.00 95.38           H
ATOM   1273  HN  PHE A  97       4.803   6.794  -1.514  1.00 95.38           H
ATOM   1274  N   LEU A  98       7.516   5.799  -0.280  1.00 96.43           N
ATOM   1275  CA  LEU A  98       8.896   5.374  -0.120  1.00 96.43           C
ATOM   1276  C   LEU A  98       9.678   6.461   0.621  1.00 96.43           C
ATOM   1277  O   LEU A  98      10.562   6.159   1.421  1.00 96.43           O
ATOM   1278  HA  LEU A  98       8.891   4.473   0.495  1.00 96.43           H
ATOM   1279  CB  LEU A  98       9.501   4.995  -1.473  1.00 96.43           C
ATOM   1280 1HB  LEU A  98       9.317   5.811  -2.172  1.00 96.43           H
ATOM   1281 2HB  LEU A  98      10.581   4.912  -1.356  1.00 96.43           H
ATOM   1282  CG  LEU A  98       8.983   3.699  -2.100  1.00 96.43           C
ATOM   1283  HG  LEU A  98       7.899   3.676  -1.992  1.00 96.43           H
ATOM   1284  CD1 LEU A  98       9.289   3.653  -3.598  1.00 96.43           C
ATOM   1285 1HD1 LEU A  98       8.808   4.497  -4.093  1.00 96.43           H
ATOM   1286 2HD1 LEU A  98      10.367   3.709  -3.751  1.00 96.43           H
ATOM   1287 3HD1 LEU A  98       8.911   2.722  -4.018  1.00 96.43           H
ATOM   1288  CD2 LEU A  98       9.536   2.476  -1.365  1.00 96.43           C
ATOM   1289 1HD2 LEU A  98      10.624   2.480  -1.419  1.00 96.43           H
ATOM   1290 2HD2 LEU A  98       9.224   2.508  -0.321  1.00 96.43           H
ATOM   1291 3HD2 LEU A  98       9.152   1.568  -1.831  1.00 96.43           H
ATOM   1292  HN  LEU A  98       7.185   5.814  -1.224  1.00 96.43           H
ATOM   1293  N   VAL A  99       9.324   7.703   0.327  1.00 96.61           N
ATOM   1294  CA  VAL A  99      10.022   8.837   0.908  1.00 96.61           C
ATOM   1295  C   VAL A  99       9.856   8.809   2.429  1.00 96.61           C
ATOM   1296  O   VAL A  99      10.609   9.460   3.151  1.00 96.61           O
ATOM   1297  HA  VAL A  99      11.080   8.730   0.669  1.00 96.61           H
ATOM   1298  CB  VAL A  99       9.524  10.138   0.276  1.00 96.61           C
ATOM   1299  HB  VAL A  99       8.434  10.129   0.305  1.00 96.61           H
ATOM   1300  CG1 VAL A  99      10.004  11.354   1.072  1.00 96.61           C
ATOM   1301 1HG1 VAL A  99       9.625  11.293   2.092  1.00 96.61           H
ATOM   1302 2HG1 VAL A  99      11.094  11.369   1.089  1.00 96.61           H
ATOM   1303 3HG1 VAL A  99       9.635  12.265   0.601  1.00 96.61           H
ATOM   1304  CG2 VAL A  99       9.954  10.237  -1.189  1.00 96.61           C
ATOM   1305 1HG2 VAL A  99      11.042  10.214  -1.250  1.00 96.61           H
ATOM   1306 2HG2 VAL A  99       9.541   9.397  -1.746  1.00 96.61           H
ATOM   1307 3HG2 VAL A  99       9.587  11.171  -1.613  1.00 96.61           H
ATOM   1308  HN  VAL A  99       8.577   7.940  -0.294  1.00 96.61           H
ATOM   1309  N   THR A 100       8.866   8.047   2.869  1.00 95.86           N
ATOM   1310  CA  THR A 100       8.550   7.976   4.286  1.00 95.86           C
ATOM   1311  C   THR A 100       9.389   6.892   4.966  1.00 95.86           C
ATOM   1312  O   THR A 100       9.509   6.872   6.190  1.00 95.86           O
ATOM   1313  HA  THR A 100       8.821   8.926   4.747  1.00 95.86           H
ATOM   1314  CB  THR A 100       7.043   7.753   4.424  1.00 95.86           C
ATOM   1315  HB  THR A 100       6.708   7.971   5.438  1.00 95.86           H
ATOM   1316  OG1 THR A 100       6.849   6.410   3.988  1.00 95.86           O
ATOM   1317  HG1 THR A 100       6.784   6.380   2.990  1.00 95.86           H
ATOM   1318  CG2 THR A 100       6.234   8.588   3.429  1.00 95.86           C
ATOM   1319 1HG2 THR A 100       6.521   8.321   2.412  1.00 95.86           H
ATOM   1320 2HG2 THR A 100       6.433   9.646   3.597  1.00 95.86           H
ATOM   1321 3HG2 THR A 100       5.171   8.391   3.570  1.00 95.86           H
ATOM   1322  HN  THR A 100       8.286   7.487   2.278  1.00 95.86           H
ATOM   1323  N   LEU A 101       9.949   6.018   4.142  1.00 95.81           N
ATOM   1324  CA  LEU A 101      10.637   4.845   4.651  1.00 95.81           C
ATOM   1325  C   LEU A 101      11.862   5.286   5.455  1.00 95.81           C
ATOM   1326  O   LEU A 101      12.147   4.728   6.514  1.00 95.81           O
ATOM   1327  HA  LEU A 101       9.951   4.329   5.323  1.00 95.81           H
ATOM   1328  CB  LEU A 101      10.965   3.879   3.511  1.00 95.81           C
ATOM   1329 1HB  LEU A 101      11.475   4.436   2.725  1.00 95.81           H
ATOM   1330 2HB  LEU A 101      11.670   3.135   3.882  1.00 95.81           H
ATOM   1331  CG  LEU A 101       9.775   3.147   2.888  1.00 95.81           C
ATOM   1332  HG  LEU A 101       9.138   3.884   2.399  1.00 95.81           H
ATOM   1333  CD1 LEU A 101      10.238   2.163   1.811  1.00 95.81           C
ATOM   1334 1HD1 LEU A 101      10.764   2.706   1.026  1.00 95.81           H
ATOM   1335 2HD1 LEU A 101      10.908   1.427   2.256  1.00 95.81           H
ATOM   1336 3HD1 LEU A 101       9.372   1.656   1.386  1.00 95.81           H
ATOM   1337  CD2 LEU A 101       8.929   2.462   3.964  1.00 95.81           C
ATOM   1338 1HD2 LEU A 101       9.542   1.739   4.502  1.00 95.81           H
ATOM   1339 2HD2 LEU A 101       8.553   3.210   4.662  1.00 95.81           H
ATOM   1340 3HD2 LEU A 101       8.090   1.949   3.494  1.00 95.81           H
ATOM   1341  HN  LEU A 101       9.937   6.102   3.146  1.00 95.81           H
ATOM   1342  N   PRO A 102      12.604   6.290   4.970  1.00 95.90           N
ATOM   1343  CA  PRO A 102      13.793   6.763   5.685  1.00 95.90           C
ATOM   1344  C   PRO A 102      13.494   7.112   7.133  1.00 95.90           C
ATOM   1345  O   PRO A 102      14.282   6.803   8.026  1.00 95.90           O
ATOM   1346  HA  PRO A 102      14.542   5.972   5.731  1.00 95.90           H
ATOM   1347  CB  PRO A 102      14.232   7.990   4.884  1.00 95.90           C
ATOM   1348 1HB  PRO A 102      13.792   8.906   5.279  1.00 95.90           H
ATOM   1349 2HB  PRO A 102      15.314   8.121   4.911  1.00 95.90           H
ATOM   1350  CG  PRO A 102      13.736   7.689   3.475  1.00 95.90           C
ATOM   1351 1HG  PRO A 102      13.654   8.594   2.872  1.00 95.90           H
ATOM   1352 2HG  PRO A 102      14.415   7.025   2.940  1.00 95.90           H
ATOM   1353  CD  PRO A 102      12.383   7.043   3.722  1.00 95.90           C
ATOM   1354 1HD  PRO A 102      11.595   7.787   3.838  1.00 95.90           H
ATOM   1355 2HD  PRO A 102      12.087   6.395   2.897  1.00 95.90           H
ATOM   1356  N   PHE A 103      12.351   7.754   7.330  1.00 95.10           N
ATOM   1357  CA  PHE A 103      11.966   8.206   8.656  1.00 95.10           C
ATOM   1358  C   PHE A 103      11.647   7.019   9.568  1.00 95.10           C
ATOM   1359  O   PHE A 103      11.994   7.028  10.748  1.00 95.10           O
ATOM   1360  HA  PHE A 103      12.809   8.761   9.067  1.00 95.10           H
ATOM   1361  CB  PHE A 103      10.706   9.059   8.490  1.00 95.10           C
ATOM   1362 1HB  PHE A 103       9.949   8.473   7.968  1.00 95.10           H
ATOM   1363 2HB  PHE A 103      10.305   9.292   9.476  1.00 95.10           H
ATOM   1364  CG  PHE A 103      10.936  10.365   7.727  1.00 95.10           C
ATOM   1365  CD1 PHE A 103      11.277  11.495   8.401  1.00 95.10           C
ATOM   1366  HD1 PHE A 103      11.387  11.471   9.485  1.00 95.10           H
ATOM   1367  CD2 PHE A 103      10.798  10.395   6.374  1.00 95.10           C
ATOM   1368  HD2 PHE A 103      10.525   9.489   5.834  1.00 95.10           H
ATOM   1369  CE1 PHE A 103      11.490  12.707   7.693  1.00 95.10           C
ATOM   1370  HE1 PHE A 103      11.763  13.614   8.233  1.00 95.10           H
ATOM   1371  CE2 PHE A 103      11.011  11.607   5.666  1.00 95.10           C
ATOM   1372  HE2 PHE A 103      10.901  11.631   4.582  1.00 95.10           H
ATOM   1373  CZ  PHE A 103      11.353  12.738   6.340  1.00 95.10           C
ATOM   1374  HZ  PHE A 103      11.516  13.668   5.796  1.00 95.10           H
ATOM   1375  HN  PHE A 103      11.696   7.966   6.605  1.00 95.10           H
ATOM   1376  N   TRP A 104      10.989   6.027   8.987  1.00 93.27           N
ATOM   1377  CA  TRP A 104      10.649   4.821   9.723  1.00 93.27           C
ATOM   1378  C   TRP A 104      11.953   4.139  10.141  1.00 93.27           C
ATOM   1379  O   TRP A 104      12.041   3.576  11.232  1.00 93.27           O
ATOM   1380  HA  TRP A 104      10.084   5.119  10.607  1.00 93.27           H
ATOM   1381  CB  TRP A 104       9.737   3.913   8.897  1.00 93.27           C
ATOM   1382 1HB  TRP A 104      10.092   3.899   7.866  1.00 93.27           H
ATOM   1383 2HB  TRP A 104       9.817   2.893   9.275  1.00 93.27           H
ATOM   1384  CG  TRP A 104       8.265   4.331   8.908  1.00 93.27           C
ATOM   1385  CD1 TRP A 104       7.507   4.707   7.869  1.00 93.27           C
ATOM   1386  HD1 TRP A 104       7.861   4.764   6.840  1.00 93.27           H
ATOM   1387  CD2 TRP A 104       7.400   4.401  10.061  1.00 93.27           C
ATOM   1388  NE1 TRP A 104       6.221   5.013   8.267  1.00 93.27           N
ATOM   1389  HE1 TRP A 104       5.475   5.317   7.675  1.00 93.27           H
ATOM   1390  CE2 TRP A 104       6.154   4.821   9.642  1.00 93.27           C
ATOM   1391  CE3 TRP A 104       7.662   4.118  11.413  1.00 93.27           C
ATOM   1392  HE3 TRP A 104       8.637   3.785  11.769  1.00 93.27           H
ATOM   1393  CZ2 TRP A 104       5.072   4.997  10.512  1.00 93.27           C
ATOM   1394  HZ2 TRP A 104       4.097   5.330  10.156  1.00 93.27           H
ATOM   1395  CZ3 TRP A 104       6.570   4.299  12.270  1.00 93.27           C
ATOM   1396  HZ3 TRP A 104       6.718   4.094  13.330  1.00 93.27           H
ATOM   1397  CH2 TRP A 104       5.309   4.721  11.864  1.00 93.27           C
ATOM   1398  HH2 TRP A 104       4.509   4.838  12.595  1.00 93.27           H
ATOM   1399  HN  TRP A 104      10.691   6.037   8.032  1.00 93.27           H
ATOM   1400  N   ALA A 105      12.933   4.211   9.252  1.00 94.90           N
ATOM   1401  CA  ALA A 105      14.206   3.551   9.486  1.00 94.90           C
ATOM   1402  C   ALA A 105      14.873   4.162  10.720  1.00 94.90           C
ATOM   1403  O   ALA A 105      15.347   3.440  11.595  1.00 94.90           O
ATOM   1404  HA  ALA A 105      14.003   2.497   9.678  1.00 94.90           H
ATOM   1405  CB  ALA A 105      15.078   3.665   8.235  1.00 94.90           C
ATOM   1406 1HB  ALA A 105      14.572   3.190   7.394  1.00 94.90           H
ATOM   1407 2HB  ALA A 105      15.251   4.717   8.007  1.00 94.90           H
ATOM   1408 3HB  ALA A 105      16.033   3.169   8.410  1.00 94.90           H
ATOM   1409  HN  ALA A 105      12.868   4.709   8.387  1.00 94.90           H
ATOM   1410  N   ILE A 106      14.889   5.486  10.750  1.00 94.37           N
ATOM   1411  CA  ILE A 106      15.525   6.203  11.843  1.00 94.37           C
ATOM   1412  C   ILE A 106      14.786   5.894  13.147  1.00 94.37           C
ATOM   1413  O   ILE A 106      15.412   5.657  14.178  1.00 94.37           O
ATOM   1414  HA  ILE A 106      16.545   5.830  11.928  1.00 94.37           H
ATOM   1415  CB  ILE A 106      15.613   7.697  11.525  1.00 94.37           C
ATOM   1416  HB  ILE A 106      14.636   8.029  11.173  1.00 94.37           H
ATOM   1417  CG1 ILE A 106      16.613   7.959  10.397  1.00 94.37           C
ATOM   1418 1HG1 ILE A 106      17.629   7.848  10.774  1.00 94.37           H
ATOM   1419 2HG1 ILE A 106      16.482   7.216   9.610  1.00 94.37           H
ATOM   1420  CG2 ILE A 106      15.940   8.506  12.781  1.00 94.37           C
ATOM   1421 1HG2 ILE A 106      15.159   8.353  13.526  1.00 94.37           H
ATOM   1422 2HG2 ILE A 106      16.898   8.178  13.185  1.00 94.37           H
ATOM   1423 3HG2 ILE A 106      15.997   9.565  12.526  1.00 94.37           H
ATOM   1424  CD1 ILE A 106      16.429   9.363   9.816  1.00 94.37           C
ATOM   1425 1HD1 ILE A 106      15.419   9.462   9.418  1.00 94.37           H
ATOM   1426 2HD1 ILE A 106      16.585  10.103  10.601  1.00 94.37           H
ATOM   1427 3HD1 ILE A 106      17.152   9.523   9.017  1.00 94.37           H
ATOM   1428  HN  ILE A 106      14.479   6.067  10.046  1.00 94.37           H
ATOM   1429  N   ALA A 107      13.464   5.907  13.058  1.00 93.13           N
ATOM   1430  CA  ALA A 107      12.633   5.729  14.236  1.00 93.13           C
ATOM   1431  C   ALA A 107      12.858   4.327  14.806  1.00 93.13           C
ATOM   1432  O   ALA A 107      12.792   4.127  16.018  1.00 93.13           O
ATOM   1433  HA  ALA A 107      12.943   6.466  14.976  1.00 93.13           H
ATOM   1434  CB  ALA A 107      11.169   5.982  13.872  1.00 93.13           C
ATOM   1435 1HB  ALA A 107      11.058   7.001  13.500  1.00 93.13           H
ATOM   1436 2HB  ALA A 107      10.859   5.278  13.099  1.00 93.13           H
ATOM   1437 3HB  ALA A 107      10.546   5.848  14.756  1.00 93.13           H
ATOM   1438  HN  ALA A 107      12.962   6.037  12.202  1.00 93.13           H
ATOM   1439  N   ALA A 108      13.117   3.391  13.904  1.00 92.75           N
ATOM   1440  CA  ALA A 108      13.321   2.008  14.299  1.00 92.75           C
ATOM   1441  C   ALA A 108      14.724   1.850  14.887  1.00 92.75           C
ATOM   1442  O   ALA A 108      14.937   1.037  15.785  1.00 92.75           O
ATOM   1443  HA  ALA A 108      12.585   1.770  15.067  1.00 92.75           H
ATOM   1444  CB  ALA A 108      13.088   1.093  13.094  1.00 92.75           C
ATOM   1445 1HB  ALA A 108      12.068   1.222  12.732  1.00 92.75           H
ATOM   1446 2HB  ALA A 108      13.790   1.352  12.301  1.00 92.75           H
ATOM   1447 3HB  ALA A 108      13.241   0.056  13.391  1.00 92.75           H
ATOM   1448  HN  ALA A 108      13.190   3.565  12.922  1.00 92.75           H
ATOM   1449  N   ALA A 109      15.645   2.642  14.358  1.00 92.44           N
ATOM   1450  CA  ALA A 109      17.044   2.518  14.733  1.00 92.44           C
ATOM   1451  C   ALA A 109      17.224   2.992  16.176  1.00 92.44           C
ATOM   1452  O   ALA A 109      18.075   2.478  16.900  1.00 92.44           O
ATOM   1453  HA  ALA A 109      17.312   1.464  14.669  1.00 92.44           H
ATOM   1454  CB  ALA A 109      17.908   3.308  13.748  1.00 92.44           C
ATOM   1455 1HB  ALA A 109      17.766   2.913  12.742  1.00 92.44           H
ATOM   1456 2HB  ALA A 109      17.618   4.358  13.770  1.00 92.44           H
ATOM   1457 3HB  ALA A 109      18.957   3.214  14.029  1.00 92.44           H
ATOM   1458  HN  ALA A 109      15.450   3.356  13.686  1.00 92.44           H
ATOM   1459  N   ASP A 110      16.409   3.967  16.552  1.00 88.41           N
ATOM   1460  CA  ASP A 110      16.548   4.600  17.852  1.00 88.41           C
ATOM   1461  C   ASP A 110      15.165   4.997  18.372  1.00 88.41           C
ATOM   1462  O   ASP A 110      14.478   4.191  18.997  1.00 88.41           O
ATOM   1463  HA  ASP A 110      17.032   3.854  18.483  1.00 88.41           H
ATOM   1464  CB  ASP A 110      17.401   5.867  17.760  1.00 88.41           C
ATOM   1465 1HB  ASP A 110      18.377   5.623  17.341  1.00 88.41           H
ATOM   1466 2HB  ASP A 110      16.930   6.577  17.081  1.00 88.41           H
ATOM   1467  CG  ASP A 110      17.577   6.510  19.137  1.00 88.41           C
ATOM   1468  OD1 ASP A 110      17.212   5.841  20.127  1.00 88.41           O
ATOM   1469  OD2 ASP A 110      18.073   7.657  19.168  1.00 88.41           O
ATOM   1470  HN  ASP A 110      15.666   4.324  15.985  1.00 88.41           H
ATOM   1471  N   GLN A 111      14.798   6.239  18.094  1.00 89.13           N
ATOM   1472  CA  GLN A 111      13.513   6.756  18.533  1.00 89.13           C
ATOM   1473  C   GLN A 111      13.017   7.835  17.568  1.00 89.13           C
ATOM   1474  O   GLN A 111      13.758   8.276  16.690  1.00 89.13           O
ATOM   1475  HA  GLN A 111      12.835   5.902  18.512  1.00 89.13           H
ATOM   1476  CB  GLN A 111      13.597   7.294  19.962  1.00 89.13           C
ATOM   1477 1HB  GLN A 111      12.613   7.632  20.286  1.00 89.13           H
ATOM   1478 2HB  GLN A 111      13.899   6.495  20.639  1.00 89.13           H
ATOM   1479  CG  GLN A 111      14.595   8.451  20.054  1.00 89.13           C
ATOM   1480 1HG  GLN A 111      15.580   8.113  19.730  1.00 89.13           H
ATOM   1481 2HG  GLN A 111      14.294   9.251  19.378  1.00 89.13           H
ATOM   1482  CD  GLN A 111      14.681   8.989  21.484  1.00 89.13           C
ATOM   1483  OE1 GLN A 111      13.685   9.192  22.158  1.00 89.13           O
ATOM   1484  NE2 GLN A 111      15.923   9.207  21.906  1.00 89.13           N
ATOM   1485 1HE2 GLN A 111      16.697   9.019  21.302  1.00 89.13           H
ATOM   1486 2HE2 GLN A 111      16.082   9.560  22.828  1.00 89.13           H
ATOM   1487  HN  GLN A 111      15.360   6.887  17.580  1.00 89.13           H
ATOM   1488  N   TRP A 112      11.768   8.231  17.764  1.00 91.73           N
ATOM   1489  CA  TRP A 112      11.164   9.248  16.921  1.00 91.73           C
ATOM   1490  C   TRP A 112      11.752  10.603  17.321  1.00 91.73           C
ATOM   1491  O   TRP A 112      11.430  11.135  18.383  1.00 91.73           O
ATOM   1492  HA  TRP A 112      11.422   9.021  15.887  1.00 91.73           H
ATOM   1493  CB  TRP A 112       9.638   9.207  17.019  1.00 91.73           C
ATOM   1494 1HB  TRP A 112       9.301   8.183  16.856  1.00 91.73           H
ATOM   1495 2HB  TRP A 112       9.341   9.482  18.032  1.00 91.73           H
ATOM   1496  CG  TRP A 112       8.925  10.127  16.027  1.00 91.73           C
ATOM   1497  CD1 TRP A 112       8.503  11.384  16.223  1.00 91.73           C
ATOM   1498  HD1 TRP A 112       8.621  11.931  17.158  1.00 91.73           H
ATOM   1499  CD2 TRP A 112       8.566   9.810  14.665  1.00 91.73           C
ATOM   1500  NE1 TRP A 112       7.901  11.898  15.093  1.00 91.73           N
ATOM   1501  HE1 TRP A 112       7.508  12.812  14.995  1.00 91.73           H
ATOM   1502  CE2 TRP A 112       7.940  10.910  14.115  1.00 91.73           C
ATOM   1503  CE3 TRP A 112       8.763   8.632  13.923  1.00 91.73           C
ATOM   1504  HE3 TRP A 112       9.255   7.751  14.334  1.00 91.73           H
ATOM   1505  CZ2 TRP A 112       7.461  10.942  12.800  1.00 91.73           C
ATOM   1506  HZ2 TRP A 112       6.970  11.824  12.389  1.00 91.73           H
ATOM   1507  CZ3 TRP A 112       8.279   8.680  12.611  1.00 91.73           C
ATOM   1508  HZ3 TRP A 112       8.406   7.792  11.991  1.00 91.73           H
ATOM   1509  CH2 TRP A 112       7.646   9.780  12.042  1.00 91.73           C
ATOM   1510  HH2 TRP A 112       7.297   9.737  11.011  1.00 91.73           H
ATOM   1511  HN  TRP A 112      11.173   7.869  18.482  1.00 91.73           H
ATOM   1512  N   LYS A 113      12.604  11.123  16.450  1.00 92.15           N
ATOM   1513  CA  LYS A 113      13.332  12.344  16.752  1.00 92.15           C
ATOM   1514  C   LYS A 113      12.625  13.530  16.093  1.00 92.15           C
ATOM   1515  O   LYS A 113      13.083  14.667  16.200  1.00 92.15           O
ATOM   1516  HA  LYS A 113      13.304  12.482  17.832  1.00 92.15           H
ATOM   1517  CB  LYS A 113      14.802  12.204  16.351  1.00 92.15           C
ATOM   1518 1HB  LYS A 113      14.872  11.939  15.296  1.00 92.15           H
ATOM   1519 2HB  LYS A 113      15.308  13.161  16.473  1.00 92.15           H
ATOM   1520  CG  LYS A 113      15.502  11.138  17.197  1.00 92.15           C
ATOM   1521 1HG  LYS A 113      15.470  11.425  18.248  1.00 92.15           H
ATOM   1522 2HG  LYS A 113      14.969  10.192  17.109  1.00 92.15           H
ATOM   1523  CD  LYS A 113      16.955  10.955  16.756  1.00 92.15           C
ATOM   1524 1HD  LYS A 113      16.987  10.690  15.699  1.00 92.15           H
ATOM   1525 2HD  LYS A 113      17.493  11.896  16.864  1.00 92.15           H
ATOM   1526  CE  LYS A 113      17.646   9.868  17.581  1.00 92.15           C
ATOM   1527 1HE  LYS A 113      17.663  10.156  18.632  1.00 92.15           H
ATOM   1528 2HE  LYS A 113      17.080   8.938  17.515  1.00 92.15           H
ATOM   1529  NZ  LYS A 113      19.027   9.649  17.098  1.00 92.15           N
ATOM   1530 1HZ  LYS A 113      19.445   8.877  17.606  1.00 92.15           H
ATOM   1531 2HZ  LYS A 113      19.009   9.432  16.108  1.00 92.15           H
ATOM   1532 3HZ  LYS A 113      19.575  10.489  17.250  1.00 92.15           H
ATOM   1533  HN  LYS A 113      12.799  10.726  15.553  1.00 92.15           H
ATOM   1534  N   PHE A 114      11.522  13.225  15.426  1.00 93.88           N
ATOM   1535  CA  PHE A 114      10.875  14.199  14.563  1.00 93.88           C
ATOM   1536  C   PHE A 114       9.644  14.801  15.242  1.00 93.88           C
ATOM   1537  O   PHE A 114       9.189  14.299  16.268  1.00 93.88           O
ATOM   1538  HA  PHE A 114      11.601  14.988  14.365  1.00 93.88           H
ATOM   1539  CB  PHE A 114      10.435  13.455  13.300  1.00 93.88           C
ATOM   1540 1HB  PHE A 114       9.620  12.777  13.556  1.00 93.88           H
ATOM   1541 2HB  PHE A 114      10.037  14.176  12.586  1.00 93.88           H
ATOM   1542  CG  PHE A 114      11.552  12.655  12.627  1.00 93.88           C
ATOM   1543  CD1 PHE A 114      12.510  13.299  11.908  1.00 93.88           C
ATOM   1544  HD1 PHE A 114      12.482  14.384  11.811  1.00 93.88           H
ATOM   1545  CD2 PHE A 114      11.587  11.301  12.748  1.00 93.88           C
ATOM   1546  HD2 PHE A 114      10.819  10.785  13.325  1.00 93.88           H
ATOM   1547  CE1 PHE A 114      13.547  12.556  11.283  1.00 93.88           C
ATOM   1548  HE1 PHE A 114      14.315  13.072  10.706  1.00 93.88           H
ATOM   1549  CE2 PHE A 114      12.624  10.559  12.124  1.00 93.88           C
ATOM   1550  HE2 PHE A 114      12.652   9.474  12.221  1.00 93.88           H
ATOM   1551  CZ  PHE A 114      13.582  11.202  11.404  1.00 93.88           C
ATOM   1552  HZ  PHE A 114      14.378  10.632  10.925  1.00 93.88           H
ATOM   1553  HN  PHE A 114      11.071  12.333  15.468  1.00 93.88           H
ATOM   1554  N   GLN A 115       9.139  15.869  14.641  1.00 94.20           N
ATOM   1555  CA  GLN A 115       7.985  16.561  15.189  1.00 94.20           C
ATOM   1556  C   GLN A 115       6.715  15.741  14.956  1.00 94.20           C
ATOM   1557  O   GLN A 115       6.710  14.811  14.152  1.00 94.20           O
ATOM   1558  HA  GLN A 115       8.180  16.646  16.258  1.00 94.20           H
ATOM   1559  CB  GLN A 115       7.851  17.963  14.591  1.00 94.20           C
ATOM   1560 1HB  GLN A 115       7.843  17.898  13.502  1.00 94.20           H
ATOM   1561 2HB  GLN A 115       6.899  18.401  14.891  1.00 94.20           H
ATOM   1562  CG  GLN A 115       9.000  18.865  15.045  1.00 94.20           C
ATOM   1563 1HG  GLN A 115       9.104  18.810  16.128  1.00 94.20           H
ATOM   1564 2HG  GLN A 115       9.937  18.511  14.616  1.00 94.20           H
ATOM   1565  CD  GLN A 115       8.756  20.316  14.624  1.00 94.20           C
ATOM   1566  OE1 GLN A 115       7.863  20.624  13.853  1.00 94.20           O
ATOM   1567  NE2 GLN A 115       9.600  21.187  15.172  1.00 94.20           N
ATOM   1568 1HE2 GLN A 115      10.312  20.868  15.797  1.00 94.20           H
ATOM   1569 2HE2 GLN A 115       9.521  22.160  14.958  1.00 94.20           H
ATOM   1570  HN  GLN A 115       9.504  16.260  13.796  1.00 94.20           H
ATOM   1571  N   THR A 116       5.666  16.117  15.675  1.00 94.19           N
ATOM   1572  CA  THR A 116       4.407  15.396  15.595  1.00 94.19           C
ATOM   1573  C   THR A 116       3.850  15.453  14.171  1.00 94.19           C
ATOM   1574  O   THR A 116       3.256  14.487  13.694  1.00 94.19           O
ATOM   1575  HA  THR A 116       4.597  14.347  15.823  1.00 94.19           H
ATOM   1576  CB  THR A 116       3.459  15.984  16.642  1.00 94.19           C
ATOM   1577  HB  THR A 116       3.088  16.959  16.328  1.00 94.19           H
ATOM   1578  OG1 THR A 116       4.222  15.975  17.846  1.00 94.19           O
ATOM   1579  HG1 THR A 116       3.795  16.571  18.526  1.00 94.19           H
ATOM   1580  CG2 THR A 116       2.276  15.061  16.944  1.00 94.19           C
ATOM   1581 1HG2 THR A 116       2.646  14.108  17.323  1.00 94.19           H
ATOM   1582 2HG2 THR A 116       1.705  14.892  16.031  1.00 94.19           H
ATOM   1583 3HG2 THR A 116       1.635  15.526  17.693  1.00 94.19           H
ATOM   1584  HN  THR A 116       5.668  16.896  16.301  1.00 94.19           H
ATOM   1585  N   PHE A 117       4.061  16.594  13.532  1.00 95.12           N
ATOM   1586  CA  PHE A 117       3.585  16.790  12.173  1.00 95.12           C
ATOM   1587  C   PHE A 117       4.074  15.668  11.254  1.00 95.12           C
ATOM   1588  O   PHE A 117       3.293  15.101  10.491  1.00 95.12           O
ATOM   1589  HA  PHE A 117       2.496  16.780  12.208  1.00 95.12           H
ATOM   1590  CB  PHE A 117       4.161  18.120  11.685  1.00 95.12           C
ATOM   1591 1HB  PHE A 117       3.762  18.926  12.302  1.00 95.12           H
ATOM   1592 2HB  PHE A 117       5.241  18.112  11.831  1.00 95.12           H
ATOM   1593  CG  PHE A 117       3.862  18.426  10.216  1.00 95.12           C
ATOM   1594  CD1 PHE A 117       4.839  18.291   9.280  1.00 95.12           C
ATOM   1595  HD1 PHE A 117       5.836  17.964   9.577  1.00 95.12           H
ATOM   1596  CD2 PHE A 117       2.618  18.834   9.846  1.00 95.12           C
ATOM   1597  HD2 PHE A 117       1.835  18.943  10.596  1.00 95.12           H
ATOM   1598  CE1 PHE A 117       4.562  18.575   7.917  1.00 95.12           C
ATOM   1599  HE1 PHE A 117       5.345  18.466   7.167  1.00 95.12           H
ATOM   1600  CE2 PHE A 117       2.340  19.118   8.483  1.00 95.12           C
ATOM   1601  HE2 PHE A 117       1.344  19.445   8.186  1.00 95.12           H
ATOM   1602  CZ  PHE A 117       3.318  18.982   7.547  1.00 95.12           C
ATOM   1603  HZ  PHE A 117       3.105  19.200   6.500  1.00 95.12           H
ATOM   1604  HN  PHE A 117       4.547  17.374  13.926  1.00 95.12           H
ATOM   1605  N   MET A 118       5.363  15.381  11.357  1.00 94.79           N
ATOM   1606  CA  MET A 118       5.971  14.358  10.523  1.00 94.79           C
ATOM   1607  C   MET A 118       5.365  12.984  10.813  1.00 94.79           C
ATOM   1608  O   MET A 118       5.214  12.165   9.907  1.00 94.79           O
ATOM   1609  HA  MET A 118       5.754  14.650   9.496  1.00 94.79           H
ATOM   1610  CB  MET A 118       7.478  14.317  10.783  1.00 94.79           C
ATOM   1611 1HB  MET A 118       7.881  15.330  10.773  1.00 94.79           H
ATOM   1612 2HB  MET A 118       7.669  13.908  11.776  1.00 94.79           H
ATOM   1613  CG  MET A 118       8.193  13.468   9.730  1.00 94.79           C
ATOM   1614 1HG  MET A 118       9.261  13.433   9.943  1.00 94.79           H
ATOM   1615 2HG  MET A 118       7.827  12.442   9.769  1.00 94.79           H
ATOM   1616  SD  MET A 118       7.918  14.152   8.105  1.00 94.79           S
ATOM   1617  CE  MET A 118       8.886  15.647   8.230  1.00 94.79           C
ATOM   1618 1HE  MET A 118       8.499  16.263   9.042  1.00 94.79           H
ATOM   1619 2HE  MET A 118       9.926  15.390   8.433  1.00 94.79           H
ATOM   1620 3HE  MET A 118       8.825  16.199   7.293  1.00 94.79           H
ATOM   1621  HN  MET A 118       5.987  15.834  11.994  1.00 94.79           H
ATOM   1622  N   CYS A 119       5.033  12.773  12.078  1.00 93.60           N
ATOM   1623  CA  CYS A 119       4.449  11.511  12.498  1.00 93.60           C
ATOM   1624  C   CYS A 119       3.110  11.338  11.778  1.00 93.60           C
ATOM   1625  O   CYS A 119       2.823  10.269  11.242  1.00 93.60           O
ATOM   1626  HA  CYS A 119       5.149  10.729  12.206  1.00 93.60           H
ATOM   1627  CB  CYS A 119       4.292  11.438  14.019  1.00 93.60           C
ATOM   1628 1HB  CYS A 119       5.273  11.434  14.494  1.00 93.60           H
ATOM   1629 2HB  CYS A 119       3.767  12.322  14.381  1.00 93.60           H
ATOM   1630  SG  CYS A 119       3.368   9.928  14.481  1.00 93.60           S
ATOM   1631  HN  CYS A 119       5.158  13.445  12.808  1.00 93.60           H
ATOM   1632  N   LYS A 120       2.326  12.407  11.789  1.00 94.43           N
ATOM   1633  CA  LYS A 120       1.017  12.381  11.159  1.00 94.43           C
ATOM   1634  C   LYS A 120       1.174  12.020   9.680  1.00 94.43           C
ATOM   1635  O   LYS A 120       0.479  11.140   9.175  1.00 94.43           O
ATOM   1636  HA  LYS A 120       0.436  11.598  11.646  1.00 94.43           H
ATOM   1637  CB  LYS A 120       0.283  13.703  11.395  1.00 94.43           C
ATOM   1638 1HB  LYS A 120       0.927  14.536  11.113  1.00 94.43           H
ATOM   1639 2HB  LYS A 120      -0.599  13.752  10.756  1.00 94.43           H
ATOM   1640  CG  LYS A 120      -0.133  13.845  12.860  1.00 94.43           C
ATOM   1641 1HG  LYS A 120      -0.769  13.007  13.144  1.00 94.43           H
ATOM   1642 2HG  LYS A 120       0.750  13.805  13.498  1.00 94.43           H
ATOM   1643  CD  LYS A 120      -0.878  15.161  13.093  1.00 94.43           C
ATOM   1644 1HD  LYS A 120      -0.206  16.000  12.915  1.00 94.43           H
ATOM   1645 2HD  LYS A 120      -1.697  15.251  12.379  1.00 94.43           H
ATOM   1646  CE  LYS A 120      -1.427  15.234  14.519  1.00 94.43           C
ATOM   1647 1HE  LYS A 120      -1.589  14.228  14.906  1.00 94.43           H
ATOM   1648 2HE  LYS A 120      -0.697  15.713  15.172  1.00 94.43           H
ATOM   1649  NZ  LYS A 120      -2.698  15.993  14.547  1.00 94.43           N
ATOM   1650 1HZ  LYS A 120      -3.035  16.054  15.502  1.00 94.43           H
ATOM   1651 2HZ  LYS A 120      -2.542  16.927  14.184  1.00 94.43           H
ATOM   1652 3HZ  LYS A 120      -3.387  15.518  13.975  1.00 94.43           H
ATOM   1653  HN  LYS A 120       2.573  13.277  12.216  1.00 94.43           H
ATOM   1654  N   VAL A 121       2.092  12.719   9.028  1.00 94.42           N
ATOM   1655  CA  VAL A 121       2.277  12.556   7.596  1.00 94.42           C
ATOM   1656  C   VAL A 121       2.719  11.121   7.302  1.00 94.42           C
ATOM   1657  O   VAL A 121       2.150  10.458   6.437  1.00 94.42           O
ATOM   1658  HA  VAL A 121       1.314  12.732   7.117  1.00 94.42           H
ATOM   1659  CB  VAL A 121       3.263  13.604   7.074  1.00 94.42           C
ATOM   1660  HB  VAL A 121       4.165  13.549   7.685  1.00 94.42           H
ATOM   1661  CG1 VAL A 121       3.659  13.311   5.626  1.00 94.42           C
ATOM   1662 1HG1 VAL A 121       4.129  12.329   5.569  1.00 94.42           H
ATOM   1663 2HG1 VAL A 121       2.769  13.324   4.996  1.00 94.42           H
ATOM   1664 3HG1 VAL A 121       4.360  14.070   5.280  1.00 94.42           H
ATOM   1665  CG2 VAL A 121       2.688  15.015   7.211  1.00 94.42           C
ATOM   1666 1HG2 VAL A 121       1.764  15.087   6.636  1.00 94.42           H
ATOM   1667 2HG2 VAL A 121       2.480  15.223   8.260  1.00 94.42           H
ATOM   1668 3HG2 VAL A 121       3.409  15.739   6.833  1.00 94.42           H
ATOM   1669  HN  VAL A 121       2.701  13.384   9.460  1.00 94.42           H
ATOM   1670  N   VAL A 122       3.730  10.684   8.040  1.00 93.27           N
ATOM   1671  CA  VAL A 122       4.403   9.437   7.722  1.00 93.27           C
ATOM   1672  C   VAL A 122       3.417   8.277   7.873  1.00 93.27           C
ATOM   1673  O   VAL A 122       3.403   7.359   7.054  1.00 93.27           O
ATOM   1674  HA  VAL A 122       4.724   9.492   6.682  1.00 93.27           H
ATOM   1675  CB  VAL A 122       5.650   9.278   8.595  1.00 93.27           C
ATOM   1676  HB  VAL A 122       5.368   9.498   9.625  1.00 93.27           H
ATOM   1677  CG1 VAL A 122       6.173   7.841   8.548  1.00 93.27           C
ATOM   1678 1HG1 VAL A 122       5.402   7.162   8.913  1.00 93.27           H
ATOM   1679 2HG1 VAL A 122       6.430   7.581   7.521  1.00 93.27           H
ATOM   1680 3HG1 VAL A 122       7.059   7.756   9.177  1.00 93.27           H
ATOM   1681  CG2 VAL A 122       6.738  10.272   8.182  1.00 93.27           C
ATOM   1682 1HG2 VAL A 122       7.015  10.096   7.143  1.00 93.27           H
ATOM   1683 2HG2 VAL A 122       6.362  11.289   8.292  1.00 93.27           H
ATOM   1684 3HG2 VAL A 122       7.613  10.137   8.819  1.00 93.27           H
ATOM   1685  HN  VAL A 122       4.088  11.166   8.839  1.00 93.27           H
ATOM   1686  N   ASN A 123       2.615   8.357   8.924  1.00 91.93           N
ATOM   1687  CA  ASN A 123       1.624   7.327   9.190  1.00 91.93           C
ATOM   1688  C   ASN A 123       0.587   7.321   8.066  1.00 91.93           C
ATOM   1689  O   ASN A 123       0.136   6.260   7.638  1.00 91.93           O
ATOM   1690  HA  ASN A 123       2.187   6.395   9.243  1.00 91.93           H
ATOM   1691  CB  ASN A 123       0.893   7.594  10.507  1.00 91.93           C
ATOM   1692 1HB  ASN A 123       0.813   8.669  10.672  1.00 91.93           H
ATOM   1693 2HB  ASN A 123      -0.124   7.204  10.448  1.00 91.93           H
ATOM   1694  CG  ASN A 123       1.625   6.945  11.683  1.00 91.93           C
ATOM   1695  OD1 ASN A 123       2.425   6.037  11.525  1.00 91.93           O
ATOM   1696  ND2 ASN A 123       1.309   7.460  12.868  1.00 91.93           N
ATOM   1697 1HD2 ASN A 123       0.645   8.205  12.928  1.00 91.93           H
ATOM   1698 2HD2 ASN A 123       1.736   7.102  13.698  1.00 91.93           H
ATOM   1699  HN  ASN A 123       2.634   9.106   9.587  1.00 91.93           H
ATOM   1700  N   SER A 124       0.239   8.519   7.618  1.00 93.16           N
ATOM   1701  CA  SER A 124      -0.876   8.680   6.700  1.00 93.16           C
ATOM   1702  C   SER A 124      -0.456   8.264   5.289  1.00 93.16           C
ATOM   1703  O   SER A 124      -1.261   7.724   4.532  1.00 93.16           O
ATOM   1704  HA  SER A 124      -1.657   8.020   7.077  1.00 93.16           H
ATOM   1705  CB  SER A 124      -1.384  10.123   6.699  1.00 93.16           C
ATOM   1706 1HB  SER A 124      -0.611  10.779   6.300  1.00 93.16           H
ATOM   1707 2HB  SER A 124      -2.245  10.204   6.036  1.00 93.16           H
ATOM   1708  OG  SER A 124      -1.749  10.561   8.005  1.00 93.16           O
ATOM   1709  HG  SER A 124      -1.144  11.301   8.299  1.00 93.16           H
ATOM   1710  HN  SER A 124       0.703   9.367   7.872  1.00 93.16           H
ATOM   1711  N   MET A 125       0.804   8.531   4.978  1.00 93.07           N
ATOM   1712  CA  MET A 125       1.284   8.392   3.614  1.00 93.07           C
ATOM   1713  C   MET A 125       1.174   6.941   3.139  1.00 93.07           C
ATOM   1714  O   MET A 125       0.843   6.686   1.982  1.00 93.07           O
ATOM   1715  HA  MET A 125       0.639   9.029   3.009  1.00 93.07           H
ATOM   1716  CB  MET A 125       2.743   8.845   3.537  1.00 93.07           C
ATOM   1717 1HB  MET A 125       3.286   8.487   4.412  1.00 93.07           H
ATOM   1718 2HB  MET A 125       3.220   8.400   2.663  1.00 93.07           H
ATOM   1719  CG  MET A 125       2.841  10.369   3.458  1.00 93.07           C
ATOM   1720 1HG  MET A 125       2.322  10.819   4.304  1.00 93.07           H
ATOM   1721 2HG  MET A 125       3.884  10.679   3.522  1.00 93.07           H
ATOM   1722  SD  MET A 125       2.127  10.948   1.928  1.00 93.07           S
ATOM   1723  CE  MET A 125       1.469  12.518   2.467  1.00 93.07           C
ATOM   1724 1HE  MET A 125       0.741  12.353   3.261  1.00 93.07           H
ATOM   1725 2HE  MET A 125       2.280  13.142   2.842  1.00 93.07           H
ATOM   1726 3HE  MET A 125       0.985  13.016   1.628  1.00 93.07           H
ATOM   1727  HN  MET A 125       1.490   8.838   5.638  1.00 93.07           H
ATOM   1728  N   TYR A 126       1.456   6.029   4.058  1.00 86.16           N
ATOM   1729  CA  TYR A 126       1.378   4.610   3.752  1.00 86.16           C
ATOM   1730  C   TYR A 126      -0.049   4.208   3.376  1.00 86.16           C
ATOM   1731  O   TYR A 126      -0.262   3.514   2.383  1.00 86.16           O
ATOM   1732  HA  TYR A 126       2.038   4.411   2.908  1.00 86.16           H
ATOM   1733  CB  TYR A 126       1.780   3.880   5.035  1.00 86.16           C
ATOM   1734 1HB  TYR A 126       2.835   4.071   5.234  1.00 86.16           H
ATOM   1735 2HB  TYR A 126       1.217   4.297   5.870  1.00 86.16           H
ATOM   1736  CG  TYR A 126       1.550   2.368   4.988  1.00 86.16           C
ATOM   1737  CD1 TYR A 126       0.739   1.764   5.927  1.00 86.16           C
ATOM   1738  HD1 TYR A 126       0.263   2.364   6.703  1.00 86.16           H
ATOM   1739  CD2 TYR A 126       2.154   1.608   4.007  1.00 86.16           C
ATOM   1740  HD2 TYR A 126       2.794   2.085   3.265  1.00 86.16           H
ATOM   1741  CE1 TYR A 126       0.523   0.341   5.884  1.00 86.16           C
ATOM   1742  HE1 TYR A 126      -0.115  -0.148   6.619  1.00 86.16           H
ATOM   1743  CE2 TYR A 126       1.937   0.185   3.963  1.00 86.16           C
ATOM   1744  HE2 TYR A 126       2.408  -0.426   3.193  1.00 86.16           H
ATOM   1745  CZ  TYR A 126       1.133  -0.378   4.903  1.00 86.16           C
ATOM   1746  OH  TYR A 126       0.928  -1.722   4.862  1.00 86.16           O
ATOM   1747  HH  TYR A 126       1.409  -2.117   4.079  1.00 86.16           H
ATOM   1748  HN  TYR A 126       1.734   6.245   4.994  1.00 86.16           H
ATOM   1749  N   LYS A 127      -0.991   4.662   4.190  1.00 87.11           N
ATOM   1750  CA  LYS A 127      -2.385   4.300   3.997  1.00 87.11           C
ATOM   1751  C   LYS A 127      -2.888   4.907   2.686  1.00 87.11           C
ATOM   1752  O   LYS A 127      -3.683   4.292   1.977  1.00 87.11           O
ATOM   1753  HA  LYS A 127      -2.433   3.214   3.915  1.00 87.11           H
ATOM   1754  CB  LYS A 127      -3.217   4.698   5.218  1.00 87.11           C
ATOM   1755 1HB  LYS A 127      -3.012   5.737   5.479  1.00 87.11           H
ATOM   1756 2HB  LYS A 127      -4.278   4.635   4.976  1.00 87.11           H
ATOM   1757  CG  LYS A 127      -2.905   3.795   6.412  1.00 87.11           C
ATOM   1758 1HG  LYS A 127      -1.833   3.801   6.607  1.00 87.11           H
ATOM   1759 2HG  LYS A 127      -3.394   4.184   7.305  1.00 87.11           H
ATOM   1760  CD  LYS A 127      -3.373   2.361   6.152  1.00 87.11           C
ATOM   1761 1HD  LYS A 127      -4.449   2.353   5.975  1.00 87.11           H
ATOM   1762 2HD  LYS A 127      -2.899   1.978   5.249  1.00 87.11           H
ATOM   1763  CE  LYS A 127      -3.039   1.452   7.336  1.00 87.11           C
ATOM   1764 1HE  LYS A 127      -2.000   1.599   7.633  1.00 87.11           H
ATOM   1765 2HE  LYS A 127      -3.657   1.719   8.193  1.00 87.11           H
ATOM   1766  NZ  LYS A 127      -3.262   0.033   6.979  1.00 87.11           N
ATOM   1767 1HZ  LYS A 127      -3.063  -0.553   7.782  1.00 87.11           H
ATOM   1768 2HZ  LYS A 127      -4.227  -0.097   6.697  1.00 87.11           H
ATOM   1769 3HZ  LYS A 127      -2.649  -0.223   6.213  1.00 87.11           H
ATOM   1770  HN  LYS A 127      -0.815   5.264   4.969  1.00 87.11           H
ATOM   1771  N   MET A 128      -2.403   6.107   2.402  1.00 91.66           N
ATOM   1772  CA  MET A 128      -2.760   6.786   1.168  1.00 91.66           C
ATOM   1773  C   MET A 128      -2.261   6.006  -0.050  1.00 91.66           C
ATOM   1774  O   MET A 128      -3.000   5.817  -1.016  1.00 91.66           O
ATOM   1775  HA  MET A 128      -3.849   6.828   1.160  1.00 91.66           H
ATOM   1776  CB  MET A 128      -2.148   8.188   1.161  1.00 91.66           C
ATOM   1777 1HB  MET A 128      -2.459   8.729   2.055  1.00 91.66           H
ATOM   1778 2HB  MET A 128      -1.061   8.115   1.195  1.00 91.66           H
ATOM   1779  CG  MET A 128      -2.575   8.966  -0.085  1.00 91.66           C
ATOM   1780 1HG  MET A 128      -2.291   8.416  -0.982  1.00 91.66           H
ATOM   1781 2HG  MET A 128      -3.659   9.071  -0.106  1.00 91.66           H
ATOM   1782  SD  MET A 128      -1.808  10.578  -0.091  1.00 91.66           S
ATOM   1783  CE  MET A 128      -2.778  11.388   1.169  1.00 91.66           C
ATOM   1784 1HE  MET A 128      -3.827  11.395   0.872  1.00 91.66           H
ATOM   1785 2HE  MET A 128      -2.671  10.850   2.112  1.00 91.66           H
ATOM   1786 3HE  MET A 128      -2.429  12.413   1.295  1.00 91.66           H
ATOM   1787  HN  MET A 128      -1.779   6.613   2.998  1.00 91.66           H
ATOM   1788  N   ASN A 129      -1.012   5.574   0.034  1.00 90.59           N
ATOM   1789  CA  ASN A 129      -0.419   4.785  -1.032  1.00 90.59           C
ATOM   1790  C   ASN A 129      -1.268   3.535  -1.269  1.00 90.59           C
ATOM   1791  O   ASN A 129      -1.645   3.241  -2.402  1.00 90.59           O
ATOM   1792  HA  ASN A 129      -0.398   5.445  -1.899  1.00 90.59           H
ATOM   1793  CB  ASN A 129       0.995   4.332  -0.662  1.00 90.59           C
ATOM   1794 1HB  ASN A 129       1.674   5.185  -0.695  1.00 90.59           H
ATOM   1795 2HB  ASN A 129       1.005   3.958   0.362  1.00 90.59           H
ATOM   1796  CG  ASN A 129       1.489   3.242  -1.615  1.00 90.59           C
ATOM   1797  OD1 ASN A 129       1.268   2.059  -1.414  1.00 90.59           O
ATOM   1798  ND2 ASN A 129       2.168   3.705  -2.661  1.00 90.59           N
ATOM   1799 1HD2 ASN A 129       2.314   4.688  -2.767  1.00 90.59           H
ATOM   1800 2HD2 ASN A 129       2.533   3.069  -3.341  1.00 90.59           H
ATOM   1801  HN  ASN A 129      -0.409   5.754   0.811  1.00 90.59           H
ATOM   1802  N   PHE A 130      -1.545   2.832  -0.180  1.00 85.94           N
ATOM   1803  CA  PHE A 130      -2.218   1.547  -0.270  1.00 85.94           C
ATOM   1804  C   PHE A 130      -3.548   1.675  -1.017  1.00 85.94           C
ATOM   1805  O   PHE A 130      -3.779   0.979  -2.004  1.00 85.94           O
ATOM   1806  HA  PHE A 130      -1.559   0.874  -0.818  1.00 85.94           H
ATOM   1807  CB  PHE A 130      -2.494   1.085   1.162  1.00 85.94           C
ATOM   1808 1HB  PHE A 130      -1.558   1.088   1.721  1.00 85.94           H
ATOM   1809 2HB  PHE A 130      -3.154   1.806   1.645  1.00 85.94           H
ATOM   1810  CG  PHE A 130      -3.125  -0.305   1.258  1.00 85.94           C
ATOM   1811  CD1 PHE A 130      -4.469  -0.454   1.114  1.00 85.94           C
ATOM   1812  HD1 PHE A 130      -5.097   0.418   0.931  1.00 85.94           H
ATOM   1813  CD2 PHE A 130      -2.341  -1.393   1.486  1.00 85.94           C
ATOM   1814  HD2 PHE A 130      -1.264  -1.274   1.601  1.00 85.94           H
ATOM   1815  CE1 PHE A 130      -5.054  -1.745   1.202  1.00 85.94           C
ATOM   1816  HE1 PHE A 130      -6.131  -1.863   1.087  1.00 85.94           H
ATOM   1817  CE2 PHE A 130      -2.926  -2.684   1.574  1.00 85.94           C
ATOM   1818  HE2 PHE A 130      -2.298  -3.556   1.757  1.00 85.94           H
ATOM   1819  CZ  PHE A 130      -4.270  -2.832   1.430  1.00 85.94           C
ATOM   1820  HZ  PHE A 130      -4.720  -3.823   1.498  1.00 85.94           H
ATOM   1821  HN  PHE A 130      -1.319   3.126   0.748  1.00 85.94           H
ATOM   1822  N   TYR A 131      -4.387   2.571  -0.516  1.00 87.17           N
ATOM   1823  CA  TYR A 131      -5.734   2.710  -1.042  1.00 87.17           C
ATOM   1824  C   TYR A 131      -5.708   3.151  -2.507  1.00 87.17           C
ATOM   1825  O   TYR A 131      -6.481   2.652  -3.323  1.00 87.17           O
ATOM   1826  HA  TYR A 131      -6.224   1.739  -0.972  1.00 87.17           H
ATOM   1827  CB  TYR A 131      -6.403   3.801  -0.205  1.00 87.17           C
ATOM   1828 1HB  TYR A 131      -5.781   4.695  -0.227  1.00 87.17           H
ATOM   1829 2HB  TYR A 131      -7.356   4.065  -0.664  1.00 87.17           H
ATOM   1830  CG  TYR A 131      -6.649   3.404   1.253  1.00 87.17           C
ATOM   1831  CD1 TYR A 131      -7.134   2.148   1.553  1.00 87.17           C
ATOM   1832  HD1 TYR A 131      -7.342   1.438   0.752  1.00 87.17           H
ATOM   1833  CD2 TYR A 131      -6.386   4.303   2.266  1.00 87.17           C
ATOM   1834  HD2 TYR A 131      -6.003   5.296   2.029  1.00 87.17           H
ATOM   1835  CE1 TYR A 131      -7.365   1.774   2.925  1.00 87.17           C
ATOM   1836  HE1 TYR A 131      -7.748   0.785   3.176  1.00 87.17           H
ATOM   1837  CE2 TYR A 131      -6.617   3.930   3.637  1.00 87.17           C
ATOM   1838  HE2 TYR A 131      -6.413   4.630   4.448  1.00 87.17           H
ATOM   1839  CZ  TYR A 131      -7.095   2.684   3.899  1.00 87.17           C
ATOM   1840  OH  TYR A 131      -7.313   2.331   5.194  1.00 87.17           O
ATOM   1841  HH  TYR A 131      -7.233   3.133   5.785  1.00 87.17           H
ATOM   1842  HN  TYR A 131      -4.159   3.193   0.233  1.00 87.17           H
ATOM   1843  N   SER A 132      -4.811   4.083  -2.795  1.00 89.98           N
ATOM   1844  CA  SER A 132      -4.694   4.619  -4.140  1.00 89.98           C
ATOM   1845  C   SER A 132      -4.229   3.523  -5.101  1.00 89.98           C
ATOM   1846  O   SER A 132      -4.739   3.411  -6.215  1.00 89.98           O
ATOM   1847  HA  SER A 132      -5.696   4.959  -4.404  1.00 89.98           H
ATOM   1848  CB  SER A 132      -3.728   5.804  -4.179  1.00 89.98           C
ATOM   1849 1HB  SER A 132      -3.614   6.146  -5.208  1.00 89.98           H
ATOM   1850 2HB  SER A 132      -4.149   6.634  -3.612  1.00 89.98           H
ATOM   1851  OG  SER A 132      -2.449   5.468  -3.648  1.00 89.98           O
ATOM   1852  HG  SER A 132      -2.326   5.898  -2.754  1.00 89.98           H
ATOM   1853  HN  SER A 132      -4.174   4.470  -2.129  1.00 89.98           H
ATOM   1854  N   CYS A 133      -3.266   2.741  -4.635  1.00 84.96           N
ATOM   1855  CA  CYS A 133      -2.710   1.673  -5.448  1.00 84.96           C
ATOM   1856  C   CYS A 133      -3.829   0.678  -5.764  1.00 84.96           C
ATOM   1857  O   CYS A 133      -3.998   0.273  -6.913  1.00 84.96           O
ATOM   1858  HA  CYS A 133      -2.335   2.136  -6.361  1.00 84.96           H
ATOM   1859  CB  CYS A 133      -1.523   0.997  -4.759  1.00 84.96           C
ATOM   1860 1HB  CYS A 133      -1.748   0.836  -3.704  1.00 84.96           H
ATOM   1861 2HB  CYS A 133      -1.347   0.016  -5.200  1.00 84.96           H
ATOM   1862  SG  CYS A 133      -0.027   2.036  -4.927  1.00 84.96           S
ATOM   1863  HG  CYS A 133      -0.384   2.942  -4.022  1.00 84.96           H
ATOM   1864  HN  CYS A 133      -2.867   2.829  -3.722  1.00 84.96           H
ATOM   1865  N   VAL A 134      -4.564   0.313  -4.724  1.00 82.83           N
ATOM   1866  CA  VAL A 134      -5.639  -0.653  -4.869  1.00 82.83           C
ATOM   1867  C   VAL A 134      -6.621  -0.162  -5.935  1.00 82.83           C
ATOM   1868  O   VAL A 134      -6.991  -0.912  -6.837  1.00 82.83           O
ATOM   1869  HA  VAL A 134      -5.196  -1.590  -5.207  1.00 82.83           H
ATOM   1870  CB  VAL A 134      -6.304  -0.905  -3.515  1.00 82.83           C
ATOM   1871  HB  VAL A 134      -6.353   0.046  -2.984  1.00 82.83           H
ATOM   1872  CG1 VAL A 134      -7.735  -1.417  -3.693  1.00 82.83           C
ATOM   1873 1HG1 VAL A 134      -8.321  -0.677  -4.237  1.00 82.83           H
ATOM   1874 2HG1 VAL A 134      -7.719  -2.352  -4.253  1.00 82.83           H
ATOM   1875 3HG1 VAL A 134      -8.184  -1.587  -2.714  1.00 82.83           H
ATOM   1876  CG2 VAL A 134      -5.476  -1.874  -2.669  1.00 82.83           C
ATOM   1877 1HG2 VAL A 134      -5.382  -2.825  -3.193  1.00 82.83           H
ATOM   1878 2HG2 VAL A 134      -4.485  -1.453  -2.499  1.00 82.83           H
ATOM   1879 3HG2 VAL A 134      -5.971  -2.035  -1.711  1.00 82.83           H
ATOM   1880  HN  VAL A 134      -4.436   0.666  -3.797  1.00 82.83           H
ATOM   1881  N   LEU A 135      -7.015   1.096  -5.796  1.00 85.97           N
ATOM   1882  CA  LEU A 135      -8.043   1.657  -6.655  1.00 85.97           C
ATOM   1883  C   LEU A 135      -7.509   1.753  -8.086  1.00 85.97           C
ATOM   1884  O   LEU A 135      -8.250   1.541  -9.045  1.00 85.97           O
ATOM   1885  HA  LEU A 135      -8.888   0.968  -6.648  1.00 85.97           H
ATOM   1886  CB  LEU A 135      -8.541   2.991  -6.094  1.00 85.97           C
ATOM   1887 1HB  LEU A 135      -7.684   3.651  -5.965  1.00 85.97           H
ATOM   1888 2HB  LEU A 135      -9.192   3.454  -6.836  1.00 85.97           H
ATOM   1889  CG  LEU A 135      -9.298   2.918  -4.767  1.00 85.97           C
ATOM   1890  HG  LEU A 135      -8.729   2.289  -4.083  1.00 85.97           H
ATOM   1891  CD1 LEU A 135      -9.409   4.302  -4.123  1.00 85.97           C
ATOM   1892 1HD1 LEU A 135      -8.410   4.696  -3.934  1.00 85.97           H
ATOM   1893 2HD1 LEU A 135      -9.944   4.974  -4.794  1.00 85.97           H
ATOM   1894 3HD1 LEU A 135      -9.951   4.222  -3.181  1.00 85.97           H
ATOM   1895  CD2 LEU A 135     -10.668   2.261  -4.951  1.00 85.97           C
ATOM   1896 1HD2 LEU A 135     -11.258   2.844  -5.659  1.00 85.97           H
ATOM   1897 2HD2 LEU A 135     -10.536   1.249  -5.334  1.00 85.97           H
ATOM   1898 3HD2 LEU A 135     -11.184   2.223  -3.992  1.00 85.97           H
ATOM   1899  HN  LEU A 135      -6.645   1.725  -5.112  1.00 85.97           H
ATOM   1900  N   LEU A 136      -6.227   2.073  -8.185  1.00 87.16           N
ATOM   1901  CA  LEU A 136      -5.590   2.219  -9.482  1.00 87.16           C
ATOM   1902  C   LEU A 136      -5.536   0.856 -10.175  1.00 87.16           C
ATOM   1903  O   LEU A 136      -5.822   0.750 -11.367  1.00 87.16           O
ATOM   1904  HA  LEU A 136      -6.212   2.885 -10.079  1.00 87.16           H
ATOM   1905  CB  LEU A 136      -4.222   2.888  -9.335  1.00 87.16           C
ATOM   1906 1HB  LEU A 136      -3.682   2.393  -8.528  1.00 87.16           H
ATOM   1907 2HB  LEU A 136      -3.655   2.715 -10.250  1.00 87.16           H
ATOM   1908  CG  LEU A 136      -4.237   4.392  -9.054  1.00 87.16           C
ATOM   1909  HG  LEU A 136      -4.948   4.582  -8.250  1.00 87.16           H
ATOM   1910  CD1 LEU A 136      -2.868   4.873  -8.570  1.00 87.16           C
ATOM   1911 1HD1 LEU A 136      -2.602   4.349  -7.652  1.00 87.16           H
ATOM   1912 2HD1 LEU A 136      -2.119   4.669  -9.335  1.00 87.16           H
ATOM   1913 3HD1 LEU A 136      -2.907   5.946  -8.378  1.00 87.16           H
ATOM   1914  CD2 LEU A 136      -4.720   5.173 -10.278  1.00 87.16           C
ATOM   1915 1HD2 LEU A 136      -4.052   4.982 -11.118  1.00 87.16           H
ATOM   1916 2HD2 LEU A 136      -5.730   4.856 -10.537  1.00 87.16           H
ATOM   1917 3HD2 LEU A 136      -4.721   6.239 -10.051  1.00 87.16           H
ATOM   1918  HN  LEU A 136      -5.628   2.232  -7.400  1.00 87.16           H
ATOM   1919  N   ILE A 137      -5.168  -0.153  -9.399  1.00 80.08           N
ATOM   1920  CA  ILE A 137      -5.044  -1.500  -9.930  1.00 80.08           C
ATOM   1921  C   ILE A 137      -6.405  -1.965 -10.451  1.00 80.08           C
ATOM   1922  O   ILE A 137      -6.488  -2.598 -11.503  1.00 80.08           O
ATOM   1923  HA  ILE A 137      -4.350  -1.457 -10.769  1.00 80.08           H
ATOM   1924  CB  ILE A 137      -4.434  -2.434  -8.884  1.00 80.08           C
ATOM   1925  HB  ILE A 137      -4.924  -2.245  -7.929  1.00 80.08           H
ATOM   1926  CG1 ILE A 137      -2.944  -2.144  -8.692  1.00 80.08           C
ATOM   1927 1HG1 ILE A 137      -2.390  -2.475  -9.570  1.00 80.08           H
ATOM   1928 2HG1 ILE A 137      -2.788  -1.069  -8.603  1.00 80.08           H
ATOM   1929  CG2 ILE A 137      -4.691  -3.900  -9.241  1.00 80.08           C
ATOM   1930 1HG2 ILE A 137      -5.766  -4.079  -9.286  1.00 80.08           H
ATOM   1931 2HG2 ILE A 137      -4.245  -4.121 -10.210  1.00 80.08           H
ATOM   1932 3HG2 ILE A 137      -4.247  -4.542  -8.481  1.00 80.08           H
ATOM   1933  CD1 ILE A 137      -2.404  -2.849  -7.446  1.00 80.08           C
ATOM   1934 1HD1 ILE A 137      -2.944  -2.498  -6.567  1.00 80.08           H
ATOM   1935 2HD1 ILE A 137      -2.540  -3.926  -7.550  1.00 80.08           H
ATOM   1936 3HD1 ILE A 137      -1.343  -2.626  -7.334  1.00 80.08           H
ATOM   1937  HN  ILE A 137      -4.957  -0.062  -8.426  1.00 80.08           H
ATOM   1938  N   MET A 138      -7.439  -1.634  -9.691  1.00 80.51           N
ATOM   1939  CA  MET A 138      -8.799  -1.932 -10.106  1.00 80.51           C
ATOM   1940  C   MET A 138      -9.110  -1.299 -11.463  1.00 80.51           C
ATOM   1941  O   MET A 138      -9.624  -1.965 -12.360  1.00 80.51           O
ATOM   1942  HA  MET A 138      -8.850  -3.018 -10.184  1.00 80.51           H
ATOM   1943  CB  MET A 138      -9.780  -1.403  -9.058  1.00 80.51           C
ATOM   1944 1HB  MET A 138      -9.685  -1.982  -8.140  1.00 80.51           H
ATOM   1945 2HB  MET A 138      -9.532  -0.371  -8.811  1.00 80.51           H
ATOM   1946  CG  MET A 138     -11.221  -1.478  -9.569  1.00 80.51           C
ATOM   1947 1HG  MET A 138     -11.347  -0.818 -10.426  1.00 80.51           H
ATOM   1948 2HG  MET A 138     -11.442  -2.490  -9.911  1.00 80.51           H
ATOM   1949  SD  MET A 138     -12.354  -1.014  -8.270  1.00 80.51           S
ATOM   1950  CE  MET A 138     -12.136   0.758  -8.288  1.00 80.51           C
ATOM   1951 1HE  MET A 138     -11.094   0.998  -8.074  1.00 80.51           H
ATOM   1952 2HE  MET A 138     -12.404   1.147  -9.270  1.00 80.51           H
ATOM   1953 3HE  MET A 138     -12.776   1.210  -7.530  1.00 80.51           H
ATOM   1954  HN  MET A 138      -7.358  -1.170  -8.809  1.00 80.51           H
ATOM   1955  N   CYS A 139      -8.785  -0.019 -11.572  1.00 84.12           N
ATOM   1956  CA  CYS A 139      -9.131   0.743 -12.760  1.00 84.12           C
ATOM   1957  C   CYS A 139      -8.367   0.154 -13.947  1.00 84.12           C
ATOM   1958  O   CYS A 139      -8.902   0.064 -15.051  1.00 84.12           O
ATOM   1959  HA  CYS A 139     -10.206   0.634 -12.899  1.00 84.12           H
ATOM   1960  CB  CYS A 139      -8.843   2.235 -12.579  1.00 84.12           C
ATOM   1961 1HB  CYS A 139      -7.816   2.377 -12.241  1.00 84.12           H
ATOM   1962 2HB  CYS A 139      -8.938   2.751 -13.534  1.00 84.12           H
ATOM   1963  SG  CYS A 139     -10.005   2.954 -11.362  1.00 84.12           S
ATOM   1964  HG  CYS A 139      -9.375   2.500 -10.282  1.00 84.12           H
ATOM   1965  HN  CYS A 139      -8.295   0.495 -10.868  1.00 84.12           H
ATOM   1966  N   ILE A 140      -7.127  -0.231 -13.681  1.00 80.89           N
ATOM   1967  CA  ILE A 140      -6.293  -0.832 -14.707  1.00 80.89           C
ATOM   1968  C   ILE A 140      -6.966  -2.106 -15.223  1.00 80.89           C
ATOM   1969  O   ILE A 140      -6.983  -2.360 -16.426  1.00 80.89           O
ATOM   1970  HA  ILE A 140      -6.224  -0.121 -15.530  1.00 80.89           H
ATOM   1971  CB  ILE A 140      -4.874  -1.056 -14.181  1.00 80.89           C
ATOM   1972  HB  ILE A 140      -4.944  -1.504 -13.190  1.00 80.89           H
ATOM   1973  CG1 ILE A 140      -4.131   0.273 -14.025  1.00 80.89           C
ATOM   1974 1HG1 ILE A 140      -3.850   0.653 -15.007  1.00 80.89           H
ATOM   1975 2HG1 ILE A 140      -4.793   1.012 -13.574  1.00 80.89           H
ATOM   1976  CG2 ILE A 140      -4.109  -2.040 -15.069  1.00 80.89           C
ATOM   1977 1HG2 ILE A 140      -4.630  -2.997 -15.084  1.00 80.89           H
ATOM   1978 2HG2 ILE A 140      -4.047  -1.643 -16.082  1.00 80.89           H
ATOM   1979 3HG2 ILE A 140      -3.103  -2.180 -14.672  1.00 80.89           H
ATOM   1980  CD1 ILE A 140      -2.881   0.103 -13.160  1.00 80.89           C
ATOM   1981 1HD1 ILE A 140      -3.168  -0.254 -12.171  1.00 80.89           H
ATOM   1982 2HD1 ILE A 140      -2.211  -0.619 -13.627  1.00 80.89           H
ATOM   1983 3HD1 ILE A 140      -2.372   1.063 -13.065  1.00 80.89           H
ATOM   1984  HN  ILE A 140      -6.693  -0.137 -12.784  1.00 80.89           H
ATOM   1985  N   SER A 141      -7.503  -2.874 -14.286  1.00 75.29           N
ATOM   1986  CA  SER A 141      -8.085  -4.163 -14.618  1.00 75.29           C
ATOM   1987  C   SER A 141      -9.320  -3.968 -15.500  1.00 75.29           C
ATOM   1988  O   SER A 141      -9.518  -4.701 -16.468  1.00 75.29           O
ATOM   1989  HA  SER A 141      -7.307  -4.699 -15.163  1.00 75.29           H
ATOM   1990  CB  SER A 141      -8.452  -4.944 -13.355  1.00 75.29           C
ATOM   1991 1HB  SER A 141      -9.207  -4.392 -12.795  1.00 75.29           H
ATOM   1992 2HB  SER A 141      -8.898  -5.898 -13.635  1.00 75.29           H
ATOM   1993  OG  SER A 141      -7.320  -5.176 -12.522  1.00 75.29           O
ATOM   1994  HG  SER A 141      -7.243  -4.450 -11.838  1.00 75.29           H
ATOM   1995  HN  SER A 141      -7.545  -2.629 -13.318  1.00 75.29           H
ATOM   1996  N   VAL A 142     -10.120  -2.978 -15.133  1.00 77.47           N
ATOM   1997  CA  VAL A 142     -11.314  -2.658 -15.895  1.00 77.47           C
ATOM   1998  C   VAL A 142     -10.910  -2.170 -17.288  1.00 77.47           C
ATOM   1999  O   VAL A 142     -11.522  -2.551 -18.285  1.00 77.47           O
ATOM   2000  HA  VAL A 142     -11.893  -3.576 -16.000  1.00 77.47           H
ATOM   2001  CB  VAL A 142     -12.168  -1.644 -15.131  1.00 77.47           C
ATOM   2002  HB  VAL A 142     -11.540  -0.783 -14.902  1.00 77.47           H
ATOM   2003  CG1 VAL A 142     -13.339  -1.157 -15.986  1.00 77.47           C
ATOM   2004 1HG1 VAL A 142     -12.956  -0.682 -16.889  1.00 77.47           H
ATOM   2005 2HG1 VAL A 142     -13.966  -2.006 -16.260  1.00 77.47           H
ATOM   2006 3HG1 VAL A 142     -13.929  -0.438 -15.419  1.00 77.47           H
ATOM   2007  CG2 VAL A 142     -12.662  -2.231 -13.807  1.00 77.47           C
ATOM   2008 1HG2 VAL A 142     -13.265  -3.116 -14.005  1.00 77.47           H
ATOM   2009 2HG2 VAL A 142     -11.807  -2.505 -13.189  1.00 77.47           H
ATOM   2010 3HG2 VAL A 142     -13.266  -1.489 -13.284  1.00 77.47           H
ATOM   2011  HN  VAL A 142      -9.962  -2.399 -14.332  1.00 77.47           H
ATOM   2012  N   ASP A 143      -9.882  -1.334 -17.312  1.00 77.60           N
ATOM   2013  CA  ASP A 143      -9.445  -0.722 -18.555  1.00 77.60           C
ATOM   2014  C   ASP A 143      -8.966  -1.812 -19.515  1.00 77.60           C
ATOM   2015  O   ASP A 143      -9.233  -1.750 -20.714  1.00 77.60           O
ATOM   2016  HA  ASP A 143     -10.316  -0.186 -18.933  1.00 77.60           H
ATOM   2017  CB  ASP A 143      -8.280   0.241 -18.314  1.00 77.60           C
ATOM   2018 1HB  ASP A 143      -8.527   0.920 -17.499  1.00 77.60           H
ATOM   2019 2HB  ASP A 143      -7.398  -0.320 -18.005  1.00 77.60           H
ATOM   2020  CG  ASP A 143      -7.963   1.045 -19.577  1.00 77.60           C
ATOM   2021  OD1 ASP A 143      -8.921   1.616 -20.141  1.00 77.60           O
ATOM   2022  OD2 ASP A 143      -6.770   1.070 -19.949  1.00 77.60           O
ATOM   2023  HN  ASP A 143      -9.354  -1.075 -16.504  1.00 77.60           H
ATOM   2024  N   ARG A 144      -8.267  -2.787 -18.951  1.00 73.37           N
ATOM   2025  CA  ARG A 144      -7.768  -3.902 -19.739  1.00 73.37           C
ATOM   2026  C   ARG A 144      -8.933  -4.681 -20.354  1.00 73.37           C
ATOM   2027  O   ARG A 144      -8.892  -5.040 -21.529  1.00 73.37           O
ATOM   2028  HA  ARG A 144      -7.152  -3.443 -20.512  1.00 73.37           H
ATOM   2029  CB  ARG A 144      -6.927  -4.849 -18.881  1.00 73.37           C
ATOM   2030 1HB  ARG A 144      -7.365  -4.931 -17.887  1.00 73.37           H
ATOM   2031 2HB  ARG A 144      -6.938  -5.848 -19.318  1.00 73.37           H
ATOM   2032  CG  ARG A 144      -5.484  -4.352 -18.770  1.00 73.37           C
ATOM   2033 1HG  ARG A 144      -5.061  -4.224 -19.766  1.00 73.37           H
ATOM   2034 2HG  ARG A 144      -5.469  -3.373 -18.290  1.00 73.37           H
ATOM   2035  CD  ARG A 144      -4.627  -5.332 -17.967  1.00 73.37           C
ATOM   2036 1HD  ARG A 144      -4.850  -5.238 -16.904  1.00 73.37           H
ATOM   2037 2HD  ARG A 144      -4.866  -6.356 -18.254  1.00 73.37           H
ATOM   2038  NE  ARG A 144      -3.191  -5.063 -18.207  1.00 73.37           N
ATOM   2039  HE  ARG A 144      -2.951  -4.279 -18.780  1.00 73.37           H
ATOM   2040  CZ  ARG A 144      -2.194  -5.804 -17.705  1.00 73.37           C
ATOM   2041  NH1 ARG A 144      -2.458  -6.866 -16.932  1.00 73.37           N
ATOM   2042 1HH1 ARG A 144      -3.405  -7.111 -16.725  1.00 73.37           H
ATOM   2043 2HH1 ARG A 144      -1.708  -7.414 -16.561  1.00 73.37           H
ATOM   2044  NH2 ARG A 144      -0.928  -5.467 -17.989  1.00 73.37           N
ATOM   2045 1HH2 ARG A 144      -0.172  -6.010 -17.622  1.00 73.37           H
ATOM   2046 2HH2 ARG A 144      -0.740  -4.674 -18.567  1.00 73.37           H
ATOM   2047  HN  ARG A 144      -8.042  -2.823 -17.978  1.00 73.37           H
ATOM   2048  N   TYR A 145      -9.944  -4.919 -19.531  1.00 72.06           N
ATOM   2049  CA  TYR A 145     -11.122  -5.639 -19.982  1.00 72.06           C
ATOM   2050  C   TYR A 145     -11.770  -4.936 -21.177  1.00 72.06           C
ATOM   2051  O   TYR A 145     -12.067  -5.570 -22.189  1.00 72.06           O
ATOM   2052  HA  TYR A 145     -10.811  -6.639 -20.284  1.00 72.06           H
ATOM   2053  CB  TYR A 145     -12.101  -5.626 -18.806  1.00 72.06           C
ATOM   2054 1HB  TYR A 145     -11.704  -6.256 -18.010  1.00 72.06           H
ATOM   2055 2HB  TYR A 145     -12.162  -4.613 -18.409  1.00 72.06           H
ATOM   2056  CG  TYR A 145     -13.509  -6.105 -19.163  1.00 72.06           C
ATOM   2057  CD1 TYR A 145     -14.573  -5.229 -19.096  1.00 72.06           C
ATOM   2058  HD1 TYR A 145     -14.410  -4.196 -18.790  1.00 72.06           H
ATOM   2059  CD2 TYR A 145     -13.715  -7.413 -19.551  1.00 72.06           C
ATOM   2060  HD2 TYR A 145     -12.875  -8.105 -19.603  1.00 72.06           H
ATOM   2061  CE1 TYR A 145     -15.899  -5.680 -19.432  1.00 72.06           C
ATOM   2062  HE1 TYR A 145     -16.748  -4.998 -19.384  1.00 72.06           H
ATOM   2063  CE2 TYR A 145     -15.041  -7.864 -19.887  1.00 72.06           C
ATOM   2064  HE2 TYR A 145     -15.218  -8.894 -20.195  1.00 72.06           H
ATOM   2065  CZ  TYR A 145     -16.067  -6.975 -19.811  1.00 72.06           C
ATOM   2066  OH  TYR A 145     -17.320  -7.401 -20.128  1.00 72.06           O
ATOM   2067  HH  TYR A 145     -17.977  -6.660 -19.992  1.00 72.06           H
ATOM   2068  HN  TYR A 145      -9.966  -4.630 -18.574  1.00 72.06           H
ATOM   2069  N   ILE A 146     -11.971  -3.636 -21.020  1.00 73.91           N
ATOM   2070  CA  ILE A 146     -12.633  -2.851 -22.049  1.00 73.91           C
ATOM   2071  C   ILE A 146     -11.810  -2.911 -23.337  1.00 73.91           C
ATOM   2072  O   ILE A 146     -12.365  -3.036 -24.427  1.00 73.91           O
ATOM   2073  HA  ILE A 146     -13.603  -3.311 -22.237  1.00 73.91           H
ATOM   2074  CB  ILE A 146     -12.895  -1.428 -21.552  1.00 73.91           C
ATOM   2075  HB  ILE A 146     -11.965  -1.032 -21.144  1.00 73.91           H
ATOM   2076  CG1 ILE A 146     -13.923  -1.424 -20.418  1.00 73.91           C
ATOM   2077 1HG1 ILE A 146     -14.907  -1.673 -20.815  1.00 73.91           H
ATOM   2078 2HG1 ILE A 146     -13.669  -2.194 -19.689  1.00 73.91           H
ATOM   2079  CG2 ILE A 146     -13.309  -0.512 -22.705  1.00 73.91           C
ATOM   2080 1HG2 ILE A 146     -12.513  -0.481 -23.449  1.00 73.91           H
ATOM   2081 2HG2 ILE A 146     -14.221  -0.896 -23.164  1.00 73.91           H
ATOM   2082 3HG2 ILE A 146     -13.490   0.493 -22.324  1.00 73.91           H
ATOM   2083  CD1 ILE A 146     -13.974  -0.059 -19.730  1.00 73.91           C
ATOM   2084 1HD1 ILE A 146     -12.994   0.176 -19.314  1.00 73.91           H
ATOM   2085 2HD1 ILE A 146     -14.252   0.705 -20.457  1.00 73.91           H
ATOM   2086 3HD1 ILE A 146     -14.713  -0.083 -18.928  1.00 73.91           H
ATOM   2087  HN  ILE A 146     -11.692  -3.120 -20.210  1.00 73.91           H
ATOM   2088  N   ALA A 147     -10.499  -2.818 -23.169  1.00 74.59           N
ATOM   2089  CA  ALA A 147      -9.600  -2.759 -24.309  1.00 74.59           C
ATOM   2090  C   ALA A 147      -9.706  -4.061 -25.105  1.00 74.59           C
ATOM   2091  O   ALA A 147      -9.513  -4.068 -26.320  1.00 74.59           O
ATOM   2092  HA  ALA A 147      -9.920  -1.930 -24.941  1.00 74.59           H
ATOM   2093  CB  ALA A 147      -8.175  -2.487 -23.823  1.00 74.59           C
ATOM   2094 1HB  ALA A 147      -8.148  -1.537 -23.290  1.00 74.59           H
ATOM   2095 2HB  ALA A 147      -7.860  -3.288 -23.154  1.00 74.59           H
ATOM   2096 3HB  ALA A 147      -7.502  -2.442 -24.679  1.00 74.59           H
ATOM   2097  HN  ALA A 147     -10.050  -2.784 -22.276  1.00 74.59           H
ATOM   2098  N   ILE A 148     -10.013  -5.132 -24.388  1.00 70.09           N
ATOM   2099  CA  ILE A 148     -10.099  -6.446 -25.003  1.00 70.09           C
ATOM   2100  C   ILE A 148     -11.494  -6.634 -25.601  1.00 70.09           C
ATOM   2101  O   ILE A 148     -11.629  -7.022 -26.760  1.00 70.09           O
ATOM   2102  HA  ILE A 148      -9.369  -6.475 -25.813  1.00 70.09           H
ATOM   2103  CB  ILE A 148      -9.707  -7.533 -24.001  1.00 70.09           C
ATOM   2104  HB  ILE A 148     -10.271  -7.370 -23.082  1.00 70.09           H
ATOM   2105  CG1 ILE A 148      -8.223  -7.439 -23.642  1.00 70.09           C
ATOM   2106 1HG1 ILE A 148      -7.618  -7.721 -24.504  1.00 70.09           H
ATOM   2107 2HG1 ILE A 148      -7.968  -6.408 -23.398  1.00 70.09           H
ATOM   2108  CG2 ILE A 148     -10.084  -8.921 -24.523  1.00 70.09           C
ATOM   2109 1HG2 ILE A 148     -11.161  -8.968 -24.686  1.00 70.09           H
ATOM   2110 2HG2 ILE A 148      -9.565  -9.109 -25.463  1.00 70.09           H
ATOM   2111 3HG2 ILE A 148      -9.795  -9.675 -23.791  1.00 70.09           H
ATOM   2112  CD1 ILE A 148      -7.887  -8.347 -22.457  1.00 70.09           C
ATOM   2113 1HD1 ILE A 148      -8.475  -8.047 -21.591  1.00 70.09           H
ATOM   2114 2HD1 ILE A 148      -8.120  -9.381 -22.714  1.00 70.09           H
ATOM   2115 3HD1 ILE A 148      -6.826  -8.261 -22.223  1.00 70.09           H
ATOM   2116  HN  ILE A 148     -10.202  -5.112 -23.406  1.00 70.09           H
ATOM   2117  N   ALA A 149     -12.497  -6.350 -24.783  1.00 69.65           N
ATOM   2118  CA  ALA A 149     -13.863  -6.713 -25.120  1.00 69.65           C
ATOM   2119  C   ALA A 149     -14.377  -5.781 -26.219  1.00 69.65           C
ATOM   2120  O   ALA A 149     -15.134  -6.203 -27.092  1.00 69.65           O
ATOM   2121  HA  ALA A 149     -13.852  -7.735 -25.498  1.00 69.65           H
ATOM   2122  CB  ALA A 149     -14.730  -6.663 -23.861  1.00 69.65           C
ATOM   2123 1HB  ALA A 149     -14.340  -7.364 -23.123  1.00 69.65           H
ATOM   2124 2HB  ALA A 149     -14.714  -5.654 -23.448  1.00 69.65           H
ATOM   2125 3HB  ALA A 149     -15.755  -6.935 -24.114  1.00 69.65           H
ATOM   2126  HN  ALA A 149     -12.388  -5.883 -23.906  1.00 69.65           H
ATOM   2127  N   GLN A 150     -13.946  -4.531 -26.140  1.00 72.44           N
ATOM   2128  CA  GLN A 150     -14.471  -3.501 -27.021  1.00 72.44           C
ATOM   2129  C   GLN A 150     -13.334  -2.843 -27.806  1.00 72.44           C
ATOM   2130  O   GLN A 150     -13.307  -1.623 -27.961  1.00 72.44           O
ATOM   2131  HA  GLN A 150     -15.142  -4.019 -27.705  1.00 72.44           H
ATOM   2132  CB  GLN A 150     -15.267  -2.459 -26.232  1.00 72.44           C
ATOM   2133 1HB  GLN A 150     -14.613  -1.963 -25.515  1.00 72.44           H
ATOM   2134 2HB  GLN A 150     -15.638  -1.690 -26.909  1.00 72.44           H
ATOM   2135  CG  GLN A 150     -16.440  -3.108 -25.495  1.00 72.44           C
ATOM   2136 1HG  GLN A 150     -16.936  -3.823 -26.152  1.00 72.44           H
ATOM   2137 2HG  GLN A 150     -16.071  -3.667 -24.636  1.00 72.44           H
ATOM   2138  CD  GLN A 150     -17.446  -2.053 -25.030  1.00 72.44           C
ATOM   2139  OE1 GLN A 150     -17.323  -0.873 -25.313  1.00 72.44           O
ATOM   2140  NE2 GLN A 150     -18.446  -2.543 -24.302  1.00 72.44           N
ATOM   2141 1HE2 GLN A 150     -18.488  -3.523 -24.106  1.00 72.44           H
ATOM   2142 2HE2 GLN A 150     -19.155  -1.932 -23.951  1.00 72.44           H
ATOM   2143  HN  GLN A 150     -13.251  -4.219 -25.492  1.00 72.44           H
ATOM   2144  N   ALA A 151     -12.423  -3.681 -28.279  1.00 66.04           N
ATOM   2145  CA  ALA A 151     -11.168  -3.191 -28.825  1.00 66.04           C
ATOM   2146  C   ALA A 151     -11.454  -2.061 -29.815  1.00 66.04           C
ATOM   2147  O   ALA A 151     -10.765  -1.042 -29.815  1.00 66.04           O
ATOM   2148  HA  ALA A 151     -10.578  -2.798 -27.998  1.00 66.04           H
ATOM   2149  CB  ALA A 151     -10.405  -4.350 -29.468  1.00 66.04           C
ATOM   2150 1HB  ALA A 151     -10.201  -5.113 -28.717  1.00 66.04           H
ATOM   2151 2HB  ALA A 151     -11.005  -4.781 -30.269  1.00 66.04           H
ATOM   2152 3HB  ALA A 151      -9.464  -3.983 -29.878  1.00 66.04           H
ATOM   2153  HN  ALA A 151     -12.531  -4.675 -28.294  1.00 66.04           H
ATOM   2154  N   MET A 152     -12.472  -2.278 -30.635  1.00 67.60           N
ATOM   2155  CA  MET A 152     -12.811  -1.324 -31.677  1.00 67.60           C
ATOM   2156  C   MET A 152     -13.272   0.005 -31.076  1.00 67.60           C
ATOM   2157  O   MET A 152     -12.755   1.063 -31.431  1.00 67.60           O
ATOM   2158  HA  MET A 152     -11.894  -1.174 -32.247  1.00 67.60           H
ATOM   2159  CB  MET A 152     -13.924  -1.901 -32.555  1.00 67.60           C
ATOM   2160 1HB  MET A 152     -14.688  -2.357 -31.926  1.00 67.60           H
ATOM   2161 2HB  MET A 152     -14.407  -1.097 -33.111  1.00 67.60           H
ATOM   2162  CG  MET A 152     -13.369  -2.941 -33.531  1.00 67.60           C
ATOM   2163 1HG  MET A 152     -12.311  -3.109 -33.333  1.00 67.60           H
ATOM   2164 2HG  MET A 152     -13.876  -3.894 -33.385  1.00 67.60           H
ATOM   2165  SD  MET A 152     -13.594  -2.382 -35.211  1.00 67.60           S
ATOM   2166  CE  MET A 152     -15.340  -2.693 -35.411  1.00 67.60           C
ATOM   2167 1HE  MET A 152     -15.539  -3.755 -35.267  1.00 67.60           H
ATOM   2168 2HE  MET A 152     -15.898  -2.116 -34.674  1.00 67.60           H
ATOM   2169 3HE  MET A 152     -15.649  -2.398 -36.413  1.00 67.60           H
ATOM   2170  HN  MET A 152     -13.059  -3.087 -30.596  1.00 67.60           H
ATOM   2171  N   ARG A 153     -14.238  -0.094 -30.175  1.00 67.86           N
ATOM   2172  CA  ARG A 153     -14.802   1.091 -29.549  1.00 67.86           C
ATOM   2173  C   ARG A 153     -13.748   1.788 -28.687  1.00 67.86           C
ATOM   2174  O   ARG A 153     -13.752   3.012 -28.564  1.00 67.86           O
ATOM   2175  HA  ARG A 153     -15.111   1.724 -30.380  1.00 67.86           H
ATOM   2176  CB  ARG A 153     -16.007   0.732 -28.678  1.00 67.86           C
ATOM   2177 1HB  ARG A 153     -15.755  -0.106 -28.028  1.00 67.86           H
ATOM   2178 2HB  ARG A 153     -16.256   1.574 -28.031  1.00 67.86           H
ATOM   2179  CG  ARG A 153     -17.218   0.370 -29.540  1.00 67.86           C
ATOM   2180 1HG  ARG A 153     -17.440   1.188 -30.225  1.00 67.86           H
ATOM   2181 2HG  ARG A 153     -16.987  -0.503 -30.151  1.00 67.86           H
ATOM   2182  CD  ARG A 153     -18.443   0.080 -28.670  1.00 67.86           C
ATOM   2183 1HD  ARG A 153     -18.275  -0.821 -28.080  1.00 67.86           H
ATOM   2184 2HD  ARG A 153     -18.602   0.897 -27.966  1.00 67.86           H
ATOM   2185  NE  ARG A 153     -19.641  -0.092 -29.523  1.00 67.86           N
ATOM   2186  HE  ARG A 153     -19.526  -0.011 -30.513  1.00 67.86           H
ATOM   2187  CZ  ARG A 153     -20.868  -0.348 -29.052  1.00 67.86           C
ATOM   2188  NH1 ARG A 153     -21.080  -0.467 -27.734  1.00 67.86           N
ATOM   2189 1HH1 ARG A 153     -20.318  -0.364 -27.094  1.00 67.86           H
ATOM   2190 2HH1 ARG A 153     -21.999  -0.659 -27.390  1.00 67.86           H
ATOM   2191  NH2 ARG A 153     -21.882  -0.485 -29.918  1.00 67.86           N
ATOM   2192 1HH2 ARG A 153     -22.804  -0.676 -29.582  1.00 67.86           H
ATOM   2193 2HH2 ARG A 153     -21.715  -0.395 -30.900  1.00 67.86           H
ATOM   2194  HN  ARG A 153     -14.635  -0.961 -29.872  1.00 67.86           H
ATOM   2195  N   ALA A 154     -12.869   0.979 -28.113  1.00 68.64           N
ATOM   2196  CA  ALA A 154     -11.856   1.496 -27.209  1.00 68.64           C
ATOM   2197  C   ALA A 154     -10.942   2.458 -27.971  1.00 68.64           C
ATOM   2198  O   ALA A 154     -10.371   3.374 -27.383  1.00 68.64           O
ATOM   2199  HA  ALA A 154     -12.366   2.044 -26.417  1.00 68.64           H
ATOM   2200  CB  ALA A 154     -11.085   0.330 -26.586  1.00 68.64           C
ATOM   2201 1HB  ALA A 154     -11.775  -0.306 -26.032  1.00 68.64           H
ATOM   2202 2HB  ALA A 154     -10.607  -0.252 -27.374  1.00 68.64           H
ATOM   2203 3HB  ALA A 154     -10.325   0.718 -25.908  1.00 68.64           H
ATOM   2204  HN  ALA A 154     -12.844  -0.010 -28.256  1.00 68.64           H
ATOM   2205  N   HIS A 155     -10.832   2.216 -29.269  1.00 69.62           N
ATOM   2206  CA  HIS A 155      -9.934   2.997 -30.103  1.00 69.62           C
ATOM   2207  C   HIS A 155     -10.544   4.375 -30.363  1.00 69.62           C
ATOM   2208  O   HIS A 155      -9.875   5.395 -30.200  1.00 69.62           O
ATOM   2209  HA  HIS A 155      -9.010   3.118 -29.538  1.00 69.62           H
ATOM   2210  CB  HIS A 155      -9.597   2.244 -31.392  1.00 69.62           C
ATOM   2211 1HB  HIS A 155      -9.304   1.225 -31.140  1.00 69.62           H
ATOM   2212 2HB  HIS A 155     -10.496   2.175 -32.005  1.00 69.62           H
ATOM   2213  CG  HIS A 155      -8.497   2.883 -32.206  1.00 69.62           C
ATOM   2214  ND1 HIS A 155      -8.744   3.809 -33.204  1.00 69.62           N
ATOM   2215  HD1 HIS A 155      -9.645   4.143 -33.482  1.00 69.62           H
ATOM   2216  CD2 HIS A 155      -7.144   2.719 -32.159  1.00 69.62           C
ATOM   2217  HD2 HIS A 155      -6.605   2.056 -31.482  1.00 69.62           H
ATOM   2218  CE1 HIS A 155      -7.585   4.179 -33.727  1.00 69.62           C
ATOM   2219  HE1 HIS A 155      -7.447   4.898 -34.535  1.00 69.62           H
ATOM   2220  NE2 HIS A 155      -6.594   3.502 -33.079  1.00 69.62           N
ATOM   2221  HN  HIS A 155     -11.343   1.503 -29.750  1.00 69.62           H
ATOM   2222  N   THR A 156     -11.807   4.363 -30.764  1.00 72.59           N
ATOM   2223  CA  THR A 156     -12.481   5.589 -31.153  1.00 72.59           C
ATOM   2224  C   THR A 156     -12.664   6.505 -29.942  1.00 72.59           C
ATOM   2225  O   THR A 156     -12.645   7.728 -30.075  1.00 72.59           O
ATOM   2226  HA  THR A 156     -11.846   6.120 -31.863  1.00 72.59           H
ATOM   2227  CB  THR A 156     -13.798   5.210 -31.832  1.00 72.59           C
ATOM   2228  HB  THR A 156     -14.523   6.020 -31.756  1.00 72.59           H
ATOM   2229  OG1 THR A 156     -14.174   3.988 -31.203  1.00 72.59           O
ATOM   2230  HG1 THR A 156     -15.138   3.793 -31.382  1.00 72.59           H
ATOM   2231  CG2 THR A 156     -13.611   4.830 -33.303  1.00 72.59           C
ATOM   2232 1HG2 THR A 156     -12.939   3.975 -33.374  1.00 72.59           H
ATOM   2233 2HG2 THR A 156     -13.185   5.674 -33.845  1.00 72.59           H
ATOM   2234 3HG2 THR A 156     -14.577   4.570 -33.736  1.00 72.59           H
ATOM   2235  HN  THR A 156     -12.366   3.536 -30.825  1.00 72.59           H
ATOM   2236  N   TRP A 157     -12.836   5.879 -28.787  1.00 76.11           N
ATOM   2237  CA  TRP A 157     -13.186   6.612 -27.582  1.00 76.11           C
ATOM   2238  C   TRP A 157     -11.897   6.887 -26.805  1.00 76.11           C
ATOM   2239  O   TRP A 157     -11.937   7.157 -25.606  1.00 76.11           O
ATOM   2240  HA  TRP A 157     -13.646   7.552 -27.887  1.00 76.11           H
ATOM   2241  CB  TRP A 157     -14.228   5.851 -26.761  1.00 76.11           C
ATOM   2242 1HB  TRP A 157     -13.923   4.807 -26.683  1.00 76.11           H
ATOM   2243 2HB  TRP A 157     -14.243   6.255 -25.748  1.00 76.11           H
ATOM   2244  CG  TRP A 157     -15.643   5.912 -27.340  1.00 76.11           C
ATOM   2245  CD1 TRP A 157     -16.044   5.578 -28.574  1.00 76.11           C
ATOM   2246  HD1 TRP A 157     -15.381   5.205 -29.355  1.00 76.11           H
ATOM   2247  CD2 TRP A 157     -16.835   6.348 -26.653  1.00 76.11           C
ATOM   2248  NE1 TRP A 157     -17.402   5.767 -28.733  1.00 76.11           N
ATOM   2249  HE1 TRP A 157     -17.931   5.589 -29.562  1.00 76.11           H
ATOM   2250  CE2 TRP A 157     -17.898   6.250 -27.528  1.00 76.11           C
ATOM   2251  CE3 TRP A 157     -17.009   6.810 -25.337  1.00 76.11           C
ATOM   2252  HE3 TRP A 157     -16.186   6.896 -24.627  1.00 76.11           H
ATOM   2253  CZ2 TRP A 157     -19.210   6.596 -27.181  1.00 76.11           C
ATOM   2254  HZ2 TRP A 157     -20.033   6.510 -27.891  1.00 76.11           H
ATOM   2255  CZ3 TRP A 157     -18.326   7.152 -25.006  1.00 76.11           C
ATOM   2256  HZ3 TRP A 157     -18.517   7.516 -23.997  1.00 76.11           H
ATOM   2257  CH2 TRP A 157     -19.407   7.059 -25.875  1.00 76.11           C
ATOM   2258  HH2 TRP A 157     -20.404   7.345 -25.540  1.00 76.11           H
ATOM   2259  HN  TRP A 157     -12.740   4.890 -28.667  1.00 76.11           H
ATOM   2260  N   ARG A 158     -10.784   6.810 -27.521  1.00 75.58           N
ATOM   2261  CA  ARG A 158      -9.480   6.840 -26.882  1.00 75.58           C
ATOM   2262  C   ARG A 158      -9.307   8.136 -26.088  1.00 75.58           C
ATOM   2263  O   ARG A 158      -8.845   8.113 -24.948  1.00 75.58           O
ATOM   2264  HA  ARG A 158      -9.473   5.972 -26.222  1.00 75.58           H
ATOM   2265  CB  ARG A 158      -8.357   6.729 -27.915  1.00 75.58           C
ATOM   2266 1HB  ARG A 158      -8.499   5.831 -28.517  1.00 75.58           H
ATOM   2267 2HB  ARG A 158      -8.400   7.579 -28.596  1.00 75.58           H
ATOM   2268  CG  ARG A 158      -6.988   6.683 -27.235  1.00 75.58           C
ATOM   2269 1HG  ARG A 158      -6.852   7.574 -26.622  1.00 75.58           H
ATOM   2270 2HG  ARG A 158      -6.940   5.825 -26.564  1.00 75.58           H
ATOM   2271  CD  ARG A 158      -5.864   6.591 -28.269  1.00 75.58           C
ATOM   2272 1HD  ARG A 158      -6.030   5.735 -28.923  1.00 75.58           H
ATOM   2273 2HD  ARG A 158      -5.867   7.480 -28.900  1.00 75.58           H
ATOM   2274  NE  ARG A 158      -4.557   6.461 -27.587  1.00 75.58           N
ATOM   2275  HE  ARG A 158      -4.516   6.669 -26.609  1.00 75.58           H
ATOM   2276  CZ  ARG A 158      -3.426   6.080 -28.196  1.00 75.58           C
ATOM   2277  NH1 ARG A 158      -3.424   5.789 -29.504  1.00 75.58           N
ATOM   2278 1HH1 ARG A 158      -4.270   5.854 -30.033  1.00 75.58           H
ATOM   2279 2HH1 ARG A 158      -2.575   5.506 -29.951  1.00 75.58           H
ATOM   2280  NH2 ARG A 158      -2.298   5.996 -27.478  1.00 75.58           N
ATOM   2281 1HH2 ARG A 158      -1.445   5.714 -27.918  1.00 75.58           H
ATOM   2282 2HH2 ARG A 158      -2.309   6.216 -26.503  1.00 75.58           H
ATOM   2283  HN  ARG A 158     -10.765   6.729 -28.517  1.00 75.58           H
ATOM   2284  N   GLU A 159      -9.687   9.236 -26.721  1.00 78.09           N
ATOM   2285  CA  GLU A 159      -9.493  10.547 -26.127  1.00 78.09           C
ATOM   2286  C   GLU A 159     -10.393  10.713 -24.900  1.00 78.09           C
ATOM   2287  O   GLU A 159      -9.934  11.143 -23.843  1.00 78.09           O
ATOM   2288  HA  GLU A 159      -8.446  10.576 -25.824  1.00 78.09           H
ATOM   2289  CB  GLU A 159      -9.750  11.656 -27.149  1.00 78.09           C
ATOM   2290 1HB  GLU A 159     -10.680  11.457 -27.681  1.00 78.09           H
ATOM   2291 2HB  GLU A 159      -9.738  12.625 -26.650  1.00 78.09           H
ATOM   2292  CG  GLU A 159      -8.641  11.699 -28.202  1.00 78.09           C
ATOM   2293 1HG  GLU A 159      -7.668  11.659 -27.712  1.00 78.09           H
ATOM   2294 2HG  GLU A 159      -8.710  10.822 -28.844  1.00 78.09           H
ATOM   2295  CD  GLU A 159      -8.739  12.969 -29.050  1.00 78.09           C
ATOM   2296  OE1 GLU A 159      -7.710  13.320 -29.667  1.00 78.09           O
ATOM   2297  OE2 GLU A 159      -9.840  13.559 -29.062  1.00 78.09           O
ATOM   2298  HN  GLU A 159     -10.120   9.240 -27.622  1.00 78.09           H
ATOM   2299  N   LYS A 160     -11.657  10.362 -25.082  1.00 81.34           N
ATOM   2300  CA  LYS A 160     -12.621  10.449 -23.998  1.00 81.34           C
ATOM   2301  C   LYS A 160     -12.123   9.623 -22.811  1.00 81.34           C
ATOM   2302  O   LYS A 160     -12.205  10.064 -21.666  1.00 81.34           O
ATOM   2303  HA  LYS A 160     -12.677  11.494 -23.693  1.00 81.34           H
ATOM   2304  CB  LYS A 160     -14.014  10.045 -24.487  1.00 81.34           C
ATOM   2305 1HB  LYS A 160     -13.950   9.118 -25.056  1.00 81.34           H
ATOM   2306 2HB  LYS A 160     -14.660   9.849 -23.631  1.00 81.34           H
ATOM   2307  CG  LYS A 160     -14.630  11.143 -25.357  1.00 81.34           C
ATOM   2308 1HG  LYS A 160     -14.614  12.090 -24.818  1.00 81.34           H
ATOM   2309 2HG  LYS A 160     -14.030  11.278 -26.257  1.00 81.34           H
ATOM   2310  CD  LYS A 160     -16.068  10.794 -25.743  1.00 81.34           C
ATOM   2311 1HD  LYS A 160     -16.076   9.888 -26.350  1.00 81.34           H
ATOM   2312 2HD  LYS A 160     -16.649  10.580 -24.846  1.00 81.34           H
ATOM   2313  CE  LYS A 160     -16.721  11.940 -26.519  1.00 81.34           C
ATOM   2314 1HE  LYS A 160     -16.697  12.851 -25.921  1.00 81.34           H
ATOM   2315 2HE  LYS A 160     -16.155  12.140 -27.429  1.00 81.34           H
ATOM   2316  NZ  LYS A 160     -18.121  11.602 -26.862  1.00 81.34           N
ATOM   2317 1HZ  LYS A 160     -18.537  12.370 -27.376  1.00 81.34           H
ATOM   2318 2HZ  LYS A 160     -18.136  10.765 -27.435  1.00 81.34           H
ATOM   2319 3HZ  LYS A 160     -18.648  11.439 -26.012  1.00 81.34           H
ATOM   2320  HN  LYS A 160     -12.025  10.025 -25.949  1.00 81.34           H
ATOM   2321  N   ARG A 161     -11.617   8.440 -23.125  1.00 81.54           N
ATOM   2322  CA  ARG A 161     -11.122   7.541 -22.096  1.00 81.54           C
ATOM   2323  C   ARG A 161      -9.977   8.198 -21.322  1.00 81.54           C
ATOM   2324  O   ARG A 161      -9.861   8.022 -20.111  1.00 81.54           O
ATOM   2325  HA  ARG A 161     -11.980   7.359 -21.448  1.00 81.54           H
ATOM   2326  CB  ARG A 161     -10.629   6.226 -22.704  1.00 81.54           C
ATOM   2327 1HB  ARG A 161      -9.958   6.436 -23.538  1.00 81.54           H
ATOM   2328 2HB  ARG A 161     -10.052   5.672 -21.963  1.00 81.54           H
ATOM   2329  CG  ARG A 161     -11.802   5.372 -23.188  1.00 81.54           C
ATOM   2330 1HG  ARG A 161     -12.377   5.019 -22.333  1.00 81.54           H
ATOM   2331 2HG  ARG A 161     -12.473   5.980 -23.795  1.00 81.54           H
ATOM   2332  CD  ARG A 161     -11.309   4.176 -24.006  1.00 81.54           C
ATOM   2333 1HD  ARG A 161     -12.146   3.709 -24.523  1.00 81.54           H
ATOM   2334 2HD  ARG A 161     -10.608   4.512 -24.771  1.00 81.54           H
ATOM   2335  NE  ARG A 161     -10.652   3.192 -23.117  1.00 81.54           N
ATOM   2336  HE  ARG A 161     -10.825   3.259 -22.134  1.00 81.54           H
ATOM   2337  CZ  ARG A 161      -9.839   2.216 -23.546  1.00 81.54           C
ATOM   2338  NH1 ARG A 161      -9.572   2.080 -24.852  1.00 81.54           N
ATOM   2339 1HH1 ARG A 161      -9.980   2.708 -25.515  1.00 81.54           H
ATOM   2340 2HH1 ARG A 161      -8.965   1.349 -25.165  1.00 81.54           H
ATOM   2341  NH2 ARG A 161      -9.298   1.380 -22.650  1.00 81.54           N
ATOM   2342 1HH2 ARG A 161      -8.690   0.647 -22.954  1.00 81.54           H
ATOM   2343 2HH2 ARG A 161      -9.503   1.489 -21.677  1.00 81.54           H
ATOM   2344  HN  ARG A 161     -11.542   8.093 -24.060  1.00 81.54           H
ATOM   2345  N   LEU A 162      -9.161   8.942 -22.055  1.00 81.88           N
ATOM   2346  CA  LEU A 162      -8.026   9.621 -21.454  1.00 81.88           C
ATOM   2347  C   LEU A 162      -8.532  10.693 -20.486  1.00 81.88           C
ATOM   2348  O   LEU A 162      -7.977  10.868 -19.403  1.00 81.88           O
ATOM   2349  HA  LEU A 162      -7.465   8.879 -20.885  1.00 81.88           H
ATOM   2350  CB  LEU A 162      -7.090  10.162 -22.537  1.00 81.88           C
ATOM   2351 1HB  LEU A 162      -6.995   9.407 -23.317  1.00 81.88           H
ATOM   2352 2HB  LEU A 162      -7.561  11.034 -22.992  1.00 81.88           H
ATOM   2353  CG  LEU A 162      -5.687  10.558 -22.074  1.00 81.88           C
ATOM   2354  HG  LEU A 162      -5.766  10.997 -21.080  1.00 81.88           H
ATOM   2355  CD1 LEU A 162      -4.782   9.330 -21.955  1.00 81.88           C
ATOM   2356 1HD1 LEU A 162      -5.206   8.635 -21.230  1.00 81.88           H
ATOM   2357 2HD1 LEU A 162      -4.705   8.840 -22.926  1.00 81.88           H
ATOM   2358 3HD1 LEU A 162      -3.791   9.640 -21.625  1.00 81.88           H
ATOM   2359  CD2 LEU A 162      -5.087  11.625 -22.993  1.00 81.88           C
ATOM   2360 1HD2 LEU A 162      -5.024  11.235 -24.009  1.00 81.88           H
ATOM   2361 2HD2 LEU A 162      -5.722  12.511 -22.982  1.00 81.88           H
ATOM   2362 3HD2 LEU A 162      -4.090  11.888 -22.641  1.00 81.88           H
ATOM   2363  HN  LEU A 162      -9.265   9.083 -23.039  1.00 81.88           H
ATOM   2364  N   LEU A 163      -9.580  11.382 -20.913  1.00 85.12           N
ATOM   2365  CA  LEU A 163     -10.140  12.461 -20.117  1.00 85.12           C
ATOM   2366  C   LEU A 163     -10.703  11.889 -18.814  1.00 85.12           C
ATOM   2367  O   LEU A 163     -10.403  12.390 -17.732  1.00 85.12           O
ATOM   2368  HA  LEU A 163      -9.326  13.143 -19.871  1.00 85.12           H
ATOM   2369  CB  LEU A 163     -11.164  13.253 -20.933  1.00 85.12           C
ATOM   2370 1HB  LEU A 163     -10.799  13.333 -21.957  1.00 85.12           H
ATOM   2371 2HB  LEU A 163     -12.091  12.682 -20.969  1.00 85.12           H
ATOM   2372  CG  LEU A 163     -11.483  14.660 -20.424  1.00 85.12           C
ATOM   2373  HG  LEU A 163     -10.914  14.830 -19.510  1.00 85.12           H
ATOM   2374  CD1 LEU A 163     -11.045  15.722 -21.434  1.00 85.12           C
ATOM   2375 1HD1 LEU A 163      -9.970  15.646 -21.599  1.00 85.12           H
ATOM   2376 2HD1 LEU A 163     -11.568  15.564 -22.377  1.00 85.12           H
ATOM   2377 3HD1 LEU A 163     -11.284  16.713 -21.048  1.00 85.12           H
ATOM   2378  CD2 LEU A 163     -12.965  14.789 -20.063  1.00 85.12           C
ATOM   2379 1HD2 LEU A 163     -13.572  14.591 -20.946  1.00 85.12           H
ATOM   2380 2HD2 LEU A 163     -13.212  14.070 -19.282  1.00 85.12           H
ATOM   2381 3HD2 LEU A 163     -13.165  15.799 -19.704  1.00 85.12           H
ATOM   2382  HN  LEU A 163     -10.043  11.215 -21.783  1.00 85.12           H
ATOM   2383  N   TYR A 164     -11.508  10.848 -18.962  1.00 85.64           N
ATOM   2384  CA  TYR A 164     -12.097  10.187 -17.809  1.00 85.64           C
ATOM   2385  C   TYR A 164     -11.013   9.632 -16.882  1.00 85.64           C
ATOM   2386  O   TYR A 164     -11.173   9.636 -15.663  1.00 85.64           O
ATOM   2387  HA  TYR A 164     -12.688  10.924 -17.265  1.00 85.64           H
ATOM   2388  CB  TYR A 164     -12.921   9.024 -18.364  1.00 85.64           C
ATOM   2389 1HB  TYR A 164     -12.310   8.465 -19.073  1.00 85.64           H
ATOM   2390 2HB  TYR A 164     -13.166   8.344 -17.549  1.00 85.64           H
ATOM   2391  CG  TYR A 164     -14.215   9.454 -19.058  1.00 85.64           C
ATOM   2392  CD1 TYR A 164     -15.059  10.357 -18.446  1.00 85.64           C
ATOM   2393  HD1 TYR A 164     -14.804  10.765 -17.468  1.00 85.64           H
ATOM   2394  CD2 TYR A 164     -14.539   8.937 -20.296  1.00 85.64           C
ATOM   2395  HD2 TYR A 164     -13.872   8.223 -20.780  1.00 85.64           H
ATOM   2396  CE1 TYR A 164     -16.277  10.762 -19.098  1.00 85.64           C
ATOM   2397  HE1 TYR A 164     -16.953  11.475 -18.626  1.00 85.64           H
ATOM   2398  CE2 TYR A 164     -15.757   9.341 -20.949  1.00 85.64           C
ATOM   2399  HE2 TYR A 164     -16.024   8.941 -21.927  1.00 85.64           H
ATOM   2400  CZ  TYR A 164     -16.566  10.234 -20.318  1.00 85.64           C
ATOM   2401  OH  TYR A 164     -17.716  10.616 -20.935  1.00 85.64           O
ATOM   2402  HH  TYR A 164     -18.220  11.255 -20.353  1.00 85.64           H
ATOM   2403  HN  TYR A 164     -11.759  10.456 -19.847  1.00 85.64           H
ATOM   2404  N   SER A 165      -9.935   9.169 -17.497  1.00 85.81           N
ATOM   2405  CA  SER A 165      -8.829   8.603 -16.743  1.00 85.81           C
ATOM   2406  C   SER A 165      -8.260   9.649 -15.783  1.00 85.81           C
ATOM   2407  O   SER A 165      -7.840   9.317 -14.675  1.00 85.81           O
ATOM   2408  HA  SER A 165      -9.256   7.767 -16.188  1.00 85.81           H
ATOM   2409  CB  SER A 165      -7.733   8.086 -17.677  1.00 85.81           C
ATOM   2410 1HB  SER A 165      -7.111   7.367 -17.143  1.00 85.81           H
ATOM   2411 2HB  SER A 165      -8.188   7.556 -18.513  1.00 85.81           H
ATOM   2412  OG  SER A 165      -6.915   9.142 -18.175  1.00 85.81           O
ATOM   2413  HG  SER A 165      -6.161   8.766 -18.712  1.00 85.81           H
ATOM   2414  HN  SER A 165      -9.810   9.176 -18.489  1.00 85.81           H
ATOM   2415  N   LYS A 166      -8.263  10.892 -16.243  1.00 87.17           N
ATOM   2416  CA  LYS A 166      -7.761  11.990 -15.435  1.00 87.17           C
ATOM   2417  C   LYS A 166      -8.681  12.194 -14.231  1.00 87.17           C
ATOM   2418  O   LYS A 166      -8.212  12.331 -13.102  1.00 87.17           O
ATOM   2419  HA  LYS A 166      -6.774  11.703 -15.071  1.00 87.17           H
ATOM   2420  CB  LYS A 166      -7.580  13.245 -16.291  1.00 87.17           C
ATOM   2421 1HB  LYS A 166      -8.499  13.452 -16.839  1.00 87.17           H
ATOM   2422 2HB  LYS A 166      -7.393  14.105 -15.647  1.00 87.17           H
ATOM   2423  CG  LYS A 166      -6.420  13.076 -17.275  1.00 87.17           C
ATOM   2424 1HG  LYS A 166      -5.499  12.879 -16.726  1.00 87.17           H
ATOM   2425 2HG  LYS A 166      -6.602  12.211 -17.912  1.00 87.17           H
ATOM   2426  CD  LYS A 166      -6.248  14.326 -18.139  1.00 87.17           C
ATOM   2427 1HD  LYS A 166      -7.157  14.504 -18.713  1.00 87.17           H
ATOM   2428 2HD  LYS A 166      -6.099  15.197 -17.501  1.00 87.17           H
ATOM   2429  CE  LYS A 166      -5.059  14.175 -19.090  1.00 87.17           C
ATOM   2430 1HE  LYS A 166      -4.162  13.923 -18.524  1.00 87.17           H
ATOM   2431 2HE  LYS A 166      -5.241  13.353 -19.782  1.00 87.17           H
ATOM   2432  NZ  LYS A 166      -4.838  15.428 -19.847  1.00 87.17           N
ATOM   2433 1HZ  LYS A 166      -4.058  15.306 -20.483  1.00 87.17           H
ATOM   2434 2HZ  LYS A 166      -5.673  15.655 -20.375  1.00 87.17           H
ATOM   2435 3HZ  LYS A 166      -4.632  16.181 -19.201  1.00 87.17           H
ATOM   2436  HN  LYS A 166      -8.601  11.152 -17.147  1.00 87.17           H
ATOM   2437  N   MET A 167      -9.976  12.209 -14.511  1.00 91.15           N
ATOM   2438  CA  MET A 167     -10.965  12.437 -13.471  1.00 91.15           C
ATOM   2439  C   MET A 167     -10.932  11.317 -12.429  1.00 91.15           C
ATOM   2440  O   MET A 167     -11.042  11.576 -11.231  1.00 91.15           O
ATOM   2441  HA  MET A 167     -10.690  13.384 -13.007  1.00 91.15           H
ATOM   2442  CB  MET A 167     -12.359  12.509 -14.099  1.00 91.15           C
ATOM   2443 1HB  MET A 167     -12.547  11.606 -14.680  1.00 91.15           H
ATOM   2444 2HB  MET A 167     -13.114  12.545 -13.313  1.00 91.15           H
ATOM   2445  CG  MET A 167     -12.492  13.739 -14.999  1.00 91.15           C
ATOM   2446 1HG  MET A 167     -12.270  14.642 -14.430  1.00 91.15           H
ATOM   2447 2HG  MET A 167     -11.765  13.686 -15.810  1.00 91.15           H
ATOM   2448  SD  MET A 167     -14.145  13.831 -15.667  1.00 91.15           S
ATOM   2449  CE  MET A 167     -15.053  14.254 -14.189  1.00 91.15           C
ATOM   2450 1HE  MET A 167     -14.919  13.470 -13.444  1.00 91.15           H
ATOM   2451 2HE  MET A 167     -14.682  15.199 -13.793  1.00 91.15           H
ATOM   2452 3HE  MET A 167     -16.112  14.351 -14.429  1.00 91.15           H
ATOM   2453  HN  MET A 167     -10.351  12.070 -15.428  1.00 91.15           H
ATOM   2454  N   VAL A 168     -10.779  10.097 -12.922  1.00 90.24           N
ATOM   2455  CA  VAL A 168     -10.742   8.936 -12.049  1.00 90.24           C
ATOM   2456  C   VAL A 168      -9.533   9.042 -11.117  1.00 90.24           C
ATOM   2457  O   VAL A 168      -9.648   8.803  -9.916  1.00 90.24           O
ATOM   2458  HA  VAL A 168     -11.651   8.949 -11.447  1.00 90.24           H
ATOM   2459  CB  VAL A 168     -10.743   7.654 -12.883  1.00 90.24           C
ATOM   2460  HB  VAL A 168      -9.963   7.745 -13.639  1.00 90.24           H
ATOM   2461  CG1 VAL A 168     -10.418   6.436 -12.016  1.00 90.24           C
ATOM   2462 1HG1 VAL A 168      -9.432   6.561 -11.569  1.00 90.24           H
ATOM   2463 2HG1 VAL A 168     -11.166   6.341 -11.228  1.00 90.24           H
ATOM   2464 3HG1 VAL A 168     -10.426   5.538 -12.634  1.00 90.24           H
ATOM   2465  CG2 VAL A 168     -12.079   7.472 -13.606  1.00 90.24           C
ATOM   2466 1HG2 VAL A 168     -12.884   7.413 -12.874  1.00 90.24           H
ATOM   2467 2HG2 VAL A 168     -12.252   8.320 -14.269  1.00 90.24           H
ATOM   2468 3HG2 VAL A 168     -12.053   6.553 -14.192  1.00 90.24           H
ATOM   2469  HN  VAL A 168     -10.681   9.896 -13.897  1.00 90.24           H
ATOM   2470  N   CYS A 169      -8.402   9.401 -11.706  1.00 89.18           N
ATOM   2471  CA  CYS A 169      -7.171   9.532 -10.946  1.00 89.18           C
ATOM   2472  C   CYS A 169      -7.411  10.530  -9.811  1.00 89.18           C
ATOM   2473  O   CYS A 169      -7.085  10.254  -8.658  1.00 89.18           O
ATOM   2474  HA  CYS A 169      -6.941   8.543 -10.550  1.00 89.18           H
ATOM   2475  CB  CYS A 169      -5.998   9.951 -11.835  1.00 89.18           C
ATOM   2476 1HB  CYS A 169      -6.289  10.794 -12.462  1.00 89.18           H
ATOM   2477 2HB  CYS A 169      -5.164  10.285 -11.218  1.00 89.18           H
ATOM   2478  SG  CYS A 169      -5.475   8.546 -12.884  1.00 89.18           S
ATOM   2479  HG  CYS A 169      -6.442   8.679 -13.788  1.00 89.18           H
ATOM   2480  HN  CYS A 169      -8.319   9.601 -12.683  1.00 89.18           H
ATOM   2481  N   PHE A 170      -7.979  11.669 -10.178  1.00 92.16           N
ATOM   2482  CA  PHE A 170      -8.228  12.726  -9.212  1.00 92.16           C
ATOM   2483  C   PHE A 170      -9.129  12.232  -8.078  1.00 92.16           C
ATOM   2484  O   PHE A 170      -8.851  12.483  -6.907  1.00 92.16           O
ATOM   2485  HA  PHE A 170      -7.263  13.025  -8.804  1.00 92.16           H
ATOM   2486  CB  PHE A 170      -8.942  13.855  -9.959  1.00 92.16           C
ATOM   2487 1HB  PHE A 170      -8.326  14.164 -10.804  1.00 92.16           H
ATOM   2488 2HB  PHE A 170      -9.876  13.471 -10.369  1.00 92.16           H
ATOM   2489  CG  PHE A 170      -9.247  15.079  -9.093  1.00 92.16           C
ATOM   2490  CD1 PHE A 170     -10.493  15.253  -8.576  1.00 92.16           C
ATOM   2491  HD1 PHE A 170     -11.274  14.521  -8.779  1.00 92.16           H
ATOM   2492  CD2 PHE A 170      -8.271  15.992  -8.839  1.00 92.16           C
ATOM   2493  HD2 PHE A 170      -7.273  15.852  -9.253  1.00 92.16           H
ATOM   2494  CE1 PHE A 170     -10.775  16.389  -7.772  1.00 92.16           C
ATOM   2495  HE1 PHE A 170     -11.774  16.529  -7.359  1.00 92.16           H
ATOM   2496  CE2 PHE A 170      -8.554  17.128  -8.035  1.00 92.16           C
ATOM   2497  HE2 PHE A 170      -7.772  17.860  -7.832  1.00 92.16           H
ATOM   2498  CZ  PHE A 170      -9.800  17.303  -7.519  1.00 92.16           C
ATOM   2499  HZ  PHE A 170     -10.017  18.174  -6.902  1.00 92.16           H
ATOM   2500  HN  PHE A 170      -8.267  11.875 -11.113  1.00 92.16           H
ATOM   2501  N   THR A 171     -10.188  11.538  -8.467  1.00 93.99           N
ATOM   2502  CA  THR A 171     -11.153  11.042  -7.500  1.00 93.99           C
ATOM   2503  C   THR A 171     -10.479  10.082  -6.518  1.00 93.99           C
ATOM   2504  O   THR A 171     -10.781  10.094  -5.326  1.00 93.99           O
ATOM   2505  HA  THR A 171     -11.523  11.886  -6.919  1.00 93.99           H
ATOM   2506  CB  THR A 171     -12.312  10.406  -8.272  1.00 93.99           C
ATOM   2507  HB  THR A 171     -11.999   9.476  -8.747  1.00 93.99           H
ATOM   2508  OG1 THR A 171     -12.744  11.435  -9.158  1.00 93.99           O
ATOM   2509  HG1 THR A 171     -12.333  11.304 -10.060  1.00 93.99           H
ATOM   2510  CG2 THR A 171     -13.530  10.141  -7.385  1.00 93.99           C
ATOM   2511 1HG2 THR A 171     -13.884  11.082  -6.963  1.00 93.99           H
ATOM   2512 2HG2 THR A 171     -13.252   9.463  -6.579  1.00 93.99           H
ATOM   2513 3HG2 THR A 171     -14.323   9.690  -7.982  1.00 93.99           H
ATOM   2514  HN  THR A 171     -10.392  11.314  -9.420  1.00 93.99           H
ATOM   2515  N   ILE A 172      -9.577   9.273  -7.055  1.00 92.40           N
ATOM   2516  CA  ILE A 172      -8.884   8.283  -6.248  1.00 92.40           C
ATOM   2517  C   ILE A 172      -8.046   8.996  -5.184  1.00 92.40           C
ATOM   2518  O   ILE A 172      -8.050   8.601  -4.019  1.00 92.40           O
ATOM   2519  HA  ILE A 172      -9.642   7.683  -5.745  1.00 92.40           H
ATOM   2520  CB  ILE A 172      -8.074   7.339  -7.137  1.00 92.40           C
ATOM   2521  HB  ILE A 172      -7.544   7.937  -7.879  1.00 92.40           H
ATOM   2522  CG1 ILE A 172      -8.992   6.382  -7.901  1.00 92.40           C
ATOM   2523 1HG1 ILE A 172      -9.460   5.688  -7.203  1.00 92.40           H
ATOM   2524 2HG1 ILE A 172      -9.794   6.945  -8.377  1.00 92.40           H
ATOM   2525  CG2 ILE A 172      -7.016   6.590  -6.323  1.00 92.40           C
ATOM   2526 1HG2 ILE A 172      -6.336   7.308  -5.864  1.00 92.40           H
ATOM   2527 2HG2 ILE A 172      -7.505   6.005  -5.544  1.00 92.40           H
ATOM   2528 3HG2 ILE A 172      -6.455   5.926  -6.979  1.00 92.40           H
ATOM   2529  CD1 ILE A 172      -8.211   5.601  -8.959  1.00 92.40           C
ATOM   2530 1HD1 ILE A 172      -7.764   6.297  -9.669  1.00 92.40           H
ATOM   2531 2HD1 ILE A 172      -7.425   5.020  -8.476  1.00 92.40           H
ATOM   2532 3HD1 ILE A 172      -8.888   4.928  -9.487  1.00 92.40           H
ATOM   2533  HN  ILE A 172      -9.320   9.286  -8.021  1.00 92.40           H
ATOM   2534  N   TRP A 173      -7.349  10.033  -5.622  1.00 92.89           N
ATOM   2535  CA  TRP A 173      -6.451  10.758  -4.740  1.00 92.89           C
ATOM   2536  C   TRP A 173      -7.282  11.342  -3.596  1.00 92.89           C
ATOM   2537  O   TRP A 173      -6.902  11.236  -2.431  1.00 92.89           O
ATOM   2538  HA  TRP A 173      -5.724  10.047  -4.347  1.00 92.89           H
ATOM   2539  CB  TRP A 173      -5.664  11.821  -5.510  1.00 92.89           C
ATOM   2540 1HB  TRP A 173      -6.322  12.283  -6.246  1.00 92.89           H
ATOM   2541 2HB  TRP A 173      -5.359  12.605  -4.818  1.00 92.89           H
ATOM   2542  CG  TRP A 173      -4.424  11.280  -6.225  1.00 92.89           C
ATOM   2543  CD1 TRP A 173      -4.221  11.155  -7.544  1.00 92.89           C
ATOM   2544  HD1 TRP A 173      -4.948  11.436  -8.306  1.00 92.89           H
ATOM   2545  CD2 TRP A 173      -3.216  10.795  -5.602  1.00 92.89           C
ATOM   2546  NE1 TRP A 173      -2.975  10.626  -7.815  1.00 92.89           N
ATOM   2547  HE1 TRP A 173      -2.596  10.440  -8.722  1.00 92.89           H
ATOM   2548  CE2 TRP A 173      -2.345  10.400  -6.597  1.00 92.89           C
ATOM   2549  CE3 TRP A 173      -2.871  10.692  -4.243  1.00 92.89           C
ATOM   2550  HE3 TRP A 173      -3.540  10.997  -3.439  1.00 92.89           H
ATOM   2551  CZ2 TRP A 173      -1.073   9.876  -6.339  1.00 92.89           C
ATOM   2552  HZ2 TRP A 173      -0.403   9.571  -7.143  1.00 92.89           H
ATOM   2553  CZ3 TRP A 173      -1.596  10.167  -4.002  1.00 92.89           C
ATOM   2554  HZ3 TRP A 173      -1.278  10.066  -2.964  1.00 92.89           H
ATOM   2555  CH2 TRP A 173      -0.707   9.765  -4.992  1.00 92.89           C
ATOM   2556  HH2 TRP A 173       0.270   9.364  -4.721  1.00 92.89           H
ATOM   2557  HN  TRP A 173      -7.390  10.379  -6.560  1.00 92.89           H
ATOM   2558  N   VAL A 174      -8.400  11.947  -3.968  1.00 94.65           N
ATOM   2559  CA  VAL A 174      -9.257  12.601  -2.994  1.00 94.65           C
ATOM   2560  C   VAL A 174      -9.766  11.564  -1.991  1.00 94.65           C
ATOM   2561  O   VAL A 174      -9.748  11.801  -0.784  1.00 94.65           O
ATOM   2562  HA  VAL A 174      -8.651  13.335  -2.463  1.00 94.65           H
ATOM   2563  CB  VAL A 174     -10.387  13.347  -3.708  1.00 94.65           C
ATOM   2564  HB  VAL A 174     -10.884  12.643  -4.375  1.00 94.65           H
ATOM   2565  CG1 VAL A 174     -11.425  13.858  -2.707  1.00 94.65           C
ATOM   2566 1HG1 VAL A 174     -11.851  13.015  -2.163  1.00 94.65           H
ATOM   2567 2HG1 VAL A 174     -10.946  14.540  -2.003  1.00 94.65           H
ATOM   2568 3HG1 VAL A 174     -12.216  14.384  -3.241  1.00 94.65           H
ATOM   2569  CG2 VAL A 174      -9.835  14.492  -4.559  1.00 94.65           C
ATOM   2570 1HG2 VAL A 174      -9.301  15.196  -3.920  1.00 94.65           H
ATOM   2571 2HG2 VAL A 174      -9.152  14.092  -5.309  1.00 94.65           H
ATOM   2572 3HG2 VAL A 174     -10.659  15.005  -5.055  1.00 94.65           H
ATOM   2573  HN  VAL A 174      -8.722  11.994  -4.914  1.00 94.65           H
ATOM   2574  N   LEU A 175     -10.209  10.436  -2.527  1.00 92.30           N
ATOM   2575  CA  LEU A 175     -10.838   9.414  -1.708  1.00 92.30           C
ATOM   2576  C   LEU A 175      -9.798   8.818  -0.757  1.00 92.30           C
ATOM   2577  O   LEU A 175     -10.091   8.567   0.411  1.00 92.30           O
ATOM   2578  HA  LEU A 175     -11.610   9.901  -1.114  1.00 92.30           H
ATOM   2579  CB  LEU A 175     -11.533   8.374  -2.589  1.00 92.30           C
ATOM   2580 1HB  LEU A 175     -12.184   8.897  -3.289  1.00 92.30           H
ATOM   2581 2HB  LEU A 175     -10.774   7.863  -3.181  1.00 92.30           H
ATOM   2582  CG  LEU A 175     -12.363   7.320  -1.854  1.00 92.30           C
ATOM   2583  HG  LEU A 175     -12.588   7.697  -0.857  1.00 92.30           H
ATOM   2584  CD1 LEU A 175     -13.699   7.084  -2.560  1.00 92.30           C
ATOM   2585 1HD1 LEU A 175     -14.264   8.016  -2.589  1.00 92.30           H
ATOM   2586 2HD1 LEU A 175     -13.517   6.738  -3.578  1.00 92.30           H
ATOM   2587 3HD1 LEU A 175     -14.269   6.330  -2.017  1.00 92.30           H
ATOM   2588  CD2 LEU A 175     -11.570   6.023  -1.679  1.00 92.30           C
ATOM   2589 1HD2 LEU A 175     -11.295   5.630  -2.658  1.00 92.30           H
ATOM   2590 2HD2 LEU A 175     -10.669   6.223  -1.101  1.00 92.30           H
ATOM   2591 3HD2 LEU A 175     -12.184   5.290  -1.154  1.00 92.30           H
ATOM   2592  HN  LEU A 175     -10.144  10.217  -3.501  1.00 92.30           H
ATOM   2593  N   ALA A 176      -8.604   8.608  -1.293  1.00 92.28           N
ATOM   2594  CA  ALA A 176      -7.525   8.029  -0.511  1.00 92.28           C
ATOM   2595  C   ALA A 176      -7.165   8.977   0.634  1.00 92.28           C
ATOM   2596  O   ALA A 176      -6.878   8.533   1.745  1.00 92.28           O
ATOM   2597  HA  ALA A 176      -7.884   7.089  -0.094  1.00 92.28           H
ATOM   2598  CB  ALA A 176      -6.332   7.739  -1.425  1.00 92.28           C
ATOM   2599 1HB  ALA A 176      -6.632   7.039  -2.204  1.00 92.28           H
ATOM   2600 2HB  ALA A 176      -5.991   8.668  -1.883  1.00 92.28           H
ATOM   2601 3HB  ALA A 176      -5.522   7.305  -0.838  1.00 92.28           H
ATOM   2602  HN  ALA A 176      -8.370   8.826  -2.240  1.00 92.28           H
ATOM   2603  N   ALA A 177      -7.192  10.265   0.325  1.00 92.74           N
ATOM   2604  CA  ALA A 177      -6.837  11.278   1.305  1.00 92.74           C
ATOM   2605  C   ALA A 177      -7.835  11.231   2.464  1.00 92.74           C
ATOM   2606  O   ALA A 177      -7.442  11.273   3.629  1.00 92.74           O
ATOM   2607  HA  ALA A 177      -5.843  11.040   1.683  1.00 92.74           H
ATOM   2608  CB  ALA A 177      -6.793  12.650   0.629  1.00 92.74           C
ATOM   2609 1HB  ALA A 177      -6.049  12.638  -0.167  1.00 92.74           H
ATOM   2610 2HB  ALA A 177      -7.772  12.879   0.208  1.00 92.74           H
ATOM   2611 3HB  ALA A 177      -6.527  13.409   1.364  1.00 92.74           H
ATOM   2612  HN  ALA A 177      -7.449  10.619  -0.574  1.00 92.74           H
ATOM   2613  N   ALA A 178      -9.108  11.144   2.104  1.00 93.21           N
ATOM   2614  CA  ALA A 178     -10.169  11.164   3.096  1.00 93.21           C
ATOM   2615  C   ALA A 178     -10.034   9.941   4.005  1.00 93.21           C
ATOM   2616  O   ALA A 178     -10.285  10.025   5.207  1.00 93.21           O
ATOM   2617  HA  ALA A 178     -10.046  12.067   3.696  1.00 93.21           H
ATOM   2618  CB  ALA A 178     -11.526  11.221   2.392  1.00 93.21           C
ATOM   2619 1HB  ALA A 178     -11.582  12.123   1.783  1.00 93.21           H
ATOM   2620 2HB  ALA A 178     -11.641  10.344   1.755  1.00 93.21           H
ATOM   2621 3HB  ALA A 178     -12.322  11.236   3.137  1.00 93.21           H
ATOM   2622  HN  ALA A 178      -9.417  11.062   1.157  1.00 93.21           H
ATOM   2623  N   LEU A 179      -9.639   8.832   3.397  1.00 91.29           N
ATOM   2624  CA  LEU A 179      -9.544   7.575   4.120  1.00 91.29           C
ATOM   2625  C   LEU A 179      -8.355   7.632   5.080  1.00 91.29           C
ATOM   2626  O   LEU A 179      -8.200   6.762   5.935  1.00 91.29           O
ATOM   2627  HA  LEU A 179     -10.456   7.466   4.706  1.00 91.29           H
ATOM   2628  CB  LEU A 179      -9.490   6.399   3.143  1.00 91.29           C
ATOM   2629 1HB  LEU A 179      -8.718   6.602   2.402  1.00 91.29           H
ATOM   2630 2HB  LEU A 179      -9.178   5.510   3.693  1.00 91.29           H
ATOM   2631  CG  LEU A 179     -10.793   6.078   2.407  1.00 91.29           C
ATOM   2632  HG  LEU A 179     -11.115   6.974   1.877  1.00 91.29           H
ATOM   2633  CD1 LEU A 179     -10.575   4.986   1.358  1.00 91.29           C
ATOM   2634 1HD1 LEU A 179      -9.836   5.323   0.631  1.00 91.29           H
ATOM   2635 2HD1 LEU A 179     -10.217   4.079   1.846  1.00 91.29           H
ATOM   2636 3HD1 LEU A 179     -11.517   4.777   0.850  1.00 91.29           H
ATOM   2637  CD2 LEU A 179     -11.904   5.712   3.393  1.00 91.29           C
ATOM   2638 1HD2 LEU A 179     -11.604   4.837   3.971  1.00 91.29           H
ATOM   2639 2HD2 LEU A 179     -12.081   6.549   4.068  1.00 91.29           H
ATOM   2640 3HD2 LEU A 179     -12.818   5.488   2.844  1.00 91.29           H
ATOM   2641  HN  LEU A 179      -9.386   8.784   2.431  1.00 91.29           H
ATOM   2642  N   CYS A 180      -7.544   8.666   4.907  1.00 92.17           N
ATOM   2643  CA  CYS A 180      -6.331   8.806   5.695  1.00 92.17           C
ATOM   2644  C   CYS A 180      -6.609   9.792   6.832  1.00 92.17           C
ATOM   2645  O   CYS A 180      -5.711  10.125   7.603  1.00 92.17           O
ATOM   2646  HA  CYS A 180      -6.097   7.817   6.089  1.00 92.17           H
ATOM   2647  CB  CYS A 180      -5.145   9.247   4.835  1.00 92.17           C
ATOM   2648 1HB  CYS A 180      -5.376  10.189   4.338  1.00 92.17           H
ATOM   2649 2HB  CYS A 180      -4.274   9.425   5.466  1.00 92.17           H
ATOM   2650  SG  CYS A 180      -4.763   7.962   3.590  1.00 92.17           S
ATOM   2651  HG  CYS A 180      -5.902   8.080   2.913  1.00 92.17           H
ATOM   2652  HN  CYS A 180      -7.704   9.397   4.243  1.00 92.17           H
ATOM   2653  N   ILE A 181      -7.858  10.231   6.900  1.00 92.89           N
ATOM   2654  CA  ILE A 181      -8.257  11.196   7.910  1.00 92.89           C
ATOM   2655  C   ILE A 181      -7.942  10.635   9.298  1.00 92.89           C
ATOM   2656  O   ILE A 181      -7.355  11.323  10.131  1.00 92.89           O
ATOM   2657  HA  ILE A 181      -7.661  12.095   7.757  1.00 92.89           H
ATOM   2658  CB  ILE A 181      -9.724  11.589   7.724  1.00 92.89           C
ATOM   2659  HB  ILE A 181     -10.299  10.683   7.530  1.00 92.89           H
ATOM   2660  CG1 ILE A 181      -9.897  12.503   6.509  1.00 92.89           C
ATOM   2661 1HG1 ILE A 181      -9.403  13.457   6.694  1.00 92.89           H
ATOM   2662 2HG1 ILE A 181      -9.413  12.056   5.641  1.00 92.89           H
ATOM   2663  CG2 ILE A 181     -10.289  12.218   8.999  1.00 92.89           C
ATOM   2664 1HG2 ILE A 181     -10.221  11.502   9.818  1.00 92.89           H
ATOM   2665 2HG2 ILE A 181      -9.717  13.111   9.248  1.00 92.89           H
ATOM   2666 3HG2 ILE A 181     -11.333  12.488   8.839  1.00 92.89           H
ATOM   2667  CD1 ILE A 181     -11.378  12.740   6.208  1.00 92.89           C
ATOM   2668 1HD1 ILE A 181     -11.864  11.786   6.000  1.00 92.89           H
ATOM   2669 2HD1 ILE A 181     -11.854  13.210   7.069  1.00 92.89           H
ATOM   2670 3HD1 ILE A 181     -11.473  13.393   5.340  1.00 92.89           H
ATOM   2671  HN  ILE A 181      -8.587   9.939   6.282  1.00 92.89           H
ATOM   2672  N   PRO A 182      -8.326   9.380   9.571  1.00 91.09           N
ATOM   2673  CA  PRO A 182      -8.132   8.806  10.905  1.00 91.09           C
ATOM   2674  C   PRO A 182      -6.694   8.928  11.382  1.00 91.09           C
ATOM   2675  O   PRO A 182      -6.445   9.313  12.523  1.00 91.09           O
ATOM   2676  HA  PRO A 182      -8.723   9.354  11.638  1.00 91.09           H
ATOM   2677  CB  PRO A 182      -8.551   7.344  10.734  1.00 91.09           C
ATOM   2678 1HB  PRO A 182      -7.701   6.710  10.481  1.00 91.09           H
ATOM   2679 2HB  PRO A 182      -8.987   6.942  11.649  1.00 91.09           H
ATOM   2680  CG  PRO A 182      -9.570   7.399   9.602  1.00 91.09           C
ATOM   2681 1HG  PRO A 182      -9.700   6.426   9.127  1.00 91.09           H
ATOM   2682 2HG  PRO A 182     -10.555   7.700   9.958  1.00 91.09           H
ATOM   2683  CD  PRO A 182      -8.968   8.422   8.653  1.00 91.09           C
ATOM   2684 1HD  PRO A 182      -8.243   7.970   7.976  1.00 91.09           H
ATOM   2685 2HD  PRO A 182      -9.728   8.894   8.031  1.00 91.09           H
ATOM   2686  N   GLU A 183      -5.776   8.593  10.487  1.00 91.71           N
ATOM   2687  CA  GLU A 183      -4.363   8.608  10.822  1.00 91.71           C
ATOM   2688  C   GLU A 183      -3.925  10.021  11.213  1.00 91.71           C
ATOM   2689  O   GLU A 183      -3.154  10.198  12.155  1.00 91.71           O
ATOM   2690  HA  GLU A 183      -4.261   7.940  11.677  1.00 91.71           H
ATOM   2691  CB  GLU A 183      -3.518   8.074   9.664  1.00 91.71           C
ATOM   2692 1HB  GLU A 183      -3.908   8.454   8.719  1.00 91.71           H
ATOM   2693 2HB  GLU A 183      -2.470   8.322   9.828  1.00 91.71           H
ATOM   2694  CG  GLU A 183      -3.593   6.548   9.589  1.00 91.71           C
ATOM   2695 1HG  GLU A 183      -2.836   6.176   8.898  1.00 91.71           H
ATOM   2696 2HG  GLU A 183      -3.370   6.121  10.567  1.00 91.71           H
ATOM   2697  CD  GLU A 183      -4.979   6.088   9.131  1.00 91.71           C
ATOM   2698  OE1 GLU A 183      -5.284   4.896   9.352  1.00 91.71           O
ATOM   2699  OE2 GLU A 183      -5.702   6.940   8.570  1.00 91.71           O
ATOM   2700  HN  GLU A 183      -5.985   8.316   9.549  1.00 91.71           H
ATOM   2701  N   ILE A 184      -4.437  10.992  10.470  1.00 93.85           N
ATOM   2702  CA  ILE A 184      -4.011  12.370  10.643  1.00 93.85           C
ATOM   2703  C   ILE A 184      -4.427  12.858  12.032  1.00 93.85           C
ATOM   2704  O   ILE A 184      -3.703  13.622  12.668  1.00 93.85           O
ATOM   2705  HA  ILE A 184      -2.923  12.386  10.582  1.00 93.85           H
ATOM   2706  CB  ILE A 184      -4.541  13.242   9.502  1.00 93.85           C
ATOM   2707  HB  ILE A 184      -5.622  13.111   9.446  1.00 93.85           H
ATOM   2708  CG1 ILE A 184      -3.962  12.796   8.158  1.00 93.85           C
ATOM   2709 1HG1 ILE A 184      -2.893  13.006   8.131  1.00 93.85           H
ATOM   2710 2HG1 ILE A 184      -4.078  11.718   8.047  1.00 93.85           H
ATOM   2711  CG2 ILE A 184      -4.278  14.724   9.776  1.00 93.85           C
ATOM   2712 1HG2 ILE A 184      -4.777  15.016  10.700  1.00 93.85           H
ATOM   2713 2HG2 ILE A 184      -3.206  14.890   9.874  1.00 93.85           H
ATOM   2714 3HG2 ILE A 184      -4.665  15.320   8.950  1.00 93.85           H
ATOM   2715  CD1 ILE A 184      -4.657  13.512   6.997  1.00 93.85           C
ATOM   2716 1HD1 ILE A 184      -5.722  13.280   7.013  1.00 93.85           H
ATOM   2717 2HD1 ILE A 184      -4.517  14.588   7.098  1.00 93.85           H
ATOM   2718 3HD1 ILE A 184      -4.226  13.177   6.054  1.00 93.85           H
ATOM   2719  HN  ILE A 184      -5.128  10.849   9.762  1.00 93.85           H
ATOM   2720  N   LEU A 185      -5.591  12.395  12.463  1.00 93.28           N
ATOM   2721  CA  LEU A 185      -6.204  12.919  13.671  1.00 93.28           C
ATOM   2722  C   LEU A 185      -5.480  12.351  14.894  1.00 93.28           C
ATOM   2723  O   LEU A 185      -5.071  13.098  15.780  1.00 93.28           O
ATOM   2724  HA  LEU A 185      -6.070  14.001  13.663  1.00 93.28           H
ATOM   2725  CB  LEU A 185      -7.710  12.650  13.668  1.00 93.28           C
ATOM   2726 1HB  LEU A 185      -7.870  11.592  13.460  1.00 93.28           H
ATOM   2727 2HB  LEU A 185      -8.095  12.840  14.670  1.00 93.28           H
ATOM   2728  CG  LEU A 185      -8.536  13.467  12.672  1.00 93.28           C
ATOM   2729  HG  LEU A 185      -8.180  13.240  11.667  1.00 93.28           H
ATOM   2730  CD1 LEU A 185     -10.013  13.072  12.730  1.00 93.28           C
ATOM   2731 1HD1 LEU A 185     -10.116  12.015  12.485  1.00 93.28           H
ATOM   2732 2HD1 LEU A 185     -10.398  13.252  13.733  1.00 93.28           H
ATOM   2733 3HD1 LEU A 185     -10.576  13.668  12.012  1.00 93.28           H
ATOM   2734  CD2 LEU A 185      -8.334  14.968  12.894  1.00 93.28           C
ATOM   2735 1HD2 LEU A 185      -8.646  15.230  13.905  1.00 93.28           H
ATOM   2736 2HD2 LEU A 185      -7.281  15.216  12.762  1.00 93.28           H
ATOM   2737 3HD2 LEU A 185      -8.932  15.525  12.173  1.00 93.28           H
ATOM   2738  HN  LEU A 185      -6.112  11.676  12.003  1.00 93.28           H
ATOM   2739  N   TYR A 186      -5.345  11.033  14.901  1.00 92.32           N
ATOM   2740  CA  TYR A 186      -5.031  10.320  16.128  1.00 92.32           C
ATOM   2741  C   TYR A 186      -3.526  10.068  16.245  1.00 92.32           C
ATOM   2742  O   TYR A 186      -3.045   9.641  17.293  1.00 92.32           O
ATOM   2743  HA  TYR A 186      -5.355  10.935  16.967  1.00 92.32           H
ATOM   2744  CB  TYR A 186      -5.755   8.976  16.032  1.00 92.32           C
ATOM   2745 1HB  TYR A 186      -5.389   8.439  15.157  1.00 92.32           H
ATOM   2746 2HB  TYR A 186      -5.501   8.374  16.905  1.00 92.32           H
ATOM   2747  CG  TYR A 186      -7.278   9.094  15.939  1.00 92.32           C
ATOM   2748  CD1 TYR A 186      -7.961   9.914  16.814  1.00 92.32           C
ATOM   2749  HD1 TYR A 186      -7.416  10.476  17.572  1.00 92.32           H
ATOM   2750  CD2 TYR A 186      -7.968   8.382  14.979  1.00 92.32           C
ATOM   2751  HD2 TYR A 186      -7.428   7.735  14.288  1.00 92.32           H
ATOM   2752  CE1 TYR A 186      -9.394  10.026  16.726  1.00 92.32           C
ATOM   2753  HE1 TYR A 186      -9.946  10.669  17.411  1.00 92.32           H
ATOM   2754  CE2 TYR A 186      -9.401   8.494  14.891  1.00 92.32           C
ATOM   2755  HE2 TYR A 186      -9.958   7.937  14.138  1.00 92.32           H
ATOM   2756  CZ  TYR A 186     -10.043   9.310  15.769  1.00 92.32           C
ATOM   2757  OH  TYR A 186     -11.396   9.416  15.686  1.00 92.32           O
ATOM   2758  HH  TYR A 186     -11.716   9.035  14.818  1.00 92.32           H
ATOM   2759  HN  TYR A 186      -5.447  10.455  14.091  1.00 92.32           H
ATOM   2760  N   SER A 187      -2.826  10.343  15.155  1.00 93.05           N
ATOM   2761  CA  SER A 187      -1.377  10.236  15.150  1.00 93.05           C
ATOM   2762  C   SER A 187      -0.769  11.301  16.065  1.00 93.05           C
ATOM   2763  O   SER A 187      -0.968  12.496  15.850  1.00 93.05           O
ATOM   2764  HA  SER A 187      -1.160   9.237  15.529  1.00 93.05           H
ATOM   2765  CB  SER A 187      -0.819  10.374  13.731  1.00 93.05           C
ATOM   2766 1HB  SER A 187      -1.160  11.315  13.298  1.00 93.05           H
ATOM   2767 2HB  SER A 187       0.269  10.419  13.772  1.00 93.05           H
ATOM   2768  OG  SER A 187      -1.219   9.294  12.893  1.00 93.05           O
ATOM   2769  HG  SER A 187      -1.741   9.640  12.114  1.00 93.05           H
ATOM   2770  HN  SER A 187      -3.231  10.634  14.288  1.00 93.05           H
ATOM   2771  N   GLN A 188      -0.042  10.830  17.067  1.00 92.42           N
ATOM   2772  CA  GLN A 188       0.705  11.724  17.935  1.00 92.42           C
ATOM   2773  C   GLN A 188       1.975  11.036  18.440  1.00 92.42           C
ATOM   2774  O   GLN A 188       2.160   9.837  18.233  1.00 92.42           O
ATOM   2775  HA  GLN A 188       0.970  12.578  17.311  1.00 92.42           H
ATOM   2776  CB  GLN A 188      -0.160  12.204  19.102  1.00 92.42           C
ATOM   2777 1HB  GLN A 188       0.387  12.947  19.683  1.00 92.42           H
ATOM   2778 2HB  GLN A 188      -1.054  12.695  18.719  1.00 92.42           H
ATOM   2779  CG  GLN A 188      -0.560  11.036  20.005  1.00 92.42           C
ATOM   2780 1HG  GLN A 188      -1.096  10.288  19.422  1.00 92.42           H
ATOM   2781 2HG  GLN A 188       0.335  10.553  20.398  1.00 92.42           H
ATOM   2782  CD  GLN A 188      -1.438  11.514  21.163  1.00 92.42           C
ATOM   2783  OE1 GLN A 188      -2.052  12.568  21.117  1.00 92.42           O
ATOM   2784  NE2 GLN A 188      -1.464  10.683  22.201  1.00 92.42           N
ATOM   2785 1HE2 GLN A 188      -0.937   9.834  22.175  1.00 92.42           H
ATOM   2786 2HE2 GLN A 188      -2.011  10.908  23.008  1.00 92.42           H
ATOM   2787  HN  GLN A 188       0.041   9.858  17.289  1.00 92.42           H
ATOM   2788  N   ILE A 189       2.816  11.823  19.094  1.00 92.45           N
ATOM   2789  CA  ILE A 189       4.019  11.287  19.708  1.00 92.45           C
ATOM   2790  C   ILE A 189       3.719  10.906  21.159  1.00 92.45           C
ATOM   2791  O   ILE A 189       3.206  11.720  21.925  1.00 92.45           O
ATOM   2792  HA  ILE A 189       4.289  10.383  19.162  1.00 92.45           H
ATOM   2793  CB  ILE A 189       5.181  12.270  19.557  1.00 92.45           C
ATOM   2794  HB  ILE A 189       4.895  13.212  20.026  1.00 92.45           H
ATOM   2795  CG1 ILE A 189       5.463  12.566  18.083  1.00 92.45           C
ATOM   2796 1HG1 ILE A 189       5.840  11.668  17.594  1.00 92.45           H
ATOM   2797 2HG1 ILE A 189       4.535  12.837  17.579  1.00 92.45           H
ATOM   2798  CG2 ILE A 189       6.427  11.763  20.288  1.00 92.45           C
ATOM   2799 1HG2 ILE A 189       6.203  11.646  21.348  1.00 92.45           H
ATOM   2800 2HG2 ILE A 189       6.726  10.802  19.871  1.00 92.45           H
ATOM   2801 3HG2 ILE A 189       7.237  12.481  20.165  1.00 92.45           H
ATOM   2802  CD1 ILE A 189       6.480  13.699  17.935  1.00 92.45           C
ATOM   2803 1HD1 ILE A 189       6.089  14.602  18.404  1.00 92.45           H
ATOM   2804 2HD1 ILE A 189       7.414  13.414  18.419  1.00 92.45           H
ATOM   2805 3HD1 ILE A 189       6.661  13.889  16.877  1.00 92.45           H
ATOM   2806  HN  ILE A 189       2.687  12.808  19.206  1.00 92.45           H
ATOM   2807  N   LYS A 190       4.053   9.668  21.493  1.00 88.20           N
ATOM   2808  CA  LYS A 190       3.935   9.206  22.866  1.00 88.20           C
ATOM   2809  C   LYS A 190       5.331   8.932  23.429  1.00 88.20           C
ATOM   2810  O   LYS A 190       6.141   8.261  22.791  1.00 88.20           O
ATOM   2811  HA  LYS A 190       3.481  10.011  23.444  1.00 88.20           H
ATOM   2812  CB  LYS A 190       2.992   8.003  22.947  1.00 88.20           C
ATOM   2813 1HB  LYS A 190       2.044   8.247  22.468  1.00 88.20           H
ATOM   2814 2HB  LYS A 190       3.419   7.164  22.398  1.00 88.20           H
ATOM   2815  CG  LYS A 190       2.745   7.597  24.401  1.00 88.20           C
ATOM   2816 1HG  LYS A 190       3.693   7.348  24.878  1.00 88.20           H
ATOM   2817 2HG  LYS A 190       2.324   8.439  24.951  1.00 88.20           H
ATOM   2818  CD  LYS A 190       1.796   6.400  24.483  1.00 88.20           C
ATOM   2819 1HD  LYS A 190       0.781   6.720  24.246  1.00 88.20           H
ATOM   2820 2HD  LYS A 190       2.078   5.656  23.738  1.00 88.20           H
ATOM   2821  CE  LYS A 190       1.826   5.771  25.877  1.00 88.20           C
ATOM   2822 1HE  LYS A 190       2.833   5.832  26.289  1.00 88.20           H
ATOM   2823 2HE  LYS A 190       1.173   6.328  26.548  1.00 88.20           H
ATOM   2824  NZ  LYS A 190       1.394   4.357  25.816  1.00 88.20           N
ATOM   2825 1HZ  LYS A 190       1.733   3.864  26.636  1.00 88.20           H
ATOM   2826 2HZ  LYS A 190       0.381   4.313  25.791  1.00 88.20           H
ATOM   2827 3HZ  LYS A 190       1.772   3.923  24.981  1.00 88.20           H
ATOM   2828  HN  LYS A 190       4.398   8.988  20.846  1.00 88.20           H
ATOM   2829  N   GLU A 191       5.569   9.465  24.618  1.00 85.02           N
ATOM   2830  CA  GLU A 191       6.816   9.205  25.319  1.00 85.02           C
ATOM   2831  C   GLU A 191       6.635   8.057  26.313  1.00 85.02           C
ATOM   2832  O   GLU A 191       5.727   8.085  27.142  1.00 85.02           O
ATOM   2833  HA  GLU A 191       7.528   8.916  24.545  1.00 85.02           H
ATOM   2834  CB  GLU A 191       7.323  10.465  26.022  1.00 85.02           C
ATOM   2835 1HB  GLU A 191       6.503  10.939  26.563  1.00 85.02           H
ATOM   2836 2HB  GLU A 191       8.171  10.215  26.659  1.00 85.02           H
ATOM   2837  CG  GLU A 191       7.833  11.491  25.008  1.00 85.02           C
ATOM   2838 1HG  GLU A 191       8.592  11.034  24.373  1.00 85.02           H
ATOM   2839 2HG  GLU A 191       7.017  11.802  24.357  1.00 85.02           H
ATOM   2840  CD  GLU A 191       8.422  12.714  25.715  1.00 85.02           C
ATOM   2841  OE1 GLU A 191       8.882  13.622  24.989  1.00 85.02           O
ATOM   2842  OE2 GLU A 191       8.398  12.714  26.965  1.00 85.02           O
ATOM   2843  HN  GLU A 191       4.930  10.064  25.101  1.00 85.02           H
ATOM   2844  N   GLU A 192       7.515   7.073  26.199  1.00 77.32           N
ATOM   2845  CA  GLU A 192       7.403   5.870  27.006  1.00 77.32           C
ATOM   2846  C   GLU A 192       8.782   5.439  27.510  1.00 77.32           C
ATOM   2847  O   GLU A 192       9.651   5.076  26.717  1.00 77.32           O
ATOM   2848  HA  GLU A 192       6.771   6.146  27.850  1.00 77.32           H
ATOM   2849  CB  GLU A 192       6.729   4.744  26.222  1.00 77.32           C
ATOM   2850 1HB  GLU A 192       5.717   5.043  25.946  1.00 77.32           H
ATOM   2851 2HB  GLU A 192       7.346   4.471  25.366  1.00 77.32           H
ATOM   2852  CG  GLU A 192       6.598   3.482  27.077  1.00 77.32           C
ATOM   2853 1HG  GLU A 192       7.133   2.660  26.603  1.00 77.32           H
ATOM   2854 2HG  GLU A 192       7.062   3.647  28.049  1.00 77.32           H
ATOM   2855  CD  GLU A 192       5.129   3.098  27.267  1.00 77.32           C
ATOM   2856  OE1 GLU A 192       4.834   2.483  28.315  1.00 77.32           O
ATOM   2857  OE2 GLU A 192       4.334   3.429  26.360  1.00 77.32           O
ATOM   2858  HN  GLU A 192       8.292   7.088  25.569  1.00 77.32           H
ATOM   2859  N   SER A 193       8.940   5.491  28.824  1.00 73.85           N
ATOM   2860  CA  SER A 193      10.174   5.043  29.448  1.00 73.85           C
ATOM   2861  C   SER A 193      11.370   5.756  28.815  1.00 73.85           C
ATOM   2862  O   SER A 193      12.432   5.160  28.642  1.00 73.85           O
ATOM   2863  HA  SER A 193      10.080   5.313  30.500  1.00 73.85           H
ATOM   2864  CB  SER A 193      10.333   3.526  29.325  1.00 73.85           C
ATOM   2865 1HB  SER A 193      11.374   3.255  29.506  1.00 73.85           H
ATOM   2866 2HB  SER A 193       9.738   3.035  30.094  1.00 73.85           H
ATOM   2867  OG  SER A 193       9.936   3.050  28.042  1.00 73.85           O
ATOM   2868  HG  SER A 193       9.848   2.054  28.059  1.00 73.85           H
ATOM   2869  HN  SER A 193       8.246   5.832  29.458  1.00 73.85           H
ATOM   2870  N   GLY A 194      11.158   7.021  28.486  1.00 77.94           N
ATOM   2871  CA  GLY A 194      12.231   7.848  27.960  1.00 77.94           C
ATOM   2872  C   GLY A 194      12.415   7.619  26.459  1.00 77.94           C
ATOM   2873  O   GLY A 194      13.376   8.106  25.866  1.00 77.94           O
ATOM   2874 1HA  GLY A 194      12.010   8.899  28.147  1.00 77.94           H
ATOM   2875 2HA  GLY A 194      13.160   7.620  28.483  1.00 77.94           H
ATOM   2876  HN  GLY A 194      10.274   7.481  28.573  1.00 77.94           H
ATOM   2877  N   ILE A 195      11.477   6.877  25.887  1.00 85.08           N
ATOM   2878  CA  ILE A 195      11.505   6.606  24.459  1.00 85.08           C
ATOM   2879  C   ILE A 195      10.297   7.270  23.795  1.00 85.08           C
ATOM   2880  O   ILE A 195       9.157   7.032  24.192  1.00 85.08           O
ATOM   2881  HA  ILE A 195      12.411   7.059  24.058  1.00 85.08           H
ATOM   2882  CB  ILE A 195      11.598   5.101  24.201  1.00 85.08           C
ATOM   2883  HB  ILE A 195      10.824   4.606  24.786  1.00 85.08           H
ATOM   2884  CG1 ILE A 195      12.944   4.547  24.672  1.00 85.08           C
ATOM   2885 1HG1 ILE A 195      13.727   4.839  23.972  1.00 85.08           H
ATOM   2886 2HG1 ILE A 195      13.202   4.981  25.638  1.00 85.08           H
ATOM   2887  CG2 ILE A 195      11.329   4.779  22.730  1.00 85.08           C
ATOM   2888 1HG2 ILE A 195      10.329   5.119  22.461  1.00 85.08           H
ATOM   2889 2HG2 ILE A 195      12.065   5.287  22.106  1.00 85.08           H
ATOM   2890 3HG2 ILE A 195      11.402   3.703  22.574  1.00 85.08           H
ATOM   2891  CD1 ILE A 195      12.899   3.022  24.787  1.00 85.08           C
ATOM   2892 1HD1 ILE A 195      12.132   2.734  25.506  1.00 85.08           H
ATOM   2893 2HD1 ILE A 195      12.665   2.591  23.814  1.00 85.08           H
ATOM   2894 3HD1 ILE A 195      13.868   2.654  25.124  1.00 85.08           H
ATOM   2895  HN  ILE A 195      10.711   6.466  26.380  1.00 85.08           H
ATOM   2896  N   ALA A 196      10.587   8.090  22.796  1.00 91.05           N
ATOM   2897  CA  ALA A 196       9.537   8.743  22.034  1.00 91.05           C
ATOM   2898  C   ALA A 196       9.054   7.802  20.928  1.00 91.05           C
ATOM   2899  O   ALA A 196       9.860   7.267  20.168  1.00 91.05           O
ATOM   2900  HA  ALA A 196       8.709   8.945  22.714  1.00 91.05           H
ATOM   2901  CB  ALA A 196      10.056  10.072  21.482  1.00 91.05           C
ATOM   2902 1HB  ALA A 196      10.359  10.715  22.308  1.00 91.05           H
ATOM   2903 2HB  ALA A 196      10.913   9.886  20.834  1.00 91.05           H
ATOM   2904 3HB  ALA A 196       9.268  10.561  20.910  1.00 91.05           H
ATOM   2905  HN  ALA A 196      11.519   8.310  22.506  1.00 91.05           H
ATOM   2906  N   ILE A 197       7.742   7.628  20.874  1.00 89.92           N
ATOM   2907  CA  ILE A 197       7.146   6.724  19.905  1.00 89.92           C
ATOM   2908  C   ILE A 197       6.057   7.464  19.126  1.00 89.92           C
ATOM   2909  O   ILE A 197       5.190   8.104  19.719  1.00 89.92           O
ATOM   2910  HA  ILE A 197       7.930   6.429  19.208  1.00 89.92           H
ATOM   2911  CB  ILE A 197       6.651   5.451  20.594  1.00 89.92           C
ATOM   2912  HB  ILE A 197       5.930   5.735  21.361  1.00 89.92           H
ATOM   2913  CG1 ILE A 197       7.799   4.727  21.301  1.00 89.92           C
ATOM   2914 1HG1 ILE A 197       8.527   4.388  20.564  1.00 89.92           H
ATOM   2915 2HG1 ILE A 197       8.316   5.420  21.964  1.00 89.92           H
ATOM   2916  CG2 ILE A 197       5.922   4.539  19.604  1.00 89.92           C
ATOM   2917 1HG2 ILE A 197       5.064   5.067  19.188  1.00 89.92           H
ATOM   2918 2HG2 ILE A 197       6.602   4.260  18.800  1.00 89.92           H
ATOM   2919 3HG2 ILE A 197       5.581   3.642  20.120  1.00 89.92           H
ATOM   2920  CD1 ILE A 197       7.283   3.532  22.104  1.00 89.92           C
ATOM   2921 1HD1 ILE A 197       6.573   3.879  22.856  1.00 89.92           H
ATOM   2922 2HD1 ILE A 197       6.788   2.830  21.434  1.00 89.92           H
ATOM   2923 3HD1 ILE A 197       8.120   3.036  22.596  1.00 89.92           H
ATOM   2924  HN  ILE A 197       7.091   8.091  21.476  1.00 89.92           H
ATOM   2925  N   CYS A 198       6.138   7.353  17.808  1.00 92.15           N
ATOM   2926  CA  CYS A 198       5.067   7.829  16.949  1.00 92.15           C
ATOM   2927  C   CYS A 198       3.989   6.745  16.880  1.00 92.15           C
ATOM   2928  O   CYS A 198       4.197   5.696  16.274  1.00 92.15           O
ATOM   2929  HA  CYS A 198       4.675   8.735  17.411  1.00 92.15           H
ATOM   2930  CB  CYS A 198       5.582   8.210  15.560  1.00 92.15           C
ATOM   2931 1HB  CYS A 198       6.207   9.102  15.627  1.00 92.15           H
ATOM   2932 2HB  CYS A 198       6.209   7.411  15.164  1.00 92.15           H
ATOM   2933  SG  CYS A 198       4.174   8.518  14.433  1.00 92.15           S
ATOM   2934  HN  CYS A 198       6.916   6.947  17.328  1.00 92.15           H
ATOM   2935  N   THR A 199       2.860   7.037  17.510  1.00 91.61           N
ATOM   2936  CA  THR A 199       1.759   6.090  17.550  1.00 91.61           C
ATOM   2937  C   THR A 199       0.424   6.817  17.378  1.00 91.61           C
ATOM   2938  O   THR A 199       0.363   8.042  17.473  1.00 91.61           O
ATOM   2939  HA  THR A 199       1.863   5.407  16.707  1.00 91.61           H
ATOM   2940  CB  THR A 199       1.858   5.304  18.859  1.00 91.61           C
ATOM   2941  HB  THR A 199       2.883   4.979  19.041  1.00 91.61           H
ATOM   2942  OG1 THR A 199       0.899   4.261  18.711  1.00 91.61           O
ATOM   2943  HG1 THR A 199       1.052   3.555  19.402  1.00 91.61           H
ATOM   2944  CG2 THR A 199       1.356   6.104  20.062  1.00 91.61           C
ATOM   2945 1HG2 THR A 199       0.310   6.371  19.909  1.00 91.61           H
ATOM   2946 2HG2 THR A 199       1.951   7.011  20.169  1.00 91.61           H
ATOM   2947 3HG2 THR A 199       1.448   5.500  20.965  1.00 91.61           H
ATOM   2948  HN  THR A 199       2.693   7.900  17.987  1.00 91.61           H
ATOM   2949  N   MET A 200      -0.613   6.032  17.127  1.00 91.65           N
ATOM   2950  CA  MET A 200      -1.973   6.534  17.225  1.00 91.65           C
ATOM   2951  C   MET A 200      -2.522   6.357  18.642  1.00 91.65           C
ATOM   2952  O   MET A 200      -2.356   5.300  19.249  1.00 91.65           O
ATOM   2953  HA  MET A 200      -1.913   7.594  16.981  1.00 91.65           H
ATOM   2954  CB  MET A 200      -2.867   5.785  16.234  1.00 91.65           C
ATOM   2955 1HB  MET A 200      -2.784   4.711  16.405  1.00 91.65           H
ATOM   2956 2HB  MET A 200      -3.909   6.055  16.403  1.00 91.65           H
ATOM   2957  CG  MET A 200      -2.477   6.109  14.791  1.00 91.65           C
ATOM   2958 1HG  MET A 200      -2.538   7.184  14.622  1.00 91.65           H
ATOM   2959 2HG  MET A 200      -1.443   5.816  14.610  1.00 91.65           H
ATOM   2960  SD  MET A 200      -3.559   5.252  13.659  1.00 91.65           S
ATOM   2961  CE  MET A 200      -3.259   3.566  14.160  1.00 91.65           C
ATOM   2962 1HE  MET A 200      -2.203   3.330  14.028  1.00 91.65           H
ATOM   2963 2HE  MET A 200      -3.529   3.445  15.209  1.00 91.65           H
ATOM   2964 3HE  MET A 200      -3.861   2.893  13.550  1.00 91.65           H
ATOM   2965  HN  MET A 200      -0.536   5.071  16.862  1.00 91.65           H
ATOM   2966  N   VAL A 201      -3.164   7.409  19.129  1.00 92.23           N
ATOM   2967  CA  VAL A 201      -3.840   7.345  20.414  1.00 92.23           C
ATOM   2968  C   VAL A 201      -5.312   7.719  20.230  1.00 92.23           C
ATOM   2969  O   VAL A 201      -5.624   8.755  19.645  1.00 92.23           O
ATOM   2970  HA  VAL A 201      -3.781   6.314  20.765  1.00 92.23           H
ATOM   2971  CB  VAL A 201      -3.119   8.233  21.429  1.00 92.23           C
ATOM   2972  HB  VAL A 201      -3.158   9.259  21.064  1.00 92.23           H
ATOM   2973  CG1 VAL A 201      -3.820   8.192  22.789  1.00 92.23           C
ATOM   2974 1HG1 VAL A 201      -4.845   8.547  22.679  1.00 92.23           H
ATOM   2975 2HG1 VAL A 201      -3.828   7.169  23.163  1.00 92.23           H
ATOM   2976 3HG1 VAL A 201      -3.288   8.833  23.492  1.00 92.23           H
ATOM   2977  CG2 VAL A 201      -1.648   7.835  21.559  1.00 92.23           C
ATOM   2978 1HG2 VAL A 201      -1.579   6.799  21.891  1.00 92.23           H
ATOM   2979 2HG2 VAL A 201      -1.156   7.940  20.592  1.00 92.23           H
ATOM   2980 3HG2 VAL A 201      -1.159   8.483  22.287  1.00 92.23           H
ATOM   2981  HN  VAL A 201      -3.227   8.291  18.662  1.00 92.23           H
ATOM   2982  N   TYR A 202      -6.177   6.855  20.741  1.00 91.23           N
ATOM   2983  CA  TYR A 202      -7.606   7.016  20.533  1.00 91.23           C
ATOM   2984  C   TYR A 202      -8.264   7.683  21.743  1.00 91.23           C
ATOM   2985  O   TYR A 202      -8.376   7.075  22.806  1.00 91.23           O
ATOM   2986  HA  TYR A 202      -7.750   7.649  19.657  1.00 91.23           H
ATOM   2987  CB  TYR A 202      -8.172   5.604  20.374  1.00 91.23           C
ATOM   2988 1HB  TYR A 202      -7.894   5.012  21.247  1.00 91.23           H
ATOM   2989 2HB  TYR A 202      -9.260   5.658  20.360  1.00 91.23           H
ATOM   2990  CG  TYR A 202      -7.694   4.881  19.113  1.00 91.23           C
ATOM   2991  CD1 TYR A 202      -8.320   5.114  17.905  1.00 91.23           C
ATOM   2992  HD1 TYR A 202      -9.154   5.813  17.850  1.00 91.23           H
ATOM   2993  CD2 TYR A 202      -6.638   3.995  19.183  1.00 91.23           C
ATOM   2994  HD2 TYR A 202      -6.144   3.811  20.137  1.00 91.23           H
ATOM   2995  CE1 TYR A 202      -7.871   4.434  16.718  1.00 91.23           C
ATOM   2996  HE1 TYR A 202      -8.357   4.609  15.758  1.00 91.23           H
ATOM   2997  CE2 TYR A 202      -6.189   3.315  17.996  1.00 91.23           C
ATOM   2998  HE2 TYR A 202      -5.356   2.613  18.038  1.00 91.23           H
ATOM   2999  CZ  TYR A 202      -6.828   3.568  16.822  1.00 91.23           C
ATOM   3000  OH  TYR A 202      -6.403   2.925  15.701  1.00 91.23           O
ATOM   3001  HH  TYR A 202      -7.140   2.895  15.025  1.00 91.23           H
ATOM   3002  HN  TYR A 202      -5.917   6.059  21.286  1.00 91.23           H
ATOM   3003  N   PRO A 203      -8.710   8.939  21.604  1.00 82.44           N
ATOM   3004  CA  PRO A 203      -9.344   9.643  22.722  1.00 82.44           C
ATOM   3005  C   PRO A 203     -10.699   9.054  23.080  1.00 82.44           C
ATOM   3006  O   PRO A 203     -11.221   8.206  22.358  1.00 82.44           O
ATOM   3007  HA  PRO A 203      -8.741   9.537  23.624  1.00 82.44           H
ATOM   3008  CB  PRO A 203      -9.466  11.083  22.221  1.00 82.44           C
ATOM   3009 1HB  PRO A 203     -10.352  11.575  22.623  1.00 82.44           H
ATOM   3010 2HB  PRO A 203      -8.607  11.685  22.517  1.00 82.44           H
ATOM   3011  CG  PRO A 203      -9.547  10.935  20.729  1.00 82.44           C
ATOM   3012 1HG  PRO A 203     -10.570  10.742  20.407  1.00 82.44           H
ATOM   3013 2HG  PRO A 203      -9.221  11.845  20.224  1.00 82.44           H
ATOM   3014  CD  PRO A 203      -8.648   9.780  20.395  1.00 82.44           C
ATOM   3015 1HD  PRO A 203      -8.996   9.243  19.513  1.00 82.44           H
ATOM   3016 2HD  PRO A 203      -7.630  10.111  20.188  1.00 82.44           H
ATOM   3017  N   SER A 204     -11.236   9.523  24.196  1.00 70.93           N
ATOM   3018  CA  SER A 204     -12.621   9.244  24.535  1.00 70.93           C
ATOM   3019  C   SER A 204     -12.714   7.940  25.330  1.00 70.93           C
ATOM   3020  O   SER A 204     -11.803   7.115  25.283  1.00 70.93           O
ATOM   3021  HA  SER A 204     -12.945  10.088  25.145  1.00 70.93           H
ATOM   3022  CB  SER A 204     -13.490   9.162  23.278  1.00 70.93           C
ATOM   3023 1HB  SER A 204     -14.519   9.418  23.531  1.00 70.93           H
ATOM   3024 2HB  SER A 204     -13.148   9.899  22.552  1.00 70.93           H
ATOM   3025  OG  SER A 204     -13.455   7.865  22.689  1.00 70.93           O
ATOM   3026  HG  SER A 204     -14.008   7.852  21.856  1.00 70.93           H
ATOM   3027  HN  SER A 204     -10.743  10.083  24.862  1.00 70.93           H
ATOM   3028  N   ASP A 205     -13.822   7.796  26.042  1.00 71.45           N
ATOM   3029  CA  ASP A 205     -14.072   6.581  26.798  1.00 71.45           C
ATOM   3030  C   ASP A 205     -14.272   5.414  25.829  1.00 71.45           C
ATOM   3031  O   ASP A 205     -14.147   4.253  26.215  1.00 71.45           O
ATOM   3032  HA  ASP A 205     -13.194   6.451  27.431  1.00 71.45           H
ATOM   3033  CB  ASP A 205     -15.337   6.712  27.648  1.00 71.45           C
ATOM   3034 1HB  ASP A 205     -16.171   7.025  27.020  1.00 71.45           H
ATOM   3035 2HB  ASP A 205     -15.601   5.741  28.067  1.00 71.45           H
ATOM   3036  CG  ASP A 205     -15.136   7.723  28.779  1.00 71.45           C
ATOM   3037  OD1 ASP A 205     -14.055   7.668  29.404  1.00 71.45           O
ATOM   3038  OD2 ASP A 205     -16.068   8.528  28.993  1.00 71.45           O
ATOM   3039  HN  ASP A 205     -14.539   8.489  26.107  1.00 71.45           H
ATOM   3040  N   GLU A 206     -14.580   5.763  24.589  1.00 84.85           N
ATOM   3041  CA  GLU A 206     -14.883   4.760  23.582  1.00 84.85           C
ATOM   3042  C   GLU A 206     -13.661   4.510  22.697  1.00 84.85           C
ATOM   3043  O   GLU A 206     -13.797   4.082  21.551  1.00 84.85           O
ATOM   3044  HA  GLU A 206     -15.128   3.855  24.139  1.00 84.85           H
ATOM   3045  CB  GLU A 206     -16.094   5.174  22.743  1.00 84.85           C
ATOM   3046 1HB  GLU A 206     -15.912   6.150  22.293  1.00 84.85           H
ATOM   3047 2HB  GLU A 206     -16.316   4.397  22.011  1.00 84.85           H
ATOM   3048  CG  GLU A 206     -17.343   5.315  23.614  1.00 84.85           C
ATOM   3049 1HG  GLU A 206     -17.200   4.777  24.551  1.00 84.85           H
ATOM   3050 2HG  GLU A 206     -17.497   6.363  23.869  1.00 84.85           H
ATOM   3051  CD  GLU A 206     -18.579   4.773  22.892  1.00 84.85           C
ATOM   3052  OE1 GLU A 206     -19.385   4.102  23.573  1.00 84.85           O
ATOM   3053  OE2 GLU A 206     -18.690   5.043  21.677  1.00 84.85           O
ATOM   3054  HN  GLU A 206     -14.624   6.710  24.269  1.00 84.85           H
ATOM   3055  N   SER A 207     -12.495   4.788  23.261  1.00 89.79           N
ATOM   3056  CA  SER A 207     -11.252   4.642  22.521  1.00 89.79           C
ATOM   3057  C   SER A 207     -11.143   3.224  21.957  1.00 89.79           C
ATOM   3058  O   SER A 207     -10.624   3.028  20.859  1.00 89.79           O
ATOM   3059  HA  SER A 207     -11.309   5.372  21.714  1.00 89.79           H
ATOM   3060  CB  SER A 207     -10.045   4.955  23.407  1.00 89.79           C
ATOM   3061 1HB  SER A 207      -9.129   4.688  22.879  1.00 89.79           H
ATOM   3062 2HB  SER A 207     -10.002   6.028  23.596  1.00 89.79           H
ATOM   3063  OG  SER A 207     -10.097   4.257  24.648  1.00 89.79           O
ATOM   3064  HG  SER A 207      -9.397   4.610  25.269  1.00 89.79           H
ATOM   3065  HN  SER A 207     -12.391   5.107  24.203  1.00 89.79           H
ATOM   3066  N   THR A 208     -11.640   2.272  22.733  1.00 90.36           N
ATOM   3067  CA  THR A 208     -11.580   0.876  22.336  1.00 90.36           C
ATOM   3068  C   THR A 208     -12.457   0.632  21.107  1.00 90.36           C
ATOM   3069  O   THR A 208     -12.044  -0.049  20.170  1.00 90.36           O
ATOM   3070  HA  THR A 208     -10.554   0.644  22.048  1.00 90.36           H
ATOM   3071  CB  THR A 208     -11.976   0.024  23.544  1.00 90.36           C
ATOM   3072  HB  THR A 208     -11.928  -1.038  23.303  1.00 90.36           H
ATOM   3073  OG1 THR A 208     -13.263   0.515  23.908  1.00 90.36           O
ATOM   3074  HG1 THR A 208     -13.729  -0.148  24.495  1.00 90.36           H
ATOM   3075  CG2 THR A 208     -11.108   0.308  24.771  1.00 90.36           C
ATOM   3076 1HG2 THR A 208     -11.208   1.357  25.053  1.00 90.36           H
ATOM   3077 2HG2 THR A 208     -10.065   0.093  24.537  1.00 90.36           H
ATOM   3078 3HG2 THR A 208     -11.431  -0.323  25.599  1.00 90.36           H
ATOM   3079  HN  THR A 208     -12.076   2.442  23.616  1.00 90.36           H
ATOM   3080  N   LYS A 209     -13.652   1.203  21.150  1.00 91.52           N
ATOM   3081  CA  LYS A 209     -14.585   1.071  20.043  1.00 91.52           C
ATOM   3082  C   LYS A 209     -13.982   1.717  18.794  1.00 91.52           C
ATOM   3083  O   LYS A 209     -14.053   1.154  17.703  1.00 91.52           O
ATOM   3084  HA  LYS A 209     -14.716   0.006  19.852  1.00 91.52           H
ATOM   3085  CB  LYS A 209     -15.955   1.634  20.427  1.00 91.52           C
ATOM   3086 1HB  LYS A 209     -15.840   2.643  20.823  1.00 91.52           H
ATOM   3087 2HB  LYS A 209     -16.582   1.710  19.539  1.00 91.52           H
ATOM   3088  CG  LYS A 209     -16.640   0.747  21.469  1.00 91.52           C
ATOM   3089 1HG  LYS A 209     -16.701  -0.276  21.096  1.00 91.52           H
ATOM   3090 2HG  LYS A 209     -16.041   0.719  22.379  1.00 91.52           H
ATOM   3091  CD  LYS A 209     -18.043   1.264  21.791  1.00 91.52           C
ATOM   3092 1HD  LYS A 209     -17.991   2.315  22.073  1.00 91.52           H
ATOM   3093 2HD  LYS A 209     -18.670   1.203  20.901  1.00 91.52           H
ATOM   3094  CE  LYS A 209     -18.678   0.456  22.925  1.00 91.52           C
ATOM   3095 1HE  LYS A 209     -18.856  -0.567  22.595  1.00 91.52           H
ATOM   3096 2HE  LYS A 209     -17.992   0.404  23.770  1.00 91.52           H
ATOM   3097  NZ  LYS A 209     -19.953   1.075  23.351  1.00 91.52           N
ATOM   3098 1HZ  LYS A 209     -20.360   0.528  24.102  1.00 91.52           H
ATOM   3099 2HZ  LYS A 209     -19.779   2.019  23.677  1.00 91.52           H
ATOM   3100 3HZ  LYS A 209     -20.595   1.101  22.566  1.00 91.52           H
ATOM   3101  HN  LYS A 209     -13.985   1.746  21.921  1.00 91.52           H
ATOM   3102  N   LEU A 210     -13.402   2.891  18.996  1.00 92.35           N
ATOM   3103  CA  LEU A 210     -12.856   3.656  17.888  1.00 92.35           C
ATOM   3104  C   LEU A 210     -11.741   2.851  17.218  1.00 92.35           C
ATOM   3105  O   LEU A 210     -11.709   2.727  15.994  1.00 92.35           O
ATOM   3106  HA  LEU A 210     -13.659   3.802  17.165  1.00 92.35           H
ATOM   3107  CB  LEU A 210     -12.414   5.043  18.360  1.00 92.35           C
ATOM   3108 1HB  LEU A 210     -13.261   5.525  18.849  1.00 92.35           H
ATOM   3109 2HB  LEU A 210     -11.639   4.918  19.116  1.00 92.35           H
ATOM   3110  CG  LEU A 210     -11.884   5.983  17.276  1.00 92.35           C
ATOM   3111  HG  LEU A 210     -11.059   5.485  16.766  1.00 92.35           H
ATOM   3112  CD1 LEU A 210     -12.958   6.271  16.226  1.00 92.35           C
ATOM   3113 1HD1 LEU A 210     -13.268   5.337  15.757  1.00 92.35           H
ATOM   3114 2HD1 LEU A 210     -13.818   6.740  16.704  1.00 92.35           H
ATOM   3115 3HD1 LEU A 210     -12.554   6.942  15.467  1.00 92.35           H
ATOM   3116  CD2 LEU A 210     -11.324   7.268  17.891  1.00 92.35           C
ATOM   3117 1HD2 LEU A 210     -12.112   7.780  18.442  1.00 92.35           H
ATOM   3118 2HD2 LEU A 210     -10.507   7.020  18.569  1.00 92.35           H
ATOM   3119 3HD2 LEU A 210     -10.953   7.918  17.098  1.00 92.35           H
ATOM   3120  HN  LEU A 210     -13.302   3.319  19.894  1.00 92.35           H
ATOM   3121  N   LYS A 211     -10.854   2.324  18.049  1.00 92.60           N
ATOM   3122  CA  LYS A 211      -9.746   1.525  17.553  1.00 92.60           C
ATOM   3123  C   LYS A 211     -10.293   0.373  16.708  1.00 92.60           C
ATOM   3124  O   LYS A 211      -9.852   0.163  15.579  1.00 92.60           O
ATOM   3125  HA  LYS A 211      -9.142   2.167  16.912  1.00 92.60           H
ATOM   3126  CB  LYS A 211      -8.854   1.070  18.709  1.00 92.60           C
ATOM   3127 1HB  LYS A 211      -8.406   1.939  19.192  1.00 92.60           H
ATOM   3128 2HB  LYS A 211      -9.458   0.564  19.462  1.00 92.60           H
ATOM   3129  CG  LYS A 211      -7.752   0.130  18.215  1.00 92.60           C
ATOM   3130 1HG  LYS A 211      -8.187  -0.829  17.935  1.00 92.60           H
ATOM   3131 2HG  LYS A 211      -7.291   0.545  17.319  1.00 92.60           H
ATOM   3132  CD  LYS A 211      -6.687  -0.081  19.293  1.00 92.60           C
ATOM   3133 1HD  LYS A 211      -6.327   0.885  19.648  1.00 92.60           H
ATOM   3134 2HD  LYS A 211      -7.128  -0.592  20.149  1.00 92.60           H
ATOM   3135  CE  LYS A 211      -5.514  -0.901  18.751  1.00 92.60           C
ATOM   3136 1HE  LYS A 211      -5.860  -1.892  18.459  1.00 92.60           H
ATOM   3137 2HE  LYS A 211      -5.114  -0.426  17.855  1.00 92.60           H
ATOM   3138  NZ  LYS A 211      -4.450  -1.021  19.773  1.00 92.60           N
ATOM   3139 1HZ  LYS A 211      -3.597  -1.351  19.335  1.00 92.60           H
ATOM   3140 2HZ  LYS A 211      -4.284  -0.114  20.195  1.00 92.60           H
ATOM   3141 3HZ  LYS A 211      -4.741  -1.678  20.488  1.00 92.60           H
ATOM   3142  HN  LYS A 211     -10.883   2.436  19.042  1.00 92.60           H
ATOM   3143  N   SER A 212     -11.245  -0.344  17.287  1.00 92.15           N
ATOM   3144  CA  SER A 212     -11.798  -1.519  16.636  1.00 92.15           C
ATOM   3145  C   SER A 212     -12.390  -1.136  15.278  1.00 92.15           C
ATOM   3146  O   SER A 212     -12.195  -1.843  14.291  1.00 92.15           O
ATOM   3147  HA  SER A 212     -10.956  -2.201  16.508  1.00 92.15           H
ATOM   3148  CB  SER A 212     -12.862  -2.184  17.511  1.00 92.15           C
ATOM   3149 1HB  SER A 212     -13.657  -1.469  17.721  1.00 92.15           H
ATOM   3150 2HB  SER A 212     -13.315  -3.012  16.966  1.00 92.15           H
ATOM   3151  OG  SER A 212     -12.321  -2.665  18.739  1.00 92.15           O
ATOM   3152  HG  SER A 212     -12.335  -1.938  19.426  1.00 92.15           H
ATOM   3153  HN  SER A 212     -11.637  -0.133  18.182  1.00 92.15           H
ATOM   3154  N   ALA A 213     -13.101  -0.018  15.273  1.00 92.33           N
ATOM   3155  CA  ALA A 213     -13.757   0.446  14.063  1.00 92.33           C
ATOM   3156  C   ALA A 213     -12.698   0.772  13.007  1.00 92.33           C
ATOM   3157  O   ALA A 213     -12.821   0.365  11.853  1.00 92.33           O
ATOM   3158  HA  ALA A 213     -14.387  -0.364  13.695  1.00 92.33           H
ATOM   3159  CB  ALA A 213     -14.643   1.649  14.391  1.00 92.33           C
ATOM   3160 1HB  ALA A 213     -15.396   1.357  15.123  1.00 92.33           H
ATOM   3161 2HB  ALA A 213     -14.029   2.451  14.801  1.00 92.33           H
ATOM   3162 3HB  ALA A 213     -15.135   1.997  13.483  1.00 92.33           H
ATOM   3163  HN  ALA A 213     -13.232   0.565  16.075  1.00 92.33           H
ATOM   3164  N   VAL A 214     -11.682   1.504  13.440  1.00 90.47           N
ATOM   3165  CA  VAL A 214     -10.638   1.947  12.532  1.00 90.47           C
ATOM   3166  C   VAL A 214      -9.924   0.727  11.948  1.00 90.47           C
ATOM   3167  O   VAL A 214      -9.612   0.696  10.759  1.00 90.47           O
ATOM   3168  HA  VAL A 214     -11.119   2.494  11.721  1.00 90.47           H
ATOM   3169  CB  VAL A 214      -9.690   2.907  13.253  1.00 90.47           C
ATOM   3170  HB  VAL A 214      -9.380   2.434  14.186  1.00 90.47           H
ATOM   3171  CG1 VAL A 214      -8.434   3.167  12.419  1.00 90.47           C
ATOM   3172 1HG1 VAL A 214      -7.913   2.226  12.244  1.00 90.47           H
ATOM   3173 2HG1 VAL A 214      -8.718   3.608  11.464  1.00 90.47           H
ATOM   3174 3HG1 VAL A 214      -7.777   3.852  12.955  1.00 90.47           H
ATOM   3175  CG2 VAL A 214     -10.397   4.217  13.603  1.00 90.47           C
ATOM   3176 1HG2 VAL A 214     -10.749   4.695  12.689  1.00 90.47           H
ATOM   3177 2HG2 VAL A 214     -11.246   4.010  14.254  1.00 90.47           H
ATOM   3178 3HG2 VAL A 214      -9.701   4.881  14.115  1.00 90.47           H
ATOM   3179  HN  VAL A 214     -11.566   1.792  14.391  1.00 90.47           H
ATOM   3180  N   LEU A 215      -9.686  -0.249  12.812  1.00 91.47           N
ATOM   3181  CA  LEU A 215      -9.004  -1.464  12.399  1.00 91.47           C
ATOM   3182  C   LEU A 215      -9.862  -2.200  11.368  1.00 91.47           C
ATOM   3183  O   LEU A 215      -9.354  -2.662  10.348  1.00 91.47           O
ATOM   3184  HA  LEU A 215      -8.070  -1.169  11.923  1.00 91.47           H
ATOM   3185  CB  LEU A 215      -8.642  -2.316  13.618  1.00 91.47           C
ATOM   3186 1HB  LEU A 215      -9.415  -2.181  14.374  1.00 91.47           H
ATOM   3187 2HB  LEU A 215      -8.664  -3.365  13.323  1.00 91.47           H
ATOM   3188  CG  LEU A 215      -7.284  -2.024  14.260  1.00 91.47           C
ATOM   3189  HG  LEU A 215      -7.087  -0.956  14.171  1.00 91.47           H
ATOM   3190  CD1 LEU A 215      -7.301  -2.357  15.753  1.00 91.47           C
ATOM   3191 1HD1 LEU A 215      -8.060  -1.755  16.251  1.00 91.47           H
ATOM   3192 2HD1 LEU A 215      -7.531  -3.414  15.887  1.00 91.47           H
ATOM   3193 3HD1 LEU A 215      -6.323  -2.141  16.185  1.00 91.47           H
ATOM   3194  CD2 LEU A 215      -6.160  -2.754  13.522  1.00 91.47           C
ATOM   3195 1HD2 LEU A 215      -6.340  -3.828  13.558  1.00 91.47           H
ATOM   3196 2HD2 LEU A 215      -6.134  -2.425  12.483  1.00 91.47           H
ATOM   3197 3HD2 LEU A 215      -5.206  -2.529  13.999  1.00 91.47           H
ATOM   3198  HN  LEU A 215      -9.950  -0.219  13.776  1.00 91.47           H
ATOM   3199  N   THR A 216     -11.149  -2.287  11.670  1.00 92.25           N
ATOM   3200  CA  THR A 216     -12.076  -2.994  10.803  1.00 92.25           C
ATOM   3201  C   THR A 216     -12.091  -2.362   9.410  1.00 92.25           C
ATOM   3202  O   THR A 216     -12.056  -3.067   8.403  1.00 92.25           O
ATOM   3203  HA  THR A 216     -11.722  -4.019  10.685  1.00 92.25           H
ATOM   3204  CB  THR A 216     -13.447  -3.003  11.481  1.00 92.25           C
ATOM   3205  HB  THR A 216     -13.833  -1.989  11.591  1.00 92.25           H
ATOM   3206  OG1 THR A 216     -13.228  -3.712  12.698  1.00 92.25           O
ATOM   3207  HG1 THR A 216     -13.143  -3.068  13.458  1.00 92.25           H
ATOM   3208  CG2 THR A 216     -14.468  -3.859  10.729  1.00 92.25           C
ATOM   3209 1HG2 THR A 216     -14.112  -4.888  10.679  1.00 92.25           H
ATOM   3210 2HG2 THR A 216     -14.595  -3.469   9.720  1.00 92.25           H
ATOM   3211 3HG2 THR A 216     -15.423  -3.830  11.253  1.00 92.25           H
ATOM   3212  HN  THR A 216     -11.560  -1.885  12.489  1.00 92.25           H
ATOM   3213  N   LEU A 217     -12.143  -1.038   9.397  1.00 88.52           N
ATOM   3214  CA  LEU A 217     -12.175  -0.302   8.144  1.00 88.52           C
ATOM   3215  C   LEU A 217     -10.916  -0.625   7.336  1.00 88.52           C
ATOM   3216  O   LEU A 217     -10.981  -0.793   6.119  1.00 88.52           O
ATOM   3217  HA  LEU A 217     -13.043  -0.649   7.584  1.00 88.52           H
ATOM   3218  CB  LEU A 217     -12.371   1.192   8.405  1.00 88.52           C
ATOM   3219 1HB  LEU A 217     -13.264   1.320   9.017  1.00 88.52           H
ATOM   3220 2HB  LEU A 217     -11.527   1.552   8.993  1.00 88.52           H
ATOM   3221  CG  LEU A 217     -12.506   2.078   7.164  1.00 88.52           C
ATOM   3222  HG  LEU A 217     -11.662   1.874   6.506  1.00 88.52           H
ATOM   3223  CD1 LEU A 217     -13.780   1.740   6.386  1.00 88.52           C
ATOM   3224 1HD1 LEU A 217     -13.746   0.697   6.070  1.00 88.52           H
ATOM   3225 2HD1 LEU A 217     -14.649   1.898   7.025  1.00 88.52           H
ATOM   3226 3HD1 LEU A 217     -13.851   2.384   5.509  1.00 88.52           H
ATOM   3227  CD2 LEU A 217     -12.440   3.560   7.539  1.00 88.52           C
ATOM   3228 1HD2 LEU A 217     -13.250   3.797   8.228  1.00 88.52           H
ATOM   3229 2HD2 LEU A 217     -11.483   3.771   8.016  1.00 88.52           H
ATOM   3230 3HD2 LEU A 217     -12.539   4.167   6.639  1.00 88.52           H
ATOM   3231  HN  LEU A 217     -12.163  -0.471  10.220  1.00 88.52           H
ATOM   3232  N   LYS A 218      -9.800  -0.703   8.046  1.00 86.12           N
ATOM   3233  CA  LYS A 218      -8.524  -0.973   7.406  1.00 86.12           C
ATOM   3234  C   LYS A 218      -8.562  -2.364   6.769  1.00 86.12           C
ATOM   3235  O   LYS A 218      -8.020  -2.569   5.684  1.00 86.12           O
ATOM   3236  HA  LYS A 218      -8.392  -0.235   6.615  1.00 86.12           H
ATOM   3237  CB  LYS A 218      -7.375  -0.783   8.399  1.00 86.12           C
ATOM   3238 1HB  LYS A 218      -7.619  -1.274   9.341  1.00 86.12           H
ATOM   3239 2HB  LYS A 218      -6.475  -1.262   8.015  1.00 86.12           H
ATOM   3240  CG  LYS A 218      -7.104   0.702   8.646  1.00 86.12           C
ATOM   3241 1HG  LYS A 218      -6.699   1.157   7.742  1.00 86.12           H
ATOM   3242 2HG  LYS A 218      -8.040   1.214   8.868  1.00 86.12           H
ATOM   3243  CD  LYS A 218      -6.123   0.895   9.804  1.00 86.12           C
ATOM   3244 1HD  LYS A 218      -6.511   0.409  10.699  1.00 86.12           H
ATOM   3245 2HD  LYS A 218      -5.174   0.414   9.566  1.00 86.12           H
ATOM   3246  CE  LYS A 218      -5.892   2.381  10.084  1.00 86.12           C
ATOM   3247 1HE  LYS A 218      -5.652   2.900   9.156  1.00 86.12           H
ATOM   3248 2HE  LYS A 218      -6.805   2.830  10.474  1.00 86.12           H
ATOM   3249  NZ  LYS A 218      -4.790   2.560  11.057  1.00 86.12           N
ATOM   3250 1HZ  LYS A 218      -4.454   3.516  11.015  1.00 86.12           H
ATOM   3251 2HZ  LYS A 218      -5.129   2.361  11.992  1.00 86.12           H
ATOM   3252 3HZ  LYS A 218      -4.033   1.925  10.830  1.00 86.12           H
ATOM   3253  HN  LYS A 218      -9.758  -0.584   9.038  1.00 86.12           H
ATOM   3254  N   VAL A 219      -9.208  -3.283   7.470  1.00 87.31           N
ATOM   3255  CA  VAL A 219      -9.274  -4.662   7.015  1.00 87.31           C
ATOM   3256  C   VAL A 219     -10.136  -4.738   5.753  1.00 87.31           C
ATOM   3257  O   VAL A 219      -9.773  -5.411   4.790  1.00 87.31           O
ATOM   3258  HA  VAL A 219      -8.260  -4.975   6.767  1.00 87.31           H
ATOM   3259  CB  VAL A 219      -9.786  -5.561   8.143  1.00 87.31           C
ATOM   3260  HB  VAL A 219     -10.691  -5.108   8.548  1.00 87.31           H
ATOM   3261  CG1 VAL A 219     -10.151  -6.949   7.614  1.00 87.31           C
ATOM   3262 1HG1 VAL A 219     -10.932  -6.857   6.860  1.00 87.31           H
ATOM   3263 2HG1 VAL A 219      -9.269  -7.413   7.171  1.00 87.31           H
ATOM   3264 3HG1 VAL A 219     -10.511  -7.568   8.436  1.00 87.31           H
ATOM   3265  CG2 VAL A 219      -8.761  -5.657   9.275  1.00 87.31           C
ATOM   3266 1HG2 VAL A 219      -7.831  -6.075   8.889  1.00 87.31           H
ATOM   3267 2HG2 VAL A 219      -8.572  -4.662   9.679  1.00 87.31           H
ATOM   3268 3HG2 VAL A 219      -9.150  -6.302  10.063  1.00 87.31           H
ATOM   3269  HN  VAL A 219      -9.680  -3.100   8.332  1.00 87.31           H
ATOM   3270  N   ILE A 220     -11.260  -4.037   5.799  1.00 87.63           N
ATOM   3271  CA  ILE A 220     -12.226  -4.101   4.716  1.00 87.63           C
ATOM   3272  C   ILE A 220     -11.615  -3.483   3.457  1.00 87.63           C
ATOM   3273  O   ILE A 220     -11.601  -4.109   2.398  1.00 87.63           O
ATOM   3274  HA  ILE A 220     -12.429  -5.154   4.521  1.00 87.63           H
ATOM   3275  CB  ILE A 220     -13.548  -3.456   5.139  1.00 87.63           C
ATOM   3276  HB  ILE A 220     -13.327  -2.489   5.591  1.00 87.63           H
ATOM   3277  CG1 ILE A 220     -14.254  -4.301   6.201  1.00 87.63           C
ATOM   3278 1HG1 ILE A 220     -14.600  -5.235   5.758  1.00 87.63           H
ATOM   3279 2HG1 ILE A 220     -13.549  -4.564   6.990  1.00 87.63           H
ATOM   3280  CG2 ILE A 220     -14.443  -3.195   3.926  1.00 87.63           C
ATOM   3281 1HG2 ILE A 220     -13.932  -2.524   3.235  1.00 87.63           H
ATOM   3282 2HG2 ILE A 220     -14.658  -4.138   3.424  1.00 87.63           H
ATOM   3283 3HG2 ILE A 220     -15.375  -2.736   4.255  1.00 87.63           H
ATOM   3284  CD1 ILE A 220     -15.441  -3.545   6.802  1.00 87.63           C
ATOM   3285 1HD1 ILE A 220     -15.089  -2.624   7.265  1.00 87.63           H
ATOM   3286 2HD1 ILE A 220     -16.155  -3.305   6.014  1.00 87.63           H
ATOM   3287 3HD1 ILE A 220     -15.926  -4.168   7.554  1.00 87.63           H
ATOM   3288  HN  ILE A 220     -11.513  -3.436   6.557  1.00 87.63           H
ATOM   3289  N   LEU A 221     -11.126  -2.262   3.613  1.00 82.81           N
ATOM   3290  CA  LEU A 221     -10.609  -1.512   2.481  1.00 82.81           C
ATOM   3291  C   LEU A 221      -9.203  -2.013   2.143  1.00 82.81           C
ATOM   3292  O   LEU A 221      -8.739  -1.854   1.015  1.00 82.81           O
ATOM   3293  HA  LEU A 221     -11.261  -1.713   1.631  1.00 82.81           H
ATOM   3294  CB  LEU A 221     -10.676  -0.009   2.758  1.00 82.81           C
ATOM   3295 1HB  LEU A 221     -10.028   0.214   3.606  1.00 82.81           H
ATOM   3296 2HB  LEU A 221     -10.266   0.518   1.896  1.00 82.81           H
ATOM   3297  CG  LEU A 221     -12.067   0.557   3.052  1.00 82.81           C
ATOM   3298  HG  LEU A 221     -12.466   0.044   3.927  1.00 82.81           H
ATOM   3299  CD1 LEU A 221     -11.991   2.046   3.396  1.00 82.81           C
ATOM   3300 1HD1 LEU A 221     -11.364   2.184   4.277  1.00 82.81           H
ATOM   3301 2HD1 LEU A 221     -11.562   2.592   2.556  1.00 82.81           H
ATOM   3302 3HD1 LEU A 221     -12.993   2.423   3.600  1.00 82.81           H
ATOM   3303  CD2 LEU A 221     -13.026   0.285   1.891  1.00 82.81           C
ATOM   3304 1HD2 LEU A 221     -12.642   0.754   0.985  1.00 82.81           H
ATOM   3305 2HD2 LEU A 221     -13.112  -0.790   1.736  1.00 82.81           H
ATOM   3306 3HD2 LEU A 221     -14.007   0.698   2.126  1.00 82.81           H
ATOM   3307  HN  LEU A 221     -11.079  -1.786   4.492  1.00 82.81           H
ATOM   3308  N   GLY A 222      -8.565  -2.607   3.140  1.00 75.03           N
ATOM   3309  CA  GLY A 222      -7.184  -3.036   2.996  1.00 75.03           C
ATOM   3310  C   GLY A 222      -7.087  -4.283   2.115  1.00 75.03           C
ATOM   3311  O   GLY A 222      -6.166  -4.408   1.309  1.00 75.03           O
ATOM   3312 1HA  GLY A 222      -6.593  -2.231   2.559  1.00 75.03           H
ATOM   3313 2HA  GLY A 222      -6.760  -3.246   3.978  1.00 75.03           H
ATOM   3314  HN  GLY A 222      -8.975  -2.795   4.033  1.00 75.03           H
ATOM   3315  N   PHE A 223      -8.051  -5.174   2.297  1.00 76.15           N
ATOM   3316  CA  PHE A 223      -7.918  -6.532   1.799  1.00 76.15           C
ATOM   3317  C   PHE A 223      -9.137  -6.933   0.967  1.00 76.15           C
ATOM   3318  O   PHE A 223      -9.024  -7.163  -0.236  1.00 76.15           O
ATOM   3319  HA  PHE A 223      -7.027  -6.561   1.172  1.00 76.15           H
ATOM   3320  CB  PHE A 223      -7.825  -7.449   3.021  1.00 76.15           C
ATOM   3321 1HB  PHE A 223      -7.012  -7.104   3.660  1.00 76.15           H
ATOM   3322 2HB  PHE A 223      -8.745  -7.361   3.599  1.00 76.15           H
ATOM   3323  CG  PHE A 223      -7.594  -8.922   2.677  1.00 76.15           C
ATOM   3324  CD1 PHE A 223      -8.537  -9.850   2.992  1.00 76.15           C
ATOM   3325  HD1 PHE A 223      -9.458  -9.544   3.490  1.00 76.15           H
ATOM   3326  CD2 PHE A 223      -6.445  -9.304   2.057  1.00 76.15           C
ATOM   3327  HD2 PHE A 223      -5.689  -8.560   1.805  1.00 76.15           H
ATOM   3328  CE1 PHE A 223      -8.323 -11.217   2.674  1.00 76.15           C
ATOM   3329  HE1 PHE A 223      -9.079 -11.960   2.926  1.00 76.15           H
ATOM   3330  CE2 PHE A 223      -6.231 -10.671   1.738  1.00 76.15           C
ATOM   3331  HE2 PHE A 223      -5.311 -10.977   1.241  1.00 76.15           H
ATOM   3332  CZ  PHE A 223      -7.174 -11.598   2.053  1.00 76.15           C
ATOM   3333  HZ  PHE A 223      -7.010 -12.648   1.809  1.00 76.15           H
ATOM   3334  HN  PHE A 223      -8.908  -4.980   2.774  1.00 76.15           H
ATOM   3335  N   PHE A 224     -10.276  -7.006   1.641  1.00 83.24           N
ATOM   3336  CA  PHE A 224     -11.431  -7.691   1.087  1.00 83.24           C
ATOM   3337  C   PHE A 224     -11.913  -7.007  -0.193  1.00 83.24           C
ATOM   3338  O   PHE A 224     -12.160  -7.669  -1.200  1.00 83.24           O
ATOM   3339  HA  PHE A 224     -11.123  -8.711   0.858  1.00 83.24           H
ATOM   3340  CB  PHE A 224     -12.540  -7.619   2.138  1.00 83.24           C
ATOM   3341 1HB  PHE A 224     -12.542  -6.624   2.582  1.00 83.24           H
ATOM   3342 2HB  PHE A 224     -13.504  -7.750   1.645  1.00 83.24           H
ATOM   3343  CG  PHE A 224     -12.410  -8.659   3.253  1.00 83.24           C
ATOM   3344  CD1 PHE A 224     -12.774  -9.949   3.026  1.00 83.24           C
ATOM   3345  HD1 PHE A 224     -13.159 -10.243   2.050  1.00 83.24           H
ATOM   3346  CD2 PHE A 224     -11.929  -8.292   4.472  1.00 83.24           C
ATOM   3347  HD2 PHE A 224     -11.637  -7.258   4.654  1.00 83.24           H
ATOM   3348  CE1 PHE A 224     -12.653 -10.914   4.061  1.00 83.24           C
ATOM   3349  HE1 PHE A 224     -12.945 -11.948   3.879  1.00 83.24           H
ATOM   3350  CE2 PHE A 224     -11.808  -9.257   5.507  1.00 83.24           C
ATOM   3351  HE2 PHE A 224     -11.423  -8.963   6.483  1.00 83.24           H
ATOM   3352  CZ  PHE A 224     -12.172 -10.547   5.280  1.00 83.24           C
ATOM   3353  HZ  PHE A 224     -12.079 -11.288   6.074  1.00 83.24           H
ATOM   3354  HN  PHE A 224     -10.415  -6.607   2.548  1.00 83.24           H
ATOM   3355  N   LEU A 225     -12.032  -5.689  -0.114  1.00 81.77           N
ATOM   3356  CA  LEU A 225     -12.536  -4.914  -1.234  1.00 81.77           C
ATOM   3357  C   LEU A 225     -11.619  -5.115  -2.442  1.00 81.77           C
ATOM   3358  O   LEU A 225     -12.076  -5.505  -3.515  1.00 81.77           O
ATOM   3359  HA  LEU A 225     -13.524  -5.304  -1.482  1.00 81.77           H
ATOM   3360  CB  LEU A 225     -12.715  -3.448  -0.834  1.00 81.77           C
ATOM   3361 1HB  LEU A 225     -13.392  -3.405   0.019  1.00 81.77           H
ATOM   3362 2HB  LEU A 225     -11.752  -3.064  -0.497  1.00 81.77           H
ATOM   3363  CG  LEU A 225     -13.251  -2.517  -1.923  1.00 81.77           C
ATOM   3364  HG  LEU A 225     -12.640  -2.649  -2.816  1.00 81.77           H
ATOM   3365  CD1 LEU A 225     -14.688  -2.883  -2.300  1.00 81.77           C
ATOM   3366 1HD1 LEU A 225     -14.716  -3.907  -2.671  1.00 81.77           H
ATOM   3367 2HD1 LEU A 225     -15.327  -2.798  -1.421  1.00 81.77           H
ATOM   3368 3HD1 LEU A 225     -15.044  -2.205  -3.076  1.00 81.77           H
ATOM   3369  CD2 LEU A 225     -13.125  -1.051  -1.502  1.00 81.77           C
ATOM   3370 1HD2 LEU A 225     -13.695  -0.886  -0.588  1.00 81.77           H
ATOM   3371 2HD2 LEU A 225     -12.076  -0.814  -1.323  1.00 81.77           H
ATOM   3372 3HD2 LEU A 225     -13.513  -0.411  -2.294  1.00 81.77           H
ATOM   3373  HN  LEU A 225     -11.790  -5.154   0.696  1.00 81.77           H
ATOM   3374  N   PRO A 226     -10.313  -4.853  -2.291  1.00 76.52           N
ATOM   3375  CA  PRO A 226      -9.367  -5.078  -3.386  1.00 76.52           C
ATOM   3376  C   PRO A 226      -9.458  -6.488  -3.946  1.00 76.52           C
ATOM   3377  O   PRO A 226      -9.501  -6.676  -5.161  1.00 76.52           O
ATOM   3378  HA  PRO A 226      -9.601  -4.423  -4.224  1.00 76.52           H
ATOM   3379  CB  PRO A 226      -8.003  -4.809  -2.747  1.00 76.52           C
ATOM   3380 1HB  PRO A 226      -7.558  -5.722  -2.350  1.00 76.52           H
ATOM   3381 2HB  PRO A 226      -7.296  -4.399  -3.468  1.00 76.52           H
ATOM   3382  CG  PRO A 226      -8.322  -3.810  -1.641  1.00 76.52           C
ATOM   3383 1HG  PRO A 226      -7.542  -3.786  -0.880  1.00 76.52           H
ATOM   3384 2HG  PRO A 226      -8.407  -2.794  -2.025  1.00 76.52           H
ATOM   3385  CD  PRO A 226      -9.642  -4.325  -1.089  1.00 76.52           C
ATOM   3386 1HD  PRO A 226      -9.491  -5.103  -0.341  1.00 76.52           H
ATOM   3387 2HD  PRO A 226     -10.217  -3.533  -0.610  1.00 76.52           H
ATOM   3388  N   PHE A 227      -9.486  -7.452  -3.037  1.00 79.84           N
ATOM   3389  CA  PHE A 227      -9.400  -8.849  -3.424  1.00 79.84           C
ATOM   3390  C   PHE A 227     -10.596  -9.253  -4.289  1.00 79.84           C
ATOM   3391  O   PHE A 227     -10.427  -9.878  -5.335  1.00 79.84           O
ATOM   3392  HA  PHE A 227      -8.482  -8.970  -3.998  1.00 79.84           H
ATOM   3393  CB  PHE A 227      -9.418  -9.673  -2.135  1.00 79.84           C
ATOM   3394 1HB  PHE A 227      -8.561  -9.390  -1.523  1.00 79.84           H
ATOM   3395 2HB  PHE A 227     -10.312  -9.420  -1.566  1.00 79.84           H
ATOM   3396  CG  PHE A 227      -9.387 -11.186  -2.362  1.00 79.84           C
ATOM   3397  CD1 PHE A 227     -10.528 -11.915  -2.239  1.00 79.84           C
ATOM   3398  HD1 PHE A 227     -11.465 -11.422  -1.978  1.00 79.84           H
ATOM   3399  CD2 PHE A 227      -8.218 -11.801  -2.687  1.00 79.84           C
ATOM   3400  HD2 PHE A 227      -7.304 -11.216  -2.786  1.00 79.84           H
ATOM   3401  CE1 PHE A 227     -10.500 -13.319  -2.450  1.00 79.84           C
ATOM   3402  HE1 PHE A 227     -11.414 -13.904  -2.351  1.00 79.84           H
ATOM   3403  CE2 PHE A 227      -8.190 -13.205  -2.898  1.00 79.84           C
ATOM   3404  HE2 PHE A 227      -7.253 -13.698  -3.158  1.00 79.84           H
ATOM   3405  CZ  PHE A 227      -9.331 -13.934  -2.775  1.00 79.84           C
ATOM   3406  HZ  PHE A 227      -9.309 -15.012  -2.937  1.00 79.84           H
ATOM   3407  HN  PHE A 227      -9.566  -7.290  -2.053  1.00 79.84           H
ATOM   3408  N   VAL A 228     -11.778  -8.879  -3.821  1.00 83.32           N
ATOM   3409  CA  VAL A 228     -13.004  -9.235  -4.514  1.00 83.32           C
ATOM   3410  C   VAL A 228     -12.990  -8.620  -5.915  1.00 83.32           C
ATOM   3411  O   VAL A 228     -13.312  -9.291  -6.894  1.00 83.32           O
ATOM   3412  HA  VAL A 228     -13.026 -10.321  -4.607  1.00 83.32           H
ATOM   3413  CB  VAL A 228     -14.217  -8.806  -3.685  1.00 83.32           C
ATOM   3414  HB  VAL A 228     -14.071  -7.767  -3.390  1.00 83.32           H
ATOM   3415  CG1 VAL A 228     -15.501  -8.884  -4.513  1.00 83.32           C
ATOM   3416 1HG1 VAL A 228     -15.417  -8.224  -5.377  1.00 83.32           H
ATOM   3417 2HG1 VAL A 228     -15.654  -9.908  -4.852  1.00 83.32           H
ATOM   3418 3HG1 VAL A 228     -16.348  -8.573  -3.900  1.00 83.32           H
ATOM   3419  CG2 VAL A 228     -14.334  -9.645  -2.411  1.00 83.32           C
ATOM   3420 1HG2 VAL A 228     -14.447 -10.696  -2.676  1.00 83.32           H
ATOM   3421 2HG2 VAL A 228     -13.436  -9.516  -1.807  1.00 83.32           H
ATOM   3422 3HG2 VAL A 228     -15.204  -9.319  -1.841  1.00 83.32           H
ATOM   3423  HN  VAL A 228     -11.904  -8.344  -2.986  1.00 83.32           H
ATOM   3424  N   VAL A 229     -12.613  -7.351  -5.966  1.00 75.80           N
ATOM   3425  CA  VAL A 229     -12.646  -6.610  -7.215  1.00 75.80           C
ATOM   3426  C   VAL A 229     -11.726  -7.289  -8.231  1.00 75.80           C
ATOM   3427  O   VAL A 229     -12.122  -7.525  -9.372  1.00 75.80           O
ATOM   3428  HA  VAL A 229     -13.669  -6.644  -7.590  1.00 75.80           H
ATOM   3429  CB  VAL A 229     -12.282  -5.145  -6.964  1.00 75.80           C
ATOM   3430  HB  VAL A 229     -11.397  -5.124  -6.328  1.00 75.80           H
ATOM   3431  CG1 VAL A 229     -11.935  -4.435  -8.274  1.00 75.80           C
ATOM   3432 1HG1 VAL A 229     -11.085  -4.931  -8.743  1.00 75.80           H
ATOM   3433 2HG1 VAL A 229     -12.793  -4.471  -8.946  1.00 75.80           H
ATOM   3434 3HG1 VAL A 229     -11.680  -3.396  -8.067  1.00 75.80           H
ATOM   3435  CG2 VAL A 229     -13.409  -4.418  -6.228  1.00 75.80           C
ATOM   3436 1HG2 VAL A 229     -14.318  -4.454  -6.828  1.00 75.80           H
ATOM   3437 2HG2 VAL A 229     -13.588  -4.903  -5.268  1.00 75.80           H
ATOM   3438 3HG2 VAL A 229     -13.123  -3.379  -6.062  1.00 75.80           H
ATOM   3439  HN  VAL A 229     -12.289  -6.832  -5.175  1.00 75.80           H
ATOM   3440  N   MET A 230     -10.516  -7.586  -7.781  1.00 76.55           N
ATOM   3441  CA  MET A 230      -9.520  -8.188  -8.651  1.00 76.55           C
ATOM   3442  C   MET A 230      -9.978  -9.563  -9.139  1.00 76.55           C
ATOM   3443  O   MET A 230      -9.856  -9.879 -10.322  1.00 76.55           O
ATOM   3444  HA  MET A 230      -9.422  -7.508  -9.498  1.00 76.55           H
ATOM   3445  CB  MET A 230      -8.198  -8.329  -7.893  1.00 76.55           C
ATOM   3446 1HB  MET A 230      -8.398  -8.566  -6.848  1.00 76.55           H
ATOM   3447 2HB  MET A 230      -7.626  -9.159  -8.305  1.00 76.55           H
ATOM   3448  CG  MET A 230      -7.376  -7.042  -7.982  1.00 76.55           C
ATOM   3449 1HG  MET A 230      -7.210  -6.778  -9.026  1.00 76.55           H
ATOM   3450 2HG  MET A 230      -7.925  -6.217  -7.528  1.00 76.55           H
ATOM   3451  SD  MET A 230      -5.810  -7.259  -7.152  1.00 76.55           S
ATOM   3452  CE  MET A 230      -6.269  -6.783  -5.494  1.00 76.55           C
ATOM   3453 1HE  MET A 230      -6.629  -5.754  -5.498  1.00 76.55           H
ATOM   3454 2HE  MET A 230      -7.058  -7.442  -5.132  1.00 76.55           H
ATOM   3455 3HE  MET A 230      -5.401  -6.862  -4.840  1.00 76.55           H
ATOM   3456  HN  MET A 230     -10.213  -7.422  -6.842  1.00 76.55           H
ATOM   3457  N   ALA A 231     -10.497 -10.345  -8.204  1.00 80.14           N
ATOM   3458  CA  ALA A 231     -10.930 -11.697  -8.514  1.00 80.14           C
ATOM   3459  C   ALA A 231     -11.961 -11.651  -9.644  1.00 80.14           C
ATOM   3460  O   ALA A 231     -11.895 -12.445 -10.581  1.00 80.14           O
ATOM   3461  HA  ALA A 231     -10.057 -12.256  -8.852  1.00 80.14           H
ATOM   3462  CB  ALA A 231     -11.480 -12.360  -7.250  1.00 80.14           C
ATOM   3463 1HB  ALA A 231     -10.701 -12.394  -6.489  1.00 80.14           H
ATOM   3464 2HB  ALA A 231     -12.327 -11.784  -6.877  1.00 80.14           H
ATOM   3465 3HB  ALA A 231     -11.805 -13.374  -7.483  1.00 80.14           H
ATOM   3466  HN  ALA A 231     -10.622 -10.070  -7.251  1.00 80.14           H
ATOM   3467  N   CYS A 232     -12.888 -10.713  -9.518  1.00 80.86           N
ATOM   3468  CA  CYS A 232     -13.930 -10.552 -10.517  1.00 80.86           C
ATOM   3469  C   CYS A 232     -13.270 -10.167 -11.843  1.00 80.86           C
ATOM   3470  O   CYS A 232     -13.573 -10.748 -12.883  1.00 80.86           O
ATOM   3471  HA  CYS A 232     -14.434 -11.515 -10.602  1.00 80.86           H
ATOM   3472  CB  CYS A 232     -14.978  -9.526 -10.082  1.00 80.86           C
ATOM   3473 1HB  CYS A 232     -14.490  -8.596  -9.793  1.00 80.86           H
ATOM   3474 2HB  CYS A 232     -15.640  -9.293 -10.916  1.00 80.86           H
ATOM   3475  SG  CYS A 232     -15.952 -10.183  -8.678  1.00 80.86           S
ATOM   3476  HG  CYS A 232     -15.070  -9.863  -7.736  1.00 80.86           H
ATOM   3477  HN  CYS A 232     -12.934 -10.072  -8.752  1.00 80.86           H
ATOM   3478  N   CYS A 233     -12.380  -9.188 -11.761  1.00 74.73           N
ATOM   3479  CA  CYS A 233     -11.796  -8.606 -12.957  1.00 74.73           C
ATOM   3480  C   CYS A 233     -11.086  -9.717 -13.734  1.00 74.73           C
ATOM   3481  O   CYS A 233     -11.303  -9.876 -14.934  1.00 74.73           O
ATOM   3482  HA  CYS A 233     -12.620  -8.193 -13.538  1.00 74.73           H
ATOM   3483  CB  CYS A 233     -10.850  -7.451 -12.620  1.00 74.73           C
ATOM   3484 1HB  CYS A 233     -10.139  -7.764 -11.856  1.00 74.73           H
ATOM   3485 2HB  CYS A 233     -10.271  -7.176 -13.502  1.00 74.73           H
ATOM   3486  SG  CYS A 233     -11.810  -6.010 -12.028  1.00 74.73           S
ATOM   3487  HG  CYS A 233     -12.031  -6.483 -10.805  1.00 74.73           H
ATOM   3488  HN  CYS A 233     -12.059  -8.795 -10.899  1.00 74.73           H
ATOM   3489  N   TYR A 234     -10.252 -10.456 -13.018  1.00 75.07           N
ATOM   3490  CA  TYR A 234      -9.418 -11.466 -13.647  1.00 75.07           C
ATOM   3491  C   TYR A 234     -10.264 -12.628 -14.170  1.00 75.07           C
ATOM   3492  O   TYR A 234      -9.945 -13.218 -15.201  1.00 75.07           O
ATOM   3493  HA  TYR A 234      -8.898 -10.999 -14.484  1.00 75.07           H
ATOM   3494  CB  TYR A 234      -8.483 -11.984 -12.552  1.00 75.07           C
ATOM   3495 1HB  TYR A 234      -9.044 -12.072 -11.622  1.00 75.07           H
ATOM   3496 2HB  TYR A 234      -8.147 -12.986 -12.818  1.00 75.07           H
ATOM   3497  CG  TYR A 234      -7.259 -11.099 -12.309  1.00 75.07           C
ATOM   3498  CD1 TYR A 234      -6.314 -10.940 -13.303  1.00 75.07           C
ATOM   3499  HD1 TYR A 234      -6.441 -11.445 -14.261  1.00 75.07           H
ATOM   3500  CD2 TYR A 234      -7.098 -10.460 -11.096  1.00 75.07           C
ATOM   3501  HD2 TYR A 234      -7.844 -10.585 -10.312  1.00 75.07           H
ATOM   3502  CE1 TYR A 234      -5.162 -10.108 -13.075  1.00 75.07           C
ATOM   3503  HE1 TYR A 234      -4.408  -9.974 -13.851  1.00 75.07           H
ATOM   3504  CE2 TYR A 234      -5.946  -9.627 -10.868  1.00 75.07           C
ATOM   3505  HE2 TYR A 234      -5.807  -9.117  -9.915  1.00 75.07           H
ATOM   3506  CZ  TYR A 234      -5.035  -9.492 -11.868  1.00 75.07           C
ATOM   3507  OH  TYR A 234      -3.946  -8.706 -11.653  1.00 75.07           O
ATOM   3508  HH  TYR A 234      -3.945  -8.374 -10.709  1.00 75.07           H
ATOM   3509  HN  TYR A 234     -10.141 -10.374 -12.027  1.00 75.07           H
ATOM   3510  N   THR A 235     -11.326 -12.922 -13.435  1.00 82.64           N
ATOM   3511  CA  THR A 235     -12.266 -13.948 -13.855  1.00 82.64           C
ATOM   3512  C   THR A 235     -12.806 -13.637 -15.252  1.00 82.64           C
ATOM   3513  O   THR A 235     -12.871 -14.519 -16.107  1.00 82.64           O
ATOM   3514  HA  THR A 235     -11.733 -14.896 -13.922  1.00 82.64           H
ATOM   3515  CB  THR A 235     -13.360 -14.051 -12.790  1.00 82.64           C
ATOM   3516  HB  THR A 235     -13.926 -13.122 -12.723  1.00 82.64           H
ATOM   3517  OG1 THR A 235     -12.660 -14.432 -11.609  1.00 82.64           O
ATOM   3518  HG1 THR A 235     -12.608 -13.658 -10.978  1.00 82.64           H
ATOM   3519  CG2 THR A 235     -14.319 -15.215 -13.047  1.00 82.64           C
ATOM   3520 1HG2 THR A 235     -13.762 -16.152 -13.047  1.00 82.64           H
ATOM   3521 2HG2 THR A 235     -14.804 -15.080 -14.014  1.00 82.64           H
ATOM   3522 3HG2 THR A 235     -15.075 -15.243 -12.262  1.00 82.64           H
ATOM   3523  HN  THR A 235     -11.549 -12.475 -12.569  1.00 82.64           H
ATOM   3524  N   ILE A 236     -13.179 -12.380 -15.441  1.00 79.45           N
ATOM   3525  CA  ILE A 236     -13.757 -11.952 -16.704  1.00 79.45           C
ATOM   3526  C   ILE A 236     -12.680 -11.984 -17.790  1.00 79.45           C
ATOM   3527  O   ILE A 236     -12.937 -12.415 -18.913  1.00 79.45           O
ATOM   3528  HA  ILE A 236     -14.534 -12.671 -16.968  1.00 79.45           H
ATOM   3529  CB  ILE A 236     -14.435 -10.590 -16.549  1.00 79.45           C
ATOM   3530  HB  ILE A 236     -13.708  -9.892 -16.135  1.00 79.45           H
ATOM   3531  CG1 ILE A 236     -15.602 -10.666 -15.563  1.00 79.45           C
ATOM   3532 1HG1 ILE A 236     -16.436 -11.196 -16.021  1.00 79.45           H
ATOM   3533 2HG1 ILE A 236     -15.303 -11.240 -14.685  1.00 79.45           H
ATOM   3534  CG2 ILE A 236     -14.869 -10.035 -17.908  1.00 79.45           C
ATOM   3535 1HG2 ILE A 236     -13.995  -9.920 -18.549  1.00 79.45           H
ATOM   3536 2HG2 ILE A 236     -15.573 -10.725 -18.374  1.00 79.45           H
ATOM   3537 3HG2 ILE A 236     -15.348  -9.066 -17.769  1.00 79.45           H
ATOM   3538  CD1 ILE A 236     -16.051  -9.268 -15.135  1.00 79.45           C
ATOM   3539 1HD1 ILE A 236     -15.221  -8.750 -14.655  1.00 79.45           H
ATOM   3540 2HD1 ILE A 236     -16.371  -8.705 -16.012  1.00 79.45           H
ATOM   3541 3HD1 ILE A 236     -16.881  -9.351 -14.434  1.00 79.45           H
ATOM   3542  HN  ILE A 236     -13.092 -11.661 -14.752  1.00 79.45           H
ATOM   3543  N   ILE A 237     -11.495 -11.521 -17.417  1.00 75.94           N
ATOM   3544  CA  ILE A 237     -10.395 -11.434 -18.361  1.00 75.94           C
ATOM   3545  C   ILE A 237     -10.067 -12.834 -18.886  1.00 75.94           C
ATOM   3546  O   ILE A 237      -9.928 -13.032 -20.092  1.00 75.94           O
ATOM   3547  HA  ILE A 237     -10.730 -10.822 -19.198  1.00 75.94           H
ATOM   3548  CB  ILE A 237      -9.200 -10.720 -17.727  1.00 75.94           C
ATOM   3549  HB  ILE A 237      -9.055 -11.120 -16.724  1.00 75.94           H
ATOM   3550  CG1 ILE A 237      -9.471  -9.221 -17.581  1.00 75.94           C
ATOM   3551 1HG1 ILE A 237      -9.482  -8.752 -18.564  1.00 75.94           H
ATOM   3552 2HG1 ILE A 237     -10.459  -9.068 -17.144  1.00 75.94           H
ATOM   3553  CG2 ILE A 237      -7.916 -10.995 -18.513  1.00 75.94           C
ATOM   3554 1HG2 ILE A 237      -7.718 -12.067 -18.521  1.00 75.94           H
ATOM   3555 2HG2 ILE A 237      -8.033 -10.639 -19.536  1.00 75.94           H
ATOM   3556 3HG2 ILE A 237      -7.082 -10.475 -18.040  1.00 75.94           H
ATOM   3557  CD1 ILE A 237      -8.411  -8.555 -16.703  1.00 75.94           C
ATOM   3558 1HD1 ILE A 237      -8.420  -9.010 -15.712  1.00 75.94           H
ATOM   3559 2HD1 ILE A 237      -7.428  -8.689 -17.155  1.00 75.94           H
ATOM   3560 3HD1 ILE A 237      -8.628  -7.490 -16.615  1.00 75.94           H
ATOM   3561  HN  ILE A 237     -11.283 -11.210 -16.491  1.00 75.94           H
ATOM   3562  N   ILE A 238      -9.952 -13.768 -17.954  1.00 76.29           N
ATOM   3563  CA  ILE A 238      -9.599 -15.134 -18.303  1.00 76.29           C
ATOM   3564  C   ILE A 238     -10.650 -15.699 -19.260  1.00 76.29           C
ATOM   3565  O   ILE A 238     -10.310 -16.357 -20.243  1.00 76.29           O
ATOM   3566  HA  ILE A 238      -8.641 -15.101 -18.822  1.00 76.29           H
ATOM   3567  CB  ILE A 238      -9.400 -15.975 -17.041  1.00 76.29           C
ATOM   3568  HB  ILE A 238     -10.259 -15.820 -16.388  1.00 76.29           H
ATOM   3569  CG1 ILE A 238      -8.159 -15.522 -16.269  1.00 76.29           C
ATOM   3570 1HG1 ILE A 238      -7.261 -15.847 -16.795  1.00 76.29           H
ATOM   3571 2HG1 ILE A 238      -8.129 -14.433 -16.229  1.00 76.29           H
ATOM   3572  CG2 ILE A 238      -9.353 -17.467 -17.378  1.00 76.29           C
ATOM   3573 1HG2 ILE A 238     -10.289 -17.762 -17.851  1.00 76.29           H
ATOM   3574 2HG2 ILE A 238      -8.524 -17.659 -18.060  1.00 76.29           H
ATOM   3575 3HG2 ILE A 238      -9.211 -18.042 -16.463  1.00 76.29           H
ATOM   3576  CD1 ILE A 238      -8.159 -16.091 -14.849  1.00 76.29           C
ATOM   3577 1HD1 ILE A 238      -9.046 -15.745 -14.318  1.00 76.29           H
ATOM   3578 2HD1 ILE A 238      -8.164 -17.180 -14.894  1.00 76.29           H
ATOM   3579 3HD1 ILE A 238      -7.266 -15.753 -14.323  1.00 76.29           H
ATOM   3580  HN  ILE A 238     -10.096 -13.606 -16.978  1.00 76.29           H
ATOM   3581  N   HIS A 239     -11.905 -15.423 -18.940  1.00 81.23           N
ATOM   3582  CA  HIS A 239     -13.011 -15.956 -19.718  1.00 81.23           C
ATOM   3583  C   HIS A 239     -12.912 -15.455 -21.160  1.00 81.23           C
ATOM   3584  O   HIS A 239     -13.045 -16.234 -22.103  1.00 81.23           O
ATOM   3585  HA  HIS A 239     -12.904 -17.041 -19.711  1.00 81.23           H
ATOM   3586  CB  HIS A 239     -14.350 -15.615 -19.063  1.00 81.23           C
ATOM   3587 1HB  HIS A 239     -14.329 -15.945 -18.024  1.00 81.23           H
ATOM   3588 2HB  HIS A 239     -14.472 -14.532 -19.051  1.00 81.23           H
ATOM   3589  CG  HIS A 239     -15.545 -16.235 -19.748  1.00 81.23           C
ATOM   3590  ND1 HIS A 239     -16.278 -15.574 -20.719  1.00 81.23           N
ATOM   3591  HD1 HIS A 239     -16.101 -14.650 -21.057  1.00 81.23           H
ATOM   3592  CD2 HIS A 239     -16.125 -17.460 -19.595  1.00 81.23           C
ATOM   3593  HD2 HIS A 239     -15.797 -18.238 -18.906  1.00 81.23           H
ATOM   3594  CE1 HIS A 239     -17.253 -16.375 -21.123  1.00 81.23           C
ATOM   3595  HE1 HIS A 239     -18.001 -16.141 -21.881  1.00 81.23           H
ATOM   3596  NE2 HIS A 239     -17.157 -17.543 -20.425  1.00 81.23           N
ATOM   3597  HN  HIS A 239     -12.171 -14.848 -18.166  1.00 81.23           H
ATOM   3598  N   THR A 240     -12.679 -14.157 -21.287  1.00 76.30           N
ATOM   3599  CA  THR A 240     -12.615 -13.532 -22.598  1.00 76.30           C
ATOM   3600  C   THR A 240     -11.377 -14.012 -23.357  1.00 76.30           C
ATOM   3601  O   THR A 240     -11.433 -14.233 -24.566  1.00 76.30           O
ATOM   3602  HA  THR A 240     -13.485 -13.850 -23.172  1.00 76.30           H
ATOM   3603  CB  THR A 240     -12.658 -12.016 -22.401  1.00 76.30           C
ATOM   3604  HB  THR A 240     -12.276 -11.498 -23.281  1.00 76.30           H
ATOM   3605  OG1 THR A 240     -11.929 -11.801 -21.196  1.00 76.30           O
ATOM   3606  HG1 THR A 240     -12.548 -11.831 -20.411  1.00 76.30           H
ATOM   3607  CG2 THR A 240     -14.065 -11.506 -22.081  1.00 76.30           C
ATOM   3608 1HG2 THR A 240     -14.420 -11.974 -21.163  1.00 76.30           H
ATOM   3609 2HG2 THR A 240     -14.738 -11.758 -22.901  1.00 76.30           H
ATOM   3610 3HG2 THR A 240     -14.039 -10.424 -21.951  1.00 76.30           H
ATOM   3611  HN  THR A 240     -12.535 -13.536 -20.516  1.00 76.30           H
ATOM   3612  N   LEU A 241     -10.287 -14.158 -22.617  1.00 74.37           N
ATOM   3613  CA  LEU A 241      -9.035 -14.597 -23.208  1.00 74.37           C
ATOM   3614  C   LEU A 241      -9.230 -15.977 -23.839  1.00 74.37           C
ATOM   3615  O   LEU A 241      -8.800 -16.214 -24.967  1.00 74.37           O
ATOM   3616  HA  LEU A 241      -8.780 -13.890 -23.997  1.00 74.37           H
ATOM   3617  CB  LEU A 241      -7.908 -14.548 -22.174  1.00 74.37           C
ATOM   3618 1HB  LEU A 241      -8.283 -14.960 -21.237  1.00 74.37           H
ATOM   3619 2HB  LEU A 241      -7.104 -15.202 -22.510  1.00 74.37           H
ATOM   3620  CG  LEU A 241      -7.319 -13.165 -21.890  1.00 74.37           C
ATOM   3621  HG  LEU A 241      -8.128 -12.506 -21.575  1.00 74.37           H
ATOM   3622  CD1 LEU A 241      -6.311 -13.224 -20.740  1.00 74.37           C
ATOM   3623 1HD1 LEU A 241      -6.808 -13.583 -19.839  1.00 74.37           H
ATOM   3624 2HD1 LEU A 241      -5.500 -13.903 -21.002  1.00 74.37           H
ATOM   3625 3HD1 LEU A 241      -5.907 -12.228 -20.559  1.00 74.37           H
ATOM   3626  CD2 LEU A 241      -6.709 -12.558 -23.155  1.00 74.37           C
ATOM   3627 1HD2 LEU A 241      -5.915 -13.208 -23.523  1.00 74.37           H
ATOM   3628 2HD2 LEU A 241      -7.481 -12.459 -23.918  1.00 74.37           H
ATOM   3629 3HD2 LEU A 241      -6.298 -11.575 -22.925  1.00 74.37           H
ATOM   3630  HN  LEU A 241     -10.252 -13.982 -21.633  1.00 74.37           H
ATOM   3631  N   ILE A 242      -9.878 -16.852 -23.084  1.00 75.11           N
ATOM   3632  CA  ILE A 242     -10.111 -18.210 -23.544  1.00 75.11           C
ATOM   3633  C   ILE A 242     -10.818 -18.171 -24.900  1.00 75.11           C
ATOM   3634  O   ILE A 242     -10.508 -18.963 -25.789  1.00 75.11           O
ATOM   3635  HA  ILE A 242      -9.137 -18.682 -23.676  1.00 75.11           H
ATOM   3636  CB  ILE A 242     -10.863 -19.014 -22.482  1.00 75.11           C
ATOM   3637  HB  ILE A 242     -11.682 -18.402 -22.106  1.00 75.11           H
ATOM   3638  CG1 ILE A 242      -9.956 -19.334 -21.291  1.00 75.11           C
ATOM   3639 1HG1 ILE A 242      -9.224 -20.088 -21.580  1.00 75.11           H
ATOM   3640 2HG1 ILE A 242      -9.398 -18.442 -21.005  1.00 75.11           H
ATOM   3641  CG2 ILE A 242     -11.482 -20.277 -23.085  1.00 75.11           C
ATOM   3642 1HG2 ILE A 242     -12.182 -19.997 -23.873  1.00 75.11           H
ATOM   3643 2HG2 ILE A 242     -10.694 -20.902 -23.505  1.00 75.11           H
ATOM   3644 3HG2 ILE A 242     -12.010 -20.829 -22.309  1.00 75.11           H
ATOM   3645  CD1 ILE A 242     -10.772 -19.837 -20.099  1.00 75.11           C
ATOM   3646 1HD1 ILE A 242     -11.486 -19.070 -19.799  1.00 75.11           H
ATOM   3647 2HD1 ILE A 242     -11.309 -20.742 -20.383  1.00 75.11           H
ATOM   3648 3HD1 ILE A 242     -10.103 -20.056 -19.267  1.00 75.11           H
ATOM   3649  HN  ILE A 242     -10.241 -16.645 -22.175  1.00 75.11           H
ATOM   3650  N   GLN A 243     -11.754 -17.241 -25.017  1.00 73.66           N
ATOM   3651  CA  GLN A 243     -12.559 -17.136 -26.222  1.00 73.66           C
ATOM   3652  C   GLN A 243     -11.688 -16.713 -27.407  1.00 73.66           C
ATOM   3653  O   GLN A 243     -11.983 -17.052 -28.551  1.00 73.66           O
ATOM   3654  HA  GLN A 243     -12.956 -18.136 -26.393  1.00 73.66           H
ATOM   3655  CB  GLN A 243     -13.722 -16.162 -26.022  1.00 73.66           C
ATOM   3656 1HB  GLN A 243     -13.342 -15.206 -25.659  1.00 73.66           H
ATOM   3657 2HB  GLN A 243     -14.208 -15.969 -26.978  1.00 73.66           H
ATOM   3658  CG  GLN A 243     -14.741 -16.722 -25.028  1.00 73.66           C
ATOM   3659 1HG  GLN A 243     -15.047 -17.721 -25.340  1.00 73.66           H
ATOM   3660 2HG  GLN A 243     -14.280 -16.822 -24.046  1.00 73.66           H
ATOM   3661  CD  GLN A 243     -15.969 -15.814 -24.932  1.00 73.66           C
ATOM   3662  OE1 GLN A 243     -15.967 -14.676 -25.370  1.00 73.66           O
ATOM   3663  NE2 GLN A 243     -17.015 -16.380 -24.335  1.00 73.66           N
ATOM   3664 1HE2 GLN A 243     -16.950 -17.319 -23.998  1.00 73.66           H
ATOM   3665 2HE2 GLN A 243     -17.865 -15.866 -24.224  1.00 73.66           H
ATOM   3666  HN  GLN A 243     -11.966 -16.568 -24.307  1.00 73.66           H
ATOM   3667  N   ALA A 244     -10.631 -15.978 -27.091  1.00 66.82           N
ATOM   3668  CA  ALA A 244      -9.988 -15.129 -28.079  1.00 66.82           C
ATOM   3669  C   ALA A 244      -9.234 -16.003 -29.083  1.00 66.82           C
ATOM   3670  O   ALA A 244      -8.047 -15.790 -29.329  1.00 66.82           O
ATOM   3671  HA  ALA A 244     -10.769 -14.580 -28.604  1.00 66.82           H
ATOM   3672  CB  ALA A 244      -9.071 -14.128 -27.373  1.00 66.82           C
ATOM   3673 1HB  ALA A 244      -9.660 -13.513 -26.693  1.00 66.82           H
ATOM   3674 2HB  ALA A 244      -8.311 -14.668 -26.808  1.00 66.82           H
ATOM   3675 3HB  ALA A 244      -8.588 -13.492 -28.114  1.00 66.82           H
ATOM   3676  HN  ALA A 244     -10.216 -15.957 -26.181  1.00 66.82           H
ATOM   3677  N   LYS A 245      -9.953 -16.969 -29.636  1.00 59.18           N
ATOM   3678  CA  LYS A 245      -9.356 -17.902 -30.576  1.00 59.18           C
ATOM   3679  C   LYS A 245      -7.851 -17.642 -30.660  1.00 59.18           C
ATOM   3680  O   LYS A 245      -7.066 -18.570 -30.847  1.00 59.18           O
ATOM   3681  HA  LYS A 245      -9.511 -18.907 -30.182  1.00 59.18           H
ATOM   3682  CB  LYS A 245     -10.069 -17.831 -31.928  1.00 59.18           C
ATOM   3683 1HB  LYS A 245     -10.226 -16.789 -32.206  1.00 59.18           H
ATOM   3684 2HB  LYS A 245      -9.440 -18.275 -32.699  1.00 59.18           H
ATOM   3685  CG  LYS A 245     -11.414 -18.558 -31.878  1.00 59.18           C
ATOM   3686 1HG  LYS A 245     -11.285 -19.538 -31.417  1.00 59.18           H
ATOM   3687 2HG  LYS A 245     -12.110 -18.001 -31.251  1.00 59.18           H
ATOM   3688  CD  LYS A 245     -12.002 -18.722 -33.281  1.00 59.18           C
ATOM   3689 1HD  LYS A 245     -12.224 -17.742 -33.702  1.00 59.18           H
ATOM   3690 2HD  LYS A 245     -11.266 -19.191 -33.934  1.00 59.18           H
ATOM   3691  CE  LYS A 245     -13.275 -19.570 -33.246  1.00 59.18           C
ATOM   3692 1HE  LYS A 245     -13.075 -20.517 -32.744  1.00 59.18           H
ATOM   3693 2HE  LYS A 245     -14.044 -19.058 -32.667  1.00 59.18           H
ATOM   3694  NZ  LYS A 245     -13.766 -19.824 -34.619  1.00 59.18           N
ATOM   3695 1HZ  LYS A 245     -14.598 -20.401 -34.579  1.00 59.18           H
ATOM   3696 2HZ  LYS A 245     -13.988 -18.941 -35.067  1.00 59.18           H
ATOM   3697 3HZ  LYS A 245     -13.048 -20.302 -35.152  1.00 59.18           H
ATOM   3698  HN  LYS A 245     -10.925 -17.118 -29.452  1.00 59.18           H
ATOM   3699  N   LYS A 246      -7.493 -16.374 -30.519  1.00 56.78           N
ATOM   3700  CA  LYS A 246      -6.136 -15.942 -30.809  1.00 56.78           C
ATOM   3701  C   LYS A 246      -5.176 -16.583 -29.804  1.00 56.78           C
ATOM   3702  O   LYS A 246      -5.494 -16.695 -28.621  1.00 56.78           O
ATOM   3703  HA  LYS A 246      -5.884 -16.304 -31.806  1.00 56.78           H
ATOM   3704  CB  LYS A 246      -6.056 -14.415 -30.847  1.00 56.78           C
ATOM   3705 1HB  LYS A 246      -6.713 -13.993 -30.087  1.00 56.78           H
ATOM   3706 2HB  LYS A 246      -5.043 -14.094 -30.607  1.00 56.78           H
ATOM   3707  CG  LYS A 246      -6.453 -13.880 -32.225  1.00 56.78           C
ATOM   3708 1HG  LYS A 246      -5.893 -14.406 -32.998  1.00 56.78           H
ATOM   3709 2HG  LYS A 246      -7.510 -14.078 -32.405  1.00 56.78           H
ATOM   3710  CD  LYS A 246      -6.186 -12.377 -32.327  1.00 56.78           C
ATOM   3711 1HD  LYS A 246      -6.895 -11.834 -31.703  1.00 56.78           H
ATOM   3712 2HD  LYS A 246      -5.190 -12.154 -31.945  1.00 56.78           H
ATOM   3713  CE  LYS A 246      -6.301 -11.897 -33.775  1.00 56.78           C
ATOM   3714 1HE  LYS A 246      -5.619 -12.464 -34.408  1.00 56.78           H
ATOM   3715 2HE  LYS A 246      -7.309 -12.082 -34.146  1.00 56.78           H
ATOM   3716  NZ  LYS A 246      -5.989 -10.453 -33.869  1.00 56.78           N
ATOM   3717 1HZ  LYS A 246      -6.092 -10.147 -34.830  1.00 56.78           H
ATOM   3718 2HZ  LYS A 246      -6.625  -9.930 -33.278  1.00 56.78           H
ATOM   3719 3HZ  LYS A 246      -5.035 -10.293 -33.564  1.00 56.78           H
ATOM   3720  HN  LYS A 246      -8.111 -15.649 -30.213  1.00 56.78           H
ATOM   3721  N   SER A 247      -4.021 -16.987 -30.312  1.00 56.07           N
ATOM   3722  CA  SER A 247      -3.084 -17.763 -29.518  1.00 56.07           C
ATOM   3723  C   SER A 247      -2.466 -16.882 -28.430  1.00 56.07           C
ATOM   3724  O   SER A 247      -2.169 -17.358 -27.335  1.00 56.07           O
ATOM   3725  HA  SER A 247      -3.677 -18.562 -29.072  1.00 56.07           H
ATOM   3726  CB  SER A 247      -1.988 -18.370 -30.396  1.00 56.07           C
ATOM   3727 1HB  SER A 247      -1.668 -19.320 -29.970  1.00 56.07           H
ATOM   3728 2HB  SER A 247      -2.393 -18.584 -31.385  1.00 56.07           H
ATOM   3729  OG  SER A 247      -0.864 -17.503 -30.522  1.00 56.07           O
ATOM   3730  HG  SER A 247      -0.169 -17.927 -31.104  1.00 56.07           H
ATOM   3731  HN  SER A 247      -3.723 -16.792 -31.247  1.00 56.07           H
ATOM   3732  N   SER A 248      -2.290 -15.613 -28.769  1.00 58.22           N
ATOM   3733  CA  SER A 248      -1.533 -14.710 -27.920  1.00 58.22           C
ATOM   3734  C   SER A 248      -2.159 -14.655 -26.525  1.00 58.22           C
ATOM   3735  O   SER A 248      -1.612 -14.026 -25.620  1.00 58.22           O
ATOM   3736  HA  SER A 248      -0.529 -15.131 -27.873  1.00 58.22           H
ATOM   3737  CB  SER A 248      -1.468 -13.307 -28.528  1.00 58.22           C
ATOM   3738 1HB  SER A 248      -0.820 -12.678 -27.919  1.00 58.22           H
ATOM   3739 2HB  SER A 248      -1.018 -13.362 -29.520  1.00 58.22           H
ATOM   3740  OG  SER A 248      -2.757 -12.707 -28.625  1.00 58.22           O
ATOM   3741  HG  SER A 248      -2.679 -11.792 -29.020  1.00 58.22           H
ATOM   3742  HN  SER A 248      -2.654 -15.203 -29.605  1.00 58.22           H
ATOM   3743  N   LYS A 249      -3.296 -15.322 -26.395  1.00 61.79           N
ATOM   3744  CA  LYS A 249      -3.937 -15.462 -25.098  1.00 61.79           C
ATOM   3745  C   LYS A 249      -2.891 -15.869 -24.058  1.00 61.79           C
ATOM   3746  O   LYS A 249      -2.807 -15.267 -22.989  1.00 61.79           O
ATOM   3747  HA  LYS A 249      -4.335 -14.486 -24.824  1.00 61.79           H
ATOM   3748  CB  LYS A 249      -5.122 -16.426 -25.188  1.00 61.79           C
ATOM   3749 1HB  LYS A 249      -4.785 -17.389 -25.571  1.00 61.79           H
ATOM   3750 2HB  LYS A 249      -5.527 -16.603 -24.192  1.00 61.79           H
ATOM   3751  CG  LYS A 249      -6.217 -15.864 -26.097  1.00 61.79           C
ATOM   3752 1HG  LYS A 249      -6.796 -15.116 -25.556  1.00 61.79           H
ATOM   3753 2HG  LYS A 249      -5.764 -15.360 -26.950  1.00 61.79           H
ATOM   3754  CD  LYS A 249      -7.145 -16.977 -26.589  1.00 61.79           C
ATOM   3755 1HD  LYS A 249      -6.567 -17.724 -27.133  1.00 61.79           H
ATOM   3756 2HD  LYS A 249      -7.597 -17.482 -25.735  1.00 61.79           H
ATOM   3757  CE  LYS A 249      -8.243 -16.415 -27.495  1.00 61.79           C
ATOM   3758 1HE  LYS A 249      -8.587 -15.456 -27.107  1.00 61.79           H
ATOM   3759 2HE  LYS A 249      -7.841 -16.229 -28.491  1.00 61.79           H
ATOM   3760  NZ  LYS A 249      -9.379 -17.359 -27.580  1.00 61.79           N
ATOM   3761 1HZ  LYS A 249     -10.191 -16.879 -27.951  1.00 61.79           H
ATOM   3762 2HZ  LYS A 249      -9.133 -18.130 -28.191  1.00 61.79           H
ATOM   3763 3HZ  LYS A 249      -9.591 -17.716 -26.655  1.00 61.79           H
ATOM   3764  HN  LYS A 249      -3.776 -15.762 -27.153  1.00 61.79           H
ATOM   3765  N   HIS A 250      -2.121 -16.889 -24.408  1.00 68.15           N
ATOM   3766  CA  HIS A 250      -1.324 -17.598 -23.421  1.00 68.15           C
ATOM   3767  C   HIS A 250      -0.337 -16.630 -22.766  1.00 68.15           C
ATOM   3768  O   HIS A 250      -0.127 -16.678 -21.555  1.00 68.15           O
ATOM   3769  HA  HIS A 250      -2.018 -17.964 -22.664  1.00 68.15           H
ATOM   3770  CB  HIS A 250      -0.636 -18.812 -24.049  1.00 68.15           C
ATOM   3771 1HB  HIS A 250      -0.106 -18.492 -24.946  1.00 68.15           H
ATOM   3772 2HB  HIS A 250       0.113 -19.192 -23.355  1.00 68.15           H
ATOM   3773  CG  HIS A 250      -1.580 -19.933 -24.412  1.00 68.15           C
ATOM   3774  ND1 HIS A 250      -2.107 -20.803 -23.474  1.00 68.15           N
ATOM   3775  HD1 HIS A 250      -1.926 -20.783 -22.491  1.00 68.15           H
ATOM   3776  CD2 HIS A 250      -2.087 -20.317 -25.620  1.00 68.15           C
ATOM   3777  HD2 HIS A 250      -1.875 -19.843 -26.578  1.00 68.15           H
ATOM   3778  CE1 HIS A 250      -2.893 -21.668 -24.099  1.00 68.15           C
ATOM   3779  HE1 HIS A 250      -3.453 -22.478 -23.633  1.00 68.15           H
ATOM   3780  NE2 HIS A 250      -2.878 -21.365 -25.429  1.00 68.15           N
ATOM   3781  HN  HIS A 250      -2.035 -17.230 -25.344  1.00 68.15           H
ATOM   3782  N   LYS A 251       0.242 -15.775 -23.596  1.00 69.25           N
ATOM   3783  CA  LYS A 251       1.214 -14.807 -23.114  1.00 69.25           C
ATOM   3784  C   LYS A 251       0.518 -13.813 -22.182  1.00 69.25           C
ATOM   3785  O   LYS A 251       0.980 -13.576 -21.067  1.00 69.25           O
ATOM   3786  HA  LYS A 251       1.962 -15.353 -22.541  1.00 69.25           H
ATOM   3787  CB  LYS A 251       1.938 -14.145 -24.289  1.00 69.25           C
ATOM   3788 1HB  LYS A 251       2.214 -14.901 -25.024  1.00 69.25           H
ATOM   3789 2HB  LYS A 251       1.266 -13.447 -24.788  1.00 69.25           H
ATOM   3790  CG  LYS A 251       3.190 -13.406 -23.814  1.00 69.25           C
ATOM   3791 1HG  LYS A 251       2.902 -12.546 -23.210  1.00 69.25           H
ATOM   3792 2HG  LYS A 251       3.783 -14.060 -23.175  1.00 69.25           H
ATOM   3793  CD  LYS A 251       4.035 -12.941 -25.002  1.00 69.25           C
ATOM   3794 1HD  LYS A 251       4.173 -13.767 -25.700  1.00 69.25           H
ATOM   3795 2HD  LYS A 251       3.510 -12.152 -25.540  1.00 69.25           H
ATOM   3796  CE  LYS A 251       5.399 -12.428 -24.536  1.00 69.25           C
ATOM   3797 1HE  LYS A 251       5.275 -11.494 -23.987  1.00 69.25           H
ATOM   3798 2HE  LYS A 251       5.849 -13.144 -23.849  1.00 69.25           H
ATOM   3799  NZ  LYS A 251       6.295 -12.212 -25.695  1.00 69.25           N
ATOM   3800 1HZ  LYS A 251       7.231 -12.006 -25.364  1.00 69.25           H
ATOM   3801 2HZ  LYS A 251       6.315 -13.050 -26.266  1.00 69.25           H
ATOM   3802 3HZ  LYS A 251       5.952 -11.434 -26.247  1.00 69.25           H
ATOM   3803  HN  LYS A 251       0.058 -15.736 -24.578  1.00 69.25           H
ATOM   3804  N   ALA A 252      -0.580 -13.259 -22.672  1.00 68.28           N
ATOM   3805  CA  ALA A 252      -1.309 -12.250 -21.923  1.00 68.28           C
ATOM   3806  C   ALA A 252      -1.823 -12.862 -20.618  1.00 68.28           C
ATOM   3807  O   ALA A 252      -1.844 -12.198 -19.583  1.00 68.28           O
ATOM   3808  HA  ALA A 252      -0.612 -11.445 -21.687  1.00 68.28           H
ATOM   3809  CB  ALA A 252      -2.438 -11.687 -22.788  1.00 68.28           C
ATOM   3810 1HB  ALA A 252      -2.017 -11.238 -23.688  1.00 68.28           H
ATOM   3811 2HB  ALA A 252      -3.118 -12.492 -23.067  1.00 68.28           H
ATOM   3812 3HB  ALA A 252      -2.984 -10.930 -22.225  1.00 68.28           H
ATOM   3813  HN  ALA A 252      -0.973 -13.489 -23.563  1.00 68.28           H
ATOM   3814  N   LEU A 253      -2.226 -14.121 -20.711  1.00 73.62           N
ATOM   3815  CA  LEU A 253      -2.745 -14.827 -19.552  1.00 73.62           C
ATOM   3816  C   LEU A 253      -1.635 -14.973 -18.509  1.00 73.62           C
ATOM   3817  O   LEU A 253      -1.845 -14.689 -17.331  1.00 73.62           O
ATOM   3818  HA  LEU A 253      -3.541 -14.216 -19.127  1.00 73.62           H
ATOM   3819  CB  LEU A 253      -3.372 -16.158 -19.973  1.00 73.62           C
ATOM   3820 1HB  LEU A 253      -4.001 -15.981 -20.846  1.00 73.62           H
ATOM   3821 2HB  LEU A 253      -2.573 -16.830 -20.287  1.00 73.62           H
ATOM   3822  CG  LEU A 253      -4.212 -16.870 -18.910  1.00 73.62           C
ATOM   3823  HG  LEU A 253      -3.685 -16.804 -17.958  1.00 73.62           H
ATOM   3824  CD1 LEU A 253      -5.565 -16.179 -18.727  1.00 73.62           C
ATOM   3825 1HD1 LEU A 253      -5.406 -15.147 -18.414  1.00 73.62           H
ATOM   3826 2HD1 LEU A 253      -6.110 -16.193 -19.671  1.00 73.62           H
ATOM   3827 3HD1 LEU A 253      -6.141 -16.705 -17.966  1.00 73.62           H
ATOM   3828  CD2 LEU A 253      -4.367 -18.356 -19.239  1.00 73.62           C
ATOM   3829 1HD2 LEU A 253      -4.860 -18.465 -20.205  1.00 73.62           H
ATOM   3830 2HD2 LEU A 253      -3.383 -18.824 -19.278  1.00 73.62           H
ATOM   3831 3HD2 LEU A 253      -4.968 -18.838 -18.467  1.00 73.62           H
ATOM   3832  HN  LEU A 253      -2.201 -14.655 -21.556  1.00 73.62           H
ATOM   3833  N   LYS A 254      -0.479 -15.415 -18.980  1.00 75.59           N
ATOM   3834  CA  LYS A 254       0.649 -15.651 -18.095  1.00 75.59           C
ATOM   3835  C   LYS A 254       0.985 -14.358 -17.349  1.00 75.59           C
ATOM   3836  O   LYS A 254       1.133 -14.362 -16.128  1.00 75.59           O
ATOM   3837  HA  LYS A 254       0.341 -16.400 -17.365  1.00 75.59           H
ATOM   3838  CB  LYS A 254       1.829 -16.236 -18.874  1.00 75.59           C
ATOM   3839 1HB  LYS A 254       1.504 -17.118 -19.426  1.00 75.59           H
ATOM   3840 2HB  LYS A 254       2.179 -15.511 -19.609  1.00 75.59           H
ATOM   3841  CG  LYS A 254       2.975 -16.611 -17.933  1.00 75.59           C
ATOM   3842 1HG  LYS A 254       3.371 -15.712 -17.460  1.00 75.59           H
ATOM   3843 2HG  LYS A 254       2.601 -17.251 -17.134  1.00 75.59           H
ATOM   3844  CD  LYS A 254       4.093 -17.330 -18.690  1.00 75.59           C
ATOM   3845 1HD  LYS A 254       3.699 -18.234 -19.154  1.00 75.59           H
ATOM   3846 2HD  LYS A 254       4.461 -16.693 -19.494  1.00 75.59           H
ATOM   3847  CE  LYS A 254       5.246 -17.693 -17.751  1.00 75.59           C
ATOM   3848 1HE  LYS A 254       5.712 -16.784 -17.371  1.00 75.59           H
ATOM   3849 2HE  LYS A 254       4.863 -18.239 -16.889  1.00 75.59           H
ATOM   3850  NZ  LYS A 254       6.252 -18.515 -18.460  1.00 75.59           N
ATOM   3851 1HZ  LYS A 254       7.020 -18.725 -17.832  1.00 75.59           H
ATOM   3852 2HZ  LYS A 254       5.824 -19.380 -18.771  1.00 75.59           H
ATOM   3853 3HZ  LYS A 254       6.602 -18.003 -19.262  1.00 75.59           H
ATOM   3854  HN  LYS A 254      -0.306 -15.611 -19.946  1.00 75.59           H
ATOM   3855  N   VAL A 255       1.096 -13.282 -18.115  1.00 73.41           N
ATOM   3856  CA  VAL A 255       1.402 -11.983 -17.541  1.00 73.41           C
ATOM   3857  C   VAL A 255       0.404 -11.677 -16.422  1.00 73.41           C
ATOM   3858  O   VAL A 255       0.795 -11.255 -15.335  1.00 73.41           O
ATOM   3859  HA  VAL A 255       2.402 -12.040 -17.112  1.00 73.41           H
ATOM   3860  CB  VAL A 255       1.416 -10.916 -18.638  1.00 73.41           C
ATOM   3861  HB  VAL A 255       0.522 -11.050 -19.246  1.00 73.41           H
ATOM   3862  CG1 VAL A 255       1.370  -9.510 -18.036  1.00 73.41           C
ATOM   3863 1HG1 VAL A 255       0.458  -9.396 -17.449  1.00 73.41           H
ATOM   3864 2HG1 VAL A 255       2.237  -9.362 -17.393  1.00 73.41           H
ATOM   3865 3HG1 VAL A 255       1.381  -8.772 -18.837  1.00 73.41           H
ATOM   3866  CG2 VAL A 255       2.634 -11.083 -19.549  1.00 73.41           C
ATOM   3867 1HG2 VAL A 255       3.545 -10.989 -18.958  1.00 73.41           H
ATOM   3868 2HG2 VAL A 255       2.605 -12.067 -20.018  1.00 73.41           H
ATOM   3869 3HG2 VAL A 255       2.619 -10.312 -20.319  1.00 73.41           H
ATOM   3870  HN  VAL A 255       0.981 -13.289 -19.108  1.00 73.41           H
ATOM   3871  N   THR A 256      -0.866 -11.900 -16.728  1.00 73.66           N
ATOM   3872  CA  THR A 256      -1.935 -11.480 -15.838  1.00 73.66           C
ATOM   3873  C   THR A 256      -1.861 -12.247 -14.516  1.00 73.66           C
ATOM   3874  O   THR A 256      -1.993 -11.658 -13.444  1.00 73.66           O
ATOM   3875  HA  THR A 256      -1.792 -10.425 -15.604  1.00 73.66           H
ATOM   3876  CB  THR A 256      -3.263 -11.665 -16.575  1.00 73.66           C
ATOM   3877  HB  THR A 256      -3.394 -12.701 -16.886  1.00 73.66           H
ATOM   3878  OG1 THR A 256      -3.212 -10.707 -17.629  1.00 73.66           O
ATOM   3879  HG1 THR A 256      -3.177 -11.173 -18.513  1.00 73.66           H
ATOM   3880  CG2 THR A 256      -4.465 -11.229 -15.733  1.00 73.66           C
ATOM   3881 1HG2 THR A 256      -4.366 -10.174 -15.478  1.00 73.66           H
ATOM   3882 2HG2 THR A 256      -4.502 -11.822 -14.819  1.00 73.66           H
ATOM   3883 3HG2 THR A 256      -5.381 -11.382 -16.303  1.00 73.66           H
ATOM   3884  HN  THR A 256      -1.167 -12.359 -17.564  1.00 73.66           H
ATOM   3885  N   ILE A 257      -1.651 -13.550 -14.635  1.00 77.22           N
ATOM   3886  CA  ILE A 257      -1.601 -14.410 -13.466  1.00 77.22           C
ATOM   3887  C   ILE A 257      -0.424 -13.992 -12.581  1.00 77.22           C
ATOM   3888  O   ILE A 257      -0.559 -13.908 -11.362  1.00 77.22           O
ATOM   3889  HA  ILE A 257      -2.524 -14.256 -12.907  1.00 77.22           H
ATOM   3890  CB  ILE A 257      -1.564 -15.881 -13.884  1.00 77.22           C
ATOM   3891  HB  ILE A 257      -0.792 -16.001 -14.643  1.00 77.22           H
ATOM   3892  CG1 ILE A 257      -2.891 -16.304 -14.517  1.00 77.22           C
ATOM   3893 1HG1 ILE A 257      -3.666 -16.346 -13.752  1.00 77.22           H
ATOM   3894 2HG1 ILE A 257      -3.204 -15.558 -15.247  1.00 77.22           H
ATOM   3895  CG2 ILE A 257      -1.181 -16.777 -12.704  1.00 77.22           C
ATOM   3896 1HG2 ILE A 257      -0.194 -16.493 -12.338  1.00 77.22           H
ATOM   3897 2HG2 ILE A 257      -1.913 -16.659 -11.905  1.00 77.22           H
ATOM   3898 3HG2 ILE A 257      -1.162 -17.817 -13.029  1.00 77.22           H
ATOM   3899  CD1 ILE A 257      -2.764 -17.669 -15.197  1.00 77.22           C
ATOM   3900 1HD1 ILE A 257      -2.005 -17.616 -15.978  1.00 77.22           H
ATOM   3901 2HD1 ILE A 257      -2.474 -18.417 -14.459  1.00 77.22           H
ATOM   3902 3HD1 ILE A 257      -3.721 -17.946 -15.639  1.00 77.22           H
ATOM   3903  HN  ILE A 257      -1.517 -14.017 -15.510  1.00 77.22           H
ATOM   3904  N   THR A 258       0.703 -13.742 -13.231  1.00 78.91           N
ATOM   3905  CA  THR A 258       1.926 -13.426 -12.513  1.00 78.91           C
ATOM   3906  C   THR A 258       1.711 -12.218 -11.599  1.00 78.91           C
ATOM   3907  O   THR A 258       2.108 -12.237 -10.435  1.00 78.91           O
ATOM   3908  HA  THR A 258       2.177 -14.271 -11.871  1.00 78.91           H
ATOM   3909  CB  THR A 258       3.039 -13.219 -13.542  1.00 78.91           C
ATOM   3910  HB  THR A 258       2.796 -12.399 -14.218  1.00 78.91           H
ATOM   3911  OG1 THR A 258       3.189 -14.497 -14.154  1.00 78.91           O
ATOM   3912  HG1 THR A 258       2.549 -14.589 -14.917  1.00 78.91           H
ATOM   3913  CG2 THR A 258       4.398 -12.956 -12.891  1.00 78.91           C
ATOM   3914 1HG2 THR A 258       4.673 -13.807 -12.267  1.00 78.91           H
ATOM   3915 2HG2 THR A 258       4.339 -12.059 -12.275  1.00 78.91           H
ATOM   3916 3HG2 THR A 258       5.152 -12.816 -13.666  1.00 78.91           H
ATOM   3917  HN  THR A 258       0.789 -13.753 -14.227  1.00 78.91           H
ATOM   3918  N   VAL A 259       1.083 -11.196 -12.161  1.00 75.13           N
ATOM   3919  CA  VAL A 259       0.892  -9.948 -11.441  1.00 75.13           C
ATOM   3920  C   VAL A 259       0.009 -10.201 -10.217  1.00 75.13           C
ATOM   3921  O   VAL A 259       0.303  -9.717  -9.125  1.00 75.13           O
ATOM   3922  HA  VAL A 259       1.871  -9.609 -11.104  1.00 75.13           H
ATOM   3923  CB  VAL A 259       0.320  -8.885 -12.381  1.00 75.13           C
ATOM   3924  HB  VAL A 259      -0.571  -9.298 -12.853  1.00 75.13           H
ATOM   3925  CG1 VAL A 259      -0.097  -7.634 -11.605  1.00 75.13           C
ATOM   3926 1HG1 VAL A 259      -0.859  -7.899 -10.872  1.00 75.13           H
ATOM   3927 2HG1 VAL A 259       0.771  -7.218 -11.093  1.00 75.13           H
ATOM   3928 3HG1 VAL A 259      -0.500  -6.894 -12.297  1.00 75.13           H
ATOM   3929  CG2 VAL A 259       1.318  -8.536 -13.487  1.00 75.13           C
ATOM   3930 1HG2 VAL A 259       2.235  -8.151 -13.040  1.00 75.13           H
ATOM   3931 2HG2 VAL A 259       1.544  -9.430 -14.067  1.00 75.13           H
ATOM   3932 3HG2 VAL A 259       0.887  -7.778 -14.140  1.00 75.13           H
ATOM   3933  HN  VAL A 259       0.710 -11.210 -13.089  1.00 75.13           H
ATOM   3934  N   LEU A 260      -1.055 -10.958 -10.441  1.00 76.73           N
ATOM   3935  CA  LEU A 260      -2.001 -11.252  -9.378  1.00 76.73           C
ATOM   3936  C   LEU A 260      -1.276 -11.972  -8.240  1.00 76.73           C
ATOM   3937  O   LEU A 260      -1.428 -11.609  -7.074  1.00 76.73           O
ATOM   3938  HA  LEU A 260      -2.375 -10.299  -9.002  1.00 76.73           H
ATOM   3939  CB  LEU A 260      -3.202 -12.024  -9.928  1.00 76.73           C
ATOM   3940 1HB  LEU A 260      -3.708 -11.396 -10.661  1.00 76.73           H
ATOM   3941 2HB  LEU A 260      -2.832 -12.900 -10.461  1.00 76.73           H
ATOM   3942  CG  LEU A 260      -4.232 -12.486  -8.896  1.00 76.73           C
ATOM   3943  HG  LEU A 260      -3.718 -13.086  -8.145  1.00 76.73           H
ATOM   3944  CD1 LEU A 260      -4.856 -11.292  -8.171  1.00 76.73           C
ATOM   3945 1HD1 LEU A 260      -4.075 -10.730  -7.658  1.00 76.73           H
ATOM   3946 2HD1 LEU A 260      -5.352 -10.645  -8.895  1.00 76.73           H
ATOM   3947 3HD1 LEU A 260      -5.584 -11.648  -7.443  1.00 76.73           H
ATOM   3948  CD2 LEU A 260      -5.292 -13.381  -9.542  1.00 76.73           C
ATOM   3949 1HD2 LEU A 260      -5.808 -12.826 -10.326  1.00 76.73           H
ATOM   3950 2HD2 LEU A 260      -4.812 -14.259  -9.973  1.00 76.73           H
ATOM   3951 3HD2 LEU A 260      -6.012 -13.695  -8.786  1.00 76.73           H
ATOM   3952  HN  LEU A 260      -1.274 -11.368 -11.327  1.00 76.73           H
ATOM   3953  N   THR A 261      -0.503 -12.980  -8.617  1.00 83.58           N
ATOM   3954  CA  THR A 261       0.144 -13.834  -7.636  1.00 83.58           C
ATOM   3955  C   THR A 261       1.099 -13.017  -6.764  1.00 83.58           C
ATOM   3956  O   THR A 261       1.151 -13.206  -5.549  1.00 83.58           O
ATOM   3957  HA  THR A 261      -0.622 -14.242  -6.976  1.00 83.58           H
ATOM   3958  CB  THR A 261       0.832 -14.977  -8.385  1.00 83.58           C
ATOM   3959  HB  THR A 261       1.613 -14.595  -9.043  1.00 83.58           H
ATOM   3960  OG1 THR A 261      -0.237 -15.662  -9.032  1.00 83.58           O
ATOM   3961  HG1 THR A 261      -0.403 -15.264  -9.934  1.00 83.58           H
ATOM   3962  CG2 THR A 261       1.428 -16.022  -7.440  1.00 83.58           C
ATOM   3963 1HG2 THR A 261       0.635 -16.452  -6.828  1.00 83.58           H
ATOM   3964 2HG2 THR A 261       2.168 -15.549  -6.795  1.00 83.58           H
ATOM   3965 3HG2 THR A 261       1.904 -16.810  -8.023  1.00 83.58           H
ATOM   3966  HN  THR A 261      -0.317 -13.215  -9.571  1.00 83.58           H
ATOM   3967  N   VAL A 262       1.830 -12.126  -7.417  1.00 82.65           N
ATOM   3968  CA  VAL A 262       2.827 -11.325  -6.727  1.00 82.65           C
ATOM   3969  C   VAL A 262       2.136 -10.451  -5.678  1.00 82.65           C
ATOM   3970  O   VAL A 262       2.620 -10.322  -4.555  1.00 82.65           O
ATOM   3971  HA  VAL A 262       3.506 -12.010  -6.220  1.00 82.65           H
ATOM   3972  CB  VAL A 262       3.639 -10.515  -7.739  1.00 82.65           C
ATOM   3973  HB  VAL A 262       2.938  -9.983  -8.383  1.00 82.65           H
ATOM   3974  CG1 VAL A 262       4.512  -9.474  -7.034  1.00 82.65           C
ATOM   3975 1HG1 VAL A 262       3.878  -8.792  -6.468  1.00 82.65           H
ATOM   3976 2HG1 VAL A 262       5.201  -9.977  -6.356  1.00 82.65           H
ATOM   3977 3HG1 VAL A 262       5.079  -8.913  -7.777  1.00 82.65           H
ATOM   3978  CG2 VAL A 262       4.486 -11.433  -8.623  1.00 82.65           C
ATOM   3979 1HG2 VAL A 262       5.174 -12.004  -8.000  1.00 82.65           H
ATOM   3980 2HG2 VAL A 262       3.834 -12.117  -9.166  1.00 82.65           H
ATOM   3981 3HG2 VAL A 262       5.053 -10.831  -9.333  1.00 82.65           H
ATOM   3982  HN  VAL A 262       1.750 -11.948  -8.398  1.00 82.65           H
ATOM   3983  N   PHE A 263       1.014  -9.873  -6.082  1.00 79.00           N
ATOM   3984  CA  PHE A 263       0.265  -8.994  -5.201  1.00 79.00           C
ATOM   3985  C   PHE A 263      -0.246  -9.752  -3.974  1.00 79.00           C
ATOM   3986  O   PHE A 263      -0.041  -9.319  -2.842  1.00 79.00           O
ATOM   3987  HA  PHE A 263       0.944  -8.203  -4.880  1.00 79.00           H
ATOM   3988  CB  PHE A 263      -0.931  -8.473  -5.999  1.00 79.00           C
ATOM   3989 1HB  PHE A 263      -0.566  -7.956  -6.886  1.00 79.00           H
ATOM   3990 2HB  PHE A 263      -1.522  -9.321  -6.344  1.00 79.00           H
ATOM   3991  CG  PHE A 263      -1.839  -7.525  -5.212  1.00 79.00           C
ATOM   3992  CD1 PHE A 263      -2.898  -8.020  -4.516  1.00 79.00           C
ATOM   3993  HD1 PHE A 263      -3.099  -9.091  -4.518  1.00 79.00           H
ATOM   3994  CD2 PHE A 263      -1.588  -6.189  -5.209  1.00 79.00           C
ATOM   3995  HD2 PHE A 263      -0.740  -5.793  -5.767  1.00 79.00           H
ATOM   3996  CE1 PHE A 263      -3.740  -7.140  -3.786  1.00 79.00           C
ATOM   3997  HE1 PHE A 263      -4.589  -7.536  -3.228  1.00 79.00           H
ATOM   3998  CE2 PHE A 263      -2.430  -5.309  -4.479  1.00 79.00           C
ATOM   3999  HE2 PHE A 263      -2.229  -4.238  -4.477  1.00 79.00           H
ATOM   4000  CZ  PHE A 263      -3.489  -5.804  -3.783  1.00 79.00           C
ATOM   4001  HZ  PHE A 263      -4.135  -5.128  -3.222  1.00 79.00           H
ATOM   4002  HN  PHE A 263       0.617  -9.998  -6.992  1.00 79.00           H
ATOM   4003  N   VAL A 264      -0.902 -10.872  -4.242  1.00 83.42           N
ATOM   4004  CA  VAL A 264      -1.544 -11.634  -3.184  1.00 83.42           C
ATOM   4005  C   VAL A 264      -0.489 -12.078  -2.169  1.00 83.42           C
ATOM   4006  O   VAL A 264      -0.684 -11.936  -0.963  1.00 83.42           O
ATOM   4007  HA  VAL A 264      -2.253 -10.973  -2.686  1.00 83.42           H
ATOM   4008  CB  VAL A 264      -2.326 -12.804  -3.784  1.00 83.42           C
ATOM   4009  HB  VAL A 264      -1.649 -13.368  -4.425  1.00 83.42           H
ATOM   4010  CG1 VAL A 264      -2.828 -13.747  -2.688  1.00 83.42           C
ATOM   4011 1HG1 VAL A 264      -1.978 -14.143  -2.132  1.00 83.42           H
ATOM   4012 2HG1 VAL A 264      -3.483 -13.199  -2.010  1.00 83.42           H
ATOM   4013 3HG1 VAL A 264      -3.381 -14.569  -3.141  1.00 83.42           H
ATOM   4014  CG2 VAL A 264      -3.485 -12.303  -4.649  1.00 83.42           C
ATOM   4015 1HG2 VAL A 264      -4.162 -11.706  -4.039  1.00 83.42           H
ATOM   4016 2HG2 VAL A 264      -3.093 -11.692  -5.462  1.00 83.42           H
ATOM   4017 3HG2 VAL A 264      -4.024 -13.155  -5.063  1.00 83.42           H
ATOM   4018  HN  VAL A 264      -0.999 -11.258  -5.159  1.00 83.42           H
ATOM   4019  N   LEU A 265       0.607 -12.607  -2.695  1.00 88.17           N
ATOM   4020  CA  LEU A 265       1.621 -13.218  -1.853  1.00 88.17           C
ATOM   4021  C   LEU A 265       2.267 -12.143  -0.978  1.00 88.17           C
ATOM   4022  O   LEU A 265       2.726 -12.429   0.127  1.00 88.17           O
ATOM   4023  HA  LEU A 265       1.118 -13.935  -1.204  1.00 88.17           H
ATOM   4024  CB  LEU A 265       2.622 -14.002  -2.704  1.00 88.17           C
ATOM   4025 1HB  LEU A 265       2.976 -13.353  -3.505  1.00 88.17           H
ATOM   4026 2HB  LEU A 265       3.486 -14.243  -2.084  1.00 88.17           H
ATOM   4027  CG  LEU A 265       2.101 -15.298  -3.330  1.00 88.17           C
ATOM   4028  HG  LEU A 265       1.248 -15.053  -3.961  1.00 88.17           H
ATOM   4029  CD1 LEU A 265       3.161 -15.937  -4.229  1.00 88.17           C
ATOM   4030 1HD1 LEU A 265       3.425 -15.245  -5.029  1.00 88.17           H
ATOM   4031 2HD1 LEU A 265       4.049 -16.166  -3.639  1.00 88.17           H
ATOM   4032 3HD1 LEU A 265       2.765 -16.856  -4.661  1.00 88.17           H
ATOM   4033  CD2 LEU A 265       1.604 -16.265  -2.253  1.00 88.17           C
ATOM   4034 1HD2 LEU A 265       2.424 -16.508  -1.577  1.00 88.17           H
ATOM   4035 2HD2 LEU A 265       0.795 -15.798  -1.691  1.00 88.17           H
ATOM   4036 3HD2 LEU A 265       1.240 -17.178  -2.725  1.00 88.17           H
ATOM   4037  HN  LEU A 265       0.805 -12.623  -3.675  1.00 88.17           H
ATOM   4038  N   SER A 266       2.283 -10.927  -1.506  1.00 87.91           N
ATOM   4039  CA  SER A 266       2.954  -9.828  -0.832  1.00 87.91           C
ATOM   4040  C   SER A 266       2.029  -9.219   0.224  1.00 87.91           C
ATOM   4041  O   SER A 266       2.471  -8.879   1.320  1.00 87.91           O
ATOM   4042  HA  SER A 266       3.832 -10.270  -0.362  1.00 87.91           H
ATOM   4043  CB  SER A 266       3.396  -8.757  -1.831  1.00 87.91           C
ATOM   4044 1HB  SER A 266       3.851  -7.925  -1.294  1.00 87.91           H
ATOM   4045 2HB  SER A 266       4.162  -9.169  -2.489  1.00 87.91           H
ATOM   4046  OG  SER A 266       2.307  -8.276  -2.615  1.00 87.91           O
ATOM   4047  HG  SER A 266       2.256  -8.781  -3.476  1.00 87.91           H
ATOM   4048  HN  SER A 266       1.850 -10.689  -2.375  1.00 87.91           H
ATOM   4049  N   GLN A 267       0.761  -9.100  -0.144  1.00 86.94           N
ATOM   4050  CA  GLN A 267      -0.173  -8.307   0.636  1.00 86.94           C
ATOM   4051  C   GLN A 267      -0.914  -9.193   1.640  1.00 86.94           C
ATOM   4052  O   GLN A 267      -1.248  -8.749   2.737  1.00 86.94           O
ATOM   4053  HA  GLN A 267       0.439  -7.578   1.168  1.00 86.94           H
ATOM   4054  CB  GLN A 267      -1.157  -7.567  -0.273  1.00 86.94           C
ATOM   4055 1HB  GLN A 267      -1.708  -8.286  -0.879  1.00 86.94           H
ATOM   4056 2HB  GLN A 267      -1.889  -7.035   0.334  1.00 86.94           H
ATOM   4057  CG  GLN A 267      -0.425  -6.579  -1.183  1.00 86.94           C
ATOM   4058 1HG  GLN A 267       0.274  -7.117  -1.823  1.00 86.94           H
ATOM   4059 2HG  GLN A 267      -1.142  -6.085  -1.840  1.00 86.94           H
ATOM   4060  CD  GLN A 267       0.328  -5.531  -0.362  1.00 86.94           C
ATOM   4061  OE1 GLN A 267      -0.162  -5.008   0.625  1.00 86.94           O
ATOM   4062  NE2 GLN A 267       1.545  -5.255  -0.823  1.00 86.94           N
ATOM   4063 1HE2 GLN A 267       1.888  -5.720  -1.639  1.00 86.94           H
ATOM   4064 2HE2 GLN A 267       2.116  -4.582  -0.353  1.00 86.94           H
ATOM   4065  HN  GLN A 267       0.372  -9.534  -0.956  1.00 86.94           H
ATOM   4066  N   PHE A 268      -1.148 -10.430   1.228  1.00 88.80           N
ATOM   4067  CA  PHE A 268      -2.007 -11.322   1.987  1.00 88.80           C
ATOM   4068  C   PHE A 268      -1.484 -11.504   3.414  1.00 88.80           C
ATOM   4069  O   PHE A 268      -2.225 -11.322   4.378  1.00 88.80           O
ATOM   4070  HA  PHE A 268      -2.997 -10.867   2.021  1.00 88.80           H
ATOM   4071  CB  PHE A 268      -1.991 -12.675   1.274  1.00 88.80           C
ATOM   4072 1HB  PHE A 268      -2.317 -12.535   0.243  1.00 88.80           H
ATOM   4073 2HB  PHE A 268      -0.965 -13.042   1.236  1.00 88.80           H
ATOM   4074  CG  PHE A 268      -2.873 -13.737   1.933  1.00 88.80           C
ATOM   4075  CD1 PHE A 268      -2.314 -14.685   2.733  1.00 88.80           C
ATOM   4076  HD1 PHE A 268      -1.238 -14.687   2.904  1.00 88.80           H
ATOM   4077  CD2 PHE A 268      -4.216 -13.734   1.719  1.00 88.80           C
ATOM   4078  HD2 PHE A 268      -4.664 -12.975   1.078  1.00 88.80           H
ATOM   4079  CE1 PHE A 268      -3.133 -15.671   3.344  1.00 88.80           C
ATOM   4080  HE1 PHE A 268      -2.685 -16.430   3.985  1.00 88.80           H
ATOM   4081  CE2 PHE A 268      -5.035 -14.720   2.330  1.00 88.80           C
ATOM   4082  HE2 PHE A 268      -6.111 -14.717   2.159  1.00 88.80           H
ATOM   4083  CZ  PHE A 268      -4.476 -15.667   3.130  1.00 88.80           C
ATOM   4084  HZ  PHE A 268      -5.105 -16.424   3.600  1.00 88.80           H
ATOM   4085  HN  PHE A 268      -0.763 -10.824   0.393  1.00 88.80           H
ATOM   4086  N   PRO A 269      -0.204 -11.867   3.573  1.00 93.37           N
ATOM   4087  CA  PRO A 269       0.331 -12.186   4.899  1.00 93.37           C
ATOM   4088  C   PRO A 269       0.070 -11.080   5.908  1.00 93.37           C
ATOM   4089  O   PRO A 269      -0.337 -11.348   7.037  1.00 93.37           O
ATOM   4090  HA  PRO A 269      -0.172 -13.065   5.303  1.00 93.37           H
ATOM   4091  CB  PRO A 269       1.827 -12.385   4.648  1.00 93.37           C
ATOM   4092 1HB  PRO A 269       2.384 -11.459   4.791  1.00 93.37           H
ATOM   4093 2HB  PRO A 269       2.253 -13.121   5.329  1.00 93.37           H
ATOM   4094  CG  PRO A 269       1.882 -12.858   3.200  1.00 93.37           C
ATOM   4095 1HG  PRO A 269       2.870 -12.708   2.763  1.00 93.37           H
ATOM   4096 2HG  PRO A 269       1.667 -13.923   3.114  1.00 93.37           H
ATOM   4097  CD  PRO A 269       0.822 -12.004   2.523  1.00 93.37           C
ATOM   4098 1HD  PRO A 269       1.216 -11.035   2.220  1.00 93.37           H
ATOM   4099 2HD  PRO A 269       0.431 -12.482   1.625  1.00 93.37           H
ATOM   4100  N   TYR A 270       0.313  -9.853   5.469  1.00 91.99           N
ATOM   4101  CA  TYR A 270       0.175  -8.703   6.347  1.00 91.99           C
ATOM   4102  C   TYR A 270      -1.276  -8.532   6.801  1.00 91.99           C
ATOM   4103  O   TYR A 270      -1.538  -8.308   7.982  1.00 91.99           O
ATOM   4104  HA  TYR A 270       0.804  -8.870   7.221  1.00 91.99           H
ATOM   4105  CB  TYR A 270       0.583  -7.486   5.514  1.00 91.99           C
ATOM   4106 1HB  TYR A 270       1.652  -7.543   5.306  1.00 91.99           H
ATOM   4107 2HB  TYR A 270       0.069  -7.526   4.554  1.00 91.99           H
ATOM   4108  CG  TYR A 270       0.280  -6.144   6.184  1.00 91.99           C
ATOM   4109  CD1 TYR A 270      -0.662  -5.297   5.636  1.00 91.99           C
ATOM   4110  HD1 TYR A 270      -1.189  -5.584   4.726  1.00 91.99           H
ATOM   4111  CD2 TYR A 270       0.948  -5.781   7.336  1.00 91.99           C
ATOM   4112  HD2 TYR A 270       1.691  -6.450   7.769  1.00 91.99           H
ATOM   4113  CE1 TYR A 270      -0.948  -4.034   6.266  1.00 91.99           C
ATOM   4114  HE1 TYR A 270      -1.689  -3.356   5.844  1.00 91.99           H
ATOM   4115  CE2 TYR A 270       0.662  -4.518   7.966  1.00 91.99           C
ATOM   4116  HE2 TYR A 270       1.182  -4.219   8.876  1.00 91.99           H
ATOM   4117  CZ  TYR A 270      -0.272  -3.707   7.400  1.00 91.99           C
ATOM   4118  OH  TYR A 270      -0.542  -2.515   7.995  1.00 91.99           O
ATOM   4119  HH  TYR A 270      -0.036  -2.439   8.855  1.00 91.99           H
ATOM   4120  HN  TYR A 270       0.600  -9.640   4.535  1.00 91.99           H
ATOM   4121  N   ASN A 271      -2.181  -8.644   5.840  1.00 90.04           N
ATOM   4122  CA  ASN A 271      -3.590  -8.415   6.108  1.00 90.04           C
ATOM   4123  C   ASN A 271      -4.113  -9.513   7.037  1.00 90.04           C
ATOM   4124  O   ASN A 271      -5.057  -9.293   7.794  1.00 90.04           O
ATOM   4125  HA  ASN A 271      -3.638  -7.426   6.564  1.00 90.04           H
ATOM   4126  CB  ASN A 271      -4.411  -8.458   4.818  1.00 90.04           C
ATOM   4127 1HB  ASN A 271      -4.093  -9.303   4.208  1.00 90.04           H
ATOM   4128 2HB  ASN A 271      -5.463  -8.615   5.056  1.00 90.04           H
ATOM   4129  CG  ASN A 271      -4.251  -7.160   4.023  1.00 90.04           C
ATOM   4130  OD1 ASN A 271      -4.701  -6.098   4.422  1.00 90.04           O
ATOM   4131  ND2 ASN A 271      -3.588  -7.304   2.880  1.00 90.04           N
ATOM   4132 1HD2 ASN A 271      -3.245  -8.204   2.610  1.00 90.04           H
ATOM   4133 2HD2 ASN A 271      -3.432  -6.512   2.289  1.00 90.04           H
ATOM   4134  HN  ASN A 271      -1.965  -8.886   4.894  1.00 90.04           H
ATOM   4135  N   CYS A 272      -3.476 -10.671   6.949  1.00 92.96           N
ATOM   4136  CA  CYS A 272      -3.799 -11.773   7.839  1.00 92.96           C
ATOM   4137  C   CYS A 272      -3.525 -11.325   9.277  1.00 92.96           C
ATOM   4138  O   CYS A 272      -4.367 -11.498  10.156  1.00 92.96           O
ATOM   4139  HA  CYS A 272      -4.857 -11.991   7.697  1.00 92.96           H
ATOM   4140  CB  CYS A 272      -3.020 -13.040   7.478  1.00 92.96           C
ATOM   4141 1HB  CYS A 272      -1.960 -12.806   7.370  1.00 92.96           H
ATOM   4142 2HB  CYS A 272      -3.104 -13.770   8.283  1.00 92.96           H
ATOM   4143  SG  CYS A 272      -3.666 -13.749   5.920  1.00 92.96           S
ATOM   4144  HG  CYS A 272      -3.108 -12.849   5.116  1.00 92.96           H
ATOM   4145  HN  CYS A 272      -2.752 -10.863   6.285  1.00 92.96           H
ATOM   4146  N   ILE A 273      -2.343 -10.757   9.471  1.00 93.41           N
ATOM   4147  CA  ILE A 273      -1.930 -10.322  10.794  1.00 93.41           C
ATOM   4148  C   ILE A 273      -2.821  -9.163  11.246  1.00 93.41           C
ATOM   4149  O   ILE A 273      -3.203  -9.088  12.413  1.00 93.41           O
ATOM   4150  HA  ILE A 273      -2.082 -11.160  11.475  1.00 93.41           H
ATOM   4151  CB  ILE A 273      -0.437  -9.992  10.807  1.00 93.41           C
ATOM   4152  HB  ILE A 273      -0.247  -9.236  10.045  1.00 93.41           H
ATOM   4153  CG1 ILE A 273       0.400 -11.220  10.444  1.00 93.41           C
ATOM   4154 1HG1 ILE A 273       0.122 -11.574   9.451  1.00 93.41           H
ATOM   4155 2HG1 ILE A 273       1.454 -10.947  10.401  1.00 93.41           H
ATOM   4156  CG2 ILE A 273      -0.020  -9.392  12.152  1.00 93.41           C
ATOM   4157 1HG2 ILE A 273      -0.582  -8.475  12.330  1.00 93.41           H
ATOM   4158 2HG2 ILE A 273      -0.227 -10.106  12.948  1.00 93.41           H
ATOM   4159 3HG2 ILE A 273       1.046  -9.166  12.134  1.00 93.41           H
ATOM   4160  CD1 ILE A 273       0.200 -12.342  11.466  1.00 93.41           C
ATOM   4161 1HD1 ILE A 273       0.502 -11.992  12.453  1.00 93.41           H
ATOM   4162 2HD1 ILE A 273      -0.852 -12.629  11.488  1.00 93.41           H
ATOM   4163 3HD1 ILE A 273       0.806 -13.203  11.184  1.00 93.41           H
ATOM   4164  HN  ILE A 273      -1.675 -10.594   8.744  1.00 93.41           H
ATOM   4165  N   LEU A 274      -3.125  -8.288  10.298  1.00 91.95           N
ATOM   4166  CA  LEU A 274      -3.958  -7.133  10.586  1.00 91.95           C
ATOM   4167  C   LEU A 274      -5.322  -7.607  11.092  1.00 91.95           C
ATOM   4168  O   LEU A 274      -5.908  -6.988  11.979  1.00 91.95           O
ATOM   4169  HA  LEU A 274      -3.472  -6.569  11.382  1.00 91.95           H
ATOM   4170  CB  LEU A 274      -4.040  -6.214   9.365  1.00 91.95           C
ATOM   4171 1HB  LEU A 274      -3.064  -6.201   8.879  1.00 91.95           H
ATOM   4172 2HB  LEU A 274      -4.744  -6.648   8.655  1.00 91.95           H
ATOM   4173  CG  LEU A 274      -4.461  -4.769   9.641  1.00 91.95           C
ATOM   4174  HG  LEU A 274      -5.169  -4.772  10.469  1.00 91.95           H
ATOM   4175  CD1 LEU A 274      -3.262  -3.922  10.074  1.00 91.95           C
ATOM   4176 1HD1 LEU A 274      -2.832  -4.340  10.984  1.00 91.95           H
ATOM   4177 2HD1 LEU A 274      -2.512  -3.923   9.283  1.00 91.95           H
ATOM   4178 3HD1 LEU A 274      -3.589  -2.900  10.263  1.00 91.95           H
ATOM   4179  CD2 LEU A 274      -5.180  -4.168   8.432  1.00 91.95           C
ATOM   4180 1HD2 LEU A 274      -4.514  -4.180   7.569  1.00 91.95           H
ATOM   4181 2HD2 LEU A 274      -6.071  -4.755   8.210  1.00 91.95           H
ATOM   4182 3HD2 LEU A 274      -5.468  -3.141   8.654  1.00 91.95           H
ATOM   4183  HN  LEU A 274      -2.813  -8.359   9.351  1.00 91.95           H
ATOM   4184  N   LEU A 275      -5.788  -8.700  10.505  1.00 93.80           N
ATOM   4185  CA  LEU A 275      -7.061  -9.278  10.903  1.00 93.80           C
ATOM   4186  C   LEU A 275      -6.980  -9.719  12.365  1.00 93.80           C
ATOM   4187  O   LEU A 275      -7.882  -9.437  13.153  1.00 93.80           O
ATOM   4188  HA  LEU A 275      -7.815  -8.496  10.819  1.00 93.80           H
ATOM   4189  CB  LEU A 275      -7.463 -10.400   9.943  1.00 93.80           C
ATOM   4190 1HB  LEU A 275      -7.566  -9.976   8.944  1.00 93.80           H
ATOM   4191 2HB  LEU A 275      -6.648 -11.123   9.900  1.00 93.80           H
ATOM   4192  CG  LEU A 275      -8.753 -11.146  10.287  1.00 93.80           C
ATOM   4193  HG  LEU A 275      -8.666 -11.528  11.304  1.00 93.80           H
ATOM   4194  CD1 LEU A 275      -9.957 -10.202  10.260  1.00 93.80           C
ATOM   4195 1HD1 LEU A 275      -9.809  -9.405  10.989  1.00 93.80           H
ATOM   4196 2HD1 LEU A 275     -10.057  -9.770   9.265  1.00 93.80           H
ATOM   4197 3HD1 LEU A 275     -10.860 -10.758  10.508  1.00 93.80           H
ATOM   4198  CD2 LEU A 275      -8.950 -12.352   9.367  1.00 93.80           C
ATOM   4199 1HD2 LEU A 275      -9.007 -12.015   8.332  1.00 93.80           H
ATOM   4200 2HD2 LEU A 275      -8.110 -13.037   9.480  1.00 93.80           H
ATOM   4201 3HD2 LEU A 275      -9.875 -12.865   9.633  1.00 93.80           H
ATOM   4202  HN  LEU A 275      -5.313  -9.187   9.772  1.00 93.80           H
ATOM   4203  N   VAL A 276      -5.892 -10.404  12.685  1.00 94.49           N
ATOM   4204  CA  VAL A 276      -5.685 -10.891  14.038  1.00 94.49           C
ATOM   4205  C   VAL A 276      -5.717  -9.711  15.011  1.00 94.49           C
ATOM   4206  O   VAL A 276      -6.381  -9.773  16.045  1.00 94.49           O
ATOM   4207  HA  VAL A 276      -6.509 -11.564  14.275  1.00 94.49           H
ATOM   4208  CB  VAL A 276      -4.383 -11.692  14.112  1.00 94.49           C
ATOM   4209  HB  VAL A 276      -3.581 -11.064  13.725  1.00 94.49           H
ATOM   4210  CG1 VAL A 276      -4.042 -12.051  15.559  1.00 94.49           C
ATOM   4211 1HG1 VAL A 276      -3.924 -11.138  16.142  1.00 94.49           H
ATOM   4212 2HG1 VAL A 276      -4.846 -12.652  15.984  1.00 94.49           H
ATOM   4213 3HG1 VAL A 276      -3.112 -12.620  15.583  1.00 94.49           H
ATOM   4214  CG2 VAL A 276      -4.460 -12.946  13.239  1.00 94.49           C
ATOM   4215 1HG2 VAL A 276      -5.279 -13.578  13.583  1.00 94.49           H
ATOM   4216 2HG2 VAL A 276      -4.634 -12.658  12.203  1.00 94.49           H
ATOM   4217 3HG2 VAL A 276      -3.522 -13.496  13.310  1.00 94.49           H
ATOM   4218  HN  VAL A 276      -5.161 -10.626  12.039  1.00 94.49           H
ATOM   4219  N   GLN A 277      -4.992  -8.664  14.646  1.00 93.18           N
ATOM   4220  CA  GLN A 277      -4.911  -7.481  15.485  1.00 93.18           C
ATOM   4221  C   GLN A 277      -6.299  -6.866  15.671  1.00 93.18           C
ATOM   4222  O   GLN A 277      -6.592  -6.291  16.718  1.00 93.18           O
ATOM   4223  HA  GLN A 277      -4.530  -7.831  16.444  1.00 93.18           H
ATOM   4224  CB  GLN A 277      -3.933  -6.460  14.900  1.00 93.18           C
ATOM   4225 1HB  GLN A 277      -4.127  -6.333  13.835  1.00 93.18           H
ATOM   4226 2HB  GLN A 277      -4.090  -5.489  15.370  1.00 93.18           H
ATOM   4227  CG  GLN A 277      -2.484  -6.906  15.109  1.00 93.18           C
ATOM   4228 1HG  GLN A 277      -2.295  -7.051  16.173  1.00 93.18           H
ATOM   4229 2HG  GLN A 277      -2.322  -7.868  14.623  1.00 93.18           H
ATOM   4230  CD  GLN A 277      -1.506  -5.872  14.548  1.00 93.18           C
ATOM   4231  OE1 GLN A 277      -1.824  -5.094  13.664  1.00 93.18           O
ATOM   4232  NE2 GLN A 277      -0.300  -5.908  15.109  1.00 93.18           N
ATOM   4233 1HE2 GLN A 277      -0.104  -6.573  15.830  1.00 93.18           H
ATOM   4234 2HE2 GLN A 277       0.410  -5.271  14.809  1.00 93.18           H
ATOM   4235  HN  GLN A 277      -4.468  -8.616  13.795  1.00 93.18           H
ATOM   4236  N   THR A 278      -7.117  -7.007  14.638  1.00 93.52           N
ATOM   4237  CA  THR A 278      -8.456  -6.443  14.662  1.00 93.52           C
ATOM   4238  C   THR A 278      -9.343  -7.216  15.640  1.00 93.52           C
ATOM   4239  O   THR A 278     -10.095  -6.618  16.408  1.00 93.52           O
ATOM   4240  HA  THR A 278      -8.392  -5.419  15.030  1.00 93.52           H
ATOM   4241  CB  THR A 278      -8.993  -6.439  13.229  1.00 93.52           C
ATOM   4242  HB  THR A 278      -9.137  -7.456  12.864  1.00 93.52           H
ATOM   4243  OG1 THR A 278      -8.046  -5.655  12.507  1.00 93.52           O
ATOM   4244  HG1 THR A 278      -7.366  -6.249  12.078  1.00 93.52           H
ATOM   4245  CG2 THR A 278     -10.302  -5.658  13.096  1.00 93.52           C
ATOM   4246 1HG2 THR A 278     -10.140  -4.623  13.397  1.00 93.52           H
ATOM   4247 2HG2 THR A 278     -11.060  -6.108  13.737  1.00 93.52           H
ATOM   4248 3HG2 THR A 278     -10.638  -5.686  12.060  1.00 93.52           H
ATOM   4249  HN  THR A 278      -6.879  -7.495  13.799  1.00 93.52           H
ATOM   4250  N   ILE A 279      -9.226  -8.535  15.580  1.00 95.04           N
ATOM   4251  CA  ILE A 279     -10.012  -9.396  16.447  1.00 95.04           C
ATOM   4252  C   ILE A 279      -9.605  -9.155  17.902  1.00 95.04           C
ATOM   4253  O   ILE A 279     -10.458  -9.087  18.786  1.00 95.04           O
ATOM   4254  HA  ILE A 279     -11.058  -9.112  16.329  1.00 95.04           H
ATOM   4255  CB  ILE A 279      -9.887 -10.856  16.008  1.00 95.04           C
ATOM   4256  HB  ILE A 279      -8.828 -11.105  15.946  1.00 95.04           H
ATOM   4257  CG1 ILE A 279     -10.482 -11.062  14.613  1.00 95.04           C
ATOM   4258 1HG1 ILE A 279     -11.570 -11.046  14.672  1.00 95.04           H
ATOM   4259 2HG1 ILE A 279     -10.186 -10.239  13.963  1.00 95.04           H
ATOM   4260  CG2 ILE A 279     -10.512 -11.795  17.042  1.00 95.04           C
ATOM   4261 1HG2 ILE A 279     -10.003 -11.673  17.998  1.00 95.04           H
ATOM   4262 2HG2 ILE A 279     -11.569 -11.555  17.159  1.00 95.04           H
ATOM   4263 3HG2 ILE A 279     -10.409 -12.827  16.704  1.00 95.04           H
ATOM   4264  CD1 ILE A 279     -10.018 -12.389  14.010  1.00 95.04           C
ATOM   4265 1HD1 ILE A 279      -8.931 -12.392  13.930  1.00 95.04           H
ATOM   4266 2HD1 ILE A 279     -10.337 -13.211  14.651  1.00 95.04           H
ATOM   4267 3HD1 ILE A 279     -10.455 -12.511  13.019  1.00 95.04           H
ATOM   4268  HN  ILE A 279      -8.610  -9.014  14.954  1.00 95.04           H
ATOM   4269  N   ASP A 280      -8.302  -9.032  18.106  1.00 93.97           N
ATOM   4270  CA  ASP A 280      -7.767  -8.869  19.447  1.00 93.97           C
ATOM   4271  C   ASP A 280      -8.177  -7.500  19.993  1.00 93.97           C
ATOM   4272  O   ASP A 280      -8.421  -7.353  21.190  1.00 93.97           O
ATOM   4273  HA  ASP A 280      -8.187  -9.692  20.025  1.00 93.97           H
ATOM   4274  CB  ASP A 280      -6.238  -8.937  19.442  1.00 93.97           C
ATOM   4275 1HB  ASP A 280      -5.912  -9.827  18.904  1.00 93.97           H
ATOM   4276 2HB  ASP A 280      -5.834  -8.076  18.909  1.00 93.97           H
ATOM   4277  CG  ASP A 280      -5.686  -8.966  20.868  1.00 93.97           C
ATOM   4278  OD1 ASP A 280      -6.173  -9.812  21.649  1.00 93.97           O
ATOM   4279  OD2 ASP A 280      -4.789  -8.141  21.146  1.00 93.97           O
ATOM   4280  HN  ASP A 280      -7.618  -9.041  17.376  1.00 93.97           H
ATOM   4281  N   ALA A 281      -8.240  -6.533  19.090  1.00 92.17           N
ATOM   4282  CA  ALA A 281      -8.651  -5.189  19.460  1.00 92.17           C
ATOM   4283  C   ALA A 281     -10.058  -5.236  20.057  1.00 92.17           C
ATOM   4284  O   ALA A 281     -10.395  -4.434  20.926  1.00 92.17           O
ATOM   4285  HA  ALA A 281      -7.956  -4.827  20.217  1.00 92.17           H
ATOM   4286  CB  ALA A 281      -8.567  -4.274  18.236  1.00 92.17           C
ATOM   4287 1HB  ALA A 281      -7.541  -4.253  17.868  1.00 92.17           H
ATOM   4288 2HB  ALA A 281      -9.225  -4.653  17.454  1.00 92.17           H
ATOM   4289 3HB  ALA A 281      -8.875  -3.266  18.514  1.00 92.17           H
ATOM   4290  HN  ALA A 281      -8.018  -6.656  18.123  1.00 92.17           H
ATOM   4291  N   TYR A 282     -10.843  -6.185  19.567  1.00 90.78           N
ATOM   4292  CA  TYR A 282     -12.215  -6.331  20.022  1.00 90.78           C
ATOM   4293  C   TYR A 282     -12.294  -7.259  21.236  1.00 90.78           C
ATOM   4294  O   TYR A 282     -12.931  -6.928  22.235  1.00 90.78           O
ATOM   4295  HA  TYR A 282     -12.583  -5.344  20.305  1.00 90.78           H
ATOM   4296  CB  TYR A 282     -12.981  -6.965  18.859  1.00 90.78           C
ATOM   4297 1HB  TYR A 282     -12.823  -6.364  17.963  1.00 90.78           H
ATOM   4298 2HB  TYR A 282     -12.564  -7.952  18.658  1.00 90.78           H
ATOM   4299  CG  TYR A 282     -14.484  -7.103  19.106  1.00 90.78           C
ATOM   4300  CD1 TYR A 282     -15.016  -8.327  19.456  1.00 90.78           C
ATOM   4301  HD1 TYR A 282     -14.365  -9.196  19.557  1.00 90.78           H
ATOM   4302  CD2 TYR A 282     -15.308  -6.003  18.977  1.00 90.78           C
ATOM   4303  HD2 TYR A 282     -14.888  -5.037  18.701  1.00 90.78           H
ATOM   4304  CE1 TYR A 282     -16.432  -8.457  19.688  1.00 90.78           C
ATOM   4305  HE1 TYR A 282     -16.865  -9.418  19.965  1.00 90.78           H
ATOM   4306  CE2 TYR A 282     -16.723  -6.134  19.209  1.00 90.78           C
ATOM   4307  HE2 TYR A 282     -17.386  -5.273  19.111  1.00 90.78           H
ATOM   4308  CZ  TYR A 282     -17.215  -7.354  19.553  1.00 90.78           C
ATOM   4309  OH  TYR A 282     -18.552  -7.477  19.772  1.00 90.78           O
ATOM   4310  HH  TYR A 282     -19.000  -6.589  19.662  1.00 90.78           H
ATOM   4311  HN  TYR A 282     -10.556  -6.844  18.872  1.00 90.78           H
ATOM   4312  N   ALA A 283     -11.637  -8.403  21.109  1.00 92.55           N
ATOM   4313  CA  ALA A 283     -11.866  -9.503  22.031  1.00 92.55           C
ATOM   4314  C   ALA A 283     -10.813  -9.459  23.141  1.00 92.55           C
ATOM   4315  O   ALA A 283     -11.006 -10.039  24.208  1.00 92.55           O
ATOM   4316  HA  ALA A 283     -12.853  -9.366  22.473  1.00 92.55           H
ATOM   4317  CB  ALA A 283     -11.848 -10.826  21.262  1.00 92.55           C
ATOM   4318 1HB  ALA A 283     -12.633 -10.817  20.506  1.00 92.55           H
ATOM   4319 2HB  ALA A 283     -10.879 -10.952  20.779  1.00 92.55           H
ATOM   4320 3HB  ALA A 283     -12.019 -11.650  21.954  1.00 92.55           H
ATOM   4321  HN  ALA A 283     -10.962  -8.584  20.394  1.00 92.55           H
ATOM   4322  N   MET A 284      -9.722  -8.766  22.850  1.00 90.06           N
ATOM   4323  CA  MET A 284      -8.629  -8.657  23.802  1.00 90.06           C
ATOM   4324  C   MET A 284      -8.247 -10.031  24.357  1.00 90.06           C
ATOM   4325  O   MET A 284      -8.091 -10.194  25.566  1.00 90.06           O
ATOM   4326  HA  MET A 284      -7.793  -8.238  23.242  1.00 90.06           H
ATOM   4327  CB  MET A 284      -9.044  -7.739  24.953  1.00 90.06           C
ATOM   4328 1HB  MET A 284      -9.855  -8.199  25.516  1.00 90.06           H
ATOM   4329 2HB  MET A 284      -8.209  -7.614  25.642  1.00 90.06           H
ATOM   4330  CG  MET A 284      -9.490  -6.372  24.430  1.00 90.06           C
ATOM   4331 1HG  MET A 284      -8.662  -5.881  23.918  1.00 90.06           H
ATOM   4332 2HG  MET A 284     -10.288  -6.495  23.699  1.00 90.06           H
ATOM   4333  SD  MET A 284     -10.056  -5.356  25.784  1.00 90.06           S
ATOM   4334  CE  MET A 284     -11.190  -4.285  24.915  1.00 90.06           C
ATOM   4335 1HE  MET A 284     -10.651  -3.735  24.144  1.00 90.06           H
ATOM   4336 2HE  MET A 284     -11.974  -4.885  24.453  1.00 90.06           H
ATOM   4337 3HE  MET A 284     -11.637  -3.582  25.618  1.00 90.06           H
ATOM   4338  HN  MET A 284      -9.579  -8.285  21.985  1.00 90.06           H
ATOM   4339  N   PHE A 285      -8.106 -10.983  23.446  1.00 91.15           N
ATOM   4340  CA  PHE A 285      -7.926 -12.371  23.837  1.00 91.15           C
ATOM   4341  C   PHE A 285      -6.445 -12.695  24.043  1.00 91.15           C
ATOM   4342  O   PHE A 285      -6.107 -13.705  24.658  1.00 91.15           O
ATOM   4343  HA  PHE A 285      -8.462 -12.515  24.775  1.00 91.15           H
ATOM   4344  CB  PHE A 285      -8.470 -13.231  22.694  1.00 91.15           C
ATOM   4345 1HB  PHE A 285      -8.589 -14.255  23.049  1.00 91.15           H
ATOM   4346 2HB  PHE A 285      -9.462 -12.871  22.422  1.00 91.15           H
ATOM   4347  CG  PHE A 285      -7.586 -13.238  21.445  1.00 91.15           C
ATOM   4348  CD1 PHE A 285      -7.783 -12.315  20.467  1.00 91.15           C
ATOM   4349  HD1 PHE A 285      -8.571 -11.569  20.573  1.00 91.15           H
ATOM   4350  CD2 PHE A 285      -6.602 -14.169  21.314  1.00 91.15           C
ATOM   4351  HD2 PHE A 285      -6.444 -14.909  22.098  1.00 91.15           H
ATOM   4352  CE1 PHE A 285      -6.963 -12.321  19.308  1.00 91.15           C
ATOM   4353  HE1 PHE A 285      -7.121 -11.581  18.524  1.00 91.15           H
ATOM   4354  CE2 PHE A 285      -5.782 -14.175  20.155  1.00 91.15           C
ATOM   4355  HE2 PHE A 285      -4.994 -14.921  20.050  1.00 91.15           H
ATOM   4356  CZ  PHE A 285      -5.979 -13.252  19.177  1.00 91.15           C
ATOM   4357  HZ  PHE A 285      -5.349 -13.257  18.287  1.00 91.15           H
ATOM   4358  HN  PHE A 285      -8.114 -10.819  22.460  1.00 91.15           H
ATOM   4359  N   ILE A 286      -5.602 -11.819  23.516  1.00 91.78           N
ATOM   4360  CA  ILE A 286      -4.165 -11.988  23.653  1.00 91.78           C
ATOM   4361  C   ILE A 286      -3.705 -11.363  24.971  1.00 91.78           C
ATOM   4362  O   ILE A 286      -3.362 -10.182  25.016  1.00 91.78           O
ATOM   4363  HA  ILE A 286      -3.964 -13.059  23.690  1.00 91.78           H
ATOM   4364  CB  ILE A 286      -3.441 -11.434  22.424  1.00 91.78           C
ATOM   4365  HB  ILE A 286      -3.641 -10.364  22.364  1.00 91.78           H
ATOM   4366  CG1 ILE A 286      -3.979 -12.067  21.139  1.00 91.78           C
ATOM   4367 1HG1 ILE A 286      -3.685 -13.116  21.096  1.00 91.78           H
ATOM   4368 2HG1 ILE A 286      -5.068 -12.041  21.145  1.00 91.78           H
ATOM   4369  CG2 ILE A 286      -1.926 -11.604  22.557  1.00 91.78           C
ATOM   4370 1HG2 ILE A 286      -1.576 -11.069  23.440  1.00 91.78           H
ATOM   4371 2HG2 ILE A 286      -1.687 -12.663  22.656  1.00 91.78           H
ATOM   4372 3HG2 ILE A 286      -1.436 -11.202  21.670  1.00 91.78           H
ATOM   4373  CD1 ILE A 286      -3.452 -11.333  19.904  1.00 91.78           C
ATOM   4374 1HD1 ILE A 286      -3.768 -10.290  19.939  1.00 91.78           H
ATOM   4375 2HD1 ILE A 286      -2.363 -11.382  19.889  1.00 91.78           H
ATOM   4376 3HD1 ILE A 286      -3.850 -11.803  19.005  1.00 91.78           H
ATOM   4377  HN  ILE A 286      -5.885 -11.008  23.005  1.00 91.78           H
ATOM   4378  N   SER A 287      -3.713 -12.182  26.013  1.00 89.28           N
ATOM   4379  CA  SER A 287      -3.265 -11.735  27.320  1.00 89.28           C
ATOM   4380  C   SER A 287      -1.804 -12.134  27.537  1.00 89.28           C
ATOM   4381  O   SER A 287      -1.133 -11.596  28.416  1.00 89.28           O
ATOM   4382  HA  SER A 287      -3.366 -10.650  27.305  1.00 89.28           H
ATOM   4383  CB  SER A 287      -4.143 -12.313  28.431  1.00 89.28           C
ATOM   4384 1HB  SER A 287      -3.773 -11.975  29.399  1.00 89.28           H
ATOM   4385 2HB  SER A 287      -5.158 -11.930  28.327  1.00 89.28           H
ATOM   4386  OG  SER A 287      -4.169 -13.738  28.405  1.00 89.28           O
ATOM   4387  HG  SER A 287      -4.775 -14.082  29.122  1.00 89.28           H
ATOM   4388  HN  SER A 287      -4.018 -13.134  25.973  1.00 89.28           H
ATOM   4389  N   ASN A 288      -1.353 -13.076  26.720  1.00 92.40           N
ATOM   4390  CA  ASN A 288      -0.032 -13.652  26.900  1.00 92.40           C
ATOM   4391  C   ASN A 288       1.003 -12.774  26.193  1.00 92.40           C
ATOM   4392  O   ASN A 288       0.902 -12.535  24.991  1.00 92.40           O
ATOM   4393  HA  ASN A 288       0.121 -13.690  27.978  1.00 92.40           H
ATOM   4394  CB  ASN A 288       0.044 -15.055  26.293  1.00 92.40           C
ATOM   4395 1HB  ASN A 288      -0.793 -15.655  26.649  1.00 92.40           H
ATOM   4396 2HB  ASN A 288      -0.047 -14.991  25.208  1.00 92.40           H
ATOM   4397  CG  ASN A 288       1.362 -15.740  26.659  1.00 92.40           C
ATOM   4398  OD1 ASN A 288       2.413 -15.124  26.729  1.00 92.40           O
ATOM   4399  ND2 ASN A 288       1.248 -17.045  26.887  1.00 92.40           N
ATOM   4400 1HD2 ASN A 288       0.356 -17.490  26.812  1.00 92.40           H
ATOM   4401 2HD2 ASN A 288       2.055 -17.582  27.133  1.00 92.40           H
ATOM   4402  HN  ASN A 288      -1.874 -13.443  25.949  1.00 92.40           H
ATOM   4403  N   CYS A 289       1.975 -12.318  26.970  1.00 91.89           N
ATOM   4404  CA  CYS A 289       2.962 -11.381  26.461  1.00 91.89           C
ATOM   4405  C   CYS A 289       3.782 -12.088  25.379  1.00 91.89           C
ATOM   4406  O   CYS A 289       4.193 -11.465  24.402  1.00 91.89           O
ATOM   4407  HA  CYS A 289       2.409 -10.541  26.041  1.00 91.89           H
ATOM   4408  CB  CYS A 289       3.848 -10.831  27.580  1.00 91.89           C
ATOM   4409 1HB  CYS A 289       3.231 -10.361  28.346  1.00 91.89           H
ATOM   4410 2HB  CYS A 289       4.389 -11.645  28.062  1.00 91.89           H
ATOM   4411  SG  CYS A 289       5.032  -9.612  26.899  1.00 91.89           S
ATOM   4412  HN  CYS A 289       2.093 -12.578  27.928  1.00 91.89           H
ATOM   4413  N   ALA A 290       3.995 -13.378  25.591  1.00 93.87           N
ATOM   4414  CA  ALA A 290       4.809 -14.162  24.678  1.00 93.87           C
ATOM   4415  C   ALA A 290       4.143 -14.188  23.301  1.00 93.87           C
ATOM   4416  O   ALA A 290       4.808 -14.004  22.283  1.00 93.87           O
ATOM   4417  HA  ALA A 290       5.779 -13.671  24.594  1.00 93.87           H
ATOM   4418  CB  ALA A 290       5.015 -15.565  25.253  1.00 93.87           C
ATOM   4419 1HB  ALA A 290       5.518 -15.492  26.218  1.00 93.87           H
ATOM   4420 2HB  ALA A 290       4.047 -16.049  25.384  1.00 93.87           H
ATOM   4421 3HB  ALA A 290       5.626 -16.152  24.568  1.00 93.87           H
ATOM   4422  HN  ALA A 290       3.622 -13.886  26.368  1.00 93.87           H
ATOM   4423  N   VAL A 291       2.838 -14.419  23.315  1.00 93.86           N
ATOM   4424  CA  VAL A 291       2.077 -14.484  22.079  1.00 93.86           C
ATOM   4425  C   VAL A 291       2.073 -13.106  21.414  1.00 93.86           C
ATOM   4426  O   VAL A 291       2.267 -12.996  20.204  1.00 93.86           O
ATOM   4427  HA  VAL A 291       2.581 -15.190  21.419  1.00 93.86           H
ATOM   4428  CB  VAL A 291       0.670 -15.017  22.358  1.00 93.86           C
ATOM   4429  HB  VAL A 291       0.197 -14.351  23.079  1.00 93.86           H
ATOM   4430  CG1 VAL A 291      -0.180 -15.013  21.086  1.00 93.86           C
ATOM   4431 1HG1 VAL A 291      -0.261 -13.994  20.707  1.00 93.86           H
ATOM   4432 2HG1 VAL A 291       0.290 -15.645  20.333  1.00 93.86           H
ATOM   4433 3HG1 VAL A 291      -1.175 -15.396  21.313  1.00 93.86           H
ATOM   4434  CG2 VAL A 291       0.727 -16.415  22.976  1.00 93.86           C
ATOM   4435 1HG2 VAL A 291       1.228 -17.096  22.288  1.00 93.86           H
ATOM   4436 2HG2 VAL A 291       1.278 -16.376  23.915  1.00 93.86           H
ATOM   4437 3HG2 VAL A 291      -0.287 -16.770  23.164  1.00 93.86           H
ATOM   4438  HN  VAL A 291       2.304 -14.559  24.148  1.00 93.86           H
ATOM   4439  N   SER A 292       1.851 -12.089  22.234  1.00 92.98           N
ATOM   4440  CA  SER A 292       1.779 -10.727  21.734  1.00 92.98           C
ATOM   4441  C   SER A 292       3.104 -10.340  21.075  1.00 92.98           C
ATOM   4442  O   SER A 292       3.116  -9.714  20.016  1.00 92.98           O
ATOM   4443  HA  SER A 292       0.973 -10.731  21.000  1.00 92.98           H
ATOM   4444  CB  SER A 292       1.439  -9.745  22.858  1.00 92.98           C
ATOM   4445 1HB  SER A 292       0.556 -10.097  23.391  1.00 92.98           H
ATOM   4446 2HB  SER A 292       2.257  -9.720  23.577  1.00 92.98           H
ATOM   4447  OG  SER A 292       1.201  -8.430  22.364  1.00 92.98           O
ATOM   4448  HG  SER A 292       0.324  -8.398  21.884  1.00 92.98           H
ATOM   4449  HN  SER A 292       1.721 -12.185  23.221  1.00 92.98           H
ATOM   4450  N   THR A 293       4.189 -10.730  21.728  1.00 93.17           N
ATOM   4451  CA  THR A 293       5.517 -10.409  21.233  1.00 93.17           C
ATOM   4452  C   THR A 293       5.723 -11.002  19.837  1.00 93.17           C
ATOM   4453  O   THR A 293       6.211 -10.322  18.936  1.00 93.17           O
ATOM   4454  HA  THR A 293       5.595  -9.326  21.135  1.00 93.17           H
ATOM   4455  CB  THR A 293       6.537 -10.904  22.260  1.00 93.17           C
ATOM   4456  HB  THR A 293       6.394 -11.964  22.471  1.00 93.17           H
ATOM   4457  OG1 THR A 293       6.366 -10.027  23.369  1.00 93.17           O
ATOM   4458  HG1 THR A 293       5.734 -10.430  24.031  1.00 93.17           H
ATOM   4459  CG2 THR A 293       7.981 -10.664  21.813  1.00 93.17           C
ATOM   4460 1HG2 THR A 293       8.143  -9.596  21.667  1.00 93.17           H
ATOM   4461 2HG2 THR A 293       8.164 -11.191  20.877  1.00 93.17           H
ATOM   4462 3HG2 THR A 293       8.664 -11.033  22.578  1.00 93.17           H
ATOM   4463  HN  THR A 293       4.171 -11.255  22.579  1.00 93.17           H
ATOM   4464  N   ASN A 294       5.340 -12.263  19.702  1.00 94.59           N
ATOM   4465  CA  ASN A 294       5.540 -12.976  18.452  1.00 94.59           C
ATOM   4466  C   ASN A 294       4.670 -12.343  17.364  1.00 94.59           C
ATOM   4467  O   ASN A 294       5.095 -12.224  16.216  1.00 94.59           O
ATOM   4468  HA  ASN A 294       6.605 -12.888  18.239  1.00 94.59           H
ATOM   4469  CB  ASN A 294       5.135 -14.446  18.586  1.00 94.59           C
ATOM   4470 1HB  ASN A 294       4.164 -14.516  19.076  1.00 94.59           H
ATOM   4471 2HB  ASN A 294       5.025 -14.888  17.595  1.00 94.59           H
ATOM   4472  CG  ASN A 294       6.175 -15.231  19.387  1.00 94.59           C
ATOM   4473  OD1 ASN A 294       7.300 -14.801  19.582  1.00 94.59           O
ATOM   4474  ND2 ASN A 294       5.738 -16.402  19.840  1.00 94.59           N
ATOM   4475 1HD2 ASN A 294       4.802 -16.696  19.644  1.00 94.59           H
ATOM   4476 2HD2 ASN A 294       6.344 -16.990  20.376  1.00 94.59           H
ATOM   4477  HN  ASN A 294       4.902 -12.795  20.427  1.00 94.59           H
ATOM   4478  N   ILE A 295       3.469 -11.954  17.764  1.00 93.47           N
ATOM   4479  CA  ILE A 295       2.518 -11.378  16.827  1.00 93.47           C
ATOM   4480  C   ILE A 295       3.076 -10.060  16.287  1.00 93.47           C
ATOM   4481  O   ILE A 295       2.943  -9.765  15.100  1.00 93.47           O
ATOM   4482  HA  ILE A 295       2.416 -12.076  15.996  1.00 93.47           H
ATOM   4483  CB  ILE A 295       1.140 -11.243  17.477  1.00 93.47           C
ATOM   4484  HB  ILE A 295       1.276 -10.869  18.492  1.00 93.47           H
ATOM   4485  CG1 ILE A 295       0.450 -12.604  17.587  1.00 93.47           C
ATOM   4486 1HG1 ILE A 295       0.170 -12.955  16.594  1.00 93.47           H
ATOM   4487 2HG1 ILE A 295       1.144 -13.336  17.999  1.00 93.47           H
ATOM   4488  CG2 ILE A 295       0.279 -10.223  16.731  1.00 93.47           C
ATOM   4489 1HG2 ILE A 295       0.771  -9.250  16.749  1.00 93.47           H
ATOM   4490 2HG2 ILE A 295       0.148 -10.544  15.697  1.00 93.47           H
ATOM   4491 3HG2 ILE A 295      -0.695 -10.146  17.214  1.00 93.47           H
ATOM   4492  CD1 ILE A 295      -0.795 -12.518  18.473  1.00 93.47           C
ATOM   4493 1HD1 ILE A 295      -0.507 -12.190  19.472  1.00 93.47           H
ATOM   4494 2HD1 ILE A 295      -1.497 -11.803  18.044  1.00 93.47           H
ATOM   4495 3HD1 ILE A 295      -1.266 -13.499  18.534  1.00 93.47           H
ATOM   4496  HN  ILE A 295       3.142 -12.025  18.706  1.00 93.47           H
ATOM   4497  N   ASP A 296       3.687  -9.301  17.185  1.00 93.76           N
ATOM   4498  CA  ASP A 296       4.238  -8.007  16.820  1.00 93.76           C
ATOM   4499  C   ASP A 296       5.396  -8.208  15.840  1.00 93.76           C
ATOM   4500  O   ASP A 296       5.536  -7.456  14.877  1.00 93.76           O
ATOM   4501  HA  ASP A 296       3.408  -7.457  16.378  1.00 93.76           H
ATOM   4502  CB  ASP A 296       4.781  -7.274  18.048  1.00 93.76           C
ATOM   4503 1HB  ASP A 296       5.445  -7.934  18.607  1.00 93.76           H
ATOM   4504 2HB  ASP A 296       5.377  -6.417  17.731  1.00 93.76           H
ATOM   4505  CG  ASP A 296       3.642  -6.802  18.954  1.00 93.76           C
ATOM   4506  OD1 ASP A 296       2.502  -6.735  18.444  1.00 93.76           O
ATOM   4507  OD2 ASP A 296       3.935  -6.519  20.135  1.00 93.76           O
ATOM   4508  HN  ASP A 296       3.809  -9.557  18.144  1.00 93.76           H
ATOM   4509  N   ILE A 297       6.195  -9.227  16.119  1.00 94.57           N
ATOM   4510  CA  ILE A 297       7.304  -9.569  15.245  1.00 94.57           C
ATOM   4511  C   ILE A 297       6.762  -9.970  13.871  1.00 94.57           C
ATOM   4512  O   ILE A 297       7.286  -9.542  12.844  1.00 94.57           O
ATOM   4513  HA  ILE A 297       7.915  -8.674  15.127  1.00 94.57           H
ATOM   4514  CB  ILE A 297       8.187 -10.638  15.892  1.00 94.57           C
ATOM   4515  HB  ILE A 297       7.542 -11.434  16.265  1.00 94.57           H
ATOM   4516  CG1 ILE A 297       8.944 -10.069  17.094  1.00 94.57           C
ATOM   4517 1HG1 ILE A 297       9.695  -9.357  16.752  1.00 94.57           H
ATOM   4518 2HG1 ILE A 297       8.254  -9.521  17.737  1.00 94.57           H
ATOM   4519  CG2 ILE A 297       9.131 -11.266  14.865  1.00 94.57           C
ATOM   4520 1HG2 ILE A 297       8.547 -11.730  14.070  1.00 94.57           H
ATOM   4521 2HG2 ILE A 297       9.772 -10.493  14.441  1.00 94.57           H
ATOM   4522 3HG2 ILE A 297       9.747 -12.022  15.352  1.00 94.57           H
ATOM   4523  CD1 ILE A 297       9.618 -11.185  17.896  1.00 94.57           C
ATOM   4524 1HD1 ILE A 297       8.861 -11.881  18.257  1.00 94.57           H
ATOM   4525 2HD1 ILE A 297      10.325 -11.715  17.257  1.00 94.57           H
ATOM   4526 3HD1 ILE A 297      10.149 -10.753  18.744  1.00 94.57           H
ATOM   4527  HN  ILE A 297       6.094  -9.813  16.923  1.00 94.57           H
ATOM   4528  N   CYS A 298       5.718 -10.785  13.898  1.00 94.71           N
ATOM   4529  CA  CYS A 298       5.097 -11.247  12.668  1.00 94.71           C
ATOM   4530  C   CYS A 298       4.634 -10.023  11.875  1.00 94.71           C
ATOM   4531  O   CYS A 298       4.779  -9.978  10.654  1.00 94.71           O
ATOM   4532  HA  CYS A 298       5.861 -11.797  12.119  1.00 94.71           H
ATOM   4533  CB  CYS A 298       3.946 -12.217  12.944  1.00 94.71           C
ATOM   4534 1HB  CYS A 298       3.306 -11.819  13.732  1.00 94.71           H
ATOM   4535 2HB  CYS A 298       3.327 -12.322  12.053  1.00 94.71           H
ATOM   4536  SG  CYS A 298       4.609 -13.848  13.441  1.00 94.71           S
ATOM   4537  HG  CYS A 298       4.957 -13.488  14.673  1.00 94.71           H
ATOM   4538  HN  CYS A 298       5.298 -11.129  14.738  1.00 94.71           H
ATOM   4539  N   PHE A 299       4.086  -9.060  12.601  1.00 93.45           N
ATOM   4540  CA  PHE A 299       3.595  -7.841  11.980  1.00 93.45           C
ATOM   4541  C   PHE A 299       4.716  -7.117  11.233  1.00 93.45           C
ATOM   4542  O   PHE A 299       4.532  -6.688  10.095  1.00 93.45           O
ATOM   4543  HA  PHE A 299       2.817  -8.129  11.274  1.00 93.45           H
ATOM   4544  CB  PHE A 299       3.083  -6.940  13.106  1.00 93.45           C
ATOM   4545 1HB  PHE A 299       2.320  -7.478  13.669  1.00 93.45           H
ATOM   4546 2HB  PHE A 299       3.903  -6.736  13.795  1.00 93.45           H
ATOM   4547  CG  PHE A 299       2.499  -5.612  12.623  1.00 93.45           C
ATOM   4548  CD1 PHE A 299       3.293  -4.512  12.533  1.00 93.45           C
ATOM   4549  HD1 PHE A 299       4.347  -4.577  12.805  1.00 93.45           H
ATOM   4550  CD2 PHE A 299       1.184  -5.530  12.283  1.00 93.45           C
ATOM   4551  HD2 PHE A 299       0.547  -6.412  12.355  1.00 93.45           H
ATOM   4552  CE1 PHE A 299       2.751  -3.278  12.084  1.00 93.45           C
ATOM   4553  HE1 PHE A 299       3.388  -2.397  12.013  1.00 93.45           H
ATOM   4554  CE2 PHE A 299       0.642  -4.297  11.834  1.00 93.45           C
ATOM   4555  HE2 PHE A 299      -0.411  -4.232  11.562  1.00 93.45           H
ATOM   4556  CZ  PHE A 299       1.437  -3.197  11.744  1.00 93.45           C
ATOM   4557  HZ  PHE A 299       1.020  -2.251  11.400  1.00 93.45           H
ATOM   4558  HN  PHE A 299       3.975  -9.102  13.594  1.00 93.45           H
ATOM   4559  N   GLN A 300       5.853  -7.002  11.904  1.00 93.55           N
ATOM   4560  CA  GLN A 300       6.987  -6.292  11.337  1.00 93.55           C
ATOM   4561  C   GLN A 300       7.426  -6.951  10.028  1.00 93.55           C
ATOM   4562  O   GLN A 300       7.656  -6.268   9.032  1.00 93.55           O
ATOM   4563  HA  GLN A 300       6.628  -5.282  11.141  1.00 93.55           H
ATOM   4564  CB  GLN A 300       8.146  -6.227  12.334  1.00 93.55           C
ATOM   4565 1HB  GLN A 300       8.347  -7.222  12.730  1.00 93.55           H
ATOM   4566 2HB  GLN A 300       9.052  -5.899  11.824  1.00 93.55           H
ATOM   4567  CG  GLN A 300       7.827  -5.269  13.484  1.00 93.55           C
ATOM   4568 1HG  GLN A 300       7.580  -4.286  13.085  1.00 93.55           H
ATOM   4569 2HG  GLN A 300       6.950  -5.624  14.025  1.00 93.55           H
ATOM   4570  CD  GLN A 300       9.013  -5.152  14.445  1.00 93.55           C
ATOM   4571  OE1 GLN A 300      10.162  -5.333  14.078  1.00 93.55           O
ATOM   4572  NE2 GLN A 300       8.670  -4.840  15.691  1.00 93.55           N
ATOM   4573 1HE2 GLN A 300       7.707  -4.705  15.926  1.00 93.55           H
ATOM   4574 2HE2 GLN A 300       9.374  -4.740  16.394  1.00 93.55           H
ATOM   4575  HN  GLN A 300       6.005  -7.382  12.816  1.00 93.55           H
ATOM   4576  N   VAL A 301       7.530  -8.272  10.074  1.00 95.43           N
ATOM   4577  CA  VAL A 301       8.043  -9.021   8.940  1.00 95.43           C
ATOM   4578  C   VAL A 301       7.097  -8.851   7.750  1.00 95.43           C
ATOM   4579  O   VAL A 301       7.526  -8.477   6.660  1.00 95.43           O
ATOM   4580  HA  VAL A 301       9.014  -8.600   8.679  1.00 95.43           H
ATOM   4581  CB  VAL A 301       8.253 -10.485   9.332  1.00 95.43           C
ATOM   4582  HB  VAL A 301       7.311 -10.863   9.731  1.00 95.43           H
ATOM   4583  CG1 VAL A 301       8.620 -11.333   8.113  1.00 95.43           C
ATOM   4584 1HG1 VAL A 301       7.817 -11.279   7.378  1.00 95.43           H
ATOM   4585 2HG1 VAL A 301       9.542 -10.954   7.672  1.00 95.43           H
ATOM   4586 3HG1 VAL A 301       8.763 -12.369   8.420  1.00 95.43           H
ATOM   4587  CG2 VAL A 301       9.312 -10.613  10.428  1.00 95.43           C
ATOM   4588 1HG2 VAL A 301      10.259 -10.210  10.068  1.00 95.43           H
ATOM   4589 2HG2 VAL A 301       8.993 -10.057  11.310  1.00 95.43           H
ATOM   4590 3HG2 VAL A 301       9.441 -11.664  10.688  1.00 95.43           H
ATOM   4591  HN  VAL A 301       7.270  -8.826  10.864  1.00 95.43           H
ATOM   4592  N   THR A 302       5.827  -9.133   8.000  1.00 94.51           N
ATOM   4593  CA  THR A 302       4.840  -9.151   6.933  1.00 94.51           C
ATOM   4594  C   THR A 302       4.651  -7.746   6.358  1.00 94.51           C
ATOM   4595  O   THR A 302       4.412  -7.587   5.162  1.00 94.51           O
ATOM   4596  HA  THR A 302       5.218  -9.778   6.126  1.00 94.51           H
ATOM   4597  CB  THR A 302       3.552  -9.758   7.491  1.00 94.51           C
ATOM   4598  HB  THR A 302       2.774  -9.788   6.728  1.00 94.51           H
ATOM   4599  OG1 THR A 302       3.260  -8.961   8.636  1.00 94.51           O
ATOM   4600  HG1 THR A 302       3.621  -9.399   9.459  1.00 94.51           H
ATOM   4601  CG2 THR A 302       3.764 -11.163   8.059  1.00 94.51           C
ATOM   4602 1HG2 THR A 302       4.493 -11.121   8.868  1.00 94.51           H
ATOM   4603 2HG2 THR A 302       4.131 -11.821   7.272  1.00 94.51           H
ATOM   4604 3HG2 THR A 302       2.818 -11.546   8.442  1.00 94.51           H
ATOM   4605  HN  THR A 302       5.470  -9.347   8.909  1.00 94.51           H
ATOM   4606  N   GLN A 303       4.765  -6.761   7.238  1.00 93.00           N
ATOM   4607  CA  GLN A 303       4.662  -5.372   6.823  1.00 93.00           C
ATOM   4608  C   GLN A 303       5.770  -5.033   5.823  1.00 93.00           C
ATOM   4609  O   GLN A 303       5.522  -4.366   4.820  1.00 93.00           O
ATOM   4610  HA  GLN A 303       3.689  -5.285   6.341  1.00 93.00           H
ATOM   4611  CB  GLN A 303       4.709  -4.435   8.031  1.00 93.00           C
ATOM   4612 1HB  GLN A 303       3.867  -4.644   8.691  1.00 93.00           H
ATOM   4613 2HB  GLN A 303       5.617  -4.620   8.605  1.00 93.00           H
ATOM   4614  CG  GLN A 303       4.668  -2.970   7.591  1.00 93.00           C
ATOM   4615 1HG  GLN A 303       5.639  -2.679   7.190  1.00 93.00           H
ATOM   4616 2HG  GLN A 303       3.942  -2.849   6.787  1.00 93.00           H
ATOM   4617  CD  GLN A 303       4.299  -2.056   8.761  1.00 93.00           C
ATOM   4618  OE1 GLN A 303       5.140  -1.608   9.522  1.00 93.00           O
ATOM   4619  NE2 GLN A 303       2.996  -1.804   8.861  1.00 93.00           N
ATOM   4620 1HE2 GLN A 303       2.358  -2.203   8.203  1.00 93.00           H
ATOM   4621 2HE2 GLN A 303       2.656  -1.216   9.594  1.00 93.00           H
ATOM   4622  HN  GLN A 303       4.924  -6.900   8.215  1.00 93.00           H
ATOM   4623  N   THR A 304       6.967  -5.509   6.132  1.00 94.28           N
ATOM   4624  CA  THR A 304       8.124  -5.219   5.301  1.00 94.28           C
ATOM   4625  C   THR A 304       7.947  -5.828   3.909  1.00 94.28           C
ATOM   4626  O   THR A 304       8.278  -5.199   2.905  1.00 94.28           O
ATOM   4627  HA  THR A 304       8.192  -4.139   5.171  1.00 94.28           H
ATOM   4628  CB  THR A 304       9.369  -5.725   6.032  1.00 94.28           C
ATOM   4629  HB  THR A 304       9.360  -6.813   6.109  1.00 94.28           H
ATOM   4630  OG1 THR A 304       9.356  -5.021   7.270  1.00 94.28           O
ATOM   4631  HG1 THR A 304       8.915  -5.577   7.975  1.00 94.28           H
ATOM   4632  CG2 THR A 304      10.667  -5.273   5.360  1.00 94.28           C
ATOM   4633 1HG2 THR A 304      10.707  -4.183   5.344  1.00 94.28           H
ATOM   4634 2HG2 THR A 304      10.699  -5.653   4.339  1.00 94.28           H
ATOM   4635 3HG2 THR A 304      11.520  -5.659   5.918  1.00 94.28           H
ATOM   4636  HN  THR A 304       7.153  -6.080   6.931  1.00 94.28           H
ATOM   4637  N   ILE A 305       7.425  -7.046   3.893  1.00 93.92           N
ATOM   4638  CA  ILE A 305       7.177  -7.737   2.639  1.00 93.92           C
ATOM   4639  C   ILE A 305       6.213  -6.908   1.787  1.00 93.92           C
ATOM   4640  O   ILE A 305       6.381  -6.809   0.572  1.00 93.92           O
ATOM   4641  HA  ILE A 305       8.128  -7.810   2.112  1.00 93.92           H
ATOM   4642  CB  ILE A 305       6.693  -9.165   2.901  1.00 93.92           C
ATOM   4643  HB  ILE A 305       5.858  -9.120   3.600  1.00 93.92           H
ATOM   4644  CG1 ILE A 305       7.790 -10.003   3.561  1.00 93.92           C
ATOM   4645 1HG1 ILE A 305       8.572 -10.223   2.834  1.00 93.92           H
ATOM   4646 2HG1 ILE A 305       8.254  -9.432   4.365  1.00 93.92           H
ATOM   4647  CG2 ILE A 305       6.173  -9.812   1.616  1.00 93.92           C
ATOM   4648 1HG2 ILE A 305       5.340  -9.227   1.226  1.00 93.92           H
ATOM   4649 2HG2 ILE A 305       6.972  -9.844   0.876  1.00 93.92           H
ATOM   4650 3HG2 ILE A 305       5.836 -10.826   1.830  1.00 93.92           H
ATOM   4651  CD1 ILE A 305       7.221 -11.309   4.118  1.00 93.92           C
ATOM   4652 1HD1 ILE A 305       6.457 -11.085   4.863  1.00 93.92           H
ATOM   4653 2HD1 ILE A 305       6.780 -11.888   3.307  1.00 93.92           H
ATOM   4654 3HD1 ILE A 305       8.022 -11.885   4.582  1.00 93.92           H
ATOM   4655  HN  ILE A 305       7.174  -7.558   4.714  1.00 93.92           H
ATOM   4656  N   ALA A 306       5.225  -6.334   2.457  1.00 91.22           N
ATOM   4657  CA  ALA A 306       4.196  -5.575   1.768  1.00 91.22           C
ATOM   4658  C   ALA A 306       4.828  -4.346   1.110  1.00 91.22           C
ATOM   4659  O   ALA A 306       4.397  -3.920   0.040  1.00 91.22           O
ATOM   4660  HA  ALA A 306       3.774  -6.214   0.993  1.00 91.22           H
ATOM   4661  CB  ALA A 306       3.088  -5.202   2.756  1.00 91.22           C
ATOM   4662 1HB  ALA A 306       2.652  -6.110   3.172  1.00 91.22           H
ATOM   4663 2HB  ALA A 306       3.508  -4.598   3.561  1.00 91.22           H
ATOM   4664 3HB  ALA A 306       2.316  -4.632   2.238  1.00 91.22           H
ATOM   4665  HN  ALA A 306       5.121  -6.381   3.450  1.00 91.22           H
ATOM   4666  N   PHE A 307       5.840  -3.812   1.778  1.00 92.48           N
ATOM   4667  CA  PHE A 307       6.471  -2.584   1.325  1.00 92.48           C
ATOM   4668  C   PHE A 307       7.302  -2.828   0.064  1.00 92.48           C
ATOM   4669  O   PHE A 307       7.406  -1.953  -0.794  1.00 92.48           O
ATOM   4670  HA  PHE A 307       5.675  -1.875   1.102  1.00 92.48           H
ATOM   4671  CB  PHE A 307       7.398  -2.116   2.450  1.00 92.48           C
ATOM   4672 1HB  PHE A 307       8.018  -2.954   2.768  1.00 92.48           H
ATOM   4673 2HB  PHE A 307       8.069  -1.352   2.059  1.00 92.48           H
ATOM   4674  CG  PHE A 307       6.663  -1.554   3.668  1.00 92.48           C
ATOM   4675  CD1 PHE A 307       5.303  -1.567   3.708  1.00 92.48           C
ATOM   4676  HD1 PHE A 307       4.737  -1.979   2.872  1.00 92.48           H
ATOM   4677  CD2 PHE A 307       7.369  -1.040   4.710  1.00 92.48           C
ATOM   4678  HD2 PHE A 307       8.458  -1.029   4.678  1.00 92.48           H
ATOM   4679  CE1 PHE A 307       4.621  -1.045   4.839  1.00 92.48           C
ATOM   4680  HE1 PHE A 307       3.532  -1.055   4.871  1.00 92.48           H
ATOM   4681  CE2 PHE A 307       6.687  -0.517   5.841  1.00 92.48           C
ATOM   4682  HE2 PHE A 307       7.253  -0.105   6.677  1.00 92.48           H
ATOM   4683  CZ  PHE A 307       5.327  -0.531   5.881  1.00 92.48           C
ATOM   4684  HZ  PHE A 307       4.804  -0.130   6.749  1.00 92.48           H
ATOM   4685  HN  PHE A 307       6.228  -4.204   2.613  1.00 92.48           H
ATOM   4686  N   PHE A 308       7.873  -4.021  -0.009  1.00 92.08           N
ATOM   4687  CA  PHE A 308       8.675  -4.399  -1.160  1.00 92.08           C
ATOM   4688  C   PHE A 308       7.857  -4.311  -2.450  1.00 92.08           C
ATOM   4689  O   PHE A 308       8.415  -4.153  -3.534  1.00 92.08           O
ATOM   4690  HA  PHE A 308       9.511  -3.702  -1.215  1.00 92.08           H
ATOM   4691  CB  PHE A 308       9.112  -5.849  -0.945  1.00 92.08           C
ATOM   4692 1HB  PHE A 308       8.393  -6.341  -0.290  1.00 92.08           H
ATOM   4693 2HB  PHE A 308       9.083  -6.372  -1.901  1.00 92.08           H
ATOM   4694  CG  PHE A 308      10.511  -5.994  -0.344  1.00 92.08           C
ATOM   4695  CD1 PHE A 308      11.609  -5.871  -1.137  1.00 92.08           C
ATOM   4696  HD1 PHE A 308      11.492  -5.669  -2.202  1.00 92.08           H
ATOM   4697  CD2 PHE A 308      10.657  -6.247   0.985  1.00 92.08           C
ATOM   4698  HD2 PHE A 308       9.778  -6.345   1.621  1.00 92.08           H
ATOM   4699  CE1 PHE A 308      12.907  -6.006  -0.579  1.00 92.08           C
ATOM   4700  HE1 PHE A 308      13.787  -5.908  -1.215  1.00 92.08           H
ATOM   4701  CE2 PHE A 308      11.956  -6.382   1.543  1.00 92.08           C
ATOM   4702  HE2 PHE A 308      12.073  -6.584   2.608  1.00 92.08           H
ATOM   4703  CZ  PHE A 308      13.054  -6.259   0.750  1.00 92.08           C
ATOM   4704  HZ  PHE A 308      14.050  -6.362   1.178  1.00 92.08           H
ATOM   4705  HN  PHE A 308       7.795  -4.723   0.700  1.00 92.08           H
ATOM   4706  N   HIS A 309       6.546  -4.417  -2.290  1.00 87.78           N
ATOM   4707  CA  HIS A 309       5.650  -4.422  -3.434  1.00 87.78           C
ATOM   4708  C   HIS A 309       5.815  -3.119  -4.220  1.00 87.78           C
ATOM   4709  O   HIS A 309       5.735  -3.116  -5.447  1.00 87.78           O
ATOM   4710  HA  HIS A 309       5.952  -5.257  -4.065  1.00 87.78           H
ATOM   4711  CB  HIS A 309       4.206  -4.669  -2.993  1.00 87.78           C
ATOM   4712 1HB  HIS A 309       4.173  -5.570  -2.380  1.00 87.78           H
ATOM   4713 2HB  HIS A 309       3.883  -3.842  -2.360  1.00 87.78           H
ATOM   4714  CG  HIS A 309       3.231  -4.819  -4.136  1.00 87.78           C
ATOM   4715  ND1 HIS A 309       2.564  -3.745  -4.699  1.00 87.78           N
ATOM   4716  HD1 HIS A 309       2.652  -2.790  -4.418  1.00 87.78           H
ATOM   4717  CD2 HIS A 309       2.820  -5.928  -4.817  1.00 87.78           C
ATOM   4718  HD2 HIS A 309       3.151  -6.949  -4.631  1.00 87.78           H
ATOM   4719  CE1 HIS A 309       1.788  -4.198  -5.672  1.00 87.78           C
ATOM   4720  HE1 HIS A 309       1.136  -3.596  -6.305  1.00 87.78           H
ATOM   4721  NE2 HIS A 309       1.947  -5.551  -5.744  1.00 87.78           N
ATOM   4722  HN  HIS A 309       6.096  -4.499  -1.401  1.00 87.78           H
ATOM   4723  N   SER A 310       6.041  -2.044  -3.480  1.00 88.50           N
ATOM   4724  CA  SER A 310       6.076  -0.719  -4.075  1.00 88.50           C
ATOM   4725  C   SER A 310       7.330  -0.565  -4.938  1.00 88.50           C
ATOM   4726  O   SER A 310       7.442   0.383  -5.713  1.00 88.50           O
ATOM   4727  HA  SER A 310       5.178  -0.656  -4.691  1.00 88.50           H
ATOM   4728  CB  SER A 310       6.034   0.370  -3.001  1.00 88.50           C
ATOM   4729 1HB  SER A 310       6.804   0.173  -2.255  1.00 88.50           H
ATOM   4730 2HB  SER A 310       6.267   1.334  -3.452  1.00 88.50           H
ATOM   4731  OG  SER A 310       4.762   0.440  -2.362  1.00 88.50           O
ATOM   4732  HG  SER A 310       4.093   0.858  -2.976  1.00 88.50           H
ATOM   4733  HN  SER A 310       6.199  -2.067  -2.492  1.00 88.50           H
ATOM   4734  N   CYS A 311       8.242  -1.513  -4.773  1.00 90.87           N
ATOM   4735  CA  CYS A 311       9.473  -1.508  -5.545  1.00 90.87           C
ATOM   4736  C   CYS A 311       9.386  -2.616  -6.596  1.00 90.87           C
ATOM   4737  O   CYS A 311      10.257  -2.730  -7.456  1.00 90.87           O
ATOM   4738  HA  CYS A 311       9.542  -0.529  -6.019  1.00 90.87           H
ATOM   4739  CB  CYS A 311      10.703  -1.668  -4.648  1.00 90.87           C
ATOM   4740 1HB  CYS A 311      11.605  -1.420  -5.207  1.00 90.87           H
ATOM   4741 2HB  CYS A 311      10.646  -0.972  -3.811  1.00 90.87           H
ATOM   4742  SG  CYS A 311      10.805  -3.386  -4.026  1.00 90.87           S
ATOM   4743  HG  CYS A 311      11.927  -3.216  -3.332  1.00 90.87           H
ATOM   4744  HN  CYS A 311       8.150  -2.272  -4.129  1.00 90.87           H
ATOM   4745  N   LEU A 312       8.326  -3.404  -6.492  1.00 87.35           N
ATOM   4746  CA  LEU A 312       8.170  -4.566  -7.351  1.00 87.35           C
ATOM   4747  C   LEU A 312       7.467  -4.148  -8.644  1.00 87.35           C
ATOM   4748  O   LEU A 312       7.698  -4.737  -9.699  1.00 87.35           O
ATOM   4749  HA  LEU A 312       9.169  -4.924  -7.601  1.00 87.35           H
ATOM   4750  CB  LEU A 312       7.459  -5.694  -6.602  1.00 87.35           C
ATOM   4751 1HB  LEU A 312       6.582  -5.278  -6.105  1.00 87.35           H
ATOM   4752 2HB  LEU A 312       7.098  -6.418  -7.333  1.00 87.35           H
ATOM   4753  CG  LEU A 312       8.296  -6.439  -5.559  1.00 87.35           C
ATOM   4754  HG  LEU A 312       8.639  -5.717  -4.818  1.00 87.35           H
ATOM   4755  CD1 LEU A 312       7.452  -7.478  -4.819  1.00 87.35           C
ATOM   4756 1HD1 LEU A 312       6.624  -6.981  -4.313  1.00 87.35           H
ATOM   4757 2HD1 LEU A 312       7.058  -8.202  -5.534  1.00 87.35           H
ATOM   4758 3HD1 LEU A 312       8.071  -7.993  -4.085  1.00 87.35           H
ATOM   4759  CD2 LEU A 312       9.540  -7.059  -6.197  1.00 87.35           C
ATOM   4760 1HD2 LEU A 312       9.239  -7.764  -6.971  1.00 87.35           H
ATOM   4761 2HD2 LEU A 312      10.152  -6.273  -6.640  1.00 87.35           H
ATOM   4762 3HD2 LEU A 312      10.117  -7.582  -5.434  1.00 87.35           H
ATOM   4763  HN  LEU A 312       7.584  -3.260  -5.838  1.00 87.35           H
ATOM   4764  N   ASN A 313       6.623  -3.134  -8.520  1.00 79.71           N
ATOM   4765  CA  ASN A 313       5.777  -2.725  -9.629  1.00 79.71           C
ATOM   4766  C   ASN A 313       6.652  -2.419 -10.846  1.00 79.71           C
ATOM   4767  O   ASN A 313       6.448  -2.985 -11.919  1.00 79.71           O
ATOM   4768  HA  ASN A 313       5.103  -3.564  -9.800  1.00 79.71           H
ATOM   4769  CB  ASN A 313       4.990  -1.460  -9.283  1.00 79.71           C
ATOM   4770 1HB  ASN A 313       5.642  -0.748  -8.777  1.00 79.71           H
ATOM   4771 2HB  ASN A 313       4.644  -0.980 -10.199  1.00 79.71           H
ATOM   4772  CG  ASN A 313       3.792  -1.787  -8.388  1.00 79.71           C
ATOM   4773  OD1 ASN A 313       3.263  -2.886  -8.393  1.00 79.71           O
ATOM   4774  ND2 ASN A 313       3.396  -0.774  -7.623  1.00 79.71           N
ATOM   4775 1HD2 ASN A 313       3.874   0.104  -7.668  1.00 79.71           H
ATOM   4776 2HD2 ASN A 313       2.619  -0.889  -7.003  1.00 79.71           H
ATOM   4777  HN  ASN A 313       6.513  -2.597  -7.684  1.00 79.71           H
ATOM   4778  N   PRO A 314       7.637  -1.522 -10.704  1.00 79.22           N
ATOM   4779  CA  PRO A 314       8.490  -1.151 -11.836  1.00 79.22           C
ATOM   4780  C   PRO A 314       9.109  -2.364 -12.513  1.00 79.22           C
ATOM   4781  O   PRO A 314       9.199  -2.416 -13.738  1.00 79.22           O
ATOM   4782  HA  PRO A 314       7.895  -0.666 -12.609  1.00 79.22           H
ATOM   4783  CB  PRO A 314       9.553  -0.247 -11.208  1.00 79.22           C
ATOM   4784 1HB  PRO A 314      10.432  -0.814 -10.902  1.00 79.22           H
ATOM   4785 2HB  PRO A 314       9.895   0.515 -11.908  1.00 79.22           H
ATOM   4786  CG  PRO A 314       8.833   0.367 -10.013  1.00 79.22           C
ATOM   4787 1HG  PRO A 314       9.534   0.750  -9.272  1.00 79.22           H
ATOM   4788 2HG  PRO A 314       8.207   1.209 -10.307  1.00 79.22           H
ATOM   4789  CD  PRO A 314       8.013  -0.795  -9.477  1.00 79.22           C
ATOM   4790 1HD  PRO A 314       8.594  -1.423  -8.802  1.00 79.22           H
ATOM   4791 2HD  PRO A 314       7.142  -0.452  -8.919  1.00 79.22           H
ATOM   4792  N   VAL A 315       9.522  -3.315 -11.688  1.00 81.46           N
ATOM   4793  CA  VAL A 315      10.244  -4.474 -12.185  1.00 81.46           C
ATOM   4794  C   VAL A 315       9.324  -5.290 -13.096  1.00 81.46           C
ATOM   4795  O   VAL A 315       9.751  -5.774 -14.143  1.00 81.46           O
ATOM   4796  HA  VAL A 315      11.086  -4.110 -12.774  1.00 81.46           H
ATOM   4797  CB  VAL A 315      10.799  -5.287 -11.014  1.00 81.46           C
ATOM   4798  HB  VAL A 315       9.958  -5.605 -10.398  1.00 81.46           H
ATOM   4799  CG1 VAL A 315      11.520  -6.542 -11.510  1.00 81.46           C
ATOM   4800 1HG1 VAL A 315      10.821  -7.165 -12.068  1.00 81.46           H
ATOM   4801 2HG1 VAL A 315      12.347  -6.253 -12.159  1.00 81.46           H
ATOM   4802 3HG1 VAL A 315      11.905  -7.101 -10.657  1.00 81.46           H
ATOM   4803  CG2 VAL A 315      11.722  -4.432 -10.143  1.00 81.46           C
ATOM   4804 1HG2 VAL A 315      12.557  -4.071 -10.744  1.00 81.46           H
ATOM   4805 2HG2 VAL A 315      11.165  -3.583  -9.747  1.00 81.46           H
ATOM   4806 3HG2 VAL A 315      12.103  -5.034  -9.318  1.00 81.46           H
ATOM   4807  HN  VAL A 315       9.372  -3.302 -10.700  1.00 81.46           H
ATOM   4808  N   LEU A 316       8.078  -5.417 -12.664  1.00 77.30           N
ATOM   4809  CA  LEU A 316       7.098  -6.180 -13.418  1.00 77.30           C
ATOM   4810  C   LEU A 316       6.970  -5.589 -14.824  1.00 77.30           C
ATOM   4811  O   LEU A 316       6.879  -6.325 -15.805  1.00 77.30           O
ATOM   4812  HA  LEU A 316       7.474  -7.200 -13.506  1.00 77.30           H
ATOM   4813  CB  LEU A 316       5.772  -6.251 -12.658  1.00 77.30           C
ATOM   4814 1HB  LEU A 316       5.455  -5.235 -12.425  1.00 77.30           H
ATOM   4815 2HB  LEU A 316       5.018  -6.676 -13.320  1.00 77.30           H
ATOM   4816  CG  LEU A 316       5.786  -7.061 -11.360  1.00 77.30           C
ATOM   4817  HG  LEU A 316       6.583  -6.675 -10.724  1.00 77.30           H
ATOM   4818  CD1 LEU A 316       4.473  -6.891 -10.593  1.00 77.30           C
ATOM   4819 1HD1 LEU A 316       4.330  -5.838 -10.347  1.00 77.30           H
ATOM   4820 2HD1 LEU A 316       3.644  -7.235 -11.211  1.00 77.30           H
ATOM   4821 3HD1 LEU A 316       4.509  -7.477  -9.675  1.00 77.30           H
ATOM   4822  CD2 LEU A 316       6.101  -8.533 -11.636  1.00 77.30           C
ATOM   4823 1HD2 LEU A 316       5.343  -8.949 -12.299  1.00 77.30           H
ATOM   4824 2HD2 LEU A 316       7.081  -8.612 -12.108  1.00 77.30           H
ATOM   4825 3HD2 LEU A 316       6.105  -9.086 -10.696  1.00 77.30           H
ATOM   4826  HN  LEU A 316       7.735  -5.011 -11.816  1.00 77.30           H
ATOM   4827  N   TYR A 317       6.967  -4.265 -14.876  1.00 73.64           N
ATOM   4828  CA  TYR A 317       6.797  -3.567 -16.139  1.00 73.64           C
ATOM   4829  C   TYR A 317       7.983  -3.823 -17.071  1.00 73.64           C
ATOM   4830  O   TYR A 317       7.808  -3.955 -18.281  1.00 73.64           O
ATOM   4831  HA  TYR A 317       5.887  -3.939 -16.609  1.00 73.64           H
ATOM   4832  CB  TYR A 317       6.749  -2.077 -15.793  1.00 73.64           C
ATOM   4833 1HB  TYR A 317       7.707  -1.782 -15.367  1.00 73.64           H
ATOM   4834 2HB  TYR A 317       6.619  -1.505 -16.712  1.00 73.64           H
ATOM   4835  CG  TYR A 317       5.634  -1.701 -14.814  1.00 73.64           C
ATOM   4836  CD1 TYR A 317       4.476  -2.450 -14.767  1.00 73.64           C
ATOM   4837  HD1 TYR A 317       4.355  -3.309 -15.427  1.00 73.64           H
ATOM   4838  CD2 TYR A 317       5.788  -0.614 -13.978  1.00 73.64           C
ATOM   4839  HD2 TYR A 317       6.703  -0.022 -14.016  1.00 73.64           H
ATOM   4840  CE1 TYR A 317       3.427  -2.097 -13.845  1.00 73.64           C
ATOM   4841  HE1 TYR A 317       2.508  -2.679 -13.798  1.00 73.64           H
ATOM   4842  CE2 TYR A 317       4.739  -0.260 -13.057  1.00 73.64           C
ATOM   4843  HE2 TYR A 317       4.847   0.596 -12.392  1.00 73.64           H
ATOM   4844  CZ  TYR A 317       3.611  -1.019 -13.036  1.00 73.64           C
ATOM   4845  OH  TYR A 317       2.620  -0.685 -12.166  1.00 73.64           O
ATOM   4846  HH  TYR A 317       1.955  -1.430 -12.103  1.00 73.64           H
ATOM   4847  HN  TYR A 317       7.079  -3.674 -14.077  1.00 73.64           H
ATOM   4848  N   VAL A 318       9.163  -3.886 -16.472  1.00 72.23           N
ATOM   4849  CA  VAL A 318      10.380  -4.100 -17.237  1.00 72.23           C
ATOM   4850  C   VAL A 318      10.314  -5.468 -17.919  1.00 72.23           C
ATOM   4851  O   VAL A 318      10.440  -5.563 -19.139  1.00 72.23           O
ATOM   4852  HA  VAL A 318      10.427  -3.327 -18.004  1.00 72.23           H
ATOM   4853  CB  VAL A 318      11.602  -3.942 -16.330  1.00 72.23           C
ATOM   4854  HB  VAL A 318      11.474  -4.607 -15.476  1.00 72.23           H
ATOM   4855  CG1 VAL A 318      12.882  -4.357 -17.059  1.00 72.23           C
ATOM   4856 1HG1 VAL A 318      12.805  -5.400 -17.364  1.00 72.23           H
ATOM   4857 2HG1 VAL A 318      13.018  -3.730 -17.940  1.00 72.23           H
ATOM   4858 3HG1 VAL A 318      13.736  -4.235 -16.392  1.00 72.23           H
ATOM   4859  CG2 VAL A 318      11.711  -2.511 -15.801  1.00 72.23           C
ATOM   4860 1HG2 VAL A 318      11.806  -1.820 -16.638  1.00 72.23           H
ATOM   4861 2HG2 VAL A 318      10.817  -2.267 -15.227  1.00 72.23           H
ATOM   4862 3HG2 VAL A 318      12.589  -2.427 -15.159  1.00 72.23           H
ATOM   4863  HN  VAL A 318       9.295  -3.793 -15.485  1.00 72.23           H
ATOM   4864  N   PHE A 319      10.117  -6.492 -17.103  1.00 71.78           N
ATOM   4865  CA  PHE A 319      10.259  -7.860 -17.571  1.00 71.78           C
ATOM   4866  C   PHE A 319       9.057  -8.276 -18.421  1.00 71.78           C
ATOM   4867  O   PHE A 319       9.206  -9.020 -19.390  1.00 71.78           O
ATOM   4868  HA  PHE A 319      11.164  -7.902 -18.177  1.00 71.78           H
ATOM   4869  CB  PHE A 319      10.324  -8.753 -16.330  1.00 71.78           C
ATOM   4870 1HB  PHE A 319       9.570  -8.421 -15.616  1.00 71.78           H
ATOM   4871 2HB  PHE A 319      10.066  -9.773 -16.615  1.00 71.78           H
ATOM   4872  CG  PHE A 319      11.690  -8.762 -15.640  1.00 71.78           C
ATOM   4873  CD1 PHE A 319      12.772  -9.278 -16.282  1.00 71.78           C
ATOM   4874  HD1 PHE A 319      12.667  -9.685 -17.288  1.00 71.78           H
ATOM   4875  CD2 PHE A 319      11.821  -8.254 -14.385  1.00 71.78           C
ATOM   4876  HD2 PHE A 319      10.954  -7.841 -13.871  1.00 71.78           H
ATOM   4877  CE1 PHE A 319      14.040  -9.286 -15.642  1.00 71.78           C
ATOM   4878  HE1 PHE A 319      14.907  -9.699 -16.156  1.00 71.78           H
ATOM   4879  CE2 PHE A 319      13.089  -8.263 -13.745  1.00 71.78           C
ATOM   4880  HE2 PHE A 319      13.194  -7.856 -12.739  1.00 71.78           H
ATOM   4881  CZ  PHE A 319      14.171  -8.778 -14.387  1.00 71.78           C
ATOM   4882  HZ  PHE A 319      15.144  -8.785 -13.896  1.00 71.78           H
ATOM   4883  HN  PHE A 319       9.866  -6.399 -16.139  1.00 71.78           H
ATOM   4884  N   VAL A 320       7.894  -7.778 -18.029  1.00 68.51           N
ATOM   4885  CA  VAL A 320       6.641  -8.320 -18.527  1.00 68.51           C
ATOM   4886  C   VAL A 320       6.073  -7.383 -19.595  1.00 68.51           C
ATOM   4887  O   VAL A 320       5.387  -7.828 -20.514  1.00 68.51           O
ATOM   4888  HA  VAL A 320       6.860  -9.284 -18.986  1.00 68.51           H
ATOM   4889  CB  VAL A 320       5.675  -8.557 -17.364  1.00 68.51           C
ATOM   4890  HB  VAL A 320       5.287  -7.589 -17.048  1.00 68.51           H
ATOM   4891  CG1 VAL A 320       4.489  -9.418 -17.804  1.00 68.51           C
ATOM   4892 1HG1 VAL A 320       3.952  -8.914 -18.607  1.00 68.51           H
ATOM   4893 2HG1 VAL A 320       4.852 -10.382 -18.158  1.00 68.51           H
ATOM   4894 3HG1 VAL A 320       3.818  -9.571 -16.958  1.00 68.51           H
ATOM   4895  CG2 VAL A 320       6.397  -9.186 -16.171  1.00 68.51           C
ATOM   4896 1HG2 VAL A 320       6.826 -10.142 -16.469  1.00 68.51           H
ATOM   4897 2HG2 VAL A 320       7.192  -8.520 -15.834  1.00 68.51           H
ATOM   4898 3HG2 VAL A 320       5.687  -9.343 -15.359  1.00 68.51           H
ATOM   4899  HN  VAL A 320       7.800  -7.019 -17.385  1.00 68.51           H
ATOM   4900  N   GLY A 321       6.380  -6.104 -19.438  1.00 70.37           N
ATOM   4901  CA  GLY A 321       5.890  -5.098 -20.364  1.00 70.37           C
ATOM   4902  C   GLY A 321       6.780  -5.015 -21.606  1.00 70.37           C
ATOM   4903  O   GLY A 321       7.846  -4.402 -21.570  1.00 70.37           O
ATOM   4904 1HA  GLY A 321       4.868  -5.337 -20.660  1.00 70.37           H
ATOM   4905 2HA  GLY A 321       5.859  -4.127 -19.869  1.00 70.37           H
ATOM   4906  HN  GLY A 321       6.952  -5.753 -18.696  1.00 70.37           H
ATOM   4907  N   GLU A 322       6.310  -5.641 -22.674  1.00 75.24           N
ATOM   4908  CA  GLU A 322       6.922  -5.458 -23.979  1.00 75.24           C
ATOM   4909  C   GLU A 322       6.899  -3.979 -24.373  1.00 75.24           C
ATOM   4910  O   GLU A 322       7.902  -3.442 -24.840  1.00 75.24           O
ATOM   4911  HA  GLU A 322       7.953  -5.794 -23.865  1.00 75.24           H
ATOM   4912  CB  GLU A 322       6.228  -6.318 -25.037  1.00 75.24           C
ATOM   4913 1HB  GLU A 322       5.151  -6.157 -24.992  1.00 75.24           H
ATOM   4914 2HB  GLU A 322       6.654  -6.109 -26.018  1.00 75.24           H
ATOM   4915  CG  GLU A 322       6.463  -7.806 -24.773  1.00 75.24           C
ATOM   4916 1HG  GLU A 322       7.532  -8.002 -24.696  1.00 75.24           H
ATOM   4917 2HG  GLU A 322       6.018  -8.085 -23.818  1.00 75.24           H
ATOM   4918  CD  GLU A 322       5.862  -8.662 -25.890  1.00 75.24           C
ATOM   4919  OE1 GLU A 322       6.142  -9.880 -25.885  1.00 75.24           O
ATOM   4920  OE2 GLU A 322       5.136  -8.079 -26.724  1.00 75.24           O
ATOM   4921  HN  GLU A 322       5.527  -6.264 -22.659  1.00 75.24           H
ATOM   4922  N   ARG A 323       5.743  -3.364 -24.170  1.00 75.94           N
ATOM   4923  CA  ARG A 323       5.560  -1.973 -24.548  1.00 75.94           C
ATOM   4924  C   ARG A 323       6.551  -1.083 -23.795  1.00 75.94           C
ATOM   4925  O   ARG A 323       7.150  -0.182 -24.379  1.00 75.94           O
ATOM   4926  HA  ARG A 323       5.748  -1.948 -25.621  1.00 75.94           H
ATOM   4927  CB  ARG A 323       4.134  -1.504 -24.248  1.00 75.94           C
ATOM   4928 1HB  ARG A 323       3.430  -2.307 -24.466  1.00 75.94           H
ATOM   4929 2HB  ARG A 323       4.039  -1.276 -23.186  1.00 75.94           H
ATOM   4930  CG  ARG A 323       3.778  -0.268 -25.075  1.00 75.94           C
ATOM   4931 1HG  ARG A 323       4.450   0.552 -24.819  1.00 75.94           H
ATOM   4932 2HG  ARG A 323       3.924  -0.480 -26.134  1.00 75.94           H
ATOM   4933  CD  ARG A 323       2.329   0.158 -24.830  1.00 75.94           C
ATOM   4934 1HD  ARG A 323       1.682  -0.719 -24.813  1.00 75.94           H
ATOM   4935 2HD  ARG A 323       2.242   0.637 -23.855  1.00 75.94           H
ATOM   4936  NE  ARG A 323       1.889   1.090 -25.891  1.00 75.94           N
ATOM   4937  HE  ARG A 323       2.502   1.242 -26.666  1.00 75.94           H
ATOM   4938  CZ  ARG A 323       0.720   1.745 -25.879  1.00 75.94           C
ATOM   4939  NH1 ARG A 323      -0.141   1.580 -24.865  1.00 75.94           N
ATOM   4940 1HH1 ARG A 323       0.087   0.965 -24.110  1.00 75.94           H
ATOM   4941 2HH1 ARG A 323      -1.012   2.072 -24.863  1.00 75.94           H
ATOM   4942  NH2 ARG A 323       0.424   2.567 -26.895  1.00 75.94           N
ATOM   4943 1HH2 ARG A 323      -0.444   3.062 -26.901  1.00 75.94           H
ATOM   4944 2HH2 ARG A 323       1.072   2.684 -27.648  1.00 75.94           H
ATOM   4945  HN  ARG A 323       4.943  -3.799 -23.757  1.00 75.94           H
ATOM   4946  N   PHE A 324       6.693  -1.368 -22.508  1.00 77.72           N
ATOM   4947  CA  PHE A 324       7.548  -0.561 -21.654  1.00 77.72           C
ATOM   4948  C   PHE A 324       9.015  -0.688 -22.070  1.00 77.72           C
ATOM   4949  O   PHE A 324       9.735   0.307 -22.127  1.00 77.72           O
ATOM   4950  HA  PHE A 324       7.229   0.475 -21.763  1.00 77.72           H
ATOM   4951  CB  PHE A 324       7.386  -1.094 -20.229  1.00 77.72           C
ATOM   4952 1HB  PHE A 324       6.324  -1.158 -19.994  1.00 77.72           H
ATOM   4953 2HB  PHE A 324       7.784  -2.108 -20.184  1.00 77.72           H
ATOM   4954  CG  PHE A 324       8.079  -0.243 -19.163  1.00 77.72           C
ATOM   4955  CD1 PHE A 324       9.332  -0.565 -18.744  1.00 77.72           C
ATOM   4956  HD1 PHE A 324       9.842  -1.431 -19.167  1.00 77.72           H
ATOM   4957  CD2 PHE A 324       7.443   0.837 -18.636  1.00 77.72           C
ATOM   4958  HD2 PHE A 324       6.438   1.096 -18.972  1.00 77.72           H
ATOM   4959  CE1 PHE A 324       9.975   0.225 -17.755  1.00 77.72           C
ATOM   4960  HE1 PHE A 324      10.979  -0.033 -17.419  1.00 77.72           H
ATOM   4961  CE2 PHE A 324       8.086   1.628 -17.647  1.00 77.72           C
ATOM   4962  HE2 PHE A 324       7.575   2.493 -17.224  1.00 77.72           H
ATOM   4963  CZ  PHE A 324       9.339   1.305 -17.228  1.00 77.72           C
ATOM   4964  HZ  PHE A 324       9.832   1.912 -16.469  1.00 77.72           H
ATOM   4965  HN  PHE A 324       6.237  -2.131 -22.051  1.00 77.72           H
ATOM   4966  N   ARG A 325       9.413  -1.921 -22.349  1.00 80.78           N
ATOM   4967  CA  ARG A 325      10.776  -2.188 -22.776  1.00 80.78           C
ATOM   4968  C   ARG A 325      11.107  -1.378 -24.032  1.00 80.78           C
ATOM   4969  O   ARG A 325      12.188  -0.801 -24.135  1.00 80.78           O
ATOM   4970  HA  ARG A 325      11.397  -1.880 -21.936  1.00 80.78           H
ATOM   4971  CB  ARG A 325      10.980  -3.676 -23.069  1.00 80.78           C
ATOM   4972 1HB  ARG A 325      10.070  -4.092 -23.503  1.00 80.78           H
ATOM   4973 2HB  ARG A 325      11.771  -3.800 -23.809  1.00 80.78           H
ATOM   4974  CG  ARG A 325      11.340  -4.441 -21.795  1.00 80.78           C
ATOM   4975 1HG  ARG A 325      12.231  -4.004 -21.344  1.00 80.78           H
ATOM   4976 2HG  ARG A 325      10.534  -4.344 -21.067  1.00 80.78           H
ATOM   4977  CD  ARG A 325      11.588  -5.921 -22.095  1.00 80.78           C
ATOM   4978 1HD  ARG A 325      12.140  -6.023 -23.029  1.00 80.78           H
ATOM   4979 2HD  ARG A 325      12.203  -6.362 -21.311  1.00 80.78           H
ATOM   4980  NE  ARG A 325      10.298  -6.641 -22.189  1.00 80.78           N
ATOM   4981  HE  ARG A 325       9.458  -6.116 -22.055  1.00 80.78           H
ATOM   4982  CZ  ARG A 325      10.187  -7.952 -22.444  1.00 80.78           C
ATOM   4983  NH1 ARG A 325      11.280  -8.703 -22.632  1.00 80.78           N
ATOM   4984 1HH1 ARG A 325      12.188  -8.287 -22.584  1.00 80.78           H
ATOM   4985 2HH1 ARG A 325      11.188  -9.681 -22.822  1.00 80.78           H
ATOM   4986  NH2 ARG A 325       8.965  -8.499 -22.507  1.00 80.78           N
ATOM   4987 1HH2 ARG A 325       8.865  -9.476 -22.696  1.00 80.78           H
ATOM   4988 2HH2 ARG A 325       8.155  -7.931 -22.365  1.00 80.78           H
ATOM   4989  HN  ARG A 325       8.824  -2.726 -22.287  1.00 80.78           H
ATOM   4990  N   ARG A 326      10.155  -1.361 -24.954  1.00 81.34           N
ATOM   4991  CA  ARG A 326      10.320  -0.608 -26.186  1.00 81.34           C
ATOM   4992  C   ARG A 326      10.464   0.884 -25.881  1.00 81.34           C
ATOM   4993  O   ARG A 326      11.330   1.555 -26.441  1.00 81.34           O
ATOM   4994  HA  ARG A 326      11.230  -1.006 -26.635  1.00 81.34           H
ATOM   4995  CB  ARG A 326       9.130  -0.818 -27.123  1.00 81.34           C
ATOM   4996 1HB  ARG A 326       8.200  -0.720 -26.563  1.00 81.34           H
ATOM   4997 2HB  ARG A 326       9.124  -0.042 -27.889  1.00 81.34           H
ATOM   4998  CG  ARG A 326       9.190  -2.196 -27.786  1.00 81.34           C
ATOM   4999 1HG  ARG A 326      10.107  -2.283 -28.370  1.00 81.34           H
ATOM   5000 2HG  ARG A 326       9.225  -2.971 -27.020  1.00 81.34           H
ATOM   5001  CD  ARG A 326       7.978  -2.421 -28.693  1.00 81.34           C
ATOM   5002 1HD  ARG A 326       7.064  -2.153 -28.165  1.00 81.34           H
ATOM   5003 2HD  ARG A 326       8.043  -1.775 -29.568  1.00 81.34           H
ATOM   5004  NE  ARG A 326       7.919  -3.839 -29.116  1.00 81.34           N
ATOM   5005  HE  ARG A 326       8.093  -4.541 -28.426  1.00 81.34           H
ATOM   5006  CZ  ARG A 326       7.648  -4.239 -30.365  1.00 81.34           C
ATOM   5007  NH1 ARG A 326       7.406  -3.341 -31.330  1.00 81.34           N
ATOM   5008 1HH1 ARG A 326       7.429  -2.363 -31.120  1.00 81.34           H
ATOM   5009 2HH1 ARG A 326       7.204  -3.648 -32.260  1.00 81.34           H
ATOM   5010  NH2 ARG A 326       7.620  -5.551 -30.635  1.00 81.34           N
ATOM   5011 1HH2 ARG A 326       7.419  -5.867 -31.563  1.00 81.34           H
ATOM   5012 2HH2 ARG A 326       7.801  -6.215 -29.910  1.00 81.34           H
ATOM   5013  HN  ARG A 326       9.286  -1.848 -24.870  1.00 81.34           H
ATOM   5014  N   ASP A 327       9.602   1.360 -24.994  1.00 81.27           N
ATOM   5015  CA  ASP A 327       9.591   2.770 -24.643  1.00 81.27           C
ATOM   5016  C   ASP A 327      10.902   3.126 -23.940  1.00 81.27           C
ATOM   5017  O   ASP A 327      11.480   4.182 -24.194  1.00 81.27           O
ATOM   5018  HA  ASP A 327       9.468   3.299 -25.588  1.00 81.27           H
ATOM   5019  CB  ASP A 327       8.439   3.091 -23.688  1.00 81.27           C
ATOM   5020 1HB  ASP A 327       8.521   2.473 -22.794  1.00 81.27           H
ATOM   5021 2HB  ASP A 327       8.508   4.130 -23.366  1.00 81.27           H
ATOM   5022  CG  ASP A 327       7.086   2.848 -24.360  1.00 81.27           C
ATOM   5023  OD1 ASP A 327       7.024   3.036 -25.594  1.00 81.27           O
ATOM   5024  OD2 ASP A 327       6.145   2.480 -23.624  1.00 81.27           O
ATOM   5025  HN  ASP A 327       8.922   0.801 -24.520  1.00 81.27           H
ATOM   5026  N   LEU A 328      11.333   2.226 -23.068  1.00 83.08           N
ATOM   5027  CA  LEU A 328      12.539   2.454 -22.291  1.00 83.08           C
ATOM   5028  C   LEU A 328      13.723   2.651 -23.240  1.00 83.08           C
ATOM   5029  O   LEU A 328      14.451   3.636 -23.133  1.00 83.08           O
ATOM   5030  HA  LEU A 328      12.394   3.374 -21.725  1.00 83.08           H
ATOM   5031  CB  LEU A 328      12.745   1.326 -21.278  1.00 83.08           C
ATOM   5032 1HB  LEU A 328      11.898   1.321 -20.592  1.00 83.08           H
ATOM   5033 2HB  LEU A 328      12.727   0.376 -21.813  1.00 83.08           H
ATOM   5034  CG  LEU A 328      14.032   1.391 -20.454  1.00 83.08           C
ATOM   5035  HG  LEU A 328      14.874   1.479 -21.141  1.00 83.08           H
ATOM   5036  CD1 LEU A 328      14.048   2.632 -19.559  1.00 83.08           C
ATOM   5037 1HD1 LEU A 328      13.984   3.527 -20.178  1.00 83.08           H
ATOM   5038 2HD1 LEU A 328      13.198   2.599 -18.878  1.00 83.08           H
ATOM   5039 3HD1 LEU A 328      14.974   2.653 -18.984  1.00 83.08           H
ATOM   5040  CD2 LEU A 328      14.236   0.104 -19.653  1.00 83.08           C
ATOM   5041 1HD2 LEU A 328      13.394  -0.040 -18.975  1.00 83.08           H
ATOM   5042 2HD2 LEU A 328      14.301  -0.743 -20.336  1.00 83.08           H
ATOM   5043 3HD2 LEU A 328      15.158   0.177 -19.076  1.00 83.08           H
ATOM   5044  HN  LEU A 328      10.874   1.355 -22.891  1.00 83.08           H
ATOM   5045  N   VAL A 329      13.877   1.699 -24.148  1.00 83.10           N
ATOM   5046  CA  VAL A 329      15.002   1.717 -25.068  1.00 83.10           C
ATOM   5047  C   VAL A 329      14.935   2.984 -25.924  1.00 83.10           C
ATOM   5048  O   VAL A 329      15.965   3.570 -26.253  1.00 83.10           O
ATOM   5049  HA  VAL A 329      15.914   1.745 -24.472  1.00 83.10           H
ATOM   5050  CB  VAL A 329      15.019   0.433 -25.900  1.00 83.10           C
ATOM   5051  HB  VAL A 329      14.054   0.345 -26.399  1.00 83.10           H
ATOM   5052  CG1 VAL A 329      16.102   0.493 -26.978  1.00 83.10           C
ATOM   5053 1HG1 VAL A 329      15.909   1.336 -27.641  1.00 83.10           H
ATOM   5054 2HG1 VAL A 329      17.077   0.617 -26.507  1.00 83.10           H
ATOM   5055 3HG1 VAL A 329      16.092  -0.432 -27.555  1.00 83.10           H
ATOM   5056  CG2 VAL A 329      15.200  -0.796 -25.007  1.00 83.10           C
ATOM   5057 1HG2 VAL A 329      16.144  -0.717 -24.468  1.00 83.10           H
ATOM   5058 2HG2 VAL A 329      14.378  -0.852 -24.294  1.00 83.10           H
ATOM   5059 3HG2 VAL A 329      15.209  -1.695 -25.624  1.00 83.10           H
ATOM   5060  HN  VAL A 329      13.252   0.927 -24.261  1.00 83.10           H
ATOM   5061  N   LYS A 330      13.712   3.368 -26.260  1.00 82.22           N
[truncated: 117,320 more chars]
