# Supplementary material for: Noncanonical roles of chemokine regions in CCR9 activation revealed by structural modeling and mutational mapping
Source: Nat Commun. 2025 Aug 18;16:7695. doi: 10.1038/s41467-025-62321-9 (PMC12361432; doi:10.1038/s41467-025-62321-9)
Supplement: Supplementary file 4 — Supplementary Data 2 [file 41467_2025_62321_MOESM4_ESM.zip › CCR9_CCL25_rnk179.pdb]

SSBOND   1 CYS A   38    CYS A  289 
SSBOND   2 CYS A  119    CYS A  198 
SSBOND   3 CYS B    7    CYS B   35 
SSBOND   4 CYS B    8    CYS B   52 
ATOM      1  N   GLU A  20      -2.179  -4.312  61.610  1.00 51.01           N
ATOM      2  CA  GLU A  20      -2.301  -3.820  60.249  1.00 51.01           C
ATOM      3  C   GLU A  20      -0.998  -4.052  59.481  1.00 51.01           C
ATOM      4  O   GLU A  20      -1.012  -4.206  58.261  1.00 51.01           O
ATOM      5  HA  GLU A  20      -3.104  -4.405  59.801  1.00 51.01           H
ATOM      6  CB  GLU A  20      -2.691  -2.340  60.234  1.00 51.01           C
ATOM      7 1HB  GLU A  20      -2.299  -1.848  61.124  1.00 51.01           H
ATOM      8 2HB  GLU A  20      -2.354  -1.881  59.304  1.00 51.01           H
ATOM      9  CG  GLU A  20      -4.211  -2.173  60.271  1.00 51.01           C
ATOM     10 1HG  GLU A  20      -4.682  -2.963  59.686  1.00 51.01           H
ATOM     11 2HG  GLU A  20      -4.568  -2.280  61.296  1.00 51.01           H
ATOM     12  CD  GLU A  20      -4.626  -0.807  59.720  1.00 51.01           C
ATOM     13  OE1 GLU A  20      -5.803  -0.693  59.313  1.00 51.01           O
ATOM     14  OE2 GLU A  20      -3.758   0.092  59.719  1.00 51.01           O
ATOM     15  HN  GLU A  20      -1.283  -4.690  61.844  1.00 51.01           H
ATOM     16  N   SER A  21       0.096  -4.069  60.228  1.00 56.40           N
ATOM     17  CA  SER A  21       1.410  -4.214  59.626  1.00 56.40           C
ATOM     18  C   SER A  21       1.574  -5.627  59.062  1.00 56.40           C
ATOM     19  O   SER A  21       2.073  -5.802  57.951  1.00 56.40           O
ATOM     20  HA  SER A  21       1.444  -3.476  58.825  1.00 56.40           H
ATOM     21  CB  SER A  21       2.517  -3.916  60.640  1.00 56.40           C
ATOM     22 1HB  SER A  21       3.439  -3.678  60.111  1.00 56.40           H
ATOM     23 2HB  SER A  21       2.247  -3.036  61.223  1.00 56.40           H
ATOM     24  OG  SER A  21       2.745  -5.014  61.519  1.00 56.40           O
ATOM     25  HG  SER A  21       3.473  -4.789  62.166  1.00 56.40           H
ATOM     26  HN  SER A  21       0.094  -3.986  61.225  1.00 56.40           H
ATOM     27  N   THR A  22       1.145  -6.599  59.853  1.00 56.90           N
ATOM     28  CA  THR A  22       1.386  -7.994  59.523  1.00 56.90           C
ATOM     29  C   THR A  22       0.519  -8.418  58.336  1.00 56.90           C
ATOM     30  O   THR A  22       1.022  -8.977  57.364  1.00 56.90           O
ATOM     31  HA  THR A  22       2.425  -8.100  59.214  1.00 56.90           H
ATOM     32  CB  THR A  22       1.141  -8.827  60.783  1.00 56.90           C
ATOM     33  HB  THR A  22       0.137  -9.252  60.779  1.00 56.90           H
ATOM     34  OG1 THR A  22       1.424  -7.930  61.853  1.00 56.90           O
ATOM     35  HG1 THR A  22       1.083  -8.306  62.715  1.00 56.90           H
ATOM     36  CG2 THR A  22       2.169  -9.947  60.954  1.00 56.90           C
ATOM     37 1HG2 THR A  22       3.167  -9.516  61.025  1.00 56.90           H
ATOM     38 2HG2 THR A  22       2.123 -10.616  60.095  1.00 56.90           H
ATOM     39 3HG2 THR A  22       1.949 -10.507  61.863  1.00 56.90           H
ATOM     40  HN  THR A  22       0.643  -6.447  60.704  1.00 56.90           H
ATOM     41  N   SER A  23      -0.771  -8.136  58.455  1.00 60.29           N
ATOM     42  CA  SER A  23      -1.717  -8.508  57.417  1.00 60.29           C
ATOM     43  C   SER A  23      -1.359  -7.804  56.107  1.00 60.29           C
ATOM     44  O   SER A  23      -1.464  -8.393  55.033  1.00 60.29           O
ATOM     45  HA  SER A  23      -1.619  -9.588  57.310  1.00 60.29           H
ATOM     46  CB  SER A  23      -3.150  -8.165  57.830  1.00 60.29           C
ATOM     47 1HB  SER A  23      -3.835  -8.448  57.031  1.00 60.29           H
ATOM     48 2HB  SER A  23      -3.425  -8.751  58.707  1.00 60.29           H
ATOM     49  OG  SER A  23      -3.305  -6.779  58.119  1.00 60.29           O
ATOM     50  HG  SER A  23      -4.254  -6.586  58.371  1.00 60.29           H
ATOM     51  HN  SER A  23      -1.169  -7.664  59.241  1.00 60.29           H
ATOM     52  N   SER A  24      -0.945  -6.552  56.239  1.00 64.32           N
ATOM     53  CA  SER A  24      -0.580  -5.758  55.078  1.00 64.32           C
ATOM     54  C   SER A  24       0.645  -6.367  54.392  1.00 64.32           C
ATOM     55  O   SER A  24       0.838  -6.192  53.190  1.00 64.32           O
ATOM     56  HA  SER A  24      -1.447  -5.797  54.418  1.00 64.32           H
ATOM     57  CB  SER A  24      -0.302  -4.305  55.469  1.00 64.32           C
ATOM     58 1HB  SER A  24      -0.412  -3.667  54.592  1.00 64.32           H
ATOM     59 2HB  SER A  24      -1.044  -3.978  56.197  1.00 64.32           H
ATOM     60  OG  SER A  24       1.004  -4.140  56.015  1.00 64.32           O
ATOM     61  HG  SER A  24       1.124  -4.745  56.803  1.00 64.32           H
ATOM     62  HN  SER A  24      -0.857  -6.081  57.117  1.00 64.32           H
ATOM     63  N   MET A  25       1.440  -7.069  55.185  1.00 65.71           N
ATOM     64  CA  MET A  25       2.629  -7.723  54.665  1.00 65.71           C
ATOM     65  C   MET A  25       2.268  -9.024  53.945  1.00 65.71           C
ATOM     66  O   MET A  25       2.804  -9.316  52.877  1.00 65.71           O
ATOM     67  HA  MET A  25       3.066  -7.018  53.958  1.00 65.71           H
ATOM     68  CB  MET A  25       3.590  -8.026  55.816  1.00 65.71           C
ATOM     69 1HB  MET A  25       3.612  -7.184  56.508  1.00 65.71           H
ATOM     70 2HB  MET A  25       3.231  -8.890  56.377  1.00 65.71           H
ATOM     71  CG  MET A  25       5.001  -8.301  55.294  1.00 65.71           C
ATOM     72 1HG  MET A  25       5.585  -8.819  56.055  1.00 65.71           H
ATOM     73 2HG  MET A  25       4.955  -8.958  54.426  1.00 65.71           H
ATOM     74  SD  MET A  25       5.799  -6.766  54.854  1.00 65.71           S
ATOM     75  CE  MET A  25       7.471  -7.344  54.611  1.00 65.71           C
ATOM     76 1HE  MET A  25       7.840  -7.786  55.537  1.00 65.71           H
ATOM     77 2HE  MET A  25       7.485  -8.093  53.820  1.00 65.71           H
ATOM     78 3HE  MET A  25       8.108  -6.505  54.329  1.00 65.71           H
ATOM     79  HN  MET A  25       1.283  -7.194  56.165  1.00 65.71           H
ATOM     80  N   GLU A  26       1.362  -9.771  54.559  1.00 67.39           N
ATOM     81  CA  GLU A  26       0.912 -11.026  53.982  1.00 67.39           C
ATOM     82  C   GLU A  26       0.181 -10.772  52.662  1.00 67.39           C
ATOM     83  O   GLU A  26       0.406 -11.475  51.678  1.00 67.39           O
ATOM     84  HA  GLU A  26       1.819 -11.602  53.798  1.00 67.39           H
ATOM     85  CB  GLU A  26       0.022 -11.793  54.963  1.00 67.39           C
ATOM     86 1HB  GLU A  26      -0.714 -11.116  55.397  1.00 67.39           H
ATOM     87 2HB  GLU A  26      -0.426 -12.650  54.460  1.00 67.39           H
ATOM     88  CG  GLU A  26       0.843 -12.355  56.125  1.00 67.39           C
ATOM     89 1HG  GLU A  26       1.621 -13.014  55.739  1.00 67.39           H
ATOM     90 2HG  GLU A  26       1.345 -11.541  56.647  1.00 67.39           H
ATOM     91  CD  GLU A  26      -0.046 -13.124  57.103  1.00 67.39           C
ATOM     92  OE1 GLU A  26       0.522 -13.926  57.876  1.00 67.39           O
ATOM     93  OE2 GLU A  26      -1.273 -12.893  57.057  1.00 67.39           O
ATOM     94  HN  GLU A  26       0.938  -9.532  55.433  1.00 67.39           H
ATOM     95  N   ASP A  27      -0.679  -9.765  52.684  1.00 66.05           N
ATOM     96  CA  ASP A  27      -1.470  -9.430  51.511  1.00 66.05           C
ATOM     97  C   ASP A  27      -0.535  -9.176  50.327  1.00 66.05           C
ATOM     98  O   ASP A  27      -0.827  -9.581  49.203  1.00 66.05           O
ATOM     99  HA  ASP A  27      -2.122 -10.289  51.350  1.00 66.05           H
ATOM    100  CB  ASP A  27      -2.293  -8.162  51.745  1.00 66.05           C
ATOM    101 1HB  ASP A  27      -1.676  -7.409  52.234  1.00 66.05           H
ATOM    102 2HB  ASP A  27      -2.605  -7.745  50.787  1.00 66.05           H
ATOM    103  CG  ASP A  27      -3.524  -8.458  52.604  1.00 66.05           C
ATOM    104  OD1 ASP A  27      -3.840  -9.659  52.748  1.00 66.05           O
ATOM    105  OD2 ASP A  27      -4.120  -7.477  53.098  1.00 66.05           O
ATOM    106  HN  ASP A  27      -0.840  -9.183  53.481  1.00 66.05           H
ATOM    107  N   TYR A  28       0.570  -8.506  50.619  1.00 69.27           N
ATOM    108  CA  TYR A  28       1.534  -8.165  49.587  1.00 69.27           C
ATOM    109  C   TYR A  28       2.277  -9.411  49.099  1.00 69.27           C
ATOM    110  O   TYR A  28       2.609  -9.517  47.919  1.00 69.27           O
ATOM    111  HA  TYR A  28       0.991  -7.724  48.752  1.00 69.27           H
ATOM    112  CB  TYR A  28       2.536  -7.213  50.244  1.00 69.27           C
ATOM    113 1HB  TYR A  28       1.997  -6.356  50.646  1.00 69.27           H
ATOM    114 2HB  TYR A  28       3.004  -7.720  51.088  1.00 69.27           H
ATOM    115  CG  TYR A  28       3.629  -6.712  49.298  1.00 69.27           C
ATOM    116  CD1 TYR A  28       4.874  -7.308  49.305  1.00 69.27           C
ATOM    117  HD1 TYR A  28       5.078  -8.136  49.984  1.00 69.27           H
ATOM    118  CD2 TYR A  28       3.371  -5.664  48.439  1.00 69.27           C
ATOM    119  HD2 TYR A  28       2.388  -5.193  48.433  1.00 69.27           H
ATOM    120  CE1 TYR A  28       5.903  -6.836  48.415  1.00 69.27           C
ATOM    121  HE1 TYR A  28       6.891  -7.298  48.410  1.00 69.27           H
ATOM    122  CE2 TYR A  28       4.400  -5.192  47.549  1.00 69.27           C
ATOM    123  HE2 TYR A  28       4.209  -4.365  46.865  1.00 69.27           H
ATOM    124  CZ  TYR A  28       5.615  -5.801  47.581  1.00 69.27           C
ATOM    125  OH  TYR A  28       6.587  -5.356  46.740  1.00 69.27           O
ATOM    126  HH  TYR A  28       6.259  -4.561  46.229  1.00 69.27           H
ATOM    127  HN  TYR A  28       0.809  -8.197  51.540  1.00 69.27           H
ATOM    128  N   VAL A  29       2.515 -10.322  50.031  1.00 66.41           N
ATOM    129  CA  VAL A  29       3.283 -11.518  49.728  1.00 66.41           C
ATOM    130  C   VAL A  29       2.413 -12.488  48.925  1.00 66.41           C
ATOM    131  O   VAL A  29       2.906 -13.177  48.034  1.00 66.41           O
ATOM    132  HA  VAL A  29       4.132 -11.218  49.115  1.00 66.41           H
ATOM    133  CB  VAL A  29       3.825 -12.132  51.021  1.00 66.41           C
ATOM    134  HB  VAL A  29       2.988 -12.268  51.705  1.00 66.41           H
ATOM    135  CG1 VAL A  29       4.444 -13.506  50.757  1.00 66.41           C
ATOM    136 1HG1 VAL A  29       3.686 -14.173  50.345  1.00 66.41           H
ATOM    137 2HG1 VAL A  29       5.264 -13.405  50.047  1.00 66.41           H
ATOM    138 3HG1 VAL A  29       4.822 -13.920  51.692  1.00 66.41           H
ATOM    139  CG2 VAL A  29       4.833 -11.196  51.691  1.00 66.41           C
ATOM    140 1HG2 VAL A  29       5.667 -11.015  51.013  1.00 66.41           H
ATOM    141 2HG2 VAL A  29       4.348 -10.250  51.930  1.00 66.41           H
ATOM    142 3HG2 VAL A  29       5.203 -11.657  52.607  1.00 66.41           H
ATOM    143  HN  VAL A  29       2.195 -10.253  50.975  1.00 66.41           H
ATOM    144  N   ASN A  30       1.134 -12.509  49.270  1.00 68.79           N
ATOM    145  CA  ASN A  30       0.218 -13.474  48.686  1.00 68.79           C
ATOM    146  C   ASN A  30      -0.298 -12.938  47.349  1.00 68.79           C
ATOM    147  O   ASN A  30      -0.954 -13.658  46.599  1.00 68.79           O
ATOM    148  HA  ASN A  30       0.799 -14.389  48.572  1.00 68.79           H
ATOM    149  CB  ASN A  30      -0.989 -13.709  49.598  1.00 68.79           C
ATOM    150 1HB  ASN A  30      -1.327 -12.760  50.012  1.00 68.79           H
ATOM    151 2HB  ASN A  30      -1.816 -14.115  49.015  1.00 68.79           H
ATOM    152  CG  ASN A  30      -0.638 -14.672  50.734  1.00 68.79           C
ATOM    153  OD1 ASN A  30       0.315 -15.432  50.667  1.00 68.79           O
ATOM    154  ND2 ASN A  30      -1.458 -14.598  51.778  1.00 68.79           N
ATOM    155 1HD2 ASN A  30      -2.221 -13.952  51.770  1.00 68.79           H
ATOM    156 2HD2 ASN A  30      -1.311 -15.188  52.572  1.00 68.79           H
ATOM    157  HN  ASN A  30       0.723 -11.884  49.933  1.00 68.79           H
ATOM    158  N   PHE A  31       0.019 -11.677  47.092  1.00 75.47           N
ATOM    159  CA  PHE A  31      -0.378 -11.045  45.845  1.00 75.47           C
ATOM    160  C   PHE A  31       0.298 -11.718  44.649  1.00 75.47           C
ATOM    161  O   PHE A  31       1.525 -11.742  44.558  1.00 75.47           O
ATOM    162  HA  PHE A  31      -1.459 -11.154  45.758  1.00 75.47           H
ATOM    163  CB  PHE A  31       0.077  -9.586  45.919  1.00 75.47           C
ATOM    164 1HB  PHE A  31      -0.318  -9.139  46.831  1.00 75.47           H
ATOM    165 2HB  PHE A  31       1.164  -9.558  45.994  1.00 75.47           H
ATOM    166  CG  PHE A  31      -0.359  -8.738  44.722  1.00 75.47           C
ATOM    167  CD1 PHE A  31       0.504  -8.519  43.694  1.00 75.47           C
ATOM    168  HD1 PHE A  31       1.506  -8.948  43.722  1.00 75.47           H
ATOM    169  CD2 PHE A  31      -1.608  -8.202  44.687  1.00 75.47           C
ATOM    170  HD2 PHE A  31      -2.300  -8.378  45.511  1.00 75.47           H
ATOM    171  CE1 PHE A  31       0.100  -7.731  42.584  1.00 75.47           C
ATOM    172  HE1 PHE A  31       0.792  -7.555  41.760  1.00 75.47           H
ATOM    173  CE2 PHE A  31      -2.012  -7.415  43.577  1.00 75.47           C
ATOM    174  HE2 PHE A  31      -3.014  -6.986  43.549  1.00 75.47           H
ATOM    175  CZ  PHE A  31      -1.150  -7.196  42.549  1.00 75.47           C
ATOM    176  HZ  PHE A  31      -1.460  -6.591  41.696  1.00 75.47           H
ATOM    177  HN  PHE A  31       0.537 -11.092  47.716  1.00 75.47           H
ATOM    178  N   ASN A  32      -0.531 -12.248  43.762  1.00 72.41           N
ATOM    179  CA  ASN A  32      -0.031 -12.869  42.548  1.00 72.41           C
ATOM    180  C   ASN A  32       0.376 -11.780  41.553  1.00 72.41           C
ATOM    181  O   ASN A  32      -0.468 -11.235  40.844  1.00 72.41           O
ATOM    182  HA  ASN A  32       0.814 -13.480  42.865  1.00 72.41           H
ATOM    183  CB  ASN A  32      -1.106 -13.734  41.887  1.00 72.41           C
ATOM    184 1HB  ASN A  32      -1.576 -14.371  42.637  1.00 72.41           H
ATOM    185 2HB  ASN A  32      -1.889 -13.096  41.476  1.00 72.41           H
ATOM    186  CG  ASN A  32      -0.509 -14.599  40.776  1.00 72.41           C
ATOM    187  OD1 ASN A  32       0.636 -14.447  40.384  1.00 72.41           O
ATOM    188  ND2 ASN A  32      -1.346 -15.513  40.293  1.00 72.41           N
ATOM    189 1HD2 ASN A  32      -2.273 -15.585  40.660  1.00 72.41           H
ATOM    190 2HD2 ASN A  32      -1.048 -16.128  39.563  1.00 72.41           H
ATOM    191  HN  ASN A  32      -1.526 -12.258  43.863  1.00 72.41           H
ATOM    192  N   PHE A  33       1.670 -11.495  41.533  1.00 74.65           N
ATOM    193  CA  PHE A  33       2.219 -10.576  40.551  1.00 74.65           C
ATOM    194  C   PHE A  33       2.381 -11.259  39.191  1.00 74.65           C
ATOM    195  O   PHE A  33       3.492 -11.366  38.675  1.00 74.65           O
ATOM    196  HA  PHE A  33       1.518  -9.746  40.458  1.00 74.65           H
ATOM    197  CB  PHE A  33       3.597 -10.147  41.060  1.00 74.65           C
ATOM    198 1HB  PHE A  33       4.194 -11.038  41.257  1.00 74.65           H
ATOM    199 2HB  PHE A  33       4.106  -9.589  40.274  1.00 74.65           H
ATOM    200  CG  PHE A  33       3.553  -9.290  42.327  1.00 74.65           C
ATOM    201  CD1 PHE A  33       3.370  -7.946  42.233  1.00 74.65           C
ATOM    202  HD1 PHE A  33       3.254  -7.479  41.255  1.00 74.65           H
ATOM    203  CD2 PHE A  33       3.697  -9.873  43.547  1.00 74.65           C
ATOM    204  HD2 PHE A  33       3.844 -10.950  43.623  1.00 74.65           H
ATOM    205  CE1 PHE A  33       3.329  -7.151  43.409  1.00 74.65           C
ATOM    206  HE1 PHE A  33       3.182  -6.073  43.333  1.00 74.65           H
ATOM    207  CE2 PHE A  33       3.656  -9.078  44.723  1.00 74.65           C
ATOM    208  HE2 PHE A  33       3.771  -9.545  45.701  1.00 74.65           H
ATOM    209  CZ  PHE A  33       3.473  -7.733  44.629  1.00 74.65           C
ATOM    210  HZ  PHE A  33       3.441  -7.123  45.532  1.00 74.65           H
ATOM    211  HN  PHE A  33       2.338 -11.880  42.171  1.00 74.65           H
ATOM    212  N   THR A  34       1.256 -11.702  38.650  1.00 74.72           N
ATOM    213  CA  THR A  34       1.220 -12.166  37.273  1.00 74.72           C
ATOM    214  C   THR A  34       1.670 -11.054  36.324  1.00 74.72           C
ATOM    215  O   THR A  34       1.242  -9.908  36.457  1.00 74.72           O
ATOM    216  HA  THR A  34       1.932 -12.984  37.167  1.00 74.72           H
ATOM    217  CB  THR A  34      -0.193 -12.677  36.984  1.00 74.72           C
ATOM    218  HB  THR A  34      -0.716 -12.008  36.301  1.00 74.72           H
ATOM    219  OG1 THR A  34      -0.781 -12.823  38.273  1.00 74.72           O
ATOM    220  HG1 THR A  34      -1.777 -12.862  38.193  1.00 74.72           H
ATOM    221  CG2 THR A  34      -0.196 -14.095  36.410  1.00 74.72           C
ATOM    222 1HG2 THR A  34       0.268 -14.777  37.123  1.00 74.72           H
ATOM    223 2HG2 THR A  34       0.365 -14.111  35.475  1.00 74.72           H
ATOM    224 3HG2 THR A  34      -1.223 -14.409  36.223  1.00 74.72           H
ATOM    225  HN  THR A  34       0.382 -11.748  39.134  1.00 74.72           H
ATOM    226  N   ASP A  35       2.528 -11.430  35.387  1.00 81.97           N
ATOM    227  CA  ASP A  35       3.232 -10.449  34.579  1.00 81.97           C
ATOM    228  C   ASP A  35       2.331 -10.005  33.425  1.00 81.97           C
ATOM    229  O   ASP A  35       2.547 -10.395  32.278  1.00 81.97           O
ATOM    230  HA  ASP A  35       3.469  -9.633  35.261  1.00 81.97           H
ATOM    231  CB  ASP A  35       4.509 -11.042  33.981  1.00 81.97           C
ATOM    232 1HB  ASP A  35       4.883 -11.836  34.627  1.00 81.97           H
ATOM    233 2HB  ASP A  35       4.286 -11.496  33.015  1.00 81.97           H
ATOM    234  CG  ASP A  35       5.585  -9.968  33.809  1.00 81.97           C
ATOM    235  OD1 ASP A  35       5.375  -8.863  34.354  1.00 81.97           O
ATOM    236  OD2 ASP A  35       6.592 -10.276  33.136  1.00 81.97           O
ATOM    237  HN  ASP A  35       2.745 -12.384  35.178  1.00 81.97           H
ATOM    238  N   PHE A  36       1.340  -9.196  33.768  1.00 90.42           N
ATOM    239  CA  PHE A  36       0.428  -8.664  32.769  1.00 90.42           C
ATOM    240  C   PHE A  36       1.036  -7.451  32.062  1.00 90.42           C
ATOM    241  O   PHE A  36       0.538  -7.019  31.024  1.00 90.42           O
ATOM    242  HA  PHE A  36       0.250  -9.455  32.040  1.00 90.42           H
ATOM    243  CB  PHE A  36      -0.839  -8.228  33.507  1.00 90.42           C
ATOM    244 1HB  PHE A  36      -0.559  -7.581  34.338  1.00 90.42           H
ATOM    245 2HB  PHE A  36      -1.453  -7.632  32.832  1.00 90.42           H
ATOM    246  CG  PHE A  36      -1.677  -9.389  34.044  1.00 90.42           C
ATOM    247  CD1 PHE A  36      -1.873 -10.497  33.280  1.00 90.42           C
ATOM    248  HD1 PHE A  36      -1.432 -10.558  32.285  1.00 90.42           H
ATOM    249  CD2 PHE A  36      -2.227  -9.314  35.286  1.00 90.42           C
ATOM    250  HD2 PHE A  36      -2.071  -8.426  35.898  1.00 90.42           H
ATOM    251  CE1 PHE A  36      -2.651 -11.575  33.779  1.00 90.42           C
ATOM    252  HE1 PHE A  36      -2.808 -12.463  33.167  1.00 90.42           H
ATOM    253  CE2 PHE A  36      -3.005 -10.392  35.785  1.00 90.42           C
ATOM    254  HE2 PHE A  36      -3.446 -10.331  36.780  1.00 90.42           H
ATOM    255  CZ  PHE A  36      -3.201 -11.500  35.021  1.00 90.42           C
ATOM    256  HZ  PHE A  36      -3.798 -12.327  35.404  1.00 90.42           H
ATOM    257  HN  PHE A  36       1.156  -8.904  34.706  1.00 90.42           H
ATOM    258  N   TYR A  37       2.104  -6.935  32.654  1.00 91.77           N
ATOM    259  CA  TYR A  37       2.877  -5.883  32.016  1.00 91.77           C
ATOM    260  C   TYR A  37       3.968  -6.472  31.119  1.00 91.77           C
ATOM    261  O   TYR A  37       4.880  -7.141  31.602  1.00 91.77           O
ATOM    262  HA  TYR A  37       2.198  -5.288  31.407  1.00 91.77           H
ATOM    263  CB  TYR A  37       3.537  -5.098  33.152  1.00 91.77           C
ATOM    264 1HB  TYR A  37       2.760  -4.708  33.810  1.00 91.77           H
ATOM    265 2HB  TYR A  37       4.145  -5.779  33.746  1.00 91.77           H
ATOM    266  CG  TYR A  37       4.413  -3.936  32.678  1.00 91.77           C
ATOM    267  CD1 TYR A  37       5.771  -4.117  32.518  1.00 91.77           C
ATOM    268  HD1 TYR A  37       6.220  -5.088  32.730  1.00 91.77           H
ATOM    269  CD2 TYR A  37       3.844  -2.708  32.411  1.00 91.77           C
ATOM    270  HD2 TYR A  37       2.771  -2.565  32.537  1.00 91.77           H
ATOM    271  CE1 TYR A  37       6.596  -3.024  32.073  1.00 91.77           C
ATOM    272  HE1 TYR A  37       7.670  -3.153  31.942  1.00 91.77           H
ATOM    273  CE2 TYR A  37       4.668  -1.614  31.965  1.00 91.77           C
ATOM    274  HE2 TYR A  37       4.232  -0.639  31.750  1.00 91.77           H
ATOM    275  CZ  TYR A  37       6.003  -1.826  31.818  1.00 91.77           C
ATOM    276  OH  TYR A  37       6.782  -0.794  31.396  1.00 91.77           O
ATOM    277  HH  TYR A  37       6.219   0.017  31.240  1.00 91.77           H
ATOM    278  HN  TYR A  37       2.440  -7.223  33.550  1.00 91.77           H
ATOM    279  N   CYS A  38       3.838  -6.201  29.829  1.00 91.76           N
ATOM    280  CA  CYS A  38       4.740  -6.780  28.848  1.00 91.76           C
ATOM    281  C   CYS A  38       5.753  -5.710  28.436  1.00 91.76           C
ATOM    282  O   CYS A  38       5.383  -4.693  27.851  1.00 91.76           O
ATOM    283  HA  CYS A  38       5.238  -7.617  29.337  1.00 91.76           H
ATOM    284  CB  CYS A  38       3.981  -7.342  27.644  1.00 91.76           C
ATOM    285 1HB  CYS A  38       3.194  -8.016  27.981  1.00 91.76           H
ATOM    286 2HB  CYS A  38       3.496  -6.532  27.099  1.00 91.76           H
ATOM    287  SG  CYS A  38       5.135  -8.234  26.538  1.00 91.76           S
ATOM    288  HN  CYS A  38       3.133  -5.600  29.452  1.00 91.76           H
ATOM    289  N   GLU A  39       7.010  -5.976  28.757  1.00 89.89           N
ATOM    290  CA  GLU A  39       8.104  -5.193  28.209  1.00 89.89           C
ATOM    291  C   GLU A  39       8.451  -5.679  26.800  1.00 89.89           C
ATOM    292  O   GLU A  39       8.856  -6.826  26.618  1.00 89.89           O
ATOM    293  HA  GLU A  39       7.734  -4.169  28.166  1.00 89.89           H
ATOM    294  CB  GLU A  39       9.329  -5.246  29.124  1.00 89.89           C
ATOM    295 1HB  GLU A  39       9.548  -6.282  29.386  1.00 89.89           H
ATOM    296 2HB  GLU A  39      10.166  -4.736  28.648  1.00 89.89           H
ATOM    297  CG  GLU A  39       9.065  -4.507  30.438  1.00 89.89           C
ATOM    298 1HG  GLU A  39       8.683  -3.508  30.226  1.00 89.89           H
ATOM    299 2HG  GLU A  39       8.294  -5.029  31.004  1.00 89.89           H
ATOM    300  CD  GLU A  39      10.341  -4.404  31.276  1.00 89.89           C
ATOM    301  OE1 GLU A  39      10.248  -3.834  32.384  1.00 89.89           O
ATOM    302  OE2 GLU A  39      11.380  -4.899  30.789  1.00 89.89           O
ATOM    303  HN  GLU A  39       7.286  -6.710  29.378  1.00 89.89           H
ATOM    304  N   LYS A  40       8.280  -4.782  25.841  1.00 89.58           N
ATOM    305  CA  LYS A  40       8.449  -5.140  24.442  1.00 89.58           C
ATOM    306  C   LYS A  40       9.866  -4.775  23.994  1.00 89.58           C
ATOM    307  O   LYS A  40      10.084  -4.427  22.835  1.00 89.58           O
ATOM    308  HA  LYS A  40       8.330  -6.220  24.365  1.00 89.58           H
ATOM    309  CB  LYS A  40       7.351  -4.501  23.590  1.00 89.58           C
ATOM    310 1HB  LYS A  40       7.416  -3.415  23.659  1.00 89.58           H
ATOM    311 2HB  LYS A  40       7.501  -4.763  22.542  1.00 89.58           H
ATOM    312  CG  LYS A  40       5.965  -4.964  24.043  1.00 89.58           C
ATOM    313 1HG  LYS A  40       5.988  -6.032  24.262  1.00 89.58           H
ATOM    314 2HG  LYS A  40       5.692  -4.455  24.968  1.00 89.58           H
ATOM    315  CD  LYS A  40       4.913  -4.681  22.969  1.00 89.58           C
ATOM    316 1HD  LYS A  40       4.906  -3.617  22.734  1.00 89.58           H
ATOM    317 2HD  LYS A  40       5.174  -5.208  22.051  1.00 89.58           H
ATOM    318  CE  LYS A  40       3.522  -5.116  23.435  1.00 89.58           C
ATOM    319 1HE  LYS A  40       3.522  -6.184  23.652  1.00 89.58           H
ATOM    320 2HE  LYS A  40       3.266  -4.603  24.362  1.00 89.58           H
ATOM    321  NZ  LYS A  40       2.510  -4.814  22.399  1.00 89.58           N
ATOM    322 1HZ  LYS A  40       1.604  -5.151  22.703  1.00 89.58           H
ATOM    323 2HZ  LYS A  40       2.466  -3.811  22.251  1.00 89.58           H
ATOM    324 3HZ  LYS A  40       2.768  -5.272  21.531  1.00 89.58           H
ATOM    325  HN  LYS A  40       8.032  -3.827  26.005  1.00 89.58           H
ATOM    326  N   ASN A  41      10.792  -4.868  24.937  1.00 87.95           N
ATOM    327  CA  ASN A  41      12.178  -4.529  24.660  1.00 87.95           C
ATOM    328  C   ASN A  41      12.701  -5.421  23.533  1.00 87.95           C
ATOM    329  O   ASN A  41      13.412  -4.952  22.645  1.00 87.95           O
ATOM    330  HA  ASN A  41      12.165  -3.474  24.386  1.00 87.95           H
ATOM    331  CB  ASN A  41      13.057  -4.757  25.891  1.00 87.95           C
ATOM    332 1HB  ASN A  41      12.783  -5.698  26.369  1.00 87.95           H
ATOM    333 2HB  ASN A  41      14.100  -4.847  25.586  1.00 87.95           H
ATOM    334  CG  ASN A  41      12.910  -3.609  26.892  1.00 87.95           C
ATOM    335  OD1 ASN A  41      12.630  -2.476  26.538  1.00 87.95           O
ATOM    336  ND2 ASN A  41      13.113  -3.965  28.157  1.00 87.95           N
ATOM    337 1HD2 ASN A  41      13.340  -4.913  28.380  1.00 87.95           H
ATOM    338 2HD2 ASN A  41      13.039  -3.284  28.886  1.00 87.95           H
ATOM    339  HN  ASN A  41      10.610  -5.167  25.874  1.00 87.95           H
ATOM    340  N   ASN A  42      12.329  -6.690  23.605  1.00 90.35           N
ATOM    341  CA  ASN A  42      12.783  -7.660  22.622  1.00 90.35           C
ATOM    342  C   ASN A  42      12.274  -7.253  21.238  1.00 90.35           C
ATOM    343  O   ASN A  42      12.998  -7.362  20.250  1.00 90.35           O
ATOM    344  HA  ASN A  42      13.871  -7.646  22.687  1.00 90.35           H
ATOM    345  CB  ASN A  42      12.239  -9.056  22.934  1.00 90.35           C
ATOM    346 1HB  ASN A  42      11.162  -9.004  23.090  1.00 90.35           H
ATOM    347 2HB  ASN A  42      12.407  -9.714  22.081  1.00 90.35           H
ATOM    348  CG  ASN A  42      12.912  -9.641  24.177  1.00 90.35           C
ATOM    349  OD1 ASN A  42      13.915  -9.145  24.663  1.00 90.35           O
ATOM    350  ND2 ASN A  42      12.306 -10.721  24.662  1.00 90.35           N
ATOM    351 1HD2 ASN A  42      11.486 -11.077  24.215  1.00 90.35           H
ATOM    352 2HD2 ASN A  42      12.671 -11.177  25.474  1.00 90.35           H
ATOM    353  HN  ASN A  42      11.731  -7.058  24.316  1.00 90.35           H
ATOM    354  N   VAL A  43      11.032  -6.791  21.211  1.00 90.95           N
ATOM    355  CA  VAL A  43      10.413  -6.382  19.962  1.00 90.95           C
ATOM    356  C   VAL A  43      11.180  -5.191  19.384  1.00 90.95           C
ATOM    357  O   VAL A  43      11.458  -5.150  18.186  1.00 90.95           O
ATOM    358  HA  VAL A  43      10.488  -7.219  19.268  1.00 90.95           H
ATOM    359  CB  VAL A  43       8.929  -6.085  20.187  1.00 90.95           C
ATOM    360  HB  VAL A  43       8.856  -5.201  20.820  1.00 90.95           H
ATOM    361  CG1 VAL A  43       8.226  -5.775  18.864  1.00 90.95           C
ATOM    362 1HG1 VAL A  43       8.690  -4.904  18.401  1.00 90.95           H
ATOM    363 2HG1 VAL A  43       8.313  -6.632  18.196  1.00 90.95           H
ATOM    364 3HG1 VAL A  43       7.172  -5.567  19.052  1.00 90.95           H
ATOM    365  CG2 VAL A  43       8.242  -7.242  20.915  1.00 90.95           C
ATOM    366 1HG2 VAL A  43       8.330  -8.150  20.318  1.00 90.95           H
ATOM    367 2HG2 VAL A  43       8.718  -7.396  21.883  1.00 90.95           H
ATOM    368 3HG2 VAL A  43       7.188  -7.005  21.061  1.00 90.95           H
ATOM    369  HN  VAL A  43      10.454  -6.696  22.021  1.00 90.95           H
ATOM    370  N   ARG A  44      11.500  -4.252  20.261  1.00 89.61           N
ATOM    371  CA  ARG A  44      12.178  -3.037  19.843  1.00 89.61           C
ATOM    372  C   ARG A  44      13.583  -3.362  19.332  1.00 89.61           C
ATOM    373  O   ARG A  44      14.040  -2.781  18.349  1.00 89.61           O
ATOM    374  HA  ARG A  44      11.555  -2.630  19.046  1.00 89.61           H
ATOM    375  CB  ARG A  44      12.281  -2.038  20.998  1.00 89.61           C
ATOM    376 1HB  ARG A  44      12.726  -2.525  21.866  1.00 89.61           H
ATOM    377 2HB  ARG A  44      12.944  -1.219  20.717  1.00 89.61           H
ATOM    378  CG  ARG A  44      10.904  -1.483  21.367  1.00 89.61           C
ATOM    379 1HG  ARG A  44      10.363  -1.210  20.461  1.00 89.61           H
ATOM    380 2HG  ARG A  44      10.319  -2.255  21.868  1.00 89.61           H
ATOM    381  CD  ARG A  44      11.032  -0.261  22.279  1.00 89.61           C
ATOM    382 1HD  ARG A  44      11.833   0.387  21.922  1.00 89.61           H
ATOM    383 2HD  ARG A  44      10.112   0.323  22.248  1.00 89.61           H
ATOM    384  NE  ARG A  44      11.311  -0.692  23.667  1.00 89.61           N
ATOM    385  HE  ARG A  44      12.237  -0.999  23.885  1.00 89.61           H
ATOM    386  CZ  ARG A  44      10.399  -0.697  24.649  1.00 89.61           C
ATOM    387  NH1 ARG A  44       9.143  -0.296  24.413  1.00 89.61           N
ATOM    388 1HH1 ARG A  44       8.879   0.010  23.498  1.00 89.61           H
ATOM    389 2HH1 ARG A  44       8.469  -0.303  25.152  1.00 89.61           H
ATOM    390  NH2 ARG A  44      10.764  -1.108  25.871  1.00 89.61           N
ATOM    391 1HH2 ARG A  44      10.096  -1.118  26.616  1.00 89.61           H
ATOM    392 2HH2 ARG A  44      11.704  -1.406  26.039  1.00 89.61           H
ATOM    393  HN  ARG A  44      11.305  -4.311  21.240  1.00 89.61           H
ATOM    394  N   GLN A  45      14.230  -4.289  20.024  1.00 91.23           N
ATOM    395  CA  GLN A  45      15.592  -4.663  19.683  1.00 91.23           C
ATOM    396  C   GLN A  45      15.637  -5.290  18.288  1.00 91.23           C
ATOM    397  O   GLN A  45      16.522  -4.980  17.492  1.00 91.23           O
ATOM    398  HA  GLN A  45      16.158  -3.731  19.688  1.00 91.23           H
ATOM    399  CB  GLN A  45      16.179  -5.611  20.730  1.00 91.23           C
ATOM    400 1HB  GLN A  45      16.079  -5.170  21.722  1.00 91.23           H
ATOM    401 2HB  GLN A  45      15.615  -6.544  20.738  1.00 91.23           H
ATOM    402  CG  GLN A  45      17.653  -5.902  20.442  1.00 91.23           C
ATOM    403 1HG  GLN A  45      17.753  -6.341  19.449  1.00 91.23           H
ATOM    404 2HG  GLN A  45      18.217  -4.970  20.437  1.00 91.23           H
ATOM    405  CD  GLN A  45      18.239  -6.854  21.487  1.00 91.23           C
ATOM    406  OE1 GLN A  45      17.546  -7.381  22.342  1.00 91.23           O
ATOM    407  NE2 GLN A  45      19.550  -7.043  21.371  1.00 91.23           N
ATOM    408 1HE2 GLN A  45      20.060  -6.580  20.647  1.00 91.23           H
ATOM    409 2HE2 GLN A  45      20.025  -7.649  22.009  1.00 91.23           H
ATOM    410  HN  GLN A  45      13.839  -4.780  20.802  1.00 91.23           H
ATOM    411  N   PHE A  46      14.671  -6.161  18.035  1.00 93.18           N
ATOM    412  CA  PHE A  46      14.562  -6.800  16.734  1.00 93.18           C
ATOM    413  C   PHE A  46      14.355  -5.762  15.629  1.00 93.18           C
ATOM    414  O   PHE A  46      15.041  -5.792  14.609  1.00 93.18           O
ATOM    415  HA  PHE A  46      15.495  -7.335  16.557  1.00 93.18           H
ATOM    416  CB  PHE A  46      13.340  -7.719  16.789  1.00 93.18           C
ATOM    417 1HB  PHE A  46      13.533  -8.521  17.502  1.00 93.18           H
ATOM    418 2HB  PHE A  46      12.489  -7.154  17.168  1.00 93.18           H
ATOM    419  CG  PHE A  46      12.965  -8.336  15.440  1.00 93.18           C
ATOM    420  CD1 PHE A  46      11.929  -7.823  14.722  1.00 93.18           C
ATOM    421  HD1 PHE A  46      11.367  -6.972  15.109  1.00 93.18           H
ATOM    422  CD2 PHE A  46      13.666  -9.397  14.958  1.00 93.18           C
ATOM    423  HD2 PHE A  46      14.496  -9.808  15.533  1.00 93.18           H
ATOM    424  CE1 PHE A  46      11.581  -8.395  13.470  1.00 93.18           C
ATOM    425  HE1 PHE A  46      10.751  -7.983  12.896  1.00 93.18           H
ATOM    426  CE2 PHE A  46      13.317  -9.969  13.706  1.00 93.18           C
ATOM    427  HE2 PHE A  46      13.879 -10.819  13.319  1.00 93.18           H
ATOM    428  CZ  PHE A  46      12.282  -9.455  12.988  1.00 93.18           C
ATOM    429  HZ  PHE A  46      12.014  -9.894  12.027  1.00 93.18           H
ATOM    430  HN  PHE A  46      13.974  -6.432  18.698  1.00 93.18           H
ATOM    431  N   ALA A  47      13.407  -4.869  15.870  1.00 91.87           N
ATOM    432  CA  ALA A  47      13.031  -3.887  14.867  1.00 91.87           C
ATOM    433  C   ALA A  47      14.249  -3.031  14.516  1.00 91.87           C
ATOM    434  O   ALA A  47      14.460  -2.693  13.352  1.00 91.87           O
ATOM    435  HA  ALA A  47      12.709  -4.429  13.978  1.00 91.87           H
ATOM    436  CB  ALA A  47      11.860  -3.050  15.386  1.00 91.87           C
ATOM    437 1HB  ALA A  47      11.011  -3.702  15.592  1.00 91.87           H
ATOM    438 2HB  ALA A  47      12.156  -2.538  16.301  1.00 91.87           H
ATOM    439 3HB  ALA A  47      11.578  -2.314  14.633  1.00 91.87           H
ATOM    440  HN  ALA A  47      12.901  -4.809  16.731  1.00 91.87           H
ATOM    441  N   SER A  48      15.019  -2.704  15.543  1.00 91.86           N
ATOM    442  CA  SER A  48      16.100  -1.745  15.393  1.00 91.86           C
ATOM    443  C   SER A  48      17.179  -2.313  14.469  1.00 91.86           C
ATOM    444  O   SER A  48      17.903  -1.561  13.818  1.00 91.86           O
ATOM    445  HA  SER A  48      15.642  -0.861  14.949  1.00 91.86           H
ATOM    446  CB  SER A  48      16.704  -1.378  16.750  1.00 91.86           C
ATOM    447 1HB  SER A  48      17.363  -0.518  16.633  1.00 91.86           H
ATOM    448 2HB  SER A  48      15.908  -1.080  17.432  1.00 91.86           H
ATOM    449  OG  SER A  48      17.435  -2.461  17.320  1.00 91.86           O
ATOM    450  HG  SER A  48      17.818  -2.188  18.202  1.00 91.86           H
ATOM    451  HN  SER A  48      14.914  -3.082  16.463  1.00 91.86           H
ATOM    452  N   HIS A  49      17.253  -3.636  14.441  1.00 93.35           N
ATOM    453  CA  HIS A  49      18.260  -4.312  13.642  1.00 93.35           C
ATOM    454  C   HIS A  49      17.679  -4.661  12.270  1.00 93.35           C
ATOM    455  O   HIS A  49      18.363  -4.546  11.254  1.00 93.35           O
ATOM    456  HA  HIS A  49      19.081  -3.607  13.510  1.00 93.35           H
ATOM    457  CB  HIS A  49      18.810  -5.534  14.381  1.00 93.35           C
ATOM    458 1HB  HIS A  49      17.976  -6.166  14.687  1.00 93.35           H
ATOM    459 2HB  HIS A  49      19.417  -6.120  13.692  1.00 93.35           H
ATOM    460  CG  HIS A  49      19.638  -5.195  15.597  1.00 93.35           C
ATOM    461  ND1 HIS A  49      19.077  -4.877  16.821  1.00 93.35           N
ATOM    462  HD1 HIS A  49      18.099  -4.839  17.024  1.00 93.35           H
ATOM    463  CD2 HIS A  49      20.990  -5.129  15.764  1.00 93.35           C
ATOM    464  HD2 HIS A  49      21.738  -5.323  14.995  1.00 93.35           H
ATOM    465  CE1 HIS A  49      20.057  -4.631  17.679  1.00 93.35           C
ATOM    466  HE1 HIS A  49      19.937  -4.353  18.726  1.00 93.35           H
ATOM    467  NE2 HIS A  49      21.241  -4.787  17.022  1.00 93.35           N
ATOM    468  HN  HIS A  49      16.641  -4.241  14.950  1.00 93.35           H
ATOM    469  N   PHE A  50      16.422  -5.080  12.285  1.00 94.53           N
ATOM    470  CA  PHE A  50      15.831  -5.715  11.119  1.00 94.53           C
ATOM    471  C   PHE A  50      15.338  -4.670  10.117  1.00 94.53           C
ATOM    472  O   PHE A  50      15.588  -4.787   8.918  1.00 94.53           O
ATOM    473  HA  PHE A  50      16.607  -6.324  10.654  1.00 94.53           H
ATOM    474  CB  PHE A  50      14.637  -6.534  11.613  1.00 94.53           C
ATOM    475 1HB  PHE A  50      14.987  -7.262  12.346  1.00 94.53           H
ATOM    476 2HB  PHE A  50      13.943  -5.871  12.128  1.00 94.53           H
ATOM    477  CG  PHE A  50      13.887  -7.272  10.502  1.00 94.53           C
ATOM    478  CD1 PHE A  50      12.663  -6.834  10.102  1.00 94.53           C
ATOM    479  HD1 PHE A  50      12.217  -5.958  10.573  1.00 94.53           H
ATOM    480  CD2 PHE A  50      14.443  -8.365   9.915  1.00 94.53           C
ATOM    481  HD2 PHE A  50      15.424  -8.716  10.236  1.00 94.53           H
ATOM    482  CE1 PHE A  50      11.966  -7.518   9.071  1.00 94.53           C
ATOM    483  HE1 PHE A  50      10.985  -7.167   8.751  1.00 94.53           H
ATOM    484  CE2 PHE A  50      13.746  -9.049   8.884  1.00 94.53           C
ATOM    485  HE2 PHE A  50      14.192  -9.925   8.413  1.00 94.53           H
ATOM    486  CZ  PHE A  50      12.522  -8.611   8.484  1.00 94.53           C
ATOM    487  HZ  PHE A  50      11.987  -9.136   7.693  1.00 94.53           H
ATOM    488  HN  PHE A  50      15.813  -4.992  13.073  1.00 94.53           H
ATOM    489  N   LEU A  51      14.645  -3.671  10.644  1.00 94.42           N
ATOM    490  CA  LEU A  51      13.810  -2.819   9.815  1.00 94.42           C
ATOM    491  C   LEU A  51      14.699  -1.873   9.006  1.00 94.42           C
ATOM    492  O   LEU A  51      14.570  -1.787   7.785  1.00 94.42           O
ATOM    493  HA  LEU A  51      13.272  -3.465   9.122  1.00 94.42           H
ATOM    494  CB  LEU A  51      12.763  -2.100  10.669  1.00 94.42           C
ATOM    495 1HB  LEU A  51      13.283  -1.479  11.399  1.00 94.42           H
ATOM    496 2HB  LEU A  51      12.197  -1.428  10.025  1.00 94.42           H
ATOM    497  CG  LEU A  51      11.776  -2.998  11.417  1.00 94.42           C
ATOM    498  HG  LEU A  51      12.343  -3.659  12.071  1.00 94.42           H
ATOM    499  CD1 LEU A  51      10.846  -2.170  12.306  1.00 94.42           C
ATOM    500 1HD1 LEU A  51      11.438  -1.618  13.036  1.00 94.42           H
ATOM    501 2HD1 LEU A  51      10.284  -1.469  11.690  1.00 94.42           H
ATOM    502 3HD1 LEU A  51      10.155  -2.833  12.826  1.00 94.42           H
ATOM    503  CD2 LEU A  51      10.997  -3.886  10.443  1.00 94.42           C
ATOM    504 1HD2 LEU A  51      10.441  -3.260   9.746  1.00 94.42           H
ATOM    505 2HD2 LEU A  51      11.693  -4.517   9.890  1.00 94.42           H
ATOM    506 3HD2 LEU A  51      10.302  -4.514  11.001  1.00 94.42           H
ATOM    507  HN  LEU A  51      14.649  -3.441  11.618  1.00 94.42           H
ATOM    508  N   PRO A  52      15.612  -1.148   9.666  1.00 95.18           N
ATOM    509  CA  PRO A  52      16.306  -0.034   9.016  1.00 95.18           C
ATOM    510  C   PRO A  52      16.953  -0.445   7.703  1.00 95.18           C
ATOM    511  O   PRO A  52      16.745   0.198   6.676  1.00 95.18           O
ATOM    512  HA  PRO A  52      15.594   0.747   8.750  1.00 95.18           H
ATOM    513  CB  PRO A  52      17.347   0.399  10.051  1.00 95.18           C
ATOM    514 1HB  PRO A  52      18.299  -0.110   9.900  1.00 95.18           H
ATOM    515 2HB  PRO A  52      17.546   1.469   9.996  1.00 95.18           H
ATOM    516  CG  PRO A  52      16.706   0.012  11.378  1.00 95.18           C
ATOM    517 1HG  PRO A  52      17.445  -0.073  12.175  1.00 95.18           H
ATOM    518 2HG  PRO A  52      15.982   0.757  11.710  1.00 95.18           H
ATOM    519  CD  PRO A  52      16.050  -1.322  11.063  1.00 95.18           C
ATOM    520 1HD  PRO A  52      16.750  -2.151  11.163  1.00 95.18           H
ATOM    521 2HD  PRO A  52      15.216  -1.531  11.733  1.00 95.18           H
ATOM    522  N   PRO A  53      17.750  -1.523   7.705  1.00 96.43           N
ATOM    523  CA  PRO A  53      18.415  -1.972   6.479  1.00 96.43           C
ATOM    524  C   PRO A  53      17.438  -2.163   5.331  1.00 96.43           C
ATOM    525  O   PRO A  53      17.716  -1.763   4.201  1.00 96.43           O
ATOM    526  HA  PRO A  53      19.116  -1.212   6.134  1.00 96.43           H
ATOM    527  CB  PRO A  53      19.076  -3.290   6.888  1.00 96.43           C
ATOM    528 1HB  PRO A  53      18.427  -4.143   6.691  1.00 96.43           H
ATOM    529 2HB  PRO A  53      20.001  -3.461   6.338  1.00 96.43           H
ATOM    530  CG  PRO A  53      19.333  -3.109   8.379  1.00 96.43           C
ATOM    531 1HG  PRO A  53      19.470  -4.064   8.885  1.00 96.43           H
ATOM    532 2HG  PRO A  53      20.237  -2.530   8.567  1.00 96.43           H
ATOM    533  CD  PRO A  53      18.083  -2.386   8.853  1.00 96.43           C
ATOM    534 1HD  PRO A  53      17.274  -3.081   9.079  1.00 96.43           H
ATOM    535 2HD  PRO A  53      18.267  -1.811   9.761  1.00 96.43           H
ATOM    536  N   LEU A  54      16.309  -2.777   5.652  1.00 95.74           N
ATOM    537  CA  LEU A  54      15.347  -3.158   4.632  1.00 95.74           C
ATOM    538  C   LEU A  54      14.687  -1.900   4.064  1.00 95.74           C
ATOM    539  O   LEU A  54      14.536  -1.768   2.850  1.00 95.74           O
ATOM    540  HA  LEU A  54      15.898  -3.650   3.831  1.00 95.74           H
ATOM    541  CB  LEU A  54      14.350  -4.177   5.188  1.00 95.74           C
ATOM    542 1HB  LEU A  54      13.913  -3.768   6.099  1.00 95.74           H
ATOM    543 2HB  LEU A  54      13.539  -4.292   4.469  1.00 95.74           H
ATOM    544  CG  LEU A  54      14.915  -5.563   5.505  1.00 95.74           C
ATOM    545  HG  LEU A  54      15.746  -5.443   6.200  1.00 95.74           H
ATOM    546  CD1 LEU A  54      13.867  -6.436   6.199  1.00 95.74           C
ATOM    547 1HD1 LEU A  54      13.560  -5.963   7.131  1.00 95.74           H
ATOM    548 2HD1 LEU A  54      13.001  -6.552   5.548  1.00 95.74           H
ATOM    549 3HD1 LEU A  54      14.295  -7.416   6.413  1.00 95.74           H
ATOM    550  CD2 LEU A  54      15.472  -6.229   4.245  1.00 95.74           C
ATOM    551 1HD2 LEU A  54      14.676  -6.336   3.508  1.00 95.74           H
ATOM    552 2HD2 LEU A  54      16.270  -5.613   3.831  1.00 95.74           H
ATOM    553 3HD2 LEU A  54      15.867  -7.213   4.498  1.00 95.74           H
ATOM    554  HN  LEU A  54      16.048  -3.014   6.588  1.00 95.74           H
ATOM    555  N   TYR A  55      14.313  -1.007   4.968  1.00 95.05           N
ATOM    556  CA  TYR A  55      13.615   0.206   4.578  1.00 95.05           C
ATOM    557  C   TYR A  55      14.495   1.081   3.682  1.00 95.05           C
ATOM    558  O   TYR A  55      14.002   1.711   2.748  1.00 95.05           O
ATOM    559  HA  TYR A  55      12.721  -0.083   4.026  1.00 95.05           H
ATOM    560  CB  TYR A  55      13.322   0.961   5.876  1.00 95.05           C
ATOM    561 1HB  TYR A  55      14.225   0.977   6.487  1.00 95.05           H
ATOM    562 2HB  TYR A  55      13.080   1.996   5.637  1.00 95.05           H
ATOM    563  CG  TYR A  55      12.179   0.362   6.699  1.00 95.05           C
ATOM    564  CD1 TYR A  55      11.437  -0.685   6.191  1.00 95.05           C
ATOM    565  HD1 TYR A  55      11.666  -1.086   5.203  1.00 95.05           H
ATOM    566  CD2 TYR A  55      11.889   0.870   7.949  1.00 95.05           C
ATOM    567  HD2 TYR A  55      12.475   1.697   8.351  1.00 95.05           H
ATOM    568  CE1 TYR A  55      10.362  -1.248   6.965  1.00 95.05           C
ATOM    569  HE1 TYR A  55       9.768  -2.075   6.575  1.00 95.05           H
ATOM    570  CE2 TYR A  55      10.814   0.306   8.724  1.00 95.05           C
ATOM    571  HE2 TYR A  55      10.575   0.698   9.712  1.00 95.05           H
ATOM    572  CZ  TYR A  55      10.103  -0.725   8.193  1.00 95.05           C
ATOM    573  OH  TYR A  55       9.087  -1.257   8.924  1.00 95.05           O
ATOM    574  HH  TYR A  55       8.949  -0.722   9.758  1.00 95.05           H
ATOM    575  HN  TYR A  55      14.478  -1.102   5.950  1.00 95.05           H
ATOM    576  N   TRP A  56      15.781   1.090   3.998  1.00 96.24           N
ATOM    577  CA  TRP A  56      16.746   1.811   3.186  1.00 96.24           C
ATOM    578  C   TRP A  56      16.818   1.128   1.819  1.00 96.24           C
ATOM    579  O   TRP A  56      16.844   1.798   0.787  1.00 96.24           O
ATOM    580  HA  TRP A  56      16.388   2.835   3.073  1.00 96.24           H
ATOM    581  CB  TRP A  56      18.104   1.889   3.887  1.00 96.24           C
ATOM    582 1HB  TRP A  56      18.242   0.991   4.489  1.00 96.24           H
ATOM    583 2HB  TRP A  56      18.891   1.892   3.134  1.00 96.24           H
ATOM    584  CG  TRP A  56      18.271   3.118   4.784  1.00 96.24           C
ATOM    585  CD1 TRP A  56      18.399   3.155   6.117  1.00 96.24           C
ATOM    586  HD1 TRP A  56      18.399   2.274   6.758  1.00 96.24           H
ATOM    587  CD2 TRP A  56      18.325   4.495   4.354  1.00 96.24           C
ATOM    588  NE1 TRP A  56      18.530   4.450   6.577  1.00 96.24           N
ATOM    589  HE1 TRP A  56      18.638   4.731   7.530  1.00 96.24           H
ATOM    590  CE2 TRP A  56      18.484   5.290   5.471  1.00 96.24           C
ATOM    591  CE3 TRP A  56      18.243   5.050   3.065  1.00 96.24           C
ATOM    592  HE3 TRP A  56      18.118   4.443   2.168  1.00 96.24           H
ATOM    593  CZ2 TRP A  56      18.573   6.686   5.411  1.00 96.24           C
ATOM    594  HZ2 TRP A  56      18.699   7.292   6.308  1.00 96.24           H
ATOM    595  CZ3 TRP A  56      18.334   6.446   3.022  1.00 96.24           C
ATOM    596  HZ3 TRP A  56      18.275   6.928   2.047  1.00 96.24           H
ATOM    597  CH2 TRP A  56      18.493   7.261   4.137  1.00 96.24           C
ATOM    598  HH2 TRP A  56      18.556   8.343   4.020  1.00 96.24           H
ATOM    599  HN  TRP A  56      16.166   0.617   4.791  1.00 96.24           H
ATOM    600  N   LEU A  57      16.848  -0.196   1.855  1.00 96.48           N
ATOM    601  CA  LEU A  57      16.936  -0.976   0.633  1.00 96.48           C
ATOM    602  C   LEU A  57      15.714  -0.687  -0.241  1.00 96.48           C
ATOM    603  O   LEU A  57      15.851  -0.375  -1.422  1.00 96.48           O
ATOM    604  HA  LEU A  57      17.828  -0.648   0.099  1.00 96.48           H
ATOM    605  CB  LEU A  57      17.124  -2.460   0.957  1.00 96.48           C
ATOM    606 1HB  LEU A  57      18.011  -2.566   1.581  1.00 96.48           H
ATOM    607 2HB  LEU A  57      16.273  -2.791   1.553  1.00 96.48           H
ATOM    608  CG  LEU A  57      17.264  -3.396  -0.245  1.00 96.48           C
ATOM    609  HG  LEU A  57      16.499  -3.133  -0.975  1.00 96.48           H
ATOM    610  CD1 LEU A  57      18.622  -3.212  -0.927  1.00 96.48           C
ATOM    611 1HD1 LEU A  57      18.718  -2.183  -1.273  1.00 96.48           H
ATOM    612 2HD1 LEU A  57      19.418  -3.433  -0.217  1.00 96.48           H
ATOM    613 3HD1 LEU A  57      18.695  -3.890  -1.778  1.00 96.48           H
ATOM    614  CD2 LEU A  57      17.020  -4.851   0.161  1.00 96.48           C
ATOM    615 1HD2 LEU A  57      17.746  -5.143   0.919  1.00 96.48           H
ATOM    616 2HD2 LEU A  57      16.013  -4.950   0.566  1.00 96.48           H
ATOM    617 3HD2 LEU A  57      17.126  -5.495  -0.711  1.00 96.48           H
ATOM    618  HN  LEU A  57      16.814  -0.733   2.698  1.00 96.48           H
ATOM    619  N   VAL A  58      14.546  -0.801   0.375  1.00 96.00           N
ATOM    620  CA  VAL A  58      13.298  -0.637  -0.351  1.00 96.00           C
ATOM    621  C   VAL A  58      13.235   0.776  -0.934  1.00 96.00           C
ATOM    622  O   VAL A  58      12.842   0.960  -2.085  1.00 96.00           O
ATOM    623  HA  VAL A  58      13.297  -1.355  -1.171  1.00 96.00           H
ATOM    624  CB  VAL A  58      12.115  -0.960   0.563  1.00 96.00           C
ATOM    625  HB  VAL A  58      12.204  -0.344   1.458  1.00 96.00           H
ATOM    626  CG1 VAL A  58      10.788  -0.613  -0.114  1.00 96.00           C
ATOM    627 1HG1 VAL A  58      10.767   0.451  -0.350  1.00 96.00           H
ATOM    628 2HG1 VAL A  58      10.687  -1.190  -1.034  1.00 96.00           H
ATOM    629 3HG1 VAL A  58       9.963  -0.853   0.557  1.00 96.00           H
ATOM    630  CG2 VAL A  58      12.142  -2.427   0.997  1.00 96.00           C
ATOM    631 1HG2 VAL A  58      12.088  -3.067   0.117  1.00 96.00           H
ATOM    632 2HG2 VAL A  58      13.066  -2.629   1.538  1.00 96.00           H
ATOM    633 3HG2 VAL A  58      11.289  -2.630   1.646  1.00 96.00           H
ATOM    634  HN  VAL A  58      14.445  -1.001   1.350  1.00 96.00           H
ATOM    635  N   PHE A  59      13.626   1.739  -0.112  1.00 97.19           N
ATOM    636  CA  PHE A  59      13.626   3.130  -0.534  1.00 97.19           C
ATOM    637  C   PHE A  59      14.437   3.312  -1.820  1.00 97.19           C
ATOM    638  O   PHE A  59      13.940   3.871  -2.796  1.00 97.19           O
ATOM    639  HA  PHE A  59      12.590   3.412  -0.717  1.00 97.19           H
ATOM    640  CB  PHE A  59      14.282   3.938   0.587  1.00 97.19           C
ATOM    641 1HB  PHE A  59      13.653   3.884   1.475  1.00 97.19           H
ATOM    642 2HB  PHE A  59      15.236   3.476   0.843  1.00 97.19           H
ATOM    643  CG  PHE A  59      14.521   5.408   0.237  1.00 97.19           C
ATOM    644  CD1 PHE A  59      15.789   5.896   0.181  1.00 97.19           C
ATOM    645  HD1 PHE A  59      16.635   5.240   0.386  1.00 97.19           H
ATOM    646  CD2 PHE A  59      13.466   6.226  -0.019  1.00 97.19           C
ATOM    647  HD2 PHE A  59      12.449   5.835   0.026  1.00 97.19           H
ATOM    648  CE1 PHE A  59      16.011   7.261  -0.144  1.00 97.19           C
ATOM    649  HE1 PHE A  59      17.027   7.652  -0.188  1.00 97.19           H
ATOM    650  CE2 PHE A  59      13.687   7.591  -0.344  1.00 97.19           C
ATOM    651  HE2 PHE A  59      12.841   8.246  -0.549  1.00 97.19           H
ATOM    652  CZ  PHE A  59      14.955   8.079  -0.400  1.00 97.19           C
ATOM    653  HZ  PHE A  59      15.125   9.126  -0.649  1.00 97.19           H
ATOM    654  HN  PHE A  59      13.939   1.582   0.825  1.00 97.19           H
ATOM    655  N   ILE A  60      15.670   2.830  -1.777  1.00 97.13           N
ATOM    656  CA  ILE A  60      16.606   3.073  -2.862  1.00 97.13           C
ATOM    657  C   ILE A  60      16.069   2.436  -4.145  1.00 97.13           C
ATOM    658  O   ILE A  60      15.966   3.100  -5.176  1.00 97.13           O
ATOM    659  HA  ILE A  60      16.663   4.151  -3.009  1.00 97.13           H
ATOM    660  CB  ILE A  60      18.007   2.594  -2.477  1.00 97.13           C
ATOM    661  HB  ILE A  60      17.927   1.579  -2.088  1.00 97.13           H
ATOM    662  CG1 ILE A  60      18.596   3.460  -1.362  1.00 97.13           C
ATOM    663 1HG1 ILE A  60      18.856   4.442  -1.758  1.00 97.13           H
ATOM    664 2HG1 ILE A  60      17.848   3.617  -0.585  1.00 97.13           H
ATOM    665  CG2 ILE A  60      18.922   2.536  -3.702  1.00 97.13           C
ATOM    666 1HG2 ILE A  60      18.506   1.845  -4.435  1.00 97.13           H
ATOM    667 2HG2 ILE A  60      19.001   3.530  -4.144  1.00 97.13           H
ATOM    668 3HG2 ILE A  60      19.912   2.193  -3.401  1.00 97.13           H
ATOM    669  CD1 ILE A  60      19.838   2.804  -0.756  1.00 97.13           C
ATOM    670 1HD1 ILE A  60      19.570   1.833  -0.340  1.00 97.13           H
ATOM    671 2HD1 ILE A  60      20.593   2.670  -1.531  1.00 97.13           H
ATOM    672 3HD1 ILE A  60      20.237   3.440   0.034  1.00 97.13           H
ATOM    673  HN  ILE A  60      16.031   2.284  -1.021  1.00 97.13           H
ATOM    674  N   VAL A  61      15.741   1.157  -4.041  1.00 95.47           N
ATOM    675  CA  VAL A  61      15.349   0.387  -5.209  1.00 95.47           C
ATOM    676  C   VAL A  61      14.049   0.958  -5.778  1.00 95.47           C
ATOM    677  O   VAL A  61      13.908   1.099  -6.992  1.00 95.47           O
ATOM    678  HA  VAL A  61      16.136   0.496  -5.955  1.00 95.47           H
ATOM    679  CB  VAL A  61      15.242  -1.096  -4.847  1.00 95.47           C
ATOM    680  HB  VAL A  61      14.530  -1.190  -4.026  1.00 95.47           H
ATOM    681  CG1 VAL A  61      14.708  -1.911  -6.026  1.00 95.47           C
ATOM    682 1HG1 VAL A  61      13.719  -1.546  -6.302  1.00 95.47           H
ATOM    683 2HG1 VAL A  61      15.384  -1.807  -6.875  1.00 95.47           H
ATOM    684 3HG1 VAL A  61      14.642  -2.961  -5.742  1.00 95.47           H
ATOM    685  CG2 VAL A  61      16.588  -1.642  -4.367  1.00 95.47           C
ATOM    686 1HG2 VAL A  61      17.329  -1.528  -5.159  1.00 95.47           H
ATOM    687 2HG2 VAL A  61      16.911  -1.089  -3.485  1.00 95.47           H
ATOM    688 3HG2 VAL A  61      16.483  -2.697  -4.116  1.00 95.47           H
ATOM    689  HN  VAL A  61      15.740   0.648  -3.180  1.00 95.47           H
ATOM    690  N   GLY A  62      13.132   1.272  -4.875  1.00 95.83           N
ATOM    691  CA  GLY A  62      11.820   1.752  -5.275  1.00 95.83           C
ATOM    692  C   GLY A  62      11.917   3.129  -5.934  1.00 95.83           C
ATOM    693  O   GLY A  62      11.254   3.390  -6.937  1.00 95.83           O
ATOM    694 1HA  GLY A  62      11.366   1.044  -5.969  1.00 95.83           H
ATOM    695 2HA  GLY A  62      11.167   1.806  -4.404  1.00 95.83           H
ATOM    696  HN  GLY A  62      13.273   1.204  -3.887  1.00 95.83           H
ATOM    697  N   ALA A  63      12.749   3.975  -5.343  1.00 96.26           N
ATOM    698  CA  ALA A  63      12.893   5.339  -5.822  1.00 96.26           C
ATOM    699  C   ALA A  63      13.427   5.319  -7.255  1.00 96.26           C
ATOM    700  O   ALA A  63      12.929   6.041  -8.117  1.00 96.26           O
ATOM    701  HA  ALA A  63      11.904   5.799  -5.818  1.00 96.26           H
ATOM    702  CB  ALA A  63      13.803   6.120  -4.871  1.00 96.26           C
ATOM    703 1HB  ALA A  63      13.364   6.129  -3.874  1.00 96.26           H
ATOM    704 2HB  ALA A  63      14.782   5.644  -4.833  1.00 96.26           H
ATOM    705 3HB  ALA A  63      13.910   7.144  -5.230  1.00 96.26           H
ATOM    706  HN  ALA A  63      13.316   3.742  -4.554  1.00 96.26           H
ATOM    707  N   LEU A  64      14.434   4.484  -7.466  1.00 94.20           N
ATOM    708  CA  LEU A  64      15.050   4.371  -8.777  1.00 94.20           C
ATOM    709  C   LEU A  64      14.022   3.836  -9.775  1.00 94.20           C
ATOM    710  O   LEU A  64      13.867   4.383 -10.865  1.00 94.20           O
ATOM    711  HA  LEU A  64      15.344   5.374  -9.087  1.00 94.20           H
ATOM    712  CB  LEU A  64      16.326   3.530  -8.698  1.00 94.20           C
ATOM    713 1HB  LEU A  64      16.083   2.582  -8.218  1.00 94.20           H
ATOM    714 2HB  LEU A  64      16.649   3.299  -9.713  1.00 94.20           H
ATOM    715  CG  LEU A  64      17.501   4.162  -7.950  1.00 94.20           C
ATOM    716  HG  LEU A  64      17.158   4.451  -6.956  1.00 94.20           H
ATOM    717  CD1 LEU A  64      18.637   3.154  -7.761  1.00 94.20           C
ATOM    718 1HD1 LEU A  64      18.275   2.302  -7.186  1.00 94.20           H
ATOM    719 2HD1 LEU A  64      18.986   2.813  -8.736  1.00 94.20           H
ATOM    720 3HD1 LEU A  64      19.460   3.630  -7.227  1.00 94.20           H
ATOM    721  CD2 LEU A  64      17.976   5.436  -8.652  1.00 94.20           C
ATOM    722 1HD2 LEU A  64      18.296   5.194  -9.665  1.00 94.20           H
ATOM    723 2HD2 LEU A  64      17.159   6.156  -8.690  1.00 94.20           H
ATOM    724 3HD2 LEU A  64      18.812   5.865  -8.099  1.00 94.20           H
ATOM    725  HN  LEU A  64      14.827   3.894  -6.761  1.00 94.20           H
ATOM    726  N   GLY A  65      13.345   2.773  -9.366  1.00 92.65           N
ATOM    727  CA  GLY A  65      12.443   2.069 -10.262  1.00 92.65           C
ATOM    728  C   GLY A  65      11.306   2.982 -10.724  1.00 92.65           C
ATOM    729  O   GLY A  65      11.054   3.109 -11.921  1.00 92.65           O
ATOM    730 1HA  GLY A  65      12.997   1.705 -11.128  1.00 92.65           H
ATOM    731 2HA  GLY A  65      12.031   1.196  -9.757  1.00 92.65           H
ATOM    732  HN  GLY A  65      13.404   2.393  -8.442  1.00 92.65           H
ATOM    733  N   ASN A  66      10.649   3.595  -9.750  1.00 94.07           N
ATOM    734  CA  ASN A  66       9.450   4.368 -10.026  1.00 94.07           C
ATOM    735  C   ASN A  66       9.835   5.645 -10.776  1.00 94.07           C
ATOM    736  O   ASN A  66       9.088   6.115 -11.633  1.00 94.07           O
ATOM    737  HA  ASN A  66       8.816   3.711 -10.621  1.00 94.07           H
ATOM    738  CB  ASN A  66       8.746   4.775  -8.730  1.00 94.07           C
ATOM    739 1HB  ASN A  66       9.479   5.147  -8.015  1.00 94.07           H
ATOM    740 2HB  ASN A  66       8.052   5.592  -8.930  1.00 94.07           H
ATOM    741  CG  ASN A  66       7.988   3.592  -8.124  1.00 94.07           C
ATOM    742  OD1 ASN A  66       7.024   3.090  -8.677  1.00 94.07           O
ATOM    743  ND2 ASN A  66       8.477   3.177  -6.959  1.00 94.07           N
ATOM    744 1HD2 ASN A  66       9.271   3.634  -6.558  1.00 94.07           H
ATOM    745 2HD2 ASN A  66       8.049   2.409  -6.482  1.00 94.07           H
ATOM    746  HN  ASN A  66      10.922   3.568  -8.788  1.00 94.07           H
ATOM    747  N   SER A  67      11.000   6.171 -10.426  1.00 92.36           N
ATOM    748  CA  SER A  67      11.517   7.354 -11.092  1.00 92.36           C
ATOM    749  C   SER A  67      11.731   7.067 -12.579  1.00 92.36           C
ATOM    750  O   SER A  67      11.481   7.926 -13.423  1.00 92.36           O
ATOM    751  HA  SER A  67      10.753   8.119 -10.956  1.00 92.36           H
ATOM    752  CB  SER A  67      12.824   7.821 -10.448  1.00 92.36           C
ATOM    753 1HB  SER A  67      13.561   7.020 -10.502  1.00 92.36           H
ATOM    754 2HB  SER A  67      13.227   8.662 -11.013  1.00 92.36           H
ATOM    755  OG  SER A  67      12.642   8.207  -9.089  1.00 92.36           O
ATOM    756  HG  SER A  67      13.105   7.559  -8.484  1.00 92.36           H
ATOM    757  HN  SER A  67      11.585   5.803  -9.704  1.00 92.36           H
ATOM    758  N   LEU A  68      12.192   5.855 -12.855  1.00 89.21           N
ATOM    759  CA  LEU A  68      12.426   5.438 -14.227  1.00 89.21           C
ATOM    760  C   LEU A  68      11.095   5.405 -14.980  1.00 89.21           C
ATOM    761  O   LEU A  68      11.018   5.831 -16.131  1.00 89.21           O
ATOM    762  HA  LEU A  68      13.067   6.187 -14.691  1.00 89.21           H
ATOM    763  CB  LEU A  68      13.185   4.110 -14.260  1.00 89.21           C
ATOM    764 1HB  LEU A  68      14.118   4.233 -13.711  1.00 89.21           H
ATOM    765 2HB  LEU A  68      12.596   3.364 -13.725  1.00 89.21           H
ATOM    766  CG  LEU A  68      13.511   3.559 -15.650  1.00 89.21           C
ATOM    767  HG  LEU A  68      12.584   3.498 -16.220  1.00 89.21           H
ATOM    768  CD1 LEU A  68      14.447   4.503 -16.408  1.00 89.21           C
ATOM    769 1HD1 LEU A  68      13.968   5.475 -16.521  1.00 89.21           H
ATOM    770 2HD1 LEU A  68      15.377   4.618 -15.850  1.00 89.21           H
ATOM    771 3HD1 LEU A  68      14.663   4.087 -17.392  1.00 89.21           H
ATOM    772  CD2 LEU A  68      14.079   2.141 -15.558  1.00 89.21           C
ATOM    773 1HD2 LEU A  68      14.992   2.153 -14.963  1.00 89.21           H
ATOM    774 2HD2 LEU A  68      13.346   1.486 -15.086  1.00 89.21           H
ATOM    775 3HD2 LEU A  68      14.302   1.773 -16.560  1.00 89.21           H
ATOM    776  HN  LEU A  68      12.403   5.166 -12.161  1.00 89.21           H
ATOM    777  N   VAL A  69      10.079   4.896 -14.299  1.00 88.98           N
ATOM    778  CA  VAL A  69       8.762   4.770 -14.901  1.00 88.98           C
ATOM    779  C   VAL A  69       8.286   6.147 -15.366  1.00 88.98           C
ATOM    780  O   VAL A  69       7.805   6.295 -16.489  1.00 88.98           O
ATOM    781  HA  VAL A  69       8.859   4.120 -15.771  1.00 88.98           H
ATOM    782  CB  VAL A  69       7.798   4.105 -13.917  1.00 88.98           C
ATOM    783  HB  VAL A  69       7.847   4.654 -12.977  1.00 88.98           H
ATOM    784  CG1 VAL A  69       6.358   4.176 -14.428  1.00 88.98           C
ATOM    785 1HG1 VAL A  69       6.067   5.219 -14.551  1.00 88.98           H
ATOM    786 2HG1 VAL A  69       6.287   3.663 -15.388  1.00 88.98           H
ATOM    787 3HG1 VAL A  69       5.693   3.695 -13.710  1.00 88.98           H
ATOM    788  CG2 VAL A  69       8.211   2.658 -13.639  1.00 88.98           C
ATOM    789 1HG2 VAL A  69       8.204   2.093 -14.571  1.00 88.98           H
ATOM    790 2HG2 VAL A  69       9.213   2.642 -13.211  1.00 88.98           H
ATOM    791 3HG2 VAL A  69       7.508   2.209 -12.936  1.00 88.98           H
ATOM    792  HN  VAL A  69      10.144   4.573 -13.355  1.00 88.98           H
ATOM    793  N   ILE A  70       8.435   7.121 -14.480  1.00 89.94           N
ATOM    794  CA  ILE A  70       7.971   8.468 -14.762  1.00 89.94           C
ATOM    795  C   ILE A  70       8.722   9.018 -15.976  1.00 89.94           C
ATOM    796  O   ILE A  70       8.127   9.662 -16.839  1.00 89.94           O
ATOM    797  HA  ILE A  70       6.912   8.403 -15.012  1.00 89.94           H
ATOM    798  CB  ILE A  70       8.089   9.348 -13.516  1.00 89.94           C
ATOM    799  HB  ILE A  70       9.110   9.275 -13.142  1.00 89.94           H
ATOM    800  CG1 ILE A  70       7.164   8.850 -12.404  1.00 89.94           C
ATOM    801 1HG1 ILE A  70       6.128   8.900 -12.738  1.00 89.94           H
ATOM    802 2HG1 ILE A  70       7.379   7.803 -12.188  1.00 89.94           H
ATOM    803  CG2 ILE A  70       7.836  10.818 -13.856  1.00 89.94           C
ATOM    804 1HG2 ILE A  70       8.569  11.152 -14.591  1.00 89.94           H
ATOM    805 2HG2 ILE A  70       6.833  10.928 -14.268  1.00 89.94           H
ATOM    806 3HG2 ILE A  70       7.926  11.421 -12.953  1.00 89.94           H
ATOM    807  CD1 ILE A  70       7.336   9.684 -11.133  1.00 89.94           C
ATOM    808 1HD1 ILE A  70       8.367   9.612 -10.788  1.00 89.94           H
ATOM    809 2HD1 ILE A  70       7.096  10.725 -11.346  1.00 89.94           H
ATOM    810 3HD1 ILE A  70       6.667   9.309 -10.358  1.00 89.94           H
ATOM    811  HN  ILE A  70       8.864   7.001 -13.585  1.00 89.94           H
ATOM    812  N   LEU A  71      10.018   8.744 -16.005  1.00 86.79           N
ATOM    813  CA  LEU A  71      10.878   9.299 -17.036  1.00 86.79           C
ATOM    814  C   LEU A  71      10.440   8.765 -18.401  1.00 86.79           C
ATOM    815  O   LEU A  71      10.300   9.529 -19.355  1.00 86.79           O
ATOM    816  HA  LEU A  71      10.741  10.380 -17.028  1.00 86.79           H
ATOM    817  CB  LEU A  71      12.348   9.026 -16.712  1.00 86.79           C
ATOM    818 1HB  LEU A  71      12.511   9.234 -15.654  1.00 86.79           H
ATOM    819 2HB  LEU A  71      12.541   7.963 -16.861  1.00 86.79           H
ATOM    820  CG  LEU A  71      13.373   9.821 -17.523  1.00 86.79           C
ATOM    821  HG  LEU A  71      12.965  10.815 -17.708  1.00 86.79           H
ATOM    822  CD1 LEU A  71      14.672  10.003 -16.737  1.00 86.79           C
ATOM    823 1HD1 LEU A  71      14.465  10.542 -15.812  1.00 86.79           H
ATOM    824 2HD1 LEU A  71      15.095   9.027 -16.501  1.00 86.79           H
ATOM    825 3HD1 LEU A  71      15.383  10.572 -17.337  1.00 86.79           H
ATOM    826  CD2 LEU A  71      13.615   9.171 -18.888  1.00 86.79           C
ATOM    827 1HD2 LEU A  71      13.991   8.158 -18.746  1.00 86.79           H
ATOM    828 2HD2 LEU A  71      12.678   9.137 -19.445  1.00 86.79           H
ATOM    829 3HD2 LEU A  71      14.347   9.756 -19.444  1.00 86.79           H
ATOM    830  HN  LEU A  71      10.479   8.156 -15.341  1.00 86.79           H
ATOM    831  N   VAL A  72      10.235   7.457 -18.452  1.00 82.68           N
ATOM    832  CA  VAL A  72       9.863   6.805 -19.696  1.00 82.68           C
ATOM    833  C   VAL A  72       8.544   7.394 -20.200  1.00 82.68           C
ATOM    834  O   VAL A  72       8.400   7.674 -21.389  1.00 82.68           O
ATOM    835  HA  VAL A  72      10.644   7.018 -20.425  1.00 82.68           H
ATOM    836  CB  VAL A  72       9.802   5.290 -19.495  1.00 82.68           C
ATOM    837  HB  VAL A  72       9.141   5.089 -18.652  1.00 82.68           H
ATOM    838  CG1 VAL A  72       9.217   4.596 -20.727  1.00 82.68           C
ATOM    839 1HG1 VAL A  72       8.207   4.966 -20.906  1.00 82.68           H
ATOM    840 2HG1 VAL A  72       9.841   4.809 -21.595  1.00 82.68           H
ATOM    841 3HG1 VAL A  72       9.185   3.520 -20.557  1.00 82.68           H
ATOM    842  CG2 VAL A  72      11.183   4.726 -19.153  1.00 82.68           C
ATOM    843 1HG2 VAL A  72      11.876   4.944 -19.967  1.00 82.68           H
ATOM    844 2HG2 VAL A  72      11.546   5.187 -18.234  1.00 82.68           H
ATOM    845 3HG2 VAL A  72      11.112   3.648 -19.016  1.00 82.68           H
ATOM    846  HN  VAL A  72      10.320   6.847 -17.664  1.00 82.68           H
ATOM    847  N   TYR A  73       7.615   7.565 -19.271  1.00 83.34           N
ATOM    848  CA  TYR A  73       6.284   8.033 -19.620  1.00 83.34           C
ATOM    849  C   TYR A  73       6.345   9.400 -20.303  1.00 83.34           C
ATOM    850  O   TYR A  73       5.602   9.660 -21.248  1.00 83.34           O
ATOM    851  HA  TYR A  73       5.844   7.311 -20.307  1.00 83.34           H
ATOM    852  CB  TYR A  73       5.525   8.170 -18.299  1.00 83.34           C
ATOM    853 1HB  TYR A  73       5.446   7.187 -17.833  1.00 83.34           H
ATOM    854 2HB  TYR A  73       6.105   8.797 -17.622  1.00 83.34           H
ATOM    855  CG  TYR A  73       4.123   8.763 -18.445  1.00 83.34           C
ATOM    856  CD1 TYR A  73       3.933  10.124 -18.323  1.00 83.34           C
ATOM    857  HD1 TYR A  73       4.783  10.777 -18.123  1.00 83.34           H
ATOM    858  CD2 TYR A  73       3.047   7.936 -18.699  1.00 83.34           C
ATOM    859  HD2 TYR A  73       3.197   6.861 -18.796  1.00 83.34           H
ATOM    860  CE1 TYR A  73       2.613  10.682 -18.461  1.00 83.34           C
ATOM    861  HE1 TYR A  73       2.449  11.756 -18.367  1.00 83.34           H
ATOM    862  CE2 TYR A  73       1.727   8.494 -18.837  1.00 83.34           C
ATOM    863  HE2 TYR A  73       0.869   7.853 -19.038  1.00 83.34           H
ATOM    864  CZ  TYR A  73       1.575   9.840 -18.712  1.00 83.34           C
ATOM    865  OH  TYR A  73       0.328  10.367 -18.842  1.00 83.34           O
ATOM    866  HH  TYR A  73      -0.324   9.648 -19.081  1.00 83.34           H
ATOM    867  HN  TYR A  73       7.760   7.391 -18.297  1.00 83.34           H
ATOM    868  N   TRP A  74       7.238  10.239 -19.799  1.00 83.46           N
ATOM    869  CA  TRP A  74       7.287  11.627 -20.227  1.00 83.46           C
ATOM    870  C   TRP A  74       7.960  11.674 -21.600  1.00 83.46           C
ATOM    871  O   TRP A  74       7.437  12.284 -22.531  1.00 83.46           O
ATOM    872  HA  TRP A  74       6.262  11.989 -20.302  1.00 83.46           H
ATOM    873  CB  TRP A  74       7.992  12.498 -19.185  1.00 83.46           C
ATOM    874 1HB  TRP A  74       8.735  11.894 -18.664  1.00 83.46           H
ATOM    875 2HB  TRP A  74       8.531  13.295 -19.697  1.00 83.46           H
ATOM    876  CG  TRP A  74       7.048  13.121 -18.154  1.00 83.46           C
ATOM    877  CD1 TRP A  74       6.611  12.585 -17.006  1.00 83.46           C
ATOM    878  HD1 TRP A  74       6.886  11.593 -16.648  1.00 83.46           H
ATOM    879  CD2 TRP A  74       6.440  14.428 -18.224  1.00 83.46           C
ATOM    880  NE1 TRP A  74       5.769  13.447 -16.334  1.00 83.46           N
ATOM    881  HE1 TRP A  74       5.319  13.273 -15.459  1.00 83.46           H
ATOM    882  CE2 TRP A  74       5.662  14.604 -17.098  1.00 83.46           C
ATOM    883  CE3 TRP A  74       6.545  15.428 -19.206  1.00 83.46           C
ATOM    884  HE3 TRP A  74       7.153  15.314 -20.104  1.00 83.46           H
ATOM    885  CZ2 TRP A  74       4.927  15.769 -16.848  1.00 83.46           C
ATOM    886  HZ2 TRP A  74       4.319  15.884 -15.951  1.00 83.46           H
ATOM    887  CZ3 TRP A  74       5.805  16.587 -18.942  1.00 83.46           C
ATOM    888  HZ3 TRP A  74       5.850  17.395 -19.672  1.00 83.46           H
ATOM    889  CH2 TRP A  74       5.016  16.779 -17.813  1.00 83.46           C
ATOM    890  HH2 TRP A  74       4.469  17.713 -17.680  1.00 83.46           H
ATOM    891  HN  TRP A  74       7.918   9.985 -19.110  1.00 83.46           H
ATOM    892  N   TYR A  75       9.111  11.023 -21.682  1.00 75.03           N
ATOM    893  CA  TYR A  75      10.023  11.250 -22.791  1.00 75.03           C
ATOM    894  C   TYR A  75       9.748  10.273 -23.935  1.00 75.03           C
ATOM    895  O   TYR A  75      10.148  10.515 -25.073  1.00 75.03           O
ATOM    896  HA  TYR A  75       9.870  12.268 -23.148  1.00 75.03           H
ATOM    897  CB  TYR A  75      11.427  10.992 -22.242  1.00 75.03           C
ATOM    898 1HB  TYR A  75      11.401  10.107 -21.605  1.00 75.03           H
ATOM    899 2HB  TYR A  75      12.095  10.767 -23.073  1.00 75.03           H
ATOM    900  CG  TYR A  75      12.007  12.160 -21.442  1.00 75.03           C
ATOM    901  CD1 TYR A  75      12.546  13.247 -22.100  1.00 75.03           C
ATOM    902  HD1 TYR A  75      12.559  13.273 -23.189  1.00 75.03           H
ATOM    903  CD2 TYR A  75      11.991  12.127 -20.062  1.00 75.03           C
ATOM    904  HD2 TYR A  75      11.565  11.268 -19.542  1.00 75.03           H
ATOM    905  CE1 TYR A  75      13.092  14.346 -21.347  1.00 75.03           C
ATOM    906  HE1 TYR A  75      13.521  15.210 -21.854  1.00 75.03           H
ATOM    907  CE2 TYR A  75      12.537  13.226 -19.309  1.00 75.03           C
ATOM    908  HE2 TYR A  75      12.531  13.213 -18.219  1.00 75.03           H
ATOM    909  CZ  TYR A  75      13.060  14.282 -19.989  1.00 75.03           C
ATOM    910  OH  TYR A  75      13.576  15.320 -19.278  1.00 75.03           O
ATOM    911  HH  TYR A  75      13.507  15.131 -18.298  1.00 75.03           H
ATOM    912  HN  TYR A  75       9.423  10.351 -21.009  1.00 75.03           H
ATOM    913  N   CYS A  76       9.066   9.188 -23.595  1.00 66.49           N
ATOM    914  CA  CYS A  76       9.053   8.014 -24.450  1.00 66.49           C
ATOM    915  C   CYS A  76       7.600   7.694 -24.804  1.00 66.49           C
ATOM    916  O   CYS A  76       7.324   7.133 -25.863  1.00 66.49           O
ATOM    917  HA  CYS A  76       9.622   8.270 -25.343  1.00 66.49           H
ATOM    918  CB  CYS A  76       9.754   6.825 -23.789  1.00 66.49           C
ATOM    919 1HB  CYS A  76       9.483   6.773 -22.734  1.00 66.49           H
ATOM    920 2HB  CYS A  76       9.423   5.895 -24.250  1.00 66.49           H
ATOM    921  SG  CYS A  76      11.568   6.995 -23.959  1.00 66.49           S
ATOM    922  HG  CYS A  76      11.626   6.601 -25.228  1.00 66.49           H
ATOM    923  HN  CYS A  76       8.532   9.105 -22.754  1.00 66.49           H
ATOM    924  N   THR A  77       6.707   8.065 -23.897  1.00 64.73           N
ATOM    925  CA  THR A  77       5.286   7.855 -24.116  1.00 64.73           C
ATOM    926  C   THR A  77       4.748   8.866 -25.131  1.00 64.73           C
ATOM    927  O   THR A  77       4.180   9.889 -24.752  1.00 64.73           O
ATOM    928  HA  THR A  77       5.148   6.864 -24.548  1.00 64.73           H
ATOM    929  CB  THR A  77       4.584   7.924 -22.759  1.00 64.73           C
ATOM    930  HB  THR A  77       4.572   8.945 -22.378  1.00 64.73           H
ATOM    931  OG1 THR A  77       5.284   6.977 -21.957  1.00 64.73           O
ATOM    932  HG1 THR A  77       5.297   6.087 -22.413  1.00 64.73           H
ATOM    933  CG2 THR A  77       3.154   7.383 -22.812  1.00 64.73           C
ATOM    934 1HG2 THR A  77       3.171   6.340 -23.128  1.00 64.73           H
ATOM    935 2HG2 THR A  77       2.570   7.968 -23.522  1.00 64.73           H
ATOM    936 3HG2 THR A  77       2.701   7.455 -21.823  1.00 64.73           H
ATOM    937  HN  THR A  77       6.941   8.500 -23.028  1.00 64.73           H
ATOM    938  N   ARG A  78       4.947   8.545 -26.401  1.00 62.22           N
ATOM    939  CA  ARG A  78       4.412   9.366 -27.473  1.00 62.22           C
ATOM    940  C   ARG A  78       2.886   9.438 -27.376  1.00 62.22           C
ATOM    941  O   ARG A  78       2.310  10.524 -27.399  1.00 62.22           O
ATOM    942  HA  ARG A  78       4.861  10.348 -27.324  1.00 62.22           H
ATOM    943  CB  ARG A  78       4.802   8.807 -28.843  1.00 62.22           C
ATOM    944 1HB  ARG A  78       4.683   7.724 -28.845  1.00 62.22           H
ATOM    945 2HB  ARG A  78       4.132   9.203 -29.606  1.00 62.22           H
ATOM    946  CG  ARG A  78       6.248   9.167 -29.190  1.00 62.22           C
ATOM    947 1HG  ARG A  78       6.425  10.222 -28.980  1.00 62.22           H
ATOM    948 2HG  ARG A  78       6.930   8.598 -28.558  1.00 62.22           H
ATOM    949  CD  ARG A  78       6.547   8.877 -30.662  1.00 62.22           C
ATOM    950 1HD  ARG A  78       6.426   7.813 -30.864  1.00 62.22           H
ATOM    951 2HD  ARG A  78       5.836   9.405 -31.297  1.00 62.22           H
ATOM    952  NE  ARG A  78       7.928   9.298 -30.990  1.00 62.22           N
ATOM    953  HE  ARG A  78       8.512   9.615 -30.243  1.00 62.22           H
ATOM    954  CZ  ARG A  78       8.444   9.283 -32.227  1.00 62.22           C
ATOM    955  NH1 ARG A  78       7.706   8.869 -33.266  1.00 62.22           N
ATOM    956 1HH1 ARG A  78       6.763   8.568 -33.123  1.00 62.22           H
ATOM    957 2HH1 ARG A  78       8.099   8.860 -34.186  1.00 62.22           H
ATOM    958  NH2 ARG A  78       9.708   9.688 -32.408  1.00 62.22           N
ATOM    959 1HH2 ARG A  78      10.108   9.682 -33.325  1.00 62.22           H
ATOM    960 2HH2 ARG A  78      10.252   9.995 -31.627  1.00 62.22           H
ATOM    961  HN  ARG A  78       5.462   7.742 -26.701  1.00 62.22           H
ATOM    962  N   VAL A  79       2.276   8.267 -27.268  1.00 70.14           N
ATOM    963  CA  VAL A  79       0.826   8.176 -27.265  1.00 70.14           C
ATOM    964  C   VAL A  79       0.358   7.610 -25.923  1.00 70.14           C
ATOM    965  O   VAL A  79       0.290   6.395 -25.747  1.00 70.14           O
ATOM    966  HA  VAL A  79       0.433   9.186 -27.376  1.00 70.14           H
ATOM    967  CB  VAL A  79       0.351   7.348 -28.461  1.00 70.14           C
ATOM    968  HB  VAL A  79      -0.004   6.389 -28.085  1.00 70.14           H
ATOM    969  CG1 VAL A  79      -0.815   8.034 -29.174  1.00 70.14           C
ATOM    970 1HG1 VAL A  79      -1.647   8.153 -28.479  1.00 70.14           H
ATOM    971 2HG1 VAL A  79      -0.497   9.014 -29.531  1.00 70.14           H
ATOM    972 3HG1 VAL A  79      -1.133   7.425 -30.020  1.00 70.14           H
ATOM    973  CG2 VAL A  79       1.503   7.075 -29.431  1.00 70.14           C
ATOM    974 1HG2 VAL A  79       1.902   8.021 -29.797  1.00 70.14           H
ATOM    975 2HG2 VAL A  79       2.290   6.524 -28.915  1.00 70.14           H
ATOM    976 3HG2 VAL A  79       1.138   6.485 -30.271  1.00 70.14           H
ATOM    977  HN  VAL A  79       2.755   7.393 -27.184  1.00 70.14           H
ATOM    978  N   LYS A  80       0.047   8.519 -25.010  1.00 78.71           N
ATOM    979  CA  LYS A  80      -0.356   8.127 -23.670  1.00 78.71           C
ATOM    980  C   LYS A  80      -1.737   7.469 -23.730  1.00 78.71           C
ATOM    981  O   LYS A  80      -2.623   7.942 -24.440  1.00 78.71           O
ATOM    982  HA  LYS A  80       0.363   7.388 -23.316  1.00 78.71           H
ATOM    983  CB  LYS A  80      -0.285   9.322 -22.718  1.00 78.71           C
ATOM    984 1HB  LYS A  80      -0.949  10.111 -23.068  1.00 78.71           H
ATOM    985 2HB  LYS A  80      -0.636   9.025 -21.729  1.00 78.71           H
ATOM    986  CG  LYS A  80       1.145   9.858 -22.617  1.00 78.71           C
ATOM    987 1HG  LYS A  80       1.764   9.150 -22.066  1.00 78.71           H
ATOM    988 2HG  LYS A  80       1.574   9.948 -23.615  1.00 78.71           H
ATOM    989  CD  LYS A  80       1.172  11.219 -21.920  1.00 78.71           C
ATOM    990 1HD  LYS A  80       0.604  11.943 -22.505  1.00 78.71           H
ATOM    991 2HD  LYS A  80       0.685  11.143 -20.947  1.00 78.71           H
ATOM    992  CE  LYS A  80       2.608  11.715 -21.740  1.00 78.71           C
ATOM    993 1HE  LYS A  80       3.163  11.020 -21.109  1.00 78.71           H
ATOM    994 2HE  LYS A  80       3.113  11.741 -22.706  1.00 78.71           H
ATOM    995  NZ  LYS A  80       2.619  13.063 -21.131  1.00 78.71           N
ATOM    996 1HZ  LYS A  80       3.577  13.349 -20.959  1.00 78.71           H
ATOM    997 2HZ  LYS A  80       2.178  13.723 -21.762  1.00 78.71           H
ATOM    998 3HZ  LYS A  80       2.110  13.042 -20.254  1.00 78.71           H
ATOM    999  HN  LYS A  80       0.067   9.505 -25.173  1.00 78.71           H
ATOM   1000  N   THR A  81      -1.876   6.390 -22.974  1.00 83.02           N
ATOM   1001  CA  THR A  81      -3.161   5.724 -22.851  1.00 83.02           C
ATOM   1002  C   THR A  81      -3.699   5.861 -21.425  1.00 83.02           C
ATOM   1003  O   THR A  81      -3.001   6.351 -20.539  1.00 83.02           O
ATOM   1004  HA  THR A  81      -3.872   6.223 -23.510  1.00 83.02           H
ATOM   1005  CB  THR A  81      -2.985   4.271 -23.297  1.00 83.02           C
ATOM   1006  HB  THR A  81      -3.950   3.771 -23.385  1.00 83.02           H
ATOM   1007  OG1 THR A  81      -2.092   3.718 -22.334  1.00 83.02           O
ATOM   1008  HG1 THR A  81      -1.146   3.898 -22.602  1.00 83.02           H
ATOM   1009  CG2 THR A  81      -2.226   4.152 -24.620  1.00 83.02           C
ATOM   1010 1HG2 THR A  81      -1.235   4.592 -24.511  1.00 83.02           H
ATOM   1011 2HG2 THR A  81      -2.774   4.679 -25.401  1.00 83.02           H
ATOM   1012 3HG2 THR A  81      -2.129   3.101 -24.890  1.00 83.02           H
ATOM   1013  HN  THR A  81      -1.132   5.972 -22.453  1.00 83.02           H
ATOM   1014  N   MET A  82      -4.935   5.418 -21.248  1.00 86.27           N
ATOM   1015  CA  MET A  82      -5.558   5.444 -19.935  1.00 86.27           C
ATOM   1016  C   MET A  82      -4.767   4.599 -18.936  1.00 86.27           C
ATOM   1017  O   MET A  82      -4.557   5.013 -17.797  1.00 86.27           O
ATOM   1018  HA  MET A  82      -5.548   6.490 -19.626  1.00 86.27           H
ATOM   1019  CB  MET A  82      -6.988   4.908 -20.038  1.00 86.27           C
ATOM   1020 1HB  MET A  82      -7.585   5.573 -20.663  1.00 86.27           H
ATOM   1021 2HB  MET A  82      -6.980   3.934 -20.526  1.00 86.27           H
ATOM   1022  CG  MET A  82      -7.629   4.788 -18.654  1.00 86.27           C
ATOM   1023 1HG  MET A  82      -7.229   3.917 -18.134  1.00 86.27           H
ATOM   1024 2HG  MET A  82      -7.380   5.661 -18.051  1.00 86.27           H
ATOM   1025  SD  MET A  82      -9.401   4.643 -18.812  1.00 86.27           S
ATOM   1026  CE  MET A  82      -9.890   4.964 -17.126  1.00 86.27           C
ATOM   1027 1HE  MET A  82      -9.442   4.219 -16.469  1.00 86.27           H
ATOM   1028 2HE  MET A  82      -9.552   5.958 -16.833  1.00 86.27           H
ATOM   1029 3HE  MET A  82     -10.976   4.912 -17.047  1.00 86.27           H
ATOM   1030  HN  MET A  82      -5.507   5.048 -21.980  1.00 86.27           H
ATOM   1031  N   THR A  83      -4.349   3.430 -19.398  1.00 85.07           N
ATOM   1032  CA  THR A  83      -3.479   2.579 -18.604  1.00 85.07           C
ATOM   1033  C   THR A  83      -2.233   3.351 -18.166  1.00 85.07           C
ATOM   1034  O   THR A  83      -1.847   3.303 -16.999  1.00 85.07           O
ATOM   1035  HA  THR A  83      -4.013   2.292 -17.698  1.00 85.07           H
ATOM   1036  CB  THR A  83      -3.161   1.329 -19.427  1.00 85.07           C
ATOM   1037  HB  THR A  83      -2.695   1.595 -20.376  1.00 85.07           H
ATOM   1038  OG1 THR A  83      -4.411   0.651 -19.525  1.00 85.07           O
ATOM   1039  HG1 THR A  83      -5.058   1.200 -20.053  1.00 85.07           H
ATOM   1040  CG2 THR A  83      -2.262   0.346 -18.675  1.00 85.07           C
ATOM   1041 1HG2 THR A  83      -2.758   0.027 -17.759  1.00 85.07           H
ATOM   1042 2HG2 THR A  83      -1.319   0.833 -18.427  1.00 85.07           H
ATOM   1043 3HG2 THR A  83      -2.067  -0.523 -19.304  1.00 85.07           H
ATOM   1044  HN  THR A  83      -4.595   3.063 -20.295  1.00 85.07           H
ATOM   1045  N   ASP A  84      -1.638   4.044 -19.125  1.00 85.19           N
ATOM   1046  CA  ASP A  84      -0.384   4.737 -18.880  1.00 85.19           C
ATOM   1047  C   ASP A  84      -0.600   5.810 -17.810  1.00 85.19           C
ATOM   1048  O   ASP A  84       0.290   6.076 -17.005  1.00 85.19           O
ATOM   1049  HA  ASP A  84       0.313   3.963 -18.559  1.00 85.19           H
ATOM   1050  CB  ASP A  84       0.120   5.428 -20.148  1.00 85.19           C
ATOM   1051 1HB  ASP A  84      -0.576   6.215 -20.439  1.00 85.19           H
ATOM   1052 2HB  ASP A  84       1.078   5.908 -19.948  1.00 85.19           H
ATOM   1053  CG  ASP A  84       0.274   4.427 -21.294  1.00 85.19           C
ATOM   1054  OD1 ASP A  84       0.810   3.331 -21.022  1.00 85.19           O
ATOM   1055  OD2 ASP A  84      -0.147   4.780 -22.417  1.00 85.19           O
ATOM   1056  HN  ASP A  84      -1.997   4.137 -20.053  1.00 85.19           H
ATOM   1057  N   MET A  85      -1.788   6.397 -17.837  1.00 89.98           N
ATOM   1058  CA  MET A  85      -2.132   7.433 -16.879  1.00 89.98           C
ATOM   1059  C   MET A  85      -2.155   6.877 -15.454  1.00 89.98           C
ATOM   1060  O   MET A  85      -1.652   7.511 -14.528  1.00 89.98           O
ATOM   1061  HA  MET A  85      -1.351   8.188 -16.970  1.00 89.98           H
ATOM   1062  CB  MET A  85      -3.507   8.010 -17.224  1.00 89.98           C
ATOM   1063 1HB  MET A  85      -3.521   8.328 -18.266  1.00 89.98           H
ATOM   1064 2HB  MET A  85      -4.267   7.237 -17.116  1.00 89.98           H
ATOM   1065  CG  MET A  85      -3.846   9.196 -16.318  1.00 89.98           C
ATOM   1066 1HG  MET A  85      -4.843   9.569 -16.551  1.00 89.98           H
ATOM   1067 2HG  MET A  85      -3.860   8.877 -15.276  1.00 89.98           H
ATOM   1068  SD  MET A  85      -2.643  10.497 -16.540  1.00 89.98           S
ATOM   1069  CE  MET A  85      -3.064  11.031 -18.190  1.00 89.98           C
ATOM   1070 1HE  MET A  85      -2.948  10.197 -18.883  1.00 89.98           H
ATOM   1071 2HE  MET A  85      -4.098  11.376 -18.207  1.00 89.98           H
ATOM   1072 3HE  MET A  85      -2.404  11.845 -18.488  1.00 89.98           H
ATOM   1073  HN  MET A  85      -2.506   6.175 -18.497  1.00 89.98           H
ATOM   1074  N   PHE A  86      -2.743   5.697 -15.323  1.00 91.04           N
ATOM   1075  CA  PHE A  86      -2.842   5.050 -14.025  1.00 91.04           C
ATOM   1076  C   PHE A  86      -1.470   4.576 -13.543  1.00 91.04           C
ATOM   1077  O   PHE A  86      -1.159   4.667 -12.356  1.00 91.04           O
ATOM   1078  HA  PHE A  86      -3.236   5.788 -13.326  1.00 91.04           H
ATOM   1079  CB  PHE A  86      -3.757   3.836 -14.199  1.00 91.04           C
ATOM   1080 1HB  PHE A  86      -3.358   3.205 -14.994  1.00 91.04           H
ATOM   1081 2HB  PHE A  86      -3.738   3.246 -13.283  1.00 91.04           H
ATOM   1082  CG  PHE A  86      -5.207   4.192 -14.529  1.00 91.04           C
ATOM   1083  CD1 PHE A  86      -5.791   5.274 -13.948  1.00 91.04           C
ATOM   1084  HD1 PHE A  86      -5.226   5.887 -13.247  1.00 91.04           H
ATOM   1085  CD2 PHE A  86      -5.913   3.427 -15.404  1.00 91.04           C
ATOM   1086  HD2 PHE A  86      -5.445   2.559 -15.870  1.00 91.04           H
ATOM   1087  CE1 PHE A  86      -7.138   5.604 -14.254  1.00 91.04           C
ATOM   1088  HE1 PHE A  86      -7.606   6.471 -13.788  1.00 91.04           H
ATOM   1089  CE2 PHE A  86      -7.260   3.757 -15.711  1.00 91.04           C
ATOM   1090  HE2 PHE A  86      -7.825   3.143 -16.412  1.00 91.04           H
ATOM   1091  CZ  PHE A  86      -7.844   4.839 -15.129  1.00 91.04           C
ATOM   1092  HZ  PHE A  86      -8.877   5.092 -15.365  1.00 91.04           H
ATOM   1093  HN  PHE A  86      -3.147   5.186 -16.082  1.00 91.04           H
ATOM   1094  N   LEU A  87      -0.685   4.079 -14.488  1.00 88.58           N
ATOM   1095  CA  LEU A  87       0.651   3.602 -14.177  1.00 88.58           C
ATOM   1096  C   LEU A  87       1.484   4.758 -13.619  1.00 88.58           C
ATOM   1097  O   LEU A  87       2.274   4.569 -12.695  1.00 88.58           O
ATOM   1098  HA  LEU A  87       0.554   2.841 -13.402  1.00 88.58           H
ATOM   1099  CB  LEU A  87       1.277   2.927 -15.399  1.00 88.58           C
ATOM   1100 1HB  LEU A  87       1.200   3.609 -16.246  1.00 88.58           H
ATOM   1101 2HB  LEU A  87       2.340   2.780 -15.204  1.00 88.58           H
ATOM   1102  CG  LEU A  87       0.672   1.582 -15.806  1.00 88.58           C
ATOM   1103  HG  LEU A  87      -0.390   1.731 -16.003  1.00 88.58           H
ATOM   1104  CD1 LEU A  87       1.304   1.065 -17.100  1.00 88.58           C
ATOM   1105 1HD1 LEU A  87       1.131   1.783 -17.901  1.00 88.58           H
ATOM   1106 2HD1 LEU A  87       2.377   0.935 -16.953  1.00 88.58           H
ATOM   1107 3HD1 LEU A  87       0.856   0.108 -17.366  1.00 88.58           H
ATOM   1108  CD2 LEU A  87       0.781   0.565 -14.668  1.00 88.58           C
ATOM   1109 1HD2 LEU A  87       1.831   0.413 -14.415  1.00 88.58           H
ATOM   1110 2HD2 LEU A  87       0.247   0.938 -13.794  1.00 88.58           H
ATOM   1111 3HD2 LEU A  87       0.343  -0.382 -14.984  1.00 88.58           H
ATOM   1112  HN  LEU A  87      -0.949   4.001 -15.450  1.00 88.58           H
ATOM   1113  N   LEU A  88       1.279   5.929 -14.203  1.00 90.22           N
ATOM   1114  CA  LEU A  88       1.979   7.121 -13.757  1.00 90.22           C
ATOM   1115  C   LEU A  88       1.622   7.400 -12.295  1.00 90.22           C
ATOM   1116  O   LEU A  88       2.506   7.569 -11.458  1.00 90.22           O
ATOM   1117  HA  LEU A  88       3.047   6.915 -13.817  1.00 90.22           H
ATOM   1118  CB  LEU A  88       1.690   8.295 -14.695  1.00 90.22           C
ATOM   1119 1HB  LEU A  88       2.125   8.071 -15.669  1.00 90.22           H
ATOM   1120 2HB  LEU A  88       0.612   8.365 -14.835  1.00 90.22           H
ATOM   1121  CG  LEU A  88       2.208   9.661 -14.239  1.00 90.22           C
ATOM   1122  HG  LEU A  88       1.894   9.818 -13.207  1.00 90.22           H
ATOM   1123  CD1 LEU A  88       3.737   9.702 -14.257  1.00 90.22           C
ATOM   1124 1HD1 LEU A  88       4.129   8.938 -13.586  1.00 90.22           H
ATOM   1125 2HD1 LEU A  88       4.093   9.513 -15.270  1.00 90.22           H
ATOM   1126 3HD1 LEU A  88       4.078  10.684 -13.929  1.00 90.22           H
ATOM   1127  CD2 LEU A  88       1.594  10.786 -15.074  1.00 90.22           C
ATOM   1128 1HD2 LEU A  88       1.856  10.645 -16.122  1.00 90.22           H
ATOM   1129 2HD2 LEU A  88       0.509  10.769 -14.965  1.00 90.22           H
ATOM   1130 3HD2 LEU A  88       1.979  11.746 -14.729  1.00 90.22           H
ATOM   1131  HN  LEU A  88       0.649   6.070 -14.967  1.00 90.22           H
ATOM   1132  N   ASN A  89       0.323   7.438 -12.034  1.00 93.89           N
ATOM   1133  CA  ASN A  89      -0.165   7.836 -10.725  1.00 93.89           C
ATOM   1134  C   ASN A  89       0.267   6.799  -9.686  1.00 93.89           C
ATOM   1135  O   ASN A  89       0.486   7.134  -8.523  1.00 93.89           O
ATOM   1136  HA  ASN A  89       0.274   8.817 -10.542  1.00 93.89           H
ATOM   1137  CB  ASN A  89      -1.693   7.915 -10.707  1.00 93.89           C
ATOM   1138 1HB  ASN A  89      -2.109   7.107 -11.308  1.00 93.89           H
ATOM   1139 2HB  ASN A  89      -2.056   7.774  -9.689  1.00 93.89           H
ATOM   1140  CG  ASN A  89      -2.179   9.262 -11.246  1.00 93.89           C
ATOM   1141  OD1 ASN A  89      -2.467  10.188 -10.506  1.00 93.89           O
ATOM   1142  ND2 ASN A  89      -2.255   9.318 -12.572  1.00 93.89           N
ATOM   1143 1HD2 ASN A  89      -2.004   8.521 -13.122  1.00 93.89           H
ATOM   1144 2HD2 ASN A  89      -2.563  10.157 -13.020  1.00 93.89           H
ATOM   1145  HN  ASN A  89      -0.388   7.203 -12.697  1.00 93.89           H
ATOM   1146  N   LEU A  90       0.378   5.561 -10.144  1.00 92.60           N
ATOM   1147  CA  LEU A  90       0.804   4.477  -9.276  1.00 92.60           C
ATOM   1148  C   LEU A  90       2.244   4.729  -8.823  1.00 92.60           C
ATOM   1149  O   LEU A  90       2.560   4.592  -7.642  1.00 92.60           O
ATOM   1150  HA  LEU A  90       0.159   4.489  -8.397  1.00 92.60           H
ATOM   1151  CB  LEU A  90       0.604   3.126  -9.966  1.00 92.60           C
ATOM   1152 1HB  LEU A  90      -0.356   3.143 -10.483  1.00 92.60           H
ATOM   1153 2HB  LEU A  90       1.374   3.013 -10.729  1.00 92.60           H
ATOM   1154  CG  LEU A  90       0.641   1.896  -9.057  1.00 92.60           C
ATOM   1155  HG  LEU A  90       1.445   2.031  -8.333  1.00 92.60           H
ATOM   1156  CD1 LEU A  90      -0.662   1.759  -8.267  1.00 92.60           C
ATOM   1157 1HD1 LEU A  90      -0.807   2.646  -7.649  1.00 92.60           H
ATOM   1158 2HD1 LEU A  90      -1.498   1.658  -8.959  1.00 92.60           H
ATOM   1159 3HD1 LEU A  90      -0.608   0.877  -7.629  1.00 92.60           H
ATOM   1160  CD2 LEU A  90       0.961   0.632  -9.858  1.00 92.60           C
ATOM   1161 1HD2 LEU A  90       0.196   0.481 -10.620  1.00 92.60           H
ATOM   1162 2HD2 LEU A  90       1.934   0.742 -10.337  1.00 92.60           H
ATOM   1163 3HD2 LEU A  90       0.981  -0.227  -9.188  1.00 92.60           H
ATOM   1164  HN  LEU A  90       0.181   5.294 -11.088  1.00 92.60           H
ATOM   1165  N   ALA A  91       3.078   5.092  -9.786  1.00 93.11           N
ATOM   1166  CA  ALA A  91       4.485   5.327  -9.508  1.00 93.11           C
ATOM   1167  C   ALA A  91       4.620   6.516  -8.555  1.00 93.11           C
ATOM   1168  O   ALA A  91       5.504   6.534  -7.699  1.00 93.11           O
ATOM   1169  HA  ALA A  91       4.881   4.436  -9.021  1.00 93.11           H
ATOM   1170  CB  ALA A  91       5.236   5.545 -10.823  1.00 93.11           C
ATOM   1171 1HB  ALA A  91       5.133   4.661 -11.451  1.00 93.11           H
ATOM   1172 2HB  ALA A  91       4.819   6.409 -11.341  1.00 93.11           H
ATOM   1173 3HB  ALA A  91       6.291   5.722 -10.614  1.00 93.11           H
ATOM   1174  HN  ALA A  91       2.808   5.224 -10.740  1.00 93.11           H
ATOM   1175  N   ILE A  92       3.731   7.482  -8.735  1.00 94.96           N
ATOM   1176  CA  ILE A  92       3.733   8.667  -7.895  1.00 94.96           C
ATOM   1177  C   ILE A  92       3.364   8.273  -6.463  1.00 94.96           C
ATOM   1178  O   ILE A  92       4.008   8.708  -5.510  1.00 94.96           O
ATOM   1179  HA  ILE A  92       4.747   9.065  -7.893  1.00 94.96           H
ATOM   1180  CB  ILE A  92       2.825   9.746  -8.489  1.00 94.96           C
ATOM   1181  HB  ILE A  92       1.863   9.291  -8.725  1.00 94.96           H
ATOM   1182  CG1 ILE A  92       3.402  10.289  -9.797  1.00 94.96           C
ATOM   1183 1HG1 ILE A  92       4.295  10.879  -9.588  1.00 94.96           H
ATOM   1184 2HG1 ILE A  92       3.709   9.460 -10.435  1.00 94.96           H
ATOM   1185  CG2 ILE A  92       2.560  10.860  -7.473  1.00 94.96           C
ATOM   1186 1HG2 ILE A  92       2.074  10.440  -6.592  1.00 94.96           H
ATOM   1187 2HG2 ILE A  92       3.505  11.319  -7.183  1.00 94.96           H
ATOM   1188 3HG2 ILE A  92       1.912  11.613  -7.921  1.00 94.96           H
ATOM   1189  CD1 ILE A  92       2.375  11.153 -10.533  1.00 94.96           C
ATOM   1190 1HD1 ILE A  92       1.494  10.553 -10.762  1.00 94.96           H
ATOM   1191 2HD1 ILE A  92       2.088  11.994  -9.902  1.00 94.96           H
ATOM   1192 3HD1 ILE A  92       2.811  11.526 -11.460  1.00 94.96           H
ATOM   1193  HN  ILE A  92       3.020   7.464  -9.438  1.00 94.96           H
ATOM   1194  N   ALA A  93       2.329   7.453  -6.357  1.00 95.95           N
ATOM   1195  CA  ALA A  93       1.829   7.043  -5.056  1.00 95.95           C
ATOM   1196  C   ALA A  93       2.932   6.299  -4.302  1.00 95.95           C
ATOM   1197  O   ALA A  93       3.109   6.495  -3.100  1.00 95.95           O
ATOM   1198  HA  ALA A  93       1.566   7.945  -4.503  1.00 95.95           H
ATOM   1199  CB  ALA A  93       0.570   6.192  -5.238  1.00 95.95           C
ATOM   1200 1HB  ALA A  93      -0.192   6.776  -5.752  1.00 95.95           H
ATOM   1201 2HB  ALA A  93       0.811   5.308  -5.828  1.00 95.95           H
ATOM   1202 3HB  ALA A  93       0.195   5.885  -4.261  1.00 95.95           H
ATOM   1203  HN  ALA A  93       1.836   7.071  -7.139  1.00 95.95           H
ATOM   1204  N   ASP A  94       3.646   5.459  -5.038  1.00 95.46           N
ATOM   1205  CA  ASP A  94       4.712   4.667  -4.448  1.00 95.46           C
ATOM   1206  C   ASP A  94       5.817   5.600  -3.947  1.00 95.46           C
ATOM   1207  O   ASP A  94       6.314   5.437  -2.834  1.00 95.46           O
ATOM   1208  HA  ASP A  94       4.240   4.108  -3.640  1.00 95.46           H
ATOM   1209  CB  ASP A  94       5.326   3.717  -5.478  1.00 95.46           C
ATOM   1210 1HB  ASP A  94       5.516   4.255  -6.407  1.00 95.46           H
ATOM   1211 2HB  ASP A  94       6.289   3.356  -5.116  1.00 95.46           H
ATOM   1212  CG  ASP A  94       4.400   2.530  -5.750  1.00 95.46           C
ATOM   1213  OD1 ASP A  94       3.623   2.194  -4.830  1.00 95.46           O
ATOM   1214  OD2 ASP A  94       4.490   1.986  -6.872  1.00 95.46           O
ATOM   1215  HN  ASP A  94       3.505   5.316  -6.017  1.00 95.46           H
ATOM   1216  N   LEU A  95       6.168   6.557  -4.794  1.00 96.28           N
ATOM   1217  CA  LEU A  95       7.251   7.473  -4.480  1.00 96.28           C
ATOM   1218  C   LEU A  95       6.920   8.224  -3.188  1.00 96.28           C
ATOM   1219  O   LEU A  95       7.779   8.387  -2.323  1.00 96.28           O
ATOM   1220  HA  LEU A  95       8.147   6.875  -4.311  1.00 96.28           H
ATOM   1221  CB  LEU A  95       7.537   8.392  -5.669  1.00 96.28           C
ATOM   1222 1HB  LEU A  95       6.586   8.718  -6.089  1.00 96.28           H
ATOM   1223 2HB  LEU A  95       8.044   9.284  -5.300  1.00 96.28           H
ATOM   1224  CG  LEU A  95       8.380   7.790  -6.795  1.00 96.28           C
ATOM   1225  HG  LEU A  95       7.862   6.909  -7.175  1.00 96.28           H
ATOM   1226  CD1 LEU A  95       8.519   8.771  -7.961  1.00 96.28           C
ATOM   1227 1HD1 LEU A  95       7.532   9.011  -8.353  1.00 96.28           H
ATOM   1228 2HD1 LEU A  95       9.003   9.683  -7.612  1.00 96.28           H
ATOM   1229 3HD1 LEU A  95       9.123   8.317  -8.747  1.00 96.28           H
ATOM   1230  CD2 LEU A  95       9.740   7.323  -6.272  1.00 96.28           C
ATOM   1231 1HD2 LEU A  95      10.278   8.172  -5.850  1.00 96.28           H
ATOM   1232 2HD2 LEU A  95       9.593   6.566  -5.502  1.00 96.28           H
ATOM   1233 3HD2 LEU A  95      10.319   6.899  -7.093  1.00 96.28           H
ATOM   1234  HN  LEU A  95       5.728   6.711  -5.678  1.00 96.28           H
ATOM   1235  N   LEU A  96       5.672   8.660  -3.098  1.00 96.10           N
ATOM   1236  CA  LEU A  96       5.246   9.481  -1.978  1.00 96.10           C
ATOM   1237  C   LEU A  96       5.482   8.719  -0.673  1.00 96.10           C
ATOM   1238  O   LEU A  96       5.905   9.302   0.323  1.00 96.10           O
ATOM   1239  HA  LEU A  96       5.869  10.376  -1.973  1.00 96.10           H
ATOM   1240  CB  LEU A  96       3.798   9.939  -2.170  1.00 96.10           C
ATOM   1241 1HB  LEU A  96       3.199   9.073  -2.450  1.00 96.10           H
ATOM   1242 2HB  LEU A  96       3.419  10.292  -1.211  1.00 96.10           H
ATOM   1243  CG  LEU A  96       3.574  11.038  -3.210  1.00 96.10           C
ATOM   1244  HG  LEU A  96       3.856  10.646  -4.188  1.00 96.10           H
ATOM   1245  CD1 LEU A  96       2.097  11.426  -3.289  1.00 96.10           C
ATOM   1246 1HD1 LEU A  96       1.506  10.554  -3.569  1.00 96.10           H
ATOM   1247 2HD1 LEU A  96       1.765  11.792  -2.317  1.00 96.10           H
ATOM   1248 3HD1 LEU A  96       1.966  12.209  -4.036  1.00 96.10           H
ATOM   1249  CD2 LEU A  96       4.471  12.247  -2.933  1.00 96.10           C
ATOM   1250 1HD2 LEU A  96       4.243  12.648  -1.946  1.00 96.10           H
ATOM   1251 2HD2 LEU A  96       5.516  11.939  -2.968  1.00 96.10           H
ATOM   1252 3HD2 LEU A  96       4.291  13.013  -3.687  1.00 96.10           H
ATOM   1253  HN  LEU A  96       4.961   8.462  -3.772  1.00 96.10           H
ATOM   1254  N   PHE A  97       5.198   7.425  -0.721  1.00 96.77           N
ATOM   1255  CA  PHE A  97       5.355   6.581   0.450  1.00 96.77           C
ATOM   1256  C   PHE A  97       6.834   6.321   0.744  1.00 96.77           C
ATOM   1257  O   PHE A  97       7.276   6.450   1.885  1.00 96.77           O
ATOM   1258  HA  PHE A  97       4.906   7.108   1.292  1.00 96.77           H
ATOM   1259  CB  PHE A  97       4.668   5.250   0.138  1.00 96.77           C
ATOM   1260 1HB  PHE A  97       3.591   5.410   0.091  1.00 96.77           H
ATOM   1261 2HB  PHE A  97       4.983   4.913  -0.850  1.00 96.77           H
ATOM   1262  CG  PHE A  97       4.961   4.144   1.155  1.00 96.77           C
ATOM   1263  CD1 PHE A  97       5.600   3.011   0.761  1.00 96.77           C
ATOM   1264  HD1 PHE A  97       5.905   2.889  -0.278  1.00 96.77           H
ATOM   1265  CD2 PHE A  97       4.581   4.296   2.452  1.00 96.77           C
ATOM   1266  HD2 PHE A  97       4.068   5.205   2.767  1.00 96.77           H
ATOM   1267  CE1 PHE A  97       5.872   1.985   1.705  1.00 96.77           C
ATOM   1268  HE1 PHE A  97       6.384   1.076   1.390  1.00 96.77           H
ATOM   1269  CE2 PHE A  97       4.852   3.270   3.395  1.00 96.77           C
ATOM   1270  HE2 PHE A  97       4.547   3.392   4.435  1.00 96.77           H
ATOM   1271  CZ  PHE A  97       5.492   2.136   3.002  1.00 96.77           C
ATOM   1272  HZ  PHE A  97       5.700   1.349   3.727  1.00 96.77           H
ATOM   1273  HN  PHE A  97       4.866   6.956  -1.539  1.00 96.77           H
ATOM   1274  N   LEU A  98       7.558   5.959  -0.304  1.00 96.51           N
ATOM   1275  CA  LEU A  98       8.939   5.534  -0.150  1.00 96.51           C
ATOM   1276  C   LEU A  98       9.721   6.618   0.595  1.00 96.51           C
ATOM   1277  O   LEU A  98      10.590   6.312   1.411  1.00 96.51           O
ATOM   1278  HA  LEU A  98       8.936   4.630   0.459  1.00 96.51           H
ATOM   1279  CB  LEU A  98       9.541   5.164  -1.507  1.00 96.51           C
ATOM   1280 1HB  LEU A  98       9.331   5.972  -2.208  1.00 96.51           H
ATOM   1281 2HB  LEU A  98      10.624   5.110  -1.399  1.00 96.51           H
ATOM   1282  CG  LEU A  98       9.052   3.852  -2.122  1.00 96.51           C
ATOM   1283  HG  LEU A  98       7.970   3.800  -2.000  1.00 96.51           H
ATOM   1284  CD1 LEU A  98       9.339   3.810  -3.625  1.00 96.51           C
ATOM   1285 1HD1 LEU A  98       8.828   4.638  -4.115  1.00 96.51           H
ATOM   1286 2HD1 LEU A  98      10.413   3.896  -3.792  1.00 96.51           H
ATOM   1287 3HD1 LEU A  98       8.981   2.867  -4.037  1.00 96.51           H
ATOM   1288  CD2 LEU A  98       9.648   2.648  -1.391  1.00 96.51           C
ATOM   1289 1HD2 LEU A  98      10.735   2.682  -1.460  1.00 96.51           H
ATOM   1290 2HD2 LEU A  98       9.350   2.675  -0.343  1.00 96.51           H
ATOM   1291 3HD2 LEU A  98       9.284   1.728  -1.849  1.00 96.51           H
ATOM   1292  HN  LEU A  98       7.217   5.954  -1.245  1.00 96.51           H
ATOM   1293  N   VAL A  99       9.385   7.862   0.289  1.00 96.51           N
ATOM   1294  CA  VAL A  99      10.092   8.992   0.867  1.00 96.51           C
ATOM   1295  C   VAL A  99       9.915   8.975   2.387  1.00 96.51           C
ATOM   1296  O   VAL A  99      10.671   9.621   3.111  1.00 96.51           O
ATOM   1297  HA  VAL A  99      11.150   8.872   0.636  1.00 96.51           H
ATOM   1298  CB  VAL A  99       9.611  10.295   0.224  1.00 96.51           C
ATOM   1299  HB  VAL A  99       8.522  10.306   0.264  1.00 96.51           H
ATOM   1300  CG1 VAL A  99      10.123  11.511   0.999  1.00 96.51           C
ATOM   1301 1HG1 VAL A  99       9.754  11.470   2.024  1.00 96.51           H
ATOM   1302 2HG1 VAL A  99      11.213  11.505   1.005  1.00 96.51           H
ATOM   1303 3HG1 VAL A  99       9.767  12.423   0.520  1.00 96.51           H
ATOM   1304  CG2 VAL A  99      10.028  10.366  -1.247  1.00 96.51           C
ATOM   1305 1HG2 VAL A  99      11.114  10.321  -1.319  1.00 96.51           H
ATOM   1306 2HG2 VAL A  99       9.592   9.527  -1.789  1.00 96.51           H
ATOM   1307 3HG2 VAL A  99       9.673  11.302  -1.679  1.00 96.51           H
ATOM   1308  HN  VAL A  99       8.646   8.103  -0.341  1.00 96.51           H
ATOM   1309  N   THR A 100       8.911   8.230   2.825  1.00 95.59           N
ATOM   1310  CA  THR A 100       8.594   8.160   4.242  1.00 95.59           C
ATOM   1311  C   THR A 100       9.428   7.073   4.922  1.00 95.59           C
ATOM   1312  O   THR A 100       9.559   7.059   6.145  1.00 95.59           O
ATOM   1313  HA  THR A 100       8.869   9.109   4.703  1.00 95.59           H
ATOM   1314  CB  THR A 100       7.085   7.944   4.378  1.00 95.59           C
ATOM   1315  HB  THR A 100       6.756   8.135   5.400  1.00 95.59           H
ATOM   1316  OG1 THR A 100       6.881   6.615   3.905  1.00 95.59           O
ATOM   1317  HG1 THR A 100       6.834   6.612   2.906  1.00 95.59           H
ATOM   1318  CG2 THR A 100       6.279   8.812   3.411  1.00 95.59           C
ATOM   1319 1HG2 THR A 100       6.561   8.572   2.386  1.00 95.59           H
ATOM   1320 2HG2 THR A 100       6.486   9.864   3.608  1.00 95.59           H
ATOM   1321 3HG2 THR A 100       5.215   8.620   3.550  1.00 95.59           H
ATOM   1322  HN  THR A 100       8.321   7.682   2.233  1.00 95.59           H
ATOM   1323  N   LEU A 101       9.970   6.187   4.099  1.00 95.39           N
ATOM   1324  CA  LEU A 101      10.637   5.001   4.611  1.00 95.39           C
ATOM   1325  C   LEU A 101      11.876   5.421   5.404  1.00 95.39           C
ATOM   1326  O   LEU A 101      12.160   4.860   6.462  1.00 95.39           O
ATOM   1327  HA  LEU A 101       9.945   4.504   5.290  1.00 95.39           H
ATOM   1328  CB  LEU A 101      10.937   4.023   3.473  1.00 95.39           C
ATOM   1329 1HB  LEU A 101      11.442   4.568   2.676  1.00 95.39           H
ATOM   1330 2HB  LEU A 101      11.639   3.274   3.841  1.00 95.39           H
ATOM   1331  CG  LEU A 101       9.729   3.300   2.874  1.00 95.39           C
ATOM   1332  HG  LEU A 101       9.099   4.040   2.381  1.00 95.39           H
ATOM   1333  CD1 LEU A 101      10.166   2.294   1.807  1.00 95.39           C
ATOM   1334 1HD1 LEU A 101      10.692   2.817   1.008  1.00 95.39           H
ATOM   1335 2HD1 LEU A 101      10.830   1.554   2.255  1.00 95.39           H
ATOM   1336 3HD1 LEU A 101       9.288   1.795   1.398  1.00 95.39           H
ATOM   1337  CD2 LEU A 101       8.885   2.644   3.968  1.00 95.39           C
ATOM   1338 1HD2 LEU A 101       9.492   1.920   4.511  1.00 95.39           H
ATOM   1339 2HD2 LEU A 101       8.528   3.408   4.659  1.00 95.39           H
ATOM   1340 3HD2 LEU A 101       8.033   2.137   3.515  1.00 95.39           H
ATOM   1341  HN  LEU A 101       9.959   6.269   3.103  1.00 95.39           H
ATOM   1342  N   PRO A 102      12.634   6.410   4.911  1.00 94.96           N
ATOM   1343  CA  PRO A 102      13.836   6.863   5.616  1.00 94.96           C
ATOM   1344  C   PRO A 102      13.553   7.222   7.066  1.00 94.96           C
ATOM   1345  O   PRO A 102      14.352   6.918   7.951  1.00 94.96           O
ATOM   1346  HA  PRO A 102      14.570   6.059   5.659  1.00 94.96           H
ATOM   1347  CB  PRO A 102      14.292   8.080   4.808  1.00 94.96           C
ATOM   1348 1HB  PRO A 102      13.871   9.005   5.204  1.00 94.96           H
ATOM   1349 2HB  PRO A 102      15.376   8.191   4.827  1.00 94.96           H
ATOM   1350  CG  PRO A 102      13.780   7.784   3.404  1.00 94.96           C
ATOM   1351 1HG  PRO A 102      13.711   8.689   2.799  1.00 94.96           H
ATOM   1352 2HG  PRO A 102      14.443   7.107   2.866  1.00 94.96           H
ATOM   1353  CD  PRO A 102      12.417   7.164   3.663  1.00 94.96           C
ATOM   1354 1HD  PRO A 102      11.644   7.922   3.782  1.00 94.96           H
ATOM   1355 2HD  PRO A 102      12.103   6.519   2.842  1.00 94.96           H
ATOM   1356  N   PHE A 103      12.413   7.865   7.272  1.00 94.34           N
ATOM   1357  CA  PHE A 103      12.038   8.315   8.601  1.00 94.34           C
ATOM   1358  C   PHE A 103      11.700   7.129   9.507  1.00 94.34           C
ATOM   1359  O   PHE A 103      12.046   7.126  10.687  1.00 94.34           O
ATOM   1360  HA  PHE A 103      12.891   8.853   9.013  1.00 94.34           H
ATOM   1361  CB  PHE A 103      10.793   9.190   8.442  1.00 94.34           C
ATOM   1362 1HB  PHE A 103      10.017   8.613   7.939  1.00 94.34           H
ATOM   1363 2HB  PHE A 103      10.411   9.443   9.431  1.00 94.34           H
ATOM   1364  CG  PHE A 103      11.036  10.482   7.659  1.00 94.34           C
ATOM   1365  CD1 PHE A 103      11.424  11.610   8.312  1.00 94.34           C
ATOM   1366  HD1 PHE A 103      11.561  11.594   9.393  1.00 94.34           H
ATOM   1367  CD2 PHE A 103      10.865  10.501   6.310  1.00 94.34           C
ATOM   1368  HD2 PHE A 103      10.554   9.597   5.787  1.00 94.34           H
ATOM   1369  CE1 PHE A 103      11.650  12.809   7.585  1.00 94.34           C
ATOM   1370  HE1 PHE A 103      11.960  13.713   8.108  1.00 94.34           H
ATOM   1371  CE2 PHE A 103      11.091  11.700   5.583  1.00 94.34           C
ATOM   1372  HE2 PHE A 103      10.953  11.716   4.502  1.00 94.34           H
ATOM   1373  CZ  PHE A 103      11.478  12.829   6.236  1.00 94.34           C
ATOM   1374  HZ  PHE A 103      11.652  13.749   5.678  1.00 94.34           H
ATOM   1375  HN  PHE A 103      11.753   8.078   6.551  1.00 94.34           H
ATOM   1376  N   TRP A 104      11.030   6.149   8.919  1.00 92.27           N
ATOM   1377  CA  TRP A 104      10.689   4.936   9.644  1.00 92.27           C
ATOM   1378  C   TRP A 104      11.991   4.271  10.093  1.00 92.27           C
ATOM   1379  O   TRP A 104      12.072   3.741  11.200  1.00 92.27           O
ATOM   1380  HA  TRP A 104      10.097   5.223  10.513  1.00 92.27           H
ATOM   1381  CB  TRP A 104       9.811   4.017   8.792  1.00 92.27           C
ATOM   1382 1HB  TRP A 104      10.164   4.048   7.761  1.00 92.27           H
ATOM   1383 2HB  TRP A 104       9.933   2.991   9.139  1.00 92.27           H
ATOM   1384  CG  TRP A 104       8.324   4.376   8.817  1.00 92.27           C
ATOM   1385  CD1 TRP A 104       7.545   4.737   7.789  1.00 92.27           C
ATOM   1386  HD1 TRP A 104       7.890   4.823   6.759  1.00 92.27           H
ATOM   1387  CD2 TRP A 104       7.464   4.394   9.976  1.00 92.27           C
ATOM   1388  NE1 TRP A 104       6.251   4.986   8.198  1.00 92.27           N
ATOM   1389  HE1 TRP A 104       5.489   5.269   7.615  1.00 92.27           H
ATOM   1390  CE2 TRP A 104       6.200   4.771   9.570  1.00 92.27           C
ATOM   1391  CE3 TRP A 104       7.745   4.102  11.322  1.00 92.27           C
ATOM   1392  HE3 TRP A 104       8.735   3.802  11.668  1.00 92.27           H
ATOM   1393  CZ2 TRP A 104       5.117   4.890  10.449  1.00 92.27           C
ATOM   1394  HZ2 TRP A 104       4.127   5.189  10.104  1.00 92.27           H
ATOM   1395  CZ3 TRP A 104       6.652   4.226  12.188  1.00 92.27           C
ATOM   1396  HZ3 TRP A 104       6.815   4.011  13.244  1.00 92.27           H
ATOM   1397  CH2 TRP A 104       5.373   4.604  11.796  1.00 92.27           C
ATOM   1398  HH2 TRP A 104       4.573   4.677  12.533  1.00 92.27           H
ATOM   1399  HN  TRP A 104      10.721   6.174   7.968  1.00 92.27           H
ATOM   1400  N   ALA A 105      12.979   4.322   9.211  1.00 93.97           N
ATOM   1401  CA  ALA A 105      14.242   3.650   9.463  1.00 93.97           C
ATOM   1402  C   ALA A 105      14.908   4.269  10.694  1.00 93.97           C
ATOM   1403  O   ALA A 105      15.362   3.553  11.584  1.00 93.97           O
ATOM   1404  HA  ALA A 105      14.026   2.601   9.666  1.00 93.97           H
ATOM   1405  CB  ALA A 105      15.125   3.739   8.216  1.00 93.97           C
ATOM   1406 1HB  ALA A 105      14.620   3.259   7.378  1.00 93.97           H
ATOM   1407 2HB  ALA A 105      15.312   4.786   7.977  1.00 93.97           H
ATOM   1408 3HB  ALA A 105      16.073   3.235   8.406  1.00 93.97           H
ATOM   1409  HN  ALA A 105      12.926   4.809   8.339  1.00 93.97           H
ATOM   1410  N   ILE A 106      14.944   5.594  10.704  1.00 93.42           N
ATOM   1411  CA  ILE A 106      15.590   6.316  11.787  1.00 93.42           C
ATOM   1412  C   ILE A 106      14.860   6.020  13.099  1.00 93.42           C
ATOM   1413  O   ILE A 106      15.494   5.791  14.128  1.00 93.42           O
ATOM   1414  HA  ILE A 106      16.610   5.940  11.867  1.00 93.42           H
ATOM   1415  CB  ILE A 106      15.681   7.807  11.456  1.00 93.42           C
ATOM   1416  HB  ILE A 106      14.704   8.140  11.106  1.00 93.42           H
ATOM   1417  CG1 ILE A 106      16.677   8.057  10.322  1.00 93.42           C
ATOM   1418 1HG1 ILE A 106      17.694   7.921  10.690  1.00 93.42           H
ATOM   1419 2HG1 ILE A 106      16.524   7.324   9.530  1.00 93.42           H
ATOM   1420  CG2 ILE A 106      16.016   8.626  12.705  1.00 93.42           C
ATOM   1421 1HG2 ILE A 106      15.238   8.481  13.454  1.00 93.42           H
ATOM   1422 2HG2 ILE A 106      16.974   8.298  13.108  1.00 93.42           H
ATOM   1423 3HG2 ILE A 106      16.075   9.682  12.442  1.00 93.42           H
ATOM   1424  CD1 ILE A 106      16.519   9.469   9.755  1.00 93.42           C
ATOM   1425 1HD1 ILE A 106      15.508   9.593   9.366  1.00 93.42           H
ATOM   1426 2HD1 ILE A 106      16.697  10.200  10.544  1.00 93.42           H
ATOM   1427 3HD1 ILE A 106      17.239   9.621   8.951  1.00 93.42           H
ATOM   1428  HN  ILE A 106      14.542   6.170   9.992  1.00 93.42           H
ATOM   1429  N   ALA A 107      13.538   6.035  13.019  1.00 92.15           N
ATOM   1430  CA  ALA A 107      12.715   5.866  14.205  1.00 92.15           C
ATOM   1431  C   ALA A 107      12.930   4.462  14.773  1.00 92.15           C
ATOM   1432  O   ALA A 107      12.877   4.264  15.986  1.00 92.15           O
ATOM   1433  HA  ALA A 107      13.039   6.600  14.942  1.00 92.15           H
ATOM   1434  CB  ALA A 107      11.250   6.134  13.853  1.00 92.15           C
ATOM   1435 1HB  ALA A 107      11.147   7.154  13.481  1.00 92.15           H
ATOM   1436 2HB  ALA A 107      10.927   5.433  13.083  1.00 92.15           H
ATOM   1437 3HB  ALA A 107      10.633   6.007  14.742  1.00 92.15           H
ATOM   1438  HN  ALA A 107      13.030   6.160  12.167  1.00 92.15           H
ATOM   1439  N   ALA A 108      13.168   3.522  13.869  1.00 91.38           N
ATOM   1440  CA  ALA A 108      13.361   2.137  14.263  1.00 91.38           C
ATOM   1441  C   ALA A 108      14.759   1.972  14.863  1.00 91.38           C
ATOM   1442  O   ALA A 108      14.960   1.157  15.762  1.00 91.38           O
ATOM   1443  HA  ALA A 108      12.618   1.902  15.025  1.00 91.38           H
ATOM   1444  CB  ALA A 108      13.133   1.226  13.055  1.00 91.38           C
ATOM   1445 1HB  ALA A 108      12.116   1.360  12.685  1.00 91.38           H
ATOM   1446 2HB  ALA A 108      13.843   1.482  12.268  1.00 91.38           H
ATOM   1447 3HB  ALA A 108      13.278   0.187  13.351  1.00 91.38           H
ATOM   1448  HN  ALA A 108      13.229   3.694  12.886  1.00 91.38           H
ATOM   1449  N   ALA A 109      15.689   2.757  14.340  1.00 91.15           N
ATOM   1450  CA  ALA A 109      17.085   2.615  14.715  1.00 91.15           C
ATOM   1451  C   ALA A 109      17.269   3.074  16.163  1.00 91.15           C
ATOM   1452  O   ALA A 109      18.075   2.507  16.899  1.00 91.15           O
ATOM   1453  HA  ALA A 109      17.343   1.559  14.641  1.00 91.15           H
ATOM   1454  CB  ALA A 109      17.959   3.405  13.738  1.00 91.15           C
ATOM   1455 1HB  ALA A 109      17.813   3.021  12.728  1.00 91.15           H
ATOM   1456 2HB  ALA A 109      17.679   4.458  13.770  1.00 91.15           H
ATOM   1457 3HB  ALA A 109      19.006   3.299  14.019  1.00 91.15           H
ATOM   1458  HN  ALA A 109      15.501   3.479  13.673  1.00 91.15           H
ATOM   1459  N   ASP A 110      16.508   4.095  16.528  1.00 87.82           N
ATOM   1460  CA  ASP A 110      16.675   4.726  17.826  1.00 87.82           C
ATOM   1461  C   ASP A 110      15.306   5.151  18.362  1.00 87.82           C
ATOM   1462  O   ASP A 110      14.593   4.348  18.961  1.00 87.82           O
ATOM   1463  HA  ASP A 110      17.152   3.972  18.452  1.00 87.82           H
ATOM   1464  CB  ASP A 110      17.551   5.976  17.722  1.00 87.82           C
ATOM   1465 1HB  ASP A 110      18.521   5.711  17.300  1.00 87.82           H
ATOM   1466 2HB  ASP A 110      17.091   6.691  17.039  1.00 87.82           H
ATOM   1467  CG  ASP A 110      17.745   6.625  19.094  1.00 87.82           C
ATOM   1468  OD1 ASP A 110      17.438   5.941  20.094  1.00 87.82           O
ATOM   1469  OD2 ASP A 110      18.198   7.790  19.111  1.00 87.82           O
ATOM   1470  HN  ASP A 110      15.789   4.489  15.956  1.00 87.82           H
ATOM   1471  N   GLN A 111      14.980   6.414  18.126  1.00 87.51           N
ATOM   1472  CA  GLN A 111      13.704   6.951  18.564  1.00 87.51           C
ATOM   1473  C   GLN A 111      13.195   7.993  17.566  1.00 87.51           C
ATOM   1474  O   GLN A 111      13.937   8.428  16.686  1.00 87.51           O
ATOM   1475  HA  GLN A 111      13.024   6.100  18.589  1.00 87.51           H
ATOM   1476  CB  GLN A 111      13.813   7.546  19.970  1.00 87.51           C
ATOM   1477 1HB  GLN A 111      12.838   7.915  20.289  1.00 87.51           H
ATOM   1478 2HB  GLN A 111      14.107   6.770  20.676  1.00 87.51           H
ATOM   1479  CG  GLN A 111      14.832   8.687  20.005  1.00 87.51           C
ATOM   1480 1HG  GLN A 111      15.812   8.313  19.710  1.00 87.51           H
ATOM   1481 2HG  GLN A 111      14.551   9.452  19.280  1.00 87.51           H
ATOM   1482  CD  GLN A 111      14.915   9.306  21.402  1.00 87.51           C
ATOM   1483  OE1 GLN A 111      13.917   9.582  22.047  1.00 87.51           O
ATOM   1484  NE2 GLN A 111      16.157   9.507  21.831  1.00 87.51           N
ATOM   1485 1HE2 GLN A 111      16.933   9.258  21.251  1.00 87.51           H
ATOM   1486 2HE2 GLN A 111      16.315   9.908  22.734  1.00 87.51           H
ATOM   1487  HN  GLN A 111      15.570   7.063  17.646  1.00 87.51           H
ATOM   1488  N   TRP A 112      11.935   8.363  17.736  1.00 89.90           N
ATOM   1489  CA  TRP A 112      11.330   9.373  16.884  1.00 89.90           C
ATOM   1490  C   TRP A 112      11.915  10.732  17.272  1.00 89.90           C
ATOM   1491  O   TRP A 112      11.644  11.241  18.359  1.00 89.90           O
ATOM   1492  HA  TRP A 112      11.589   9.137  15.852  1.00 89.90           H
ATOM   1493  CB  TRP A 112       9.803   9.329  16.980  1.00 89.90           C
ATOM   1494 1HB  TRP A 112       9.466   8.310  16.790  1.00 89.90           H
ATOM   1495 2HB  TRP A 112       9.507   9.578  17.999  1.00 89.90           H
ATOM   1496  CG  TRP A 112       9.091  10.276  16.012  1.00 89.90           C
ATOM   1497  CD1 TRP A 112       8.670  11.527  16.241  1.00 89.90           C
ATOM   1498  HD1 TRP A 112       8.789  12.050  17.190  1.00 89.90           H
ATOM   1499  CD2 TRP A 112       8.731   9.994  14.643  1.00 89.90           C
ATOM   1500  NE1 TRP A 112       8.068  12.070  15.125  1.00 89.90           N
ATOM   1501  HE1 TRP A 112       7.676  12.987  15.051  1.00 89.90           H
ATOM   1502  CE2 TRP A 112       8.106  11.108  14.122  1.00 89.90           C
ATOM   1503  CE3 TRP A 112       8.927   8.836  13.871  1.00 89.90           C
ATOM   1504  HE3 TRP A 112       9.418   7.943  14.259  1.00 89.90           H
ATOM   1505  CZ2 TRP A 112       7.626  11.174  12.809  1.00 89.90           C
ATOM   1506  HZ2 TRP A 112       7.135  12.067  12.420  1.00 89.90           H
ATOM   1507  CZ3 TRP A 112       8.442   8.917  12.560  1.00 89.90           C
ATOM   1508  HZ3 TRP A 112       8.568   8.046  11.918  1.00 89.90           H
ATOM   1509  CH2 TRP A 112       7.810  10.032  12.021  1.00 89.90           C
ATOM   1510  HH2 TRP A 112       7.460  10.016  10.989  1.00 89.90           H
ATOM   1511  HN  TRP A 112      11.331   7.987  18.438  1.00 89.90           H
ATOM   1512  N   LYS A 113      12.707  11.282  16.363  1.00 91.21           N
ATOM   1513  CA  LYS A 113      13.437  12.505  16.648  1.00 91.21           C
ATOM   1514  C   LYS A 113      12.727  13.685  15.981  1.00 91.21           C
ATOM   1515  O   LYS A 113      13.171  14.826  16.093  1.00 91.21           O
ATOM   1516  HA  LYS A 113      13.415  12.655  17.728  1.00 91.21           H
ATOM   1517  CB  LYS A 113      14.904  12.361  16.240  1.00 91.21           C
ATOM   1518 1HB  LYS A 113      14.968  12.079  15.189  1.00 91.21           H
ATOM   1519 2HB  LYS A 113      15.410  13.321  16.343  1.00 91.21           H
ATOM   1520  CG  LYS A 113      15.611  11.310  17.100  1.00 91.21           C
ATOM   1521 1HG  LYS A 113      15.582  11.612  18.147  1.00 91.21           H
ATOM   1522 2HG  LYS A 113      15.082  10.360  17.027  1.00 91.21           H
ATOM   1523  CD  LYS A 113      17.064  11.127  16.657  1.00 91.21           C
ATOM   1524 1HD  LYS A 113      17.095  10.859  15.600  1.00 91.21           H
ATOM   1525 2HD  LYS A 113      17.602  12.069  16.762  1.00 91.21           H
ATOM   1526  CE  LYS A 113      17.757  10.043  17.484  1.00 91.21           C
ATOM   1527 1HE  LYS A 113      17.766  10.329  18.536  1.00 91.21           H
ATOM   1528 2HE  LYS A 113      17.198   9.110  17.413  1.00 91.21           H
ATOM   1529  NZ  LYS A 113      19.143   9.835  17.009  1.00 91.21           N
ATOM   1530 1HZ  LYS A 113      19.562   9.064  17.517  1.00 91.21           H
ATOM   1531 2HZ  LYS A 113      19.133   9.621  16.018  1.00 91.21           H
ATOM   1532 3HZ  LYS A 113      19.685  10.678  17.168  1.00 91.21           H
ATOM   1533  HN  LYS A 113      12.853  10.906  15.448  1.00 91.21           H
ATOM   1534  N   PHE A 114      11.634  13.369  15.301  1.00 92.54           N
ATOM   1535  CA  PHE A 114      10.993  14.334  14.424  1.00 92.54           C
ATOM   1536  C   PHE A 114       9.756  14.942  15.089  1.00 92.54           C
ATOM   1537  O   PHE A 114       9.297  14.452  16.119  1.00 92.54           O
ATOM   1538  HA  PHE A 114      11.720  15.121  14.224  1.00 92.54           H
ATOM   1539  CB  PHE A 114      10.561  13.577  13.166  1.00 92.54           C
ATOM   1540 1HB  PHE A 114       9.753  12.894  13.425  1.00 92.54           H
ATOM   1541 2HB  PHE A 114      10.158  14.290  12.447  1.00 92.54           H
ATOM   1542  CG  PHE A 114      11.687  12.784  12.500  1.00 92.54           C
ATOM   1543  CD1 PHE A 114      12.647  13.433  11.788  1.00 92.54           C
ATOM   1544  HD1 PHE A 114      12.614  14.518  11.691  1.00 92.54           H
ATOM   1545  CD2 PHE A 114      11.728  11.430  12.621  1.00 92.54           C
ATOM   1546  HD2 PHE A 114      10.959  10.910  13.191  1.00 92.54           H
ATOM   1547  CE1 PHE A 114      13.692  12.696  11.169  1.00 92.54           C
ATOM   1548  HE1 PHE A 114      14.461  13.216  10.598  1.00 92.54           H
ATOM   1549  CE2 PHE A 114      12.773  10.693  12.002  1.00 92.54           C
ATOM   1550  HE2 PHE A 114      12.806   9.608  12.099  1.00 92.54           H
ATOM   1551  CZ  PHE A 114      13.733  11.342  11.290  1.00 92.54           C
ATOM   1552  HZ  PHE A 114      14.535  10.777  10.815  1.00 92.54           H
ATOM   1553  HN  PHE A 114      11.189  12.474  15.343  1.00 92.54           H
ATOM   1554  N   GLN A 115       9.253  16.001  14.472  1.00 93.16           N
ATOM   1555  CA  GLN A 115       8.109  16.711  15.018  1.00 93.16           C
ATOM   1556  C   GLN A 115       6.832  15.893  14.818  1.00 93.16           C
ATOM   1557  O   GLN A 115       6.808  14.957  14.021  1.00 93.16           O
ATOM   1558  HA  GLN A 115       8.316  16.820  16.082  1.00 93.16           H
ATOM   1559  CB  GLN A 115       7.975  18.100  14.389  1.00 93.16           C
ATOM   1560 1HB  GLN A 115       7.965  18.012  13.303  1.00 93.16           H
ATOM   1561 2HB  GLN A 115       7.023  18.545  14.681  1.00 93.16           H
ATOM   1562  CG  GLN A 115       9.125  19.011  14.822  1.00 93.16           C
ATOM   1563 1HG  GLN A 115      10.077  18.541  14.579  1.00 93.16           H
ATOM   1564 2HG  GLN A 115       9.080  19.948  14.266  1.00 93.16           H
ATOM   1565  CD  GLN A 115       9.060  19.300  16.323  1.00 93.16           C
ATOM   1566  OE1 GLN A 115       8.015  19.240  16.949  1.00 93.16           O
ATOM   1567  NE2 GLN A 115      10.234  19.615  16.864  1.00 93.16           N
ATOM   1568 1HE2 GLN A 115      11.055  19.646  16.294  1.00 93.16           H
ATOM   1569 2HE2 GLN A 115      10.295  19.821  17.841  1.00 93.16           H
ATOM   1570  HN  GLN A 115       9.613  16.373  13.617  1.00 93.16           H
ATOM   1571  N   THR A 116       5.800  16.277  15.556  1.00 93.47           N
ATOM   1572  CA  THR A 116       4.547  15.542  15.529  1.00 93.47           C
ATOM   1573  C   THR A 116       3.953  15.551  14.119  1.00 93.47           C
ATOM   1574  O   THR A 116       3.354  14.567  13.687  1.00 93.47           O
ATOM   1575  HA  THR A 116       4.752  14.502  15.783  1.00 93.47           H
ATOM   1576  CB  THR A 116       3.619  16.151  16.582  1.00 93.47           C
ATOM   1577  HB  THR A 116       3.285  17.144  16.280  1.00 93.47           H
ATOM   1578  OG1 THR A 116       4.379  16.098  17.787  1.00 93.47           O
ATOM   1579  HG1 THR A 116       3.977  16.706  18.472  1.00 93.47           H
ATOM   1580  CG2 THR A 116       2.402  15.270  16.871  1.00 93.47           C
ATOM   1581 1HG2 THR A 116       2.735  14.299  17.238  1.00 93.47           H
ATOM   1582 2HG2 THR A 116       1.826  15.134  15.955  1.00 93.47           H
ATOM   1583 3HG2 THR A 116       1.777  15.749  17.625  1.00 93.47           H
ATOM   1584  HN  THR A 116       5.811  17.071  16.163  1.00 93.47           H
ATOM   1585  N   PHE A 117       4.141  16.673  13.440  1.00 94.43           N
ATOM   1586  CA  PHE A 117       3.635  16.821  12.086  1.00 94.43           C
ATOM   1587  C   PHE A 117       4.112  15.674  11.193  1.00 94.43           C
ATOM   1588  O   PHE A 117       3.323  15.089  10.454  1.00 94.43           O
ATOM   1589  HA  PHE A 117       2.547  16.806  12.144  1.00 94.43           H
ATOM   1590  CB  PHE A 117       4.191  18.140  11.543  1.00 94.43           C
ATOM   1591 1HB  PHE A 117       3.799  18.961  12.142  1.00 94.43           H
ATOM   1592 2HB  PHE A 117       5.274  18.144  11.666  1.00 94.43           H
ATOM   1593  CG  PHE A 117       3.858  18.396  10.071  1.00 94.43           C
ATOM   1594  CD1 PHE A 117       4.814  18.230   9.119  1.00 94.43           C
ATOM   1595  HD1 PHE A 117       5.818  17.913   9.404  1.00 94.43           H
ATOM   1596  CD2 PHE A 117       2.606  18.790   9.716  1.00 94.43           C
ATOM   1597  HD2 PHE A 117       1.839  18.924  10.480  1.00 94.43           H
ATOM   1598  CE1 PHE A 117       4.505  18.468   7.754  1.00 94.43           C
ATOM   1599  HE1 PHE A 117       5.272  18.334   6.990  1.00 94.43           H
ATOM   1600  CE2 PHE A 117       2.297  19.029   8.351  1.00 94.43           C
ATOM   1601  HE2 PHE A 117       1.293  19.345   8.066  1.00 94.43           H
ATOM   1602  CZ  PHE A 117       3.253  18.862   7.398  1.00 94.43           C
ATOM   1603  HZ  PHE A 117       3.016  19.045   6.350  1.00 94.43           H
ATOM   1604  HN  PHE A 117       4.627  17.469  13.799  1.00 94.43           H
ATOM   1605  N   MET A 118       5.402  15.388  11.292  1.00 94.04           N
ATOM   1606  CA  MET A 118       6.004  14.352  10.468  1.00 94.04           C
ATOM   1607  C   MET A 118       5.420  12.978  10.802  1.00 94.04           C
ATOM   1608  O   MET A 118       5.281  12.129   9.923  1.00 94.04           O
ATOM   1609  HA  MET A 118       5.761  14.618   9.439  1.00 94.04           H
ATOM   1610  CB  MET A 118       7.517  14.333  10.696  1.00 94.04           C
ATOM   1611 1HB  MET A 118       7.904  15.352  10.673  1.00 94.04           H
ATOM   1612 2HB  MET A 118       7.734  13.932  11.686  1.00 94.04           H
ATOM   1613  CG  MET A 118       8.221  13.490   9.632  1.00 94.04           C
ATOM   1614 1HG  MET A 118       9.291  13.448   9.838  1.00 94.04           H
ATOM   1615 2HG  MET A 118       7.850  12.465   9.664  1.00 94.04           H
ATOM   1616  SD  MET A 118       7.939  14.188   8.014  1.00 94.04           S
ATOM   1617  CE  MET A 118       8.915  15.677   8.144  1.00 94.04           C
ATOM   1618 1HE  MET A 118       8.536  16.289   8.963  1.00 94.04           H
ATOM   1619 2HE  MET A 118       9.955  15.414   8.338  1.00 94.04           H
ATOM   1620 3HE  MET A 118       8.850  16.238   7.212  1.00 94.04           H
ATOM   1621  HN  MET A 118       6.031  15.848  11.918  1.00 94.04           H
ATOM   1622  N   CYS A 119       5.093  12.802  12.074  1.00 93.12           N
ATOM   1623  CA  CYS A 119       4.527  11.545  12.534  1.00 93.12           C
ATOM   1624  C   CYS A 119       3.180  11.341  11.838  1.00 93.12           C
ATOM   1625  O   CYS A 119       2.880  10.245  11.368  1.00 93.12           O
ATOM   1626  HA  CYS A 119       5.232  10.763  12.251  1.00 93.12           H
ATOM   1627  CB  CYS A 119       4.394  11.510  14.058  1.00 93.12           C
ATOM   1628 1HB  CYS A 119       5.382  11.527  14.518  1.00 93.12           H
ATOM   1629 2HB  CYS A 119       3.865  12.397  14.405  1.00 93.12           H
ATOM   1630  SG  CYS A 119       3.491  10.003  14.572  1.00 93.12           S
ATOM   1631  HN  CYS A 119       5.209  13.498  12.782  1.00 93.12           H
ATOM   1632  N   LYS A 120       2.405  12.414  11.793  1.00 94.15           N
ATOM   1633  CA  LYS A 120       1.084  12.359  11.190  1.00 94.15           C
ATOM   1634  C   LYS A 120       1.216  11.948   9.722  1.00 94.15           C
ATOM   1635  O   LYS A 120       0.488  11.075   9.250  1.00 94.15           O
ATOM   1636  HA  LYS A 120       0.517  11.589  11.714  1.00 94.15           H
ATOM   1637  CB  LYS A 120       0.345  13.683  11.394  1.00 94.15           C
ATOM   1638 1HB  LYS A 120       0.978  14.510  11.073  1.00 94.15           H
ATOM   1639 2HB  LYS A 120      -0.548  13.705  10.771  1.00 94.15           H
ATOM   1640  CG  LYS A 120      -0.045  13.872  12.861  1.00 94.15           C
ATOM   1641 1HG  LYS A 120      -0.643  13.024  13.195  1.00 94.15           H
ATOM   1642 2HG  LYS A 120       0.852  13.893  13.480  1.00 94.15           H
ATOM   1643  CD  LYS A 120      -0.835  15.168  13.056  1.00 94.15           C
ATOM   1644 1HD  LYS A 120      -0.192  16.024  12.853  1.00 94.15           H
ATOM   1645 2HD  LYS A 120      -1.656  15.208  12.339  1.00 94.15           H
ATOM   1646  CE  LYS A 120      -1.389  15.265  14.479  1.00 94.15           C
ATOM   1647 1HE  LYS A 120      -1.576  14.265  14.871  1.00 94.15           H
ATOM   1648 2HE  LYS A 120      -0.650  15.730  15.131  1.00 94.15           H
ATOM   1649  NZ  LYS A 120      -2.641  16.053  14.496  1.00 94.15           N
ATOM   1650 1HZ  LYS A 120      -2.978  16.132  15.449  1.00 94.15           H
ATOM   1651 2HZ  LYS A 120      -2.463  16.979  14.122  1.00 94.15           H
ATOM   1652 3HZ  LYS A 120      -3.341  15.588  13.928  1.00 94.15           H
ATOM   1653  HN  LYS A 120       2.665  13.308  12.159  1.00 94.15           H
ATOM   1654  N   VAL A 121       2.149  12.596   9.041  1.00 93.99           N
ATOM   1655  CA  VAL A 121       2.330  12.369   7.617  1.00 93.99           C
ATOM   1656  C   VAL A 121       2.762  10.919   7.388  1.00 93.99           C
ATOM   1657  O   VAL A 121       2.159  10.207   6.587  1.00 93.99           O
ATOM   1658  HA  VAL A 121       1.366  12.528   7.133  1.00 93.99           H
ATOM   1659  CB  VAL A 121       3.321  13.385   7.047  1.00 93.99           C
ATOM   1660  HB  VAL A 121       4.230  13.341   7.647  1.00 93.99           H
ATOM   1661  CG1 VAL A 121       3.693  13.038   5.604  1.00 93.99           C
ATOM   1662 1HG1 VAL A 121       4.151  12.049   5.575  1.00 93.99           H
ATOM   1663 2HG1 VAL A 121       2.795  13.041   4.986  1.00 93.99           H
ATOM   1664 3HG1 VAL A 121       4.398  13.776   5.223  1.00 93.99           H
ATOM   1665  CG2 VAL A 121       2.764  14.807   7.142  1.00 93.99           C
ATOM   1666 1HG2 VAL A 121       1.833  14.871   6.578  1.00 93.99           H
ATOM   1667 2HG2 VAL A 121       2.573  15.053   8.187  1.00 93.99           H
ATOM   1668 3HG2 VAL A 121       3.488  15.509   6.730  1.00 93.99           H
ATOM   1669  HN  VAL A 121       2.773  13.265   9.445  1.00 93.99           H
ATOM   1670  N   VAL A 122       3.804  10.525   8.106  1.00 92.61           N
ATOM   1671  CA  VAL A 122       4.478   9.270   7.820  1.00 92.61           C
ATOM   1672  C   VAL A 122       3.509   8.110   8.057  1.00 92.61           C
ATOM   1673  O   VAL A 122       3.548   7.109   7.343  1.00 92.61           O
ATOM   1674  HA  VAL A 122       4.762   9.281   6.767  1.00 92.61           H
ATOM   1675  CB  VAL A 122       5.757   9.161   8.653  1.00 92.61           C
ATOM   1676  HB  VAL A 122       5.499   9.372   9.691  1.00 92.61           H
ATOM   1677  CG1 VAL A 122       6.333   7.745   8.591  1.00 92.61           C
ATOM   1678 1HG1 VAL A 122       5.601   7.038   8.980  1.00 92.61           H
ATOM   1679 2HG1 VAL A 122       6.568   7.493   7.557  1.00 92.61           H
ATOM   1680 3HG1 VAL A 122       7.241   7.696   9.192  1.00 92.61           H
ATOM   1681  CG2 VAL A 122       6.792  10.195   8.206  1.00 92.61           C
ATOM   1682 1HG2 VAL A 122       7.043  10.028   7.159  1.00 92.61           H
ATOM   1683 2HG2 VAL A 122       6.381  11.197   8.326  1.00 92.61           H
ATOM   1684 3HG2 VAL A 122       7.691  10.095   8.815  1.00 92.61           H
ATOM   1685  HN  VAL A 122       4.187  11.046   8.869  1.00 92.61           H
ATOM   1686  N   ASN A 123       2.664   8.283   9.062  1.00 91.02           N
ATOM   1687  CA  ASN A 123       1.700   7.255   9.415  1.00 91.02           C
ATOM   1688  C   ASN A 123       0.638   7.159   8.318  1.00 91.02           C
ATOM   1689  O   ASN A 123       0.176   6.068   7.990  1.00 91.02           O
ATOM   1690  HA  ASN A 123       2.282   6.338   9.512  1.00 91.02           H
ATOM   1691  CB  ASN A 123       0.993   7.590  10.730  1.00 91.02           C
ATOM   1692 1HB  ASN A 123       0.915   8.672  10.839  1.00 91.02           H
ATOM   1693 2HB  ASN A 123      -0.024   7.197  10.711  1.00 91.02           H
ATOM   1694  CG  ASN A 123       1.750   7.005  11.924  1.00 91.02           C
ATOM   1695  OD1 ASN A 123       2.590   6.130  11.791  1.00 91.02           O
ATOM   1696  ND2 ASN A 123       1.406   7.535  13.094  1.00 91.02           N
ATOM   1697 1HD2 ASN A 123       0.709   8.250  13.134  1.00 91.02           H
ATOM   1698 2HD2 ASN A 123       1.845   7.218  13.935  1.00 91.02           H
ATOM   1699  HN  ASN A 123       2.630   9.106   9.629  1.00 91.02           H
ATOM   1700  N   SER A 124       0.282   8.317   7.781  1.00 93.29           N
ATOM   1701  CA  SER A 124      -0.842   8.403   6.864  1.00 93.29           C
ATOM   1702  C   SER A 124      -0.399   8.003   5.455  1.00 93.29           C
ATOM   1703  O   SER A 124      -1.196   7.487   4.673  1.00 93.29           O
ATOM   1704  HA  SER A 124      -1.581   7.699   7.247  1.00 93.29           H
ATOM   1705  CB  SER A 124      -1.439   9.812   6.854  1.00 93.29           C
ATOM   1706 1HB  SER A 124      -2.205   9.875   6.081  1.00 93.29           H
ATOM   1707 2HB  SER A 124      -1.930  10.004   7.807  1.00 93.29           H
ATOM   1708  OG  SER A 124      -0.448  10.809   6.621  1.00 93.29           O
ATOM   1709  HG  SER A 124      -0.241  11.291   7.472  1.00 93.29           H
ATOM   1710  HN  SER A 124       0.745   9.184   7.963  1.00 93.29           H
ATOM   1711  N   MET A 125       0.870   8.257   5.174  1.00 94.12           N
ATOM   1712  CA  MET A 125       1.374   8.143   3.816  1.00 94.12           C
ATOM   1713  C   MET A 125       1.178   6.725   3.276  1.00 94.12           C
ATOM   1714  O   MET A 125       0.826   6.543   2.112  1.00 94.12           O
ATOM   1715  HA  MET A 125       0.788   8.847   3.226  1.00 94.12           H
ATOM   1716  CB  MET A 125       2.861   8.498   3.791  1.00 94.12           C
ATOM   1717 1HB  MET A 125       3.370   8.010   4.622  1.00 94.12           H
ATOM   1718 2HB  MET A 125       3.314   8.120   2.874  1.00 94.12           H
ATOM   1719  CG  MET A 125       3.065  10.012   3.880  1.00 94.12           C
ATOM   1720 1HG  MET A 125       2.507  10.413   4.727  1.00 94.12           H
ATOM   1721 2HG  MET A 125       4.117  10.236   4.057  1.00 94.12           H
ATOM   1722  SD  MET A 125       2.523  10.791   2.369  1.00 94.12           S
ATOM   1723  CE  MET A 125       1.135  11.730   2.985  1.00 94.12           C
ATOM   1724 1HE  MET A 125       0.402  11.052   3.421  1.00 94.12           H
ATOM   1725 2HE  MET A 125       1.480  12.431   3.746  1.00 94.12           H
ATOM   1726 3HE  MET A 125       0.676  12.282   2.164  1.00 94.12           H
ATOM   1727  HN  MET A 125       1.549   8.535   5.854  1.00 94.12           H
ATOM   1728  N   TYR A 126       1.415   5.756   4.148  1.00 88.96           N
ATOM   1729  CA  TYR A 126       1.296   4.359   3.766  1.00 88.96           C
ATOM   1730  C   TYR A 126      -0.140   4.023   3.357  1.00 88.96           C
ATOM   1731  O   TYR A 126      -0.365   3.413   2.313  1.00 88.96           O
ATOM   1732  HA  TYR A 126       1.958   4.185   2.918  1.00 88.96           H
ATOM   1733  CB  TYR A 126       1.661   3.549   5.012  1.00 88.96           C
ATOM   1734 1HB  TYR A 126       2.709   3.728   5.255  1.00 88.96           H
ATOM   1735 2HB  TYR A 126       1.072   3.910   5.854  1.00 88.96           H
ATOM   1736  CG  TYR A 126       1.439   2.042   4.861  1.00 88.96           C
ATOM   1737  CD1 TYR A 126       0.582   1.382   5.718  1.00 88.96           C
ATOM   1738  HD1 TYR A 126       0.064   1.934   6.502  1.00 88.96           H
ATOM   1739  CD2 TYR A 126       2.095   1.344   3.868  1.00 88.96           C
ATOM   1740  HD2 TYR A 126       2.772   1.865   3.191  1.00 88.96           H
ATOM   1741  CE1 TYR A 126       0.373  -0.035   5.577  1.00 88.96           C
ATOM   1742  HE1 TYR A 126      -0.301  -0.569   6.247  1.00 88.96           H
ATOM   1743  CE2 TYR A 126       1.886  -0.074   3.727  1.00 88.96           C
ATOM   1744  HE2 TYR A 126       2.398  -0.638   2.947  1.00 88.96           H
ATOM   1745  CZ  TYR A 126       1.035  -0.693   4.588  1.00 88.96           C
ATOM   1746  OH  TYR A 126       0.837  -2.032   4.454  1.00 88.96           O
ATOM   1747  HH  TYR A 126       0.905  -2.293   3.491  1.00 88.96           H
ATOM   1748  HN  TYR A 126       1.683   5.913   5.099  1.00 88.96           H
ATOM   1749  N   LYS A 127      -1.074   4.436   4.201  1.00 89.80           N
ATOM   1750  CA  LYS A 127      -2.472   4.098   3.994  1.00 89.80           C
ATOM   1751  C   LYS A 127      -2.955   4.724   2.684  1.00 89.80           C
ATOM   1752  O   LYS A 127      -3.753   4.126   1.964  1.00 89.80           O
ATOM   1753  HA  LYS A 127      -2.536   3.014   3.903  1.00 89.80           H
ATOM   1754  CB  LYS A 127      -3.306   4.500   5.212  1.00 89.80           C
ATOM   1755 1HB  LYS A 127      -3.051   5.516   5.514  1.00 89.80           H
ATOM   1756 2HB  LYS A 127      -4.364   4.503   4.948  1.00 89.80           H
ATOM   1757  CG  LYS A 127      -3.069   3.541   6.380  1.00 89.80           C
ATOM   1758 1HG  LYS A 127      -2.002   3.480   6.594  1.00 89.80           H
ATOM   1759 2HG  LYS A 127      -3.552   3.928   7.277  1.00 89.80           H
ATOM   1760  CD  LYS A 127      -3.613   2.146   6.063  1.00 89.80           C
ATOM   1761 1HD  LYS A 127      -4.647   2.222   5.729  1.00 89.80           H
ATOM   1762 2HD  LYS A 127      -3.044   1.709   5.242  1.00 89.80           H
ATOM   1763  CE  LYS A 127      -3.532   1.235   7.289  1.00 89.80           C
ATOM   1764 1HE  LYS A 127      -2.501   1.174   7.638  1.00 89.80           H
ATOM   1765 2HE  LYS A 127      -4.120   1.658   8.104  1.00 89.80           H
ATOM   1766  NZ  LYS A 127      -4.031  -0.120   6.962  1.00 89.80           N
ATOM   1767 1HZ  LYS A 127      -3.980  -0.707   7.787  1.00 89.80           H
ATOM   1768 2HZ  LYS A 127      -4.994  -0.059   6.649  1.00 89.80           H
ATOM   1769 3HZ  LYS A 127      -3.461  -0.521   6.225  1.00 89.80           H
ATOM   1770  HN  LYS A 127      -0.889   4.991   5.012  1.00 89.80           H
ATOM   1771  N   MET A 128      -2.451   5.919   2.415  1.00 93.56           N
ATOM   1772  CA  MET A 128      -2.797   6.618   1.189  1.00 93.56           C
ATOM   1773  C   MET A 128      -2.302   5.851  -0.038  1.00 93.56           C
ATOM   1774  O   MET A 128      -3.031   5.705  -1.019  1.00 93.56           O
ATOM   1775  HA  MET A 128      -3.885   6.671   1.179  1.00 93.56           H
ATOM   1776  CB  MET A 128      -2.172   8.015   1.204  1.00 93.56           C
ATOM   1777 1HB  MET A 128      -2.463   8.538   2.115  1.00 93.56           H
ATOM   1778 2HB  MET A 128      -1.085   7.931   1.219  1.00 93.56           H
ATOM   1779  CG  MET A 128      -2.609   8.824  -0.018  1.00 93.56           C
ATOM   1780 1HG  MET A 128      -2.356   8.286  -0.931  1.00 93.56           H
ATOM   1781 2HG  MET A 128      -3.692   8.950  -0.013  1.00 93.56           H
ATOM   1782  SD  MET A 128      -1.811  10.421  -0.011  1.00 93.56           S
ATOM   1783  CE  MET A 128      -0.106   9.916  -0.174  1.00 93.56           C
ATOM   1784 1HE  MET A 128       0.166   9.280   0.669  1.00 93.56           H
ATOM   1785 2HE  MET A 128       0.021   9.361  -1.103  1.00 93.56           H
ATOM   1786 3HE  MET A 128       0.534  10.797  -0.186  1.00 93.56           H
ATOM   1787  HN  MET A 128      -1.818   6.407   3.016  1.00 93.56           H
ATOM   1788  N   ASN A 129      -1.068   5.379   0.056  1.00 93.64           N
ATOM   1789  CA  ASN A 129      -0.482   4.596  -1.018  1.00 93.64           C
ATOM   1790  C   ASN A 129      -1.319   3.334  -1.239  1.00 93.64           C
ATOM   1791  O   ASN A 129      -1.686   3.019  -2.369  1.00 93.64           O
ATOM   1792  HA  ASN A 129      -0.483   5.254  -1.887  1.00 93.64           H
ATOM   1793  CB  ASN A 129       0.944   4.163  -0.670  1.00 93.64           C
ATOM   1794 1HB  ASN A 129       1.603   5.031  -0.676  1.00 93.64           H
ATOM   1795 2HB  ASN A 129       0.967   3.752   0.339  1.00 93.64           H
ATOM   1796  CG  ASN A 129       1.458   3.118  -1.663  1.00 93.64           C
ATOM   1797  OD1 ASN A 129       1.314   1.921  -1.475  1.00 93.64           O
ATOM   1798  ND2 ASN A 129       2.063   3.636  -2.728  1.00 93.64           N
ATOM   1799 1HD2 ASN A 129       2.147   4.628  -2.822  1.00 93.64           H
ATOM   1800 2HD2 ASN A 129       2.433   3.034  -3.435  1.00 93.64           H
ATOM   1801  HN  ASN A 129      -0.472   5.525   0.846  1.00 93.64           H
ATOM   1802  N   PHE A 130      -1.595   2.647  -0.140  1.00 90.01           N
ATOM   1803  CA  PHE A 130      -2.273   1.364  -0.211  1.00 90.01           C
ATOM   1804  C   PHE A 130      -3.598   1.484  -0.968  1.00 90.01           C
ATOM   1805  O   PHE A 130      -3.834   0.760  -1.933  1.00 90.01           O
ATOM   1806  HA  PHE A 130      -1.614   0.678  -0.744  1.00 90.01           H
ATOM   1807  CB  PHE A 130      -2.559   0.928   1.227  1.00 90.01           C
ATOM   1808 1HB  PHE A 130      -1.612   0.800   1.752  1.00 90.01           H
ATOM   1809 2HB  PHE A 130      -3.100   1.726   1.737  1.00 90.01           H
ATOM   1810  CG  PHE A 130      -3.366  -0.367   1.337  1.00 90.01           C
ATOM   1811  CD1 PHE A 130      -4.718  -0.316   1.474  1.00 90.01           C
ATOM   1812  HD1 PHE A 130      -5.226   0.648   1.506  1.00 90.01           H
ATOM   1813  CD2 PHE A 130      -2.731  -1.569   1.297  1.00 90.01           C
ATOM   1814  HD2 PHE A 130      -1.648  -1.610   1.187  1.00 90.01           H
ATOM   1815  CE1 PHE A 130      -5.467  -1.518   1.576  1.00 90.01           C
ATOM   1816  HE1 PHE A 130      -6.551  -1.477   1.686  1.00 90.01           H
ATOM   1817  CE2 PHE A 130      -3.480  -2.771   1.399  1.00 90.01           C
ATOM   1818  HE2 PHE A 130      -2.972  -3.735   1.367  1.00 90.01           H
ATOM   1819  CZ  PHE A 130      -4.833  -2.720   1.536  1.00 90.01           C
ATOM   1820  HZ  PHE A 130      -5.408  -3.643   1.614  1.00 90.01           H
ATOM   1821  HN  PHE A 130      -1.365   2.952   0.783  1.00 90.01           H
ATOM   1822  N   TYR A 131      -4.428   2.405  -0.500  1.00 91.00           N
ATOM   1823  CA  TYR A 131      -5.768   2.549  -1.041  1.00 91.00           C
ATOM   1824  C   TYR A 131      -5.724   2.972  -2.511  1.00 91.00           C
ATOM   1825  O   TYR A 131      -6.483   2.458  -3.331  1.00 91.00           O
ATOM   1826  HA  TYR A 131      -6.267   1.583  -0.964  1.00 91.00           H
ATOM   1827  CB  TYR A 131      -6.437   3.656  -0.224  1.00 91.00           C
ATOM   1828 1HB  TYR A 131      -5.815   4.550  -0.266  1.00 91.00           H
ATOM   1829 2HB  TYR A 131      -7.391   3.909  -0.686  1.00 91.00           H
ATOM   1830  CG  TYR A 131      -6.678   3.288   1.242  1.00 91.00           C
ATOM   1831  CD1 TYR A 131      -7.097   2.016   1.574  1.00 91.00           C
ATOM   1832  HD1 TYR A 131      -7.257   1.273   0.793  1.00 91.00           H
ATOM   1833  CD2 TYR A 131      -6.476   4.229   2.231  1.00 91.00           C
ATOM   1834  HD2 TYR A 131      -6.145   5.234   1.969  1.00 91.00           H
ATOM   1835  CE1 TYR A 131      -7.324   1.670   2.953  1.00 91.00           C
ATOM   1836  HE1 TYR A 131      -7.656   0.669   3.230  1.00 91.00           H
ATOM   1837  CE2 TYR A 131      -6.703   3.883   3.611  1.00 91.00           C
ATOM   1838  HE2 TYR A 131      -6.548   4.616   4.402  1.00 91.00           H
ATOM   1839  CZ  TYR A 131      -7.116   2.621   3.904  1.00 91.00           C
ATOM   1840  OH  TYR A 131      -7.330   2.294   5.206  1.00 91.00           O
ATOM   1841  HH  TYR A 131      -7.292   3.115   5.775  1.00 91.00           H
ATOM   1842  HN  TYR A 131      -4.197   3.044   0.234  1.00 91.00           H
ATOM   1843  N   SER A 132      -4.828   3.905  -2.798  1.00 92.02           N
ATOM   1844  CA  SER A 132      -4.702   4.431  -4.146  1.00 92.02           C
ATOM   1845  C   SER A 132      -4.246   3.325  -5.100  1.00 92.02           C
ATOM   1846  O   SER A 132      -4.741   3.224  -6.221  1.00 92.02           O
ATOM   1847  HA  SER A 132      -5.699   4.781  -4.414  1.00 92.02           H
ATOM   1848  CB  SER A 132      -3.722   5.606  -4.189  1.00 92.02           C
ATOM   1849 1HB  SER A 132      -3.593   5.933  -5.221  1.00 92.02           H
ATOM   1850 2HB  SER A 132      -4.142   6.448  -3.638  1.00 92.02           H
ATOM   1851  OG  SER A 132      -2.454   5.264  -3.638  1.00 92.02           O
ATOM   1852  HG  SER A 132      -2.352   5.676  -2.732  1.00 92.02           H
ATOM   1853  HN  SER A 132      -4.196   4.298  -2.130  1.00 92.02           H
ATOM   1854  N   CYS A 133      -3.307   2.523  -4.619  1.00 88.31           N
ATOM   1855  CA  CYS A 133      -2.768   1.438  -5.421  1.00 88.31           C
ATOM   1856  C   CYS A 133      -3.910   0.480  -5.763  1.00 88.31           C
ATOM   1857  O   CYS A 133      -4.077   0.094  -6.919  1.00 88.31           O
ATOM   1858  HA  CYS A 133      -2.358   1.890  -6.324  1.00 88.31           H
ATOM   1859  CB  CYS A 133      -1.619   0.724  -4.706  1.00 88.31           C
ATOM   1860 1HB  CYS A 133      -1.875   0.563  -3.659  1.00 88.31           H
ATOM   1861 2HB  CYS A 133      -1.458  -0.259  -5.150  1.00 88.31           H
ATOM   1862  SG  CYS A 133      -0.089   1.721  -4.829  1.00 88.31           S
ATOM   1863  HG  CYS A 133      -0.446   2.635  -3.931  1.00 88.31           H
ATOM   1864  HN  CYS A 133      -2.916   2.606  -3.702  1.00 88.31           H
ATOM   1865  N   VAL A 134      -4.668   0.123  -4.736  1.00 87.93           N
ATOM   1866  CA  VAL A 134      -5.749  -0.835  -4.900  1.00 87.93           C
ATOM   1867  C   VAL A 134      -6.686  -0.354  -6.010  1.00 87.93           C
ATOM   1868  O   VAL A 134      -7.031  -1.118  -6.910  1.00 87.93           O
ATOM   1869  HA  VAL A 134      -5.305  -1.783  -5.203  1.00 87.93           H
ATOM   1870  CB  VAL A 134      -6.464  -1.051  -3.565  1.00 87.93           C
ATOM   1871  HB  VAL A 134      -6.733  -0.072  -3.166  1.00 87.93           H
ATOM   1872  CG1 VAL A 134      -7.754  -1.850  -3.758  1.00 87.93           C
ATOM   1873 1HG1 VAL A 134      -8.421  -1.308  -4.428  1.00 87.93           H
ATOM   1874 2HG1 VAL A 134      -7.518  -2.823  -4.189  1.00 87.93           H
ATOM   1875 3HG1 VAL A 134      -8.242  -1.989  -2.793  1.00 87.93           H
ATOM   1876  CG2 VAL A 134      -5.542  -1.734  -2.553  1.00 87.93           C
ATOM   1877 1HG2 VAL A 134      -5.229  -2.702  -2.943  1.00 87.93           H
ATOM   1878 2HG2 VAL A 134      -4.664  -1.110  -2.383  1.00 87.93           H
ATOM   1879 3HG2 VAL A 134      -6.075  -1.875  -1.613  1.00 87.93           H
ATOM   1880  HN  VAL A 134      -4.554   0.476  -3.807  1.00 87.93           H
ATOM   1881  N   LEU A 135      -7.071   0.910  -5.909  1.00 90.32           N
ATOM   1882  CA  LEU A 135      -8.079   1.459  -6.800  1.00 90.32           C
ATOM   1883  C   LEU A 135      -7.505   1.554  -8.215  1.00 90.32           C
ATOM   1884  O   LEU A 135      -8.206   1.296  -9.192  1.00 90.32           O
ATOM   1885  HA  LEU A 135      -8.917   0.762  -6.814  1.00 90.32           H
ATOM   1886  CB  LEU A 135      -8.605   2.789  -6.259  1.00 90.32           C
ATOM   1887 1HB  LEU A 135      -7.760   3.465  -6.128  1.00 90.32           H
ATOM   1888 2HB  LEU A 135      -9.255   3.234  -7.013  1.00 90.32           H
ATOM   1889  CG  LEU A 135      -9.376   2.719  -4.939  1.00 90.32           C
ATOM   1890  HG  LEU A 135      -8.763   2.185  -4.214  1.00 90.32           H
ATOM   1891  CD1 LEU A 135      -9.627   4.120  -4.376  1.00 90.32           C
ATOM   1892 1HD1 LEU A 135      -8.672   4.616  -4.198  1.00 90.32           H
ATOM   1893 2HD1 LEU A 135     -10.210   4.700  -5.091  1.00 90.32           H
ATOM   1894 3HD1 LEU A 135     -10.176   4.041  -3.438  1.00 90.32           H
ATOM   1895  CD2 LEU A 135     -10.674   1.927  -5.104  1.00 90.32           C
ATOM   1896 1HD2 LEU A 135     -11.304   2.411  -5.851  1.00 90.32           H
ATOM   1897 2HD2 LEU A 135     -10.442   0.912  -5.427  1.00 90.32           H
ATOM   1898 3HD2 LEU A 135     -11.202   1.893  -4.151  1.00 90.32           H
ATOM   1899  HN  LEU A 135      -6.708   1.553  -5.235  1.00 90.32           H
ATOM   1900  N   LEU A 136      -6.234   1.924  -8.280  1.00 91.00           N
ATOM   1901  CA  LEU A 136      -5.574   2.109  -9.561  1.00 91.00           C
ATOM   1902  C   LEU A 136      -5.497   0.766 -10.289  1.00 91.00           C
ATOM   1903  O   LEU A 136      -5.730   0.695 -11.495  1.00 91.00           O
ATOM   1904  HA  LEU A 136      -6.190   2.787 -10.152  1.00 91.00           H
ATOM   1905  CB  LEU A 136      -4.214   2.784  -9.370  1.00 91.00           C
ATOM   1906 1HB  LEU A 136      -3.695   2.285  -8.551  1.00 91.00           H
ATOM   1907 2HB  LEU A 136      -3.620   2.621 -10.269  1.00 91.00           H
ATOM   1908  CG  LEU A 136      -4.245   4.285  -9.077  1.00 91.00           C
ATOM   1909  HG  LEU A 136      -4.967   4.463  -8.280  1.00 91.00           H
ATOM   1910  CD1 LEU A 136      -2.886   4.774  -8.573  1.00 91.00           C
ATOM   1911 1HD1 LEU A 136      -2.626   4.245  -7.657  1.00 91.00           H
ATOM   1912 2HD1 LEU A 136      -2.126   4.582  -9.331  1.00 91.00           H
ATOM   1913 3HD1 LEU A 136      -2.936   5.844  -8.373  1.00 91.00           H
ATOM   1914  CD2 LEU A 136      -4.720   5.072 -10.300  1.00 91.00           C
ATOM   1915 1HD2 LEU A 136      -4.041   4.893 -11.134  1.00 91.00           H
ATOM   1916 2HD2 LEU A 136      -5.725   4.748 -10.573  1.00 91.00           H
ATOM   1917 3HD2 LEU A 136      -4.733   6.136 -10.064  1.00 91.00           H
ATOM   1918  HN  LEU A 136      -5.661   2.097  -7.480  1.00 91.00           H
ATOM   1919  N   ILE A 137      -5.168  -0.267  -9.526  1.00 86.54           N
ATOM   1920  CA  ILE A 137      -5.034  -1.600 -10.088  1.00 86.54           C
ATOM   1921  C   ILE A 137      -6.373  -2.031 -10.691  1.00 86.54           C
ATOM   1922  O   ILE A 137      -6.410  -2.623 -11.769  1.00 86.54           O
ATOM   1923  HA  ILE A 137      -4.297  -1.544 -10.889  1.00 86.54           H
ATOM   1924  CB  ILE A 137      -4.491  -2.572  -9.039  1.00 86.54           C
ATOM   1925  HB  ILE A 137      -5.029  -2.403  -8.106  1.00 86.54           H
ATOM   1926  CG1 ILE A 137      -3.010  -2.306  -8.760  1.00 86.54           C
ATOM   1927 1HG1 ILE A 137      -2.417  -2.582  -9.632  1.00 86.54           H
ATOM   1928 2HG1 ILE A 137      -2.853  -1.240  -8.593  1.00 86.54           H
ATOM   1929  CG2 ILE A 137      -4.745  -4.023  -9.452  1.00 86.54           C
ATOM   1930 1HG2 ILE A 137      -5.817  -4.188  -9.559  1.00 86.54           H
ATOM   1931 2HG2 ILE A 137      -4.250  -4.222 -10.402  1.00 86.54           H
ATOM   1932 3HG2 ILE A 137      -4.348  -4.692  -8.688  1.00 86.54           H
ATOM   1933  CD1 ILE A 137      -2.531  -3.096  -7.540  1.00 86.54           C
ATOM   1934 1HD1 ILE A 137      -3.110  -2.799  -6.666  1.00 86.54           H
ATOM   1935 2HD1 ILE A 137      -2.667  -4.162  -7.722  1.00 86.54           H
ATOM   1936 3HD1 ILE A 137      -1.476  -2.888  -7.365  1.00 86.54           H
ATOM   1937  HN  ILE A 137      -4.995  -0.203  -8.543  1.00 86.54           H
ATOM   1938  N   MET A 138      -7.439  -1.718  -9.969  1.00 87.78           N
ATOM   1939  CA  MET A 138      -8.778  -2.026 -10.440  1.00 87.78           C
ATOM   1940  C   MET A 138      -9.055  -1.350 -11.785  1.00 87.78           C
ATOM   1941  O   MET A 138      -9.537  -1.990 -12.718  1.00 87.78           O
ATOM   1942  HA  MET A 138      -8.806  -3.109 -10.558  1.00 87.78           H
ATOM   1943  CB  MET A 138      -9.804  -1.552  -9.409  1.00 87.78           C
ATOM   1944 1HB  MET A 138      -9.514  -1.897  -8.417  1.00 87.78           H
ATOM   1945 2HB  MET A 138      -9.816  -0.462  -9.377  1.00 87.78           H
ATOM   1946  CG  MET A 138     -11.202  -2.073  -9.747  1.00 87.78           C
ATOM   1947 1HG  MET A 138     -11.483  -1.759 -10.753  1.00 87.78           H
ATOM   1948 2HG  MET A 138     -11.205  -3.162  -9.741  1.00 87.78           H
ATOM   1949  SD  MET A 138     -12.387  -1.454  -8.564  1.00 87.78           S
ATOM   1950  CE  MET A 138     -12.233   0.300  -8.859  1.00 87.78           C
ATOM   1951 1HE  MET A 138     -11.207   0.613  -8.664  1.00 87.78           H
ATOM   1952 2HE  MET A 138     -12.488   0.518  -9.896  1.00 87.78           H
ATOM   1953 3HE  MET A 138     -12.909   0.841  -8.197  1.00 87.78           H
ATOM   1954  HN  MET A 138      -7.398  -1.264  -9.079  1.00 87.78           H
ATOM   1955  N   CYS A 139      -8.739  -0.064 -11.840  1.00 89.77           N
ATOM   1956  CA  CYS A 139      -9.075   0.739 -13.004  1.00 89.77           C
ATOM   1957  C   CYS A 139      -8.284   0.205 -14.200  1.00 89.77           C
ATOM   1958  O   CYS A 139      -8.790   0.179 -15.321  1.00 89.77           O
ATOM   1959  HA  CYS A 139     -10.147   0.623 -13.165  1.00 89.77           H
ATOM   1960  CB  CYS A 139      -8.808   2.226 -12.761  1.00 89.77           C
ATOM   1961 1HB  CYS A 139      -7.780   2.369 -12.428  1.00 89.77           H
ATOM   1962 2HB  CYS A 139      -8.922   2.781 -13.692  1.00 89.77           H
ATOM   1963  SG  CYS A 139      -9.968   2.872 -11.502  1.00 89.77           S
ATOM   1964  HG  CYS A 139      -9.304   2.406 -10.448  1.00 89.77           H
ATOM   1965  HN  CYS A 139      -8.264   0.427 -11.111  1.00 89.77           H
ATOM   1966  N   ILE A 140      -7.057  -0.208 -13.921  1.00 85.91           N
ATOM   1967  CA  ILE A 140      -6.199  -0.759 -14.956  1.00 85.91           C
ATOM   1968  C   ILE A 140      -6.874  -1.988 -15.570  1.00 85.91           C
ATOM   1969  O   ILE A 140      -6.878  -2.155 -16.788  1.00 85.91           O
ATOM   1970  HA  ILE A 140      -6.093  -0.001 -15.732  1.00 85.91           H
ATOM   1971  CB  ILE A 140      -4.801  -1.038 -14.402  1.00 85.91           C
ATOM   1972  HB  ILE A 140      -4.909  -1.540 -13.440  1.00 85.91           H
ATOM   1973  CG1 ILE A 140      -4.042   0.266 -14.148  1.00 85.91           C
ATOM   1974 1HG1 ILE A 140      -3.769   0.723 -15.100  1.00 85.91           H
ATOM   1975 2HG1 ILE A 140      -4.689   0.973 -13.629  1.00 85.91           H
ATOM   1976  CG2 ILE A 140      -4.025  -1.984 -15.320  1.00 85.91           C
ATOM   1977 1HG2 ILE A 140      -4.561  -2.929 -15.406  1.00 85.91           H
ATOM   1978 2HG2 ILE A 140      -3.926  -1.532 -16.307  1.00 85.91           H
ATOM   1979 3HG2 ILE A 140      -3.035  -2.165 -14.902  1.00 85.91           H
ATOM   1980  CD1 ILE A 140      -2.781   0.014 -13.318  1.00 85.91           C
ATOM   1981 1HD1 ILE A 140      -3.060  -0.420 -12.358  1.00 85.91           H
ATOM   1982 2HD1 ILE A 140      -2.126  -0.674 -13.852  1.00 85.91           H
ATOM   1983 3HD1 ILE A 140      -2.261   0.958 -13.152  1.00 85.91           H
ATOM   1984  HN  ILE A 140      -6.648  -0.170 -13.009  1.00 85.91           H
ATOM   1985  N   SER A 141      -7.428  -2.817 -14.697  1.00 82.78           N
ATOM   1986  CA  SER A 141      -7.995  -4.084 -15.124  1.00 82.78           C
ATOM   1987  C   SER A 141      -9.234  -3.838 -15.987  1.00 82.78           C
ATOM   1988  O   SER A 141      -9.444  -4.521 -16.988  1.00 82.78           O
ATOM   1989  HA  SER A 141      -7.212  -4.569 -15.709  1.00 82.78           H
ATOM   1990  CB  SER A 141      -8.350  -4.962 -13.923  1.00 82.78           C
ATOM   1991 1HB  SER A 141      -9.072  -4.441 -13.294  1.00 82.78           H
ATOM   1992 2HB  SER A 141      -8.833  -5.875 -14.271  1.00 82.78           H
ATOM   1993  OG  SER A 141      -7.202  -5.298 -13.149  1.00 82.78           O
ATOM   1994  HG  SER A 141      -7.018  -4.578 -12.480  1.00 82.78           H
ATOM   1995  HN  SER A 141      -7.492  -2.635 -13.716  1.00 82.78           H
ATOM   1996  N   VAL A 142     -10.024  -2.861 -15.567  1.00 84.90           N
ATOM   1997  CA  VAL A 142     -11.214  -2.487 -16.313  1.00 84.90           C
ATOM   1998  C   VAL A 142     -10.803  -1.969 -17.693  1.00 84.90           C
ATOM   1999  O   VAL A 142     -11.412  -2.327 -18.700  1.00 84.90           O
ATOM   2000  HA  VAL A 142     -11.818  -3.385 -16.441  1.00 84.90           H
ATOM   2001  CB  VAL A 142     -12.035  -1.473 -15.514  1.00 84.90           C
ATOM   2002  HB  VAL A 142     -11.381  -0.639 -15.258  1.00 84.90           H
ATOM   2003  CG1 VAL A 142     -13.192  -0.924 -16.351  1.00 84.90           C
ATOM   2004 1HG1 VAL A 142     -12.796  -0.431 -17.239  1.00 84.90           H
ATOM   2005 2HG1 VAL A 142     -13.845  -1.743 -16.650  1.00 84.90           H
ATOM   2006 3HG1 VAL A 142     -13.759  -0.205 -15.759  1.00 84.90           H
ATOM   2007  CG2 VAL A 142     -12.545  -2.087 -14.209  1.00 84.90           C
ATOM   2008 1HG2 VAL A 142     -13.175  -2.947 -14.434  1.00 84.90           H
ATOM   2009 2HG2 VAL A 142     -11.698  -2.407 -13.602  1.00 84.90           H
ATOM   2010 3HG2 VAL A 142     -13.125  -1.345 -13.661  1.00 84.90           H
ATOM   2011  HN  VAL A 142      -9.862  -2.329 -14.736  1.00 84.90           H
ATOM   2012  N   ASP A 143      -9.774  -1.134 -17.695  1.00 84.82           N
ATOM   2013  CA  ASP A 143      -9.344  -0.479 -18.918  1.00 84.82           C
ATOM   2014  C   ASP A 143      -8.870  -1.536 -19.918  1.00 84.82           C
ATOM   2015  O   ASP A 143      -9.148  -1.435 -21.112  1.00 84.82           O
ATOM   2016  HA  ASP A 143     -10.218   0.068 -19.273  1.00 84.82           H
ATOM   2017  CB  ASP A 143      -8.178   0.475 -18.652  1.00 84.82           C
ATOM   2018 1HB  ASP A 143      -8.424   1.131 -17.817  1.00 84.82           H
ATOM   2019 2HB  ASP A 143      -7.296  -0.095 -18.360  1.00 84.82           H
ATOM   2020  CG  ASP A 143      -7.863   1.315 -19.891  1.00 84.82           C
ATOM   2021  OD1 ASP A 143      -8.822   1.901 -20.438  1.00 84.82           O
ATOM   2022  OD2 ASP A 143      -6.670   1.352 -20.263  1.00 84.82           O
ATOM   2023  HN  ASP A 143      -9.239  -0.904 -16.882  1.00 84.82           H
ATOM   2024  N   ARG A 144      -8.163  -2.527 -19.393  1.00 79.44           N
ATOM   2025  CA  ARG A 144      -7.611  -3.578 -20.231  1.00 79.44           C
ATOM   2026  C   ARG A 144      -8.737  -4.397 -20.866  1.00 79.44           C
ATOM   2027  O   ARG A 144      -8.628  -4.821 -22.015  1.00 79.44           O
ATOM   2028  HA  ARG A 144      -7.031  -3.053 -20.990  1.00 79.44           H
ATOM   2029  CB  ARG A 144      -6.706  -4.508 -19.422  1.00 79.44           C
ATOM   2030 1HB  ARG A 144      -7.171  -4.729 -18.461  1.00 79.44           H
ATOM   2031 2HB  ARG A 144      -6.592  -5.457 -19.946  1.00 79.44           H
ATOM   2032  CG  ARG A 144      -5.331  -3.876 -19.196  1.00 79.44           C
ATOM   2033 1HG  ARG A 144      -4.919  -3.544 -20.148  1.00 79.44           H
ATOM   2034 2HG  ARG A 144      -5.432  -2.992 -18.567  1.00 79.44           H
ATOM   2035  CD  ARG A 144      -4.372  -4.870 -18.537  1.00 79.44           C
ATOM   2036 1HD  ARG A 144      -4.748  -5.154 -17.554  1.00 79.44           H
ATOM   2037 2HD  ARG A 144      -4.315  -5.781 -19.132  1.00 79.44           H
ATOM   2038  NE  ARG A 144      -3.027  -4.266 -18.408  1.00 79.44           N
ATOM   2039  HE  ARG A 144      -2.921  -3.301 -18.650  1.00 79.44           H
ATOM   2040  CZ  ARG A 144      -1.942  -4.931 -17.988  1.00 79.44           C
ATOM   2041  NH1 ARG A 144      -2.026  -6.225 -17.651  1.00 79.44           N
ATOM   2042 1HH1 ARG A 144      -2.903  -6.702 -17.712  1.00 79.44           H
ATOM   2043 2HH1 ARG A 144      -1.211  -6.714 -17.338  1.00 79.44           H
ATOM   2044  NH2 ARG A 144      -0.772  -4.282 -17.910  1.00 79.44           N
ATOM   2045 1HH2 ARG A 144       0.047  -4.763 -17.598  1.00 79.44           H
ATOM   2046 2HH2 ARG A 144      -0.719  -3.316 -18.163  1.00 79.44           H
ATOM   2047  HN  ARG A 144      -7.967  -2.617 -18.417  1.00 79.44           H
ATOM   2048  N   TYR A 145      -9.792  -4.595 -20.089  1.00 82.54           N
ATOM   2049  CA  TYR A 145     -10.958  -5.310 -20.579  1.00 82.54           C
ATOM   2050  C   TYR A 145     -11.585  -4.585 -21.772  1.00 82.54           C
ATOM   2051  O   TYR A 145     -11.854  -5.198 -22.803  1.00 82.54           O
ATOM   2052  HA  TYR A 145     -10.636  -6.302 -20.895  1.00 82.54           H
ATOM   2053  CB  TYR A 145     -11.960  -5.325 -19.423  1.00 82.54           C
ATOM   2054 1HB  TYR A 145     -11.599  -6.007 -18.652  1.00 82.54           H
ATOM   2055 2HB  TYR A 145     -11.999  -4.332 -18.976  1.00 82.54           H
ATOM   2056  CG  TYR A 145     -13.374  -5.742 -19.830  1.00 82.54           C
ATOM   2057  CD1 TYR A 145     -14.409  -4.832 -19.762  1.00 82.54           C
ATOM   2058  HD1 TYR A 145     -14.218  -3.815 -19.417  1.00 82.54           H
ATOM   2059  CD2 TYR A 145     -13.615  -7.029 -20.267  1.00 82.54           C
ATOM   2060  HD2 TYR A 145     -12.798  -7.749 -20.321  1.00 82.54           H
ATOM   2061  CE1 TYR A 145     -15.740  -5.224 -20.145  1.00 82.54           C
ATOM   2062  HE1 TYR A 145     -16.566  -4.514 -20.096  1.00 82.54           H
ATOM   2063  CE2 TYR A 145     -14.947  -7.421 -20.651  1.00 82.54           C
ATOM   2064  HE2 TYR A 145     -15.151  -8.434 -20.997  1.00 82.54           H
ATOM   2065  CZ  TYR A 145     -15.943  -6.499 -20.571  1.00 82.54           C
ATOM   2066  OH  TYR A 145     -17.201  -6.870 -20.934  1.00 82.54           O
ATOM   2067  HH  TYR A 145     -17.835  -6.110 -20.791  1.00 82.54           H
ATOM   2068  HN  TYR A 145      -9.857  -4.277 -19.143  1.00 82.54           H
ATOM   2069  N   ILE A 146     -11.798  -3.290 -21.590  1.00 82.20           N
ATOM   2070  CA  ILE A 146     -12.412  -2.480 -22.629  1.00 82.20           C
ATOM   2071  C   ILE A 146     -11.543  -2.528 -23.887  1.00 82.20           C
ATOM   2072  O   ILE A 146     -12.059  -2.628 -24.999  1.00 82.20           O
ATOM   2073  HA  ILE A 146     -13.380  -2.925 -22.861  1.00 82.20           H
ATOM   2074  CB  ILE A 146     -12.676  -1.063 -22.118  1.00 82.20           C
ATOM   2075  HB  ILE A 146     -11.745  -0.667 -21.713  1.00 82.20           H
ATOM   2076  CG1 ILE A 146     -13.697  -1.072 -20.978  1.00 82.20           C
ATOM   2077 1HG1 ILE A 146     -14.684  -1.313 -21.372  1.00 82.20           H
ATOM   2078 2HG1 ILE A 146     -13.440  -1.853 -20.262  1.00 82.20           H
ATOM   2079  CG2 ILE A 146     -13.101  -0.138 -23.260  1.00 82.20           C
ATOM   2080 1HG2 ILE A 146     -12.309  -0.098 -24.009  1.00 82.20           H
ATOM   2081 2HG2 ILE A 146     -14.013  -0.520 -23.717  1.00 82.20           H
ATOM   2082 3HG2 ILE A 146     -13.282   0.863 -22.869  1.00 82.20           H
ATOM   2083  CD1 ILE A 146     -13.741   0.283 -20.270  1.00 82.20           C
ATOM   2084 1HD1 ILE A 146     -12.758   0.509 -19.857  1.00 82.20           H
ATOM   2085 2HD1 ILE A 146     -14.021   1.057 -20.984  1.00 82.20           H
ATOM   2086 3HD1 ILE A 146     -14.474   0.249 -19.465  1.00 82.20           H
ATOM   2087  HN  ILE A 146     -11.561  -2.796 -20.754  1.00 82.20           H
ATOM   2088  N   ALA A 147     -10.238  -2.455 -23.670  1.00 80.81           N
ATOM   2089  CA  ALA A 147      -9.297  -2.396 -24.775  1.00 80.81           C
ATOM   2090  C   ALA A 147      -9.399  -3.683 -25.596  1.00 80.81           C
ATOM   2091  O   ALA A 147      -9.200  -3.666 -26.810  1.00 80.81           O
ATOM   2092  HA  ALA A 147      -9.576  -1.550 -25.404  1.00 80.81           H
ATOM   2093  CB  ALA A 147      -7.886  -2.162 -24.232  1.00 80.81           C
ATOM   2094 1HB  ALA A 147      -7.859  -1.221 -23.682  1.00 80.81           H
ATOM   2095 2HB  ALA A 147      -7.612  -2.980 -23.566  1.00 80.81           H
ATOM   2096 3HB  ALA A 147      -7.180  -2.117 -25.062  1.00 80.81           H
ATOM   2097  HN  ALA A 147      -9.823  -2.437 -22.760  1.00 80.81           H
ATOM   2098  N   ILE A 148      -9.710  -4.767 -24.902  1.00 76.87           N
ATOM   2099  CA  ILE A 148      -9.670  -6.085 -25.513  1.00 76.87           C
ATOM   2100  C   ILE A 148     -11.056  -6.431 -26.061  1.00 76.87           C
ATOM   2101  O   ILE A 148     -11.175  -6.991 -27.149  1.00 76.87           O
ATOM   2102  HA  ILE A 148      -8.971  -6.036 -26.348  1.00 76.87           H
ATOM   2103  CB  ILE A 148      -9.124  -7.117 -24.525  1.00 76.87           C
ATOM   2104  HB  ILE A 148      -9.681  -7.026 -23.592  1.00 76.87           H
ATOM   2105  CG1 ILE A 148      -7.654  -6.843 -24.201  1.00 76.87           C
ATOM   2106 1HG1 ILE A 148      -7.041  -7.047 -25.079  1.00 76.87           H
ATOM   2107 2HG1 ILE A 148      -7.522  -5.789 -23.958  1.00 76.87           H
ATOM   2108  CG2 ILE A 148      -9.341  -8.540 -25.043  1.00 76.87           C
ATOM   2109 1HG2 ILE A 148     -10.407  -8.718 -25.181  1.00 76.87           H
ATOM   2110 2HG2 ILE A 148      -8.826  -8.662 -25.996  1.00 76.87           H
ATOM   2111 3HG2 ILE A 148      -8.944  -9.254 -24.321  1.00 76.87           H
ATOM   2112  CD1 ILE A 148      -7.180  -7.705 -23.030  1.00 76.87           C
ATOM   2113 1HD1 ILE A 148      -7.780  -7.481 -22.148  1.00 76.87           H
ATOM   2114 2HD1 ILE A 148      -7.291  -8.759 -23.286  1.00 76.87           H
ATOM   2115 3HD1 ILE A 148      -6.132  -7.490 -22.821  1.00 76.87           H
ATOM   2116  HN  ILE A 148      -9.986  -4.756 -23.940  1.00 76.87           H
ATOM   2117  N   ALA A 149     -12.069  -6.082 -25.281  1.00 78.70           N
ATOM   2118  CA  ALA A 149     -13.432  -6.463 -25.611  1.00 78.70           C
ATOM   2119  C   ALA A 149     -13.974  -5.521 -26.688  1.00 78.70           C
ATOM   2120  O   ALA A 149     -14.609  -5.965 -27.643  1.00 78.70           O
ATOM   2121  HA  ALA A 149     -13.406  -7.478 -26.007  1.00 78.70           H
ATOM   2122  CB  ALA A 149     -14.287  -6.452 -24.342  1.00 78.70           C
ATOM   2123 1HB  ALA A 149     -13.876  -7.159 -23.621  1.00 78.70           H
ATOM   2124 2HB  ALA A 149     -14.284  -5.450 -23.911  1.00 78.70           H
ATOM   2125 3HB  ALA A 149     -15.309  -6.737 -24.589  1.00 78.70           H
ATOM   2126  HN  ALA A 149     -11.971  -5.551 -24.440  1.00 78.70           H
ATOM   2127  N   GLN A 150     -13.704  -4.238 -26.497  1.00 79.70           N
ATOM   2128  CA  GLN A 150     -14.257  -3.219 -27.372  1.00 79.70           C
ATOM   2129  C   GLN A 150     -13.142  -2.549 -28.177  1.00 79.70           C
ATOM   2130  O   GLN A 150     -13.166  -1.338 -28.390  1.00 79.70           O
ATOM   2131  HA  GLN A 150     -14.932  -3.749 -28.045  1.00 79.70           H
ATOM   2132  CB  GLN A 150     -15.055  -2.185 -26.575  1.00 79.70           C
ATOM   2133 1HB  GLN A 150     -14.396  -1.676 -25.871  1.00 79.70           H
ATOM   2134 2HB  GLN A 150     -15.448  -1.425 -27.250  1.00 79.70           H
ATOM   2135  CG  GLN A 150     -16.207  -2.847 -25.817  1.00 79.70           C
ATOM   2136 1HG  GLN A 150     -16.768  -3.492 -26.492  1.00 79.70           H
ATOM   2137 2HG  GLN A 150     -15.809  -3.482 -25.026  1.00 79.70           H
ATOM   2138  CD  GLN A 150     -17.141  -1.796 -25.212  1.00 79.70           C
ATOM   2139  OE1 GLN A 150     -16.961  -0.601 -25.376  1.00 79.70           O
ATOM   2140  NE2 GLN A 150     -18.146  -2.308 -24.507  1.00 79.70           N
ATOM   2141 1HE2 GLN A 150     -18.236  -3.299 -24.411  1.00 79.70           H
ATOM   2142 2HE2 GLN A 150     -18.811  -1.701 -24.072  1.00 79.70           H
ATOM   2143  HN  GLN A 150     -13.121  -3.893 -25.761  1.00 79.70           H
ATOM   2144  N   ALA A 151     -12.190  -3.367 -28.604  1.00 75.65           N
ATOM   2145  CA  ALA A 151     -10.947  -2.849 -29.150  1.00 75.65           C
ATOM   2146  C   ALA A 151     -11.261  -1.752 -30.168  1.00 75.65           C
ATOM   2147  O   ALA A 151     -10.628  -0.697 -30.165  1.00 75.65           O
ATOM   2148  HA  ALA A 151     -10.378  -2.417 -28.327  1.00 75.65           H
ATOM   2149  CB  ALA A 151     -10.140  -3.997 -29.759  1.00 75.65           C
ATOM   2150 1HB  ALA A 151      -9.918  -4.735 -28.988  1.00 75.65           H
ATOM   2151 2HB  ALA A 151     -10.719  -4.466 -30.555  1.00 75.65           H
ATOM   2152 3HB  ALA A 151      -9.208  -3.608 -30.169  1.00 75.65           H
ATOM   2153  HN  ALA A 151     -12.259  -4.365 -28.581  1.00 75.65           H
ATOM   2154  N   MET A 152     -12.239  -2.037 -31.016  1.00 73.10           N
ATOM   2155  CA  MET A 152     -12.623  -1.100 -32.057  1.00 73.10           C
ATOM   2156  C   MET A 152     -13.044   0.244 -31.458  1.00 73.10           C
ATOM   2157  O   MET A 152     -12.469   1.281 -31.786  1.00 73.10           O
ATOM   2158  HA  MET A 152     -11.736  -0.968 -32.676  1.00 73.10           H
ATOM   2159  CB  MET A 152     -13.784  -1.683 -32.866  1.00 73.10           C
ATOM   2160 1HB  MET A 152     -14.528  -2.104 -32.190  1.00 73.10           H
ATOM   2161 2HB  MET A 152     -14.276  -0.889 -33.428  1.00 73.10           H
ATOM   2162  CG  MET A 152     -13.291  -2.766 -33.829  1.00 73.10           C
ATOM   2163 1HG  MET A 152     -12.430  -3.280 -33.401  1.00 73.10           H
ATOM   2164 2HG  MET A 152     -14.069  -3.515 -33.976  1.00 73.10           H
ATOM   2165  SD  MET A 152     -12.846  -2.035 -35.395  1.00 73.10           S
ATOM   2166  CE  MET A 152     -14.468  -1.835 -36.115  1.00 73.10           C
ATOM   2167 1HE  MET A 152     -14.949  -2.809 -36.202  1.00 73.10           H
ATOM   2168 2HE  MET A 152     -15.070  -1.187 -35.478  1.00 73.10           H
ATOM   2169 3HE  MET A 152     -14.373  -1.387 -37.104  1.00 73.10           H
ATOM   2170  HN  MET A 152     -12.763  -2.889 -30.999  1.00 73.10           H
ATOM   2171  N   ARG A 153     -14.043   0.182 -30.591  1.00 75.19           N
ATOM   2172  CA  ARG A 153     -14.589   1.387 -29.990  1.00 75.19           C
ATOM   2173  C   ARG A 153     -13.540   2.061 -29.104  1.00 75.19           C
ATOM   2174  O   ARG A 153     -13.508   3.286 -28.994  1.00 75.19           O
ATOM   2175  HA  ARG A 153     -14.856   2.023 -30.835  1.00 75.19           H
ATOM   2176  CB  ARG A 153     -15.829   1.072 -29.151  1.00 75.19           C
ATOM   2177 1HB  ARG A 153     -15.619   0.234 -28.486  1.00 75.19           H
ATOM   2178 2HB  ARG A 153     -16.072   1.926 -28.520  1.00 75.19           H
ATOM   2179  CG  ARG A 153     -17.024   0.734 -30.044  1.00 75.19           C
ATOM   2180 1HG  ARG A 153     -17.197   1.546 -30.749  1.00 75.19           H
ATOM   2181 2HG  ARG A 153     -16.803  -0.157 -30.632  1.00 75.19           H
ATOM   2182  CD  ARG A 153     -18.284   0.500 -29.208  1.00 75.19           C
ATOM   2183 1HD  ARG A 153     -18.156  -0.383 -28.581  1.00 75.19           H
ATOM   2184 2HD  ARG A 153     -18.449   1.345 -28.539  1.00 75.19           H
ATOM   2185  NE  ARG A 153     -19.455   0.322 -30.096  1.00 75.19           N
ATOM   2186  HE  ARG A 153     -19.304   0.360 -31.084  1.00 75.19           H
ATOM   2187  CZ  ARG A 153     -20.705   0.115 -29.659  1.00 75.19           C
ATOM   2188  NH1 ARG A 153     -20.965   0.056 -28.346  1.00 75.19           N
ATOM   2189 1HH1 ARG A 153     -20.224   0.166 -27.684  1.00 75.19           H
ATOM   2190 2HH1 ARG A 153     -21.900  -0.100 -28.028  1.00 75.19           H
ATOM   2191  NH2 ARG A 153     -21.690  -0.032 -30.555  1.00 75.19           N
ATOM   2192 1HH2 ARG A 153     -22.628  -0.188 -30.246  1.00 75.19           H
ATOM   2193 2HH2 ARG A 153     -21.487   0.013 -31.533  1.00 75.19           H
ATOM   2194  HN  ARG A 153     -14.478  -0.670 -30.298  1.00 75.19           H
ATOM   2195  N   ALA A 154     -12.706   1.231 -28.495  1.00 75.68           N
ATOM   2196  CA  ALA A 154     -11.751   1.717 -27.513  1.00 75.68           C
ATOM   2197  C   ALA A 154     -10.759   2.661 -28.197  1.00 75.68           C
ATOM   2198  O   ALA A 154     -10.232   3.576 -27.566  1.00 75.68           O
ATOM   2199  HA  ALA A 154     -12.305   2.272 -26.757  1.00 75.68           H
ATOM   2200  CB  ALA A 154     -11.057   0.529 -26.843  1.00 75.68           C
ATOM   2201 1HB  ALA A 154     -11.802  -0.094 -26.348  1.00 75.68           H
ATOM   2202 2HB  ALA A 154     -10.535  -0.059 -27.598  1.00 75.68           H
ATOM   2203 3HB  ALA A 154     -10.341   0.894 -26.107  1.00 75.68           H
ATOM   2204  HN  ALA A 154     -12.676   0.246 -28.661  1.00 75.68           H
ATOM   2205  N   HIS A 155     -10.536   2.407 -29.478  1.00 75.89           N
ATOM   2206  CA  HIS A 155      -9.635   3.236 -30.259  1.00 75.89           C
ATOM   2207  C   HIS A 155     -10.272   4.608 -30.493  1.00 75.89           C
ATOM   2208  O   HIS A 155      -9.635   5.637 -30.278  1.00 75.89           O
ATOM   2209  HA  HIS A 155      -8.730   3.363 -29.664  1.00 75.89           H
ATOM   2210  CB  HIS A 155      -9.242   2.535 -31.561  1.00 75.89           C
ATOM   2211 1HB  HIS A 155      -8.934   1.515 -31.334  1.00 75.89           H
ATOM   2212 2HB  HIS A 155     -10.120   2.467 -32.204  1.00 75.89           H
ATOM   2213  CG  HIS A 155      -8.133   3.224 -32.320  1.00 75.89           C
ATOM   2214  ND1 HIS A 155      -8.369   4.203 -33.268  1.00 75.89           N
ATOM   2215  HD1 HIS A 155      -9.267   4.547 -33.543  1.00 75.89           H
ATOM   2216  CD2 HIS A 155      -6.780   3.065 -32.259  1.00 75.89           C
ATOM   2217  HD2 HIS A 155      -6.248   2.369 -31.610  1.00 75.89           H
ATOM   2218  CE1 HIS A 155      -7.204   4.608 -33.751  1.00 75.89           C
ATOM   2219  HE1 HIS A 155      -7.057   5.372 -34.515  1.00 75.89           H
ATOM   2220  NE2 HIS A 155      -6.220   3.901 -33.124  1.00 75.89           N
ATOM   2221  HN  HIS A 155     -10.958   1.652 -29.980  1.00 75.89           H
ATOM   2222  N   THR A 156     -11.523   4.576 -30.930  1.00 76.95           N
ATOM   2223  CA  THR A 156     -12.217   5.798 -31.300  1.00 76.95           C
ATOM   2224  C   THR A 156     -12.396   6.700 -30.077  1.00 76.95           C
ATOM   2225  O   THR A 156     -12.326   7.923 -30.187  1.00 76.95           O
ATOM   2226  HA  THR A 156     -11.597   6.344 -32.011  1.00 76.95           H
ATOM   2227  CB  THR A 156     -13.538   5.409 -31.966  1.00 76.95           C
ATOM   2228  HB  THR A 156     -14.282   5.128 -31.221  1.00 76.95           H
ATOM   2229  OG1 THR A 156     -13.173   4.384 -32.887  1.00 76.95           O
ATOM   2230  HG1 THR A 156     -13.972   3.827 -33.113  1.00 76.95           H
ATOM   2231  CG2 THR A 156     -14.098   6.524 -32.852  1.00 76.95           C
ATOM   2232 1HG2 THR A 156     -13.381   6.757 -33.639  1.00 76.95           H
ATOM   2233 2HG2 THR A 156     -14.277   7.413 -32.247  1.00 76.95           H
ATOM   2234 3HG2 THR A 156     -15.036   6.195 -33.300  1.00 76.95           H
ATOM   2235  HN  THR A 156     -12.058   3.738 -31.034  1.00 76.95           H
ATOM   2236  N   TRP A 157     -12.624   6.062 -28.938  1.00 82.92           N
ATOM   2237  CA  TRP A 157     -12.998   6.786 -27.736  1.00 82.92           C
ATOM   2238  C   TRP A 157     -11.727   7.038 -26.921  1.00 82.92           C
ATOM   2239  O   TRP A 157     -11.796   7.298 -25.721  1.00 82.92           O
ATOM   2240  HA  TRP A 157     -13.439   7.735 -28.042  1.00 82.92           H
ATOM   2241  CB  TRP A 157     -14.071   6.029 -26.951  1.00 82.92           C
ATOM   2242 1HB  TRP A 157     -13.791   4.977 -26.895  1.00 82.92           H
ATOM   2243 2HB  TRP A 157     -14.093   6.407 -25.929  1.00 82.92           H
ATOM   2244  CG  TRP A 157     -15.474   6.137 -27.551  1.00 82.92           C
ATOM   2245  CD1 TRP A 157     -15.814   6.214 -28.844  1.00 82.92           C
ATOM   2246  HD1 TRP A 157     -15.100   6.209 -29.668  1.00 82.92           H
ATOM   2247  CD2 TRP A 157     -16.719   6.178 -26.823  1.00 82.92           C
ATOM   2248  NE1 TRP A 157     -17.182   6.301 -29.003  1.00 82.92           N
ATOM   2249  HE1 TRP A 157     -17.675   6.369 -29.871  1.00 82.92           H
ATOM   2250  CE2 TRP A 157     -17.750   6.279 -27.735  1.00 82.92           C
ATOM   2251  CE3 TRP A 157     -16.967   6.131 -25.439  1.00 82.92           C
ATOM   2252  HE3 TRP A 157     -16.170   6.052 -24.700  1.00 82.92           H
ATOM   2253  CZ2 TRP A 157     -19.099   6.341 -27.363  1.00 82.92           C
ATOM   2254  HZ2 TRP A 157     -19.895   6.421 -28.103  1.00 82.92           H
ATOM   2255  CZ3 TRP A 157     -18.319   6.195 -25.085  1.00 82.92           C
ATOM   2256  HZ3 TRP A 157     -18.567   6.163 -24.024  1.00 82.92           H
ATOM   2257  CH2 TRP A 157     -19.369   6.296 -25.990  1.00 82.92           C
ATOM   2258  HH2 TRP A 157     -20.398   6.341 -25.633  1.00 82.92           H
ATOM   2259  HN  TRP A 157     -12.556   5.070 -28.831  1.00 82.92           H
ATOM   2260  N   ARG A 158     -10.597   6.952 -27.607  1.00 82.55           N
ATOM   2261  CA  ARG A 158      -9.309   7.006 -26.936  1.00 82.55           C
ATOM   2262  C   ARG A 158      -9.190   8.293 -26.117  1.00 82.55           C
ATOM   2263  O   ARG A 158      -8.777   8.260 -24.959  1.00 82.55           O
ATOM   2264  HA  ARG A 158      -9.294   6.128 -26.290  1.00 82.55           H
ATOM   2265  CB  ARG A 158      -8.159   6.944 -27.944  1.00 82.55           C
ATOM   2266 1HB  ARG A 158      -8.262   6.052 -28.562  1.00 82.55           H
ATOM   2267 2HB  ARG A 158      -8.210   7.803 -28.613  1.00 82.55           H
ATOM   2268  CG  ARG A 158      -6.806   6.925 -27.231  1.00 82.55           C
ATOM   2269 1HG  ARG A 158      -6.776   7.713 -26.479  1.00 82.55           H
ATOM   2270 2HG  ARG A 158      -6.680   5.978 -26.706  1.00 82.55           H
ATOM   2271  CD  ARG A 158      -5.660   7.117 -28.226  1.00 82.55           C
ATOM   2272 1HD  ARG A 158      -5.678   6.324 -28.973  1.00 82.55           H
ATOM   2273 2HD  ARG A 158      -5.784   8.060 -28.759  1.00 82.55           H
ATOM   2274  NE  ARG A 158      -4.363   7.109 -27.513  1.00 82.55           N
ATOM   2275  HE  ARG A 158      -4.327   7.517 -26.601  1.00 82.55           H
ATOM   2276  CZ  ARG A 158      -3.234   6.588 -28.013  1.00 82.55           C
ATOM   2277  NH1 ARG A 158      -3.224   6.028 -29.230  1.00 82.55           N
ATOM   2278 1HH1 ARG A 158      -4.063   5.997 -29.773  1.00 82.55           H
ATOM   2279 2HH1 ARG A 158      -2.377   5.642 -29.596  1.00 82.55           H
ATOM   2280  NH2 ARG A 158      -2.115   6.636 -27.277  1.00 82.55           N
ATOM   2281 1HH2 ARG A 158      -1.264   6.252 -27.635  1.00 82.55           H
ATOM   2282 2HH2 ARG A 158      -2.131   7.055 -26.369  1.00 82.55           H
ATOM   2283  HN  ARG A 158     -10.551   6.848 -28.600  1.00 82.55           H
ATOM   2284  N   GLU A 159      -9.561   9.396 -26.751  1.00 84.50           N
ATOM   2285  CA  GLU A 159      -9.389  10.704 -26.140  1.00 84.50           C
ATOM   2286  C   GLU A 159     -10.309  10.848 -24.927  1.00 84.50           C
ATOM   2287  O   GLU A 159      -9.882  11.313 -23.871  1.00 84.50           O
ATOM   2288  HA  GLU A 159      -8.347  10.739 -25.821  1.00 84.50           H
ATOM   2289  CB  GLU A 159      -9.641  11.820 -27.156  1.00 84.50           C
ATOM   2290 1HB  GLU A 159     -10.587  11.643 -27.669  1.00 84.50           H
ATOM   2291 2HB  GLU A 159      -9.597  12.788 -26.656  1.00 84.50           H
ATOM   2292  CG  GLU A 159      -8.553  11.839 -28.231  1.00 84.50           C
ATOM   2293 1HG  GLU A 159      -7.571  11.818 -27.760  1.00 84.50           H
ATOM   2294 2HG  GLU A 159      -8.630  10.944 -28.848  1.00 84.50           H
ATOM   2295  CD  GLU A 159      -8.675  13.084 -29.112  1.00 84.50           C
ATOM   2296  OE1 GLU A 159      -7.685  13.382 -29.814  1.00 84.50           O
ATOM   2297  OE2 GLU A 159      -9.757  13.710 -29.064  1.00 84.50           O
ATOM   2298  HN  GLU A 159      -9.971   9.406 -27.663  1.00 84.50           H
ATOM   2299  N   LYS A 160     -11.556  10.441 -25.117  1.00 87.33           N
ATOM   2300  CA  LYS A 160     -12.533  10.496 -24.044  1.00 87.33           C
ATOM   2301  C   LYS A 160     -12.029   9.671 -22.858  1.00 87.33           C
ATOM   2302  O   LYS A 160     -12.110  10.111 -21.712  1.00 87.33           O
ATOM   2303  HA  LYS A 160     -12.616  11.537 -23.730  1.00 87.33           H
ATOM   2304  CB  LYS A 160     -13.911  10.065 -24.551  1.00 87.33           C
ATOM   2305 1HB  LYS A 160     -13.830   9.107 -25.066  1.00 87.33           H
ATOM   2306 2HB  LYS A 160     -14.583   9.916 -23.707  1.00 87.33           H
ATOM   2307  CG  LYS A 160     -14.498  11.112 -25.500  1.00 87.33           C
ATOM   2308 1HG  LYS A 160     -14.432  12.099 -25.043  1.00 87.33           H
ATOM   2309 2HG  LYS A 160     -13.912  11.146 -26.418  1.00 87.33           H
ATOM   2310  CD  LYS A 160     -15.958  10.794 -25.832  1.00 87.33           C
ATOM   2311 1HD  LYS A 160     -16.021   9.817 -26.312  1.00 87.33           H
ATOM   2312 2HD  LYS A 160     -16.539  10.735 -24.912  1.00 87.33           H
ATOM   2313  CE  LYS A 160     -16.556  11.860 -26.752  1.00 87.33           C
ATOM   2314 1HE  LYS A 160     -16.439  12.845 -26.300  1.00 87.33           H
ATOM   2315 2HE  LYS A 160     -16.015  11.877 -27.698  1.00 87.33           H
ATOM   2316  NZ  LYS A 160     -17.989  11.587 -26.998  1.00 87.33           N
ATOM   2317 1HZ  LYS A 160     -18.365  12.293 -27.622  1.00 87.33           H
ATOM   2318 2HZ  LYS A 160     -18.091  10.672 -27.422  1.00 87.33           H
ATOM   2319 3HZ  LYS A 160     -18.494  11.611 -26.119  1.00 87.33           H
ATOM   2320  HN  LYS A 160     -11.900  10.080 -25.984  1.00 87.33           H
ATOM   2321  N   ARG A 161     -11.520   8.490 -23.174  1.00 87.91           N
ATOM   2322  CA  ARG A 161     -11.011   7.595 -22.148  1.00 87.91           C
ATOM   2323  C   ARG A 161      -9.888   8.274 -21.361  1.00 87.91           C
ATOM   2324  O   ARG A 161      -9.777   8.095 -20.150  1.00 87.91           O
ATOM   2325  HA  ARG A 161     -11.869   7.390 -21.507  1.00 87.91           H
ATOM   2326  CB  ARG A 161     -10.483   6.297 -22.761  1.00 87.91           C
ATOM   2327 1HB  ARG A 161      -9.851   6.527 -23.619  1.00 87.91           H
ATOM   2328 2HB  ARG A 161      -9.858   5.776 -22.035  1.00 87.91           H
ATOM   2329  CG  ARG A 161     -11.634   5.389 -23.197  1.00 87.91           C
ATOM   2330 1HG  ARG A 161     -12.141   4.991 -22.318  1.00 87.91           H
ATOM   2331 2HG  ARG A 161     -12.370   5.969 -23.753  1.00 87.91           H
ATOM   2332  CD  ARG A 161     -11.125   4.236 -24.064  1.00 87.91           C
ATOM   2333 1HD  ARG A 161     -11.966   3.656 -24.444  1.00 87.91           H
ATOM   2334 2HD  ARG A 161     -10.591   4.629 -24.929  1.00 87.91           H
ATOM   2335  NE  ARG A 161     -10.228   3.364 -23.272  1.00 87.91           N
ATOM   2336  HE  ARG A 161     -10.387   3.301 -22.286  1.00 87.91           H
ATOM   2337  CZ  ARG A 161      -9.218   2.655 -23.792  1.00 87.91           C
ATOM   2338  NH1 ARG A 161      -8.959   2.702 -25.106  1.00 87.91           N
ATOM   2339 1HH1 ARG A 161      -9.523   3.270 -25.706  1.00 87.91           H
ATOM   2340 2HH1 ARG A 161      -8.203   2.170 -25.486  1.00 87.91           H
ATOM   2341  NH2 ARG A 161      -8.469   1.897 -22.979  1.00 87.91           N
ATOM   2342 1HH2 ARG A 161      -7.711   1.362 -23.351  1.00 87.91           H
ATOM   2343 2HH2 ARG A 161      -8.669   1.868 -21.999  1.00 87.91           H
ATOM   2344  HN  ARG A 161     -11.452   8.142 -24.109  1.00 87.91           H
ATOM   2345  N   LEU A 162      -9.082   9.039 -22.083  1.00 89.10           N
ATOM   2346  CA  LEU A 162      -7.957   9.727 -21.473  1.00 89.10           C
ATOM   2347  C   LEU A 162      -8.480  10.801 -20.516  1.00 89.10           C
ATOM   2348  O   LEU A 162      -7.931  10.991 -19.432  1.00 89.10           O
ATOM   2349  HA  LEU A 162      -7.399   8.991 -20.894  1.00 89.10           H
ATOM   2350  CB  LEU A 162      -7.012  10.268 -22.548  1.00 89.10           C
ATOM   2351 1HB  LEU A 162      -6.794   9.463 -23.250  1.00 89.10           H
ATOM   2352 2HB  LEU A 162      -7.536  11.044 -23.106  1.00 89.10           H
ATOM   2353  CG  LEU A 162      -5.687  10.845 -22.047  1.00 89.10           C
ATOM   2354  HG  LEU A 162      -5.903  11.557 -21.251  1.00 89.10           H
ATOM   2355  CD1 LEU A 162      -4.804   9.749 -21.446  1.00 89.10           C
ATOM   2356 1HD1 LEU A 162      -5.323   9.284 -20.607  1.00 89.10           H
ATOM   2357 2HD1 LEU A 162      -4.593   8.995 -22.205  1.00 89.10           H
ATOM   2358 3HD1 LEU A 162      -3.868  10.186 -21.098  1.00 89.10           H
ATOM   2359  CD2 LEU A 162      -4.969  11.613 -23.158  1.00 89.10           C
ATOM   2360 1HD2 LEU A 162      -4.765  10.941 -23.992  1.00 89.10           H
ATOM   2361 2HD2 LEU A 162      -5.600  12.434 -23.499  1.00 89.10           H
ATOM   2362 3HD2 LEU A 162      -4.029  12.012 -22.775  1.00 89.10           H
ATOM   2363  HN  LEU A 162      -9.188   9.192 -23.066  1.00 89.10           H
ATOM   2364  N   LEU A 163      -9.534  11.474 -20.953  1.00 91.22           N
ATOM   2365  CA  LEU A 163     -10.138  12.523 -20.148  1.00 91.22           C
ATOM   2366  C   LEU A 163     -10.658  11.921 -18.842  1.00 91.22           C
ATOM   2367  O   LEU A 163     -10.338  12.408 -17.758  1.00 91.22           O
ATOM   2368  HA  LEU A 163      -9.355  13.243 -19.909  1.00 91.22           H
ATOM   2369  CB  LEU A 163     -11.207  13.266 -20.951  1.00 91.22           C
ATOM   2370 1HB  LEU A 163     -10.766  13.585 -21.896  1.00 91.22           H
ATOM   2371 2HB  LEU A 163     -12.005  12.565 -21.193  1.00 91.22           H
ATOM   2372  CG  LEU A 163     -11.827  14.488 -20.272  1.00 91.22           C
ATOM   2373  HG  LEU A 163     -12.146  14.197 -19.271  1.00 91.22           H
ATOM   2374  CD1 LEU A 163     -10.797  15.608 -20.110  1.00 91.22           C
ATOM   2375 1HD1 LEU A 163      -9.967  15.253 -19.500  1.00 91.22           H
ATOM   2376 2HD1 LEU A 163     -10.426  15.905 -21.091  1.00 91.22           H
ATOM   2377 3HD1 LEU A 163     -11.265  16.465 -19.624  1.00 91.22           H
ATOM   2378  CD2 LEU A 163     -13.074  14.960 -21.024  1.00 91.22           C
ATOM   2379 1HD2 LEU A 163     -12.802  15.228 -22.045  1.00 91.22           H
ATOM   2380 2HD2 LEU A 163     -13.812  14.158 -21.043  1.00 91.22           H
ATOM   2381 3HD2 LEU A 163     -13.495  15.830 -20.519  1.00 91.22           H
ATOM   2382  HN  LEU A 163      -9.973  11.314 -21.837  1.00 91.22           H
ATOM   2383  N   TYR A 164     -11.452  10.870 -18.986  1.00 91.50           N
ATOM   2384  CA  TYR A 164     -12.030  10.204 -17.832  1.00 91.50           C
ATOM   2385  C   TYR A 164     -10.938   9.677 -16.899  1.00 91.50           C
ATOM   2386  O   TYR A 164     -11.103   9.678 -15.680  1.00 91.50           O
ATOM   2387  HA  TYR A 164     -12.638  10.931 -17.293  1.00 91.50           H
ATOM   2388  CB  TYR A 164     -12.828   9.020 -18.383  1.00 91.50           C
ATOM   2389 1HB  TYR A 164     -12.212   8.485 -19.106  1.00 91.50           H
ATOM   2390 2HB  TYR A 164     -13.039   8.326 -17.569  1.00 91.50           H
ATOM   2391  CG  TYR A 164     -14.146   9.416 -19.051  1.00 91.50           C
ATOM   2392  CD1 TYR A 164     -15.033  10.243 -18.392  1.00 91.50           C
ATOM   2393  HD1 TYR A 164     -14.794  10.615 -17.396  1.00 91.50           H
ATOM   2394  CD2 TYR A 164     -14.449   8.945 -20.313  1.00 91.50           C
ATOM   2395  HD2 TYR A 164     -13.749   8.291 -20.833  1.00 91.50           H
ATOM   2396  CE1 TYR A 164     -16.274  10.615 -19.021  1.00 91.50           C
ATOM   2397  HE1 TYR A 164     -16.983  11.268 -18.512  1.00 91.50           H
ATOM   2398  CE2 TYR A 164     -15.690   9.317 -20.941  1.00 91.50           C
ATOM   2399  HE2 TYR A 164     -15.941   8.952 -21.937  1.00 91.50           H
ATOM   2400  CZ  TYR A 164     -16.541  10.134 -20.265  1.00 91.50           C
ATOM   2401  OH  TYR A 164     -17.713  10.485 -20.859  1.00 91.50           O
ATOM   2402  HH  TYR A 164     -18.243  11.074 -20.248  1.00 91.50           H
ATOM   2403  HN  TYR A 164     -11.701  10.475 -19.871  1.00 91.50           H
ATOM   2404  N   SER A 165      -9.846   9.238 -17.508  1.00 92.15           N
ATOM   2405  CA  SER A 165      -8.733   8.695 -16.748  1.00 92.15           C
ATOM   2406  C   SER A 165      -8.192   9.752 -15.783  1.00 92.15           C
ATOM   2407  O   SER A 165      -7.768   9.427 -14.675  1.00 92.15           O
ATOM   2408  HA  SER A 165      -9.145   7.849 -16.197  1.00 92.15           H
ATOM   2409  CB  SER A 165      -7.619   8.204 -17.676  1.00 92.15           C
ATOM   2410 1HB  SER A 165      -6.986   7.497 -17.140  1.00 92.15           H
ATOM   2411 2HB  SER A 165      -8.058   7.667 -18.516  1.00 92.15           H
ATOM   2412  OG  SER A 165      -6.821   9.278 -18.166  1.00 92.15           O
ATOM   2413  HG  SER A 165      -6.005   8.919 -18.618  1.00 92.15           H
ATOM   2414  HN  SER A 165      -9.715   9.250 -18.499  1.00 92.15           H
ATOM   2415  N   LYS A 166      -8.224  10.995 -16.240  1.00 94.15           N
ATOM   2416  CA  LYS A 166      -7.738  12.102 -15.433  1.00 94.15           C
ATOM   2417  C   LYS A 166      -8.654  12.286 -14.222  1.00 94.15           C
ATOM   2418  O   LYS A 166      -8.180  12.431 -13.096  1.00 94.15           O
ATOM   2419  HA  LYS A 166      -6.743  11.833 -15.076  1.00 94.15           H
ATOM   2420  CB  LYS A 166      -7.587  13.362 -16.287  1.00 94.15           C
ATOM   2421 1HB  LYS A 166      -8.513  13.552 -16.829  1.00 94.15           H
ATOM   2422 2HB  LYS A 166      -7.413  14.224 -15.642  1.00 94.15           H
ATOM   2423  CG  LYS A 166      -6.430  13.218 -17.278  1.00 94.15           C
ATOM   2424 1HG  LYS A 166      -5.503  13.035 -16.735  1.00 94.15           H
ATOM   2425 2HG  LYS A 166      -6.601  12.352 -17.918  1.00 94.15           H
ATOM   2426  CD  LYS A 166      -6.285  14.475 -18.138  1.00 94.15           C
ATOM   2427 1HD  LYS A 166      -7.202  14.641 -18.703  1.00 94.15           H
ATOM   2428 2HD  LYS A 166      -6.145  15.345 -17.497  1.00 94.15           H
ATOM   2429  CE  LYS A 166      -5.103  14.347 -19.100  1.00 94.15           C
ATOM   2430 1HE  LYS A 166      -4.195  14.118 -18.542  1.00 94.15           H
ATOM   2431 2HE  LYS A 166      -5.273  13.518 -19.787  1.00 94.15           H
ATOM   2432  NZ  LYS A 166      -4.919  15.601 -19.865  1.00 94.15           N
ATOM   2433 1HZ  LYS A 166      -4.142  15.494 -20.508  1.00 94.15           H
ATOM   2434 2HZ  LYS A 166      -5.764  15.806 -20.386  1.00 94.15           H
ATOM   2435 3HZ  LYS A 166      -4.724  16.362 -19.223  1.00 94.15           H
ATOM   2436  HN  LYS A 166      -8.574  11.251 -17.141  1.00 94.15           H
ATOM   2437  N   MET A 167      -9.951  12.273 -14.494  1.00 95.41           N
ATOM   2438  CA  MET A 167     -10.938  12.469 -13.445  1.00 95.41           C
ATOM   2439  C   MET A 167     -10.862  11.350 -12.405  1.00 95.41           C
ATOM   2440  O   MET A 167     -10.895  11.611 -11.203  1.00 95.41           O
ATOM   2441  HA  MET A 167     -10.687  13.423 -12.981  1.00 95.41           H
ATOM   2442  CB  MET A 167     -12.338  12.500 -14.061  1.00 95.41           C
ATOM   2443 1HB  MET A 167     -12.513  11.582 -14.621  1.00 95.41           H
ATOM   2444 2HB  MET A 167     -13.086  12.538 -13.269  1.00 95.41           H
ATOM   2445  CG  MET A 167     -12.504  13.708 -14.985  1.00 95.41           C
ATOM   2446 1HG  MET A 167     -12.299  14.627 -14.436  1.00 95.41           H
ATOM   2447 2HG  MET A 167     -11.781  13.656 -15.799  1.00 95.41           H
ATOM   2448  SD  MET A 167     -14.162  13.749 -15.644  1.00 95.41           S
ATOM   2449  CE  MET A 167     -15.067  14.216 -14.178  1.00 95.41           C
ATOM   2450 1HE  MET A 167     -14.917  13.464 -13.404  1.00 95.41           H
ATOM   2451 2HE  MET A 167     -14.708  15.182 -13.822  1.00 95.41           H
ATOM   2452 3HE  MET A 167     -16.129  14.288 -14.414  1.00 95.41           H
ATOM   2453  HN  MET A 167     -10.329  12.133 -15.409  1.00 95.41           H
ATOM   2454  N   VAL A 168     -10.762  10.127 -12.904  1.00 95.44           N
ATOM   2455  CA  VAL A 168     -10.720   8.964 -12.034  1.00 95.44           C
ATOM   2456  C   VAL A 168      -9.506   9.069 -11.108  1.00 95.44           C
ATOM   2457  O   VAL A 168      -9.607   8.797  -9.913  1.00 95.44           O
ATOM   2458  HA  VAL A 168     -11.625   8.974 -11.427  1.00 95.44           H
ATOM   2459  CB  VAL A 168     -10.724   7.684 -12.871  1.00 95.44           C
ATOM   2460  HB  VAL A 168      -9.946   7.776 -13.629  1.00 95.44           H
ATOM   2461  CG1 VAL A 168     -10.397   6.463 -12.008  1.00 95.44           C
ATOM   2462 1HG1 VAL A 168      -9.410   6.587 -11.563  1.00 95.44           H
ATOM   2463 2HG1 VAL A 168     -11.142   6.367 -11.218  1.00 95.44           H
ATOM   2464 3HG1 VAL A 168     -10.407   5.567 -12.628  1.00 95.44           H
ATOM   2465  CG2 VAL A 168     -12.062   7.504 -13.591  1.00 95.44           C
ATOM   2466 1HG2 VAL A 168     -12.865   7.443 -12.856  1.00 95.44           H
ATOM   2467 2HG2 VAL A 168     -12.237   8.353 -14.251  1.00 95.44           H
ATOM   2468 3HG2 VAL A 168     -12.038   6.586 -14.179  1.00 95.44           H
ATOM   2469  HN  VAL A 168     -10.710   9.925 -13.882  1.00 95.44           H
ATOM   2470  N   CYS A 169      -8.386   9.465 -11.696  1.00 95.24           N
ATOM   2471  CA  CYS A 169      -7.154   9.605 -10.939  1.00 95.24           C
ATOM   2472  C   CYS A 169      -7.401  10.591  -9.796  1.00 95.24           C
ATOM   2473  O   CYS A 169      -7.049  10.318  -8.649  1.00 95.24           O
ATOM   2474  HA  CYS A 169      -6.910   8.616 -10.552  1.00 95.24           H
ATOM   2475  CB  CYS A 169      -5.990  10.046 -11.830  1.00 95.24           C
ATOM   2476 1HB  CYS A 169      -6.298  10.883 -12.457  1.00 95.24           H
ATOM   2477 2HB  CYS A 169      -5.162  10.396 -11.214  1.00 95.24           H
ATOM   2478  SG  CYS A 169      -5.442   8.650 -12.879  1.00 95.24           S
ATOM   2479  HG  CYS A 169      -6.423   8.752 -13.771  1.00 95.24           H
ATOM   2480  HN  CYS A 169      -8.313   9.687 -12.668  1.00 95.24           H
ATOM   2481  N   PHE A 170      -8.006  11.716 -10.147  1.00 96.55           N
ATOM   2482  CA  PHE A 170      -8.269  12.761  -9.172  1.00 96.55           C
ATOM   2483  C   PHE A 170      -9.163  12.244  -8.043  1.00 96.55           C
ATOM   2484  O   PHE A 170      -8.882  12.477  -6.868  1.00 96.55           O
ATOM   2485  HA  PHE A 170      -7.307  13.068  -8.760  1.00 96.55           H
ATOM   2486  CB  PHE A 170      -8.997  13.887  -9.908  1.00 96.55           C
ATOM   2487 1HB  PHE A 170      -8.389  14.207 -10.754  1.00 96.55           H
ATOM   2488 2HB  PHE A 170      -9.930  13.497 -10.315  1.00 96.55           H
ATOM   2489  CG  PHE A 170      -9.308  15.103  -9.033  1.00 96.55           C
ATOM   2490  CD1 PHE A 170     -10.548  15.255  -8.496  1.00 96.55           C
ATOM   2491  HD1 PHE A 170     -11.320  14.510  -8.688  1.00 96.55           H
ATOM   2492  CD2 PHE A 170      -8.344  16.033  -8.794  1.00 96.55           C
ATOM   2493  HD2 PHE A 170      -7.351  15.911  -9.225  1.00 96.55           H
ATOM   2494  CE1 PHE A 170     -10.836  16.384  -7.684  1.00 96.55           C
ATOM   2495  HE1 PHE A 170     -11.830  16.505  -7.253  1.00 96.55           H
ATOM   2496  CE2 PHE A 170      -8.633  17.161  -7.982  1.00 96.55           C
ATOM   2497  HE2 PHE A 170      -7.861  17.906  -7.789  1.00 96.55           H
ATOM   2498  CZ  PHE A 170      -9.873  17.313  -7.444  1.00 96.55           C
ATOM   2499  HZ  PHE A 170     -10.094  18.179  -6.821  1.00 96.55           H
ATOM   2500  HN  PHE A 170      -8.313  11.919 -11.077  1.00 96.55           H
ATOM   2501  N   THR A 171     -10.221  11.552  -8.438  1.00 96.72           N
ATOM   2502  CA  THR A 171     -11.166  11.013  -7.475  1.00 96.72           C
ATOM   2503  C   THR A 171     -10.458  10.059  -6.511  1.00 96.72           C
ATOM   2504  O   THR A 171     -10.743  10.055  -5.314  1.00 96.72           O
ATOM   2505  HA  THR A 171     -11.557  11.838  -6.879  1.00 96.72           H
ATOM   2506  CB  THR A 171     -12.309  10.356  -8.251  1.00 96.72           C
ATOM   2507  HB  THR A 171     -11.957   9.479  -8.794  1.00 96.72           H
ATOM   2508  OG1 THR A 171     -12.833  11.409  -9.055  1.00 96.72           O
ATOM   2509  HG1 THR A 171     -13.278  11.030  -9.867  1.00 96.72           H
ATOM   2510  CG2 THR A 171     -13.478   9.960  -7.347  1.00 96.72           C
ATOM   2511 1HG2 THR A 171     -13.874  10.848  -6.854  1.00 96.72           H
ATOM   2512 2HG2 THR A 171     -13.132   9.251  -6.594  1.00 96.72           H
ATOM   2513 3HG2 THR A 171     -14.262   9.498  -7.947  1.00 96.72           H
ATOM   2514  HN  THR A 171     -10.437  11.359  -9.396  1.00 96.72           H
ATOM   2515  N   ILE A 172      -9.549   9.272  -7.068  1.00 95.76           N
ATOM   2516  CA  ILE A 172      -8.839   8.276  -6.284  1.00 95.76           C
ATOM   2517  C   ILE A 172      -8.013   8.978  -5.203  1.00 95.76           C
ATOM   2518  O   ILE A 172      -8.018   8.562  -4.046  1.00 95.76           O
ATOM   2519  HA  ILE A 172      -9.587   7.651  -5.795  1.00 95.76           H
ATOM   2520  CB  ILE A 172      -8.013   7.366  -7.195  1.00 95.76           C
ATOM   2521  HB  ILE A 172      -7.509   7.989  -7.934  1.00 95.76           H
ATOM   2522  CG1 ILE A 172      -8.913   6.395  -7.961  1.00 95.76           C
ATOM   2523 1HG1 ILE A 172      -9.364   5.686  -7.266  1.00 95.76           H
ATOM   2524 2HG1 ILE A 172      -9.729   6.943  -8.431  1.00 95.76           H
ATOM   2525  CG2 ILE A 172      -6.927   6.636  -6.402  1.00 95.76           C
ATOM   2526 1HG2 ILE A 172      -6.261   7.366  -5.941  1.00 95.76           H
ATOM   2527 2HG2 ILE A 172      -7.391   6.027  -5.626  1.00 95.76           H
ATOM   2528 3HG2 ILE A 172      -6.355   5.996  -7.073  1.00 95.76           H
ATOM   2529  CD1 ILE A 172      -8.120   5.637  -9.027  1.00 95.76           C
ATOM   2530 1HD1 ILE A 172      -7.690   6.347  -9.734  1.00 95.76           H
ATOM   2531 2HD1 ILE A 172      -7.320   5.070  -8.551  1.00 95.76           H
ATOM   2532 3HD1 ILE A 172      -8.783   4.954  -9.557  1.00 95.76           H
ATOM   2533  HN  ILE A 172      -9.296   9.308  -8.035  1.00 95.76           H
ATOM   2534  N   TRP A 173      -7.324  10.030  -5.620  1.00 96.43           N
ATOM   2535  CA  TRP A 173      -6.438  10.748  -4.720  1.00 96.43           C
ATOM   2536  C   TRP A 173      -7.282  11.306  -3.571  1.00 96.43           C
ATOM   2537  O   TRP A 173      -6.914  11.172  -2.405  1.00 96.43           O
ATOM   2538  HA  TRP A 173      -5.707  10.038  -4.335  1.00 96.43           H
ATOM   2539  CB  TRP A 173      -5.657  11.830  -5.468  1.00 96.43           C
ATOM   2540 1HB  TRP A 173      -6.314  12.297  -6.202  1.00 96.43           H
ATOM   2541 2HB  TRP A 173      -5.365  12.608  -4.761  1.00 96.43           H
ATOM   2542  CG  TRP A 173      -4.405  11.314  -6.181  1.00 96.43           C
ATOM   2543  CD1 TRP A 173      -4.194  11.200  -7.499  1.00 96.43           C
ATOM   2544  HD1 TRP A 173      -4.922  11.475  -8.263  1.00 96.43           H
ATOM   2545  CD2 TRP A 173      -3.193  10.843  -5.556  1.00 96.43           C
ATOM   2546  NE1 TRP A 173      -2.940  10.692  -7.769  1.00 96.43           N
ATOM   2547  HE1 TRP A 173      -2.554  10.518  -8.674  1.00 96.43           H
ATOM   2548  CE2 TRP A 173      -2.311  10.468  -6.549  1.00 96.43           C
ATOM   2549  CE3 TRP A 173      -2.852  10.737  -4.196  1.00 96.43           C
ATOM   2550  HE3 TRP A 173      -3.530  11.026  -3.393  1.00 96.43           H
ATOM   2551  CZ2 TRP A 173      -1.032   9.962  -6.289  1.00 96.43           C
ATOM   2552  HZ2 TRP A 173      -0.354   9.673  -7.092  1.00 96.43           H
ATOM   2553  CZ3 TRP A 173      -1.570  10.229  -3.952  1.00 96.43           C
ATOM   2554  HZ3 TRP A 173      -1.255  10.126  -2.913  1.00 96.43           H
ATOM   2555  CH2 TRP A 173      -0.671   9.848  -4.941  1.00 96.43           C
ATOM   2556  HH2 TRP A 173       0.311   9.461  -4.668  1.00 96.43           H
ATOM   2557  HN  TRP A 173      -7.364  10.391  -6.551  1.00 96.43           H
ATOM   2558  N   VAL A 174      -8.396  11.919  -3.942  1.00 96.50           N
ATOM   2559  CA  VAL A 174      -9.257  12.562  -2.963  1.00 96.50           C
ATOM   2560  C   VAL A 174      -9.759  11.516  -1.966  1.00 96.50           C
ATOM   2561  O   VAL A 174      -9.745  11.748  -0.758  1.00 96.50           O
ATOM   2562  HA  VAL A 174      -8.655  13.297  -2.428  1.00 96.50           H
ATOM   2563  CB  VAL A 174     -10.391  13.306  -3.672  1.00 96.50           C
ATOM   2564  HB  VAL A 174     -10.884  12.603  -4.343  1.00 96.50           H
ATOM   2565  CG1 VAL A 174     -11.431  13.806  -2.668  1.00 96.50           C
ATOM   2566 1HG1 VAL A 174     -11.852  12.957  -2.129  1.00 96.50           H
ATOM   2567 2HG1 VAL A 174     -10.956  14.486  -1.961  1.00 96.50           H
ATOM   2568 3HG1 VAL A 174     -12.225  14.330  -3.198  1.00 96.50           H
ATOM   2569  CG2 VAL A 174      -9.846  14.459  -4.518  1.00 96.50           C
ATOM   2570 1HG2 VAL A 174      -9.316  15.162  -3.875  1.00 96.50           H
ATOM   2571 2HG2 VAL A 174      -9.161  14.067  -5.270  1.00 96.50           H
ATOM   2572 3HG2 VAL A 174     -10.673  14.970  -5.010  1.00 96.50           H
ATOM   2573  HN  VAL A 174      -8.713  11.980  -4.888  1.00 96.50           H
ATOM   2574  N   LEU A 175     -10.192  10.388  -2.509  1.00 94.89           N
ATOM   2575  CA  LEU A 175     -10.797   9.349  -1.693  1.00 94.89           C
ATOM   2576  C   LEU A 175      -9.753   8.800  -0.718  1.00 94.89           C
ATOM   2577  O   LEU A 175     -10.034   8.631   0.467  1.00 94.89           O
ATOM   2578  HA  LEU A 175     -11.598   9.811  -1.117  1.00 94.89           H
ATOM   2579  CB  LEU A 175     -11.436   8.277  -2.578  1.00 94.89           C
ATOM   2580 1HB  LEU A 175     -12.042   8.773  -3.336  1.00 94.89           H
ATOM   2581 2HB  LEU A 175     -10.641   7.746  -3.102  1.00 94.89           H
ATOM   2582  CG  LEU A 175     -12.311   7.248  -1.859  1.00 94.89           C
ATOM   2583  HG  LEU A 175     -12.222   7.414  -0.786  1.00 94.89           H
ATOM   2584  CD1 LEU A 175     -13.785   7.430  -2.225  1.00 94.89           C
ATOM   2585 1HD1 LEU A 175     -14.110   8.429  -1.935  1.00 94.89           H
ATOM   2586 2HD1 LEU A 175     -13.911   7.306  -3.300  1.00 94.89           H
ATOM   2587 3HD1 LEU A 175     -14.384   6.686  -1.700  1.00 94.89           H
ATOM   2588  CD2 LEU A 175     -11.823   5.824  -2.137  1.00 94.89           C
ATOM   2589 1HD2 LEU A 175     -11.863   5.629  -3.209  1.00 94.89           H
ATOM   2590 2HD2 LEU A 175     -10.797   5.716  -1.786  1.00 94.89           H
ATOM   2591 3HD2 LEU A 175     -12.463   5.113  -1.614  1.00 94.89           H
ATOM   2592  HN  LEU A 175     -10.134  10.179  -3.485  1.00 94.89           H
ATOM   2593  N   ALA A 176      -8.570   8.536  -1.254  1.00 94.54           N
ATOM   2594  CA  ALA A 176      -7.508   7.937  -0.464  1.00 94.54           C
ATOM   2595  C   ALA A 176      -7.146   8.876   0.690  1.00 94.54           C
ATOM   2596  O   ALA A 176      -6.870   8.423   1.799  1.00 94.54           O
ATOM   2597  HA  ALA A 176      -7.886   7.001  -0.054  1.00 94.54           H
ATOM   2598  CB  ALA A 176      -6.310   7.633  -1.366  1.00 94.54           C
ATOM   2599 1HB  ALA A 176      -6.614   6.940  -2.150  1.00 94.54           H
ATOM   2600 2HB  ALA A 176      -5.951   8.558  -1.817  1.00 94.54           H
ATOM   2601 3HB  ALA A 176      -5.513   7.184  -0.773  1.00 94.54           H
ATOM   2602  HN  ALA A 176      -8.334   8.723  -2.207  1.00 94.54           H
ATOM   2603  N   ALA A 177      -7.158  10.165   0.387  1.00 94.62           N
ATOM   2604  CA  ALA A 177      -6.803  11.169   1.376  1.00 94.62           C
ATOM   2605  C   ALA A 177      -7.807  11.119   2.530  1.00 94.62           C
ATOM   2606  O   ALA A 177      -7.418  11.136   3.696  1.00 94.62           O
ATOM   2607  HA  ALA A 177      -5.812  10.924   1.757  1.00 94.62           H
ATOM   2608  CB  ALA A 177      -6.749  12.546   0.709  1.00 94.62           C
ATOM   2609 1HB  ALA A 177      -6.001  12.536  -0.083  1.00 94.62           H
ATOM   2610 2HB  ALA A 177      -7.725  12.783   0.285  1.00 94.62           H
ATOM   2611 3HB  ALA A 177      -6.483  13.298   1.451  1.00 94.62           H
ATOM   2612  HN  ALA A 177      -7.404  10.527  -0.512  1.00 94.62           H
ATOM   2613  N   ALA A 178      -9.079  11.059   2.163  1.00 94.72           N
ATOM   2614  CA  ALA A 178     -10.144  11.098   3.150  1.00 94.72           C
ATOM   2615  C   ALA A 178     -10.033   9.875   4.063  1.00 94.72           C
ATOM   2616  O   ALA A 178     -10.295   9.964   5.261  1.00 94.72           O
ATOM   2617  HA  ALA A 178     -10.011  11.999   3.748  1.00 94.72           H
ATOM   2618  CB  ALA A 178     -11.497  11.173   2.439  1.00 94.72           C
ATOM   2619 1HB  ALA A 178     -11.536  12.074   1.827  1.00 94.72           H
ATOM   2620 2HB  ALA A 178     -11.622  10.296   1.803  1.00 94.72           H
ATOM   2621 3HB  ALA A 178     -12.296  11.201   3.180  1.00 94.72           H
ATOM   2622  HN  ALA A 178      -9.384  10.985   1.214  1.00 94.72           H
ATOM   2623  N   LEU A 179      -9.644   8.760   3.461  1.00 92.51           N
ATOM   2624  CA  LEU A 179      -9.588   7.500   4.182  1.00 92.51           C
ATOM   2625  C   LEU A 179      -8.405   7.524   5.152  1.00 92.51           C
ATOM   2626  O   LEU A 179      -8.279   6.648   6.006  1.00 92.51           O
ATOM   2627  HA  LEU A 179     -10.507   7.415   4.762  1.00 92.51           H
ATOM   2628  CB  LEU A 179      -9.558   6.324   3.204  1.00 92.51           C
ATOM   2629 1HB  LEU A 179      -8.740   6.482   2.502  1.00 92.51           H
ATOM   2630 2HB  LEU A 179      -9.326   5.418   3.764  1.00 92.51           H
ATOM   2631  CG  LEU A 179     -10.840   6.083   2.405  1.00 92.51           C
ATOM   2632  HG  LEU A 179     -11.062   6.985   1.835  1.00 92.51           H
ATOM   2633  CD1 LEU A 179     -10.653   4.946   1.399  1.00 92.51           C
ATOM   2634 1HD1 LEU A 179      -9.853   5.202   0.705  1.00 92.51           H
ATOM   2635 2HD1 LEU A 179     -10.395   4.030   1.930  1.00 92.51           H
ATOM   2636 3HD1 LEU A 179     -11.580   4.796   0.845  1.00 92.51           H
ATOM   2637  CD2 LEU A 179     -12.028   5.835   3.337  1.00 92.51           C
ATOM   2638 1HD2 LEU A 179     -11.830   4.957   3.953  1.00 92.51           H
ATOM   2639 2HD2 LEU A 179     -12.174   6.703   3.979  1.00 92.51           H
ATOM   2640 3HD2 LEU A 179     -12.927   5.666   2.743  1.00 92.51           H
ATOM   2641  HN  LEU A 179      -9.370   8.710   2.500  1.00 92.51           H
ATOM   2642  N   CYS A 180      -7.567   8.537   4.988  1.00 93.46           N
ATOM   2643  CA  CYS A 180      -6.347   8.635   5.772  1.00 93.46           C
ATOM   2644  C   CYS A 180      -6.582   9.639   6.902  1.00 93.46           C
ATOM   2645  O   CYS A 180      -5.663   9.956   7.656  1.00 93.46           O
ATOM   2646  HA  CYS A 180      -6.152   7.640   6.172  1.00 93.46           H
ATOM   2647  CB  CYS A 180      -5.147   9.021   4.905  1.00 93.46           C
ATOM   2648 1HB  CYS A 180      -5.347   9.960   4.390  1.00 93.46           H
ATOM   2649 2HB  CYS A 180      -4.271   9.183   5.534  1.00 93.46           H
ATOM   2650  SG  CYS A 180      -4.804   7.700   3.686  1.00 93.46           S
ATOM   2651  HG  CYS A 180      -5.892   7.906   2.949  1.00 93.46           H
ATOM   2652  HN  CYS A 180      -7.709   9.281   4.334  1.00 93.46           H
ATOM   2653  N   ILE A 181      -7.817  10.110   6.985  1.00 94.00           N
ATOM   2654  CA  ILE A 181      -8.174  11.105   7.982  1.00 94.00           C
ATOM   2655  C   ILE A 181      -7.855  10.560   9.376  1.00 94.00           C
ATOM   2656  O   ILE A 181      -7.230  11.243  10.185  1.00 94.00           O
ATOM   2657  HA  ILE A 181      -7.552  11.983   7.805  1.00 94.00           H
ATOM   2658  CB  ILE A 181      -9.630  11.539   7.809  1.00 94.00           C
ATOM   2659  HB  ILE A 181     -10.232  10.649   7.626  1.00 94.00           H
ATOM   2660  CG1 ILE A 181      -9.790  12.452   6.592  1.00 94.00           C
ATOM   2661 1HG1 ILE A 181      -9.250  13.384   6.758  1.00 94.00           H
ATOM   2662 2HG1 ILE A 181      -9.345  11.978   5.717  1.00 94.00           H
ATOM   2663  CG2 ILE A 181     -10.164  12.190   9.087  1.00 94.00           C
ATOM   2664 1HG2 ILE A 181     -10.107  11.476   9.909  1.00 94.00           H
ATOM   2665 2HG2 ILE A 181      -9.563  13.068   9.326  1.00 94.00           H
ATOM   2666 3HG2 ILE A 181     -11.201  12.489   8.937  1.00 94.00           H
ATOM   2667  CD1 ILE A 181     -11.266  12.752   6.321  1.00 94.00           C
ATOM   2668 1HD1 ILE A 181     -11.797  11.820   6.131  1.00 94.00           H
ATOM   2669 2HD1 ILE A 181     -11.701  13.248   7.189  1.00 94.00           H
ATOM   2670 3HD1 ILE A 181     -11.350  13.402   5.451  1.00 94.00           H
ATOM   2671  HN  ILE A 181      -8.566   9.825   6.386  1.00 94.00           H
ATOM   2672  N   PRO A 182      -8.278   9.325   9.680  1.00 92.08           N
ATOM   2673  CA  PRO A 182      -8.097   8.776  11.026  1.00 92.08           C
ATOM   2674  C   PRO A 182      -6.654   8.863  11.496  1.00 92.08           C
ATOM   2675  O   PRO A 182      -6.388   9.277  12.623  1.00 92.08           O
ATOM   2676  HA  PRO A 182      -8.667   9.361  11.749  1.00 92.08           H
ATOM   2677  CB  PRO A 182      -8.565   7.326  10.892  1.00 92.08           C
ATOM   2678 1HB  PRO A 182      -7.737   6.658  10.651  1.00 92.08           H
ATOM   2679 2HB  PRO A 182      -9.009   6.960  11.817  1.00 92.08           H
ATOM   2680  CG  PRO A 182      -9.586   7.387   9.762  1.00 92.08           C
ATOM   2681 1HG  PRO A 182      -9.749   6.408   9.311  1.00 92.08           H
ATOM   2682 2HG  PRO A 182     -10.559   7.729  10.114  1.00 92.08           H
ATOM   2683  CD  PRO A 182      -8.955   8.367   8.787  1.00 92.08           C
ATOM   2684 1HD  PRO A 182      -8.248   7.876   8.119  1.00 92.08           H
ATOM   2685 2HD  PRO A 182      -9.702   8.849   8.157  1.00 92.08           H
ATOM   2686  N   GLU A 183      -5.753   8.465  10.610  1.00 92.23           N
ATOM   2687  CA  GLU A 183      -4.337   8.456  10.936  1.00 92.23           C
ATOM   2688  C   GLU A 183      -3.870   9.862  11.316  1.00 92.23           C
ATOM   2689  O   GLU A 183      -3.072  10.027  12.237  1.00 92.23           O
ATOM   2690  HA  GLU A 183      -4.242   7.790  11.793  1.00 92.23           H
ATOM   2691  CB  GLU A 183      -3.510   7.899   9.774  1.00 92.23           C
ATOM   2692 1HB  GLU A 183      -3.902   8.279   8.830  1.00 92.23           H
ATOM   2693 2HB  GLU A 183      -2.457   8.132   9.929  1.00 92.23           H
ATOM   2694  CG  GLU A 183      -3.610   6.374   9.712  1.00 92.23           C
ATOM   2695 1HG  GLU A 183      -2.839   5.982   9.049  1.00 92.23           H
ATOM   2696 2HG  GLU A 183      -3.425   5.953  10.700  1.00 92.23           H
ATOM   2697  CD  GLU A 183      -4.989   5.935   9.214  1.00 92.23           C
ATOM   2698  OE1 GLU A 183      -5.300   4.737   9.390  1.00 92.23           O
ATOM   2699  OE2 GLU A 183      -5.700   6.807   8.670  1.00 92.23           O
ATOM   2700  HN  GLU A 183      -5.976   8.155   9.686  1.00 92.23           H
ATOM   2701  N   ILE A 184      -4.389  10.840  10.588  1.00 93.80           N
ATOM   2702  CA  ILE A 184      -3.915  12.207  10.725  1.00 93.80           C
ATOM   2703  C   ILE A 184      -4.341  12.756  12.088  1.00 93.80           C
ATOM   2704  O   ILE A 184      -3.613  13.533  12.704  1.00 93.80           O
ATOM   2705  HA  ILE A 184      -2.826  12.181  10.689  1.00 93.80           H
ATOM   2706  CB  ILE A 184      -4.387  13.059   9.545  1.00 93.80           C
ATOM   2707  HB  ILE A 184      -5.468  12.947   9.454  1.00 93.80           H
ATOM   2708  CG1 ILE A 184      -3.770  12.568   8.233  1.00 93.80           C
ATOM   2709 1HG1 ILE A 184      -2.701  12.782   8.228  1.00 93.80           H
ATOM   2710 2HG1 ILE A 184      -3.879  11.486   8.158  1.00 93.80           H
ATOM   2711  CG2 ILE A 184      -4.105  14.542   9.791  1.00 93.80           C
ATOM   2712 1HG2 ILE A 184      -4.631  14.868  10.689  1.00 93.80           H
ATOM   2713 2HG2 ILE A 184      -3.033  14.691   9.923  1.00 93.80           H
ATOM   2714 3HG2 ILE A 184      -4.450  15.124   8.937  1.00 93.80           H
ATOM   2715  CD1 ILE A 184      -4.436  13.238   7.030  1.00 93.80           C
ATOM   2716 1HD1 ILE A 184      -5.500  13.002   7.025  1.00 93.80           H
ATOM   2717 2HD1 ILE A 184      -4.303  14.318   7.096  1.00 93.80           H
ATOM   2718 3HD1 ILE A 184      -3.978  12.872   6.111  1.00 93.80           H
ATOM   2719  HN  ILE A 184      -5.117  10.711   9.916  1.00 93.80           H
ATOM   2720  N   LEU A 185      -5.520  12.329  12.520  1.00 93.38           N
ATOM   2721  CA  LEU A 185      -6.134  12.901  13.706  1.00 93.38           C
ATOM   2722  C   LEU A 185      -5.408  12.386  14.950  1.00 93.38           C
ATOM   2723  O   LEU A 185      -5.010  13.170  15.811  1.00 93.38           O
ATOM   2724  HA  LEU A 185      -6.003  13.982  13.653  1.00 93.38           H
ATOM   2725  CB  LEU A 185      -7.639  12.628  13.715  1.00 93.38           C
ATOM   2726 1HB  LEU A 185      -7.796  11.565  13.532  1.00 93.38           H
ATOM   2727 2HB  LEU A 185      -8.021  12.839  14.714  1.00 93.38           H
ATOM   2728  CG  LEU A 185      -8.471  13.420  12.704  1.00 93.38           C
ATOM   2729  HG  LEU A 185      -8.118  13.171  11.703  1.00 93.38           H
ATOM   2730  CD1 LEU A 185      -9.946  13.021  12.776  1.00 93.38           C
ATOM   2731 1HD1 LEU A 185     -10.047  11.959  12.555  1.00 93.38           H
ATOM   2732 2HD1 LEU A 185     -10.328  13.223  13.776  1.00 93.38           H
ATOM   2733 3HD1 LEU A 185     -10.514  13.599  12.047  1.00 93.38           H
ATOM   2734  CD2 LEU A 185      -8.273  14.925  12.891  1.00 93.38           C
ATOM   2735 1HD2 LEU A 185      -8.582  15.210  13.897  1.00 93.38           H
ATOM   2736 2HD2 LEU A 185      -7.222  15.174  12.750  1.00 93.38           H
ATOM   2737 3HD2 LEU A 185      -8.876  15.464  12.159  1.00 93.38           H
ATOM   2738  HN  LEU A 185      -6.051  11.609  12.075  1.00 93.38           H
ATOM   2739  N   TYR A 186      -5.257  11.071  15.006  1.00 92.67           N
ATOM   2740  CA  TYR A 186      -4.937  10.406  16.258  1.00 92.67           C
ATOM   2741  C   TYR A 186      -3.436  10.132  16.365  1.00 92.67           C
ATOM   2742  O   TYR A 186      -2.956   9.686  17.406  1.00 92.67           O
ATOM   2743  HA  TYR A 186      -5.238  11.063  17.074  1.00 92.67           H
ATOM   2744  CB  TYR A 186      -5.687   9.072  16.231  1.00 92.67           C
ATOM   2745 1HB  TYR A 186      -5.360   8.501  15.362  1.00 92.67           H
ATOM   2746 2HB  TYR A 186      -5.412   8.495  17.113  1.00 92.67           H
ATOM   2747  CG  TYR A 186      -7.209   9.215  16.185  1.00 92.67           C
ATOM   2748  CD1 TYR A 186      -7.861   9.963  17.145  1.00 92.67           C
ATOM   2749  HD1 TYR A 186      -7.291  10.452  17.934  1.00 92.67           H
ATOM   2750  CD2 TYR A 186      -7.931   8.595  15.185  1.00 92.67           C
ATOM   2751  HD2 TYR A 186      -7.416   8.004  14.428  1.00 92.67           H
ATOM   2752  CE1 TYR A 186      -9.294  10.097  17.102  1.00 92.67           C
ATOM   2753  HE1 TYR A 186      -9.821  10.685  17.853  1.00 92.67           H
ATOM   2754  CE2 TYR A 186      -9.364   8.729  15.143  1.00 92.67           C
ATOM   2755  HE2 TYR A 186      -9.946   8.245  14.359  1.00 92.67           H
ATOM   2756  CZ  TYR A 186      -9.975   9.474  16.103  1.00 92.67           C
ATOM   2757  OH  TYR A 186     -11.328   9.601  16.063  1.00 92.67           O
ATOM   2758  HH  TYR A 186     -11.635  10.223  16.783  1.00 92.67           H
ATOM   2759  HN  TYR A 186      -5.349  10.463  14.217  1.00 92.67           H
ATOM   2760  N   SER A 187      -2.736  10.410  15.275  1.00 92.95           N
ATOM   2761  CA  SER A 187      -1.287  10.307  15.269  1.00 92.95           C
ATOM   2762  C   SER A 187      -0.681  11.406  16.144  1.00 92.95           C
ATOM   2763  O   SER A 187      -0.895  12.592  15.895  1.00 92.95           O
ATOM   2764  HA  SER A 187      -1.066   9.323  15.683  1.00 92.95           H
ATOM   2765  CB  SER A 187      -0.734  10.397  13.845  1.00 92.95           C
ATOM   2766 1HB  SER A 187      -1.084  11.318  13.378  1.00 92.95           H
ATOM   2767 2HB  SER A 187       0.354  10.451  13.882  1.00 92.95           H
ATOM   2768  OG  SER A 187      -1.127   9.283  13.049  1.00 92.95           O
ATOM   2769  HG  SER A 187      -1.610   9.599  12.233  1.00 92.95           H
ATOM   2770  HN  SER A 187      -3.143  10.699  14.408  1.00 92.95           H
ATOM   2771  N   GLN A 188       0.063  10.974  17.151  1.00 91.41           N
ATOM   2772  CA  GLN A 188       0.842  11.898  17.957  1.00 91.41           C
ATOM   2773  C   GLN A 188       2.101  11.209  18.488  1.00 91.41           C
ATOM   2774  O   GLN A 188       2.241   9.992  18.376  1.00 91.41           O
ATOM   2775  HA  GLN A 188       1.120  12.707  17.282  1.00 91.41           H
ATOM   2776  CB  GLN A 188       0.004  12.468  19.103  1.00 91.41           C
ATOM   2777 1HB  GLN A 188       0.562  13.255  19.610  1.00 91.41           H
ATOM   2778 2HB  GLN A 188      -0.901  12.925  18.704  1.00 91.41           H
ATOM   2779  CG  GLN A 188      -0.370  11.373  20.105  1.00 91.41           C
ATOM   2780 1HG  GLN A 188      -0.940  10.593  19.601  1.00 91.41           H
ATOM   2781 2HG  GLN A 188       0.535  10.907  20.494  1.00 91.41           H
ATOM   2782  CD  GLN A 188      -1.192  11.946  21.261  1.00 91.41           C
ATOM   2783  OE1 GLN A 188      -1.658  13.073  21.227  1.00 91.41           O
ATOM   2784  NE2 GLN A 188      -1.344  11.110  22.284  1.00 91.41           N
ATOM   2785 1HE2 GLN A 188      -0.935  10.198  22.249  1.00 91.41           H
ATOM   2786 2HE2 GLN A 188      -1.866  11.393  23.088  1.00 91.41           H
ATOM   2787  HN  GLN A 188       0.138  10.013  17.419  1.00 91.41           H
ATOM   2788  N   ILE A 189       2.985  12.017  19.055  1.00 91.20           N
ATOM   2789  CA  ILE A 189       4.177  11.489  19.696  1.00 91.20           C
ATOM   2790  C   ILE A 189       3.869  11.184  21.164  1.00 91.20           C
ATOM   2791  O   ILE A 189       3.321  12.026  21.875  1.00 91.20           O
ATOM   2792  HA  ILE A 189       4.431  10.555  19.196  1.00 91.20           H
ATOM   2793  CB  ILE A 189       5.357  12.443  19.501  1.00 91.20           C
ATOM   2794  HB  ILE A 189       5.090  13.409  19.928  1.00 91.20           H
ATOM   2795  CG1 ILE A 189       5.639  12.668  18.014  1.00 91.20           C
ATOM   2796 1HG1 ILE A 189       6.018  11.748  17.568  1.00 91.20           H
ATOM   2797 2HG1 ILE A 189       4.712  12.915  17.497  1.00 91.20           H
ATOM   2798  CG2 ILE A 189       6.595  11.945  20.250  1.00 91.20           C
ATOM   2799 1HG2 ILE A 189       6.372  11.878  21.315  1.00 91.20           H
ATOM   2800 2HG2 ILE A 189       6.875  10.961  19.875  1.00 91.20           H
ATOM   2801 3HG2 ILE A 189       7.419  12.641  20.094  1.00 91.20           H
ATOM   2802  CD1 ILE A 189       6.656  13.794  17.813  1.00 91.20           C
ATOM   2803 1HD1 ILE A 189       6.264  14.718  18.239  1.00 91.20           H
ATOM   2804 2HD1 ILE A 189       7.590  13.533  18.311  1.00 91.20           H
ATOM   2805 3HD1 ILE A 189       6.838  13.933  16.748  1.00 91.20           H
ATOM   2806  HN  ILE A 189       2.896  13.012  19.081  1.00 91.20           H
ATOM   2807  N   LYS A 190       4.235   9.979  21.574  1.00 88.14           N
ATOM   2808  CA  LYS A 190       4.144   9.606  22.975  1.00 88.14           C
ATOM   2809  C   LYS A 190       5.547   9.319  23.515  1.00 88.14           C
ATOM   2810  O   LYS A 190       6.314   8.580  22.899  1.00 88.14           O
ATOM   2811  HA  LYS A 190       3.735  10.460  23.515  1.00 88.14           H
ATOM   2812  CB  LYS A 190       3.167   8.443  23.158  1.00 88.14           C
ATOM   2813 1HB  LYS A 190       2.197   8.709  22.738  1.00 88.14           H
ATOM   2814 2HB  LYS A 190       3.524   7.573  22.608  1.00 88.14           H
ATOM   2815  CG  LYS A 190       3.007   8.088  24.638  1.00 88.14           C
ATOM   2816 1HG  LYS A 190       3.901   7.574  24.990  1.00 88.14           H
ATOM   2817 2HG  LYS A 190       2.911   9.001  25.226  1.00 88.14           H
ATOM   2818  CD  LYS A 190       1.781   7.200  24.859  1.00 88.14           C
ATOM   2819 1HD  LYS A 190       0.880   7.814  24.870  1.00 88.14           H
ATOM   2820 2HD  LYS A 190       1.680   6.500  24.030  1.00 88.14           H
ATOM   2821  CE  LYS A 190       1.894   6.428  26.175  1.00 88.14           C
ATOM   2822 1HE  LYS A 190       2.943   6.327  26.456  1.00 88.14           H
ATOM   2823 2HE  LYS A 190       1.403   6.984  26.974  1.00 88.14           H
ATOM   2824  NZ  LYS A 190       1.279   5.088  26.045  1.00 88.14           N
ATOM   2825 1HZ  LYS A 190       1.414   4.569  26.905  1.00 88.14           H
ATOM   2826 2HZ  LYS A 190       0.286   5.189  25.864  1.00 88.14           H
ATOM   2827 3HZ  LYS A 190       1.714   4.590  25.277  1.00 88.14           H
ATOM   2828  HN  LYS A 190       4.588   9.265  20.969  1.00 88.14           H
ATOM   2829  N   GLU A 191       5.841   9.920  24.658  1.00 85.19           N
ATOM   2830  CA  GLU A 191       7.110   9.681  25.325  1.00 85.19           C
ATOM   2831  C   GLU A 191       6.953   8.595  26.391  1.00 85.19           C
ATOM   2832  O   GLU A 191       6.057   8.669  27.230  1.00 85.19           O
ATOM   2833  HA  GLU A 191       7.787   9.337  24.543  1.00 85.19           H
ATOM   2834  CB  GLU A 191       7.661  10.972  25.934  1.00 85.19           C
ATOM   2835 1HB  GLU A 191       6.869  11.489  26.477  1.00 85.19           H
ATOM   2836 2HB  GLU A 191       8.530  10.745  26.552  1.00 85.19           H
ATOM   2837  CG  GLU A 191       8.146  11.930  24.844  1.00 85.19           C
ATOM   2838 1HG  GLU A 191       8.881  11.428  24.215  1.00 85.19           H
ATOM   2839 2HG  GLU A 191       7.311  12.206  24.200  1.00 85.19           H
ATOM   2840  CD  GLU A 191       8.764  13.188  25.455  1.00 85.19           C
ATOM   2841  OE1 GLU A 191       9.216  14.042  24.661  1.00 85.19           O
ATOM   2842  OE2 GLU A 191       8.771  13.269  26.702  1.00 85.19           O
ATOM   2843  HN  GLU A 191       5.231  10.559  25.127  1.00 85.19           H
ATOM   2844  N   GLU A 192       7.839   7.612  26.324  1.00 76.18           N
ATOM   2845  CA  GLU A 192       7.779   6.487  27.241  1.00 76.18           C
ATOM   2846  C   GLU A 192       9.186   6.104  27.704  1.00 76.18           C
ATOM   2847  O   GLU A 192      10.027   5.720  26.893  1.00 76.18           O
ATOM   2848  HA  GLU A 192       7.192   6.836  28.090  1.00 76.18           H
ATOM   2849  CB  GLU A 192       7.070   5.293  26.598  1.00 76.18           C
ATOM   2850 1HB  GLU A 192       6.042   5.564  26.354  1.00 76.18           H
ATOM   2851 2HB  GLU A 192       7.640   4.947  25.736  1.00 76.18           H
ATOM   2852  CG  GLU A 192       6.996   4.112  27.568  1.00 76.18           C
ATOM   2853 1HG  GLU A 192       7.798   3.407  27.349  1.00 76.18           H
ATOM   2854 2HG  GLU A 192       7.150   4.464  28.588  1.00 76.18           H
ATOM   2855  CD  GLU A 192       5.644   3.403  27.466  1.00 76.18           C
ATOM   2856  OE1 GLU A 192       5.407   2.509  28.308  1.00 76.18           O
ATOM   2857  OE2 GLU A 192       4.878   3.770  26.550  1.00 76.18           O
ATOM   2858  HN  GLU A 192       8.585   7.577  25.659  1.00 76.18           H
ATOM   2859  N   SER A 193       9.398   6.222  29.006  1.00 72.55           N
ATOM   2860  CA  SER A 193      10.641   5.766  29.606  1.00 72.55           C
ATOM   2861  C   SER A 193      11.832   6.427  28.909  1.00 72.55           C
ATOM   2862  O   SER A 193      12.895   5.823  28.783  1.00 72.55           O
ATOM   2863  HA  SER A 193      10.588   6.077  30.650  1.00 72.55           H
ATOM   2864  CB  SER A 193      10.762   4.243  29.534  1.00 72.55           C
ATOM   2865 1HB  SER A 193      10.879   3.938  28.494  1.00 72.55           H
ATOM   2866 2HB  SER A 193      11.661   3.925  30.062  1.00 72.55           H
ATOM   2867  OG  SER A 193       9.626   3.590  30.094  1.00 72.55           O
ATOM   2868  HG  SER A 193       9.689   2.604  29.941  1.00 72.55           H
ATOM   2869  HN  SER A 193       8.740   6.619  29.646  1.00 72.55           H
ATOM   2870  N   GLY A 194      11.612   7.660  28.474  1.00 76.59           N
ATOM   2871  CA  GLY A 194      12.670   8.429  27.842  1.00 76.59           C
ATOM   2872  C   GLY A 194      12.787   8.083  26.356  1.00 76.59           C
ATOM   2873  O   GLY A 194      13.704   8.543  25.678  1.00 76.59           O
ATOM   2874 1HA  GLY A 194      12.468   9.494  27.956  1.00 76.59           H
ATOM   2875 2HA  GLY A 194      13.618   8.229  28.340  1.00 76.59           H
ATOM   2876  HN  GLY A 194      10.733   8.131  28.548  1.00 76.59           H
ATOM   2877  N   ILE A 195      11.843   7.277  25.893  1.00 83.18           N
ATOM   2878  CA  ILE A 195      11.780   6.930  24.483  1.00 83.18           C
ATOM   2879  C   ILE A 195      10.574   7.623  23.846  1.00 83.18           C
ATOM   2880  O   ILE A 195       9.441   7.436  24.287  1.00 83.18           O
ATOM   2881  HA  ILE A 195      12.686   7.311  24.012  1.00 83.18           H
ATOM   2882  CB  ILE A 195      11.782   5.410  24.305  1.00 83.18           C
ATOM   2883  HB  ILE A 195      10.912   5.005  24.822  1.00 83.18           H
ATOM   2884  CG1 ILE A 195      13.021   4.784  24.946  1.00 83.18           C
ATOM   2885 1HG1 ILE A 195      13.914   5.102  24.407  1.00 83.18           H
ATOM   2886 2HG1 ILE A 195      13.124   5.141  25.971  1.00 83.18           H
ATOM   2887  CG2 ILE A 195      11.647   5.032  22.828  1.00 83.18           C
ATOM   2888 1HG2 ILE A 195      10.711   5.429  22.435  1.00 83.18           H
ATOM   2889 2HG2 ILE A 195      12.483   5.450  22.268  1.00 83.18           H
ATOM   2890 3HG2 ILE A 195      11.651   3.946  22.730  1.00 83.18           H
ATOM   2891  CD1 ILE A 195      12.931   3.257  24.938  1.00 83.18           C
ATOM   2892 1HD1 ILE A 195      12.051   2.942  25.499  1.00 83.18           H
ATOM   2893 2HD1 ILE A 195      12.852   2.903  23.910  1.00 83.18           H
ATOM   2894 3HD1 ILE A 195      13.825   2.837  25.400  1.00 83.18           H
ATOM   2895  HN  ILE A 195      11.132   6.863  26.462  1.00 83.18           H
ATOM   2896  N   ALA A 196      10.859   8.409  22.817  1.00 89.87           N
ATOM   2897  CA  ALA A 196       9.804   9.040  22.043  1.00 89.87           C
ATOM   2898  C   ALA A 196       9.302   8.060  20.980  1.00 89.87           C
ATOM   2899  O   ALA A 196      10.093   7.503  20.221  1.00 89.87           O
ATOM   2900  HA  ALA A 196       8.986   9.273  22.725  1.00 89.87           H
ATOM   2901  CB  ALA A 196      10.326  10.343  21.434  1.00 89.87           C
ATOM   2902 1HB  ALA A 196      10.643  11.015  22.232  1.00 89.87           H
ATOM   2903 2HB  ALA A 196      11.174  10.126  20.784  1.00 89.87           H
ATOM   2904 3HB  ALA A 196       9.534  10.815  20.854  1.00 89.87           H
ATOM   2905  HN  ALA A 196      11.789   8.616  22.513  1.00 89.87           H
ATOM   2906  N   ILE A 197       7.989   7.880  20.960  1.00 88.70           N
ATOM   2907  CA  ILE A 197       7.376   6.946  20.031  1.00 88.70           C
ATOM   2908  C   ILE A 197       6.268   7.659  19.254  1.00 88.70           C
ATOM   2909  O   ILE A 197       5.404   8.302  19.848  1.00 88.70           O
ATOM   2910  HA  ILE A 197       8.146   6.634  19.326  1.00 88.70           H
ATOM   2911  CB  ILE A 197       6.902   5.691  20.768  1.00 88.70           C
ATOM   2912  HB  ILE A 197       6.205   5.997  21.548  1.00 88.70           H
ATOM   2913  CG1 ILE A 197       8.071   4.985  21.458  1.00 88.70           C
ATOM   2914 1HG1 ILE A 197       8.782   4.636  20.709  1.00 88.70           H
ATOM   2915 2HG1 ILE A 197       8.601   5.692  22.096  1.00 88.70           H
ATOM   2916  CG2 ILE A 197       6.143   4.756  19.825  1.00 88.70           C
ATOM   2917 1HG2 ILE A 197       5.273   5.274  19.421  1.00 88.70           H
ATOM   2918 2HG2 ILE A 197       6.798   4.454  19.007  1.00 88.70           H
ATOM   2919 3HG2 ILE A 197       5.817   3.872  20.374  1.00 88.70           H
ATOM   2920  CD1 ILE A 197       7.580   3.802  22.294  1.00 88.70           C
ATOM   2921 1HD1 ILE A 197       6.888   4.158  23.057  1.00 88.70           H
ATOM   2922 2HD1 ILE A 197       7.071   3.086  21.648  1.00 88.70           H
ATOM   2923 3HD1 ILE A 197       8.431   3.318  22.773  1.00 88.70           H
ATOM   2924  HN  ILE A 197       7.350   8.358  21.562  1.00 88.70           H
ATOM   2925  N   CYS A 198       6.328   7.521  17.938  1.00 91.64           N
ATOM   2926  CA  CYS A 198       5.239   7.968  17.088  1.00 91.64           C
ATOM   2927  C   CYS A 198       4.167   6.876  17.067  1.00 91.64           C
ATOM   2928  O   CYS A 198       4.377   5.806  16.499  1.00 91.64           O
ATOM   2929  HA  CYS A 198       4.850   8.884  17.533  1.00 91.64           H
ATOM   2930  CB  CYS A 198       5.726   8.316  15.680  1.00 91.64           C
ATOM   2931 1HB  CYS A 198       6.355   9.206  15.713  1.00 91.64           H
ATOM   2932 2HB  CYS A 198       6.341   7.506  15.288  1.00 91.64           H
ATOM   2933  SG  CYS A 198       4.295   8.604  14.576  1.00 91.64           S
ATOM   2934  HN  CYS A 198       7.102   7.113  17.454  1.00 91.64           H
ATOM   2935  N   THR A 199       3.041   7.185  17.693  1.00 91.00           N
ATOM   2936  CA  THR A 199       1.946   6.233  17.779  1.00 91.00           C
ATOM   2937  C   THR A 199       0.604   6.948  17.615  1.00 91.00           C
ATOM   2938  O   THR A 199       0.533   8.172  17.706  1.00 91.00           O
ATOM   2939  HA  THR A 199       2.037   5.530  16.951  1.00 91.00           H
ATOM   2940  CB  THR A 199       2.077   5.480  19.104  1.00 91.00           C
ATOM   2941  HB  THR A 199       3.105   5.158  19.270  1.00 91.00           H
ATOM   2942  OG1 THR A 199       1.113   4.435  19.007  1.00 91.00           O
ATOM   2943  HG1 THR A 199       1.247   3.776  19.746  1.00 91.00           H
ATOM   2944  CG2 THR A 199       1.605   6.312  20.299  1.00 91.00           C
ATOM   2945 1HG2 THR A 199       0.556   6.577  20.165  1.00 91.00           H
ATOM   2946 2HG2 THR A 199       2.203   7.220  20.368  1.00 91.00           H
ATOM   2947 3HG2 THR A 199       1.719   5.731  21.214  1.00 91.00           H
ATOM   2948  HN  THR A 199       2.871   8.065  18.136  1.00 91.00           H
ATOM   2949  N   MET A 200      -0.429   6.152  17.377  1.00 91.52           N
ATOM   2950  CA  MET A 200      -1.792   6.644  17.481  1.00 91.52           C
ATOM   2951  C   MET A 200      -2.314   6.514  18.913  1.00 91.52           C
ATOM   2952  O   MET A 200      -2.190   5.457  19.529  1.00 91.52           O
ATOM   2953  HA  MET A 200      -1.747   7.696  17.197  1.00 91.52           H
ATOM   2954  CB  MET A 200      -2.695   5.850  16.534  1.00 91.52           C
ATOM   2955 1HB  MET A 200      -2.565   4.783  16.712  1.00 91.52           H
ATOM   2956 2HB  MET A 200      -3.739   6.084  16.741  1.00 91.52           H
ATOM   2957  CG  MET A 200      -2.375   6.172  15.073  1.00 91.52           C
ATOM   2958 1HG  MET A 200      -2.512   7.238  14.888  1.00 91.52           H
ATOM   2959 2HG  MET A 200      -1.330   5.944  14.862  1.00 91.52           H
ATOM   2960  SD  MET A 200      -3.435   5.225  13.993  1.00 91.52           S
ATOM   2961  CE  MET A 200      -2.865   3.575  14.369  1.00 91.52           C
ATOM   2962 1HE  MET A 200      -1.805   3.494  14.132  1.00 91.52           H
ATOM   2963 2HE  MET A 200      -3.017   3.371  15.429  1.00 91.52           H
ATOM   2964 3HE  MET A 200      -3.427   2.853  13.776  1.00 91.52           H
ATOM   2965  HN  MET A 200      -0.345   5.190  17.117  1.00 91.52           H
ATOM   2966  N   VAL A 201      -2.887   7.605  19.401  1.00 92.09           N
ATOM   2967  CA  VAL A 201      -3.528   7.593  20.705  1.00 92.09           C
ATOM   2968  C   VAL A 201      -5.003   7.968  20.547  1.00 92.09           C
ATOM   2969  O   VAL A 201      -5.328   8.965  19.905  1.00 92.09           O
ATOM   2970  HA  VAL A 201      -3.464   6.577  21.095  1.00 92.09           H
ATOM   2971  CB  VAL A 201      -2.776   8.517  21.666  1.00 92.09           C
ATOM   2972  HB  VAL A 201      -2.835   9.531  21.271  1.00 92.09           H
ATOM   2973  CG1 VAL A 201      -3.425   8.513  23.051  1.00 92.09           C
ATOM   2974 1HG1 VAL A 201      -4.456   8.858  22.970  1.00 92.09           H
ATOM   2975 2HG1 VAL A 201      -3.411   7.501  23.456  1.00 92.09           H
ATOM   2976 3HG1 VAL A 201      -2.871   9.177  23.714  1.00 92.09           H
ATOM   2977  CG2 VAL A 201      -1.298   8.132  21.753  1.00 92.09           C
ATOM   2978 1HG2 VAL A 201      -1.210   7.107  22.113  1.00 92.09           H
ATOM   2979 2HG2 VAL A 201      -0.843   8.210  20.765  1.00 92.09           H
ATOM   2980 3HG2 VAL A 201      -0.787   8.804  22.442  1.00 92.09           H
ATOM   2981  HN  VAL A 201      -2.917   8.482  18.923  1.00 92.09           H
ATOM   2982  N   TYR A 202      -5.856   7.149  21.144  1.00 90.48           N
ATOM   2983  CA  TYR A 202      -7.290   7.354  21.037  1.00 90.48           C
ATOM   2984  C   TYR A 202      -7.842   8.036  22.290  1.00 90.48           C
ATOM   2985  O   TYR A 202      -7.975   7.405  23.337  1.00 90.48           O
ATOM   2986  HA  TYR A 202      -7.475   7.993  20.173  1.00 90.48           H
ATOM   2987  CB  TYR A 202      -7.908   5.959  20.916  1.00 90.48           C
ATOM   2988 1HB  TYR A 202      -7.648   5.380  21.802  1.00 90.48           H
ATOM   2989 2HB  TYR A 202      -8.994   6.054  20.904  1.00 90.48           H
ATOM   2990  CG  TYR A 202      -7.463   5.188  19.672  1.00 90.48           C
ATOM   2991  CD1 TYR A 202      -8.104   5.394  18.467  1.00 90.48           C
ATOM   2992  HD1 TYR A 202      -8.926   6.106  18.402  1.00 90.48           H
ATOM   2993  CD2 TYR A 202      -6.422   4.286  19.755  1.00 90.48           C
ATOM   2994  HD2 TYR A 202      -5.917   4.123  20.707  1.00 90.48           H
ATOM   2995  CE1 TYR A 202      -7.686   4.667  17.296  1.00 90.48           C
ATOM   2996  HE1 TYR A 202      -8.183   4.820  16.338  1.00 90.48           H
ATOM   2997  CE2 TYR A 202      -6.004   3.559  18.584  1.00 90.48           C
ATOM   2998  HE2 TYR A 202      -5.183   2.844  18.636  1.00 90.48           H
ATOM   2999  CZ  TYR A 202      -6.656   3.786  17.412  1.00 90.48           C
ATOM   3000  OH  TYR A 202      -6.261   3.100  16.307  1.00 90.48           O
ATOM   3001  HH  TYR A 202      -5.588   2.405  16.558  1.00 90.48           H
ATOM   3002  HN  TYR A 202      -5.582   6.359  21.693  1.00 90.48           H
ATOM   3003  N   PRO A 203      -8.172   9.333  22.207  1.00 79.29           N
ATOM   3004  CA  PRO A 203      -8.713  10.049  23.365  1.00 79.29           C
ATOM   3005  C   PRO A 203     -10.109   9.574  23.736  1.00 79.29           C
ATOM   3006  O   PRO A 203     -10.720   8.799  23.002  1.00 79.29           O
ATOM   3007  HA  PRO A 203      -8.103   9.854  24.247  1.00 79.29           H
ATOM   3008  CB  PRO A 203      -8.711  11.512  22.919  1.00 79.29           C
ATOM   3009 1HB  PRO A 203      -9.538  12.068  23.360  1.00 79.29           H
ATOM   3010 2HB  PRO A 203      -7.793  12.021  23.214  1.00 79.29           H
ATOM   3011  CG  PRO A 203      -8.838  11.429  21.424  1.00 79.29           C
ATOM   3012 1HG  PRO A 203      -9.882  11.343  21.122  1.00 79.29           H
ATOM   3013 2HG  PRO A 203      -8.440  12.323  20.944  1.00 79.29           H
ATOM   3014  CD  PRO A 203      -8.058  10.209  21.028  1.00 79.29           C
ATOM   3015 1HD  PRO A 203      -8.474   9.740  20.136  1.00 79.29           H
ATOM   3016 2HD  PRO A 203      -7.019  10.452  20.806  1.00 79.29           H
ATOM   3017  N   SER A 204     -10.579  10.057  24.876  1.00 70.71           N
ATOM   3018  CA  SER A 204     -11.973   9.878  25.246  1.00 70.71           C
ATOM   3019  C   SER A 204     -12.120   8.665  26.166  1.00 70.71           C
ATOM   3020  O   SER A 204     -11.257   7.788  26.185  1.00 70.71           O
ATOM   3021  HA  SER A 204     -12.252  10.792  25.771  1.00 70.71           H
ATOM   3022  CB  SER A 204     -12.855   9.714  24.006  1.00 70.71           C
ATOM   3023 1HB  SER A 204     -13.865  10.056  24.232  1.00 70.71           H
ATOM   3024 2HB  SER A 204     -12.476  10.349  23.205  1.00 70.71           H
ATOM   3025  OG  SER A 204     -12.901   8.362  23.559  1.00 70.71           O
ATOM   3026  HG  SER A 204     -13.481   8.290  22.747  1.00 70.71           H
ATOM   3027  HN  SER A 204     -10.027  10.561  25.541  1.00 70.71           H
ATOM   3028  N   ASP A 205     -13.218   8.652  26.906  1.00 72.26           N
ATOM   3029  CA  ASP A 205     -13.518   7.532  27.782  1.00 72.26           C
ATOM   3030  C   ASP A 205     -13.757   6.279  26.937  1.00 72.26           C
ATOM   3031  O   ASP A 205     -13.610   5.160  27.425  1.00 72.26           O
ATOM   3032  HA  ASP A 205     -12.649   7.437  28.432  1.00 72.26           H
ATOM   3033  CB  ASP A 205     -14.782   7.798  28.603  1.00 72.26           C
ATOM   3034 1HB  ASP A 205     -15.586   8.125  27.943  1.00 72.26           H
ATOM   3035 2HB  ASP A 205     -15.114   6.873  29.075  1.00 72.26           H
ATOM   3036  CG  ASP A 205     -14.528   8.862  29.672  1.00 72.26           C
ATOM   3037  OD1 ASP A 205     -13.439   8.803  30.284  1.00 72.26           O
ATOM   3038  OD2 ASP A 205     -15.428   9.709  29.855  1.00 72.26           O
ATOM   3039  HN  ASP A 205     -13.896   9.388  26.914  1.00 72.26           H
ATOM   3040  N   GLU A 206     -14.122   6.510  25.684  1.00 84.20           N
ATOM   3041  CA  GLU A 206     -14.491   5.419  24.799  1.00 84.20           C
ATOM   3042  C   GLU A 206     -13.364   5.138  23.803  1.00 84.20           C
ATOM   3043  O   GLU A 206     -13.619   4.739  22.668  1.00 84.20           O
ATOM   3044  HA  GLU A 206     -14.634   4.555  25.449  1.00 84.20           H
ATOM   3045  CB  GLU A 206     -15.803   5.722  24.072  1.00 84.20           C
ATOM   3046 1HB  GLU A 206     -15.726   6.681  23.560  1.00 84.20           H
ATOM   3047 2HB  GLU A 206     -16.052   4.897  23.405  1.00 84.20           H
ATOM   3048  CG  GLU A 206     -16.963   5.842  25.062  1.00 84.20           C
ATOM   3049 1HG  GLU A 206     -16.681   6.505  25.880  1.00 84.20           H
ATOM   3050 2HG  GLU A 206     -17.823   6.294  24.567  1.00 84.20           H
ATOM   3051  CD  GLU A 206     -17.352   4.472  25.620  1.00 84.20           C
ATOM   3052  OE1 GLU A 206     -18.383   4.418  26.325  1.00 84.20           O
ATOM   3053  OE2 GLU A 206     -16.609   3.509  25.330  1.00 84.20           O
ATOM   3054  HN  GLU A 206     -14.167   7.421  25.274  1.00 84.20           H
ATOM   3055  N   SER A 207     -12.142   5.359  24.264  1.00 89.75           N
ATOM   3056  CA  SER A 207     -10.979   5.196  23.409  1.00 89.75           C
ATOM   3057  C   SER A 207     -10.931   3.771  22.856  1.00 89.75           C
ATOM   3058  O   SER A 207     -10.478   3.551  21.733  1.00 89.75           O
ATOM   3059  HA  SER A 207     -11.112   5.916  22.601  1.00 89.75           H
ATOM   3060  CB  SER A 207      -9.688   5.515  24.167  1.00 89.75           C
ATOM   3061 1HB  SER A 207      -8.831   5.205  23.569  1.00 89.75           H
ATOM   3062 2HB  SER A 207      -9.606   6.593  24.307  1.00 89.75           H
ATOM   3063  OG  SER A 207      -9.641   4.867  25.435  1.00 89.75           O
ATOM   3064  HG  SER A 207      -8.872   5.218  25.970  1.00 89.75           H
ATOM   3065  HN  SER A 207     -11.940   5.644  25.201  1.00 89.75           H
ATOM   3066  N   THR A 208     -11.406   2.839  23.669  1.00 89.89           N
ATOM   3067  CA  THR A 208     -11.389   1.436  23.290  1.00 89.89           C
ATOM   3068  C   THR A 208     -12.327   1.192  22.106  1.00 89.89           C
ATOM   3069  O   THR A 208     -11.954   0.528  21.140  1.00 89.89           O
ATOM   3070  HA  THR A 208     -10.383   1.182  22.958  1.00 89.89           H
ATOM   3071  CB  THR A 208     -11.743   0.608  24.527  1.00 89.89           C
ATOM   3072  HB  THR A 208     -11.708  -0.459  24.305  1.00 89.89           H
ATOM   3073  OG1 THR A 208     -13.015   1.111  24.929  1.00 89.89           O
ATOM   3074  HG1 THR A 208     -13.461   0.460  25.543  1.00 89.89           H
ATOM   3075  CG2 THR A 208     -10.830   0.911  25.716  1.00 89.89           C
ATOM   3076 1HG2 THR A 208     -10.917   1.965  25.981  1.00 89.89           H
ATOM   3077 2HG2 THR A 208      -9.797   0.688  25.447  1.00 89.89           H
ATOM   3078 3HG2 THR A 208     -11.125   0.297  26.567  1.00 89.89           H
ATOM   3079  HN  THR A 208     -11.796   3.028  24.570  1.00 89.89           H
ATOM   3080  N   LYS A 209     -13.528   1.741  22.221  1.00 91.43           N
ATOM   3081  CA  LYS A 209     -14.516   1.606  21.164  1.00 91.43           C
ATOM   3082  C   LYS A 209     -13.998   2.289  19.897  1.00 91.43           C
ATOM   3083  O   LYS A 209     -14.216   1.799  18.790  1.00 91.43           O
ATOM   3084  HA  LYS A 209     -14.633   0.542  20.960  1.00 91.43           H
ATOM   3085  CB  LYS A 209     -15.875   2.129  21.632  1.00 91.43           C
ATOM   3086 1HB  LYS A 209     -15.770   3.149  22.002  1.00 91.43           H
ATOM   3087 2HB  LYS A 209     -16.565   2.166  20.789  1.00 91.43           H
ATOM   3088  CG  LYS A 209     -16.455   1.240  22.734  1.00 91.43           C
ATOM   3089 1HG  LYS A 209     -16.445   0.199  22.409  1.00 91.43           H
ATOM   3090 2HG  LYS A 209     -15.829   1.303  23.624  1.00 91.43           H
ATOM   3091  CD  LYS A 209     -17.886   1.657  23.079  1.00 91.43           C
ATOM   3092 1HD  LYS A 209     -17.934   2.740  23.198  1.00 91.43           H
ATOM   3093 2HD  LYS A 209     -18.553   1.397  22.258  1.00 91.43           H
ATOM   3094  CE  LYS A 209     -18.361   0.976  24.365  1.00 91.43           C
ATOM   3095 1HE  LYS A 209     -18.837   0.025  24.125  1.00 91.43           H
ATOM   3096 2HE  LYS A 209     -17.505   0.753  25.002  1.00 91.43           H
ATOM   3097  NZ  LYS A 209     -19.314   1.846  25.090  1.00 91.43           N
ATOM   3098 1HZ  LYS A 209     -19.882   1.280  25.710  1.00 91.43           H
ATOM   3099 2HZ  LYS A 209     -18.800   2.531  25.633  1.00 91.43           H
ATOM   3100 3HZ  LYS A 209     -19.912   2.322  24.424  1.00 91.43           H
ATOM   3101  HN  LYS A 209     -13.827   2.270  23.015  1.00 91.43           H
ATOM   3102  N   LEU A 210     -13.321   3.410  20.101  1.00 92.37           N
ATOM   3103  CA  LEU A 210     -12.803   4.185  18.986  1.00 92.37           C
ATOM   3104  C   LEU A 210     -11.731   3.370  18.259  1.00 92.37           C
ATOM   3105  O   LEU A 210     -11.750   3.267  17.034  1.00 92.37           O
ATOM   3106  HA  LEU A 210     -13.630   4.360  18.298  1.00 92.37           H
ATOM   3107  CB  LEU A 210     -12.315   5.553  19.466  1.00 92.37           C
ATOM   3108 1HB  LEU A 210     -13.131   6.040  20.001  1.00 92.37           H
ATOM   3109 2HB  LEU A 210     -11.510   5.399  20.184  1.00 92.37           H
ATOM   3110  CG  LEU A 210     -11.816   6.506  18.378  1.00 92.37           C
ATOM   3111  HG  LEU A 210     -11.005   6.015  17.840  1.00 92.37           H
ATOM   3112  CD1 LEU A 210     -12.918   6.803  17.360  1.00 92.37           C
ATOM   3113 1HD1 LEU A 210     -13.239   5.873  16.890  1.00 92.37           H
ATOM   3114 2HD1 LEU A 210     -13.766   7.265  17.867  1.00 92.37           H
ATOM   3115 3HD1 LEU A 210     -12.536   7.482  16.598  1.00 92.37           H
ATOM   3116  CD2 LEU A 210     -11.242   7.785  18.991  1.00 92.37           C
ATOM   3117 1HD2 LEU A 210     -12.016   8.290  19.569  1.00 92.37           H
ATOM   3118 2HD2 LEU A 210     -10.407   7.532  19.645  1.00 92.37           H
ATOM   3119 3HD2 LEU A 210     -10.894   8.445  18.196  1.00 92.37           H
ATOM   3120  HN  LEU A 210     -13.126   3.788  21.006  1.00 92.37           H
ATOM   3121  N   LYS A 211     -10.822   2.812  19.046  1.00 92.55           N
ATOM   3122  CA  LYS A 211      -9.742   2.014  18.492  1.00 92.55           C
ATOM   3123  C   LYS A 211     -10.332   0.881  17.649  1.00 92.55           C
ATOM   3124  O   LYS A 211      -9.936   0.686  16.500  1.00 92.55           O
ATOM   3125  HA  LYS A 211      -9.158   2.662  17.838  1.00 92.55           H
ATOM   3126  CB  LYS A 211      -8.808   1.531  19.603  1.00 92.55           C
ATOM   3127 1HB  LYS A 211      -8.341   2.388  20.089  1.00 92.55           H
ATOM   3128 2HB  LYS A 211      -9.385   1.008  20.366  1.00 92.55           H
ATOM   3129  CG  LYS A 211      -7.728   0.602  19.047  1.00 92.55           C
ATOM   3130 1HG  LYS A 211      -8.179  -0.339  18.731  1.00 92.55           H
ATOM   3131 2HG  LYS A 211      -7.277   1.051  18.162  1.00 92.55           H
ATOM   3132  CD  LYS A 211      -6.646   0.329  20.094  1.00 92.55           C
ATOM   3133 1HD  LYS A 211      -6.129   1.257  20.338  1.00 92.55           H
ATOM   3134 2HD  LYS A 211      -7.108  -0.030  21.014  1.00 92.55           H
ATOM   3135  CE  LYS A 211      -5.639  -0.704  19.586  1.00 92.55           C
ATOM   3136 1HE  LYS A 211      -6.103  -1.690  19.557  1.00 92.55           H
ATOM   3137 2HE  LYS A 211      -5.343  -0.461  18.565  1.00 92.55           H
ATOM   3138  NZ  LYS A 211      -4.445  -0.737  20.460  1.00 92.55           N
ATOM   3139 1HZ  LYS A 211      -3.649  -1.077  19.931  1.00 92.55           H
ATOM   3140 2HZ  LYS A 211      -4.250   0.197  20.802  1.00 92.55           H
ATOM   3141 3HZ  LYS A 211      -4.618  -1.356  21.245  1.00 92.55           H
ATOM   3142  HN  LYS A 211     -10.816   2.898  20.042  1.00 92.55           H
ATOM   3143  N   SER A 212     -11.268   0.163  18.252  1.00 91.61           N
ATOM   3144  CA  SER A 212     -11.825  -1.021  17.621  1.00 91.61           C
ATOM   3145  C   SER A 212     -12.532  -0.637  16.319  1.00 91.61           C
ATOM   3146  O   SER A 212     -12.469  -1.372  15.335  1.00 91.61           O
ATOM   3147  HA  SER A 212     -10.972  -1.668  17.416  1.00 91.61           H
ATOM   3148  CB  SER A 212     -12.796  -1.741  18.560  1.00 91.61           C
ATOM   3149 1HB  SER A 212     -13.056  -2.711  18.138  1.00 91.61           H
ATOM   3150 2HB  SER A 212     -12.304  -1.930  19.514  1.00 91.61           H
ATOM   3151  OG  SER A 212     -13.984  -0.985  18.780  1.00 91.61           O
ATOM   3152  HG  SER A 212     -14.593  -1.479  19.401  1.00 91.61           H
ATOM   3153  HN  SER A 212     -11.643   0.378  19.153  1.00 91.61           H
ATOM   3154  N   ALA A 213     -13.188   0.513  16.357  1.00 92.56           N
ATOM   3155  CA  ALA A 213     -13.896   1.009  15.189  1.00 92.56           C
ATOM   3156  C   ALA A 213     -12.888   1.326  14.083  1.00 92.56           C
ATOM   3157  O   ALA A 213     -13.084   0.941  12.931  1.00 92.56           O
ATOM   3158  HA  ALA A 213     -14.564   0.219  14.846  1.00 92.56           H
ATOM   3159  CB  ALA A 213     -14.735   2.228  15.580  1.00 92.56           C
ATOM   3160 1HB  ALA A 213     -15.455   1.943  16.348  1.00 92.56           H
ATOM   3161 2HB  ALA A 213     -14.081   3.009  15.968  1.00 92.56           H
ATOM   3162 3HB  ALA A 213     -15.266   2.600  14.704  1.00 92.56           H
ATOM   3163  HN  ALA A 213     -13.240   1.101  17.164  1.00 92.56           H
ATOM   3164  N   VAL A 214     -11.831   2.024  14.471  1.00 91.90           N
ATOM   3165  CA  VAL A 214     -10.823   2.449  13.516  1.00 91.90           C
ATOM   3166  C   VAL A 214     -10.165   1.216  12.893  1.00 91.90           C
ATOM   3167  O   VAL A 214      -9.942   1.170  11.684  1.00 91.90           O
ATOM   3168  HA  VAL A 214     -11.329   3.010  12.730  1.00 91.90           H
ATOM   3169  CB  VAL A 214      -9.819   3.384  14.195  1.00 91.90           C
ATOM   3170  HB  VAL A 214      -9.482   2.903  15.113  1.00 91.90           H
ATOM   3171  CG1 VAL A 214      -8.594   3.611  13.307  1.00 91.90           C
ATOM   3172 1HG1 VAL A 214      -8.106   2.657  13.110  1.00 91.90           H
ATOM   3173 2HG1 VAL A 214      -8.907   4.060  12.364  1.00 91.90           H
ATOM   3174 3HG1 VAL A 214      -7.898   4.279  13.813  1.00 91.90           H
ATOM   3175  CG2 VAL A 214     -10.477   4.712  14.573  1.00 91.90           C
ATOM   3176 1HG2 VAL A 214     -10.855   5.199  13.674  1.00 91.90           H
ATOM   3177 2HG2 VAL A 214     -11.302   4.527  15.260  1.00 91.90           H
ATOM   3178 3HG2 VAL A 214      -9.742   5.358  15.053  1.00 91.90           H
ATOM   3179  HN  VAL A 214     -11.659   2.298  15.417  1.00 91.90           H
ATOM   3180  N   LEU A 215      -9.872   0.246  13.747  1.00 91.46           N
ATOM   3181  CA  LEU A 215      -9.217  -0.972  13.301  1.00 91.46           C
ATOM   3182  C   LEU A 215     -10.141  -1.719  12.338  1.00 91.46           C
ATOM   3183  O   LEU A 215      -9.694  -2.227  11.311  1.00 91.46           O
ATOM   3184  HA  LEU A 215      -8.317  -0.679  12.759  1.00 91.46           H
ATOM   3185  CB  LEU A 215      -8.771  -1.811  14.500  1.00 91.46           C
ATOM   3186 1HB  LEU A 215      -9.426  -1.583  15.341  1.00 91.46           H
ATOM   3187 2HB  LEU A 215      -8.919  -2.863  14.257  1.00 91.46           H
ATOM   3188  CG  LEU A 215      -7.322  -1.618  14.952  1.00 91.46           C
ATOM   3189  HG  LEU A 215      -6.708  -1.452  14.067  1.00 91.46           H
ATOM   3190  CD1 LEU A 215      -7.183  -0.379  15.838  1.00 91.46           C
ATOM   3191 1HD1 LEU A 215      -7.496   0.504  15.280  1.00 91.46           H
ATOM   3192 2HD1 LEU A 215      -7.812  -0.492  16.721  1.00 91.46           H
ATOM   3193 3HD1 LEU A 215      -6.144  -0.266  16.145  1.00 91.46           H
ATOM   3194  CD2 LEU A 215      -6.790  -2.878  15.639  1.00 91.46           C
ATOM   3195 1HD2 LEU A 215      -7.402  -3.100  16.514  1.00 91.46           H
ATOM   3196 2HD2 LEU A 215      -6.832  -3.716  14.944  1.00 91.46           H
ATOM   3197 3HD2 LEU A 215      -5.758  -2.714  15.950  1.00 91.46           H
ATOM   3198  HN  LEU A 215     -10.073   0.283  14.726  1.00 91.46           H
ATOM   3199  N   THR A 216     -11.414  -1.761  12.703  1.00 92.10           N
ATOM   3200  CA  THR A 216     -12.402  -2.456  11.894  1.00 92.10           C
ATOM   3201  C   THR A 216     -12.442  -1.870  10.481  1.00 92.10           C
ATOM   3202  O   THR A 216     -12.476  -2.611   9.500  1.00 92.10           O
ATOM   3203  HA  THR A 216     -12.098  -3.498  11.800  1.00 92.10           H
ATOM   3204  CB  THR A 216     -13.746  -2.379  12.621  1.00 92.10           C
ATOM   3205  HB  THR A 216     -14.073  -1.345  12.727  1.00 92.10           H
ATOM   3206  OG1 THR A 216     -13.522  -3.081  13.841  1.00 92.10           O
ATOM   3207  HG1 THR A 216     -13.386  -2.432  14.589  1.00 92.10           H
ATOM   3208  CG2 THR A 216     -14.838  -3.190  11.920  1.00 92.10           C
ATOM   3209 1HG2 THR A 216     -14.540  -4.238  11.875  1.00 92.10           H
ATOM   3210 2HG2 THR A 216     -14.981  -2.809  10.909  1.00 92.10           H
ATOM   3211 3HG2 THR A 216     -15.771  -3.102  12.477  1.00 92.10           H
ATOM   3212  HN  THR A 216     -11.773  -1.333  13.532  1.00 92.10           H
ATOM   3213  N   LEU A 217     -12.435  -0.547  10.423  1.00 91.23           N
ATOM   3214  CA  LEU A 217     -12.460   0.146   9.146  1.00 91.23           C
ATOM   3215  C   LEU A 217     -11.227  -0.251   8.331  1.00 91.23           C
ATOM   3216  O   LEU A 217     -11.320  -0.468   7.124  1.00 91.23           O
ATOM   3217  HA  LEU A 217     -13.349  -0.186   8.611  1.00 91.23           H
ATOM   3218  CB  LEU A 217     -12.597   1.655   9.358  1.00 91.23           C
ATOM   3219 1HB  LEU A 217     -13.508   1.841   9.928  1.00 91.23           H
ATOM   3220 2HB  LEU A 217     -11.762   1.993   9.972  1.00 91.23           H
ATOM   3221  CG  LEU A 217     -12.640   2.510   8.089  1.00 91.23           C
ATOM   3222  HG  LEU A 217     -11.763   2.271   7.488  1.00 91.23           H
ATOM   3223  CD1 LEU A 217     -13.872   2.176   7.245  1.00 91.23           C
ATOM   3224 1HD1 LEU A 217     -13.842   1.125   6.958  1.00 91.23           H
ATOM   3225 2HD1 LEU A 217     -14.773   2.369   7.826  1.00 91.23           H
ATOM   3226 3HD1 LEU A 217     -13.877   2.798   6.350  1.00 91.23           H
ATOM   3227  CD2 LEU A 217     -12.563   4.000   8.429  1.00 91.23           C
ATOM   3228 1HD2 LEU A 217     -13.408   4.272   9.062  1.00 91.23           H
ATOM   3229 2HD2 LEU A 217     -11.632   4.204   8.957  1.00 91.23           H
ATOM   3230 3HD2 LEU A 217     -12.596   4.584   7.509  1.00 91.23           H
ATOM   3231  HN  LEU A 217     -12.414   0.048  11.226  1.00 91.23           H
ATOM   3232  N   LYS A 218     -10.101  -0.334   9.024  1.00 88.86           N
ATOM   3233  CA  LYS A 218      -8.843  -0.651   8.371  1.00 88.86           C
ATOM   3234  C   LYS A 218      -8.912  -2.070   7.803  1.00 88.86           C
ATOM   3235  O   LYS A 218      -8.358  -2.345   6.740  1.00 88.86           O
ATOM   3236  HA  LYS A 218      -8.719   0.046   7.543  1.00 88.86           H
ATOM   3237  CB  LYS A 218      -7.671  -0.429   9.329  1.00 88.86           C
ATOM   3238 1HB  LYS A 218      -7.866  -0.938  10.273  1.00 88.86           H
ATOM   3239 2HB  LYS A 218      -6.766  -0.871   8.912  1.00 88.86           H
ATOM   3240  CG  LYS A 218      -7.446   1.063   9.584  1.00 88.86           C
ATOM   3241 1HG  LYS A 218      -7.144   1.552   8.658  1.00 88.86           H
ATOM   3242 2HG  LYS A 218      -8.381   1.526   9.899  1.00 88.86           H
ATOM   3243  CD  LYS A 218      -6.376   1.281  10.656  1.00 88.86           C
ATOM   3244 1HD  LYS A 218      -6.620   0.696  11.543  1.00 88.86           H
ATOM   3245 2HD  LYS A 218      -5.413   0.921  10.292  1.00 88.86           H
ATOM   3246  CE  LYS A 218      -6.267   2.761  11.028  1.00 88.86           C
ATOM   3247 1HE  LYS A 218      -6.432   3.377  10.145  1.00 88.86           H
ATOM   3248 2HE  LYS A 218      -7.044   3.019  11.747  1.00 88.86           H
ATOM   3249  NZ  LYS A 218      -4.935   3.054  11.603  1.00 88.86           N
ATOM   3250 1HZ  LYS A 218      -4.958   3.954  12.069  1.00 88.86           H
ATOM   3251 2HZ  LYS A 218      -4.690   2.333  12.273  1.00 88.86           H
ATOM   3252 3HZ  LYS A 218      -4.244   3.074  10.861  1.00 88.86           H
ATOM   3253  HN  LYS A 218     -10.040  -0.188  10.012  1.00 88.86           H
ATOM   3254  N   VAL A 219      -9.597  -2.935   8.537  1.00 88.93           N
ATOM   3255  CA  VAL A 219      -9.749  -4.317   8.118  1.00 88.93           C
ATOM   3256  C   VAL A 219     -10.636  -4.373   6.872  1.00 88.93           C
ATOM   3257  O   VAL A 219     -10.323  -5.080   5.915  1.00 88.93           O
ATOM   3258  HA  VAL A 219      -8.759  -4.694   7.861  1.00 88.93           H
ATOM   3259  CB  VAL A 219     -10.291  -5.159   9.275  1.00 88.93           C
ATOM   3260  HB  VAL A 219     -11.168  -4.651   9.677  1.00 88.93           H
ATOM   3261  CG1 VAL A 219     -10.731  -6.541   8.789  1.00 88.93           C
ATOM   3262 1HG1 VAL A 219     -11.516  -6.430   8.040  1.00 88.93           H
ATOM   3263 2HG1 VAL A 219      -9.879  -7.060   8.349  1.00 88.93           H
ATOM   3264 3HG1 VAL A 219     -11.112  -7.118   9.632  1.00 88.93           H
ATOM   3265  CG2 VAL A 219      -9.259  -5.275  10.399  1.00 88.93           C
ATOM   3266 1HG2 VAL A 219      -8.356  -5.750  10.015  1.00 88.93           H
ATOM   3267 2HG2 VAL A 219      -9.016  -4.281  10.773  1.00 88.93           H
ATOM   3268 3HG2 VAL A 219      -9.670  -5.878  11.209  1.00 88.93           H
ATOM   3269  HN  VAL A 219     -10.042  -2.704   9.403  1.00 88.93           H
ATOM   3270  N   ILE A 220     -11.724  -3.619   6.925  1.00 89.00           N
ATOM   3271  CA  ILE A 220     -12.681  -3.608   5.831  1.00 89.00           C
ATOM   3272  C   ILE A 220     -11.988  -3.118   4.558  1.00 89.00           C
ATOM   3273  O   ILE A 220     -12.084  -3.756   3.510  1.00 89.00           O
ATOM   3274  HA  ILE A 220     -13.007  -4.636   5.673  1.00 89.00           H
ATOM   3275  CB  ILE A 220     -13.918  -2.793   6.211  1.00 89.00           C
ATOM   3276  HB  ILE A 220     -13.587  -1.841   6.624  1.00 89.00           H
ATOM   3277  CG1 ILE A 220     -14.729  -3.500   7.298  1.00 89.00           C
ATOM   3278 1HG1 ILE A 220     -15.199  -4.393   6.885  1.00 89.00           H
ATOM   3279 2HG1 ILE A 220     -14.063  -3.831   8.096  1.00 89.00           H
ATOM   3280  CG2 ILE A 220     -14.767  -2.478   4.977  1.00 89.00           C
ATOM   3281 1HG2 ILE A 220     -14.174  -1.903   4.265  1.00 89.00           H
ATOM   3282 2HG2 ILE A 220     -15.091  -3.409   4.512  1.00 89.00           H
ATOM   3283 3HG2 ILE A 220     -15.640  -1.898   5.275  1.00 89.00           H
ATOM   3284  CD1 ILE A 220     -15.801  -2.573   7.874  1.00 89.00           C
ATOM   3285 1HD1 ILE A 220     -15.326  -1.693   8.308  1.00 89.00           H
ATOM   3286 2HD1 ILE A 220     -16.479  -2.264   7.078  1.00 89.00           H
ATOM   3287 3HD1 ILE A 220     -16.363  -3.101   8.645  1.00 89.00           H
ATOM   3288  HN  ILE A 220     -11.955  -3.024   7.695  1.00 89.00           H
ATOM   3289  N   LEU A 221     -11.305  -1.991   4.691  1.00 87.17           N
ATOM   3290  CA  LEU A 221     -10.685  -1.352   3.542  1.00 87.17           C
ATOM   3291  C   LEU A 221      -9.388  -2.085   3.194  1.00 87.17           C
ATOM   3292  O   LEU A 221      -8.912  -2.009   2.063  1.00 87.17           O
ATOM   3293  HA  LEU A 221     -11.373  -1.450   2.703  1.00 87.17           H
ATOM   3294  CB  LEU A 221     -10.496   0.144   3.799  1.00 87.17           C
ATOM   3295 1HB  LEU A 221      -9.799   0.265   4.628  1.00 87.17           H
ATOM   3296 2HB  LEU A 221     -10.026   0.587   2.921  1.00 87.17           H
ATOM   3297  CG  LEU A 221     -11.765   0.937   4.117  1.00 87.17           C
ATOM   3298  HG  LEU A 221     -12.289   0.431   4.929  1.00 87.17           H
ATOM   3299  CD1 LEU A 221     -11.425   2.346   4.606  1.00 87.17           C
ATOM   3300 1HD1 LEU A 221     -10.818   2.280   5.510  1.00 87.17           H
ATOM   3301 2HD1 LEU A 221     -10.867   2.874   3.833  1.00 87.17           H
ATOM   3302 3HD1 LEU A 221     -12.345   2.887   4.825  1.00 87.17           H
ATOM   3303  CD2 LEU A 221     -12.712   0.961   2.915  1.00 87.17           C
ATOM   3304 1HD2 LEU A 221     -12.211   1.429   2.068  1.00 87.17           H
ATOM   3305 2HD2 LEU A 221     -12.993  -0.060   2.653  1.00 87.17           H
ATOM   3306 3HD2 LEU A 221     -13.606   1.530   3.168  1.00 87.17           H
ATOM   3307  HN  LEU A 221     -11.173  -1.516   5.561  1.00 87.17           H
ATOM   3308  N   GLY A 222      -8.854  -2.779   4.188  1.00 80.43           N
ATOM   3309  CA  GLY A 222      -7.549  -3.403   4.048  1.00 80.43           C
ATOM   3310  C   GLY A 222      -7.664  -4.771   3.373  1.00 80.43           C
ATOM   3311  O   GLY A 222      -6.791  -5.161   2.599  1.00 80.43           O
ATOM   3312 1HA  GLY A 222      -6.894  -2.758   3.462  1.00 80.43           H
ATOM   3313 2HA  GLY A 222      -7.088  -3.515   5.030  1.00 80.43           H
ATOM   3314  HN  GLY A 222      -9.295  -2.918   5.075  1.00 80.43           H
ATOM   3315  N   PHE A 223      -8.749  -5.462   3.691  1.00 78.55           N
ATOM   3316  CA  PHE A 223      -8.885  -6.858   3.311  1.00 78.55           C
ATOM   3317  C   PHE A 223      -9.973  -7.034   2.250  1.00 78.55           C
ATOM   3318  O   PHE A 223      -9.706  -7.533   1.158  1.00 78.55           O
ATOM   3319  HA  PHE A 223      -7.926  -7.176   2.901  1.00 78.55           H
ATOM   3320  CB  PHE A 223      -9.287  -7.628   4.570  1.00 78.55           C
ATOM   3321 1HB  PHE A 223      -8.773  -7.195   5.428  1.00 78.55           H
ATOM   3322 2HB  PHE A 223     -10.356  -7.495   4.739  1.00 78.55           H
ATOM   3323  CG  PHE A 223      -8.978  -9.125   4.510  1.00 78.55           C
ATOM   3324  CD1 PHE A 223      -9.993 -10.026   4.429  1.00 78.55           C
ATOM   3325  HD1 PHE A 223     -11.027  -9.682   4.407  1.00 78.55           H
ATOM   3326  CD2 PHE A 223      -7.688  -9.555   4.537  1.00 78.55           C
ATOM   3327  HD2 PHE A 223      -6.874  -8.832   4.602  1.00 78.55           H
ATOM   3328  CE1 PHE A 223      -9.706 -11.416   4.373  1.00 78.55           C
ATOM   3329  HE1 PHE A 223     -10.520 -12.138   4.308  1.00 78.55           H
ATOM   3330  CE2 PHE A 223      -7.401 -10.944   4.481  1.00 78.55           C
ATOM   3331  HE2 PHE A 223      -6.367 -11.289   4.503  1.00 78.55           H
ATOM   3332  CZ  PHE A 223      -8.416 -11.846   4.400  1.00 78.55           C
ATOM   3333  HZ  PHE A 223      -8.196 -12.912   4.357  1.00 78.55           H
ATOM   3334  HN  PHE A 223      -9.524  -5.085   4.198  1.00 78.55           H
ATOM   3335  N   PHE A 224     -11.177  -6.613   2.609  1.00 81.94           N
ATOM   3336  CA  PHE A 224     -12.346  -6.913   1.800  1.00 81.94           C
ATOM   3337  C   PHE A 224     -12.326  -6.121   0.491  1.00 81.94           C
ATOM   3338  O   PHE A 224     -12.718  -6.634  -0.556  1.00 81.94           O
ATOM   3339  HA  PHE A 224     -12.320  -7.980   1.577  1.00 81.94           H
ATOM   3340  CB  PHE A 224     -13.573  -6.498   2.614  1.00 81.94           C
ATOM   3341 1HB  PHE A 224     -13.407  -5.499   3.018  1.00 81.94           H
ATOM   3342 2HB  PHE A 224     -14.434  -6.434   1.949  1.00 81.94           H
ATOM   3343  CG  PHE A 224     -13.906  -7.448   3.766  1.00 81.94           C
ATOM   3344  CD1 PHE A 224     -14.708  -8.525   3.549  1.00 81.94           C
ATOM   3345  HD1 PHE A 224     -15.112  -8.712   2.554  1.00 81.94           H
ATOM   3346  CD2 PHE A 224     -13.402  -7.216   5.007  1.00 81.94           C
ATOM   3347  HD2 PHE A 224     -12.760  -6.352   5.182  1.00 81.94           H
ATOM   3348  CE1 PHE A 224     -15.017  -9.407   4.618  1.00 81.94           C
ATOM   3349  HE1 PHE A 224     -15.659 -10.271   4.443  1.00 81.94           H
ATOM   3350  CE2 PHE A 224     -13.711  -8.098   6.076  1.00 81.94           C
ATOM   3351  HE2 PHE A 224     -13.307  -7.911   7.071  1.00 81.94           H
ATOM   3352  CZ  PHE A 224     -14.512  -9.175   5.859  1.00 81.94           C
ATOM   3353  HZ  PHE A 224     -14.750  -9.852   6.679  1.00 81.94           H
ATOM   3354  HN  PHE A 224     -11.360  -6.078   3.434  1.00 81.94           H
ATOM   3355  N   LEU A 225     -11.863  -4.884   0.593  1.00 81.38           N
ATOM   3356  CA  LEU A 225     -11.809  -4.007  -0.565  1.00 81.38           C
ATOM   3357  C   LEU A 225     -10.906  -4.633  -1.630  1.00 81.38           C
ATOM   3358  O   LEU A 225     -11.326  -4.825  -2.770  1.00 81.38           O
ATOM   3359  HA  LEU A 225     -12.819  -3.935  -0.968  1.00 81.38           H
ATOM   3360  CB  LEU A 225     -11.384  -2.597  -0.150  1.00 81.38           C
ATOM   3361 1HB  LEU A 225     -12.143  -2.193   0.520  1.00 81.38           H
ATOM   3362 2HB  LEU A 225     -10.460  -2.671   0.423  1.00 81.38           H
ATOM   3363  CG  LEU A 225     -11.166  -1.600  -1.289  1.00 81.38           C
ATOM   3364  HG  LEU A 225     -10.553  -2.080  -2.051  1.00 81.38           H
ATOM   3365  CD1 LEU A 225     -12.494  -1.223  -1.950  1.00 81.38           C
ATOM   3366 1HD1 LEU A 225     -12.965  -2.119  -2.355  1.00 81.38           H
ATOM   3367 2HD1 LEU A 225     -13.153  -0.769  -1.209  1.00 81.38           H
ATOM   3368 3HD1 LEU A 225     -12.310  -0.513  -2.756  1.00 81.38           H
ATOM   3369  CD2 LEU A 225     -10.400  -0.369  -0.802  1.00 81.38           C
ATOM   3370 1HD2 LEU A 225     -10.966   0.122  -0.011  1.00 81.38           H
ATOM   3371 2HD2 LEU A 225      -9.428  -0.676  -0.415  1.00 81.38           H
ATOM   3372 3HD2 LEU A 225     -10.259   0.324  -1.631  1.00 81.38           H
ATOM   3373  HN  LEU A 225     -11.531  -4.479   1.445  1.00 81.38           H
ATOM   3374  N   PRO A 226      -9.654  -4.960  -1.280  1.00 78.45           N
ATOM   3375  CA  PRO A 226      -8.769  -5.662  -2.213  1.00 78.45           C
ATOM   3376  C   PRO A 226      -9.404  -6.927  -2.768  1.00 78.45           C
ATOM   3377  O   PRO A 226      -9.259  -7.231  -3.951  1.00 78.45           O
ATOM   3378  HA  PRO A 226      -8.571  -5.037  -3.084  1.00 78.45           H
ATOM   3379  CB  PRO A 226      -7.529  -5.971  -1.373  1.00 78.45           C
ATOM   3380 1HB  PRO A 226      -7.596  -6.953  -0.903  1.00 78.45           H
ATOM   3381 2HB  PRO A 226      -6.623  -5.970  -1.979  1.00 78.45           H
ATOM   3382  CG  PRO A 226      -7.515  -4.852  -0.339  1.00 78.45           C
ATOM   3383 1HG  PRO A 226      -6.916  -5.114   0.534  1.00 78.45           H
ATOM   3384 2HG  PRO A 226      -7.085  -3.934  -0.741  1.00 78.45           H
ATOM   3385  CD  PRO A 226      -8.986  -4.690   0.006  1.00 78.45           C
ATOM   3386 1HD  PRO A 226      -9.302  -5.395   0.776  1.00 78.45           H
ATOM   3387 2HD  PRO A 226      -9.207  -3.692   0.383  1.00 78.45           H
ATOM   3388  N   PHE A 227     -10.096  -7.638  -1.890  1.00 82.28           N
ATOM   3389  CA  PHE A 227     -10.700  -8.906  -2.263  1.00 82.28           C
ATOM   3390  C   PHE A 227     -11.795  -8.704  -3.313  1.00 82.28           C
ATOM   3391  O   PHE A 227     -11.864  -9.444  -4.293  1.00 82.28           O
ATOM   3392  HA  PHE A 227      -9.910  -9.530  -2.681  1.00 82.28           H
ATOM   3393  CB  PHE A 227     -11.325  -9.494  -0.997  1.00 82.28           C
ATOM   3394 1HB  PHE A 227     -10.569  -9.530  -0.213  1.00 82.28           H
ATOM   3395 2HB  PHE A 227     -12.113  -8.825  -0.649  1.00 82.28           H
ATOM   3396  CG  PHE A 227     -11.912 -10.894  -1.185  1.00 82.28           C
ATOM   3397  CD1 PHE A 227     -13.250 -11.051  -1.371  1.00 82.28           C
ATOM   3398  HD1 PHE A 227     -13.905 -10.180  -1.386  1.00 82.28           H
ATOM   3399  CD2 PHE A 227     -11.096 -11.982  -1.166  1.00 82.28           C
ATOM   3400  HD2 PHE A 227     -10.023 -11.856  -1.017  1.00 82.28           H
ATOM   3401  CE1 PHE A 227     -13.795 -12.351  -1.545  1.00 82.28           C
ATOM   3402  HE1 PHE A 227     -14.867 -12.477  -1.694  1.00 82.28           H
ATOM   3403  CE2 PHE A 227     -11.640 -13.281  -1.340  1.00 82.28           C
ATOM   3404  HE2 PHE A 227     -10.986 -14.153  -1.325  1.00 82.28           H
ATOM   3405  CZ  PHE A 227     -12.978 -13.439  -1.526  1.00 82.28           C
ATOM   3406  HZ  PHE A 227     -13.396 -14.437  -1.660  1.00 82.28           H
ATOM   3407  HN  PHE A 227     -10.248  -7.361  -0.941  1.00 82.28           H
ATOM   3408  N   VAL A 228     -12.624  -7.699  -3.071  1.00 84.92           N
ATOM   3409  CA  VAL A 228     -13.675  -7.352  -4.012  1.00 84.92           C
ATOM   3410  C   VAL A 228     -13.046  -6.968  -5.353  1.00 84.92           C
ATOM   3411  O   VAL A 228     -13.512  -7.398  -6.407  1.00 84.92           O
ATOM   3412  HA  VAL A 228     -14.293  -8.238  -4.156  1.00 84.92           H
ATOM   3413  CB  VAL A 228     -14.558  -6.248  -3.428  1.00 84.92           C
ATOM   3414  HB  VAL A 228     -13.908  -5.432  -3.112  1.00 84.92           H
ATOM   3415  CG1 VAL A 228     -15.521  -5.701  -4.483  1.00 84.92           C
ATOM   3416 1HG1 VAL A 228     -14.952  -5.289  -5.316  1.00 84.92           H
ATOM   3417 2HG1 VAL A 228     -16.161  -6.506  -4.843  1.00 84.92           H
ATOM   3418 3HG1 VAL A 228     -16.137  -4.917  -4.041  1.00 84.92           H
ATOM   3419  CG2 VAL A 228     -15.318  -6.748  -2.197  1.00 84.92           C
ATOM   3420 1HG2 VAL A 228     -15.951  -7.589  -2.478  1.00 84.92           H
ATOM   3421 2HG2 VAL A 228     -14.607  -7.066  -1.436  1.00 84.92           H
ATOM   3422 3HG2 VAL A 228     -15.938  -5.943  -1.802  1.00 84.92           H
ATOM   3423  HN  VAL A 228     -12.586  -7.128  -2.251  1.00 84.92           H
ATOM   3424  N   VAL A 229     -11.997  -6.163  -5.269  1.00 80.06           N
ATOM   3425  CA  VAL A 229     -11.302  -5.713  -6.463  1.00 80.06           C
ATOM   3426  C   VAL A 229     -10.749  -6.926  -7.214  1.00 80.06           C
ATOM   3427  O   VAL A 229     -10.874  -7.014  -8.435  1.00 80.06           O
ATOM   3428  HA  VAL A 229     -12.030  -5.209  -7.098  1.00 80.06           H
ATOM   3429  CB  VAL A 229     -10.219  -4.699  -6.087  1.00 80.06           C
ATOM   3430  HB  VAL A 229      -9.656  -5.106  -5.247  1.00 80.06           H
ATOM   3431  CG1 VAL A 229      -9.244  -4.484  -7.246  1.00 80.06           C
ATOM   3432 1HG1 VAL A 229      -8.764  -5.430  -7.498  1.00 80.06           H
ATOM   3433 2HG1 VAL A 229      -9.787  -4.109  -8.114  1.00 80.06           H
ATOM   3434 3HG1 VAL A 229      -8.485  -3.759  -6.952  1.00 80.06           H
ATOM   3435  CG2 VAL A 229     -10.840  -3.374  -5.640  1.00 80.06           C
ATOM   3436 1HG2 VAL A 229     -11.439  -2.961  -6.452  1.00 80.06           H
ATOM   3437 2HG2 VAL A 229     -11.475  -3.546  -4.771  1.00 80.06           H
ATOM   3438 3HG2 VAL A 229     -10.049  -2.672  -5.379  1.00 80.06           H
ATOM   3439  HN  VAL A 229     -11.623  -5.820  -4.408  1.00 80.06           H
ATOM   3440  N   MET A 230     -10.151  -7.831  -6.453  1.00 81.49           N
ATOM   3441  CA  MET A 230      -9.585  -9.038  -7.031  1.00 81.49           C
ATOM   3442  C   MET A 230     -10.633  -9.799  -7.846  1.00 81.49           C
ATOM   3443  O   MET A 230     -10.417 -10.094  -9.021  1.00 81.49           O
ATOM   3444  HA  MET A 230      -8.781  -8.701  -7.685  1.00 81.49           H
ATOM   3445  CB  MET A 230      -9.054  -9.939  -5.914  1.00 81.49           C
ATOM   3446 1HB  MET A 230      -9.722  -9.889  -5.053  1.00 81.49           H
ATOM   3447 2HB  MET A 230      -9.046 -10.975  -6.250  1.00 81.49           H
ATOM   3448  CG  MET A 230      -7.643  -9.520  -5.496  1.00 81.49           C
ATOM   3449 1HG  MET A 230      -7.001  -9.452  -6.374  1.00 81.49           H
ATOM   3450 2HG  MET A 230      -7.668  -8.530  -5.042  1.00 81.49           H
ATOM   3451  SD  MET A 230      -6.972 -10.704  -4.341  1.00 81.49           S
ATOM   3452  CE  MET A 230      -7.267  -9.841  -2.806  1.00 81.49           C
ATOM   3453 1HE  MET A 230      -6.741  -8.887  -2.819  1.00 81.49           H
ATOM   3454 2HE  MET A 230      -8.336  -9.664  -2.689  1.00 81.49           H
ATOM   3455 3HE  MET A 230      -6.905 -10.445  -1.974  1.00 81.49           H
ATOM   3456  HN  MET A 230     -10.050  -7.750  -5.462  1.00 81.49           H
ATOM   3457  N   ALA A 231     -11.745 -10.096  -7.190  1.00 84.30           N
ATOM   3458  CA  ALA A 231     -12.771 -10.930  -7.795  1.00 84.30           C
ATOM   3459  C   ALA A 231     -13.272 -10.264  -9.078  1.00 84.30           C
ATOM   3460  O   ALA A 231     -13.465 -10.931 -10.093  1.00 84.30           O
ATOM   3461  HA  ALA A 231     -12.314 -11.887  -8.046  1.00 84.30           H
ATOM   3462  CB  ALA A 231     -13.895 -11.169  -6.785  1.00 84.30           C
ATOM   3463 1HB  ALA A 231     -13.491 -11.670  -5.905  1.00 84.30           H
ATOM   3464 2HB  ALA A 231     -14.330 -10.214  -6.491  1.00 84.30           H
ATOM   3465 3HB  ALA A 231     -14.663 -11.795  -7.238  1.00 84.30           H
ATOM   3466  HN  ALA A 231     -11.951  -9.778  -6.265  1.00 84.30           H
ATOM   3467  N   CYS A 232     -13.469  -8.957  -8.990  1.00 85.70           N
ATOM   3468  CA  CYS A 232     -13.895  -8.185 -10.146  1.00 85.70           C
ATOM   3469  C   CYS A 232     -12.834  -8.331 -11.239  1.00 85.70           C
ATOM   3470  O   CYS A 232     -13.162  -8.593 -12.395  1.00 85.70           O
ATOM   3471  HA  CYS A 232     -14.846  -8.607 -10.470  1.00 85.70           H
ATOM   3472  CB  CYS A 232     -14.146  -6.719  -9.786  1.00 85.70           C
ATOM   3473 1HB  CYS A 232     -13.294  -6.320  -9.236  1.00 85.70           H
ATOM   3474 2HB  CYS A 232     -14.246  -6.125 -10.694  1.00 85.70           H
ATOM   3475  SG  CYS A 232     -15.665  -6.574  -8.775  1.00 85.70           S
ATOM   3476  HG  CYS A 232     -15.093  -6.896  -7.618  1.00 85.70           H
ATOM   3477  HN  CYS A 232     -13.342  -8.427  -8.152  1.00 85.70           H
ATOM   3478  N   CYS A 233     -11.585  -8.155 -10.834  1.00 81.66           N
ATOM   3479  CA  CYS A 233     -10.487  -8.132 -11.784  1.00 81.66           C
ATOM   3480  C   CYS A 233     -10.457  -9.474 -12.517  1.00 81.66           C
ATOM   3481  O   CYS A 233     -10.382  -9.514 -13.744  1.00 81.66           O
ATOM   3482  HA  CYS A 233     -10.691  -7.316 -12.478  1.00 81.66           H
ATOM   3483  CB  CYS A 233      -9.153  -7.825 -11.100  1.00 81.66           C
ATOM   3484 1HB  CYS A 233      -9.007  -8.495 -10.252  1.00 81.66           H
ATOM   3485 2HB  CYS A 233      -8.330  -8.004 -11.792  1.00 81.66           H
ATOM   3486  SG  CYS A 233      -9.125  -6.086 -10.534  1.00 81.66           S
ATOM   3487  HG  CYS A 233     -10.103  -6.214  -9.641  1.00 81.66           H
ATOM   3488  HN  CYS A 233     -11.320  -8.030  -9.878  1.00 81.66           H
ATOM   3489  N   TYR A 234     -10.517 -10.541 -11.734  1.00 82.07           N
ATOM   3490  CA  TYR A 234     -10.443 -11.882 -12.289  1.00 82.07           C
ATOM   3491  C   TYR A 234     -11.677 -12.194 -13.138  1.00 82.07           C
ATOM   3492  O   TYR A 234     -11.566 -12.804 -14.200  1.00 82.07           O
ATOM   3493  HA  TYR A 234      -9.555 -11.937 -12.919  1.00 82.07           H
ATOM   3494  CB  TYR A 234     -10.410 -12.833 -11.091  1.00 82.07           C
ATOM   3495 1HB  TYR A 234     -11.070 -12.446 -10.315  1.00 82.07           H
ATOM   3496 2HB  TYR A 234     -10.809 -13.800 -11.396  1.00 82.07           H
ATOM   3497  CG  TYR A 234      -9.014 -13.039 -10.498  1.00 82.07           C
ATOM   3498  CD1 TYR A 234      -8.005 -13.569 -11.276  1.00 82.07           C
ATOM   3499  HD1 TYR A 234      -8.202 -13.841 -12.313  1.00 82.07           H
ATOM   3500  CD2 TYR A 234      -8.765 -12.694  -9.185  1.00 82.07           C
ATOM   3501  HD2 TYR A 234      -9.562 -12.275  -8.571  1.00 82.07           H
ATOM   3502  CE1 TYR A 234      -6.692 -13.762 -10.718  1.00 82.07           C
ATOM   3503  HE1 TYR A 234      -5.886 -14.180 -11.321  1.00 82.07           H
ATOM   3504  CE2 TYR A 234      -7.452 -12.887  -8.627  1.00 82.07           C
ATOM   3505  HE2 TYR A 234      -7.241 -12.619  -7.592  1.00 82.07           H
ATOM   3506  CZ  TYR A 234      -6.480 -13.412  -9.421  1.00 82.07           C
ATOM   3507  OH  TYR A 234      -5.240 -13.594  -8.894  1.00 82.07           O
ATOM   3508  HH  TYR A 234      -5.194 -13.191  -7.980  1.00 82.07           H
ATOM   3509  HN  TYR A 234     -10.615 -10.500 -10.740  1.00 82.07           H
ATOM   3510  N   THR A 235     -12.825 -11.760 -12.638  1.00 85.91           N
ATOM   3511  CA  THR A 235     -14.070 -11.927 -13.368  1.00 85.91           C
ATOM   3512  C   THR A 235     -13.966 -11.285 -14.753  1.00 85.91           C
ATOM   3513  O   THR A 235     -14.358 -11.888 -15.751  1.00 85.91           O
ATOM   3514  HA  THR A 235     -14.238 -12.993 -13.521  1.00 85.91           H
ATOM   3515  CB  THR A 235     -15.200 -11.349 -12.514  1.00 85.91           C
ATOM   3516  HB  THR A 235     -15.083 -10.272 -12.390  1.00 85.91           H
ATOM   3517  OG1 THR A 235     -15.153 -12.114 -11.312  1.00 85.91           O
ATOM   3518  HG1 THR A 235     -14.737 -11.576 -10.580  1.00 85.91           H
ATOM   3519  CG2 THR A 235     -16.584 -11.649 -13.093  1.00 85.91           C
ATOM   3520 1HG2 THR A 235     -16.727 -12.728 -13.153  1.00 85.91           H
ATOM   3521 2HG2 THR A 235     -16.662 -11.216 -14.090  1.00 85.91           H
ATOM   3522 3HG2 THR A 235     -17.349 -11.217 -12.448  1.00 85.91           H
ATOM   3523  HN  THR A 235     -12.912 -11.303 -11.753  1.00 85.91           H
ATOM   3524  N   ILE A 236     -13.436 -10.071 -14.769  1.00 83.13           N
ATOM   3525  CA  ILE A 236     -13.263  -9.347 -16.017  1.00 83.13           C
ATOM   3526  C   ILE A 236     -12.269 -10.099 -16.904  1.00 83.13           C
ATOM   3527  O   ILE A 236     -12.489 -10.243 -18.106  1.00 83.13           O
ATOM   3528  HA  ILE A 236     -14.229  -9.328 -16.521  1.00 83.13           H
ATOM   3529  CB  ILE A 236     -12.866  -7.895 -15.743  1.00 83.13           C
ATOM   3530  HB  ILE A 236     -12.078  -7.892 -14.990  1.00 83.13           H
ATOM   3531  CG1 ILE A 236     -14.043  -7.104 -15.169  1.00 83.13           C
ATOM   3532 1HG1 ILE A 236     -14.802  -6.965 -15.938  1.00 83.13           H
ATOM   3533 2HG1 ILE A 236     -14.507  -7.670 -14.361  1.00 83.13           H
ATOM   3534  CG2 ILE A 236     -12.292  -7.237 -17.000  1.00 83.13           C
ATOM   3535 1HG2 ILE A 236     -11.408  -7.786 -17.325  1.00 83.13           H
ATOM   3536 2HG2 ILE A 236     -13.040  -7.252 -17.792  1.00 83.13           H
ATOM   3537 3HG2 ILE A 236     -12.018  -6.206 -16.777  1.00 83.13           H
ATOM   3538  CD1 ILE A 236     -13.584  -5.741 -14.645  1.00 83.13           C
ATOM   3539 1HD1 ILE A 236     -12.842  -5.885 -13.860  1.00 83.13           H
ATOM   3540 2HD1 ILE A 236     -13.143  -5.169 -15.461  1.00 83.13           H
ATOM   3541 3HD1 ILE A 236     -14.440  -5.200 -14.243  1.00 83.13           H
ATOM   3542  HN  ILE A 236     -13.129  -9.584 -13.952  1.00 83.13           H
ATOM   3543  N   ILE A 237     -11.196 -10.560 -16.277  1.00 79.47           N
ATOM   3544  CA  ILE A 237     -10.149 -11.260 -17.002  1.00 79.47           C
ATOM   3545  C   ILE A 237     -10.751 -12.474 -17.712  1.00 79.47           C
ATOM   3546  O   ILE A 237     -10.539 -12.666 -18.909  1.00 79.47           O
ATOM   3547  HA  ILE A 237      -9.760 -10.577 -17.756  1.00 79.47           H
ATOM   3548  CB  ILE A 237      -8.990 -11.608 -16.065  1.00 79.47           C
ATOM   3549  HB  ILE A 237      -9.407 -11.942 -15.115  1.00 79.47           H
ATOM   3550  CG1 ILE A 237      -8.132 -10.375 -15.774  1.00 79.47           C
ATOM   3551 1HG1 ILE A 237      -7.545 -10.119 -16.656  1.00 79.47           H
ATOM   3552 2HG1 ILE A 237      -8.776  -9.522 -15.561  1.00 79.47           H
ATOM   3553  CG2 ILE A 237      -8.160 -12.765 -16.626  1.00 79.47           C
ATOM   3554 1HG2 ILE A 237      -8.793 -13.645 -16.739  1.00 79.47           H
ATOM   3555 2HG2 ILE A 237      -7.753 -12.482 -17.597  1.00 79.47           H
ATOM   3556 3HG2 ILE A 237      -7.343 -12.991 -15.941  1.00 79.47           H
ATOM   3557  CD1 ILE A 237      -7.198 -10.625 -14.589  1.00 79.47           C
ATOM   3558 1HD1 ILE A 237      -7.789 -10.857 -13.703  1.00 79.47           H
ATOM   3559 2HD1 ILE A 237      -6.539 -11.464 -14.816  1.00 79.47           H
ATOM   3560 3HD1 ILE A 237      -6.599  -9.733 -14.403  1.00 79.47           H
ATOM   3561  HN  ILE A 237     -11.037 -10.462 -15.295  1.00 79.47           H
ATOM   3562  N   ILE A 238     -11.490 -13.263 -16.945  1.00 82.00           N
ATOM   3563  CA  ILE A 238     -12.069 -14.488 -17.470  1.00 82.00           C
ATOM   3564  C   ILE A 238     -12.952 -14.154 -18.674  1.00 82.00           C
ATOM   3565  O   ILE A 238     -12.868 -14.811 -19.711  1.00 82.00           O
ATOM   3566  HA  ILE A 238     -11.248 -15.119 -17.808  1.00 82.00           H
ATOM   3567  CB  ILE A 238     -12.801 -15.251 -16.364  1.00 82.00           C
ATOM   3568  HB  ILE A 238     -13.433 -14.546 -15.824  1.00 82.00           H
ATOM   3569  CG1 ILE A 238     -11.812 -15.836 -15.354  1.00 82.00           C
ATOM   3570 1HG1 ILE A 238     -11.308 -16.698 -15.791  1.00 82.00           H
ATOM   3571 2HG1 ILE A 238     -11.042 -15.099 -15.125  1.00 82.00           H
ATOM   3572  CG2 ILE A 238     -13.720 -16.323 -16.953  1.00 82.00           C
ATOM   3573 1HG2 ILE A 238     -14.460 -15.851 -17.600  1.00 82.00           H
ATOM   3574 2HG2 ILE A 238     -13.128 -17.030 -17.532  1.00 82.00           H
ATOM   3575 3HG2 ILE A 238     -14.228 -16.850 -16.145  1.00 82.00           H
ATOM   3576  CD1 ILE A 238     -12.525 -16.253 -14.066  1.00 82.00           C
ATOM   3577 1HD1 ILE A 238     -13.007 -15.384 -13.620  1.00 82.00           H
ATOM   3578 2HD1 ILE A 238     -13.277 -17.008 -14.296  1.00 82.00           H
ATOM   3579 3HD1 ILE A 238     -11.798 -16.666 -13.366  1.00 82.00           H
ATOM   3580  HN  ILE A 238     -11.693 -13.077 -15.984  1.00 82.00           H
ATOM   3581  N   HIS A 239     -13.778 -13.133 -18.498  1.00 83.71           N
ATOM   3582  CA  HIS A 239     -14.705 -12.732 -19.542  1.00 83.71           C
ATOM   3583  C   HIS A 239     -13.924 -12.305 -20.786  1.00 83.71           C
ATOM   3584  O   HIS A 239     -14.350 -12.566 -21.910  1.00 83.71           O
ATOM   3585  HA  HIS A 239     -15.304 -13.611 -19.783  1.00 83.71           H
ATOM   3586  CB  HIS A 239     -15.656 -11.645 -19.036  1.00 83.71           C
ATOM   3587 1HB  HIS A 239     -15.883 -11.835 -17.987  1.00 83.71           H
ATOM   3588 2HB  HIS A 239     -15.147 -10.682 -19.082  1.00 83.71           H
ATOM   3589  CG  HIS A 239     -16.950 -11.553 -19.808  1.00 83.71           C
ATOM   3590  ND1 HIS A 239     -17.129 -10.682 -20.869  1.00 83.71           N
ATOM   3591  HD1 HIS A 239     -16.446 -10.044 -21.224  1.00 83.71           H
ATOM   3592  CD2 HIS A 239     -18.125 -12.231 -19.664  1.00 83.71           C
ATOM   3593  HD2 HIS A 239     -18.329 -12.998 -18.918  1.00 83.71           H
ATOM   3594  CE1 HIS A 239     -18.360 -10.837 -21.333  1.00 83.71           C
ATOM   3595  HE1 HIS A 239     -18.804 -10.292 -22.167  1.00 83.71           H
ATOM   3596  NE2 HIS A 239     -18.976 -11.797 -20.585  1.00 83.71           N
ATOM   3597  HN  HIS A 239     -13.819 -12.586 -17.662  1.00 83.71           H
ATOM   3598  N   THR A 240     -12.795 -11.656 -20.543  1.00 79.51           N
ATOM   3599  CA  THR A 240     -11.940 -11.209 -21.629  1.00 79.51           C
ATOM   3600  C   THR A 240     -11.386 -12.409 -22.400  1.00 79.51           C
ATOM   3601  O   THR A 240     -11.384 -12.414 -23.630  1.00 79.51           O
ATOM   3602  HA  THR A 240     -12.545 -10.632 -22.328  1.00 79.51           H
ATOM   3603  CB  THR A 240     -10.851 -10.313 -21.036  1.00 79.51           C
ATOM   3604  HB  THR A 240     -10.126 -10.901 -20.473  1.00 79.51           H
ATOM   3605  OG1 THR A 240     -11.573  -9.342 -20.283  1.00 79.51           O
ATOM   3606  HG1 THR A 240     -11.591  -9.603 -19.317  1.00 79.51           H
ATOM   3607  CG2 THR A 240     -10.124  -9.491 -22.102  1.00 79.51           C
ATOM   3608 1HG2 THR A 240     -10.839  -8.852 -22.620  1.00 79.51           H
ATOM   3609 2HG2 THR A 240      -9.652 -10.163 -22.819  1.00 79.51           H
ATOM   3610 3HG2 THR A 240      -9.362  -8.873 -21.627  1.00 79.51           H
ATOM   3611  HN  THR A 240     -12.464 -11.435 -19.626  1.00 79.51           H
ATOM   3612  N   LEU A 241     -10.929 -13.397 -21.645  1.00 78.74           N
ATOM   3613  CA  LEU A 241     -10.291 -14.560 -22.238  1.00 78.74           C
ATOM   3614  C   LEU A 241     -11.289 -15.272 -23.154  1.00 78.74           C
ATOM   3615  O   LEU A 241     -10.925 -15.739 -24.232  1.00 78.74           O
ATOM   3616  HA  LEU A 241      -9.460 -14.202 -22.846  1.00 78.74           H
ATOM   3617  CB  LEU A 241      -9.702 -15.461 -21.152  1.00 78.74           C
ATOM   3618 1HB  LEU A 241     -10.454 -15.600 -20.375  1.00 78.74           H
ATOM   3619 2HB  LEU A 241      -9.509 -16.442 -21.586  1.00 78.74           H
ATOM   3620  CG  LEU A 241      -8.414 -14.963 -20.493  1.00 78.74           C
ATOM   3621  HG  LEU A 241      -8.562 -13.925 -20.197  1.00 78.74           H
ATOM   3622  CD1 LEU A 241      -8.107 -15.757 -19.221  1.00 78.74           C
ATOM   3623 1HD1 LEU A 241      -8.929 -15.642 -18.514  1.00 78.74           H
ATOM   3624 2HD1 LEU A 241      -7.987 -16.811 -19.470  1.00 78.74           H
ATOM   3625 3HD1 LEU A 241      -7.187 -15.382 -18.772  1.00 78.74           H
ATOM   3626  CD2 LEU A 241      -7.247 -14.990 -21.481  1.00 78.74           C
ATOM   3627 1HD2 LEU A 241      -7.089 -16.011 -21.829  1.00 78.74           H
ATOM   3628 2HD2 LEU A 241      -7.475 -14.347 -22.331  1.00 78.74           H
ATOM   3629 3HD2 LEU A 241      -6.344 -14.631 -20.987  1.00 78.74           H
ATOM   3630  HN  LEU A 241     -10.990 -13.412 -20.647  1.00 78.74           H
ATOM   3631  N   ILE A 242     -12.529 -15.333 -22.690  1.00 78.98           N
ATOM   3632  CA  ILE A 242     -13.570 -16.028 -23.428  1.00 78.98           C
ATOM   3633  C   ILE A 242     -13.822 -15.303 -24.752  1.00 78.98           C
ATOM   3634  O   ILE A 242     -14.036 -15.940 -25.782  1.00 78.98           O
ATOM   3635  HA  ILE A 242     -13.202 -17.030 -23.649  1.00 78.98           H
ATOM   3636  CB  ILE A 242     -14.824 -16.186 -22.566  1.00 78.98           C
ATOM   3637  HB  ILE A 242     -15.084 -15.209 -22.158  1.00 78.98           H
ATOM   3638  CG1 ILE A 242     -14.559 -17.114 -21.378  1.00 78.98           C
ATOM   3639 1HG1 ILE A 242     -14.467 -18.142 -21.729  1.00 78.98           H
ATOM   3640 2HG1 ILE A 242     -13.611 -16.850 -20.911  1.00 78.98           H
ATOM   3641  CG2 ILE A 242     -16.013 -16.656 -23.406  1.00 78.98           C
ATOM   3642 1HG2 ILE A 242     -16.217 -15.924 -24.188  1.00 78.98           H
ATOM   3643 2HG2 ILE A 242     -15.778 -17.618 -23.862  1.00 78.98           H
ATOM   3644 3HG2 ILE A 242     -16.890 -16.760 -22.769  1.00 78.98           H
ATOM   3645  CD1 ILE A 242     -15.686 -17.021 -20.347  1.00 78.98           C
ATOM   3646 1HD1 ILE A 242     -15.759 -15.997 -19.981  1.00 78.98           H
ATOM   3647 2HD1 ILE A 242     -16.629 -17.308 -20.813  1.00 78.98           H
ATOM   3648 3HD1 ILE A 242     -15.472 -17.690 -19.514  1.00 78.98           H
ATOM   3649  HN  ILE A 242     -12.825 -14.920 -21.829  1.00 78.98           H
ATOM   3650  N   GLN A 243     -13.788 -13.980 -24.681  1.00 74.16           N
ATOM   3651  CA  GLN A 243     -14.050 -13.160 -25.852  1.00 74.16           C
ATOM   3652  C   GLN A 243     -12.804 -13.087 -26.737  1.00 74.16           C
ATOM   3653  O   GLN A 243     -12.876 -12.633 -27.878  1.00 74.16           O
ATOM   3654  HA  GLN A 243     -14.854 -13.667 -26.385  1.00 74.16           H
ATOM   3655  CB  GLN A 243     -14.519 -11.761 -25.448  1.00 74.16           C
ATOM   3656 1HB  GLN A 243     -13.804 -11.320 -24.753  1.00 74.16           H
ATOM   3657 2HB  GLN A 243     -14.549 -11.116 -26.326  1.00 74.16           H
ATOM   3658  CG  GLN A 243     -15.904 -11.813 -24.799  1.00 74.16           C
ATOM   3659 1HG  GLN A 243     -16.577 -12.408 -25.417  1.00 74.16           H
ATOM   3660 2HG  GLN A 243     -15.837 -12.310 -23.831  1.00 74.16           H
ATOM   3661  CD  GLN A 243     -16.478 -10.407 -24.619  1.00 74.16           C
ATOM   3662  OE1 GLN A 243     -15.789  -9.407 -24.740  1.00 74.16           O
ATOM   3663  NE2 GLN A 243     -17.775 -10.385 -24.324  1.00 74.16           N
ATOM   3664 1HE2 GLN A 243     -18.282 -11.243 -24.240  1.00 74.16           H
ATOM   3665 2HE2 GLN A 243     -18.242  -9.512 -24.187  1.00 74.16           H
ATOM   3666  HN  GLN A 243     -13.586 -13.470 -23.844  1.00 74.16           H
ATOM   3667  N   ALA A 244     -11.692 -13.540 -26.178  1.00 69.14           N
ATOM   3668  CA  ALA A 244     -10.409 -13.407 -26.848  1.00 69.14           C
ATOM   3669  C   ALA A 244     -10.307 -14.456 -27.957  1.00 69.14           C
ATOM   3670  O   ALA A 244      -9.767 -15.540 -27.743  1.00 69.14           O
ATOM   3671  HA  ALA A 244     -10.370 -12.413 -27.294  1.00 69.14           H
ATOM   3672  CB  ALA A 244      -9.282 -13.531 -25.821  1.00 69.14           C
ATOM   3673 1HB  ALA A 244      -9.384 -12.746 -25.073  1.00 69.14           H
ATOM   3674 2HB  ALA A 244      -9.338 -14.506 -25.336  1.00 69.14           H
ATOM   3675 3HB  ALA A 244      -8.320 -13.431 -26.324  1.00 69.14           H
ATOM   3676  HN  ALA A 244     -11.658 -13.990 -25.286  1.00 69.14           H
ATOM   3677  N   LYS A 245     -10.834 -14.096 -29.118  1.00 62.74           N
ATOM   3678  CA  LYS A 245     -10.776 -14.978 -30.271  1.00 62.74           C
ATOM   3679  C   LYS A 245      -9.315 -15.200 -30.666  1.00 62.74           C
ATOM   3680  O   LYS A 245      -8.992 -16.176 -31.342  1.00 62.74           O
ATOM   3681  HA  LYS A 245     -11.202 -15.936 -29.971  1.00 62.74           H
ATOM   3682  CB  LYS A 245     -11.644 -14.433 -31.407  1.00 62.74           C
ATOM   3683 1HB  LYS A 245     -11.372 -13.398 -31.614  1.00 62.74           H
ATOM   3684 2HB  LYS A 245     -11.455 -15.000 -32.319  1.00 62.74           H
ATOM   3685  CG  LYS A 245     -13.130 -14.513 -31.049  1.00 62.74           C
ATOM   3686 1HG  LYS A 245     -13.353 -15.493 -30.626  1.00 62.74           H
ATOM   3687 2HG  LYS A 245     -13.363 -13.774 -30.283  1.00 62.74           H
ATOM   3688  CD  LYS A 245     -14.004 -14.272 -32.281  1.00 62.74           C
ATOM   3689 1HD  LYS A 245     -13.836 -13.264 -32.659  1.00 62.74           H
ATOM   3690 2HD  LYS A 245     -13.718 -14.962 -33.075  1.00 62.74           H
ATOM   3691  CE  LYS A 245     -15.486 -14.457 -31.946  1.00 62.74           C
ATOM   3692 1HE  LYS A 245     -15.632 -15.403 -31.425  1.00 62.74           H
ATOM   3693 2HE  LYS A 245     -15.813 -13.667 -31.270  1.00 62.74           H
ATOM   3694  NZ  LYS A 245     -16.303 -14.432 -33.180  1.00 62.74           N
ATOM   3695 1HZ  LYS A 245     -17.283 -14.527 -32.938  1.00 62.74           H
ATOM   3696 2HZ  LYS A 245     -16.158 -13.553 -33.664  1.00 62.74           H
ATOM   3697 3HZ  LYS A 245     -16.028 -15.199 -33.783  1.00 62.74           H
ATOM   3698  HN  LYS A 245     -11.292 -13.222 -29.277  1.00 62.74           H
ATOM   3699  N   LYS A 246      -8.470 -14.278 -30.228  1.00 61.59           N
ATOM   3700  CA  LYS A 246      -7.095 -14.240 -30.695  1.00 61.59           C
ATOM   3701  C   LYS A 246      -6.157 -14.585 -29.537  1.00 61.59           C
ATOM   3702  O   LYS A 246      -6.220 -13.965 -28.477  1.00 61.59           O
ATOM   3703  HA  LYS A 246      -6.990 -15.005 -31.464  1.00 61.59           H
ATOM   3704  CB  LYS A 246      -6.790 -12.892 -31.353  1.00 61.59           C
ATOM   3705 1HB  LYS A 246      -7.226 -12.087 -30.762  1.00 61.59           H
ATOM   3706 2HB  LYS A 246      -5.713 -12.727 -31.369  1.00 61.59           H
ATOM   3707  CG  LYS A 246      -7.341 -12.841 -32.779  1.00 61.59           C
ATOM   3708 1HG  LYS A 246      -7.118 -13.777 -33.293  1.00 61.59           H
ATOM   3709 2HG  LYS A 246      -8.426 -12.744 -32.751  1.00 61.59           H
ATOM   3710  CD  LYS A 246      -6.739 -11.670 -33.558  1.00 61.59           C
ATOM   3711 1HD  LYS A 246      -7.056 -10.729 -33.109  1.00 61.59           H
ATOM   3712 2HD  LYS A 246      -5.652 -11.704 -33.491  1.00 61.59           H
ATOM   3713  CE  LYS A 246      -7.166 -11.710 -35.027  1.00 61.59           C
ATOM   3714 1HE  LYS A 246      -6.999 -12.708 -35.433  1.00 61.59           H
ATOM   3715 2HE  LYS A 246      -8.234 -11.508 -35.107  1.00 61.59           H
ATOM   3716  NZ  LYS A 246      -6.406 -10.714 -35.815  1.00 61.59           N
ATOM   3717 1HZ  LYS A 246      -6.721 -10.735 -36.779  1.00 61.59           H
ATOM   3718 2HZ  LYS A 246      -6.560  -9.789 -35.429  1.00 61.59           H
ATOM   3719 3HZ  LYS A 246      -5.418 -10.936 -35.777  1.00 61.59           H
ATOM   3720  HN  LYS A 246      -8.712 -13.568 -29.567  1.00 61.59           H
ATOM   3721  N   SER A 247      -5.309 -15.574 -29.779  1.00 59.59           N
ATOM   3722  CA  SER A 247      -4.404 -16.052 -28.748  1.00 59.59           C
ATOM   3723  C   SER A 247      -3.590 -14.886 -28.184  1.00 59.59           C
ATOM   3724  O   SER A 247      -3.363 -14.810 -26.977  1.00 59.59           O
ATOM   3725  HA  SER A 247      -5.045 -16.480 -27.977  1.00 59.59           H
ATOM   3726  CB  SER A 247      -3.471 -17.135 -29.294  1.00 59.59           C
ATOM   3727 1HB  SER A 247      -3.988 -18.095 -29.291  1.00 59.59           H
ATOM   3728 2HB  SER A 247      -3.222 -16.910 -30.331  1.00 59.59           H
ATOM   3729  OG  SER A 247      -2.272 -17.241 -28.530  1.00 59.59           O
ATOM   3730  HG  SER A 247      -1.671 -17.933 -28.931  1.00 59.59           H
ATOM   3731  HN  SER A 247      -5.235 -16.045 -30.658  1.00 59.59           H
ATOM   3732  N   SER A 248      -3.174 -14.006 -29.083  1.00 59.10           N
ATOM   3733  CA  SER A 248      -2.239 -12.954 -28.724  1.00 59.10           C
ATOM   3734  C   SER A 248      -2.757 -12.186 -27.506  1.00 59.10           C
ATOM   3735  O   SER A 248      -1.992 -11.503 -26.827  1.00 59.10           O
ATOM   3736  HA  SER A 248      -1.307 -13.466 -28.485  1.00 59.10           H
ATOM   3737  CB  SER A 248      -2.009 -11.998 -29.896  1.00 59.10           C
ATOM   3738 1HB  SER A 248      -1.268 -11.250 -29.613  1.00 59.10           H
ATOM   3739 2HB  SER A 248      -1.596 -12.551 -30.740  1.00 59.10           H
ATOM   3740  OG  SER A 248      -3.211 -11.347 -30.297  1.00 59.10           O
ATOM   3741  HG  SER A 248      -3.024 -10.719 -31.053  1.00 59.10           H
ATOM   3742  HN  SER A 248      -3.465 -14.005 -30.040  1.00 59.10           H
ATOM   3743  N   LYS A 249      -4.053 -12.324 -27.267  1.00 63.42           N
ATOM   3744  CA  LYS A 249      -4.689 -11.626 -26.162  1.00 63.42           C
ATOM   3745  C   LYS A 249      -4.189 -12.211 -24.840  1.00 63.42           C
ATOM   3746  O   LYS A 249      -4.191 -11.530 -23.816  1.00 63.42           O
ATOM   3747  HA  LYS A 249      -4.382 -10.582 -26.216  1.00 63.42           H
ATOM   3748  CB  LYS A 249      -6.211 -11.659 -26.313  1.00 63.42           C
ATOM   3749 1HB  LYS A 249      -6.548 -12.690 -26.418  1.00 63.42           H
ATOM   3750 2HB  LYS A 249      -6.678 -11.262 -25.412  1.00 63.42           H
ATOM   3751  CG  LYS A 249      -6.659 -10.845 -27.528  1.00 63.42           C
ATOM   3752 1HG  LYS A 249      -6.383  -9.799 -27.391  1.00 63.42           H
ATOM   3753 2HG  LYS A 249      -6.140 -11.198 -28.419  1.00 63.42           H
ATOM   3754  CD  LYS A 249      -8.171 -10.956 -27.735  1.00 63.42           C
ATOM   3755 1HD  LYS A 249      -8.422 -11.958 -28.082  1.00 63.42           H
ATOM   3756 2HD  LYS A 249      -8.684 -10.810 -26.784  1.00 63.42           H
ATOM   3757  CE  LYS A 249      -8.663  -9.921 -28.749  1.00 63.42           C
ATOM   3758 1HE  LYS A 249      -8.123  -8.984 -28.612  1.00 63.42           H
ATOM   3759 2HE  LYS A 249      -8.452 -10.266 -29.761  1.00 63.42           H
ATOM   3760  NZ  LYS A 249     -10.117  -9.690 -28.590  1.00 63.42           N
ATOM   3761 1HZ  LYS A 249     -10.409  -8.938 -29.205  1.00 63.42           H
ATOM   3762 2HZ  LYS A 249     -10.621 -10.537 -28.829  1.00 63.42           H
ATOM   3763 3HZ  LYS A 249     -10.316  -9.438 -27.629  1.00 63.42           H
ATOM   3764  HN  LYS A 249      -4.664 -12.899 -27.812  1.00 63.42           H
ATOM   3765  N   HIS A 250      -3.773 -13.468 -24.905  1.00 66.15           N
ATOM   3766  CA  HIS A 250      -3.319 -14.169 -23.716  1.00 66.15           C
ATOM   3767  C   HIS A 250      -2.104 -13.449 -23.128  1.00 66.15           C
ATOM   3768  O   HIS A 250      -1.965 -13.351 -21.910  1.00 66.15           O
ATOM   3769  HA  HIS A 250      -4.138 -14.127 -22.997  1.00 66.15           H
ATOM   3770  CB  HIS A 250      -3.044 -15.642 -24.025  1.00 66.15           C
ATOM   3771 1HB  HIS A 250      -2.395 -15.704 -24.898  1.00 66.15           H
ATOM   3772 2HB  HIS A 250      -2.499 -16.082 -23.190  1.00 66.15           H
ATOM   3773  CG  HIS A 250      -4.288 -16.458 -24.282  1.00 66.15           C
ATOM   3774  ND1 HIS A 250      -5.159 -16.834 -23.274  1.00 66.15           N
ATOM   3775  HD1 HIS A 250      -5.062 -16.613 -22.304  1.00 66.15           H
ATOM   3776  CD2 HIS A 250      -4.798 -16.965 -25.441  1.00 66.15           C
ATOM   3777  HD2 HIS A 250      -4.359 -16.855 -26.432  1.00 66.15           H
ATOM   3778  CE1 HIS A 250      -6.145 -17.536 -23.814  1.00 66.15           C
ATOM   3779  HE1 HIS A 250      -6.988 -17.973 -23.279  1.00 66.15           H
ATOM   3780  NE2 HIS A 250      -5.919 -17.617 -25.157  1.00 66.15           N
ATOM   3781  HN  HIS A 250      -3.742 -14.004 -25.749  1.00 66.15           H
ATOM   3782  N   LYS A 251      -1.254 -12.964 -24.021  1.00 65.54           N
ATOM   3783  CA  LYS A 251       0.005 -12.367 -23.609  1.00 65.54           C
ATOM   3784  C   LYS A 251      -0.277 -11.105 -22.792  1.00 65.54           C
ATOM   3785  O   LYS A 251       0.390 -10.847 -21.792  1.00 65.54           O
ATOM   3786  HA  LYS A 251       0.513 -13.087 -22.968  1.00 65.54           H
ATOM   3787  CB  LYS A 251       0.906 -12.127 -24.822  1.00 65.54           C
ATOM   3788 1HB  LYS A 251       0.494 -12.636 -25.694  1.00 65.54           H
ATOM   3789 2HB  LYS A 251       0.929 -11.062 -25.057  1.00 65.54           H
ATOM   3790  CG  LYS A 251       2.327 -12.627 -24.558  1.00 65.54           C
ATOM   3791 1HG  LYS A 251       2.726 -12.146 -23.665  1.00 65.54           H
ATOM   3792 2HG  LYS A 251       2.308 -13.699 -24.360  1.00 65.54           H
ATOM   3793  CD  LYS A 251       3.241 -12.339 -25.750  1.00 65.54           C
ATOM   3794 1HD  LYS A 251       2.807 -12.762 -26.656  1.00 65.54           H
ATOM   3795 2HD  LYS A 251       3.315 -11.262 -25.905  1.00 65.54           H
ATOM   3796  CE  LYS A 251       4.637 -12.924 -25.526  1.00 65.54           C
ATOM   3797 1HE  LYS A 251       5.018 -12.609 -24.554  1.00 65.54           H
ATOM   3798 2HE  LYS A 251       4.583 -14.012 -25.510  1.00 65.54           H
ATOM   3799  NZ  LYS A 251       5.562 -12.483 -26.593  1.00 65.54           N
ATOM   3800 1HZ  LYS A 251       6.463 -12.929 -26.465  1.00 65.54           H
ATOM   3801 2HZ  LYS A 251       5.182 -12.741 -27.497  1.00 65.54           H
ATOM   3802 3HZ  LYS A 251       5.674 -11.476 -26.549  1.00 65.54           H
ATOM   3803  HN  LYS A 251      -1.414 -12.974 -25.008  1.00 65.54           H
ATOM   3804  N   ALA A 252      -1.266 -10.351 -23.250  1.00 65.76           N
ATOM   3805  CA  ALA A 252      -1.604  -9.091 -22.610  1.00 65.76           C
ATOM   3806  C   ALA A 252      -2.181  -9.369 -21.220  1.00 65.76           C
ATOM   3807  O   ALA A 252      -1.960  -8.599 -20.287  1.00 65.76           O
ATOM   3808  HA  ALA A 252      -0.685  -8.515 -22.504  1.00 65.76           H
ATOM   3809  CB  ALA A 252      -2.575  -8.311 -23.499  1.00 65.76           C
ATOM   3810 1HB  ALA A 252      -2.106  -8.115 -24.463  1.00 65.76           H
ATOM   3811 2HB  ALA A 252      -3.481  -8.898 -23.649  1.00 65.76           H
ATOM   3812 3HB  ALA A 252      -2.828  -7.366 -23.019  1.00 65.76           H
ATOM   3813  HN  ALA A 252      -1.830 -10.588 -24.041  1.00 65.76           H
ATOM   3814  N   LEU A 253      -2.910 -10.471 -21.127  1.00 76.43           N
ATOM   3815  CA  LEU A 253      -3.591 -10.815 -19.890  1.00 76.43           C
ATOM   3816  C   LEU A 253      -2.560 -11.263 -18.852  1.00 76.43           C
ATOM   3817  O   LEU A 253      -2.759 -11.075 -17.653  1.00 76.43           O
ATOM   3818  HA  LEU A 253      -4.080  -9.912 -19.524  1.00 76.43           H
ATOM   3819  CB  LEU A 253      -4.688 -11.849 -20.152  1.00 76.43           C
ATOM   3820 1HB  LEU A 253      -4.333 -12.541 -20.916  1.00 76.43           H
ATOM   3821 2HB  LEU A 253      -4.838 -12.429 -19.242  1.00 76.43           H
ATOM   3822  CG  LEU A 253      -6.042 -11.292 -20.598  1.00 76.43           C
ATOM   3823  HG  LEU A 253      -5.874 -10.324 -21.071  1.00 76.43           H
ATOM   3824  CD1 LEU A 253      -6.691 -12.200 -21.644  1.00 76.43           C
ATOM   3825 1HD1 LEU A 253      -6.039 -12.274 -22.515  1.00 76.43           H
ATOM   3826 2HD1 LEU A 253      -6.844 -13.192 -21.220  1.00 76.43           H
ATOM   3827 3HD1 LEU A 253      -7.651 -11.781 -21.943  1.00 76.43           H
ATOM   3828  CD2 LEU A 253      -6.959 -11.055 -19.397  1.00 76.43           C
ATOM   3829 1HD2 LEU A 253      -7.124 -11.997 -18.874  1.00 76.43           H
ATOM   3830 2HD2 LEU A 253      -6.493 -10.339 -18.719  1.00 76.43           H
ATOM   3831 3HD2 LEU A 253      -7.915 -10.659 -19.742  1.00 76.43           H
ATOM   3832  HN  LEU A 253      -3.039 -11.122 -21.875  1.00 76.43           H
ATOM   3833  N   LYS A 254      -1.480 -11.846 -19.352  1.00 76.20           N
ATOM   3834  CA  LYS A 254      -0.427 -12.342 -18.482  1.00 76.20           C
ATOM   3835  C   LYS A 254       0.004 -11.228 -17.525  1.00 76.20           C
ATOM   3836  O   LYS A 254       0.179 -11.465 -16.330  1.00 76.20           O
ATOM   3837  HA  LYS A 254      -0.846 -13.159 -17.894  1.00 76.20           H
ATOM   3838  CB  LYS A 254       0.723 -12.921 -19.308  1.00 76.20           C
ATOM   3839 1HB  LYS A 254       0.336 -13.664 -20.006  1.00 76.20           H
ATOM   3840 2HB  LYS A 254       1.181 -12.132 -19.904  1.00 76.20           H
ATOM   3841  CG  LYS A 254       1.778 -13.564 -18.405  1.00 76.20           C
ATOM   3842 1HG  LYS A 254       2.206 -12.808 -17.746  1.00 76.20           H
ATOM   3843 2HG  LYS A 254       1.308 -14.313 -17.768  1.00 76.20           H
ATOM   3844  CD  LYS A 254       2.887 -14.213 -19.235  1.00 76.20           C
ATOM   3845 1HD  LYS A 254       2.460 -14.977 -19.885  1.00 76.20           H
ATOM   3846 2HD  LYS A 254       3.348 -13.466 -19.880  1.00 76.20           H
ATOM   3847  CE  LYS A 254       3.951 -14.841 -18.332  1.00 76.20           C
ATOM   3848 1HE  LYS A 254       4.439 -14.066 -17.741  1.00 76.20           H
ATOM   3849 2HE  LYS A 254       3.480 -15.528 -17.629  1.00 76.20           H
ATOM   3850  NZ  LYS A 254       4.957 -15.563 -19.141  1.00 76.20           N
ATOM   3851 1HZ  LYS A 254       5.651 -15.977 -18.528  1.00 76.20           H
ATOM   3852 2HZ  LYS A 254       4.500 -16.294 -19.676  1.00 76.20           H
ATOM   3853 3HZ  LYS A 254       5.411 -14.914 -19.775  1.00 76.20           H
ATOM   3854  HN  LYS A 254      -1.319 -11.981 -20.329  1.00 76.20           H
ATOM   3855  N   VAL A 255       0.163 -10.038 -18.085  1.00 76.57           N
ATOM   3856  CA  VAL A 255       0.647  -8.906 -17.314  1.00 76.57           C
ATOM   3857  C   VAL A 255      -0.274  -8.681 -16.113  1.00 76.57           C
ATOM   3858  O   VAL A 255       0.197  -8.484 -14.994  1.00 76.57           O
ATOM   3859  HA  VAL A 255       1.643  -9.158 -16.950  1.00 76.57           H
ATOM   3860  CB  VAL A 255       0.769  -7.674 -18.213  1.00 76.57           C
ATOM   3861  HB  VAL A 255      -0.222  -7.444 -18.602  1.00 76.57           H
ATOM   3862  CG1 VAL A 255       1.254  -6.461 -17.417  1.00 76.57           C
ATOM   3863 1HG1 VAL A 255       0.545  -6.242 -16.619  1.00 76.57           H
ATOM   3864 2HG1 VAL A 255       2.232  -6.677 -16.985  1.00 76.57           H
ATOM   3865 3HG1 VAL A 255       1.332  -5.599 -18.080  1.00 76.57           H
ATOM   3866  CG2 VAL A 255       1.689  -7.953 -19.403  1.00 76.57           C
ATOM   3867 1HG2 VAL A 255       2.682  -8.220 -19.040  1.00 76.57           H
ATOM   3868 2HG2 VAL A 255       1.283  -8.776 -19.991  1.00 76.57           H
ATOM   3869 3HG2 VAL A 255       1.758  -7.061 -20.025  1.00 76.57           H
ATOM   3870  HN  VAL A 255      -0.033  -9.842 -19.046  1.00 76.57           H
ATOM   3871  N   THR A 256      -1.570  -8.719 -16.386  1.00 76.99           N
ATOM   3872  CA  THR A 256      -2.557  -8.377 -15.377  1.00 76.99           C
ATOM   3873  C   THR A 256      -2.518  -9.387 -14.229  1.00 76.99           C
ATOM   3874  O   THR A 256      -2.554  -9.006 -13.060  1.00 76.99           O
ATOM   3875  HA  THR A 256      -2.298  -7.405 -14.957  1.00 76.99           H
ATOM   3876  CB  THR A 256      -3.922  -8.289 -16.062  1.00 76.99           C
ATOM   3877  HB  THR A 256      -4.390  -9.271 -16.127  1.00 76.99           H
ATOM   3878  OG1 THR A 256      -3.645  -7.656 -17.309  1.00 76.99           O
ATOM   3879  HG1 THR A 256      -4.378  -7.849 -17.961  1.00 76.99           H
ATOM   3880  CG2 THR A 256      -4.871  -7.319 -15.355  1.00 76.99           C
ATOM   3881 1HG2 THR A 256      -4.433  -6.321 -15.350  1.00 76.99           H
ATOM   3882 2HG2 THR A 256      -5.032  -7.650 -14.330  1.00 76.99           H
ATOM   3883 3HG2 THR A 256      -5.825  -7.294 -15.883  1.00 76.99           H
ATOM   3884  HN  THR A 256      -1.946  -8.977 -17.276  1.00 76.99           H
ATOM   3885  N   ILE A 257      -2.446 -10.657 -14.602  1.00 80.07           N
ATOM   3886  CA  ILE A 257      -2.510 -11.729 -13.623  1.00 80.07           C
ATOM   3887  C   ILE A 257      -1.310 -11.625 -12.680  1.00 80.07           C
ATOM   3888  O   ILE A 257      -1.452 -11.784 -11.469  1.00 80.07           O
ATOM   3889  HA  ILE A 257      -3.420 -11.586 -13.041  1.00 80.07           H
ATOM   3890  CB  ILE A 257      -2.627 -13.085 -14.322  1.00 80.07           C
ATOM   3891  HB  ILE A 257      -1.811 -13.172 -15.039  1.00 80.07           H
ATOM   3892  CG1 ILE A 257      -3.934 -13.184 -15.111  1.00 80.07           C
ATOM   3893 1HG1 ILE A 257      -4.772 -13.291 -14.422  1.00 80.07           H
ATOM   3894 2HG1 ILE A 257      -4.096 -12.263 -15.670  1.00 80.07           H
ATOM   3895  CG2 ILE A 257      -2.473 -14.232 -13.321  1.00 80.07           C
ATOM   3896 1HG2 ILE A 257      -1.496 -14.169 -12.843  1.00 80.07           H
ATOM   3897 2HG2 ILE A 257      -3.253 -14.161 -12.563  1.00 80.07           H
ATOM   3898 3HG2 ILE A 257      -2.561 -15.185 -13.844  1.00 80.07           H
ATOM   3899  CD1 ILE A 257      -3.904 -14.373 -16.073  1.00 80.07           C
ATOM   3900 1HD1 ILE A 257      -3.080 -14.251 -16.776  1.00 80.07           H
ATOM   3901 2HD1 ILE A 257      -3.766 -15.295 -15.508  1.00 80.07           H
ATOM   3902 3HD1 ILE A 257      -4.845 -14.420 -16.622  1.00 80.07           H
ATOM   3903  HN  ILE A 257      -2.346 -10.956 -15.551  1.00 80.07           H
ATOM   3904  N   THR A 258      -0.154 -11.358 -13.271  1.00 83.73           N
ATOM   3905  CA  THR A 258       1.079 -11.288 -12.506  1.00 83.73           C
ATOM   3906  C   THR A 258       0.996 -10.175 -11.460  1.00 83.73           C
ATOM   3907  O   THR A 258       1.296 -10.396 -10.288  1.00 83.73           O
ATOM   3908  HA  THR A 258       1.202 -12.227 -11.965  1.00 83.73           H
ATOM   3909  CB  THR A 258       2.237 -11.111 -13.491  1.00 83.73           C
ATOM   3910  HB  THR A 258       2.174 -10.147 -13.996  1.00 83.73           H
ATOM   3911  OG1 THR A 258       2.152 -12.255 -14.336  1.00 83.73           O
ATOM   3912  HG1 THR A 258       1.538 -12.069 -15.103  1.00 83.73           H
ATOM   3913  CG2 THR A 258       3.604 -11.246 -12.818  1.00 83.73           C
ATOM   3914 1HG2 THR A 258       3.693 -12.236 -12.370  1.00 83.73           H
ATOM   3915 2HG2 THR A 258       3.704 -10.486 -12.042  1.00 83.73           H
ATOM   3916 3HG2 THR A 258       4.390 -11.112 -13.561  1.00 83.73           H
ATOM   3917  HN  THR A 258      -0.053 -11.191 -14.252  1.00 83.73           H
ATOM   3918  N   VAL A 259       0.587  -9.002 -11.922  1.00 81.79           N
ATOM   3919  CA  VAL A 259       0.512  -7.841 -11.052  1.00 81.79           C
ATOM   3920  C   VAL A 259      -0.451  -8.133  -9.899  1.00 81.79           C
ATOM   3921  O   VAL A 259      -0.150  -7.838  -8.744  1.00 81.79           O
ATOM   3922  HA  VAL A 259       1.508  -7.671 -10.642  1.00 81.79           H
ATOM   3923  CB  VAL A 259       0.116  -6.605 -11.862  1.00 81.79           C
ATOM   3924  HB  VAL A 259      -0.785  -6.848 -12.426  1.00 81.79           H
ATOM   3925  CG1 VAL A 259      -0.210  -5.427 -10.942  1.00 81.79           C
ATOM   3926 1HG1 VAL A 259      -1.039  -5.695 -10.287  1.00 81.79           H
ATOM   3927 2HG1 VAL A 259       0.665  -5.184 -10.339  1.00 81.79           H
ATOM   3928 3HG1 VAL A 259      -0.488  -4.562 -11.544  1.00 81.79           H
ATOM   3929  CG2 VAL A 259       1.211  -6.232 -12.864  1.00 81.79           C
ATOM   3930 1HG2 VAL A 259       2.136  -6.017 -12.328  1.00 81.79           H
ATOM   3931 2HG2 VAL A 259       1.374  -7.063 -13.550  1.00 81.79           H
ATOM   3932 3HG2 VAL A 259       0.904  -5.350 -13.427  1.00 81.79           H
ATOM   3933  HN  VAL A 259       0.311  -8.839 -12.869  1.00 81.79           H
ATOM   3934  N   LEU A 260      -1.590  -8.710 -10.254  1.00 82.50           N
ATOM   3935  CA  LEU A 260      -2.626  -8.987  -9.273  1.00 82.50           C
ATOM   3936  C   LEU A 260      -2.087  -9.972  -8.234  1.00 82.50           C
ATOM   3937  O   LEU A 260      -2.286  -9.786  -7.035  1.00 82.50           O
ATOM   3938  HA  LEU A 260      -2.859  -8.048  -8.770  1.00 82.50           H
ATOM   3939  CB  LEU A 260      -3.906  -9.461  -9.965  1.00 82.50           C
ATOM   3940 1HB  LEU A 260      -4.130  -8.773 -10.780  1.00 82.50           H
ATOM   3941 2HB  LEU A 260      -3.713 -10.435 -10.413  1.00 82.50           H
ATOM   3942  CG  LEU A 260      -5.145  -9.575  -9.076  1.00 82.50           C
ATOM   3943  HG  LEU A 260      -4.923 -10.272  -8.267  1.00 82.50           H
ATOM   3944  CD1 LEU A 260      -5.484  -8.230  -8.431  1.00 82.50           C
ATOM   3945 1HD1 LEU A 260      -4.645  -7.898  -7.820  1.00 82.50           H
ATOM   3946 2HD1 LEU A 260      -5.680  -7.493  -9.211  1.00 82.50           H
ATOM   3947 3HD1 LEU A 260      -6.370  -8.340  -7.805  1.00 82.50           H
ATOM   3948  CD2 LEU A 260      -6.329 -10.152  -9.856  1.00 82.50           C
ATOM   3949 1HD2 LEU A 260      -6.561  -9.499 -10.697  1.00 82.50           H
ATOM   3950 2HD2 LEU A 260      -6.071 -11.144 -10.226  1.00 82.50           H
ATOM   3951 3HD2 LEU A 260      -7.196 -10.222  -9.200  1.00 82.50           H
ATOM   3952  HN  LEU A 260      -1.810  -8.985 -11.190  1.00 82.50           H
ATOM   3953  N   THR A 261      -1.416 -11.000  -8.733  1.00 84.26           N
ATOM   3954  CA  THR A 261      -0.949 -12.076  -7.874  1.00 84.26           C
ATOM   3955  C   THR A 261       0.078 -11.550  -6.870  1.00 84.26           C
ATOM   3956  O   THR A 261       0.011 -11.867  -5.684  1.00 84.26           O
ATOM   3957  HA  THR A 261      -1.796 -12.449  -7.299  1.00 84.26           H
ATOM   3958  CB  THR A 261      -0.408 -13.193  -8.769  1.00 84.26           C
ATOM   3959  HB  THR A 261       0.493 -12.871  -9.292  1.00 84.26           H
ATOM   3960  OG1 THR A 261      -1.512 -13.538  -9.601  1.00 84.26           O
ATOM   3961  HG1 THR A 261      -1.423 -13.089 -10.490  1.00 84.26           H
ATOM   3962  CG2 THR A 261      -0.113 -14.477  -7.990  1.00 84.26           C
ATOM   3963 1HG2 THR A 261      -1.030 -14.836  -7.522  1.00 84.26           H
ATOM   3964 2HG2 THR A 261       0.631 -14.272  -7.220  1.00 84.26           H
ATOM   3965 3HG2 THR A 261       0.268 -15.236  -8.672  1.00 84.26           H
ATOM   3966  HN  THR A 261      -1.191 -11.105  -9.701  1.00 84.26           H
ATOM   3967  N   VAL A 262       1.005 -10.754  -7.383  1.00 87.51           N
ATOM   3968  CA  VAL A 262       2.096 -10.251  -6.565  1.00 87.51           C
ATOM   3969  C   VAL A 262       1.528  -9.364  -5.455  1.00 87.51           C
ATOM   3970  O   VAL A 262       1.952  -9.456  -4.304  1.00 87.51           O
ATOM   3971  HA  VAL A 262       2.589 -11.110  -6.110  1.00 87.51           H
ATOM   3972  CB  VAL A 262       3.119  -9.528  -7.443  1.00 87.51           C
ATOM   3973  HB  VAL A 262       2.589  -8.773  -8.024  1.00 87.51           H
ATOM   3974  CG1 VAL A 262       4.167  -8.813  -6.589  1.00 87.51           C
ATOM   3975 1HG1 VAL A 262       3.675  -8.079  -5.949  1.00 87.51           H
ATOM   3976 2HG1 VAL A 262       4.691  -9.542  -5.970  1.00 87.51           H
ATOM   3977 3HG1 VAL A 262       4.882  -8.307  -7.238  1.00 87.51           H
ATOM   3978  CG2 VAL A 262       3.781 -10.497  -8.425  1.00 87.51           C
ATOM   3979 1HG2 VAL A 262       4.291 -11.285  -7.870  1.00 87.51           H
ATOM   3980 2HG2 VAL A 262       3.019 -10.940  -9.067  1.00 87.51           H
ATOM   3981 3HG2 VAL A 262       4.503  -9.957  -9.037  1.00 87.51           H
ATOM   3982  HN  VAL A 262       1.019 -10.453  -8.337  1.00 87.51           H
ATOM   3983  N   PHE A 263       0.578  -8.525  -5.840  1.00 85.43           N
ATOM   3984  CA  PHE A 263      -0.053  -7.623  -4.892  1.00 85.43           C
ATOM   3985  C   PHE A 263      -0.687  -8.399  -3.735  1.00 85.43           C
ATOM   3986  O   PHE A 263      -0.484  -8.058  -2.570  1.00 85.43           O
ATOM   3987  HA  PHE A 263       0.725  -6.966  -4.503  1.00 85.43           H
ATOM   3988  CB  PHE A 263      -1.152  -6.874  -5.649  1.00 85.43           C
ATOM   3989 1HB  PHE A 263      -0.705  -6.356  -6.498  1.00 85.43           H
ATOM   3990 2HB  PHE A 263      -1.858  -7.598  -6.054  1.00 85.43           H
ATOM   3991  CG  PHE A 263      -1.916  -5.860  -4.796  1.00 85.43           C
ATOM   3992  CD1 PHE A 263      -3.174  -6.145  -4.364  1.00 85.43           C
ATOM   3993  HD1 PHE A 263      -3.637  -7.097  -4.626  1.00 85.43           H
ATOM   3994  CD2 PHE A 263      -1.338  -4.673  -4.469  1.00 85.43           C
ATOM   3995  HD2 PHE A 263      -0.330  -4.444  -4.816  1.00 85.43           H
ATOM   3996  CE1 PHE A 263      -3.883  -5.204  -3.572  1.00 85.43           C
ATOM   3997  HE1 PHE A 263      -4.891  -5.433  -3.226  1.00 85.43           H
ATOM   3998  CE2 PHE A 263      -2.047  -3.732  -3.677  1.00 85.43           C
ATOM   3999  HE2 PHE A 263      -1.584  -2.781  -3.415  1.00 85.43           H
ATOM   4000  CZ  PHE A 263      -3.305  -4.017  -3.245  1.00 85.43           C
ATOM   4001  HZ  PHE A 263      -3.849  -3.295  -2.637  1.00 85.43           H
ATOM   4002  HN  PHE A 263       0.239  -8.456  -6.778  1.00 85.43           H
ATOM   4003  N   VAL A 264      -1.440  -9.427  -4.096  1.00 84.28           N
ATOM   4004  CA  VAL A 264      -2.250 -10.140  -3.123  1.00 84.28           C
ATOM   4005  C   VAL A 264      -1.333 -10.867  -2.137  1.00 84.28           C
ATOM   4006  O   VAL A 264      -1.547 -10.810  -0.927  1.00 84.28           O
ATOM   4007  HA  VAL A 264      -2.835  -9.400  -2.577  1.00 84.28           H
ATOM   4008  CB  VAL A 264      -3.223 -11.079  -3.839  1.00 84.28           C
ATOM   4009  HB  VAL A 264      -2.641 -11.732  -4.490  1.00 84.28           H
ATOM   4010  CG1 VAL A 264      -3.971 -11.960  -2.837  1.00 84.28           C
ATOM   4011 1HG1 VAL A 264      -3.256 -12.560  -2.276  1.00 84.28           H
ATOM   4012 2HG1 VAL A 264      -4.536 -11.330  -2.150  1.00 84.28           H
ATOM   4013 3HG1 VAL A 264      -4.656 -12.618  -3.373  1.00 84.28           H
ATOM   4014  CG2 VAL A 264      -4.200 -10.292  -4.715  1.00 84.28           C
ATOM   4015 1HG2 VAL A 264      -4.772  -9.604  -4.093  1.00 84.28           H
ATOM   4016 2HG2 VAL A 264      -3.644  -9.728  -5.464  1.00 84.28           H
ATOM   4017 3HG2 VAL A 264      -4.880 -10.984  -5.212  1.00 84.28           H
ATOM   4018  HN  VAL A 264      -1.502  -9.773  -5.032  1.00 84.28           H
ATOM   4019  N   LEU A 265      -0.331 -11.533  -2.691  1.00 88.47           N
ATOM   4020  CA  LEU A 265       0.558 -12.353  -1.887  1.00 88.47           C
ATOM   4021  C   LEU A 265       1.321 -11.459  -0.906  1.00 88.47           C
ATOM   4022  O   LEU A 265       1.676 -11.894   0.188  1.00 88.47           O
ATOM   4023  HA  LEU A 265      -0.062 -13.043  -1.314  1.00 88.47           H
ATOM   4024  CB  LEU A 265       1.466 -13.197  -2.783  1.00 88.47           C
ATOM   4025 1HB  LEU A 265       1.950 -12.536  -3.502  1.00 88.47           H
ATOM   4026 2HB  LEU A 265       2.255 -13.628  -2.165  1.00 88.47           H
ATOM   4027  CG  LEU A 265       0.784 -14.330  -3.552  1.00 88.47           C
ATOM   4028  HG  LEU A 265      -0.010 -13.899  -4.162  1.00 88.47           H
ATOM   4029  CD1 LEU A 265       1.765 -15.014  -4.506  1.00 88.47           C
ATOM   4030 1HD1 LEU A 265       2.145 -14.285  -5.221  1.00 88.47           H
ATOM   4031 2HD1 LEU A 265       2.596 -15.430  -3.936  1.00 88.47           H
ATOM   4032 3HD1 LEU A 265       1.254 -15.815  -5.040  1.00 88.47           H
ATOM   4033  CD2 LEU A 265       0.128 -15.326  -2.594  1.00 88.47           C
ATOM   4034 1HD2 LEU A 265       0.887 -15.755  -1.940  1.00 88.47           H
ATOM   4035 2HD2 LEU A 265      -0.621 -14.811  -1.992  1.00 88.47           H
ATOM   4036 3HD2 LEU A 265      -0.350 -16.121  -3.167  1.00 88.47           H
ATOM   4037  HN  LEU A 265      -0.124 -11.520  -3.670  1.00 88.47           H
ATOM   4038  N   SER A 266       1.549 -10.226  -1.334  1.00 90.26           N
ATOM   4039  CA  SER A 266       2.340  -9.295  -0.547  1.00 90.26           C
ATOM   4040  C   SER A 266       1.481  -8.692   0.567  1.00 90.26           C
ATOM   4041  O   SER A 266       1.954  -8.506   1.687  1.00 90.26           O
ATOM   4042  HA  SER A 266       3.151  -9.889  -0.126  1.00 90.26           H
ATOM   4043  CB  SER A 266       2.923  -8.187  -1.426  1.00 90.26           C
ATOM   4044 1HB  SER A 266       3.624  -7.592  -0.841  1.00 90.26           H
ATOM   4045 2HB  SER A 266       3.488  -8.633  -2.244  1.00 90.26           H
ATOM   4046  OG  SER A 266       1.909  -7.338  -1.958  1.00 90.26           O
ATOM   4047  HG  SER A 266       1.455  -7.788  -2.728  1.00 90.26           H
ATOM   4048  HN  SER A 266       1.206  -9.862  -2.200  1.00 90.26           H
ATOM   4049  N   GLN A 267       0.236  -8.404   0.220  1.00 89.49           N
ATOM   4050  CA  GLN A 267      -0.617  -7.609   1.087  1.00 89.49           C
ATOM   4051  C   GLN A 267      -1.358  -8.511   2.076  1.00 89.49           C
ATOM   4052  O   GLN A 267      -1.653  -8.099   3.197  1.00 89.49           O
ATOM   4053  HA  GLN A 267       0.057  -6.944   1.626  1.00 89.49           H
ATOM   4054  CB  GLN A 267      -1.601  -6.769   0.269  1.00 89.49           C
ATOM   4055 1HB  GLN A 267      -2.174  -7.418  -0.394  1.00 89.49           H
ATOM   4056 2HB  GLN A 267      -2.314  -6.285   0.936  1.00 89.49           H
ATOM   4057  CG  GLN A 267      -0.865  -5.711  -0.555  1.00 89.49           C
ATOM   4058 1HG  GLN A 267      -0.160  -6.196  -1.230  1.00 89.49           H
ATOM   4059 2HG  GLN A 267      -1.577  -5.167  -1.175  1.00 89.49           H
ATOM   4060  CD  GLN A 267      -0.118  -4.731   0.352  1.00 89.49           C
ATOM   4061  OE1 GLN A 267      -0.595  -4.329   1.401  1.00 89.49           O
ATOM   4062  NE2 GLN A 267       1.077  -4.371  -0.108  1.00 89.49           N
ATOM   4063 1HE2 GLN A 267       1.409  -4.738  -0.976  1.00 89.49           H
ATOM   4064 2HE2 GLN A 267       1.642  -3.733   0.415  1.00 89.49           H
ATOM   4065  HN  GLN A 267      -0.191  -8.703  -0.633  1.00 89.49           H
ATOM   4066  N   PHE A 268      -1.636  -9.726   1.626  1.00 89.89           N
ATOM   4067  CA  PHE A 268      -2.520 -10.613   2.363  1.00 89.89           C
ATOM   4068  C   PHE A 268      -1.994 -10.858   3.779  1.00 89.89           C
ATOM   4069  O   PHE A 268      -2.722 -10.680   4.754  1.00 89.89           O
ATOM   4070  HA  PHE A 268      -3.494 -10.127   2.418  1.00 89.89           H
ATOM   4071  CB  PHE A 268      -2.551 -11.943   1.606  1.00 89.89           C
ATOM   4072 1HB  PHE A 268      -2.899 -11.762   0.589  1.00 89.89           H
ATOM   4073 2HB  PHE A 268      -1.536 -12.331   1.532  1.00 89.89           H
ATOM   4074  CG  PHE A 268      -3.442 -13.005   2.253  1.00 89.89           C
ATOM   4075  CD1 PHE A 268      -2.886 -13.989   3.010  1.00 89.89           C
ATOM   4076  HD1 PHE A 268      -1.807 -14.020   3.157  1.00 89.89           H
ATOM   4077  CD2 PHE A 268      -4.789 -12.967   2.070  1.00 89.89           C
ATOM   4078  HD2 PHE A 268      -5.234 -12.179   1.463  1.00 89.89           H
ATOM   4079  CE1 PHE A 268      -3.713 -14.975   3.610  1.00 89.89           C
ATOM   4080  HE1 PHE A 268      -3.267 -15.764   4.217  1.00 89.89           H
ATOM   4081  CE2 PHE A 268      -5.615 -13.953   2.670  1.00 89.89           C
ATOM   4082  HE2 PHE A 268      -6.695 -13.922   2.524  1.00 89.89           H
ATOM   4083  CZ  PHE A 268      -5.060 -14.937   3.428  1.00 89.89           C
ATOM   4084  HZ  PHE A 268      -5.694 -15.694   3.889  1.00 89.89           H
ATOM   4085  HN  PHE A 268      -1.270 -10.104   0.776  1.00 89.89           H
ATOM   4086  N   PRO A 269      -0.726 -11.269   3.917  1.00 93.25           N
ATOM   4087  CA  PRO A 269      -0.188 -11.629   5.231  1.00 93.25           C
ATOM   4088  C   PRO A 269      -0.397 -10.530   6.260  1.00 93.25           C
ATOM   4089  O   PRO A 269      -0.791 -10.802   7.393  1.00 93.25           O
ATOM   4090  HA  PRO A 269      -0.718 -12.495   5.628  1.00 93.25           H
ATOM   4091  CB  PRO A 269       1.297 -11.878   4.959  1.00 93.25           C
ATOM   4092 1HB  PRO A 269       1.889 -10.975   5.110  1.00 93.25           H
ATOM   4093 2HB  PRO A 269       1.704 -12.640   5.624  1.00 93.25           H
ATOM   4094  CG  PRO A 269       1.318 -12.329   3.504  1.00 93.25           C
ATOM   4095 1HG  PRO A 269       2.305 -12.208   3.057  1.00 93.25           H
ATOM   4096 2HG  PRO A 269       1.064 -13.384   3.403  1.00 93.25           H
ATOM   4097  CD  PRO A 269       0.282 -11.427   2.853  1.00 93.25           C
ATOM   4098 1HD  PRO A 269       0.708 -10.468   2.560  1.00 93.25           H
ATOM   4099 2HD  PRO A 269      -0.136 -11.876   1.952  1.00 93.25           H
ATOM   4100  N   TYR A 270      -0.124  -9.305   5.835  1.00 92.29           N
ATOM   4101  CA  TYR A 270      -0.187  -8.168   6.737  1.00 92.29           C
ATOM   4102  C   TYR A 270      -1.608  -7.966   7.266  1.00 92.29           C
ATOM   4103  O   TYR A 270      -1.805  -7.758   8.462  1.00 92.29           O
ATOM   4104  HA  TYR A 270       0.480  -8.367   7.576  1.00 92.29           H
ATOM   4105  CB  TYR A 270       0.213  -6.947   5.906  1.00 92.29           C
ATOM   4106 1HB  TYR A 270       1.271  -7.024   5.652  1.00 92.29           H
ATOM   4107 2HB  TYR A 270      -0.341  -6.962   4.968  1.00 92.29           H
ATOM   4108  CG  TYR A 270      -0.032  -5.610   6.607  1.00 92.29           C
ATOM   4109  CD1 TYR A 270      -1.008  -4.754   6.138  1.00 92.29           C
ATOM   4110  HD1 TYR A 270      -1.604  -5.031   5.268  1.00 92.29           H
ATOM   4111  CD2 TYR A 270       0.723  -5.259   7.708  1.00 92.29           C
ATOM   4112  HD2 TYR A 270       1.493  -5.935   8.078  1.00 92.29           H
ATOM   4113  CE1 TYR A 270      -1.239  -3.495   6.797  1.00 92.29           C
ATOM   4114  HE1 TYR A 270      -2.006  -2.810   6.437  1.00 92.29           H
ATOM   4115  CE2 TYR A 270       0.492  -4.000   8.367  1.00 92.29           C
ATOM   4116  HE2 TYR A 270       1.080  -3.710   9.238  1.00 92.29           H
ATOM   4117  CZ  TYR A 270      -0.478  -3.180   7.879  1.00 92.29           C
ATOM   4118  OH  TYR A 270      -0.696  -1.991   8.502  1.00 92.29           O
ATOM   4119  HH  TYR A 270      -0.085  -1.900   9.289  1.00 92.29           H
ATOM   4120  HN  TYR A 270       0.136  -9.085   4.895  1.00 92.29           H
ATOM   4121  N   ASN A 271      -2.562  -8.035   6.349  1.00 89.96           N
ATOM   4122  CA  ASN A 271      -3.949  -7.766   6.690  1.00 89.96           C
ATOM   4123  C   ASN A 271      -4.477  -8.890   7.583  1.00 89.96           C
ATOM   4124  O   ASN A 271      -5.405  -8.684   8.364  1.00 89.96           O
ATOM   4125  HA  ASN A 271      -3.937  -6.801   7.198  1.00 89.96           H
ATOM   4126  CB  ASN A 271      -4.823  -7.707   5.436  1.00 89.96           C
ATOM   4127 1HB  ASN A 271      -4.610  -8.566   4.799  1.00 89.96           H
ATOM   4128 2HB  ASN A 271      -5.874  -7.772   5.718  1.00 89.96           H
ATOM   4129  CG  ASN A 271      -4.578  -6.414   4.657  1.00 89.96           C
ATOM   4130  OD1 ASN A 271      -5.017  -5.339   5.032  1.00 89.96           O
ATOM   4131  ND2 ASN A 271      -3.854  -6.576   3.553  1.00 89.96           N
ATOM   4132 1HD2 ASN A 271      -3.523  -7.486   3.301  1.00 89.96           H
ATOM   4133 2HD2 ASN A 271      -3.639  -5.789   2.975  1.00 89.96           H
ATOM   4134  HN  ASN A 271      -2.400  -8.268   5.390  1.00 89.96           H
ATOM   4135  N   CYS A 272      -3.864 -10.056   7.437  1.00 92.04           N
ATOM   4136  CA  CYS A 272      -4.187 -11.183   8.295  1.00 92.04           C
ATOM   4137  C   CYS A 272      -3.857 -10.798   9.739  1.00 92.04           C
ATOM   4138  O   CYS A 272      -4.663 -11.015  10.642  1.00 92.04           O
ATOM   4139  HA  CYS A 272      -5.254 -11.370   8.178  1.00 92.04           H
ATOM   4140  CB  CYS A 272      -3.451 -12.453   7.861  1.00 92.04           C
ATOM   4141 1HB  CYS A 272      -2.392 -12.238   7.716  1.00 92.04           H
ATOM   4142 2HB  CYS A 272      -3.519 -13.208   8.645  1.00 92.04           H
ATOM   4143  SG  CYS A 272      -4.176 -13.097   6.309  1.00 92.04           S
ATOM   4144  HG  CYS A 272      -3.637 -12.178   5.513  1.00 92.04           H
ATOM   4145  HN  CYS A 272      -3.161 -10.236   6.750  1.00 92.04           H
ATOM   4146  N   ILE A 273      -2.671 -10.233   9.911  1.00 92.60           N
ATOM   4147  CA  ILE A 273      -2.216  -9.835  11.232  1.00 92.60           C
ATOM   4148  C   ILE A 273      -3.089  -8.686  11.742  1.00 92.60           C
ATOM   4149  O   ILE A 273      -3.434  -8.641  12.922  1.00 92.60           O
ATOM   4150  HA  ILE A 273      -2.349 -10.690  11.895  1.00 92.60           H
ATOM   4151  CB  ILE A 273      -0.722  -9.508  11.209  1.00 92.60           C
ATOM   4152  HB  ILE A 273      -0.554  -8.731  10.463  1.00 92.60           H
ATOM   4153  CG1 ILE A 273       0.099 -10.727  10.784  1.00 92.60           C
ATOM   4154 1HG1 ILE A 273      -0.213 -11.052   9.791  1.00 92.60           H
ATOM   4155 2HG1 ILE A 273       1.152 -10.454  10.713  1.00 92.60           H
ATOM   4156  CG2 ILE A 273      -0.262  -8.948  12.556  1.00 92.60           C
ATOM   4157 1HG2 ILE A 273      -0.815  -8.036  12.779  1.00 92.60           H
ATOM   4158 2HG2 ILE A 273      -0.446  -9.685  13.338  1.00 92.60           H
ATOM   4159 3HG2 ILE A 273       0.804  -8.725  12.512  1.00 92.60           H
ATOM   4160  CD1 ILE A 273      -0.070 -11.876  11.780  1.00 92.60           C
ATOM   4161 1HD1 ILE A 273       0.266 -11.555  12.766  1.00 92.60           H
ATOM   4162 2HD1 ILE A 273      -1.121 -12.162  11.829  1.00 92.60           H
ATOM   4163 3HD1 ILE A 273       0.524 -12.730  11.454  1.00 92.60           H
ATOM   4164  HN  ILE A 273      -2.027 -10.047   9.168  1.00 92.60           H
ATOM   4165  N   LEU A 274      -3.421  -7.786  10.828  1.00 91.28           N
ATOM   4166  CA  LEU A 274      -4.239  -6.636  11.173  1.00 91.28           C
ATOM   4167  C   LEU A 274      -5.583  -7.117  11.723  1.00 91.28           C
ATOM   4168  O   LEU A 274      -6.139  -6.507  12.634  1.00 91.28           O
ATOM   4169  HA  LEU A 274      -3.719  -6.090  11.961  1.00 91.28           H
ATOM   4170  CB  LEU A 274      -4.366  -5.691   9.976  1.00 91.28           C
ATOM   4171 1HB  LEU A 274      -3.414  -5.677   9.447  1.00 91.28           H
ATOM   4172 2HB  LEU A 274      -5.106  -6.104   9.290  1.00 91.28           H
ATOM   4173  CG  LEU A 274      -4.761  -4.249  10.299  1.00 91.28           C
ATOM   4174  HG  LEU A 274      -5.210  -4.232  11.292  1.00 91.28           H
ATOM   4175  CD1 LEU A 274      -3.530  -3.341  10.345  1.00 91.28           C
ATOM   4176 1HD1 LEU A 274      -2.844  -3.696  11.114  1.00 91.28           H
ATOM   4177 2HD1 LEU A 274      -3.030  -3.358   9.376  1.00 91.28           H
ATOM   4178 3HD1 LEU A 274      -3.839  -2.322  10.576  1.00 91.28           H
ATOM   4179  CD2 LEU A 274      -5.816  -3.736   9.317  1.00 91.28           C
ATOM   4180 1HD2 LEU A 274      -5.416  -3.770   8.304  1.00 91.28           H
ATOM   4181 2HD2 LEU A 274      -6.705  -4.363   9.379  1.00 91.28           H
ATOM   4182 3HD2 LEU A 274      -6.078  -2.708   9.570  1.00 91.28           H
ATOM   4183  HN  LEU A 274      -3.142  -7.834   9.869  1.00 91.28           H
ATOM   4184  N   LEU A 275      -6.066  -8.208  11.145  1.00 92.94           N
ATOM   4185  CA  LEU A 275      -7.321  -8.794  11.585  1.00 92.94           C
ATOM   4186  C   LEU A 275      -7.186  -9.244  13.041  1.00 92.94           C
ATOM   4187  O   LEU A 275      -8.049  -8.951  13.867  1.00 92.94           O
ATOM   4188  HA  LEU A 275      -8.081  -8.015  11.533  1.00 92.94           H
ATOM   4189  CB  LEU A 275      -7.752  -9.912  10.633  1.00 92.94           C
ATOM   4190 1HB  LEU A 275      -7.911  -9.480   9.645  1.00 92.94           H
ATOM   4191 2HB  LEU A 275      -6.930 -10.622  10.542  1.00 92.94           H
ATOM   4192  CG  LEU A 275      -9.013 -10.682  11.031  1.00 92.94           C
ATOM   4193  HG  LEU A 275      -8.873 -11.067  12.041  1.00 92.94           H
ATOM   4194  CD1 LEU A 275     -10.232  -9.758  11.063  1.00 92.94           C
ATOM   4195 1HD1 LEU A 275     -10.065  -8.962  11.789  1.00 92.94           H
ATOM   4196 2HD1 LEU A 275     -10.385  -9.323  10.076  1.00 92.94           H
ATOM   4197 3HD1 LEU A 275     -11.114 -10.331  11.349  1.00 92.94           H
ATOM   4198  CD2 LEU A 275      -9.231 -11.887  10.114  1.00 92.94           C
ATOM   4199 1HD2 LEU A 275      -9.340 -11.545   9.085  1.00 92.94           H
ATOM   4200 2HD2 LEU A 275      -8.375 -12.558  10.185  1.00 92.94           H
ATOM   4201 3HD2 LEU A 275     -10.134 -12.416  10.419  1.00 92.94           H
ATOM   4202  HN  LEU A 275      -5.616  -8.688  10.392  1.00 92.94           H
ATOM   4203  N   VAL A 276      -6.097  -9.949  13.311  1.00 94.04           N
ATOM   4204  CA  VAL A 276      -5.849 -10.461  14.648  1.00 94.04           C
ATOM   4205  C   VAL A 276      -5.828  -9.296  15.640  1.00 94.04           C
ATOM   4206  O   VAL A 276      -6.450  -9.367  16.699  1.00 94.04           O
ATOM   4207  HA  VAL A 276      -6.675 -11.125  14.904  1.00 94.04           H
ATOM   4208  CB  VAL A 276      -4.559 -11.282  14.663  1.00 94.04           C
ATOM   4209  HB  VAL A 276      -3.757 -10.654  14.276  1.00 94.04           H
ATOM   4210  CG1 VAL A 276      -4.187 -11.694  16.089  1.00 94.04           C
ATOM   4211 1HG1 VAL A 276      -4.041 -10.802  16.698  1.00 94.04           H
ATOM   4212 2HG1 VAL A 276      -4.990 -12.297  16.514  1.00 94.04           H
ATOM   4213 3HG1 VAL A 276      -3.266 -12.277  16.071  1.00 94.04           H
ATOM   4214  CG2 VAL A 276      -4.677 -12.506  13.752  1.00 94.04           C
ATOM   4215 1HG2 VAL A 276      -5.497 -13.137  14.096  1.00 94.04           H
ATOM   4216 2HG2 VAL A 276      -4.873 -12.181  12.730  1.00 94.04           H
ATOM   4217 3HG2 VAL A 276      -3.746 -13.072  13.782  1.00 94.04           H
ATOM   4218  HN  VAL A 276      -5.393 -10.171  12.636  1.00 94.04           H
ATOM   4219  N   GLN A 277      -5.106  -8.251  15.261  1.00 92.27           N
ATOM   4220  CA  GLN A 277      -4.977  -7.082  16.114  1.00 92.27           C
ATOM   4221  C   GLN A 277      -6.351  -6.458  16.371  1.00 92.27           C
ATOM   4222  O   GLN A 277      -6.594  -5.905  17.442  1.00 92.27           O
ATOM   4223  HA  GLN A 277      -4.558  -7.451  17.050  1.00 92.27           H
ATOM   4224  CB  GLN A 277      -4.017  -6.061  15.502  1.00 92.27           C
ATOM   4225 1HB  GLN A 277      -4.263  -5.908  14.452  1.00 92.27           H
ATOM   4226 2HB  GLN A 277      -4.137  -5.099  16.001  1.00 92.27           H
ATOM   4227  CG  GLN A 277      -2.565  -6.528  15.629  1.00 92.27           C
ATOM   4228 1HG  GLN A 277      -2.325  -6.699  16.679  1.00 92.27           H
ATOM   4229 2HG  GLN A 277      -2.440  -7.481  15.114  1.00 92.27           H
ATOM   4230  CD  GLN A 277      -1.603  -5.494  15.042  1.00 92.27           C
ATOM   4231  OE1 GLN A 277      -1.959  -4.683  14.203  1.00 92.27           O
ATOM   4232  NE2 GLN A 277      -0.367  -5.568  15.528  1.00 92.27           N
ATOM   4233 1HE2 GLN A 277      -0.141  -6.258  16.215  1.00 92.27           H
ATOM   4234 2HE2 GLN A 277       0.336  -4.934  15.206  1.00 92.27           H
ATOM   4235  HN  GLN A 277      -4.616  -8.196  14.391  1.00 92.27           H
ATOM   4236  N   THR A 278      -7.212  -6.569  15.370  1.00 92.57           N
ATOM   4237  CA  THR A 278      -8.542  -5.991  15.460  1.00 92.57           C
ATOM   4238  C   THR A 278      -9.390  -6.758  16.476  1.00 92.57           C
ATOM   4239  O   THR A 278     -10.074  -6.155  17.301  1.00 92.57           O
ATOM   4240  HA  THR A 278      -8.448  -4.969  15.828  1.00 92.57           H
ATOM   4241  CB  THR A 278      -9.146  -5.973  14.054  1.00 92.57           C
ATOM   4242  HB  THR A 278      -9.310  -6.987  13.688  1.00 92.57           H
ATOM   4243  OG1 THR A 278      -8.233  -5.185  13.294  1.00 92.57           O
ATOM   4244  HG1 THR A 278      -7.578  -5.778  12.825  1.00 92.57           H
ATOM   4245  CG2 THR A 278     -10.458  -5.189  13.990  1.00 92.57           C
ATOM   4246 1HG2 THR A 278     -10.279  -4.157  14.292  1.00 92.57           H
ATOM   4247 2HG2 THR A 278     -11.186  -5.643  14.662  1.00 92.57           H
ATOM   4248 3HG2 THR A 278     -10.843  -5.208  12.971  1.00 92.57           H
ATOM   4249  HN  THR A 278      -7.014  -7.042  14.512  1.00 92.57           H
ATOM   4250  N   ILE A 279      -9.317  -8.078  16.382  1.00 94.54           N
ATOM   4251  CA  ILE A 279     -10.078  -8.935  17.276  1.00 94.54           C
ATOM   4252  C   ILE A 279      -9.614  -8.704  18.715  1.00 94.54           C
ATOM   4253  O   ILE A 279     -10.433  -8.612  19.628  1.00 94.54           O
ATOM   4254  HA  ILE A 279     -11.125  -8.639  17.199  1.00 94.54           H
ATOM   4255  CB  ILE A 279      -9.987 -10.394  16.826  1.00 94.54           C
ATOM   4256  HB  ILE A 279      -8.933 -10.658  16.735  1.00 94.54           H
ATOM   4257  CG1 ILE A 279     -10.621 -10.584  15.447  1.00 94.54           C
ATOM   4258 1HG1 ILE A 279     -11.706 -10.530  15.531  1.00 94.54           H
ATOM   4259 2HG1 ILE A 279     -10.312  -9.774  14.786  1.00 94.54           H
ATOM   4260  CG2 ILE A 279     -10.598 -11.329  17.871  1.00 94.54           C
ATOM   4261 1HG2 ILE A 279     -10.062 -11.220  18.814  1.00 94.54           H
ATOM   4262 2HG2 ILE A 279     -11.647 -11.074  18.018  1.00 94.54           H
ATOM   4263 3HG2 ILE A 279     -10.519 -12.361  17.526  1.00 94.54           H
ATOM   4264  CD1 ILE A 279     -10.218 -11.928  14.838  1.00 94.54           C
ATOM   4265 1HD1 ILE A 279      -9.133 -11.969  14.732  1.00 94.54           H
ATOM   4266 2HD1 ILE A 279     -10.550 -12.736  15.489  1.00 94.54           H
ATOM   4267 3HD1 ILE A 279     -10.682 -12.037  13.858  1.00 94.54           H
ATOM   4268  HN  ILE A 279      -8.752  -8.561  15.713  1.00 94.54           H
ATOM   4269  N   ASP A 280      -8.301  -8.619  18.873  1.00 93.86           N
ATOM   4270  CA  ASP A 280      -7.714  -8.467  20.193  1.00 93.86           C
ATOM   4271  C   ASP A 280      -8.055  -7.081  20.743  1.00 93.86           C
ATOM   4272  O   ASP A 280      -8.238  -6.914  21.947  1.00 93.86           O
ATOM   4273  HA  ASP A 280      -8.145  -9.270  20.792  1.00 93.86           H
ATOM   4274  CB  ASP A 280      -6.190  -8.592  20.136  1.00 93.86           C
ATOM   4275 1HB  ASP A 280      -5.916  -9.507  19.612  1.00 93.86           H
ATOM   4276 2HB  ASP A 280      -5.775  -7.761  19.567  1.00 93.86           H
ATOM   4277  CG  ASP A 280      -5.588  -8.604  21.543  1.00 93.86           C
ATOM   4278  OD1 ASP A 280      -6.105  -9.381  22.375  1.00 93.86           O
ATOM   4279  OD2 ASP A 280      -4.625  -7.837  21.755  1.00 93.86           O
ATOM   4280  HN  ASP A 280      -7.644  -8.651  18.119  1.00 93.86           H
ATOM   4281  N   ALA A 281      -8.130  -6.121  19.832  1.00 91.53           N
ATOM   4282  CA  ALA A 281      -8.475  -4.760  20.206  1.00 91.53           C
ATOM   4283  C   ALA A 281      -9.869  -4.747  20.837  1.00 91.53           C
ATOM   4284  O   ALA A 281     -10.163  -3.905  21.685  1.00 91.53           O
ATOM   4285  HA  ALA A 281      -7.748  -4.424  20.946  1.00 91.53           H
ATOM   4286  CB  ALA A 281      -8.383  -3.853  18.977  1.00 91.53           C
ATOM   4287 1HB  ALA A 281      -7.367  -3.875  18.585  1.00 91.53           H
ATOM   4288 2HB  ALA A 281      -9.075  -4.206  18.213  1.00 91.53           H
ATOM   4289 3HB  ALA A 281      -8.642  -2.833  19.258  1.00 91.53           H
ATOM   4290  HN  ALA A 281      -7.960  -6.261  18.857  1.00 91.53           H
ATOM   4291  N   TYR A 282     -10.690  -5.690  20.400  1.00 90.44           N
ATOM   4292  CA  TYR A 282     -12.050  -5.791  20.903  1.00 90.44           C
ATOM   4293  C   TYR A 282     -12.116  -6.716  22.120  1.00 90.44           C
ATOM   4294  O   TYR A 282     -12.691  -6.357  23.147  1.00 90.44           O
ATOM   4295  HA  TYR A 282     -12.375  -4.793  21.197  1.00 90.44           H
ATOM   4296  CB  TYR A 282     -12.876  -6.400  19.769  1.00 90.44           C
ATOM   4297 1HB  TYR A 282     -12.737  -5.800  18.869  1.00 90.44           H
ATOM   4298 2HB  TYR A 282     -12.493  -7.397  19.549  1.00 90.44           H
ATOM   4299  CG  TYR A 282     -14.372  -6.500  20.072  1.00 90.44           C
ATOM   4300  CD1 TYR A 282     -14.922  -7.711  20.441  1.00 90.44           C
ATOM   4301  HD1 TYR A 282     -14.290  -8.596  20.516  1.00 90.44           H
ATOM   4302  CD2 TYR A 282     -15.171  -5.379  19.977  1.00 90.44           C
ATOM   4303  HD2 TYR A 282     -14.737  -4.423  19.685  1.00 90.44           H
ATOM   4304  CE1 TYR A 282     -16.330  -7.805  20.727  1.00 90.44           C
ATOM   4305  HE1 TYR A 282     -16.777  -8.755  21.019  1.00 90.44           H
ATOM   4306  CE2 TYR A 282     -16.580  -5.473  20.262  1.00 90.44           C
ATOM   4307  HE2 TYR A 282     -17.222  -4.596  20.191  1.00 90.44           H
ATOM   4308  CZ  TYR A 282     -17.089  -6.681  20.623  1.00 90.44           C
ATOM   4309  OH  TYR A 282     -18.419  -6.770  20.893  1.00 90.44           O
ATOM   4310  HH  TYR A 282     -18.846  -5.870  20.808  1.00 90.44           H
ATOM   4311  HN  TYR A 282     -10.441  -6.375  19.715  1.00 90.44           H
ATOM   4312  N   ALA A 283     -11.520  -7.889  21.965  1.00 92.05           N
ATOM   4313  CA  ALA A 283     -11.754  -8.977  22.900  1.00 92.05           C
ATOM   4314  C   ALA A 283     -10.666  -8.961  23.976  1.00 92.05           C
ATOM   4315  O   ALA A 283     -10.845  -9.527  25.053  1.00 92.05           O
ATOM   4316  HA  ALA A 283     -12.721  -8.807  23.372  1.00 92.05           H
ATOM   4317  CB  ALA A 283     -11.802 -10.303  22.139  1.00 92.05           C
ATOM   4318 1HB  ALA A 283     -12.610 -10.273  21.408  1.00 92.05           H
ATOM   4319 2HB  ALA A 283     -10.853 -10.462  21.626  1.00 92.05           H
ATOM   4320 3HB  ALA A 283     -11.977 -11.118  22.841  1.00 92.05           H
ATOM   4321  HN  ALA A 283     -10.889  -8.101  21.219  1.00 92.05           H
ATOM   4322  N   MET A 284      -9.562  -8.307  23.646  1.00 90.05           N
ATOM   4323  CA  MET A 284      -8.428  -8.248  24.553  1.00 90.05           C
ATOM   4324  C   MET A 284      -8.086  -9.638  25.094  1.00 90.05           C
ATOM   4325  O   MET A 284      -7.920  -9.814  26.300  1.00 90.05           O
ATOM   4326  HA  MET A 284      -7.596  -7.868  23.959  1.00 90.05           H
ATOM   4327  CB  MET A 284      -8.753  -7.312  25.718  1.00 90.05           C
ATOM   4328 1HB  MET A 284      -9.672  -7.638  26.206  1.00 90.05           H
ATOM   4329 2HB  MET A 284      -7.960  -7.364  26.464  1.00 90.05           H
ATOM   4330  CG  MET A 284      -8.911  -5.869  25.234  1.00 90.05           C
ATOM   4331 1HG  MET A 284      -7.956  -5.493  24.866  1.00 90.05           H
ATOM   4332 2HG  MET A 284      -9.612  -5.831  24.399  1.00 90.05           H
ATOM   4333  SD  MET A 284      -9.497  -4.838  26.568  1.00 90.05           S
ATOM   4334  CE  MET A 284     -11.255  -5.112  26.422  1.00 90.05           C
ATOM   4335 1HE  MET A 284     -11.592  -4.794  25.436  1.00 90.05           H
ATOM   4336 2HE  MET A 284     -11.470  -6.173  26.555  1.00 90.05           H
ATOM   4337 3HE  MET A 284     -11.777  -4.538  27.187  1.00 90.05           H
ATOM   4338  HN  MET A 284      -9.435  -7.824  22.780  1.00 90.05           H
ATOM   4339  N   PHE A 285      -7.991 -10.589  24.177  1.00 90.65           N
ATOM   4340  CA  PHE A 285      -7.841 -11.983  24.557  1.00 90.65           C
ATOM   4341  C   PHE A 285      -6.364 -12.352  24.716  1.00 90.65           C
ATOM   4342  O   PHE A 285      -6.038 -13.391  25.288  1.00 90.65           O
ATOM   4343  HA  PHE A 285      -8.351 -12.115  25.511  1.00 90.65           H
ATOM   4344  CB  PHE A 285      -8.445 -12.822  23.429  1.00 90.65           C
ATOM   4345 1HB  PHE A 285      -8.577 -13.845  23.781  1.00 90.65           H
ATOM   4346 2HB  PHE A 285      -9.436 -12.436  23.193  1.00 90.65           H
ATOM   4347  CG  PHE A 285      -7.604 -12.843  22.151  1.00 90.65           C
ATOM   4348  CD1 PHE A 285      -7.822 -11.917  21.179  1.00 90.65           C
ATOM   4349  HD1 PHE A 285      -8.595 -11.160  21.310  1.00 90.65           H
ATOM   4350  CD2 PHE A 285      -6.640 -13.788  21.986  1.00 90.65           C
ATOM   4351  HD2 PHE A 285      -6.466 -14.530  22.765  1.00 90.65           H
ATOM   4352  CE1 PHE A 285      -7.042 -11.936  19.992  1.00 90.65           C
ATOM   4353  HE1 PHE A 285      -7.217 -11.194  19.213  1.00 90.65           H
ATOM   4354  CE2 PHE A 285      -5.860 -13.807  20.799  1.00 90.65           C
ATOM   4355  HE2 PHE A 285      -5.087 -14.565  20.668  1.00 90.65           H
ATOM   4356  CZ  PHE A 285      -6.078 -12.881  19.828  1.00 90.65           C
ATOM   4357  HZ  PHE A 285      -5.479 -12.896  18.917  1.00 90.65           H
ATOM   4358  HN  PHE A 285      -8.016 -10.420  23.192  1.00 90.65           H
ATOM   4359  N   ILE A 286      -5.511 -11.480  24.200  1.00 90.93           N
ATOM   4360  CA  ILE A 286      -4.076 -11.681  24.311  1.00 90.93           C
ATOM   4361  C   ILE A 286      -3.584 -11.096  25.636  1.00 90.93           C
ATOM   4362  O   ILE A 286      -3.286  -9.906  25.720  1.00 90.93           O
ATOM   4363  HA  ILE A 286      -3.897 -12.756  24.320  1.00 90.93           H
ATOM   4364  CB  ILE A 286      -3.359 -11.114  23.084  1.00 90.93           C
ATOM   4365  HB  ILE A 286      -3.556 -10.043  23.038  1.00 90.93           H
ATOM   4366  CG1 ILE A 286      -3.907 -11.729  21.795  1.00 90.93           C
ATOM   4367 1HG1 ILE A 286      -3.638 -12.785  21.750  1.00 90.93           H
ATOM   4368 2HG1 ILE A 286      -4.995 -11.677  21.797  1.00 90.93           H
ATOM   4369  CG2 ILE A 286      -1.844 -11.289  23.205  1.00 90.93           C
ATOM   4370 1HG2 ILE A 286      -1.487 -10.766  24.092  1.00 90.93           H
ATOM   4371 2HG2 ILE A 286      -1.607 -12.350  23.289  1.00 90.93           H
ATOM   4372 3HG2 ILE A 286      -1.359 -10.878  22.320  1.00 90.93           H
ATOM   4373  CD1 ILE A 286      -3.357 -11.005  20.565  1.00 90.93           C
ATOM   4374 1HD1 ILE A 286      -3.648  -9.955  20.602  1.00 90.93           H
ATOM   4375 2HD1 ILE A 286      -2.270 -11.080  20.554  1.00 90.93           H
ATOM   4376 3HD1 ILE A 286      -3.762 -11.462  19.662  1.00 90.93           H
ATOM   4377  HN  ILE A 286      -5.785 -10.650  23.714  1.00 90.93           H
ATOM   4378  N   SER A 287      -3.516 -11.960  26.638  1.00 88.76           N
ATOM   4379  CA  SER A 287      -3.024 -11.554  27.944  1.00 88.76           C
ATOM   4380  C   SER A 287      -1.559 -11.966  28.102  1.00 88.76           C
ATOM   4381  O   SER A 287      -0.861 -11.466  28.983  1.00 88.76           O
ATOM   4382  HA  SER A 287      -3.120 -10.468  27.964  1.00 88.76           H
ATOM   4383  CB  SER A 287      -3.870 -12.161  29.065  1.00 88.76           C
ATOM   4384 1HB  SER A 287      -3.480 -11.836  30.030  1.00 88.76           H
ATOM   4385 2HB  SER A 287      -4.891 -11.786  28.992  1.00 88.76           H
ATOM   4386  OG  SER A 287      -3.883 -13.585  29.013  1.00 88.76           O
ATOM   4387  HG  SER A 287      -4.464 -13.948  29.741  1.00 88.76           H
ATOM   4388  HN  SER A 287      -3.788 -12.919  26.569  1.00 88.76           H
ATOM   4389  N   ASN A 288      -1.136 -12.875  27.236  1.00 92.49           N
ATOM   4390  CA  ASN A 288       0.191 -13.456  27.349  1.00 92.49           C
ATOM   4391  C   ASN A 288       1.196 -12.572  26.609  1.00 92.49           C
ATOM   4392  O   ASN A 288       1.039 -12.312  25.417  1.00 92.49           O
ATOM   4393  HA  ASN A 288       0.390 -13.508  28.419  1.00 92.49           H
ATOM   4394  CB  ASN A 288       0.236 -14.851  26.721  1.00 92.49           C
ATOM   4395 1HB  ASN A 288      -0.593 -15.450  27.098  1.00 92.49           H
ATOM   4396 2HB  ASN A 288       0.108 -14.772  25.642  1.00 92.49           H
ATOM   4397  CG  ASN A 288       1.561 -15.550  27.033  1.00 92.49           C
ATOM   4398  OD1 ASN A 288       2.631 -14.968  26.966  1.00 92.49           O
ATOM   4399  ND2 ASN A 288       1.430 -16.828  27.377  1.00 92.49           N
ATOM   4400 1HD2 ASN A 288       0.522 -17.246  27.413  1.00 92.49           H
ATOM   4401 2HD2 ASN A 288       2.240 -17.371  27.600  1.00 92.49           H
ATOM   4402  HN  ASN A 288      -1.681 -13.212  26.469  1.00 92.49           H
ATOM   4403  N   CYS A 289       2.206 -12.135  27.346  1.00 91.32           N
ATOM   4404  CA  CYS A 289       3.174 -11.195  26.806  1.00 91.32           C
ATOM   4405  C   CYS A 289       3.952 -11.894  25.689  1.00 91.32           C
ATOM   4406  O   CYS A 289       4.325 -11.265  24.700  1.00 91.32           O
ATOM   4407  HA  CYS A 289       2.606 -10.351  26.413  1.00 91.32           H
ATOM   4408  CB  CYS A 289       4.103 -10.652  27.894  1.00 91.32           C
ATOM   4409 1HB  CYS A 289       3.516 -10.177  28.681  1.00 91.32           H
ATOM   4410 2HB  CYS A 289       4.653 -11.471  28.357  1.00 91.32           H
ATOM   4411  SG  CYS A 289       5.272  -9.443  27.173  1.00 91.32           S
ATOM   4412  HN  CYS A 289       2.368 -12.411  28.293  1.00 91.32           H
ATOM   4413  N   ALA A 290       4.173 -13.185  25.885  1.00 93.61           N
ATOM   4414  CA  ALA A 290       4.942 -13.966  24.930  1.00 93.61           C
ATOM   4415  C   ALA A 290       4.212 -13.982  23.586  1.00 93.61           C
ATOM   4416  O   ALA A 290       4.834 -13.835  22.535  1.00 93.61           O
ATOM   4417  HA  ALA A 290       5.908 -13.477  24.803  1.00 93.61           H
ATOM   4418  CB  ALA A 290       5.170 -15.373  25.487  1.00 93.61           C
ATOM   4419 1HB  ALA A 290       5.718 -15.307  26.427  1.00 93.61           H
ATOM   4420 2HB  ALA A 290       4.209 -15.855  25.660  1.00 93.61           H
ATOM   4421 3HB  ALA A 290       5.747 -15.958  24.771  1.00 93.61           H
ATOM   4422  HN  ALA A 290       3.838 -13.697  26.677  1.00 93.61           H
ATOM   4423  N   VAL A 291       2.901 -14.163  23.663  1.00 93.71           N
ATOM   4424  CA  VAL A 291       2.079 -14.199  22.465  1.00 93.71           C
ATOM   4425  C   VAL A 291       2.058 -12.810  21.824  1.00 93.71           C
ATOM   4426  O   VAL A 291       2.163 -12.684  20.605  1.00 93.71           O
ATOM   4427  HA  VAL A 291       2.542 -14.900  21.770  1.00 93.71           H
ATOM   4428  CB  VAL A 291       0.682 -14.722  22.805  1.00 93.71           C
ATOM   4429  HB  VAL A 291       0.248 -14.059  23.553  1.00 93.71           H
ATOM   4430  CG1 VAL A 291      -0.226 -14.700  21.574  1.00 93.71           C
ATOM   4431 1HG1 VAL A 291      -0.315 -13.678  21.207  1.00 93.71           H
ATOM   4432 2HG1 VAL A 291       0.203 -15.330  20.795  1.00 93.71           H
ATOM   4433 3HG1 VAL A 291      -1.213 -15.077  21.844  1.00 93.71           H
ATOM   4434  CG2 VAL A 291       0.754 -16.127  23.408  1.00 93.71           C
ATOM   4435 1HG2 VAL A 291       1.217 -16.806  22.692  1.00 93.71           H
ATOM   4436 2HG2 VAL A 291       1.349 -16.100  24.321  1.00 93.71           H
ATOM   4437 3HG2 VAL A 291      -0.253 -16.474  23.640  1.00 93.71           H
ATOM   4438  HN  VAL A 291       2.403 -14.284  24.521  1.00 93.71           H
ATOM   4439  N   SER A 292       1.922 -11.803  22.675  1.00 93.32           N
ATOM   4440  CA  SER A 292       1.882 -10.429  22.206  1.00 93.32           C
ATOM   4441  C   SER A 292       3.169 -10.097  21.447  1.00 93.32           C
ATOM   4442  O   SER A 292       3.121  -9.536  20.353  1.00 93.32           O
ATOM   4443  HA  SER A 292       1.021 -10.375  21.540  1.00 93.32           H
ATOM   4444  CB  SER A 292       1.687  -9.455  23.370  1.00 93.32           C
ATOM   4445 1HB  SER A 292       0.896  -9.825  24.023  1.00 93.32           H
ATOM   4446 2HB  SER A 292       2.599  -9.415  23.966  1.00 93.32           H
ATOM   4447  OG  SER A 292       1.355  -8.144  22.921  1.00 93.32           O
ATOM   4448  HG  SER A 292       0.425  -8.134  22.554  1.00 93.32           H
ATOM   4449  HN  SER A 292       1.840 -11.915  23.665  1.00 93.32           H
ATOM   4450  N   THR A 293       4.288 -10.458  22.058  1.00 92.91           N
ATOM   4451  CA  THR A 293       5.586 -10.159  21.478  1.00 92.91           C
ATOM   4452  C   THR A 293       5.691 -10.752  20.071  1.00 92.91           C
ATOM   4453  O   THR A 293       6.113 -10.072  19.137  1.00 92.91           O
ATOM   4454  HA  THR A 293       5.677  -9.078  21.377  1.00 92.91           H
ATOM   4455  CB  THR A 293       6.662 -10.675  22.436  1.00 92.91           C
ATOM   4456  HB  THR A 293       6.545 -11.745  22.613  1.00 92.91           H
ATOM   4457  OG1 THR A 293       6.530  -9.844  23.586  1.00 92.91           O
ATOM   4458  HG1 THR A 293       5.919 -10.274  24.251  1.00 92.91           H
ATOM   4459  CG2 THR A 293       8.079 -10.394  21.932  1.00 92.91           C
ATOM   4460 1HG2 THR A 293       8.217  -9.318  21.820  1.00 92.91           H
ATOM   4461 2HG2 THR A 293       8.225 -10.882  20.969  1.00 92.91           H
ATOM   4462 3HG2 THR A 293       8.803 -10.780  22.649  1.00 92.91           H
ATOM   4463  HN  THR A 293       4.317 -10.944  22.931  1.00 92.91           H
ATOM   4464  N   ASN A 294       5.299 -12.013  19.964  1.00 94.28           N
ATOM   4465  CA  ASN A 294       5.446 -12.739  18.714  1.00 94.28           C
ATOM   4466  C   ASN A 294       4.543 -12.106  17.653  1.00 94.28           C
ATOM   4467  O   ASN A 294       4.924 -12.009  16.487  1.00 94.28           O
ATOM   4468  HA  ASN A 294       6.504 -12.662  18.461  1.00 94.28           H
ATOM   4469  CB  ASN A 294       5.032 -14.203  18.875  1.00 94.28           C
ATOM   4470 1HB  ASN A 294       4.080 -14.260  19.402  1.00 94.28           H
ATOM   4471 2HB  ASN A 294       4.881 -14.652  17.893  1.00 94.28           H
ATOM   4472  CG  ASN A 294       6.095 -14.991  19.644  1.00 94.28           C
ATOM   4473  OD1 ASN A 294       7.232 -14.574  19.787  1.00 94.28           O
ATOM   4474  ND2 ASN A 294       5.661 -16.151  20.129  1.00 94.28           N
ATOM   4475 1HD2 ASN A 294       4.715 -16.435  19.976  1.00 94.28           H
ATOM   4476 2HD2 ASN A 294       6.282 -16.740  20.647  1.00 94.28           H
ATOM   4477  HN  ASN A 294       4.888 -12.536  20.711  1.00 94.28           H
ATOM   4478  N   ILE A 295       3.365 -11.693  18.095  1.00 93.22           N
ATOM   4479  CA  ILE A 295       2.388 -11.111  17.189  1.00 93.22           C
ATOM   4480  C   ILE A 295       2.928  -9.786  16.648  1.00 93.22           C
ATOM   4481  O   ILE A 295       2.751  -9.474  15.471  1.00 93.22           O
ATOM   4482  HA  ILE A 295       2.265 -11.801  16.355  1.00 93.22           H
ATOM   4483  CB  ILE A 295       1.028 -10.985  17.878  1.00 93.22           C
ATOM   4484  HB  ILE A 295       1.191 -10.632  18.896  1.00 93.22           H
ATOM   4485  CG1 ILE A 295       0.336 -12.347  17.978  1.00 93.22           C
ATOM   4486 1HG1 ILE A 295       0.022 -12.672  16.986  1.00 93.22           H
ATOM   4487 2HG1 ILE A 295       1.041 -13.090  18.348  1.00 93.22           H
ATOM   4488  CG2 ILE A 295       0.151  -9.947  17.175  1.00 93.22           C
ATOM   4489 1HG2 ILE A 295       0.646  -8.977  17.200  1.00 93.22           H
ATOM   4490 2HG2 ILE A 295      -0.008 -10.247  16.139  1.00 93.22           H
ATOM   4491 3HG2 ILE A 295      -0.810  -9.878  17.684  1.00 93.22           H
ATOM   4492  CD1 ILE A 295      -0.878 -12.278  18.907  1.00 93.22           C
ATOM   4493 1HD1 ILE A 295      -0.556 -11.976  19.903  1.00 93.22           H
ATOM   4494 2HD1 ILE A 295      -1.591 -11.551  18.519  1.00 93.22           H
ATOM   4495 3HD1 ILE A 295      -1.350 -13.259  18.960  1.00 93.22           H
ATOM   4496  HN  ILE A 295       3.074 -11.750  19.050  1.00 93.22           H
ATOM   4497  N   ASP A 296       3.575  -9.041  17.532  1.00 93.14           N
ATOM   4498  CA  ASP A 296       4.115  -7.743  17.165  1.00 93.14           C
ATOM   4499  C   ASP A 296       5.252  -7.933  16.160  1.00 93.14           C
ATOM   4500  O   ASP A 296       5.380  -7.164  15.208  1.00 93.14           O
ATOM   4501  HA  ASP A 296       3.274  -7.192  16.744  1.00 93.14           H
ATOM   4502  CB  ASP A 296       4.680  -7.016  18.387  1.00 93.14           C
ATOM   4503 1HB  ASP A 296       5.307  -7.698  18.962  1.00 93.14           H
ATOM   4504 2HB  ASP A 296       5.318  -6.194  18.062  1.00 93.14           H
ATOM   4505  CG  ASP A 296       3.556  -6.478  19.274  1.00 93.14           C
ATOM   4506  OD1 ASP A 296       2.414  -6.416  18.768  1.00 93.14           O
ATOM   4507  OD2 ASP A 296       3.863  -6.141  20.438  1.00 93.14           O
ATOM   4508  HN  ASP A 296       3.733  -9.311  18.482  1.00 93.14           H
ATOM   4509  N   ILE A 297       6.050  -8.963  16.405  1.00 93.79           N
ATOM   4510  CA  ILE A 297       7.137  -9.298  15.502  1.00 93.79           C
ATOM   4511  C   ILE A 297       6.561  -9.684  14.138  1.00 93.79           C
ATOM   4512  O   ILE A 297       7.054  -9.238  13.103  1.00 93.79           O
ATOM   4513  HA  ILE A 297       7.747  -8.403  15.378  1.00 93.79           H
ATOM   4514  CB  ILE A 297       8.033 -10.375  16.118  1.00 93.79           C
ATOM   4515  HB  ILE A 297       7.394 -11.164  16.514  1.00 93.79           H
ATOM   4516  CG1 ILE A 297       8.837  -9.813  17.292  1.00 93.79           C
ATOM   4517 1HG1 ILE A 297       9.572  -9.097  16.924  1.00 93.79           H
ATOM   4518 2HG1 ILE A 297       8.174  -9.271  17.966  1.00 93.79           H
ATOM   4519  CG2 ILE A 297       8.934 -11.012  15.058  1.00 93.79           C
ATOM   4520 1HG2 ILE A 297       8.317 -11.471  14.285  1.00 93.79           H
ATOM   4521 2HG2 ILE A 297       9.566 -10.245  14.611  1.00 93.79           H
ATOM   4522 3HG2 ILE A 297       9.559 -11.773  15.523  1.00 93.79           H
ATOM   4523  CD1 ILE A 297       9.547 -10.932  18.056  1.00 93.79           C
ATOM   4524 1HD1 ILE A 297       8.807 -11.633  18.443  1.00 93.79           H
ATOM   4525 2HD1 ILE A 297      10.227 -11.456  17.385  1.00 93.79           H
ATOM   4526 3HD1 ILE A 297      10.111 -10.505  18.885  1.00 93.79           H
ATOM   4527  HN  ILE A 297       5.962  -9.561  17.201  1.00 93.79           H
ATOM   4528  N   CYS A 298       5.526 -10.510  14.181  1.00 94.12           N
ATOM   4529  CA  CYS A 298       4.879 -10.963  12.961  1.00 94.12           C
ATOM   4530  C   CYS A 298       4.389  -9.734  12.192  1.00 94.12           C
ATOM   4531  O   CYS A 298       4.488  -9.683  10.967  1.00 94.12           O
ATOM   4532  HA  CYS A 298       5.633 -11.502  12.388  1.00 94.12           H
ATOM   4533  CB  CYS A 298       3.741 -11.943  13.254  1.00 94.12           C
ATOM   4534 1HB  CYS A 298       3.141 -11.578  14.088  1.00 94.12           H
ATOM   4535 2HB  CYS A 298       3.079 -12.013  12.392  1.00 94.12           H
ATOM   4536  SG  CYS A 298       4.424 -13.593  13.652  1.00 94.12           S
ATOM   4537  HG  CYS A 298       4.806 -13.291  14.890  1.00 94.12           H
ATOM   4538  HN  CYS A 298       5.131 -10.868  15.027  1.00 94.12           H
ATOM   4539  N   PHE A 299       3.871  -8.773  12.944  1.00 93.45           N
ATOM   4540  CA  PHE A 299       3.365  -7.548  12.348  1.00 93.45           C
ATOM   4541  C   PHE A 299       4.465  -6.821  11.572  1.00 93.45           C
ATOM   4542  O   PHE A 299       4.250  -6.388  10.441  1.00 93.45           O
ATOM   4543  HA  PHE A 299       2.564  -7.828  11.664  1.00 93.45           H
ATOM   4544  CB  PHE A 299       2.892  -6.655  13.497  1.00 93.45           C
ATOM   4545 1HB  PHE A 299       2.139  -7.191  14.074  1.00 93.45           H
ATOM   4546 2HB  PHE A 299       3.731  -6.465  14.166  1.00 93.45           H
ATOM   4547  CG  PHE A 299       2.307  -5.316  13.043  1.00 93.45           C
ATOM   4548  CD1 PHE A 299       3.093  -4.206  13.012  1.00 93.45           C
ATOM   4549  HD1 PHE A 299       4.140  -4.271  13.311  1.00 93.45           H
ATOM   4550  CD2 PHE A 299       1.002  -5.234  12.671  1.00 93.45           C
ATOM   4551  HD2 PHE A 299       0.372  -6.124  12.695  1.00 93.45           H
ATOM   4552  CE1 PHE A 299       2.551  -2.963  12.592  1.00 93.45           C
ATOM   4553  HE1 PHE A 299       3.181  -2.074  12.567  1.00 93.45           H
ATOM   4554  CE2 PHE A 299       0.460  -3.991  12.250  1.00 93.45           C
ATOM   4555  HE2 PHE A 299      -0.587  -3.926  11.951  1.00 93.45           H
ATOM   4556  CZ  PHE A 299       1.246  -2.882  12.219  1.00 93.45           C
ATOM   4557  HZ  PHE A 299       0.829  -1.928  11.896  1.00 93.45           H
ATOM   4558  HN  PHE A 299       3.794  -8.822  13.939  1.00 93.45           H
ATOM   4559  N   GLN A 300       5.621  -6.709  12.211  1.00 92.76           N
ATOM   4560  CA  GLN A 300       6.735  -5.987  11.621  1.00 92.76           C
ATOM   4561  C   GLN A 300       7.180  -6.665  10.324  1.00 92.76           C
ATOM   4562  O   GLN A 300       7.455  -5.993   9.331  1.00 92.76           O
ATOM   4563  HA  GLN A 300       6.352  -4.989  11.405  1.00 92.76           H
ATOM   4564  CB  GLN A 300       7.899  -5.873  12.608  1.00 92.76           C
ATOM   4565 1HB  GLN A 300       8.162  -6.863  12.981  1.00 92.76           H
ATOM   4566 2HB  GLN A 300       8.778  -5.481  12.096  1.00 92.76           H
ATOM   4567  CG  GLN A 300       7.536  -4.960  13.781  1.00 92.76           C
ATOM   4568 1HG  GLN A 300       6.625  -5.321  14.259  1.00 92.76           H
ATOM   4569 2HG  GLN A 300       8.325  -4.996  14.532  1.00 92.76           H
ATOM   4570  CD  GLN A 300       7.335  -3.518  13.312  1.00 92.76           C
ATOM   4571  OE1 GLN A 300       7.683  -3.144  12.204  1.00 92.76           O
ATOM   4572  NE2 GLN A 300       6.757  -2.731  14.214  1.00 92.76           N
ATOM   4573 1HE2 GLN A 300       6.496  -3.101  15.106  1.00 92.76           H
ATOM   4574 2HE2 GLN A 300       6.583  -1.770  14.001  1.00 92.76           H
ATOM   4575  HN  GLN A 300       5.801  -7.100  13.114  1.00 92.76           H
ATOM   4576  N   VAL A 301       7.238  -7.988  10.375  1.00 94.27           N
ATOM   4577  CA  VAL A 301       7.721  -8.760   9.243  1.00 94.27           C
ATOM   4578  C   VAL A 301       6.770  -8.570   8.059  1.00 94.27           C
ATOM   4579  O   VAL A 301       7.204  -8.239   6.957  1.00 94.27           O
ATOM   4580  HA  VAL A 301       8.701  -8.368   8.972  1.00 94.27           H
ATOM   4581  CB  VAL A 301       7.891 -10.226   9.644  1.00 94.27           C
ATOM   4582  HB  VAL A 301       6.942 -10.574  10.053  1.00 94.27           H
ATOM   4583  CG1 VAL A 301       8.225 -11.092   8.428  1.00 94.27           C
ATOM   4584 1HG1 VAL A 301       7.418 -11.021   7.699  1.00 94.27           H
ATOM   4585 2HG1 VAL A 301       9.154 -10.743   7.978  1.00 94.27           H
ATOM   4586 3HG1 VAL A 301       8.340 -12.130   8.741  1.00 94.27           H
ATOM   4587  CG2 VAL A 301       8.955 -10.377  10.733  1.00 94.27           C
ATOM   4588 1HG2 VAL A 301       9.909 -10.003  10.363  1.00 94.27           H
ATOM   4589 2HG2 VAL A 301       8.658  -9.806  11.613  1.00 94.27           H
ATOM   4590 3HG2 VAL A 301       9.056 -11.429  11.000  1.00 94.27           H
ATOM   4591  HN  VAL A 301       6.963  -8.529  11.169  1.00 94.27           H
ATOM   4592  N   THR A 302       5.491  -8.788   8.328  1.00 93.78           N
ATOM   4593  CA  THR A 302       4.489  -8.751   7.276  1.00 93.78           C
ATOM   4594  C   THR A 302       4.344  -7.330   6.727  1.00 93.78           C
ATOM   4595  O   THR A 302       4.098  -7.143   5.537  1.00 93.78           O
ATOM   4596  HA  THR A 302       4.831  -9.378   6.453  1.00 93.78           H
ATOM   4597  CB  THR A 302       3.187  -9.319   7.844  1.00 93.78           C
ATOM   4598  HB  THR A 302       2.397  -9.306   7.093  1.00 93.78           H
ATOM   4599  OG1 THR A 302       2.943  -8.533   9.007  1.00 93.78           O
ATOM   4600  HG1 THR A 302       3.354  -8.969   9.807  1.00 93.78           H
ATOM   4601  CG2 THR A 302       3.354 -10.741   8.384  1.00 93.78           C
ATOM   4602 1HG2 THR A 302       4.097 -10.742   9.182  1.00 93.78           H
ATOM   4603 2HG2 THR A 302       3.685 -11.398   7.580  1.00 93.78           H
ATOM   4604 3HG2 THR A 302       2.401 -11.096   8.775  1.00 93.78           H
ATOM   4605  HN  THR A 302       5.138  -8.987   9.242  1.00 93.78           H
ATOM   4606  N   GLN A 303       4.503  -6.366   7.622  1.00 92.64           N
ATOM   4607  CA  GLN A 303       4.472  -4.968   7.228  1.00 92.64           C
ATOM   4608  C   GLN A 303       5.581  -4.676   6.215  1.00 92.64           C
ATOM   4609  O   GLN A 303       5.364  -3.955   5.243  1.00 92.64           O
ATOM   4610  HA  GLN A 303       3.497  -4.819   6.763  1.00 92.64           H
ATOM   4611  CB  GLN A 303       4.589  -4.052   8.448  1.00 92.64           C
ATOM   4612 1HB  GLN A 303       3.710  -4.171   9.082  1.00 92.64           H
ATOM   4613 2HB  GLN A 303       5.454  -4.343   9.044  1.00 92.64           H
ATOM   4614  CG  GLN A 303       4.724  -2.588   8.024  1.00 92.64           C
ATOM   4615 1HG  GLN A 303       5.770  -2.361   7.816  1.00 92.64           H
ATOM   4616 2HG  GLN A 303       4.171  -2.421   7.099  1.00 92.64           H
ATOM   4617  CD  GLN A 303       4.200  -1.651   9.114  1.00 92.64           C
ATOM   4618  OE1 GLN A 303       4.876  -1.345  10.083  1.00 92.64           O
ATOM   4619  NE2 GLN A 303       2.963  -1.212   8.902  1.00 92.64           N
ATOM   4620 1HE2 GLN A 303       2.463  -1.502   8.085  1.00 92.64           H
ATOM   4621 2HE2 GLN A 303       2.532  -0.594   9.559  1.00 92.64           H
ATOM   4622  HN  GLN A 303       4.650  -6.527   8.598  1.00 92.64           H
ATOM   4623  N   THR A 304       6.745  -5.252   6.479  1.00 92.49           N
ATOM   4624  CA  THR A 304       7.903  -5.019   5.633  1.00 92.49           C
ATOM   4625  C   THR A 304       7.671  -5.602   4.238  1.00 92.49           C
ATOM   4626  O   THR A 304       8.039  -4.990   3.236  1.00 92.49           O
ATOM   4627  HA  THR A 304       8.030  -3.944   5.513  1.00 92.49           H
ATOM   4628  CB  THR A 304       9.129  -5.603   6.339  1.00 92.49           C
ATOM   4629  HB  THR A 304       9.060  -6.689   6.403  1.00 92.49           H
ATOM   4630  OG1 THR A 304       9.172  -4.915   7.586  1.00 92.49           O
ATOM   4631  HG1 THR A 304       8.723  -5.461   8.293  1.00 92.49           H
ATOM   4632  CG2 THR A 304      10.440  -5.214   5.653  1.00 92.49           C
ATOM   4633 1HG2 THR A 304      10.540  -4.129   5.650  1.00 92.49           H
ATOM   4634 2HG2 THR A 304      10.437  -5.582   4.627  1.00 92.49           H
ATOM   4635 3HG2 THR A 304      11.278  -5.654   6.194  1.00 92.49           H
ATOM   4636  HN  THR A 304       6.902  -5.867   7.251  1.00 92.49           H
ATOM   4637  N   ILE A 305       7.061  -6.778   4.216  1.00 93.59           N
ATOM   4638  CA  ILE A 305       6.751  -7.438   2.959  1.00 93.59           C
ATOM   4639  C   ILE A 305       5.792  -6.561   2.151  1.00 93.59           C
ATOM   4640  O   ILE A 305       5.942  -6.426   0.938  1.00 93.59           O
ATOM   4641  HA  ILE A 305       7.683  -7.535   2.402  1.00 93.59           H
ATOM   4642  CB  ILE A 305       6.225  -8.852   3.212  1.00 93.59           C
ATOM   4643  HB  ILE A 305       5.418  -8.792   3.942  1.00 93.59           H
ATOM   4644  CG1 ILE A 305       7.314  -9.742   3.815  1.00 93.59           C
ATOM   4645 1HG1 ILE A 305       8.063  -9.971   3.057  1.00 93.59           H
ATOM   4646 2HG1 ILE A 305       7.824  -9.206   4.615  1.00 93.59           H
ATOM   4647  CG2 ILE A 305       5.635  -9.454   1.935  1.00 93.59           C
ATOM   4648 1HG2 ILE A 305       4.811  -8.832   1.587  1.00 93.59           H
ATOM   4649 2HG2 ILE A 305       6.406  -9.500   1.165  1.00 93.59           H
ATOM   4650 3HG2 ILE A 305       5.269 -10.460   2.142  1.00 93.59           H
ATOM   4651  CD1 ILE A 305       6.719 -11.041   4.362  1.00 93.59           C
ATOM   4652 1HD1 ILE A 305       5.989 -10.809   5.137  1.00 93.59           H
ATOM   4653 2HD1 ILE A 305       6.231 -11.586   3.554  1.00 93.59           H
ATOM   4654 3HD1 ILE A 305       7.515 -11.655   4.785  1.00 93.59           H
ATOM   4655  HN  ILE A 305       6.781  -7.278   5.036  1.00 93.59           H
ATOM   4656  N   ALA A 306       4.829  -5.987   2.857  1.00 91.94           N
ATOM   4657  CA  ALA A 306       3.811  -5.175   2.211  1.00 91.94           C
ATOM   4658  C   ALA A 306       4.473  -3.963   1.553  1.00 91.94           C
ATOM   4659  O   ALA A 306       4.080  -3.553   0.462  1.00 91.94           O
ATOM   4660  HA  ALA A 306       3.340  -5.784   1.440  1.00 91.94           H
ATOM   4661  CB  ALA A 306       2.751  -4.773   3.239  1.00 91.94           C
ATOM   4662 1HB  ALA A 306       2.291  -5.670   3.655  1.00 91.94           H
ATOM   4663 2HB  ALA A 306       3.219  -4.200   4.039  1.00 91.94           H
ATOM   4664 3HB  ALA A 306       1.988  -4.164   2.755  1.00 91.94           H
ATOM   4665  HN  ALA A 306       4.737  -6.069   3.849  1.00 91.94           H
ATOM   4666  N   PHE A 307       5.467  -3.424   2.244  1.00 91.35           N
ATOM   4667  CA  PHE A 307       6.149  -2.232   1.768  1.00 91.35           C
ATOM   4668  C   PHE A 307       6.993  -2.541   0.530  1.00 91.35           C
ATOM   4669  O   PHE A 307       7.101  -1.715  -0.375  1.00 91.35           O
ATOM   4670  HA  PHE A 307       5.383  -1.502   1.510  1.00 91.35           H
ATOM   4671  CB  PHE A 307       7.072  -1.765   2.896  1.00 91.35           C
ATOM   4672 1HB  PHE A 307       7.641  -2.619   3.264  1.00 91.35           H
ATOM   4673 2HB  PHE A 307       7.792  -1.054   2.491  1.00 91.35           H
ATOM   4674  CG  PHE A 307       6.339  -1.114   4.070  1.00 91.35           C
ATOM   4675  CD1 PHE A 307       4.980  -1.093   4.096  1.00 91.35           C
ATOM   4676  HD1 PHE A 307       4.412  -1.541   3.280  1.00 91.35           H
ATOM   4677  CD2 PHE A 307       7.047  -0.555   5.088  1.00 91.35           C
ATOM   4678  HD2 PHE A 307       8.137  -0.571   5.067  1.00 91.35           H
ATOM   4679  CE1 PHE A 307       4.299  -0.489   5.186  1.00 91.35           C
ATOM   4680  HE1 PHE A 307       3.210  -0.473   5.207  1.00 91.35           H
ATOM   4681  CE2 PHE A 307       6.367   0.049   6.178  1.00 91.35           C
ATOM   4682  HE2 PHE A 307       6.934   0.497   6.994  1.00 91.35           H
ATOM   4683  CZ  PHE A 307       5.007   0.070   6.204  1.00 91.35           C
ATOM   4684  HZ  PHE A 307       4.485   0.533   7.041  1.00 91.35           H
ATOM   4685  HN  PHE A 307       5.806  -3.786   3.112  1.00 91.35           H
ATOM   4686  N   PHE A 308       7.570  -3.734   0.529  1.00 92.36           N
ATOM   4687  CA  PHE A 308       8.452  -4.138  -0.553  1.00 92.36           C
ATOM   4688  C   PHE A 308       7.719  -4.117  -1.896  1.00 92.36           C
ATOM   4689  O   PHE A 308       8.346  -3.999  -2.947  1.00 92.36           O
ATOM   4690  HA  PHE A 308       9.277  -3.425  -0.580  1.00 92.36           H
ATOM   4691  CB  PHE A 308       8.902  -5.569  -0.253  1.00 92.36           C
ATOM   4692 1HB  PHE A 308       9.244  -5.622   0.781  1.00 92.36           H
ATOM   4693 2HB  PHE A 308       8.043  -6.234  -0.339  1.00 92.36           H
ATOM   4694  CG  PHE A 308      10.016  -6.076  -1.171  1.00 92.36           C
ATOM   4695  CD1 PHE A 308       9.719  -6.906  -2.206  1.00 92.36           C
ATOM   4696  HD1 PHE A 308       8.687  -7.209  -2.383  1.00 92.36           H
ATOM   4697  CD2 PHE A 308      11.304  -5.698  -0.951  1.00 92.36           C
ATOM   4698  HD2 PHE A 308      11.542  -5.033  -0.121  1.00 92.36           H
ATOM   4699  CE1 PHE A 308      10.752  -7.377  -3.058  1.00 92.36           C
ATOM   4700  HE1 PHE A 308      10.514  -8.042  -3.888  1.00 92.36           H
ATOM   4701  CE2 PHE A 308      12.338  -6.169  -1.803  1.00 92.36           C
ATOM   4702  HE2 PHE A 308      13.370  -5.866  -1.626  1.00 92.36           H
ATOM   4703  CZ  PHE A 308      12.040  -6.999  -2.838  1.00 92.36           C
ATOM   4704  HZ  PHE A 308      12.834  -7.360  -3.492  1.00 92.36           H
ATOM   4705  HN  PHE A 308       7.442  -4.418   1.247  1.00 92.36           H
ATOM   4706  N   HIS A 309       6.402  -4.233  -1.816  1.00 90.72           N
ATOM   4707  CA  HIS A 309       5.578  -4.245  -3.013  1.00 90.72           C
ATOM   4708  C   HIS A 309       5.818  -2.964  -3.814  1.00 90.72           C
ATOM   4709  O   HIS A 309       5.797  -2.983  -5.044  1.00 90.72           O
ATOM   4710  HA  HIS A 309       5.902  -5.101  -3.607  1.00 90.72           H
ATOM   4711  CB  HIS A 309       4.105  -4.455  -2.657  1.00 90.72           C
ATOM   4712 1HB  HIS A 309       4.008  -5.379  -2.087  1.00 90.72           H
ATOM   4713 2HB  HIS A 309       3.780  -3.643  -2.006  1.00 90.72           H
ATOM   4714  CG  HIS A 309       3.187  -4.520  -3.854  1.00 90.72           C
ATOM   4715  ND1 HIS A 309       2.595  -3.398  -4.407  1.00 90.72           N
ATOM   4716  HD1 HIS A 309       2.708  -2.458  -4.084  1.00 90.72           H
ATOM   4717  CD2 HIS A 309       2.767  -5.583  -4.598  1.00 90.72           C
ATOM   4718  HD2 HIS A 309       3.045  -6.624  -4.436  1.00 90.72           H
ATOM   4719  CE1 HIS A 309       1.853  -3.780  -5.436  1.00 90.72           C
ATOM   4720  HE1 HIS A 309       1.261  -3.127  -6.077  1.00 90.72           H
ATOM   4721  NE2 HIS A 309       1.961  -5.135  -5.553  1.00 90.72           N
ATOM   4722  HN  HIS A 309       5.899  -4.318  -0.956  1.00 90.72           H
ATOM   4723  N   SER A 310       6.040  -1.881  -3.084  1.00 88.81           N
ATOM   4724  CA  SER A 310       6.076  -0.562  -3.694  1.00 88.81           C
ATOM   4725  C   SER A 310       7.278  -0.453  -4.635  1.00 88.81           C
ATOM   4726  O   SER A 310       7.320   0.426  -5.494  1.00 88.81           O
ATOM   4727  HA  SER A 310       5.144  -0.477  -4.252  1.00 88.81           H
ATOM   4728  CB  SER A 310       6.134   0.535  -2.629  1.00 88.81           C
ATOM   4729 1HB  SER A 310       6.110   1.511  -3.113  1.00 88.81           H
ATOM   4730 2HB  SER A 310       5.251   0.472  -1.995  1.00 88.81           H
ATOM   4731  OG  SER A 310       7.305   0.435  -1.823  1.00 88.81           O
ATOM   4732  HG  SER A 310       7.089  -0.026  -0.962  1.00 88.81           H
ATOM   4733  HN  SER A 310       6.194  -1.894  -2.096  1.00 88.81           H
ATOM   4734  N   CYS A 311       8.225  -1.359  -4.441  1.00 91.00           N
ATOM   4735  CA  CYS A 311       9.427  -1.371  -5.257  1.00 91.00           C
ATOM   4736  C   CYS A 311       9.259  -2.433  -6.345  1.00 91.00           C
ATOM   4737  O   CYS A 311      10.049  -2.494  -7.286  1.00 91.00           O
ATOM   4738  HA  CYS A 311       9.517  -0.378  -5.696  1.00 91.00           H
ATOM   4739  CB  CYS A 311      10.681  -1.612  -4.413  1.00 91.00           C
ATOM   4740 1HB  CYS A 311      11.572  -1.384  -4.998  1.00 91.00           H
ATOM   4741 2HB  CYS A 311      10.684  -0.943  -3.553  1.00 91.00           H
ATOM   4742  SG  CYS A 311      10.731  -3.353  -3.851  1.00 91.00           S
ATOM   4743  HG  CYS A 311       9.758  -3.236  -2.952  1.00 91.00           H
ATOM   4744  HN  CYS A 311       8.180  -2.075  -3.744  1.00 91.00           H
ATOM   4745  N   LEU A 312       8.224  -3.244  -6.182  1.00 89.69           N
ATOM   4746  CA  LEU A 312       8.004  -4.367  -7.076  1.00 89.69           C
ATOM   4747  C   LEU A 312       7.254  -3.884  -8.320  1.00 89.69           C
ATOM   4748  O   LEU A 312       7.470  -4.397  -9.417  1.00 89.69           O
ATOM   4749  HA  LEU A 312       8.982  -4.736  -7.385  1.00 89.69           H
ATOM   4750  CB  LEU A 312       7.301  -5.510  -6.340  1.00 89.69           C
ATOM   4751 1HB  LEU A 312       6.465  -5.093  -5.778  1.00 89.69           H
ATOM   4752 2HB  LEU A 312       6.880  -6.189  -7.081  1.00 89.69           H
ATOM   4753  CG  LEU A 312       8.170  -6.323  -5.379  1.00 89.69           C
ATOM   4754  HG  LEU A 312       8.488  -5.668  -4.568  1.00 89.69           H
ATOM   4755  CD1 LEU A 312       7.371  -7.466  -4.750  1.00 89.69           C
ATOM   4756 1HD1 LEU A 312       6.526  -7.056  -4.196  1.00 89.69           H
ATOM   4757 2HD1 LEU A 312       7.004  -8.127  -5.535  1.00 89.69           H
ATOM   4758 3HD1 LEU A 312       8.012  -8.028  -4.071  1.00 89.69           H
ATOM   4759  CD2 LEU A 312       9.437  -6.825  -6.076  1.00 89.69           C
ATOM   4760 1HD2 LEU A 312       9.160  -7.459  -6.919  1.00 89.69           H
ATOM   4761 2HD2 LEU A 312      10.015  -5.974  -6.435  1.00 89.69           H
ATOM   4762 3HD2 LEU A 312      10.036  -7.400  -5.370  1.00 89.69           H
ATOM   4763  HN  LEU A 312       7.544  -3.143  -5.455  1.00 89.69           H
ATOM   4764  N   ASN A 313       6.389  -2.904  -8.106  1.00 81.56           N
ATOM   4765  CA  ASN A 313       5.484  -2.463  -9.154  1.00 81.56           C
ATOM   4766  C   ASN A 313       6.287  -2.159 -10.421  1.00 81.56           C
ATOM   4767  O   ASN A 313       5.993  -2.693 -11.489  1.00 81.56           O
ATOM   4768  HA  ASN A 313       4.783  -3.287  -9.292  1.00 81.56           H
ATOM   4769  CB  ASN A 313       4.746  -1.187  -8.744  1.00 81.56           C
ATOM   4770 1HB  ASN A 313       5.408  -0.554  -8.153  1.00 81.56           H
ATOM   4771 2HB  ASN A 313       4.473  -0.619  -9.634  1.00 81.56           H
ATOM   4772  CG  ASN A 313       3.489  -1.516  -7.936  1.00 81.56           C
ATOM   4773  OD1 ASN A 313       2.938  -2.602  -8.012  1.00 81.56           O
ATOM   4774  ND2 ASN A 313       3.068  -0.520  -7.162  1.00 81.56           N
ATOM   4775 1HD2 ASN A 313       3.567   0.347  -7.146  1.00 81.56           H
ATOM   4776 2HD2 ASN A 313       2.253  -0.638  -6.594  1.00 81.56           H
ATOM   4777  HN  ASN A 313       6.301  -2.415  -7.239  1.00 81.56           H
ATOM   4778  N   PRO A 314       7.310  -1.299 -10.326  1.00 81.11           N
ATOM   4779  CA  PRO A 314       8.109  -0.945 -11.502  1.00 81.11           C
ATOM   4780  C   PRO A 314       8.644  -2.169 -12.226  1.00 81.11           C
ATOM   4781  O   PRO A 314       8.591  -2.241 -13.453  1.00 81.11           O
ATOM   4782  HA  PRO A 314       7.488  -0.428 -12.234  1.00 81.11           H
ATOM   4783  CB  PRO A 314       9.238  -0.086 -10.927  1.00 81.11           C
ATOM   4784 1HB  PRO A 314      10.112  -0.688 -10.678  1.00 81.11           H
ATOM   4785 2HB  PRO A 314       9.566   0.672 -11.637  1.00 81.11           H
ATOM   4786  CG  PRO A 314       8.611   0.537  -9.686  1.00 81.11           C
ATOM   4787 1HG  PRO A 314       9.366   0.886  -8.982  1.00 81.11           H
ATOM   4788 2HG  PRO A 314       7.999   1.405  -9.934  1.00 81.11           H
ATOM   4789  CD  PRO A 314       7.781  -0.602  -9.116  1.00 81.11           C
ATOM   4790 1HD  PRO A 314       8.377  -1.259  -8.482  1.00 81.11           H
ATOM   4791 2HD  PRO A 314       6.957  -0.236  -8.504  1.00 81.11           H
ATOM   4792  N   VAL A 315       9.150  -3.108 -11.440  1.00 80.26           N
ATOM   4793  CA  VAL A 315       9.782  -4.291 -11.999  1.00 80.26           C
ATOM   4794  C   VAL A 315       8.773  -5.038 -12.874  1.00 80.26           C
ATOM   4795  O   VAL A 315       9.103  -5.470 -13.977  1.00 80.26           O
ATOM   4796  HA  VAL A 315      10.610  -3.957 -12.626  1.00 80.26           H
ATOM   4797  CB  VAL A 315      10.357  -5.157 -10.877  1.00 80.26           C
ATOM   4798  HB  VAL A 315       9.534  -5.453 -10.227  1.00 80.26           H
ATOM   4799  CG1 VAL A 315      10.994  -6.430 -11.438  1.00 80.26           C
ATOM   4800 1HG1 VAL A 315      10.241  -7.007 -11.974  1.00 80.26           H
ATOM   4801 2HG1 VAL A 315      11.801  -6.162 -12.120  1.00 80.26           H
ATOM   4802 3HG1 VAL A 315      11.395  -7.027 -10.618  1.00 80.26           H
ATOM   4803  CG2 VAL A 315      11.360  -4.367 -10.034  1.00 80.26           C
ATOM   4804 1HG2 VAL A 315      12.180  -4.028 -10.667  1.00 80.26           H
ATOM   4805 2HG2 VAL A 315      10.863  -3.505  -9.590  1.00 80.26           H
ATOM   4806 3HG2 VAL A 315      11.753  -5.006  -9.243  1.00 80.26           H
ATOM   4807  HN  VAL A 315       9.134  -3.070 -10.441  1.00 80.26           H
ATOM   4808  N   LEU A 316       7.564  -5.167 -12.348  1.00 79.16           N
ATOM   4809  CA  LEU A 316       6.540  -5.956 -13.011  1.00 79.16           C
ATOM   4810  C   LEU A 316       6.268  -5.369 -14.398  1.00 79.16           C
ATOM   4811  O   LEU A 316       6.108  -6.107 -15.368  1.00 79.16           O
ATOM   4812  HA  LEU A 316       6.933  -6.965 -13.135  1.00 79.16           H
ATOM   4813  CB  LEU A 316       5.292  -6.061 -12.133  1.00 79.16           C
ATOM   4814 1HB  LEU A 316       4.918  -5.055 -11.945  1.00 79.16           H
ATOM   4815 2HB  LEU A 316       4.520  -6.589 -12.693  1.00 79.16           H
ATOM   4816  CG  LEU A 316       5.476  -6.765 -10.787  1.00 79.16           C
ATOM   4817  HG  LEU A 316       6.220  -6.214 -10.212  1.00 79.16           H
ATOM   4818  CD1 LEU A 316       4.178  -6.750  -9.978  1.00 79.16           C
ATOM   4819 1HD1 LEU A 316       3.876  -5.719  -9.794  1.00 79.16           H
ATOM   4820 2HD1 LEU A 316       3.395  -7.263 -10.536  1.00 79.16           H
ATOM   4821 3HD1 LEU A 316       4.337  -7.257  -9.026  1.00 79.16           H
ATOM   4822  CD2 LEU A 316       6.015  -8.184 -10.980  1.00 79.16           C
ATOM   4823 1HD2 LEU A 316       5.313  -8.760 -11.582  1.00 79.16           H
ATOM   4824 2HD2 LEU A 316       6.979  -8.141 -11.487  1.00 79.16           H
ATOM   4825 3HD2 LEU A 316       6.136  -8.662 -10.008  1.00 79.16           H
ATOM   4826  HN  LEU A 316       7.281  -4.745 -11.487  1.00 79.16           H
ATOM   4827  N   TYR A 317       6.224  -4.045 -14.447  1.00 71.12           N
ATOM   4828  CA  TYR A 317       5.924  -3.352 -15.687  1.00 71.12           C
ATOM   4829  C   TYR A 317       7.096  -3.446 -16.666  1.00 71.12           C
ATOM   4830  O   TYR A 317       6.894  -3.591 -17.871  1.00 71.12           O
ATOM   4831  HA  TYR A 317       5.049  -3.825 -16.134  1.00 71.12           H
ATOM   4832  CB  TYR A 317       5.707  -1.885 -15.309  1.00 71.12           C
ATOM   4833 1HB  TYR A 317       6.624  -1.496 -14.867  1.00 71.12           H
ATOM   4834 2HB  TYR A 317       5.522  -1.310 -16.216  1.00 71.12           H
ATOM   4835  CG  TYR A 317       4.551  -1.659 -14.333  1.00 71.12           C
ATOM   4836  CD1 TYR A 317       3.409  -2.428 -14.426  1.00 71.12           C
ATOM   4837  HD1 TYR A 317       3.331  -3.197 -15.195  1.00 71.12           H
ATOM   4838  CD2 TYR A 317       4.650  -0.685 -13.361  1.00 71.12           C
ATOM   4839  HD2 TYR A 317       5.551  -0.077 -13.287  1.00 71.12           H
ATOM   4840  CE1 TYR A 317       2.320  -2.214 -13.508  1.00 71.12           C
ATOM   4841  HE1 TYR A 317       1.413  -2.815 -13.570  1.00 71.12           H
ATOM   4842  CE2 TYR A 317       3.561  -0.471 -12.442  1.00 71.12           C
ATOM   4843  HE2 TYR A 317       3.626   0.294 -11.669  1.00 71.12           H
ATOM   4844  CZ  TYR A 317       2.450  -1.247 -12.561  1.00 71.12           C
ATOM   4845  OH  TYR A 317       1.422  -1.045 -11.694  1.00 71.12           O
ATOM   4846  HH  TYR A 317       0.563  -1.348 -12.106  1.00 71.12           H
ATOM   4847  HN  TYR A 317       6.389  -3.451 -13.659  1.00 71.12           H
ATOM   4848  N   VAL A 318       8.296  -3.360 -16.112  1.00 67.15           N
ATOM   4849  CA  VAL A 318       9.500  -3.389 -16.925  1.00 67.15           C
ATOM   4850  C   VAL A 318       9.614  -4.751 -17.613  1.00 67.15           C
ATOM   4851  O   VAL A 318       9.824  -4.823 -18.823  1.00 67.15           O
ATOM   4852  HA  VAL A 318       9.399  -2.617 -17.689  1.00 67.15           H
ATOM   4853  CB  VAL A 318      10.720  -3.049 -16.066  1.00 67.15           C
ATOM   4854  HB  VAL A 318      10.775  -3.779 -15.258  1.00 67.15           H
ATOM   4855  CG1 VAL A 318      12.010  -3.153 -16.882  1.00 67.15           C
ATOM   4856 1HG1 VAL A 318      12.121  -4.170 -17.259  1.00 67.15           H
ATOM   4857 2HG1 VAL A 318      11.968  -2.457 -17.719  1.00 67.15           H
ATOM   4858 3HG1 VAL A 318      12.862  -2.907 -16.247  1.00 67.15           H
ATOM   4859  CG2 VAL A 318      10.579  -1.661 -15.438  1.00 67.15           C
ATOM   4860 1HG2 VAL A 318      10.487  -0.914 -16.225  1.00 67.15           H
ATOM   4861 2HG2 VAL A 318       9.690  -1.636 -14.808  1.00 67.15           H
ATOM   4862 3HG2 VAL A 318      11.460  -1.445 -14.833  1.00 67.15           H
ATOM   4863  HN  VAL A 318       8.453  -3.273 -15.128  1.00 67.15           H
ATOM   4864  N   PHE A 319       9.469  -5.796 -16.812  1.00 65.85           N
ATOM   4865  CA  PHE A 319       9.831  -7.132 -17.253  1.00 65.85           C
ATOM   4866  C   PHE A 319       8.683  -7.785 -18.026  1.00 65.85           C
ATOM   4867  O   PHE A 319       8.915  -8.556 -18.956  1.00 65.85           O
ATOM   4868  HA  PHE A 319      10.697  -7.033 -17.907  1.00 65.85           H
ATOM   4869  CB  PHE A 319      10.117  -7.956 -15.996  1.00 65.85           C
ATOM   4870 1HB  PHE A 319       9.381  -7.702 -15.232  1.00 65.85           H
ATOM   4871 2HB  PHE A 319       9.982  -9.013 -16.228  1.00 65.85           H
ATOM   4872  CG  PHE A 319      11.520  -7.749 -15.422  1.00 65.85           C
ATOM   4873  CD1 PHE A 319      12.567  -8.467 -15.910  1.00 65.85           C
ATOM   4874  HD1 PHE A 319      12.407  -9.188 -16.711  1.00 65.85           H
ATOM   4875  CD2 PHE A 319      11.719  -6.849 -14.423  1.00 65.85           C
ATOM   4876  HD2 PHE A 319      10.880  -6.274 -14.031  1.00 65.85           H
ATOM   4877  CE1 PHE A 319      13.869  -8.274 -15.377  1.00 65.85           C
ATOM   4878  HE1 PHE A 319      14.708  -8.849 -15.769  1.00 65.85           H
ATOM   4879  CE2 PHE A 319      13.021  -6.657 -13.890  1.00 65.85           C
ATOM   4880  HE2 PHE A 319      13.182  -5.935 -13.089  1.00 65.85           H
ATOM   4881  CZ  PHE A 319      14.069  -7.374 -14.378  1.00 65.85           C
ATOM   4882  HZ  PHE A 319      15.068  -7.226 -13.969  1.00 65.85           H
ATOM   4883  HN  PHE A 319       9.112  -5.741 -15.880  1.00 65.85           H
ATOM   4884  N   VAL A 320       7.469  -7.451 -17.613  1.00 67.92           N
ATOM   4885  CA  VAL A 320       6.289  -8.104 -18.154  1.00 67.92           C
ATOM   4886  C   VAL A 320       5.690  -7.231 -19.259  1.00 67.92           C
ATOM   4887  O   VAL A 320       5.027  -7.737 -20.163  1.00 67.92           O
ATOM   4888  HA  VAL A 320       6.607  -9.051 -18.589  1.00 67.92           H
ATOM   4889  CB  VAL A 320       5.297  -8.408 -17.029  1.00 67.92           C
ATOM   4890  HB  VAL A 320       4.672  -7.527 -16.887  1.00 67.92           H
ATOM   4891  CG1 VAL A 320       4.384  -9.577 -17.405  1.00 67.92           C
ATOM   4892 1HG1 VAL A 320       3.824  -9.326 -18.306  1.00 67.92           H
ATOM   4893 2HG1 VAL A 320       4.988 -10.465 -17.588  1.00 67.92           H
ATOM   4894 3HG1 VAL A 320       3.689  -9.771 -16.588  1.00 67.92           H
ATOM   4895  CG2 VAL A 320       6.028  -8.683 -15.714  1.00 67.92           C
ATOM   4896 1HG2 VAL A 320       6.689  -9.541 -15.838  1.00 67.92           H
ATOM   4897 2HG2 VAL A 320       6.616  -7.809 -15.434  1.00 67.92           H
ATOM   4898 3HG2 VAL A 320       5.300  -8.896 -14.931  1.00 67.92           H
ATOM   4899  HN  VAL A 320       7.286  -6.750 -16.924  1.00 67.92           H
ATOM   4900  N   GLY A 321       5.946  -5.936 -19.150  1.00 70.31           N
ATOM   4901  CA  GLY A 321       5.412  -4.984 -20.110  1.00 70.31           C
ATOM   4902  C   GLY A 321       6.274  -4.938 -21.373  1.00 70.31           C
ATOM   4903  O   GLY A 321       7.327  -4.302 -21.388  1.00 70.31           O
ATOM   4904 1HA  GLY A 321       4.391  -5.261 -20.372  1.00 70.31           H
ATOM   4905 2HA  GLY A 321       5.368  -3.993 -19.659  1.00 70.31           H
ATOM   4906  HN  GLY A 321       6.505  -5.535 -18.424  1.00 70.31           H
ATOM   4907  N   GLU A 322       5.795  -5.620 -22.403  1.00 70.62           N
ATOM   4908  CA  GLU A 322       6.459  -5.588 -23.696  1.00 70.62           C
ATOM   4909  C   GLU A 322       6.576  -4.147 -24.197  1.00 70.62           C
ATOM   4910  O   GLU A 322       7.634  -3.734 -24.667  1.00 70.62           O
ATOM   4911  HA  GLU A 322       7.453  -6.001 -23.521  1.00 70.62           H
ATOM   4912  CB  GLU A 322       5.724  -6.464 -24.711  1.00 70.62           C
ATOM   4913 1HB  GLU A 322       4.656  -6.244 -24.682  1.00 70.62           H
ATOM   4914 2HB  GLU A 322       6.164  -6.330 -25.699  1.00 70.62           H
ATOM   4915  CG  GLU A 322       5.878  -7.948 -24.369  1.00 70.62           C
ATOM   4916 1HG  GLU A 322       6.928  -8.176 -24.188  1.00 70.62           H
ATOM   4917 2HG  GLU A 322       5.340  -8.170 -23.448  1.00 70.62           H
ATOM   4918  CD  GLU A 322       5.347  -8.829 -25.501  1.00 70.62           C
ATOM   4919  OE1 GLU A 322       5.786  -9.998 -25.564  1.00 70.62           O
ATOM   4920  OE2 GLU A 322       4.514  -8.315 -26.278  1.00 70.62           O
ATOM   4921  HN  GLU A 322       4.972  -6.186 -22.365  1.00 70.62           H
ATOM   4922  N   ARG A 323       5.473  -3.422 -24.079  1.00 71.41           N
ATOM   4923  CA  ARG A 323       5.419  -2.056 -24.571  1.00 71.41           C
ATOM   4924  C   ARG A 323       6.432  -1.184 -23.826  1.00 71.41           C
ATOM   4925  O   ARG A 323       7.108  -0.355 -24.433  1.00 71.41           O
ATOM   4926  HA  ARG A 323       5.670  -2.131 -25.629  1.00 71.41           H
ATOM   4927  CB  ARG A 323       4.020  -1.463 -24.397  1.00 71.41           C
ATOM   4928 1HB  ARG A 323       3.269  -2.214 -24.644  1.00 71.41           H
ATOM   4929 2HB  ARG A 323       3.864  -1.188 -23.354  1.00 71.41           H
ATOM   4930  CG  ARG A 323       3.831  -0.233 -25.288  1.00 71.41           C
ATOM   4931 1HG  ARG A 323       4.553   0.536 -25.010  1.00 71.41           H
ATOM   4932 2HG  ARG A 323       4.032  -0.498 -26.326  1.00 71.41           H
ATOM   4933  CD  ARG A 323       2.411   0.323 -25.162  1.00 71.41           C
ATOM   4934 1HD  ARG A 323       1.685  -0.477 -25.308  1.00 71.41           H
ATOM   4935 2HD  ARG A 323       2.254   0.717 -24.158  1.00 71.41           H
ATOM   4936  NE  ARG A 323       2.195   1.391 -26.164  1.00 71.41           N
ATOM   4937  HE  ARG A 323       2.864   1.484 -26.901  1.00 71.41           H
ATOM   4938  CZ  ARG A 323       1.159   2.240 -26.144  1.00 71.41           C
ATOM   4939  NH1 ARG A 323       0.232   2.160 -25.180  1.00 71.41           N
ATOM   4940 1HH1 ARG A 323       0.311   1.463 -24.467  1.00 71.41           H
ATOM   4941 2HH1 ARG A 323      -0.538   2.798 -25.172  1.00 71.41           H
ATOM   4942  NH2 ARG A 323       1.064   3.170 -27.104  1.00 71.41           N
ATOM   4943 1HH2 ARG A 323       0.296   3.812 -27.104  1.00 71.41           H
ATOM   4944 2HH2 ARG A 323       1.759   3.223 -27.820  1.00 71.41           H
ATOM   4945  HN  ARG A 323       4.629  -3.753 -23.658  1.00 71.41           H
ATOM   4946  N   PHE A 324       6.504  -1.400 -22.521  1.00 72.82           N
ATOM   4947  CA  PHE A 324       7.396  -0.619 -21.681  1.00 72.82           C
ATOM   4948  C   PHE A 324       8.858  -0.853 -22.067  1.00 72.82           C
ATOM   4949  O   PHE A 324       9.644   0.090 -22.134  1.00 72.82           O
ATOM   4950  HA  PHE A 324       7.145   0.431 -21.832  1.00 72.82           H
ATOM   4951  CB  PHE A 324       7.179  -1.088 -20.241  1.00 72.82           C
ATOM   4952 1HB  PHE A 324       6.109  -1.144 -20.044  1.00 72.82           H
ATOM   4953 2HB  PHE A 324       7.575  -2.099 -20.135  1.00 72.82           H
ATOM   4954  CG  PHE A 324       7.831  -0.189 -19.188  1.00 72.82           C
ATOM   4955  CD1 PHE A 324       9.152  -0.329 -18.897  1.00 72.82           C
ATOM   4956  HD1 PHE A 324       9.747  -1.083 -19.414  1.00 72.82           H
ATOM   4957  CD2 PHE A 324       7.089   0.751 -18.544  1.00 72.82           C
ATOM   4958  HD2 PHE A 324       6.030   0.864 -18.777  1.00 72.82           H
ATOM   4959  CE1 PHE A 324       9.756   0.506 -17.921  1.00 72.82           C
ATOM   4960  HE1 PHE A 324      10.815   0.393 -17.687  1.00 72.82           H
ATOM   4961  CE2 PHE A 324       7.693   1.586 -17.567  1.00 72.82           C
ATOM   4962  HE2 PHE A 324       7.099   2.340 -17.051  1.00 72.82           H
ATOM   4963  CZ  PHE A 324       9.014   1.446 -17.276  1.00 72.82           C
ATOM   4964  HZ  PHE A 324       9.478   2.087 -16.527  1.00 72.82           H
ATOM   4965  HN  PHE A 324       5.968  -2.093 -22.038  1.00 72.82           H
ATOM   4966  N   ARG A 325       9.177  -2.116 -22.310  1.00 72.73           N
ATOM   4967  CA  ARG A 325      10.523  -2.482 -22.717  1.00 72.73           C
ATOM   4968  C   ARG A 325      10.918  -1.725 -23.987  1.00 72.73           C
ATOM   4969  O   ARG A 325      12.023  -1.190 -24.076  1.00 72.73           O
ATOM   4970  HA  ARG A 325      11.156  -2.196 -21.877  1.00 72.73           H
ATOM   4971  CB  ARG A 325      10.631  -3.986 -22.975  1.00 72.73           C
ATOM   4972 1HB  ARG A 325       9.802  -4.311 -23.604  1.00 72.73           H
ATOM   4973 2HB  ARG A 325      11.549  -4.200 -23.521  1.00 72.73           H
ATOM   4974  CG  ARG A 325      10.618  -4.769 -21.660  1.00 72.73           C
ATOM   4975 1HG  ARG A 325      11.408  -4.401 -21.006  1.00 72.73           H
ATOM   4976 2HG  ARG A 325       9.673  -4.604 -21.144  1.00 72.73           H
ATOM   4977  CD  ARG A 325      10.814  -6.266 -21.912  1.00 72.73           C
ATOM   4978 1HD  ARG A 325       9.937  -6.676 -22.415  1.00 72.73           H
ATOM   4979 2HD  ARG A 325      11.664  -6.423 -22.575  1.00 72.73           H
ATOM   4980  NE  ARG A 325      11.036  -6.970 -20.630  1.00 72.73           N
ATOM   4981  HE  ARG A 325      11.048  -6.425 -19.792  1.00 72.73           H
ATOM   4982  CZ  ARG A 325      11.222  -8.293 -20.521  1.00 72.73           C
ATOM   4983  NH1 ARG A 325      11.215  -9.072 -21.612  1.00 72.73           N
ATOM   4984 1HH1 ARG A 325      11.071  -8.667 -22.515  1.00 72.73           H
ATOM   4985 2HH1 ARG A 325      11.355 -10.058 -21.522  1.00 72.73           H
ATOM   4986  NH2 ARG A 325      11.414  -8.824 -19.307  1.00 72.73           N
ATOM   4987 1HH2 ARG A 325      11.555  -9.810 -19.208  1.00 72.73           H
ATOM   4988 2HH2 ARG A 325      11.418  -8.236 -18.498  1.00 72.73           H
ATOM   4989  HN  ARG A 325       8.536  -2.879 -22.234  1.00 72.73           H
ATOM   4990  N   ARG A 326       9.995  -1.703 -24.936  1.00 75.16           N
ATOM   4991  CA  ARG A 326      10.235  -1.025 -26.199  1.00 75.16           C
ATOM   4992  C   ARG A 326      10.491   0.464 -25.962  1.00 75.16           C
ATOM   4993  O   ARG A 326      11.434   1.031 -26.511  1.00 75.16           O
ATOM   4994  HA  ARG A 326      11.117  -1.514 -26.614  1.00 75.16           H
ATOM   4995  CB  ARG A 326       9.044  -1.187 -27.146  1.00 75.16           C
ATOM   4996 1HB  ARG A 326       8.118  -0.975 -26.611  1.00 75.16           H
ATOM   4997 2HB  ARG A 326       9.118  -0.460 -27.956  1.00 75.16           H
ATOM   4998  CG  ARG A 326       8.993  -2.601 -27.726  1.00 75.16           C
ATOM   4999 1HG  ARG A 326       9.910  -2.806 -28.278  1.00 75.16           H
ATOM   5000 2HG  ARG A 326       8.940  -3.329 -26.916  1.00 75.16           H
ATOM   5001  CD  ARG A 326       7.786  -2.771 -28.651  1.00 75.16           C
ATOM   5002 1HD  ARG A 326       6.878  -2.451 -28.140  1.00 75.16           H
ATOM   5003 2HD  ARG A 326       7.898  -2.136 -29.529  1.00 75.16           H
ATOM   5004  NE  ARG A 326       7.660  -4.187 -29.064  1.00 75.16           N
ATOM   5005  HE  ARG A 326       7.820  -4.893 -28.374  1.00 75.16           H
ATOM   5006  CZ  ARG A 326       7.345  -4.582 -30.305  1.00 75.16           C
ATOM   5007  NH1 ARG A 326       7.120  -3.679 -31.270  1.00 75.16           N
ATOM   5008 1HH1 ARG A 326       7.187  -2.703 -31.066  1.00 75.16           H
ATOM   5009 2HH1 ARG A 326       6.886  -3.983 -32.193  1.00 75.16           H
ATOM   5010  NH2 ARG A 326       7.259  -5.893 -30.567  1.00 75.16           N
ATOM   5011 1HH2 ARG A 326       7.025  -6.205 -31.488  1.00 75.16           H
ATOM   5012 2HH2 ARG A 326       7.428  -6.560 -29.842  1.00 75.16           H
ATOM   5013  HN  ARG A 326       9.097  -2.137 -24.854  1.00 75.16           H
ATOM   5014  N   ASP A 327       9.634   1.056 -25.143  1.00 74.88           N
ATOM   5015  CA  ASP A 327       9.670   2.494 -24.933  1.00 74.88           C
ATOM   5016  C   ASP A 327      10.901   2.853 -24.099  1.00 74.88           C
ATOM   5017  O   ASP A 327      11.522   3.891 -24.318  1.00 74.88           O
ATOM   5018  HA  ASP A 327       9.702   2.928 -25.932  1.00 74.88           H
ATOM   5019  CB  ASP A 327       8.430   2.971 -24.174  1.00 74.88           C
ATOM   5020 1HB  ASP A 327       8.304   2.379 -23.268  1.00 74.88           H
ATOM   5021 2HB  ASP A 327       8.566   4.007 -23.863  1.00 74.88           H
ATOM   5022  CG  ASP A 327       7.176   2.854 -25.044  1.00 74.88           C
ATOM   5023  OD1 ASP A 327       7.346   2.821 -26.282  1.00 74.88           O
ATOM   5024  OD2 ASP A 327       6.077   2.801 -24.451  1.00 74.88           O
ATOM   5025  HN  ASP A 327       8.926   0.572 -24.628  1.00 74.88           H
ATOM   5026  N   LEU A 328      11.217   1.973 -23.160  1.00 74.52           N
ATOM   5027  CA  LEU A 328      12.409   2.143 -22.347  1.00 74.52           C
ATOM   5028  C   LEU A 328      13.638   2.202 -23.256  1.00 74.52           C
ATOM   5029  O   LEU A 328      14.478   3.089 -23.115  1.00 74.52           O
ATOM   5030  HA  LEU A 328      12.318   3.097 -21.828  1.00 74.52           H
ATOM   5031  CB  LEU A 328      12.488   1.051 -21.277  1.00 74.52           C
ATOM   5032 1HB  LEU A 328      11.612   1.136 -20.634  1.00 74.52           H
ATOM   5033 2HB  LEU A 328      12.428   0.081 -21.771  1.00 74.52           H
ATOM   5034  CG  LEU A 328      13.737   1.066 -20.394  1.00 74.52           C
ATOM   5035  HG  LEU A 328      14.613   1.123 -21.042  1.00 74.52           H
ATOM   5036  CD1 LEU A 328      13.759   2.305 -19.496  1.00 74.52           C
ATOM   5037 1HD1 LEU A 328      13.757   3.202 -20.114  1.00 74.52           H
ATOM   5038 2HD1 LEU A 328      12.878   2.304 -18.854  1.00 74.52           H
ATOM   5039 3HD1 LEU A 328      14.657   2.290 -18.879  1.00 74.52           H
ATOM   5040  CD2 LEU A 328      13.855  -0.229 -19.588  1.00 74.52           C
ATOM   5041 1HD2 LEU A 328      12.978  -0.341 -18.951  1.00 74.52           H
ATOM   5042 2HD2 LEU A 328      13.919  -1.077 -20.270  1.00 74.52           H
ATOM   5043 3HD2 LEU A 328      14.751  -0.192 -18.969  1.00 74.52           H
ATOM   5044  HN  LEU A 328      10.676   1.158 -22.952  1.00 74.52           H
ATOM   5045  N   VAL A 329      13.705   1.245 -24.171  1.00 75.17           N
ATOM   5046  CA  VAL A 329      14.838   1.151 -25.075  1.00 75.17           C
ATOM   5047  C   VAL A 329      14.892   2.404 -25.950  1.00 75.17           C
ATOM   5048  O   VAL A 329      15.972   2.866 -26.314  1.00 75.17           O
ATOM   5049  HA  VAL A 329      15.742   1.109 -24.466  1.00 75.17           H
ATOM   5050  CB  VAL A 329      14.754  -0.143 -25.887  1.00 75.17           C
ATOM   5051  HB  VAL A 329      13.760  -0.195 -26.332  1.00 75.17           H
ATOM   5052  CG1 VAL A 329      15.778  -0.144 -27.024  1.00 75.17           C
ATOM   5053 1HG1 VAL A 329      15.586   0.699 -27.687  1.00 75.17           H
ATOM   5054 2HG1 VAL A 329      16.782  -0.057 -26.608  1.00 75.17           H
ATOM   5055 3HG1 VAL A 329      15.697  -1.075 -27.585  1.00 75.17           H
ATOM   5056  CG2 VAL A 329      14.931  -1.367 -24.987  1.00 75.17           C
ATOM   5057 1HG2 VAL A 329      15.906  -1.323 -24.501  1.00 75.17           H
ATOM   5058 2HG2 VAL A 329      14.148  -1.379 -24.230  1.00 75.17           H
ATOM   5059 3HG2 VAL A 329      14.867  -2.273 -25.590  1.00 75.17           H
ATOM   5060  HN  VAL A 329      13.003   0.544 -24.299  1.00 75.17           H
ATOM   5061  N   LYS A 330      13.712   2.920 -26.263  1.00 74.73           N
[truncated: 117,320 more chars]
