# Supplementary material for: Noncanonical roles of chemokine regions in CCR9 activation revealed by structural modeling and mutational mapping
Source: Nat Commun. 2025 Aug 18;16:7695. doi: 10.1038/s41467-025-62321-9 (PMC12361432; doi:10.1038/s41467-025-62321-9)
Supplement: Supplementary file 4 — Supplementary Data 2 [file 41467_2025_62321_MOESM4_ESM.zip › CCR9_CCL25_rnk17.pdb]

SSBOND   1 CYS A   38    CYS A  289 
SSBOND   2 CYS A  119    CYS A  198 
SSBOND   3 CYS B    7    CYS B   35 
SSBOND   4 CYS B    8    CYS B   52 
ATOM      1  N   GLU A  20       0.356  -4.958  61.334  1.00 41.17           N
ATOM      2  CA  GLU A  20      -0.221  -4.867  60.004  1.00 41.17           C
ATOM      3  C   GLU A  20       0.865  -5.046  58.941  1.00 41.17           C
ATOM      4  O   GLU A  20       0.562  -5.287  57.774  1.00 41.17           O
ATOM      5  HA  GLU A  20      -0.937  -5.687  59.942  1.00 41.17           H
ATOM      6  CB  GLU A  20      -0.960  -3.541  59.816  1.00 41.17           C
ATOM      7 1HB  GLU A  20      -0.460  -2.758  60.388  1.00 41.17           H
ATOM      8 2HB  GLU A  20      -1.041  -3.313  58.754  1.00 41.17           H
ATOM      9  CG  GLU A  20      -2.391  -3.630  60.349  1.00 41.17           C
ATOM     10 1HG  GLU A  20      -2.821  -4.597  60.087  1.00 41.17           H
ATOM     11 2HG  GLU A  20      -2.383  -3.569  61.437  1.00 41.17           H
ATOM     12  CD  GLU A  20      -3.260  -2.508  59.776  1.00 41.17           C
ATOM     13  OE1 GLU A  20      -4.491  -2.585  59.978  1.00 41.17           O
ATOM     14  OE2 GLU A  20      -2.673  -1.600  59.149  1.00 41.17           O
ATOM     15  HN  GLU A  20       1.346  -5.096  61.357  1.00 41.17           H
ATOM     16  N   SER A  21       2.107  -4.919  59.383  1.00 45.17           N
ATOM     17  CA  SER A  21       3.236  -4.973  58.470  1.00 45.17           C
ATOM     18  C   SER A  21       3.394  -6.390  57.915  1.00 45.17           C
ATOM     19  O   SER A  21       3.751  -6.569  56.752  1.00 45.17           O
ATOM     20  HA  SER A  21       2.993  -4.274  57.670  1.00 45.17           H
ATOM     21  CB  SER A  21       4.526  -4.526  59.161  1.00 45.17           C
ATOM     22 1HB  SER A  21       5.258  -4.234  58.408  1.00 45.17           H
ATOM     23 2HB  SER A  21       4.325  -3.645  59.770  1.00 45.17           H
ATOM     24  OG  SER A  21       5.075  -5.554  59.982  1.00 45.17           O
ATOM     25  HG  SER A  21       5.915  -5.231  60.418  1.00 45.17           H
ATOM     26  HN  SER A  21       2.348  -4.783  60.344  1.00 45.17           H
ATOM     27  N   THR A  22       3.121  -7.361  58.774  1.00 47.31           N
ATOM     28  CA  THR A  22       3.472  -8.740  58.481  1.00 47.31           C
ATOM     29  C   THR A  22       2.536  -9.313  57.415  1.00 47.31           C
ATOM     30  O   THR A  22       2.988  -9.764  56.363  1.00 47.31           O
ATOM     31  HA  THR A  22       4.479  -8.757  58.065  1.00 47.31           H
ATOM     32  CB  THR A  22       3.448  -9.524  59.795  1.00 47.31           C
ATOM     33  HB  THR A  22       2.471  -9.977  59.960  1.00 47.31           H
ATOM     34  OG1 THR A  22       3.858  -8.573  60.773  1.00 47.31           O
ATOM     35  HG1 THR A  22       3.675  -8.926  61.691  1.00 47.31           H
ATOM     36  CG2 THR A  22       4.528 -10.606  59.851  1.00 47.31           C
ATOM     37 1HG2 THR A  22       5.511 -10.143  59.753  1.00 47.31           H
ATOM     38 2HG2 THR A  22       4.377 -11.313  59.035  1.00 47.31           H
ATOM     39 3HG2 THR A  22       4.467 -11.131  60.804  1.00 47.31           H
ATOM     40  HN  THR A  22       2.669  -7.218  59.655  1.00 47.31           H
ATOM     41  N   SER A  23       1.247  -9.277  57.722  1.00 48.38           N
ATOM     42  CA  SER A  23       0.245  -9.803  56.811  1.00 48.38           C
ATOM     43  C   SER A  23       0.280  -9.029  55.492  1.00 48.38           C
ATOM     44  O   SER A  23       0.149  -9.617  54.419  1.00 48.38           O
ATOM     45  HA  SER A  23       0.520 -10.845  56.651  1.00 48.38           H
ATOM     46  CB  SER A  23      -1.152  -9.734  57.430  1.00 48.38           C
ATOM     47 1HB  SER A  23      -1.887 -10.089  56.707  1.00 48.38           H
ATOM     48 2HB  SER A  23      -1.202 -10.402  58.289  1.00 48.38           H
ATOM     49  OG  SER A  23      -1.490  -8.411  57.838  1.00 48.38           O
ATOM     50  HG  SER A  23      -2.410  -8.398  58.230  1.00 48.38           H
ATOM     51  HN  SER A  23       0.887  -8.898  58.575  1.00 48.38           H
ATOM     52  N   SER A  24       0.459  -7.722  55.613  1.00 51.70           N
ATOM     53  CA  SER A  24       0.474  -6.857  54.446  1.00 51.70           C
ATOM     54  C   SER A  24       1.730  -7.124  53.613  1.00 51.70           C
ATOM     55  O   SER A  24       1.778  -6.786  52.432  1.00 51.70           O
ATOM     56  HA  SER A  24      -0.421  -7.117  53.882  1.00 51.70           H
ATOM     57  CB  SER A  24       0.410  -5.383  54.852  1.00 51.70           C
ATOM     58 1HB  SER A  24       0.272  -4.768  53.963  1.00 51.70           H
ATOM     59 2HB  SER A  24      -0.458  -5.220  55.491  1.00 51.70           H
ATOM     60  OG  SER A  24       1.588  -4.966  55.538  1.00 51.70           O
ATOM     61  HG  SER A  24       1.344  -4.547  56.413  1.00 51.70           H
ATOM     62  HN  SER A  24       0.591  -7.255  56.488  1.00 51.70           H
ATOM     63  N   MET A  25       2.714  -7.727  54.263  1.00 52.86           N
ATOM     64  CA  MET A  25       3.914  -8.161  53.567  1.00 52.86           C
ATOM     65  C   MET A  25       3.684  -9.498  52.858  1.00 52.86           C
ATOM     66  O   MET A  25       4.108  -9.681  51.718  1.00 52.86           O
ATOM     67  HA  MET A  25       4.124  -7.384  52.832  1.00 52.86           H
ATOM     68  CB  MET A  25       5.061  -8.306  54.569  1.00 52.86           C
ATOM     69 1HB  MET A  25       5.024  -7.489  55.290  1.00 52.86           H
ATOM     70 2HB  MET A  25       4.944  -9.232  55.130  1.00 52.86           H
ATOM     71  CG  MET A  25       6.415  -8.303  53.856  1.00 52.86           C
ATOM     72 1HG  MET A  25       7.197  -8.629  54.541  1.00 52.86           H
ATOM     73 2HG  MET A  25       6.401  -9.011  53.028  1.00 52.86           H
ATOM     74  SD  MET A  25       6.782  -6.664  53.249  1.00 52.86           S
ATOM     75  CE  MET A  25       7.995  -6.152  54.454  1.00 52.86           C
ATOM     76 1HE  MET A  25       7.549  -6.167  55.448  1.00 52.86           H
ATOM     77 2HE  MET A  25       8.845  -6.835  54.427  1.00 52.86           H
ATOM     78 3HE  MET A  25       8.334  -5.142  54.222  1.00 52.86           H
ATOM     79  HN  MET A  25       2.702  -7.921  55.244  1.00 52.86           H
ATOM     80  N   GLU A  26       3.013 -10.397  53.563  1.00 52.74           N
ATOM     81  CA  GLU A  26       2.731 -11.715  53.020  1.00 52.74           C
ATOM     82  C   GLU A  26       1.828 -11.600  51.790  1.00 52.74           C
ATOM     83  O   GLU A  26       2.093 -12.220  50.761  1.00 52.74           O
ATOM     84  HA  GLU A  26       3.700 -12.122  52.731  1.00 52.74           H
ATOM     85  CB  GLU A  26       2.101 -12.621  54.080  1.00 52.74           C
ATOM     86 1HB  GLU A  26       1.368 -12.057  54.657  1.00 52.74           H
ATOM     87 2HB  GLU A  26       1.684 -13.508  53.603  1.00 52.74           H
ATOM     88  CG  GLU A  26       3.154 -13.120  55.071  1.00 52.74           C
ATOM     89 1HG  GLU A  26       3.969 -13.601  54.530  1.00 52.74           H
ATOM     90 2HG  GLU A  26       3.583 -12.273  55.607  1.00 52.74           H
ATOM     91  CD  GLU A  26       2.544 -14.106  56.069  1.00 52.74           C
ATOM     92  OE1 GLU A  26       3.331 -14.886  56.649  1.00 52.74           O
ATOM     93  OE2 GLU A  26       1.306 -14.059  56.229  1.00 52.74           O
ATOM     94  HN  GLU A  26       2.665 -10.237  54.487  1.00 52.74           H
ATOM     95  N   ASP A  27       0.780 -10.803  51.937  1.00 53.02           N
ATOM     96  CA  ASP A  27      -0.139 -10.564  50.837  1.00 53.02           C
ATOM     97  C   ASP A  27       0.644 -10.055  49.625  1.00 53.02           C
ATOM     98  O   ASP A  27       0.276 -10.330  48.484  1.00 53.02           O
ATOM     99  HA  ASP A  27      -0.617 -11.526  50.650  1.00 53.02           H
ATOM    100  CB  ASP A  27      -1.178  -9.505  51.207  1.00 53.02           C
ATOM    101 1HB  ASP A  27      -0.703  -8.710  51.783  1.00 53.02           H
ATOM    102 2HB  ASP A  27      -1.576  -9.048  50.301  1.00 53.02           H
ATOM    103  CG  ASP A  27      -2.320 -10.117  52.020  1.00 53.02           C
ATOM    104  OD1 ASP A  27      -2.413 -11.364  52.018  1.00 53.02           O
ATOM    105  OD2 ASP A  27      -3.075  -9.325  52.625  1.00 53.02           O
ATOM    106  HN  ASP A  27       0.556 -10.325  52.786  1.00 53.02           H
ATOM    107  N   TYR A  28       1.710  -9.323  49.914  1.00 55.21           N
ATOM    108  CA  TYR A  28       2.537  -8.757  48.862  1.00 55.21           C
ATOM    109  C   TYR A  28       3.349  -9.845  48.158  1.00 55.21           C
ATOM    110  O   TYR A  28       3.603  -9.756  46.957  1.00 55.21           O
ATOM    111  HA  TYR A  28       1.878  -8.279  48.137  1.00 55.21           H
ATOM    112  CB  TYR A  28       3.497  -7.788  49.555  1.00 55.21           C
ATOM    113 1HB  TYR A  28       3.128  -7.585  50.561  1.00 55.21           H
ATOM    114 2HB  TYR A  28       4.468  -8.270  49.663  1.00 55.21           H
ATOM    115  CG  TYR A  28       3.681  -6.460  48.818  1.00 55.21           C
ATOM    116  CD1 TYR A  28       4.644  -6.345  47.835  1.00 55.21           C
ATOM    117  HD1 TYR A  28       5.272  -7.199  47.585  1.00 55.21           H
ATOM    118  CD2 TYR A  28       2.886  -5.378  49.135  1.00 55.21           C
ATOM    119  HD2 TYR A  28       2.126  -5.469  49.911  1.00 55.21           H
ATOM    120  CE1 TYR A  28       4.818  -5.095  47.141  1.00 55.21           C
ATOM    121  HE1 TYR A  28       5.574  -4.990  46.363  1.00 55.21           H
ATOM    122  CE2 TYR A  28       3.059  -4.129  48.441  1.00 55.21           C
ATOM    123  HE2 TYR A  28       2.438  -3.266  48.682  1.00 55.21           H
ATOM    124  CZ  TYR A  28       4.017  -4.049  47.478  1.00 55.21           C
ATOM    125  OH  TYR A  28       4.181  -2.869  46.823  1.00 55.21           O
ATOM    126  HH  TYR A  28       5.147  -2.732  46.602  1.00 55.21           H
ATOM    127  HN  TYR A  28       2.010  -9.115  50.845  1.00 55.21           H
ATOM    128  N   VAL A  29       3.735 -10.847  48.934  1.00 54.26           N
ATOM    129  CA  VAL A  29       4.547 -11.931  48.409  1.00 54.26           C
ATOM    130  C   VAL A  29       3.640 -12.958  47.728  1.00 54.26           C
ATOM    131  O   VAL A  29       3.980 -13.488  46.671  1.00 54.26           O
ATOM    132  HA  VAL A  29       5.219 -11.507  47.663  1.00 54.26           H
ATOM    133  CB  VAL A  29       5.400 -12.535  49.527  1.00 54.26           C
ATOM    134  HB  VAL A  29       4.726 -12.977  50.261  1.00 54.26           H
ATOM    135  CG1 VAL A  29       6.302 -13.647  48.988  1.00 54.26           C
ATOM    136 1HG1 VAL A  29       5.687 -14.435  48.553  1.00 54.26           H
ATOM    137 2HG1 VAL A  29       6.964 -13.240  48.224  1.00 54.26           H
ATOM    138 3HG1 VAL A  29       6.897 -14.059  49.803  1.00 54.26           H
ATOM    139  CG2 VAL A  29       6.223 -11.456  50.233  1.00 54.26           C
ATOM    140 1HG2 VAL A  29       6.882 -10.972  49.512  1.00 54.26           H
ATOM    141 2HG2 VAL A  29       5.552 -10.714  50.667  1.00 54.26           H
ATOM    142 3HG2 VAL A  29       6.819 -11.912  51.022  1.00 54.26           H
ATOM    143  HN  VAL A  29       3.503 -10.924  49.904  1.00 54.26           H
ATOM    144  N   ASN A  30       2.503 -13.208  48.361  1.00 52.67           N
ATOM    145  CA  ASN A  30       1.650 -14.313  47.958  1.00 52.67           C
ATOM    146  C   ASN A  30       0.783 -13.878  46.775  1.00 52.67           C
ATOM    147  O   ASN A  30       0.131 -14.706  46.141  1.00 52.67           O
ATOM    148  HA  ASN A  30       2.332 -15.122  47.700  1.00 52.67           H
ATOM    149  CB  ASN A  30       0.719 -14.733  49.098  1.00 52.67           C
ATOM    150 1HB  ASN A  30       0.462 -13.863  49.702  1.00 52.67           H
ATOM    151 2HB  ASN A  30      -0.213 -15.120  48.686  1.00 52.67           H
ATOM    152  CG  ASN A  30       1.375 -15.797  49.978  1.00 52.67           C
ATOM    153  OD1 ASN A  30       2.422 -16.340  49.665  1.00 52.67           O
ATOM    154  ND2 ASN A  30       0.704 -16.065  51.095  1.00 52.67           N
ATOM    155 1HD2 ASN A  30      -0.150 -15.584  51.292  1.00 52.67           H
ATOM    156 2HD2 ASN A  30       1.053 -16.748  51.737  1.00 52.67           H
ATOM    157  HN  ASN A  30       2.164 -12.671  49.133  1.00 52.67           H
ATOM    158  N   PHE A  31       0.804 -12.579  46.513  1.00 54.18           N
ATOM    159  CA  PHE A  31       0.189 -12.049  45.308  1.00 54.18           C
ATOM    160  C   PHE A  31       0.824 -12.657  44.056  1.00 54.18           C
ATOM    161  O   PHE A  31       1.942 -12.302  43.687  1.00 54.18           O
ATOM    162  HA  PHE A  31      -0.868 -12.311  45.342  1.00 54.18           H
ATOM    163  CB  PHE A  31       0.436 -10.539  45.308  1.00 54.18           C
ATOM    164 1HB  PHE A  31       0.513 -10.193  46.338  1.00 54.18           H
ATOM    165 2HB  PHE A  31       1.396 -10.338  44.832  1.00 54.18           H
ATOM    166  CG  PHE A  31      -0.650  -9.731  44.594  1.00 54.18           C
ATOM    167  CD1 PHE A  31      -0.523  -9.442  43.271  1.00 54.18           C
ATOM    168  HD1 PHE A  31       0.351  -9.786  42.719  1.00 54.18           H
ATOM    169  CD2 PHE A  31      -1.741  -9.302  45.282  1.00 54.18           C
ATOM    170  HD2 PHE A  31      -1.842  -9.533  46.343  1.00 54.18           H
ATOM    171  CE1 PHE A  31      -1.531  -8.693  42.608  1.00 54.18           C
ATOM    172  HE1 PHE A  31      -1.430  -8.461  41.548  1.00 54.18           H
ATOM    173  CE2 PHE A  31      -2.749  -8.552  44.620  1.00 54.18           C
ATOM    174  HE2 PHE A  31      -3.624  -8.208  45.172  1.00 54.18           H
ATOM    175  CZ  PHE A  31      -2.623  -8.263  43.297  1.00 54.18           C
ATOM    176  HZ  PHE A  31      -3.396  -7.688  42.788  1.00 54.18           H
ATOM    177  HN  PHE A  31       1.229 -11.896  47.107  1.00 54.18           H
ATOM    178  N   ASN A  32       0.082 -13.564  43.437  1.00 54.29           N
ATOM    179  CA  ASN A  32       0.526 -14.172  42.194  1.00 54.29           C
ATOM    180  C   ASN A  32       0.503 -13.123  41.081  1.00 54.29           C
ATOM    181  O   ASN A  32      -0.474 -13.019  40.341  1.00 54.29           O
ATOM    182  HA  ASN A  32       1.531 -14.541  42.398  1.00 54.29           H
ATOM    183  CB  ASN A  32      -0.399 -15.319  41.781  1.00 54.29           C
ATOM    184 1HB  ASN A  32      -1.228 -15.394  42.485  1.00 54.29           H
ATOM    185 2HB  ASN A  32      -0.829 -15.110  40.802  1.00 54.29           H
ATOM    186  CG  ASN A  32       0.360 -16.647  41.737  1.00 54.29           C
ATOM    187  OD1 ASN A  32       1.579 -16.696  41.769  1.00 54.29           O
ATOM    188  ND2 ASN A  32      -0.425 -17.717  41.663  1.00 54.29           N
ATOM    189 1HD2 ASN A  32      -1.419 -17.608  41.641  1.00 54.29           H
ATOM    190 2HD2 ASN A  32      -0.023 -18.632  41.630  1.00 54.29           H
ATOM    191  HN  ASN A  32      -0.805 -13.884  43.771  1.00 54.29           H
ATOM    192  N   PHE A  33       1.591 -12.371  40.998  1.00 58.24           N
ATOM    193  CA  PHE A  33       1.764 -11.423  39.911  1.00 58.24           C
ATOM    194  C   PHE A  33       1.975 -12.147  38.580  1.00 58.24           C
ATOM    195  O   PHE A  33       3.094 -12.208  38.074  1.00 58.24           O
ATOM    196  HA  PHE A  33       0.854 -10.824  39.856  1.00 58.24           H
ATOM    197  CB  PHE A  33       3.011 -10.596  40.232  1.00 58.24           C
ATOM    198 1HB  PHE A  33       3.853 -11.272  40.381  1.00 58.24           H
ATOM    199 2HB  PHE A  33       3.251  -9.971  39.372  1.00 58.24           H
ATOM    200  CG  PHE A  33       2.865  -9.705  41.468  1.00 58.24           C
ATOM    201  CD1 PHE A  33       2.328  -8.461  41.350  1.00 58.24           C
ATOM    202  HD1 PHE A  33       2.001  -8.099  40.375  1.00 58.24           H
ATOM    203  CD2 PHE A  33       3.274 -10.157  42.684  1.00 58.24           C
ATOM    204  HD2 PHE A  33       3.704 -11.154  42.778  1.00 58.24           H
ATOM    205  CE1 PHE A  33       2.194  -7.635  42.496  1.00 58.24           C
ATOM    206  HE1 PHE A  33       1.763  -6.638  42.402  1.00 58.24           H
ATOM    207  CE2 PHE A  33       3.139  -9.330  43.830  1.00 58.24           C
ATOM    208  HE2 PHE A  33       3.466  -9.693  44.805  1.00 58.24           H
ATOM    209  CZ  PHE A  33       2.602  -8.087  43.712  1.00 58.24           C
ATOM    210  HZ  PHE A  33       2.498  -7.452  44.592  1.00 58.24           H
ATOM    211  HN  PHE A  33       2.343 -12.402  41.656  1.00 58.24           H
ATOM    212  N   THR A  34       0.882 -12.678  38.051  1.00 65.25           N
ATOM    213  CA  THR A  34       0.785 -12.923  36.623  1.00 65.25           C
ATOM    214  C   THR A  34       1.177 -11.669  35.838  1.00 65.25           C
ATOM    215  O   THR A  34       0.508 -10.641  35.930  1.00 65.25           O
ATOM    216  HA  THR A  34       1.500 -13.702  36.358  1.00 65.25           H
ATOM    217  CB  THR A  34      -0.634 -13.409  36.322  1.00 65.25           C
ATOM    218  HB  THR A  34      -1.320 -12.568  36.219  1.00 65.25           H
ATOM    219  OG1 THR A  34      -0.924 -14.313  37.384  1.00 65.25           O
ATOM    220  HG1 THR A  34      -1.908 -14.482  37.431  1.00 65.25           H
ATOM    221  CG2 THR A  34      -0.701 -14.278  35.064  1.00 65.25           C
ATOM    222 1HG2 THR A  34      -0.066 -15.155  35.194  1.00 65.25           H
ATOM    223 2HG2 THR A  34      -0.354 -13.703  34.206  1.00 65.25           H
ATOM    224 3HG2 THR A  34      -1.730 -14.596  34.897  1.00 65.25           H
ATOM    225  HN  THR A  34       0.075 -12.938  38.581  1.00 65.25           H
ATOM    226  N   ASP A  35       2.260 -11.795  35.085  1.00 77.86           N
ATOM    227  CA  ASP A  35       2.917 -10.630  34.518  1.00 77.86           C
ATOM    228  C   ASP A  35       2.112 -10.130  33.317  1.00 77.86           C
ATOM    229  O   ASP A  35       2.450 -10.427  32.172  1.00 77.86           O
ATOM    230  HA  ASP A  35       2.954  -9.900  35.327  1.00 77.86           H
ATOM    231  CB  ASP A  35       4.327 -10.973  34.033  1.00 77.86           C
ATOM    232 1HB  ASP A  35       4.710 -11.825  34.594  1.00 77.86           H
ATOM    233 2HB  ASP A  35       4.292 -11.271  32.985  1.00 77.86           H
ATOM    234  CG  ASP A  35       5.270  -9.780  34.199  1.00 77.86           C
ATOM    235  OD1 ASP A  35       4.772  -8.720  34.637  1.00 77.86           O
ATOM    236  OD2 ASP A  35       6.467  -9.955  33.884  1.00 77.86           O
ATOM    237  HN  ASP A  35       2.687 -12.671  34.862  1.00 77.86           H
ATOM    238  N   PHE A  36       1.062  -9.380  33.618  1.00 88.06           N
ATOM    239  CA  PHE A  36       0.202  -8.844  32.578  1.00 88.06           C
ATOM    240  C   PHE A  36       0.830  -7.610  31.927  1.00 88.06           C
ATOM    241  O   PHE A  36       0.342  -7.124  30.908  1.00 88.06           O
ATOM    242  HA  PHE A  36       0.077  -9.625  31.827  1.00 88.06           H
ATOM    243  CB  PHE A  36      -1.112  -8.439  33.248  1.00 88.06           C
ATOM    244 1HB  PHE A  36      -0.892  -7.777  34.086  1.00 88.06           H
ATOM    245 2HB  PHE A  36      -1.709  -7.867  32.539  1.00 88.06           H
ATOM    246  CG  PHE A  36      -1.943  -9.620  33.755  1.00 88.06           C
ATOM    247  CD1 PHE A  36      -2.104 -10.722  32.975  1.00 88.06           C
ATOM    248  HD1 PHE A  36      -1.642 -10.764  31.988  1.00 88.06           H
ATOM    249  CD2 PHE A  36      -2.519  -9.568  34.986  1.00 88.06           C
ATOM    250  HD2 PHE A  36      -2.390  -8.685  35.611  1.00 88.06           H
ATOM    251  CE1 PHE A  36      -2.875 -11.818  33.445  1.00 88.06           C
ATOM    252  HE1 PHE A  36      -3.005 -12.701  32.819  1.00 88.06           H
ATOM    253  CE2 PHE A  36      -3.290 -10.664  35.456  1.00 88.06           C
ATOM    254  HE2 PHE A  36      -3.752 -10.622  36.442  1.00 88.06           H
ATOM    255  CZ  PHE A  36      -3.451 -11.766  34.676  1.00 88.06           C
ATOM    256  HZ  PHE A  36      -4.043 -12.607  35.037  1.00 88.06           H
ATOM    257  HN  PHE A  36       0.798  -9.138  34.552  1.00 88.06           H
ATOM    258  N   TYR A  37       1.905  -7.139  32.543  1.00 91.26           N
ATOM    259  CA  TYR A  37       2.724  -6.105  31.933  1.00 91.26           C
ATOM    260  C   TYR A  37       3.806  -6.718  31.042  1.00 91.26           C
ATOM    261  O   TYR A  37       4.678  -7.439  31.524  1.00 91.26           O
ATOM    262  HA  TYR A  37       2.074  -5.477  31.323  1.00 91.26           H
ATOM    263  CB  TYR A  37       3.393  -5.361  33.090  1.00 91.26           C
ATOM    264 1HB  TYR A  37       2.624  -5.021  33.784  1.00 91.26           H
ATOM    265 2HB  TYR A  37       4.031  -6.057  33.636  1.00 91.26           H
ATOM    266  CG  TYR A  37       4.233  -4.158  32.653  1.00 91.26           C
ATOM    267  CD1 TYR A  37       5.588  -4.305  32.437  1.00 91.26           C
ATOM    268  HD1 TYR A  37       6.060  -5.277  32.578  1.00 91.26           H
ATOM    269  CD2 TYR A  37       3.634  -2.928  32.475  1.00 91.26           C
ATOM    270  HD2 TYR A  37       2.564  -2.812  32.645  1.00 91.26           H
ATOM    271  CE1 TYR A  37       6.378  -3.173  32.026  1.00 91.26           C
ATOM    272  HE1 TYR A  37       7.449  -3.275  31.852  1.00 91.26           H
ATOM    273  CE2 TYR A  37       4.424  -1.796  32.064  1.00 91.26           C
ATOM    274  HE2 TYR A  37       3.965  -0.818  31.919  1.00 91.26           H
ATOM    275  CZ  TYR A  37       5.757  -1.975  31.859  1.00 91.26           C
ATOM    276  OH  TYR A  37       6.503  -0.906  31.471  1.00 91.26           O
ATOM    277  HH  TYR A  37       5.912  -0.114  31.317  1.00 91.26           H
ATOM    278  HN  TYR A  37       2.217  -7.451  33.440  1.00 91.26           H
ATOM    279  N   CYS A  38       3.714  -6.408  29.757  1.00 91.04           N
ATOM    280  CA  CYS A  38       4.590  -7.023  28.774  1.00 91.04           C
ATOM    281  C   CYS A  38       5.624  -5.985  28.335  1.00 91.04           C
ATOM    282  O   CYS A  38       5.272  -4.962  27.749  1.00 91.04           O
ATOM    283  HA  CYS A  38       5.074  -7.865  29.270  1.00 91.04           H
ATOM    284  CB  CYS A  38       3.804  -7.583  27.587  1.00 91.04           C
ATOM    285 1HB  CYS A  38       2.992  -8.217  27.945  1.00 91.04           H
ATOM    286 2HB  CYS A  38       3.348  -6.768  27.025  1.00 91.04           H
ATOM    287  SG  CYS A  38       4.916  -8.547  26.498  1.00 91.04           S
ATOM    288  HN  CYS A  38       3.059  -5.751  29.385  1.00 91.04           H
ATOM    289  N   GLU A  39       6.880  -6.283  28.634  1.00 89.89           N
ATOM    290  CA  GLU A  39       7.981  -5.478  28.133  1.00 89.89           C
ATOM    291  C   GLU A  39       8.335  -5.895  26.704  1.00 89.89           C
ATOM    292  O   GLU A  39       8.710  -7.041  26.463  1.00 89.89           O
ATOM    293  HA  GLU A  39       7.615  -4.451  28.139  1.00 89.89           H
ATOM    294  CB  GLU A  39       9.199  -5.581  29.052  1.00 89.89           C
ATOM    295 1HB  GLU A  39       9.406  -6.629  29.271  1.00 89.89           H
ATOM    296 2HB  GLU A  39      10.044  -5.060  28.602  1.00 89.89           H
ATOM    297  CG  GLU A  39       8.934  -4.895  30.394  1.00 89.89           C
ATOM    298 1HG  GLU A  39       8.567  -3.883  30.222  1.00 89.89           H
ATOM    299 2HG  GLU A  39       8.152  -5.431  30.932  1.00 89.89           H
ATOM    300  CD  GLU A  39      10.204  -4.846  31.245  1.00 89.89           C
ATOM    301  OE1 GLU A  39      10.127  -4.258  32.346  1.00 89.89           O
ATOM    302  OE2 GLU A  39      11.223  -5.397  30.776  1.00 89.89           O
ATOM    303  HN  GLU A  39       7.149  -7.057  29.207  1.00 89.89           H
ATOM    304  N   LYS A  40       8.204  -4.941  25.794  1.00 89.83           N
ATOM    305  CA  LYS A  40       8.340  -5.234  24.377  1.00 89.83           C
ATOM    306  C   LYS A  40       9.784  -4.975  23.943  1.00 89.83           C
ATOM    307  O   LYS A  40      10.037  -4.631  22.790  1.00 89.83           O
ATOM    308  HA  LYS A  40       8.123  -6.294  24.241  1.00 89.83           H
ATOM    309  CB  LYS A  40       7.304  -4.453  23.566  1.00 89.83           C
ATOM    310 1HB  LYS A  40       7.458  -3.383  23.707  1.00 89.83           H
ATOM    311 2HB  LYS A  40       7.439  -4.657  22.504  1.00 89.83           H
ATOM    312  CG  LYS A  40       5.882  -4.828  23.987  1.00 89.83           C
ATOM    313 1HG  LYS A  40       5.771  -4.697  25.063  1.00 89.83           H
ATOM    314 2HG  LYS A  40       5.168  -4.156  23.509  1.00 89.83           H
ATOM    315  CD  LYS A  40       5.561  -6.275  23.607  1.00 89.83           C
ATOM    316 1HD  LYS A  40       5.831  -6.449  22.565  1.00 89.83           H
ATOM    317 2HD  LYS A  40       6.163  -6.955  24.210  1.00 89.83           H
ATOM    318  CE  LYS A  40       4.076  -6.580  23.813  1.00 89.83           C
ATOM    319 1HE  LYS A  40       3.887  -6.798  24.864  1.00 89.83           H
ATOM    320 2HE  LYS A  40       3.480  -5.704  23.557  1.00 89.83           H
ATOM    321  NZ  LYS A  40       3.663  -7.730  22.979  1.00 89.83           N
ATOM    322 1HZ  LYS A  40       2.681  -7.927  23.137  1.00 89.83           H
ATOM    323 2HZ  LYS A  40       3.810  -7.508  22.000  1.00 89.83           H
ATOM    324 3HZ  LYS A  40       4.215  -8.544  23.227  1.00 89.83           H
ATOM    325  HN  LYS A  40       8.009  -3.984  26.010  1.00 89.83           H
ATOM    326  N   ASN A  41      10.693  -5.150  24.891  1.00 88.06           N
ATOM    327  CA  ASN A  41      12.096  -4.860  24.645  1.00 88.06           C
ATOM    328  C   ASN A  41      12.597  -5.732  23.492  1.00 88.06           C
ATOM    329  O   ASN A  41      13.312  -5.253  22.613  1.00 88.06           O
ATOM    330  HA  ASN A  41      12.132  -3.797  24.409  1.00 88.06           H
ATOM    331  CB  ASN A  41      12.947  -5.171  25.877  1.00 88.06           C
ATOM    332 1HB  ASN A  41      12.654  -6.136  26.292  1.00 88.06           H
ATOM    333 2HB  ASN A  41      13.995  -5.254  25.589  1.00 88.06           H
ATOM    334  CG  ASN A  41      12.789  -4.084  26.942  1.00 88.06           C
ATOM    335  OD1 ASN A  41      12.512  -2.931  26.652  1.00 88.06           O
ATOM    336  ND2 ASN A  41      12.981  -4.512  28.186  1.00 88.06           N
ATOM    337 1HD2 ASN A  41      13.207  -5.472  28.355  1.00 88.06           H
ATOM    338 2HD2 ASN A  41      12.900  -3.875  28.952  1.00 88.06           H
ATOM    339  HN  ASN A  41      10.485  -5.482  25.811  1.00 88.06           H
ATOM    340  N   ASN A  42      12.202  -6.996  23.532  1.00 89.46           N
ATOM    341  CA  ASN A  42      12.643  -7.950  22.529  1.00 89.46           C
ATOM    342  C   ASN A  42      12.153  -7.499  21.152  1.00 89.46           C
ATOM    343  O   ASN A  42      12.877  -7.611  20.164  1.00 89.46           O
ATOM    344  HA  ASN A  42      13.730  -7.961  22.602  1.00 89.46           H
ATOM    345  CB  ASN A  42      12.067  -9.342  22.802  1.00 89.46           C
ATOM    346 1HB  ASN A  42      10.988  -9.273  22.934  1.00 89.46           H
ATOM    347 2HB  ASN A  42      12.244  -9.987  21.942  1.00 89.46           H
ATOM    348  CG  ASN A  42      12.700  -9.961  24.050  1.00 89.46           C
ATOM    349  OD1 ASN A  42      13.664  -9.459  24.603  1.00 89.46           O
ATOM    350  ND2 ASN A  42      12.106 -11.078  24.460  1.00 89.46           N
ATOM    351 1HD2 ASN A  42      11.318 -11.438  23.960  1.00 89.46           H
ATOM    352 2HD2 ASN A  42      12.447 -11.558  25.268  1.00 89.46           H
ATOM    353  HN  ASN A  42      11.594  -7.369  24.233  1.00 89.46           H
ATOM    354  N   VAL A  43      10.927  -6.997  21.130  1.00 90.36           N
ATOM    355  CA  VAL A  43      10.315  -6.569  19.884  1.00 90.36           C
ATOM    356  C   VAL A  43      11.097  -5.380  19.319  1.00 90.36           C
ATOM    357  O   VAL A  43      11.338  -5.307  18.115  1.00 90.36           O
ATOM    358  HA  VAL A  43      10.384  -7.399  19.181  1.00 90.36           H
ATOM    359  CB  VAL A  43       8.834  -6.258  20.107  1.00 90.36           C
ATOM    360  HB  VAL A  43       8.768  -5.403  20.779  1.00 90.36           H
ATOM    361  CG1 VAL A  43       8.150  -5.877  18.793  1.00 90.36           C
ATOM    362 1HG1 VAL A  43       8.632  -4.994  18.374  1.00 90.36           H
ATOM    363 2HG1 VAL A  43       8.231  -6.705  18.088  1.00 90.36           H
ATOM    364 3HG1 VAL A  43       7.098  -5.662  18.980  1.00 90.36           H
ATOM    365  CG2 VAL A  43       8.122  -7.436  20.775  1.00 90.36           C
ATOM    366 1HG2 VAL A  43       8.202  -8.318  20.139  1.00 90.36           H
ATOM    367 2HG2 VAL A  43       8.585  -7.641  21.740  1.00 90.36           H
ATOM    368 3HG2 VAL A  43       7.070  -7.189  20.922  1.00 90.36           H
ATOM    369  HN  VAL A  43      10.356  -6.881  21.943  1.00 90.36           H
ATOM    370  N   ARG A  44      11.470  -4.479  20.216  1.00 89.81           N
ATOM    371  CA  ARG A  44      12.152  -3.260  19.813  1.00 89.81           C
ATOM    372  C   ARG A  44      13.567  -3.579  19.329  1.00 89.81           C
ATOM    373  O   ARG A  44      14.056  -2.965  18.382  1.00 89.81           O
ATOM    374  HA  ARG A  44      11.543  -2.855  19.005  1.00 89.81           H
ATOM    375  CB  ARG A  44      12.228  -2.264  20.971  1.00 89.81           C
ATOM    376 1HB  ARG A  44      12.660  -2.750  21.846  1.00 89.81           H
ATOM    377 2HB  ARG A  44      12.892  -1.441  20.704  1.00 89.81           H
ATOM    378  CG  ARG A  44      10.842  -1.717  21.317  1.00 89.81           C
ATOM    379 1HG  ARG A  44      10.334  -1.402  20.405  1.00 89.81           H
ATOM    380 2HG  ARG A  44      10.236  -2.506  21.762  1.00 89.81           H
ATOM    381  CD  ARG A  44      10.944  -0.537  22.285  1.00 89.81           C
ATOM    382 1HD  ARG A  44      11.743   0.135  21.970  1.00 89.81           H
ATOM    383 2HD  ARG A  44      10.018   0.039  22.268  1.00 89.81           H
ATOM    384  NE  ARG A  44      11.208  -1.028  23.656  1.00 89.81           N
ATOM    385  HE  ARG A  44      12.151  -1.252  23.900  1.00 89.81           H
ATOM    386  CZ  ARG A  44      10.261  -1.192  24.591  1.00 89.81           C
ATOM    387  NH1 ARG A  44       8.981  -0.907  24.319  1.00 89.81           N
ATOM    388 1HH1 ARG A  44       8.725  -0.570  23.413  1.00 89.81           H
ATOM    389 2HH1 ARG A  44       8.280  -1.032  25.022  1.00 89.81           H
ATOM    390  NH2 ARG A  44      10.615  -1.644  25.801  1.00 89.81           N
ATOM    391 1HH2 ARG A  44       9.921  -1.771  26.510  1.00 89.81           H
ATOM    392 2HH2 ARG A  44      11.573  -1.854  25.996  1.00 89.81           H
ATOM    393  HN  ARG A  44      11.315  -4.571  21.199  1.00 89.81           H
ATOM    394  N   GLN A  45      14.186  -4.539  20.000  1.00 90.88           N
ATOM    395  CA  GLN A  45      15.550  -4.921  19.675  1.00 90.88           C
ATOM    396  C   GLN A  45      15.614  -5.514  18.266  1.00 90.88           C
ATOM    397  O   GLN A  45      16.519  -5.196  17.496  1.00 90.88           O
ATOM    398  HA  GLN A  45      16.126  -3.996  19.714  1.00 90.88           H
ATOM    399  CB  GLN A  45      16.106  -5.902  20.709  1.00 90.88           C
ATOM    400 1HB  GLN A  45      15.978  -5.492  21.710  1.00 90.88           H
ATOM    401 2HB  GLN A  45      15.541  -6.834  20.671  1.00 90.88           H
ATOM    402  CG  GLN A  45      17.587  -6.187  20.453  1.00 90.88           C
ATOM    403 1HG  GLN A  45      17.716  -6.590  19.448  1.00 90.88           H
ATOM    404 2HG  GLN A  45      18.153  -5.256  20.498  1.00 90.88           H
ATOM    405  CD  GLN A  45      18.141  -7.177  21.480  1.00 90.88           C
ATOM    406  OE1 GLN A  45      17.415  -7.772  22.260  1.00 90.88           O
ATOM    407  NE2 GLN A  45      19.462  -7.318  21.437  1.00 90.88           N
ATOM    408 1HE2 GLN A  45      20.000  -6.799  20.773  1.00 90.88           H
ATOM    409 2HE2 GLN A  45      19.919  -7.944  22.070  1.00 90.88           H
ATOM    410  HN  GLN A  45      13.772  -5.052  20.752  1.00 90.88           H
ATOM    411  N   PHE A  46      14.641  -6.364  17.972  1.00 92.07           N
ATOM    412  CA  PHE A  46      14.552  -6.972  16.655  1.00 92.07           C
ATOM    413  C   PHE A  46      14.360  -5.909  15.572  1.00 92.07           C
ATOM    414  O   PHE A  46      15.041  -5.930  14.548  1.00 92.07           O
ATOM    415  HA  PHE A  46      15.488  -7.502  16.479  1.00 92.07           H
ATOM    416  CB  PHE A  46      13.331  -7.894  16.670  1.00 92.07           C
ATOM    417 1HB  PHE A  46      13.502  -8.695  17.390  1.00 92.07           H
ATOM    418 2HB  PHE A  46      12.467  -7.330  17.021  1.00 92.07           H
ATOM    419  CG  PHE A  46      13.001  -8.512  15.310  1.00 92.07           C
ATOM    420  CD1 PHE A  46      11.966  -8.025  14.575  1.00 92.07           C
ATOM    421  HD1 PHE A  46      11.371  -7.195  14.955  1.00 92.07           H
ATOM    422  CD2 PHE A  46      13.743  -9.549  14.836  1.00 92.07           C
ATOM    423  HD2 PHE A  46      14.573  -9.939  15.425  1.00 92.07           H
ATOM    424  CE1 PHE A  46      11.660  -8.599  13.313  1.00 92.07           C
ATOM    425  HE1 PHE A  46      10.830  -8.209  12.724  1.00 92.07           H
ATOM    426  CE2 PHE A  46      13.437 -10.122  13.574  1.00 92.07           C
ATOM    427  HE2 PHE A  46      14.032 -10.953  13.194  1.00 92.07           H
ATOM    428  CZ  PHE A  46      12.402  -9.636  12.839  1.00 92.07           C
ATOM    429  HZ  PHE A  46      12.167 -10.076  11.870  1.00 92.07           H
ATOM    430  HN  PHE A  46      13.925  -6.638  18.613  1.00 92.07           H
ATOM    431  N   ALA A  47      13.428  -5.004  15.835  1.00 91.82           N
ATOM    432  CA  ALA A  47      13.079  -3.985  14.860  1.00 91.82           C
ATOM    433  C   ALA A  47      14.323  -3.162  14.521  1.00 91.82           C
ATOM    434  O   ALA A  47      14.571  -2.856  13.355  1.00 91.82           O
ATOM    435  HA  ALA A  47      12.732  -4.492  13.960  1.00 91.82           H
ATOM    436  CB  ALA A  47      11.941  -3.122  15.409  1.00 91.82           C
ATOM    437 1HB  ALA A  47      11.072  -3.749  15.606  1.00 91.82           H
ATOM    438 2HB  ALA A  47      12.261  -2.644  16.335  1.00 91.82           H
ATOM    439 3HB  ALA A  47      11.679  -2.357  14.677  1.00 91.82           H
ATOM    440  HN  ALA A  47      12.918  -4.960  16.694  1.00 91.82           H
ATOM    441  N   SER A  48      15.073  -2.826  15.560  1.00 91.79           N
ATOM    442  CA  SER A  48      16.141  -1.849  15.429  1.00 91.79           C
ATOM    443  C   SER A  48      17.238  -2.393  14.511  1.00 91.79           C
ATOM    444  O   SER A  48      17.962  -1.624  13.881  1.00 91.79           O
ATOM    445  HA  SER A  48      15.674  -0.969  14.986  1.00 91.79           H
ATOM    446  CB  SER A  48      16.724  -1.483  16.795  1.00 91.79           C
ATOM    447 1HB  SER A  48      17.407  -0.641  16.684  1.00 91.79           H
ATOM    448 2HB  SER A  48      15.922  -1.158  17.457  1.00 91.79           H
ATOM    449  OG  SER A  48      17.415  -2.578  17.391  1.00 91.79           O
ATOM    450  HG  SER A  48      17.773  -2.311  18.285  1.00 91.79           H
ATOM    451  HN  SER A  48      14.961  -3.209  16.477  1.00 91.79           H
ATOM    452  N   HIS A  49      17.325  -3.714  14.466  1.00 92.26           N
ATOM    453  CA  HIS A  49      18.358  -4.369  13.681  1.00 92.26           C
ATOM    454  C   HIS A  49      17.819  -4.686  12.285  1.00 92.26           C
ATOM    455  O   HIS A  49      18.524  -4.522  11.291  1.00 92.26           O
ATOM    456  HA  HIS A  49      19.180  -3.659  13.591  1.00 92.26           H
ATOM    457  CB  HIS A  49      18.889  -5.607  14.407  1.00 92.26           C
ATOM    458 1HB  HIS A  49      18.048  -6.247  14.675  1.00 92.26           H
ATOM    459 2HB  HIS A  49      19.517  -6.176  13.722  1.00 92.26           H
ATOM    460  CG  HIS A  49      19.683  -5.295  15.653  1.00 92.26           C
ATOM    461  ND1 HIS A  49      19.088  -4.955  16.856  1.00 92.26           N
ATOM    462  HD1 HIS A  49      18.105  -4.883  17.022  1.00 92.26           H
ATOM    463  CD2 HIS A  49      21.030  -5.275  15.871  1.00 92.26           C
ATOM    464  HD2 HIS A  49      21.798  -5.496  15.130  1.00 92.26           H
ATOM    465  CE1 HIS A  49      20.043  -4.742  17.749  1.00 92.26           C
ATOM    466  HE1 HIS A  49      19.894  -4.459  18.791  1.00 92.26           H
ATOM    467  NE2 HIS A  49      21.246  -4.941  17.137  1.00 92.26           N
ATOM    468  HN  HIS A  49      16.708  -4.333  14.951  1.00 92.26           H
ATOM    469  N   PHE A  50      16.573  -5.136  12.255  1.00 93.22           N
ATOM    470  CA  PHE A  50      16.040  -5.784  11.069  1.00 93.22           C
ATOM    471  C   PHE A  50      15.501  -4.753  10.075  1.00 93.22           C
ATOM    472  O   PHE A  50      15.748  -4.856   8.874  1.00 93.22           O
ATOM    473  HA  PHE A  50      16.858  -6.338  10.608  1.00 93.22           H
ATOM    474  CB  PHE A  50      14.889  -6.681  11.529  1.00 93.22           C
ATOM    475 1HB  PHE A  50      15.256  -7.359  12.300  1.00 93.22           H
ATOM    476 2HB  PHE A  50      14.120  -6.061  11.990  1.00 93.22           H
ATOM    477  CG  PHE A  50      14.254  -7.504  10.406  1.00 93.22           C
ATOM    478  CD1 PHE A  50      12.993  -7.219   9.984  1.00 93.22           C
ATOM    479  HD1 PHE A  50      12.435  -6.404  10.445  1.00 93.22           H
ATOM    480  CD2 PHE A  50      14.950  -8.521   9.831  1.00 93.22           C
ATOM    481  HD2 PHE A  50      15.961  -8.749  10.169  1.00 93.22           H
ATOM    482  CE1 PHE A  50      12.404  -7.982   8.942  1.00 93.22           C
ATOM    483  HE1 PHE A  50      11.393  -7.754   8.603  1.00 93.22           H
ATOM    484  CE2 PHE A  50      14.361  -9.284   8.789  1.00 93.22           C
ATOM    485  HE2 PHE A  50      14.919 -10.099   8.327  1.00 93.22           H
ATOM    486  CZ  PHE A  50      13.100  -8.999   8.366  1.00 93.22           C
ATOM    487  HZ  PHE A  50      12.648  -9.585   7.566  1.00 93.22           H
ATOM    488  HN  PHE A  50      15.933  -5.062  13.020  1.00 93.22           H
ATOM    489  N   LEU A  51      14.776  -3.783  10.612  1.00 94.47           N
ATOM    490  CA  LEU A  51      13.908  -2.955   9.792  1.00 94.47           C
ATOM    491  C   LEU A  51      14.759  -1.961   9.000  1.00 94.47           C
ATOM    492  O   LEU A  51      14.616  -1.846   7.784  1.00 94.47           O
ATOM    493  HA  LEU A  51      13.401  -3.613   9.087  1.00 94.47           H
ATOM    494  CB  LEU A  51      12.829  -2.294  10.652  1.00 94.47           C
ATOM    495 1HB  LEU A  51      13.319  -1.650  11.382  1.00 94.47           H
ATOM    496 2HB  LEU A  51      12.227  -1.649  10.012  1.00 94.47           H
ATOM    497  CG  LEU A  51      11.891  -3.244  11.399  1.00 94.47           C
ATOM    498  HG  LEU A  51      12.489  -3.847  12.082  1.00 94.47           H
ATOM    499  CD1 LEU A  51      10.884  -2.465  12.247  1.00 94.47           C
ATOM    500 1HD1 LEU A  51      11.417  -1.856  12.976  1.00 94.47           H
ATOM    501 2HD1 LEU A  51      10.287  -1.820  11.602  1.00 94.47           H
ATOM    502 3HD1 LEU A  51      10.229  -3.164  12.767  1.00 94.47           H
ATOM    503  CD2 LEU A  51      11.202  -4.207  10.430  1.00 94.47           C
ATOM    504 1HD2 LEU A  51      10.619  -3.639   9.705  1.00 94.47           H
ATOM    505 2HD2 LEU A  51      11.954  -4.798   9.908  1.00 94.47           H
ATOM    506 3HD2 LEU A  51      10.540  -4.871  10.987  1.00 94.47           H
ATOM    507  HN  LEU A  51      14.775  -3.560  11.587  1.00 94.47           H
ATOM    508  N   PRO A  52      15.656  -1.226   9.672  1.00 95.46           N
ATOM    509  CA  PRO A  52      16.315  -0.079   9.042  1.00 95.46           C
ATOM    510  C   PRO A  52      16.965  -0.442   7.717  1.00 95.46           C
ATOM    511  O   PRO A  52      16.711   0.201   6.700  1.00 95.46           O
ATOM    512  HA  PRO A  52      15.580   0.688   8.798  1.00 95.46           H
ATOM    513  CB  PRO A  52      17.350   0.360  10.081  1.00 95.46           C
ATOM    514 1HB  PRO A  52      18.315  -0.119   9.913  1.00 95.46           H
ATOM    515 2HB  PRO A  52      17.519   1.436  10.049  1.00 95.46           H
ATOM    516  CG  PRO A  52      16.729  -0.074  11.403  1.00 95.46           C
ATOM    517 1HG  PRO A  52      17.475  -0.156  12.193  1.00 95.46           H
ATOM    518 2HG  PRO A  52      15.986   0.642  11.756  1.00 95.46           H
ATOM    519  CD  PRO A  52      16.108  -1.419  11.062  1.00 95.46           C
ATOM    520 1HD  PRO A  52      16.832  -2.230  11.138  1.00 95.46           H
ATOM    521 2HD  PRO A  52      15.285  -1.666  11.732  1.00 95.46           H
ATOM    522  N   PRO A  53      17.815  -1.477   7.697  1.00 96.08           N
ATOM    523  CA  PRO A  53      18.500  -1.867   6.461  1.00 96.08           C
ATOM    524  C   PRO A  53      17.533  -2.084   5.309  1.00 96.08           C
ATOM    525  O   PRO A  53      17.800  -1.670   4.183  1.00 96.08           O
ATOM    526  HA  PRO A  53      19.161  -1.066   6.131  1.00 96.08           H
ATOM    527  CB  PRO A  53      19.228  -3.157   6.842  1.00 96.08           C
ATOM    528 1HB  PRO A  53      18.623  -4.038   6.629  1.00 96.08           H
ATOM    529 2HB  PRO A  53      20.160  -3.271   6.288  1.00 96.08           H
ATOM    530  CG  PRO A  53      19.478  -2.994   8.337  1.00 96.08           C
ATOM    531 1HG  PRO A  53      19.664  -3.952   8.823  1.00 96.08           H
ATOM    532 2HG  PRO A  53      20.352  -2.374   8.536  1.00 96.08           H
ATOM    533  CD  PRO A  53      18.193  -2.346   8.826  1.00 96.08           C
ATOM    534 1HD  PRO A  53      17.421  -3.086   9.038  1.00 96.08           H
ATOM    535 2HD  PRO A  53      18.350  -1.781   9.745  1.00 96.08           H
ATOM    536  N   LEU A  54      16.423  -2.735   5.626  1.00 95.65           N
ATOM    537  CA  LEU A  54      15.469  -3.129   4.603  1.00 95.65           C
ATOM    538  C   LEU A  54      14.795  -1.880   4.031  1.00 95.65           C
ATOM    539  O   LEU A  54      14.654  -1.748   2.816  1.00 95.65           O
ATOM    540  HA  LEU A  54      16.029  -3.615   3.804  1.00 95.65           H
ATOM    541  CB  LEU A  54      14.484  -4.160   5.157  1.00 95.65           C
ATOM    542 1HB  LEU A  54      14.035  -3.754   6.063  1.00 95.65           H
ATOM    543 2HB  LEU A  54      13.679  -4.291   4.433  1.00 95.65           H
ATOM    544  CG  LEU A  54      15.067  -5.537   5.483  1.00 95.65           C
ATOM    545  HG  LEU A  54      15.866  -5.405   6.213  1.00 95.65           H
ATOM    546  CD1 LEU A  54      14.012  -6.440   6.126  1.00 95.65           C
ATOM    547 1HD1 LEU A  54      13.657  -5.983   7.050  1.00 95.65           H
ATOM    548 2HD1 LEU A  54      13.176  -6.569   5.439  1.00 95.65           H
ATOM    549 3HD1 LEU A  54      14.453  -7.412   6.348  1.00 95.65           H
ATOM    550  CD2 LEU A  54      15.690  -6.177   4.241  1.00 95.65           C
ATOM    551 1HD2 LEU A  54      14.927  -6.294   3.471  1.00 95.65           H
ATOM    552 2HD2 LEU A  54      16.490  -5.539   3.866  1.00 95.65           H
ATOM    553 3HD2 LEU A  54      16.096  -7.154   4.501  1.00 95.65           H
ATOM    554  HN  LEU A  54      16.172  -2.992   6.559  1.00 95.65           H
ATOM    555  N   TYR A  55      14.397  -0.996   4.934  1.00 96.08           N
ATOM    556  CA  TYR A  55      13.673   0.201   4.541  1.00 96.08           C
ATOM    557  C   TYR A  55      14.547   1.112   3.677  1.00 96.08           C
ATOM    558  O   TYR A  55      14.051   1.775   2.768  1.00 96.08           O
ATOM    559  HA  TYR A  55      12.802  -0.108   3.964  1.00 96.08           H
ATOM    560  CB  TYR A  55      13.326   0.930   5.841  1.00 96.08           C
ATOM    561 1HB  TYR A  55      14.219   0.988   6.462  1.00 96.08           H
ATOM    562 2HB  TYR A  55      13.035   1.953   5.605  1.00 96.08           H
ATOM    563  CG  TYR A  55      12.205   0.268   6.645  1.00 96.08           C
ATOM    564  CD1 TYR A  55      11.504  -0.792   6.108  1.00 96.08           C
ATOM    565  HD1 TYR A  55      11.749  -1.159   5.111  1.00 96.08           H
ATOM    566  CD2 TYR A  55      11.895   0.732   7.907  1.00 96.08           C
ATOM    567  HD2 TYR A  55      12.448   1.570   8.331  1.00 96.08           H
ATOM    568  CE1 TYR A  55      10.449  -1.415   6.865  1.00 96.08           C
ATOM    569  HE1 TYR A  55       9.888  -2.254   6.453  1.00 96.08           H
ATOM    570  CE2 TYR A  55      10.840   0.110   8.664  1.00 96.08           C
ATOM    571  HE2 TYR A  55      10.584   0.466   9.662  1.00 96.08           H
ATOM    572  CZ  TYR A  55      10.169  -0.933   8.105  1.00 96.08           C
ATOM    573  OH  TYR A  55       9.173  -1.521   8.820  1.00 96.08           O
ATOM    574  HH  TYR A  55       8.801  -2.299   8.313  1.00 96.08           H
ATOM    575  HN  TYR A  55      14.562  -1.087   5.916  1.00 96.08           H
ATOM    576  N   TRP A  56      15.834   1.116   3.992  1.00 96.49           N
ATOM    577  CA  TRP A  56      16.796   1.862   3.199  1.00 96.49           C
ATOM    578  C   TRP A  56      16.888   1.202   1.822  1.00 96.49           C
ATOM    579  O   TRP A  56      16.907   1.888   0.801  1.00 96.49           O
ATOM    580  HA  TRP A  56      16.426   2.883   3.100  1.00 96.49           H
ATOM    581  CB  TRP A  56      18.147   1.947   3.913  1.00 96.49           C
ATOM    582 1HB  TRP A  56      18.305   1.029   4.479  1.00 96.49           H
ATOM    583 2HB  TRP A  56      18.939   2.001   3.166  1.00 96.49           H
ATOM    584  CG  TRP A  56      18.277   3.142   4.860  1.00 96.49           C
ATOM    585  CD1 TRP A  56      18.399   3.127   6.194  1.00 96.49           C
ATOM    586  HD1 TRP A  56      18.423   2.220   6.799  1.00 96.49           H
ATOM    587  CD2 TRP A  56      18.293   4.536   4.488  1.00 96.49           C
ATOM    588  NE1 TRP A  56      18.492   4.405   6.708  1.00 96.49           N
ATOM    589  HE1 TRP A  56      18.590   4.650   7.672  1.00 96.49           H
ATOM    590  CE2 TRP A  56      18.425   5.289   5.637  1.00 96.49           C
ATOM    591  CE3 TRP A  56      18.198   5.141   3.222  1.00 96.49           C
ATOM    592  HE3 TRP A  56      18.093   4.569   2.301  1.00 96.49           H
ATOM    593  CZ2 TRP A  56      18.475   6.688   5.635  1.00 96.49           C
ATOM    594  HZ2 TRP A  56      18.580   7.260   6.557  1.00 96.49           H
ATOM    595  CZ3 TRP A  56      18.249   6.540   3.238  1.00 96.49           C
ATOM    596  HZ3 TRP A  56      18.179   7.060   2.282  1.00 96.49           H
ATOM    597  CH2 TRP A  56      18.382   7.312   4.386  1.00 96.49           C
ATOM    598  HH2 TRP A  56      18.414   8.399   4.313  1.00 96.49           H
ATOM    599  HN  TRP A  56      16.221   0.622   4.771  1.00 96.49           H
ATOM    600  N   LEU A  57      16.943  -0.122   1.838  1.00 96.33           N
ATOM    601  CA  LEU A  57      17.048  -0.881   0.604  1.00 96.33           C
ATOM    602  C   LEU A  57      15.816  -0.613  -0.262  1.00 96.33           C
ATOM    603  O   LEU A  57      15.940  -0.306  -1.446  1.00 96.33           O
ATOM    604  HA  LEU A  57      17.929  -0.521   0.073  1.00 96.33           H
ATOM    605  CB  LEU A  57      17.278  -2.364   0.906  1.00 96.33           C
ATOM    606 1HB  LEU A  57      18.188  -2.457   1.498  1.00 96.33           H
ATOM    607 2HB  LEU A  57      16.455  -2.719   1.527  1.00 96.33           H
ATOM    608  CG  LEU A  57      17.396  -3.285  -0.310  1.00 96.33           C
ATOM    609  HG  LEU A  57      16.534  -3.113  -0.954  1.00 96.33           H
ATOM    610  CD1 LEU A  57      18.645  -2.954  -1.129  1.00 96.33           C
ATOM    611 1HD1 LEU A  57      18.589  -1.922  -1.476  1.00 96.33           H
ATOM    612 2HD1 LEU A  57      19.532  -3.079  -0.507  1.00 96.33           H
ATOM    613 3HD1 LEU A  57      18.705  -3.623  -1.987  1.00 96.33           H
ATOM    614  CD2 LEU A  57      17.360  -4.756   0.111  1.00 96.33           C
ATOM    615 1HD2 LEU A  57      18.190  -4.960   0.787  1.00 96.33           H
ATOM    616 2HD2 LEU A  57      16.418  -4.965   0.618  1.00 96.33           H
ATOM    617 3HD2 LEU A  57      17.446  -5.388  -0.773  1.00 96.33           H
ATOM    618  HN  LEU A  57      16.916  -0.672   2.673  1.00 96.33           H
ATOM    619  N   VAL A  58      14.654  -0.739   0.364  1.00 96.42           N
ATOM    620  CA  VAL A  58      13.399  -0.578  -0.350  1.00 96.42           C
ATOM    621  C   VAL A  58      13.316   0.842  -0.913  1.00 96.42           C
ATOM    622  O   VAL A  58      12.895   1.039  -2.052  1.00 96.42           O
ATOM    623  HA  VAL A  58      13.399  -1.285  -1.180  1.00 96.42           H
ATOM    624  CB  VAL A  58      12.226  -0.926   0.568  1.00 96.42           C
ATOM    625  HB  VAL A  58      12.320  -0.326   1.473  1.00 96.42           H
ATOM    626  CG1 VAL A  58      10.891  -0.577  -0.091  1.00 96.42           C
ATOM    627 1HG1 VAL A  58      10.860   0.491  -0.307  1.00 96.42           H
ATOM    628 2HG1 VAL A  58      10.786  -1.138  -1.020  1.00 96.42           H
ATOM    629 3HG1 VAL A  58      10.074  -0.834   0.583  1.00 96.42           H
ATOM    630  CG2 VAL A  58      12.268  -2.400   0.976  1.00 96.42           C
ATOM    631 1HG2 VAL A  58      12.211  -3.025   0.084  1.00 96.42           H
ATOM    632 2HG2 VAL A  58      13.199  -2.605   1.504  1.00 96.42           H
ATOM    633 3HG2 VAL A  58      11.423  -2.621   1.628  1.00 96.42           H
ATOM    634  HN  VAL A  58      14.563  -0.947   1.337  1.00 96.42           H
ATOM    635  N   PHE A  59      13.725   1.796  -0.090  1.00 97.67           N
ATOM    636  CA  PHE A  59      13.714   3.191  -0.495  1.00 97.67           C
ATOM    637  C   PHE A  59      14.516   3.394  -1.783  1.00 97.67           C
ATOM    638  O   PHE A  59      14.011   3.964  -2.749  1.00 97.67           O
ATOM    639  HA  PHE A  59      12.674   3.469  -0.669  1.00 97.67           H
ATOM    640  CB  PHE A  59      14.371   3.990   0.632  1.00 97.67           C
ATOM    641 1HB  PHE A  59      13.743   3.928   1.521  1.00 97.67           H
ATOM    642 2HB  PHE A  59      15.325   3.528   0.883  1.00 97.67           H
ATOM    643  CG  PHE A  59      14.607   5.464   0.294  1.00 97.67           C
ATOM    644  CD1 PHE A  59      15.875   5.951   0.228  1.00 97.67           C
ATOM    645  HD1 PHE A  59      16.723   5.292   0.415  1.00 97.67           H
ATOM    646  CD2 PHE A  59      13.549   6.286   0.060  1.00 97.67           C
ATOM    647  HD2 PHE A  59      12.533   5.895   0.114  1.00 97.67           H
ATOM    648  CE1 PHE A  59      16.094   7.319  -0.086  1.00 97.67           C
ATOM    649  HE1 PHE A  59      17.111   7.709  -0.139  1.00 97.67           H
ATOM    650  CE2 PHE A  59      13.769   7.654  -0.253  1.00 97.67           C
ATOM    651  HE2 PHE A  59      12.921   8.313  -0.440  1.00 97.67           H
ATOM    652  CZ  PHE A  59      15.037   8.141  -0.319  1.00 97.67           C
ATOM    653  HZ  PHE A  59      15.205   9.191  -0.560  1.00 97.67           H
ATOM    654  HN  PHE A  59      14.059   1.629   0.838  1.00 97.67           H
ATOM    655  N   ILE A  60      15.752   2.917  -1.754  1.00 97.28           N
ATOM    656  CA  ILE A  60      16.679   3.176  -2.842  1.00 97.28           C
ATOM    657  C   ILE A  60      16.140   2.545  -4.127  1.00 97.28           C
ATOM    658  O   ILE A  60      16.031   3.215  -5.153  1.00 97.28           O
ATOM    659  HA  ILE A  60      16.727   4.256  -2.981  1.00 97.28           H
ATOM    660  CB  ILE A  60      18.086   2.705  -2.469  1.00 97.28           C
ATOM    661  HB  ILE A  60      18.016   1.685  -2.091  1.00 97.28           H
ATOM    662  CG1 ILE A  60      18.673   3.564  -1.347  1.00 97.28           C
ATOM    663 1HG1 ILE A  60      18.925   4.551  -1.734  1.00 97.28           H
ATOM    664 2HG1 ILE A  60      17.926   3.709  -0.567  1.00 97.28           H
ATOM    665  CG2 ILE A  60      18.996   2.669  -3.699  1.00 97.28           C
ATOM    666 1HG2 ILE A  60      18.582   1.982  -4.437  1.00 97.28           H
ATOM    667 2HG2 ILE A  60      19.064   3.668  -4.130  1.00 97.28           H
ATOM    668 3HG2 ILE A  60      19.990   2.331  -3.406  1.00 97.28           H
ATOM    669  CD1 ILE A  60      19.921   2.910  -0.751  1.00 97.28           C
ATOM    670 1HD1 ILE A  60      19.660   1.933  -0.344  1.00 97.28           H
ATOM    671 2HD1 ILE A  60      20.675   2.789  -1.530  1.00 97.28           H
ATOM    672 3HD1 ILE A  60      20.318   3.541   0.044  1.00 97.28           H
ATOM    673  HN  ILE A  60      16.120   2.364  -1.006  1.00 97.28           H
ATOM    674  N   VAL A  61      15.816   1.264  -4.029  1.00 96.14           N
ATOM    675  CA  VAL A  61      15.415   0.502  -5.199  1.00 96.14           C
ATOM    676  C   VAL A  61      14.100   1.065  -5.743  1.00 96.14           C
ATOM    677  O   VAL A  61      13.934   1.203  -6.954  1.00 96.14           O
ATOM    678  HA  VAL A  61      16.190   0.628  -5.956  1.00 96.14           H
ATOM    679  CB  VAL A  61      15.329  -0.985  -4.851  1.00 96.14           C
ATOM    680  HB  VAL A  61      14.631  -1.096  -4.022  1.00 96.14           H
ATOM    681  CG1 VAL A  61      14.789  -1.795  -6.032  1.00 96.14           C
ATOM    682 1HG1 VAL A  61      13.791  -1.438  -6.290  1.00 96.14           H
ATOM    683 2HG1 VAL A  61      15.451  -1.674  -6.889  1.00 96.14           H
ATOM    684 3HG1 VAL A  61      14.738  -2.848  -5.757  1.00 96.14           H
ATOM    685  CG2 VAL A  61      16.688  -1.521  -4.396  1.00 96.14           C
ATOM    686 1HG2 VAL A  61      17.417  -1.391  -5.196  1.00 96.14           H
ATOM    687 2HG2 VAL A  61      17.017  -0.974  -3.512  1.00 96.14           H
ATOM    688 3HG2 VAL A  61      16.599  -2.580  -4.155  1.00 96.14           H
ATOM    689  HN  VAL A  61      15.825   0.749  -3.172  1.00 96.14           H
ATOM    690  N   GLY A  62      13.200   1.376  -4.822  1.00 96.82           N
ATOM    691  CA  GLY A  62      11.880   1.854  -5.196  1.00 96.82           C
ATOM    692  C   GLY A  62      11.963   3.235  -5.850  1.00 96.82           C
ATOM    693  O   GLY A  62      11.277   3.502  -6.835  1.00 96.82           O
ATOM    694 1HA  GLY A  62      11.416   1.149  -5.886  1.00 96.82           H
ATOM    695 2HA  GLY A  62      11.243   1.903  -4.313  1.00 96.82           H
ATOM    696  HN  GLY A  62      13.360   1.305  -3.837  1.00 96.82           H
ATOM    697  N   ALA A  63      12.809   4.077  -5.274  1.00 97.05           N
ATOM    698  CA  ALA A  63      12.944   5.444  -5.749  1.00 97.05           C
ATOM    699  C   ALA A  63      13.445   5.430  -7.194  1.00 97.05           C
ATOM    700  O   ALA A  63      12.896   6.118  -8.053  1.00 97.05           O
ATOM    701  HA  ALA A  63      11.956   5.904  -5.721  1.00 97.05           H
ATOM    702  CB  ALA A  63      13.876   6.219  -4.816  1.00 97.05           C
ATOM    703 1HB  ALA A  63      13.460   6.224  -3.809  1.00 97.05           H
ATOM    704 2HB  ALA A  63      14.856   5.741  -4.802  1.00 97.05           H
ATOM    705 3HB  ALA A  63      13.977   7.244  -5.173  1.00 97.05           H
ATOM    706  HN  ALA A  63      13.394   3.840  -4.499  1.00 97.05           H
ATOM    707  N   LEU A  64      14.484   4.638  -7.419  1.00 95.59           N
ATOM    708  CA  LEU A  64      15.091   4.555  -8.737  1.00 95.59           C
ATOM    709  C   LEU A  64      14.073   3.987  -9.727  1.00 95.59           C
ATOM    710  O   LEU A  64      13.909   4.515 -10.826  1.00 95.59           O
ATOM    711  HA  LEU A  64      15.343   5.570  -9.044  1.00 95.59           H
ATOM    712  CB  LEU A  64      16.398   3.762  -8.675  1.00 95.59           C
ATOM    713 1HB  LEU A  64      16.189   2.789  -8.230  1.00 95.59           H
ATOM    714 2HB  LEU A  64      16.737   3.579  -9.695  1.00 95.59           H
ATOM    715  CG  LEU A  64      17.542   4.414  -7.897  1.00 95.59           C
ATOM    716  HG  LEU A  64      17.191   4.626  -6.887  1.00 95.59           H
ATOM    717  CD1 LEU A  64      18.732   3.461  -7.770  1.00 95.59           C
ATOM    718 1HD1 LEU A  64      18.421   2.559  -7.244  1.00 95.59           H
ATOM    719 2HD1 LEU A  64      19.093   3.196  -8.764  1.00 95.59           H
ATOM    720 3HD1 LEU A  64      19.531   3.950  -7.212  1.00 95.59           H
ATOM    721  CD2 LEU A  64      17.942   5.750  -8.525  1.00 95.59           C
ATOM    722 1HD2 LEU A  64      18.268   5.586  -9.553  1.00 95.59           H
ATOM    723 2HD2 LEU A  64      17.086   6.425  -8.520  1.00 95.59           H
ATOM    724 3HD2 LEU A  64      18.757   6.192  -7.952  1.00 95.59           H
ATOM    725  HN  LEU A  64      14.909   4.061  -6.721  1.00 95.59           H
ATOM    726  N   GLY A  65      13.415   2.917  -9.303  1.00 94.16           N
ATOM    727  CA  GLY A  65      12.516   2.193 -10.185  1.00 94.16           C
ATOM    728  C   GLY A  65      11.363   3.087 -10.647  1.00 94.16           C
ATOM    729  O   GLY A  65      11.118   3.222 -11.844  1.00 94.16           O
ATOM    730 1HA  GLY A  65      13.067   1.828 -11.052  1.00 94.16           H
ATOM    731 2HA  GLY A  65      12.119   1.319  -9.669  1.00 94.16           H
ATOM    732  HN  GLY A  65      13.489   2.546  -8.378  1.00 94.16           H
ATOM    733  N   ASN A  66      10.685   3.674  -9.671  1.00 96.03           N
ATOM    734  CA  ASN A  66       9.463   4.411  -9.947  1.00 96.03           C
ATOM    735  C   ASN A  66       9.811   5.711 -10.675  1.00 96.03           C
ATOM    736  O   ASN A  66       9.031   6.197 -11.493  1.00 96.03           O
ATOM    737  HA  ASN A  66       8.856   3.742 -10.557  1.00 96.03           H
ATOM    738  CB  ASN A  66       8.735   4.774  -8.652  1.00 96.03           C
ATOM    739 1HB  ASN A  66       9.445   5.183  -7.933  1.00 96.03           H
ATOM    740 2HB  ASN A  66       7.999   5.554  -8.851  1.00 96.03           H
ATOM    741  CG  ASN A  66       8.040   3.551  -8.052  1.00 96.03           C
ATOM    742  OD1 ASN A  66       7.149   2.960  -8.640  1.00 96.03           O
ATOM    743  ND2 ASN A  66       8.495   3.205  -6.851  1.00 96.03           N
ATOM    744 1HD2 ASN A  66       9.229   3.733  -6.423  1.00 96.03           H
ATOM    745 2HD2 ASN A  66       8.104   2.417  -6.376  1.00 96.03           H
ATOM    746  HN  ASN A  66      10.956   3.651  -8.709  1.00 96.03           H
ATOM    747  N   SER A  67      10.983   6.238 -10.351  1.00 95.00           N
ATOM    748  CA  SER A  67      11.480   7.427 -11.022  1.00 95.00           C
ATOM    749  C   SER A  67      11.682   7.142 -12.512  1.00 95.00           C
ATOM    750  O   SER A  67      11.410   7.997 -13.353  1.00 95.00           O
ATOM    751  HA  SER A  67      10.708   8.183 -10.878  1.00 95.00           H
ATOM    752  CB  SER A  67      12.789   7.909 -10.392  1.00 95.00           C
ATOM    753 1HB  SER A  67      13.538   7.121 -10.466  1.00 95.00           H
ATOM    754 2HB  SER A  67      13.168   8.763 -10.953  1.00 95.00           H
ATOM    755  OG  SER A  67      12.620   8.276  -9.025  1.00 95.00           O
ATOM    756  HG  SER A  67      13.142   7.657  -8.438  1.00 95.00           H
ATOM    757  HN  SER A  67      11.588   5.866  -9.646  1.00 95.00           H
ATOM    758  N   LEU A  68      12.156   5.937 -12.792  1.00 92.33           N
ATOM    759  CA  LEU A  68      12.380   5.522 -14.166  1.00 92.33           C
ATOM    760  C   LEU A  68      11.038   5.453 -14.899  1.00 92.33           C
ATOM    761  O   LEU A  68      10.940   5.845 -16.061  1.00 92.33           O
ATOM    762  HA  LEU A  68      12.994   6.286 -14.642  1.00 92.33           H
ATOM    763  CB  LEU A  68      13.171   4.213 -14.209  1.00 92.33           C
ATOM    764 1HB  LEU A  68      14.100   4.356 -13.657  1.00 92.33           H
ATOM    765 2HB  LEU A  68      12.601   3.450 -13.681  1.00 92.33           H
ATOM    766  CG  LEU A  68      13.515   3.682 -15.602  1.00 92.33           C
ATOM    767  HG  LEU A  68      12.590   3.599 -16.173  1.00 92.33           H
ATOM    768  CD1 LEU A  68      14.423   4.658 -16.352  1.00 92.33           C
ATOM    769 1HD1 LEU A  68      13.916   5.617 -16.459  1.00 92.33           H
ATOM    770 2HD1 LEU A  68      15.348   4.797 -15.793  1.00 92.33           H
ATOM    771 3HD1 LEU A  68      14.651   4.256 -17.339  1.00 92.33           H
ATOM    772  CD2 LEU A  68      14.123   2.281 -15.520  1.00 92.33           C
ATOM    773 1HD2 LEU A  68      15.035   2.315 -14.924  1.00 92.33           H
ATOM    774 2HD2 LEU A  68      13.409   1.602 -15.053  1.00 92.33           H
ATOM    775 3HD2 LEU A  68      14.358   1.927 -16.524  1.00 92.33           H
ATOM    776  HN  LEU A  68      12.385   5.252 -12.101  1.00 92.33           H
ATOM    777  N   VAL A  69      10.037   4.953 -14.189  1.00 92.36           N
ATOM    778  CA  VAL A  69       8.716   4.790 -14.770  1.00 92.36           C
ATOM    779  C   VAL A  69       8.195   6.153 -15.232  1.00 92.36           C
ATOM    780  O   VAL A  69       7.682   6.282 -16.342  1.00 92.36           O
ATOM    781  HA  VAL A  69       8.816   4.141 -15.639  1.00 92.36           H
ATOM    782  CB  VAL A  69       7.785   4.103 -13.769  1.00 92.36           C
ATOM    783  HB  VAL A  69       7.803   4.679 -12.844  1.00 92.36           H
ATOM    784  CG1 VAL A  69       6.344   4.085 -14.283  1.00 92.36           C
ATOM    785 1HG1 VAL A  69       6.000   5.108 -14.435  1.00 92.36           H
ATOM    786 2HG1 VAL A  69       6.302   3.544 -15.228  1.00 92.36           H
ATOM    787 3HG1 VAL A  69       5.704   3.591 -13.552  1.00 92.36           H
ATOM    788  CG2 VAL A  69       8.271   2.688 -13.451  1.00 92.36           C
ATOM    789 1HG2 VAL A  69       8.296   2.097 -14.367  1.00 92.36           H
ATOM    790 2HG2 VAL A  69       9.272   2.735 -13.022  1.00 92.36           H
ATOM    791 3HG2 VAL A  69       7.592   2.222 -12.737  1.00 92.36           H
ATOM    792  HN  VAL A  69      10.119   4.661 -13.236  1.00 92.36           H
ATOM    793  N   ILE A  70       8.346   7.136 -14.356  1.00 93.38           N
ATOM    794  CA  ILE A  70       7.863   8.476 -14.644  1.00 93.38           C
ATOM    795  C   ILE A  70       8.614   9.034 -15.854  1.00 93.38           C
ATOM    796  O   ILE A  70       8.011   9.645 -16.736  1.00 93.38           O
ATOM    797  HA  ILE A  70       6.807   8.394 -14.900  1.00 93.38           H
ATOM    798  CB  ILE A  70       7.960   9.360 -13.399  1.00 93.38           C
ATOM    799  HB  ILE A  70       8.977   9.295 -13.012  1.00 93.38           H
ATOM    800  CG1 ILE A  70       7.025   8.858 -12.296  1.00 93.38           C
ATOM    801 1HG1 ILE A  70       5.994   8.886 -12.649  1.00 93.38           H
ATOM    802 2HG1 ILE A  70       7.255   7.818 -12.065  1.00 93.38           H
ATOM    803  CG2 ILE A  70       7.701  10.827 -13.746  1.00 93.38           C
ATOM    804 1HG2 ILE A  70       8.440  11.164 -14.473  1.00 93.38           H
ATOM    805 2HG2 ILE A  70       6.702  10.929 -14.171  1.00 93.38           H
ATOM    806 3HG2 ILE A  70       7.776  11.433 -12.843  1.00 93.38           H
ATOM    807  CD1 ILE A  70       7.161   9.710 -11.033  1.00 93.38           C
ATOM    808 1HD1 ILE A  70       8.187   9.660 -10.670  1.00 93.38           H
ATOM    809 2HD1 ILE A  70       6.906  10.744 -11.263  1.00 93.38           H
ATOM    810 3HD1 ILE A  70       6.485   9.331 -10.265  1.00 93.38           H
ATOM    811  HN  ILE A  70       8.788   7.029 -13.465  1.00 93.38           H
ATOM    812  N   LEU A  71       9.919   8.805 -15.859  1.00 90.67           N
ATOM    813  CA  LEU A  71      10.773   9.360 -16.895  1.00 90.67           C
ATOM    814  C   LEU A  71      10.386   8.756 -18.247  1.00 90.67           C
ATOM    815  O   LEU A  71      10.319   9.464 -19.251  1.00 90.67           O
ATOM    816  HA  LEU A  71      10.587  10.434 -16.931  1.00 90.67           H
ATOM    817  CB  LEU A  71      12.247   9.167 -16.535  1.00 90.67           C
ATOM    818 1HB  LEU A  71      12.418   9.594 -15.547  1.00 90.67           H
ATOM    819 2HB  LEU A  71      12.445   8.098 -16.459  1.00 90.67           H
ATOM    820  CG  LEU A  71      13.260   9.777 -17.506  1.00 90.67           C
ATOM    821  HG  LEU A  71      12.799  10.643 -17.981  1.00 90.67           H
ATOM    822  CD1 LEU A  71      14.500  10.278 -16.761  1.00 90.67           C
ATOM    823 1HD1 LEU A  71      14.207  11.039 -16.038  1.00 90.67           H
ATOM    824 2HD1 LEU A  71      14.972   9.445 -16.241  1.00 90.67           H
ATOM    825 3HD1 LEU A  71      15.203  10.707 -17.475  1.00 90.67           H
ATOM    826  CD2 LEU A  71      13.619   8.788 -18.617  1.00 90.67           C
ATOM    827 1HD2 LEU A  71      14.053   7.890 -18.177  1.00 90.67           H
ATOM    828 2HD2 LEU A  71      12.719   8.523 -19.171  1.00 90.67           H
ATOM    829 3HD2 LEU A  71      14.341   9.247 -19.292  1.00 90.67           H
ATOM    830  HN  LEU A  71      10.392   8.253 -15.172  1.00 90.67           H
ATOM    831  N   VAL A  72      10.140   7.454 -18.228  1.00 88.52           N
ATOM    832  CA  VAL A  72       9.779   6.744 -19.443  1.00 88.52           C
ATOM    833  C   VAL A  72       8.467   7.309 -19.989  1.00 88.52           C
ATOM    834  O   VAL A  72       8.336   7.535 -21.191  1.00 88.52           O
ATOM    835  HA  VAL A  72      10.568   6.920 -20.174  1.00 88.52           H
ATOM    836  CB  VAL A  72       9.715   5.240 -19.170  1.00 88.52           C
ATOM    837  HB  VAL A  72       9.054   5.082 -18.318  1.00 88.52           H
ATOM    838  CG1 VAL A  72       9.125   4.490 -20.367  1.00 88.52           C
ATOM    839 1HG1 VAL A  72       8.116   4.853 -20.562  1.00 88.52           H
ATOM    840 2HG1 VAL A  72       9.749   4.659 -21.245  1.00 88.52           H
ATOM    841 3HG1 VAL A  72       9.091   3.423 -20.146  1.00 88.52           H
ATOM    842  CG2 VAL A  72      11.095   4.689 -18.804  1.00 88.52           C
ATOM    843 1HG2 VAL A  72      11.786   4.865 -19.628  1.00 88.52           H
ATOM    844 2HG2 VAL A  72      11.460   5.192 -17.908  1.00 88.52           H
ATOM    845 3HG2 VAL A  72      11.020   3.618 -18.615  1.00 88.52           H
ATOM    846  HN  VAL A  72      10.185   6.888 -17.405  1.00 88.52           H
ATOM    847  N   TYR A  73       7.527   7.521 -19.079  1.00 88.26           N
ATOM    848  CA  TYR A  73       6.231   8.062 -19.453  1.00 88.26           C
ATOM    849  C   TYR A  73       6.380   9.434 -20.113  1.00 88.26           C
ATOM    850  O   TYR A  73       5.677   9.744 -21.074  1.00 88.26           O
ATOM    851  HA  TYR A  73       5.772   7.374 -20.162  1.00 88.26           H
ATOM    852  CB  TYR A  73       5.448   8.219 -18.148  1.00 88.26           C
ATOM    853 1HB  TYR A  73       5.391   7.251 -17.651  1.00 88.26           H
ATOM    854 2HB  TYR A  73       5.997   8.887 -17.484  1.00 88.26           H
ATOM    855  CG  TYR A  73       4.030   8.763 -18.336  1.00 88.26           C
ATOM    856  CD1 TYR A  73       3.814  10.125 -18.386  1.00 88.26           C
ATOM    857  HD1 TYR A  73       4.654  10.813 -18.292  1.00 88.26           H
ATOM    858  CD2 TYR A  73       2.967   7.891 -18.455  1.00 88.26           C
ATOM    859  HD2 TYR A  73       3.137   6.815 -18.416  1.00 88.26           H
ATOM    860  CE1 TYR A  73       2.480  10.637 -18.563  1.00 88.26           C
ATOM    861  HE1 TYR A  73       2.296  11.710 -18.604  1.00 88.26           H
ATOM    862  CE2 TYR A  73       1.632   8.403 -18.632  1.00 88.26           C
ATOM    863  HE2 TYR A  73       0.784   7.725 -18.727  1.00 88.26           H
ATOM    864  CZ  TYR A  73       1.455   9.750 -18.677  1.00 88.26           C
ATOM    865  OH  TYR A  73       0.195  10.234 -18.844  1.00 88.26           O
ATOM    866  HH  TYR A  73      -0.437   9.483 -19.038  1.00 88.26           H
ATOM    867  HN  TYR A  73       7.640   7.330 -18.104  1.00 88.26           H
ATOM    868  N   TRP A  74       7.299  10.220 -19.571  1.00 87.32           N
ATOM    869  CA  TRP A  74       7.444  11.603 -19.993  1.00 87.32           C
ATOM    870  C   TRP A  74       7.931  11.606 -21.443  1.00 87.32           C
ATOM    871  O   TRP A  74       7.316  12.229 -22.307  1.00 87.32           O
ATOM    872  HA  TRP A  74       6.464  12.076 -19.927  1.00 87.32           H
ATOM    873  CB  TRP A  74       8.372  12.369 -19.048  1.00 87.32           C
ATOM    874 1HB  TRP A  74       8.115  12.118 -18.019  1.00 87.32           H
ATOM    875 2HB  TRP A  74       9.397  12.035 -19.212  1.00 87.32           H
ATOM    876  CG  TRP A  74       8.314  13.889 -19.216  1.00 87.32           C
ATOM    877  CD1 TRP A  74       9.056  14.659 -20.023  1.00 87.32           C
ATOM    878  HD1 TRP A  74       9.829  14.280 -20.692  1.00 87.32           H
ATOM    879  CD2 TRP A  74       7.431  14.797 -18.524  1.00 87.32           C
ATOM    880  NE1 TRP A  74       8.718  15.992 -19.902  1.00 87.32           N
ATOM    881  HE1 TRP A  74       9.131  16.754 -20.400  1.00 87.32           H
ATOM    882  CE2 TRP A  74       7.699  16.078 -18.961  1.00 87.32           C
ATOM    883  CE3 TRP A  74       6.440  14.545 -17.559  1.00 87.32           C
ATOM    884  HE3 TRP A  74       6.210  13.542 -17.198  1.00 87.32           H
ATOM    885  CZ2 TRP A  74       7.018  17.207 -18.490  1.00 87.32           C
ATOM    886  HZ2 TRP A  74       7.248  18.209 -18.852  1.00 87.32           H
ATOM    887  CZ3 TRP A  74       5.769  15.683 -17.098  1.00 87.32           C
ATOM    888  HZ3 TRP A  74       4.990  15.544 -16.349  1.00 87.32           H
ATOM    889  CH2 TRP A  74       6.026  16.980 -17.529  1.00 87.32           C
ATOM    890  HH2 TRP A  74       5.459  17.815 -17.120  1.00 87.32           H
ATOM    891  HN  TRP A  74       7.935   9.926 -18.858  1.00 87.32           H
ATOM    892  N   TYR A  75       9.032  10.904 -21.665  1.00 83.96           N
ATOM    893  CA  TYR A  75       9.757  11.025 -22.919  1.00 83.96           C
ATOM    894  C   TYR A  75       9.194  10.069 -23.972  1.00 83.96           C
ATOM    895  O   TYR A  75       9.609  10.100 -25.130  1.00 83.96           O
ATOM    896  HA  TYR A  75       9.647  12.050 -23.274  1.00 83.96           H
ATOM    897  CB  TYR A  75      11.202  10.631 -22.610  1.00 83.96           C
ATOM    898 1HB  TYR A  75      11.199   9.735 -21.988  1.00 83.96           H
ATOM    899 2HB  TYR A  75      11.704  10.369 -23.542  1.00 83.96           H
ATOM    900  CG  TYR A  75      12.008  11.723 -21.903  1.00 83.96           C
ATOM    901  CD1 TYR A  75      12.509  12.786 -22.625  1.00 83.96           C
ATOM    902  HD1 TYR A  75      12.332  12.849 -23.699  1.00 83.96           H
ATOM    903  CD2 TYR A  75      12.233  11.643 -20.544  1.00 83.96           C
ATOM    904  HD2 TYR A  75      11.837  10.803 -19.974  1.00 83.96           H
ATOM    905  CE1 TYR A  75      13.268  13.814 -21.960  1.00 83.96           C
ATOM    906  HE1 TYR A  75      13.669  14.660 -22.518  1.00 83.96           H
ATOM    907  CE2 TYR A  75      12.991  12.671 -19.879  1.00 83.96           C
ATOM    908  HE2 TYR A  75      13.176  12.621 -18.806  1.00 83.96           H
ATOM    909  CZ  TYR A  75      13.471  13.706 -20.619  1.00 83.96           C
ATOM    910  OH  TYR A  75      14.187  14.677 -19.991  1.00 83.96           O
ATOM    911  HH  TYR A  75      14.467  15.375 -20.650  1.00 83.96           H
ATOM    912  HN  TYR A  75       9.428  10.262 -21.009  1.00 83.96           H
ATOM    913  N   CYS A  76       8.257   9.241 -23.533  1.00 77.67           N
ATOM    914  CA  CYS A  76       7.611   8.298 -24.431  1.00 77.67           C
ATOM    915  C   CYS A  76       6.826   9.092 -25.477  1.00 77.67           C
ATOM    916  O   CYS A  76       5.881   9.805 -25.140  1.00 77.67           O
ATOM    917  HA  CYS A  76       8.406   7.719 -24.901  1.00 77.67           H
ATOM    918  CB  CYS A  76       6.718   7.315 -23.672  1.00 77.67           C
ATOM    919 1HB  CYS A  76       7.313   6.749 -22.955  1.00 77.67           H
ATOM    920 2HB  CYS A  76       5.966   7.860 -23.101  1.00 77.67           H
ATOM    921  SG  CYS A  76       5.903   6.173 -24.847  1.00 77.67           S
ATOM    922  HG  CYS A  76       7.021   5.597 -25.279  1.00 77.67           H
ATOM    923  HN  CYS A  76       7.940   9.207 -22.586  1.00 77.67           H
ATOM    924  N   THR A  77       7.245   8.942 -26.725  1.00 72.51           N
ATOM    925  CA  THR A  77       6.729   9.780 -27.794  1.00 72.51           C
ATOM    926  C   THR A  77       5.362   9.273 -28.256  1.00 72.51           C
ATOM    927  O   THR A  77       4.673   9.945 -29.022  1.00 72.51           O
ATOM    928  HA  THR A  77       6.581  10.786 -27.401  1.00 72.51           H
ATOM    929  CB  THR A  77       7.773   9.817 -28.911  1.00 72.51           C
ATOM    930  HB  THR A  77       7.455  10.476 -29.719  1.00 72.51           H
ATOM    931  OG1 THR A  77       7.950   8.449 -29.267  1.00 72.51           O
ATOM    932  HG1 THR A  77       8.392   8.382 -30.162  1.00 72.51           H
ATOM    933  CG2 THR A  77       9.152  10.254 -28.411  1.00 72.51           C
ATOM    934 1HG2 THR A  77       9.499   9.555 -27.649  1.00 72.51           H
ATOM    935 2HG2 THR A  77       9.083  11.253 -27.982  1.00 72.51           H
ATOM    936 3HG2 THR A  77       9.855  10.263 -29.243  1.00 72.51           H
ATOM    937  HN  THR A  77       7.923   8.264 -27.009  1.00 72.51           H
ATOM    938  N   ARG A  78       5.010   8.090 -27.772  1.00 74.69           N
ATOM    939  CA  ARG A  78       3.774   7.449 -28.188  1.00 74.69           C
ATOM    940  C   ARG A  78       2.590   8.022 -27.408  1.00 74.69           C
ATOM    941  O   ARG A  78       2.733   8.405 -26.248  1.00 74.69           O
ATOM    942  HA  ARG A  78       3.689   7.672 -29.252  1.00 74.69           H
ATOM    943  CB  ARG A  78       3.838   5.936 -27.968  1.00 74.69           C
ATOM    944 1HB  ARG A  78       3.124   5.439 -28.624  1.00 74.69           H
ATOM    945 2HB  ARG A  78       4.828   5.567 -28.236  1.00 74.69           H
ATOM    946  CG  ARG A  78       3.533   5.581 -26.511  1.00 74.69           C
ATOM    947 1HG  ARG A  78       4.113   6.223 -25.847  1.00 74.69           H
ATOM    948 2HG  ARG A  78       2.481   5.772 -26.299  1.00 74.69           H
ATOM    949  CD  ARG A  78       3.858   4.114 -26.224  1.00 74.69           C
ATOM    950 1HD  ARG A  78       3.081   3.473 -26.639  1.00 74.69           H
ATOM    951 2HD  ARG A  78       4.793   3.839 -26.712  1.00 74.69           H
ATOM    952  NE  ARG A  78       3.967   3.896 -24.764  1.00 74.69           N
ATOM    953  HE  ARG A  78       4.870   3.692 -24.387  1.00 74.69           H
ATOM    954  CZ  ARG A  78       2.931   3.954 -23.917  1.00 74.69           C
ATOM    955  NH1 ARG A  78       1.698   4.223 -24.368  1.00 74.69           N
ATOM    956 1HH1 ARG A  78       1.546   4.383 -25.343  1.00 74.69           H
ATOM    957 2HH1 ARG A  78       0.930   4.265 -23.728  1.00 74.69           H
ATOM    958  NH2 ARG A  78       3.146   3.739 -22.612  1.00 74.69           N
ATOM    959 1HH2 ARG A  78       2.384   3.779 -21.966  1.00 74.69           H
ATOM    960 2HH2 ARG A  78       4.069   3.539 -22.284  1.00 74.69           H
ATOM    961  HN  ARG A  78       5.551   7.574 -27.109  1.00 74.69           H
ATOM    962  N   VAL A  79       1.446   8.062 -28.076  1.00 78.37           N
ATOM    963  CA  VAL A  79       0.218   8.493 -27.431  1.00 78.37           C
ATOM    964  C   VAL A  79       0.033   7.719 -26.125  1.00 78.37           C
ATOM    965  O   VAL A  79       0.175   6.497 -26.098  1.00 78.37           O
ATOM    966  HA  VAL A  79       0.322   9.553 -27.199  1.00 78.37           H
ATOM    967  CB  VAL A  79      -0.962   8.333 -28.393  1.00 78.37           C
ATOM    968  HB  VAL A  79      -1.105   7.268 -28.573  1.00 78.37           H
ATOM    969  CG1 VAL A  79      -2.250   8.883 -27.777  1.00 78.37           C
ATOM    970 1HG1 VAL A  79      -2.473   8.342 -26.857  1.00 78.37           H
ATOM    971 2HG1 VAL A  79      -2.122   9.943 -27.553  1.00 78.37           H
ATOM    972 3HG1 VAL A  79      -3.072   8.757 -28.481  1.00 78.37           H
ATOM    973  CG2 VAL A  79      -0.668   9.002 -29.737  1.00 78.37           C
ATOM    974 1HG2 VAL A  79      -0.486  10.065 -29.582  1.00 78.37           H
ATOM    975 2HG2 VAL A  79       0.213   8.544 -30.186  1.00 78.37           H
ATOM    976 3HG2 VAL A  79      -1.523   8.873 -30.401  1.00 78.37           H
ATOM    977  HN  VAL A  79       1.352   7.808 -29.039  1.00 78.37           H
ATOM    978  N   LYS A  80      -0.280   8.461 -25.073  1.00 83.24           N
ATOM    979  CA  LYS A  80      -0.563   7.852 -23.785  1.00 83.24           C
ATOM    980  C   LYS A  80      -1.857   7.041 -23.882  1.00 83.24           C
ATOM    981  O   LYS A  80      -2.651   7.240 -24.800  1.00 83.24           O
ATOM    982  HA  LYS A  80       0.256   7.169 -23.559  1.00 83.24           H
ATOM    983  CB  LYS A  80      -0.584   8.913 -22.683  1.00 83.24           C
ATOM    984 1HB  LYS A  80      -1.479   9.528 -22.782  1.00 83.24           H
ATOM    985 2HB  LYS A  80      -0.637   8.430 -21.708  1.00 83.24           H
ATOM    986  CG  LYS A  80       0.660   9.801 -22.752  1.00 83.24           C
ATOM    987 1HG  LYS A  80       0.650  10.375 -23.679  1.00 83.24           H
ATOM    988 2HG  LYS A  80       0.646  10.518 -21.932  1.00 83.24           H
ATOM    989  CD  LYS A  80       1.937   8.961 -22.680  1.00 83.24           C
ATOM    990 1HD  LYS A  80       1.875   8.270 -21.840  1.00 83.24           H
ATOM    991 2HD  LYS A  80       2.031   8.357 -23.583  1.00 83.24           H
ATOM    992  CE  LYS A  80       3.171   9.851 -22.525  1.00 83.24           C
ATOM    993 1HE  LYS A  80       3.027  10.782 -23.075  1.00 83.24           H
ATOM    994 2HE  LYS A  80       3.305  10.118 -21.477  1.00 83.24           H
ATOM    995  NZ  LYS A  80       4.379   9.156 -23.024  1.00 83.24           N
ATOM    996 1HZ  LYS A  80       5.206   9.670 -22.742  1.00 83.24           H
ATOM    997 2HZ  LYS A  80       4.414   8.220 -22.637  1.00 83.24           H
ATOM    998 3HZ  LYS A  80       4.343   9.101 -24.036  1.00 83.24           H
ATOM    999  HN  LYS A  80      -0.341   9.459 -25.091  1.00 83.24           H
ATOM   1000  N   THR A  81      -2.029   6.143 -22.923  1.00 83.58           N
ATOM   1001  CA  THR A  81      -3.286   5.428 -22.784  1.00 83.58           C
ATOM   1002  C   THR A  81      -3.808   5.541 -21.350  1.00 83.58           C
ATOM   1003  O   THR A  81      -3.074   5.942 -20.448  1.00 83.58           O
ATOM   1004  HA  THR A  81      -4.024   5.901 -23.431  1.00 83.58           H
ATOM   1005  CB  THR A  81      -3.060   3.984 -23.237  1.00 83.58           C
ATOM   1006  HB  THR A  81      -4.002   3.435 -23.269  1.00 83.58           H
ATOM   1007  OG1 THR A  81      -2.086   3.482 -22.326  1.00 83.58           O
ATOM   1008  HG1 THR A  81      -1.189   3.870 -22.537  1.00 83.58           H
ATOM   1009  CG2 THR A  81      -2.374   3.898 -24.601  1.00 83.58           C
ATOM   1010 1HG2 THR A  81      -1.402   4.390 -24.550  1.00 83.58           H
ATOM   1011 2HG2 THR A  81      -2.992   4.393 -25.351  1.00 83.58           H
ATOM   1012 3HG2 THR A  81      -2.238   2.852 -24.875  1.00 83.58           H
ATOM   1013  HN  THR A  81      -1.329   5.903 -22.250  1.00 83.58           H
ATOM   1014  N   MET A  82      -5.072   5.180 -21.185  1.00 86.84           N
ATOM   1015  CA  MET A  82      -5.692   5.208 -19.871  1.00 86.84           C
ATOM   1016  C   MET A  82      -4.890   4.376 -18.868  1.00 86.84           C
ATOM   1017  O   MET A  82      -4.699   4.790 -17.726  1.00 86.84           O
ATOM   1018  HA  MET A  82      -5.691   6.255 -19.568  1.00 86.84           H
ATOM   1019  CB  MET A  82      -7.117   4.658 -19.967  1.00 86.84           C
ATOM   1020 1HB  MET A  82      -7.716   5.302 -20.610  1.00 86.84           H
ATOM   1021 2HB  MET A  82      -7.099   3.672 -20.431  1.00 86.84           H
ATOM   1022  CG  MET A  82      -7.763   4.565 -18.583  1.00 86.84           C
ATOM   1023 1HG  MET A  82      -7.401   3.679 -18.063  1.00 86.84           H
ATOM   1024 2HG  MET A  82      -7.478   5.427 -17.981  1.00 86.84           H
ATOM   1025  SD  MET A  82      -9.539   4.494 -18.743  1.00 86.84           S
ATOM   1026  CE  MET A  82     -10.013   4.732 -17.038  1.00 86.84           C
ATOM   1027 1HE  MET A  82      -9.591   3.933 -16.429  1.00 86.84           H
ATOM   1028 2HE  MET A  82      -9.638   5.694 -16.688  1.00 86.84           H
ATOM   1029 3HE  MET A  82     -11.100   4.715 -16.958  1.00 86.84           H
ATOM   1030  HN  MET A  82      -5.668   4.873 -21.927  1.00 86.84           H
ATOM   1031  N   THR A  83      -4.443   3.218 -19.332  1.00 84.94           N
ATOM   1032  CA  THR A  83      -3.586   2.369 -18.522  1.00 84.94           C
ATOM   1033  C   THR A  83      -2.342   3.138 -18.074  1.00 84.94           C
ATOM   1034  O   THR A  83      -1.954   3.073 -16.909  1.00 84.94           O
ATOM   1035  HA  THR A  83      -4.132   2.090 -17.620  1.00 84.94           H
ATOM   1036  CB  THR A  83      -3.264   1.112 -19.333  1.00 84.94           C
ATOM   1037  HB  THR A  83      -2.584   1.341 -20.153  1.00 84.94           H
ATOM   1038  OG1 THR A  83      -4.542   0.609 -19.716  1.00 84.94           O
ATOM   1039  HG1 THR A  83      -5.259   1.053 -19.179  1.00 84.94           H
ATOM   1040  CG2 THR A  83      -2.668  -0.004 -18.472  1.00 84.94           C
ATOM   1041 1HG2 THR A  83      -3.377  -0.280 -17.693  1.00 84.94           H
ATOM   1042 2HG2 THR A  83      -1.743   0.346 -18.014  1.00 84.94           H
ATOM   1043 3HG2 THR A  83      -2.458  -0.872 -19.097  1.00 84.94           H
ATOM   1044  HN  THR A  83      -4.656   2.860 -20.241  1.00 84.94           H
ATOM   1045  N   ASP A  84      -1.751   3.849 -19.023  1.00 86.58           N
ATOM   1046  CA  ASP A  84      -0.494   4.533 -18.773  1.00 86.58           C
ATOM   1047  C   ASP A  84      -0.703   5.599 -17.696  1.00 86.58           C
ATOM   1048  O   ASP A  84       0.183   5.843 -16.878  1.00 86.58           O
ATOM   1049  HA  ASP A  84       0.199   3.752 -18.458  1.00 86.58           H
ATOM   1050  CB  ASP A  84       0.015   5.230 -20.036  1.00 86.58           C
ATOM   1051 1HB  ASP A  84      -0.669   6.032 -20.313  1.00 86.58           H
ATOM   1052 2HB  ASP A  84       0.982   5.691 -19.837  1.00 86.58           H
ATOM   1053  CG  ASP A  84       0.144   4.240 -21.195  1.00 86.58           C
ATOM   1054  OD1 ASP A  84       0.878   3.244 -21.012  1.00 86.58           O
ATOM   1055  OD2 ASP A  84      -0.494   4.500 -22.238  1.00 86.58           O
ATOM   1056  HN  ASP A  84      -2.117   3.961 -19.947  1.00 86.58           H
ATOM   1057  N   MET A  85      -1.880   6.206 -17.731  1.00 90.64           N
ATOM   1058  CA  MET A  85      -2.215   7.245 -16.771  1.00 90.64           C
ATOM   1059  C   MET A  85      -2.229   6.690 -15.345  1.00 90.64           C
ATOM   1060  O   MET A  85      -1.716   7.323 -14.424  1.00 90.64           O
ATOM   1061  HA  MET A  85      -1.432   7.997 -16.868  1.00 90.64           H
ATOM   1062  CB  MET A  85      -3.590   7.826 -17.107  1.00 90.64           C
ATOM   1063 1HB  MET A  85      -3.613   8.135 -18.152  1.00 90.64           H
ATOM   1064 2HB  MET A  85      -4.353   7.057 -16.985  1.00 90.64           H
ATOM   1065  CG  MET A  85      -3.914   9.021 -16.208  1.00 90.64           C
ATOM   1066 1HG  MET A  85      -4.916   9.390 -16.427  1.00 90.64           H
ATOM   1067 2HG  MET A  85      -3.910   8.712 -15.163  1.00 90.64           H
ATOM   1068  SD  MET A  85      -2.718  10.320 -16.465  1.00 90.64           S
ATOM   1069  CE  MET A  85      -3.174  10.841 -18.110  1.00 90.64           C
ATOM   1070 1HE  MET A  85      -3.071  10.002 -18.799  1.00 90.64           H
ATOM   1071 2HE  MET A  85      -4.208  11.186 -18.109  1.00 90.64           H
ATOM   1072 3HE  MET A  85      -2.520  11.654 -18.428  1.00 90.64           H
ATOM   1073  HN  MET A  85      -2.597   5.999 -18.397  1.00 90.64           H
ATOM   1074  N   PHE A  86      -2.823   5.514 -15.208  1.00 92.13           N
ATOM   1075  CA  PHE A  86      -2.928   4.876 -13.907  1.00 92.13           C
ATOM   1076  C   PHE A  86      -1.562   4.385 -13.424  1.00 92.13           C
ATOM   1077  O   PHE A  86      -1.244   4.488 -12.241  1.00 92.13           O
ATOM   1078  HA  PHE A  86      -3.311   5.623 -13.210  1.00 92.13           H
ATOM   1079  CB  PHE A  86      -3.860   3.674 -14.072  1.00 92.13           C
ATOM   1080 1HB  PHE A  86      -3.459   3.020 -14.847  1.00 92.13           H
ATOM   1081 2HB  PHE A  86      -3.866   3.102 -13.144  1.00 92.13           H
ATOM   1082  CG  PHE A  86      -5.299   4.047 -14.433  1.00 92.13           C
ATOM   1083  CD1 PHE A  86      -5.876   5.148 -13.880  1.00 92.13           C
ATOM   1084  HD1 PHE A  86      -5.312   5.765 -13.180  1.00 92.13           H
ATOM   1085  CD2 PHE A  86      -6.002   3.277 -15.306  1.00 92.13           C
ATOM   1086  HD2 PHE A  86      -5.541   2.394 -15.749  1.00 92.13           H
ATOM   1087  CE1 PHE A  86      -7.211   5.494 -14.216  1.00 92.13           C
ATOM   1088  HE1 PHE A  86      -7.673   6.376 -13.773  1.00 92.13           H
ATOM   1089  CE2 PHE A  86      -7.338   3.623 -15.641  1.00 92.13           C
ATOM   1090  HE2 PHE A  86      -7.902   3.006 -16.341  1.00 92.13           H
ATOM   1091  CZ  PHE A  86      -7.914   4.724 -15.089  1.00 92.13           C
ATOM   1092  HZ  PHE A  86      -8.940   4.990 -15.347  1.00 92.13           H
ATOM   1093  HN  PHE A  86      -3.227   4.999 -15.964  1.00 92.13           H
ATOM   1094  N   LEU A  87      -0.791   3.862 -14.366  1.00 89.23           N
ATOM   1095  CA  LEU A  87       0.535   3.356 -14.053  1.00 89.23           C
ATOM   1096  C   LEU A  87       1.408   4.506 -13.547  1.00 89.23           C
ATOM   1097  O   LEU A  87       2.245   4.314 -12.666  1.00 89.23           O
ATOM   1098  HA  LEU A  87       0.425   2.627 -13.250  1.00 89.23           H
ATOM   1099  CB  LEU A  87       1.125   2.619 -15.256  1.00 89.23           C
ATOM   1100 1HB  LEU A  87       1.103   3.289 -16.115  1.00 89.23           H
ATOM   1101 2HB  LEU A  87       2.173   2.404 -15.047  1.00 89.23           H
ATOM   1102  CG  LEU A  87       0.434   1.311 -15.647  1.00 89.23           C
ATOM   1103  HG  LEU A  87      -0.618   1.525 -15.838  1.00 89.23           H
ATOM   1104  CD1 LEU A  87       1.022   0.745 -16.941  1.00 89.23           C
ATOM   1105 1HD1 LEU A  87       0.888   1.466 -17.747  1.00 89.23           H
ATOM   1106 2HD1 LEU A  87       2.086   0.550 -16.801  1.00 89.23           H
ATOM   1107 3HD1 LEU A  87       0.513  -0.184 -17.196  1.00 89.23           H
ATOM   1108  CD2 LEU A  87       0.488   0.298 -14.501  1.00 89.23           C
ATOM   1109 1HD2 LEU A  87       1.528   0.084 -14.255  1.00 89.23           H
ATOM   1110 2HD2 LEU A  87      -0.015   0.712 -13.627  1.00 89.23           H
ATOM   1111 3HD2 LEU A  87      -0.011  -0.622 -14.806  1.00 89.23           H
ATOM   1112  HN  LEU A  87      -1.058   3.781 -15.326  1.00 89.23           H
ATOM   1113  N   LEU A  88       1.183   5.676 -14.126  1.00 92.37           N
ATOM   1114  CA  LEU A  88       1.910   6.866 -13.716  1.00 92.37           C
ATOM   1115  C   LEU A  88       1.575   7.185 -12.258  1.00 92.37           C
ATOM   1116  O   LEU A  88       2.472   7.349 -11.432  1.00 92.37           O
ATOM   1117  HA  LEU A  88       2.974   6.639 -13.784  1.00 92.37           H
ATOM   1118  CB  LEU A  88       1.631   8.022 -14.678  1.00 92.37           C
ATOM   1119 1HB  LEU A  88       2.034   7.759 -15.657  1.00 92.37           H
ATOM   1120 2HB  LEU A  88       0.552   8.121 -14.793  1.00 92.37           H
ATOM   1121  CG  LEU A  88       2.200   9.384 -14.273  1.00 92.37           C
ATOM   1122  HG  LEU A  88       1.899   9.587 -13.245  1.00 92.37           H
ATOM   1123  CD1 LEU A  88       3.729   9.370 -14.303  1.00 92.37           C
ATOM   1124 1HD1 LEU A  88       4.100   8.616 -13.608  1.00 92.37           H
ATOM   1125 2HD1 LEU A  88       4.071   9.135 -15.311  1.00 92.37           H
ATOM   1126 3HD1 LEU A  88       4.107  10.350 -14.011  1.00 92.37           H
ATOM   1127  CD2 LEU A  88       1.620  10.501 -15.143  1.00 92.37           C
ATOM   1128 1HD2 LEU A  88       1.869  10.315 -16.188  1.00 92.37           H
ATOM   1129 2HD2 LEU A  88       0.536  10.526 -15.027  1.00 92.37           H
ATOM   1130 3HD2 LEU A  88       2.040  11.458 -14.834  1.00 92.37           H
ATOM   1131  HN  LEU A  88       0.521   5.818 -14.861  1.00 92.37           H
ATOM   1132  N   ASN A  89       0.280   7.265 -11.985  1.00 95.57           N
ATOM   1133  CA  ASN A  89      -0.184   7.670 -10.669  1.00 95.57           C
ATOM   1134  C   ASN A  89       0.242   6.622  -9.638  1.00 95.57           C
ATOM   1135  O   ASN A  89       0.459   6.946  -8.472  1.00 95.57           O
ATOM   1136  HA  ASN A  89       0.276   8.642 -10.489  1.00 95.57           H
ATOM   1137  CB  ASN A  89      -1.709   7.777 -10.632  1.00 95.57           C
ATOM   1138 1HB  ASN A  89      -2.149   6.961 -11.204  1.00 95.57           H
ATOM   1139 2HB  ASN A  89      -2.060   7.671  -9.605  1.00 95.57           H
ATOM   1140  CG  ASN A  89      -2.179   9.117 -11.201  1.00 95.57           C
ATOM   1141  OD1 ASN A  89      -2.409  10.079 -10.486  1.00 95.57           O
ATOM   1142  ND2 ASN A  89      -2.308   9.127 -12.525  1.00 95.57           N
ATOM   1143 1HD2 ASN A  89      -2.103   8.304 -13.053  1.00 95.57           H
ATOM   1144 2HD2 ASN A  89      -2.610   9.959 -12.991  1.00 95.57           H
ATOM   1145  HN  ASN A  89      -0.443   7.060 -12.643  1.00 95.57           H
ATOM   1146  N   LEU A  90       0.349   5.387 -10.107  1.00 92.78           N
ATOM   1147  CA  LEU A  90       0.785   4.297  -9.251  1.00 92.78           C
ATOM   1148  C   LEU A  90       2.219   4.561  -8.786  1.00 92.78           C
ATOM   1149  O   LEU A  90       2.525   4.433  -7.602  1.00 92.78           O
ATOM   1150  HA  LEU A  90       0.135   4.289  -8.376  1.00 92.78           H
ATOM   1151  CB  LEU A  90       0.606   2.954  -9.960  1.00 92.78           C
ATOM   1152 1HB  LEU A  90      -0.322   2.988 -10.532  1.00 92.78           H
ATOM   1153 2HB  LEU A  90       1.418   2.833 -10.677  1.00 92.78           H
ATOM   1154  CG  LEU A  90       0.571   1.718  -9.059  1.00 92.78           C
ATOM   1155  HG  LEU A  90       1.320   1.844  -8.277  1.00 92.78           H
ATOM   1156  CD1 LEU A  90      -0.786   1.583  -8.366  1.00 92.78           C
ATOM   1157 1HD1 LEU A  90      -0.972   2.466  -7.755  1.00 92.78           H
ATOM   1158 2HD1 LEU A  90      -1.570   1.489  -9.117  1.00 92.78           H
ATOM   1159 3HD1 LEU A  90      -0.784   0.697  -7.731  1.00 92.78           H
ATOM   1160  CD2 LEU A  90       0.943   0.457  -9.842  1.00 92.78           C
ATOM   1161 1HD2 LEU A  90       0.235   0.315 -10.658  1.00 92.78           H
ATOM   1162 2HD2 LEU A  90       1.949   0.566 -10.248  1.00 92.78           H
ATOM   1163 3HD2 LEU A  90       0.911  -0.406  -9.177  1.00 92.78           H
ATOM   1164  HN  LEU A  90       0.145   5.127 -11.050  1.00 92.78           H
ATOM   1165  N   ALA A  91       3.059   4.925  -9.744  1.00 95.15           N
ATOM   1166  CA  ALA A  91       4.467   5.147  -9.459  1.00 95.15           C
ATOM   1167  C   ALA A  91       4.611   6.356  -8.532  1.00 95.15           C
ATOM   1168  O   ALA A  91       5.498   6.387  -7.680  1.00 95.15           O
ATOM   1169  HA  ALA A  91       4.846   4.261  -8.949  1.00 95.15           H
ATOM   1170  CB  ALA A  91       5.231   5.325 -10.772  1.00 95.15           C
ATOM   1171 1HB  ALA A  91       5.121   4.428 -11.382  1.00 95.15           H
ATOM   1172 2HB  ALA A  91       4.831   6.182 -11.313  1.00 95.15           H
ATOM   1173 3HB  ALA A  91       6.287   5.491 -10.559  1.00 95.15           H
ATOM   1174  HN  ALA A  91       2.793   5.068 -10.697  1.00 95.15           H
ATOM   1175  N   ILE A  92       3.726   7.322  -8.730  1.00 96.49           N
ATOM   1176  CA  ILE A  92       3.739   8.527  -7.918  1.00 96.49           C
ATOM   1177  C   ILE A  92       3.364   8.171  -6.478  1.00 96.49           C
ATOM   1178  O   ILE A  92       3.988   8.651  -5.533  1.00 96.49           O
ATOM   1179  HA  ILE A  92       4.759   8.913  -7.924  1.00 96.49           H
ATOM   1180  CB  ILE A  92       2.845   9.601  -8.539  1.00 96.49           C
ATOM   1181  HB  ILE A  92       1.879   9.151  -8.769  1.00 96.49           H
ATOM   1182  CG1 ILE A  92       3.432  10.109  -9.857  1.00 96.49           C
ATOM   1183 1HG1 ILE A  92       4.334  10.687  -9.659  1.00 96.49           H
ATOM   1184 2HG1 ILE A  92       3.726   9.262 -10.478  1.00 96.49           H
ATOM   1185  CG2 ILE A  92       2.588  10.740  -7.550  1.00 96.49           C
ATOM   1186 1HG2 ILE A  92       2.095  10.345  -6.661  1.00 96.49           H
ATOM   1187 2HG2 ILE A  92       3.537  11.196  -7.266  1.00 96.49           H
ATOM   1188 3HG2 ILE A  92       1.949  11.490  -8.017  1.00 96.49           H
ATOM   1189  CD1 ILE A  92       2.420  10.974 -10.611  1.00 96.49           C
ATOM   1190 1HD1 ILE A  92       1.529  10.385 -10.829  1.00 96.49           H
ATOM   1191 2HD1 ILE A  92       2.147  11.832  -9.996  1.00 96.49           H
ATOM   1192 3HD1 ILE A  92       2.863  11.322 -11.544  1.00 96.49           H
ATOM   1193  HN  ILE A  92       3.010   7.290  -9.428  1.00 96.49           H
ATOM   1194  N   ALA A  93       2.347   7.331  -6.356  1.00 96.59           N
ATOM   1195  CA  ALA A  93       1.854   6.937  -5.047  1.00 96.59           C
ATOM   1196  C   ALA A  93       2.966   6.214  -4.284  1.00 96.59           C
ATOM   1197  O   ALA A  93       3.163   6.452  -3.094  1.00 96.59           O
ATOM   1198  HA  ALA A  93       1.586   7.845  -4.506  1.00 96.59           H
ATOM   1199  CB  ALA A  93       0.602   6.074  -5.211  1.00 96.59           C
ATOM   1200 1HB  ALA A  93      -0.167   6.644  -5.732  1.00 96.59           H
ATOM   1201 2HB  ALA A  93       0.848   5.183  -5.788  1.00 96.59           H
ATOM   1202 3HB  ALA A  93       0.233   5.779  -4.228  1.00 96.59           H
ATOM   1203  HN  ALA A  93       1.863   6.922  -7.130  1.00 96.59           H
ATOM   1204  N   ASP A  94       3.663   5.345  -5.002  1.00 96.25           N
ATOM   1205  CA  ASP A  94       4.733   4.567  -4.402  1.00 96.25           C
ATOM   1206  C   ASP A  94       5.833   5.512  -3.913  1.00 96.25           C
ATOM   1207  O   ASP A  94       6.327   5.370  -2.796  1.00 96.25           O
ATOM   1208  HA  ASP A  94       4.264   4.016  -3.586  1.00 96.25           H
ATOM   1209  CB  ASP A  94       5.352   3.606  -5.419  1.00 96.25           C
ATOM   1210 1HB  ASP A  94       5.477   4.114  -6.375  1.00 96.25           H
ATOM   1211 2HB  ASP A  94       6.346   3.308  -5.084  1.00 96.25           H
ATOM   1212  CG  ASP A  94       4.477   2.365  -5.604  1.00 96.25           C
ATOM   1213  OD1 ASP A  94       3.761   2.026  -4.637  1.00 96.25           O
ATOM   1214  OD2 ASP A  94       4.544   1.783  -6.708  1.00 96.25           O
ATOM   1215  HN  ASP A  94       3.507   5.170  -5.974  1.00 96.25           H
ATOM   1216  N   LEU A  95       6.184   6.455  -4.775  1.00 97.23           N
ATOM   1217  CA  LEU A  95       7.264   7.379  -4.474  1.00 97.23           C
ATOM   1218  C   LEU A  95       6.927   8.152  -3.197  1.00 97.23           C
ATOM   1219  O   LEU A  95       7.785   8.336  -2.335  1.00 97.23           O
ATOM   1220  HA  LEU A  95       8.160   6.786  -4.292  1.00 97.23           H
ATOM   1221  CB  LEU A  95       7.552   8.277  -5.679  1.00 97.23           C
ATOM   1222 1HB  LEU A  95       6.602   8.561  -6.130  1.00 97.23           H
ATOM   1223 2HB  LEU A  95       8.021   9.194  -5.320  1.00 97.23           H
ATOM   1224  CG  LEU A  95       8.443   7.675  -6.767  1.00 97.23           C
ATOM   1225  HG  LEU A  95       8.006   6.726  -7.079  1.00 97.23           H
ATOM   1226  CD1 LEU A  95       8.489   8.579  -8.000  1.00 97.23           C
ATOM   1227 1HD1 LEU A  95       7.482   8.700  -8.400  1.00 97.23           H
ATOM   1228 2HD1 LEU A  95       8.889   9.554  -7.721  1.00 97.23           H
ATOM   1229 3HD1 LEU A  95       9.129   8.127  -8.758  1.00 97.23           H
ATOM   1230  CD2 LEU A  95       9.841   7.371  -6.226  1.00 97.23           C
ATOM   1231 1HD2 LEU A  95      10.300   8.293  -5.869  1.00 97.23           H
ATOM   1232 2HD2 LEU A  95       9.766   6.661  -5.402  1.00 97.23           H
ATOM   1233 3HD2 LEU A  95      10.453   6.944  -7.020  1.00 97.23           H
ATOM   1234  HN  LEU A  95       5.745   6.593  -5.663  1.00 97.23           H
ATOM   1235  N   LEU A  96       5.677   8.583  -3.117  1.00 96.95           N
ATOM   1236  CA  LEU A  96       5.250   9.442  -2.025  1.00 96.95           C
ATOM   1237  C   LEU A  96       5.481   8.721  -0.695  1.00 96.95           C
ATOM   1238  O   LEU A  96       5.896   9.338   0.285  1.00 96.95           O
ATOM   1239  HA  LEU A  96       5.876  10.334  -2.048  1.00 96.95           H
ATOM   1240  CB  LEU A  96       3.804   9.897  -2.235  1.00 96.95           C
ATOM   1241 1HB  LEU A  96       3.209   9.029  -2.520  1.00 96.95           H
ATOM   1242 2HB  LEU A  96       3.414  10.252  -1.282  1.00 96.95           H
ATOM   1243  CG  LEU A  96       3.592  10.993  -3.282  1.00 96.95           C
ATOM   1244  HG  LEU A  96       3.985  10.637  -4.234  1.00 96.95           H
ATOM   1245  CD1 LEU A  96       2.102  11.274  -3.485  1.00 96.95           C
ATOM   1246 1HD1 LEU A  96       1.603  10.366  -3.824  1.00 96.95           H
ATOM   1247 2HD1 LEU A  96       1.661  11.601  -2.543  1.00 96.95           H
ATOM   1248 3HD1 LEU A  96       1.979  12.057  -4.234  1.00 96.95           H
ATOM   1249  CD2 LEU A  96       4.370  12.258  -2.916  1.00 96.95           C
ATOM   1250 1HD2 LEU A  96       4.029  12.628  -1.949  1.00 96.95           H
ATOM   1251 2HD2 LEU A  96       5.434  12.028  -2.863  1.00 96.95           H
ATOM   1252 3HD2 LEU A  96       4.201  13.021  -3.677  1.00 96.95           H
ATOM   1253  HN  LEU A  96       4.963   8.355  -3.780  1.00 96.95           H
ATOM   1254  N   PHE A  97       5.201   7.426  -0.704  1.00 97.29           N
ATOM   1255  CA  PHE A  97       5.369   6.616   0.490  1.00 97.29           C
ATOM   1256  C   PHE A  97       6.850   6.350   0.769  1.00 97.29           C
ATOM   1257  O   PHE A  97       7.306   6.482   1.903  1.00 97.29           O
ATOM   1258  HA  PHE A  97       4.940   7.174   1.322  1.00 97.29           H
ATOM   1259  CB  PHE A  97       4.664   5.284   0.230  1.00 97.29           C
ATOM   1260 1HB  PHE A  97       3.589   5.458   0.174  1.00 97.29           H
ATOM   1261 2HB  PHE A  97       4.976   4.903  -0.742  1.00 97.29           H
ATOM   1262  CG  PHE A  97       4.938   4.217   1.292  1.00 97.29           C
ATOM   1263  CD1 PHE A  97       5.520   3.039   0.938  1.00 97.29           C
ATOM   1264  HD1 PHE A  97       5.791   2.856  -0.102  1.00 97.29           H
ATOM   1265  CD2 PHE A  97       4.601   4.445   2.589  1.00 97.29           C
ATOM   1266  HD2 PHE A  97       4.134   5.389   2.873  1.00 97.29           H
ATOM   1267  CE1 PHE A  97       5.775   2.049   1.923  1.00 97.29           C
ATOM   1268  HE1 PHE A  97       6.241   1.105   1.639  1.00 97.29           H
ATOM   1269  CE2 PHE A  97       4.855   3.455   3.574  1.00 97.29           C
ATOM   1270  HE2 PHE A  97       4.585   3.638   4.614  1.00 97.29           H
ATOM   1271  CZ  PHE A  97       5.437   2.278   3.220  1.00 97.29           C
ATOM   1272  HZ  PHE A  97       5.633   1.517   3.977  1.00 97.29           H
ATOM   1273  HN  PHE A  97       4.867   6.932  -1.506  1.00 97.29           H
ATOM   1274  N   LEU A  98       7.560   5.980  -0.287  1.00 97.31           N
ATOM   1275  CA  LEU A  98       8.941   5.551  -0.146  1.00 97.31           C
ATOM   1276  C   LEU A  98       9.738   6.641   0.574  1.00 97.31           C
ATOM   1277  O   LEU A  98      10.615   6.341   1.383  1.00 97.31           O
ATOM   1278  HA  LEU A  98       8.944   4.655   0.474  1.00 97.31           H
ATOM   1279  CB  LEU A  98       9.523   5.162  -1.507  1.00 97.31           C
ATOM   1280 1HB  LEU A  98       9.292   5.954  -2.219  1.00 97.31           H
ATOM   1281 2HB  LEU A  98      10.608   5.119  -1.417  1.00 97.31           H
ATOM   1282  CG  LEU A  98       9.035   3.834  -2.089  1.00 97.31           C
ATOM   1283  HG  LEU A  98       7.954   3.779  -1.957  1.00 97.31           H
ATOM   1284  CD1 LEU A  98       9.310   3.760  -3.593  1.00 97.31           C
ATOM   1285 1HD1 LEU A  98       8.791   4.575  -4.097  1.00 97.31           H
ATOM   1286 2HD1 LEU A  98      10.382   3.847  -3.771  1.00 97.31           H
ATOM   1287 3HD1 LEU A  98       8.953   2.806  -3.981  1.00 97.31           H
ATOM   1288  CD2 LEU A  98       9.643   2.648  -1.337  1.00 97.31           C
ATOM   1289 1HD2 LEU A  98      10.730   2.687  -1.416  1.00 97.31           H
ATOM   1290 2HD2 LEU A  98       9.353   2.697  -0.287  1.00 97.31           H
ATOM   1291 3HD2 LEU A  98       9.280   1.717  -1.771  1.00 97.31           H
ATOM   1292  HN  LEU A  98       7.208   5.969  -1.222  1.00 97.31           H
ATOM   1293  N   VAL A  99       9.405   7.882   0.254  1.00 96.86           N
ATOM   1294  CA  VAL A  99      10.120   9.017   0.813  1.00 96.86           C
ATOM   1295  C   VAL A  99       9.969   9.010   2.335  1.00 96.86           C
ATOM   1296  O   VAL A  99      10.747   9.649   3.043  1.00 96.86           O
ATOM   1297  HA  VAL A  99      11.174   8.896   0.564  1.00 96.86           H
ATOM   1298  CB  VAL A  99       9.627  10.315   0.169  1.00 96.86           C
ATOM   1299  HB  VAL A  99       8.538  10.321   0.220  1.00 96.86           H
ATOM   1300  CG1 VAL A  99      10.140  11.536   0.935  1.00 96.86           C
ATOM   1301 1HG1 VAL A  99       9.781  11.497   1.964  1.00 96.86           H
ATOM   1302 2HG1 VAL A  99      11.230  11.536   0.931  1.00 96.86           H
ATOM   1303 3HG1 VAL A  99       9.775  12.444   0.457  1.00 96.86           H
ATOM   1304  CG2 VAL A  99      10.029  10.383  -1.305  1.00 96.86           C
ATOM   1305 1HG2 VAL A  99      11.115  10.343  -1.388  1.00 96.86           H
ATOM   1306 2HG2 VAL A  99       9.593   9.540  -1.840  1.00 96.86           H
ATOM   1307 3HG2 VAL A  99       9.666  11.315  -1.738  1.00 96.86           H
ATOM   1308  HN  VAL A  99       8.663   8.118  -0.374  1.00 96.86           H
ATOM   1309  N   THR A 100       8.964   8.279   2.795  1.00 96.21           N
ATOM   1310  CA  THR A 100       8.680   8.208   4.218  1.00 96.21           C
ATOM   1311  C   THR A 100       9.552   7.140   4.883  1.00 96.21           C
ATOM   1312  O   THR A 100       9.791   7.191   6.088  1.00 96.21           O
ATOM   1313  HA  THR A 100       8.946   9.164   4.670  1.00 96.21           H
ATOM   1314  CB  THR A 100       7.180   7.961   4.390  1.00 96.21           C
ATOM   1315  HB  THR A 100       6.862   8.189   5.407  1.00 96.21           H
ATOM   1316  OG1 THR A 100       7.001   6.609   3.978  1.00 96.21           O
ATOM   1317  HG1 THR A 100       6.951   6.558   2.980  1.00 96.21           H
ATOM   1318  CG2 THR A 100       6.337   8.766   3.399  1.00 96.21           C
ATOM   1319 1HG2 THR A 100       6.609   8.488   2.381  1.00 96.21           H
ATOM   1320 2HG2 THR A 100       6.521   9.831   3.546  1.00 96.21           H
ATOM   1321 3HG2 THR A 100       5.281   8.554   3.564  1.00 96.21           H
ATOM   1322  HN  THR A 100       8.350   7.744   2.214  1.00 96.21           H
ATOM   1323  N   LEU A 101      10.002   6.198   4.067  1.00 96.03           N
ATOM   1324  CA  LEU A 101      10.645   5.003   4.587  1.00 96.03           C
ATOM   1325  C   LEU A 101      11.877   5.405   5.400  1.00 96.03           C
ATOM   1326  O   LEU A 101      12.175   4.793   6.425  1.00 96.03           O
ATOM   1327  HA  LEU A 101       9.935   4.514   5.254  1.00 96.03           H
ATOM   1328  CB  LEU A 101      10.950   4.022   3.453  1.00 96.03           C
ATOM   1329 1HB  LEU A 101      11.444   4.569   2.649  1.00 96.03           H
ATOM   1330 2HB  LEU A 101      11.662   3.283   3.820  1.00 96.03           H
ATOM   1331  CG  LEU A 101       9.747   3.283   2.864  1.00 96.03           C
ATOM   1332  HG  LEU A 101       9.120   4.008   2.346  1.00 96.03           H
ATOM   1333  CD1 LEU A 101      10.192   2.248   1.829  1.00 96.03           C
ATOM   1334 1HD1 LEU A 101      10.724   2.749   1.020  1.00 96.03           H
ATOM   1335 2HD1 LEU A 101      10.852   1.521   2.302  1.00 96.03           H
ATOM   1336 3HD1 LEU A 101       9.318   1.737   1.427  1.00 96.03           H
ATOM   1337  CD2 LEU A 101       8.894   2.657   3.970  1.00 96.03           C
ATOM   1338 1HD2 LEU A 101       9.497   1.948   4.537  1.00 96.03           H
ATOM   1339 2HD2 LEU A 101       8.531   3.440   4.636  1.00 96.03           H
ATOM   1340 3HD2 LEU A 101       8.046   2.137   3.524  1.00 96.03           H
ATOM   1341  HN  LEU A 101       9.934   6.242   3.070  1.00 96.03           H
ATOM   1342  N   PRO A 102      12.612   6.436   4.961  1.00 95.53           N
ATOM   1343  CA  PRO A 102      13.787   6.896   5.706  1.00 95.53           C
ATOM   1344  C   PRO A 102      13.468   7.187   7.164  1.00 95.53           C
ATOM   1345  O   PRO A 102      14.270   6.893   8.049  1.00 95.53           O
ATOM   1346  HA  PRO A 102      14.545   6.114   5.731  1.00 95.53           H
ATOM   1347  CB  PRO A 102      14.219   8.158   4.957  1.00 95.53           C
ATOM   1348 1HB  PRO A 102      13.763   9.053   5.381  1.00 95.53           H
ATOM   1349 2HB  PRO A 102      15.299   8.301   5.001  1.00 95.53           H
ATOM   1350  CG  PRO A 102      13.742   7.904   3.532  1.00 95.53           C
ATOM   1351 1HG  PRO A 102      13.655   8.829   2.963  1.00 95.53           H
ATOM   1352 2HG  PRO A 102      14.435   7.269   2.980  1.00 95.53           H
ATOM   1353  CD  PRO A 102      12.394   7.232   3.740  1.00 95.53           C
ATOM   1354 1HD  PRO A 102      11.595   7.962   3.876  1.00 95.53           H
ATOM   1355 2HD  PRO A 102      12.115   6.612   2.889  1.00 95.53           H
ATOM   1356  N   PHE A 103      12.293   7.763   7.376  1.00 94.85           N
ATOM   1357  CA  PHE A 103      11.875   8.136   8.716  1.00 94.85           C
ATOM   1358  C   PHE A 103      11.508   6.901   9.540  1.00 94.85           C
ATOM   1359  O   PHE A 103      11.764   6.854  10.743  1.00 94.85           O
ATOM   1360  HA  PHE A 103      12.714   8.648   9.186  1.00 94.85           H
ATOM   1361  CB  PHE A 103      10.636   9.022   8.567  1.00 94.85           C
ATOM   1362 1HB  PHE A 103       9.874   8.473   8.013  1.00 94.85           H
ATOM   1363 2HB  PHE A 103      10.225   9.225   9.556  1.00 94.85           H
ATOM   1364  CG  PHE A 103      10.903  10.352   7.859  1.00 94.85           C
ATOM   1365  CD1 PHE A 103      11.269  11.445   8.581  1.00 94.85           C
ATOM   1366  HD1 PHE A 103      11.372  11.373   9.664  1.00 94.85           H
ATOM   1367  CD2 PHE A 103      10.774  10.441   6.508  1.00 94.85           C
ATOM   1368  HD2 PHE A 103      10.480   9.565   5.930  1.00 94.85           H
ATOM   1369  CE1 PHE A 103      11.517  12.679   7.924  1.00 94.85           C
ATOM   1370  HE1 PHE A 103      11.810  13.555   8.502  1.00 94.85           H
ATOM   1371  CE2 PHE A 103      11.022  11.675   5.851  1.00 94.85           C
ATOM   1372  HE2 PHE A 103      10.918  11.746   4.768  1.00 94.85           H
ATOM   1373  CZ  PHE A 103      11.388  12.768   6.573  1.00 94.85           C
ATOM   1374  HZ  PHE A 103      11.578  13.715   6.068  1.00 94.85           H
ATOM   1375  HN  PHE A 103      11.635   7.973   6.653  1.00 94.85           H
ATOM   1376  N   TRP A 104      10.913   5.931   8.861  1.00 92.44           N
ATOM   1377  CA  TRP A 104      10.580   4.668   9.497  1.00 92.44           C
ATOM   1378  C   TRP A 104      11.877   4.039  10.010  1.00 92.44           C
ATOM   1379  O   TRP A 104      11.911   3.485  11.108  1.00 92.44           O
ATOM   1380  HA  TRP A 104       9.913   4.881  10.333  1.00 92.44           H
ATOM   1381  CB  TRP A 104       9.813   3.756   8.537  1.00 92.44           C
ATOM   1382 1HB  TRP A 104      10.367   3.683   7.601  1.00 92.44           H
ATOM   1383 2HB  TRP A 104       9.770   2.753   8.961  1.00 92.44           H
ATOM   1384  CG  TRP A 104       8.389   4.228   8.235  1.00 92.44           C
ATOM   1385  CD1 TRP A 104       7.991   5.107   7.305  1.00 92.44           C
ATOM   1386  HD1 TRP A 104       8.664   5.619   6.617  1.00 92.44           H
ATOM   1387  CD2 TRP A 104       7.183   3.806   8.906  1.00 92.44           C
ATOM   1388  NE1 TRP A 104       6.623   5.283   7.328  1.00 92.44           N
ATOM   1389  HE1 TRP A 104       6.093   5.887   6.732  1.00 92.44           H
ATOM   1390  CE2 TRP A 104       6.116   4.467   8.333  1.00 92.44           C
ATOM   1391  CE3 TRP A 104       7.000   2.897   9.963  1.00 92.44           C
ATOM   1392  HE3 TRP A 104       7.826   2.363  10.432  1.00 92.44           H
ATOM   1393  CZ2 TRP A 104       4.791   4.289   8.749  1.00 92.44           C
ATOM   1394  HZ2 TRP A 104       3.965   4.823   8.279  1.00 92.44           H
ATOM   1395  CZ3 TRP A 104       5.670   2.730  10.367  1.00 92.44           C
ATOM   1396  HZ3 TRP A 104       5.472   2.036  11.183  1.00 92.44           H
ATOM   1397  CH2 TRP A 104       4.584   3.388   9.800  1.00 92.44           C
ATOM   1398  HH2 TRP A 104       3.577   3.202  10.173  1.00 92.44           H
ATOM   1399  HN  TRP A 104      10.661   5.997   7.896  1.00 92.44           H
ATOM   1400  N   ALA A 105      12.913   4.146   9.191  1.00 94.03           N
ATOM   1401  CA  ALA A 105      14.175   3.493   9.491  1.00 94.03           C
ATOM   1402  C   ALA A 105      14.788   4.126  10.742  1.00 94.03           C
ATOM   1403  O   ALA A 105      15.206   3.421  11.658  1.00 94.03           O
ATOM   1404  HA  ALA A 105      13.966   2.442   9.692  1.00 94.03           H
ATOM   1405  CB  ALA A 105      15.101   3.587   8.277  1.00 94.03           C
ATOM   1406 1HB  ALA A 105      14.633   3.097   7.424  1.00 94.03           H
ATOM   1407 2HB  ALA A 105      15.283   4.635   8.039  1.00 94.03           H
ATOM   1408 3HB  ALA A 105      16.048   3.097   8.503  1.00 94.03           H
ATOM   1409  HN  ALA A 105      12.899   4.667   8.337  1.00 94.03           H
ATOM   1410  N   ILE A 106      14.820   5.451  10.740  1.00 93.19           N
ATOM   1411  CA  ILE A 106      15.436   6.186  11.832  1.00 93.19           C
ATOM   1412  C   ILE A 106      14.691   5.879  13.132  1.00 93.19           C
ATOM   1413  O   ILE A 106      15.311   5.677  14.175  1.00 93.19           O
ATOM   1414  HA  ILE A 106      16.461   5.829  11.929  1.00 93.19           H
ATOM   1415  CB  ILE A 106      15.506   7.678  11.500  1.00 93.19           C
ATOM   1416  HB  ILE A 106      14.532   7.991  11.126  1.00 93.19           H
ATOM   1417  CG1 ILE A 106      16.524   7.946  10.390  1.00 93.19           C
ATOM   1418 1HG1 ILE A 106      17.534   7.825  10.781  1.00 93.19           H
ATOM   1419 2HG1 ILE A 106      16.400   7.212   9.593  1.00 93.19           H
ATOM   1420  CG2 ILE A 106      15.795   8.505  12.755  1.00 93.19           C
ATOM   1421 1HG2 ILE A 106      15.002   8.346  13.485  1.00 93.19           H
ATOM   1422 2HG2 ILE A 106      16.750   8.197  13.181  1.00 93.19           H
ATOM   1423 3HG2 ILE A 106      15.840   9.562  12.491  1.00 93.19           H
ATOM   1424  CD1 ILE A 106      16.357   9.357   9.822  1.00 93.19           C
ATOM   1425 1HD1 ILE A 106      15.354   9.466   9.410  1.00 93.19           H
ATOM   1426 2HD1 ILE A 106      16.505  10.088  10.616  1.00 93.19           H
ATOM   1427 3HD1 ILE A 106      17.093   9.521   9.034  1.00 93.19           H
ATOM   1428  HN  ILE A 106      14.437   6.019  10.012  1.00 93.19           H
ATOM   1429  N   ALA A 107      13.370   5.853  13.028  1.00 91.60           N
ATOM   1430  CA  ALA A 107      12.531   5.648  14.196  1.00 91.60           C
ATOM   1431  C   ALA A 107      12.788   4.250  14.763  1.00 91.60           C
ATOM   1432  O   ALA A 107      12.752   4.053  15.977  1.00 91.60           O
ATOM   1433  HA  ALA A 107      12.813   6.391  14.942  1.00 91.60           H
ATOM   1434  CB  ALA A 107      11.065   5.862  13.816  1.00 91.60           C
ATOM   1435 1HB  ALA A 107      10.930   6.878  13.446  1.00 91.60           H
ATOM   1436 2HB  ALA A 107      10.784   5.152  13.037  1.00 91.60           H
ATOM   1437 3HB  ALA A 107      10.436   5.707  14.692  1.00 91.60           H
ATOM   1438  HN  ALA A 107      12.875   5.970  12.167  1.00 91.60           H
ATOM   1439  N   ALA A 108      13.042   3.316  13.858  1.00 91.03           N
ATOM   1440  CA  ALA A 108      13.267   1.936  14.251  1.00 91.03           C
ATOM   1441  C   ALA A 108      14.672   1.800  14.842  1.00 91.03           C
ATOM   1442  O   ALA A 108      14.893   0.997  15.747  1.00 91.03           O
ATOM   1443  HA  ALA A 108      12.534   1.684  15.017  1.00 91.03           H
ATOM   1444  CB  ALA A 108      13.052   1.020  13.044  1.00 91.03           C
ATOM   1445 1HB  ALA A 108      12.031   1.133  12.680  1.00 91.03           H
ATOM   1446 2HB  ALA A 108      13.751   1.292  12.253  1.00 91.03           H
ATOM   1447 3HB  ALA A 108      13.221  -0.016  13.338  1.00 91.03           H
ATOM   1448  HN  ALA A 108      13.095   3.490  12.875  1.00 91.03           H
ATOM   1449  N   ALA A 109      15.584   2.598  14.307  1.00 90.52           N
ATOM   1450  CA  ALA A 109      16.987   2.475  14.663  1.00 90.52           C
ATOM   1451  C   ALA A 109      17.178   2.896  16.121  1.00 90.52           C
ATOM   1452  O   ALA A 109      18.006   2.329  16.832  1.00 90.52           O
ATOM   1453  HA  ALA A 109      17.266   1.426  14.557  1.00 90.52           H
ATOM   1454  CB  ALA A 109      17.834   3.310  13.700  1.00 90.52           C
ATOM   1455 1HB  ALA A 109      17.685   2.952  12.681  1.00 90.52           H
ATOM   1456 2HB  ALA A 109      17.533   4.355  13.765  1.00 90.52           H
ATOM   1457 3HB  ALA A 109      18.886   3.217  13.967  1.00 90.52           H
ATOM   1458  HN  ALA A 109      15.378   3.316  13.642  1.00 90.52           H
ATOM   1459  N   ASP A 110      16.397   3.887  16.524  1.00 86.08           N
ATOM   1460  CA  ASP A 110      16.560   4.481  17.840  1.00 86.08           C
ATOM   1461  C   ASP A 110      15.190   4.894  18.383  1.00 86.08           C
ATOM   1462  O   ASP A 110      14.435   4.057  18.875  1.00 86.08           O
ATOM   1463  HA  ASP A 110      17.033   3.708  18.447  1.00 86.08           H
ATOM   1464  CB  ASP A 110      17.439   5.732  17.775  1.00 86.08           C
ATOM   1465 1HB  ASP A 110      18.403   5.480  17.332  1.00 86.08           H
ATOM   1466 2HB  ASP A 110      16.974   6.474  17.126  1.00 86.08           H
ATOM   1467  CG  ASP A 110      17.652   6.326  19.169  1.00 86.08           C
ATOM   1468  OD1 ASP A 110      17.342   5.609  20.145  1.00 86.08           O
ATOM   1469  OD2 ASP A 110      18.119   7.484  19.227  1.00 86.08           O
ATOM   1470  HN  ASP A 110      15.665   4.283  15.970  1.00 86.08           H
ATOM   1471  N   GLN A 111      14.911   6.185  18.274  1.00 85.53           N
ATOM   1472  CA  GLN A 111      13.626   6.711  18.703  1.00 85.53           C
ATOM   1473  C   GLN A 111      13.136   7.778  17.722  1.00 85.53           C
ATOM   1474  O   GLN A 111      13.887   8.223  16.856  1.00 85.53           O
ATOM   1475  HA  GLN A 111      12.946   5.859  18.693  1.00 85.53           H
ATOM   1476  CB  GLN A 111      13.710   7.270  20.124  1.00 85.53           C
ATOM   1477 1HB  GLN A 111      12.728   7.626  20.437  1.00 85.53           H
ATOM   1478 2HB  GLN A 111      13.995   6.477  20.815  1.00 85.53           H
ATOM   1479  CG  GLN A 111      14.723   8.414  20.205  1.00 85.53           C
ATOM   1480 1HG  GLN A 111      15.717   8.041  19.961  1.00 85.53           H
ATOM   1481 2HG  GLN A 111      14.477   9.175  19.465  1.00 85.53           H
ATOM   1482  CD  GLN A 111      14.735   9.038  21.602  1.00 85.53           C
ATOM   1483  OE1 GLN A 111      13.710   9.401  22.157  1.00 85.53           O
ATOM   1484  NE2 GLN A 111      15.948   9.142  22.138  1.00 85.53           N
ATOM   1485 1HE2 GLN A 111      16.748   8.825  21.629  1.00 85.53           H
ATOM   1486 2HE2 GLN A 111      16.059   9.538  23.049  1.00 85.53           H
ATOM   1487  HN  GLN A 111      15.543   6.864  17.902  1.00 85.53           H
ATOM   1488  N   TRP A 112      11.877   8.158  17.891  1.00 90.94           N
ATOM   1489  CA  TRP A 112      11.282   9.175  17.041  1.00 90.94           C
ATOM   1490  C   TRP A 112      11.871  10.529  17.441  1.00 90.94           C
ATOM   1491  O   TRP A 112      11.566  11.051  18.512  1.00 90.94           O
ATOM   1492  HA  TRP A 112      11.547   8.944  16.009  1.00 90.94           H
ATOM   1493  CB  TRP A 112       9.755   9.138  17.128  1.00 90.94           C
ATOM   1494 1HB  TRP A 112       9.414   8.124  16.922  1.00 90.94           H
ATOM   1495 2HB  TRP A 112       9.454   9.374  18.149  1.00 90.94           H
ATOM   1496  CG  TRP A 112       9.053  10.102  16.170  1.00 90.94           C
ATOM   1497  CD1 TRP A 112       8.631  11.349  16.416  1.00 90.94           C
ATOM   1498  HD1 TRP A 112       8.740  11.856  17.375  1.00 90.94           H
ATOM   1499  CD2 TRP A 112       8.708   9.844  14.792  1.00 90.94           C
ATOM   1500  NE1 TRP A 112       8.040  11.912  15.303  1.00 90.94           N
ATOM   1501  HE1 TRP A 112       7.649  12.831  15.241  1.00 90.94           H
ATOM   1502  CE2 TRP A 112       8.088  10.968  14.284  1.00 90.94           C
ATOM   1503  CE3 TRP A 112       8.911   8.700  14.002  1.00 90.94           C
ATOM   1504  HE3 TRP A 112       9.398   7.800  14.379  1.00 90.94           H
ATOM   1505  CZ2 TRP A 112       7.622  11.057  12.967  1.00 90.94           C
ATOM   1506  HZ2 TRP A 112       7.136  11.957  12.590  1.00 90.94           H
ATOM   1507  CZ3 TRP A 112       8.440   8.805  12.688  1.00 90.94           C
ATOM   1508  HZ3 TRP A 112       8.572   7.945  12.031  1.00 90.94           H
ATOM   1509  CH2 TRP A 112       7.814   9.929  12.161  1.00 90.94           C
ATOM   1510  HH2 TRP A 112       7.475   9.932  11.126  1.00 90.94           H
ATOM   1511  HN  TRP A 112      11.269   7.783  18.591  1.00 90.94           H
ATOM   1512  N   LYS A 113      12.706  11.060  16.559  1.00 90.06           N
ATOM   1513  CA  LYS A 113      13.443  12.275  16.863  1.00 90.06           C
ATOM   1514  C   LYS A 113      12.738  13.468  16.215  1.00 90.06           C
ATOM   1515  O   LYS A 113      13.188  14.605  16.347  1.00 90.06           O
ATOM   1516  HA  LYS A 113      13.423  12.407  17.945  1.00 90.06           H
ATOM   1517  CB  LYS A 113      14.909  12.129  16.452  1.00 90.06           C
ATOM   1518 1HB  LYS A 113      14.971  11.866  15.396  1.00 90.06           H
ATOM   1519 2HB  LYS A 113      15.421  13.084  16.572  1.00 90.06           H
ATOM   1520  CG  LYS A 113      15.610  11.059  17.291  1.00 90.06           C
ATOM   1521 1HG  LYS A 113      15.573  11.336  18.344  1.00 90.06           H
ATOM   1522 2HG  LYS A 113      15.083  10.110  17.191  1.00 90.06           H
ATOM   1523  CD  LYS A 113      17.067  10.887  16.854  1.00 90.06           C
ATOM   1524 1HD  LYS A 113      17.105  10.639  15.794  1.00 90.06           H
ATOM   1525 2HD  LYS A 113      17.602  11.828  16.982  1.00 90.06           H
ATOM   1526  CE  LYS A 113      17.756   9.788  17.666  1.00 90.06           C
ATOM   1527 1HE  LYS A 113      17.761  10.056  18.722  1.00 90.06           H
ATOM   1528 2HE  LYS A 113      17.197   8.857  17.576  1.00 90.06           H
ATOM   1529  NZ  LYS A 113      19.144   9.587  17.192  1.00 90.06           N
ATOM   1530 1HZ  LYS A 113      19.557   8.801  17.681  1.00 90.06           H
ATOM   1531 2HZ  LYS A 113      19.137   9.400  16.196  1.00 90.06           H
ATOM   1532 3HZ  LYS A 113      19.688  10.423  17.375  1.00 90.06           H
ATOM   1533  HN  LYS A 113      12.882  10.674  15.654  1.00 90.06           H
ATOM   1534  N   PHE A 114      11.644  13.169  15.530  1.00 92.68           N
ATOM   1535  CA  PHE A 114      11.004  14.153  14.674  1.00 92.68           C
ATOM   1536  C   PHE A 114       9.762  14.740  15.348  1.00 92.68           C
ATOM   1537  O   PHE A 114       9.306  14.229  16.369  1.00 92.68           O
ATOM   1538  HA  PHE A 114      11.729  14.948  14.497  1.00 92.68           H
ATOM   1539  CB  PHE A 114      10.582  13.427  13.395  1.00 92.68           C
ATOM   1540 1HB  PHE A 114       9.800  12.708  13.639  1.00 92.68           H
ATOM   1541 2HB  PHE A 114      10.146  14.150  12.706  1.00 92.68           H
ATOM   1542  CG  PHE A 114      11.725  12.697  12.688  1.00 92.68           C
ATOM   1543  CD1 PHE A 114      12.624  13.397  11.946  1.00 92.68           C
ATOM   1544  HD1 PHE A 114      12.530  14.479  11.855  1.00 92.68           H
ATOM   1545  CD2 PHE A 114      11.843  11.346  12.802  1.00 92.68           C
ATOM   1546  HD2 PHE A 114      11.123  10.785  13.397  1.00 92.68           H
ATOM   1547  CE1 PHE A 114      13.685  12.719  11.289  1.00 92.68           C
ATOM   1548  HE1 PHE A 114      14.405  13.281  10.694  1.00 92.68           H
ATOM   1549  CE2 PHE A 114      12.904  10.668  12.146  1.00 92.68           C
ATOM   1550  HE2 PHE A 114      12.998   9.586  12.237  1.00 92.68           H
ATOM   1551  CZ  PHE A 114      13.802  11.369  11.403  1.00 92.68           C
ATOM   1552  HZ  PHE A 114      14.617  10.848  10.900  1.00 92.68           H
ATOM   1553  HN  PHE A 114      11.198  12.274  15.553  1.00 92.68           H
ATOM   1554  N   GLN A 115       9.250  15.804  14.747  1.00 92.42           N
ATOM   1555  CA  GLN A 115       8.091  16.488  15.297  1.00 92.42           C
ATOM   1556  C   GLN A 115       6.822  15.673  15.040  1.00 92.42           C
ATOM   1557  O   GLN A 115       6.822  14.761  14.213  1.00 92.42           O
ATOM   1558  HA  GLN A 115       8.276  16.556  16.369  1.00 92.42           H
ATOM   1559  CB  GLN A 115       7.962  17.899  14.719  1.00 92.42           C
ATOM   1560 1HB  GLN A 115       7.951  17.851  13.630  1.00 92.42           H
ATOM   1561 2HB  GLN A 115       7.014  18.337  15.028  1.00 92.42           H
ATOM   1562  CG  GLN A 115       9.117  18.789  15.184  1.00 92.42           C
ATOM   1563 1HG  GLN A 115      10.067  18.328  14.914  1.00 92.42           H
ATOM   1564 2HG  GLN A 115       9.071  19.749  14.669  1.00 92.42           H
ATOM   1565  CD  GLN A 115       9.063  19.012  16.696  1.00 92.42           C
ATOM   1566  OE1 GLN A 115       8.031  18.880  17.333  1.00 92.42           O
ATOM   1567  NE2 GLN A 115      10.230  19.356  17.234  1.00 92.42           N
ATOM   1568 1HE2 GLN A 115      11.040  19.447  16.655  1.00 92.42           H
ATOM   1569 2HE2 GLN A 115      10.297  19.524  18.218  1.00 92.42           H
ATOM   1570  HN  GLN A 115       9.612  16.198  13.903  1.00 92.42           H
ATOM   1571  N   THR A 116       5.771  16.029  15.763  1.00 93.64           N
ATOM   1572  CA  THR A 116       4.518  15.300  15.672  1.00 93.64           C
ATOM   1573  C   THR A 116       3.971  15.355  14.244  1.00 93.64           C
ATOM   1574  O   THR A 116       3.378  14.390  13.765  1.00 93.64           O
ATOM   1575  HA  THR A 116       4.712  14.252  15.900  1.00 93.64           H
ATOM   1576  CB  THR A 116       3.557  15.879  16.713  1.00 93.64           C
ATOM   1577  HB  THR A 116       3.302  16.912  16.475  1.00 93.64           H
ATOM   1578  OG1 THR A 116       4.230  15.682  17.954  1.00 93.64           O
ATOM   1579  HG1 THR A 116       3.832  16.272  18.657  1.00 93.64           H
ATOM   1580  CG2 THR A 116       2.276  15.055  16.850  1.00 93.64           C
ATOM   1581 1HG2 THR A 116       2.527  14.039  17.154  1.00 93.64           H
ATOM   1582 2HG2 THR A 116       1.756  15.030  15.892  1.00 93.64           H
ATOM   1583 3HG2 THR A 116       1.630  15.510  17.601  1.00 93.64           H
ATOM   1584  HN  THR A 116       5.767  16.800  16.401  1.00 93.64           H
ATOM   1585  N   PHE A 117       4.190  16.495  13.604  1.00 94.55           N
ATOM   1586  CA  PHE A 117       3.730  16.686  12.239  1.00 94.55           C
ATOM   1587  C   PHE A 117       4.210  15.549  11.335  1.00 94.55           C
ATOM   1588  O   PHE A 117       3.429  14.994  10.564  1.00 94.55           O
ATOM   1589  HA  PHE A 117       2.641  16.695  12.263  1.00 94.55           H
ATOM   1590  CB  PHE A 117       4.333  18.003  11.746  1.00 94.55           C
ATOM   1591 1HB  PHE A 117       3.949  18.819  12.358  1.00 94.55           H
ATOM   1592 2HB  PHE A 117       5.413  17.975  11.893  1.00 94.55           H
ATOM   1593  CG  PHE A 117       4.042  18.308  10.275  1.00 94.55           C
ATOM   1594  CD1 PHE A 117       5.013  18.134   9.339  1.00 94.55           C
ATOM   1595  HD1 PHE A 117       5.999  17.778   9.637  1.00 94.55           H
ATOM   1596  CD2 PHE A 117       2.811  18.752   9.903  1.00 94.55           C
ATOM   1597  HD2 PHE A 117       2.032  18.891  10.653  1.00 94.55           H
ATOM   1598  CE1 PHE A 117       4.743  18.417   7.974  1.00 94.55           C
ATOM   1599  HE1 PHE A 117       5.521  18.278   7.224  1.00 94.55           H
ATOM   1600  CE2 PHE A 117       2.541  19.035   8.538  1.00 94.55           C
ATOM   1601  HE2 PHE A 117       1.555  19.391   8.240  1.00 94.55           H
ATOM   1602  CZ  PHE A 117       3.512  18.861   7.602  1.00 94.55           C
ATOM   1603  HZ  PHE A 117       3.305  19.078   6.555  1.00 94.55           H
ATOM   1604  HN  PHE A 117       4.670  17.276  14.002  1.00 94.55           H
ATOM   1605  N   MET A 118       5.491  15.236  11.459  1.00 94.37           N
ATOM   1606  CA  MET A 118       6.094  14.207  10.631  1.00 94.37           C
ATOM   1607  C   MET A 118       5.493  12.834  10.938  1.00 94.37           C
ATOM   1608  O   MET A 118       5.363  11.995  10.048  1.00 94.37           O
ATOM   1609  HA  MET A 118       5.868  14.488   9.602  1.00 94.37           H
ATOM   1610  CB  MET A 118       7.603  14.171  10.878  1.00 94.37           C
ATOM   1611 1HB  MET A 118       8.008  15.182  10.831  1.00 94.37           H
ATOM   1612 2HB  MET A 118       7.802  13.795  11.882  1.00 94.37           H
ATOM   1613  CG  MET A 118       8.307  13.285   9.848  1.00 94.37           C
ATOM   1614 1HG  MET A 118       9.372  13.225  10.074  1.00 94.37           H
ATOM   1615 2HG  MET A 118       7.912  12.270   9.898  1.00 94.37           H
ATOM   1616  SD  MET A 118       8.070  13.950   8.208  1.00 94.37           S
ATOM   1617  CE  MET A 118       9.046  15.440   8.334  1.00 94.37           C
ATOM   1618 1HE  MET A 118       8.647  16.069   9.130  1.00 94.37           H
ATOM   1619 2HE  MET A 118      10.079  15.179   8.561  1.00 94.37           H
ATOM   1620 3HE  MET A 118       9.007  15.981   7.389  1.00 94.37           H
ATOM   1621  HN  MET A 118       6.112  15.672  12.111  1.00 94.37           H
ATOM   1622  N   CYS A 119       5.143  12.646  12.202  1.00 93.93           N
ATOM   1623  CA  CYS A 119       4.555  11.391  12.638  1.00 93.93           C
ATOM   1624  C   CYS A 119       3.230  11.199  11.898  1.00 93.93           C
ATOM   1625  O   CYS A 119       2.945  10.111  11.400  1.00 93.93           O
ATOM   1626  HA  CYS A 119       5.263  10.605  12.373  1.00 93.93           H
ATOM   1627  CB  CYS A 119       4.373  11.348  14.156  1.00 93.93           C
ATOM   1628 1HB  CYS A 119       5.345  11.370  14.648  1.00 93.93           H
ATOM   1629 2HB  CYS A 119       3.826  12.230  14.490  1.00 93.93           H
ATOM   1630  SG  CYS A 119       3.465   9.833  14.635  1.00 93.93           S
ATOM   1631  HN  CYS A 119       5.254  13.332  12.921  1.00 93.93           H
ATOM   1632  N   LYS A 120       2.454  12.272  11.850  1.00 94.79           N
ATOM   1633  CA  LYS A 120       1.157  12.230  11.198  1.00 94.79           C
ATOM   1634  C   LYS A 120       1.344  11.869   9.723  1.00 94.79           C
ATOM   1635  O   LYS A 120       0.668  10.980   9.207  1.00 94.79           O
ATOM   1636  HA  LYS A 120       0.577  11.440  11.676  1.00 94.79           H
ATOM   1637  CB  LYS A 120       0.403  13.543  11.419  1.00 94.79           C
ATOM   1638 1HB  LYS A 120       1.037  14.383  11.138  1.00 94.79           H
ATOM   1639 2HB  LYS A 120      -0.474  13.576  10.772  1.00 94.79           H
ATOM   1640  CG  LYS A 120      -0.028  13.688  12.880  1.00 94.79           C
ATOM   1641 1HG  LYS A 120      -0.640  12.834  13.169  1.00 94.79           H
ATOM   1642 2HG  LYS A 120       0.851  13.684  13.524  1.00 94.79           H
ATOM   1643  CD  LYS A 120      -0.816  14.982  13.092  1.00 94.79           C
ATOM   1644 1HD  LYS A 120      -0.167  15.840  12.919  1.00 94.79           H
ATOM   1645 2HD  LYS A 120      -1.625  15.043  12.365  1.00 94.79           H
ATOM   1646  CE  LYS A 120      -1.391  15.048  14.509  1.00 94.79           C
ATOM   1647 1HE  LYS A 120      -1.735  14.059  14.814  1.00 94.79           H
ATOM   1648 2HE  LYS A 120      -0.611  15.345  15.211  1.00 94.79           H
ATOM   1649  NZ  LYS A 120      -2.513  16.010  14.569  1.00 94.79           N
ATOM   1650 1HZ  LYS A 120      -2.869  16.055  15.517  1.00 94.79           H
ATOM   1651 2HZ  LYS A 120      -2.187  16.928  14.286  1.00 94.79           H
ATOM   1652 3HZ  LYS A 120      -3.252  15.707  13.945  1.00 94.79           H
ATOM   1653  HN  LYS A 120       2.700  13.157  12.246  1.00 94.79           H
ATOM   1654  N   VAL A 121       2.265  12.577   9.085  1.00 94.43           N
ATOM   1655  CA  VAL A 121       2.484  12.408   7.659  1.00 94.43           C
ATOM   1656  C   VAL A 121       2.909  10.965   7.380  1.00 94.43           C
ATOM   1657  O   VAL A 121       2.362  10.314   6.492  1.00 94.43           O
ATOM   1658  HA  VAL A 121       1.536  12.598   7.156  1.00 94.43           H
ATOM   1659  CB  VAL A 121       3.500  13.438   7.160  1.00 94.43           C
ATOM   1660  HB  VAL A 121       4.385  13.369   7.793  1.00 94.43           H
ATOM   1661  CG1 VAL A 121       3.926  13.135   5.722  1.00 94.43           C
ATOM   1662 1HG1 VAL A 121       4.381  12.146   5.679  1.00 94.43           H
ATOM   1663 2HG1 VAL A 121       3.052  13.163   5.071  1.00 94.43           H
ATOM   1664 3HG1 VAL A 121       4.648  13.882   5.393  1.00 94.43           H
ATOM   1665  CG2 VAL A 121       2.945  14.859   7.281  1.00 94.43           C
ATOM   1666 1HG2 VAL A 121       2.037  14.946   6.684  1.00 94.43           H
ATOM   1667 2HG2 VAL A 121       2.715  15.072   8.325  1.00 94.43           H
ATOM   1668 3HG2 VAL A 121       3.687  15.570   6.920  1.00 94.43           H
ATOM   1669  HN  VAL A 121       2.853  13.255   9.526  1.00 94.43           H
ATOM   1670  N   VAL A 122       3.882  10.508   8.155  1.00 93.56           N
ATOM   1671  CA  VAL A 122       4.535   9.242   7.869  1.00 93.56           C
ATOM   1672  C   VAL A 122       3.507   8.112   7.953  1.00 93.56           C
ATOM   1673  O   VAL A 122       3.481   7.227   7.100  1.00 93.56           O
ATOM   1674  HA  VAL A 122       4.918   9.293   6.849  1.00 93.56           H
ATOM   1675  CB  VAL A 122       5.723   9.042   8.811  1.00 93.56           C
ATOM   1676  HB  VAL A 122       5.380   9.229   9.829  1.00 93.56           H
ATOM   1677  CG1 VAL A 122       6.237   7.602   8.747  1.00 93.56           C
ATOM   1678 1HG1 VAL A 122       5.439   6.918   9.039  1.00 93.56           H
ATOM   1679 2HG1 VAL A 122       6.555   7.375   7.730  1.00 93.56           H
ATOM   1680 3HG1 VAL A 122       7.081   7.487   9.427  1.00 93.56           H
ATOM   1681  CG2 VAL A 122       6.843  10.037   8.502  1.00 93.56           C
ATOM   1682 1HG2 VAL A 122       7.183   9.895   7.476  1.00 93.56           H
ATOM   1683 2HG2 VAL A 122       6.469  11.054   8.623  1.00 93.56           H
ATOM   1684 3HG2 VAL A 122       7.675   9.873   9.187  1.00 93.56           H
ATOM   1685  HN  VAL A 122       4.223  10.986   8.965  1.00 93.56           H
ATOM   1686  N   ASN A 123       2.686   8.179   8.991  1.00 92.38           N
ATOM   1687  CA  ASN A 123       1.694   7.144   9.228  1.00 92.38           C
ATOM   1688  C   ASN A 123       0.644   7.185   8.115  1.00 92.38           C
ATOM   1689  O   ASN A 123       0.170   6.143   7.665  1.00 92.38           O
ATOM   1690  HA  ASN A 123       2.253   6.208   9.238  1.00 92.38           H
ATOM   1691  CB  ASN A 123       0.978   7.362  10.562  1.00 92.38           C
ATOM   1692 1HB  ASN A 123       0.755   8.421  10.690  1.00 92.38           H
ATOM   1693 2HB  ASN A 123       0.024   6.834  10.558  1.00 92.38           H
ATOM   1694  CG  ASN A 123       1.834   6.870  11.731  1.00 92.38           C
ATOM   1695  OD1 ASN A 123       2.754   6.084  11.572  1.00 92.38           O
ATOM   1696  ND2 ASN A 123       1.482   7.376  12.909  1.00 92.38           N
ATOM   1697 1HD2 ASN A 123       0.717   8.017  12.970  1.00 92.38           H
ATOM   1698 2HD2 ASN A 123       1.982   7.115  13.735  1.00 92.38           H
ATOM   1699  HN  ASN A 123       2.690   8.921   9.661  1.00 92.38           H
ATOM   1700  N   SER A 124       0.311   8.400   7.705  1.00 94.60           N
ATOM   1701  CA  SER A 124      -0.809   8.604   6.802  1.00 94.60           C
ATOM   1702  C   SER A 124      -0.404   8.236   5.373  1.00 94.60           C
ATOM   1703  O   SER A 124      -1.228   7.760   4.594  1.00 94.60           O
ATOM   1704  HA  SER A 124      -1.594   7.938   7.161  1.00 94.60           H
ATOM   1705  CB  SER A 124      -1.305  10.051   6.857  1.00 94.60           C
ATOM   1706 1HB  SER A 124      -0.546  10.710   6.436  1.00 94.60           H
ATOM   1707 2HB  SER A 124      -2.195  10.153   6.237  1.00 94.60           H
ATOM   1708  OG  SER A 124      -1.604  10.462   8.188  1.00 94.60           O
ATOM   1709  HG  SER A 124      -0.965  11.176   8.477  1.00 94.60           H
ATOM   1710  HN  SER A 124       0.791   9.234   7.978  1.00 94.60           H
ATOM   1711  N   MET A 125       0.865   8.469   5.073  1.00 95.60           N
ATOM   1712  CA  MET A 125       1.351   8.323   3.712  1.00 95.60           C
ATOM   1713  C   MET A 125       1.192   6.882   3.225  1.00 95.60           C
ATOM   1714  O   MET A 125       0.852   6.648   2.066  1.00 95.60           O
ATOM   1715  HA  MET A 125       0.734   8.988   3.107  1.00 95.60           H
ATOM   1716  CB  MET A 125       2.827   8.724   3.651  1.00 95.60           C
ATOM   1717 1HB  MET A 125       3.350   8.330   4.522  1.00 95.60           H
ATOM   1718 2HB  MET A 125       3.292   8.279   2.771  1.00 95.60           H
ATOM   1719  CG  MET A 125       2.980  10.245   3.602  1.00 95.60           C
ATOM   1720 1HG  MET A 125       2.376  10.705   4.384  1.00 95.60           H
ATOM   1721 2HG  MET A 125       4.017  10.521   3.796  1.00 95.60           H
ATOM   1722  SD  MET A 125       2.476  10.858   2.003  1.00 95.60           S
ATOM   1723  CE  MET A 125       1.486  12.257   2.506  1.00 95.60           C
ATOM   1724 1HE  MET A 125       0.661  11.912   3.128  1.00 95.60           H
ATOM   1725 2HE  MET A 125       2.103  12.953   3.073  1.00 95.60           H
ATOM   1726 3HE  MET A 125       1.091  12.758   1.622  1.00 95.60           H
ATOM   1727  HN  MET A 125       1.554   8.753   5.740  1.00 95.60           H
ATOM   1728  N   TYR A 126       1.447   5.952   4.134  1.00 92.24           N
ATOM   1729  CA  TYR A 126       1.341   4.540   3.811  1.00 92.24           C
ATOM   1730  C   TYR A 126      -0.092   4.174   3.418  1.00 92.24           C
ATOM   1731  O   TYR A 126      -0.313   3.522   2.398  1.00 92.24           O
ATOM   1732  HA  TYR A 126       2.003   4.336   2.970  1.00 92.24           H
ATOM   1733  CB  TYR A 126       1.715   3.785   5.088  1.00 92.24           C
ATOM   1734 1HB  TYR A 126       2.766   3.968   5.311  1.00 92.24           H
ATOM   1735 2HB  TYR A 126       1.137   4.190   5.919  1.00 92.24           H
ATOM   1736  CG  TYR A 126       1.480   2.275   5.010  1.00 92.24           C
ATOM   1737  CD1 TYR A 126       0.668   1.654   5.937  1.00 92.24           C
ATOM   1738  HD1 TYR A 126       0.194   2.240   6.725  1.00 92.24           H
ATOM   1739  CD2 TYR A 126       2.080   1.534   4.012  1.00 92.24           C
ATOM   1740  HD2 TYR A 126       2.721   2.024   3.280  1.00 92.24           H
ATOM   1741  CE1 TYR A 126       0.447   0.233   5.864  1.00 92.24           C
ATOM   1742  HE1 TYR A 126      -0.192  -0.269   6.590  1.00 92.24           H
ATOM   1743  CE2 TYR A 126       1.859   0.113   3.939  1.00 92.24           C
ATOM   1744  HE2 TYR A 126       2.327  -0.484   3.156  1.00 92.24           H
ATOM   1745  CZ  TYR A 126       1.053  -0.467   4.869  1.00 92.24           C
ATOM   1746  OH  TYR A 126       0.844  -1.809   4.799  1.00 92.24           O
ATOM   1747  HH  TYR A 126       1.039  -2.138   3.875  1.00 92.24           H
ATOM   1748  HN  TYR A 126       1.722   6.151   5.075  1.00 92.24           H
ATOM   1749  N   LYS A 127      -1.029   4.610   4.247  1.00 91.06           N
ATOM   1750  CA  LYS A 127      -2.426   4.265   4.045  1.00 91.06           C
ATOM   1751  C   LYS A 127      -2.910   4.867   2.725  1.00 91.06           C
ATOM   1752  O   LYS A 127      -3.716   4.261   2.021  1.00 91.06           O
ATOM   1753  HA  LYS A 127      -2.487   3.179   3.973  1.00 91.06           H
ATOM   1754  CB  LYS A 127      -3.262   4.686   5.256  1.00 91.06           C
ATOM   1755 1HB  LYS A 127      -3.025   5.715   5.527  1.00 91.06           H
ATOM   1756 2HB  LYS A 127      -4.320   4.661   4.999  1.00 91.06           H
ATOM   1757  CG  LYS A 127      -2.999   3.765   6.450  1.00 91.06           C
ATOM   1758 1HG  LYS A 127      -1.948   3.819   6.731  1.00 91.06           H
ATOM   1759 2HG  LYS A 127      -3.577   4.105   7.309  1.00 91.06           H
ATOM   1760  CD  LYS A 127      -3.371   2.318   6.118  1.00 91.06           C
ATOM   1761 1HD  LYS A 127      -4.360   2.289   5.661  1.00 91.06           H
ATOM   1762 2HD  LYS A 127      -2.669   1.917   5.387  1.00 91.06           H
ATOM   1763  CE  LYS A 127      -3.359   1.447   7.376  1.00 91.06           C
ATOM   1764 1HE  LYS A 127      -2.374   1.484   7.842  1.00 91.06           H
ATOM   1765 2HE  LYS A 127      -4.070   1.838   8.103  1.00 91.06           H
ATOM   1766  NZ  LYS A 127      -3.702   0.047   7.040  1.00 91.06           N
ATOM   1767 1HZ  LYS A 127      -3.715  -0.510   7.887  1.00 91.06           H
ATOM   1768 2HZ  LYS A 127      -4.617   0.019   6.603  1.00 91.06           H
ATOM   1769 3HZ  LYS A 127      -3.010  -0.326   6.400  1.00 91.06           H
ATOM   1770  HN  LYS A 127      -0.847   5.188   5.042  1.00 91.06           H
ATOM   1771  N   MET A 128      -2.399   6.053   2.429  1.00 94.47           N
ATOM   1772  CA  MET A 128      -2.762   6.740   1.201  1.00 94.47           C
ATOM   1773  C   MET A 128      -2.264   5.971  -0.025  1.00 94.47           C
ATOM   1774  O   MET A 128      -2.985   5.837  -1.012  1.00 94.47           O
ATOM   1775  HA  MET A 128      -3.851   6.778   1.197  1.00 94.47           H
ATOM   1776  CB  MET A 128      -2.156   8.145   1.203  1.00 94.47           C
ATOM   1777 1HB  MET A 128      -2.430   8.661   2.123  1.00 94.47           H
ATOM   1778 2HB  MET A 128      -1.068   8.076   1.189  1.00 94.47           H
ATOM   1779  CG  MET A 128      -2.638   8.951  -0.004  1.00 94.47           C
ATOM   1780 1HG  MET A 128      -2.430   8.404  -0.924  1.00 94.47           H
ATOM   1781 2HG  MET A 128      -3.718   9.090   0.047  1.00 94.47           H
ATOM   1782  SD  MET A 128      -1.822  10.538  -0.043  1.00 94.47           S
ATOM   1783  CE  MET A 128      -0.151  10.020  -0.399  1.00 94.47           C
ATOM   1784 1HE  MET A 128       0.201   9.360   0.395  1.00 94.47           H
ATOM   1785 2HE  MET A 128      -0.130   9.488  -1.350  1.00 94.47           H
ATOM   1786 3HE  MET A 128       0.496  10.894  -0.458  1.00 94.47           H
ATOM   1787  HN  MET A 128      -1.748   6.542   3.010  1.00 94.47           H
ATOM   1788  N   ASN A 129      -1.035   5.486   0.079  1.00 94.05           N
ATOM   1789  CA  ASN A 129      -0.455   4.684  -0.984  1.00 94.05           C
ATOM   1790  C   ASN A 129      -1.312   3.434  -1.199  1.00 94.05           C
ATOM   1791  O   ASN A 129      -1.688   3.121  -2.327  1.00 94.05           O
ATOM   1792  HA  ASN A 129      -0.440   5.334  -1.859  1.00 94.05           H
ATOM   1793  CB  ASN A 129       0.960   4.230  -0.622  1.00 94.05           C
ATOM   1794 1HB  ASN A 129       1.639   5.082  -0.656  1.00 94.05           H
ATOM   1795 2HB  ASN A 129       0.975   3.852   0.400  1.00 94.05           H
ATOM   1796  CG  ASN A 129       1.450   3.143  -1.581  1.00 94.05           C
ATOM   1797  OD1 ASN A 129       1.273   1.957  -1.358  1.00 94.05           O
ATOM   1798  ND2 ASN A 129       2.075   3.612  -2.657  1.00 94.05           N
ATOM   1799 1HD2 ASN A 129       2.187   4.599  -2.780  1.00 94.05           H
ATOM   1800 2HD2 ASN A 129       2.432   2.979  -3.344  1.00 94.05           H
ATOM   1801  HN  ASN A 129      -0.441   5.634   0.870  1.00 94.05           H
ATOM   1802  N   PHE A 130      -1.595   2.753  -0.098  1.00 91.28           N
ATOM   1803  CA  PHE A 130      -2.264   1.465  -0.166  1.00 91.28           C
ATOM   1804  C   PHE A 130      -3.603   1.580  -0.897  1.00 91.28           C
ATOM   1805  O   PHE A 130      -3.854   0.854  -1.857  1.00 91.28           O
ATOM   1806  HA  PHE A 130      -1.609   0.789  -0.716  1.00 91.28           H
ATOM   1807  CB  PHE A 130      -2.519   1.017   1.275  1.00 91.28           C
ATOM   1808 1HB  PHE A 130      -1.567   0.958   1.801  1.00 91.28           H
ATOM   1809 2HB  PHE A 130      -3.116   1.777   1.780  1.00 91.28           H
ATOM   1810  CG  PHE A 130      -3.234  -0.331   1.390  1.00 91.28           C
ATOM   1811  CD1 PHE A 130      -4.590  -0.377   1.468  1.00 91.28           C
ATOM   1812  HD1 PHE A 130      -5.169   0.546   1.448  1.00 91.28           H
ATOM   1813  CD2 PHE A 130      -2.511  -1.483   1.414  1.00 91.28           C
ATOM   1814  HD2 PHE A 130      -1.424  -1.446   1.352  1.00 91.28           H
ATOM   1815  CE1 PHE A 130      -5.253  -1.629   1.575  1.00 91.28           C
ATOM   1816  HE1 PHE A 130      -6.341  -1.666   1.637  1.00 91.28           H
ATOM   1817  CE2 PHE A 130      -3.174  -2.734   1.521  1.00 91.28           C
ATOM   1818  HE2 PHE A 130      -2.595  -3.658   1.541  1.00 91.28           H
ATOM   1819  CZ  PHE A 130      -4.531  -2.781   1.599  1.00 91.28           C
ATOM   1820  HZ  PHE A 130      -5.040  -3.741   1.681  1.00 91.28           H
ATOM   1821  HN  PHE A 130      -1.375   3.067   0.826  1.00 91.28           H
ATOM   1822  N   TYR A 131      -4.427   2.499  -0.415  1.00 91.65           N
ATOM   1823  CA  TYR A 131      -5.778   2.638  -0.931  1.00 91.65           C
ATOM   1824  C   TYR A 131      -5.762   3.080  -2.396  1.00 91.65           C
ATOM   1825  O   TYR A 131      -6.552   2.594  -3.203  1.00 91.65           O
ATOM   1826  HA  TYR A 131      -6.267   1.667  -0.858  1.00 91.65           H
ATOM   1827  CB  TYR A 131      -6.441   3.729  -0.089  1.00 91.65           C
ATOM   1828 1HB  TYR A 131      -5.828   4.629  -0.130  1.00 91.65           H
ATOM   1829 2HB  TYR A 131      -7.405   3.980  -0.531  1.00 91.65           H
ATOM   1830  CG  TYR A 131      -6.653   3.341   1.376  1.00 91.65           C
ATOM   1831  CD1 TYR A 131      -7.015   2.050   1.703  1.00 91.65           C
ATOM   1832  HD1 TYR A 131      -7.150   1.307   0.917  1.00 91.65           H
ATOM   1833  CD2 TYR A 131      -6.483   4.283   2.371  1.00 91.65           C
ATOM   1834  HD2 TYR A 131      -6.197   5.303   2.113  1.00 91.65           H
ATOM   1835  CE1 TYR A 131      -7.215   1.686   3.081  1.00 91.65           C
ATOM   1836  HE1 TYR A 131      -7.501   0.669   3.353  1.00 91.65           H
ATOM   1837  CE2 TYR A 131      -6.682   3.918   3.749  1.00 91.65           C
ATOM   1838  HE2 TYR A 131      -6.551   4.652   4.545  1.00 91.65           H
ATOM   1839  CZ  TYR A 131      -7.039   2.637   4.037  1.00 91.65           C
ATOM   1840  OH  TYR A 131      -7.227   2.293   5.339  1.00 91.65           O
ATOM   1841  HH  TYR A 131      -7.228   3.112   5.912  1.00 91.65           H
ATOM   1842  HN  TYR A 131      -4.185   3.140   0.314  1.00 91.65           H
ATOM   1843  N   SER A 132      -4.853   3.998  -2.694  1.00 93.41           N
ATOM   1844  CA  SER A 132      -4.746   4.535  -4.040  1.00 93.41           C
ATOM   1845  C   SER A 132      -4.315   3.433  -5.010  1.00 93.41           C
ATOM   1846  O   SER A 132      -4.814   3.359  -6.132  1.00 93.41           O
ATOM   1847  HA  SER A 132      -5.745   4.894  -4.288  1.00 93.41           H
ATOM   1848  CB  SER A 132      -3.759   5.703  -4.090  1.00 93.41           C
ATOM   1849 1HB  SER A 132      -3.668   6.057  -5.116  1.00 93.41           H
ATOM   1850 2HB  SER A 132      -4.148   6.532  -3.499  1.00 93.41           H
ATOM   1851  OG  SER A 132      -2.472   5.335  -3.600  1.00 93.41           O
ATOM   1852  HG  SER A 132      -2.327   5.726  -2.692  1.00 93.41           H
ATOM   1853  HN  SER A 132      -4.200   4.372  -2.036  1.00 93.41           H
ATOM   1854  N   CYS A 133      -3.393   2.605  -4.543  1.00 90.50           N
ATOM   1855  CA  CYS A 133      -2.880   1.518  -5.360  1.00 90.50           C
ATOM   1856  C   CYS A 133      -4.037   0.570  -5.679  1.00 90.50           C
ATOM   1857  O   CYS A 133      -4.227   0.182  -6.831  1.00 90.50           O
ATOM   1858  HA  CYS A 133      -2.487   1.970  -6.271  1.00 90.50           H
ATOM   1859  CB  CYS A 133      -1.721   0.793  -4.673  1.00 90.50           C
ATOM   1860 1HB  CYS A 133      -1.963   0.611  -3.627  1.00 90.50           H
ATOM   1861 2HB  CYS A 133      -1.564  -0.181  -5.138  1.00 90.50           H
ATOM   1862  SG  CYS A 133      -0.195   1.796  -4.796  1.00 90.50           S
ATOM   1863  HG  CYS A 133      -0.527   2.671  -3.850  1.00 90.50           H
ATOM   1864  HN  CYS A 133      -2.998   2.667  -3.626  1.00 90.50           H
ATOM   1865  N   VAL A 134      -4.781   0.223  -4.638  1.00 88.18           N
ATOM   1866  CA  VAL A 134      -5.886  -0.708  -4.785  1.00 88.18           C
ATOM   1867  C   VAL A 134      -6.840  -0.195  -5.865  1.00 88.18           C
ATOM   1868  O   VAL A 134      -7.230  -0.943  -6.761  1.00 88.18           O
ATOM   1869  HA  VAL A 134      -5.471  -1.663  -5.109  1.00 88.18           H
ATOM   1870  CB  VAL A 134      -6.572  -0.924  -3.435  1.00 88.18           C
ATOM   1871  HB  VAL A 134      -6.837   0.055  -3.034  1.00 88.18           H
ATOM   1872  CG1 VAL A 134      -7.862  -1.731  -3.597  1.00 88.18           C
ATOM   1873 1HG1 VAL A 134      -8.545  -1.194  -4.255  1.00 88.18           H
ATOM   1874 2HG1 VAL A 134      -7.629  -2.704  -4.030  1.00 88.18           H
ATOM   1875 3HG1 VAL A 134      -8.329  -1.869  -2.622  1.00 88.18           H
ATOM   1876  CG2 VAL A 134      -5.625  -1.598  -2.440  1.00 88.18           C
ATOM   1877 1HG2 VAL A 134      -5.315  -2.566  -2.833  1.00 88.18           H
ATOM   1878 2HG2 VAL A 134      -4.747  -0.969  -2.290  1.00 88.18           H
ATOM   1879 3HG2 VAL A 134      -6.138  -1.739  -1.489  1.00 88.18           H
ATOM   1880  HN  VAL A 134      -4.639   0.567  -3.710  1.00 88.18           H
ATOM   1881  N   LEU A 135      -7.189   1.078  -5.746  1.00 90.47           N
ATOM   1882  CA  LEU A 135      -8.192   1.664  -6.618  1.00 90.47           C
ATOM   1883  C   LEU A 135      -7.648   1.722  -8.047  1.00 90.47           C
ATOM   1884  O   LEU A 135      -8.384   1.490  -9.005  1.00 90.47           O
ATOM   1885  HA  LEU A 135      -9.061   1.006  -6.606  1.00 90.47           H
ATOM   1886  CB  LEU A 135      -8.644   3.022  -6.078  1.00 90.47           C
ATOM   1887 1HB  LEU A 135      -7.763   3.651  -5.946  1.00 90.47           H
ATOM   1888 2HB  LEU A 135      -9.268   3.502  -6.832  1.00 90.47           H
ATOM   1889  CG  LEU A 135      -9.418   2.995  -4.758  1.00 90.47           C
ATOM   1890  HG  LEU A 135      -8.843   2.415  -4.037  1.00 90.47           H
ATOM   1891  CD1 LEU A 135      -9.573   4.405  -4.184  1.00 90.47           C
ATOM   1892 1HD1 LEU A 135      -8.587   4.833  -4.002  1.00 90.47           H
ATOM   1893 2HD1 LEU A 135     -10.115   5.029  -4.894  1.00 90.47           H
ATOM   1894 3HD1 LEU A 135     -10.127   4.356  -3.246  1.00 90.47           H
ATOM   1895  CD2 LEU A 135     -10.767   2.294  -4.929  1.00 90.47           C
ATOM   1896 1HD2 LEU A 135     -11.362   2.826  -5.672  1.00 90.47           H
ATOM   1897 2HD2 LEU A 135     -10.605   1.268  -5.260  1.00 90.47           H
ATOM   1898 3HD2 LEU A 135     -11.297   2.288  -3.976  1.00 90.47           H
ATOM   1899  HN  LEU A 135      -6.799   1.703  -5.069  1.00 90.47           H
ATOM   1900  N   LEU A 136      -6.363   2.031  -8.145  1.00 91.37           N
ATOM   1901  CA  LEU A 136      -5.723   2.166  -9.443  1.00 91.37           C
ATOM   1902  C   LEU A 136      -5.710   0.806 -10.144  1.00 91.37           C
ATOM   1903  O   LEU A 136      -6.006   0.715 -11.334  1.00 91.37           O
ATOM   1904  HA  LEU A 136      -6.326   2.854 -10.035  1.00 91.37           H
ATOM   1905  CB  LEU A 136      -4.336   2.794  -9.293  1.00 91.37           C
ATOM   1906 1HB  LEU A 136      -3.822   2.299  -8.469  1.00 91.37           H
ATOM   1907 2HB  LEU A 136      -3.765   2.585 -10.197  1.00 91.37           H
ATOM   1908  CG  LEU A 136      -4.307   4.303  -9.042  1.00 91.37           C
ATOM   1909  HG  LEU A 136      -5.013   4.531  -8.244  1.00 91.37           H
ATOM   1910  CD1 LEU A 136      -2.925   4.753  -8.564  1.00 91.37           C
ATOM   1911 1HD1 LEU A 136      -2.677   4.239  -7.635  1.00 91.37           H
ATOM   1912 2HD1 LEU A 136      -2.181   4.510  -9.323  1.00 91.37           H
ATOM   1913 3HD1 LEU A 136      -2.932   5.829  -8.394  1.00 91.37           H
ATOM   1914  CD2 LEU A 136      -4.763   5.074 -10.283  1.00 91.37           C
ATOM   1915 1HD2 LEU A 136      -4.100   4.845 -11.117  1.00 91.37           H
ATOM   1916 2HD2 LEU A 136      -5.782   4.782 -10.538  1.00 91.37           H
ATOM   1917 3HD2 LEU A 136      -4.733   6.144 -10.077  1.00 91.37           H
ATOM   1918  HN  LEU A 136      -5.764   2.188  -7.360  1.00 91.37           H
ATOM   1919  N   ILE A 137      -5.362  -0.216  -9.377  1.00 85.71           N
ATOM   1920  CA  ILE A 137      -5.265  -1.561  -9.920  1.00 85.71           C
ATOM   1921  C   ILE A 137      -6.636  -1.995 -10.442  1.00 85.71           C
ATOM   1922  O   ILE A 137      -6.731  -2.634 -11.489  1.00 85.71           O
ATOM   1923  HA  ILE A 137      -4.571  -1.524 -10.760  1.00 85.71           H
ATOM   1924  CB  ILE A 137      -4.671  -2.516  -8.883  1.00 85.71           C
ATOM   1925  HB  ILE A 137      -5.170  -2.338  -7.930  1.00 85.71           H
ATOM   1926  CG1 ILE A 137      -3.181  -2.239  -8.672  1.00 85.71           C
ATOM   1927 1HG1 ILE A 137      -2.624  -2.534  -9.560  1.00 85.71           H
ATOM   1928 2HG1 ILE A 137      -3.023  -1.169  -8.537  1.00 85.71           H
ATOM   1929  CG2 ILE A 137      -4.935  -3.974  -9.266  1.00 85.71           C
ATOM   1930 1HG2 ILE A 137      -6.009  -4.146  -9.324  1.00 85.71           H
ATOM   1931 2HG2 ILE A 137      -4.480  -4.183 -10.234  1.00 85.71           H
ATOM   1932 3HG2 ILE A 137      -4.502  -4.631  -8.512  1.00 85.71           H
ATOM   1933  CD1 ILE A 137      -2.650  -2.997  -7.454  1.00 85.71           C
ATOM   1934 1HD1 ILE A 137      -3.194  -2.681  -6.563  1.00 85.71           H
ATOM   1935 2HD1 ILE A 137      -2.789  -4.067  -7.603  1.00 85.71           H
ATOM   1936 3HD1 ILE A 137      -1.589  -2.782  -7.327  1.00 85.71           H
ATOM   1937  HN  ILE A 137      -5.150  -0.138  -8.403  1.00 85.71           H
ATOM   1938  N   MET A 138      -7.664  -1.631  -9.689  1.00 85.98           N
ATOM   1939  CA  MET A 138      -9.029  -1.913 -10.099  1.00 85.98           C
ATOM   1940  C   MET A 138      -9.347  -1.250 -11.441  1.00 85.98           C
ATOM   1941  O   MET A 138      -9.900  -1.887 -12.336  1.00 85.98           O
ATOM   1942  HA  MET A 138      -9.087  -2.997 -10.199  1.00 85.98           H
ATOM   1943  CB  MET A 138      -9.998  -1.399  -9.033  1.00 85.98           C
ATOM   1944 1HB  MET A 138      -9.699  -1.773  -8.054  1.00 85.98           H
ATOM   1945 2HB  MET A 138      -9.951  -0.311  -8.987  1.00 85.98           H
ATOM   1946  CG  MET A 138     -11.432  -1.841  -9.337  1.00 85.98           C
ATOM   1947 1HG  MET A 138     -11.740  -1.458 -10.310  1.00 85.98           H
ATOM   1948 2HG  MET A 138     -11.482  -2.928  -9.392  1.00 85.98           H
ATOM   1949  SD  MET A 138     -12.536  -1.243  -8.069  1.00 85.98           S
ATOM   1950  CE  MET A 138     -12.331   0.517  -8.283  1.00 85.98           C
ATOM   1951 1HE  MET A 138     -11.287   0.784  -8.122  1.00 85.98           H
ATOM   1952 2HE  MET A 138     -12.626   0.797  -9.295  1.00 85.98           H
ATOM   1953 3HE  MET A 138     -12.956   1.046  -7.564  1.00 85.98           H
ATOM   1954  HN  MET A 138      -7.575  -1.152  -8.816  1.00 85.98           H
ATOM   1955  N   CYS A 139      -8.983   0.020 -11.537  1.00 89.15           N
ATOM   1956  CA  CYS A 139      -9.312   0.805 -12.715  1.00 89.15           C
ATOM   1957  C   CYS A 139      -8.556   0.220 -13.909  1.00 89.15           C
ATOM   1958  O   CYS A 139      -9.076   0.190 -15.024  1.00 89.15           O
ATOM   1959  HA  CYS A 139     -10.389   0.718 -12.859  1.00 89.15           H
ATOM   1960  CB  CYS A 139      -8.998   2.289 -12.512  1.00 89.15           C
ATOM   1961 1HB  CYS A 139      -7.970   2.408 -12.171  1.00 89.15           H
ATOM   1962 2HB  CYS A 139      -9.083   2.820 -13.460  1.00 89.15           H
ATOM   1963  SG  CYS A 139     -10.150   3.011 -11.287  1.00 89.15           S
ATOM   1964  HG  CYS A 139      -9.534   2.523 -10.213  1.00 89.15           H
ATOM   1965  HN  CYS A 139      -8.474   0.512 -10.831  1.00 89.15           H
ATOM   1966  N   ILE A 140      -7.340  -0.231 -13.636  1.00 85.23           N
ATOM   1967  CA  ILE A 140      -6.516  -0.834 -14.669  1.00 85.23           C
ATOM   1968  C   ILE A 140      -7.241  -2.050 -15.249  1.00 85.23           C
ATOM   1969  O   ILE A 140      -7.286  -2.228 -16.465  1.00 85.23           O
ATOM   1970  HA  ILE A 140      -6.392  -0.095 -15.461  1.00 85.23           H
ATOM   1971  CB  ILE A 140      -5.122  -1.151 -14.125  1.00 85.23           C
ATOM   1972  HB  ILE A 140      -5.235  -1.608 -13.142  1.00 85.23           H
ATOM   1973  CG1 ILE A 140      -4.302   0.127 -13.937  1.00 85.23           C
ATOM   1974 1HG1 ILE A 140      -4.016   0.526 -14.910  1.00 85.23           H
ATOM   1975 2HG1 ILE A 140      -4.913   0.887 -13.449  1.00 85.23           H
ATOM   1976  CG2 ILE A 140      -4.403  -2.167 -15.015  1.00 85.23           C
ATOM   1977 1HG2 ILE A 140      -4.982  -3.090 -15.054  1.00 85.23           H
ATOM   1978 2HG2 ILE A 140      -4.301  -1.760 -16.021  1.00 85.23           H
ATOM   1979 3HG2 ILE A 140      -3.415  -2.374 -14.605  1.00 85.23           H
ATOM   1980  CD1 ILE A 140      -3.050  -0.142 -13.101  1.00 85.23           C
ATOM   1981 1HD1 ILE A 140      -3.341  -0.518 -12.120  1.00 85.23           H
ATOM   1982 2HD1 ILE A 140      -2.429  -0.884 -13.604  1.00 85.23           H
ATOM   1983 3HD1 ILE A 140      -2.486   0.783 -12.983  1.00 85.23           H
ATOM   1984  HN  ILE A 140      -6.919  -0.189 -12.730  1.00 85.23           H
ATOM   1985  N   SER A 141      -7.790  -2.855 -14.352  1.00 82.45           N
ATOM   1986  CA  SER A 141      -8.391  -4.117 -14.747  1.00 82.45           C
ATOM   1987  C   SER A 141      -9.646  -3.861 -15.584  1.00 82.45           C
ATOM   1988  O   SER A 141      -9.912  -4.578 -16.546  1.00 82.45           O
ATOM   1989  HA  SER A 141      -7.632  -4.624 -15.342  1.00 82.45           H
ATOM   1990  CB  SER A 141      -8.734  -4.971 -13.524  1.00 82.45           C
ATOM   1991 1HB  SER A 141      -9.464  -4.446 -12.908  1.00 82.45           H
ATOM   1992 2HB  SER A 141      -9.202  -5.900 -13.850  1.00 82.45           H
ATOM   1993  OG  SER A 141      -7.581  -5.270 -12.742  1.00 82.45           O
ATOM   1994  HG  SER A 141      -7.440  -4.559 -12.054  1.00 82.45           H
ATOM   1995  HN  SER A 141      -7.829  -2.657 -13.372  1.00 82.45           H
ATOM   1996  N   VAL A 142     -10.384  -2.835 -15.185  1.00 82.22           N
ATOM   1997  CA  VAL A 142     -11.565  -2.429 -15.929  1.00 82.22           C
ATOM   1998  C   VAL A 142     -11.144  -1.939 -17.317  1.00 82.22           C
ATOM   1999  O   VAL A 142     -11.794  -2.253 -18.313  1.00 82.22           O
ATOM   2000  HA  VAL A 142     -12.199  -3.307 -16.045  1.00 82.22           H
ATOM   2001  CB  VAL A 142     -12.347  -1.380 -15.137  1.00 82.22           C
ATOM   2002  HB  VAL A 142     -11.670  -0.557 -14.910  1.00 82.22           H
ATOM   2003  CG1 VAL A 142     -13.506  -0.820 -15.964  1.00 82.22           C
ATOM   2004 1HG1 VAL A 142     -13.115  -0.354 -16.869  1.00 82.22           H
ATOM   2005 2HG1 VAL A 142     -14.183  -1.630 -16.236  1.00 82.22           H
ATOM   2006 3HG1 VAL A 142     -14.045  -0.076 -15.377  1.00 82.22           H
ATOM   2007  CG2 VAL A 142     -12.848  -1.955 -13.811  1.00 82.22           C
ATOM   2008 1HG2 VAL A 142     -13.502  -2.804 -14.007  1.00 82.22           H
ATOM   2009 2HG2 VAL A 142     -11.998  -2.283 -13.212  1.00 82.22           H
ATOM   2010 3HG2 VAL A 142     -13.401  -1.189 -13.268  1.00 82.22           H
ATOM   2011  HN  VAL A 142     -10.188  -2.287 -14.372  1.00 82.22           H
ATOM   2012  N   ASP A 143     -10.060  -1.178 -17.337  1.00 82.76           N
ATOM   2013  CA  ASP A 143      -9.593  -0.575 -18.574  1.00 82.76           C
ATOM   2014  C   ASP A 143      -9.179  -1.678 -19.550  1.00 82.76           C
ATOM   2015  O   ASP A 143      -9.437  -1.580 -20.748  1.00 82.76           O
ATOM   2016  HA  ASP A 143     -10.434   0.013 -18.941  1.00 82.76           H
ATOM   2017  CB  ASP A 143      -8.375   0.318 -18.325  1.00 82.76           C
ATOM   2018 1HB  ASP A 143      -8.593   1.021 -17.521  1.00 82.76           H
ATOM   2019 2HB  ASP A 143      -7.534  -0.292 -17.995  1.00 82.76           H
ATOM   2020  CG  ASP A 143      -7.991   1.086 -19.591  1.00 82.76           C
ATOM   2021  OD1 ASP A 143      -6.839   0.898 -20.041  1.00 82.76           O
ATOM   2022  OD2 ASP A 143      -8.856   1.842 -20.081  1.00 82.76           O
ATOM   2023  HN  ASP A 143      -9.506  -0.972 -16.531  1.00 82.76           H
ATOM   2024  N   ARG A 144      -8.543  -2.702 -19.000  1.00 78.80           N
ATOM   2025  CA  ARG A 144      -8.107  -3.831 -19.805  1.00 78.80           C
ATOM   2026  C   ARG A 144      -9.314  -4.543 -20.419  1.00 78.80           C
ATOM   2027  O   ARG A 144      -9.306  -4.877 -21.602  1.00 78.80           O
ATOM   2028  HA  ARG A 144      -7.474  -3.394 -20.578  1.00 78.80           H
ATOM   2029  CB  ARG A 144      -7.307  -4.829 -18.965  1.00 78.80           C
ATOM   2030 1HB  ARG A 144      -7.828  -5.021 -18.027  1.00 78.80           H
ATOM   2031 2HB  ARG A 144      -7.239  -5.781 -19.492  1.00 78.80           H
ATOM   2032  CG  ARG A 144      -5.901  -4.299 -18.675  1.00 78.80           C
ATOM   2033 1HG  ARG A 144      -5.968  -3.303 -18.236  1.00 78.80           H
ATOM   2034 2HG  ARG A 144      -5.412  -4.939 -17.940  1.00 78.80           H
ATOM   2035  CD  ARG A 144      -5.061  -4.244 -19.952  1.00 78.80           C
ATOM   2036 1HD  ARG A 144      -4.037  -4.550 -19.737  1.00 78.80           H
ATOM   2037 2HD  ARG A 144      -5.455  -4.946 -20.687  1.00 78.80           H
ATOM   2038  NE  ARG A 144      -5.073  -2.872 -20.507  1.00 78.80           N
ATOM   2039  HE  ARG A 144      -5.392  -2.130 -19.917  1.00 78.80           H
ATOM   2040  CZ  ARG A 144      -4.683  -2.562 -21.751  1.00 78.80           C
ATOM   2041  NH1 ARG A 144      -4.246  -3.516 -22.585  1.00 78.80           N
ATOM   2042 1HH1 ARG A 144      -4.210  -4.467 -22.281  1.00 78.80           H
ATOM   2043 2HH1 ARG A 144      -3.957  -3.276 -23.512  1.00 78.80           H
ATOM   2044  NH2 ARG A 144      -4.736  -1.283 -22.148  1.00 78.80           N
ATOM   2045 1HH2 ARG A 144      -4.448  -1.035 -23.073  1.00 78.80           H
ATOM   2046 2HH2 ARG A 144      -5.063  -0.577 -21.520  1.00 78.80           H
ATOM   2047  HN  ARG A 144      -8.326  -2.768 -18.026  1.00 78.80           H
ATOM   2048  N   TYR A 145     -10.322  -4.755 -19.586  1.00 79.07           N
ATOM   2049  CA  TYR A 145     -11.542  -5.402 -20.037  1.00 79.07           C
ATOM   2050  C   TYR A 145     -12.135  -4.674 -21.245  1.00 79.07           C
ATOM   2051  O   TYR A 145     -12.395  -5.289 -22.278  1.00 79.07           O
ATOM   2052  HA  TYR A 145     -11.295  -6.424 -20.323  1.00 79.07           H
ATOM   2053  CB  TYR A 145     -12.526  -5.310 -18.869  1.00 79.07           C
ATOM   2054 1HB  TYR A 145     -12.155  -5.920 -18.045  1.00 79.07           H
ATOM   2055 2HB  TYR A 145     -12.556  -4.280 -18.513  1.00 79.07           H
ATOM   2056  CG  TYR A 145     -13.948  -5.757 -19.215  1.00 79.07           C
ATOM   2057  CD1 TYR A 145     -14.979  -4.839 -19.214  1.00 79.07           C
ATOM   2058  HD1 TYR A 145     -14.780  -3.797 -18.965  1.00 79.07           H
ATOM   2059  CD2 TYR A 145     -14.199  -7.077 -19.529  1.00 79.07           C
ATOM   2060  HD2 TYR A 145     -13.384  -7.801 -19.530  1.00 79.07           H
ATOM   2061  CE1 TYR A 145     -16.317  -5.260 -19.540  1.00 79.07           C
ATOM   2062  HE1 TYR A 145     -17.140  -4.546 -19.542  1.00 79.07           H
ATOM   2063  CE2 TYR A 145     -15.537  -7.497 -19.855  1.00 79.07           C
ATOM   2064  HE2 TYR A 145     -15.749  -8.537 -20.105  1.00 79.07           H
ATOM   2065  CZ  TYR A 145     -16.530  -6.568 -19.845  1.00 79.07           C
ATOM   2066  OH  TYR A 145     -17.793  -6.965 -20.153  1.00 79.07           O
ATOM   2067  HH  TYR A 145     -17.803  -7.943 -20.360  1.00 79.07           H
ATOM   2068  HN  TYR A 145     -10.315  -4.493 -18.621  1.00 79.07           H
ATOM   2069  N   ILE A 146     -12.330  -3.375 -21.076  1.00 77.98           N
ATOM   2070  CA  ILE A 146     -12.965  -2.573 -22.107  1.00 77.98           C
ATOM   2071  C   ILE A 146     -12.127  -2.636 -23.386  1.00 77.98           C
ATOM   2072  O   ILE A 146     -12.671  -2.731 -24.485  1.00 77.98           O
ATOM   2073  HA  ILE A 146     -13.940  -3.016 -22.311  1.00 77.98           H
ATOM   2074  CB  ILE A 146     -13.212  -1.149 -21.603  1.00 77.98           C
ATOM   2075  HB  ILE A 146     -12.274  -0.760 -21.206  1.00 77.98           H
ATOM   2076  CG1 ILE A 146     -14.226  -1.141 -20.458  1.00 77.98           C
ATOM   2077 1HG1 ILE A 146     -15.219  -1.367 -20.846  1.00 77.98           H
ATOM   2078 2HG1 ILE A 146     -13.978  -1.924 -19.742  1.00 77.98           H
ATOM   2079  CG2 ILE A 146     -13.633  -0.227 -22.749  1.00 77.98           C
ATOM   2080 1HG2 ILE A 146     -12.846  -0.200 -23.502  1.00 77.98           H
ATOM   2081 2HG2 ILE A 146     -14.553  -0.603 -23.198  1.00 77.98           H
ATOM   2082 3HG2 ILE A 146     -13.802   0.778 -22.363  1.00 77.98           H
ATOM   2083  CD1 ILE A 146     -14.244   0.216 -19.752  1.00 77.98           C
ATOM   2084 1HD1 ILE A 146     -13.256   0.428 -19.344  1.00 77.98           H
ATOM   2085 2HD1 ILE A 146     -14.517   0.994 -20.466  1.00 77.98           H
ATOM   2086 3HD1 ILE A 146     -14.974   0.195 -18.942  1.00 77.98           H
ATOM   2087  HN  ILE A 146     -12.062  -2.871 -20.254  1.00 77.98           H
ATOM   2088  N   ALA A 147     -10.817  -2.580 -23.199  1.00 77.59           N
ATOM   2089  CA  ALA A 147      -9.902  -2.532 -24.327  1.00 77.59           C
ATOM   2090  C   ALA A 147     -10.046  -3.813 -25.151  1.00 77.59           C
ATOM   2091  O   ALA A 147      -9.859  -3.799 -26.366  1.00 77.59           O
ATOM   2092  HA  ALA A 147     -10.182  -1.679 -24.945  1.00 77.59           H
ATOM   2093  CB  ALA A 147      -8.474  -2.324 -23.818  1.00 77.59           C
ATOM   2094 1HB  ALA A 147      -8.418  -1.387 -23.265  1.00 77.59           H
ATOM   2095 2HB  ALA A 147      -8.198  -3.150 -23.162  1.00 77.59           H
ATOM   2096 3HB  ALA A 147      -7.788  -2.288 -24.664  1.00 77.59           H
ATOM   2097  HN  ALA A 147     -10.380  -2.568 -22.300  1.00 77.59           H
ATOM   2098  N   ILE A 148     -10.378  -4.891 -24.456  1.00 74.22           N
ATOM   2099  CA  ILE A 148     -10.394  -6.206 -25.075  1.00 74.22           C
ATOM   2100  C   ILE A 148     -11.802  -6.504 -25.593  1.00 74.22           C
ATOM   2101  O   ILE A 148     -11.965  -7.013 -26.701  1.00 74.22           O
ATOM   2102  HA  ILE A 148      -9.713  -6.175 -25.925  1.00 74.22           H
ATOM   2103  CB  ILE A 148      -9.860  -7.261 -24.105  1.00 74.22           C
ATOM   2104  HB  ILE A 148     -10.414  -7.178 -23.170  1.00 74.22           H
ATOM   2105  CG1 ILE A 148      -8.386  -7.012 -23.781  1.00 74.22           C
ATOM   2106 1HG1 ILE A 148      -7.776  -7.220 -24.660  1.00 74.22           H
ATOM   2107 2HG1 ILE A 148      -8.237  -5.961 -23.531  1.00 74.22           H
ATOM   2108  CG2 ILE A 148     -10.097  -8.673 -24.645  1.00 74.22           C
ATOM   2109 1HG2 ILE A 148     -11.166  -8.834 -24.783  1.00 74.22           H
ATOM   2110 2HG2 ILE A 148      -9.586  -8.786 -25.602  1.00 74.22           H
ATOM   2111 3HG2 ILE A 148      -9.708  -9.404 -23.937  1.00 74.22           H
ATOM   2112  CD1 ILE A 148      -7.925  -7.888 -22.614  1.00 74.22           C
ATOM   2113 1HD1 ILE A 148      -8.520  -7.660 -21.730  1.00 74.22           H
ATOM   2114 2HD1 ILE A 148      -8.052  -8.939 -22.877  1.00 74.22           H
ATOM   2115 3HD1 ILE A 148      -6.873  -7.691 -22.405  1.00 74.22           H
ATOM   2116  HN  ILE A 148     -10.633  -4.877 -23.489  1.00 74.22           H
ATOM   2117  N   ALA A 149     -12.785  -6.173 -24.768  1.00 75.27           N
ATOM   2118  CA  ALA A 149     -14.159  -6.552 -25.050  1.00 75.27           C
ATOM   2119  C   ALA A 149     -14.717  -5.647 -26.151  1.00 75.27           C
ATOM   2120  O   ALA A 149     -15.423  -6.112 -27.044  1.00 75.27           O
ATOM   2121  HA  ALA A 149     -14.153  -7.582 -25.407  1.00 75.27           H
ATOM   2122  CB  ALA A 149     -14.983  -6.481 -23.763  1.00 75.27           C
ATOM   2123 1HB  ALA A 149     -14.563  -7.163 -23.025  1.00 75.27           H
ATOM   2124 2HB  ALA A 149     -14.959  -5.463 -23.373  1.00 75.27           H
ATOM   2125 3HB  ALA A 149     -16.014  -6.764 -23.976  1.00 75.27           H
ATOM   2126  HN  ALA A 149     -12.654  -5.658 -23.921  1.00 75.27           H
ATOM   2127  N   GLN A 150     -14.379  -4.369 -26.050  1.00 76.00           N
ATOM   2128  CA  GLN A 150     -14.890  -3.384 -26.987  1.00 76.00           C
ATOM   2129  C   GLN A 150     -13.754  -2.838 -27.855  1.00 76.00           C
ATOM   2130  O   GLN A 150     -13.728  -1.650 -28.173  1.00 76.00           O
ATOM   2131  HA  GLN A 150     -15.606  -3.920 -27.610  1.00 76.00           H
ATOM   2132  CB  GLN A 150     -15.612  -2.252 -26.254  1.00 76.00           C
ATOM   2133 1HB  GLN A 150     -14.918  -1.748 -25.582  1.00 76.00           H
ATOM   2134 2HB  GLN A 150     -15.956  -1.509 -26.973  1.00 76.00           H
ATOM   2135  CG  GLN A 150     -16.804  -2.788 -25.457  1.00 76.00           C
ATOM   2136 1HG  GLN A 150     -17.377  -3.479 -26.075  1.00 76.00           H
ATOM   2137 2HG  GLN A 150     -16.446  -3.352 -24.596  1.00 76.00           H
ATOM   2138  CD  GLN A 150     -17.707  -1.646 -24.987  1.00 76.00           C
ATOM   2139  OE1 GLN A 150     -17.462  -0.479 -25.246  1.00 76.00           O
ATOM   2140  NE2 GLN A 150     -18.761  -2.046 -24.282  1.00 76.00           N
ATOM   2141 1HE2 GLN A 150     -18.904  -3.020 -24.104  1.00 76.00           H
ATOM   2142 2HE2 GLN A 150     -19.412  -1.373 -23.930  1.00 76.00           H
ATOM   2143  HN  GLN A 150     -13.769  -4.006 -25.346  1.00 76.00           H
ATOM   2144  N   ALA A 151     -12.844  -3.731 -28.214  1.00 72.43           N
ATOM   2145  CA  ALA A 151     -11.625  -3.326 -28.893  1.00 72.43           C
ATOM   2146  C   ALA A 151     -11.984  -2.453 -30.097  1.00 72.43           C
ATOM   2147  O   ALA A 151     -11.264  -1.508 -30.419  1.00 72.43           O
ATOM   2148  HA  ALA A 151     -11.033  -2.739 -28.192  1.00 72.43           H
ATOM   2149  CB  ALA A 151     -10.826  -4.569 -29.292  1.00 72.43           C
ATOM   2150 1HB  ALA A 151     -10.572  -5.139 -28.399  1.00 72.43           H
ATOM   2151 2HB  ALA A 151     -11.426  -5.188 -29.960  1.00 72.43           H
ATOM   2152 3HB  ALA A 151      -9.912  -4.265 -29.802  1.00 72.43           H
ATOM   2153  HN  ALA A 151     -12.929  -4.714 -28.047  1.00 72.43           H
ATOM   2154  N   MET A 152     -13.096  -2.799 -30.729  1.00 69.45           N
ATOM   2155  CA  MET A 152     -13.525  -2.097 -31.926  1.00 69.45           C
ATOM   2156  C   MET A 152     -13.883  -0.643 -31.611  1.00 69.45           C
ATOM   2157  O   MET A 152     -13.529   0.264 -32.363  1.00 69.45           O
ATOM   2158  HA  MET A 152     -12.674  -2.130 -32.607  1.00 69.45           H
ATOM   2159  CB  MET A 152     -14.743  -2.805 -32.524  1.00 69.45           C
ATOM   2160 1HB  MET A 152     -15.490  -2.968 -31.747  1.00 69.45           H
ATOM   2161 2HB  MET A 152     -15.204  -2.168 -33.279  1.00 69.45           H
ATOM   2162  CG  MET A 152     -14.347  -4.144 -33.149  1.00 69.45           C
ATOM   2163 1HG  MET A 152     -13.326  -4.398 -32.867  1.00 69.45           H
ATOM   2164 2HG  MET A 152     -14.990  -4.937 -32.767  1.00 69.45           H
ATOM   2165  SD  MET A 152     -14.483  -4.052 -34.926  1.00 69.45           S
ATOM   2166  CE  MET A 152     -16.252  -4.213 -35.110  1.00 69.45           C
ATOM   2167 1HE  MET A 152     -16.575  -5.165 -34.690  1.00 69.45           H
ATOM   2168 2HE  MET A 152     -16.748  -3.397 -34.585  1.00 69.45           H
ATOM   2169 3HE  MET A 152     -16.512  -4.176 -36.168  1.00 69.45           H
ATOM   2170  HN  MET A 152     -13.697  -3.542 -30.436  1.00 69.45           H
ATOM   2171  N   ARG A 153     -14.581  -0.466 -30.499  1.00 69.99           N
ATOM   2172  CA  ARG A 153     -15.044   0.854 -30.108  1.00 69.99           C
ATOM   2173  C   ARG A 153     -13.973   1.569 -29.282  1.00 69.99           C
ATOM   2174  O   ARG A 153     -14.013   2.789 -29.130  1.00 69.99           O
ATOM   2175  HA  ARG A 153     -15.227   1.375 -31.048  1.00 69.99           H
ATOM   2176  CB  ARG A 153     -16.334   0.766 -29.291  1.00 69.99           C
ATOM   2177 1HB  ARG A 153     -16.191   0.085 -28.451  1.00 69.99           H
ATOM   2178 2HB  ARG A 153     -16.572   1.743 -28.871  1.00 69.99           H
ATOM   2179  CG  ARG A 153     -17.499   0.279 -30.155  1.00 69.99           C
ATOM   2180 1HG  ARG A 153     -17.597   0.918 -31.033  1.00 69.99           H
ATOM   2181 2HG  ARG A 153     -17.292  -0.728 -30.517  1.00 69.99           H
ATOM   2182  CD  ARG A 153     -18.809   0.285 -29.365  1.00 69.99           C
ATOM   2183 1HD  ARG A 153     -18.741  -0.411 -28.528  1.00 69.99           H
ATOM   2184 2HD  ARG A 153     -18.984   1.274 -28.943  1.00 69.99           H
ATOM   2185  NE  ARG A 153     -19.934  -0.095 -30.248  1.00 69.99           N
ATOM   2186  HE  ARG A 153     -19.727  -0.330 -31.197  1.00 69.99           H
ATOM   2187  CZ  ARG A 153     -21.214  -0.143 -29.854  1.00 69.99           C
ATOM   2188  NH1 ARG A 153     -21.550   0.162 -28.593  1.00 69.99           N
ATOM   2189 1HH1 ARG A 153     -20.843   0.428 -27.938  1.00 69.99           H
ATOM   2190 2HH1 ARG A 153     -22.508   0.124 -28.308  1.00 69.99           H
ATOM   2191  NH2 ARG A 153     -22.154  -0.500 -30.741  1.00 69.99           N
ATOM   2192 1HH2 ARG A 153     -23.113  -0.541 -30.463  1.00 69.99           H
ATOM   2193 2HH2 ARG A 153     -21.895  -0.726 -31.680  1.00 69.99           H
ATOM   2194  HN  ARG A 153     -14.829  -1.204 -29.871  1.00 69.99           H
ATOM   2195  N   ALA A 154     -13.040   0.780 -28.770  1.00 67.89           N
ATOM   2196  CA  ALA A 154     -12.094   1.279 -27.787  1.00 67.89           C
ATOM   2197  C   ALA A 154     -11.219   2.357 -28.430  1.00 67.89           C
ATOM   2198  O   ALA A 154     -10.744   3.264 -27.748  1.00 67.89           O
ATOM   2199  HA  ALA A 154     -12.665   1.725 -26.973  1.00 67.89           H
ATOM   2200  CB  ALA A 154     -11.271   0.114 -27.233  1.00 67.89           C
ATOM   2201 1HB  ALA A 154     -11.937  -0.609 -26.761  1.00 67.89           H
ATOM   2202 2HB  ALA A 154     -10.729  -0.368 -28.047  1.00 67.89           H
ATOM   2203 3HB  ALA A 154     -10.561   0.489 -26.496  1.00 67.89           H
ATOM   2204  HN  ALA A 154     -12.926  -0.183 -29.015  1.00 67.89           H
ATOM   2205  N   HIS A 155     -11.032   2.222 -29.735  1.00 68.92           N
ATOM   2206  CA  HIS A 155     -10.117   3.092 -30.453  1.00 68.92           C
ATOM   2207  C   HIS A 155     -10.728   4.489 -30.579  1.00 68.92           C
ATOM   2208  O   HIS A 155     -10.064   5.488 -30.305  1.00 68.92           O
ATOM   2209  HA  HIS A 155      -9.209   3.154 -29.854  1.00 68.92           H
ATOM   2210  CB  HIS A 155      -9.741   2.486 -31.807  1.00 68.92           C
ATOM   2211 1HB  HIS A 155      -9.461   1.442 -31.661  1.00 68.92           H
ATOM   2212 2HB  HIS A 155     -10.619   2.492 -32.453  1.00 68.92           H
ATOM   2213  CG  HIS A 155      -8.612   3.202 -32.509  1.00 68.92           C
ATOM   2214  ND1 HIS A 155      -8.819   4.269 -33.366  1.00 68.92           N
ATOM   2215  HD1 HIS A 155      -9.706   4.665 -33.603  1.00 68.92           H
ATOM   2216  CD2 HIS A 155      -7.264   2.994 -32.471  1.00 68.92           C
ATOM   2217  HD2 HIS A 155      -6.754   2.226 -31.890  1.00 68.92           H
ATOM   2218  CE1 HIS A 155      -7.642   4.676 -33.818  1.00 68.92           C
ATOM   2219  HE1 HIS A 155      -7.473   5.500 -34.512  1.00 68.92           H
ATOM   2220  NE2 HIS A 155      -6.680   3.885 -33.263  1.00 68.92           N
ATOM   2221  HN  HIS A 155     -11.492   1.535 -30.297  1.00 68.92           H
ATOM   2222  N   THR A 156     -11.987   4.514 -30.992  1.00 72.56           N
ATOM   2223  CA  THR A 156     -12.665   5.773 -31.249  1.00 72.56           C
ATOM   2224  C   THR A 156     -12.880   6.540 -29.942  1.00 72.56           C
ATOM   2225  O   THR A 156     -13.043   7.759 -29.953  1.00 72.56           O
ATOM   2226  HA  THR A 156     -12.021   6.388 -31.878  1.00 72.56           H
ATOM   2227  CB  THR A 156     -13.965   5.466 -31.995  1.00 72.56           C
ATOM   2228  HB  THR A 156     -14.735   6.199 -31.752  1.00 72.56           H
ATOM   2229  OG1 THR A 156     -14.262   4.120 -31.635  1.00 72.56           O
ATOM   2230  HG1 THR A 156     -14.487   4.068 -30.662  1.00 72.56           H
ATOM   2231  CG2 THR A 156     -13.772   5.413 -33.512  1.00 72.56           C
ATOM   2232 1HG2 THR A 156     -13.051   4.633 -33.759  1.00 72.56           H
ATOM   2233 2HG2 THR A 156     -13.401   6.375 -33.865  1.00 72.56           H
ATOM   2234 3HG2 THR A 156     -14.725   5.192 -33.992  1.00 72.56           H
ATOM   2235  HN  THR A 156     -12.540   3.696 -31.151  1.00 72.56           H
ATOM   2236  N   TRP A 157     -12.873   5.793 -28.848  1.00 78.47           N
ATOM   2237  CA  TRP A 157     -13.219   6.358 -27.555  1.00 78.47           C
ATOM   2238  C   TRP A 157     -11.918   6.650 -26.803  1.00 78.47           C
ATOM   2239  O   TRP A 157     -11.936   6.906 -25.601  1.00 78.47           O
ATOM   2240  HA  TRP A 157     -13.763   7.286 -27.731  1.00 78.47           H
ATOM   2241  CB  TRP A 157     -14.159   5.429 -26.784  1.00 78.47           C
ATOM   2242 1HB  TRP A 157     -13.760   4.415 -26.818  1.00 78.47           H
ATOM   2243 2HB  TRP A 157     -14.173   5.731 -25.737  1.00 78.47           H
ATOM   2244  CG  TRP A 157     -15.594   5.415 -27.315  1.00 78.47           C
ATOM   2245  CD1 TRP A 157     -16.030   5.798 -28.523  1.00 78.47           C
ATOM   2246  HD1 TRP A 157     -15.387   6.186 -29.313  1.00 78.47           H
ATOM   2247  CD2 TRP A 157     -16.770   4.977 -26.603  1.00 78.47           C
ATOM   2248  NE1 TRP A 157     -17.396   5.641 -28.641  1.00 78.47           N
ATOM   2249  HE1 TRP A 157     -17.950   5.857 -29.445  1.00 78.47           H
ATOM   2250  CE2 TRP A 157     -17.860   5.126 -27.436  1.00 78.47           C
ATOM   2251  CE3 TRP A 157     -16.908   4.473 -25.298  1.00 78.47           C
ATOM   2252  HE3 TRP A 157     -16.064   4.346 -24.621  1.00 78.47           H
ATOM   2253  CZ2 TRP A 157     -19.166   4.793 -27.057  1.00 78.47           C
ATOM   2254  HZ2 TRP A 157     -20.011   4.919 -27.733  1.00 78.47           H
ATOM   2255  CZ3 TRP A 157     -18.220   4.145 -24.934  1.00 78.47           C
ATOM   2256  HZ3 TRP A 157     -18.383   3.749 -23.931  1.00 78.47           H
ATOM   2257  CH2 TRP A 157     -19.328   4.289 -25.761  1.00 78.47           C
ATOM   2258  HH2 TRP A 157     -20.319   4.010 -25.402  1.00 78.47           H
ATOM   2259  HN  TRP A 157     -12.638   4.821 -28.835  1.00 78.47           H
ATOM   2260  N   ARG A 158     -10.821   6.600 -27.544  1.00 77.64           N
ATOM   2261  CA  ARG A 158      -9.503   6.647 -26.933  1.00 77.64           C
ATOM   2262  C   ARG A 158      -9.320   7.958 -26.167  1.00 77.64           C
ATOM   2263  O   ARG A 158      -8.834   7.958 -25.036  1.00 77.64           O
ATOM   2264  HA  ARG A 158      -9.478   5.791 -26.259  1.00 77.64           H
ATOM   2265  CB  ARG A 158      -8.402   6.523 -27.989  1.00 77.64           C
ATOM   2266 1HB  ARG A 158      -8.566   5.626 -28.586  1.00 77.64           H
ATOM   2267 2HB  ARG A 158      -8.449   7.373 -28.670  1.00 77.64           H
ATOM   2268  CG  ARG A 158      -7.020   6.462 -27.335  1.00 77.64           C
ATOM   2269 1HG  ARG A 158      -6.848   7.368 -26.755  1.00 77.64           H
ATOM   2270 2HG  ARG A 158      -6.981   5.625 -26.638  1.00 77.64           H
ATOM   2271  CD  ARG A 158      -5.922   6.307 -28.388  1.00 77.64           C
ATOM   2272 1HD  ARG A 158      -6.113   5.424 -28.998  1.00 77.64           H
ATOM   2273 2HD  ARG A 158      -5.927   7.166 -29.060  1.00 77.64           H
ATOM   2274  NE  ARG A 158      -4.602   6.190 -27.730  1.00 77.64           N
ATOM   2275  HE  ARG A 158      -4.546   6.393 -26.752  1.00 77.64           H
ATOM   2276  CZ  ARG A 158      -3.476   5.829 -28.361  1.00 77.64           C
ATOM   2277  NH1 ARG A 158      -3.492   5.546 -29.671  1.00 77.64           N
ATOM   2278 1HH1 ARG A 158      -4.348   5.604 -30.184  1.00 77.64           H
ATOM   2279 2HH1 ARG A 158      -2.648   5.278 -30.135  1.00 77.64           H
ATOM   2280  NH2 ARG A 158      -2.334   5.756 -27.664  1.00 77.64           N
ATOM   2281 1HH2 ARG A 158      -1.486   5.488 -28.120  1.00 77.64           H
ATOM   2282 2HH2 ARG A 158      -2.331   5.969 -26.686  1.00 77.64           H
ATOM   2283  HN  ARG A 158     -10.822   6.530 -28.542  1.00 77.64           H
ATOM   2284  N   GLU A 159      -9.718   9.045 -26.812  1.00 80.06           N
ATOM   2285  CA  GLU A 159      -9.512  10.368 -26.248  1.00 80.06           C
ATOM   2286  C   GLU A 159     -10.395  10.562 -25.014  1.00 80.06           C
ATOM   2287  O   GLU A 159      -9.919  11.006 -23.970  1.00 80.06           O
ATOM   2288  HA  GLU A 159      -8.461  10.399 -25.960  1.00 80.06           H
ATOM   2289  CB  GLU A 159      -9.779  11.456 -27.290  1.00 80.06           C
ATOM   2290 1HB  GLU A 159     -10.738  11.272 -27.775  1.00 80.06           H
ATOM   2291 2HB  GLU A 159      -9.714  12.438 -26.821  1.00 80.06           H
ATOM   2292  CG  GLU A 159      -8.716  11.433 -28.391  1.00 80.06           C
ATOM   2293 1HG  GLU A 159      -7.724  11.491 -27.944  1.00 80.06           H
ATOM   2294 2HG  GLU A 159      -8.769  10.489 -28.932  1.00 80.06           H
ATOM   2295  CD  GLU A 159      -8.911  12.597 -29.365  1.00 80.06           C
ATOM   2296  OE1 GLU A 159      -7.969  12.846 -30.147  1.00 80.06           O
ATOM   2297  OE2 GLU A 159      -9.998  13.212 -29.304  1.00 80.06           O
ATOM   2298  HN  GLU A 159     -10.173   9.031 -27.702  1.00 80.06           H
ATOM   2299  N   LYS A 160     -11.665  10.220 -25.174  1.00 84.07           N
ATOM   2300  CA  LYS A 160     -12.615  10.337 -24.081  1.00 84.07           C
ATOM   2301  C   LYS A 160     -12.099   9.548 -22.876  1.00 84.07           C
ATOM   2302  O   LYS A 160     -12.171  10.021 -21.743  1.00 84.07           O
ATOM   2303  HA  LYS A 160     -12.670  11.390 -23.807  1.00 84.07           H
ATOM   2304  CB  LYS A 160     -14.012   9.915 -24.539  1.00 84.07           C
ATOM   2305 1HB  LYS A 160     -13.967   8.927 -24.997  1.00 84.07           H
ATOM   2306 2HB  LYS A 160     -14.673   9.835 -23.676  1.00 84.07           H
ATOM   2307  CG  LYS A 160     -14.589  10.920 -25.538  1.00 84.07           C
ATOM   2308 1HG  LYS A 160     -14.536  11.925 -25.119  1.00 84.07           H
ATOM   2309 2HG  LYS A 160     -13.987  10.922 -26.447  1.00 84.07           H
ATOM   2310  CD  LYS A 160     -16.040  10.581 -25.882  1.00 84.07           C
ATOM   2311 1HD  LYS A 160     -16.086   9.599 -26.353  1.00 84.07           H
ATOM   2312 2HD  LYS A 160     -16.631  10.523 -24.968  1.00 84.07           H
ATOM   2313  CE  LYS A 160     -16.642  11.630 -26.819  1.00 84.07           C
ATOM   2314 1HE  LYS A 160     -16.551  12.620 -26.372  1.00 84.07           H
ATOM   2315 2HE  LYS A 160     -16.086  11.651 -27.756  1.00 84.07           H
ATOM   2316  NZ  LYS A 160     -18.066  11.330 -27.087  1.00 84.07           N
ATOM   2317 1HZ  LYS A 160     -18.450  12.037 -27.704  1.00 84.07           H
ATOM   2318 2HZ  LYS A 160     -18.142  10.420 -27.528  1.00 84.07           H
ATOM   2319 3HZ  LYS A 160     -18.581  11.327 -26.214  1.00 84.07           H
ATOM   2320  HN  LYS A 160     -12.045   9.869 -26.030  1.00 84.07           H
ATOM   2321  N   ARG A 161     -11.588   8.359 -23.162  1.00 85.57           N
ATOM   2322  CA  ARG A 161     -11.091   7.486 -22.112  1.00 85.57           C
ATOM   2323  C   ARG A 161      -9.946   8.163 -21.356  1.00 85.57           C
ATOM   2324  O   ARG A 161      -9.802   7.984 -20.148  1.00 85.57           O
ATOM   2325  HA  ARG A 161     -11.948   7.321 -21.458  1.00 85.57           H
ATOM   2326  CB  ARG A 161     -10.598   6.157 -22.688  1.00 85.57           C
ATOM   2327 1HB  ARG A 161      -9.948   6.346 -23.542  1.00 85.57           H
ATOM   2328 2HB  ARG A 161     -10.000   5.633 -21.942  1.00 85.57           H
ATOM   2329  CG  ARG A 161     -11.773   5.277 -23.118  1.00 85.57           C
ATOM   2330 1HG  ARG A 161     -12.326   4.947 -22.238  1.00 85.57           H
ATOM   2331 2HG  ARG A 161     -12.463   5.858 -23.729  1.00 85.57           H
ATOM   2332  CD  ARG A 161     -11.286   4.060 -23.907  1.00 85.57           C
ATOM   2333 1HD  ARG A 161     -12.130   3.569 -24.392  1.00 85.57           H
ATOM   2334 2HD  ARG A 161     -10.604   4.377 -24.696  1.00 85.57           H
ATOM   2335  NE  ARG A 161     -10.602   3.110 -23.001  1.00 85.57           N
ATOM   2336  HE  ARG A 161     -10.533   3.352 -22.033  1.00 85.57           H
ATOM   2337  CZ  ARG A 161     -10.069   1.946 -23.396  1.00 85.57           C
ATOM   2338  NH1 ARG A 161     -10.132   1.570 -24.681  1.00 85.57           N
ATOM   2339 1HH1 ARG A 161     -10.579   2.161 -25.353  1.00 85.57           H
ATOM   2340 2HH1 ARG A 161      -9.732   0.700 -24.968  1.00 85.57           H
ATOM   2341  NH2 ARG A 161      -9.473   1.162 -22.487  1.00 85.57           N
ATOM   2342 1HH2 ARG A 161      -9.070   0.290 -22.766  1.00 85.57           H
ATOM   2343 2HH2 ARG A 161      -9.430   1.450 -21.530  1.00 85.57           H
ATOM   2344  HN  ARG A 161     -11.512   7.991 -24.088  1.00 85.57           H
ATOM   2345  N   LEU A 162      -9.159   8.928 -22.100  1.00 86.32           N
ATOM   2346  CA  LEU A 162      -8.008   9.601 -21.524  1.00 86.32           C
ATOM   2347  C   LEU A 162      -8.487  10.727 -20.606  1.00 86.32           C
ATOM   2348  O   LEU A 162      -7.866  11.004 -19.581  1.00 86.32           O
ATOM   2349  HA  LEU A 162      -7.470   8.869 -20.921  1.00 86.32           H
ATOM   2350  CB  LEU A 162      -7.055  10.069 -22.625  1.00 86.32           C
ATOM   2351 1HB  LEU A 162      -6.848   9.225 -23.283  1.00 86.32           H
ATOM   2352 2HB  LEU A 162      -7.566  10.822 -23.225  1.00 86.32           H
ATOM   2353  CG  LEU A 162      -5.721  10.652 -22.155  1.00 86.32           C
ATOM   2354  HG  LEU A 162      -5.928  11.423 -21.412  1.00 86.32           H
ATOM   2355  CD1 LEU A 162      -4.866   9.583 -21.470  1.00 86.32           C
ATOM   2356 1HD1 LEU A 162      -5.400   9.190 -20.605  1.00 86.32           H
ATOM   2357 2HD1 LEU A 162      -4.666   8.774 -22.172  1.00 86.32           H
ATOM   2358 3HD1 LEU A 162      -3.924  10.025 -21.145  1.00 86.32           H
ATOM   2359  CD2 LEU A 162      -4.978  11.326 -23.310  1.00 86.32           C
ATOM   2360 1HD2 LEU A 162      -4.783  10.593 -24.093  1.00 86.32           H
ATOM   2361 2HD2 LEU A 162      -5.590  12.133 -23.713  1.00 86.32           H
ATOM   2362 3HD2 LEU A 162      -4.034  11.732 -22.948  1.00 86.32           H
ATOM   2363  HN  LEU A 162      -9.299   9.090 -23.077  1.00 86.32           H
ATOM   2364  N   LEU A 163      -9.588  11.346 -21.006  1.00 88.84           N
ATOM   2365  CA  LEU A 163     -10.170  12.421 -20.221  1.00 88.84           C
ATOM   2366  C   LEU A 163     -10.714  11.853 -18.909  1.00 88.84           C
ATOM   2367  O   LEU A 163     -10.422  12.374 -17.834  1.00 88.84           O
ATOM   2368  HA  LEU A 163      -9.370  13.124 -19.988  1.00 88.84           H
ATOM   2369  CB  LEU A 163     -11.213  13.180 -21.043  1.00 88.84           C
ATOM   2370 1HB  LEU A 163     -10.753  13.491 -21.981  1.00 88.84           H
ATOM   2371 2HB  LEU A 163     -12.019  12.491 -21.297  1.00 88.84           H
ATOM   2372  CG  LEU A 163     -11.827  14.413 -20.375  1.00 88.84           C
ATOM   2373  HG  LEU A 163     -12.222  14.114 -19.404  1.00 88.84           H
ATOM   2374  CD1 LEU A 163     -10.764  15.483 -20.119  1.00 88.84           C
ATOM   2375 1HD1 LEU A 163      -9.991  15.080 -19.466  1.00 88.84           H
ATOM   2376 2HD1 LEU A 163     -10.317  15.785 -21.067  1.00 88.84           H
ATOM   2377 3HD1 LEU A 163     -11.227  16.348 -19.644  1.00 88.84           H
ATOM   2378  CD2 LEU A 163     -13.000  14.954 -21.194  1.00 88.84           C
ATOM   2379 1HD2 LEU A 163     -12.651  15.232 -22.188  1.00 88.84           H
ATOM   2380 2HD2 LEU A 163     -13.768  14.185 -21.281  1.00 88.84           H
ATOM   2381 3HD2 LEU A 163     -13.417  15.829 -20.697  1.00 88.84           H
ATOM   2382  HN  LEU A 163     -10.080  11.123 -21.848  1.00 88.84           H
ATOM   2383  N   TYR A 164     -11.496  10.792 -19.041  1.00 90.39           N
ATOM   2384  CA  TYR A 164     -12.082  10.146 -17.879  1.00 90.39           C
ATOM   2385  C   TYR A 164     -10.996   9.631 -16.932  1.00 90.39           C
ATOM   2386  O   TYR A 164     -11.156   9.679 -15.713  1.00 90.39           O
ATOM   2387  HA  TYR A 164     -12.691  10.882 -17.355  1.00 90.39           H
ATOM   2388  CB  TYR A 164     -12.879   8.955 -18.415  1.00 90.39           C
ATOM   2389 1HB  TYR A 164     -12.274   8.428 -19.153  1.00 90.39           H
ATOM   2390 2HB  TYR A 164     -13.065   8.257 -17.599  1.00 90.39           H
ATOM   2391  CG  TYR A 164     -14.216   9.338 -19.054  1.00 90.39           C
ATOM   2392  CD1 TYR A 164     -15.176   9.989 -18.306  1.00 90.39           C
ATOM   2393  HD1 TYR A 164     -14.982  10.230 -17.261  1.00 90.39           H
ATOM   2394  CD2 TYR A 164     -14.461   9.033 -20.377  1.00 90.39           C
ATOM   2395  HD2 TYR A 164     -13.703   8.519 -20.967  1.00 90.39           H
ATOM   2396  CE1 TYR A 164     -16.434  10.350 -18.907  1.00 90.39           C
ATOM   2397  HE1 TYR A 164     -17.201  10.864 -18.328  1.00 90.39           H
ATOM   2398  CE2 TYR A 164     -15.719   9.394 -20.978  1.00 90.39           C
ATOM   2399  HE2 TYR A 164     -15.926   9.159 -22.022  1.00 90.39           H
ATOM   2400  CZ  TYR A 164     -16.644  10.035 -20.213  1.00 90.39           C
ATOM   2401  OH  TYR A 164     -17.832  10.375 -20.780  1.00 90.39           O
ATOM   2402  HH  TYR A 164     -18.401  10.861 -20.117  1.00 90.39           H
ATOM   2403  HN  TYR A 164     -11.731  10.375 -19.919  1.00 90.39           H
ATOM   2404  N   SER A 165      -9.915   9.151 -17.528  1.00 91.82           N
ATOM   2405  CA  SER A 165      -8.832   8.566 -16.756  1.00 91.82           C
ATOM   2406  C   SER A 165      -8.216   9.621 -15.835  1.00 91.82           C
ATOM   2407  O   SER A 165      -7.775   9.306 -14.731  1.00 91.82           O
ATOM   2408  HA  SER A 165      -9.292   7.770 -16.171  1.00 91.82           H
ATOM   2409  CB  SER A 165      -7.761   7.970 -17.672  1.00 91.82           C
ATOM   2410 1HB  SER A 165      -7.157   7.259 -17.109  1.00 91.82           H
ATOM   2411 2HB  SER A 165      -8.241   7.414 -18.477  1.00 91.82           H
ATOM   2412  OG  SER A 165      -6.916   8.974 -18.228  1.00 91.82           O
ATOM   2413  HG  SER A 165      -7.463   9.759 -18.520  1.00 91.82           H
ATOM   2414  HN  SER A 165      -9.772   9.157 -18.518  1.00 91.82           H
ATOM   2415  N   LYS A 166      -8.204  10.852 -16.324  1.00 93.29           N
ATOM   2416  CA  LYS A 166      -7.693  11.964 -15.540  1.00 93.29           C
ATOM   2417  C   LYS A 166      -8.597  12.183 -14.325  1.00 93.29           C
ATOM   2418  O   LYS A 166      -8.115  12.289 -13.199  1.00 93.29           O
ATOM   2419  HA  LYS A 166      -6.701  11.686 -15.186  1.00 93.29           H
ATOM   2420  CB  LYS A 166      -7.529  13.207 -16.417  1.00 93.29           C
ATOM   2421 1HB  LYS A 166      -8.443  13.380 -16.985  1.00 93.29           H
ATOM   2422 2HB  LYS A 166      -7.376  14.083 -15.786  1.00 93.29           H
ATOM   2423  CG  LYS A 166      -6.348  13.050 -17.376  1.00 93.29           C
ATOM   2424 1HG  LYS A 166      -5.431  12.894 -16.807  1.00 93.29           H
ATOM   2425 2HG  LYS A 166      -6.493  12.164 -17.995  1.00 93.29           H
ATOM   2426  CD  LYS A 166      -6.197  14.284 -18.268  1.00 93.29           C
ATOM   2427 1HD  LYS A 166      -7.107  14.430 -18.849  1.00 93.29           H
ATOM   2428 2HD  LYS A 166      -6.068  15.171 -17.648  1.00 93.29           H
ATOM   2429  CE  LYS A 166      -5.002  14.135 -19.211  1.00 93.29           C
ATOM   2430 1HE  LYS A 166      -4.106  13.894 -18.638  1.00 93.29           H
ATOM   2431 2HE  LYS A 166      -5.174  13.307 -19.898  1.00 93.29           H
ATOM   2432  NZ  LYS A 166      -4.787  15.385 -19.975  1.00 93.29           N
ATOM   2433 1HZ  LYS A 166      -4.003  15.263 -20.608  1.00 93.29           H
ATOM   2434 2HZ  LYS A 166      -5.621  15.602 -20.509  1.00 93.29           H
ATOM   2435 3HZ  LYS A 166      -4.588  16.144 -19.333  1.00 93.29           H
ATOM   2436  HN  LYS A 166      -8.534  11.095 -17.236  1.00 93.29           H
ATOM   2437  N   MET A 167      -9.893  12.246 -14.595  1.00 94.94           N
ATOM   2438  CA  MET A 167     -10.863  12.522 -13.549  1.00 94.94           C
ATOM   2439  C   MET A 167     -10.868  11.410 -12.498  1.00 94.94           C
ATOM   2440  O   MET A 167     -10.996  11.679 -11.305  1.00 94.94           O
ATOM   2441  HA  MET A 167     -10.544  13.460 -13.094  1.00 94.94           H
ATOM   2442  CB  MET A 167     -12.257  12.648 -14.166  1.00 94.94           C
ATOM   2443 1HB  MET A 167     -12.489  11.749 -14.737  1.00 94.94           H
ATOM   2444 2HB  MET A 167     -13.003  12.725 -13.375  1.00 94.94           H
ATOM   2445  CG  MET A 167     -12.345  13.873 -15.078  1.00 94.94           C
ATOM   2446 1HG  MET A 167     -11.960  14.751 -14.560  1.00 94.94           H
ATOM   2447 2HG  MET A 167     -11.721  13.726 -15.960  1.00 94.94           H
ATOM   2448  SD  MET A 167     -14.038  14.150 -15.570  1.00 94.94           S
ATOM   2449  CE  MET A 167     -14.325  12.677 -16.536  1.00 94.94           C
ATOM   2450 1HE  MET A 167     -13.622  12.646 -17.369  1.00 94.94           H
ATOM   2451 2HE  MET A 167     -14.184  11.797 -15.908  1.00 94.94           H
ATOM   2452 3HE  MET A 167     -15.344  12.688 -16.922  1.00 94.94           H
ATOM   2453  HN  MET A 167     -10.281  12.111 -15.507  1.00 94.94           H
ATOM   2454  N   VAL A 168     -10.728  10.184 -12.980  1.00 95.30           N
ATOM   2455  CA  VAL A 168     -10.708   9.030 -12.097  1.00 95.30           C
ATOM   2456  C   VAL A 168      -9.498   9.129 -11.164  1.00 95.30           C
ATOM   2457  O   VAL A 168      -9.613   8.882  -9.965  1.00 95.30           O
ATOM   2458  HA  VAL A 168     -11.617   9.060 -11.496  1.00 95.30           H
ATOM   2459  CB  VAL A 168     -10.725   7.741 -12.919  1.00 95.30           C
ATOM   2460  HB  VAL A 168      -9.944   7.815 -13.676  1.00 95.30           H
ATOM   2461  CG1 VAL A 168     -10.415   6.526 -12.042  1.00 95.30           C
ATOM   2462 1HG1 VAL A 168      -9.427   6.643 -11.596  1.00 95.30           H
ATOM   2463 2HG1 VAL A 168     -11.163   6.448 -11.253  1.00 95.30           H
ATOM   2464 3HG1 VAL A 168     -10.434   5.623 -12.651  1.00 95.30           H
ATOM   2465  CG2 VAL A 168     -12.063   7.568 -13.641  1.00 95.30           C
ATOM   2466 1HG2 VAL A 168     -12.868   7.526 -12.908  1.00 95.30           H
ATOM   2467 2HG2 VAL A 168     -12.226   8.413 -14.311  1.00 95.30           H
ATOM   2468 3HG2 VAL A 168     -12.048   6.644 -14.218  1.00 95.30           H
ATOM   2469  HN  VAL A 168     -10.629   9.973 -13.953  1.00 95.30           H
ATOM   2470  N   CYS A 169      -8.367   9.489 -11.751  1.00 95.86           N
ATOM   2471  CA  CYS A 169      -7.130   9.587 -10.995  1.00 95.86           C
ATOM   2472  C   CYS A 169      -7.335  10.599  -9.867  1.00 95.86           C
ATOM   2473  O   CYS A 169      -6.988  10.331  -8.717  1.00 95.86           O
ATOM   2474  HA  CYS A 169      -6.930   8.594 -10.593  1.00 95.86           H
ATOM   2475  CB  CYS A 169      -5.947   9.962 -11.891  1.00 95.86           C
ATOM   2476 1HB  CYS A 169      -6.191  10.850 -12.476  1.00 95.86           H
ATOM   2477 2HB  CYS A 169      -5.081  10.212 -11.278  1.00 95.86           H
ATOM   2478  SG  CYS A 169      -5.541   8.571 -13.008  1.00 95.86           S
ATOM   2479  HG  CYS A 169      -6.399   8.908 -13.967  1.00 95.86           H
ATOM   2480  HN  CYS A 169      -8.287   9.712 -12.723  1.00 95.86           H
ATOM   2481  N   PHE A 170      -7.897  11.741 -10.234  1.00 96.38           N
ATOM   2482  CA  PHE A 170      -8.137  12.801  -9.270  1.00 96.38           C
ATOM   2483  C   PHE A 170      -9.038  12.314  -8.133  1.00 96.38           C
ATOM   2484  O   PHE A 170      -8.757  12.567  -6.962  1.00 96.38           O
ATOM   2485  HA  PHE A 170      -7.169  13.094  -8.864  1.00 96.38           H
ATOM   2486  CB  PHE A 170      -8.845  13.933 -10.017  1.00 96.38           C
ATOM   2487 1HB  PHE A 170      -8.236  14.228 -10.871  1.00 96.38           H
ATOM   2488 2HB  PHE A 170      -9.790  13.559 -10.412  1.00 96.38           H
ATOM   2489  CG  PHE A 170      -9.123  15.168  -9.157  1.00 96.38           C
ATOM   2490  CD1 PHE A 170     -10.358  15.360  -8.622  1.00 96.38           C
ATOM   2491  HD1 PHE A 170     -11.150  14.635  -8.805  1.00 96.38           H
ATOM   2492  CD2 PHE A 170      -8.134  16.073  -8.928  1.00 96.38           C
ATOM   2493  HD2 PHE A 170      -7.144  15.919  -9.357  1.00 96.38           H
ATOM   2494  CE1 PHE A 170     -10.615  16.506  -7.824  1.00 96.38           C
ATOM   2495  HE1 PHE A 170     -11.605  16.661  -7.395  1.00 96.38           H
ATOM   2496  CE2 PHE A 170      -8.391  17.219  -8.130  1.00 96.38           C
ATOM   2497  HE2 PHE A 170      -7.599  17.945  -7.947  1.00 96.38           H
ATOM   2498  CZ  PHE A 170      -9.627  17.412  -7.595  1.00 96.38           C
ATOM   2499  HZ  PHE A 170      -9.824  18.291  -6.982  1.00 96.38           H
ATOM   2500  HN  PHE A 170      -8.186  11.947 -11.169  1.00 96.38           H
ATOM   2501  N   THR A 171     -10.102  11.625  -8.518  1.00 96.56           N
ATOM   2502  CA  THR A 171     -11.071  11.143  -7.549  1.00 96.56           C
ATOM   2503  C   THR A 171     -10.406  10.182  -6.561  1.00 96.56           C
ATOM   2504  O   THR A 171     -10.716  10.196  -5.371  1.00 96.56           O
ATOM   2505  HA  THR A 171     -11.434  11.994  -6.972  1.00 96.56           H
ATOM   2506  CB  THR A 171     -12.236  10.514  -8.317  1.00 96.56           C
ATOM   2507  HB  THR A 171     -11.925   9.591  -8.807  1.00 96.56           H
ATOM   2508  OG1 THR A 171     -12.679  11.553  -9.187  1.00 96.56           O
ATOM   2509  HG1 THR A 171     -12.251  11.452 -10.085  1.00 96.56           H
ATOM   2510  CG2 THR A 171     -13.445  10.236  -7.423  1.00 96.56           C
ATOM   2511 1HG2 THR A 171     -13.797  11.170  -6.986  1.00 96.56           H
ATOM   2512 2HG2 THR A 171     -13.158   9.548  -6.628  1.00 96.56           H
ATOM   2513 3HG2 THR A 171     -14.242   9.790  -8.018  1.00 96.56           H
ATOM   2514  HN  THR A 171     -10.306  11.396  -9.469  1.00 96.56           H
ATOM   2515  N   ILE A 172      -9.504   9.369  -7.092  1.00 96.23           N
ATOM   2516  CA  ILE A 172      -8.829   8.369  -6.283  1.00 96.23           C
ATOM   2517  C   ILE A 172      -7.998   9.067  -5.205  1.00 96.23           C
ATOM   2518  O   ILE A 172      -8.017   8.664  -4.043  1.00 96.23           O
ATOM   2519  HA  ILE A 172      -9.599   7.772  -5.793  1.00 96.23           H
ATOM   2520  CB  ILE A 172      -8.018   7.421  -7.169  1.00 96.23           C
ATOM   2521  HB  ILE A 172      -7.479   8.019  -7.904  1.00 96.23           H
ATOM   2522  CG1 ILE A 172      -8.936   6.473  -7.943  1.00 96.23           C
ATOM   2523 1HG1 ILE A 172      -9.417   5.782  -7.251  1.00 96.23           H
ATOM   2524 2HG1 ILE A 172      -9.729   7.043  -8.427  1.00 96.23           H
ATOM   2525  CG2 ILE A 172      -6.972   6.664  -6.347  1.00 96.23           C
ATOM   2526 1HG2 ILE A 172      -6.291   7.376  -5.881  1.00 96.23           H
ATOM   2527 2HG2 ILE A 172      -7.471   6.079  -5.575  1.00 96.23           H
ATOM   2528 3HG2 ILE A 172      -6.410   5.998  -7.001  1.00 96.23           H
ATOM   2529  CD1 ILE A 172      -8.150   5.687  -8.994  1.00 96.23           C
ATOM   2530 1HD1 ILE A 172      -7.691   6.380  -9.698  1.00 96.23           H
ATOM   2531 2HD1 ILE A 172      -7.374   5.099  -8.504  1.00 96.23           H
ATOM   2532 3HD1 ILE A 172      -8.827   5.020  -9.530  1.00 96.23           H
ATOM   2533  HN  ILE A 172      -9.233   9.387  -8.055  1.00 96.23           H
ATOM   2534  N   TRP A 173      -7.287  10.102  -5.629  1.00 96.62           N
ATOM   2535  CA  TRP A 173      -6.394  10.814  -4.732  1.00 96.62           C
ATOM   2536  C   TRP A 173      -7.233  11.397  -3.593  1.00 96.62           C
ATOM   2537  O   TRP A 173      -6.865  11.285  -2.425  1.00 96.62           O
ATOM   2538  HA  TRP A 173      -5.677  10.095  -4.335  1.00 96.62           H
ATOM   2539  CB  TRP A 173      -5.590  11.875  -5.486  1.00 96.62           C
ATOM   2540 1HB  TRP A 173      -6.242  12.363  -6.210  1.00 96.62           H
ATOM   2541 2HB  TRP A 173      -5.267  12.641  -4.781  1.00 96.62           H
ATOM   2542  CG  TRP A 173      -4.363  11.325  -6.216  1.00 96.62           C
ATOM   2543  CD1 TRP A 173      -4.164  11.229  -7.537  1.00 96.62           C
ATOM   2544  HD1 TRP A 173      -4.884  11.545  -8.291  1.00 96.62           H
ATOM   2545  CD2 TRP A 173      -3.167  10.796  -5.607  1.00 96.62           C
ATOM   2546  NE1 TRP A 173      -2.931  10.678  -7.824  1.00 96.62           N
ATOM   2547  HE1 TRP A 173      -2.557  10.506  -8.735  1.00 96.62           H
ATOM   2548  CE2 TRP A 173      -2.306  10.406  -6.613  1.00 96.62           C
ATOM   2549  CE3 TRP A 173      -2.823  10.650  -4.252  1.00 96.62           C
ATOM   2550  HE3 TRP A 173      -3.485  10.950  -3.439  1.00 96.62           H
ATOM   2551  CZ2 TRP A 173      -1.046   9.846  -6.370  1.00 96.62           C
ATOM   2552  HZ2 TRP A 173      -0.384   9.547  -7.182  1.00 96.62           H
ATOM   2553  CZ3 TRP A 173      -1.560  10.089  -4.025  1.00 96.62           C
ATOM   2554  HZ3 TRP A 173      -1.244   9.954  -2.991  1.00 96.62           H
ATOM   2555  CH2 TRP A 173      -0.682   9.692  -5.026  1.00 96.62           C
ATOM   2556  HH2 TRP A 173       0.286   9.263  -4.767  1.00 96.62           H
ATOM   2557  HN  TRP A 173      -7.314  10.453  -6.565  1.00 96.62           H
ATOM   2558  N   VAL A 174      -8.346  12.007  -3.974  1.00 96.58           N
ATOM   2559  CA  VAL A 174      -9.209  12.664  -3.006  1.00 96.58           C
ATOM   2560  C   VAL A 174      -9.733  11.627  -2.011  1.00 96.58           C
ATOM   2561  O   VAL A 174      -9.731  11.863  -0.804  1.00 96.58           O
ATOM   2562  HA  VAL A 174      -8.603  13.393  -2.467  1.00 96.58           H
ATOM   2563  CB  VAL A 174     -10.327  13.418  -3.729  1.00 96.58           C
ATOM   2564  HB  VAL A 174     -10.832  12.715  -4.391  1.00 96.58           H
ATOM   2565  CG1 VAL A 174     -11.359  13.953  -2.734  1.00 96.58           C
ATOM   2566 1HG1 VAL A 174     -11.798  13.120  -2.184  1.00 96.58           H
ATOM   2567 2HG1 VAL A 174     -10.872  14.634  -2.036  1.00 96.58           H
ATOM   2568 3HG1 VAL A 174     -12.142  14.484  -3.274  1.00 96.58           H
ATOM   2569  CG2 VAL A 174      -9.759  14.548  -4.590  1.00 96.58           C
ATOM   2570 1HG2 VAL A 174      -9.216  15.250  -3.956  1.00 96.58           H
ATOM   2571 2HG2 VAL A 174      -9.080  14.132  -5.334  1.00 96.58           H
ATOM   2572 3HG2 VAL A 174     -10.575  15.068  -5.092  1.00 96.58           H
ATOM   2573  HN  VAL A 174      -8.660  12.057  -4.922  1.00 96.58           H
ATOM   2574  N   LEU A 175     -10.170  10.500  -2.554  1.00 95.32           N
ATOM   2575  CA  LEU A 175     -10.793   9.470  -1.741  1.00 95.32           C
ATOM   2576  C   LEU A 175      -9.762   8.905  -0.762  1.00 95.32           C
ATOM   2577  O   LEU A 175     -10.056   8.721   0.418  1.00 95.32           O
ATOM   2578  HA  LEU A 175     -11.590   9.944  -1.168  1.00 95.32           H
ATOM   2579  CB  LEU A 175     -11.445   8.407  -2.629  1.00 95.32           C
ATOM   2580 1HB  LEU A 175     -12.130   8.906  -3.315  1.00 95.32           H
ATOM   2581 2HB  LEU A 175     -10.667   7.943  -3.236  1.00 95.32           H
ATOM   2582  CG  LEU A 175     -12.211   7.302  -1.900  1.00 95.32           C
ATOM   2583  HG  LEU A 175     -11.536   6.834  -1.184  1.00 95.32           H
ATOM   2584  CD1 LEU A 175     -13.384   7.881  -1.105  1.00 95.32           C
ATOM   2585 1HD1 LEU A 175     -13.008   8.590  -0.368  1.00 95.32           H
ATOM   2586 2HD1 LEU A 175     -14.067   8.390  -1.784  1.00 95.32           H
ATOM   2587 3HD1 LEU A 175     -13.911   7.074  -0.597  1.00 95.32           H
ATOM   2588  CD2 LEU A 175     -12.662   6.213  -2.875  1.00 95.32           C
ATOM   2589 1HD2 LEU A 175     -13.313   6.649  -3.632  1.00 95.32           H
ATOM   2590 2HD2 LEU A 175     -11.789   5.773  -3.357  1.00 95.32           H
ATOM   2591 3HD2 LEU A 175     -13.204   5.440  -2.331  1.00 95.32           H
ATOM   2592  HN  LEU A 175     -10.104  10.287  -3.529  1.00 95.32           H
ATOM   2593  N   ALA A 176      -8.574   8.647  -1.288  1.00 95.29           N
ATOM   2594  CA  ALA A 176      -7.518   8.043  -0.493  1.00 95.29           C
ATOM   2595  C   ALA A 176      -7.148   8.984   0.655  1.00 95.29           C
ATOM   2596  O   ALA A 176      -6.885   8.536   1.770  1.00 95.29           O
ATOM   2597  HA  ALA A 176      -7.907   7.113  -0.078  1.00 95.29           H
ATOM   2598  CB  ALA A 176      -6.323   7.720  -1.391  1.00 95.29           C
ATOM   2599 1HB  ALA A 176      -6.632   7.025  -2.172  1.00 95.29           H
ATOM   2600 2HB  ALA A 176      -5.953   8.638  -1.848  1.00 95.29           H
ATOM   2601 3HB  ALA A 176      -5.531   7.267  -0.794  1.00 95.29           H
ATOM   2602  HN  ALA A 176      -8.328   8.843  -2.238  1.00 95.29           H
ATOM   2603  N   ALA A 177      -7.140  10.272   0.342  1.00 95.14           N
ATOM   2604  CA  ALA A 177      -6.775  11.278   1.325  1.00 95.14           C
ATOM   2605  C   ALA A 177      -7.771  11.235   2.486  1.00 95.14           C
ATOM   2606  O   ALA A 177      -7.375  11.269   3.650  1.00 95.14           O
ATOM   2607  HA  ALA A 177      -5.782  11.031   1.700  1.00 95.14           H
ATOM   2608  CB  ALA A 177      -6.721  12.652   0.654  1.00 95.14           C
ATOM   2609 1HB  ALA A 177      -5.979  12.637  -0.144  1.00 95.14           H
ATOM   2610 2HB  ALA A 177      -7.699  12.890   0.235  1.00 95.14           H
ATOM   2611 3HB  ALA A 177      -6.448  13.406   1.391  1.00 95.14           H
ATOM   2612  HN  ALA A 177      -7.377  10.629  -0.561  1.00 95.14           H
ATOM   2613  N   ALA A 178      -9.045  11.162   2.129  1.00 95.21           N
ATOM   2614  CA  ALA A 178     -10.104  11.198   3.123  1.00 95.21           C
ATOM   2615  C   ALA A 178      -9.998   9.963   4.020  1.00 95.21           C
ATOM   2616  O   ALA A 178     -10.254  10.039   5.221  1.00 95.21           O
ATOM   2617  HA  ALA A 178      -9.959  12.091   3.730  1.00 95.21           H
ATOM   2618  CB  ALA A 178     -11.460  11.294   2.421  1.00 95.21           C
ATOM   2619 1HB  ALA A 178     -11.495  12.202   1.820  1.00 95.21           H
ATOM   2620 2HB  ALA A 178     -11.597  10.426   1.776  1.00 95.21           H
ATOM   2621 3HB  ALA A 178     -12.254  11.320   3.167  1.00 95.21           H
ATOM   2622  HN  ALA A 178      -9.356  11.079   1.182  1.00 95.21           H
ATOM   2623  N   LEU A 179      -9.619   8.853   3.403  1.00 93.59           N
ATOM   2624  CA  LEU A 179      -9.590   7.580   4.102  1.00 93.59           C
ATOM   2625  C   LEU A 179      -8.409   7.564   5.074  1.00 93.59           C
ATOM   2626  O   LEU A 179      -8.322   6.692   5.938  1.00 93.59           O
ATOM   2627  HA  LEU A 179     -10.512   7.503   4.679  1.00 93.59           H
ATOM   2628  CB  LEU A 179      -9.582   6.420   3.105  1.00 93.59           C
ATOM   2629 1HB  LEU A 179      -8.773   6.585   2.393  1.00 93.59           H
ATOM   2630 2HB  LEU A 179      -9.350   5.503   3.646  1.00 93.59           H
ATOM   2631  CG  LEU A 179     -10.878   6.202   2.320  1.00 93.59           C
ATOM   2632  HG  LEU A 179     -11.115   7.124   1.789  1.00 93.59           H
ATOM   2633  CD1 LEU A 179     -10.702   5.106   1.266  1.00 93.59           C
ATOM   2634 1HD1 LEU A 179      -9.915   5.395   0.569  1.00 93.59           H
ATOM   2635 2HD1 LEU A 179     -10.428   4.172   1.756  1.00 93.59           H
ATOM   2636 3HD1 LEU A 179     -11.637   4.971   0.723  1.00 93.59           H
ATOM   2637  CD2 LEU A 179     -12.047   5.909   3.262  1.00 93.59           C
ATOM   2638 1HD2 LEU A 179     -11.832   5.009   3.839  1.00 93.59           H
ATOM   2639 2HD2 LEU A 179     -12.187   6.750   3.940  1.00 93.59           H
ATOM   2640 3HD2 LEU A 179     -12.955   5.757   2.678  1.00 93.59           H
ATOM   2641  HN  LEU A 179      -9.337   8.815   2.444  1.00 93.59           H
ATOM   2642  N   CYS A 180      -7.527   8.538   4.900  1.00 94.35           N
ATOM   2643  CA  CYS A 180      -6.311   8.597   5.692  1.00 94.35           C
ATOM   2644  C   CYS A 180      -6.521   9.609   6.820  1.00 94.35           C
ATOM   2645  O   CYS A 180      -5.594   9.908   7.571  1.00 94.35           O
ATOM   2646  HA  CYS A 180      -6.150   7.596   6.095  1.00 94.35           H
ATOM   2647  CB  CYS A 180      -5.093   8.944   4.834  1.00 94.35           C
ATOM   2648 1HB  CYS A 180      -5.247   9.903   4.341  1.00 94.35           H
ATOM   2649 2HB  CYS A 180      -4.210   9.048   5.465  1.00 94.35           H
ATOM   2650  SG  CYS A 180      -4.815   7.636   3.584  1.00 94.35           S
ATOM   2651  HG  CYS A 180      -5.883   7.922   2.845  1.00 94.35           H
ATOM   2652  HN  CYS A 180      -7.634   9.276   4.233  1.00 94.35           H
ATOM   2653  N   ILE A 181      -7.745  10.108   6.904  1.00 94.74           N
ATOM   2654  CA  ILE A 181      -8.081  11.102   7.909  1.00 94.74           C
ATOM   2655  C   ILE A 181      -7.778  10.539   9.299  1.00 94.74           C
ATOM   2656  O   ILE A 181      -7.155  11.208  10.121  1.00 94.74           O
ATOM   2657  HA  ILE A 181      -7.440  11.967   7.740  1.00 94.74           H
ATOM   2658  CB  ILE A 181      -9.528  11.570   7.737  1.00 94.74           C
ATOM   2659  HB  ILE A 181     -10.149  10.696   7.540  1.00 94.74           H
ATOM   2660  CG1 ILE A 181      -9.663  12.501   6.530  1.00 94.74           C
ATOM   2661 1HG1 ILE A 181      -9.091  13.413   6.704  1.00 94.74           H
ATOM   2662 2HG1 ILE A 181      -9.239  12.022   5.647  1.00 94.74           H
ATOM   2663  CG2 ILE A 181     -10.051  12.217   9.021  1.00 94.74           C
ATOM   2664 1HG2 ILE A 181     -10.013  11.492   9.834  1.00 94.74           H
ATOM   2665 2HG2 ILE A 181      -9.432  13.078   9.272  1.00 94.74           H
ATOM   2666 3HG2 ILE A 181     -11.081  12.541   8.871  1.00 94.74           H
ATOM   2667  CD1 ILE A 181     -11.129  12.854   6.271  1.00 94.74           C
ATOM   2668 1HD1 ILE A 181     -11.693  11.942   6.074  1.00 94.74           H
ATOM   2669 2HD1 ILE A 181     -11.543  13.354   7.146  1.00 94.74           H
ATOM   2670 3HD1 ILE A 181     -11.196  13.516   5.408  1.00 94.74           H
ATOM   2671  HN  ILE A 181      -8.499   9.844   6.302  1.00 94.74           H
ATOM   2672  N   PRO A 182      -8.212   9.304   9.585  1.00 93.27           N
ATOM   2673  CA  PRO A 182      -8.034   8.733  10.922  1.00 93.27           C
ATOM   2674  C   PRO A 182      -6.589   8.798  11.389  1.00 93.27           C
ATOM   2675  O   PRO A 182      -6.318   9.168  12.531  1.00 93.27           O
ATOM   2676  HA  PRO A 182      -8.596   9.311  11.655  1.00 93.27           H
ATOM   2677  CB  PRO A 182      -8.516   7.289  10.767  1.00 93.27           C
ATOM   2678 1HB  PRO A 182      -7.695   6.617  10.514  1.00 93.27           H
ATOM   2679 2HB  PRO A 182      -8.961   6.913  11.688  1.00 93.27           H
ATOM   2680  CG  PRO A 182      -9.539   7.377   9.641  1.00 93.27           C
ATOM   2681 1HG  PRO A 182      -9.713   6.407   9.175  1.00 93.27           H
ATOM   2682 2HG  PRO A 182     -10.508   7.723  10.001  1.00 93.27           H
ATOM   2683  CD  PRO A 182      -8.901   8.366   8.679  1.00 93.27           C
ATOM   2684 1HD  PRO A 182      -8.200   7.878   8.002  1.00 93.27           H
ATOM   2685 2HD  PRO A 182      -9.645   8.865   8.058  1.00 93.27           H
ATOM   2686  N   GLU A 183      -5.691   8.433  10.485  1.00 93.52           N
ATOM   2687  CA  GLU A 183      -4.274   8.416  10.803  1.00 93.52           C
ATOM   2688  C   GLU A 183      -3.803   9.814  11.207  1.00 93.52           C
ATOM   2689  O   GLU A 183      -3.008   9.962  12.134  1.00 93.52           O
ATOM   2690  HA  GLU A 183      -4.175   7.734  11.648  1.00 93.52           H
ATOM   2691  CB  GLU A 183      -3.455   7.879   9.628  1.00 93.52           C
ATOM   2692 1HB  GLU A 183      -3.874   8.245   8.690  1.00 93.52           H
ATOM   2693 2HB  GLU A 183      -2.405   8.140   9.761  1.00 93.52           H
ATOM   2694  CG  GLU A 183      -3.514   6.351   9.570  1.00 93.52           C
ATOM   2695 1HG  GLU A 183      -2.803   5.984   8.830  1.00 93.52           H
ATOM   2696 2HG  GLU A 183      -3.217   5.935  10.532  1.00 93.52           H
ATOM   2697  CD  GLU A 183      -4.922   5.871   9.213  1.00 93.52           C
ATOM   2698  OE1 GLU A 183      -5.230   4.709   9.557  1.00 93.52           O
ATOM   2699  OE2 GLU A 183      -5.660   6.676   8.604  1.00 93.52           O
ATOM   2700  HN  GLU A 183      -5.919   8.154   9.553  1.00 93.52           H
ATOM   2701  N   ILE A 184      -4.312  10.805  10.490  1.00 94.79           N
ATOM   2702  CA  ILE A 184      -3.859  12.173  10.675  1.00 94.79           C
ATOM   2703  C   ILE A 184      -4.265  12.656  12.069  1.00 94.79           C
ATOM   2704  O   ILE A 184      -3.515  13.381  12.722  1.00 94.79           O
ATOM   2705  HA  ILE A 184      -2.771  12.168  10.615  1.00 94.79           H
ATOM   2706  CB  ILE A 184      -4.370  13.065   9.542  1.00 94.79           C
ATOM   2707  HB  ILE A 184      -5.455  12.970   9.496  1.00 94.79           H
ATOM   2708  CG1 ILE A 184      -3.818  12.607   8.191  1.00 94.79           C
ATOM   2709 1HG1 ILE A 184      -2.738  12.751   8.168  1.00 94.79           H
ATOM   2710 2HG1 ILE A 184      -3.999  11.539   8.064  1.00 94.79           H
ATOM   2711  CG2 ILE A 184      -4.058  14.537   9.820  1.00 94.79           C
ATOM   2712 1HG2 ILE A 184      -4.539  14.842  10.749  1.00 94.79           H
ATOM   2713 2HG2 ILE A 184      -2.979  14.669   9.909  1.00 94.79           H
ATOM   2714 3HG2 ILE A 184      -4.432  15.149   8.999  1.00 94.79           H
ATOM   2715  CD1 ILE A 184      -4.466  13.381   7.042  1.00 94.79           C
ATOM   2716 1HD1 ILE A 184      -5.544  13.214   7.054  1.00 94.79           H
ATOM   2717 2HD1 ILE A 184      -4.262  14.445   7.160  1.00 94.79           H
ATOM   2718 3HD1 ILE A 184      -4.056  13.035   6.094  1.00 94.79           H
ATOM   2719  HN  ILE A 184      -5.021  10.685   9.795  1.00 94.79           H
ATOM   2720  N   LEU A 185      -5.451  12.235  12.484  1.00 93.41           N
ATOM   2721  CA  LEU A 185      -6.070  12.796  13.673  1.00 93.41           C
ATOM   2722  C   LEU A 185      -5.361  12.254  14.916  1.00 93.41           C
ATOM   2723  O   LEU A 185      -4.973  13.020  15.797  1.00 93.41           O
ATOM   2724  HA  LEU A 185      -5.927  13.876  13.637  1.00 93.41           H
ATOM   2725  CB  LEU A 185      -7.578  12.538  13.664  1.00 93.41           C
ATOM   2726 1HB  LEU A 185      -7.745  11.480  13.462  1.00 93.41           H
ATOM   2727 2HB  LEU A 185      -7.967  12.737  14.663  1.00 93.41           H
ATOM   2728  CG  LEU A 185      -8.392  13.355  12.658  1.00 93.41           C
ATOM   2729  HG  LEU A 185      -8.047  13.104  11.655  1.00 93.41           H
ATOM   2730  CD1 LEU A 185      -9.876  12.991  12.730  1.00 93.41           C
ATOM   2731 1HD1 LEU A 185     -10.002  11.933  12.503  1.00 93.41           H
ATOM   2732 2HD1 LEU A 185     -10.253  13.196  13.732  1.00 93.41           H
ATOM   2733 3HD1 LEU A 185     -10.431  13.586  12.005  1.00 93.41           H
ATOM   2734  CD2 LEU A 185      -8.159  14.855  12.853  1.00 93.41           C
ATOM   2735 1HD2 LEU A 185      -8.460  15.141  13.861  1.00 93.41           H
ATOM   2736 2HD2 LEU A 185      -7.102  15.079  12.712  1.00 93.41           H
ATOM   2737 3HD2 LEU A 185      -8.749  15.412  12.126  1.00 93.41           H
ATOM   2738  HN  LEU A 185      -5.985  11.526  12.024  1.00 93.41           H
ATOM   2739  N   TYR A 186      -5.215  10.937  14.948  1.00 93.46           N
ATOM   2740  CA  TYR A 186      -4.896  10.250  16.188  1.00 93.46           C
ATOM   2741  C   TYR A 186      -3.392   9.993  16.302  1.00 93.46           C
ATOM   2742  O   TYR A 186      -2.910   9.566  17.349  1.00 93.46           O
ATOM   2743  HA  TYR A 186      -5.213  10.884  17.015  1.00 93.46           H
ATOM   2744  CB  TYR A 186      -5.628   8.907  16.125  1.00 93.46           C
ATOM   2745 1HB  TYR A 186      -5.290   8.362  15.243  1.00 93.46           H
ATOM   2746 2HB  TYR A 186      -5.348   8.312  16.994  1.00 93.46           H
ATOM   2747  CG  TYR A 186      -7.152   9.030  16.078  1.00 93.46           C
ATOM   2748  CD1 TYR A 186      -7.818   9.736  17.059  1.00 93.46           C
ATOM   2749  HD1 TYR A 186      -7.258  10.206  17.867  1.00 93.46           H
ATOM   2750  CD2 TYR A 186      -7.861   8.435  15.054  1.00 93.46           C
ATOM   2751  HD2 TYR A 186      -7.335   7.877  14.279  1.00 93.46           H
ATOM   2752  CE1 TYR A 186      -9.252   9.852  17.014  1.00 93.46           C
ATOM   2753  HE1 TYR A 186      -9.791  10.407  17.783  1.00 93.46           H
ATOM   2754  CE2 TYR A 186      -9.295   8.551  15.010  1.00 93.46           C
ATOM   2755  HE2 TYR A 186      -9.868   8.086  14.207  1.00 93.46           H
ATOM   2756  CZ  TYR A 186      -9.920   9.254  15.992  1.00 93.46           C
ATOM   2757  OH  TYR A 186     -11.275   9.364  15.950  1.00 93.46           O
ATOM   2758  HH  TYR A 186     -11.614   9.078  15.054  1.00 93.46           H
ATOM   2759  HN  TYR A 186      -5.310  10.345  14.148  1.00 93.46           H
ATOM   2760  N   SER A 187      -2.694  10.264  15.209  1.00 93.79           N
ATOM   2761  CA  SER A 187      -1.245  10.156  15.202  1.00 93.79           C
ATOM   2762  C   SER A 187      -0.635  11.240  16.093  1.00 93.79           C
ATOM   2763  O   SER A 187      -0.805  12.430  15.835  1.00 93.79           O
ATOM   2764  HA  SER A 187      -1.027   9.165  15.600  1.00 93.79           H
ATOM   2765  CB  SER A 187      -0.692  10.266  13.779  1.00 93.79           C
ATOM   2766 1HB  SER A 187      -1.044  11.192  13.324  1.00 93.79           H
ATOM   2767 2HB  SER A 187       0.396  10.323  13.817  1.00 93.79           H
ATOM   2768  OG  SER A 187      -1.081   9.161  12.968  1.00 93.79           O
ATOM   2769  HG  SER A 187      -2.078   9.105  12.923  1.00 93.79           H
ATOM   2770  HN  SER A 187      -3.100  10.553  14.342  1.00 93.79           H
ATOM   2771  N   GLN A 188       0.064  10.788  17.125  1.00 91.55           N
ATOM   2772  CA  GLN A 188       0.810  11.696  17.979  1.00 91.55           C
ATOM   2773  C   GLN A 188       2.058  11.004  18.529  1.00 91.55           C
ATOM   2774  O   GLN A 188       2.217   9.793  18.381  1.00 91.55           O
ATOM   2775  HA  GLN A 188       1.101  12.526  17.335  1.00 91.55           H
ATOM   2776  CB  GLN A 188      -0.068  12.226  19.114  1.00 91.55           C
ATOM   2777 1HB  GLN A 188       0.468  13.001  19.662  1.00 91.55           H
ATOM   2778 2HB  GLN A 188      -0.963  12.690  18.700  1.00 91.55           H
ATOM   2779  CG  GLN A 188      -0.466  11.100  20.071  1.00 91.55           C
ATOM   2780 1HG  GLN A 188      -0.981  10.314  19.518  1.00 91.55           H
ATOM   2781 2HG  GLN A 188       0.428  10.653  20.504  1.00 91.55           H
ATOM   2782  CD  GLN A 188      -1.373  11.624  21.186  1.00 91.55           C
ATOM   2783  OE1 GLN A 188      -2.052  12.628  21.050  1.00 91.55           O
ATOM   2784  NE2 GLN A 188      -1.345  10.890  22.295  1.00 91.55           N
ATOM   2785 1HE2 GLN A 188      -0.765  10.076  22.342  1.00 91.55           H
ATOM   2786 2HE2 GLN A 188      -1.905  11.151  23.082  1.00 91.55           H
ATOM   2787  HN  GLN A 188       0.125   9.823  17.379  1.00 91.55           H
ATOM   2788  N   ILE A 189       2.913  11.802  19.152  1.00 91.88           N
ATOM   2789  CA  ILE A 189       4.106  11.270  19.789  1.00 91.88           C
ATOM   2790  C   ILE A 189       3.781  10.892  21.235  1.00 91.88           C
ATOM   2791  O   ILE A 189       3.210  11.692  21.976  1.00 91.88           O
ATOM   2792  HA  ILE A 189       4.387  10.364  19.251  1.00 91.88           H
ATOM   2793  CB  ILE A 189       5.269  12.255  19.656  1.00 91.88           C
ATOM   2794  HB  ILE A 189       4.967  13.202  20.104  1.00 91.88           H
ATOM   2795  CG1 ILE A 189       5.588  12.532  18.186  1.00 91.88           C
ATOM   2796 1HG1 ILE A 189       5.992  11.632  17.722  1.00 91.88           H
ATOM   2797 2HG1 ILE A 189       4.672  12.782  17.652  1.00 91.88           H
ATOM   2798  CG2 ILE A 189       6.495  11.762  20.426  1.00 91.88           C
ATOM   2799 1HG2 ILE A 189       6.244  11.658  21.482  1.00 91.88           H
ATOM   2800 2HG2 ILE A 189       6.809  10.796  20.030  1.00 91.88           H
ATOM   2801 3HG2 ILE A 189       7.307  12.481  20.315  1.00 91.88           H
ATOM   2802  CD1 ILE A 189       6.594  13.677  18.049  1.00 91.88           C
ATOM   2803 1HD1 ILE A 189       6.177  14.581  18.493  1.00 91.88           H
ATOM   2804 2HD1 ILE A 189       7.517  13.413  18.564  1.00 91.88           H
ATOM   2805 3HD1 ILE A 189       6.803  13.853  16.994  1.00 91.88           H
ATOM   2806  HN  ILE A 189       2.801  12.793  19.225  1.00 91.88           H
ATOM   2807  N   LYS A 190       4.159   9.674  21.595  1.00 87.49           N
ATOM   2808  CA  LYS A 190       4.044   9.232  22.974  1.00 87.49           C
ATOM   2809  C   LYS A 190       5.444   9.038  23.561  1.00 87.49           C
ATOM   2810  O   LYS A 190       6.294   8.395  22.947  1.00 87.49           O
ATOM   2811  HA  LYS A 190       3.543  10.023  23.531  1.00 87.49           H
ATOM   2812  CB  LYS A 190       3.161   7.985  23.065  1.00 87.49           C
ATOM   2813 1HB  LYS A 190       2.265   8.125  22.461  1.00 87.49           H
ATOM   2814 2HB  LYS A 190       3.693   7.128  22.652  1.00 87.49           H
ATOM   2815  CG  LYS A 190       2.767   7.698  24.515  1.00 87.49           C
ATOM   2816 1HG  LYS A 190       3.646   7.765  25.155  1.00 87.49           H
ATOM   2817 2HG  LYS A 190       2.062   8.455  24.861  1.00 87.49           H
ATOM   2818  CD  LYS A 190       2.138   6.310  24.647  1.00 87.49           C
ATOM   2819 1HD  LYS A 190       1.330   6.202  23.923  1.00 87.49           H
ATOM   2820 2HD  LYS A 190       2.880   5.547  24.413  1.00 87.49           H
ATOM   2821  CE  LYS A 190       1.596   6.086  26.061  1.00 87.49           C
ATOM   2822 1HE  LYS A 190       2.381   6.278  26.792  1.00 87.49           H
ATOM   2823 2HE  LYS A 190       0.791   6.792  26.264  1.00 87.49           H
ATOM   2824  NZ  LYS A 190       1.098   4.700  26.211  1.00 87.49           N
ATOM   2825 1HZ  LYS A 190       0.862   4.529  27.182  1.00 87.49           H
ATOM   2826 2HZ  LYS A 190       0.273   4.573  25.636  1.00 87.49           H
ATOM   2827 3HZ  LYS A 190       1.818   4.048  25.918  1.00 87.49           H
ATOM   2828  HN  LYS A 190       4.536   8.997  20.963  1.00 87.49           H
ATOM   2829  N   GLU A 191       5.640   9.606  24.741  1.00 85.78           N
ATOM   2830  CA  GLU A 191       6.879   9.405  25.472  1.00 85.78           C
ATOM   2831  C   GLU A 191       6.714   8.285  26.501  1.00 85.78           C
ATOM   2832  O   GLU A 191       5.769   8.295  27.288  1.00 85.78           O
ATOM   2833  HA  GLU A 191       7.614   9.113  24.722  1.00 85.78           H
ATOM   2834  CB  GLU A 191       7.337  10.702  26.143  1.00 85.78           C
ATOM   2835 1HB  GLU A 191       6.499  11.158  26.671  1.00 85.78           H
ATOM   2836 2HB  GLU A 191       8.193  10.501  26.786  1.00 85.78           H
ATOM   2837  CG  GLU A 191       7.809  11.721  25.103  1.00 85.78           C
ATOM   2838 1HG  GLU A 191       8.579  11.274  24.475  1.00 85.78           H
ATOM   2839 2HG  GLU A 191       6.979  11.988  24.448  1.00 85.78           H
ATOM   2840  CD  GLU A 191       8.359  12.978  25.778  1.00 85.78           C
ATOM   2841  OE1 GLU A 191       8.786  13.884  25.029  1.00 85.78           O
ATOM   2842  OE2 GLU A 191       8.341  13.006  27.027  1.00 85.78           O
ATOM   2843  HN  GLU A 191       4.971  10.193  25.197  1.00 85.78           H
ATOM   2844  N   GLU A 192       7.648   7.346  26.461  1.00 78.55           N
ATOM   2845  CA  GLU A 192       7.633   6.236  27.399  1.00 78.55           C
ATOM   2846  C   GLU A 192       9.049   5.949  27.903  1.00 78.55           C
ATOM   2847  O   GLU A 192       9.922   5.564  27.126  1.00 78.55           O
ATOM   2848  HA  GLU A 192       7.006   6.565  28.227  1.00 78.55           H
ATOM   2849  CB  GLU A 192       7.013   4.990  26.764  1.00 78.55           C
ATOM   2850 1HB  GLU A 192       5.979   5.194  26.487  1.00 78.55           H
ATOM   2851 2HB  GLU A 192       7.627   4.661  25.925  1.00 78.55           H
ATOM   2852  CG  GLU A 192       6.982   3.826  27.757  1.00 78.55           C
ATOM   2853 1HG  GLU A 192       7.868   3.206  27.624  1.00 78.55           H
ATOM   2854 2HG  GLU A 192       7.013   4.212  28.776  1.00 78.55           H
ATOM   2855  CD  GLU A 192       5.724   2.976  27.566  1.00 78.55           C
ATOM   2856  OE1 GLU A 192       5.553   2.029  28.363  1.00 78.55           O
ATOM   2857  OE2 GLU A 192       4.963   3.293  26.627  1.00 78.55           O
ATOM   2858  HN  GLU A 192       8.403   7.335  25.806  1.00 78.55           H
ATOM   2859  N   SER A 193       9.232   6.146  29.200  1.00 74.36           N
ATOM   2860  CA  SER A 193      10.471   5.752  29.849  1.00 74.36           C
ATOM   2861  C   SER A 193      11.662   6.402  29.143  1.00 74.36           C
ATOM   2862  O   SER A 193      12.732   5.804  29.043  1.00 74.36           O
ATOM   2863  HA  SER A 193      10.389   6.115  30.873  1.00 74.36           H
ATOM   2864  CB  SER A 193      10.628   4.230  29.860  1.00 74.36           C
ATOM   2865 1HB  SER A 193      10.787   3.874  28.842  1.00 74.36           H
ATOM   2866 2HB  SER A 193      11.514   3.960  30.434  1.00 74.36           H
ATOM   2867  OG  SER A 193       9.488   3.580  30.416  1.00 74.36           O
ATOM   2868  HG  SER A 193       9.578   2.589  30.318  1.00 74.36           H
ATOM   2869  HN  SER A 193       8.554   6.565  29.804  1.00 74.36           H
ATOM   2870  N   GLY A 194      11.436   7.620  28.670  1.00 76.08           N
ATOM   2871  CA  GLY A 194      12.497   8.386  28.039  1.00 76.08           C
ATOM   2872  C   GLY A 194      12.623   8.029  26.556  1.00 76.08           C
ATOM   2873  O   GLY A 194      13.508   8.532  25.866  1.00 76.08           O
ATOM   2874 1HA  GLY A 194      12.292   9.452  28.144  1.00 76.08           H
ATOM   2875 2HA  GLY A 194      13.442   8.192  28.545  1.00 76.08           H
ATOM   2876  HN  GLY A 194      10.550   8.081  28.714  1.00 76.08           H
ATOM   2877  N   ILE A 195      11.725   7.163  26.111  1.00 81.57           N
ATOM   2878  CA  ILE A 195      11.667   6.802  24.704  1.00 81.57           C
ATOM   2879  C   ILE A 195      10.460   7.484  24.057  1.00 81.57           C
ATOM   2880  O   ILE A 195       9.328   7.303  24.502  1.00 81.57           O
ATOM   2881  HA  ILE A 195      12.573   7.182  24.232  1.00 81.57           H
ATOM   2882  CB  ILE A 195      11.675   5.281  24.541  1.00 81.57           C
ATOM   2883  HB  ILE A 195      10.798   4.878  25.048  1.00 81.57           H
ATOM   2884  CG1 ILE A 195      12.906   4.664  25.207  1.00 81.57           C
ATOM   2885 1HG1 ILE A 195      13.810   5.046  24.733  1.00 81.57           H
ATOM   2886 2HG1 ILE A 195      12.945   4.963  26.255  1.00 81.57           H
ATOM   2887  CG2 ILE A 195      11.564   4.887  23.066  1.00 81.57           C
ATOM   2888 1HG2 ILE A 195      10.633   5.278  22.655  1.00 81.57           H
ATOM   2889 2HG2 ILE A 195      12.407   5.303  22.515  1.00 81.57           H
ATOM   2890 3HG2 ILE A 195      11.572   3.801  22.979  1.00 81.57           H
ATOM   2891  CD1 ILE A 195      12.877   3.138  25.107  1.00 81.57           C
ATOM   2892 1HD1 ILE A 195      11.984   2.758  25.603  1.00 81.57           H
ATOM   2893 2HD1 ILE A 195      12.863   2.843  24.058  1.00 81.57           H
ATOM   2894 3HD1 ILE A 195      13.764   2.725  25.589  1.00 81.57           H
ATOM   2895  HN  ILE A 195      11.047   6.712  26.691  1.00 81.57           H
ATOM   2896  N   ALA A 196      10.743   8.253  23.016  1.00 89.41           N
ATOM   2897  CA  ALA A 196       9.687   8.860  22.224  1.00 89.41           C
ATOM   2898  C   ALA A 196       9.209   7.861  21.168  1.00 89.41           C
ATOM   2899  O   ALA A 196      10.008   7.353  20.383  1.00 89.41           O
ATOM   2900  HA  ALA A 196       8.859   9.090  22.895  1.00 89.41           H
ATOM   2901  CB  ALA A 196      10.197  10.163  21.606  1.00 89.41           C
ATOM   2902 1HB  ALA A 196      10.496  10.849  22.398  1.00 89.41           H
ATOM   2903 2HB  ALA A 196      11.053   9.951  20.966  1.00 89.41           H
ATOM   2904 3HB  ALA A 196       9.404  10.618  21.012  1.00 89.41           H
ATOM   2905  HN  ALA A 196      11.673   8.463  22.712  1.00 89.41           H
ATOM   2906  N   ILE A 197       7.908   7.611  21.183  1.00 88.61           N
ATOM   2907  CA  ILE A 197       7.312   6.692  20.228  1.00 88.61           C
ATOM   2908  C   ILE A 197       6.204   7.412  19.456  1.00 88.61           C
ATOM   2909  O   ILE A 197       5.285   7.966  20.056  1.00 88.61           O
ATOM   2910  HA  ILE A 197       8.092   6.402  19.523  1.00 88.61           H
ATOM   2911  CB  ILE A 197       6.842   5.417  20.932  1.00 88.61           C
ATOM   2912  HB  ILE A 197       6.153   5.701  21.727  1.00 88.61           H
ATOM   2913  CG1 ILE A 197       8.016   4.690  21.591  1.00 88.61           C
ATOM   2914 1HG1 ILE A 197       8.689   4.308  20.823  1.00 88.61           H
ATOM   2915 2HG1 ILE A 197       8.590   5.392  22.196  1.00 88.61           H
ATOM   2916  CG2 ILE A 197       6.073   4.510  19.970  1.00 88.61           C
ATOM   2917 1HG2 ILE A 197       5.201   5.041  19.589  1.00 88.61           H
ATOM   2918 2HG2 ILE A 197       6.720   4.232  19.138  1.00 88.61           H
ATOM   2919 3HG2 ILE A 197       5.751   3.612  20.496  1.00 88.61           H
ATOM   2920  CD1 ILE A 197       7.525   3.535  22.466  1.00 88.61           C
ATOM   2921 1HD1 ILE A 197       6.872   3.924  23.247  1.00 88.61           H
ATOM   2922 2HD1 ILE A 197       6.973   2.824  21.852  1.00 88.61           H
ATOM   2923 3HD1 ILE A 197       8.380   3.035  22.922  1.00 88.61           H
ATOM   2924  HN  ILE A 197       7.266   8.022  21.830  1.00 88.61           H
ATOM   2925  N   CYS A 198       6.329   7.380  18.138  1.00 91.53           N
ATOM   2926  CA  CYS A 198       5.255   7.838  17.273  1.00 91.53           C
ATOM   2927  C   CYS A 198       4.206   6.729  17.181  1.00 91.53           C
ATOM   2928  O   CYS A 198       4.484   5.647  16.664  1.00 91.53           O
ATOM   2929  HA  CYS A 198       4.835   8.729  17.741  1.00 91.53           H
ATOM   2930  CB  CYS A 198       5.774   8.249  15.894  1.00 91.53           C
ATOM   2931 1HB  CYS A 198       6.290   9.207  15.961  1.00 91.53           H
ATOM   2932 2HB  CYS A 198       6.502   7.519  15.539  1.00 91.53           H
ATOM   2933  SG  CYS A 198       4.383   8.370  14.712  1.00 91.53           S
ATOM   2934  HN  CYS A 198       7.143   7.049  17.661  1.00 91.53           H
ATOM   2935  N   THR A 199       3.021   7.034  17.689  1.00 90.70           N
ATOM   2936  CA  THR A 199       1.927   6.078  17.666  1.00 90.70           C
ATOM   2937  C   THR A 199       0.596   6.794  17.428  1.00 90.70           C
ATOM   2938  O   THR A 199       0.546   8.023  17.394  1.00 90.70           O
ATOM   2939  HA  THR A 199       2.080   5.401  16.825  1.00 90.70           H
ATOM   2940  CB  THR A 199       1.965   5.285  18.974  1.00 90.70           C
ATOM   2941  HB  THR A 199       2.984   4.982  19.216  1.00 90.70           H
ATOM   2942  OG1 THR A 199       1.042   4.220  18.761  1.00 90.70           O
ATOM   2943  HG1 THR A 199       1.224   3.476  19.404  1.00 90.70           H
ATOM   2944  CG2 THR A 199       1.372   6.064  20.149  1.00 90.70           C
ATOM   2945 1HG2 THR A 199       0.331   6.308  19.934  1.00 90.70           H
ATOM   2946 2HG2 THR A 199       1.937   6.984  20.297  1.00 90.70           H
ATOM   2947 3HG2 THR A 199       1.423   5.456  21.052  1.00 90.70           H
ATOM   2948  HN  THR A 199       2.803   7.915  18.109  1.00 90.70           H
ATOM   2949  N   MET A 200      -0.449   5.996  17.270  1.00 92.24           N
ATOM   2950  CA  MET A 200      -1.804   6.502  17.406  1.00 92.24           C
ATOM   2951  C   MET A 200      -2.300   6.361  18.847  1.00 92.24           C
ATOM   2952  O   MET A 200      -2.145   5.306  19.460  1.00 92.24           O
ATOM   2953  HA  MET A 200      -1.753   7.556  17.134  1.00 92.24           H
ATOM   2954  CB  MET A 200      -2.735   5.730  16.469  1.00 92.24           C
ATOM   2955 1HB  MET A 200      -2.663   4.662  16.677  1.00 92.24           H
ATOM   2956 2HB  MET A 200      -3.768   6.022  16.654  1.00 92.24           H
ATOM   2957  CG  MET A 200      -2.379   5.994  15.004  1.00 92.24           C
ATOM   2958 1HG  MET A 200      -2.452   7.060  14.790  1.00 92.24           H
ATOM   2959 2HG  MET A 200      -1.347   5.700  14.813  1.00 92.24           H
ATOM   2960  SD  MET A 200      -3.479   5.082  13.935  1.00 92.24           S
ATOM   2961  CE  MET A 200      -2.989   3.413  14.336  1.00 92.24           C
ATOM   2962 1HE  MET A 200      -1.933   3.279  14.104  1.00 92.24           H
ATOM   2963 2HE  MET A 200      -3.153   3.232  15.399  1.00 92.24           H
ATOM   2964 3HE  MET A 200      -3.582   2.710  13.752  1.00 92.24           H
ATOM   2965  HN  MET A 200      -0.381   5.022  17.053  1.00 92.24           H
ATOM   2966  N   VAL A 201      -2.886   7.439  19.346  1.00 92.36           N
ATOM   2967  CA  VAL A 201      -3.545   7.402  20.640  1.00 92.36           C
ATOM   2968  C   VAL A 201      -5.018   7.779  20.470  1.00 92.36           C
ATOM   2969  O   VAL A 201      -5.336   8.775  19.822  1.00 92.36           O
ATOM   2970  HA  VAL A 201      -3.485   6.379  21.010  1.00 92.36           H
ATOM   2971  CB  VAL A 201      -2.807   8.307  21.629  1.00 92.36           C
ATOM   2972  HB  VAL A 201      -2.849   9.327  21.246  1.00 92.36           H
ATOM   2973  CG1 VAL A 201      -3.487   8.292  22.999  1.00 92.36           C
ATOM   2974 1HG1 VAL A 201      -4.513   8.646  22.900  1.00 92.36           H
ATOM   2975 2HG1 VAL A 201      -3.490   7.275  23.392  1.00 92.36           H
ATOM   2976 3HG1 VAL A 201      -2.942   8.943  23.683  1.00 92.36           H
ATOM   2977  CG2 VAL A 201      -1.334   7.908  21.743  1.00 92.36           C
ATOM   2978 1HG2 VAL A 201      -1.263   6.878  22.092  1.00 92.36           H
ATOM   2979 2HG2 VAL A 201      -0.857   7.995  20.767  1.00 92.36           H
ATOM   2980 3HG2 VAL A 201      -0.833   8.568  22.452  1.00 92.36           H
ATOM   2981  HN  VAL A 201      -2.916   8.325  18.882  1.00 92.36           H
ATOM   2982  N   TYR A 202      -5.877   6.963  21.062  1.00 90.60           N
ATOM   2983  CA  TYR A 202      -7.310   7.165  20.936  1.00 90.60           C
ATOM   2984  C   TYR A 202      -7.880   7.842  22.184  1.00 90.60           C
ATOM   2985  O   TYR A 202      -8.022   7.207  23.228  1.00 90.60           O
ATOM   2986  HA  TYR A 202      -7.485   7.807  20.072  1.00 90.60           H
ATOM   2987  CB  TYR A 202      -7.923   5.770  20.801  1.00 90.60           C
ATOM   2988 1HB  TYR A 202      -7.650   5.178  21.675  1.00 90.60           H
ATOM   2989 2HB  TYR A 202      -9.009   5.859  20.804  1.00 90.60           H
ATOM   2990  CG  TYR A 202      -7.491   5.019  19.540  1.00 90.60           C
ATOM   2991  CD1 TYR A 202      -8.127   5.263  18.340  1.00 90.60           C
ATOM   2992  HD1 TYR A 202      -8.938   5.991  18.291  1.00 90.60           H
ATOM   2993  CD2 TYR A 202      -6.465   4.098  19.603  1.00 90.60           C
ATOM   2994  HD2 TYR A 202      -5.963   3.905  20.550  1.00 90.60           H
ATOM   2995  CE1 TYR A 202      -7.721   4.557  17.153  1.00 90.60           C
ATOM   2996  HE1 TYR A 202      -8.215   4.740  16.199  1.00 90.60           H
ATOM   2997  CE2 TYR A 202      -6.059   3.392  18.415  1.00 90.60           C
ATOM   2998  HE2 TYR A 202      -5.250   2.662  18.451  1.00 90.60           H
ATOM   2999  CZ  TYR A 202      -6.707   3.656  17.249  1.00 90.60           C
ATOM   3000  OH  TYR A 202      -6.323   2.989  16.128  1.00 90.60           O
ATOM   3001  HH  TYR A 202      -5.706   2.240  16.370  1.00 90.60           H
ATOM   3002  HN  TYR A 202      -5.609   6.176  21.618  1.00 90.60           H
ATOM   3003  N   PRO A 203      -8.217   9.136  22.100  1.00 78.50           N
ATOM   3004  CA  PRO A 203      -8.749   9.854  23.261  1.00 78.50           C
ATOM   3005  C   PRO A 203     -10.138   9.374  23.649  1.00 78.50           C
ATOM   3006  O   PRO A 203     -10.756   8.598  22.921  1.00 78.50           O
ATOM   3007  HA  PRO A 203      -8.129   9.665  24.137  1.00 78.50           H
ATOM   3008  CB  PRO A 203      -8.758  11.316  22.810  1.00 78.50           C
ATOM   3009 1HB  PRO A 203      -9.583  11.869  23.259  1.00 78.50           H
ATOM   3010 2HB  PRO A 203      -7.840  11.829  23.094  1.00 78.50           H
ATOM   3011  CG  PRO A 203      -8.901  11.227  21.317  1.00 78.50           C
ATOM   3012 1HG  PRO A 203      -9.947  11.135  21.026  1.00 78.50           H
ATOM   3013 2HG  PRO A 203      -8.512  12.121  20.830  1.00 78.50           H
ATOM   3014  CD  PRO A 203      -8.120  10.009  20.917  1.00 78.50           C
ATOM   3015 1HD  PRO A 203      -8.542   9.534  20.031  1.00 78.50           H
ATOM   3016 2HD  PRO A 203      -7.084  10.256  20.683  1.00 78.50           H
ATOM   3017  N   SER A 204     -10.597   9.854  24.796  1.00 69.84           N
ATOM   3018  CA  SER A 204     -11.995   9.708  25.163  1.00 69.84           C
ATOM   3019  C   SER A 204     -12.176   8.479  26.056  1.00 69.84           C
ATOM   3020  O   SER A 204     -11.314   7.601  26.092  1.00 69.84           O
ATOM   3021  HA  SER A 204     -12.247  10.617  25.708  1.00 69.84           H
ATOM   3022  CB  SER A 204     -12.882   9.596  23.921  1.00 69.84           C
ATOM   3023 1HB  SER A 204     -13.880   9.965  24.154  1.00 69.84           H
ATOM   3024 2HB  SER A 204     -12.483  10.234  23.132  1.00 69.84           H
ATOM   3025  OG  SER A 204     -12.970   8.255  23.447  1.00 69.84           O
ATOM   3026  HG  SER A 204     -13.509   8.225  22.605  1.00 69.84           H
ATOM   3027  HN  SER A 204     -10.032  10.334  25.467  1.00 69.84           H
ATOM   3028  N   ASP A 205     -13.301   8.455  26.754  1.00 73.94           N
ATOM   3029  CA  ASP A 205     -13.636   7.318  27.595  1.00 73.94           C
ATOM   3030  C   ASP A 205     -13.898   6.096  26.712  1.00 73.94           C
ATOM   3031  O   ASP A 205     -13.818   4.961  27.178  1.00 73.94           O
ATOM   3032  HA  ASP A 205     -12.776   7.182  28.250  1.00 73.94           H
ATOM   3033  CB  ASP A 205     -14.901   7.591  28.411  1.00 73.94           C
ATOM   3034 1HB  ASP A 205     -15.715   7.874  27.744  1.00 73.94           H
ATOM   3035 2HB  ASP A 205     -15.211   6.679  28.923  1.00 73.94           H
ATOM   3036  CG  ASP A 205     -14.663   8.702  29.436  1.00 73.94           C
ATOM   3037  OD1 ASP A 205     -13.592   8.661  30.078  1.00 73.94           O
ATOM   3038  OD2 ASP A 205     -15.559   9.566  29.553  1.00 73.94           O
ATOM   3039  HN  ASP A 205     -13.976   9.193  26.753  1.00 73.94           H
ATOM   3040  N   GLU A 206     -14.205   6.371  25.453  1.00 84.51           N
ATOM   3041  CA  GLU A 206     -14.544   5.312  24.517  1.00 84.51           C
ATOM   3042  C   GLU A 206     -13.366   5.032  23.582  1.00 84.51           C
ATOM   3043  O   GLU A 206     -13.560   4.630  22.436  1.00 84.51           O
ATOM   3044  HA  GLU A 206     -14.745   4.435  25.132  1.00 84.51           H
ATOM   3045  CB  GLU A 206     -15.803   5.665  23.722  1.00 84.51           C
ATOM   3046 1HB  GLU A 206     -15.655   6.610  23.199  1.00 84.51           H
ATOM   3047 2HB  GLU A 206     -16.061   4.840  23.058  1.00 84.51           H
ATOM   3048  CG  GLU A 206     -17.002   5.860  24.652  1.00 84.51           C
ATOM   3049 1HG  GLU A 206     -16.821   5.347  25.597  1.00 84.51           H
ATOM   3050 2HG  GLU A 206     -17.121   6.919  24.882  1.00 84.51           H
ATOM   3051  CD  GLU A 206     -18.285   5.324  24.013  1.00 84.51           C
ATOM   3052  OE1 GLU A 206     -19.116   4.784  24.775  1.00 84.51           O
ATOM   3053  OE2 GLU A 206     -18.405   5.466  22.777  1.00 84.51           O
ATOM   3054  HN  GLU A 206     -14.225   7.295  25.071  1.00 84.51           H
ATOM   3055  N   SER A 207     -12.170   5.257  24.106  1.00 89.68           N
ATOM   3056  CA  SER A 207     -10.962   5.076  23.319  1.00 89.68           C
ATOM   3057  C   SER A 207     -10.933   3.668  22.721  1.00 89.68           C
ATOM   3058  O   SER A 207     -10.461   3.475  21.602  1.00 89.68           O
ATOM   3059  HA  SER A 207     -11.017   5.826  22.530  1.00 89.68           H
ATOM   3060  CB  SER A 207      -9.711   5.319  24.166  1.00 89.68           C
ATOM   3061 1HB  SER A 207      -8.827   5.030  23.597  1.00 89.68           H
ATOM   3062 2HB  SER A 207      -9.619   6.384  24.379  1.00 89.68           H
ATOM   3063  OG  SER A 207      -9.746   4.591  25.390  1.00 89.68           O
ATOM   3064  HG  SER A 207      -9.014   4.905  25.996  1.00 89.68           H
ATOM   3065  HN  SER A 207     -12.020   5.556  25.048  1.00 89.68           H
ATOM   3066  N   THR A 208     -11.444   2.721  23.494  1.00 90.16           N
ATOM   3067  CA  THR A 208     -11.458   1.332  23.066  1.00 90.16           C
ATOM   3068  C   THR A 208     -12.343   1.164  21.829  1.00 90.16           C
ATOM   3069  O   THR A 208     -11.925   0.563  20.840  1.00 90.16           O
ATOM   3070  HA  THR A 208     -10.445   1.052  22.775  1.00 90.16           H
ATOM   3071  CB  THR A 208     -11.904   0.476  24.253  1.00 90.16           C
ATOM   3072  HB  THR A 208     -11.909  -0.582  23.990  1.00 90.16           H
ATOM   3073  OG1 THR A 208     -13.167   1.024  24.621  1.00 90.16           O
ATOM   3074  HG1 THR A 208     -13.673   0.370  25.183  1.00 90.16           H
ATOM   3075  CG2 THR A 208     -11.030   0.690  25.490  1.00 90.16           C
ATOM   3076 1HG2 THR A 208     -11.080   1.736  25.794  1.00 90.16           H
ATOM   3077 2HG2 THR A 208      -9.999   0.428  25.256  1.00 90.16           H
ATOM   3078 3HG2 THR A 208     -11.390   0.059  26.303  1.00 90.16           H
ATOM   3079  HN  THR A 208     -11.843   2.889  24.395  1.00 90.16           H
ATOM   3080  N   LYS A 209     -13.548   1.706  21.925  1.00 91.63           N
ATOM   3081  CA  LYS A 209     -14.498   1.615  20.829  1.00 91.63           C
ATOM   3082  C   LYS A 209     -13.889   2.250  19.577  1.00 91.63           C
ATOM   3083  O   LYS A 209     -14.026   1.717  18.477  1.00 91.63           O
ATOM   3084  HA  LYS A 209     -14.669   0.557  20.632  1.00 91.63           H
ATOM   3085  CB  LYS A 209     -15.843   2.223  21.235  1.00 91.63           C
ATOM   3086 1HB  LYS A 209     -15.688   3.229  21.626  1.00 91.63           H
ATOM   3087 2HB  LYS A 209     -16.482   2.318  20.357  1.00 91.63           H
ATOM   3088  CG  LYS A 209     -16.539   1.361  22.289  1.00 91.63           C
ATOM   3089 1HG  LYS A 209     -16.672   0.349  21.906  1.00 91.63           H
ATOM   3090 2HG  LYS A 209     -15.909   1.285  23.176  1.00 91.63           H
ATOM   3091  CD  LYS A 209     -17.898   1.951  22.671  1.00 91.63           C
ATOM   3092 1HD  LYS A 209     -17.773   2.988  22.982  1.00 91.63           H
ATOM   3093 2HD  LYS A 209     -18.553   1.957  21.800  1.00 91.63           H
ATOM   3094  CE  LYS A 209     -18.547   1.148  23.799  1.00 91.63           C
ATOM   3095 1HE  LYS A 209     -18.778   0.141  23.451  1.00 91.63           H
ATOM   3096 2HE  LYS A 209     -17.848   1.046  24.630  1.00 91.63           H
ATOM   3097  NZ  LYS A 209     -19.784   1.814  24.264  1.00 91.63           N
ATOM   3098 1HZ  LYS A 209     -20.256   1.220  24.937  1.00 91.63           H
ATOM   3099 2HZ  LYS A 209     -19.548   2.698  24.702  1.00 91.63           H
ATOM   3100 3HZ  LYS A 209     -20.396   1.982  23.473  1.00 91.63           H
ATOM   3101  HN  LYS A 209     -13.877   2.198  22.730  1.00 91.63           H
ATOM   3102  N   LEU A 210     -13.229   3.379  19.787  1.00 92.34           N
ATOM   3103  CA  LEU A 210     -12.670   4.136  18.679  1.00 92.34           C
ATOM   3104  C   LEU A 210     -11.606   3.292  17.976  1.00 92.34           C
ATOM   3105  O   LEU A 210     -11.586   3.208  16.749  1.00 92.34           O
ATOM   3106  HA  LEU A 210     -13.479   4.329  17.975  1.00 92.34           H
ATOM   3107  CB  LEU A 210     -12.157   5.494  19.163  1.00 92.34           C
ATOM   3108 1HB  LEU A 210     -12.945   5.972  19.744  1.00 92.34           H
ATOM   3109 2HB  LEU A 210     -11.320   5.323  19.841  1.00 92.34           H
ATOM   3110  CG  LEU A 210     -11.704   6.467  18.073  1.00 92.34           C
ATOM   3111  HG  LEU A 210     -10.918   5.986  17.491  1.00 92.34           H
ATOM   3112  CD1 LEU A 210     -12.850   6.783  17.110  1.00 92.34           C
ATOM   3113 1HD1 LEU A 210     -13.191   5.862  16.636  1.00 92.34           H
ATOM   3114 2HD1 LEU A 210     -13.674   7.235  17.661  1.00 92.34           H
ATOM   3115 3HD1 LEU A 210     -12.501   7.477  16.345  1.00 92.34           H
ATOM   3116  CD2 LEU A 210     -11.103   7.734  18.684  1.00 92.34           C
ATOM   3117 1HD2 LEU A 210     -11.850   8.228  19.305  1.00 92.34           H
ATOM   3118 2HD2 LEU A 210     -10.241   7.469  19.296  1.00 92.34           H
ATOM   3119 3HD2 LEU A 210     -10.789   8.408  17.887  1.00 92.34           H
ATOM   3120  HN  LEU A 210     -13.074   3.777  20.691  1.00 92.34           H
ATOM   3121  N   LYS A 211     -10.747   2.686  18.783  1.00 93.05           N
ATOM   3122  CA  LYS A 211      -9.697   1.833  18.254  1.00 93.05           C
ATOM   3123  C   LYS A 211     -10.324   0.721  17.412  1.00 93.05           C
ATOM   3124  O   LYS A 211      -9.923   0.500  16.270  1.00 93.05           O
ATOM   3125  HA  LYS A 211      -9.073   2.448  17.605  1.00 93.05           H
ATOM   3126  CB  LYS A 211      -8.804   1.319  19.385  1.00 93.05           C
ATOM   3127 1HB  LYS A 211      -8.329   2.160  19.890  1.00 93.05           H
ATOM   3128 2HB  LYS A 211      -9.412   0.804  20.128  1.00 93.05           H
ATOM   3129  CG  LYS A 211      -7.731   0.369  18.848  1.00 93.05           C
ATOM   3130 1HG  LYS A 211      -8.196  -0.561  18.520  1.00 93.05           H
ATOM   3131 2HG  LYS A 211      -7.252   0.812  17.975  1.00 93.05           H
ATOM   3132  CD  LYS A 211      -6.678   0.070  19.917  1.00 93.05           C
ATOM   3133 1HD  LYS A 211      -6.261   1.005  20.292  1.00 93.05           H
ATOM   3134 2HD  LYS A 211      -7.147  -0.432  20.764  1.00 93.05           H
ATOM   3135  CE  LYS A 211      -5.558  -0.806  19.354  1.00 93.05           C
ATOM   3136 1HE  LYS A 211      -5.948  -1.795  19.113  1.00 93.05           H
ATOM   3137 2HE  LYS A 211      -5.185  -0.376  18.424  1.00 93.05           H
ATOM   3138  NZ  LYS A 211      -4.453  -0.926  20.330  1.00 93.05           N
ATOM   3139 1HZ  LYS A 211      -3.621  -1.264  19.860  1.00 93.05           H
ATOM   3140 2HZ  LYS A 211      -4.264  -0.018  20.740  1.00 93.05           H
ATOM   3141 3HZ  LYS A 211      -4.716  -1.578  21.061  1.00 93.05           H
ATOM   3142  HN  LYS A 211     -10.761   2.771  19.779  1.00 93.05           H
ATOM   3143  N   SER A 212     -11.299   0.050  18.007  1.00 92.78           N
ATOM   3144  CA  SER A 212     -11.934  -1.084  17.357  1.00 92.78           C
ATOM   3145  C   SER A 212     -12.536  -0.649  16.019  1.00 92.78           C
ATOM   3146  O   SER A 212     -12.438  -1.370  15.027  1.00 92.78           O
ATOM   3147  HA  SER A 212     -11.136  -1.810  17.199  1.00 92.78           H
ATOM   3148  CB  SER A 212     -13.013  -1.698  18.250  1.00 92.78           C
ATOM   3149 1HB  SER A 212     -13.811  -0.972  18.407  1.00 92.78           H
ATOM   3150 2HB  SER A 212     -13.458  -2.555  17.744  1.00 92.78           H
ATOM   3151  OG  SER A 212     -12.492  -2.110  19.511  1.00 92.78           O
ATOM   3152  HG  SER A 212     -12.521  -1.349  20.158  1.00 92.78           H
ATOM   3153  HN  SER A 212     -11.655   0.269  18.916  1.00 92.78           H
ATOM   3154  N   ALA A 213     -13.146   0.527  16.035  1.00 93.33           N
ATOM   3155  CA  ALA A 213     -13.811   1.041  14.850  1.00 93.33           C
ATOM   3156  C   ALA A 213     -12.767   1.333  13.770  1.00 93.33           C
ATOM   3157  O   ALA A 213     -12.942   0.953  12.614  1.00 93.33           O
ATOM   3158  HA  ALA A 213     -14.489   0.268  14.488  1.00 93.33           H
ATOM   3159  CB  ALA A 213     -14.629   2.280  15.221  1.00 93.33           C
ATOM   3160 1HB  ALA A 213     -15.375   2.012  15.969  1.00 93.33           H
ATOM   3161 2HB  ALA A 213     -13.967   3.045  15.626  1.00 93.33           H
ATOM   3162 3HB  ALA A 213     -15.128   2.665  14.331  1.00 93.33           H
ATOM   3163  HN  ALA A 213     -13.190   1.123  16.837  1.00 93.33           H
ATOM   3164  N   VAL A 214     -11.705   2.006  14.187  1.00 92.72           N
ATOM   3165  CA  VAL A 214     -10.664   2.411  13.257  1.00 92.72           C
ATOM   3166  C   VAL A 214      -9.990   1.164  12.679  1.00 92.72           C
ATOM   3167  O   VAL A 214      -9.665   1.124  11.494  1.00 92.72           O
ATOM   3168  HA  VAL A 214     -11.142   2.959  12.446  1.00 92.72           H
ATOM   3169  CB  VAL A 214      -9.680   3.354  13.952  1.00 92.72           C
ATOM   3170  HB  VAL A 214      -9.380   2.893  14.893  1.00 92.72           H
ATOM   3171  CG1 VAL A 214      -8.421   3.554  13.105  1.00 92.72           C
ATOM   3172 1HG1 VAL A 214      -7.932   2.593  12.949  1.00 92.72           H
ATOM   3173 2HG1 VAL A 214      -8.696   3.983  12.141  1.00 92.72           H
ATOM   3174 3HG1 VAL A 214      -7.739   4.229  13.622  1.00 92.72           H
ATOM   3175  CG2 VAL A 214     -10.342   4.695  14.275  1.00 92.72           C
ATOM   3176 1HG2 VAL A 214     -10.683   5.164  13.352  1.00 92.72           H
ATOM   3177 2HG2 VAL A 214     -11.193   4.530  14.935  1.00 92.72           H
ATOM   3178 3HG2 VAL A 214      -9.620   5.347  14.768  1.00 92.72           H
ATOM   3179  HN  VAL A 214     -11.550   2.274  15.138  1.00 92.72           H
ATOM   3180  N   LEU A 215      -9.800   0.179  13.544  1.00 93.07           N
ATOM   3181  CA  LEU A 215      -9.170  -1.065  13.134  1.00 93.07           C
ATOM   3182  C   LEU A 215     -10.070  -1.779  12.124  1.00 93.07           C
ATOM   3183  O   LEU A 215      -9.590  -2.294  11.115  1.00 93.07           O
ATOM   3184  HA  LEU A 215      -8.232  -0.809  12.641  1.00 93.07           H
ATOM   3185  CB  LEU A 215      -8.821  -1.917  14.356  1.00 93.07           C
ATOM   3186 1HB  LEU A 215      -9.642  -1.846  15.070  1.00 93.07           H
ATOM   3187 2HB  LEU A 215      -8.761  -2.959  14.043  1.00 93.07           H
ATOM   3188  CG  LEU A 215      -7.522  -1.554  15.078  1.00 93.07           C
ATOM   3189  HG  LEU A 215      -7.533  -0.484  15.284  1.00 93.07           H
ATOM   3190  CD1 LEU A 215      -7.424  -2.273  16.425  1.00 93.07           C
ATOM   3191 1HD1 LEU A 215      -8.265  -1.983  17.054  1.00 93.07           H
ATOM   3192 2HD1 LEU A 215      -7.445  -3.351  16.264  1.00 93.07           H
ATOM   3193 3HD1 LEU A 215      -6.491  -1.998  16.917  1.00 93.07           H
ATOM   3194  CD2 LEU A 215      -6.306  -1.831  14.191  1.00 93.07           C
ATOM   3195 1HD2 LEU A 215      -6.279  -2.889  13.932  1.00 93.07           H
ATOM   3196 2HD2 LEU A 215      -6.378  -1.236  13.280  1.00 93.07           H
ATOM   3197 3HD2 LEU A 215      -5.396  -1.564  14.728  1.00 93.07           H
ATOM   3198  HN  LEU A 215     -10.068   0.220  14.506  1.00 93.07           H
ATOM   3199  N   THR A 216     -11.359  -1.787  12.429  1.00 93.68           N
ATOM   3200  CA  THR A 216     -12.329  -2.439  11.566  1.00 93.68           C
ATOM   3201  C   THR A 216     -12.291  -1.827  10.164  1.00 93.68           C
ATOM   3202  O   THR A 216     -12.309  -2.547   9.167  1.00 93.68           O
ATOM   3203  HA  THR A 216     -12.049  -3.487  11.464  1.00 93.68           H
ATOM   3204  CB  THR A 216     -13.701  -2.339  12.236  1.00 93.68           C
ATOM   3205  HB  THR A 216     -14.009  -1.299  12.339  1.00 93.68           H
ATOM   3206  OG1 THR A 216     -13.544  -3.059  13.456  1.00 93.68           O
ATOM   3207  HG1 THR A 216     -13.419  -2.421  14.216  1.00 93.68           H
ATOM   3208  CG2 THR A 216     -14.779  -3.118  11.480  1.00 93.68           C
ATOM   3209 1HG2 THR A 216     -14.503  -4.171  11.435  1.00 93.68           H
ATOM   3210 2HG2 THR A 216     -14.871  -2.723  10.468  1.00 93.68           H
ATOM   3211 3HG2 THR A 216     -15.733  -3.014  11.998  1.00 93.68           H
ATOM   3212  HN  THR A 216     -11.742  -1.360  13.248  1.00 93.68           H
ATOM   3213  N   LEU A 217     -12.240  -0.503  10.133  1.00 91.56           N
ATOM   3214  CA  LEU A 217     -12.195   0.214   8.870  1.00 91.56           C
ATOM   3215  C   LEU A 217     -10.952  -0.215   8.088  1.00 91.56           C
ATOM   3216  O   LEU A 217     -11.011  -0.401   6.874  1.00 91.56           O
ATOM   3217  HA  LEU A 217     -13.078  -0.073   8.299  1.00 91.56           H
ATOM   3218  CB  LEU A 217     -12.281   1.723   9.107  1.00 91.56           C
ATOM   3219 1HB  LEU A 217     -13.188   1.931   9.676  1.00 91.56           H
ATOM   3220 2HB  LEU A 217     -11.438   2.022   9.731  1.00 91.56           H
ATOM   3221  CG  LEU A 217     -12.287   2.600   7.854  1.00 91.56           C
ATOM   3222  HG  LEU A 217     -11.418   2.340   7.251  1.00 91.56           H
ATOM   3223  CD1 LEU A 217     -13.527   2.328   7.000  1.00 91.56           C
ATOM   3224 1HD1 LEU A 217     -13.536   1.282   6.695  1.00 91.56           H
ATOM   3225 2HD1 LEU A 217     -14.424   2.543   7.582  1.00 91.56           H
ATOM   3226 3HD1 LEU A 217     -13.507   2.964   6.116  1.00 91.56           H
ATOM   3227  CD2 LEU A 217     -12.157   4.080   8.219  1.00 91.56           C
ATOM   3228 1HD2 LEU A 217     -12.993   4.373   8.855  1.00 91.56           H
ATOM   3229 2HD2 LEU A 217     -11.221   4.242   8.754  1.00 91.56           H
ATOM   3230 3HD2 LEU A 217     -12.164   4.681   7.310  1.00 91.56           H
ATOM   3231  HN  LEU A 217     -12.229   0.076  10.948  1.00 91.56           H
ATOM   3232  N   LYS A 218      -9.855  -0.360   8.817  1.00 89.89           N
ATOM   3233  CA  LYS A 218      -8.592  -0.734   8.203  1.00 89.89           C
ATOM   3234  C   LYS A 218      -8.720  -2.131   7.593  1.00 89.89           C
ATOM   3235  O   LYS A 218      -8.172  -2.398   6.524  1.00 89.89           O
ATOM   3236  HA  LYS A 218      -8.397  -0.023   7.400  1.00 89.89           H
ATOM   3237  CB  LYS A 218      -7.447  -0.605   9.210  1.00 89.89           C
ATOM   3238 1HB  LYS A 218      -7.726  -1.088  10.146  1.00 89.89           H
ATOM   3239 2HB  LYS A 218      -6.567  -1.125   8.833  1.00 89.89           H
ATOM   3240  CG  LYS A 218      -7.108   0.864   9.469  1.00 89.89           C
ATOM   3241 1HG  LYS A 218      -6.697   1.311   8.564  1.00 89.89           H
ATOM   3242 2HG  LYS A 218      -8.017   1.414   9.712  1.00 89.89           H
ATOM   3243  CD  LYS A 218      -6.101   1.000  10.614  1.00 89.89           C
ATOM   3244 1HD  LYS A 218      -6.420   0.389  11.458  1.00 89.89           H
ATOM   3245 2HD  LYS A 218      -5.130   0.623  10.295  1.00 89.89           H
ATOM   3246  CE  LYS A 218      -5.968   2.459  11.055  1.00 89.89           C
ATOM   3247 1HE  LYS A 218      -6.125   3.120  10.202  1.00 89.89           H
ATOM   3248 2HE  LYS A 218      -6.740   2.696  11.787  1.00 89.89           H
ATOM   3249  NZ  LYS A 218      -4.631   2.703  11.640  1.00 89.89           N
ATOM   3250 1HZ  LYS A 218      -4.665   3.528  12.229  1.00 89.89           H
ATOM   3251 2HZ  LYS A 218      -4.354   1.902  12.196  1.00 89.89           H
ATOM   3252 3HZ  LYS A 218      -3.957   2.847  10.896  1.00 89.89           H
ATOM   3253  HN  LYS A 218      -9.820  -0.228   9.808  1.00 89.89           H
ATOM   3254  N   VAL A 219      -9.447  -2.985   8.298  1.00 90.63           N
ATOM   3255  CA  VAL A 219      -9.611  -4.363   7.866  1.00 90.63           C
ATOM   3256  C   VAL A 219     -10.490  -4.399   6.614  1.00 90.63           C
ATOM   3257  O   VAL A 219     -10.192  -5.119   5.662  1.00 90.63           O
ATOM   3258  HA  VAL A 219      -8.623  -4.748   7.612  1.00 90.63           H
ATOM   3259  CB  VAL A 219     -10.168  -5.208   9.012  1.00 90.63           C
ATOM   3260  HB  VAL A 219     -11.060  -4.710   9.393  1.00 90.63           H
ATOM   3261  CG1 VAL A 219     -10.580  -6.597   8.520  1.00 90.63           C
ATOM   3262 1HG1 VAL A 219     -11.348  -6.498   7.753  1.00 90.63           H
ATOM   3263 2HG1 VAL A 219      -9.712  -7.106   8.101  1.00 90.63           H
ATOM   3264 3HG1 VAL A 219     -10.972  -7.177   9.355  1.00 90.63           H
ATOM   3265  CG2 VAL A 219      -9.160  -5.309  10.159  1.00 90.63           C
ATOM   3266 1HG2 VAL A 219      -8.243  -5.773   9.797  1.00 90.63           H
ATOM   3267 2HG2 VAL A 219      -8.938  -4.311  10.537  1.00 90.63           H
ATOM   3268 3HG2 VAL A 219      -9.582  -5.916  10.961  1.00 90.63           H
ATOM   3269  HN  VAL A 219      -9.918  -2.750   9.148  1.00 90.63           H
ATOM   3270  N   ILE A 220     -11.556  -3.614   6.655  1.00 90.96           N
ATOM   3271  CA  ILE A 220     -12.499  -3.573   5.551  1.00 90.96           C
ATOM   3272  C   ILE A 220     -11.777  -3.102   4.287  1.00 90.96           C
ATOM   3273  O   ILE A 220     -11.889  -3.729   3.234  1.00 90.96           O
ATOM   3274  HA  ILE A 220     -12.854  -4.590   5.387  1.00 90.96           H
ATOM   3275  CB  ILE A 220     -13.716  -2.721   5.917  1.00 90.96           C
ATOM   3276  HB  ILE A 220     -13.362  -1.793   6.365  1.00 90.96           H
ATOM   3277  CG1 ILE A 220     -14.584  -3.425   6.962  1.00 90.96           C
ATOM   3278 1HG1 ILE A 220     -15.059  -4.299   6.517  1.00 90.96           H
ATOM   3279 2HG1 ILE A 220     -13.956  -3.785   7.778  1.00 90.96           H
ATOM   3280  CG2 ILE A 220     -14.517  -2.344   4.669  1.00 90.96           C
ATOM   3281 1HG2 ILE A 220     -13.883  -1.773   3.989  1.00 90.96           H
ATOM   3282 2HG2 ILE A 220     -14.861  -3.250   4.170  1.00 90.96           H
ATOM   3283 3HG2 ILE A 220     -15.376  -1.739   4.957  1.00 90.96           H
ATOM   3284  CD1 ILE A 220     -15.654  -2.481   7.513  1.00 90.96           C
ATOM   3285 1HD1 ILE A 220     -15.174  -1.620   7.979  1.00 90.96           H
ATOM   3286 2HD1 ILE A 220     -16.294  -2.143   6.698  1.00 90.96           H
ATOM   3287 3HD1 ILE A 220     -16.256  -3.007   8.254  1.00 90.96           H
ATOM   3288  HN  ILE A 220     -11.779  -3.014   7.424  1.00 90.96           H
ATOM   3289  N   LEU A 221     -11.052  -2.002   4.432  1.00 86.30           N
ATOM   3290  CA  LEU A 221     -10.416  -1.369   3.290  1.00 86.30           C
ATOM   3291  C   LEU A 221      -9.111  -2.101   2.968  1.00 86.30           C
ATOM   3292  O   LEU A 221      -8.628  -2.047   1.838  1.00 86.30           O
ATOM   3293  HA  LEU A 221     -11.090  -1.475   2.440  1.00 86.30           H
ATOM   3294  CB  LEU A 221     -10.235   0.129   3.540  1.00 86.30           C
ATOM   3295 1HB  LEU A 221      -9.579   0.257   4.402  1.00 86.30           H
ATOM   3296 2HB  LEU A 221      -9.720   0.561   2.682  1.00 86.30           H
ATOM   3297  CG  LEU A 221     -11.516   0.928   3.786  1.00 86.30           C
ATOM   3298  HG  LEU A 221     -12.077   0.437   4.582  1.00 86.30           H
ATOM   3299  CD1 LEU A 221     -11.196   2.345   4.267  1.00 86.30           C
ATOM   3300 1HD1 LEU A 221     -10.631   2.294   5.198  1.00 86.30           H
ATOM   3301 2HD1 LEU A 221     -10.603   2.859   3.511  1.00 86.30           H
ATOM   3302 3HD1 LEU A 221     -12.124   2.890   4.434  1.00 86.30           H
ATOM   3303  CD2 LEU A 221     -12.407   0.932   2.543  1.00 86.30           C
ATOM   3304 1HD2 LEU A 221     -11.867   1.385   1.711  1.00 86.30           H
ATOM   3305 2HD2 LEU A 221     -12.677  -0.092   2.286  1.00 86.30           H
ATOM   3306 3HD2 LEU A 221     -13.311   1.507   2.745  1.00 86.30           H
ATOM   3307  HN  LEU A 221     -10.898  -1.547   5.309  1.00 86.30           H
ATOM   3308  N   GLY A 222      -8.578  -2.768   3.981  1.00 83.10           N
ATOM   3309  CA  GLY A 222      -7.273  -3.394   3.862  1.00 83.10           C
ATOM   3310  C   GLY A 222      -7.387  -4.784   3.232  1.00 83.10           C
ATOM   3311  O   GLY A 222      -6.526  -5.188   2.452  1.00 83.10           O
ATOM   3312 1HA  GLY A 222      -6.620  -2.768   3.254  1.00 83.10           H
ATOM   3313 2HA  GLY A 222      -6.812  -3.473   4.846  1.00 83.10           H
ATOM   3314  HN  GLY A 222      -9.023  -2.884   4.870  1.00 83.10           H
ATOM   3315  N   PHE A 223      -8.456  -5.477   3.595  1.00 85.62           N
ATOM   3316  CA  PHE A 223      -8.574  -6.890   3.279  1.00 85.62           C
ATOM   3317  C   PHE A 223      -9.720  -7.138   2.296  1.00 85.62           C
ATOM   3318  O   PHE A 223      -9.494  -7.599   1.178  1.00 85.62           O
ATOM   3319  HA  PHE A 223      -7.634  -7.200   2.824  1.00 85.62           H
ATOM   3320  CB  PHE A 223      -8.877  -7.618   4.591  1.00 85.62           C
ATOM   3321 1HB  PHE A 223      -8.134  -7.329   5.335  1.00 85.62           H
ATOM   3322 2HB  PHE A 223      -9.846  -7.286   4.963  1.00 85.62           H
ATOM   3323  CG  PHE A 223      -8.889  -9.143   4.468  1.00 85.62           C
ATOM   3324  CD1 PHE A 223     -10.069  -9.819   4.502  1.00 85.62           C
ATOM   3325  HD1 PHE A 223     -11.006  -9.274   4.616  1.00 85.62           H
ATOM   3326  CD2 PHE A 223      -7.720  -9.823   4.325  1.00 85.62           C
ATOM   3327  HD2 PHE A 223      -6.774  -9.281   4.298  1.00 85.62           H
ATOM   3328  CE1 PHE A 223     -10.080 -11.234   4.387  1.00 85.62           C
ATOM   3329  HE1 PHE A 223     -11.025 -11.776   4.415  1.00 85.62           H
ATOM   3330  CE2 PHE A 223      -7.731 -11.238   4.211  1.00 85.62           C
ATOM   3331  HE2 PHE A 223      -6.794 -11.783   4.096  1.00 85.62           H
ATOM   3332  CZ  PHE A 223      -8.911 -11.914   4.244  1.00 85.62           C
ATOM   3333  HZ  PHE A 223      -8.919 -13.000   4.157  1.00 85.62           H
ATOM   3334  HN  PHE A 223      -9.230  -5.089   4.095  1.00 85.62           H
ATOM   3335  N   PHE A 224     -10.924  -6.820   2.748  1.00 88.18           N
ATOM   3336  CA  PHE A 224     -12.123  -7.241   2.043  1.00 88.18           C
ATOM   3337  C   PHE A 224     -12.234  -6.544   0.686  1.00 88.18           C
ATOM   3338  O   PHE A 224     -12.552  -7.179  -0.319  1.00 88.18           O
ATOM   3339  HA  PHE A 224     -12.048  -8.318   1.891  1.00 88.18           H
ATOM   3340  CB  PHE A 224     -13.317  -6.837   2.910  1.00 88.18           C
ATOM   3341 1HB  PHE A 224     -13.169  -5.815   3.260  1.00 88.18           H
ATOM   3342 2HB  PHE A 224     -14.216  -6.836   2.294  1.00 88.18           H
ATOM   3343  CG  PHE A 224     -13.545  -7.747   4.118  1.00 88.18           C
ATOM   3344  CD1 PHE A 224     -14.144  -8.958   3.954  1.00 88.18           C
ATOM   3345  HD1 PHE A 224     -14.460  -9.279   2.962  1.00 88.18           H
ATOM   3346  CD2 PHE A 224     -13.150  -7.346   5.356  1.00 88.18           C
ATOM   3347  HD2 PHE A 224     -12.671  -6.376   5.487  1.00 88.18           H
ATOM   3348  CE1 PHE A 224     -14.355  -9.803   5.076  1.00 88.18           C
ATOM   3349  HE1 PHE A 224     -14.835 -10.772   4.944  1.00 88.18           H
ATOM   3350  CE2 PHE A 224     -13.362  -8.191   6.477  1.00 88.18           C
ATOM   3351  HE2 PHE A 224     -13.045  -7.870   7.470  1.00 88.18           H
ATOM   3352  CZ  PHE A 224     -13.960  -9.401   6.314  1.00 88.18           C
ATOM   3353  HZ  PHE A 224     -14.123 -10.050   7.174  1.00 88.18           H
ATOM   3354  HN  PHE A 224     -11.087  -6.287   3.578  1.00 88.18           H
ATOM   3355  N   LEU A 225     -11.966  -5.246   0.699  1.00 83.76           N
ATOM   3356  CA  LEU A 225     -12.080  -4.446  -0.508  1.00 83.76           C
ATOM   3357  C   LEU A 225     -11.117  -4.987  -1.567  1.00 83.76           C
ATOM   3358  O   LEU A 225     -11.526  -5.291  -2.686  1.00 83.76           O
ATOM   3359  HA  LEU A 225     -13.099  -4.557  -0.879  1.00 83.76           H
ATOM   3360  CB  LEU A 225     -11.874  -2.964  -0.190  1.00 83.76           C
ATOM   3361 1HB  LEU A 225     -12.666  -2.644   0.488  1.00 83.76           H
ATOM   3362 2HB  LEU A 225     -10.932  -2.856   0.348  1.00 83.76           H
ATOM   3363  CG  LEU A 225     -11.855  -2.016  -1.391  1.00 83.76           C
ATOM   3364  HG  LEU A 225     -11.153  -2.409  -2.126  1.00 83.76           H
ATOM   3365  CD1 LEU A 225     -13.228  -1.957  -2.064  1.00 83.76           C
ATOM   3366 1HD1 LEU A 225     -13.506  -2.953  -2.409  1.00 83.76           H
ATOM   3367 2HD1 LEU A 225     -13.969  -1.600  -1.349  1.00 83.76           H
ATOM   3368 3HD1 LEU A 225     -13.187  -1.277  -2.914  1.00 83.76           H
ATOM   3369  CD2 LEU A 225     -11.355  -0.628  -0.986  1.00 83.76           C
ATOM   3370 1HD2 LEU A 225     -12.014  -0.212  -0.223  1.00 83.76           H
ATOM   3371 2HD2 LEU A 225     -10.344  -0.707  -0.588  1.00 83.76           H
ATOM   3372 3HD2 LEU A 225     -11.352   0.026  -1.858  1.00 83.76           H
ATOM   3373  HN  LEU A 225     -11.677  -4.743   1.514  1.00 83.76           H
ATOM   3374  N   PRO A 226      -9.825  -5.118  -1.234  1.00 82.49           N
ATOM   3375  CA  PRO A 226      -8.864  -5.716  -2.163  1.00 82.49           C
ATOM   3376  C   PRO A 226      -9.317  -7.078  -2.664  1.00 82.49           C
ATOM   3377  O   PRO A 226      -9.211  -7.373  -3.853  1.00 82.49           O
ATOM   3378  HA  PRO A 226      -8.773  -5.100  -3.058  1.00 82.49           H
ATOM   3379  CB  PRO A 226      -7.577  -5.813  -1.341  1.00 82.49           C
ATOM   3380 1HB  PRO A 226      -7.493  -6.777  -0.839  1.00 82.49           H
ATOM   3381 2HB  PRO A 226      -6.692  -5.702  -1.967  1.00 82.49           H
ATOM   3382  CG  PRO A 226      -7.709  -4.668  -0.343  1.00 82.49           C
ATOM   3383 1HG  PRO A 226      -7.064  -4.810   0.524  1.00 82.49           H
ATOM   3384 2HG  PRO A 226      -7.424  -3.713  -0.784  1.00 82.49           H
ATOM   3385  CD  PRO A 226      -9.182  -4.709   0.028  1.00 82.49           C
ATOM   3386 1HD  PRO A 226      -9.379  -5.425   0.827  1.00 82.49           H
ATOM   3387 2HD  PRO A 226      -9.539  -3.741   0.377  1.00 82.49           H
ATOM   3388  N   PHE A 227      -9.814  -7.880  -1.733  1.00 86.45           N
ATOM   3389  CA  PHE A 227     -10.210  -9.241  -2.051  1.00 86.45           C
ATOM   3390  C   PHE A 227     -11.337  -9.257  -3.086  1.00 86.45           C
ATOM   3391  O   PHE A 227     -11.296 -10.029  -4.042  1.00 86.45           O
ATOM   3392  HA  PHE A 227      -9.335  -9.744  -2.463  1.00 86.45           H
ATOM   3393  CB  PHE A 227     -10.715  -9.875  -0.754  1.00 86.45           C
ATOM   3394 1HB  PHE A 227      -9.928  -9.818  -0.003  1.00 86.45           H
ATOM   3395 2HB  PHE A 227     -11.556  -9.291  -0.379  1.00 86.45           H
ATOM   3396  CG  PHE A 227     -11.154 -11.333  -0.903  1.00 86.45           C
ATOM   3397  CD1 PHE A 227     -12.473 -11.637  -1.036  1.00 86.45           C
ATOM   3398  HD1 PHE A 227     -13.218 -10.841  -1.036  1.00 86.45           H
ATOM   3399  CD2 PHE A 227     -10.224 -12.326  -0.903  1.00 86.45           C
ATOM   3400  HD2 PHE A 227      -9.167 -12.083  -0.796  1.00 86.45           H
ATOM   3401  CE1 PHE A 227     -12.879 -12.990  -1.175  1.00 86.45           C
ATOM   3402  HE1 PHE A 227     -13.937 -13.233  -1.281  1.00 86.45           H
ATOM   3403  CE2 PHE A 227     -10.631 -13.680  -1.042  1.00 86.45           C
ATOM   3404  HE2 PHE A 227      -9.886 -14.475  -1.042  1.00 86.45           H
ATOM   3405  CZ  PHE A 227     -11.950 -13.983  -1.175  1.00 86.45           C
ATOM   3406  HZ  PHE A 227     -12.262 -15.022  -1.281  1.00 86.45           H
ATOM   3407  HN  PHE A 227      -9.948  -7.613  -0.779  1.00 86.45           H
ATOM   3408  N   VAL A 228     -12.318  -8.395  -2.859  1.00 86.81           N
ATOM   3409  CA  VAL A 228     -13.435  -8.273  -3.779  1.00 86.81           C
ATOM   3410  C   VAL A 228     -12.917  -7.829  -5.148  1.00 86.81           C
ATOM   3411  O   VAL A 228     -13.348  -8.346  -6.177  1.00 86.81           O
ATOM   3412  HA  VAL A 228     -13.888  -9.259  -3.879  1.00 86.81           H
ATOM   3413  CB  VAL A 228     -14.488  -7.324  -3.202  1.00 86.81           C
ATOM   3414  HB  VAL A 228     -13.986  -6.399  -2.920  1.00 86.81           H
ATOM   3415  CG1 VAL A 228     -15.551  -6.983  -4.248  1.00 86.81           C
ATOM   3416 1HG1 VAL A 228     -15.077  -6.501  -5.103  1.00 86.81           H
ATOM   3417 2HG1 VAL A 228     -16.046  -7.897  -4.575  1.00 86.81           H
ATOM   3418 3HG1 VAL A 228     -16.286  -6.307  -3.812  1.00 86.81           H
ATOM   3419  CG2 VAL A 228     -15.127  -7.915  -1.943  1.00 86.81           C
ATOM   3420 1HG2 VAL A 228     -15.607  -8.861  -2.190  1.00 86.81           H
ATOM   3421 2HG2 VAL A 228     -14.357  -8.083  -1.190  1.00 86.81           H
ATOM   3422 3HG2 VAL A 228     -15.871  -7.220  -1.554  1.00 86.81           H
ATOM   3423  HN  VAL A 228     -12.356  -7.788  -2.065  1.00 86.81           H
ATOM   3424  N   VAL A 229     -11.998  -6.874  -5.116  1.00 80.58           N
ATOM   3425  CA  VAL A 229     -11.427  -6.344  -6.343  1.00 80.58           C
ATOM   3426  C   VAL A 229     -10.724  -7.472  -7.102  1.00 80.58           C
ATOM   3427  O   VAL A 229     -10.888  -7.605  -8.314  1.00 80.58           O
ATOM   3428  HA  VAL A 229     -12.248  -5.969  -6.953  1.00 80.58           H
ATOM   3429  CB  VAL A 229     -10.499  -5.170  -6.023  1.00 80.58           C
ATOM   3430  HB  VAL A 229      -9.830  -5.480  -5.220  1.00 80.58           H
ATOM   3431  CG1 VAL A 229      -9.640  -4.804  -7.235  1.00 80.58           C
ATOM   3432 1HG1 VAL A 229      -9.032  -5.662  -7.522  1.00 80.58           H
ATOM   3433 2HG1 VAL A 229     -10.286  -4.523  -8.067  1.00 80.58           H
ATOM   3434 3HG1 VAL A 229      -8.990  -3.967  -6.980  1.00 80.58           H
ATOM   3435  CG2 VAL A 229     -11.296  -3.960  -5.530  1.00 80.58           C
ATOM   3436 1HG2 VAL A 229     -11.999  -3.649  -6.303  1.00 80.58           H
ATOM   3437 2HG2 VAL A 229     -11.843  -4.229  -4.627  1.00 80.58           H
ATOM   3438 3HG2 VAL A 229     -10.612  -3.140  -5.310  1.00 80.58           H
ATOM   3439  HN  VAL A 229     -11.646  -6.465  -4.275  1.00 80.58           H
ATOM   3440  N   MET A 230      -9.957  -8.255  -6.358  1.00 83.19           N
ATOM   3441  CA  MET A 230      -9.229  -9.366  -6.945  1.00 83.19           C
ATOM   3442  C   MET A 230     -10.176 -10.308  -7.692  1.00 83.19           C
ATOM   3443  O   MET A 230      -9.936 -10.645  -8.850  1.00 83.19           O
ATOM   3444  HA  MET A 230      -8.525  -8.918  -7.646  1.00 83.19           H
ATOM   3445  CB  MET A 230      -8.502 -10.140  -5.844  1.00 83.19           C
ATOM   3446 1HB  MET A 230      -9.210 -10.421  -5.064  1.00 83.19           H
ATOM   3447 2HB  MET A 230      -8.095 -11.065  -6.252  1.00 83.19           H
ATOM   3448  CG  MET A 230      -7.374  -9.303  -5.239  1.00 83.19           C
ATOM   3449 1HG  MET A 230      -6.590  -9.144  -5.980  1.00 83.19           H
ATOM   3450 2HG  MET A 230      -7.750  -8.319  -4.958  1.00 83.19           H
ATOM   3451  SD  MET A 230      -6.700 -10.129  -3.807  1.00 83.19           S
ATOM   3452  CE  MET A 230      -6.648  -8.764  -2.658  1.00 83.19           C
ATOM   3453 1HE  MET A 230      -6.008  -7.978  -3.057  1.00 83.19           H
ATOM   3454 2HE  MET A 230      -7.655  -8.374  -2.511  1.00 83.19           H
ATOM   3455 3HE  MET A 230      -6.249  -9.108  -1.703  1.00 83.19           H
ATOM   3456  HN  MET A 230      -9.830  -8.140  -5.373  1.00 83.19           H
ATOM   3457  N   ALA A 231     -11.231 -10.707  -6.998  1.00 86.34           N
ATOM   3458  CA  ALA A 231     -12.156 -11.688  -7.539  1.00 86.34           C
ATOM   3459  C   ALA A 231     -12.787 -11.137  -8.819  1.00 86.34           C
ATOM   3460  O   ALA A 231     -12.929 -11.858  -9.806  1.00 86.34           O
ATOM   3461  HA  ALA A 231     -11.584 -12.584  -7.782  1.00 86.34           H
ATOM   3462  CB  ALA A 231     -13.202 -12.043  -6.480  1.00 86.34           C
ATOM   3463 1HB  ALA A 231     -12.704 -12.458  -5.603  1.00 86.34           H
ATOM   3464 2HB  ALA A 231     -13.751 -11.146  -6.196  1.00 86.34           H
ATOM   3465 3HB  ALA A 231     -13.895 -12.780  -6.887  1.00 86.34           H
ATOM   3466  HN  ALA A 231     -11.459 -10.372  -6.083  1.00 86.34           H
ATOM   3467  N   CYS A 232     -13.148  -9.863  -8.762  1.00 82.64           N
ATOM   3468  CA  CYS A 232     -13.725  -9.197  -9.917  1.00 82.64           C
ATOM   3469  C   CYS A 232     -12.683  -9.187 -11.037  1.00 82.64           C
ATOM   3470  O   CYS A 232     -13.007  -9.454 -12.193  1.00 82.64           O
ATOM   3471  HA  CYS A 232     -14.601  -9.776 -10.208  1.00 82.64           H
ATOM   3472  CB  CYS A 232     -14.206  -7.785  -9.573  1.00 82.64           C
ATOM   3473 1HB  CYS A 232     -13.415  -7.238  -9.060  1.00 82.64           H
ATOM   3474 2HB  CYS A 232     -14.432  -7.237 -10.488  1.00 82.64           H
ATOM   3475  SG  CYS A 232     -15.694  -7.872  -8.513  1.00 82.64           S
ATOM   3476  HG  CYS A 232     -15.041  -8.074  -7.372  1.00 82.64           H
ATOM   3477  HN  CYS A 232     -13.052  -9.291  -7.948  1.00 82.64           H
ATOM   3478  N   CYS A 233     -11.452  -8.878 -10.655  1.00 80.11           N
ATOM   3479  CA  CYS A 233     -10.378  -8.746 -11.624  1.00 80.11           C
ATOM   3480  C   CYS A 233     -10.203 -10.090 -12.333  1.00 80.11           C
ATOM   3481  O   CYS A 233     -10.174 -10.150 -13.561  1.00 80.11           O
ATOM   3482  HA  CYS A 233     -10.686  -7.974 -12.330  1.00 80.11           H
ATOM   3483  CB  CYS A 233      -9.080  -8.272 -10.969  1.00 80.11           C
ATOM   3484 1HB  CYS A 233      -8.833  -8.916 -10.124  1.00 80.11           H
ATOM   3485 2HB  CYS A 233      -8.256  -8.348 -11.678  1.00 80.11           H
ATOM   3486  SG  CYS A 233      -9.259  -6.541 -10.403  1.00 80.11           S
ATOM   3487  HG  CYS A 233     -10.205  -6.787  -9.501  1.00 80.11           H
ATOM   3488  HN  CYS A 233     -11.186  -8.718  -9.704  1.00 80.11           H
ATOM   3489  N   TYR A 234     -10.090 -11.137 -11.528  1.00 83.24           N
ATOM   3490  CA  TYR A 234      -9.823 -12.463 -12.058  1.00 83.24           C
ATOM   3491  C   TYR A 234     -11.013 -12.979 -12.869  1.00 83.24           C
ATOM   3492  O   TYR A 234     -10.833 -13.584 -13.925  1.00 83.24           O
ATOM   3493  HA  TYR A 234      -8.951 -12.396 -12.708  1.00 83.24           H
ATOM   3494  CB  TYR A 234      -9.618 -13.370 -10.842  1.00 83.24           C
ATOM   3495 1HB  TYR A 234     -10.333 -13.090 -10.068  1.00 83.24           H
ATOM   3496 2HB  TYR A 234      -9.842 -14.398 -11.126  1.00 83.24           H
ATOM   3497  CG  TYR A 234      -8.206 -13.314 -10.255  1.00 83.24           C
ATOM   3498  CD1 TYR A 234      -7.125 -13.703 -11.021  1.00 83.24           C
ATOM   3499  HD1 TYR A 234      -7.278 -14.048 -12.043  1.00 83.24           H
ATOM   3500  CD2 TYR A 234      -8.014 -12.877  -8.961  1.00 83.24           C
ATOM   3501  HD2 TYR A 234      -8.867 -12.570  -8.356  1.00 83.24           H
ATOM   3502  CE1 TYR A 234      -5.796 -13.651 -10.469  1.00 83.24           C
ATOM   3503  HE1 TYR A 234      -4.934 -13.954 -11.062  1.00 83.24           H
ATOM   3504  CE2 TYR A 234      -6.685 -12.825  -8.409  1.00 83.24           C
ATOM   3505  HE2 TYR A 234      -6.518 -12.481  -7.388  1.00 83.24           H
ATOM   3506  CZ  TYR A 234      -5.642 -13.214  -9.190  1.00 83.24           C
ATOM   3507  OH  TYR A 234      -4.387 -13.165  -8.668  1.00 83.24           O
ATOM   3508  HH  TYR A 234      -3.710 -13.297  -9.393  1.00 83.24           H
ATOM   3509  HN  TYR A 234     -10.177 -11.089 -10.533  1.00 83.24           H
ATOM   3510  N   THR A 235     -12.202 -12.721 -12.345  1.00 85.46           N
ATOM   3511  CA  THR A 235     -13.422 -13.139 -13.015  1.00 85.46           C
ATOM   3512  C   THR A 235     -13.516 -12.498 -14.401  1.00 85.46           C
ATOM   3513  O   THR A 235     -13.885 -13.160 -15.370  1.00 85.46           O
ATOM   3514  HA  THR A 235     -13.379 -14.218 -13.163  1.00 85.46           H
ATOM   3515  CB  THR A 235     -14.603 -12.795 -12.105  1.00 85.46           C
ATOM   3516  HB  THR A 235     -15.550 -12.980 -12.610  1.00 85.46           H
ATOM   3517  OG1 THR A 235     -14.364 -11.443 -11.722  1.00 85.46           O
ATOM   3518  HG1 THR A 235     -14.719 -10.822 -12.420  1.00 85.46           H
ATOM   3519  CG2 THR A 235     -14.569 -13.568 -10.784  1.00 85.46           C
ATOM   3520 1HG2 THR A 235     -13.651 -13.330 -10.247  1.00 85.46           H
ATOM   3521 2HG2 THR A 235     -14.603 -14.638 -10.989  1.00 85.46           H
ATOM   3522 3HG2 THR A 235     -15.429 -13.286 -10.177  1.00 85.46           H
ATOM   3523  HN  THR A 235     -12.339 -12.236 -11.481  1.00 85.46           H
ATOM   3524  N   ILE A 236     -13.176 -11.219 -14.450  1.00 80.13           N
ATOM   3525  CA  ILE A 236     -13.161 -10.497 -15.711  1.00 80.13           C
ATOM   3526  C   ILE A 236     -12.113 -11.119 -16.637  1.00 80.13           C
ATOM   3527  O   ILE A 236     -12.368 -11.318 -17.824  1.00 80.13           O
ATOM   3528  HA  ILE A 236     -14.142 -10.619 -16.170  1.00 80.13           H
ATOM   3529  CB  ILE A 236     -12.956  -9.000 -15.470  1.00 80.13           C
ATOM   3530  HB  ILE A 236     -12.189  -8.879 -14.705  1.00 80.13           H
ATOM   3531  CG1 ILE A 236     -14.235  -8.352 -14.934  1.00 80.13           C
ATOM   3532 1HG1 ILE A 236     -14.995  -8.340 -15.715  1.00 80.13           H
ATOM   3533 2HG1 ILE A 236     -14.632  -8.947 -14.112  1.00 80.13           H
ATOM   3534  CG2 ILE A 236     -12.448  -8.305 -16.734  1.00 80.13           C
ATOM   3535 1HG2 ILE A 236     -11.495  -8.744 -17.032  1.00 80.13           H
ATOM   3536 2HG2 ILE A 236     -13.174  -8.433 -17.537  1.00 80.13           H
ATOM   3537 3HG2 ILE A 236     -12.311  -7.242 -16.534  1.00 80.13           H
ATOM   3538  CD1 ILE A 236     -13.966  -6.924 -14.454  1.00 80.13           C
ATOM   3539 1HD1 ILE A 236     -13.223  -6.943 -13.657  1.00 80.13           H
ATOM   3540 2HD1 ILE A 236     -13.592  -6.326 -15.285  1.00 80.13           H
ATOM   3541 3HD1 ILE A 236     -14.891  -6.487 -14.078  1.00 80.13           H
ATOM   3542  HN  ILE A 236     -12.916 -10.678 -13.651  1.00 80.13           H
ATOM   3543  N   ILE A 237     -10.956 -11.408 -16.059  1.00 78.09           N
ATOM   3544  CA  ILE A 237      -9.844 -11.933 -16.832  1.00 78.09           C
ATOM   3545  C   ILE A 237     -10.248 -13.268 -17.460  1.00 78.09           C
ATOM   3546  O   ILE A 237     -10.068 -13.474 -18.659  1.00 78.09           O
ATOM   3547  HA  ILE A 237      -9.639 -11.222 -17.633  1.00 78.09           H
ATOM   3548  CB  ILE A 237      -8.583 -12.016 -15.969  1.00 78.09           C
ATOM   3549  HB  ILE A 237      -8.856 -12.447 -15.006  1.00 78.09           H
ATOM   3550  CG1 ILE A 237      -8.014 -10.622 -15.694  1.00 78.09           C
ATOM   3551 1HG1 ILE A 237      -7.585 -10.214 -16.609  1.00 78.09           H
ATOM   3552 2HG1 ILE A 237      -8.817  -9.951 -15.391  1.00 78.09           H
ATOM   3553  CG2 ILE A 237      -7.545 -12.945 -16.602  1.00 78.09           C
ATOM   3554 1HG2 ILE A 237      -7.966 -13.945 -16.703  1.00 78.09           H
ATOM   3555 2HG2 ILE A 237      -7.270 -12.565 -17.586  1.00 78.09           H
ATOM   3556 3HG2 ILE A 237      -6.659 -12.985 -15.968  1.00 78.09           H
ATOM   3557  CD1 ILE A 237      -6.944 -10.673 -14.601  1.00 78.09           C
ATOM   3558 1HD1 ILE A 237      -7.383 -11.059 -13.681  1.00 78.09           H
ATOM   3559 2HD1 ILE A 237      -6.132 -11.326 -14.918  1.00 78.09           H
ATOM   3560 3HD1 ILE A 237      -6.556  -9.669 -14.426  1.00 78.09           H
ATOM   3561  HN  ILE A 237     -10.774 -11.291 -15.083  1.00 78.09           H
ATOM   3562  N   ILE A 238     -10.788 -14.140 -16.621  1.00 81.13           N
ATOM   3563  CA  ILE A 238     -11.184 -15.464 -17.070  1.00 81.13           C
ATOM   3564  C   ILE A 238     -12.192 -15.329 -18.213  1.00 81.13           C
ATOM   3565  O   ILE A 238     -12.054 -15.980 -19.248  1.00 81.13           O
ATOM   3566  HA  ILE A 238     -10.292 -15.960 -17.453  1.00 81.13           H
ATOM   3567  CB  ILE A 238     -11.696 -16.298 -15.894  1.00 81.13           C
ATOM   3568  HB  ILE A 238     -12.397 -15.689 -15.323  1.00 81.13           H
ATOM   3569  CG1 ILE A 238     -10.553 -16.675 -14.950  1.00 81.13           C
ATOM   3570 1HG1 ILE A 238      -9.943 -17.456 -15.405  1.00 81.13           H
ATOM   3571 2HG1 ILE A 238      -9.903 -15.812 -14.797  1.00 81.13           H
ATOM   3572  CG2 ILE A 238     -12.462 -17.528 -16.386  1.00 81.13           C
ATOM   3573 1HG2 ILE A 238     -13.314 -17.209 -16.986  1.00 81.13           H
ATOM   3574 2HG2 ILE A 238     -11.802 -18.148 -16.993  1.00 81.13           H
ATOM   3575 3HG2 ILE A 238     -12.815 -18.103 -15.530  1.00 81.13           H
ATOM   3576  CD1 ILE A 238     -11.091 -17.160 -13.602  1.00 81.13           C
ATOM   3577 1HD1 ILE A 238     -11.679 -16.367 -13.140  1.00 81.13           H
ATOM   3578 2HD1 ILE A 238     -11.720 -18.036 -13.757  1.00 81.13           H
ATOM   3579 3HD1 ILE A 238     -10.257 -17.421 -12.951  1.00 81.13           H
ATOM   3580  HN  ILE A 238     -10.954 -13.955 -15.652  1.00 81.13           H
ATOM   3581  N   HIS A 239     -13.184 -14.480 -17.988  1.00 81.21           N
ATOM   3582  CA  HIS A 239     -14.247 -14.295 -18.961  1.00 81.21           C
ATOM   3583  C   HIS A 239     -13.653 -13.808 -20.284  1.00 81.21           C
ATOM   3584  O   HIS A 239     -14.092 -14.221 -21.356  1.00 81.21           O
ATOM   3585  HA  HIS A 239     -14.702 -15.274 -19.116  1.00 81.21           H
ATOM   3586  CB  HIS A 239     -15.327 -13.359 -18.416  1.00 81.21           C
ATOM   3587 1HB  HIS A 239     -15.723 -13.778 -17.491  1.00 81.21           H
ATOM   3588 2HB  HIS A 239     -14.870 -12.403 -18.162  1.00 81.21           H
ATOM   3589  CG  HIS A 239     -16.470 -13.117 -19.372  1.00 81.21           C
ATOM   3590  ND1 HIS A 239     -16.531 -12.013 -20.204  1.00 81.21           N
ATOM   3591  HD1 HIS A 239     -15.849 -11.283 -20.258  1.00 81.21           H
ATOM   3592  CD2 HIS A 239     -17.595 -13.848 -19.620  1.00 81.21           C
ATOM   3593  HD2 HIS A 239     -17.865 -14.786 -19.135  1.00 81.21           H
ATOM   3594  CE1 HIS A 239     -17.646 -12.086 -20.915  1.00 81.21           C
ATOM   3595  HE1 HIS A 239     -17.979 -11.363 -21.660  1.00 81.21           H
ATOM   3596  NE2 HIS A 239     -18.304 -13.224 -20.552  1.00 81.21           N
ATOM   3597  HN  HIS A 239     -13.267 -13.924 -17.161  1.00 81.21           H
ATOM   3598  N   THR A 240     -12.662 -12.936 -20.166  1.00 75.19           N
ATOM   3599  CA  THR A 240     -12.028 -12.359 -21.339  1.00 75.19           C
ATOM   3600  C   THR A 240     -11.263 -13.434 -22.113  1.00 75.19           C
ATOM   3601  O   THR A 240     -11.308 -13.470 -23.342  1.00 75.19           O
ATOM   3602  HA  THR A 240     -12.808 -11.983 -22.001  1.00 75.19           H
ATOM   3603  CB  THR A 240     -11.145 -11.198 -20.877  1.00 75.19           C
ATOM   3604  HB  THR A 240     -10.352 -11.551 -20.219  1.00 75.19           H
ATOM   3605  OG1 THR A 240     -12.062 -10.275 -20.297  1.00 75.19           O
ATOM   3606  HG1 THR A 240     -12.007 -10.320 -19.299  1.00 75.19           H
ATOM   3607  CG2 THR A 240     -10.532 -10.428 -22.048  1.00 75.19           C
ATOM   3608 1HG2 THR A 240     -11.327 -10.018 -22.670  1.00 75.19           H
ATOM   3609 2HG2 THR A 240      -9.916 -11.102 -22.643  1.00 75.19           H
ATOM   3610 3HG2 THR A 240      -9.915  -9.615 -21.665  1.00 75.19           H
ATOM   3611  HN  THR A 240     -12.294 -12.623 -19.290  1.00 75.19           H
ATOM   3612  N   LEU A 241     -10.577 -14.284 -21.363  1.00 76.47           N
ATOM   3613  CA  LEU A 241      -9.784 -15.342 -21.964  1.00 76.47           C
ATOM   3614  C   LEU A 241     -10.703 -16.280 -22.749  1.00 76.47           C
ATOM   3615  O   LEU A 241     -10.358 -16.721 -23.844  1.00 76.47           O
ATOM   3616  HA  LEU A 241      -9.091 -14.874 -22.663  1.00 76.47           H
ATOM   3617  CB  LEU A 241      -8.943 -16.052 -20.901  1.00 76.47           C
ATOM   3618 1HB  LEU A 241      -9.590 -16.295 -20.057  1.00 76.47           H
ATOM   3619 2HB  LEU A 241      -8.592 -16.997 -21.315  1.00 76.47           H
ATOM   3620  CG  LEU A 241      -7.734 -15.277 -20.374  1.00 76.47           C
ATOM   3621  HG  LEU A 241      -8.087 -14.332 -19.962  1.00 76.47           H
ATOM   3622  CD1 LEU A 241      -7.048 -16.038 -19.238  1.00 76.47           C
ATOM   3623 1HD1 LEU A 241      -7.753 -16.183 -18.419  1.00 76.47           H
ATOM   3624 2HD1 LEU A 241      -6.710 -17.008 -19.602  1.00 76.47           H
ATOM   3625 3HD1 LEU A 241      -6.192 -15.465 -18.882  1.00 76.47           H
ATOM   3626  CD2 LEU A 241      -6.762 -14.941 -21.507  1.00 76.47           C
ATOM   3627 1HD2 LEU A 241      -6.412 -15.863 -21.971  1.00 76.47           H
ATOM   3628 2HD2 LEU A 241      -7.271 -14.330 -22.253  1.00 76.47           H
ATOM   3629 3HD2 LEU A 241      -5.912 -14.390 -21.105  1.00 76.47           H
ATOM   3630  HN  LEU A 241     -10.559 -14.258 -20.363  1.00 76.47           H
ATOM   3631  N   ILE A 242     -11.856 -16.559 -22.157  1.00 78.32           N
ATOM   3632  CA  ILE A 242     -12.811 -17.467 -22.769  1.00 78.32           C
ATOM   3633  C   ILE A 242     -13.308 -16.866 -24.085  1.00 78.32           C
ATOM   3634  O   ILE A 242     -13.425 -17.569 -25.088  1.00 78.32           O
ATOM   3635  HA  ILE A 242     -12.283 -18.395 -22.991  1.00 78.32           H
ATOM   3636  CB  ILE A 242     -13.932 -17.808 -21.786  1.00 78.32           C
ATOM   3637  HB  ILE A 242     -14.322 -16.876 -21.376  1.00 78.32           H
ATOM   3638  CG1 ILE A 242     -13.399 -18.630 -20.610  1.00 78.32           C
ATOM   3639 1HG1 ILE A 242     -13.154 -19.637 -20.948  1.00 78.32           H
ATOM   3640 2HG1 ILE A 242     -12.476 -18.184 -20.239  1.00 78.32           H
ATOM   3641  CG2 ILE A 242     -15.091 -18.509 -22.497  1.00 78.32           C
ATOM   3642 1HG2 ILE A 242     -15.492 -17.854 -23.271  1.00 78.32           H
ATOM   3643 2HG2 ILE A 242     -14.732 -19.432 -22.952  1.00 78.32           H
ATOM   3644 3HG2 ILE A 242     -15.874 -18.740 -21.775  1.00 78.32           H
ATOM   3645  CD1 ILE A 242     -14.428 -18.701 -19.480  1.00 78.32           C
ATOM   3646 1HD1 ILE A 242     -14.653 -17.693 -19.129  1.00 78.32           H
ATOM   3647 2HD1 ILE A 242     -15.341 -19.169 -19.849  1.00 78.32           H
ATOM   3648 3HD1 ILE A 242     -14.024 -19.291 -18.657  1.00 78.32           H
ATOM   3649  HN  ILE A 242     -12.140 -16.176 -21.278  1.00 78.32           H
ATOM   3650  N   GLN A 243     -13.588 -15.572 -24.039  1.00 73.01           N
ATOM   3651  CA  GLN A 243     -14.134 -14.883 -25.196  1.00 73.01           C
ATOM   3652  C   GLN A 243     -13.043 -14.664 -26.247  1.00 73.01           C
ATOM   3653  O   GLN A 243     -13.341 -14.459 -27.423  1.00 73.01           O
ATOM   3654  HA  GLN A 243     -14.902 -15.546 -25.593  1.00 73.01           H
ATOM   3655  CB  GLN A 243     -14.778 -13.556 -24.791  1.00 73.01           C
ATOM   3656 1HB  GLN A 243     -14.090 -12.990 -24.163  1.00 73.01           H
ATOM   3657 2HB  GLN A 243     -14.968 -12.953 -25.679  1.00 73.01           H
ATOM   3658  CG  GLN A 243     -16.089 -13.791 -24.037  1.00 73.01           C
ATOM   3659 1HG  GLN A 243     -16.688 -14.533 -24.565  1.00 73.01           H
ATOM   3660 2HG  GLN A 243     -15.876 -14.197 -23.048  1.00 73.01           H
ATOM   3661  CD  GLN A 243     -16.884 -12.490 -23.900  1.00 73.01           C
ATOM   3662  OE1 GLN A 243     -16.374 -11.398 -24.092  1.00 73.01           O
ATOM   3663  NE2 GLN A 243     -18.157 -12.668 -23.559  1.00 73.01           N
ATOM   3664 1HE2 GLN A 243     -18.512 -13.592 -23.416  1.00 73.01           H
ATOM   3665 2HE2 GLN A 243     -18.758 -11.877 -23.445  1.00 73.01           H
ATOM   3666  HN  GLN A 243     -13.448 -14.998 -23.233  1.00 73.01           H
ATOM   3667  N   ALA A 244     -11.802 -14.714 -25.785  1.00 66.18           N
ATOM   3668  CA  ALA A 244     -10.668 -14.462 -26.658  1.00 66.18           C
ATOM   3669  C   ALA A 244     -10.482 -15.651 -27.602  1.00 66.18           C
ATOM   3670  O   ALA A 244      -9.710 -16.564 -27.312  1.00 66.18           O
ATOM   3671  HA  ALA A 244     -10.894 -13.573 -27.247  1.00 66.18           H
ATOM   3672  CB  ALA A 244      -9.423 -14.189 -25.811  1.00 66.18           C
ATOM   3673 1HB  ALA A 244      -9.597 -13.317 -25.180  1.00 66.18           H
ATOM   3674 2HB  ALA A 244      -9.213 -15.055 -25.184  1.00 66.18           H
ATOM   3675 3HB  ALA A 244      -8.573 -14.000 -26.466  1.00 66.18           H
ATOM   3676  HN  ALA A 244     -11.567 -14.922 -24.836  1.00 66.18           H
ATOM   3677  N   LYS A 245     -11.203 -15.603 -28.713  1.00 61.05           N
ATOM   3678  CA  LYS A 245     -11.040 -16.602 -29.755  1.00 61.05           C
ATOM   3679  C   LYS A 245      -9.574 -16.642 -30.191  1.00 61.05           C
ATOM   3680  O   LYS A 245      -9.118 -17.636 -30.756  1.00 61.05           O
ATOM   3681  HA  LYS A 245     -11.299 -17.569 -29.324  1.00 61.05           H
ATOM   3682  CB  LYS A 245     -12.017 -16.342 -30.903  1.00 61.05           C
ATOM   3683 1HB  LYS A 245     -11.952 -15.299 -31.213  1.00 61.05           H
ATOM   3684 2HB  LYS A 245     -11.738 -16.948 -31.766  1.00 61.05           H
ATOM   3685  CG  LYS A 245     -13.452 -16.668 -30.487  1.00 61.05           C
ATOM   3686 1HG  LYS A 245     -13.479 -17.636 -29.986  1.00 61.05           H
ATOM   3687 2HG  LYS A 245     -13.803 -15.928 -29.767  1.00 61.05           H
ATOM   3688  CD  LYS A 245     -14.384 -16.689 -31.700  1.00 61.05           C
ATOM   3689 1HD  LYS A 245     -14.438 -15.693 -32.139  1.00 61.05           H
ATOM   3690 2HD  LYS A 245     -13.978 -17.353 -32.463  1.00 61.05           H
ATOM   3691  CE  LYS A 245     -15.787 -17.155 -31.305  1.00 61.05           C
ATOM   3692 1HE  LYS A 245     -15.723 -18.080 -30.732  1.00 61.05           H
ATOM   3693 2HE  LYS A 245     -16.255 -16.412 -30.659  1.00 61.05           H
ATOM   3694  NZ  LYS A 245     -16.621 -17.368 -32.510  1.00 61.05           N
ATOM   3695 1HZ  LYS A 245     -17.555 -17.645 -32.230  1.00 61.05           H
ATOM   3696 2HZ  LYS A 245     -16.669 -16.507 -33.044  1.00 61.05           H
ATOM   3697 3HZ  LYS A 245     -16.209 -18.097 -33.081  1.00 61.05           H
ATOM   3698  HN  LYS A 245     -11.887 -14.899 -28.905  1.00 61.05           H
ATOM   3699  N   LYS A 246      -8.877 -15.551 -29.914  1.00 57.28           N
ATOM   3700  CA  LYS A 246      -7.518 -15.386 -30.402  1.00 57.28           C
ATOM   3701  C   LYS A 246      -6.542 -15.491 -29.229  1.00 57.28           C
ATOM   3702  O   LYS A 246      -6.700 -14.802 -28.222  1.00 57.28           O
ATOM   3703  HA  LYS A 246      -7.318 -16.205 -31.093  1.00 57.28           H
ATOM   3704  CB  LYS A 246      -7.389 -14.084 -31.195  1.00 57.28           C
ATOM   3705 1HB  LYS A 246      -7.831 -13.264 -30.631  1.00 57.28           H
ATOM   3706 2HB  LYS A 246      -6.335 -13.842 -31.334  1.00 57.28           H
ATOM   3707  CG  LYS A 246      -8.075 -14.201 -32.558  1.00 57.28           C
ATOM   3708 1HG  LYS A 246      -7.830 -15.162 -33.011  1.00 57.28           H
ATOM   3709 2HG  LYS A 246      -9.157 -14.177 -32.427  1.00 57.28           H
ATOM   3710  CD  LYS A 246      -7.642 -13.066 -33.489  1.00 57.28           C
ATOM   3711 1HD  LYS A 246      -7.971 -12.111 -33.080  1.00 57.28           H
ATOM   3712 2HD  LYS A 246      -6.554 -13.032 -33.545  1.00 57.28           H
ATOM   3713  CE  LYS A 246      -8.225 -13.256 -34.891  1.00 57.28           C
ATOM   3714 1HE  LYS A 246      -8.054 -14.278 -35.227  1.00 57.28           H
ATOM   3715 2HE  LYS A 246      -9.304 -13.104 -34.866  1.00 57.28           H
ATOM   3716  NZ  LYS A 246      -7.607 -12.304 -35.842  1.00 57.28           N
ATOM   3717 1HZ  LYS A 246      -8.026 -12.422 -36.758  1.00 57.28           H
ATOM   3718 2HZ  LYS A 246      -7.761 -11.356 -35.519  1.00 57.28           H
ATOM   3719 3HZ  LYS A 246      -6.611 -12.484 -35.900  1.00 57.28           H
ATOM   3720  HN  LYS A 246      -9.224 -14.789 -29.367  1.00 57.28           H
ATOM   3721  N   SER A 247      -5.555 -16.359 -29.397  1.00 56.16           N
ATOM   3722  CA  SER A 247      -4.661 -16.697 -28.303  1.00 56.16           C
ATOM   3723  C   SER A 247      -3.838 -15.471 -27.902  1.00 56.16           C
ATOM   3724  O   SER A 247      -3.348 -15.389 -26.777  1.00 56.16           O
ATOM   3725  HA  SER A 247      -5.311 -17.006 -27.485  1.00 56.16           H
ATOM   3726  CB  SER A 247      -3.736 -17.854 -28.685  1.00 56.16           C
ATOM   3727 1HB  SER A 247      -3.321 -18.300 -27.781  1.00 56.16           H
ATOM   3728 2HB  SER A 247      -4.315 -18.631 -29.186  1.00 56.16           H
ATOM   3729  OG  SER A 247      -2.674 -17.431 -29.536  1.00 56.16           O
ATOM   3730  HG  SER A 247      -2.102 -18.213 -29.783  1.00 56.16           H
ATOM   3731  HN  SER A 247      -5.363 -16.826 -30.260  1.00 56.16           H
ATOM   3732  N   SER A 248      -3.713 -14.548 -28.844  1.00 57.94           N
ATOM   3733  CA  SER A 248      -2.790 -13.437 -28.686  1.00 57.94           C
ATOM   3734  C   SER A 248      -3.155 -12.627 -27.440  1.00 57.94           C
ATOM   3735  O   SER A 248      -2.345 -11.845 -26.944  1.00 57.94           O
ATOM   3736  HA  SER A 248      -1.806 -13.893 -28.571  1.00 57.94           H
ATOM   3737  CB  SER A 248      -2.792 -12.537 -29.923  1.00 57.94           C
ATOM   3738 1HB  SER A 248      -1.981 -11.813 -29.847  1.00 57.94           H
ATOM   3739 2HB  SER A 248      -2.598 -13.141 -30.810  1.00 57.94           H
ATOM   3740  OG  SER A 248      -4.030 -11.848 -30.080  1.00 57.94           O
ATOM   3741  HG  SER A 248      -3.988 -11.247 -30.878  1.00 57.94           H
ATOM   3742  HN  SER A 248      -4.227 -14.551 -29.702  1.00 57.94           H
ATOM   3743  N   LYS A 249      -4.376 -12.841 -26.971  1.00 63.53           N
ATOM   3744  CA  LYS A 249      -4.899 -12.061 -25.862  1.00 63.53           C
ATOM   3745  C   LYS A 249      -4.219 -12.505 -24.566  1.00 63.53           C
ATOM   3746  O   LYS A 249      -4.141 -11.739 -23.607  1.00 63.53           O
ATOM   3747  HA  LYS A 249      -4.642 -11.018 -26.047  1.00 63.53           H
ATOM   3748  CB  LYS A 249      -6.426 -12.151 -25.818  1.00 63.53           C
ATOM   3749 1HB  LYS A 249      -6.728 -13.177 -25.612  1.00 63.53           H
ATOM   3750 2HB  LYS A 249      -6.806 -11.537 -25.001  1.00 63.53           H
ATOM   3751  CG  LYS A 249      -7.041 -11.687 -27.140  1.00 63.53           C
ATOM   3752 1HG  LYS A 249      -6.344 -11.028 -27.658  1.00 63.53           H
ATOM   3753 2HG  LYS A 249      -7.209 -12.547 -27.788  1.00 63.53           H
ATOM   3754  CD  LYS A 249      -8.363 -10.954 -26.902  1.00 63.53           C
ATOM   3755 1HD  LYS A 249      -8.811 -11.299 -25.971  1.00 63.53           H
ATOM   3756 2HD  LYS A 249      -8.176  -9.886 -26.790  1.00 63.53           H
ATOM   3757  CE  LYS A 249      -9.335 -11.189 -28.060  1.00 63.53           C
ATOM   3758 1HE  LYS A 249      -9.003 -10.636 -28.939  1.00 63.53           H
ATOM   3759 2HE  LYS A 249      -9.340 -12.244 -28.331  1.00 63.53           H
ATOM   3760  NZ  LYS A 249     -10.701 -10.760 -27.685  1.00 63.53           N
ATOM   3761 1HZ  LYS A 249     -11.363 -11.100 -28.373  1.00 63.53           H
ATOM   3762 2HZ  LYS A 249     -10.936 -11.140 -26.774  1.00 63.53           H
ATOM   3763 3HZ  LYS A 249     -10.740  -9.748 -27.649  1.00 63.53           H
ATOM   3764  HN  LYS A 249      -5.001 -13.532 -27.334  1.00 63.53           H
ATOM   3765  N   HIS A 250      -3.743 -13.742 -24.578  1.00 67.96           N
ATOM   3766  CA  HIS A 250      -3.100 -14.308 -23.405  1.00 67.96           C
ATOM   3767  C   HIS A 250      -1.893 -13.452 -23.018  1.00 67.96           C
ATOM   3768  O   HIS A 250      -1.629 -13.243 -21.835  1.00 67.96           O
ATOM   3769  HA  HIS A 250      -3.833 -14.272 -22.599  1.00 67.96           H
ATOM   3770  CB  HIS A 250      -2.737 -15.776 -23.639  1.00 67.96           C
ATOM   3771 1HB  HIS A 250      -2.186 -15.857 -24.577  1.00 67.96           H
ATOM   3772 2HB  HIS A 250      -2.065 -16.104 -22.846  1.00 67.96           H
ATOM   3773  CG  HIS A 250      -3.927 -16.703 -23.688  1.00 67.96           C
ATOM   3774  ND1 HIS A 250      -4.499 -17.249 -22.552  1.00 67.96           N
ATOM   3775  HD1 HIS A 250      -4.196 -17.094 -21.612  1.00 67.96           H
ATOM   3776  CD2 HIS A 250      -4.648 -17.174 -24.747  1.00 67.96           C
ATOM   3777  HD2 HIS A 250      -4.465 -16.940 -25.795  1.00 67.96           H
ATOM   3778  CE1 HIS A 250      -5.516 -18.014 -22.923  1.00 67.96           C
ATOM   3779  HE1 HIS A 250      -6.167 -18.581 -22.257  1.00 67.96           H
ATOM   3780  NE2 HIS A 250      -5.606 -17.966 -24.283  1.00 67.96           N
ATOM   3781  HN  HIS A 250      -3.792 -14.352 -25.369  1.00 67.96           H
ATOM   3782  N   LYS A 251      -1.191 -12.981 -24.038  1.00 68.85           N
ATOM   3783  CA  LYS A 251       0.054 -12.264 -23.822  1.00 68.85           C
ATOM   3784  C   LYS A 251      -0.246 -10.919 -23.157  1.00 68.85           C
ATOM   3785  O   LYS A 251       0.517 -10.457 -22.310  1.00 68.85           O
ATOM   3786  HA  LYS A 251       0.660 -12.859 -23.139  1.00 68.85           H
ATOM   3787  CB  LYS A 251       0.837 -12.141 -25.131  1.00 68.85           C
ATOM   3788 1HB  LYS A 251       0.686 -13.037 -25.734  1.00 68.85           H
ATOM   3789 2HB  LYS A 251       0.455 -11.300 -25.710  1.00 68.85           H
ATOM   3790  CG  LYS A 251       2.330 -11.947 -24.861  1.00 68.85           C
ATOM   3791 1HG  LYS A 251       2.481 -11.050 -24.260  1.00 68.85           H
ATOM   3792 2HG  LYS A 251       2.711 -12.787 -24.281  1.00 68.85           H
ATOM   3793  CD  LYS A 251       3.112 -11.827 -26.171  1.00 68.85           C
ATOM   3794 1HD  LYS A 251       2.822 -12.630 -26.847  1.00 68.85           H
ATOM   3795 2HD  LYS A 251       2.861 -10.888 -26.664  1.00 68.85           H
ATOM   3796  CE  LYS A 251       4.620 -11.887 -25.916  1.00 68.85           C
ATOM   3797 1HE  LYS A 251       4.867 -11.315 -25.021  1.00 68.85           H
ATOM   3798 2HE  LYS A 251       4.923 -12.917 -25.729  1.00 68.85           H
ATOM   3799  NZ  LYS A 251       5.364 -11.348 -27.076  1.00 68.85           N
ATOM   3800 1HZ  LYS A 251       6.356 -11.340 -26.868  1.00 68.85           H
ATOM   3801 2HZ  LYS A 251       5.193 -11.932 -27.888  1.00 68.85           H
ATOM   3802 3HZ  LYS A 251       5.051 -10.402 -27.269  1.00 68.85           H
ATOM   3803  HN  LYS A 251      -1.459 -13.083 -24.996  1.00 68.85           H
ATOM   3804  N   ALA A 252      -1.359 -10.328 -23.566  1.00 69.71           N
ATOM   3805  CA  ALA A 252      -1.708  -8.993 -23.112  1.00 69.71           C
ATOM   3806  C   ALA A 252      -2.153  -9.056 -21.649  1.00 69.71           C
ATOM   3807  O   ALA A 252      -2.056  -8.068 -20.924  1.00 69.71           O
ATOM   3808  HA  ALA A 252      -0.814  -8.373 -23.184  1.00 69.71           H
ATOM   3809  CB  ALA A 252      -2.788  -8.409 -24.025  1.00 69.71           C
ATOM   3810 1HB  ALA A 252      -2.411  -8.358 -25.046  1.00 69.71           H
ATOM   3811 2HB  ALA A 252      -3.672  -9.045 -23.995  1.00 69.71           H
ATOM   3812 3HB  ALA A 252      -3.049  -7.407 -23.684  1.00 69.71           H
ATOM   3813  HN  ALA A 252      -2.015 -10.746 -24.194  1.00 69.71           H
ATOM   3814  N   LEU A 253      -2.632 -10.229 -21.260  1.00 77.89           N
ATOM   3815  CA  LEU A 253      -3.226 -10.395 -19.944  1.00 77.89           C
ATOM   3816  C   LEU A 253      -2.125 -10.709 -18.929  1.00 77.89           C
ATOM   3817  O   LEU A 253      -2.319 -10.541 -17.726  1.00 77.89           O
ATOM   3818  HA  LEU A 253      -3.686  -9.445 -19.671  1.00 77.89           H
ATOM   3819  CB  LEU A 253      -4.340 -11.443 -19.988  1.00 77.89           C
ATOM   3820 1HB  LEU A 253      -4.018 -12.260 -20.633  1.00 77.89           H
ATOM   3821 2HB  LEU A 253      -4.462 -11.856 -18.987  1.00 77.89           H
ATOM   3822  CG  LEU A 253      -5.704 -10.951 -20.476  1.00 77.89           C
ATOM   3823  HG  LEU A 253      -5.549 -10.351 -21.373  1.00 77.89           H
ATOM   3824  CD1 LEU A 253      -6.602 -12.126 -20.868  1.00 77.89           C
ATOM   3825 1HD1 LEU A 253      -6.128 -12.695 -21.668  1.00 77.89           H
ATOM   3826 2HD1 LEU A 253      -6.753 -12.772 -20.003  1.00 77.89           H
ATOM   3827 3HD1 LEU A 253      -7.565 -11.749 -21.212  1.00 77.89           H
ATOM   3828  CD2 LEU A 253      -6.365 -10.046 -19.436  1.00 77.89           C
ATOM   3829 1HD2 LEU A 253      -6.506 -10.601 -18.508  1.00 77.89           H
ATOM   3830 2HD2 LEU A 253      -5.729  -9.181 -19.249  1.00 77.89           H
ATOM   3831 3HD2 LEU A 253      -7.333  -9.710 -19.808  1.00 77.89           H
ATOM   3832  HN  LEU A 253      -2.618 -11.054 -21.825  1.00 77.89           H
ATOM   3833  N   LYS A 254      -0.994 -11.161 -19.451  1.00 78.48           N
ATOM   3834  CA  LYS A 254       0.088 -11.628 -18.601  1.00 78.48           C
ATOM   3835  C   LYS A 254       0.439 -10.540 -17.584  1.00 78.48           C
ATOM   3836  O   LYS A 254       0.542 -10.812 -16.389  1.00 78.48           O
ATOM   3837  HA  LYS A 254      -0.275 -12.502 -18.060  1.00 78.48           H
ATOM   3838  CB  LYS A 254       1.277 -12.084 -19.449  1.00 78.48           C
ATOM   3839 1HB  LYS A 254       0.941 -12.802 -20.197  1.00 78.48           H
ATOM   3840 2HB  LYS A 254       1.690 -11.232 -19.990  1.00 78.48           H
ATOM   3841  CG  LYS A 254       2.363 -12.717 -18.577  1.00 78.48           C
ATOM   3842 1HG  LYS A 254       2.723 -11.987 -17.852  1.00 78.48           H
ATOM   3843 2HG  LYS A 254       1.941 -13.547 -18.010  1.00 78.48           H
ATOM   3844  CD  LYS A 254       3.530 -13.216 -19.430  1.00 78.48           C
ATOM   3845 1HD  LYS A 254       3.176 -13.972 -20.131  1.00 78.48           H
ATOM   3846 2HD  LYS A 254       3.930 -12.393 -20.023  1.00 78.48           H
ATOM   3847  CE  LYS A 254       4.637 -13.805 -18.554  1.00 78.48           C
ATOM   3848 1HE  LYS A 254       5.063 -13.025 -17.922  1.00 78.48           H
ATOM   3849 2HE  LYS A 254       4.220 -14.561 -17.889  1.00 78.48           H
ATOM   3850  NZ  LYS A 254       5.698 -14.406 -19.393  1.00 78.48           N
ATOM   3851 1HZ  LYS A 254       6.423 -14.791 -18.798  1.00 78.48           H
ATOM   3852 2HZ  LYS A 254       5.301 -15.144 -19.963  1.00 78.48           H
ATOM   3853 3HZ  LYS A 254       6.098 -13.693 -19.994  1.00 78.48           H
ATOM   3854  HN  LYS A 254      -0.812 -11.210 -20.433  1.00 78.48           H
ATOM   3855  N   VAL A 255       0.613  -9.330 -18.097  1.00 77.90           N
ATOM   3856  CA  VAL A 255       1.078  -8.228 -17.272  1.00 77.90           C
ATOM   3857  C   VAL A 255       0.108  -8.025 -16.106  1.00 77.90           C
ATOM   3858  O   VAL A 255       0.526  -7.957 -14.951  1.00 77.90           O
ATOM   3859  HA  VAL A 255       2.054  -8.505 -16.873  1.00 77.90           H
ATOM   3860  CB  VAL A 255       1.255  -6.972 -18.128  1.00 77.90           C
ATOM   3861  HB  VAL A 255       0.295  -6.744 -18.591  1.00 77.90           H
ATOM   3862  CG1 VAL A 255       1.657  -5.774 -17.266  1.00 77.90           C
ATOM   3863 1HG1 VAL A 255       0.882  -5.584 -16.524  1.00 77.90           H
ATOM   3864 2HG1 VAL A 255       2.599  -5.988 -16.762  1.00 77.90           H
ATOM   3865 3HG1 VAL A 255       1.776  -4.895 -17.900  1.00 77.90           H
ATOM   3866  CG2 VAL A 255       2.272  -7.210 -19.246  1.00 77.90           C
ATOM   3867 1HG2 VAL A 255       3.235  -7.475 -18.811  1.00 77.90           H
ATOM   3868 2HG2 VAL A 255       1.926  -8.023 -19.885  1.00 77.90           H
ATOM   3869 3HG2 VAL A 255       2.378  -6.302 -19.839  1.00 77.90           H
ATOM   3870  HN  VAL A 255       0.442  -9.099 -19.054  1.00 77.90           H
ATOM   3871  N   THR A 256      -1.168  -7.933 -16.448  1.00 77.93           N
ATOM   3872  CA  THR A 256      -2.185  -7.599 -15.466  1.00 77.93           C
ATOM   3873  C   THR A 256      -2.244  -8.669 -14.374  1.00 77.93           C
ATOM   3874  O   THR A 256      -2.373  -8.351 -13.193  1.00 77.93           O
ATOM   3875  HA  THR A 256      -1.900  -6.664 -14.981  1.00 77.93           H
ATOM   3876  CB  THR A 256      -3.512  -7.409 -16.203  1.00 77.93           C
ATOM   3877  HB  THR A 256      -3.862  -8.351 -16.624  1.00 77.93           H
ATOM   3878  OG1 THR A 256      -3.239  -6.378 -17.148  1.00 77.93           O
ATOM   3879  HG1 THR A 256      -3.196  -6.762 -18.071  1.00 77.93           H
ATOM   3880  CG2 THR A 256      -4.600  -6.814 -15.307  1.00 77.93           C
ATOM   3881 1HG2 THR A 256      -4.277  -5.840 -14.941  1.00 77.93           H
ATOM   3882 2HG2 THR A 256      -4.778  -7.479 -14.462  1.00 77.93           H
ATOM   3883 3HG2 THR A 256      -5.520  -6.700 -15.880  1.00 77.93           H
ATOM   3884  HN  THR A 256      -1.511  -8.083 -17.376  1.00 77.93           H
ATOM   3885  N   ILE A 257      -2.148  -9.918 -14.809  1.00 81.28           N
ATOM   3886  CA  ILE A 257      -2.212 -11.038 -13.886  1.00 81.28           C
ATOM   3887  C   ILE A 257      -1.057 -10.937 -12.887  1.00 81.28           C
ATOM   3888  O   ILE A 257      -1.252 -11.118 -11.686  1.00 81.28           O
ATOM   3889  HA  ILE A 257      -3.150 -10.957 -13.337  1.00 81.28           H
ATOM   3890  CB  ILE A 257      -2.248 -12.362 -14.652  1.00 81.28           C
ATOM   3891  HB  ILE A 257      -1.429 -12.363 -15.371  1.00 81.28           H
ATOM   3892  CG1 ILE A 257      -3.548 -12.500 -15.447  1.00 81.28           C
ATOM   3893 1HG1 ILE A 257      -4.383 -12.647 -14.762  1.00 81.28           H
ATOM   3894 2HG1 ILE A 257      -3.743 -11.578 -15.994  1.00 81.28           H
ATOM   3895  CG2 ILE A 257      -2.024 -13.547 -13.710  1.00 81.28           C
ATOM   3896 1HG2 ILE A 257      -1.051 -13.449 -13.228  1.00 81.28           H
ATOM   3897 2HG2 ILE A 257      -2.806 -13.561 -12.951  1.00 81.28           H
ATOM   3898 3HG2 ILE A 257      -2.054 -14.475 -14.281  1.00 81.28           H
ATOM   3899  CD1 ILE A 257      -3.470 -13.673 -16.425  1.00 81.28           C
ATOM   3900 1HD1 ILE A 257      -2.649 -13.511 -17.123  1.00 81.28           H
ATOM   3901 2HD1 ILE A 257      -3.299 -14.597 -15.872  1.00 81.28           H
ATOM   3902 3HD1 ILE A 257      -4.407 -13.749 -16.977  1.00 81.28           H
ATOM   3903  HN  ILE A 257      -2.030 -10.168 -15.769  1.00 81.28           H
ATOM   3904  N   THR A 258       0.121 -10.647 -13.421  1.00 85.30           N
ATOM   3905  CA  THR A 258       1.326 -10.627 -12.609  1.00 85.30           C
ATOM   3906  C   THR A 258       1.229  -9.536 -11.540  1.00 85.30           C
ATOM   3907  O   THR A 258       1.500  -9.787 -10.366  1.00 85.30           O
ATOM   3908  HA  THR A 258       1.405 -11.580 -12.087  1.00 85.30           H
ATOM   3909  CB  THR A 258       2.524 -10.456 -13.545  1.00 85.30           C
ATOM   3910  HB  THR A 258       2.492  -9.488 -14.045  1.00 85.30           H
ATOM   3911  OG1 THR A 258       2.460 -11.593 -14.402  1.00 85.30           O
ATOM   3912  HG1 THR A 258       1.834 -11.414 -15.161  1.00 85.30           H
ATOM   3913  CG2 THR A 258       3.861 -10.612 -12.818  1.00 85.30           C
ATOM   3914 1HG2 THR A 258       3.920 -11.606 -12.375  1.00 85.30           H
ATOM   3915 2HG2 THR A 258       3.938  -9.859 -12.034  1.00 85.30           H
ATOM   3916 3HG2 THR A 258       4.678 -10.481 -13.528  1.00 85.30           H
ATOM   3917  HN  THR A 258       0.259 -10.431 -14.387  1.00 85.30           H
ATOM   3918  N   VAL A 259       0.843  -8.349 -11.984  1.00 83.61           N
ATOM   3919  CA  VAL A 259       0.782  -7.201 -11.095  1.00 83.61           C
ATOM   3920  C   VAL A 259      -0.185  -7.501  -9.948  1.00 83.61           C
ATOM   3921  O   VAL A 259       0.131  -7.256  -8.785  1.00 83.61           O
ATOM   3922  HA  VAL A 259       1.779  -7.050 -10.683  1.00 83.61           H
ATOM   3923  CB  VAL A 259       0.401  -5.947 -11.886  1.00 83.61           C
ATOM   3924  HB  VAL A 259      -0.504  -6.169 -12.451  1.00 83.61           H
ATOM   3925  CG1 VAL A 259       0.093  -4.780 -10.946  1.00 83.61           C
ATOM   3926 1HG1 VAL A 259      -0.738  -5.048 -10.294  1.00 83.61           H
ATOM   3927 2HG1 VAL A 259       0.973  -4.558 -10.341  1.00 83.61           H
ATOM   3928 3HG1 VAL A 259      -0.174  -3.902 -11.534  1.00 83.61           H
ATOM   3929  CG2 VAL A 259       1.499  -5.574 -12.883  1.00 83.61           C
ATOM   3930 1HG2 VAL A 259       2.428  -5.380 -12.346  1.00 83.61           H
ATOM   3931 2HG2 VAL A 259       1.650  -6.396 -13.583  1.00 83.61           H
ATOM   3932 3HG2 VAL A 259       1.203  -4.679 -13.431  1.00 83.61           H
ATOM   3933  HN  VAL A 259       0.577  -8.166 -12.930  1.00 83.61           H
ATOM   3934  N   LEU A 260      -1.344  -8.028 -10.316  1.00 82.72           N
ATOM   3935  CA  LEU A 260      -2.366  -8.348  -9.334  1.00 82.72           C
ATOM   3936  C   LEU A 260      -1.797  -9.339  -8.317  1.00 82.72           C
ATOM   3937  O   LEU A 260      -1.863  -9.104  -7.112  1.00 82.72           O
ATOM   3938  HA  LEU A 260      -2.618  -7.424  -8.812  1.00 82.72           H
ATOM   3939  CB  LEU A 260      -3.639  -8.839 -10.026  1.00 82.72           C
ATOM   3940 1HB  LEU A 260      -3.936  -8.096 -10.767  1.00 82.72           H
ATOM   3941 2HB  LEU A 260      -3.404  -9.754 -10.569  1.00 82.72           H
ATOM   3942  CG  LEU A 260      -4.836  -9.113  -9.113  1.00 82.72           C
ATOM   3943  HG  LEU A 260      -4.518  -9.805  -8.333  1.00 82.72           H
ATOM   3944  CD1 LEU A 260      -5.301  -7.832  -8.419  1.00 82.72           C
ATOM   3945 1HD1 LEU A 260      -4.487  -7.429  -7.816  1.00 82.72           H
ATOM   3946 2HD1 LEU A 260      -5.595  -7.098  -9.169  1.00 82.72           H
ATOM   3947 3HD1 LEU A 260      -6.152  -8.055  -7.776  1.00 82.72           H
ATOM   3948  CD2 LEU A 260      -5.970  -9.791  -9.884  1.00 82.72           C
ATOM   3949 1HD2 LEU A 260      -6.294  -9.143 -10.699  1.00 82.72           H
ATOM   3950 2HD2 LEU A 260      -5.617 -10.739 -10.292  1.00 82.72           H
ATOM   3951 3HD2 LEU A 260      -6.808  -9.975  -9.211  1.00 82.72           H
ATOM   3952  HN  LEU A 260      -1.589  -8.235 -11.263  1.00 82.72           H
ATOM   3953  N   THR A 261      -1.252 -10.427  -8.841  1.00 86.47           N
ATOM   3954  CA  THR A 261      -0.832 -11.534  -7.998  1.00 86.47           C
ATOM   3955  C   THR A 261       0.220 -11.067  -6.989  1.00 86.47           C
ATOM   3956  O   THR A 261       0.176 -11.448  -5.821  1.00 86.47           O
ATOM   3957  HA  THR A 261      -1.694 -11.876  -7.426  1.00 86.47           H
ATOM   3958  CB  THR A 261      -0.343 -12.662  -8.908  1.00 86.47           C
ATOM   3959  HB  THR A 261       0.594 -12.391  -9.395  1.00 86.47           H
ATOM   3960  OG1 THR A 261      -1.442 -12.905  -9.781  1.00 86.47           O
ATOM   3961  HG1 THR A 261      -1.248 -12.533 -10.689  1.00 86.47           H
ATOM   3962  CG2 THR A 261      -0.164 -13.983  -8.158  1.00 86.47           C
ATOM   3963 1HG2 THR A 261      -1.117 -14.289  -7.727  1.00 86.47           H
ATOM   3964 2HG2 THR A 261       0.569 -13.853  -7.362  1.00 86.47           H
ATOM   3965 3HG2 THR A 261       0.185 -14.750  -8.850  1.00 86.47           H
ATOM   3966  HN  THR A 261      -1.095 -10.558  -9.820  1.00 86.47           H
ATOM   3967  N   VAL A 262       1.140 -10.249  -7.478  1.00 88.83           N
ATOM   3968  CA  VAL A 262       2.248  -9.792  -6.656  1.00 88.83           C
ATOM   3969  C   VAL A 262       1.710  -8.906  -5.531  1.00 88.83           C
ATOM   3970  O   VAL A 262       2.169  -8.994  -4.393  1.00 88.83           O
ATOM   3971  HA  VAL A 262       2.716 -10.672  -6.216  1.00 88.83           H
ATOM   3972  CB  VAL A 262       3.289  -9.087  -7.527  1.00 88.83           C
ATOM   3973  HB  VAL A 262       2.779  -8.313  -8.100  1.00 88.83           H
ATOM   3974  CG1 VAL A 262       4.355  -8.407  -6.665  1.00 88.83           C
ATOM   3975 1HG1 VAL A 262       3.882  -7.669  -6.018  1.00 88.83           H
ATOM   3976 2HG1 VAL A 262       4.860  -9.156  -6.054  1.00 88.83           H
ATOM   3977 3HG1 VAL A 262       5.083  -7.914  -7.309  1.00 88.83           H
ATOM   3978  CG2 VAL A 262       3.926 -10.062  -8.519  1.00 88.83           C
ATOM   3979 1HG2 VAL A 262       4.416 -10.868  -7.972  1.00 88.83           H
ATOM   3980 2HG2 VAL A 262       3.154 -10.479  -9.166  1.00 88.83           H
ATOM   3981 3HG2 VAL A 262       4.663  -9.535  -9.125  1.00 88.83           H
ATOM   3982  HN  VAL A 262       1.138  -9.901  -8.416  1.00 88.83           H
ATOM   3983  N   PHE A 263       0.744  -8.072  -5.888  1.00 86.55           N
ATOM   3984  CA  PHE A 263       0.117  -7.193  -4.916  1.00 86.55           C
ATOM   3985  C   PHE A 263      -0.556  -7.999  -3.802  1.00 86.55           C
ATOM   3986  O   PHE A 263      -0.375  -7.704  -2.622  1.00 86.55           O
ATOM   3987  HA  PHE A 263       0.903  -6.571  -4.487  1.00 86.55           H
ATOM   3988  CB  PHE A 263      -0.949  -6.389  -5.662  1.00 86.55           C
ATOM   3989 1HB  PHE A 263      -0.475  -5.849  -6.482  1.00 86.55           H
ATOM   3990 2HB  PHE A 263      -1.666  -7.079  -6.107  1.00 86.55           H
ATOM   3991  CG  PHE A 263      -1.705  -5.391  -4.782  1.00 86.55           C
ATOM   3992  CD1 PHE A 263      -2.904  -5.733  -4.241  1.00 86.55           C
ATOM   3993  HD1 PHE A 263      -3.327  -6.720  -4.433  1.00 86.55           H
ATOM   3994  CD2 PHE A 263      -1.177  -4.160  -4.543  1.00 86.55           C
ATOM   3995  HD2 PHE A 263      -0.216  -3.885  -4.977  1.00 86.55           H
ATOM   3996  CE1 PHE A 263      -3.605  -4.807  -3.424  1.00 86.55           C
ATOM   3997  HE1 PHE A 263      -4.567  -5.082  -2.990  1.00 86.55           H
ATOM   3998  CE2 PHE A 263      -1.878  -3.234  -3.726  1.00 86.55           C
ATOM   3999  HE2 PHE A 263      -1.456  -2.248  -3.534  1.00 86.55           H
ATOM   4000  CZ  PHE A 263      -3.078  -3.577  -3.184  1.00 86.55           C
ATOM   4001  HZ  PHE A 263      -3.616  -2.865  -2.558  1.00 86.55           H
ATOM   4002  HN  PHE A 263       0.390  -7.992  -6.820  1.00 86.55           H
ATOM   4003  N   VAL A 264      -1.318  -9.000  -4.217  1.00 84.98           N
ATOM   4004  CA  VAL A 264      -2.099  -9.786  -3.277  1.00 84.98           C
ATOM   4005  C   VAL A 264      -1.155 -10.481  -2.293  1.00 84.98           C
ATOM   4006  O   VAL A 264      -1.353 -10.407  -1.081  1.00 84.98           O
ATOM   4007  HA  VAL A 264      -2.738  -9.098  -2.724  1.00 84.98           H
ATOM   4008  CB  VAL A 264      -2.999 -10.765  -4.034  1.00 84.98           C
ATOM   4009  HB  VAL A 264      -2.361 -11.397  -4.653  1.00 84.98           H
ATOM   4010  CG1 VAL A 264      -3.760 -11.671  -3.065  1.00 84.98           C
ATOM   4011 1HG1 VAL A 264      -3.050 -12.241  -2.466  1.00 84.98           H
ATOM   4012 2HG1 VAL A 264      -4.381 -11.061  -2.409  1.00 84.98           H
ATOM   4013 3HG1 VAL A 264      -4.392 -12.357  -3.629  1.00 84.98           H
ATOM   4014  CG2 VAL A 264      -3.962 -10.020  -4.960  1.00 84.98           C
ATOM   4015 1HG2 VAL A 264      -4.590  -9.353  -4.370  1.00 84.98           H
ATOM   4016 2HG2 VAL A 264      -3.393  -9.437  -5.684  1.00 84.98           H
ATOM   4017 3HG2 VAL A 264      -4.590 -10.739  -5.486  1.00 84.98           H
ATOM   4018  HN  VAL A 264      -1.406  -9.276  -5.175  1.00 84.98           H
ATOM   4019  N   LEU A 265      -0.150 -11.139  -2.851  1.00 89.49           N
ATOM   4020  CA  LEU A 265       0.707 -12.007  -2.060  1.00 89.49           C
ATOM   4021  C   LEU A 265       1.479 -11.164  -1.043  1.00 89.49           C
ATOM   4022  O   LEU A 265       1.826 -11.648   0.033  1.00 89.49           O
ATOM   4023  HA  LEU A 265       0.061 -12.697  -1.517  1.00 89.49           H
ATOM   4024  CB  LEU A 265       1.605 -12.847  -2.970  1.00 89.49           C
ATOM   4025 1HB  LEU A 265       2.107 -12.179  -3.669  1.00 89.49           H
ATOM   4026 2HB  LEU A 265       2.379 -13.309  -2.358  1.00 89.49           H
ATOM   4027  CG  LEU A 265       0.905 -13.946  -3.773  1.00 89.49           C
ATOM   4028  HG  LEU A 265       0.119 -13.485  -4.370  1.00 89.49           H
ATOM   4029  CD1 LEU A 265       1.877 -14.618  -4.745  1.00 89.49           C
ATOM   4030 1HD1 LEU A 265       2.269 -13.874  -5.439  1.00 89.49           H
ATOM   4031 2HD1 LEU A 265       2.700 -15.063  -4.187  1.00 89.49           H
ATOM   4032 3HD1 LEU A 265       1.354 -15.395  -5.302  1.00 89.49           H
ATOM   4033  CD2 LEU A 265       0.232 -14.959  -2.844  1.00 89.49           C
ATOM   4034 1HD2 LEU A 265       0.983 -15.419  -2.202  1.00 89.49           H
ATOM   4035 2HD2 LEU A 265      -0.510 -14.450  -2.228  1.00 89.49           H
ATOM   4036 3HD2 LEU A 265      -0.258 -15.729  -3.440  1.00 89.49           H
ATOM   4037  HN  LEU A 265       0.082 -11.087  -3.822  1.00 89.49           H
ATOM   4038  N   SER A 266       1.725  -9.918  -1.420  1.00 91.22           N
ATOM   4039  CA  SER A 266       2.531  -9.032  -0.596  1.00 91.22           C
ATOM   4040  C   SER A 266       1.671  -8.423   0.513  1.00 91.22           C
ATOM   4041  O   SER A 266       2.130  -8.268   1.644  1.00 91.22           O
ATOM   4042  HA  SER A 266       3.312  -9.664  -0.172  1.00 91.22           H
ATOM   4043  CB  SER A 266       3.171  -7.927  -1.439  1.00 91.22           C
ATOM   4044 1HB  SER A 266       3.716  -7.244  -0.787  1.00 91.22           H
ATOM   4045 2HB  SER A 266       3.899  -8.366  -2.121  1.00 91.22           H
ATOM   4046  OG  SER A 266       2.202  -7.197  -2.187  1.00 91.22           O
ATOM   4047  HG  SER A 266       2.139  -7.564  -3.115  1.00 91.22           H
ATOM   4048  HN  SER A 266       1.386  -9.513  -2.269  1.00 91.22           H
ATOM   4049  N   GLN A 267       0.440  -8.095   0.151  1.00 89.70           N
ATOM   4050  CA  GLN A 267      -0.415  -7.313   1.028  1.00 89.70           C
ATOM   4051  C   GLN A 267      -1.182  -8.233   1.980  1.00 89.70           C
ATOM   4052  O   GLN A 267      -1.490  -7.849   3.107  1.00 89.70           O
ATOM   4053  HA  GLN A 267       0.261  -6.674   1.597  1.00 89.70           H
ATOM   4054  CB  GLN A 267      -1.374  -6.436   0.221  1.00 89.70           C
ATOM   4055 1HB  GLN A 267      -1.974  -7.061  -0.441  1.00 89.70           H
ATOM   4056 2HB  GLN A 267      -2.065  -5.931   0.895  1.00 89.70           H
ATOM   4057  CG  GLN A 267      -0.607  -5.400  -0.604  1.00 89.70           C
ATOM   4058 1HG  GLN A 267       0.035  -5.907  -1.324  1.00 89.70           H
ATOM   4059 2HG  GLN A 267      -1.309  -4.792  -1.174  1.00 89.70           H
ATOM   4060  CD  GLN A 267       0.240  -4.500   0.298  1.00 89.70           C
ATOM   4061  OE1 GLN A 267      -0.201  -4.019   1.329  1.00 89.70           O
ATOM   4062  NE2 GLN A 267       1.477  -4.299  -0.146  1.00 89.70           N
ATOM   4063 1HE2 GLN A 267       1.776  -4.724  -1.001  1.00 89.70           H
ATOM   4064 2HE2 GLN A 267       2.108  -3.724   0.374  1.00 89.70           H
ATOM   4065  HN  GLN A 267       0.026  -8.354  -0.722  1.00 89.70           H
ATOM   4066  N   PHE A 268      -1.469  -9.431   1.491  1.00 90.47           N
ATOM   4067  CA  PHE A 268      -2.379 -10.325   2.187  1.00 90.47           C
ATOM   4068  C   PHE A 268      -1.874 -10.630   3.598  1.00 90.47           C
ATOM   4069  O   PHE A 268      -2.619 -10.505   4.569  1.00 90.47           O
ATOM   4070  HA  PHE A 268      -3.343  -9.822   2.249  1.00 90.47           H
ATOM   4071  CB  PHE A 268      -2.429 -11.626   1.383  1.00 90.47           C
ATOM   4072 1HB  PHE A 268      -2.770 -11.404   0.372  1.00 90.47           H
ATOM   4073 2HB  PHE A 268      -1.419 -12.028   1.298  1.00 90.47           H
ATOM   4074  CG  PHE A 268      -3.338 -12.697   1.989  1.00 90.47           C
ATOM   4075  CD1 PHE A 268      -2.806 -13.686   2.757  1.00 90.47           C
ATOM   4076  HD1 PHE A 268      -1.732 -13.715   2.941  1.00 90.47           H
ATOM   4077  CD2 PHE A 268      -4.678 -12.661   1.760  1.00 90.47           C
ATOM   4078  HD2 PHE A 268      -5.104 -11.869   1.144  1.00 90.47           H
ATOM   4079  CE1 PHE A 268      -3.650 -14.680   3.320  1.00 90.47           C
ATOM   4080  HE1 PHE A 268      -3.224 -15.472   3.935  1.00 90.47           H
ATOM   4081  CE2 PHE A 268      -5.522 -13.655   2.322  1.00 90.47           C
ATOM   4082  HE2 PHE A 268      -6.596 -13.626   2.138  1.00 90.47           H
ATOM   4083  CZ  PHE A 268      -4.990 -14.643   3.090  1.00 90.47           C
ATOM   4084  HZ  PHE A 268      -5.638 -15.406   3.522  1.00 90.47           H
ATOM   4085  HN  PHE A 268      -1.093  -9.791   0.637  1.00 90.47           H
ATOM   4086  N   PRO A 269      -0.604 -11.035   3.739  1.00 93.92           N
ATOM   4087  CA  PRO A 269      -0.081 -11.441   5.046  1.00 93.92           C
ATOM   4088  C   PRO A 269      -0.315 -10.385   6.114  1.00 93.92           C
ATOM   4089  O   PRO A 269      -0.743 -10.702   7.222  1.00 93.92           O
ATOM   4090  HA  PRO A 269      -0.608 -12.327   5.401  1.00 93.92           H
ATOM   4091  CB  PRO A 269       1.410 -11.665   4.786  1.00 93.92           C
ATOM   4092 1HB  PRO A 269       1.991 -10.764   4.980  1.00 93.92           H
ATOM   4093 2HB  PRO A 269       1.815 -12.449   5.426  1.00 93.92           H
ATOM   4094  CG  PRO A 269       1.456 -12.060   3.315  1.00 93.92           C
ATOM   4095 1HG  PRO A 269       2.448 -11.912   2.887  1.00 93.92           H
ATOM   4096 2HG  PRO A 269       1.213 -13.112   3.170  1.00 93.92           H
ATOM   4097  CD  PRO A 269       0.421 -11.142   2.685  1.00 93.92           C
ATOM   4098 1HD  PRO A 269       0.842 -10.168   2.435  1.00 93.92           H
ATOM   4099 2HD  PRO A 269       0.019 -11.559   1.761  1.00 93.92           H
ATOM   4100  N   TYR A 270      -0.025  -9.145   5.748  1.00 94.23           N
ATOM   4101  CA  TYR A 270      -0.092  -8.048   6.699  1.00 94.23           C
ATOM   4102  C   TYR A 270      -1.528  -7.823   7.176  1.00 94.23           C
ATOM   4103  O   TYR A 270      -1.768  -7.632   8.367  1.00 94.23           O
ATOM   4104  HA  TYR A 270       0.530  -8.308   7.555  1.00 94.23           H
ATOM   4105  CB  TYR A 270       0.383  -6.805   5.944  1.00 94.23           C
ATOM   4106 1HB  TYR A 270       1.431  -6.935   5.674  1.00 94.23           H
ATOM   4107 2HB  TYR A 270      -0.178  -6.721   5.014  1.00 94.23           H
ATOM   4108  CG  TYR A 270       0.233  -5.503   6.733  1.00 94.23           C
ATOM   4109  CD1 TYR A 270      -0.631  -4.523   6.289  1.00 94.23           C
ATOM   4110  HD1 TYR A 270      -1.207  -4.677   5.376  1.00 94.23           H
ATOM   4111  CD2 TYR A 270       0.962  -5.309   7.889  1.00 94.23           C
ATOM   4112  HD2 TYR A 270       1.644  -6.083   8.240  1.00 94.23           H
ATOM   4113  CE1 TYR A 270      -0.773  -3.297   7.032  1.00 94.23           C
ATOM   4114  HE1 TYR A 270      -1.452  -2.515   6.692  1.00 94.23           H
ATOM   4115  CE2 TYR A 270       0.820  -4.083   8.632  1.00 94.23           C
ATOM   4116  HE2 TYR A 270       1.390  -3.916   9.546  1.00 94.23           H
ATOM   4117  CZ  TYR A 270      -0.040  -3.138   8.166  1.00 94.23           C
ATOM   4118  OH  TYR A 270      -0.174  -1.980   8.868  1.00 94.23           O
ATOM   4119  HH  TYR A 270       0.527  -1.928   9.579  1.00 94.23           H
ATOM   4120  HN  TYR A 270       0.251  -8.885   4.822  1.00 94.23           H
ATOM   4121  N   ASN A 271      -2.446  -7.853   6.221  1.00 90.67           N
ATOM   4122  CA  ASN A 271      -3.841  -7.572   6.514  1.00 90.67           C
ATOM   4123  C   ASN A 271      -4.409  -8.693   7.388  1.00 90.67           C
ATOM   4124  O   ASN A 271      -5.354  -8.476   8.146  1.00 90.67           O
ATOM   4125  HA  ASN A 271      -3.839  -6.608   7.023  1.00 90.67           H
ATOM   4126  CB  ASN A 271      -4.672  -7.506   5.231  1.00 90.67           C
ATOM   4127 1HB  ASN A 271      -4.402  -8.334   4.576  1.00 90.67           H
ATOM   4128 2HB  ASN A 271      -5.729  -7.621   5.472  1.00 90.67           H
ATOM   4129  CG  ASN A 271      -4.451  -6.179   4.503  1.00 90.67           C
ATOM   4130  OD1 ASN A 271      -4.898  -5.126   4.927  1.00 90.67           O
ATOM   4131  ND2 ASN A 271      -3.738  -6.288   3.385  1.00 90.67           N
ATOM   4132 1HD2 ASN A 271      -3.401  -7.182   3.092  1.00 90.67           H
ATOM   4133 2HD2 ASN A 271      -3.540  -5.475   2.837  1.00 90.67           H
ATOM   4134  HN  ASN A 271      -2.250  -8.063   5.263  1.00 90.67           H
ATOM   4135  N   CYS A 272      -3.809  -9.866   7.253  1.00 93.10           N
ATOM   4136  CA  CYS A 272      -4.188 -11.000   8.080  1.00 93.10           C
ATOM   4137  C   CYS A 272      -3.889 -10.650   9.540  1.00 93.10           C
ATOM   4138  O   CYS A 272      -4.710 -10.897  10.422  1.00 93.10           O
ATOM   4139  HA  CYS A 272      -5.256 -11.153   7.930  1.00 93.10           H
ATOM   4140  CB  CYS A 272      -3.477 -12.282   7.643  1.00 93.10           C
ATOM   4141 1HB  CYS A 272      -2.402 -12.109   7.582  1.00 93.10           H
ATOM   4142 2HB  CYS A 272      -3.632 -13.065   8.385  1.00 93.10           H
ATOM   4143  SG  CYS A 272      -4.114 -12.827   6.017  1.00 93.10           S
ATOM   4144  HG  CYS A 272      -3.451 -11.925   5.298  1.00 93.10           H
ATOM   4145  HN  CYS A 272      -3.079 -10.049   6.595  1.00 93.10           H
ATOM   4146  N   ILE A 273      -2.711 -10.081   9.749  1.00 94.11           N
ATOM   4147  CA  ILE A 273      -2.276  -9.733  11.091  1.00 94.11           C
ATOM   4148  C   ILE A 273      -3.138  -8.584  11.619  1.00 94.11           C
ATOM   4149  O   ILE A 273      -3.485  -8.555  12.799  1.00 94.11           O
ATOM   4150  HA  ILE A 273      -2.438 -10.605  11.724  1.00 94.11           H
ATOM   4151  CB  ILE A 273      -0.776  -9.433  11.108  1.00 94.11           C
ATOM   4152  HB  ILE A 273      -0.579  -8.633  10.394  1.00 94.11           H
ATOM   4153  CG1 ILE A 273       0.031 -10.652  10.655  1.00 94.11           C
ATOM   4154 1HG1 ILE A 273      -0.265 -10.933   9.644  1.00 94.11           H
ATOM   4155 2HG1 ILE A 273       1.091 -10.397  10.617  1.00 94.11           H
ATOM   4156  CG2 ILE A 273      -0.332  -8.931  12.483  1.00 94.11           C
ATOM   4157 1HG2 ILE A 273      -0.873  -8.017  12.728  1.00 94.11           H
ATOM   4158 2HG2 ILE A 273      -0.545  -9.692  13.234  1.00 94.11           H
ATOM   4159 3HG2 ILE A 273       0.738  -8.726  12.467  1.00 94.11           H
ATOM   4160  CD1 ILE A 273      -0.182 -11.834  11.602  1.00 94.11           C
ATOM   4161 1HD1 ILE A 273       0.138 -11.557  12.607  1.00 94.11           H
ATOM   4162 2HD1 ILE A 273      -1.239 -12.101  11.618  1.00 94.11           H
ATOM   4163 3HD1 ILE A 273       0.403 -12.686  11.257  1.00 94.11           H
ATOM   4164  HN  ILE A 273      -2.060  -9.859   9.023  1.00 94.11           H
ATOM   4165  N   LEU A 274      -3.459  -7.666  10.720  1.00 93.18           N
ATOM   4166  CA  LEU A 274      -4.314  -6.544  11.069  1.00 93.18           C
ATOM   4167  C   LEU A 274      -5.653  -7.071  11.590  1.00 93.18           C
ATOM   4168  O   LEU A 274      -6.222  -6.511  12.526  1.00 93.18           O
ATOM   4169  HA  LEU A 274      -3.822  -5.995  11.872  1.00 93.18           H
ATOM   4170  CB  LEU A 274      -4.450  -5.585   9.884  1.00 93.18           C
ATOM   4171 1HB  LEU A 274      -4.574  -6.176   8.976  1.00 93.18           H
ATOM   4172 2HB  LEU A 274      -5.365  -5.006  10.014  1.00 93.18           H
ATOM   4173  CG  LEU A 274      -3.289  -4.612   9.671  1.00 93.18           C
ATOM   4174  HG  LEU A 274      -2.386  -5.193   9.486  1.00 93.18           H
ATOM   4175  CD1 LEU A 274      -3.525  -3.738   8.438  1.00 93.18           C
ATOM   4176 1HD1 LEU A 274      -3.616  -4.372   7.556  1.00 93.18           H
ATOM   4177 2HD1 LEU A 274      -4.442  -3.164   8.569  1.00 93.18           H
ATOM   4178 3HD1 LEU A 274      -2.685  -3.056   8.310  1.00 93.18           H
ATOM   4179  CD2 LEU A 274      -3.038  -3.775  10.927  1.00 93.18           C
ATOM   4180 1HD2 LEU A 274      -3.935  -3.203  11.168  1.00 93.18           H
ATOM   4181 2HD2 LEU A 274      -2.794  -4.434  11.760  1.00 93.18           H
ATOM   4182 3HD2 LEU A 274      -2.208  -3.092  10.749  1.00 93.18           H
ATOM   4183  HN  LEU A 274      -3.147  -7.680   9.770  1.00 93.18           H
ATOM   4184  N   LEU A 275      -6.116  -8.141  10.962  1.00 94.04           N
ATOM   4185  CA  LEU A 275      -7.374  -8.753  11.355  1.00 94.04           C
ATOM   4186  C   LEU A 275      -7.268  -9.244  12.801  1.00 94.04           C
ATOM   4187  O   LEU A 275      -8.157  -8.991  13.612  1.00 94.04           O
ATOM   4188  HA  LEU A 275      -8.142  -7.981  11.308  1.00 94.04           H
ATOM   4189  CB  LEU A 275      -7.770  -9.848  10.362  1.00 94.04           C
ATOM   4190 1HB  LEU A 275      -7.891  -9.392   9.379  1.00 94.04           H
ATOM   4191 2HB  LEU A 275      -6.947 -10.557  10.285  1.00 94.04           H
ATOM   4192  CG  LEU A 275      -9.046 -10.624  10.694  1.00 94.04           C
ATOM   4193  HG  LEU A 275      -8.951 -11.022  11.704  1.00 94.04           H
ATOM   4194  CD1 LEU A 275     -10.267  -9.702  10.684  1.00 94.04           C
ATOM   4195 1HD1 LEU A 275     -10.134  -8.915  11.427  1.00 94.04           H
ATOM   4196 2HD1 LEU A 275     -10.377  -9.255   9.697  1.00 94.04           H
ATOM   4197 3HD1 LEU A 275     -11.160 -10.280  10.923  1.00 94.04           H
ATOM   4198  CD2 LEU A 275      -9.222 -11.818   9.753  1.00 94.04           C
ATOM   4199 1HD2 LEU A 275      -9.286 -11.463   8.724  1.00 94.04           H
ATOM   4200 2HD2 LEU A 275      -8.369 -12.488   9.854  1.00 94.04           H
ATOM   4201 3HD2 LEU A 275     -10.136 -12.352  10.011  1.00 94.04           H
ATOM   4202  HN  LEU A 275      -5.648  -8.588  10.200  1.00 94.04           H
ATOM   4203  N   VAL A 276      -6.173  -9.936  13.078  1.00 94.68           N
ATOM   4204  CA  VAL A 276      -5.950 -10.482  14.406  1.00 94.68           C
ATOM   4205  C   VAL A 276      -5.954  -9.344  15.428  1.00 94.68           C
ATOM   4206  O   VAL A 276      -6.595  -9.445  16.473  1.00 94.68           O
ATOM   4207  HA  VAL A 276      -6.777 -11.156  14.628  1.00 94.68           H
ATOM   4208  CB  VAL A 276      -4.655 -11.299  14.425  1.00 94.68           C
ATOM   4209  HB  VAL A 276      -3.848 -10.655  14.077  1.00 94.68           H
ATOM   4210  CG1 VAL A 276      -4.315 -11.752  15.846  1.00 94.68           C
ATOM   4211 1HG1 VAL A 276      -4.186 -10.879  16.485  1.00 94.68           H
ATOM   4212 2HG1 VAL A 276      -5.124 -12.371  16.234  1.00 94.68           H
ATOM   4213 3HG1 VAL A 276      -3.391 -12.330  15.831  1.00 94.68           H
ATOM   4214  CG2 VAL A 276      -4.747 -12.494  13.475  1.00 94.68           C
ATOM   4215 1HG2 VAL A 276      -5.571 -13.139  13.780  1.00 94.68           H
ATOM   4216 2HG2 VAL A 276      -4.921 -12.138  12.459  1.00 94.68           H
ATOM   4217 3HG2 VAL A 276      -3.814 -13.057  13.508  1.00 94.68           H
ATOM   4218  HN  VAL A 276      -5.448 -10.125  12.416  1.00 94.68           H
ATOM   4219  N   GLN A 277      -5.230  -8.286  15.091  1.00 93.79           N
ATOM   4220  CA  GLN A 277      -5.126  -7.139  15.976  1.00 93.79           C
ATOM   4221  C   GLN A 277      -6.507  -6.529  16.220  1.00 93.79           C
ATOM   4222  O   GLN A 277      -6.773  -5.994  17.296  1.00 93.79           O
ATOM   4223  HA  GLN A 277      -4.723  -7.529  16.911  1.00 93.79           H
ATOM   4224  CB  GLN A 277      -4.158  -6.097  15.411  1.00 93.79           C
ATOM   4225 1HB  GLN A 277      -4.373  -5.931  14.355  1.00 93.79           H
ATOM   4226 2HB  GLN A 277      -4.306  -5.144  15.919  1.00 93.79           H
ATOM   4227  CG  GLN A 277      -2.706  -6.549  15.577  1.00 93.79           C
ATOM   4228 1HG  GLN A 277      -2.510  -6.776  16.625  1.00 93.79           H
ATOM   4229 2HG  GLN A 277      -2.542  -7.469  15.016  1.00 93.79           H
ATOM   4230  CD  GLN A 277      -1.736  -5.469  15.094  1.00 93.79           C
ATOM   4231  OE1 GLN A 277      -2.075  -4.603  14.304  1.00 93.79           O
ATOM   4232  NE2 GLN A 277      -0.515  -5.569  15.610  1.00 93.79           N
ATOM   4233 1HE2 GLN A 277      -0.302  -6.304  16.253  1.00 93.79           H
ATOM   4234 2HE2 GLN A 277       0.191  -4.908  15.354  1.00 93.79           H
ATOM   4235  HN  GLN A 277      -4.723  -8.206  14.233  1.00 93.79           H
ATOM   4236  N   THR A 278      -7.351  -6.629  15.204  1.00 93.76           N
ATOM   4237  CA  THR A 278      -8.689  -6.069  15.283  1.00 93.76           C
ATOM   4238  C   THR A 278      -9.543  -6.865  16.273  1.00 93.76           C
ATOM   4239  O   THR A 278     -10.252  -6.285  17.093  1.00 93.76           O
ATOM   4240  HA  THR A 278      -8.614  -5.053  15.672  1.00 93.76           H
ATOM   4241  CB  THR A 278      -9.272  -6.033  13.869  1.00 93.76           C
ATOM   4242  HB  THR A 278      -9.439  -7.042  13.492  1.00 93.76           H
ATOM   4243  OG1 THR A 278      -8.342  -5.246  13.130  1.00 93.76           O
ATOM   4244  HG1 THR A 278      -7.416  -5.599  13.260  1.00 93.76           H
ATOM   4245  CG2 THR A 278     -10.577  -5.237  13.794  1.00 93.76           C
ATOM   4246 1HG2 THR A 278     -10.394  -4.210  14.108  1.00 93.76           H
ATOM   4247 2HG2 THR A 278     -11.318  -5.692  14.451  1.00 93.76           H
ATOM   4248 3HG2 THR A 278     -10.947  -5.244  12.769  1.00 93.76           H
ATOM   4249  HN  THR A 278      -7.134  -7.083  14.339  1.00 93.76           H
ATOM   4250  N   ILE A 279      -9.446  -8.182  16.162  1.00 94.67           N
ATOM   4251  CA  ILE A 279     -10.211  -9.063  17.028  1.00 94.67           C
ATOM   4252  C   ILE A 279      -9.759  -8.868  18.476  1.00 94.67           C
ATOM   4253  O   ILE A 279     -10.585  -8.797  19.384  1.00 94.67           O
ATOM   4254  HA  ILE A 279     -11.258  -8.769  16.951  1.00 94.67           H
ATOM   4255  CB  ILE A 279     -10.111 -10.510  16.541  1.00 94.67           C
ATOM   4256  HB  ILE A 279      -9.056 -10.768  16.450  1.00 94.67           H
ATOM   4257  CG1 ILE A 279     -10.736 -10.667  15.153  1.00 94.67           C
ATOM   4258 1HG1 ILE A 279     -11.822 -10.624  15.232  1.00 94.67           H
ATOM   4259 2HG1 ILE A 279     -10.429  -9.837  14.517  1.00 94.67           H
ATOM   4260  CG2 ILE A 279     -10.726 -11.474  17.558  1.00 94.67           C
ATOM   4261 1HG2 ILE A 279     -10.196 -11.387  18.507  1.00 94.67           H
ATOM   4262 2HG2 ILE A 279     -11.777 -11.227  17.704  1.00 94.67           H
ATOM   4263 3HG2 ILE A 279     -10.641 -12.496  17.188  1.00 94.67           H
ATOM   4264  CD1 ILE A 279     -10.318 -11.991  14.510  1.00 94.67           C
ATOM   4265 1HD1 ILE A 279      -9.233 -12.020  14.411  1.00 94.67           H
ATOM   4266 2HD1 ILE A 279     -10.647 -12.819  15.137  1.00 94.67           H
ATOM   4267 3HD1 ILE A 279     -10.775 -12.077  13.525  1.00 94.67           H
ATOM   4268  HN  ILE A 279      -8.860  -8.646  15.499  1.00 94.67           H
ATOM   4269  N   ASP A 280      -8.447  -8.788  18.647  1.00 94.12           N
ATOM   4270  CA  ASP A 280      -7.871  -8.664  19.975  1.00 94.12           C
ATOM   4271  C   ASP A 280      -8.246  -7.302  20.563  1.00 94.12           C
ATOM   4272  O   ASP A 280      -8.428  -7.173  21.773  1.00 94.12           O
ATOM   4273  HA  ASP A 280      -8.288  -9.493  20.546  1.00 94.12           H
ATOM   4274  CB  ASP A 280      -6.345  -8.753  19.924  1.00 94.12           C
ATOM   4275 1HB  ASP A 280      -6.047  -9.634  19.355  1.00 94.12           H
ATOM   4276 2HB  ASP A 280      -5.943  -7.885  19.402  1.00 94.12           H
ATOM   4277  CG  ASP A 280      -5.753  -8.826  21.333  1.00 94.12           C
ATOM   4278  OD1 ASP A 280      -6.243  -9.673  22.111  1.00 94.12           O
ATOM   4279  OD2 ASP A 280      -4.824  -8.033  21.600  1.00 94.12           O
ATOM   4280  HN  ASP A 280      -7.784  -8.806  17.899  1.00 94.12           H
ATOM   4281  N   ALA A 281      -8.350  -6.320  19.680  1.00 92.04           N
ATOM   4282  CA  ALA A 281      -8.731  -4.980  20.092  1.00 92.04           C
ATOM   4283  C   ALA A 281     -10.118  -5.023  20.736  1.00 92.04           C
ATOM   4284  O   ALA A 281     -10.426  -4.215  21.611  1.00 92.04           O
ATOM   4285  HA  ALA A 281      -8.006  -4.642  20.833  1.00 92.04           H
ATOM   4286  CB  ALA A 281      -8.677  -4.040  18.886  1.00 92.04           C
ATOM   4287 1HB  ALA A 281      -7.664  -4.022  18.484  1.00 92.04           H
ATOM   4288 2HB  ALA A 281      -9.366  -4.393  18.119  1.00 92.04           H
ATOM   4289 3HB  ALA A 281      -8.963  -3.034  19.196  1.00 92.04           H
ATOM   4290  HN  ALA A 281      -8.180  -6.428  18.700  1.00 92.04           H
ATOM   4291  N   TYR A 282     -10.918  -5.975  20.279  1.00 90.80           N
ATOM   4292  CA  TYR A 282     -12.273  -6.120  20.782  1.00 90.80           C
ATOM   4293  C   TYR A 282     -12.316  -7.075  21.976  1.00 90.80           C
ATOM   4294  O   TYR A 282     -12.915  -6.764  23.004  1.00 90.80           O
ATOM   4295  HA  TYR A 282     -12.620  -5.137  21.100  1.00 90.80           H
ATOM   4296  CB  TYR A 282     -13.087  -6.720  19.634  1.00 90.80           C
ATOM   4297 1HB  TYR A 282     -12.881  -6.158  18.723  1.00 90.80           H
ATOM   4298 2HB  TYR A 282     -12.753  -7.743  19.461  1.00 90.80           H
ATOM   4299  CG  TYR A 282     -14.598  -6.727  19.880  1.00 90.80           C
ATOM   4300  CD1 TYR A 282     -15.214  -7.869  20.351  1.00 90.80           C
ATOM   4301  HD1 TYR A 282     -14.625  -8.765  20.548  1.00 90.80           H
ATOM   4302  CD2 TYR A 282     -15.343  -5.593  19.631  1.00 90.80           C
ATOM   4303  HD2 TYR A 282     -14.856  -4.692  19.259  1.00 90.80           H
ATOM   4304  CE1 TYR A 282     -16.635  -7.876  20.583  1.00 90.80           C
ATOM   4305  HE1 TYR A 282     -17.135  -8.770  20.954  1.00 90.80           H
ATOM   4306  CE2 TYR A 282     -16.764  -5.600  19.862  1.00 90.80           C
ATOM   4307  HE2 TYR A 282     -17.365  -4.711  19.670  1.00 90.80           H
ATOM   4308  CZ  TYR A 282     -17.340  -6.741  20.327  1.00 90.80           C
ATOM   4309  OH  TYR A 282     -18.683  -6.748  20.545  1.00 90.80           O
ATOM   4310  HH  TYR A 282     -19.067  -5.848  20.341  1.00 90.80           H
ATOM   4311  HN  TYR A 282     -10.654  -6.639  19.579  1.00 90.80           H
ATOM   4312  N   ALA A 283     -11.671  -8.220  21.801  1.00 91.79           N
ATOM   4313  CA  ALA A 283     -11.865  -9.335  22.712  1.00 91.79           C
ATOM   4314  C   ALA A 283     -10.771  -9.309  23.782  1.00 91.79           C
ATOM   4315  O   ALA A 283     -10.921  -9.915  24.842  1.00 91.79           O
ATOM   4316  HA  ALA A 283     -12.835  -9.206  23.193  1.00 91.79           H
ATOM   4317  CB  ALA A 283     -11.877 -10.644  21.921  1.00 91.79           C
ATOM   4318 1HB  ALA A 283     -12.689 -10.623  21.195  1.00 91.79           H
ATOM   4319 2HB  ALA A 283     -10.927 -10.762  21.400  1.00 91.79           H
ATOM   4320 3HB  ALA A 283     -12.022 -11.481  22.605  1.00 91.79           H
ATOM   4321  HN  ALA A 283     -11.029  -8.391  21.054  1.00 91.79           H
ATOM   4322  N   MET A 284      -9.696  -8.602  23.466  1.00 89.86           N
ATOM   4323  CA  MET A 284      -8.555  -8.535  24.364  1.00 89.86           C
ATOM   4324  C   MET A 284      -8.167  -9.928  24.862  1.00 89.86           C
ATOM   4325  O   MET A 284      -7.939 -10.123  26.055  1.00 89.86           O
ATOM   4326  HA  MET A 284      -7.742  -8.113  23.773  1.00 89.86           H
ATOM   4327  CB  MET A 284      -8.896  -7.642  25.558  1.00 89.86           C
ATOM   4328 1HB  MET A 284      -9.715  -8.084  26.126  1.00 89.86           H
ATOM   4329 2HB  MET A 284      -8.039  -7.582  26.229  1.00 89.86           H
ATOM   4330  CG  MET A 284      -9.290  -6.237  25.097  1.00 89.86           C
ATOM   4331 1HG  MET A 284      -8.483  -5.799  24.509  1.00 89.86           H
ATOM   4332 2HG  MET A 284     -10.165  -6.289  24.449  1.00 89.86           H
ATOM   4333  SD  MET A 284      -9.640  -5.206  26.512  1.00 89.86           S
ATOM   4334  CE  MET A 284     -10.283  -3.758  25.689  1.00 89.86           C
ATOM   4335 1HE  MET A 284      -9.522  -3.352  25.022  1.00 89.86           H
ATOM   4336 2HE  MET A 284     -11.165  -4.031  25.110  1.00 89.86           H
ATOM   4337 3HE  MET A 284     -10.554  -3.008  26.432  1.00 89.86           H
ATOM   4338  HN  MET A 284      -9.598  -8.082  22.618  1.00 89.86           H
ATOM   4339  N   PHE A 285      -8.103 -10.861  23.924  1.00 90.44           N
ATOM   4340  CA  PHE A 285      -7.923 -12.261  24.271  1.00 90.44           C
ATOM   4341  C   PHE A 285      -6.439 -12.601  24.421  1.00 90.44           C
ATOM   4342  O   PHE A 285      -6.090 -13.628  25.002  1.00 90.44           O
ATOM   4343  HA  PHE A 285      -8.430 -12.426  25.221  1.00 90.44           H
ATOM   4344  CB  PHE A 285      -8.510 -13.085  23.123  1.00 90.44           C
ATOM   4345 1HB  PHE A 285      -8.642 -14.114  23.459  1.00 90.44           H
ATOM   4346 2HB  PHE A 285      -9.500 -12.699  22.881  1.00 90.44           H
ATOM   4347  CG  PHE A 285      -7.653 -13.084  21.855  1.00 90.44           C
ATOM   4348  CD1 PHE A 285      -7.844 -12.128  20.907  1.00 90.44           C
ATOM   4349  HD1 PHE A 285      -8.607 -11.363  21.050  1.00 90.44           H
ATOM   4350  CD2 PHE A 285      -6.702 -14.039  21.676  1.00 90.44           C
ATOM   4351  HD2 PHE A 285      -6.549 -14.805  22.437  1.00 90.44           H
ATOM   4352  CE1 PHE A 285      -7.050 -12.127  19.730  1.00 90.44           C
ATOM   4353  HE1 PHE A 285      -7.202 -11.361  18.970  1.00 90.44           H
ATOM   4354  CE2 PHE A 285      -5.907 -14.038  20.500  1.00 90.44           C
ATOM   4355  HE2 PHE A 285      -5.144 -14.804  20.356  1.00 90.44           H
ATOM   4356  CZ  PHE A 285      -6.098 -13.082  19.551  1.00 90.44           C
ATOM   4357  HZ  PHE A 285      -5.488 -13.082  18.648  1.00 90.44           H
ATOM   4358  HN  PHE A 285      -8.173 -10.674  22.944  1.00 90.44           H
ATOM   4359  N   ILE A 286      -5.605 -11.720  23.888  1.00 91.57           N
ATOM   4360  CA  ILE A 286      -4.166 -11.895  23.990  1.00 91.57           C
ATOM   4361  C   ILE A 286      -3.678 -11.302  25.314  1.00 91.57           C
ATOM   4362  O   ILE A 286      -3.245 -10.152  25.360  1.00 91.57           O
ATOM   4363  HA  ILE A 286      -3.967 -12.966  23.997  1.00 91.57           H
ATOM   4364  CB  ILE A 286      -3.468 -11.312  22.760  1.00 91.57           C
ATOM   4365  HB  ILE A 286      -3.648 -10.237  22.742  1.00 91.57           H
ATOM   4366  CG1 ILE A 286      -4.054 -11.891  21.471  1.00 91.57           C
ATOM   4367 1HG1 ILE A 286      -3.784 -12.943  21.385  1.00 91.57           H
ATOM   4368 2HG1 ILE A 286      -5.142 -11.843  21.509  1.00 91.57           H
ATOM   4369  CG2 ILE A 286      -1.953 -11.515  22.843  1.00 91.57           C
ATOM   4370 1HG2 ILE A 286      -1.568 -11.017  23.732  1.00 91.57           H
ATOM   4371 2HG2 ILE A 286      -1.732 -12.581  22.899  1.00 91.57           H
ATOM   4372 3HG2 ILE A 286      -1.481 -11.092  21.956  1.00 91.57           H
ATOM   4373  CD1 ILE A 286      -3.547 -11.127  20.247  1.00 91.57           C
ATOM   4374 1HD1 ILE A 286      -3.840 -10.080  20.325  1.00 91.57           H
ATOM   4375 2HD1 ILE A 286      -2.460 -11.197  20.199  1.00 91.57           H
ATOM   4376 3HD1 ILE A 286      -3.979 -11.559  19.344  1.00 91.57           H
ATOM   4377  HN  ILE A 286      -5.898 -10.901  23.395  1.00 91.57           H
ATOM   4378  N   SER A 287      -3.763 -12.115  26.357  1.00 88.46           N
ATOM   4379  CA  SER A 287      -3.305 -11.697  27.671  1.00 88.46           C
ATOM   4380  C   SER A 287      -1.858 -12.143  27.887  1.00 88.46           C
ATOM   4381  O   SER A 287      -1.181 -11.652  28.789  1.00 88.46           O
ATOM   4382  HA  SER A 287      -3.373 -10.609  27.667  1.00 88.46           H
ATOM   4383  CB  SER A 287      -4.205 -12.260  28.772  1.00 88.46           C
ATOM   4384 1HB  SER A 287      -3.821 -11.954  29.746  1.00 88.46           H
ATOM   4385 2HB  SER A 287      -5.204 -11.837  28.676  1.00 88.46           H
ATOM   4386  OG  SER A 287      -4.285 -13.682  28.721  1.00 88.46           O
ATOM   4387  HG  SER A 287      -4.923 -14.014  29.416  1.00 88.46           H
ATOM   4388  HN  SER A 287      -4.136 -13.042  26.314  1.00 88.46           H
ATOM   4389  N   ASN A 288      -1.425 -13.069  27.044  1.00 91.80           N
ATOM   4390  CA  ASN A 288      -0.106 -13.660  27.193  1.00 91.80           C
ATOM   4391  C   ASN A 288       0.927 -12.772  26.496  1.00 91.80           C
ATOM   4392  O   ASN A 288       0.809 -12.495  25.303  1.00 91.80           O
ATOM   4393  HA  ASN A 288       0.059 -13.725  28.268  1.00 91.80           H
ATOM   4394  CB  ASN A 288      -0.048 -15.047  26.550  1.00 91.80           C
ATOM   4395 1HB  ASN A 288      -0.883 -15.651  26.904  1.00 91.80           H
ATOM   4396 2HB  ASN A 288      -0.156 -14.956  25.469  1.00 91.80           H
ATOM   4397  CG  ASN A 288       1.271 -15.749  26.879  1.00 91.80           C
ATOM   4398  OD1 ASN A 288       2.337 -15.156  26.877  1.00 91.80           O
ATOM   4399  ND2 ASN A 288       1.141 -17.042  27.161  1.00 91.80           N
ATOM   4400 1HD2 ASN A 288       0.236 -17.469  27.145  1.00 91.80           H
ATOM   4401 2HD2 ASN A 288       1.947 -17.588  27.389  1.00 91.80           H
ATOM   4402  HN  ASN A 288      -1.958 -13.415  26.271  1.00 91.80           H
ATOM   4403  N   CYS A 289       1.917 -12.351  27.269  1.00 91.59           N
ATOM   4404  CA  CYS A 289       2.910 -11.415  26.771  1.00 91.59           C
ATOM   4405  C   CYS A 289       3.697 -12.099  25.652  1.00 91.59           C
ATOM   4406  O   CYS A 289       4.069 -11.460  24.669  1.00 91.59           O
ATOM   4407  HA  CYS A 289       2.363 -10.553  26.389  1.00 91.59           H
ATOM   4408  CB  CYS A 289       3.826 -10.914  27.889  1.00 91.59           C
ATOM   4409 1HB  CYS A 289       3.234 -10.438  28.670  1.00 91.59           H
ATOM   4410 2HB  CYS A 289       4.344 -11.755  28.350  1.00 91.59           H
ATOM   4411  SG  CYS A 289       5.044  -9.725  27.215  1.00 91.59           S
ATOM   4412  HN  CYS A 289       2.046 -12.639  28.218  1.00 91.59           H
ATOM   4413  N   ALA A 290       3.926 -13.391  25.837  1.00 93.02           N
ATOM   4414  CA  ALA A 290       4.721 -14.154  24.889  1.00 93.02           C
ATOM   4415  C   ALA A 290       4.020 -14.157  23.529  1.00 93.02           C
ATOM   4416  O   ALA A 290       4.652 -13.922  22.501  1.00 93.02           O
ATOM   4417  HA  ALA A 290       5.686 -13.657  24.790  1.00 93.02           H
ATOM   4418  CB  ALA A 290       4.947 -15.566  25.433  1.00 93.02           C
ATOM   4419 1HB  ALA A 290       5.473 -15.509  26.385  1.00 93.02           H
ATOM   4420 2HB  ALA A 290       3.985 -16.057  25.578  1.00 93.02           H
ATOM   4421 3HB  ALA A 290       5.543 -16.138  24.721  1.00 93.02           H
ATOM   4422  HN  ALA A 290       3.581 -13.914  26.616  1.00 93.02           H
ATOM   4423  N   VAL A 291       2.723 -14.426  23.569  1.00 93.53           N
ATOM   4424  CA  VAL A 291       1.931 -14.471  22.351  1.00 93.53           C
ATOM   4425  C   VAL A 291       1.899 -13.078  21.717  1.00 93.53           C
ATOM   4426  O   VAL A 291       2.028 -12.943  20.501  1.00 93.53           O
ATOM   4427  HA  VAL A 291       2.423 -15.158  21.663  1.00 93.53           H
ATOM   4428  CB  VAL A 291       0.536 -15.021  22.654  1.00 93.53           C
ATOM   4429  HB  VAL A 291       0.069 -14.365  23.390  1.00 93.53           H
ATOM   4430  CG1 VAL A 291      -0.339 -15.018  21.400  1.00 93.53           C
ATOM   4431 1HG1 VAL A 291      -0.439 -13.998  21.029  1.00 93.53           H
ATOM   4432 2HG1 VAL A 291       0.123 -15.640  20.633  1.00 93.53           H
ATOM   4433 3HG1 VAL A 291      -1.325 -15.414  21.643  1.00 93.53           H
ATOM   4434  CG2 VAL A 291       0.620 -16.423  23.261  1.00 93.53           C
ATOM   4435 1HG2 VAL A 291       1.115 -17.094  22.559  1.00 93.53           H
ATOM   4436 2HG2 VAL A 291       1.189 -16.384  24.190  1.00 93.53           H
ATOM   4437 3HG2 VAL A 291      -0.386 -16.790  23.467  1.00 93.53           H
ATOM   4438  HN  VAL A 291       2.215 -14.611  24.410  1.00 93.53           H
ATOM   4439  N   SER A 292       1.728 -12.079  22.570  1.00 93.12           N
ATOM   4440  CA  SER A 292       1.644 -10.705  22.104  1.00 93.12           C
ATOM   4441  C   SER A 292       2.943 -10.310  21.399  1.00 93.12           C
ATOM   4442  O   SER A 292       2.914  -9.681  20.343  1.00 93.12           O
ATOM   4443  HA  SER A 292       0.808 -10.688  21.405  1.00 93.12           H
ATOM   4444  CB  SER A 292       1.357  -9.747  23.263  1.00 93.12           C
ATOM   4445 1HB  SER A 292       0.515 -10.123  23.844  1.00 93.12           H
ATOM   4446 2HB  SER A 292       2.218  -9.719  23.931  1.00 93.12           H
ATOM   4447  OG  SER A 292       1.067  -8.429  22.807  1.00 93.12           O
ATOM   4448  HG  SER A 292       0.160  -8.404  22.386  1.00 93.12           H
ATOM   4449  HN  SER A 292       1.647 -12.195  23.559  1.00 93.12           H
ATOM   4450  N   THR A 293       4.052 -10.697  22.012  1.00 93.17           N
ATOM   4451  CA  THR A 293       5.360 -10.348  21.483  1.00 93.17           C
ATOM   4452  C   THR A 293       5.538 -10.925  20.077  1.00 93.17           C
ATOM   4453  O   THR A 293       6.008 -10.235  19.174  1.00 93.17           O
ATOM   4454  HA  THR A 293       5.416  -9.263  21.393  1.00 93.17           H
ATOM   4455  CB  THR A 293       6.417 -10.833  22.477  1.00 93.17           C
ATOM   4456  HB  THR A 293       6.372 -11.915  22.596  1.00 93.17           H
ATOM   4457  OG1 THR A 293       6.159 -10.074  23.656  1.00 93.17           O
ATOM   4458  HG1 THR A 293       5.682 -10.639  24.329  1.00 93.17           H
ATOM   4459  CG2 THR A 293       7.834 -10.422  22.072  1.00 93.17           C
ATOM   4460 1HG2 THR A 293       7.896  -9.335  22.020  1.00 93.17           H
ATOM   4461 2HG2 THR A 293       8.071 -10.847  21.097  1.00 93.17           H
ATOM   4462 3HG2 THR A 293       8.545 -10.791  22.812  1.00 93.17           H
ATOM   4463  HN  THR A 293       4.067 -11.237  22.853  1.00 93.17           H
ATOM   4464  N   ASN A 294       5.153 -12.185  19.936  1.00 94.11           N
ATOM   4465  CA  ASN A 294       5.326 -12.883  18.674  1.00 94.11           C
ATOM   4466  C   ASN A 294       4.446 -12.228  17.608  1.00 94.11           C
ATOM   4467  O   ASN A 294       4.854 -12.100  16.454  1.00 94.11           O
ATOM   4468  HA  ASN A 294       6.389 -12.802  18.445  1.00 94.11           H
ATOM   4469  CB  ASN A 294       4.909 -14.350  18.795  1.00 94.11           C
ATOM   4470 1HB  ASN A 294       3.939 -14.417  19.287  1.00 94.11           H
ATOM   4471 2HB  ASN A 294       4.792 -14.782  17.801  1.00 94.11           H
ATOM   4472  CG  ASN A 294       5.945 -15.152  19.586  1.00 94.11           C
ATOM   4473  OD1 ASN A 294       7.079 -14.741  19.767  1.00 94.11           O
ATOM   4474  ND2 ASN A 294       5.492 -16.314  20.047  1.00 94.11           N
ATOM   4475 1HD2 ASN A 294       4.549 -16.592  19.863  1.00 94.11           H
ATOM   4476 2HD2 ASN A 294       6.095 -16.911  20.577  1.00 94.11           H
ATOM   4477  HN  ASN A 294       4.730 -12.725  20.664  1.00 94.11           H
ATOM   4478  N   ILE A 295       3.256 -11.829  18.032  1.00 93.82           N
ATOM   4479  CA  ILE A 295       2.295 -11.238  17.116  1.00 93.82           C
ATOM   4480  C   ILE A 295       2.833  -9.896  16.616  1.00 93.82           C
ATOM   4481  O   ILE A 295       2.667  -9.553  15.446  1.00 93.82           O
ATOM   4482  HA  ILE A 295       2.199 -11.910  16.264  1.00 93.82           H
ATOM   4483  CB  ILE A 295       0.917 -11.141  17.775  1.00 93.82           C
ATOM   4484  HB  ILE A 295       1.051 -10.777  18.793  1.00 93.82           H
ATOM   4485  CG1 ILE A 295       0.257 -12.517  17.869  1.00 93.82           C
ATOM   4486 1HG1 ILE A 295      -0.019 -12.861  16.872  1.00 93.82           H
ATOM   4487 2HG1 ILE A 295       0.968 -13.239  18.270  1.00 93.82           H
ATOM   4488  CG2 ILE A 295       0.031 -10.128  17.046  1.00 93.82           C
ATOM   4489 1HG2 ILE A 295       0.503  -9.146  17.075  1.00 93.82           H
ATOM   4490 2HG2 ILE A 295      -0.098 -10.439  16.009  1.00 93.82           H
ATOM   4491 3HG2 ILE A 295      -0.942 -10.079  17.534  1.00 93.82           H
ATOM   4492  CD1 ILE A 295      -0.986 -12.469  18.760  1.00 93.82           C
ATOM   4493 1HD1 ILE A 295      -0.703 -12.148  19.762  1.00 93.82           H
ATOM   4494 2HD1 ILE A 295      -1.705 -11.764  18.342  1.00 93.82           H
ATOM   4495 3HD1 ILE A 295      -1.436 -13.460  18.809  1.00 93.82           H
ATOM   4496  HN  ILE A 295       2.946 -11.905  18.979  1.00 93.82           H
ATOM   4497  N   ASP A 296       3.468  -9.172  17.527  1.00 93.56           N
ATOM   4498  CA  ASP A 296       4.015  -7.867  17.197  1.00 93.56           C
ATOM   4499  C   ASP A 296       5.162  -8.037  16.199  1.00 93.56           C
ATOM   4500  O   ASP A 296       5.305  -7.242  15.271  1.00 93.56           O
ATOM   4501  HA  ASP A 296       3.180  -7.303  16.781  1.00 93.56           H
ATOM   4502  CB  ASP A 296       4.571  -7.173  18.442  1.00 93.56           C
ATOM   4503 1HB  ASP A 296       5.267  -7.838  18.954  1.00 93.56           H
ATOM   4504 2HB  ASP A 296       5.135  -6.287  18.148  1.00 93.56           H
ATOM   4505  CG  ASP A 296       3.444  -6.773  19.396  1.00 93.56           C
ATOM   4506  OD1 ASP A 296       2.299  -6.661  18.907  1.00 93.56           O
ATOM   4507  OD2 ASP A 296       3.753  -6.588  20.593  1.00 93.56           O
ATOM   4508  HN  ASP A 296       3.609  -9.463  18.473  1.00 93.56           H
ATOM   4509  N   ILE A 297       5.950  -9.079  16.423  1.00 94.34           N
ATOM   4510  CA  ILE A 297       7.040  -9.401  15.518  1.00 94.34           C
ATOM   4511  C   ILE A 297       6.467  -9.768  14.147  1.00 94.34           C
ATOM   4512  O   ILE A 297       6.975  -9.324  13.119  1.00 94.34           O
ATOM   4513  HA  ILE A 297       7.650  -8.505  15.408  1.00 94.34           H
ATOM   4514  CB  ILE A 297       7.934 -10.486  16.121  1.00 94.34           C
ATOM   4515  HB  ILE A 297       7.295 -11.289  16.490  1.00 94.34           H
ATOM   4516  CG1 ILE A 297       8.718  -9.947  17.319  1.00 94.34           C
ATOM   4517 1HG1 ILE A 297       9.444  -9.208  16.980  1.00 94.34           H
ATOM   4518 2HG1 ILE A 297       8.040  -9.437  18.002  1.00 94.34           H
ATOM   4519  CG2 ILE A 297       8.854 -11.092  15.059  1.00 94.34           C
ATOM   4520 1HG2 ILE A 297       8.251 -11.536  14.267  1.00 94.34           H
ATOM   4521 2HG2 ILE A 297       9.487 -10.311  14.639  1.00 94.34           H
ATOM   4522 3HG2 ILE A 297       9.478 -11.860  15.515  1.00 94.34           H
ATOM   4523  CD1 ILE A 297       9.439 -11.077  18.056  1.00 94.34           C
ATOM   4524 1HD1 ILE A 297       8.707 -11.802  18.415  1.00 94.34           H
ATOM   4525 2HD1 ILE A 297      10.134 -11.570  17.376  1.00 94.34           H
ATOM   4526 3HD1 ILE A 297       9.988 -10.666  18.903  1.00 94.34           H
ATOM   4527  HN  ILE A 297       5.853  -9.695  17.205  1.00 94.34           H
ATOM   4528  N   CYS A 298       5.416 -10.575  14.177  1.00 94.52           N
ATOM   4529  CA  CYS A 298       4.762 -10.997  12.951  1.00 94.52           C
ATOM   4530  C   CYS A 298       4.302  -9.748  12.197  1.00 94.52           C
ATOM   4531  O   CYS A 298       4.412  -9.681  10.974  1.00 94.52           O
ATOM   4532  HA  CYS A 298       5.505 -11.547  12.373  1.00 94.52           H
ATOM   4533  CB  CYS A 298       3.602 -11.955  13.229  1.00 94.52           C
ATOM   4534 1HB  CYS A 298       2.987 -11.569  14.042  1.00 94.52           H
ATOM   4535 2HB  CYS A 298       2.960 -12.028  12.351  1.00 94.52           H
ATOM   4536  SG  CYS A 298       4.248 -13.610  13.668  1.00 94.52           S
ATOM   4537  HG  CYS A 298       4.640 -13.285  14.897  1.00 94.52           H
ATOM   4538  HN  CYS A 298       5.013 -10.938  15.018  1.00 94.52           H
ATOM   4539  N   PHE A 299       3.796  -8.789  12.959  1.00 94.63           N
ATOM   4540  CA  PHE A 299       3.331  -7.540  12.379  1.00 94.63           C
ATOM   4541  C   PHE A 299       4.462  -6.827  11.635  1.00 94.63           C
ATOM   4542  O   PHE A 299       4.276  -6.367  10.509  1.00 94.63           O
ATOM   4543  HA  PHE A 299       2.535  -7.786  11.677  1.00 94.63           H
ATOM   4544  CB  PHE A 299       2.863  -6.657  13.538  1.00 94.63           C
ATOM   4545 1HB  PHE A 299       2.071  -7.174  14.078  1.00 94.63           H
ATOM   4546 2HB  PHE A 299       3.690  -6.522  14.235  1.00 94.63           H
ATOM   4547  CG  PHE A 299       2.351  -5.282  13.104  1.00 94.63           C
ATOM   4548  CD1 PHE A 299       3.216  -4.239  12.990  1.00 94.63           C
ATOM   4549  HD1 PHE A 299       4.274  -4.382  13.208  1.00 94.63           H
ATOM   4550  CD2 PHE A 299       1.030  -5.103  12.832  1.00 94.63           C
ATOM   4551  HD2 PHE A 299       0.337  -5.939  12.924  1.00 94.63           H
ATOM   4552  CE1 PHE A 299       2.741  -2.963  12.588  1.00 94.63           C
ATOM   4553  HE1 PHE A 299       3.434  -2.127  12.497  1.00 94.63           H
ATOM   4554  CE2 PHE A 299       0.555  -3.827  12.430  1.00 94.63           C
ATOM   4555  HE2 PHE A 299      -0.503  -3.683  12.212  1.00 94.63           H
ATOM   4556  CZ  PHE A 299       1.420  -2.784  12.316  1.00 94.63           C
ATOM   4557  HZ  PHE A 299       1.055  -1.804  12.007  1.00 94.63           H
ATOM   4558  HN  PHE A 299       3.701  -8.855  13.952  1.00 94.63           H
ATOM   4559  N   GLN A 300       5.610  -6.758  12.293  1.00 93.77           N
ATOM   4560  CA  GLN A 300       6.743  -6.032  11.747  1.00 93.77           C
ATOM   4561  C   GLN A 300       7.213  -6.684  10.444  1.00 93.77           C
ATOM   4562  O   GLN A 300       7.536  -5.991   9.481  1.00 93.77           O
ATOM   4563  HA  GLN A 300       6.374  -5.027  11.545  1.00 93.77           H
ATOM   4564  CB  GLN A 300       7.885  -5.952  12.762  1.00 93.77           C
ATOM   4565 1HB  GLN A 300       8.078  -6.942  13.176  1.00 93.77           H
ATOM   4566 2HB  GLN A 300       8.799  -5.631  12.263  1.00 93.77           H
ATOM   4567  CG  GLN A 300       7.545  -4.978  13.893  1.00 93.77           C
ATOM   4568 1HG  GLN A 300       7.397  -3.979  13.484  1.00 93.77           H
ATOM   4569 2HG  GLN A 300       6.607  -5.274  14.362  1.00 93.77           H
ATOM   4570  CD  GLN A 300       8.659  -4.947  14.942  1.00 93.77           C
ATOM   4571  OE1 GLN A 300       9.571  -5.757  14.941  1.00 93.77           O
ATOM   4572  NE2 GLN A 300       8.534  -3.968  15.834  1.00 93.77           N
ATOM   4573 1HE2 GLN A 300       7.761  -3.336  15.777  1.00 93.77           H
ATOM   4574 2HE2 GLN A 300       9.213  -3.864  16.560  1.00 93.77           H
ATOM   4575  HN  GLN A 300       5.771  -7.186  13.183  1.00 93.77           H
ATOM   4576  N   VAL A 301       7.237  -8.009  10.458  1.00 94.32           N
ATOM   4577  CA  VAL A 301       7.716  -8.760   9.311  1.00 94.32           C
ATOM   4578  C   VAL A 301       6.776  -8.529   8.126  1.00 94.32           C
ATOM   4579  O   VAL A 301       7.221  -8.169   7.037  1.00 94.32           O
ATOM   4580  HA  VAL A 301       8.704  -8.376   9.055  1.00 94.32           H
ATOM   4581  CB  VAL A 301       7.863 -10.238   9.678  1.00 94.32           C
ATOM   4582  HB  VAL A 301       6.908 -10.582  10.075  1.00 94.32           H
ATOM   4583  CG1 VAL A 301       8.188 -11.080   8.443  1.00 94.32           C
ATOM   4584 1HG1 VAL A 301       7.385 -10.980   7.713  1.00 94.32           H
ATOM   4585 2HG1 VAL A 301       9.124 -10.735   8.003  1.00 94.32           H
ATOM   4586 3HG1 VAL A 301       8.287 -12.127   8.732  1.00 94.32           H
ATOM   4587  CG2 VAL A 301       8.921 -10.430  10.766  1.00 94.32           C
ATOM   4588 1HG2 VAL A 301       9.882 -10.062  10.408  1.00 94.32           H
ATOM   4589 2HG2 VAL A 301       8.629  -9.876  11.658  1.00 94.32           H
ATOM   4590 3HG2 VAL A 301       9.005 -11.490  11.008  1.00 94.32           H
ATOM   4591  HN  VAL A 301       6.936  -8.565  11.233  1.00 94.32           H
ATOM   4592  N   THR A 302       5.493  -8.746   8.378  1.00 94.36           N
ATOM   4593  CA  THR A 302       4.500  -8.673   7.321  1.00 94.36           C
ATOM   4594  C   THR A 302       4.381  -7.240   6.798  1.00 94.36           C
ATOM   4595  O   THR A 302       4.121  -7.026   5.616  1.00 94.36           O
ATOM   4596  HA  THR A 302       4.838  -9.289   6.488  1.00 94.36           H
ATOM   4597  CB  THR A 302       3.185  -9.231   7.868  1.00 94.36           C
ATOM   4598  HB  THR A 302       2.402  -9.196   7.110  1.00 94.36           H
ATOM   4599  OG1 THR A 302       2.941  -8.458   9.040  1.00 94.36           O
ATOM   4600  HG1 THR A 302       3.324  -8.920   9.840  1.00 94.36           H
ATOM   4601  CG2 THR A 302       3.327 -10.663   8.388  1.00 94.36           C
ATOM   4602 1HG2 THR A 302       4.062 -10.685   9.193  1.00 94.36           H
ATOM   4603 2HG2 THR A 302       3.656 -11.313   7.578  1.00 94.36           H
ATOM   4604 3HG2 THR A 302       2.365 -11.010   8.765  1.00 94.36           H
ATOM   4605  HN  THR A 302       5.131  -8.968   9.284  1.00 94.36           H
ATOM   4606  N   GLN A 303       4.579  -6.295   7.706  1.00 93.29           N
ATOM   4607  CA  GLN A 303       4.570  -4.889   7.338  1.00 93.29           C
ATOM   4608  C   GLN A 303       5.685  -4.598   6.330  1.00 93.29           C
ATOM   4609  O   GLN A 303       5.477  -3.868   5.363  1.00 93.29           O
ATOM   4610  HA  GLN A 303       3.599  -4.717   6.874  1.00 93.29           H
ATOM   4611  CB  GLN A 303       4.702  -3.997   8.574  1.00 93.29           C
ATOM   4612 1HB  GLN A 303       3.880  -4.200   9.261  1.00 93.29           H
ATOM   4613 2HB  GLN A 303       5.625  -4.235   9.102  1.00 93.29           H
ATOM   4614  CG  GLN A 303       4.696  -2.518   8.185  1.00 93.29           C
ATOM   4615 1HG  GLN A 303       5.632  -2.265   7.687  1.00 93.29           H
ATOM   4616 2HG  GLN A 303       3.894  -2.328   7.471  1.00 93.29           H
ATOM   4617  CD  GLN A 303       4.511  -1.628   9.416  1.00 93.29           C
ATOM   4618  OE1 GLN A 303       5.335  -1.589  10.316  1.00 93.29           O
ATOM   4619  NE2 GLN A 303       3.387  -0.918   9.406  1.00 93.29           N
ATOM   4620 1HE2 GLN A 303       2.753  -0.996   8.637  1.00 93.29           H
ATOM   4621 2HE2 GLN A 303       3.175  -0.306  10.168  1.00 93.29           H
ATOM   4622  HN  GLN A 303       4.741  -6.476   8.676  1.00 93.29           H
ATOM   4623  N   THR A 304       6.844  -5.184   6.593  1.00 93.45           N
ATOM   4624  CA  THR A 304       8.006  -4.955   5.751  1.00 93.45           C
ATOM   4625  C   THR A 304       7.769  -5.523   4.350  1.00 93.45           C
ATOM   4626  O   THR A 304       8.153  -4.910   3.355  1.00 93.45           O
ATOM   4627  HA  THR A 304       8.144  -3.880   5.641  1.00 93.45           H
ATOM   4628  CB  THR A 304       9.224  -5.558   6.453  1.00 93.45           C
ATOM   4629  HB  THR A 304       9.135  -6.642   6.525  1.00 93.45           H
ATOM   4630  OG1 THR A 304       9.289  -4.862   7.695  1.00 93.45           O
ATOM   4631  HG1 THR A 304       8.881  -5.417   8.420  1.00 93.45           H
ATOM   4632  CG2 THR A 304      10.538  -5.199   5.756  1.00 93.45           C
ATOM   4633 1HG2 THR A 304      10.659  -4.116   5.744  1.00 93.45           H
ATOM   4634 2HG2 THR A 304      10.521  -5.575   4.733  1.00 93.45           H
ATOM   4635 3HG2 THR A 304      11.371  -5.652   6.295  1.00 93.45           H
ATOM   4636  HN  THR A 304       6.995  -5.804   7.363  1.00 93.45           H
ATOM   4637  N   ILE A 305       7.138  -6.688   4.317  1.00 93.87           N
ATOM   4638  CA  ILE A 305       6.820  -7.331   3.053  1.00 93.87           C
ATOM   4639  C   ILE A 305       5.879  -6.431   2.250  1.00 93.87           C
ATOM   4640  O   ILE A 305       6.019  -6.308   1.035  1.00 93.87           O
ATOM   4641  HA  ILE A 305       7.752  -7.439   2.498  1.00 93.87           H
ATOM   4642  CB  ILE A 305       6.270  -8.738   3.292  1.00 93.87           C
ATOM   4643  HB  ILE A 305       5.449  -8.668   4.006  1.00 93.87           H
ATOM   4644  CG1 ILE A 305       7.334  -9.644   3.915  1.00 93.87           C
ATOM   4645 1HG1 ILE A 305       8.109  -9.861   3.180  1.00 93.87           H
ATOM   4646 2HG1 ILE A 305       7.817  -9.127   4.744  1.00 93.87           H
ATOM   4647  CG2 ILE A 305       5.698  -9.330   2.002  1.00 93.87           C
ATOM   4648 1HG2 ILE A 305       4.889  -8.695   1.640  1.00 93.87           H
ATOM   4649 2HG2 ILE A 305       6.483  -9.384   1.248  1.00 93.87           H
ATOM   4650 3HG2 ILE A 305       5.314 -10.330   2.201  1.00 93.87           H
ATOM   4651  CD1 ILE A 305       6.717 -10.953   4.414  1.00 93.87           C
ATOM   4652 1HD1 ILE A 305       5.960 -10.733   5.167  1.00 93.87           H
ATOM   4653 2HD1 ILE A 305       6.256 -11.479   3.578  1.00 93.87           H
ATOM   4654 3HD1 ILE A 305       7.495 -11.578   4.852  1.00 93.87           H
ATOM   4655  HN  ILE A 305       6.846  -7.189   5.132  1.00 93.87           H
ATOM   4656  N   ALA A 306       4.941  -5.825   2.963  1.00 93.14           N
ATOM   4657  CA  ALA A 306       3.946  -4.979   2.325  1.00 93.14           C
ATOM   4658  C   ALA A 306       4.642  -3.779   1.678  1.00 93.14           C
ATOM   4659  O   ALA A 306       4.260  -3.346   0.593  1.00 93.14           O
ATOM   4660  HA  ALA A 306       3.459  -5.567   1.548  1.00 93.14           H
ATOM   4661  CB  ALA A 306       2.897  -4.558   3.356  1.00 93.14           C
ATOM   4662 1HB  ALA A 306       2.411  -5.445   3.763  1.00 93.14           H
ATOM   4663 2HB  ALA A 306       3.380  -4.006   4.162  1.00 93.14           H
ATOM   4664 3HB  ALA A 306       2.151  -3.923   2.877  1.00 93.14           H
ATOM   4665  HN  ALA A 306       4.853  -5.904   3.956  1.00 93.14           H
ATOM   4666  N   PHE A 307       5.653  -3.277   2.373  1.00 94.04           N
ATOM   4667  CA  PHE A 307       6.359  -2.092   1.917  1.00 94.04           C
ATOM   4668  C   PHE A 307       7.232  -2.408   0.701  1.00 94.04           C
ATOM   4669  O   PHE A 307       7.414  -1.562  -0.173  1.00 94.04           O
ATOM   4670  HA  PHE A 307       5.606  -1.354   1.639  1.00 94.04           H
ATOM   4671  CB  PHE A 307       7.255  -1.634   3.069  1.00 94.04           C
ATOM   4672 1HB  PHE A 307       7.815  -2.491   3.443  1.00 94.04           H
ATOM   4673 2HB  PHE A 307       7.984  -0.919   2.687  1.00 94.04           H
ATOM   4674  CG  PHE A 307       6.495  -0.992   4.232  1.00 94.04           C
ATOM   4675  CD1 PHE A 307       5.135  -1.017   4.251  1.00 94.04           C
ATOM   4676  HD1 PHE A 307       4.587  -1.493   3.439  1.00 94.04           H
ATOM   4677  CD2 PHE A 307       7.179  -0.398   5.246  1.00 94.04           C
ATOM   4678  HD2 PHE A 307       8.269  -0.378   5.230  1.00 94.04           H
ATOM   4679  CE1 PHE A 307       4.430  -0.421   5.330  1.00 94.04           C
ATOM   4680  HE1 PHE A 307       3.340  -0.441   5.346  1.00 94.04           H
ATOM   4681  CE2 PHE A 307       6.474   0.197   6.325  1.00 94.04           C
ATOM   4682  HE2 PHE A 307       7.022   0.674   7.138  1.00 94.04           H
ATOM   4683  CZ  PHE A 307       5.114   0.173   6.345  1.00 94.04           C
ATOM   4684  HZ  PHE A 307       4.573   0.630   7.173  1.00 94.04           H
ATOM   4685  HN  PHE A 307       5.989  -3.665   3.231  1.00 94.04           H
ATOM   4686  N   PHE A 308       7.750  -3.627   0.686  1.00 93.78           N
ATOM   4687  CA  PHE A 308       8.638  -4.050  -0.384  1.00 93.78           C
ATOM   4688  C   PHE A 308       7.921  -4.019  -1.736  1.00 93.78           C
ATOM   4689  O   PHE A 308       8.564  -3.932  -2.781  1.00 93.78           O
ATOM   4690  HA  PHE A 308       9.476  -3.353  -0.403  1.00 93.78           H
ATOM   4691  CB  PHE A 308       9.057  -5.488  -0.076  1.00 93.78           C
ATOM   4692 1HB  PHE A 308       9.414  -5.539   0.953  1.00 93.78           H
ATOM   4693 2HB  PHE A 308       8.181  -6.133  -0.142  1.00 93.78           H
ATOM   4694  CG  PHE A 308      10.145  -6.032  -1.004  1.00 93.78           C
ATOM   4695  CD1 PHE A 308       9.814  -6.877  -2.018  1.00 93.78           C
ATOM   4696  HD1 PHE A 308       8.773  -7.166  -2.168  1.00 93.78           H
ATOM   4697  CD2 PHE A 308      11.442  -5.671  -0.817  1.00 93.78           C
ATOM   4698  HD2 PHE A 308      11.708  -4.994  -0.005  1.00 93.78           H
ATOM   4699  CE1 PHE A 308      10.823  -7.382  -2.880  1.00 93.78           C
ATOM   4700  HE1 PHE A 308      10.557  -8.059  -3.692  1.00 93.78           H
ATOM   4701  CE2 PHE A 308      12.452  -6.176  -1.679  1.00 93.78           C
ATOM   4702  HE2 PHE A 308      13.492  -5.887  -1.528  1.00 93.78           H
ATOM   4703  CZ  PHE A 308      12.120  -7.021  -2.692  1.00 93.78           C
ATOM   4704  HZ  PHE A 308      12.895  -7.408  -3.354  1.00 93.78           H
ATOM   4705  HN  PHE A 308       7.572  -4.319   1.385  1.00 93.78           H
ATOM   4706  N   HIS A 309       6.600  -4.091  -1.671  1.00 92.10           N
ATOM   4707  CA  HIS A 309       5.792  -4.125  -2.878  1.00 92.10           C
ATOM   4708  C   HIS A 309       6.062  -2.870  -3.711  1.00 92.10           C
ATOM   4709  O   HIS A 309       6.106  -2.933  -4.939  1.00 92.10           O
ATOM   4710  HA  HIS A 309       6.111  -5.001  -3.443  1.00 92.10           H
ATOM   4711  CB  HIS A 309       4.312  -4.303  -2.536  1.00 92.10           C
ATOM   4712 1HB  HIS A 309       4.193  -5.208  -1.941  1.00 92.10           H
ATOM   4713 2HB  HIS A 309       3.990  -3.468  -1.914  1.00 92.10           H
ATOM   4714  CG  HIS A 309       3.409  -4.389  -3.744  1.00 92.10           C
ATOM   4715  ND1 HIS A 309       3.362  -5.501  -4.567  1.00 92.10           N
ATOM   4716  HD1 HIS A 309       3.902  -6.335  -4.454  1.00 92.10           H
ATOM   4717  CD2 HIS A 309       2.519  -3.493  -4.257  1.00 92.10           C
ATOM   4718  HD2 HIS A 309       2.304  -2.504  -3.851  1.00 92.10           H
ATOM   4719  CE1 HIS A 309       2.481  -5.272  -5.529  1.00 92.10           C
ATOM   4720  HE1 HIS A 309       2.219  -5.959  -6.334  1.00 92.10           H
ATOM   4721  NE2 HIS A 309       1.960  -4.027  -5.336  1.00 92.10           N
ATOM   4722  HN  HIS A 309       6.083  -4.126  -0.815  1.00 92.10           H
ATOM   4723  N   SER A 310       6.235  -1.759  -3.010  1.00 92.09           N
ATOM   4724  CA  SER A 310       6.252  -0.459  -3.659  1.00 92.09           C
ATOM   4725  C   SER A 310       7.509  -0.320  -4.520  1.00 92.09           C
ATOM   4726  O   SER A 310       7.629   0.621  -5.303  1.00 92.09           O
ATOM   4727  HA  SER A 310       5.357  -0.436  -4.282  1.00 92.09           H
ATOM   4728  CB  SER A 310       6.185   0.671  -2.631  1.00 92.09           C
ATOM   4729 1HB  SER A 310       6.987   0.548  -1.903  1.00 92.09           H
ATOM   4730 2HB  SER A 310       6.352   1.626  -3.130  1.00 92.09           H
ATOM   4731  OG  SER A 310       4.931   0.703  -1.953  1.00 92.09           O
ATOM   4732  HG  SER A 310       4.220   1.048  -2.566  1.00 92.09           H
ATOM   4733  HN  SER A 310       6.362  -1.737  -2.018  1.00 92.09           H
ATOM   4734  N   CYS A 311       8.415  -1.271  -4.345  1.00 93.23           N
ATOM   4735  CA  CYS A 311       9.638  -1.292  -5.129  1.00 93.23           C
ATOM   4736  C   CYS A 311       9.504  -2.377  -6.200  1.00 93.23           C
ATOM   4737  O   CYS A 311      10.376  -2.521  -7.055  1.00 93.23           O
ATOM   4738  HA  CYS A 311       9.735  -0.307  -5.586  1.00 93.23           H
ATOM   4739  CB  CYS A 311      10.871  -1.510  -4.249  1.00 93.23           C
ATOM   4740 1HB  CYS A 311      11.775  -1.276  -4.811  1.00 93.23           H
ATOM   4741 2HB  CYS A 311      10.842  -0.832  -3.395  1.00 93.23           H
ATOM   4742  SG  CYS A 311      10.927  -3.244  -3.668  1.00 93.23           S
ATOM   4743  HG  CYS A 311      12.116  -3.155  -3.079  1.00 93.23           H
ATOM   4744  HN  CYS A 311       8.324  -2.016  -3.684  1.00 93.23           H
ATOM   4745  N   LEU A 312       8.404  -3.112  -6.118  1.00 90.83           N
ATOM   4746  CA  LEU A 312       8.240  -4.307  -6.928  1.00 90.83           C
ATOM   4747  C   LEU A 312       7.643  -3.922  -8.283  1.00 90.83           C
ATOM   4748  O   LEU A 312       7.992  -4.506  -9.307  1.00 90.83           O
ATOM   4749  HA  LEU A 312       9.232  -4.727  -7.095  1.00 90.83           H
ATOM   4750  CB  LEU A 312       7.425  -5.358  -6.173  1.00 90.83           C
ATOM   4751 1HB  LEU A 312       6.567  -4.865  -5.715  1.00 90.83           H
ATOM   4752 2HB  LEU A 312       7.033  -6.073  -6.896  1.00 90.83           H
ATOM   4753  CG  LEU A 312       8.172  -6.133  -5.085  1.00 90.83           C
ATOM   4754  HG  LEU A 312       8.442  -5.434  -4.293  1.00 90.83           H
ATOM   4755  CD1 LEU A 312       7.275  -7.202  -4.458  1.00 90.83           C
ATOM   4756 1HD1 LEU A 312       6.401  -6.727  -4.012  1.00 90.83           H
ATOM   4757 2HD1 LEU A 312       6.953  -7.903  -5.228  1.00 90.83           H
ATOM   4758 3HD1 LEU A 312       7.831  -7.737  -3.689  1.00 90.83           H
ATOM   4759  CD2 LEU A 312       9.474  -6.724  -5.629  1.00 90.83           C
ATOM   4760 1HD2 LEU A 312       9.249  -7.404  -6.450  1.00 90.83           H
ATOM   4761 2HD2 LEU A 312      10.116  -5.920  -5.989  1.00 90.83           H
ATOM   4762 3HD2 LEU A 312       9.985  -7.269  -4.835  1.00 90.83           H
ATOM   4763  HN  LEU A 312       7.636  -2.902  -5.513  1.00 90.83           H
ATOM   4764  N   ASN A 313       6.753  -2.941  -8.244  1.00 85.58           N
ATOM   4765  CA  ASN A 313       5.925  -2.635  -9.398  1.00 85.58           C
ATOM   4766  C   ASN A 313       6.824  -2.311 -10.593  1.00 85.58           C
ATOM   4767  O   ASN A 313       6.656  -2.877 -11.672  1.00 85.58           O
ATOM   4768  HA  ASN A 313       5.321  -3.528  -9.561  1.00 85.58           H
ATOM   4769  CB  ASN A 313       5.035  -1.420  -9.131  1.00 85.58           C
ATOM   4770 1HB  ASN A 313       5.624  -0.628  -8.668  1.00 85.58           H
ATOM   4771 2HB  ASN A 313       4.659  -1.026 -10.076  1.00 85.58           H
ATOM   4772  CG  ASN A 313       3.861  -1.788  -8.222  1.00 85.58           C
ATOM   4773  OD1 ASN A 313       3.339  -2.890  -8.255  1.00 85.58           O
ATOM   4774  ND2 ASN A 313       3.477  -0.807  -7.410  1.00 85.58           N
ATOM   4775 1HD2 ASN A 313       3.949   0.075  -7.433  1.00 85.58           H
ATOM   4776 2HD2 ASN A 313       2.717  -0.951  -6.777  1.00 85.58           H
ATOM   4777  HN  ASN A 313       6.594  -2.361  -7.444  1.00 85.58           H
ATOM   4778  N   PRO A 314       7.789  -1.397 -10.424  1.00 85.28           N
ATOM   4779  CA  PRO A 314       8.666  -1.012 -11.533  1.00 85.28           C
ATOM   4780  C   PRO A 314       9.323  -2.214 -12.192  1.00 85.28           C
ATOM   4781  O   PRO A 314       9.439  -2.269 -13.416  1.00 85.28           O
ATOM   4782  HA  PRO A 314       8.084  -0.537 -12.323  1.00 85.28           H
ATOM   4783  CB  PRO A 314       9.696  -0.090 -10.877  1.00 85.28           C
ATOM   4784 1HB  PRO A 314      10.576  -0.642 -10.547  1.00 85.28           H
ATOM   4785 2HB  PRO A 314      10.044   0.678 -11.568  1.00 85.28           H
ATOM   4786  CG  PRO A 314       8.934   0.512  -9.703  1.00 85.28           C
ATOM   4787 1HG  PRO A 314       9.608   0.907  -8.943  1.00 85.28           H
ATOM   4788 2HG  PRO A 314       8.302   1.344 -10.014  1.00 85.28           H
ATOM   4789  CD  PRO A 314       8.119  -0.664  -9.189  1.00 85.28           C
ATOM   4790 1HD  PRO A 314       8.692  -1.282  -8.497  1.00 85.28           H
ATOM   4791 2HD  PRO A 314       7.228  -0.336  -8.654  1.00 85.28           H
ATOM   4792  N   VAL A 315       9.741  -3.153 -11.356  1.00 84.66           N
ATOM   4793  CA  VAL A 315      10.478  -4.309 -11.836  1.00 84.66           C
ATOM   4794  C   VAL A 315       9.575  -5.141 -12.750  1.00 84.66           C
ATOM   4795  O   VAL A 315      10.019  -5.631 -13.787  1.00 84.66           O
ATOM   4796  HA  VAL A 315      11.323  -3.942 -12.418  1.00 84.66           H
ATOM   4797  CB  VAL A 315      11.029  -5.107 -10.653  1.00 84.66           C
ATOM   4798  HB  VAL A 315      10.183  -5.443 -10.052  1.00 84.66           H
ATOM   4799  CG1 VAL A 315      11.787  -6.346 -11.132  1.00 84.66           C
ATOM   4800 1HG1 VAL A 315      11.113  -6.986 -11.702  1.00 84.66           H
ATOM   4801 2HG1 VAL A 315      12.620  -6.041 -11.765  1.00 84.66           H
ATOM   4802 3HG1 VAL A 315      12.167  -6.895 -10.271  1.00 84.66           H
ATOM   4803  CG2 VAL A 315      11.916  -4.231  -9.766  1.00 84.66           C
ATOM   4804 1HG2 VAL A 315      12.753  -3.852 -10.351  1.00 84.66           H
ATOM   4805 2HG2 VAL A 315      11.332  -3.394  -9.382  1.00 84.66           H
ATOM   4806 3HG2 VAL A 315      12.294  -4.823  -8.932  1.00 84.66           H
ATOM   4807  HN  VAL A 315       9.583  -3.132 -10.369  1.00 84.66           H
ATOM   4808  N   LEU A 316       8.325  -5.274 -12.331  1.00 84.23           N
ATOM   4809  CA  LEU A 316       7.370  -6.081 -13.071  1.00 84.23           C
ATOM   4810  C   LEU A 316       7.244  -5.537 -14.495  1.00 84.23           C
ATOM   4811  O   LEU A 316       7.160  -6.305 -15.452  1.00 84.23           O
ATOM   4812  HA  LEU A 316       7.769  -7.094 -13.123  1.00 84.23           H
ATOM   4813  CB  LEU A 316       6.038  -6.157 -12.322  1.00 84.23           C
ATOM   4814 1HB  LEU A 316       5.665  -5.142 -12.180  1.00 84.23           H
ATOM   4815 2HB  LEU A 316       5.318  -6.676 -12.953  1.00 84.23           H
ATOM   4816  CG  LEU A 316       6.074  -6.852 -10.959  1.00 84.23           C
ATOM   4817  HG  LEU A 316       6.737  -6.285 -10.304  1.00 84.23           H
ATOM   4818  CD1 LEU A 316       4.689  -6.854 -10.308  1.00 84.23           C
ATOM   4819 1HD1 LEU A 316       4.352  -5.827 -10.168  1.00 84.23           H
ATOM   4820 2HD1 LEU A 316       3.986  -7.382 -10.952  1.00 84.23           H
ATOM   4821 3HD1 LEU A 316       4.743  -7.354  -9.341  1.00 84.23           H
ATOM   4822  CD2 LEU A 316       6.654  -8.262 -11.078  1.00 84.23           C
ATOM   4823 1HD2 LEU A 316       6.037  -8.853 -11.755  1.00 84.23           H
ATOM   4824 2HD2 LEU A 316       7.670  -8.206 -11.468  1.00 84.23           H
ATOM   4825 3HD2 LEU A 316       6.668  -8.734 -10.095  1.00 84.23           H
ATOM   4826  HN  LEU A 316       7.963  -4.842 -11.505  1.00 84.23           H
ATOM   4827  N   TYR A 317       7.235  -4.215 -14.591  1.00 80.10           N
ATOM   4828  CA  TYR A 317       7.053  -3.559 -15.875  1.00 80.10           C
ATOM   4829  C   TYR A 317       8.248  -3.813 -16.795  1.00 80.10           C
ATOM   4830  O   TYR A 317       8.080  -3.992 -18.001  1.00 80.10           O
ATOM   4831  HA  TYR A 317       6.154  -3.968 -16.336  1.00 80.10           H
ATOM   4832  CB  TYR A 317       6.965  -2.061 -15.574  1.00 80.10           C
ATOM   4833 1HB  TYR A 317       7.907  -1.734 -15.133  1.00 80.10           H
ATOM   4834 2HB  TYR A 317       6.848  -1.519 -16.512  1.00 80.10           H
ATOM   4835  CG  TYR A 317       5.819  -1.681 -14.635  1.00 80.10           C
ATOM   4836  CD1 TYR A 317       4.677  -2.454 -14.591  1.00 80.10           C
ATOM   4837  HD1 TYR A 317       4.592  -3.336 -15.226  1.00 80.10           H
ATOM   4838  CD2 TYR A 317       5.928  -0.564 -13.831  1.00 80.10           C
ATOM   4839  HD2 TYR A 317       6.830   0.047 -13.865  1.00 80.10           H
ATOM   4840  CE1 TYR A 317       3.598  -2.096 -13.707  1.00 80.10           C
ATOM   4841  HE1 TYR A 317       2.691  -2.698 -13.663  1.00 80.10           H
ATOM   4842  CE2 TYR A 317       4.849  -0.206 -12.947  1.00 80.10           C
ATOM   4843  HE2 TYR A 317       4.921   0.673 -12.307  1.00 80.10           H
ATOM   4844  CZ  TYR A 317       3.737  -0.990 -12.929  1.00 80.10           C
ATOM   4845  OH  TYR A 317       2.719  -0.652 -12.094  1.00 80.10           O
ATOM   4846  HH  TYR A 317       2.077  -1.415 -12.010  1.00 80.10           H
ATOM   4847  HN  TYR A 317       7.350  -3.597 -13.813  1.00 80.10           H
ATOM   4848  N   VAL A 318       9.427  -3.821 -16.193  1.00 75.21           N
ATOM   4849  CA  VAL A 318      10.653  -4.019 -16.948  1.00 75.21           C
ATOM   4850  C   VAL A 318      10.622  -5.399 -17.609  1.00 75.21           C
ATOM   4851  O   VAL A 318      10.840  -5.519 -18.814  1.00 75.21           O
ATOM   4852  HA  VAL A 318      10.685  -3.258 -17.727  1.00 75.21           H
ATOM   4853  CB  VAL A 318      11.867  -3.819 -16.039  1.00 75.21           C
ATOM   4854  HB  VAL A 318      11.746  -4.467 -15.171  1.00 75.21           H
ATOM   4855  CG1 VAL A 318      13.158  -4.224 -16.751  1.00 75.21           C
ATOM   4856 1HG1 VAL A 318      13.103  -5.276 -17.034  1.00 75.21           H
ATOM   4857 2HG1 VAL A 318      13.287  -3.614 -17.645  1.00 75.21           H
ATOM   4858 3HG1 VAL A 318      14.005  -4.072 -16.082  1.00 75.21           H
ATOM   4859  CG2 VAL A 318      11.945  -2.375 -15.540  1.00 75.21           C
ATOM   4860 1HG2 VAL A 318      12.032  -1.700 -16.391  1.00 75.21           H
ATOM   4861 2HG2 VAL A 318      11.043  -2.135 -14.977  1.00 75.21           H
ATOM   4862 3HG2 VAL A 318      12.817  -2.260 -14.895  1.00 75.21           H
ATOM   4863  HN  VAL A 318       9.553  -3.696 -15.208  1.00 75.21           H
ATOM   4864  N   PHE A 319      10.350  -6.405 -16.792  1.00 74.72           N
ATOM   4865  CA  PHE A 319      10.520  -7.784 -17.219  1.00 74.72           C
ATOM   4866  C   PHE A 319       9.307  -8.264 -18.018  1.00 74.72           C
ATOM   4867  O   PHE A 319       9.452  -8.998 -18.994  1.00 74.72           O
ATOM   4868  HA  PHE A 319      11.407  -7.819 -17.853  1.00 74.72           H
ATOM   4869  CB  PHE A 319      10.651  -8.632 -15.953  1.00 74.72           C
ATOM   4870 1HB  PHE A 319       9.895  -8.313 -15.235  1.00 74.72           H
ATOM   4871 2HB  PHE A 319      10.436  -9.672 -16.201  1.00 74.72           H
ATOM   4872  CG  PHE A 319      12.028  -8.555 -15.290  1.00 74.72           C
ATOM   4873  CD1 PHE A 319      13.113  -9.086 -15.914  1.00 74.72           C
ATOM   4874  HD1 PHE A 319      13.002  -9.568 -16.885  1.00 74.72           H
ATOM   4875  CD2 PHE A 319      12.166  -7.954 -14.078  1.00 74.72           C
ATOM   4876  HD2 PHE A 319      11.296  -7.527 -13.579  1.00 74.72           H
ATOM   4877  CE1 PHE A 319      14.391  -9.014 -15.299  1.00 74.72           C
ATOM   4878  HE1 PHE A 319      15.261  -9.441 -15.799  1.00 74.72           H
ATOM   4879  CE2 PHE A 319      13.444  -7.881 -13.464  1.00 74.72           C
ATOM   4880  HE2 PHE A 319      13.555  -7.400 -12.492  1.00 74.72           H
ATOM   4881  CZ  PHE A 319      14.530  -8.413 -14.087  1.00 74.72           C
ATOM   4882  HZ  PHE A 319      15.511  -8.358 -13.615  1.00 74.72           H
ATOM   4883  HN  PHE A 319      10.020  -6.291 -15.855  1.00 74.72           H
ATOM   4884  N   VAL A 320       8.137  -7.829 -17.574  1.00 76.87           N
ATOM   4885  CA  VAL A 320       6.892  -8.374 -18.087  1.00 76.87           C
ATOM   4886  C   VAL A 320       6.344  -7.448 -19.175  1.00 76.87           C
ATOM   4887  O   VAL A 320       5.692  -7.904 -20.113  1.00 76.87           O
ATOM   4888  HA  VAL A 320       7.116  -9.344 -18.532  1.00 76.87           H
ATOM   4889  CB  VAL A 320       5.905  -8.597 -16.939  1.00 76.87           C
ATOM   4890  HB  VAL A 320       5.503  -7.626 -16.650  1.00 76.87           H
ATOM   4891  CG1 VAL A 320       4.735  -9.477 -17.384  1.00 76.87           C
ATOM   4892 1HG1 VAL A 320       4.210  -8.993 -18.208  1.00 76.87           H
ATOM   4893 2HG1 VAL A 320       5.113 -10.445 -17.713  1.00 76.87           H
ATOM   4894 3HG1 VAL A 320       4.049  -9.619 -16.549  1.00 76.87           H
ATOM   4895  CG2 VAL A 320       6.609  -9.196 -15.720  1.00 76.87           C
ATOM   4896 1HG2 VAL A 320       7.052 -10.154 -15.990  1.00 76.87           H
ATOM   4897 2HG2 VAL A 320       7.391  -8.516 -15.382  1.00 76.87           H
ATOM   4898 3HG2 VAL A 320       5.885  -9.343 -14.919  1.00 76.87           H
ATOM   4899  HN  VAL A 320       8.032  -7.118 -16.878  1.00 76.87           H
ATOM   4900  N   GLY A 321       6.629  -6.164 -19.013  1.00 76.67           N
ATOM   4901  CA  GLY A 321       6.071  -5.157 -19.899  1.00 76.67           C
ATOM   4902  C   GLY A 321       6.875  -5.062 -21.197  1.00 76.67           C
ATOM   4903  O   GLY A 321       7.918  -4.411 -21.239  1.00 76.67           O
ATOM   4904 1HA  GLY A 321       5.033  -5.402 -20.127  1.00 76.67           H
ATOM   4905 2HA  GLY A 321       6.067  -4.189 -19.398  1.00 76.67           H
ATOM   4906  HN  GLY A 321       7.227  -5.811 -18.294  1.00 76.67           H
ATOM   4907  N   GLU A 322       6.359  -5.720 -22.225  1.00 77.46           N
ATOM   4908  CA  GLU A 322       6.932  -5.599 -23.555  1.00 77.46           C
ATOM   4909  C   GLU A 322       6.873  -4.145 -24.027  1.00 77.46           C
ATOM   4910  O   GLU A 322       7.834  -3.635 -24.601  1.00 77.46           O
ATOM   4911  HA  GLU A 322       7.971  -5.913 -23.452  1.00 77.46           H
ATOM   4912  CB  GLU A 322       6.223  -6.526 -24.544  1.00 77.46           C
ATOM   4913 1HB  GLU A 322       5.159  -6.287 -24.573  1.00 77.46           H
ATOM   4914 2HB  GLU A 322       6.705  -6.461 -25.519  1.00 77.46           H
ATOM   4915  CG  GLU A 322       6.335  -7.987 -24.103  1.00 77.46           C
ATOM   4916 1HG  GLU A 322       7.323  -8.167 -23.680  1.00 77.46           H
ATOM   4917 2HG  GLU A 322       5.609  -8.190 -23.316  1.00 77.46           H
ATOM   4918  CD  GLU A 322       6.097  -8.934 -25.280  1.00 77.46           C
ATOM   4919  OE1 GLU A 322       6.828  -9.946 -25.351  1.00 77.46           O
ATOM   4920  OE2 GLU A 322       5.190  -8.626 -26.083  1.00 77.46           O
ATOM   4921  HN  GLU A 322       5.566  -6.326 -22.160  1.00 77.46           H
ATOM   4922  N   ARG A 323       5.735  -3.517 -23.768  1.00 78.21           N
ATOM   4923  CA  ARG A 323       5.529  -2.139 -24.181  1.00 78.21           C
ATOM   4924  C   ARG A 323       6.544  -1.222 -23.495  1.00 78.21           C
ATOM   4925  O   ARG A 323       7.112  -0.335 -24.130  1.00 78.21           O
ATOM   4926  HA  ARG A 323       5.675  -2.147 -25.261  1.00 78.21           H
ATOM   4927  CB  ARG A 323       4.114  -1.668 -23.841  1.00 78.21           C
ATOM   4928 1HB  ARG A 323       3.402  -2.468 -24.042  1.00 78.21           H
ATOM   4929 2HB  ARG A 323       4.048  -1.443 -22.776  1.00 78.21           H
ATOM   4930  CG  ARG A 323       3.739  -0.427 -24.653  1.00 78.21           C
ATOM   4931 1HG  ARG A 323       4.435   0.382 -24.430  1.00 78.21           H
ATOM   4932 2HG  ARG A 323       3.832  -0.643 -25.718  1.00 78.21           H
ATOM   4933  CD  ARG A 323       2.310   0.022 -24.341  1.00 78.21           C
ATOM   4934 1HD  ARG A 323       1.649  -0.844 -24.304  1.00 78.21           H
ATOM   4935 2HD  ARG A 323       2.274   0.493 -23.359  1.00 78.21           H
ATOM   4936  NE  ARG A 323       1.841   0.972 -25.375  1.00 78.21           N
ATOM   4937  HE  ARG A 323       2.419   1.113 -26.179  1.00 78.21           H
ATOM   4938  CZ  ARG A 323       0.691   1.656 -25.300  1.00 78.21           C
ATOM   4939  NH1 ARG A 323      -0.121   1.507 -24.245  1.00 78.21           N
ATOM   4940 1HH1 ARG A 323       0.129   0.881 -23.506  1.00 78.21           H
ATOM   4941 2HH1 ARG A 323      -0.978   2.021 -24.197  1.00 78.21           H
ATOM   4942  NH2 ARG A 323       0.366   2.491 -26.296  1.00 78.21           N
ATOM   4943 1HH2 ARG A 323      -0.488   3.009 -26.255  1.00 78.21           H
ATOM   4944 2HH2 ARG A 323       0.978   2.597 -27.079  1.00 78.21           H
ATOM   4945  HN  ARG A 323       4.964  -3.934 -23.286  1.00 78.21           H
ATOM   4946  N   PHE A 324       6.741  -1.469 -22.208  1.00 81.77           N
ATOM   4947  CA  PHE A 324       7.617  -0.627 -21.411  1.00 81.77           C
ATOM   4948  C   PHE A 324       9.069  -0.749 -21.878  1.00 81.77           C
ATOM   4949  O   PHE A 324       9.777   0.251 -21.982  1.00 81.77           O
ATOM   4950  HA  PHE A 324       7.281   0.402 -21.539  1.00 81.77           H
ATOM   4951  CB  PHE A 324       7.516  -1.119 -19.966  1.00 81.77           C
ATOM   4952 1HB  PHE A 324       6.464  -1.186 -19.688  1.00 81.77           H
ATOM   4953 2HB  PHE A 324       7.926  -2.127 -19.906  1.00 81.77           H
ATOM   4954  CG  PHE A 324       8.240  -0.229 -18.953  1.00 81.77           C
ATOM   4955  CD1 PHE A 324       9.506  -0.534 -18.563  1.00 81.77           C
ATOM   4956  HD1 PHE A 324      10.006  -1.412 -18.972  1.00 81.77           H
ATOM   4957  CD2 PHE A 324       7.616   0.867 -18.444  1.00 81.77           C
ATOM   4958  HD2 PHE A 324       6.601   1.111 -18.756  1.00 81.77           H
ATOM   4959  CE1 PHE A 324      10.178   0.292 -17.624  1.00 81.77           C
ATOM   4960  HE1 PHE A 324      11.193   0.048 -17.311  1.00 81.77           H
ATOM   4961  CE2 PHE A 324       8.288   1.693 -17.504  1.00 81.77           C
ATOM   4962  HE2 PHE A 324       7.788   2.572 -17.095  1.00 81.77           H
ATOM   4963  CZ  PHE A 324       9.555   1.388 -17.114  1.00 81.77           C
ATOM   4964  HZ  PHE A 324      10.070   2.022 -16.393  1.00 81.77           H
ATOM   4965  HN  PHE A 324       6.315  -2.225 -21.712  1.00 81.77           H
ATOM   4966  N   ARG A 325       9.469  -1.983 -22.147  1.00 83.43           N
ATOM   4967  CA  ARG A 325      10.820  -2.247 -22.611  1.00 83.43           C
ATOM   4968  C   ARG A 325      11.103  -1.467 -23.896  1.00 83.43           C
ATOM   4969  O   ARG A 325      12.178  -0.891 -24.053  1.00 83.43           O
ATOM   4970  HA  ARG A 325      11.464  -1.911 -21.798  1.00 83.43           H
ATOM   4971  CB  ARG A 325      11.031  -3.740 -22.873  1.00 83.43           C
ATOM   4972 1HB  ARG A 325      10.159  -4.150 -23.382  1.00 83.43           H
ATOM   4973 2HB  ARG A 325      11.883  -3.880 -23.537  1.00 83.43           H
ATOM   4974  CG  ARG A 325      11.267  -4.498 -21.565  1.00 83.43           C
ATOM   4975 1HG  ARG A 325      12.057  -4.009 -20.995  1.00 83.43           H
ATOM   4976 2HG  ARG A 325      10.365  -4.464 -20.953  1.00 83.43           H
ATOM   4977  CD  ARG A 325      11.651  -5.954 -21.836  1.00 83.43           C
ATOM   4978 1HD  ARG A 325      12.330  -6.007 -22.688  1.00 83.43           H
ATOM   4979 2HD  ARG A 325      12.184  -6.364 -20.978  1.00 83.43           H
ATOM   4980  NE  ARG A 325      10.437  -6.756 -22.107  1.00 83.43           N
ATOM   4981  HE  ARG A 325       9.548  -6.311 -22.000  1.00 83.43           H
ATOM   4982  CZ  ARG A 325      10.455  -8.041 -22.487  1.00 83.43           C
ATOM   4983  NH1 ARG A 325      11.618  -8.687 -22.646  1.00 83.43           N
ATOM   4984 1HH1 ARG A 325      12.481  -8.210 -22.481  1.00 83.43           H
ATOM   4985 2HH1 ARG A 325      11.622  -9.646 -22.930  1.00 83.43           H
ATOM   4986  NH2 ARG A 325       9.292  -8.669 -22.705  1.00 83.43           N
ATOM   4987 1HH2 ARG A 325       9.288  -9.628 -22.989  1.00 83.43           H
ATOM   4988 2HH2 ARG A 325       8.428  -8.180 -22.584  1.00 83.43           H
ATOM   4989  HN  ARG A 325       8.888  -2.792 -22.054  1.00 83.43           H
ATOM   4990  N   ARG A 326      10.118  -1.472 -24.783  1.00 83.81           N
ATOM   4991  CA  ARG A 326      10.233  -0.743 -26.034  1.00 83.81           C
ATOM   4992  C   ARG A 326      10.354   0.758 -25.766  1.00 83.81           C
ATOM   4993  O   ARG A 326      11.188   1.435 -26.365  1.00 83.81           O
ATOM   4994  HA  ARG A 326      11.139  -1.132 -26.500  1.00 83.81           H
ATOM   4995  CB  ARG A 326       9.022  -0.998 -26.934  1.00 83.81           C
ATOM   4996 1HB  ARG A 326       8.105  -0.890 -26.355  1.00 83.81           H
ATOM   4997 2HB  ARG A 326       8.989  -0.250 -27.726  1.00 83.81           H
ATOM   4998  CG  ARG A 326       9.081  -2.398 -27.550  1.00 83.81           C
ATOM   4999 1HG  ARG A 326       9.980  -2.493 -28.159  1.00 83.81           H
ATOM   5000 2HG  ARG A 326       9.152  -3.144 -26.759  1.00 83.81           H
ATOM   5001  CD  ARG A 326       7.845  -2.672 -28.408  1.00 83.81           C
ATOM   5002 1HD  ARG A 326       6.943  -2.408 -27.855  1.00 83.81           H
ATOM   5003 2HD  ARG A 326       7.865  -2.047 -29.300  1.00 83.81           H
ATOM   5004  NE  ARG A 326       7.802  -4.100 -28.792  1.00 83.81           N
ATOM   5005  HE  ARG A 326       8.398  -4.736 -28.301  1.00 83.81           H
ATOM   5006  CZ  ARG A 326       7.015  -4.595 -29.757  1.00 83.81           C
ATOM   5007  NH1 ARG A 326       6.197  -3.790 -30.448  1.00 83.81           N
ATOM   5008 1HH1 ARG A 326       6.170  -2.811 -30.244  1.00 83.81           H
ATOM   5009 2HH1 ARG A 326       5.613  -4.167 -31.166  1.00 83.81           H
ATOM   5010  NH2 ARG A 326       7.059  -5.908 -30.022  1.00 83.81           N
ATOM   5011 1HH2 ARG A 326       6.478  -6.294 -30.739  1.00 83.81           H
ATOM   5012 2HH2 ARG A 326       7.672  -6.503 -29.502  1.00 83.81           H
ATOM   5013  HN  ARG A 326       9.255  -1.961 -24.657  1.00 83.81           H
ATOM   5014  N   ASP A 327       9.508   1.235 -24.864  1.00 85.23           N
ATOM   5015  CA  ASP A 327       9.455   2.656 -24.565  1.00 85.23           C
ATOM   5016  C   ASP A 327      10.758   3.078 -23.883  1.00 85.23           C
ATOM   5017  O   ASP A 327      11.278   4.161 -24.147  1.00 85.23           O
ATOM   5018  HA  ASP A 327       9.311   3.146 -25.528  1.00 85.23           H
ATOM   5019  CB  ASP A 327       8.299   2.977 -23.616  1.00 85.23           C
ATOM   5020 1HB  ASP A 327       8.377   2.360 -22.720  1.00 85.23           H
ATOM   5021 2HB  ASP A 327       8.365   4.016 -23.295  1.00 85.23           H
ATOM   5022  CG  ASP A 327       6.949   2.731 -24.294  1.00 85.23           C
ATOM   5023  OD1 ASP A 327       6.907   2.858 -25.537  1.00 85.23           O
ATOM   5024  OD2 ASP A 327       5.990   2.423 -23.554  1.00 85.23           O
ATOM   5025  HN  ASP A 327       8.868   0.669 -24.344  1.00 85.23           H
ATOM   5026  N   LEU A 328      11.247   2.200 -23.019  1.00 84.20           N
ATOM   5027  CA  LEU A 328      12.466   2.479 -22.279  1.00 84.20           C
ATOM   5028  C   LEU A 328      13.619   2.686 -23.263  1.00 84.20           C
ATOM   5029  O   LEU A 328      14.338   3.681 -23.182  1.00 84.20           O
ATOM   5030  HA  LEU A 328      12.310   3.407 -21.730  1.00 84.20           H
ATOM   5031  CB  LEU A 328      12.729   1.381 -21.247  1.00 84.20           C
ATOM   5032 1HB  LEU A 328      11.904   1.375 -20.534  1.00 84.20           H
ATOM   5033 2HB  LEU A 328      12.715   0.418 -21.758  1.00 84.20           H
ATOM   5034  CG  LEU A 328      14.040   1.494 -20.466  1.00 84.20           C
ATOM   5035  HG  LEU A 328      14.861   1.534 -21.182  1.00 84.20           H
ATOM   5036  CD1 LEU A 328      14.084   2.789 -19.654  1.00 84.20           C
ATOM   5037 1HD1 LEU A 328      14.004   3.643 -20.326  1.00 84.20           H
ATOM   5038 2HD1 LEU A 328      13.255   2.804 -18.947  1.00 84.20           H
ATOM   5039 3HD1 LEU A 328      15.027   2.844 -19.109  1.00 84.20           H
ATOM   5040  CD2 LEU A 328      14.264   0.259 -19.590  1.00 84.20           C
ATOM   5041 1HD2 LEU A 328      13.443   0.163 -18.881  1.00 84.20           H
ATOM   5042 2HD2 LEU A 328      14.308  -0.630 -20.219  1.00 84.20           H
ATOM   5043 3HD2 LEU A 328      15.203   0.366 -19.046  1.00 84.20           H
ATOM   5044  HN  LEU A 328      10.826   1.315 -22.822  1.00 84.20           H
ATOM   5045  N   VAL A 329      13.760   1.730 -24.170  1.00 84.40           N
ATOM   5046  CA  VAL A 329      14.862   1.753 -25.116  1.00 84.40           C
ATOM   5047  C   VAL A 329      14.743   2.995 -26.002  1.00 84.40           C
ATOM   5048  O   VAL A 329      15.749   3.606 -26.359  1.00 84.40           O
ATOM   5049  HA  VAL A 329      15.787   1.819 -24.542  1.00 84.40           H
ATOM   5050  CB  VAL A 329      14.893   0.449 -25.916  1.00 84.40           C
ATOM   5051  HB  VAL A 329      13.932   0.342 -26.419  1.00 84.40           H
ATOM   5052  CG1 VAL A 329      15.983   0.489 -26.989  1.00 84.40           C
ATOM   5053 1HG1 VAL A 329      15.788   1.315 -27.673  1.00 84.40           H
ATOM   5054 2HG1 VAL A 329      16.954   0.631 -26.515  1.00 84.40           H
ATOM   5055 3HG1 VAL A 329      15.982  -0.450 -27.542  1.00 84.40           H
ATOM   5056  CG2 VAL A 329      15.076  -0.757 -24.992  1.00 84.40           C
ATOM   5057 1HG2 VAL A 329      16.016  -0.658 -24.449  1.00 84.40           H
ATOM   5058 2HG2 VAL A 329      14.250  -0.801 -24.283  1.00 84.40           H
ATOM   5059 3HG2 VAL A 329      15.094  -1.670 -25.586  1.00 84.40           H
ATOM   5060  HN  VAL A 329      13.138   0.953 -24.264  1.00 84.40           H
ATOM   5061  N   LYS A 330      13.505   3.331 -26.331  1.00 83.78           N
[truncated: 117,320 more chars]
