# Supplementary material for: Noncanonical roles of chemokine regions in CCR9 activation revealed by structural modeling and mutational mapping
Source: Nat Commun. 2025 Aug 18;16:7695. doi: 10.1038/s41467-025-62321-9 (PMC12361432; doi:10.1038/s41467-025-62321-9)
Supplement: Supplementary file 4 — Supplementary Data 2 [file 41467_2025_62321_MOESM4_ESM.zip › CCR9_CCL25_rnk180.pdb]

SSBOND   1 CYS A   38    CYS A  289 
SSBOND   2 CYS A  119    CYS A  198 
SSBOND   3 CYS B    7    CYS B   35 
SSBOND   4 CYS B    8    CYS B   52 
ATOM      1  N   GLU A  20      -4.114  -4.883  60.816  1.00 51.36           N
ATOM      2  CA  GLU A  20      -4.201  -4.335  59.473  1.00 51.36           C
ATOM      3  C   GLU A  20      -2.882  -4.546  58.727  1.00 51.36           C
ATOM      4  O   GLU A  20      -2.872  -4.687  57.505  1.00 51.36           O
ATOM      5  HA  GLU A  20      -4.997  -4.895  58.983  1.00 51.36           H
ATOM      6  CB  GLU A  20      -4.580  -2.853  59.509  1.00 51.36           C
ATOM      7 1HB  GLU A  20      -4.172  -2.391  60.408  1.00 51.36           H
ATOM      8 2HB  GLU A  20      -4.253  -2.368  58.590  1.00 51.36           H
ATOM      9  CG  GLU A  20      -6.099  -2.677  59.574  1.00 51.36           C
ATOM     10 1HG  GLU A  20      -6.584  -3.460  58.992  1.00 51.36           H
ATOM     11 2HG  GLU A  20      -6.438  -2.788  60.603  1.00 51.36           H
ATOM     12  CD  GLU A  20      -6.514  -1.305  59.039  1.00 51.36           C
ATOM     13  OE1 GLU A  20      -7.680  -1.196  58.601  1.00 51.36           O
ATOM     14  OE2 GLU A  20      -5.657  -0.396  59.080  1.00 51.36           O
ATOM     15  HN  GLU A  20      -3.228  -5.281  61.053  1.00 51.36           H
ATOM     16  N   SER A  21      -1.801  -4.559  59.494  1.00 56.57           N
ATOM     17  CA  SER A  21      -0.475  -4.693  58.915  1.00 56.57           C
ATOM     18  C   SER A  21      -0.285  -6.107  58.363  1.00 56.57           C
ATOM     19  O   SER A  21       0.209  -6.282  57.251  1.00 56.57           O
ATOM     20  HA  SER A  21      -0.437  -3.960  58.109  1.00 56.57           H
ATOM     21  CB  SER A  21       0.610  -4.374  59.945  1.00 56.57           C
ATOM     22 1HB  SER A  21       1.543  -4.145  59.430  1.00 56.57           H
ATOM     23 2HB  SER A  21       0.328  -3.483  60.506  1.00 56.57           H
ATOM     24  OG  SER A  21       0.822  -5.455  60.849  1.00 56.57           O
ATOM     25  HG  SER A  21       1.531  -5.214  61.511  1.00 56.57           H
ATOM     26  HN  SER A  21      -1.822  -4.481  60.490  1.00 56.57           H
ATOM     27  N   THR A  22      -0.687  -7.081  59.167  1.00 57.16           N
ATOM     28  CA  THR A  22      -0.450  -8.474  58.832  1.00 57.16           C
ATOM     29  C   THR A  22      -1.286  -8.880  57.616  1.00 57.16           C
ATOM     30  O   THR A  22      -0.759  -9.433  56.653  1.00 57.16           O
ATOM     31  HA  THR A  22       0.597  -8.587  58.552  1.00 57.16           H
ATOM     32  CB  THR A  22      -0.739  -9.316  60.076  1.00 57.16           C
ATOM     33  HB  THR A  22      -1.785  -9.622  60.105  1.00 57.16           H
ATOM     34  OG1 THR A  22      -0.308  -8.495  61.159  1.00 57.16           O
ATOM     35  HG1 THR A  22      -0.665  -8.852  62.022  1.00 57.16           H
ATOM     36  CG2 THR A  22       0.157 -10.553  60.168  1.00 57.16           C
ATOM     37 1HG2 THR A  22       1.201 -10.243  60.207  1.00 57.16           H
ATOM     38 2HG2 THR A  22      -0.003 -11.182  59.292  1.00 57.16           H
ATOM     39 3HG2 THR A  22      -0.090 -11.114  61.069  1.00 57.16           H
ATOM     40  HN  THR A  22      -1.166  -6.930  60.032  1.00 57.16           H
ATOM     41  N   SER A  23      -2.576  -8.589  57.702  1.00 59.76           N
ATOM     42  CA  SER A  23      -3.497  -8.951  56.637  1.00 59.76           C
ATOM     43  C   SER A  23      -3.107  -8.234  55.343  1.00 59.76           C
ATOM     44  O   SER A  23      -3.191  -8.813  54.260  1.00 59.76           O
ATOM     45  HA  SER A  23      -3.396 -10.030  56.523  1.00 59.76           H
ATOM     46  CB  SER A  23      -4.939  -8.612  57.018  1.00 59.76           C
ATOM     47 1HB  SER A  23      -5.604  -8.884  56.199  1.00 59.76           H
ATOM     48 2HB  SER A  23      -5.236  -9.208  57.881  1.00 59.76           H
ATOM     49  OG  SER A  23      -5.101  -7.228  57.320  1.00 59.76           O
ATOM     50  HG  SER A  23      -6.058  -7.035  57.537  1.00 59.76           H
ATOM     51  HN  SER A  23      -2.992  -8.116  58.478  1.00 59.76           H
ATOM     52  N   SER A  24      -2.690  -6.986  55.497  1.00 63.12           N
ATOM     53  CA  SER A  24      -2.285  -6.186  54.354  1.00 63.12           C
ATOM     54  C   SER A  24      -1.049  -6.802  53.695  1.00 63.12           C
ATOM     55  O   SER A  24      -0.828  -6.629  52.498  1.00 63.12           O
ATOM     56  HA  SER A  24      -3.134  -6.209  53.670  1.00 63.12           H
ATOM     57  CB  SER A  24      -2.002  -4.740  54.766  1.00 63.12           C
ATOM     58 1HB  SER A  24      -2.104  -4.089  53.898  1.00 63.12           H
ATOM     59 2HB  SER A  24      -2.746  -4.419  55.495  1.00 63.12           H
ATOM     60  OG  SER A  24      -0.698  -4.589  55.321  1.00 63.12           O
ATOM     61  HG  SER A  24      -0.590  -5.192  56.111  1.00 63.12           H
ATOM     62  HN  SER A  24      -2.627  -6.523  56.381  1.00 63.12           H
ATOM     63  N   MET A  25      -0.276  -7.508  54.507  1.00 64.90           N
ATOM     64  CA  MET A  25       0.925  -8.162  54.016  1.00 64.90           C
ATOM     65  C   MET A  25       0.582  -9.460  53.281  1.00 64.90           C
ATOM     66  O   MET A  25       1.156  -9.755  52.234  1.00 64.90           O
ATOM     67  HA  MET A  25       1.382  -7.455  53.323  1.00 64.90           H
ATOM     68  CB  MET A  25       1.856  -8.471  55.190  1.00 64.90           C
ATOM     69 1HB  MET A  25       1.835  -7.646  55.902  1.00 64.90           H
ATOM     70 2HB  MET A  25       1.500  -9.356  55.718  1.00 64.90           H
ATOM     71  CG  MET A  25       3.290  -8.700  54.708  1.00 64.90           C
ATOM     72 1HG  MET A  25       3.880  -9.158  55.502  1.00 64.90           H
ATOM     73 2HG  MET A  25       3.293  -9.393  53.867  1.00 64.90           H
ATOM     74  SD  MET A  25       4.025  -7.148  54.221  1.00 64.90           S
ATOM     75  CE  MET A  25       5.741  -7.632  54.132  1.00 64.90           C
ATOM     76 1HE  MET A  25       6.068  -7.991  55.108  1.00 64.90           H
ATOM     77 2HE  MET A  25       5.856  -8.428  53.396  1.00 64.90           H
ATOM     78 3HE  MET A  25       6.346  -6.775  53.838  1.00 64.90           H
ATOM     79  HN  MET A  25      -0.458  -7.637  55.482  1.00 64.90           H
ATOM     80  N   GLU A  26      -0.352 -10.200  53.859  1.00 66.01           N
ATOM     81  CA  GLU A  26      -0.801 -11.443  53.256  1.00 66.01           C
ATOM     82  C   GLU A  26      -1.477 -11.168  51.912  1.00 66.01           C
ATOM     83  O   GLU A  26      -1.219 -11.862  50.930  1.00 66.01           O
ATOM     84  HA  GLU A  26       0.102 -12.033  53.103  1.00 66.01           H
ATOM     85  CB  GLU A  26      -1.741 -12.201  54.197  1.00 66.01           C
ATOM     86 1HB  GLU A  26      -2.470 -11.511  54.621  1.00 66.01           H
ATOM     87 2HB  GLU A  26      -2.196 -13.037  53.666  1.00 66.01           H
ATOM     88  CG  GLU A  26      -0.970 -12.805  55.372  1.00 66.01           C
ATOM     89 1HG  GLU A  26      -0.191 -13.470  54.998  1.00 66.01           H
ATOM     90 2HG  GLU A  26      -0.471 -12.013  55.931  1.00 66.01           H
ATOM     91  CD  GLU A  26      -1.906 -13.580  56.302  1.00 66.01           C
ATOM     92  OE1 GLU A  26      -1.386 -14.447  57.037  1.00 66.01           O
ATOM     93  OE2 GLU A  26      -3.121 -13.288  56.256  1.00 66.01           O
ATOM     94  HN  GLU A  26      -0.799  -9.963  54.722  1.00 66.01           H
ATOM     95  N   ASP A  27      -2.328 -10.153  51.910  1.00 64.87           N
ATOM     96  CA  ASP A  27      -3.067  -9.798  50.711  1.00 64.87           C
ATOM     97  C   ASP A  27      -2.083  -9.544  49.567  1.00 64.87           C
ATOM     98  O   ASP A  27      -2.337  -9.932  48.428  1.00 64.87           O
ATOM     99  HA  ASP A  27      -3.723 -10.646  50.516  1.00 64.87           H
ATOM    100  CB  ASP A  27      -3.883  -8.521  50.924  1.00 64.87           C
ATOM    101 1HB  ASP A  27      -3.282  -7.786  51.459  1.00 64.87           H
ATOM    102 2HB  ASP A  27      -4.139  -8.083  49.959  1.00 64.87           H
ATOM    103  CG  ASP A  27      -5.162  -8.813  51.712  1.00 64.87           C
ATOM    104  OD1 ASP A  27      -5.498 -10.011  51.824  1.00 64.87           O
ATOM    105  OD2 ASP A  27      -5.774  -7.830  52.185  1.00 64.87           O
ATOM    106  HN  ASP A  27      -2.516  -9.579  52.708  1.00 64.87           H
ATOM    107  N   TYR A  28      -0.981  -8.894  49.910  1.00 69.02           N
ATOM    108  CA  TYR A  28       0.029  -8.558  48.921  1.00 69.02           C
ATOM    109  C   TYR A  28       0.784  -9.807  48.463  1.00 69.02           C
ATOM    110  O   TYR A  28       1.173  -9.911  47.301  1.00 69.02           O
ATOM    111  HA  TYR A  28      -0.476  -8.113  48.063  1.00 69.02           H
ATOM    112  CB  TYR A  28       1.007  -7.613  49.621  1.00 69.02           C
ATOM    113 1HB  TYR A  28       0.453  -6.763  50.020  1.00 69.02           H
ATOM    114 2HB  TYR A  28       1.452  -8.131  50.471  1.00 69.02           H
ATOM    115  CG  TYR A  28       2.126  -7.094  48.716  1.00 69.02           C
ATOM    116  CD1 TYR A  28       3.353  -7.726  48.703  1.00 69.02           C
ATOM    117  HD1 TYR A  28       3.524  -8.595  49.338  1.00 69.02           H
ATOM    118  CD2 TYR A  28       1.909  -5.993  47.912  1.00 69.02           C
ATOM    119  HD2 TYR A  28       0.940  -5.493  47.922  1.00 69.02           H
ATOM    120  CE1 TYR A  28       4.406  -7.237  47.851  1.00 69.02           C
ATOM    121  HE1 TYR A  28       5.379  -7.727  47.832  1.00 69.02           H
ATOM    122  CE2 TYR A  28       2.962  -5.504  47.060  1.00 69.02           C
ATOM    123  HE2 TYR A  28       2.804  -4.636  46.421  1.00 69.02           H
ATOM    124  CZ  TYR A  28       4.158  -6.151  47.072  1.00 69.02           C
ATOM    125  OH  TYR A  28       5.153  -5.689  46.267  1.00 69.02           O
ATOM    126  HH  TYR A  28       4.853  -4.862  45.792  1.00 69.02           H
ATOM    127  HN  TYR A  28      -0.774  -8.598  50.843  1.00 69.02           H
ATOM    128  N   VAL A  29       0.970 -10.725  49.401  1.00 66.04           N
ATOM    129  CA  VAL A  29       1.745 -11.924  49.132  1.00 66.04           C
ATOM    130  C   VAL A  29       0.911 -12.886  48.285  1.00 66.04           C
ATOM    131  O   VAL A  29       1.443 -13.576  47.417  1.00 66.04           O
ATOM    132  HA  VAL A  29       2.624 -11.626  48.561  1.00 66.04           H
ATOM    133  CB  VAL A  29       2.223 -12.544  50.447  1.00 66.04           C
ATOM    134  HB  VAL A  29       1.353 -12.679  51.089  1.00 66.04           H
ATOM    135  CG1 VAL A  29       2.849 -13.919  50.208  1.00 66.04           C
ATOM    136 1HG1 VAL A  29       2.111 -14.582  49.757  1.00 66.04           H
ATOM    137 2HG1 VAL A  29       3.704 -13.818  49.539  1.00 66.04           H
ATOM    138 3HG1 VAL A  29       3.180 -14.337  51.159  1.00 66.04           H
ATOM    139  CG2 VAL A  29       3.200 -11.614  51.169  1.00 66.04           C
ATOM    140 1HG2 VAL A  29       4.066 -11.433  50.533  1.00 66.04           H
ATOM    141 2HG2 VAL A  29       2.706 -10.667  51.388  1.00 66.04           H
ATOM    142 3HG2 VAL A  29       3.523 -12.079  52.100  1.00 66.04           H
ATOM    143  HN  VAL A  29       0.602 -10.659  50.328  1.00 66.04           H
ATOM    144  N   ASN A  30      -0.384 -12.902  48.568  1.00 68.53           N
ATOM    145  CA  ASN A  30      -1.275 -13.863  47.940  1.00 68.53           C
ATOM    146  C   ASN A  30      -1.742 -13.313  46.591  1.00 68.53           C
ATOM    147  O   ASN A  30      -2.372 -14.025  45.810  1.00 68.53           O
ATOM    148  HA  ASN A  30      -0.687 -14.775  47.837  1.00 68.53           H
ATOM    149  CB  ASN A  30      -2.513 -14.112  48.803  1.00 68.53           C
ATOM    150 1HB  ASN A  30      -2.887 -13.164  49.191  1.00 68.53           H
ATOM    151 2HB  ASN A  30      -3.307 -14.542  48.192  1.00 68.53           H
ATOM    152  CG  ASN A  30      -2.191 -15.053  49.965  1.00 68.53           C
ATOM    153  OD1 ASN A  30      -1.255 -15.835  49.924  1.00 68.53           O
ATOM    154  ND2 ASN A  30      -3.015 -14.935  51.002  1.00 68.53           N
ATOM    155 1HD2 ASN A  30      -3.764 -14.273  50.972  1.00 68.53           H
ATOM    156 2HD2 ASN A  30      -2.887 -15.508  51.812  1.00 68.53           H
ATOM    157  HN  ASN A  30      -0.824 -12.276  49.211  1.00 68.53           H
ATOM    158  N   PHE A  31      -1.415 -12.050  46.357  1.00 75.09           N
ATOM    159  CA  PHE A  31      -1.772 -11.404  45.106  1.00 75.09           C
ATOM    160  C   PHE A  31      -1.059 -12.066  43.925  1.00 75.09           C
ATOM    161  O   PHE A  31       0.169 -12.119  43.887  1.00 75.09           O
ATOM    162  HA  PHE A  31      -2.850 -11.509  44.983  1.00 75.09           H
ATOM    163  CB  PHE A  31      -1.316  -9.947  45.209  1.00 75.09           C
ATOM    164 1HB  PHE A  31      -1.747  -9.505  46.108  1.00 75.09           H
ATOM    165 2HB  PHE A  31      -0.233  -9.923  45.331  1.00 75.09           H
ATOM    166  CG  PHE A  31      -1.699  -9.088  44.002  1.00 75.09           C
ATOM    167  CD1 PHE A  31      -0.796  -8.872  43.008  1.00 75.09           C
ATOM    168  HD1 PHE A  31       0.199  -9.311  43.071  1.00 75.09           H
ATOM    169  CD2 PHE A  31      -2.941  -8.540  43.924  1.00 75.09           C
ATOM    170  HD2 PHE A  31      -3.664  -8.713  44.720  1.00 75.09           H
ATOM    171  CE1 PHE A  31      -1.151  -8.075  41.888  1.00 75.09           C
ATOM    172  HE1 PHE A  31      -0.428  -7.902  41.091  1.00 75.09           H
ATOM    173  CE2 PHE A  31      -3.296  -7.743  42.803  1.00 75.09           C
ATOM    174  HE2 PHE A  31      -4.292  -7.305  42.740  1.00 75.09           H
ATOM    175  CZ  PHE A  31      -2.394  -7.528  41.809  1.00 75.09           C
ATOM    176  HZ  PHE A  31      -2.666  -6.916  40.949  1.00 75.09           H
ATOM    177  HN  PHE A  31      -0.918 -11.473  47.005  1.00 75.09           H
ATOM    178  N   ASN A  32      -1.861 -12.553  42.989  1.00 72.05           N
ATOM    179  CA  ASN A  32      -1.322 -13.168  41.788  1.00 72.05           C
ATOM    180  C   ASN A  32      -0.857 -12.073  40.825  1.00 72.05           C
ATOM    181  O   ASN A  32      -1.656 -11.531  40.064  1.00 72.05           O
ATOM    182  HA  ASN A  32      -0.500 -13.797  42.131  1.00 72.05           H
ATOM    183  CB  ASN A  32      -2.384 -14.006  41.073  1.00 72.05           C
ATOM    184 1HB  ASN A  32      -2.870 -14.669  41.789  1.00 72.05           H
ATOM    185 2HB  ASN A  32      -3.156 -13.352  40.669  1.00 72.05           H
ATOM    186  CG  ASN A  32      -1.763 -14.831  39.944  1.00 72.05           C
ATOM    187  OD1 ASN A  32      -0.591 -14.716  39.629  1.00 72.05           O
ATOM    188  ND2 ASN A  32      -2.613 -15.667  39.355  1.00 72.05           N
ATOM    189 1HD2 ASN A  32      -3.564 -15.713  39.663  1.00 72.05           H
ATOM    190 2HD2 ASN A  32      -2.302 -16.251  38.605  1.00 72.05           H
ATOM    191  HN  ASN A  32      -2.859 -12.534  43.042  1.00 72.05           H
ATOM    192  N   PHE A  33       0.434 -11.781  40.890  1.00 73.48           N
ATOM    193  CA  PHE A  33       1.041 -10.859  39.946  1.00 73.48           C
ATOM    194  C   PHE A  33       1.270 -11.533  38.591  1.00 73.48           C
ATOM    195  O   PHE A  33       2.399 -11.594  38.108  1.00 73.48           O
ATOM    196  HA  PHE A  33       0.353 -10.023  39.822  1.00 73.48           H
ATOM    197  CB  PHE A  33       2.393 -10.445  40.531  1.00 73.48           C
ATOM    198 1HB  PHE A  33       2.982 -11.341  40.728  1.00 73.48           H
ATOM    199 2HB  PHE A  33       2.937  -9.863  39.787  1.00 73.48           H
ATOM    200  CG  PHE A  33       2.289  -9.627  41.820  1.00 73.48           C
ATOM    201  CD1 PHE A  33       2.116  -8.280  41.758  1.00 73.48           C
ATOM    202  HD1 PHE A  33       2.050  -7.782  40.790  1.00 73.48           H
ATOM    203  CD2 PHE A  33       2.370 -10.248  43.027  1.00 73.48           C
ATOM    204  HD2 PHE A  33       2.510 -11.327  43.077  1.00 73.48           H
ATOM    205  CE1 PHE A  33       2.019  -7.521  42.954  1.00 73.48           C
ATOM    206  HE1 PHE A  33       1.880  -6.441  42.905  1.00 73.48           H
ATOM    207  CE2 PHE A  33       2.274  -9.488  44.224  1.00 73.48           C
ATOM    208  HE2 PHE A  33       2.339  -9.986  45.191  1.00 73.48           H
ATOM    209  CZ  PHE A  33       2.100  -8.141  44.162  1.00 73.48           C
ATOM    210  HZ  PHE A  33       2.026  -7.558  45.080  1.00 73.48           H
ATOM    211  HN  PHE A  33       1.060 -12.162  41.571  1.00 73.48           H
ATOM    212  N   THR A  34       0.180 -12.021  38.018  1.00 74.65           N
ATOM    213  CA  THR A  34       0.189 -12.437  36.626  1.00 74.65           C
ATOM    214  C   THR A  34       0.690 -11.301  35.732  1.00 74.65           C
ATOM    215  O   THR A  34       0.233 -10.165  35.853  1.00 74.65           O
ATOM    216  HA  THR A  34       0.894 -13.262  36.519  1.00 74.65           H
ATOM    217  CB  THR A  34      -1.218 -12.918  36.266  1.00 74.65           C
ATOM    218  HB  THR A  34      -1.920 -12.085  36.242  1.00 74.65           H
ATOM    219  OG1 THR A  34      -1.497 -13.928  37.232  1.00 74.65           O
ATOM    220  HG1 THR A  34      -0.689 -14.501  37.371  1.00 74.65           H
ATOM    221  CG2 THR A  34      -1.259 -13.660  34.929  1.00 74.65           C
ATOM    222 1HG2 THR A  34      -0.608 -14.533  34.977  1.00 74.65           H
ATOM    223 2HG2 THR A  34      -0.919 -12.996  34.134  1.00 74.65           H
ATOM    224 3HG2 THR A  34      -2.281 -13.980  34.722  1.00 74.65           H
ATOM    225  HN  THR A  34      -0.696 -12.133  38.486  1.00 74.65           H
ATOM    226  N   ASP A  35       1.621 -11.646  34.855  1.00 81.72           N
ATOM    227  CA  ASP A  35       2.349 -10.640  34.101  1.00 81.72           C
ATOM    228  C   ASP A  35       1.504 -10.193  32.906  1.00 81.72           C
ATOM    229  O   ASP A  35       1.768 -10.590  31.772  1.00 81.72           O
ATOM    230  HA  ASP A  35       2.533  -9.830  34.807  1.00 81.72           H
ATOM    231  CB  ASP A  35       3.668 -11.200  33.565  1.00 81.72           C
ATOM    232 1HB  ASP A  35       4.051 -11.956  34.250  1.00 81.72           H
ATOM    233 2HB  ASP A  35       3.495 -11.695  32.609  1.00 81.72           H
ATOM    234  CG  ASP A  35       4.705 -10.089  33.389  1.00 81.72           C
ATOM    235  OD1 ASP A  35       4.472  -9.001  33.959  1.00 81.72           O
ATOM    236  OD2 ASP A  35       5.706 -10.353  32.689  1.00 81.72           O
ATOM    237  HN  ASP A  35       1.879 -12.591  34.657  1.00 81.72           H
ATOM    238  N   PHE A  36       0.505  -9.375  33.201  1.00 90.52           N
ATOM    239  CA  PHE A  36      -0.353  -8.836  32.160  1.00 90.52           C
ATOM    240  C   PHE A  36       0.291  -7.619  31.494  1.00 90.52           C
ATOM    241  O   PHE A  36      -0.141  -7.191  30.424  1.00 90.52           O
ATOM    242  HA  PHE A  36      -0.495  -9.622  31.418  1.00 90.52           H
ATOM    243  CB  PHE A  36      -1.657  -8.402  32.835  1.00 90.52           C
ATOM    244 1HB  PHE A  36      -1.419  -7.762  33.684  1.00 90.52           H
ATOM    245 2HB  PHE A  36      -2.234  -7.800  32.133  1.00 90.52           H
ATOM    246  CG  PHE A  36      -2.524  -9.566  33.319  1.00 90.52           C
ATOM    247  CD1 PHE A  36      -2.642 -10.688  32.559  1.00 90.52           C
ATOM    248  HD1 PHE A  36      -2.120 -10.757  31.604  1.00 90.52           H
ATOM    249  CD2 PHE A  36      -3.175  -9.480  34.509  1.00 90.52           C
ATOM    250  HD2 PHE A  36      -3.080  -8.581  35.118  1.00 90.52           H
ATOM    251  CE1 PHE A  36      -3.447 -11.768  33.008  1.00 90.52           C
ATOM    252  HE1 PHE A  36      -3.542 -12.667  32.399  1.00 90.52           H
ATOM    253  CE2 PHE A  36      -3.980 -10.560  34.959  1.00 90.52           C
ATOM    254  HE2 PHE A  36      -4.503 -10.490  35.913  1.00 90.52           H
ATOM    255  CZ  PHE A  36      -4.099 -11.681  34.198  1.00 90.52           C
ATOM    256  HZ  PHE A  36      -4.716 -12.511  34.543  1.00 90.52           H
ATOM    257  HN  PHE A  36       0.279  -9.080  34.130  1.00 90.52           H
ATOM    258  N   TYR A  37       1.314  -7.095  32.153  1.00 91.94           N
ATOM    259  CA  TYR A  37       2.131  -6.050  31.560  1.00 91.94           C
ATOM    260  C   TYR A  37       3.244  -6.647  30.697  1.00 91.94           C
ATOM    261  O   TYR A  37       4.121  -7.345  31.204  1.00 91.94           O
ATOM    262  HA  TYR A  37       1.486  -5.434  30.933  1.00 91.94           H
ATOM    263  CB  TYR A  37       2.761  -5.292  32.730  1.00 91.94           C
ATOM    264 1HB  TYR A  37       1.967  -4.922  33.379  1.00 91.94           H
ATOM    265 2HB  TYR A  37       3.357  -5.987  33.321  1.00 91.94           H
ATOM    266  CG  TYR A  37       3.643  -4.116  32.307  1.00 91.94           C
ATOM    267  CD1 TYR A  37       4.989  -4.312  32.075  1.00 91.94           C
ATOM    268  HD1 TYR A  37       5.424  -5.305  32.193  1.00 91.94           H
ATOM    269  CD2 TYR A  37       3.093  -2.859  32.158  1.00 91.94           C
ATOM    270  HD2 TYR A  37       2.030  -2.704  32.341  1.00 91.94           H
ATOM    271  CE1 TYR A  37       5.820  -3.206  31.677  1.00 91.94           C
ATOM    272  HE1 TYR A  37       6.885  -3.347  31.491  1.00 91.94           H
ATOM    273  CE2 TYR A  37       3.924  -1.752  31.759  1.00 91.94           C
ATOM    274  HE2 TYR A  37       3.503  -0.755  31.638  1.00 91.94           H
ATOM    275  CZ  TYR A  37       5.247  -1.980  31.539  1.00 91.94           C
ATOM    276  OH  TYR A  37       6.031  -0.935  31.162  1.00 91.94           O
ATOM    277  HH  TYR A  37       6.693  -1.234  30.475  1.00 91.94           H
ATOM    278  HN  TYR A  37       1.587  -7.373  33.074  1.00 91.94           H
ATOM    279  N   CYS A  38       3.173  -6.351  29.407  1.00 91.64           N
ATOM    280  CA  CYS A  38       4.106  -6.927  28.455  1.00 91.64           C
ATOM    281  C   CYS A  38       5.133  -5.856  28.081  1.00 91.64           C
ATOM    282  O   CYS A  38       4.785  -4.838  27.484  1.00 91.64           O
ATOM    283  HA  CYS A  38       4.588  -7.766  28.956  1.00 91.64           H
ATOM    284  CB  CYS A  38       3.388  -7.482  27.223  1.00 91.64           C
ATOM    285 1HB  CYS A  38       2.571  -8.134  27.532  1.00 91.64           H
ATOM    286 2HB  CYS A  38       2.946  -6.666  26.651  1.00 91.64           H
ATOM    287  SG  CYS A  38       4.567  -8.412  26.177  1.00 91.64           S
ATOM    288  HN  CYS A  38       2.494  -5.732  29.013  1.00 91.64           H
ATOM    289  N   GLU A  39       6.378  -6.121  28.449  1.00 90.08           N
ATOM    290  CA  GLU A  39       7.490  -5.328  27.954  1.00 90.08           C
ATOM    291  C   GLU A  39       7.851  -5.751  26.528  1.00 90.08           C
ATOM    292  O   GLU A  39       8.173  -6.913  26.284  1.00 90.08           O
ATOM    293  HA  GLU A  39       7.134  -4.298  27.955  1.00 90.08           H
ATOM    294  CB  GLU A  39       8.701  -5.441  28.882  1.00 90.08           C
ATOM    295 1HB  GLU A  39       8.881  -6.488  29.126  1.00 90.08           H
ATOM    296 2HB  GLU A  39       9.561  -4.951  28.426  1.00 90.08           H
ATOM    297  CG  GLU A  39       8.446  -4.718  30.206  1.00 90.08           C
ATOM    298 1HG  GLU A  39       8.113  -3.699  30.010  1.00 90.08           H
ATOM    299 2HG  GLU A  39       7.643  -5.217  30.748  1.00 90.08           H
ATOM    300  CD  GLU A  39       9.710  -4.691  31.068  1.00 90.08           C
ATOM    301  OE1 GLU A  39       9.617  -4.156  32.194  1.00 90.08           O
ATOM    302  OE2 GLU A  39      10.740  -5.206  30.582  1.00 90.08           O
ATOM    303  HN  GLU A  39       6.632  -6.862  29.072  1.00 90.08           H
ATOM    304  N   LYS A  40       7.785  -4.785  25.624  1.00 90.16           N
ATOM    305  CA  LYS A  40       7.966  -5.069  24.211  1.00 90.16           C
ATOM    306  C   LYS A  40       9.424  -4.810  23.825  1.00 90.16           C
ATOM    307  O   LYS A  40       9.722  -4.524  22.667  1.00 90.16           O
ATOM    308  HA  LYS A  40       7.752  -6.127  24.060  1.00 90.16           H
ATOM    309  CB  LYS A  40       6.959  -4.280  23.372  1.00 90.16           C
ATOM    310 1HB  LYS A  40       7.101  -3.212  23.535  1.00 90.16           H
ATOM    311 2HB  LYS A  40       7.137  -4.467  22.313  1.00 90.16           H
ATOM    312  CG  LYS A  40       5.523  -4.670  23.729  1.00 90.16           C
ATOM    313 1HG  LYS A  40       5.364  -4.542  24.800  1.00 90.16           H
ATOM    314 2HG  LYS A  40       4.825  -4.004  23.222  1.00 90.16           H
ATOM    315  CD  LYS A  40       5.233  -6.119  23.334  1.00 90.16           C
ATOM    316 1HD  LYS A  40       5.563  -6.293  22.310  1.00 90.16           H
ATOM    317 2HD  LYS A  40       5.803  -6.794  23.972  1.00 90.16           H
ATOM    318  CE  LYS A  40       3.741  -6.432  23.455  1.00 90.16           C
ATOM    319 1HE  LYS A  40       3.495  -6.667  24.491  1.00 90.16           H
ATOM    320 2HE  LYS A  40       3.155  -5.555  23.180  1.00 90.16           H
ATOM    321  NZ  LYS A  40       3.378  -7.571  22.582  1.00 90.16           N
ATOM    322 1HZ  LYS A  40       2.391  -7.779  22.691  1.00 90.16           H
ATOM    323 2HZ  LYS A  40       3.568  -7.330  21.616  1.00 90.16           H
ATOM    324 3HZ  LYS A  40       3.925  -8.384  22.842  1.00 90.16           H
ATOM    325  HN  LYS A  40       7.611  -3.825  25.843  1.00 90.16           H
ATOM    326  N   ASN A  41      10.294  -4.919  24.819  1.00 88.68           N
ATOM    327  CA  ASN A  41      11.701  -4.620  24.618  1.00 88.68           C
ATOM    328  C   ASN A  41      12.249  -5.500  23.493  1.00 88.68           C
ATOM    329  O   ASN A  41      12.976  -5.021  22.624  1.00 88.68           O
ATOM    330  HA  ASN A  41      11.736  -3.559  24.372  1.00 88.68           H
ATOM    331  CB  ASN A  41      12.512  -4.910  25.883  1.00 88.68           C
ATOM    332 1HB  ASN A  41      12.196  -5.861  26.312  1.00 88.68           H
ATOM    333 2HB  ASN A  41      13.567  -5.011  25.628  1.00 88.68           H
ATOM    334  CG  ASN A  41      12.336  -3.795  26.915  1.00 88.68           C
ATOM    335  OD1 ASN A  41      12.089  -2.645  26.589  1.00 88.68           O
ATOM    336  ND2 ASN A  41      12.476  -4.197  28.175  1.00 88.68           N
ATOM    337 1HD2 ASN A  41      12.678  -5.156  28.374  1.00 88.68           H
ATOM    338 2HD2 ASN A  41      12.379  -3.540  28.923  1.00 88.68           H
ATOM    339  HN  ASN A  41      10.050  -5.205  25.746  1.00 88.68           H
ATOM    340  N   ASN A  42      11.880  -6.771  23.545  1.00 91.12           N
ATOM    341  CA  ASN A  42      12.374  -7.735  22.577  1.00 91.12           C
ATOM    342  C   ASN A  42      11.906  -7.331  21.177  1.00 91.12           C
ATOM    343  O   ASN A  42      12.657  -7.446  20.210  1.00 91.12           O
ATOM    344  HA  ASN A  42      13.459  -7.710  22.676  1.00 91.12           H
ATOM    345  CB  ASN A  42      11.834  -9.136  22.870  1.00 91.12           C
ATOM    346 1HB  ASN A  42      10.752  -9.096  22.990  1.00 91.12           H
ATOM    347 2HB  ASN A  42      12.037  -9.792  22.023  1.00 91.12           H
ATOM    348  CG  ASN A  42      12.472  -9.716  24.134  1.00 91.12           C
ATOM    349  OD1 ASN A  42      13.429  -9.188  24.676  1.00 91.12           O
ATOM    350  ND2 ASN A  42      11.889 -10.828  24.573  1.00 91.12           N
ATOM    351 1HD2 ASN A  42      11.106 -11.209  24.081  1.00 91.12           H
ATOM    352 2HD2 ASN A  42      12.233 -11.283  25.394  1.00 91.12           H
ATOM    353  HN  ASN A  42      11.256  -7.144  24.232  1.00 91.12           H
ATOM    354  N   VAL A  43      10.667  -6.866  21.114  1.00 91.66           N
ATOM    355  CA  VAL A  43      10.085  -6.454  19.848  1.00 91.66           C
ATOM    356  C   VAL A  43      10.877  -5.270  19.289  1.00 91.66           C
ATOM    357  O   VAL A  43      11.166  -5.220  18.094  1.00 91.66           O
ATOM    358  HA  VAL A  43      10.175  -7.293  19.157  1.00 91.66           H
ATOM    359  CB  VAL A  43       8.598  -6.146  20.030  1.00 91.66           C
ATOM    360  HB  VAL A  43       8.512  -5.291  20.699  1.00 91.66           H
ATOM    361  CG1 VAL A  43       7.949  -5.767  18.697  1.00 91.66           C
ATOM    362 1HG1 VAL A  43       8.442  -4.884  18.291  1.00 91.66           H
ATOM    363 2HG1 VAL A  43       8.051  -6.595  17.995  1.00 91.66           H
ATOM    364 3HG1 VAL A  43       6.892  -5.554  18.855  1.00 91.66           H
ATOM    365  CG2 VAL A  43       7.869  -7.325  20.679  1.00 91.66           C
ATOM    366 1HG2 VAL A  43       7.969  -8.207  20.045  1.00 91.66           H
ATOM    367 2HG2 VAL A  43       8.307  -7.529  21.656  1.00 91.66           H
ATOM    368 3HG2 VAL A  43       6.814  -7.080  20.796  1.00 91.66           H
ATOM    369  HN  VAL A  43      10.065  -6.768  21.907  1.00 91.66           H
ATOM    370  N   ARG A  44      11.205  -4.346  20.180  1.00 90.24           N
ATOM    371  CA  ARG A  44      11.893  -3.130  19.779  1.00 90.24           C
ATOM    372  C   ARG A  44      13.312  -3.454  19.309  1.00 90.24           C
ATOM    373  O   ARG A  44      13.795  -2.876  18.336  1.00 90.24           O
ATOM    374  HA  ARG A  44      11.292  -2.727  18.963  1.00 90.24           H
ATOM    375  CB  ARG A  44      11.961  -2.129  20.934  1.00 90.24           C
ATOM    376 1HB  ARG A  44      12.421  -2.601  21.802  1.00 90.24           H
ATOM    377 2HB  ARG A  44      12.596  -1.288  20.654  1.00 90.24           H
ATOM    378  CG  ARG A  44      10.566  -1.621  21.302  1.00 90.24           C
ATOM    379 1HG  ARG A  44      10.022  -1.353  20.396  1.00 90.24           H
ATOM    380 2HG  ARG A  44      10.002  -2.417  21.789  1.00 90.24           H
ATOM    381  CD  ARG A  44      10.652  -0.408  22.230  1.00 90.24           C
ATOM    382 1HD  ARG A  44      11.470   0.242  21.919  1.00 90.24           H
ATOM    383 2HD  ARG A  44       9.735   0.179  22.161  1.00 90.24           H
ATOM    384  NE  ARG A  44      10.863  -0.852  23.626  1.00 90.24           N
ATOM    385  HE  ARG A  44      11.798  -1.052  23.918  1.00 90.24           H
ATOM    386  CZ  ARG A  44       9.879  -1.002  24.523  1.00 90.24           C
ATOM    387  NH1 ARG A  44       8.607  -0.748  24.187  1.00 90.24           N
ATOM    388 1HH1 ARG A  44       8.386  -0.443  23.261  1.00 90.24           H
ATOM    389 2HH1 ARG A  44       7.879  -0.863  24.863  1.00 90.24           H
ATOM    390  NH2 ARG A  44      10.186  -1.411  25.762  1.00 90.24           N
ATOM    391 1HH2 ARG A  44       9.464  -1.528  26.443  1.00 90.24           H
ATOM    392 2HH2 ARG A  44      11.138  -1.599  26.005  1.00 90.24           H
ATOM    393  HN  ARG A  44      11.009  -4.417  21.158  1.00 90.24           H
ATOM    394  N   GLN A  45      13.941  -4.377  20.022  1.00 91.76           N
ATOM    395  CA  GLN A  45      15.313  -4.750  19.720  1.00 91.76           C
ATOM    396  C   GLN A  45      15.399  -5.375  18.326  1.00 91.76           C
ATOM    397  O   GLN A  45      16.315  -5.074  17.562  1.00 91.76           O
ATOM    398  HA  GLN A  45      15.878  -3.819  19.744  1.00 91.76           H
ATOM    399  CB  GLN A  45      15.869  -5.701  20.782  1.00 91.76           C
ATOM    400 1HB  GLN A  45      15.722  -5.271  21.773  1.00 91.76           H
ATOM    401 2HB  GLN A  45      15.317  -6.641  20.758  1.00 91.76           H
ATOM    402  CG  GLN A  45      17.357  -5.970  20.551  1.00 91.76           C
ATOM    403 1HG  GLN A  45      17.503  -6.402  19.561  1.00 91.76           H
ATOM    404 2HG  GLN A  45      17.908  -5.030  20.574  1.00 91.76           H
ATOM    405  CD  GLN A  45      17.913  -6.920  21.614  1.00 91.76           C
ATOM    406  OE1 GLN A  45      17.189  -7.498  22.408  1.00 91.76           O
ATOM    407  NE2 GLN A  45      19.237  -7.049  21.585  1.00 91.76           N
ATOM    408 1HE2 GLN A  45      19.773  -6.546  20.908  1.00 91.76           H
ATOM    409 2HE2 GLN A  45      19.695  -7.648  22.242  1.00 91.76           H
ATOM    410  HN  GLN A  45      13.530  -4.866  20.791  1.00 91.76           H
ATOM    411  N   PHE A  46      14.432  -6.233  18.036  1.00 93.73           N
ATOM    412  CA  PHE A  46      14.355  -6.861  16.728  1.00 93.73           C
ATOM    413  C   PHE A  46      14.187  -5.813  15.626  1.00 93.73           C
ATOM    414  O   PHE A  46      14.897  -5.843  14.622  1.00 93.73           O
ATOM    415  HA  PHE A  46      15.289  -7.401  16.573  1.00 93.73           H
ATOM    416  CB  PHE A  46      13.127  -7.772  16.740  1.00 93.73           C
ATOM    417 1HB  PHE A  46      13.283  -8.566  17.471  1.00 93.73           H
ATOM    418 2HB  PHE A  46      12.263  -7.197  17.075  1.00 93.73           H
ATOM    419  CG  PHE A  46      12.806  -8.404  15.384  1.00 93.73           C
ATOM    420  CD1 PHE A  46      11.822  -7.879  14.605  1.00 93.73           C
ATOM    421  HD1 PHE A  46      11.261  -7.010  14.948  1.00 93.73           H
ATOM    422  CD2 PHE A  46      13.506  -9.489  14.957  1.00 93.73           C
ATOM    423  HD2 PHE A  46      14.295  -9.909  15.580  1.00 93.73           H
ATOM    424  CE1 PHE A  46      11.525  -8.465  13.346  1.00 93.73           C
ATOM    425  HE1 PHE A  46      10.736  -8.045  12.723  1.00 93.73           H
ATOM    426  CE2 PHE A  46      13.209 -10.075  13.698  1.00 93.73           C
ATOM    427  HE2 PHE A  46      13.770 -10.944  13.355  1.00 93.73           H
ATOM    428  CZ  PHE A  46      12.225  -9.550  12.919  1.00 93.73           C
ATOM    429  HZ  PHE A  46      11.997 -10.000  11.953  1.00 93.73           H
ATOM    430  HN  PHE A  46      13.711  -6.500  18.676  1.00 93.73           H
ATOM    431  N   ALA A  47      13.243  -4.911  15.850  1.00 92.40           N
ATOM    432  CA  ALA A  47      12.903  -3.917  14.846  1.00 92.40           C
ATOM    433  C   ALA A  47      14.149  -3.100  14.501  1.00 92.40           C
ATOM    434  O   ALA A  47      14.398  -2.805  13.333  1.00 92.40           O
ATOM    435  HA  ALA A  47      12.568  -4.447  13.955  1.00 92.40           H
ATOM    436  CB  ALA A  47      11.757  -3.043  15.360  1.00 92.40           C
ATOM    437 1HB  ALA A  47      10.886  -3.667  15.562  1.00 92.40           H
ATOM    438 2HB  ALA A  47      12.065  -2.541  16.277  1.00 92.40           H
ATOM    439 3HB  ALA A  47      11.502  -2.298  14.606  1.00 92.40           H
ATOM    440  HN  ALA A  47      12.715  -4.852  16.698  1.00 92.40           H
ATOM    441  N   SER A  48      14.900  -2.758  15.538  1.00 92.45           N
ATOM    442  CA  SER A  48      15.982  -1.800  15.395  1.00 92.45           C
ATOM    443  C   SER A  48      17.070  -2.371  14.483  1.00 92.45           C
ATOM    444  O   SER A  48      17.812  -1.621  13.850  1.00 92.45           O
ATOM    445  HA  SER A  48      15.529  -0.918  14.943  1.00 92.45           H
ATOM    446  CB  SER A  48      16.573  -1.428  16.756  1.00 92.45           C
ATOM    447 1HB  SER A  48      17.265  -0.594  16.636  1.00 92.45           H
ATOM    448 2HB  SER A  48      15.775  -1.087  17.417  1.00 92.45           H
ATOM    449  OG  SER A  48      17.252  -2.525  17.361  1.00 92.45           O
ATOM    450  HG  SER A  48      17.620  -2.251  18.250  1.00 92.45           H
ATOM    451  HN  SER A  48      14.778  -3.123  16.461  1.00 92.45           H
ATOM    452  N   HIS A  49      17.131  -3.694  14.445  1.00 93.78           N
ATOM    453  CA  HIS A  49      18.141  -4.374  13.653  1.00 93.78           C
ATOM    454  C   HIS A  49      17.570  -4.717  12.276  1.00 93.78           C
ATOM    455  O   HIS A  49      18.266  -4.612  11.267  1.00 93.78           O
ATOM    456  HA  HIS A  49      18.967  -3.673  13.530  1.00 93.78           H
ATOM    457  CB  HIS A  49      18.677  -5.601  14.394  1.00 93.78           C
ATOM    458 1HB  HIS A  49      17.839  -6.242  14.669  1.00 93.78           H
ATOM    459 2HB  HIS A  49      19.308  -6.176  13.716  1.00 93.78           H
ATOM    460  CG  HIS A  49      19.469  -5.271  15.637  1.00 93.78           C
ATOM    461  ND1 HIS A  49      18.871  -4.990  16.853  1.00 93.78           N
ATOM    462  HD1 HIS A  49      17.888  -4.977  17.033  1.00 93.78           H
ATOM    463  CD2 HIS A  49      20.815  -5.180  15.839  1.00 93.78           C
ATOM    464  HD2 HIS A  49      21.584  -5.341  15.084  1.00 93.78           H
ATOM    465  CE1 HIS A  49      19.824  -4.742  17.740  1.00 93.78           C
ATOM    466  HE1 HIS A  49      19.673  -4.489  18.789  1.00 93.78           H
ATOM    467  NE2 HIS A  49      21.028  -4.859  17.109  1.00 93.78           N
ATOM    468  HN  HIS A  49      16.506  -4.297  14.941  1.00 93.78           H
ATOM    469  N   PHE A  50      16.308  -5.119  12.277  1.00 94.96           N
ATOM    470  CA  PHE A  50      15.721  -5.747  11.106  1.00 94.96           C
ATOM    471  C   PHE A  50      15.235  -4.696  10.105  1.00 94.96           C
ATOM    472  O   PHE A  50      15.495  -4.806   8.908  1.00 94.96           O
ATOM    473  HA  PHE A  50      16.497  -6.356  10.642  1.00 94.96           H
ATOM    474  CB  PHE A  50      14.522  -6.565  11.590  1.00 94.96           C
ATOM    475 1HB  PHE A  50      14.867  -7.304  12.313  1.00 94.96           H
ATOM    476 2HB  PHE A  50      13.832  -5.904  12.115  1.00 94.96           H
ATOM    477  CG  PHE A  50      13.765  -7.282  10.470  1.00 94.96           C
ATOM    478  CD1 PHE A  50      12.540  -6.836  10.083  1.00 94.96           C
ATOM    479  HD1 PHE A  50      12.097  -5.968  10.570  1.00 94.96           H
ATOM    480  CD2 PHE A  50      14.317  -8.366   9.862  1.00 94.96           C
ATOM    481  HD2 PHE A  50      15.299  -8.724  10.173  1.00 94.96           H
ATOM    482  CE1 PHE A  50      11.838  -7.502   9.044  1.00 94.96           C
ATOM    483  HE1 PHE A  50      10.856  -7.145   8.734  1.00 94.96           H
ATOM    484  CE2 PHE A  50      13.615  -9.032   8.823  1.00 94.96           C
ATOM    485  HE2 PHE A  50      14.058  -9.901   8.336  1.00 94.96           H
ATOM    486  CZ  PHE A  50      12.390  -8.586   8.436  1.00 94.96           C
ATOM    487  HZ  PHE A  50      11.851  -9.097   7.638  1.00 94.96           H
ATOM    488  HN  PHE A  50      15.691  -5.022  13.058  1.00 94.96           H
ATOM    489  N   LEU A  51      14.539  -3.700  10.633  1.00 94.67           N
ATOM    490  CA  LEU A  51      13.720  -2.835   9.801  1.00 94.67           C
ATOM    491  C   LEU A  51      14.626  -1.899   8.999  1.00 94.67           C
ATOM    492  O   LEU A  51      14.508  -1.809   7.778  1.00 94.67           O
ATOM    493  HA  LEU A  51      13.178  -3.473   9.102  1.00 94.67           H
ATOM    494  CB  LEU A  51      12.678  -2.105  10.650  1.00 94.67           C
ATOM    495 1HB  LEU A  51      13.200  -1.521  11.408  1.00 94.67           H
ATOM    496 2HB  LEU A  51      12.149  -1.397  10.011  1.00 94.67           H
ATOM    497  CG  LEU A  51      11.643  -2.989  11.349  1.00 94.67           C
ATOM    498  HG  LEU A  51      12.168  -3.645  12.043  1.00 94.67           H
ATOM    499  CD1 LEU A  51      10.669  -2.146  12.173  1.00 94.67           C
ATOM    500 1HD1 LEU A  51      11.221  -1.588  12.930  1.00 94.67           H
ATOM    501 2HD1 LEU A  51      10.147  -1.449  11.517  1.00 94.67           H
ATOM    502 3HD1 LEU A  51       9.944  -2.799  12.660  1.00 94.67           H
ATOM    503  CD2 LEU A  51      10.917  -3.884  10.343  1.00 94.67           C
ATOM    504 1HD2 LEU A  51      10.406  -3.264   9.607  1.00 94.67           H
ATOM    505 2HD2 LEU A  51      11.641  -4.525   9.838  1.00 94.67           H
ATOM    506 3HD2 LEU A  51      10.188  -4.502  10.866  1.00 94.67           H
ATOM    507  HN  LEU A  51      14.529  -3.480  11.609  1.00 94.67           H
ATOM    508  N   PRO A  52      15.544  -1.187   9.667  1.00 95.54           N
ATOM    509  CA  PRO A  52      16.251  -0.076   9.026  1.00 95.54           C
ATOM    510  C   PRO A  52      16.899  -0.486   7.713  1.00 95.54           C
ATOM    511  O   PRO A  52      16.692   0.159   6.687  1.00 95.54           O
ATOM    512  HA  PRO A  52      15.547   0.713   8.761  1.00 95.54           H
ATOM    513  CB  PRO A  52      17.291   0.341  10.067  1.00 95.54           C
ATOM    514 1HB  PRO A  52      18.239  -0.176   9.917  1.00 95.54           H
ATOM    515 2HB  PRO A  52      17.501   1.410  10.019  1.00 95.54           H
ATOM    516  CG  PRO A  52      16.642  -0.046  11.390  1.00 95.54           C
ATOM    517 1HG  PRO A  52      17.377  -0.142  12.189  1.00 95.54           H
ATOM    518 2HG  PRO A  52      15.923   0.703  11.723  1.00 95.54           H
ATOM    519  CD  PRO A  52      15.974  -1.372  11.065  1.00 95.54           C
ATOM    520 1HD  PRO A  52      16.667  -2.209  11.162  1.00 95.54           H
ATOM    521 2HD  PRO A  52      15.136  -1.578  11.730  1.00 95.54           H
ATOM    522  N   PRO A  53      17.696  -1.563   7.715  1.00 96.44           N
ATOM    523  CA  PRO A  53      18.369  -2.006   6.491  1.00 96.44           C
ATOM    524  C   PRO A  53      17.400  -2.191   5.335  1.00 96.44           C
ATOM    525  O   PRO A  53      17.691  -1.794   4.207  1.00 96.44           O
ATOM    526  HA  PRO A  53      19.073  -1.244   6.155  1.00 96.44           H
ATOM    527  CB  PRO A  53      19.028  -3.326   6.897  1.00 96.44           C
ATOM    528 1HB  PRO A  53      18.379  -4.177   6.691  1.00 96.44           H
ATOM    529 2HB  PRO A  53      19.957  -3.495   6.353  1.00 96.44           H
ATOM    530  CG  PRO A  53      19.274  -3.153   8.391  1.00 96.44           C
ATOM    531 1HG  PRO A  53      19.407  -4.112   8.893  1.00 96.44           H
ATOM    532 2HG  PRO A  53      20.176  -2.575   8.589  1.00 96.44           H
ATOM    533  CD  PRO A  53      18.020  -2.433   8.860  1.00 96.44           C
ATOM    534 1HD  PRO A  53      17.210  -3.129   9.076  1.00 96.44           H
ATOM    535 2HD  PRO A  53      18.198  -1.863   9.772  1.00 96.44           H
ATOM    536  N   LEU A  54      16.263  -2.795   5.647  1.00 95.42           N
ATOM    537  CA  LEU A  54      15.305  -3.164   4.620  1.00 95.42           C
ATOM    538  C   LEU A  54      14.644  -1.899   4.068  1.00 95.42           C
ATOM    539  O   LEU A  54      14.468  -1.764   2.858  1.00 95.42           O
ATOM    540  HA  LEU A  54      15.859  -3.644   3.813  1.00 95.42           H
ATOM    541  CB  LEU A  54      14.309  -4.192   5.160  1.00 95.42           C
ATOM    542 1HB  LEU A  54      13.858  -3.790   6.067  1.00 95.42           H
ATOM    543 2HB  LEU A  54      13.508  -4.311   4.431  1.00 95.42           H
ATOM    544  CG  LEU A  54      14.880  -5.575   5.479  1.00 95.42           C
ATOM    545  HG  LEU A  54      15.690  -5.453   6.199  1.00 95.42           H
ATOM    546  CD1 LEU A  54      13.824  -6.467   6.134  1.00 95.42           C
ATOM    547 1HD1 LEU A  54      13.484  -6.007   7.062  1.00 95.42           H
ATOM    548 2HD1 LEU A  54      12.978  -6.586   5.457  1.00 95.42           H
ATOM    549 3HD1 LEU A  54      14.256  -7.444   6.350  1.00 95.42           H
ATOM    550  CD2 LEU A  54      15.481  -6.221   4.229  1.00 95.42           C
ATOM    551 1HD2 LEU A  54      14.708  -6.329   3.468  1.00 95.42           H
ATOM    552 2HD2 LEU A  54      16.284  -5.592   3.845  1.00 95.42           H
ATOM    553 3HD2 LEU A  54      15.880  -7.203   4.484  1.00 95.42           H
ATOM    554  HN  LEU A  54      15.994  -3.031   6.581  1.00 95.42           H
ATOM    555  N   TYR A  55      14.295  -1.005   4.981  1.00 94.60           N
ATOM    556  CA  TYR A  55      13.606   0.218   4.606  1.00 94.60           C
ATOM    557  C   TYR A  55      14.485   1.089   3.707  1.00 94.60           C
ATOM    558  O   TYR A  55      13.990   1.727   2.778  1.00 94.60           O
ATOM    559  HA  TYR A  55      12.703  -0.058   4.062  1.00 94.60           H
ATOM    560  CB  TYR A  55      13.335   0.967   5.913  1.00 94.60           C
ATOM    561 1HB  TYR A  55      14.237   0.950   6.524  1.00 94.60           H
ATOM    562 2HB  TYR A  55      13.124   2.011   5.684  1.00 94.60           H
ATOM    563  CG  TYR A  55      12.174   0.394   6.729  1.00 94.60           C
ATOM    564  CD1 TYR A  55      11.468  -0.693   6.255  1.00 94.60           C
ATOM    565  HD1 TYR A  55      11.738  -1.144   5.300  1.00 94.60           H
ATOM    566  CD2 TYR A  55      11.833   0.964   7.938  1.00 94.60           C
ATOM    567  HD2 TYR A  55      12.390   1.823   8.312  1.00 94.60           H
ATOM    568  CE1 TYR A  55      10.376  -1.233   7.023  1.00 94.60           C
ATOM    569  HE1 TYR A  55       9.810  -2.091   6.660  1.00 94.60           H
ATOM    570  CE2 TYR A  55      10.741   0.425   8.706  1.00 94.60           C
ATOM    571  HE2 TYR A  55      10.461   0.866   9.663  1.00 94.60           H
ATOM    572  CZ  TYR A  55      10.066  -0.647   8.210  1.00 94.60           C
ATOM    573  OH  TYR A  55       9.034  -1.157   8.936  1.00 94.60           O
ATOM    574  HH  TYR A  55       8.573  -1.876   8.416  1.00 94.60           H
ATOM    575  HN  TYR A  55      14.476  -1.105   5.960  1.00 94.60           H
ATOM    576  N   TRP A  56      15.774   1.089   4.014  1.00 96.00           N
ATOM    577  CA  TRP A  56      16.739   1.799   3.192  1.00 96.00           C
ATOM    578  C   TRP A  56      16.790   1.114   1.824  1.00 96.00           C
ATOM    579  O   TRP A  56      16.809   1.782   0.792  1.00 96.00           O
ATOM    580  HA  TRP A  56      16.392   2.826   3.082  1.00 96.00           H
ATOM    581  CB  TRP A  56      18.105   1.862   3.880  1.00 96.00           C
ATOM    582 1HB  TRP A  56      18.246   0.955   4.467  1.00 96.00           H
ATOM    583 2HB  TRP A  56      18.884   1.872   3.118  1.00 96.00           H
ATOM    584  CG  TRP A  56      18.286   3.076   4.792  1.00 96.00           C
ATOM    585  CD1 TRP A  56      18.408   3.095   6.126  1.00 96.00           C
ATOM    586  HD1 TRP A  56      18.391   2.206   6.756  1.00 96.00           H
ATOM    587  CD2 TRP A  56      18.363   4.457   4.379  1.00 96.00           C
ATOM    588  NE1 TRP A  56      18.556   4.382   6.602  1.00 96.00           N
ATOM    589  HE1 TRP A  56      18.664   4.651   7.559  1.00 96.00           H
ATOM    590  CE2 TRP A  56      18.529   5.237   5.506  1.00 96.00           C
ATOM    591  CE3 TRP A  56      18.296   5.029   3.096  1.00 96.00           C
ATOM    592  HE3 TRP A  56      18.166   4.435   2.192  1.00 96.00           H
ATOM    593  CZ2 TRP A  56      18.640   6.632   5.464  1.00 96.00           C
ATOM    594  HZ2 TRP A  56      18.770   7.225   6.369  1.00 96.00           H
ATOM    595  CZ3 TRP A  56      18.408   6.424   3.071  1.00 96.00           C
ATOM    596  HZ3 TRP A  56      18.362   6.919   2.101  1.00 96.00           H
ATOM    597  CH2 TRP A  56      18.575   7.223   4.196  1.00 96.00           C
ATOM    598  HH2 TRP A  56      18.655   8.305   4.093  1.00 96.00           H
ATOM    599  HN  TRP A  56      16.160   0.616   4.806  1.00 96.00           H
ATOM    600  N   LEU A  57      16.811  -0.210   1.861  1.00 96.22           N
ATOM    601  CA  LEU A  57      16.886  -0.992   0.639  1.00 96.22           C
ATOM    602  C   LEU A  57      15.655  -0.704  -0.222  1.00 96.22           C
ATOM    603  O   LEU A  57      15.780  -0.393  -1.406  1.00 96.22           O
ATOM    604  HA  LEU A  57      17.773  -0.664   0.096  1.00 96.22           H
ATOM    605  CB  LEU A  57      17.077  -2.475   0.963  1.00 96.22           C
ATOM    606 1HB  LEU A  57      17.994  -2.586   1.541  1.00 96.22           H
ATOM    607 2HB  LEU A  57      16.255  -2.795   1.604  1.00 96.22           H
ATOM    608  CG  LEU A  57      17.148  -3.420  -0.239  1.00 96.22           C
ATOM    609  HG  LEU A  57      16.283  -3.231  -0.874  1.00 96.22           H
ATOM    610  CD1 LEU A  57      18.395  -3.144  -1.080  1.00 96.22           C
ATOM    611 1HD1 LEU A  57      18.368  -2.117  -1.444  1.00 96.22           H
ATOM    612 2HD1 LEU A  57      19.286  -3.289  -0.468  1.00 96.22           H
ATOM    613 3HD1 LEU A  57      18.421  -3.830  -1.927  1.00 96.22           H
ATOM    614  CD2 LEU A  57      17.069  -4.881   0.208  1.00 96.22           C
ATOM    615 1HD2 LEU A  57      17.902  -5.103   0.876  1.00 96.22           H
ATOM    616 2HD2 LEU A  57      16.128  -5.051   0.731  1.00 96.22           H
ATOM    617 3HD2 LEU A  57      17.122  -5.532  -0.665  1.00 96.22           H
ATOM    618  HN  LEU A  57      16.778  -0.747   2.705  1.00 96.22           H
ATOM    619  N   VAL A  58      14.494  -0.817   0.405  1.00 94.99           N
ATOM    620  CA  VAL A  58      13.239  -0.647  -0.307  1.00 94.99           C
ATOM    621  C   VAL A  58      13.172   0.768  -0.885  1.00 94.99           C
ATOM    622  O   VAL A  58      12.749   0.958  -2.024  1.00 94.99           O
ATOM    623  HA  VAL A  58      13.228  -1.363  -1.130  1.00 94.99           H
ATOM    624  CB  VAL A  58      12.064  -0.971   0.618  1.00 94.99           C
ATOM    625  HB  VAL A  58      12.164  -0.358   1.514  1.00 94.99           H
ATOM    626  CG1 VAL A  58      10.731  -0.620  -0.045  1.00 94.99           C
ATOM    627 1HG1 VAL A  58      10.710   0.445  -0.277  1.00 94.99           H
ATOM    628 2HG1 VAL A  58      10.620  -1.195  -0.965  1.00 94.99           H
ATOM    629 3HG1 VAL A  58       9.913  -0.860   0.634  1.00 94.99           H
ATOM    630  CG2 VAL A  58      12.093  -2.439   1.048  1.00 94.99           C
ATOM    631 1HG2 VAL A  58      12.029  -3.077   0.166  1.00 94.99           H
ATOM    632 2HG2 VAL A  58      13.023  -2.645   1.578  1.00 94.99           H
ATOM    633 3HG2 VAL A  58      11.247  -2.642   1.705  1.00 94.99           H
ATOM    634  HN  VAL A  58      14.402  -1.020   1.380  1.00 94.99           H
ATOM    635  N   PHE A  59      13.598   1.725  -0.073  1.00 96.52           N
ATOM    636  CA  PHE A  59      13.607   3.115  -0.495  1.00 96.52           C
ATOM    637  C   PHE A  59      14.405   3.289  -1.789  1.00 96.52           C
ATOM    638  O   PHE A  59      13.898   3.840  -2.765  1.00 96.52           O
ATOM    639  HA  PHE A  59      12.571   3.408  -0.666  1.00 96.52           H
ATOM    640  CB  PHE A  59      14.284   3.916   0.619  1.00 96.52           C
ATOM    641 1HB  PHE A  59      13.660   3.876   1.512  1.00 96.52           H
ATOM    642 2HB  PHE A  59      15.231   3.439   0.872  1.00 96.52           H
ATOM    643  CG  PHE A  59      14.546   5.380   0.262  1.00 96.52           C
ATOM    644  CD1 PHE A  59      15.819   5.857   0.236  1.00 96.52           C
ATOM    645  HD1 PHE A  59      16.653   5.195   0.469  1.00 96.52           H
ATOM    646  CD2 PHE A  59      13.505   6.206  -0.029  1.00 96.52           C
ATOM    647  HD2 PHE A  59      12.484   5.824  -0.008  1.00 96.52           H
ATOM    648  CE1 PHE A  59      16.062   7.216  -0.096  1.00 96.52           C
ATOM    649  HE1 PHE A  59      17.083   7.598  -0.116  1.00 96.52           H
ATOM    650  CE2 PHE A  59      13.748   7.565  -0.361  1.00 96.52           C
ATOM    651  HE2 PHE A  59      12.913   8.227  -0.594  1.00 96.52           H
ATOM    652  CZ  PHE A  59      15.021   8.041  -0.387  1.00 96.52           C
ATOM    653  HZ  PHE A  59      15.208   9.085  -0.642  1.00 96.52           H
ATOM    654  HN  PHE A  59      13.930   1.563   0.856  1.00 96.52           H
ATOM    655  N   ILE A  60      15.640   2.811  -1.754  1.00 96.62           N
ATOM    656  CA  ILE A  60      16.567   3.054  -2.846  1.00 96.62           C
ATOM    657  C   ILE A  60      16.021   2.416  -4.125  1.00 96.62           C
ATOM    658  O   ILE A  60      15.904   3.081  -5.153  1.00 96.62           O
ATOM    659  HA  ILE A  60      16.622   4.132  -2.994  1.00 96.62           H
ATOM    660  CB  ILE A  60      17.972   2.576  -2.472  1.00 96.62           C
ATOM    661  HB  ILE A  60      17.896   1.560  -2.086  1.00 96.62           H
ATOM    662  CG1 ILE A  60      18.566   3.439  -1.357  1.00 96.62           C
ATOM    663 1HG1 ILE A  60      18.825   4.422  -1.752  1.00 96.62           H
ATOM    664 2HG1 ILE A  60      17.821   3.595  -0.577  1.00 96.62           H
ATOM    665  CG2 ILE A  60      18.879   2.525  -3.703  1.00 96.62           C
ATOM    666 1HG2 ILE A  60      18.460   1.836  -4.436  1.00 96.62           H
ATOM    667 2HG2 ILE A  60      18.954   3.520  -4.141  1.00 96.62           H
ATOM    668 3HG2 ILE A  60      19.872   2.183  -3.409  1.00 96.62           H
ATOM    669  CD1 ILE A  60      19.810   2.781  -0.758  1.00 96.62           C
ATOM    670 1HD1 ILE A  60      19.542   1.809  -0.342  1.00 96.62           H
ATOM    671 2HD1 ILE A  60      20.562   2.648  -1.536  1.00 96.62           H
ATOM    672 3HD1 ILE A  60      20.212   3.415   0.032  1.00 96.62           H
ATOM    673  HN  ILE A  60      16.008   2.267  -1.000  1.00 96.62           H
ATOM    674  N   VAL A  61      15.701   1.134  -4.019  1.00 94.73           N
ATOM    675  CA  VAL A  61      15.315   0.361  -5.187  1.00 94.73           C
ATOM    676  C   VAL A  61      13.997   0.904  -5.740  1.00 94.73           C
ATOM    677  O   VAL A  61      13.837   1.041  -6.952  1.00 94.73           O
ATOM    678  HA  VAL A  61      16.092   0.492  -5.940  1.00 94.73           H
ATOM    679  CB  VAL A  61      15.247  -1.126  -4.831  1.00 94.73           C
ATOM    680  HB  VAL A  61      14.529  -1.243  -4.019  1.00 94.73           H
ATOM    681  CG1 VAL A  61      14.751  -1.952  -6.019  1.00 94.73           C
ATOM    682 1HG1 VAL A  61      13.755  -1.615  -6.306  1.00 94.73           H
ATOM    683 2HG1 VAL A  61      15.433  -1.825  -6.860  1.00 94.73           H
ATOM    684 3HG1 VAL A  61      14.712  -3.004  -5.739  1.00 94.73           H
ATOM    685  CG2 VAL A  61      16.603  -1.634  -4.337  1.00 94.73           C
ATOM    686 1HG2 VAL A  61      17.349  -1.496  -5.119  1.00 94.73           H
ATOM    687 2HG2 VAL A  61      16.899  -1.075  -3.449  1.00 94.73           H
ATOM    688 3HG2 VAL A  61      16.526  -2.693  -4.091  1.00 94.73           H
ATOM    689  HN  VAL A  61      15.703   0.627  -3.158  1.00 94.73           H
ATOM    690  N   GLY A  62      13.085   1.199  -4.825  1.00 94.79           N
ATOM    691  CA  GLY A  62      11.765   1.671  -5.209  1.00 94.79           C
ATOM    692  C   GLY A  62      11.848   3.040  -5.887  1.00 94.79           C
ATOM    693  O   GLY A  62      11.177   3.282  -6.889  1.00 94.79           O
ATOM    694 1HA  GLY A  62      11.301   0.954  -5.886  1.00 94.79           H
ATOM    695 2HA  GLY A  62      11.127   1.735  -4.327  1.00 94.79           H
ATOM    696  HN  GLY A  62      13.235   1.121  -3.840  1.00 94.79           H
ATOM    697  N   ALA A  63      12.676   3.900  -5.313  1.00 95.37           N
ATOM    698  CA  ALA A  63      12.790   5.266  -5.796  1.00 95.37           C
ATOM    699  C   ALA A  63      13.323   5.252  -7.230  1.00 95.37           C
ATOM    700  O   ALA A  63      12.809   5.961  -8.093  1.00 95.37           O
ATOM    701  HA  ALA A  63      11.792   5.704  -5.792  1.00 95.37           H
ATOM    702  CB  ALA A  63      13.685   6.069  -4.849  1.00 95.37           C
ATOM    703 1HB  ALA A  63      13.248   6.072  -3.851  1.00 95.37           H
ATOM    704 2HB  ALA A  63      14.675   5.613  -4.811  1.00 95.37           H
ATOM    705 3HB  ALA A  63      13.771   7.093  -5.212  1.00 95.37           H
ATOM    706  HN  ALA A  63      13.261   3.677  -4.533  1.00 95.37           H
ATOM    707  N   LEU A  64      14.346   4.437  -7.440  1.00 93.37           N
ATOM    708  CA  LEU A  64      14.964   4.333  -8.751  1.00 93.37           C
ATOM    709  C   LEU A  64      13.942   3.787  -9.750  1.00 93.37           C
ATOM    710  O   LEU A  64      13.793   4.323 -10.846  1.00 93.37           O
ATOM    711  HA  LEU A  64      15.245   5.340  -9.060  1.00 93.37           H
ATOM    712  CB  LEU A  64      16.250   3.508  -8.673  1.00 93.37           C
ATOM    713 1HB  LEU A  64      16.019   2.556  -8.195  1.00 93.37           H
ATOM    714 2HB  LEU A  64      16.576   3.284  -9.689  1.00 93.37           H
ATOM    715  CG  LEU A  64      17.417   4.154  -7.924  1.00 93.37           C
ATOM    716  HG  LEU A  64      17.068   4.444  -6.933  1.00 93.37           H
ATOM    717  CD1 LEU A  64      18.561   3.157  -7.727  1.00 93.37           C
ATOM    718 1HD1 LEU A  64      18.204   2.305  -7.149  1.00 93.37           H
ATOM    719 2HD1 LEU A  64      18.916   2.815  -8.699  1.00 93.37           H
ATOM    720 3HD1 LEU A  64      19.378   3.642  -7.192  1.00 93.37           H
ATOM    721  CD2 LEU A  64      17.883   5.429  -8.630  1.00 93.37           C
ATOM    722 1HD2 LEU A  64      18.209   5.186  -9.642  1.00 93.37           H
ATOM    723 2HD2 LEU A  64      17.060   6.142  -8.675  1.00 93.37           H
ATOM    724 3HD2 LEU A  64      18.714   5.868  -8.077  1.00 93.37           H
ATOM    725  HN  LEU A  64      14.751   3.855  -6.734  1.00 93.37           H
ATOM    726  N   GLY A  65      13.265   2.726  -9.335  1.00 91.37           N
ATOM    727  CA  GLY A  65      12.371   2.012 -10.230  1.00 91.37           C
ATOM    728  C   GLY A  65      11.219   2.910 -10.685  1.00 91.37           C
ATOM    729  O   GLY A  65      10.948   3.020 -11.880  1.00 91.37           O
ATOM    730 1HA  GLY A  65      12.926   1.658 -11.098  1.00 91.37           H
ATOM    731 2HA  GLY A  65      11.972   1.131  -9.725  1.00 91.37           H
ATOM    732  HN  GLY A  65      13.320   2.355  -8.408  1.00 91.37           H
ATOM    733  N   ASN A  66      10.571   3.529  -9.709  1.00 93.09           N
ATOM    734  CA  ASN A  66       9.374   4.307  -9.981  1.00 93.09           C
ATOM    735  C   ASN A  66       9.761   5.585 -10.727  1.00 93.09           C
ATOM    736  O   ASN A  66       9.019   6.054 -11.589  1.00 93.09           O
ATOM    737  HA  ASN A  66       8.737   3.654 -10.576  1.00 93.09           H
ATOM    738  CB  ASN A  66       8.674   4.711  -8.682  1.00 93.09           C
ATOM    739 1HB  ASN A  66       9.410   5.074  -7.965  1.00 93.09           H
ATOM    740 2HB  ASN A  66       7.987   5.535  -8.877  1.00 93.09           H
ATOM    741  CG  ASN A  66       7.907   3.531  -8.082  1.00 93.09           C
ATOM    742  OD1 ASN A  66       6.917   3.063  -8.619  1.00 93.09           O
ATOM    743  ND2 ASN A  66       8.419   3.077  -6.942  1.00 93.09           N
ATOM    744 1HD2 ASN A  66       9.235   3.506  -6.554  1.00 93.09           H
ATOM    745 2HD2 ASN A  66       7.988   2.307  -6.472  1.00 93.09           H
ATOM    746  HN  ASN A  66      10.850   3.504  -8.749  1.00 93.09           H
ATOM    747  N   SER A  67      10.923   6.113 -10.369  1.00 92.02           N
ATOM    748  CA  SER A  67      11.437   7.305 -11.023  1.00 92.02           C
ATOM    749  C   SER A  67      11.653   7.032 -12.512  1.00 92.02           C
ATOM    750  O   SER A  67      11.402   7.898 -13.349  1.00 92.02           O
ATOM    751  HA  SER A  67      10.669   8.066 -10.881  1.00 92.02           H
ATOM    752  CB  SER A  67      12.742   7.770 -10.373  1.00 92.02           C
ATOM    753 1HB  SER A  67      13.483   6.974 -10.439  1.00 92.02           H
ATOM    754 2HB  SER A  67      13.139   8.621 -10.926  1.00 92.02           H
ATOM    755  OG  SER A  67      12.558   8.135  -9.008  1.00 92.02           O
ATOM    756  HG  SER A  67      13.011   7.471  -8.413  1.00 92.02           H
ATOM    757  HN  SER A  67      11.507   5.742  -9.647  1.00 92.02           H
ATOM    758  N   LEU A  68      12.116   5.824 -12.799  1.00 88.94           N
ATOM    759  CA  LEU A  68      12.352   5.420 -14.175  1.00 88.94           C
ATOM    760  C   LEU A  68      11.019   5.377 -14.925  1.00 88.94           C
ATOM    761  O   LEU A  68      10.945   5.770 -16.088  1.00 88.94           O
ATOM    762  HA  LEU A  68      12.983   6.180 -14.635  1.00 88.94           H
ATOM    763  CB  LEU A  68      13.126   4.100 -14.220  1.00 88.94           C
ATOM    764 1HB  LEU A  68      14.053   4.226 -13.663  1.00 88.94           H
ATOM    765 2HB  LEU A  68      12.541   3.341 -13.700  1.00 88.94           H
ATOM    766  CG  LEU A  68      13.469   3.572 -15.615  1.00 88.94           C
ATOM    767  HG  LEU A  68      12.546   3.502 -16.190  1.00 88.94           H
ATOM    768  CD1 LEU A  68      14.391   4.542 -16.356  1.00 88.94           C
ATOM    769 1HD1 LEU A  68      13.896   5.507 -16.460  1.00 88.94           H
ATOM    770 2HD1 LEU A  68      15.316   4.667 -15.792  1.00 88.94           H
ATOM    771 3HD1 LEU A  68      14.620   4.142 -17.344  1.00 88.94           H
ATOM    772  CD2 LEU A  68      14.061   2.164 -15.537  1.00 88.94           C
ATOM    773 1HD2 LEU A  68      14.971   2.185 -14.937  1.00 88.94           H
ATOM    774 2HD2 LEU A  68      13.338   1.490 -15.076  1.00 88.94           H
ATOM    775 3HD2 LEU A  68      14.296   1.812 -16.541  1.00 88.94           H
ATOM    776  HN  LEU A  68      12.329   5.129 -12.112  1.00 88.94           H
ATOM    777  N   VAL A  69      10.000   4.897 -14.228  1.00 87.93           N
ATOM    778  CA  VAL A  69       8.679   4.776 -14.821  1.00 87.93           C
ATOM    779  C   VAL A  69       8.207   6.153 -15.291  1.00 87.93           C
ATOM    780  O   VAL A  69       7.738   6.302 -16.418  1.00 87.93           O
ATOM    781  HA  VAL A  69       8.766   4.121 -15.688  1.00 87.93           H
ATOM    782  CB  VAL A  69       7.717   4.122 -13.827  1.00 87.93           C
ATOM    783  HB  VAL A  69       7.775   4.675 -12.890  1.00 87.93           H
ATOM    784  CG1 VAL A  69       6.274   4.198 -14.330  1.00 87.93           C
ATOM    785 1HG1 VAL A  69       5.988   5.243 -14.456  1.00 87.93           H
ATOM    786 2HG1 VAL A  69       6.194   3.681 -15.286  1.00 87.93           H
ATOM    787 3HG1 VAL A  69       5.611   3.726 -13.605  1.00 87.93           H
ATOM    788  CG2 VAL A  69       8.122   2.674 -13.544  1.00 87.93           C
ATOM    789 1HG2 VAL A  69       8.107   2.104 -14.473  1.00 87.93           H
ATOM    790 2HG2 VAL A  69       9.127   2.654 -13.123  1.00 87.93           H
ATOM    791 3HG2 VAL A  69       7.422   2.232 -12.835  1.00 87.93           H
ATOM    792  HN  VAL A  69      10.065   4.595 -13.277  1.00 87.93           H
ATOM    793  N   ILE A  70       8.347   7.127 -14.403  1.00 89.12           N
ATOM    794  CA  ILE A  70       7.881   8.473 -14.688  1.00 89.12           C
ATOM    795  C   ILE A  70       8.659   9.036 -15.879  1.00 89.12           C
ATOM    796  O   ILE A  70       8.079   9.664 -16.763  1.00 89.12           O
ATOM    797  HA  ILE A  70       6.829   8.403 -14.965  1.00 89.12           H
ATOM    798  CB  ILE A  70       7.962   9.345 -13.433  1.00 89.12           C
ATOM    799  HB  ILE A  70       8.977   9.285 -13.040  1.00 89.12           H
ATOM    800  CG1 ILE A  70       7.024   8.823 -12.342  1.00 89.12           C
ATOM    801 1HG1 ILE A  70       5.995   8.848 -12.699  1.00 89.12           H
ATOM    802 2HG1 ILE A  70       7.260   7.781 -12.122  1.00 89.12           H
ATOM    803  CG2 ILE A  70       7.691  10.813 -13.767  1.00 89.12           C
ATOM    804 1HG2 ILE A  70       8.432  11.165 -14.485  1.00 89.12           H
ATOM    805 2HG2 ILE A  70       6.694  10.910 -14.197  1.00 89.12           H
ATOM    806 3HG2 ILE A  70       7.755  11.410 -12.857  1.00 89.12           H
ATOM    807  CD1 ILE A  70       7.148   9.659 -11.067  1.00 89.12           C
ATOM    808 1HD1 ILE A  70       8.173   9.612 -10.699  1.00 89.12           H
ATOM    809 2HD1 ILE A  70       6.888  10.695 -11.285  1.00 89.12           H
ATOM    810 3HD1 ILE A  70       6.471   9.267 -10.308  1.00 89.12           H
ATOM    811  HN  ILE A  70       8.770   7.007 -13.504  1.00 89.12           H
ATOM    812  N   LEU A  71       9.961   8.791 -15.863  1.00 87.48           N
ATOM    813  CA  LEU A  71      10.839   9.345 -16.880  1.00 87.48           C
ATOM    814  C   LEU A  71      10.439   8.792 -18.249  1.00 87.48           C
ATOM    815  O   LEU A  71      10.346   9.539 -19.221  1.00 87.48           O
ATOM    816  HA  LEU A  71      10.691  10.425 -16.887  1.00 87.48           H
ATOM    817  CB  LEU A  71      12.304   9.092 -16.519  1.00 87.48           C
ATOM    818 1HB  LEU A  71      12.494   9.518 -15.534  1.00 87.48           H
ATOM    819 2HB  LEU A  71      12.456   8.015 -16.434  1.00 87.48           H
ATOM    820  CG  LEU A  71      13.342   9.650 -17.495  1.00 87.48           C
ATOM    821  HG  LEU A  71      12.911  10.520 -17.990  1.00 87.48           H
ATOM    822  CD1 LEU A  71      14.593  10.125 -16.752  1.00 87.48           C
ATOM    823 1HD1 LEU A  71      14.320  10.909 -16.046  1.00 87.48           H
ATOM    824 2HD1 LEU A  71      15.035   9.287 -16.213  1.00 87.48           H
ATOM    825 3HD1 LEU A  71      15.314  10.517 -17.470  1.00 87.48           H
ATOM    826  CD2 LEU A  71      13.675   8.629 -18.584  1.00 87.48           C
ATOM    827 1HD2 LEU A  71      14.077   7.726 -18.125  1.00 87.48           H
ATOM    828 2HD2 LEU A  71      12.770   8.382 -19.140  1.00 87.48           H
ATOM    829 3HD2 LEU A  71      14.415   9.051 -19.264  1.00 87.48           H
ATOM    830  HN  LEU A  71      10.416   8.227 -15.174  1.00 87.48           H
ATOM    831  N   VAL A  72      10.212   7.487 -18.281  1.00 83.21           N
ATOM    832  CA  VAL A  72       9.868   6.818 -19.524  1.00 83.21           C
ATOM    833  C   VAL A  72       8.544   7.376 -20.049  1.00 83.21           C
ATOM    834  O   VAL A  72       8.392   7.597 -21.250  1.00 83.21           O
ATOM    835  HA  VAL A  72      10.654   7.041 -20.247  1.00 83.21           H
ATOM    836  CB  VAL A  72       9.836   5.303 -19.312  1.00 83.21           C
ATOM    837  HB  VAL A  72       9.173   5.096 -18.472  1.00 83.21           H
ATOM    838  CG1 VAL A  72       9.274   4.588 -20.542  1.00 83.21           C
ATOM    839 1HG1 VAL A  72       8.258   4.936 -20.732  1.00 83.21           H
ATOM    840 2HG1 VAL A  72       9.900   4.807 -21.407  1.00 83.21           H
ATOM    841 3HG1 VAL A  72       9.262   3.513 -20.364  1.00 83.21           H
ATOM    842  CG2 VAL A  72      11.225   4.770 -18.955  1.00 83.21           C
ATOM    843 1HG2 VAL A  72      11.920   4.994 -19.765  1.00 83.21           H
ATOM    844 2HG2 VAL A  72      11.572   5.244 -18.037  1.00 83.21           H
ATOM    845 3HG2 VAL A  72      11.174   3.691 -18.810  1.00 83.21           H
ATOM    846  HN  VAL A  72      10.261   6.891 -17.480  1.00 83.21           H
ATOM    847  N   TYR A  73       7.619   7.587 -19.124  1.00 83.15           N
ATOM    848  CA  TYR A  73       6.312   8.111 -19.479  1.00 83.15           C
ATOM    849  C   TYR A  73       6.434   9.478 -20.156  1.00 83.15           C
ATOM    850  O   TYR A  73       5.721   9.765 -21.116  1.00 83.15           O
ATOM    851  HA  TYR A  73       5.845   7.411 -20.173  1.00 83.15           H
ATOM    852  CB  TYR A  73       5.551   8.274 -18.162  1.00 83.15           C
ATOM    853 1HB  TYR A  73       5.529   7.315 -17.645  1.00 83.15           H
ATOM    854 2HB  TYR A  73       6.096   8.968 -17.522  1.00 83.15           H
ATOM    855  CG  TYR A  73       4.116   8.779 -18.330  1.00 83.15           C
ATOM    856  CD1 TYR A  73       3.867  10.133 -18.423  1.00 83.15           C
ATOM    857  HD1 TYR A  73       4.693  10.843 -18.377  1.00 83.15           H
ATOM    858  CD2 TYR A  73       3.071   7.879 -18.389  1.00 83.15           C
ATOM    859  HD2 TYR A  73       3.267   6.810 -18.315  1.00 83.15           H
ATOM    860  CE1 TYR A  73       2.517  10.608 -18.581  1.00 83.15           C
ATOM    861  HE1 TYR A  73       2.307  11.675 -18.656  1.00 83.15           H
ATOM    862  CE2 TYR A  73       1.721   8.354 -18.547  1.00 83.15           C
ATOM    863  HE2 TYR A  73       0.886   7.655 -18.595  1.00 83.15           H
ATOM    864  CZ  TYR A  73       1.511   9.695 -18.636  1.00 83.15           C
ATOM    865  OH  TYR A  73       0.235  10.143 -18.785  1.00 83.15           O
ATOM    866  HH  TYR A  73      -0.377   9.376 -18.974  1.00 83.15           H
ATOM    867  HN  TYR A  73       7.752   7.407 -18.150  1.00 83.15           H
ATOM    868  N   TRP A  74       7.344  10.285 -19.629  1.00 83.90           N
ATOM    869  CA  TRP A  74       7.448  11.671 -20.050  1.00 83.90           C
ATOM    870  C   TRP A  74       8.022  11.693 -21.468  1.00 83.90           C
ATOM    871  O   TRP A  74       7.480  12.356 -22.351  1.00 83.90           O
ATOM    872  HA  TRP A  74       6.445  12.097 -20.047  1.00 83.90           H
ATOM    873  CB  TRP A  74       8.280  12.485 -19.056  1.00 83.90           C
ATOM    874 1HB  TRP A  74       8.103  12.101 -18.051  1.00 83.90           H
ATOM    875 2HB  TRP A  74       9.337  12.334 -19.274  1.00 83.90           H
ATOM    876  CG  TRP A  74       7.978  13.985 -19.073  1.00 83.90           C
ATOM    877  CD1 TRP A  74       8.327  14.885 -20.002  1.00 83.90           C
ATOM    878  HD1 TRP A  74       8.896  14.650 -20.902  1.00 83.90           H
ATOM    879  CD2 TRP A  74       7.248  14.727 -18.074  1.00 83.90           C
ATOM    880  NE1 TRP A  74       7.877  16.149 -19.676  1.00 83.90           N
ATOM    881  HE1 TRP A  74       8.013  16.982 -20.211  1.00 83.90           H
ATOM    882  CE2 TRP A  74       7.200  16.049 -18.466  1.00 83.90           C
ATOM    883  CE3 TRP A  74       6.647  14.295 -16.879  1.00 83.90           C
ATOM    884  HE3 TRP A  74       6.671  13.257 -16.547  1.00 83.90           H
ATOM    885  CZ2 TRP A  74       6.562  17.047 -17.720  1.00 83.90           C
ATOM    886  HZ2 TRP A  74       6.538  18.085 -18.052  1.00 83.90           H
ATOM    887  CZ3 TRP A  74       6.014  15.305 -16.144  1.00 83.90           C
ATOM    888  HZ3 TRP A  74       5.531  15.024 -15.208  1.00 83.90           H
ATOM    889  CH2 TRP A  74       5.956  16.640 -16.525  1.00 83.90           C
ATOM    890  HH2 TRP A  74       5.443  17.367 -15.897  1.00 83.90           H
ATOM    891  HN  TRP A  74       8.000  10.005 -18.928  1.00 83.90           H
ATOM    892  N   TYR A  75       9.112  10.960 -21.642  1.00 77.78           N
ATOM    893  CA  TYR A  75       9.889  11.054 -22.866  1.00 77.78           C
ATOM    894  C   TYR A  75       9.311  10.147 -23.954  1.00 77.78           C
ATOM    895  O   TYR A  75       9.694  10.246 -25.119  1.00 77.78           O
ATOM    896  HA  TYR A  75       9.853  12.088 -23.209  1.00 77.78           H
ATOM    897  CB  TYR A  75      11.296  10.571 -22.510  1.00 77.78           C
ATOM    898 1HB  TYR A  75      11.217   9.691 -21.872  1.00 77.78           H
ATOM    899 2HB  TYR A  75      11.804  10.258 -23.423  1.00 77.78           H
ATOM    900  CG  TYR A  75      12.154  11.621 -21.801  1.00 77.78           C
ATOM    901  CD1 TYR A  75      12.733  12.643 -22.526  1.00 77.78           C
ATOM    902  HD1 TYR A  75      12.579  12.701 -23.604  1.00 77.78           H
ATOM    903  CD2 TYR A  75      12.349  11.546 -20.437  1.00 77.78           C
ATOM    904  HD2 TYR A  75      11.892  10.739 -19.865  1.00 77.78           H
ATOM    905  CE1 TYR A  75      13.540  13.631 -21.859  1.00 77.78           C
ATOM    906  HE1 TYR A  75      14.004  14.443 -22.420  1.00 77.78           H
ATOM    907  CE2 TYR A  75      13.156  12.535 -19.770  1.00 77.78           C
ATOM    908  HE2 TYR A  75      13.318  12.487 -18.693  1.00 77.78           H
ATOM    909  CZ  TYR A  75      13.712  13.528 -20.514  1.00 77.78           C
ATOM    910  OH  TYR A  75      14.474  14.462 -19.884  1.00 77.78           O
ATOM    911  HH  TYR A  75      14.828  15.120 -20.549  1.00 77.78           H
ATOM    912  HN  TYR A  75       9.464  10.312 -20.967  1.00 77.78           H
ATOM    913  N   CYS A  76       8.398   9.282 -23.536  1.00 70.64           N
ATOM    914  CA  CYS A  76       7.709   8.411 -24.471  1.00 70.64           C
ATOM    915  C   CYS A  76       6.821   9.275 -25.369  1.00 70.64           C
ATOM    916  O   CYS A  76       5.892   9.924 -24.889  1.00 70.64           O
ATOM    917  HA  CYS A  76       8.479   7.909 -25.057  1.00 70.64           H
ATOM    918  CB  CYS A  76       6.906   7.327 -23.749  1.00 70.64           C
ATOM    919 1HB  CYS A  76       7.568   6.733 -23.118  1.00 70.64           H
ATOM    920 2HB  CYS A  76       6.168   7.786 -23.092  1.00 70.64           H
ATOM    921  SG  CYS A  76       6.072   6.247 -24.969  1.00 70.64           S
ATOM    922  HG  CYS A  76       7.186   5.752 -25.500  1.00 70.64           H
ATOM    923  HN  CYS A  76       8.129   9.173 -22.579  1.00 70.64           H
ATOM    924  N   THR A  77       7.137   9.257 -26.655  1.00 63.07           N
ATOM    925  CA  THR A  77       6.463  10.126 -27.604  1.00 63.07           C
ATOM    926  C   THR A  77       5.161   9.482 -28.085  1.00 63.07           C
ATOM    927  O   THR A  77       4.404  10.091 -28.839  1.00 63.07           O
ATOM    928  HA  THR A  77       6.193  11.050 -27.093  1.00 63.07           H
ATOM    929  CB  THR A  77       7.442  10.437 -28.738  1.00 63.07           C
ATOM    930  HB  THR A  77       6.996  11.120 -29.461  1.00 63.07           H
ATOM    931  OG1 THR A  77       7.803   9.155 -29.246  1.00 63.07           O
ATOM    932  HG1 THR A  77       8.220   9.251 -30.150  1.00 63.07           H
ATOM    933  CG2 THR A  77       8.761  11.022 -28.230  1.00 63.07           C
ATOM    934 1HG2 THR A  77       9.240  10.308 -27.559  1.00 63.07           H
ATOM    935 2HG2 THR A  77       8.563  11.949 -27.693  1.00 63.07           H
ATOM    936 3HG2 THR A  77       9.418  11.224 -29.075  1.00 63.07           H
ATOM    937  HN  THR A  77       7.839   8.663 -27.050  1.00 63.07           H
ATOM    938  N   ARG A  78       4.939   8.258 -27.628  1.00 67.09           N
ATOM    939  CA  ARG A  78       3.785   7.493 -28.068  1.00 67.09           C
ATOM    940  C   ARG A  78       2.524   7.974 -27.348  1.00 67.09           C
ATOM    941  O   ARG A  78       2.586   8.400 -26.196  1.00 67.09           O
ATOM    942  HA  ARG A  78       3.720   7.678 -29.140  1.00 67.09           H
ATOM    943  CB  ARG A  78       3.979   5.999 -27.798  1.00 67.09           C
ATOM    944 1HB  ARG A  78       3.422   5.418 -28.532  1.00 67.09           H
ATOM    945 2HB  ARG A  78       5.031   5.738 -27.917  1.00 67.09           H
ATOM    946  CG  ARG A  78       3.513   5.632 -26.388  1.00 67.09           C
ATOM    947 1HG  ARG A  78       4.081   6.203 -25.653  1.00 67.09           H
ATOM    948 2HG  ARG A  78       2.465   5.905 -26.264  1.00 67.09           H
ATOM    949  CD  ARG A  78       3.689   4.135 -26.125  1.00 67.09           C
ATOM    950 1HD  ARG A  78       2.794   3.595 -26.433  1.00 67.09           H
ATOM    951 2HD  ARG A  78       4.516   3.747 -26.721  1.00 67.09           H
ATOM    952  NE  ARG A  78       3.951   3.901 -24.687  1.00 67.09           N
ATOM    953  HE  ARG A  78       4.882   4.043 -24.351  1.00 67.09           H
ATOM    954  CZ  ARG A  78       3.018   3.510 -23.808  1.00 67.09           C
ATOM    955  NH1 ARG A  78       1.754   3.304 -24.204  1.00 67.09           N
ATOM    956 1HH1 ARG A  78       1.501   3.442 -25.161  1.00 67.09           H
ATOM    957 2HH1 ARG A  78       1.064   3.012 -23.541  1.00 67.09           H
ATOM    958  NH2 ARG A  78       3.368   3.328 -22.527  1.00 67.09           N
ATOM    959 1HH2 ARG A  78       2.684   3.036 -21.859  1.00 67.09           H
ATOM    960 2HH2 ARG A  78       4.313   3.484 -22.240  1.00 67.09           H
ATOM    961  HN  ARG A  78       5.531   7.791 -26.971  1.00 67.09           H
ATOM    962  N   VAL A  79       1.408   7.890 -28.058  1.00 70.91           N
ATOM    963  CA  VAL A  79       0.120   8.215 -27.469  1.00 70.91           C
ATOM    964  C   VAL A  79      -0.045   7.444 -26.158  1.00 70.91           C
ATOM    965  O   VAL A  79       0.160   6.232 -26.116  1.00 70.91           O
ATOM    966  HA  VAL A  79       0.118   9.283 -27.250  1.00 70.91           H
ATOM    967  CB  VAL A  79      -1.000   7.935 -28.472  1.00 70.91           C
ATOM    968  HB  VAL A  79      -1.082   6.854 -28.590  1.00 70.91           H
ATOM    969  CG1 VAL A  79      -2.343   8.454 -27.955  1.00 70.91           C
ATOM    970 1HG1 VAL A  79      -2.585   7.960 -27.013  1.00 70.91           H
ATOM    971 2HG1 VAL A  79      -2.279   9.530 -27.794  1.00 70.91           H
ATOM    972 3HG1 VAL A  79      -3.122   8.241 -28.687  1.00 70.91           H
ATOM    973  CG2 VAL A  79      -0.672   8.533 -29.842  1.00 70.91           C
ATOM    974 1HG2 VAL A  79      -0.550   9.612 -29.747  1.00 70.91           H
ATOM    975 2HG2 VAL A  79       0.252   8.094 -30.218  1.00 70.91           H
ATOM    976 3HG2 VAL A  79      -1.485   8.319 -30.536  1.00 70.91           H
ATOM    977  HN  VAL A  79       1.375   7.608 -29.017  1.00 70.91           H
ATOM    978  N   LYS A  80      -0.414   8.179 -25.119  1.00 77.80           N
ATOM    979  CA  LYS A  80      -0.639   7.574 -23.817  1.00 77.80           C
ATOM    980  C   LYS A  80      -1.922   6.741 -23.861  1.00 77.80           C
ATOM    981  O   LYS A  80      -2.753   6.920 -24.750  1.00 77.80           O
ATOM    982  HA  LYS A  80       0.199   6.907 -23.617  1.00 77.80           H
ATOM    983  CB  LYS A  80      -0.638   8.643 -22.722  1.00 77.80           C
ATOM    984 1HB  LYS A  80      -1.564   9.218 -22.768  1.00 77.80           H
ATOM    985 2HB  LYS A  80      -0.609   8.166 -21.743  1.00 77.80           H
ATOM    986  CG  LYS A  80       0.560   9.583 -22.874  1.00 77.80           C
ATOM    987 1HG  LYS A  80       0.521  10.073 -23.847  1.00 77.80           H
ATOM    988 2HG  LYS A  80       0.509  10.367 -22.120  1.00 77.80           H
ATOM    989  CD  LYS A  80       1.877   8.818 -22.735  1.00 77.80           C
ATOM    990 1HD  LYS A  80       1.951   8.392 -21.735  1.00 77.80           H
ATOM    991 2HD  LYS A  80       1.894   7.984 -23.438  1.00 77.80           H
ATOM    992  CE  LYS A  80       3.074   9.735 -22.995  1.00 77.80           C
ATOM    993 1HE  LYS A  80       2.949  10.245 -23.950  1.00 77.80           H
ATOM    994 2HE  LYS A  80       3.122  10.506 -22.226  1.00 77.80           H
ATOM    995  NZ  LYS A  80       4.332   8.956 -23.003  1.00 77.80           N
ATOM    996 1HZ  LYS A  80       5.089   9.540 -23.342  1.00 77.80           H
ATOM    997 2HZ  LYS A  80       4.542   8.643 -22.062  1.00 77.80           H
ATOM    998 3HZ  LYS A  80       4.227   8.151 -23.612  1.00 77.80           H
ATOM    999  HN  LYS A  80      -0.559   9.168 -25.156  1.00 77.80           H
ATOM   1000  N   THR A  81      -2.043   5.847 -22.891  1.00 79.70           N
ATOM   1001  CA  THR A  81      -3.281   5.112 -22.700  1.00 79.70           C
ATOM   1002  C   THR A  81      -3.790   5.285 -21.268  1.00 79.70           C
ATOM   1003  O   THR A  81      -3.076   5.801 -20.410  1.00 79.70           O
ATOM   1004  HA  THR A  81      -4.038   5.535 -23.361  1.00 79.70           H
ATOM   1005  CB  THR A  81      -3.028   3.652 -23.083  1.00 79.70           C
ATOM   1006  HB  THR A  81      -3.960   3.086 -23.097  1.00 79.70           H
ATOM   1007  OG1 THR A  81      -2.054   3.210 -22.141  1.00 79.70           O
ATOM   1008  HG1 THR A  81      -1.140   3.484 -22.440  1.00 79.70           H
ATOM   1009  CG2 THR A  81      -2.328   3.514 -24.436  1.00 79.70           C
ATOM   1010 1HG2 THR A  81      -1.365   4.024 -24.400  1.00 79.70           H
ATOM   1011 2HG2 THR A  81      -2.947   3.962 -25.213  1.00 79.70           H
ATOM   1012 3HG2 THR A  81      -2.172   2.459 -24.659  1.00 79.70           H
ATOM   1013  HN  THR A  81      -1.315   5.623 -22.243  1.00 79.70           H
ATOM   1014  N   MET A  82      -5.021   4.844 -21.053  1.00 83.31           N
ATOM   1015  CA  MET A  82      -5.600   4.861 -19.721  1.00 83.31           C
ATOM   1016  C   MET A  82      -4.715   4.105 -18.728  1.00 83.31           C
ATOM   1017  O   MET A  82      -4.473   4.580 -17.620  1.00 83.31           O
ATOM   1018  HA  MET A  82      -5.658   5.912 -19.439  1.00 83.31           H
ATOM   1019  CB  MET A  82      -6.988   4.218 -19.759  1.00 83.31           C
ATOM   1020 1HB  MET A  82      -7.687   4.884 -20.266  1.00 83.31           H
ATOM   1021 2HB  MET A  82      -6.950   3.296 -20.339  1.00 83.31           H
ATOM   1022  CG  MET A  82      -7.493   3.919 -18.347  1.00 83.31           C
ATOM   1023 1HG  MET A  82      -6.863   3.163 -17.879  1.00 83.31           H
ATOM   1024 2HG  MET A  82      -7.427   4.815 -17.730  1.00 83.31           H
ATOM   1025  SD  MET A  82      -9.183   3.348 -18.410  1.00 83.31           S
ATOM   1026  CE  MET A  82     -10.007   4.866 -18.860  1.00 83.31           C
ATOM   1027 1HE  MET A  82      -9.823   5.620 -18.094  1.00 83.31           H
ATOM   1028 2HE  MET A  82      -9.622   5.219 -19.816  1.00 83.31           H
ATOM   1029 3HE  MET A  82     -11.079   4.688 -18.943  1.00 83.31           H
ATOM   1030  HN  MET A  82      -5.617   4.481 -21.769  1.00 83.31           H
ATOM   1031  N   THR A  83      -4.255   2.940 -19.163  1.00 81.87           N
ATOM   1032  CA  THR A  83      -3.341   2.149 -18.357  1.00 81.87           C
ATOM   1033  C   THR A  83      -2.121   2.984 -17.960  1.00 81.87           C
ATOM   1034  O   THR A  83      -1.708   2.974 -16.801  1.00 81.87           O
ATOM   1035  HA  THR A  83      -3.850   1.869 -17.435  1.00 81.87           H
ATOM   1036  CB  THR A  83      -2.983   0.889 -19.147  1.00 81.87           C
ATOM   1037  HB  THR A  83      -2.463   1.143 -20.070  1.00 81.87           H
ATOM   1038  OG1 THR A  83      -4.229   0.215 -19.308  1.00 81.87           O
ATOM   1039  HG1 THR A  83      -4.980   0.814 -19.030  1.00 81.87           H
ATOM   1040  CG2 THR A  83      -2.132  -0.090 -18.335  1.00 81.87           C
ATOM   1041 1HG2 THR A  83      -2.681  -0.396 -17.444  1.00 81.87           H
ATOM   1042 2HG2 THR A  83      -1.203   0.396 -18.039  1.00 81.87           H
ATOM   1043 3HG2 THR A  83      -1.907  -0.966 -18.942  1.00 81.87           H
ATOM   1044  HN  THR A  83      -4.497   2.538 -20.045  1.00 81.87           H
ATOM   1045  N   ASP A  84      -1.579   3.687 -18.944  1.00 82.56           N
ATOM   1046  CA  ASP A  84      -0.366   4.458 -18.733  1.00 82.56           C
ATOM   1047  C   ASP A  84      -0.629   5.534 -17.677  1.00 82.56           C
ATOM   1048  O   ASP A  84       0.256   5.863 -16.888  1.00 82.56           O
ATOM   1049  HA  ASP A  84       0.382   3.733 -18.412  1.00 82.56           H
ATOM   1050  CB  ASP A  84       0.074   5.157 -20.021  1.00 82.56           C
ATOM   1051 1HB  ASP A  84      -0.690   5.871 -20.330  1.00 82.56           H
ATOM   1052 2HB  ASP A  84       0.985   5.725 -19.837  1.00 82.56           H
ATOM   1053  CG  ASP A  84       0.315   4.142 -21.140  1.00 82.56           C
ATOM   1054  OD1 ASP A  84       1.124   3.219 -20.904  1.00 82.56           O
ATOM   1055  OD2 ASP A  84      -0.315   4.313 -22.206  1.00 82.56           O
ATOM   1056  HN  ASP A  84      -1.954   3.734 -19.870  1.00 82.56           H
ATOM   1057  N   MET A  85      -1.848   6.052 -17.696  1.00 87.99           N
ATOM   1058  CA  MET A  85      -2.231   7.100 -16.765  1.00 87.99           C
ATOM   1059  C   MET A  85      -2.235   6.580 -15.326  1.00 87.99           C
ATOM   1060  O   MET A  85      -1.735   7.246 -14.421  1.00 87.99           O
ATOM   1061  HA  MET A  85      -1.477   7.880 -16.875  1.00 87.99           H
ATOM   1062  CB  MET A  85      -3.625   7.618 -17.125  1.00 87.99           C
ATOM   1063 1HB  MET A  85      -3.648   7.912 -18.175  1.00 87.99           H
ATOM   1064 2HB  MET A  85      -4.357   6.820 -17.001  1.00 87.99           H
ATOM   1065  CG  MET A  85      -4.009   8.811 -16.248  1.00 87.99           C
ATOM   1066 1HG  MET A  85      -5.002   9.170 -16.521  1.00 87.99           H
ATOM   1067 2HG  MET A  85      -4.057   8.504 -15.203  1.00 87.99           H
ATOM   1068  SD  MET A  85      -2.814  10.123 -16.442  1.00 87.99           S
ATOM   1069  CE  MET A  85      -3.193  10.644 -18.107  1.00 87.99           C
ATOM   1070 1HE  MET A  85      -3.049   9.808 -18.791  1.00 87.99           H
ATOM   1071 2HE  MET A  85      -4.229  10.978 -18.155  1.00 87.99           H
ATOM   1072 3HE  MET A  85      -2.533  11.463 -18.390  1.00 87.99           H
ATOM   1073  HN  MET A  85      -2.566   5.768 -18.332  1.00 87.99           H
ATOM   1074  N   PHE A  86      -2.804   5.395 -15.161  1.00 88.84           N
ATOM   1075  CA  PHE A  86      -2.876   4.777 -13.848  1.00 88.84           C
ATOM   1076  C   PHE A  86      -1.486   4.365 -13.359  1.00 88.84           C
ATOM   1077  O   PHE A  86      -1.183   4.478 -12.172  1.00 88.84           O
ATOM   1078  HA  PHE A  86      -3.296   5.515 -13.165  1.00 88.84           H
ATOM   1079  CB  PHE A  86      -3.746   3.526 -13.990  1.00 88.84           C
ATOM   1080 1HB  PHE A  86      -3.325   2.890 -14.769  1.00 88.84           H
ATOM   1081 2HB  PHE A  86      -3.704   2.959 -13.060  1.00 88.84           H
ATOM   1082  CG  PHE A  86      -5.209   3.820 -14.327  1.00 88.84           C
ATOM   1083  CD1 PHE A  86      -5.817   4.922 -13.812  1.00 88.84           C
ATOM   1084  HD1 PHE A  86      -5.262   5.596 -13.160  1.00 88.84           H
ATOM   1085  CD2 PHE A  86      -5.901   2.979 -15.141  1.00 88.84           C
ATOM   1086  HD2 PHE A  86      -5.414   2.095 -15.553  1.00 88.84           H
ATOM   1087  CE1 PHE A  86      -7.175   5.194 -14.125  1.00 88.84           C
ATOM   1088  HE1 PHE A  86      -7.662   6.078 -13.712  1.00 88.84           H
ATOM   1089  CE2 PHE A  86      -7.260   3.251 -15.453  1.00 88.84           C
ATOM   1090  HE2 PHE A  86      -7.815   2.577 -16.106  1.00 88.84           H
ATOM   1091  CZ  PHE A  86      -7.868   4.354 -14.939  1.00 88.84           C
ATOM   1092  HZ  PHE A  86      -8.910   4.563 -15.179  1.00 88.84           H
ATOM   1093  HN  PHE A  86      -3.211   4.861 -15.902  1.00 88.84           H
ATOM   1094  N   LEU A  87      -0.679   3.895 -14.298  1.00 86.63           N
ATOM   1095  CA  LEU A  87       0.672   3.467 -13.978  1.00 86.63           C
ATOM   1096  C   LEU A  87       1.475   4.665 -13.467  1.00 86.63           C
ATOM   1097  O   LEU A  87       2.277   4.532 -12.544  1.00 86.63           O
ATOM   1098  HA  LEU A  87       0.601   2.732 -13.176  1.00 86.63           H
ATOM   1099  CB  LEU A  87       1.311   2.766 -15.179  1.00 86.63           C
ATOM   1100 1HB  LEU A  87       1.193   3.405 -16.053  1.00 86.63           H
ATOM   1101 2HB  LEU A  87       2.381   2.674 -14.993  1.00 86.63           H
ATOM   1102  CG  LEU A  87       0.759   1.379 -15.517  1.00 86.63           C
ATOM   1103  HG  LEU A  87      -0.298   1.483 -15.760  1.00 86.63           H
ATOM   1104  CD1 LEU A  87       1.452   0.800 -16.752  1.00 86.63           C
ATOM   1105 1HD1 LEU A  87       1.288   1.459 -17.604  1.00 86.63           H
ATOM   1106 2HD1 LEU A  87       2.522   0.713 -16.561  1.00 86.63           H
ATOM   1107 3HD1 LEU A  87       1.041  -0.186 -16.970  1.00 86.63           H
ATOM   1108  CD2 LEU A  87       0.856   0.441 -14.312  1.00 86.63           C
ATOM   1109 1HD2 LEU A  87       1.900   0.339 -14.015  1.00 86.63           H
ATOM   1110 2HD2 LEU A  87       0.281   0.854 -13.484  1.00 86.63           H
ATOM   1111 3HD2 LEU A  87       0.457  -0.537 -14.580  1.00 86.63           H
ATOM   1112  HN  LEU A  87      -0.934   3.805 -15.261  1.00 86.63           H
ATOM   1113  N   LEU A  88       1.231   5.809 -14.090  1.00 88.99           N
ATOM   1114  CA  LEU A  88       1.900   7.036 -13.692  1.00 88.99           C
ATOM   1115  C   LEU A  88       1.557   7.348 -12.234  1.00 88.99           C
ATOM   1116  O   LEU A  88       2.449   7.576 -11.418  1.00 88.99           O
ATOM   1117  HA  LEU A  88       2.974   6.860 -13.765  1.00 88.99           H
ATOM   1118  CB  LEU A  88       1.560   8.170 -14.661  1.00 88.99           C
ATOM   1119 1HB  LEU A  88       1.962   7.916 -15.642  1.00 88.99           H
ATOM   1120 2HB  LEU A  88       0.476   8.221 -14.764  1.00 88.99           H
ATOM   1121  CG  LEU A  88       2.073   9.559 -14.274  1.00 88.99           C
ATOM   1122  HG  LEU A  88       1.750   9.771 -13.255  1.00 88.99           H
ATOM   1123  CD1 LEU A  88       3.603   9.599 -14.280  1.00 88.99           C
ATOM   1124 1HD1 LEU A  88       3.988   8.873 -13.565  1.00 88.99           H
ATOM   1125 2HD1 LEU A  88       3.969   9.357 -15.278  1.00 88.99           H
ATOM   1126 3HD1 LEU A  88       3.941  10.598 -14.002  1.00 88.99           H
ATOM   1127  CD2 LEU A  88       1.468  10.637 -15.174  1.00 88.99           C
ATOM   1128 1HD2 LEU A  88       1.740  10.441 -16.211  1.00 88.99           H
ATOM   1129 2HD2 LEU A  88       0.382  10.626 -15.075  1.00 88.99           H
ATOM   1130 3HD2 LEU A  88       1.849  11.614 -14.877  1.00 88.99           H
ATOM   1131  HN  LEU A  88       0.591   5.905 -14.853  1.00 88.99           H
ATOM   1132  N   ASN A  89       0.263   7.349 -11.951  1.00 92.62           N
ATOM   1133  CA  ASN A  89      -0.215   7.745 -10.637  1.00 92.62           C
ATOM   1134  C   ASN A  89       0.245   6.719  -9.601  1.00 92.62           C
ATOM   1135  O   ASN A  89       0.477   7.062  -8.443  1.00 92.62           O
ATOM   1136  HA  ASN A  89       0.211   8.733 -10.463  1.00 92.62           H
ATOM   1137  CB  ASN A  89      -1.744   7.801 -10.601  1.00 92.62           C
ATOM   1138 1HB  ASN A  89      -2.155   6.963 -11.164  1.00 92.62           H
ATOM   1139 2HB  ASN A  89      -2.091   7.695  -9.574  1.00 92.62           H
ATOM   1140  CG  ASN A  89      -2.259   9.117 -11.187  1.00 92.62           C
ATOM   1141  OD1 ASN A  89      -2.557  10.066 -10.481  1.00 92.62           O
ATOM   1142  ND2 ASN A  89      -2.347   9.121 -12.514  1.00 92.62           N
ATOM   1143 1HD2 ASN A  89      -2.086   8.308 -13.035  1.00 92.62           H
ATOM   1144 2HD2 ASN A  89      -2.673   9.937 -12.991  1.00 92.62           H
ATOM   1145  HN  ASN A  89      -0.451   7.087 -12.599  1.00 92.62           H
ATOM   1146  N   LEU A  90       0.364   5.479 -10.055  1.00 90.69           N
ATOM   1147  CA  LEU A  90       0.802   4.402  -9.183  1.00 90.69           C
ATOM   1148  C   LEU A  90       2.242   4.666  -8.738  1.00 90.69           C
ATOM   1149  O   LEU A  90       2.568   4.523  -7.561  1.00 90.69           O
ATOM   1150  HA  LEU A  90       0.161   4.413  -8.302  1.00 90.69           H
ATOM   1151  CB  LEU A  90       0.608   3.047  -9.867  1.00 90.69           C
ATOM   1152 1HB  LEU A  90      -0.407   3.003 -10.261  1.00 90.69           H
ATOM   1153 2HB  LEU A  90       1.283   2.994 -10.721  1.00 90.69           H
ATOM   1154  CG  LEU A  90       0.840   1.815  -8.992  1.00 90.69           C
ATOM   1155  HG  LEU A  90       1.787   1.942  -8.466  1.00 90.69           H
ATOM   1156  CD1 LEU A  90      -0.252   1.684  -7.929  1.00 90.69           C
ATOM   1157 1HD1 LEU A  90      -0.250   2.569  -7.293  1.00 90.69           H
ATOM   1158 2HD1 LEU A  90      -1.223   1.589  -8.415  1.00 90.69           H
ATOM   1159 3HD1 LEU A  90      -0.063   0.799  -7.320  1.00 90.69           H
ATOM   1160  CD2 LEU A  90       0.964   0.551  -9.845  1.00 90.69           C
ATOM   1161 1HD2 LEU A  90       0.047   0.407 -10.416  1.00 90.69           H
ATOM   1162 2HD2 LEU A  90       1.805   0.656 -10.530  1.00 90.69           H
ATOM   1163 3HD2 LEU A  90       1.129  -0.310  -9.198  1.00 90.69           H
ATOM   1164  HN  LEU A  90       0.166   5.207 -10.996  1.00 90.69           H
ATOM   1165  N   ALA A  91       3.066   5.047  -9.704  1.00 91.76           N
ATOM   1166  CA  ALA A  91       4.471   5.297  -9.433  1.00 91.76           C
ATOM   1167  C   ALA A  91       4.599   6.496  -8.492  1.00 91.76           C
ATOM   1168  O   ALA A  91       5.471   6.519  -7.624  1.00 91.76           O
ATOM   1169  HA  ALA A  91       4.877   4.414  -8.940  1.00 91.76           H
ATOM   1170  CB  ALA A  91       5.215   5.510 -10.753  1.00 91.76           C
ATOM   1171 1HB  ALA A  91       5.118   4.619 -11.373  1.00 91.76           H
ATOM   1172 2HB  ALA A  91       4.788   6.365 -11.277  1.00 91.76           H
ATOM   1173 3HB  ALA A  91       6.270   5.698 -10.549  1.00 91.76           H
ATOM   1174  HN  ALA A  91       2.788   5.183 -10.655  1.00 91.76           H
ATOM   1175  N   ILE A  92       3.717   7.464  -8.694  1.00 93.87           N
ATOM   1176  CA  ILE A  92       3.719   8.663  -7.873  1.00 93.87           C
ATOM   1177  C   ILE A  92       3.376   8.288  -6.430  1.00 93.87           C
ATOM   1178  O   ILE A  92       4.042   8.729  -5.495  1.00 93.87           O
ATOM   1179  HA  ILE A  92       4.730   9.070  -7.893  1.00 93.87           H
ATOM   1180  CB  ILE A  92       2.792   9.723  -8.470  1.00 93.87           C
ATOM   1181  HB  ILE A  92       1.833   9.253  -8.691  1.00 93.87           H
ATOM   1182  CG1 ILE A  92       3.348  10.256  -9.792  1.00 93.87           C
ATOM   1183 1HG1 ILE A  92       4.227  10.871  -9.599  1.00 93.87           H
ATOM   1184 2HG1 ILE A  92       3.673   9.424 -10.417  1.00 93.87           H
ATOM   1185  CG2 ILE A  92       2.524  10.846  -7.466  1.00 93.87           C
ATOM   1186 1HG2 ILE A  92       2.053  10.431  -6.575  1.00 93.87           H
ATOM   1187 2HG2 ILE A  92       3.467  11.320  -7.192  1.00 93.87           H
ATOM   1188 3HG2 ILE A  92       1.863  11.586  -7.916  1.00 93.87           H
ATOM   1189  CD1 ILE A  92       2.296  11.081 -10.537  1.00 93.87           C
ATOM   1190 1HD1 ILE A  92       1.429  10.456 -10.750  1.00 93.87           H
ATOM   1191 2HD1 ILE A  92       1.993  11.926  -9.919  1.00 93.87           H
ATOM   1192 3HD1 ILE A  92       2.718  11.448 -11.473  1.00 93.87           H
ATOM   1193  HN  ILE A  92       3.011   7.438  -9.403  1.00 93.87           H
ATOM   1194  N   ALA A  93       2.337   7.477  -6.294  1.00 94.24           N
ATOM   1195  CA  ALA A  93       1.857   7.088  -4.979  1.00 94.24           C
ATOM   1196  C   ALA A  93       2.973   6.358  -4.229  1.00 94.24           C
ATOM   1197  O   ALA A  93       3.194   6.603  -3.044  1.00 94.24           O
ATOM   1198  HA  ALA A  93       1.603   7.999  -4.436  1.00 94.24           H
ATOM   1199  CB  ALA A  93       0.597   6.234  -5.126  1.00 94.24           C
ATOM   1200 1HB  ALA A  93      -0.174   6.809  -5.639  1.00 94.24           H
ATOM   1201 2HB  ALA A  93       0.830   5.340  -5.706  1.00 94.24           H
ATOM   1202 3HB  ALA A  93       0.238   5.943  -4.139  1.00 94.24           H
ATOM   1203  HN  ALA A  93       1.827   7.088  -7.062  1.00 94.24           H
ATOM   1204  N   ASP A  94       3.647   5.475  -4.951  1.00 94.03           N
ATOM   1205  CA  ASP A  94       4.712   4.681  -4.360  1.00 94.03           C
ATOM   1206  C   ASP A  94       5.829   5.610  -3.881  1.00 94.03           C
ATOM   1207  O   ASP A  94       6.337   5.456  -2.772  1.00 94.03           O
ATOM   1208  HA  ASP A  94       4.242   4.137  -3.541  1.00 94.03           H
ATOM   1209  CB  ASP A  94       5.309   3.712  -5.382  1.00 94.03           C
ATOM   1210 1HB  ASP A  94       5.488   4.234  -6.322  1.00 94.03           H
ATOM   1211 2HB  ASP A  94       6.275   3.354  -5.028  1.00 94.03           H
ATOM   1212  CG  ASP A  94       4.375   2.524  -5.622  1.00 94.03           C
ATOM   1213  OD1 ASP A  94       3.545   2.264  -4.724  1.00 94.03           O
ATOM   1214  OD2 ASP A  94       4.512   1.903  -6.698  1.00 94.03           O
ATOM   1215  HN  ASP A  94       3.477   5.298  -5.921  1.00 94.03           H
ATOM   1216  N   LEU A  95       6.178   6.556  -4.741  1.00 95.23           N
ATOM   1217  CA  LEU A  95       7.267   7.471  -4.445  1.00 95.23           C
ATOM   1218  C   LEU A  95       6.952   8.231  -3.155  1.00 95.23           C
ATOM   1219  O   LEU A  95       7.817   8.384  -2.294  1.00 95.23           O
ATOM   1220  HA  LEU A  95       8.163   6.872  -4.284  1.00 95.23           H
ATOM   1221  CB  LEU A  95       7.542   8.382  -5.644  1.00 95.23           C
ATOM   1222 1HB  LEU A  95       6.586   8.708  -6.054  1.00 95.23           H
ATOM   1223 2HB  LEU A  95       8.056   9.274  -5.286  1.00 95.23           H
ATOM   1224  CG  LEU A  95       8.368   7.770  -6.776  1.00 95.23           C
ATOM   1225  HG  LEU A  95       7.842   6.890  -7.146  1.00 95.23           H
ATOM   1226  CD1 LEU A  95       8.499   8.745  -7.948  1.00 95.23           C
ATOM   1227 1HD1 LEU A  95       7.508   8.988  -8.331  1.00 95.23           H
ATOM   1228 2HD1 LEU A  95       8.991   9.656  -7.609  1.00 95.23           H
ATOM   1229 3HD1 LEU A  95       9.091   8.284  -8.739  1.00 95.23           H
ATOM   1230  CD2 LEU A  95       9.732   7.300  -6.267  1.00 95.23           C
ATOM   1231 1HD2 LEU A  95      10.278   8.148  -5.854  1.00 95.23           H
ATOM   1232 2HD2 LEU A  95       9.590   6.547  -5.491  1.00 95.23           H
ATOM   1233 3HD2 LEU A  95      10.299   6.869  -7.092  1.00 95.23           H
ATOM   1234  HN  LEU A  95       5.733   6.700  -5.625  1.00 95.23           H
ATOM   1235  N   LEU A  96       5.711   8.686  -3.061  1.00 94.93           N
ATOM   1236  CA  LEU A  96       5.303   9.522  -1.945  1.00 94.93           C
ATOM   1237  C   LEU A  96       5.535   8.766  -0.636  1.00 94.93           C
ATOM   1238  O   LEU A  96       5.962   9.353   0.357  1.00 94.93           O
ATOM   1239  HA  LEU A  96       5.940  10.407  -1.950  1.00 94.93           H
ATOM   1240  CB  LEU A  96       3.862  10.000  -2.133  1.00 94.93           C
ATOM   1241 1HB  LEU A  96       3.246   9.140  -2.396  1.00 94.93           H
ATOM   1242 2HB  LEU A  96       3.496  10.372  -1.176  1.00 94.93           H
ATOM   1243  CG  LEU A  96       3.647  11.087  -3.188  1.00 94.93           C
ATOM   1244  HG  LEU A  96       3.952  10.689  -4.156  1.00 94.93           H
ATOM   1245  CD1 LEU A  96       2.168  11.459  -3.298  1.00 94.93           C
ATOM   1246 1HD1 LEU A  96       1.591  10.579  -3.582  1.00 94.93           H
ATOM   1247 2HD1 LEU A  96       1.814  11.831  -2.337  1.00 94.93           H
ATOM   1248 3HD1 LEU A  96       2.044  12.234  -4.055  1.00 94.93           H
ATOM   1249  CD2 LEU A  96       4.526  12.307  -2.904  1.00 94.93           C
ATOM   1250 1HD2 LEU A  96       4.275  12.716  -1.925  1.00 94.93           H
ATOM   1251 2HD2 LEU A  96       5.575  12.010  -2.916  1.00 94.93           H
ATOM   1252 3HD2 LEU A  96       4.354  13.064  -3.669  1.00 94.93           H
ATOM   1253  HN  LEU A  96       4.993   8.492  -3.729  1.00 94.93           H
ATOM   1254  N   PHE A  97       5.244   7.474  -0.676  1.00 95.83           N
ATOM   1255  CA  PHE A  97       5.406   6.633   0.498  1.00 95.83           C
ATOM   1256  C   PHE A  97       6.886   6.368   0.782  1.00 95.83           C
ATOM   1257  O   PHE A  97       7.336   6.496   1.919  1.00 95.83           O
ATOM   1258  HA  PHE A  97       4.966   7.166   1.341  1.00 95.83           H
ATOM   1259  CB  PHE A  97       4.711   5.304   0.197  1.00 95.83           C
ATOM   1260 1HB  PHE A  97       3.632   5.462   0.197  1.00 95.83           H
ATOM   1261 2HB  PHE A  97       4.985   4.982  -0.808  1.00 95.83           H
ATOM   1262  CG  PHE A  97       5.048   4.187   1.186  1.00 95.83           C
ATOM   1263  CD1 PHE A  97       5.642   3.045   0.745  1.00 95.83           C
ATOM   1264  HD1 PHE A  97       5.877   2.927  -0.313  1.00 95.83           H
ATOM   1265  CD2 PHE A  97       4.755   4.335   2.505  1.00 95.83           C
ATOM   1266  HD2 PHE A  97       4.279   5.250   2.858  1.00 95.83           H
ATOM   1267  CE1 PHE A  97       5.955   2.008   1.663  1.00 95.83           C
ATOM   1268  HE1 PHE A  97       6.431   1.093   1.309  1.00 95.83           H
ATOM   1269  CE2 PHE A  97       5.068   3.298   3.423  1.00 95.83           C
ATOM   1270  HE2 PHE A  97       4.833   3.416   4.481  1.00 95.83           H
ATOM   1271  CZ  PHE A  97       5.662   2.156   2.982  1.00 95.83           C
ATOM   1272  HZ  PHE A  97       5.902   1.360   3.687  1.00 95.83           H
ATOM   1273  HN  PHE A  97       4.903   7.003  -1.489  1.00 95.83           H
ATOM   1274  N   LEU A  98       7.602   6.003  -0.272  1.00 95.64           N
ATOM   1275  CA  LEU A  98       8.976   5.556  -0.125  1.00 95.64           C
ATOM   1276  C   LEU A  98       9.787   6.640   0.588  1.00 95.64           C
ATOM   1277  O   LEU A  98      10.664   6.334   1.395  1.00 95.64           O
ATOM   1278  HA  LEU A  98       8.964   4.665   0.502  1.00 95.64           H
ATOM   1279  CB  LEU A  98       9.555   5.147  -1.481  1.00 95.64           C
ATOM   1280 1HB  LEU A  98       9.371   5.954  -2.191  1.00 95.64           H
ATOM   1281 2HB  LEU A  98      10.636   5.053  -1.379  1.00 95.64           H
ATOM   1282  CG  LEU A  98       9.011   3.847  -2.078  1.00 95.64           C
ATOM   1283  HG  LEU A  98       7.927   3.845  -1.962  1.00 95.64           H
ATOM   1284  CD1 LEU A  98       9.305   3.767  -3.577  1.00 95.64           C
ATOM   1285 1HD1 LEU A  98       8.834   4.609  -4.085  1.00 95.64           H
ATOM   1286 2HD1 LEU A  98      10.383   3.802  -3.739  1.00 95.64           H
ATOM   1287 3HD1 LEU A  98       8.908   2.834  -3.976  1.00 95.64           H
ATOM   1288  CD2 LEU A  98       9.549   2.630  -1.323  1.00 95.64           C
ATOM   1289 1HD2 LEU A  98      10.637   2.616  -1.385  1.00 95.64           H
ATOM   1290 2HD2 LEU A  98       9.246   2.689  -0.277  1.00 95.64           H
ATOM   1291 3HD2 LEU A  98       9.147   1.720  -1.767  1.00 95.64           H
ATOM   1292  HN  LEU A  98       7.258   6.010  -1.211  1.00 95.64           H
ATOM   1293  N   VAL A  99       9.466   7.884   0.264  1.00 95.79           N
ATOM   1294  CA  VAL A  99      10.194   9.013   0.818  1.00 95.79           C
ATOM   1295  C   VAL A  99      10.028   9.024   2.339  1.00 95.79           C
ATOM   1296  O   VAL A  99      10.803   9.666   3.046  1.00 95.79           O
ATOM   1297  HA  VAL A  99      11.248   8.873   0.581  1.00 95.79           H
ATOM   1298  CB  VAL A  99       9.727  10.311   0.156  1.00 95.79           C
ATOM   1299  HB  VAL A  99       8.640  10.345   0.214  1.00 95.79           H
ATOM   1300  CG1 VAL A  99      10.275  11.532   0.898  1.00 95.79           C
ATOM   1301 1HG1 VAL A  99       9.923  11.519   1.929  1.00 95.79           H
ATOM   1302 2HG1 VAL A  99      11.365  11.506   0.886  1.00 95.79           H
ATOM   1303 3HG1 VAL A  99       9.929  12.441   0.407  1.00 95.79           H
ATOM   1304  CG2 VAL A  99      10.121  10.345  -1.322  1.00 95.79           C
ATOM   1305 1HG2 VAL A  99      11.205  10.278  -1.411  1.00 95.79           H
ATOM   1306 2HG2 VAL A  99       9.661   9.504  -1.840  1.00 95.79           H
ATOM   1307 3HG2 VAL A  99       9.778  11.279  -1.768  1.00 95.79           H
ATOM   1308  HN  VAL A  99       8.725   8.125  -0.363  1.00 95.79           H
ATOM   1309  N   THR A 100       9.013   8.307   2.797  1.00 95.04           N
ATOM   1310  CA  THR A 100       8.702   8.271   4.216  1.00 95.04           C
ATOM   1311  C   THR A 100       9.498   7.164   4.909  1.00 95.04           C
ATOM   1312  O   THR A 100       9.617   7.153   6.133  1.00 95.04           O
ATOM   1313  HA  THR A 100       9.015   9.216   4.660  1.00 95.04           H
ATOM   1314  CB  THR A 100       7.187   8.114   4.364  1.00 95.04           C
ATOM   1315  HB  THR A 100       6.868   8.357   5.377  1.00 95.04           H
ATOM   1316  OG1 THR A 100       6.934   6.776   3.943  1.00 95.04           O
ATOM   1317  HG1 THR A 100       6.906   6.731   2.945  1.00 95.04           H
ATOM   1318  CG2 THR A 100       6.409   8.972   3.365  1.00 95.04           C
ATOM   1319 1HG2 THR A 100       6.679   8.682   2.349  1.00 95.04           H
ATOM   1320 2HG2 THR A 100       6.654  10.023   3.520  1.00 95.04           H
ATOM   1321 3HG2 THR A 100       5.339   8.823   3.513  1.00 95.04           H
ATOM   1322  HN  THR A 100       8.410   7.758   2.218  1.00 95.04           H
ATOM   1323  N   LEU A 101      10.023   6.259   4.096  1.00 94.74           N
ATOM   1324  CA  LEU A 101      10.668   5.067   4.620  1.00 94.74           C
ATOM   1325  C   LEU A 101      11.906   5.473   5.422  1.00 94.74           C
ATOM   1326  O   LEU A 101      12.176   4.910   6.482  1.00 94.74           O
ATOM   1327  HA  LEU A 101       9.962   4.584   5.296  1.00 94.74           H
ATOM   1328  CB  LEU A 101      10.963   4.078   3.491  1.00 94.74           C
ATOM   1329 1HB  LEU A 101      11.464   4.615   2.685  1.00 94.74           H
ATOM   1330 2HB  LEU A 101      11.667   3.333   3.862  1.00 94.74           H
ATOM   1331  CG  LEU A 101       9.753   3.348   2.905  1.00 94.74           C
ATOM   1332  HG  LEU A 101       9.120   4.082   2.407  1.00 94.74           H
ATOM   1333  CD1 LEU A 101      10.186   2.331   1.846  1.00 94.74           C
ATOM   1334 1HD1 LEU A 101      10.707   2.846   1.040  1.00 94.74           H
ATOM   1335 2HD1 LEU A 101      10.852   1.596   2.299  1.00 94.74           H
ATOM   1336 3HD1 LEU A 101       9.306   1.827   1.446  1.00 94.74           H
ATOM   1337  CD2 LEU A 101       8.914   2.702   4.010  1.00 94.74           C
ATOM   1338 1HD2 LEU A 101       9.525   1.984   4.557  1.00 94.74           H
ATOM   1339 2HD2 LEU A 101       8.560   3.474   4.694  1.00 94.74           H
ATOM   1340 3HD2 LEU A 101       8.060   2.190   3.566  1.00 94.74           H
ATOM   1341  HN  LEU A 101      10.013   6.330   3.099  1.00 94.74           H
ATOM   1342  N   PRO A 102      12.679   6.452   4.933  1.00 94.50           N
ATOM   1343  CA  PRO A 102      13.887   6.885   5.640  1.00 94.50           C
ATOM   1344  C   PRO A 102      13.609   7.242   7.091  1.00 94.50           C
ATOM   1345  O   PRO A 102      14.393   6.908   7.978  1.00 94.50           O
ATOM   1346  HA  PRO A 102      14.609   6.069   5.681  1.00 94.50           H
ATOM   1347  CB  PRO A 102      14.362   8.097   4.838  1.00 94.50           C
ATOM   1348 1HB  PRO A 102      13.955   9.027   5.236  1.00 94.50           H
ATOM   1349 2HB  PRO A 102      15.448   8.192   4.858  1.00 94.50           H
ATOM   1350  CG  PRO A 102      13.848   7.814   3.431  1.00 94.50           C
ATOM   1351 1HG  PRO A 102      13.792   8.722   2.830  1.00 94.50           H
ATOM   1352 2HG  PRO A 102      14.501   7.129   2.892  1.00 94.50           H
ATOM   1353  CD  PRO A 102      12.475   7.214   3.687  1.00 94.50           C
ATOM   1354 1HD  PRO A 102      11.713   7.983   3.809  1.00 94.50           H
ATOM   1355 2HD  PRO A 102      12.152   6.577   2.864  1.00 94.50           H
ATOM   1356  N   PHE A 103      12.488   7.918   7.296  1.00 94.25           N
ATOM   1357  CA  PHE A 103      12.121   8.373   8.627  1.00 94.25           C
ATOM   1358  C   PHE A 103      11.788   7.190   9.538  1.00 94.25           C
ATOM   1359  O   PHE A 103      12.142   7.190  10.716  1.00 94.25           O
ATOM   1360  HA  PHE A 103      12.978   8.911   9.032  1.00 94.25           H
ATOM   1361  CB  PHE A 103      10.877   9.249   8.473  1.00 94.25           C
ATOM   1362 1HB  PHE A 103      10.105   8.679   7.956  1.00 94.25           H
ATOM   1363 2HB  PHE A 103      10.488   9.488   9.463  1.00 94.25           H
ATOM   1364  CG  PHE A 103      11.124  10.553   7.711  1.00 94.25           C
ATOM   1365  CD1 PHE A 103      11.506  11.672   8.383  1.00 94.25           C
ATOM   1366  HD1 PHE A 103      11.636  11.640   9.465  1.00 94.25           H
ATOM   1367  CD2 PHE A 103      10.962  10.592   6.361  1.00 94.25           C
ATOM   1368  HD2 PHE A 103      10.656   9.696   5.822  1.00 94.25           H
ATOM   1369  CE1 PHE A 103      11.735  12.881   7.675  1.00 94.25           C
ATOM   1370  HE1 PHE A 103      12.041  13.778   8.214  1.00 94.25           H
ATOM   1371  CE2 PHE A 103      11.191  11.802   5.653  1.00 94.25           C
ATOM   1372  HE2 PHE A 103      11.061  11.834   4.572  1.00 94.25           H
ATOM   1373  CZ  PHE A 103      11.573  12.921   6.326  1.00 94.25           C
ATOM   1374  HZ  PHE A 103      11.749  13.850   5.783  1.00 94.25           H
ATOM   1375  HN  PHE A 103      11.838   8.155   6.575  1.00 94.25           H
ATOM   1376  N   TRP A 104      11.110   6.210   8.958  1.00 92.43           N
ATOM   1377  CA  TRP A 104      10.746   5.012   9.696  1.00 92.43           C
ATOM   1378  C   TRP A 104      12.036   4.292  10.094  1.00 92.43           C
ATOM   1379  O   TRP A 104      12.116   3.704  11.171  1.00 92.43           O
ATOM   1380  HA  TRP A 104      10.203   5.323  10.588  1.00 92.43           H
ATOM   1381  CB  TRP A 104       9.797   4.133   8.880  1.00 92.43           C
ATOM   1382 1HB  TRP A 104      10.158   4.082   7.853  1.00 92.43           H
ATOM   1383 2HB  TRP A 104       9.826   3.118   9.278  1.00 92.43           H
ATOM   1384  CG  TRP A 104       8.347   4.621   8.873  1.00 92.43           C
ATOM   1385  CD1 TRP A 104       7.614   5.013   7.822  1.00 92.43           C
ATOM   1386  HD1 TRP A 104       7.977   5.033   6.794  1.00 92.43           H
ATOM   1387  CD2 TRP A 104       7.479   4.754  10.018  1.00 92.43           C
ATOM   1388  NE1 TRP A 104       6.342   5.388   8.204  1.00 92.43           N
ATOM   1389  HE1 TRP A 104       5.615   5.716   7.601  1.00 92.43           H
ATOM   1390  CE2 TRP A 104       6.258   5.225   9.582  1.00 92.43           C
ATOM   1391  CE3 TRP A 104       7.719   4.486  11.377  1.00 92.43           C
ATOM   1392  HE3 TRP A 104       8.674   4.113  11.746  1.00 92.43           H
ATOM   1393  CZ2 TRP A 104       5.179   5.469  10.441  1.00 92.43           C
ATOM   1394  HZ2 TRP A 104       4.224   5.842  10.072  1.00 92.43           H
ATOM   1395  CZ3 TRP A 104       6.631   4.734  12.223  1.00 92.43           C
ATOM   1396  HZ3 TRP A 104       6.763   4.543  13.288  1.00 92.43           H
ATOM   1397  CH2 TRP A 104       5.395   5.209  11.800  1.00 92.43           C
ATOM   1398  HH2 TRP A 104       4.597   5.377  12.523  1.00 92.43           H
ATOM   1399  HN  TRP A 104      10.812   6.225   8.003  1.00 92.43           H
ATOM   1400  N   ALA A 105      13.014   4.362   9.202  1.00 94.06           N
ATOM   1401  CA  ALA A 105      14.279   3.682   9.425  1.00 94.06           C
ATOM   1402  C   ALA A 105      14.953   4.263  10.669  1.00 94.06           C
ATOM   1403  O   ALA A 105      15.428   3.520  11.527  1.00 94.06           O
ATOM   1404  HA  ALA A 105      14.064   2.628   9.597  1.00 94.06           H
ATOM   1405  CB  ALA A 105      15.153   3.809   8.176  1.00 94.06           C
ATOM   1406 1HB  ALA A 105      14.642   3.355   7.327  1.00 94.06           H
ATOM   1407 2HB  ALA A 105      15.339   4.862   7.967  1.00 94.06           H
ATOM   1408 3HB  ALA A 105      16.102   3.299   8.343  1.00 94.06           H
ATOM   1409  HN  ALA A 105      12.953   4.869   8.343  1.00 94.06           H
ATOM   1410  N   ILE A 106      14.974   5.587  10.729  1.00 93.66           N
ATOM   1411  CA  ILE A 106      15.608   6.276  11.839  1.00 93.66           C
ATOM   1412  C   ILE A 106      14.853   5.956  13.131  1.00 93.66           C
ATOM   1413  O   ILE A 106      15.466   5.687  14.163  1.00 93.66           O
ATOM   1414  HA  ILE A 106      16.623   5.888  11.928  1.00 93.66           H
ATOM   1415  CB  ILE A 106      15.720   7.774  11.547  1.00 93.66           C
ATOM   1416  HB  ILE A 106      14.749   8.127  11.199  1.00 93.66           H
ATOM   1417  CG1 ILE A 106      16.726   8.040  10.426  1.00 93.66           C
ATOM   1418 1HG1 ILE A 106      17.740   7.888  10.799  1.00 93.66           H
ATOM   1419 2HG1 ILE A 106      16.574   7.324   9.618  1.00 93.66           H
ATOM   1420  CG2 ILE A 106      16.056   8.557  12.817  1.00 93.66           C
ATOM   1421 1HG2 ILE A 106      15.271   8.403  13.558  1.00 93.66           H
ATOM   1422 2HG2 ILE A 106      17.008   8.207  13.219  1.00 93.66           H
ATOM   1423 3HG2 ILE A 106      16.130   9.618  12.581  1.00 93.66           H
ATOM   1424  CD1 ILE A 106      16.583   9.464   9.887  1.00 93.66           C
ATOM   1425 1HD1 ILE A 106      15.576   9.604   9.493  1.00 93.66           H
ATOM   1426 2HD1 ILE A 106      16.760  10.177  10.692  1.00 93.66           H
ATOM   1427 3HD1 ILE A 106      17.310   9.627   9.091  1.00 93.66           H
ATOM   1428  HN  ILE A 106      14.568   6.184  10.037  1.00 93.66           H
ATOM   1429  N   ALA A 107      13.532   5.997  13.032  1.00 92.13           N
ATOM   1430  CA  ALA A 107      12.688   5.816  14.201  1.00 92.13           C
ATOM   1431  C   ALA A 107      12.887   4.404  14.755  1.00 92.13           C
ATOM   1432  O   ALA A 107      12.845   4.196  15.966  1.00 92.13           O
ATOM   1433  HA  ALA A 107      13.003   6.539  14.953  1.00 92.13           H
ATOM   1434  CB  ALA A 107      11.231   6.096  13.827  1.00 92.13           C
ATOM   1435 1HB  ALA A 107      11.139   7.121  13.467  1.00 92.13           H
ATOM   1436 2HB  ALA A 107      10.918   5.406  13.043  1.00 92.13           H
ATOM   1437 3HB  ALA A 107      10.598   5.960  14.704  1.00 92.13           H
ATOM   1438  HN  ALA A 107      13.040   6.149  12.175  1.00 92.13           H
ATOM   1439  N   ALA A 108      13.098   3.468  13.840  1.00 91.58           N
ATOM   1440  CA  ALA A 108      13.264   2.075  14.219  1.00 91.58           C
ATOM   1441  C   ALA A 108      14.652   1.879  14.831  1.00 91.58           C
ATOM   1442  O   ALA A 108      14.828   1.060  15.731  1.00 91.58           O
ATOM   1443  HA  ALA A 108      12.509   1.844  14.970  1.00 91.58           H
ATOM   1444  CB  ALA A 108      13.034   1.183  12.998  1.00 91.58           C
ATOM   1445 1HB  ALA A 108      12.023   1.339  12.619  1.00 91.58           H
ATOM   1446 2HB  ALA A 108      13.755   1.436  12.221  1.00 91.58           H
ATOM   1447 3HB  ALA A 108      13.158   0.138  13.282  1.00 91.58           H
ATOM   1448  HN  ALA A 108      13.156   3.649  12.858  1.00 91.58           H
ATOM   1449  N   ALA A 109      15.604   2.645  14.317  1.00 91.48           N
ATOM   1450  CA  ALA A 109      16.993   2.476  14.708  1.00 91.48           C
ATOM   1451  C   ALA A 109      17.160   2.884  16.173  1.00 91.48           C
ATOM   1452  O   ALA A 109      17.950   2.286  16.901  1.00 91.48           O
ATOM   1453  HA  ALA A 109      17.241   1.419  14.603  1.00 91.48           H
ATOM   1454  CB  ALA A 109      17.889   3.287  13.770  1.00 91.48           C
ATOM   1455 1HB  ALA A 109      17.755   2.939  12.746  1.00 91.48           H
ATOM   1456 2HB  ALA A 109      17.620   4.342  13.833  1.00 91.48           H
ATOM   1457 3HB  ALA A 109      18.931   3.160  14.064  1.00 91.48           H
ATOM   1458  HN  ALA A 109      15.438   3.369  13.648  1.00 91.48           H
ATOM   1459  N   ASP A 110      16.403   3.900  16.561  1.00 87.88           N
ATOM   1460  CA  ASP A 110      16.552   4.481  17.884  1.00 87.88           C
ATOM   1461  C   ASP A 110      15.179   4.909  18.406  1.00 87.88           C
ATOM   1462  O   ASP A 110      14.446   4.099  18.971  1.00 87.88           O
ATOM   1463  HA  ASP A 110      17.004   3.698  18.492  1.00 87.88           H
ATOM   1464  CB  ASP A 110      17.449   5.720  17.843  1.00 87.88           C
ATOM   1465 1HB  ASP A 110      18.424   5.455  17.433  1.00 87.88           H
ATOM   1466 2HB  ASP A 110      17.016   6.466  17.176  1.00 87.88           H
ATOM   1467  CG  ASP A 110      17.623   6.318  19.241  1.00 87.88           C
ATOM   1468  OD1 ASP A 110      17.326   5.587  20.211  1.00 87.88           O
ATOM   1469  OD2 ASP A 110      18.050   7.491  19.308  1.00 87.88           O
ATOM   1470  HN  ASP A 110      15.700   4.323  15.990  1.00 87.88           H
ATOM   1471  N   GLN A 111      14.872   6.181  18.199  1.00 87.88           N
ATOM   1472  CA  GLN A 111      13.588   6.719  18.613  1.00 87.88           C
ATOM   1473  C   GLN A 111      13.118   7.792  17.629  1.00 87.88           C
ATOM   1474  O   GLN A 111      13.887   8.239  16.780  1.00 87.88           O
ATOM   1475  HA  GLN A 111      12.900   5.873  18.594  1.00 87.88           H
ATOM   1476  CB  GLN A 111      13.660   7.274  20.037  1.00 87.88           C
ATOM   1477 1HB  GLN A 111      12.680   7.648  20.335  1.00 87.88           H
ATOM   1478 2HB  GLN A 111      13.921   6.475  20.731  1.00 87.88           H
ATOM   1479  CG  GLN A 111      14.692   8.400  20.135  1.00 87.88           C
ATOM   1480 1HG  GLN A 111      15.675   8.021  19.858  1.00 87.88           H
ATOM   1481 2HG  GLN A 111      14.443   9.189  19.426  1.00 87.88           H
ATOM   1482  CD  GLN A 111      14.742   8.976  21.551  1.00 87.88           C
ATOM   1483  OE1 GLN A 111      13.730   9.189  22.198  1.00 87.88           O
ATOM   1484  NE2 GLN A 111      15.972   9.216  21.994  1.00 87.88           N
ATOM   1485 1HE2 GLN A 111      16.761   9.019  21.412  1.00 87.88           H
ATOM   1486 2HE2 GLN A 111      16.109   9.594  22.910  1.00 87.88           H
ATOM   1487  HN  GLN A 111      15.483   6.839  17.757  1.00 87.88           H
ATOM   1488  N   TRP A 112      11.858   8.174  17.776  1.00 90.21           N
ATOM   1489  CA  TRP A 112      11.291   9.219  16.941  1.00 90.21           C
ATOM   1490  C   TRP A 112      11.902  10.553  17.374  1.00 90.21           C
ATOM   1491  O   TRP A 112      11.638  11.032  18.476  1.00 90.21           O
ATOM   1492  HA  TRP A 112      11.561   9.003  15.907  1.00 90.21           H
ATOM   1493  CB  TRP A 112       9.763   9.209  17.013  1.00 90.21           C
ATOM   1494 1HB  TRP A 112       9.405   8.203  16.796  1.00 90.21           H
ATOM   1495 2HB  TRP A 112       9.456   9.444  18.033  1.00 90.21           H
ATOM   1496  CG  TRP A 112       9.088  10.193  16.055  1.00 90.21           C
ATOM   1497  CD1 TRP A 112       8.674  11.441  16.310  1.00 90.21           C
ATOM   1498  HD1 TRP A 112       8.771  11.934  17.277  1.00 90.21           H
ATOM   1499  CD2 TRP A 112       8.764   9.956  14.668  1.00 90.21           C
ATOM   1500  NE1 TRP A 112       8.109  12.025  15.194  1.00 90.21           N
ATOM   1501  HE1 TRP A 112       7.729  12.948  15.137  1.00 90.21           H
ATOM   1502  CE2 TRP A 112       8.166  11.093  14.164  1.00 90.21           C
ATOM   1503  CE3 TRP A 112       8.970   8.820  13.867  1.00 90.21           C
ATOM   1504  HE3 TRP A 112       9.441   7.910  14.241  1.00 90.21           H
ATOM   1505  CZ2 TRP A 112       7.725  11.204  12.840  1.00 90.21           C
ATOM   1506  HZ2 TRP A 112       7.255  12.113  12.465  1.00 90.21           H
ATOM   1507  CZ3 TRP A 112       8.523   8.947  12.546  1.00 90.21           C
ATOM   1508  HZ3 TRP A 112       8.659   8.094  11.881  1.00 90.21           H
ATOM   1509  CH2 TRP A 112       7.919  10.084  12.023  1.00 90.21           C
ATOM   1510  HH2 TRP A 112       7.598  10.104  10.981  1.00 90.21           H
ATOM   1511  HN  TRP A 112      11.230   7.782  18.448  1.00 90.21           H
ATOM   1512  N   LYS A 113      12.706  11.116  16.484  1.00 91.22           N
ATOM   1513  CA  LYS A 113      13.465  12.311  16.811  1.00 91.22           C
ATOM   1514  C   LYS A 113      12.790  13.528  16.176  1.00 91.22           C
ATOM   1515  O   LYS A 113      13.258  14.655  16.334  1.00 91.22           O
ATOM   1516  HA  LYS A 113      13.439  12.428  17.895  1.00 91.22           H
ATOM   1517  CB  LYS A 113      14.931  12.142  16.409  1.00 91.22           C
ATOM   1518 1HB  LYS A 113      14.995  11.878  15.353  1.00 91.22           H
ATOM   1519 2HB  LYS A 113      15.458  13.088  16.533  1.00 91.22           H
ATOM   1520  CG  LYS A 113      15.609  11.060  17.252  1.00 91.22           C
ATOM   1521 1HG  LYS A 113      15.582  11.343  18.304  1.00 91.22           H
ATOM   1522 2HG  LYS A 113      15.059  10.124  17.160  1.00 91.22           H
ATOM   1523  CD  LYS A 113      17.059  10.850  16.811  1.00 91.22           C
ATOM   1524 1HD  LYS A 113      17.089  10.601  15.751  1.00 91.22           H
ATOM   1525 2HD  LYS A 113      17.619  11.777  16.936  1.00 91.22           H
ATOM   1526  CE  LYS A 113      17.723   9.735  17.622  1.00 91.22           C
ATOM   1527 1HE  LYS A 113      17.721   9.995  18.680  1.00 91.22           H
ATOM   1528 2HE  LYS A 113      17.150   8.813  17.519  1.00 91.22           H
ATOM   1529  NZ  LYS A 113      19.112   9.516  17.161  1.00 91.22           N
ATOM   1530 1HZ  LYS A 113      19.518   8.738  17.669  1.00 91.22           H
ATOM   1531 2HZ  LYS A 113      19.111   9.309  16.169  1.00 91.22           H
ATOM   1532 3HZ  LYS A 113      19.660  10.352  17.331  1.00 91.22           H
ATOM   1533  HN  LYS A 113      12.843  10.770  15.556  1.00 91.22           H
ATOM   1534  N   PHE A 114      11.700  13.261  15.472  1.00 92.36           N
ATOM   1535  CA  PHE A 114      11.082  14.274  14.634  1.00 92.36           C
ATOM   1536  C   PHE A 114       9.850  14.873  15.314  1.00 92.36           C
ATOM   1537  O   PHE A 114       9.366  14.339  16.311  1.00 92.36           O
ATOM   1538  HA  PHE A 114      11.824  15.057  14.474  1.00 92.36           H
ATOM   1539  CB  PHE A 114      10.650  13.581  13.340  1.00 92.36           C
ATOM   1540 1HB  PHE A 114       9.835  12.893  13.563  1.00 92.36           H
ATOM   1541 2HB  PHE A 114      10.256  14.330  12.653  1.00 92.36           H
ATOM   1542  CG  PHE A 114      11.772  12.811  12.641  1.00 92.36           C
ATOM   1543  CD1 PHE A 114      12.729  13.483  11.946  1.00 92.36           C
ATOM   1544  HD1 PHE A 114      12.696  14.571  11.887  1.00 92.36           H
ATOM   1545  CD2 PHE A 114      11.813  11.454  12.715  1.00 92.36           C
ATOM   1546  HD2 PHE A 114      11.047  10.915  13.272  1.00 92.36           H
ATOM   1547  CE1 PHE A 114      13.770  12.768  11.298  1.00 92.36           C
ATOM   1548  HE1 PHE A 114      14.536  13.307  10.741  1.00 92.36           H
ATOM   1549  CE2 PHE A 114      12.855  10.738  12.067  1.00 92.36           C
ATOM   1550  HE2 PHE A 114      12.888   9.651  12.126  1.00 92.36           H
ATOM   1551  CZ  PHE A 114      13.811  11.411  11.372  1.00 92.36           C
ATOM   1552  HZ  PHE A 114      14.611  10.862  10.875  1.00 92.36           H
ATOM   1553  HN  PHE A 114      11.240  12.372  15.469  1.00 92.36           H
ATOM   1554  N   GLN A 115       9.377  15.973  14.748  1.00 93.20           N
ATOM   1555  CA  GLN A 115       8.236  16.674  15.312  1.00 93.20           C
ATOM   1556  C   GLN A 115       6.949  15.888  15.052  1.00 93.20           C
ATOM   1557  O   GLN A 115       6.925  14.989  14.213  1.00 93.20           O
ATOM   1558  HA  GLN A 115       8.428  16.725  16.384  1.00 93.20           H
ATOM   1559  CB  GLN A 115       8.133  18.095  14.753  1.00 93.20           C
ATOM   1560 1HB  GLN A 115       8.146  18.062  13.664  1.00 93.20           H
ATOM   1561 2HB  GLN A 115       7.182  18.537  15.048  1.00 93.20           H
ATOM   1562  CG  GLN A 115       9.285  18.966  15.257  1.00 93.20           C
ATOM   1563 1HG  GLN A 115      10.237  18.492  15.018  1.00 93.20           H
ATOM   1564 2HG  GLN A 115       9.271  19.927  14.742  1.00 93.20           H
ATOM   1565  CD  GLN A 115       9.185  19.189  16.767  1.00 93.20           C
ATOM   1566  OE1 GLN A 115       8.137  19.043  17.374  1.00 93.20           O
ATOM   1567  NE2 GLN A 115      10.331  19.548  17.338  1.00 93.20           N
ATOM   1568 1HE2 GLN A 115      11.157  19.650  16.782  1.00 93.20           H
ATOM   1569 2HE2 GLN A 115      10.368  19.717  18.323  1.00 93.20           H
ATOM   1570  HN  GLN A 115       9.759  16.385  13.921  1.00 93.20           H
ATOM   1571  N   THR A 116       5.910  16.256  15.788  1.00 93.69           N
ATOM   1572  CA  THR A 116       4.643  15.550  15.700  1.00 93.69           C
ATOM   1573  C   THR A 116       4.085  15.633  14.278  1.00 93.69           C
ATOM   1574  O   THR A 116       3.477  14.681  13.789  1.00 93.69           O
ATOM   1575  HA  THR A 116       4.822  14.496  15.912  1.00 93.69           H
ATOM   1576  CB  THR A 116       3.703  16.132  16.756  1.00 93.69           C
ATOM   1577  HB  THR A 116       3.390  17.141  16.486  1.00 93.69           H
ATOM   1578  OG1 THR A 116       4.436  16.022  17.973  1.00 93.69           O
ATOM   1579  HG1 THR A 116       4.029  16.609  18.673  1.00 93.69           H
ATOM   1580  CG2 THR A 116       2.467  15.260  16.986  1.00 93.69           C
ATOM   1581 1HG2 THR A 116       2.778  14.270  17.322  1.00 93.69           H
ATOM   1582 2HG2 THR A 116       1.909  15.168  16.054  1.00 93.69           H
ATOM   1583 3HG2 THR A 116       1.834  15.719  17.745  1.00 93.69           H
ATOM   1584  HN  THR A 116       5.924  17.020  16.434  1.00 93.69           H
ATOM   1585  N   PHE A 117       4.310  16.779  13.653  1.00 94.44           N
ATOM   1586  CA  PHE A 117       3.838  16.998  12.296  1.00 94.44           C
ATOM   1587  C   PHE A 117       4.314  15.882  11.364  1.00 94.44           C
ATOM   1588  O   PHE A 117       3.533  15.353  10.574  1.00 94.44           O
ATOM   1589  HA  PHE A 117       2.749  17.001  12.330  1.00 94.44           H
ATOM   1590  CB  PHE A 117       4.431  18.327  11.825  1.00 94.44           C
ATOM   1591 1HB  PHE A 117       4.045  19.129  12.455  1.00 94.44           H
ATOM   1592 2HB  PHE A 117       5.511  18.303  11.967  1.00 94.44           H
ATOM   1593  CG  PHE A 117       4.131  18.659  10.362  1.00 94.44           C
ATOM   1594  CD1 PHE A 117       5.104  18.525   9.421  1.00 94.44           C
ATOM   1595  HD1 PHE A 117       6.097  18.181   9.710  1.00 94.44           H
ATOM   1596  CD2 PHE A 117       2.891  19.088  10.002  1.00 94.44           C
ATOM   1597  HD2 PHE A 117       2.112  19.196  10.756  1.00 94.44           H
ATOM   1598  CE1 PHE A 117       4.825  18.832   8.063  1.00 94.44           C
ATOM   1599  HE1 PHE A 117       5.605  18.725   7.309  1.00 94.44           H
ATOM   1600  CE2 PHE A 117       2.613  19.396   8.644  1.00 94.44           C
ATOM   1601  HE2 PHE A 117       1.620  19.740   8.356  1.00 94.44           H
ATOM   1602  CZ  PHE A 117       3.586  19.261   7.703  1.00 94.44           C
ATOM   1603  HZ  PHE A 117       3.372  19.497   6.661  1.00 94.44           H
ATOM   1604  HN  PHE A 117       4.804  17.549  14.058  1.00 94.44           H
ATOM   1605  N   MET A 118       5.593  15.558  11.486  1.00 94.12           N
ATOM   1606  CA  MET A 118       6.190  14.539  10.639  1.00 94.12           C
ATOM   1607  C   MET A 118       5.563  13.169  10.904  1.00 94.12           C
ATOM   1608  O   MET A 118       5.406  12.366   9.985  1.00 94.12           O
ATOM   1609  HA  MET A 118       5.983  14.849   9.615  1.00 94.12           H
ATOM   1610  CB  MET A 118       7.695  14.471  10.907  1.00 94.12           C
ATOM   1611 1HB  MET A 118       8.115  15.477  10.902  1.00 94.12           H
ATOM   1612 2HB  MET A 118       7.874  14.056  11.898  1.00 94.12           H
ATOM   1613  CG  MET A 118       8.401  13.614   9.854  1.00 94.12           C
ATOM   1614 1HG  MET A 118       9.468  13.561  10.072  1.00 94.12           H
ATOM   1615 2HG  MET A 118       8.018  12.594   9.887  1.00 94.12           H
ATOM   1616  SD  MET A 118       8.145  14.308   8.230  1.00 94.12           S
ATOM   1617  CE  MET A 118       9.123  15.795   8.370  1.00 94.12           C
ATOM   1618 1HE  MET A 118       8.735  16.410   9.181  1.00 94.12           H
ATOM   1619 2HE  MET A 118      10.159  15.529   8.579  1.00 94.12           H
ATOM   1620 3HE  MET A 118       9.073  16.352   7.434  1.00 94.12           H
ATOM   1621  HN  MET A 118       6.216  15.977  12.146  1.00 94.12           H
ATOM   1622  N   CYS A 119       5.221  12.944  12.164  1.00 93.20           N
ATOM   1623  CA  CYS A 119       4.602  11.690  12.559  1.00 93.20           C
ATOM   1624  C   CYS A 119       3.266  11.561  11.824  1.00 93.20           C
ATOM   1625  O   CYS A 119       2.952  10.503  11.282  1.00 93.20           O
ATOM   1626  HA  CYS A 119       5.286  10.895  12.260  1.00 93.20           H
ATOM   1627  CB  CYS A 119       4.430  11.597  14.076  1.00 93.20           C
ATOM   1628 1HB  CYS A 119       5.407  11.570  14.560  1.00 93.20           H
ATOM   1629 2HB  CYS A 119       3.915  12.482  14.447  1.00 93.20           H
ATOM   1630  SG  CYS A 119       3.479  10.094  14.508  1.00 93.20           S
ATOM   1631  HN  CYS A 119       5.359  13.599  12.907  1.00 93.20           H
ATOM   1632  N   LYS A 120       2.516  12.653  11.831  1.00 94.34           N
ATOM   1633  CA  LYS A 120       1.220  12.674  11.174  1.00 94.34           C
ATOM   1634  C   LYS A 120       1.396  12.329   9.694  1.00 94.34           C
ATOM   1635  O   LYS A 120       0.709  11.453   9.171  1.00 94.34           O
ATOM   1636  HA  LYS A 120       0.606  11.902  11.638  1.00 94.34           H
ATOM   1637  CB  LYS A 120       0.520  14.013  11.414  1.00 94.34           C
ATOM   1638 1HB  LYS A 120       1.197  14.831  11.170  1.00 94.34           H
ATOM   1639 2HB  LYS A 120      -0.340  14.102  10.750  1.00 94.34           H
ATOM   1640  CG  LYS A 120       0.063  14.140  12.869  1.00 94.34           C
ATOM   1641 1HG  LYS A 120      -0.621  13.326  13.112  1.00 94.34           H
ATOM   1642 2HG  LYS A 120       0.922  14.044  13.533  1.00 94.34           H
ATOM   1643  CD  LYS A 120      -0.629  15.483  13.111  1.00 94.34           C
ATOM   1644 1HD  LYS A 120       0.084  16.295  12.965  1.00 94.34           H
ATOM   1645 2HD  LYS A 120      -1.426  15.623  12.381  1.00 94.34           H
ATOM   1646  CE  LYS A 120      -1.207  15.555  14.526  1.00 94.34           C
ATOM   1647 1HE  LYS A 120      -1.101  14.588  15.018  1.00 94.34           H
ATOM   1648 2HE  LYS A 120      -0.646  16.277  15.119  1.00 94.34           H
ATOM   1649  NZ  LYS A 120      -2.635  15.942  14.483  1.00 94.34           N
ATOM   1650 1HZ  LYS A 120      -3.010  15.955  15.425  1.00 94.34           H
ATOM   1651 2HZ  LYS A 120      -2.723  16.865  14.072  1.00 94.34           H
ATOM   1652 3HZ  LYS A 120      -3.150  15.272  13.923  1.00 94.34           H
ATOM   1653  HN  LYS A 120       2.780  13.510  12.273  1.00 94.34           H
ATOM   1654  N   VAL A 121       2.321  13.036   9.061  1.00 94.18           N
ATOM   1655  CA  VAL A 121       2.523  12.892   7.630  1.00 94.18           C
ATOM   1656  C   VAL A 121       2.926  11.450   7.318  1.00 94.18           C
ATOM   1657  O   VAL A 121       2.359  10.822   6.425  1.00 94.18           O
ATOM   1658  HA  VAL A 121       1.572  13.104   7.141  1.00 94.18           H
ATOM   1659  CB  VAL A 121       3.547  13.918   7.140  1.00 94.18           C
ATOM   1660  HB  VAL A 121       4.434  13.832   7.767  1.00 94.18           H
ATOM   1661  CG1 VAL A 121       3.962  13.632   5.695  1.00 94.18           C
ATOM   1662 1HG1 VAL A 121       4.407  12.639   5.636  1.00 94.18           H
ATOM   1663 2HG1 VAL A 121       3.086  13.677   5.049  1.00 94.18           H
ATOM   1664 3HG1 VAL A 121       4.690  14.376   5.373  1.00 94.18           H
ATOM   1665  CG2 VAL A 121       3.007  15.343   7.283  1.00 94.18           C
ATOM   1666 1HG2 VAL A 121       2.097  15.447   6.692  1.00 94.18           H
ATOM   1667 2HG2 VAL A 121       2.784  15.544   8.331  1.00 94.18           H
ATOM   1668 3HG2 VAL A 121       3.754  16.052   6.927  1.00 94.18           H
ATOM   1669  HN  VAL A 121       2.925  13.695   9.509  1.00 94.18           H
ATOM   1670  N   VAL A 122       3.904  10.966   8.071  1.00 92.76           N
ATOM   1671  CA  VAL A 122       4.556   9.712   7.736  1.00 92.76           C
ATOM   1672  C   VAL A 122       3.548   8.568   7.863  1.00 92.76           C
ATOM   1673  O   VAL A 122       3.518   7.666   7.027  1.00 92.76           O
ATOM   1674  HA  VAL A 122       4.882   9.778   6.698  1.00 92.76           H
ATOM   1675  CB  VAL A 122       5.795   9.516   8.611  1.00 92.76           C
ATOM   1676  HB  VAL A 122       5.511   9.716   9.644  1.00 92.76           H
ATOM   1677  CG1 VAL A 122       6.300   8.074   8.533  1.00 92.76           C
ATOM   1678 1HG1 VAL A 122       5.519   7.396   8.877  1.00 92.76           H
ATOM   1679 2HG1 VAL A 122       6.559   7.836   7.501  1.00 92.76           H
ATOM   1680 3HG1 VAL A 122       7.181   7.963   9.164  1.00 92.76           H
ATOM   1681  CG2 VAL A 122       6.898  10.505   8.228  1.00 92.76           C
ATOM   1682 1HG2 VAL A 122       7.179  10.351   7.186  1.00 92.76           H
ATOM   1683 2HG2 VAL A 122       6.535  11.524   8.360  1.00 92.76           H
ATOM   1684 3HG2 VAL A 122       7.768  10.344   8.866  1.00 92.76           H
ATOM   1685  HN  VAL A 122       4.249  11.415   8.894  1.00 92.76           H
ATOM   1686  N   ASN A 123       2.746   8.642   8.915  1.00 91.24           N
ATOM   1687  CA  ASN A 123       1.716   7.644   9.144  1.00 91.24           C
ATOM   1688  C   ASN A 123       0.692   7.704   8.008  1.00 91.24           C
ATOM   1689  O   ASN A 123       0.267   6.670   7.495  1.00 91.24           O
ATOM   1690  HA  ASN A 123       2.243   6.690   9.179  1.00 91.24           H
ATOM   1691  CB  ASN A 123       0.978   7.903  10.459  1.00 91.24           C
ATOM   1692 1HB  ASN A 123       0.943   8.975  10.655  1.00 91.24           H
ATOM   1693 2HB  ASN A 123      -0.053   7.561  10.375  1.00 91.24           H
ATOM   1694  CG  ASN A 123       1.666   7.189  11.624  1.00 91.24           C
ATOM   1695  OD1 ASN A 123       2.432   6.255  11.448  1.00 91.24           O
ATOM   1696  ND2 ASN A 123       1.352   7.678  12.820  1.00 91.24           N
ATOM   1697 1HD2 ASN A 123       0.717   8.447  12.894  1.00 91.24           H
ATOM   1698 2HD2 ASN A 123       1.751   7.277  13.644  1.00 91.24           H
ATOM   1699  HN  ASN A 123       2.792   9.367   9.603  1.00 91.24           H
ATOM   1700  N   SER A 124       0.327   8.926   7.648  1.00 92.90           N
ATOM   1701  CA  SER A 124      -0.769   9.135   6.717  1.00 92.90           C
ATOM   1702  C   SER A 124      -0.348   8.710   5.309  1.00 92.90           C
ATOM   1703  O   SER A 124      -1.147   8.150   4.561  1.00 92.90           O
ATOM   1704  HA  SER A 124      -1.581   8.505   7.080  1.00 92.90           H
ATOM   1705  CB  SER A 124      -1.220  10.597   6.717  1.00 92.90           C
ATOM   1706 1HB  SER A 124      -0.425  11.222   6.309  1.00 92.90           H
ATOM   1707 2HB  SER A 124      -2.083  10.711   6.061  1.00 92.90           H
ATOM   1708  OG  SER A 124      -1.556  11.052   8.025  1.00 92.90           O
ATOM   1709  HG  SER A 124      -0.913  11.761   8.317  1.00 92.90           H
ATOM   1710  HN  SER A 124       0.764   9.761   7.981  1.00 92.90           H
ATOM   1711  N   MET A 125       0.907   8.993   4.991  1.00 92.87           N
ATOM   1712  CA  MET A 125       1.411   8.755   3.649  1.00 92.87           C
ATOM   1713  C   MET A 125       1.329   7.270   3.288  1.00 92.87           C
ATOM   1714  O   MET A 125       0.999   6.920   2.156  1.00 92.87           O
ATOM   1715  HA  MET A 125       0.766   9.332   2.986  1.00 92.87           H
ATOM   1716  CB  MET A 125       2.864   9.223   3.558  1.00 92.87           C
ATOM   1717 1HB  MET A 125       3.416   8.881   4.433  1.00 92.87           H
ATOM   1718 2HB  MET A 125       3.341   8.775   2.686  1.00 92.87           H
ATOM   1719  CG  MET A 125       2.944  10.748   3.462  1.00 92.87           C
ATOM   1720 1HG  MET A 125       2.337  11.202   4.246  1.00 92.87           H
ATOM   1721 2HG  MET A 125       3.970  11.078   3.623  1.00 92.87           H
ATOM   1722  SD  MET A 125       2.374  11.290   1.860  1.00 92.87           S
ATOM   1723  CE  MET A 125       1.315  12.642   2.348  1.00 92.87           C
ATOM   1724 1HE  MET A 125       0.523  12.267   2.997  1.00 92.87           H
ATOM   1725 2HE  MET A 125       1.902  13.387   2.885  1.00 92.87           H
ATOM   1726 3HE  MET A 125       0.874  13.097   1.461  1.00 92.87           H
ATOM   1727  HN  MET A 125       1.573   9.377   5.630  1.00 92.87           H
ATOM   1728  N   TYR A 126       1.636   6.437   4.272  1.00 86.99           N
ATOM   1729  CA  TYR A 126       1.592   4.998   4.075  1.00 86.99           C
ATOM   1730  C   TYR A 126       0.182   4.539   3.700  1.00 86.99           C
ATOM   1731  O   TYR A 126       0.007   3.766   2.759  1.00 86.99           O
ATOM   1732  HA  TYR A 126       2.276   4.749   3.263  1.00 86.99           H
ATOM   1733  CB  TYR A 126       1.977   4.377   5.419  1.00 86.99           C
ATOM   1734 1HB  TYR A 126       3.034   4.565   5.605  1.00 86.99           H
ATOM   1735 2HB  TYR A 126       1.420   4.877   6.212  1.00 86.99           H
ATOM   1736  CG  TYR A 126       1.719   2.871   5.506  1.00 86.99           C
ATOM   1737  CD1 TYR A 126       0.967   2.359   6.543  1.00 86.99           C
ATOM   1738  HD1 TYR A 126       0.558   3.026   7.301  1.00 86.99           H
ATOM   1739  CD2 TYR A 126       2.238   2.026   4.546  1.00 86.99           C
ATOM   1740  HD2 TYR A 126       2.831   2.431   3.726  1.00 86.99           H
ATOM   1741  CE1 TYR A 126       0.725   0.942   6.624  1.00 86.99           C
ATOM   1742  HE1 TYR A 126       0.133   0.523   7.439  1.00 86.99           H
ATOM   1743  CE2 TYR A 126       1.995   0.609   4.627  1.00 86.99           C
ATOM   1744  HE2 TYR A 126       2.399  -0.069   3.876  1.00 86.99           H
ATOM   1745  CZ  TYR A 126       1.250   0.137   5.662  1.00 86.99           C
ATOM   1746  OH  TYR A 126       1.021  -1.201   5.739  1.00 86.99           O
ATOM   1747  HH  TYR A 126       0.325  -1.390   6.433  1.00 86.99           H
ATOM   1748  HN  TYR A 126       1.910   6.731   5.188  1.00 86.99           H
ATOM   1749  N   LYS A 127      -0.788   5.034   4.455  1.00 88.12           N
ATOM   1750  CA  LYS A 127      -2.168   4.617   4.269  1.00 88.12           C
ATOM   1751  C   LYS A 127      -2.671   5.124   2.915  1.00 88.12           C
ATOM   1752  O   LYS A 127      -3.438   4.441   2.239  1.00 88.12           O
ATOM   1753  HA  LYS A 127      -2.181   3.528   4.256  1.00 88.12           H
ATOM   1754  CB  LYS A 127      -3.027   5.067   5.452  1.00 88.12           C
ATOM   1755 1HB  LYS A 127      -2.876   6.131   5.633  1.00 88.12           H
ATOM   1756 2HB  LYS A 127      -4.082   4.933   5.212  1.00 88.12           H
ATOM   1757  CG  LYS A 127      -2.680   4.275   6.714  1.00 88.12           C
ATOM   1758 1HG  LYS A 127      -1.617   4.377   6.931  1.00 88.12           H
ATOM   1759 2HG  LYS A 127      -3.220   4.688   7.566  1.00 88.12           H
ATOM   1760  CD  LYS A 127      -3.033   2.796   6.547  1.00 88.12           C
ATOM   1761 1HD  LYS A 127      -4.078   2.699   6.253  1.00 88.12           H
ATOM   1762 2HD  LYS A 127      -2.434   2.364   5.746  1.00 88.12           H
ATOM   1763  CE  LYS A 127      -2.789   2.024   7.846  1.00 88.12           C
ATOM   1764 1HE  LYS A 127      -1.773   2.204   8.197  1.00 88.12           H
ATOM   1765 2HE  LYS A 127      -3.463   2.386   8.623  1.00 88.12           H
ATOM   1766  NZ  LYS A 127      -2.998   0.575   7.635  1.00 88.12           N
ATOM   1767 1HZ  LYS A 127      -2.868   0.083   8.512  1.00 88.12           H
ATOM   1768 2HZ  LYS A 127      -3.940   0.415   7.294  1.00 88.12           H
ATOM   1769 3HZ  LYS A 127      -2.330   0.233   6.953  1.00 88.12           H
ATOM   1770  HN  LYS A 127      -0.643   5.706   5.181  1.00 88.12           H
ATOM   1771  N   MET A 128      -2.218   6.318   2.561  1.00 91.52           N
ATOM   1772  CA  MET A 128      -2.605   6.920   1.296  1.00 91.52           C
ATOM   1773  C   MET A 128      -2.123   6.073   0.116  1.00 91.52           C
ATOM   1774  O   MET A 128      -2.874   5.833  -0.828  1.00 91.52           O
ATOM   1775  HA  MET A 128      -3.694   6.952   1.308  1.00 91.52           H
ATOM   1776  CB  MET A 128      -2.008   8.324   1.195  1.00 91.52           C
ATOM   1777 1HB  MET A 128      -2.268   8.899   2.084  1.00 91.52           H
ATOM   1778 2HB  MET A 128      -0.920   8.260   1.165  1.00 91.52           H
ATOM   1779  CG  MET A 128      -2.516   9.048  -0.054  1.00 91.52           C
ATOM   1780 1HG  MET A 128      -2.306   8.450  -0.941  1.00 91.52           H
ATOM   1781 2HG  MET A 128      -3.598   9.168   0.001  1.00 91.52           H
ATOM   1782  SD  MET A 128      -1.731  10.645  -0.196  1.00 91.52           S
ATOM   1783  CE  MET A 128      -0.047  10.137  -0.498  1.00 91.52           C
ATOM   1784 1HE  MET A 128       0.310   9.542   0.342  1.00 91.52           H
ATOM   1785 2HE  MET A 128      -0.005   9.541  -1.410  1.00 91.52           H
ATOM   1786 3HE  MET A 128       0.584  11.019  -0.612  1.00 91.52           H
ATOM   1787  HN  MET A 128      -1.599   6.870   3.120  1.00 91.52           H
ATOM   1788  N   ASN A 129      -0.873   5.645   0.208  1.00 90.62           N
ATOM   1789  CA  ASN A 129      -0.302   4.779  -0.809  1.00 90.62           C
ATOM   1790  C   ASN A 129      -1.097   3.473  -0.866  1.00 90.62           C
ATOM   1791  O   ASN A 129      -1.460   3.010  -1.946  1.00 90.62           O
ATOM   1792  HA  ASN A 129      -0.366   5.346  -1.738  1.00 90.62           H
ATOM   1793  CB  ASN A 129       1.153   4.433  -0.485  1.00 90.62           C
ATOM   1794 1HB  ASN A 129       1.776   5.320  -0.601  1.00 90.62           H
ATOM   1795 2HB  ASN A 129       1.233   4.121   0.556  1.00 90.62           H
ATOM   1796  CG  ASN A 129       1.668   3.318  -1.398  1.00 90.62           C
ATOM   1797  OD1 ASN A 129       1.588   2.141  -1.089  1.00 90.62           O
ATOM   1798  ND2 ASN A 129       2.200   3.754  -2.536  1.00 90.62           N
ATOM   1799 1HD2 ASN A 129       2.235   4.734  -2.729  1.00 90.62           H
ATOM   1800 2HD2 ASN A 129       2.565   3.101  -3.200  1.00 90.62           H
ATOM   1801  HN  ASN A 129      -0.255   5.879   0.959  1.00 90.62           H
ATOM   1802  N   PHE A 130      -1.344   2.916   0.311  1.00 84.81           N
ATOM   1803  CA  PHE A 130      -1.986   1.616   0.403  1.00 84.81           C
ATOM   1804  C   PHE A 130      -3.316   1.606  -0.352  1.00 84.81           C
ATOM   1805  O   PHE A 130      -3.548   0.742  -1.196  1.00 84.81           O
ATOM   1806  HA  PHE A 130      -1.309   0.889  -0.046  1.00 84.81           H
ATOM   1807  CB  PHE A 130      -2.253   1.353   1.887  1.00 84.81           C
ATOM   1808 1HB  PHE A 130      -1.310   1.409   2.431  1.00 84.81           H
ATOM   1809 2HB  PHE A 130      -2.892   2.146   2.276  1.00 84.81           H
ATOM   1810  CG  PHE A 130      -2.910   0.002   2.171  1.00 84.81           C
ATOM   1811  CD1 PHE A 130      -4.144  -0.048   2.741  1.00 84.81           C
ATOM   1812  HD1 PHE A 130      -4.665   0.876   2.995  1.00 84.81           H
ATOM   1813  CD2 PHE A 130      -2.261  -1.151   1.854  1.00 84.81           C
ATOM   1814  HD2 PHE A 130      -1.272  -1.111   1.398  1.00 84.81           H
ATOM   1815  CE1 PHE A 130      -4.755  -1.303   3.005  1.00 84.81           C
ATOM   1816  HE1 PHE A 130      -5.744  -1.342   3.461  1.00 84.81           H
ATOM   1817  CE2 PHE A 130      -2.872  -2.405   2.118  1.00 84.81           C
ATOM   1818  HE2 PHE A 130      -2.351  -3.329   1.864  1.00 84.81           H
ATOM   1819  CZ  PHE A 130      -4.105  -2.455   2.688  1.00 84.81           C
ATOM   1820  HZ  PHE A 130      -4.574  -3.418   2.890  1.00 84.81           H
ATOM   1821  HN  PHE A 130      -1.114   3.337   1.188  1.00 84.81           H
ATOM   1822  N   TYR A 131      -4.155   2.576  -0.021  1.00 86.60           N
ATOM   1823  CA  TYR A 131      -5.478   2.658  -0.618  1.00 86.60           C
ATOM   1824  C   TYR A 131      -5.387   2.994  -2.108  1.00 86.60           C
ATOM   1825  O   TYR A 131      -6.067   2.380  -2.928  1.00 86.60           O
ATOM   1826  HA  TYR A 131      -5.960   1.688  -0.500  1.00 86.60           H
ATOM   1827  CB  TYR A 131      -6.197   3.797   0.107  1.00 86.60           C
ATOM   1828 1HB  TYR A 131      -5.542   4.668   0.134  1.00 86.60           H
ATOM   1829 2HB  TYR A 131      -7.079   4.080  -0.468  1.00 86.60           H
ATOM   1830  CG  TYR A 131      -6.626   3.455   1.535  1.00 86.60           C
ATOM   1831  CD1 TYR A 131      -7.382   2.326   1.776  1.00 86.60           C
ATOM   1832  HD1 TYR A 131      -7.674   1.679   0.949  1.00 86.60           H
ATOM   1833  CD2 TYR A 131      -6.256   4.274   2.582  1.00 86.60           C
ATOM   1834  HD2 TYR A 131      -5.658   5.166   2.391  1.00 86.60           H
ATOM   1835  CE1 TYR A 131      -7.786   2.003   3.120  1.00 86.60           C
ATOM   1836  HE1 TYR A 131      -8.383   1.115   3.325  1.00 86.60           H
ATOM   1837  CE2 TYR A 131      -6.659   3.951   3.926  1.00 86.60           C
ATOM   1838  HE2 TYR A 131      -6.374   4.590   4.762  1.00 86.60           H
ATOM   1839  CZ  TYR A 131      -7.404   2.832   4.129  1.00 86.60           C
ATOM   1840  OH  TYR A 131      -7.785   2.527   5.398  1.00 86.60           O
ATOM   1841  HH  TYR A 131      -7.576   3.290   6.010  1.00 86.60           H
ATOM   1842  HN  TYR A 131      -3.945   3.296   0.641  1.00 86.60           H
ATOM   1843  N   SER A 132      -4.540   3.967  -2.412  1.00 88.49           N
ATOM   1844  CA  SER A 132      -4.461   4.494  -3.764  1.00 88.49           C
ATOM   1845  C   SER A 132      -3.993   3.400  -4.726  1.00 88.49           C
ATOM   1846  O   SER A 132      -4.565   3.229  -5.801  1.00 88.49           O
ATOM   1847  HA  SER A 132      -5.475   4.812  -4.009  1.00 88.49           H
ATOM   1848  CB  SER A 132      -3.520   5.698  -3.831  1.00 88.49           C
ATOM   1849 1HB  SER A 132      -3.474   6.066  -4.856  1.00 88.49           H
ATOM   1850 2HB  SER A 132      -3.921   6.507  -3.220  1.00 88.49           H
ATOM   1851  OG  SER A 132      -2.206   5.374  -3.384  1.00 88.49           O
ATOM   1852  HG  SER A 132      -2.000   5.868  -2.539  1.00 88.49           H
ATOM   1853  HN  SER A 132      -3.918   4.392  -1.755  1.00 88.49           H
ATOM   1854  N   CYS A 133      -2.959   2.689  -4.304  1.00 82.45           N
ATOM   1855  CA  CYS A 133      -2.379   1.646  -5.133  1.00 82.45           C
ATOM   1856  C   CYS A 133      -3.451   0.583  -5.387  1.00 82.45           C
ATOM   1857  O   CYS A 133      -3.627   0.131  -6.517  1.00 82.45           O
ATOM   1858  HA  CYS A 133      -2.076   2.120  -6.067  1.00 82.45           H
ATOM   1859  CB  CYS A 133      -1.123   1.049  -4.496  1.00 82.45           C
ATOM   1860 1HB  CYS A 133      -1.318   0.799  -3.454  1.00 82.45           H
ATOM   1861 2HB  CYS A 133      -0.855   0.121  -5.002  1.00 82.45           H
ATOM   1862  SG  CYS A 133       0.261   2.241  -4.605  1.00 82.45           S
ATOM   1863  HG  CYS A 133      -0.149   3.020  -3.608  1.00 82.45           H
ATOM   1864  HN  CYS A 133      -2.518   2.815  -3.415  1.00 82.45           H
ATOM   1865  N   VAL A 134      -4.139   0.215  -4.316  1.00 80.94           N
ATOM   1866  CA  VAL A 134      -5.186  -0.788  -4.408  1.00 80.94           C
ATOM   1867  C   VAL A 134      -6.187  -0.378  -5.490  1.00 80.94           C
ATOM   1868  O   VAL A 134      -6.544  -1.183  -6.348  1.00 80.94           O
ATOM   1869  HA  VAL A 134      -4.716  -1.727  -4.703  1.00 80.94           H
ATOM   1870  CB  VAL A 134      -5.836  -0.993  -3.038  1.00 80.94           C
ATOM   1871  HB  VAL A 134      -5.685  -0.084  -2.456  1.00 80.94           H
ATOM   1872  CG1 VAL A 134      -7.343  -1.218  -3.175  1.00 80.94           C
ATOM   1873 1HG1 VAL A 134      -7.798  -0.350  -3.652  1.00 80.94           H
ATOM   1874 2HG1 VAL A 134      -7.524  -2.104  -3.784  1.00 80.94           H
ATOM   1875 3HG1 VAL A 134      -7.780  -1.360  -2.187  1.00 80.94           H
ATOM   1876  CG2 VAL A 134      -5.175  -2.149  -2.284  1.00 80.94           C
ATOM   1877 1HG2 VAL A 134      -5.281  -3.067  -2.862  1.00 80.94           H
ATOM   1878 2HG2 VAL A 134      -4.117  -1.930  -2.140  1.00 80.94           H
ATOM   1879 3HG2 VAL A 134      -5.657  -2.272  -1.314  1.00 80.94           H
ATOM   1880  HN  VAL A 134      -3.991   0.589  -3.401  1.00 80.94           H
ATOM   1881  N   LEU A 135      -6.611   0.875  -5.414  1.00 84.44           N
ATOM   1882  CA  LEU A 135      -7.678   1.358  -6.273  1.00 84.44           C
ATOM   1883  C   LEU A 135      -7.173   1.429  -7.716  1.00 84.44           C
ATOM   1884  O   LEU A 135      -7.925   1.170  -8.654  1.00 84.44           O
ATOM   1885  HA  LEU A 135      -8.489   0.630  -6.227  1.00 84.44           H
ATOM   1886  CB  LEU A 135      -8.230   2.685  -5.749  1.00 84.44           C
ATOM   1887 1HB  LEU A 135      -7.397   3.375  -5.618  1.00 84.44           H
ATOM   1888 2HB  LEU A 135      -8.881   3.112  -6.512  1.00 84.44           H
ATOM   1889  CG  LEU A 135      -9.010   2.614  -4.434  1.00 84.44           C
ATOM   1890  HG  LEU A 135      -8.411   2.060  -3.711  1.00 84.44           H
ATOM   1891  CD1 LEU A 135      -9.237   4.013  -3.856  1.00 84.44           C
ATOM   1892 1HD1 LEU A 135      -8.275   4.488  -3.667  1.00 84.44           H
ATOM   1893 2HD1 LEU A 135      -9.805   4.612  -4.568  1.00 84.44           H
ATOM   1894 3HD1 LEU A 135      -9.794   3.933  -2.922  1.00 84.44           H
ATOM   1895  CD2 LEU A 135     -10.322   1.849  -4.616  1.00 84.44           C
ATOM   1896 1HD2 LEU A 135     -10.937   2.353  -5.360  1.00 84.44           H
ATOM   1897 2HD2 LEU A 135     -10.107   0.833  -4.949  1.00 84.44           H
ATOM   1898 3HD2 LEU A 135     -10.856   1.813  -3.666  1.00 84.44           H
ATOM   1899  HN  LEU A 135      -6.238   1.554  -4.781  1.00 84.44           H
ATOM   1900  N   LEU A 136      -5.902   1.781  -7.847  1.00 86.60           N
ATOM   1901  CA  LEU A 136      -5.300   1.934  -9.161  1.00 86.60           C
ATOM   1902  C   LEU A 136      -5.209   0.564  -9.837  1.00 86.60           C
ATOM   1903  O   LEU A 136      -5.524   0.430 -11.019  1.00 86.60           O
ATOM   1904  HA  LEU A 136      -5.961   2.567  -9.752  1.00 86.60           H
ATOM   1905  CB  LEU A 136      -3.956   2.657  -9.053  1.00 86.60           C
ATOM   1906 1HB  LEU A 136      -3.388   2.207  -8.240  1.00 86.60           H
ATOM   1907 2HB  LEU A 136      -3.396   2.478  -9.971  1.00 86.60           H
ATOM   1908  CG  LEU A 136      -4.024   4.167  -8.817  1.00 86.60           C
ATOM   1909  HG  LEU A 136      -4.727   4.354  -8.005  1.00 86.60           H
ATOM   1910  CD1 LEU A 136      -2.666   4.714  -8.373  1.00 86.60           C
ATOM   1911 1HD1 LEU A 136      -2.364   4.228  -7.446  1.00 86.60           H
ATOM   1912 2HD1 LEU A 136      -1.924   4.515  -9.147  1.00 86.60           H
ATOM   1913 3HD1 LEU A 136      -2.743   5.789  -8.212  1.00 86.60           H
ATOM   1914  CD2 LEU A 136      -4.559   4.893 -10.053  1.00 86.60           C
ATOM   1915 1HD2 LEU A 136      -3.900   4.701 -10.900  1.00 86.60           H
ATOM   1916 2HD2 LEU A 136      -5.560   4.529 -10.283  1.00 86.60           H
ATOM   1917 3HD2 LEU A 136      -4.597   5.964  -9.857  1.00 86.60           H
ATOM   1918  HN  LEU A 136      -5.289   1.962  -7.078  1.00 86.60           H
ATOM   1919  N   ILE A 137      -4.777  -0.417  -9.059  1.00 78.70           N
ATOM   1920  CA  ILE A 137      -4.624  -1.768  -9.573  1.00 78.70           C
ATOM   1921  C   ILE A 137      -5.983  -2.284 -10.050  1.00 78.70           C
ATOM   1922  O   ILE A 137      -6.071  -2.946 -11.083  1.00 78.70           O
ATOM   1923  HA  ILE A 137      -3.954  -1.716 -10.431  1.00 78.70           H
ATOM   1924  CB  ILE A 137      -3.956  -2.665  -8.529  1.00 78.70           C
ATOM   1925  HB  ILE A 137      -4.436  -2.486  -7.567  1.00 78.70           H
ATOM   1926  CG1 ILE A 137      -2.476  -2.313  -8.369  1.00 78.70           C
ATOM   1927 1HG1 ILE A 137      -1.924  -2.637  -9.251  1.00 78.70           H
ATOM   1928 2HG1 ILE A 137      -2.362  -1.231  -8.301  1.00 78.70           H
ATOM   1929  CG2 ILE A 137      -4.160  -4.144  -8.867  1.00 78.70           C
ATOM   1930 1HG2 ILE A 137      -5.227  -4.368  -8.890  1.00 78.70           H
ATOM   1931 2HG2 ILE A 137      -3.723  -4.357  -9.843  1.00 78.70           H
ATOM   1932 3HG2 ILE A 137      -3.676  -4.760  -8.109  1.00 78.70           H
ATOM   1933  CD1 ILE A 137      -1.888  -2.973  -7.121  1.00 78.70           C
ATOM   1934 1HD1 ILE A 137      -2.427  -2.628  -6.238  1.00 78.70           H
ATOM   1935 2HD1 ILE A 137      -1.982  -4.056  -7.204  1.00 78.70           H
ATOM   1936 3HD1 ILE A 137      -0.835  -2.706  -7.031  1.00 78.70           H
ATOM   1937  HN  ILE A 137      -4.535  -0.302  -8.096  1.00 78.70           H
ATOM   1938  N   MET A 138      -7.008  -1.963  -9.275  1.00 78.52           N
ATOM   1939  CA  MET A 138      -8.365  -2.333  -9.637  1.00 78.52           C
ATOM   1940  C   MET A 138      -8.755  -1.734 -10.989  1.00 78.52           C
ATOM   1941  O   MET A 138      -9.287  -2.431 -11.851  1.00 78.52           O
ATOM   1942  HA  MET A 138      -8.365  -3.421  -9.701  1.00 78.52           H
ATOM   1943  CB  MET A 138      -9.334  -1.839  -8.561  1.00 78.52           C
ATOM   1944 1HB  MET A 138      -9.075  -2.286  -7.601  1.00 78.52           H
ATOM   1945 2HB  MET A 138      -9.237  -0.760  -8.446  1.00 78.52           H
ATOM   1946  CG  MET A 138     -10.779  -2.191  -8.920  1.00 78.52           C
ATOM   1947 1HG  MET A 138     -11.042  -1.747  -9.880  1.00 78.52           H
ATOM   1948 2HG  MET A 138     -10.883  -3.271  -9.029  1.00 78.52           H
ATOM   1949  SD  MET A 138     -11.886  -1.598  -7.651  1.00 78.52           S
ATOM   1950  CE  MET A 138     -11.863   0.150  -8.013  1.00 78.52           C
ATOM   1951 1HE  MET A 138     -10.844   0.526  -7.923  1.00 78.52           H
ATOM   1952 2HE  MET A 138     -12.224   0.316  -9.028  1.00 78.52           H
ATOM   1953 3HE  MET A 138     -12.508   0.675  -7.308  1.00 78.52           H
ATOM   1954  HN  MET A 138      -6.923  -1.459  -8.415  1.00 78.52           H
ATOM   1955  N   CYS A 139      -8.475  -0.446 -11.133  1.00 82.76           N
ATOM   1956  CA  CYS A 139      -8.869   0.276 -12.330  1.00 82.76           C
ATOM   1957  C   CYS A 139      -8.106  -0.313 -13.519  1.00 82.76           C
ATOM   1958  O   CYS A 139      -8.663  -0.462 -14.606  1.00 82.76           O
ATOM   1959  HA  CYS A 139      -9.942   0.128 -12.447  1.00 82.76           H
ATOM   1960  CB  CYS A 139      -8.629   1.780 -12.188  1.00 82.76           C
ATOM   1961 1HB  CYS A 139      -7.607   1.965 -11.859  1.00 82.76           H
ATOM   1962 2HB  CYS A 139      -8.746   2.269 -13.155  1.00 82.76           H
ATOM   1963  SG  CYS A 139      -9.810   2.491 -10.984  1.00 82.76           S
ATOM   1964  HG  CYS A 139      -9.166   2.077  -9.896  1.00 82.76           H
ATOM   1965  HN  CYS A 139      -7.990   0.100 -10.450  1.00 82.76           H
ATOM   1966  N   ILE A 140      -6.844  -0.632 -13.272  1.00 79.63           N
ATOM   1967  CA  ILE A 140      -6.000  -1.202 -14.308  1.00 79.63           C
ATOM   1968  C   ILE A 140      -6.630  -2.501 -14.816  1.00 79.63           C
ATOM   1969  O   ILE A 140      -6.628  -2.768 -16.017  1.00 79.63           O
ATOM   1970  HA  ILE A 140      -5.967  -0.489 -15.132  1.00 79.63           H
ATOM   1971  CB  ILE A 140      -4.567  -1.372 -13.799  1.00 79.63           C
ATOM   1972  HB  ILE A 140      -4.609  -1.817 -12.805  1.00 79.63           H
ATOM   1973  CG1 ILE A 140      -3.871  -0.017 -13.659  1.00 79.63           C
ATOM   1974 1HG1 ILE A 140      -3.641   0.382 -14.647  1.00 79.63           H
ATOM   1975 2HG1 ILE A 140      -4.544   0.694 -13.178  1.00 79.63           H
ATOM   1976  CG2 ILE A 140      -3.778  -2.332 -14.691  1.00 79.63           C
ATOM   1977 1HG2 ILE A 140      -4.265  -3.307 -14.696  1.00 79.63           H
ATOM   1978 2HG2 ILE A 140      -3.744  -1.938 -15.707  1.00 79.63           H
ATOM   1979 3HG2 ILE A 140      -2.764  -2.434 -14.307  1.00 79.63           H
ATOM   1980  CD1 ILE A 140      -2.584  -0.143 -12.841  1.00 79.63           C
ATOM   1981 1HD1 ILE A 140      -2.822  -0.519 -11.845  1.00 79.63           H
ATOM   1982 2HD1 ILE A 140      -1.905  -0.836 -13.337  1.00 79.63           H
ATOM   1983 3HD1 ILE A 140      -2.110   0.834 -12.756  1.00 79.63           H
ATOM   1984  HN  ILE A 140      -6.399  -0.507 -12.385  1.00 79.63           H
ATOM   1985  N   SER A 141      -7.154  -3.274 -13.876  1.00 74.95           N
ATOM   1986  CA  SER A 141      -7.718  -4.572 -14.204  1.00 74.95           C
ATOM   1987  C   SER A 141      -8.957  -4.398 -15.084  1.00 74.95           C
ATOM   1988  O   SER A 141      -9.153  -5.144 -16.042  1.00 74.95           O
ATOM   1989  HA  SER A 141      -6.934  -5.099 -14.748  1.00 74.95           H
ATOM   1990  CB  SER A 141      -8.073  -5.354 -12.938  1.00 74.95           C
ATOM   1991 1HB  SER A 141      -8.827  -4.807 -12.373  1.00 74.95           H
ATOM   1992 2HB  SER A 141      -8.514  -6.312 -13.214  1.00 74.95           H
ATOM   1993  OG  SER A 141      -6.933  -5.579 -12.112  1.00 74.95           O
ATOM   1994  HG  SER A 141      -6.807  -4.809 -11.487  1.00 74.95           H
ATOM   1995  HN  SER A 141      -7.197  -3.027 -12.908  1.00 74.95           H
ATOM   1996  N   VAL A 142      -9.762  -3.407 -14.729  1.00 76.18           N
ATOM   1997  CA  VAL A 142     -10.969  -3.115 -15.483  1.00 76.18           C
ATOM   1998  C   VAL A 142     -10.587  -2.674 -16.897  1.00 76.18           C
ATOM   1999  O   VAL A 142     -11.195  -3.111 -17.873  1.00 76.18           O
ATOM   2000  HA  VAL A 142     -11.547  -4.037 -15.547  1.00 76.18           H
ATOM   2001  CB  VAL A 142     -11.812  -2.077 -14.740  1.00 76.18           C
ATOM   2002  HB  VAL A 142     -11.190  -1.198 -14.571  1.00 76.18           H
ATOM   2003  CG1 VAL A 142     -13.016  -1.646 -15.580  1.00 76.18           C
ATOM   2004 1HG1 VAL A 142     -12.668  -1.209 -16.516  1.00 76.18           H
ATOM   2005 2HG1 VAL A 142     -13.639  -2.514 -15.794  1.00 76.18           H
ATOM   2006 3HG1 VAL A 142     -13.599  -0.908 -15.028  1.00 76.18           H
ATOM   2007  CG2 VAL A 142     -12.257  -2.607 -13.375  1.00 76.18           C
ATOM   2008 1HG2 VAL A 142     -12.854  -3.509 -13.513  1.00 76.18           H
ATOM   2009 2HG2 VAL A 142     -11.380  -2.841 -12.773  1.00 76.18           H
ATOM   2010 3HG2 VAL A 142     -12.855  -1.850 -12.869  1.00 76.18           H
ATOM   2011  HN  VAL A 142      -9.600  -2.810 -13.943  1.00 76.18           H
ATOM   2012  N   ASP A 143      -9.582  -1.813 -16.963  1.00 78.46           N
ATOM   2013  CA  ASP A 143      -9.172  -1.236 -18.232  1.00 78.46           C
ATOM   2014  C   ASP A 143      -8.686  -2.351 -19.161  1.00 78.46           C
ATOM   2015  O   ASP A 143      -8.975  -2.338 -20.357  1.00 78.46           O
ATOM   2016  HA  ASP A 143     -10.058  -0.730 -18.616  1.00 78.46           H
ATOM   2017  CB  ASP A 143      -8.022  -0.245 -18.042  1.00 78.46           C
ATOM   2018 1HB  ASP A 143      -8.271   0.458 -17.246  1.00 78.46           H
ATOM   2019 2HB  ASP A 143      -7.126  -0.779 -17.726  1.00 78.46           H
ATOM   2020  CG  ASP A 143      -7.738   0.520 -19.335  1.00 78.46           C
ATOM   2021  OD1 ASP A 143      -8.726   0.942 -19.974  1.00 78.46           O
ATOM   2022  OD2 ASP A 143      -6.539   0.666 -19.657  1.00 78.46           O
ATOM   2023  HN  ASP A 143      -9.052  -1.510 -16.171  1.00 78.46           H
ATOM   2024  N   ARG A 144      -7.957  -3.290 -18.575  1.00 73.45           N
ATOM   2025  CA  ARG A 144      -7.431  -4.411 -19.335  1.00 73.45           C
ATOM   2026  C   ARG A 144      -8.576  -5.233 -19.930  1.00 73.45           C
ATOM   2027  O   ARG A 144      -8.523  -5.626 -21.094  1.00 73.45           O
ATOM   2028  HA  ARG A 144      -6.825  -3.957 -20.119  1.00 73.45           H
ATOM   2029  CB  ARG A 144      -6.567  -5.316 -18.454  1.00 73.45           C
ATOM   2030 1HB  ARG A 144      -7.021  -5.410 -17.467  1.00 73.45           H
ATOM   2031 2HB  ARG A 144      -6.528  -6.317 -18.883  1.00 73.45           H
ATOM   2032  CG  ARG A 144      -5.149  -4.758 -18.318  1.00 73.45           C
ATOM   2033 1HG  ARG A 144      -4.712  -4.623 -19.307  1.00 73.45           H
ATOM   2034 2HG  ARG A 144      -5.185  -3.775 -17.849  1.00 73.45           H
ATOM   2035  CD  ARG A 144      -4.269  -5.694 -17.487  1.00 73.45           C
ATOM   2036 1HD  ARG A 144      -4.592  -5.682 -16.446  1.00 73.45           H
ATOM   2037 2HD  ARG A 144      -4.377  -6.718 -17.843  1.00 73.45           H
ATOM   2038  NE  ARG A 144      -2.853  -5.273 -17.582  1.00 73.45           N
ATOM   2039  HE  ARG A 144      -2.645  -4.440 -18.095  1.00 73.45           H
ATOM   2040  CZ  ARG A 144      -1.833  -5.937 -17.022  1.00 73.45           C
ATOM   2041  NH1 ARG A 144      -2.054  -7.058 -16.322  1.00 73.45           N
ATOM   2042 1HH1 ARG A 144      -2.986  -7.405 -16.215  1.00 73.45           H
ATOM   2043 2HH1 ARG A 144      -1.287  -7.548 -15.908  1.00 73.45           H
ATOM   2044  NH2 ARG A 144      -0.589  -5.463 -17.172  1.00 73.45           N
ATOM   2045 1HH2 ARG A 144       0.184  -5.947 -16.761  1.00 73.45           H
ATOM   2046 2HH2 ARG A 144      -0.432  -4.625 -17.695  1.00 73.45           H
ATOM   2047  HN  ARG A 144      -7.725  -3.292 -17.603  1.00 73.45           H
ATOM   2048  N   TYR A 145      -9.585  -5.467 -19.104  1.00 72.52           N
ATOM   2049  CA  TYR A 145     -10.752  -6.215 -19.542  1.00 72.52           C
ATOM   2050  C   TYR A 145     -11.394  -5.561 -20.767  1.00 72.52           C
ATOM   2051  O   TYR A 145     -11.656  -6.229 -21.766  1.00 72.52           O
ATOM   2052  HA  TYR A 145     -10.428  -7.222 -19.805  1.00 72.52           H
ATOM   2053  CB  TYR A 145     -11.743  -6.170 -18.376  1.00 72.52           C
ATOM   2054 1HB  TYR A 145     -11.377  -6.814 -17.577  1.00 72.52           H
ATOM   2055 2HB  TYR A 145     -11.775  -5.156 -17.979  1.00 72.52           H
ATOM   2056  CG  TYR A 145     -13.162  -6.601 -18.750  1.00 72.52           C
ATOM   2057  CD1 TYR A 145     -14.181  -5.670 -18.780  1.00 72.52           C
ATOM   2058  HD1 TYR A 145     -13.974  -4.628 -18.538  1.00 72.52           H
ATOM   2059  CD2 TYR A 145     -13.424  -7.921 -19.056  1.00 72.52           C
ATOM   2060  HD2 TYR A 145     -12.620  -8.657 -19.032  1.00 72.52           H
ATOM   2061  CE1 TYR A 145     -15.517  -6.076 -19.132  1.00 72.52           C
ATOM   2062  HE1 TYR A 145     -16.330  -5.351 -19.160  1.00 72.52           H
ATOM   2063  CE2 TYR A 145     -14.761  -8.327 -19.408  1.00 72.52           C
ATOM   2064  HE2 TYR A 145     -14.981  -9.366 -19.652  1.00 72.52           H
ATOM   2065  CZ  TYR A 145     -15.741  -7.385 -19.428  1.00 72.52           C
ATOM   2066  OH  TYR A 145     -17.003  -7.768 -19.760  1.00 72.52           O
ATOM   2067  HH  TYR A 145     -17.026  -8.752 -19.938  1.00 72.52           H
ATOM   2068  HN  TYR A 145      -9.614  -5.157 -18.154  1.00 72.52           H
ATOM   2069  N   ILE A 146     -11.630  -4.262 -20.650  1.00 73.24           N
ATOM   2070  CA  ILE A 146     -12.300  -3.525 -21.707  1.00 73.24           C
ATOM   2071  C   ILE A 146     -11.469  -3.611 -22.989  1.00 73.24           C
ATOM   2072  O   ILE A 146     -12.015  -3.794 -24.076  1.00 73.24           O
ATOM   2073  HA  ILE A 146     -13.260  -4.009 -21.885  1.00 73.24           H
ATOM   2074  CB  ILE A 146     -12.592  -2.091 -21.259  1.00 73.24           C
ATOM   2075  HB  ILE A 146     -11.666  -1.656 -20.883  1.00 73.24           H
ATOM   2076  CG1 ILE A 146     -13.600  -2.072 -20.108  1.00 73.24           C
ATOM   2077 1HG1 ILE A 146     -14.585  -2.357 -20.478  1.00 73.24           H
ATOM   2078 2HG1 ILE A 146     -13.315  -2.809 -19.357  1.00 73.24           H
ATOM   2079  CG2 ILE A 146     -13.051  -1.231 -22.437  1.00 73.24           C
ATOM   2080 1HG2 ILE A 146     -12.268  -1.207 -23.196  1.00 73.24           H
ATOM   2081 2HG2 ILE A 146     -13.959  -1.655 -22.865  1.00 73.24           H
ATOM   2082 3HG2 ILE A 146     -13.251  -0.217 -22.091  1.00 73.24           H
ATOM   2083  CD1 ILE A 146     -13.673  -0.684 -19.466  1.00 73.24           C
ATOM   2084 1HD1 ILE A 146     -12.692  -0.413 -19.076  1.00 73.24           H
ATOM   2085 2HD1 ILE A 146     -13.981   0.046 -20.214  1.00 73.24           H
ATOM   2086 3HD1 ILE A 146     -14.396  -0.698 -18.651  1.00 73.24           H
ATOM   2087  HN  ILE A 146     -11.372  -3.717 -19.852  1.00 73.24           H
ATOM   2088  N   ALA A 147     -10.162  -3.475 -22.819  1.00 74.47           N
ATOM   2089  CA  ALA A 147      -9.262  -3.413 -23.957  1.00 74.47           C
ATOM   2090  C   ALA A 147      -9.296  -4.748 -24.703  1.00 74.47           C
ATOM   2091  O   ALA A 147      -9.065  -4.795 -25.911  1.00 74.47           O
ATOM   2092  HA  ALA A 147      -9.620  -2.626 -24.621  1.00 74.47           H
ATOM   2093  CB  ALA A 147      -7.855  -3.049 -23.477  1.00 74.47           C
ATOM   2094 1HB  ALA A 147      -7.880  -2.079 -22.980  1.00 74.47           H
ATOM   2095 2HB  ALA A 147      -7.503  -3.806 -22.777  1.00 74.47           H
ATOM   2096 3HB  ALA A 147      -7.180  -3.002 -24.332  1.00 74.47           H
ATOM   2097  HN  ALA A 147      -9.718  -3.409 -21.925  1.00 74.47           H
ATOM   2098  N   ILE A 148      -9.585  -5.801 -23.953  1.00 70.16           N
ATOM   2099  CA  ILE A 148      -9.567  -7.144 -24.509  1.00 70.16           C
ATOM   2100  C   ILE A 148     -10.958  -7.489 -25.043  1.00 70.16           C
ATOM   2101  O   ILE A 148     -11.099  -7.910 -26.190  1.00 70.16           O
ATOM   2102  HA  ILE A 148      -8.867  -7.142 -25.344  1.00 70.16           H
ATOM   2103  CB  ILE A 148      -9.038  -8.143 -23.478  1.00 70.16           C
ATOM   2104  HB  ILE A 148      -9.593  -8.002 -22.550  1.00 70.16           H
ATOM   2105  CG1 ILE A 148      -7.563  -7.881 -23.166  1.00 70.16           C
ATOM   2106 1HG1 ILE A 148      -6.954  -8.136 -24.033  1.00 70.16           H
ATOM   2107 2HG1 ILE A 148      -7.412  -6.819 -22.971  1.00 70.16           H
ATOM   2108  CG2 ILE A 148      -9.281  -9.583 -23.935  1.00 70.16           C
ATOM   2109 1HG2 ILE A 148     -10.350  -9.747 -24.065  1.00 70.16           H
ATOM   2110 2HG2 ILE A 148      -8.769  -9.754 -24.882  1.00 70.16           H
ATOM   2111 3HG2 ILE A 148      -8.896 -10.272 -23.184  1.00 70.16           H
ATOM   2112  CD1 ILE A 148      -7.105  -8.698 -21.956  1.00 70.16           C
ATOM   2113 1HD1 ILE A 148      -7.701  -8.423 -21.085  1.00 70.16           H
ATOM   2114 2HD1 ILE A 148      -7.236  -9.760 -22.164  1.00 70.16           H
ATOM   2115 3HD1 ILE A 148      -6.054  -8.493 -21.756  1.00 70.16           H
ATOM   2116  HN  ILE A 148      -9.829  -5.748 -22.985  1.00 70.16           H
ATOM   2117  N   ALA A 149     -11.950  -7.299 -24.186  1.00 70.64           N
ATOM   2118  CA  ALA A 149     -13.287  -7.796 -24.466  1.00 70.64           C
ATOM   2119  C   ALA A 149     -13.941  -6.916 -25.532  1.00 70.64           C
ATOM   2120  O   ALA A 149     -14.692  -7.408 -26.373  1.00 70.64           O
ATOM   2121  HA  ALA A 149     -13.189  -8.810 -24.854  1.00 70.64           H
ATOM   2122  CB  ALA A 149     -14.097  -7.840 -23.169  1.00 70.64           C
ATOM   2123 1HB  ALA A 149     -13.605  -8.502 -22.456  1.00 70.64           H
ATOM   2124 2HB  ALA A 149     -14.164  -6.837 -22.748  1.00 70.64           H
ATOM   2125 3HB  ALA A 149     -15.099  -8.214 -23.379  1.00 70.64           H
ATOM   2126  HN  ALA A 149     -11.853  -6.815 -23.316  1.00 70.64           H
ATOM   2127  N   GLN A 150     -13.632  -5.629 -25.463  1.00 73.78           N
ATOM   2128  CA  GLN A 150     -14.272  -4.658 -26.334  1.00 73.78           C
ATOM   2129  C   GLN A 150     -13.226  -3.943 -27.192  1.00 73.78           C
ATOM   2130  O   GLN A 150     -13.311  -2.734 -27.401  1.00 73.78           O
ATOM   2131  HA  GLN A 150     -14.941  -5.237 -26.971  1.00 73.78           H
ATOM   2132  CB  GLN A 150     -15.096  -3.654 -25.524  1.00 73.78           C
ATOM   2133 1HB  GLN A 150     -14.440  -3.098 -24.854  1.00 73.78           H
ATOM   2134 2HB  GLN A 150     -15.555  -2.929 -26.195  1.00 73.78           H
ATOM   2135  CG  GLN A 150     -16.181  -4.364 -24.712  1.00 73.78           C
ATOM   2136 1HG  GLN A 150     -16.698  -5.087 -25.343  1.00 73.78           H
ATOM   2137 2HG  GLN A 150     -15.722  -4.924 -23.896  1.00 73.78           H
ATOM   2138  CD  GLN A 150     -17.187  -3.360 -24.146  1.00 73.78           C
ATOM   2139  OE1 GLN A 150     -17.142  -2.173 -24.424  1.00 73.78           O
ATOM   2140  NE2 GLN A 150     -18.096  -3.901 -23.340  1.00 73.78           N
ATOM   2141 1HE2 GLN A 150     -18.078  -4.884 -23.153  1.00 73.78           H
ATOM   2142 2HE2 GLN A 150     -18.798  -3.326 -22.920  1.00 73.78           H
ATOM   2143  HN  GLN A 150     -12.959  -5.249 -24.829  1.00 73.78           H
ATOM   2144  N   ALA A 151     -12.264  -4.721 -27.666  1.00 71.98           N
ATOM   2145  CA  ALA A 151     -11.081  -4.153 -28.289  1.00 71.98           C
ATOM   2146  C   ALA A 151     -11.506  -3.105 -29.320  1.00 71.98           C
ATOM   2147  O   ALA A 151     -10.925  -2.023 -29.386  1.00 71.98           O
ATOM   2148  HA  ALA A 151     -10.496  -3.666 -27.509  1.00 71.98           H
ATOM   2149  CB  ALA A 151     -10.242  -5.273 -28.908  1.00 71.98           C
ATOM   2150 1HB  ALA A 151      -9.941  -5.974 -28.129  1.00 71.98           H
ATOM   2151 2HB  ALA A 151     -10.833  -5.796 -29.660  1.00 71.98           H
ATOM   2152 3HB  ALA A 151      -9.355  -4.846 -29.375  1.00 71.98           H
ATOM   2153  HN  ALA A 151     -12.284  -5.720 -27.629  1.00 71.98           H
ATOM   2154  N   MET A 152     -12.517  -3.463 -30.098  1.00 68.54           N
ATOM   2155  CA  MET A 152     -13.007  -2.580 -31.142  1.00 68.54           C
ATOM   2156  C   MET A 152     -13.474  -1.246 -30.556  1.00 68.54           C
ATOM   2157  O   MET A 152     -12.961  -0.189 -30.922  1.00 68.54           O
ATOM   2158  HA  MET A 152     -12.161  -2.415 -31.809  1.00 68.54           H
ATOM   2159  CB  MET A 152     -14.171  -3.251 -31.875  1.00 68.54           C
ATOM   2160 1HB  MET A 152     -14.831  -3.731 -31.153  1.00 68.54           H
ATOM   2161 2HB  MET A 152     -14.761  -2.497 -32.395  1.00 68.54           H
ATOM   2162  CG  MET A 152     -13.662  -4.289 -32.877  1.00 68.54           C
ATOM   2163 1HG  MET A 152     -12.697  -4.679 -32.551  1.00 68.54           H
ATOM   2164 2HG  MET A 152     -14.349  -5.133 -32.919  1.00 68.54           H
ATOM   2165  SD  MET A 152     -13.505  -3.549 -34.494  1.00 68.54           S
ATOM   2166  CE  MET A 152     -15.219  -3.527 -34.992  1.00 68.54           C
ATOM   2167 1HE  MET A 152     -15.606  -4.546 -35.007  1.00 68.54           H
ATOM   2168 2HE  MET A 152     -15.795  -2.929 -34.286  1.00 68.54           H
ATOM   2169 3HE  MET A 152     -15.302  -3.093 -35.989  1.00 68.54           H
ATOM   2170  HN  MET A 152     -12.997  -4.338 -30.024  1.00 68.54           H
ATOM   2171  N   ARG A 153     -14.443  -1.337 -29.657  1.00 73.28           N
ATOM   2172  CA  ARG A 153     -15.024  -0.147 -29.059  1.00 73.28           C
ATOM   2173  C   ARG A 153     -13.963   0.620 -28.267  1.00 73.28           C
ATOM   2174  O   ARG A 153     -13.983   1.850 -28.226  1.00 73.28           O
ATOM   2175  HA  ARG A 153     -15.385   0.441 -29.902  1.00 73.28           H
ATOM   2176  CB  ARG A 153     -16.183  -0.508 -28.128  1.00 73.28           C
ATOM   2177 1HB  ARG A 153     -15.881  -1.317 -27.462  1.00 73.28           H
ATOM   2178 2HB  ARG A 153     -16.429   0.347 -27.499  1.00 73.28           H
ATOM   2179  CG  ARG A 153     -17.417  -0.932 -28.928  1.00 73.28           C
ATOM   2180 1HG  ARG A 153     -17.692  -0.141 -29.625  1.00 73.28           H
ATOM   2181 2HG  ARG A 153     -17.183  -1.815 -29.523  1.00 73.28           H
ATOM   2182  CD  ARG A 153     -18.595  -1.234 -28.000  1.00 73.28           C
ATOM   2183 1HD  ARG A 153     -18.371  -2.106 -27.386  1.00 73.28           H
ATOM   2184 2HD  ARG A 153     -18.756  -0.397 -27.319  1.00 73.28           H
ATOM   2185  NE  ARG A 153     -19.818  -1.478 -28.797  1.00 73.28           N
ATOM   2186  HE  ARG A 153     -19.749  -1.414 -29.792  1.00 73.28           H
ATOM   2187  CZ  ARG A 153     -21.012  -1.778 -28.268  1.00 73.28           C
ATOM   2188  NH1 ARG A 153     -21.163  -1.876 -26.940  1.00 73.28           N
ATOM   2189 1HH1 ARG A 153     -20.380  -1.724 -26.336  1.00 73.28           H
ATOM   2190 2HH1 ARG A 153     -22.057  -2.100 -26.553  1.00 73.28           H
ATOM   2191  NH2 ARG A 153     -22.053  -1.979 -29.087  1.00 73.28           N
ATOM   2192 1HH2 ARG A 153     -22.951  -2.204 -28.709  1.00 73.28           H
ATOM   2193 2HH2 ARG A 153     -21.932  -1.904 -30.077  1.00 73.28           H
ATOM   2194  HN  ARG A 153     -14.830  -2.202 -29.338  1.00 73.28           H
ATOM   2195  N   ALA A 154     -13.063  -0.137 -27.658  1.00 73.05           N
ATOM   2196  CA  ALA A 154     -12.071   0.447 -26.770  1.00 73.05           C
ATOM   2197  C   ALA A 154     -11.165   1.385 -27.571  1.00 73.05           C
ATOM   2198  O   ALA A 154     -10.648   2.363 -27.034  1.00 73.05           O
ATOM   2199  HA  ALA A 154     -12.603   1.027 -26.015  1.00 73.05           H
ATOM   2200  CB  ALA A 154     -11.288  -0.668 -26.075  1.00 73.05           C
ATOM   2201 1HB  ALA A 154     -11.974  -1.287 -25.496  1.00 73.05           H
ATOM   2202 2HB  ALA A 154     -10.788  -1.282 -26.824  1.00 73.05           H
ATOM   2203 3HB  ALA A 154     -10.545  -0.230 -25.409  1.00 73.05           H
ATOM   2204  HN  ALA A 154     -13.003  -1.129 -27.762  1.00 73.05           H
ATOM   2205  N   HIS A 155     -11.000   1.052 -28.843  1.00 75.38           N
ATOM   2206  CA  HIS A 155     -10.171   1.856 -29.725  1.00 75.38           C
ATOM   2207  C   HIS A 155     -10.860   3.195 -29.997  1.00 75.38           C
ATOM   2208  O   HIS A 155     -10.249   4.253 -29.852  1.00 75.38           O
ATOM   2209  HA  HIS A 155      -9.237   2.040 -29.195  1.00 75.38           H
ATOM   2210  CB  HIS A 155      -9.839   1.090 -31.006  1.00 75.38           C
ATOM   2211 1HB  HIS A 155      -9.483   0.094 -30.740  1.00 75.38           H
ATOM   2212 2HB  HIS A 155     -10.752   0.957 -31.586  1.00 75.38           H
ATOM   2213  CG  HIS A 155      -8.803   1.764 -31.874  1.00 75.38           C
ATOM   2214  ND1 HIS A 155      -9.130   2.680 -32.857  1.00 75.38           N
ATOM   2215  HD1 HIS A 155     -10.054   2.983 -33.090  1.00 75.38           H
ATOM   2216  CD2 HIS A 155      -7.444   1.646 -31.895  1.00 75.38           C
ATOM   2217  HD2 HIS A 155      -6.850   1.002 -31.245  1.00 75.38           H
ATOM   2218  CE1 HIS A 155      -8.011   3.088 -33.438  1.00 75.38           C
ATOM   2219  HE1 HIS A 155      -7.938   3.811 -34.251  1.00 75.38           H
ATOM   2220  NE2 HIS A 155      -6.967   2.445 -32.840  1.00 75.38           N
ATOM   2221  HN  HIS A 155     -11.419   0.251 -29.270  1.00 75.38           H
ATOM   2222  N   THR A 156     -12.124   3.106 -30.386  1.00 74.79           N
ATOM   2223  CA  THR A 156     -12.870   4.288 -30.782  1.00 74.79           C
ATOM   2224  C   THR A 156     -13.013   5.249 -29.600  1.00 74.79           C
ATOM   2225  O   THR A 156     -13.023   6.466 -29.783  1.00 74.79           O
ATOM   2226  HA  THR A 156     -12.303   4.810 -31.553  1.00 74.79           H
ATOM   2227  CB  THR A 156     -14.212   3.829 -31.357  1.00 74.79           C
ATOM   2228  HB  THR A 156     -14.900   3.546 -30.561  1.00 74.79           H
ATOM   2229  OG1 THR A 156     -13.862   2.789 -32.266  1.00 74.79           O
ATOM   2230  HG1 THR A 156     -14.649   2.191 -32.421  1.00 74.79           H
ATOM   2231  CG2 THR A 156     -14.864   4.893 -32.242  1.00 74.79           C
ATOM   2232 1HG2 THR A 156     -14.203   5.127 -33.076  1.00 74.79           H
ATOM   2233 2HG2 THR A 156     -15.041   5.795 -31.655  1.00 74.79           H
ATOM   2234 3HG2 THR A 156     -15.813   4.517 -32.624  1.00 74.79           H
ATOM   2235  HN  THR A 156     -12.635   2.248 -30.433  1.00 74.79           H
ATOM   2236  N   TRP A 157     -13.118   4.668 -28.415  1.00 81.12           N
ATOM   2237  CA  TRP A 157     -13.447   5.440 -27.229  1.00 81.12           C
ATOM   2238  C   TRP A 157     -12.142   5.766 -26.500  1.00 81.12           C
ATOM   2239  O   TRP A 157     -12.152   6.079 -25.311  1.00 81.12           O
ATOM   2240  HA  TRP A 157     -13.932   6.360 -27.554  1.00 81.12           H
ATOM   2241  CB  TRP A 157     -14.452   4.694 -26.349  1.00 81.12           C
ATOM   2242 1HB  TRP A 157     -14.126   3.660 -26.240  1.00 81.12           H
ATOM   2243 2HB  TRP A 157     -14.448   5.137 -25.354  1.00 81.12           H
ATOM   2244  CG  TRP A 157     -15.883   4.707 -26.891  1.00 81.12           C
ATOM   2245  CD1 TRP A 157     -16.282   4.668 -28.170  1.00 81.12           C
ATOM   2246  HD1 TRP A 157     -15.604   4.621 -29.022  1.00 81.12           H
ATOM   2247  CD2 TRP A 157     -17.097   4.764 -26.112  1.00 81.12           C
ATOM   2248  NE1 TRP A 157     -17.657   4.697 -28.272  1.00 81.12           N
ATOM   2249  HE1 TRP A 157     -18.189   4.678 -29.119  1.00 81.12           H
ATOM   2250  CE2 TRP A 157     -18.169   4.757 -26.981  1.00 81.12           C
ATOM   2251  CE3 TRP A 157     -17.282   4.820 -24.720  1.00 81.12           C
ATOM   2252  HE3 TRP A 157     -16.452   4.826 -24.013  1.00 81.12           H
ATOM   2253  CZ2 TRP A 157     -19.501   4.803 -26.554  1.00 81.12           C
ATOM   2254  HZ2 TRP A 157     -20.331   4.797 -27.261  1.00 81.12           H
ATOM   2255  CZ3 TRP A 157     -18.620   4.866 -24.309  1.00 81.12           C
ATOM   2256  HZ3 TRP A 157     -18.820   4.911 -23.239  1.00 81.12           H
ATOM   2257  CH2 TRP A 157     -19.711   4.860 -25.171  1.00 81.12           C
ATOM   2258  HH2 TRP A 157     -20.724   4.898 -24.772  1.00 81.12           H
ATOM   2259  HN  TRP A 157     -12.984   3.689 -28.258  1.00 81.12           H
ATOM   2260  N   ARG A 158     -11.049   5.682 -27.244  1.00 80.09           N
ATOM   2261  CA  ARG A 158      -9.728   5.804 -26.651  1.00 80.09           C
ATOM   2262  C   ARG A 158      -9.591   7.149 -25.934  1.00 80.09           C
ATOM   2263  O   ARG A 158      -9.086   7.211 -24.814  1.00 80.09           O
ATOM   2264  HA  ARG A 158      -9.661   4.975 -25.946  1.00 80.09           H
ATOM   2265  CB  ARG A 158      -8.634   5.687 -27.714  1.00 80.09           C
ATOM   2266 1HB  ARG A 158      -8.747   4.747 -28.255  1.00 80.09           H
ATOM   2267 2HB  ARG A 158      -8.742   6.490 -28.442  1.00 80.09           H
ATOM   2268  CG  ARG A 158      -7.243   5.750 -27.078  1.00 80.09           C
ATOM   2269 1HG  ARG A 158      -7.142   6.674 -26.508  1.00 80.09           H
ATOM   2270 2HG  ARG A 158      -7.123   4.926 -26.375  1.00 80.09           H
ATOM   2271  CD  ARG A 158      -6.149   5.682 -28.145  1.00 80.09           C
ATOM   2272 1HD  ARG A 158      -6.267   4.776 -28.741  1.00 80.09           H
ATOM   2273 2HD  ARG A 158      -6.242   6.526 -28.828  1.00 80.09           H
ATOM   2274  NE  ARG A 158      -4.815   5.695 -27.504  1.00 80.09           N
ATOM   2275  HE  ARG A 158      -4.769   5.881 -26.523  1.00 80.09           H
ATOM   2276  CZ  ARG A 158      -3.666   5.474 -28.157  1.00 80.09           C
ATOM   2277  NH1 ARG A 158      -3.669   5.221 -29.473  1.00 80.09           N
ATOM   2278 1HH1 ARG A 158      -4.533   5.195 -29.975  1.00 80.09           H
ATOM   2279 2HH1 ARG A 158      -2.807   5.057 -29.952  1.00 80.09           H
ATOM   2280  NH2 ARG A 158      -2.514   5.511 -27.474  1.00 80.09           N
ATOM   2281 1HH2 ARG A 158      -1.647   5.348 -27.946  1.00 80.09           H
ATOM   2282 2HH2 ARG A 158      -2.520   5.701 -26.492  1.00 80.09           H
ATOM   2283  HN  ARG A 158     -11.056   5.533 -28.233  1.00 80.09           H
ATOM   2284  N   GLU A 159     -10.049   8.193 -26.609  1.00 81.40           N
ATOM   2285  CA  GLU A 159      -9.902   9.542 -26.091  1.00 81.40           C
ATOM   2286  C   GLU A 159     -10.776   9.733 -24.850  1.00 81.40           C
ATOM   2287  O   GLU A 159     -10.311  10.240 -23.831  1.00 81.40           O
ATOM   2288  HA  GLU A 159      -8.850   9.636 -25.821  1.00 81.40           H
ATOM   2289  CB  GLU A 159     -10.238  10.581 -27.163  1.00 81.40           C
ATOM   2290 1HB  GLU A 159     -11.192  10.332 -27.629  1.00 81.40           H
ATOM   2291 2HB  GLU A 159     -10.219  11.579 -26.726  1.00 81.40           H
ATOM   2292  CG  GLU A 159      -9.190  10.578 -28.278  1.00 81.40           C
ATOM   2293 1HG  GLU A 159      -8.192  10.628 -27.843  1.00 81.40           H
ATOM   2294 2HG  GLU A 159      -9.248   9.643 -28.834  1.00 81.40           H
ATOM   2295  CD  GLU A 159      -9.398  11.758 -29.229  1.00 81.40           C
ATOM   2296  OE1 GLU A 159      -8.445  12.053 -29.983  1.00 81.40           O
ATOM   2297  OE2 GLU A 159     -10.504  12.338 -29.181  1.00 81.40           O
ATOM   2298  HN  GLU A 159     -10.513   8.127 -27.493  1.00 81.40           H
ATOM   2299  N   LYS A 160     -12.028   9.316 -24.977  1.00 84.83           N
ATOM   2300  CA  LYS A 160     -12.964   9.409 -23.870  1.00 84.83           C
ATOM   2301  C   LYS A 160     -12.395   8.659 -22.663  1.00 84.83           C
ATOM   2302  O   LYS A 160     -12.474   9.142 -21.535  1.00 84.83           O
ATOM   2303  HA  LYS A 160     -13.057  10.463 -23.609  1.00 84.83           H
ATOM   2304  CB  LYS A 160     -14.350   8.923 -24.298  1.00 84.83           C
ATOM   2305 1HB  LYS A 160     -14.264   7.957 -24.795  1.00 84.83           H
ATOM   2306 2HB  LYS A 160     -14.975   8.774 -23.417  1.00 84.83           H
ATOM   2307  CG  LYS A 160     -15.017   9.929 -25.238  1.00 84.83           C
ATOM   2308 1HG  LYS A 160     -14.998  10.921 -24.787  1.00 84.83           H
ATOM   2309 2HG  LYS A 160     -14.452   9.992 -26.169  1.00 84.83           H
ATOM   2310  CD  LYS A 160     -16.462   9.526 -25.538  1.00 84.83           C
ATOM   2311 1HD  LYS A 160     -16.476   8.560 -26.043  1.00 84.83           H
ATOM   2312 2HD  LYS A 160     -17.010   9.405 -24.604  1.00 84.83           H
ATOM   2313  CE  LYS A 160     -17.155  10.575 -26.410  1.00 84.83           C
ATOM   2314 1HE  LYS A 160     -17.104  11.550 -25.926  1.00 84.83           H
ATOM   2315 2HE  LYS A 160     -16.634  10.664 -27.364  1.00 84.83           H
ATOM   2316  NZ  LYS A 160     -18.568  10.203 -26.643  1.00 84.83           N
ATOM   2317 1HZ  LYS A 160     -19.009  10.903 -27.229  1.00 84.83           H
ATOM   2318 2HZ  LYS A 160     -18.609   9.301 -27.104  1.00 84.83           H
ATOM   2319 3HZ  LYS A 160     -19.055  10.151 -25.755  1.00 84.83           H
ATOM   2320  HN  LYS A 160     -12.403   8.921 -25.816  1.00 84.83           H
ATOM   2321  N   ARG A 161     -11.835   7.491 -22.943  1.00 85.60           N
ATOM   2322  CA  ARG A 161     -11.249   6.672 -21.895  1.00 85.60           C
ATOM   2323  C   ARG A 161     -10.129   7.438 -21.187  1.00 85.60           C
ATOM   2324  O   ARG A 161      -9.991   7.355 -19.967  1.00 85.60           O
ATOM   2325  HA  ARG A 161     -12.073   6.462 -21.212  1.00 85.60           H
ATOM   2326  CB  ARG A 161     -10.685   5.369 -22.464  1.00 85.60           C
ATOM   2327 1HB  ARG A 161     -10.122   5.579 -23.374  1.00 85.60           H
ATOM   2328 2HB  ARG A 161      -9.988   4.928 -21.752  1.00 85.60           H
ATOM   2329  CG  ARG A 161     -11.807   4.374 -22.770  1.00 85.60           C
ATOM   2330 1HG  ARG A 161     -12.227   3.997 -21.838  1.00 85.60           H
ATOM   2331 2HG  ARG A 161     -12.613   4.881 -23.301  1.00 85.60           H
ATOM   2332  CD  ARG A 161     -11.289   3.207 -23.613  1.00 85.60           C
ATOM   2333 1HD  ARG A 161     -12.122   2.579 -23.930  1.00 85.60           H
ATOM   2334 2HD  ARG A 161     -10.811   3.584 -24.517  1.00 85.60           H
ATOM   2335  NE  ARG A 161     -10.324   2.405 -22.828  1.00 85.60           N
ATOM   2336  HE  ARG A 161     -10.449   2.360 -21.837  1.00 85.60           H
ATOM   2337  CZ  ARG A 161      -9.293   1.737 -23.362  1.00 85.60           C
ATOM   2338  NH1 ARG A 161      -9.077   1.763 -24.684  1.00 85.60           N
ATOM   2339 1HH1 ARG A 161      -9.688   2.283 -25.280  1.00 85.60           H
ATOM   2340 2HH1 ARG A 161      -8.305   1.261 -25.075  1.00 85.60           H
ATOM   2341  NH2 ARG A 161      -8.480   1.042 -22.554  1.00 85.60           N
ATOM   2342 1HH2 ARG A 161      -7.706   0.538 -22.937  1.00 85.60           H
ATOM   2343 2HH2 ARG A 161      -8.648   1.028 -21.568  1.00 85.60           H
ATOM   2344  HN  ARG A 161     -11.778   7.104 -23.863  1.00 85.60           H
ATOM   2345  N   LEU A 162      -9.359   8.166 -21.982  1.00 86.80           N
ATOM   2346  CA  LEU A 162      -8.231   8.912 -21.452  1.00 86.80           C
ATOM   2347  C   LEU A 162      -8.747  10.044 -20.560  1.00 86.80           C
ATOM   2348  O   LEU A 162      -8.121  10.383 -19.557  1.00 86.80           O
ATOM   2349  HA  LEU A 162      -7.646   8.228 -20.837  1.00 86.80           H
ATOM   2350  CB  LEU A 162      -7.323   9.390 -22.587  1.00 86.80           C
ATOM   2351 1HB  LEU A 162      -7.090   8.535 -23.223  1.00 86.80           H
ATOM   2352 2HB  LEU A 162      -7.882  10.099 -23.198  1.00 86.80           H
ATOM   2353  CG  LEU A 162      -6.009  10.048 -22.164  1.00 86.80           C
ATOM   2354  HG  LEU A 162      -6.235  10.821 -21.429  1.00 86.80           H
ATOM   2355  CD1 LEU A 162      -5.082   9.037 -21.486  1.00 86.80           C
ATOM   2356 1HD1 LEU A 162      -5.572   8.633 -20.600  1.00 86.80           H
ATOM   2357 2HD1 LEU A 162      -4.859   8.226 -22.179  1.00 86.80           H
ATOM   2358 3HD1 LEU A 162      -4.155   9.532 -21.195  1.00 86.80           H
ATOM   2359  CD2 LEU A 162      -5.334  10.738 -23.351  1.00 86.80           C
ATOM   2360 1HD2 LEU A 162      -5.122  10.002 -24.126  1.00 86.80           H
ATOM   2361 2HD2 LEU A 162      -5.997  11.506 -23.750  1.00 86.80           H
ATOM   2362 3HD2 LEU A 162      -4.402  11.198 -23.022  1.00 86.80           H
ATOM   2363  HN  LEU A 162      -9.495   8.249 -22.969  1.00 86.80           H
ATOM   2364  N   LEU A 163      -9.883  10.596 -20.959  1.00 89.54           N
ATOM   2365  CA  LEU A 163     -10.512  11.655 -20.186  1.00 89.54           C
ATOM   2366  C   LEU A 163     -10.952  11.098 -18.831  1.00 89.54           C
ATOM   2367  O   LEU A 163     -10.595  11.643 -17.787  1.00 89.54           O
ATOM   2368  HA  LEU A 163      -9.760  12.425 -20.016  1.00 89.54           H
ATOM   2369  CB  LEU A 163     -11.647  12.299 -20.985  1.00 89.54           C
ATOM   2370 1HB  LEU A 163     -11.272  12.544 -21.979  1.00 89.54           H
ATOM   2371 2HB  LEU A 163     -12.437  11.560 -21.115  1.00 89.54           H
ATOM   2372  CG  LEU A 163     -12.262  13.561 -20.377  1.00 89.54           C
ATOM   2373  HG  LEU A 163     -12.307  13.432 -19.296  1.00 89.54           H
ATOM   2374  CD1 LEU A 163     -11.385  14.785 -20.650  1.00 89.54           C
ATOM   2375 1HD1 LEU A 163     -10.399  14.630 -20.212  1.00 89.54           H
ATOM   2376 2HD1 LEU A 163     -11.286  14.927 -21.726  1.00 89.54           H
ATOM   2377 3HD1 LEU A 163     -11.846  15.668 -20.207  1.00 89.54           H
ATOM   2378  CD2 LEU A 163     -13.697  13.763 -20.869  1.00 89.54           C
ATOM   2379 1HD2 LEU A 163     -13.699  13.861 -21.954  1.00 89.54           H
ATOM   2380 2HD2 LEU A 163     -14.304  12.904 -20.580  1.00 89.54           H
ATOM   2381 3HD2 LEU A 163     -14.110  14.667 -20.421  1.00 89.54           H
ATOM   2382  HN  LEU A 163     -10.372  10.333 -21.790  1.00 89.54           H
ATOM   2383  N   TYR A 164     -11.721  10.021 -18.890  1.00 89.75           N
ATOM   2384  CA  TYR A 164     -12.250   9.411 -17.682  1.00 89.75           C
ATOM   2385  C   TYR A 164     -11.120   8.956 -16.757  1.00 89.75           C
ATOM   2386  O   TYR A 164     -11.261   8.988 -15.536  1.00 89.75           O
ATOM   2387  HA  TYR A 164     -12.854  10.158 -17.166  1.00 89.75           H
ATOM   2388  CB  TYR A 164     -13.042   8.186 -18.141  1.00 89.75           C
ATOM   2389 1HB  TYR A 164     -12.429   7.607 -18.832  1.00 89.75           H
ATOM   2390 2HB  TYR A 164     -13.238   7.549 -17.278  1.00 89.75           H
ATOM   2391  CG  TYR A 164     -14.372   8.522 -18.820  1.00 89.75           C
ATOM   2392  CD1 TYR A 164     -15.198   9.487 -18.280  1.00 89.75           C
ATOM   2393  HD1 TYR A 164     -14.903  10.009 -17.369  1.00 89.75           H
ATOM   2394  CD2 TYR A 164     -14.744   7.861 -19.973  1.00 89.75           C
ATOM   2395  HD2 TYR A 164     -14.092   7.099 -20.399  1.00 89.75           H
ATOM   2396  CE1 TYR A 164     -16.448   9.803 -18.919  1.00 89.75           C
ATOM   2397  HE1 TYR A 164     -17.110  10.563 -18.503  1.00 89.75           H
ATOM   2398  CE2 TYR A 164     -15.995   8.178 -20.612  1.00 89.75           C
ATOM   2399  HE2 TYR A 164     -16.302   7.663 -21.522  1.00 89.75           H
ATOM   2400  CZ  TYR A 164     -16.786   9.133 -20.053  1.00 89.75           C
ATOM   2401  OH  TYR A 164     -17.967   9.433 -20.657  1.00 89.75           O
ATOM   2402  HH  TYR A 164     -18.097   8.852 -21.461  1.00 89.75           H
ATOM   2403  HN  TYR A 164     -11.982   9.567 -19.742  1.00 89.75           H
ATOM   2404  N   SER A 165     -10.022   8.543 -17.375  1.00 90.27           N
ATOM   2405  CA  SER A 165      -8.875   8.066 -16.622  1.00 90.27           C
ATOM   2406  C   SER A 165      -8.340   9.181 -15.721  1.00 90.27           C
ATOM   2407  O   SER A 165      -7.865   8.917 -14.617  1.00 90.27           O
ATOM   2408  HA  SER A 165      -9.247   7.235 -16.023  1.00 90.27           H
ATOM   2409  CB  SER A 165      -7.772   7.566 -17.558  1.00 90.27           C
ATOM   2410 1HB  SER A 165      -7.028   7.017 -16.980  1.00 90.27           H
ATOM   2411 2HB  SER A 165      -8.197   6.865 -18.277  1.00 90.27           H
ATOM   2412  OG  SER A 165      -7.138   8.634 -18.255  1.00 90.27           O
ATOM   2413  HG  SER A 165      -7.786   9.382 -18.398  1.00 90.27           H
ATOM   2414  HN  SER A 165      -9.911   8.531 -18.369  1.00 90.27           H
ATOM   2415  N   LYS A 166      -8.436  10.403 -16.224  1.00 92.60           N
ATOM   2416  CA  LYS A 166      -7.982  11.560 -15.472  1.00 92.60           C
ATOM   2417  C   LYS A 166      -8.889  11.761 -14.257  1.00 92.60           C
ATOM   2418  O   LYS A 166      -8.407  11.965 -13.144  1.00 92.60           O
ATOM   2419  HA  LYS A 166      -6.974  11.344 -15.118  1.00 92.60           H
ATOM   2420  CB  LYS A 166      -7.889  12.787 -16.381  1.00 92.60           C
ATOM   2421 1HB  LYS A 166      -8.824  12.911 -16.928  1.00 92.60           H
ATOM   2422 2HB  LYS A 166      -7.755  13.684 -15.775  1.00 92.60           H
ATOM   2423  CG  LYS A 166      -6.728  12.653 -17.367  1.00 92.60           C
ATOM   2424 1HG  LYS A 166      -5.790  12.558 -16.820  1.00 92.60           H
ATOM   2425 2HG  LYS A 166      -6.848  11.742 -17.954  1.00 92.60           H
ATOM   2426  CD  LYS A 166      -6.659  13.863 -18.301  1.00 92.60           C
ATOM   2427 1HD  LYS A 166      -7.584  13.937 -18.874  1.00 92.60           H
ATOM   2428 2HD  LYS A 166      -6.574  14.777 -17.713  1.00 92.60           H
ATOM   2429  CE  LYS A 166      -5.469  13.751 -19.256  1.00 92.60           C
ATOM   2430 1HE  LYS A 166      -4.555  13.573 -18.689  1.00 92.60           H
ATOM   2431 2HE  LYS A 166      -5.605  12.896 -19.918  1.00 92.60           H
ATOM   2432  NZ  LYS A 166      -5.329  14.988 -20.057  1.00 92.60           N
ATOM   2433 1HZ  LYS A 166      -4.550  14.889 -20.699  1.00 92.60           H
ATOM   2434 2HZ  LYS A 166      -6.181  15.149 -20.582  1.00 92.60           H
ATOM   2435 3HZ  LYS A 166      -5.159  15.774 -19.438  1.00 92.60           H
ATOM   2436  HN  LYS A 166      -8.815  10.608 -17.127  1.00 92.60           H
ATOM   2437  N   MET A 167     -10.188  11.697 -14.512  1.00 94.09           N
ATOM   2438  CA  MET A 167     -11.168  11.918 -13.462  1.00 94.09           C
ATOM   2439  C   MET A 167     -11.069  10.837 -12.383  1.00 94.09           C
ATOM   2440  O   MET A 167     -11.173  11.131 -11.194  1.00 94.09           O
ATOM   2441  HA  MET A 167     -10.926  12.891 -13.034  1.00 94.09           H
ATOM   2442  CB  MET A 167     -12.574  11.910 -14.066  1.00 94.09           C
ATOM   2443 1HB  MET A 167     -12.747  10.965 -14.580  1.00 94.09           H
ATOM   2444 2HB  MET A 167     -13.316  11.980 -13.270  1.00 94.09           H
ATOM   2445  CG  MET A 167     -12.757  13.071 -15.045  1.00 94.09           C
ATOM   2446 1HG  MET A 167     -12.589  14.019 -14.533  1.00 94.09           H
ATOM   2447 2HG  MET A 167     -12.018  13.004 -15.843  1.00 94.09           H
ATOM   2448  SD  MET A 167     -14.403  13.035 -15.734  1.00 94.09           S
ATOM   2449  CE  MET A 167     -15.349  13.535 -14.305  1.00 94.09           C
ATOM   2450 1HE  MET A 167     -15.191  12.821 -13.497  1.00 94.09           H
ATOM   2451 2HE  MET A 167     -15.025  14.525 -13.984  1.00 94.09           H
ATOM   2452 3HE  MET A 167     -16.407  13.565 -14.562  1.00 94.09           H
ATOM   2453  HN  MET A 167     -10.572  11.500 -15.413  1.00 94.09           H
ATOM   2454  N   VAL A 168     -10.870   9.609 -12.838  1.00 93.77           N
ATOM   2455  CA  VAL A 168     -10.772   8.480 -11.928  1.00 93.77           C
ATOM   2456  C   VAL A 168      -9.555   8.668 -11.020  1.00 93.77           C
ATOM   2457  O   VAL A 168      -9.639   8.456  -9.812  1.00 93.77           O
ATOM   2458  HA  VAL A 168     -11.671   8.475 -11.312  1.00 93.77           H
ATOM   2459  CB  VAL A 168     -10.731   7.172 -12.720  1.00 93.77           C
ATOM   2460  HB  VAL A 168      -9.972   7.272 -13.495  1.00 93.77           H
ATOM   2461  CG1 VAL A 168     -10.332   5.999 -11.821  1.00 93.77           C
ATOM   2462 1HG1 VAL A 168      -9.344   6.184 -11.400  1.00 93.77           H
ATOM   2463 2HG1 VAL A 168     -11.058   5.897 -11.014  1.00 93.77           H
ATOM   2464 3HG1 VAL A 168     -10.311   5.082 -12.409  1.00 93.77           H
ATOM   2465  CG2 VAL A 168     -12.072   6.904 -13.407  1.00 93.77           C
ATOM   2466 1HG2 VAL A 168     -12.858   6.834 -12.655  1.00 93.77           H
ATOM   2467 2HG2 VAL A 168     -12.298   7.721 -14.093  1.00 93.77           H
ATOM   2468 3HG2 VAL A 168     -12.015   5.968 -13.962  1.00 93.77           H
ATOM   2469  HN  VAL A 168     -10.777   9.379 -13.807  1.00 93.77           H
ATOM   2470  N   CYS A 169      -8.451   9.063 -11.638  1.00 93.60           N
ATOM   2471  CA  CYS A 169      -7.216   9.273 -10.902  1.00 93.60           C
ATOM   2472  C   CYS A 169      -7.486  10.289  -9.790  1.00 93.60           C
ATOM   2473  O   CYS A 169      -7.130  10.060  -8.635  1.00 93.60           O
ATOM   2474  HA  CYS A 169      -6.933   8.307 -10.483  1.00 93.60           H
ATOM   2475  CB  CYS A 169      -6.079   9.722 -11.822  1.00 93.60           C
ATOM   2476 1HB  CYS A 169      -6.423  10.525 -12.474  1.00 93.60           H
ATOM   2477 2HB  CYS A 169      -5.257  10.124 -11.228  1.00 93.60           H
ATOM   2478  SG  CYS A 169      -5.492   8.310 -12.827  1.00 93.60           S
ATOM   2479  HG  CYS A 169      -6.487   8.344 -13.708  1.00 93.60           H
ATOM   2480  HN  CYS A 169      -8.392   9.239 -12.621  1.00 93.60           H
ATOM   2481  N   PHE A 170      -8.113  11.390 -10.178  1.00 95.67           N
ATOM   2482  CA  PHE A 170      -8.404  12.457  -9.235  1.00 95.67           C
ATOM   2483  C   PHE A 170      -9.269  11.947  -8.081  1.00 95.67           C
ATOM   2484  O   PHE A 170      -8.997  12.244  -6.918  1.00 95.67           O
ATOM   2485  HA  PHE A 170      -7.451  12.812  -8.844  1.00 95.67           H
ATOM   2486  CB  PHE A 170      -9.178  13.531 -10.001  1.00 95.67           C
ATOM   2487 1HB  PHE A 170      -8.596  13.835 -10.871  1.00 95.67           H
ATOM   2488 2HB  PHE A 170     -10.107  13.099 -10.374  1.00 95.67           H
ATOM   2489  CG  PHE A 170      -9.509  14.772  -9.169  1.00 95.67           C
ATOM   2490  CD1 PHE A 170     -10.747  14.916  -8.625  1.00 95.67           C
ATOM   2491  HD1 PHE A 170     -11.504  14.147  -8.781  1.00 95.67           H
ATOM   2492  CD2 PHE A 170      -8.565  15.731  -8.974  1.00 95.67           C
ATOM   2493  HD2 PHE A 170      -7.573  15.616  -9.410  1.00 95.67           H
ATOM   2494  CE1 PHE A 170     -11.054  16.067  -7.852  1.00 95.67           C
ATOM   2495  HE1 PHE A 170     -12.046  16.182  -7.416  1.00 95.67           H
ATOM   2496  CE2 PHE A 170      -8.872  16.883  -8.201  1.00 95.67           C
ATOM   2497  HE2 PHE A 170      -8.115  17.652  -8.045  1.00 95.67           H
ATOM   2498  CZ  PHE A 170     -10.110  17.026  -7.657  1.00 95.67           C
ATOM   2499  HZ  PHE A 170     -10.345  17.910  -7.064  1.00 95.67           H
ATOM   2500  HN  PHE A 170      -8.419  11.559 -11.115  1.00 95.67           H
ATOM   2501  N   THR A 171     -10.293  11.188  -8.441  1.00 95.79           N
ATOM   2502  CA  THR A 171     -11.227  10.673  -7.454  1.00 95.79           C
ATOM   2503  C   THR A 171     -10.501   9.774  -6.452  1.00 95.79           C
ATOM   2504  O   THR A 171     -10.791   9.808  -5.257  1.00 95.79           O
ATOM   2505  HA  THR A 171     -11.633  11.514  -6.893  1.00 95.79           H
ATOM   2506  CB  THR A 171     -12.358   9.962  -8.199  1.00 95.79           C
ATOM   2507  HB  THR A 171     -12.005   9.036  -8.653  1.00 95.79           H
ATOM   2508  OG1 THR A 171     -12.847  10.945  -9.108  1.00 95.79           O
ATOM   2509  HG1 THR A 171     -12.426  10.819 -10.007  1.00 95.79           H
ATOM   2510  CG2 THR A 171     -13.557   9.662  -7.296  1.00 95.79           C
ATOM   2511 1HG2 THR A 171     -13.952  10.596  -6.896  1.00 95.79           H
ATOM   2512 2HG2 THR A 171     -13.240   9.020  -6.474  1.00 95.79           H
ATOM   2513 3HG2 THR A 171     -14.330   9.158  -7.874  1.00 95.79           H
ATOM   2514  HN  THR A 171     -10.490  10.926  -9.386  1.00 95.79           H
ATOM   2515  N   ILE A 172      -9.569   8.990  -6.975  1.00 94.00           N
ATOM   2516  CA  ILE A 172      -8.831   8.050  -6.148  1.00 94.00           C
ATOM   2517  C   ILE A 172      -8.021   8.823  -5.105  1.00 94.00           C
ATOM   2518  O   ILE A 172      -8.001   8.455  -3.932  1.00 94.00           O
ATOM   2519  HA  ILE A 172      -9.560   7.429  -5.628  1.00 94.00           H
ATOM   2520  CB  ILE A 172      -7.983   7.121  -7.020  1.00 94.00           C
ATOM   2521  HB  ILE A 172      -7.490   7.723  -7.782  1.00 94.00           H
ATOM   2522  CG1 ILE A 172      -8.861   6.101  -7.748  1.00 94.00           C
ATOM   2523 1HG1 ILE A 172      -9.295   5.408  -7.026  1.00 94.00           H
ATOM   2524 2HG1 ILE A 172      -9.690   6.612  -8.236  1.00 94.00           H
ATOM   2525  CG2 ILE A 172      -6.885   6.447  -6.195  1.00 94.00           C
ATOM   2526 1HG2 ILE A 172      -6.236   7.209  -5.763  1.00 94.00           H
ATOM   2527 2HG2 ILE A 172      -7.338   5.860  -5.396  1.00 94.00           H
ATOM   2528 3HG2 ILE A 172      -6.298   5.792  -6.839  1.00 94.00           H
ATOM   2529  CD1 ILE A 172      -8.051   5.322  -8.786  1.00 94.00           C
ATOM   2530 1HD1 ILE A 172      -7.639   6.016  -9.520  1.00 94.00           H
ATOM   2531 2HD1 ILE A 172      -7.238   4.793  -8.290  1.00 94.00           H
ATOM   2532 3HD1 ILE A 172      -8.699   4.604  -9.289  1.00 94.00           H
ATOM   2533  HN  ILE A 172      -9.318   8.989  -7.943  1.00 94.00           H
ATOM   2534  N   TRP A 173      -7.372   9.880  -5.571  1.00 95.39           N
ATOM   2535  CA  TRP A 173      -6.505  10.666  -4.709  1.00 95.39           C
ATOM   2536  C   TRP A 173      -7.361  11.247  -3.582  1.00 95.39           C
ATOM   2537  O   TRP A 173      -6.982  11.181  -2.413  1.00 95.39           O
ATOM   2538  HA  TRP A 173      -5.750   9.997  -4.297  1.00 95.39           H
ATOM   2539  CB  TRP A 173      -5.762  11.738  -5.509  1.00 95.39           C
ATOM   2540 1HB  TRP A 173      -6.440  12.158  -6.252  1.00 95.39           H
ATOM   2541 2HB  TRP A 173      -5.484  12.550  -4.838  1.00 95.39           H
ATOM   2542  CG  TRP A 173      -4.506  11.228  -6.217  1.00 95.39           C
ATOM   2543  CD1 TRP A 173      -4.305  11.073  -7.533  1.00 95.39           C
ATOM   2544  HD1 TRP A 173      -5.047  11.302  -8.298  1.00 95.39           H
ATOM   2545  CD2 TRP A 173      -3.276  10.809  -5.589  1.00 95.39           C
ATOM   2546  NE1 TRP A 173      -3.041  10.587  -7.798  1.00 95.39           N
ATOM   2547  HE1 TRP A 173      -2.660  10.390  -8.702  1.00 95.39           H
ATOM   2548  CE2 TRP A 173      -2.395  10.421  -6.579  1.00 95.39           C
ATOM   2549  CE3 TRP A 173      -2.919  10.759  -4.230  1.00 95.39           C
ATOM   2550  HE3 TRP A 173      -3.595  11.060  -3.431  1.00 95.39           H
ATOM   2551  CZ2 TRP A 173      -1.102   9.955  -6.315  1.00 95.39           C
ATOM   2552  HZ2 TRP A 173      -0.425   9.655  -7.114  1.00 95.39           H
ATOM   2553  CZ3 TRP A 173      -1.622  10.292  -3.983  1.00 95.39           C
ATOM   2554  HZ3 TRP A 173      -1.294  10.233  -2.945  1.00 95.39           H
ATOM   2555  CH2 TRP A 173      -0.724   9.897  -4.968  1.00 95.39           C
ATOM   2556  HH2 TRP A 173       0.270   9.544  -4.693  1.00 95.39           H
ATOM   2557  HN  TRP A 173      -7.431  10.201  -6.517  1.00 95.39           H
ATOM   2558  N   VAL A 174      -8.498  11.804  -3.972  1.00 95.81           N
ATOM   2559  CA  VAL A 174      -9.379  12.454  -3.017  1.00 95.81           C
ATOM   2560  C   VAL A 174      -9.843  11.431  -1.978  1.00 95.81           C
ATOM   2561  O   VAL A 174      -9.841  11.712  -0.781  1.00 95.81           O
ATOM   2562  HA  VAL A 174      -8.802  13.229  -2.512  1.00 95.81           H
ATOM   2563  CB  VAL A 174     -10.539  13.130  -3.751  1.00 95.81           C
ATOM   2564  HB  VAL A 174     -11.006  12.386  -4.396  1.00 95.81           H
ATOM   2565  CG1 VAL A 174     -11.597  13.627  -2.764  1.00 95.81           C
ATOM   2566 1HG1 VAL A 174     -11.988  12.783  -2.194  1.00 95.81           H
ATOM   2567 2HG1 VAL A 174     -11.147  14.349  -2.082  1.00 95.81           H
ATOM   2568 3HG1 VAL A 174     -12.410  14.103  -3.312  1.00 95.81           H
ATOM   2569  CG2 VAL A 174     -10.037  14.271  -4.637  1.00 95.81           C
ATOM   2570 1HG2 VAL A 174      -9.533  15.016  -4.020  1.00 95.81           H
ATOM   2571 2HG2 VAL A 174      -9.338  13.878  -5.375  1.00 95.81           H
ATOM   2572 3HG2 VAL A 174     -10.882  14.734  -5.147  1.00 95.81           H
ATOM   2573  HN  VAL A 174      -8.820  11.814  -4.919  1.00 95.81           H
ATOM   2574  N   LEU A 175     -10.230  10.266  -2.475  1.00 93.65           N
ATOM   2575  CA  LEU A 175     -10.812   9.244  -1.620  1.00 93.65           C
ATOM   2576  C   LEU A 175      -9.747   8.729  -0.650  1.00 93.65           C
ATOM   2577  O   LEU A 175     -10.023   8.528   0.531  1.00 93.65           O
ATOM   2578  HA  LEU A 175     -11.606   9.716  -1.042  1.00 93.65           H
ATOM   2579  CB  LEU A 175     -11.458   8.144  -2.465  1.00 93.65           C
ATOM   2580 1HB  LEU A 175     -12.111   8.614  -3.200  1.00 93.65           H
ATOM   2581 2HB  LEU A 175     -10.673   7.630  -3.018  1.00 93.65           H
ATOM   2582  CG  LEU A 175     -12.271   7.100  -1.697  1.00 93.65           C
ATOM   2583  HG  LEU A 175     -12.347   7.422  -0.658  1.00 93.65           H
ATOM   2584  CD1 LEU A 175     -13.696   7.001  -2.246  1.00 93.65           C
ATOM   2585 1HD1 LEU A 175     -14.190   7.968  -2.150  1.00 93.65           H
ATOM   2586 2HD1 LEU A 175     -13.661   6.713  -3.296  1.00 93.65           H
ATOM   2587 3HD1 LEU A 175     -14.251   6.251  -1.682  1.00 93.65           H
ATOM   2588  CD2 LEU A 175     -11.561   5.744  -1.697  1.00 93.65           C
ATOM   2589 1HD2 LEU A 175     -11.433   5.402  -2.724  1.00 93.65           H
ATOM   2590 2HD2 LEU A 175     -10.585   5.845  -1.223  1.00 93.65           H
ATOM   2591 3HD2 LEU A 175     -12.160   5.020  -1.145  1.00 93.65           H
ATOM   2592  HN  LEU A 175     -10.152  10.015  -3.440  1.00 93.65           H
ATOM   2593  N   ALA A 176      -8.551   8.531  -1.186  1.00 93.71           N
ATOM   2594  CA  ALA A 176      -7.451   8.014  -0.389  1.00 93.71           C
ATOM   2595  C   ALA A 176      -7.121   9.010   0.724  1.00 93.71           C
ATOM   2596  O   ALA A 176      -6.815   8.613   1.847  1.00 93.71           O
ATOM   2597  HA  ALA A 176      -7.778   7.076   0.059  1.00 93.71           H
ATOM   2598  CB  ALA A 176      -6.251   7.735  -1.296  1.00 93.71           C
ATOM   2599 1HB  ALA A 176      -6.529   7.000  -2.051  1.00 93.71           H
ATOM   2600 2HB  ALA A 176      -5.943   8.659  -1.785  1.00 93.71           H
ATOM   2601 3HB  ALA A 176      -5.426   7.348  -0.698  1.00 93.71           H
ATOM   2602  HN  ALA A 176      -8.329   8.716  -2.143  1.00 93.71           H
ATOM   2603  N   ALA A 177      -7.195  10.286   0.374  1.00 94.22           N
ATOM   2604  CA  ALA A 177      -6.875  11.341   1.320  1.00 94.22           C
ATOM   2605  C   ALA A 177      -7.866  11.295   2.484  1.00 94.22           C
ATOM   2606  O   ALA A 177      -7.470  11.382   3.645  1.00 94.22           O
ATOM   2607  HA  ALA A 177      -5.871  11.152   1.701  1.00 94.22           H
ATOM   2608  CB  ALA A 177      -6.883  12.692   0.600  1.00 94.22           C
ATOM   2609 1HB  ALA A 177      -6.141  12.682  -0.198  1.00 94.22           H
ATOM   2610 2HB  ALA A 177      -7.870  12.872   0.176  1.00 94.22           H
ATOM   2611 3HB  ALA A 177      -6.642  13.483   1.310  1.00 94.22           H
ATOM   2612  HN  ALA A 177      -7.467  10.602  -0.535  1.00 94.22           H
ATOM   2613  N   ALA A 178      -9.137  11.159   2.133  1.00 94.33           N
ATOM   2614  CA  ALA A 178     -10.195  11.181   3.128  1.00 94.33           C
ATOM   2615  C   ALA A 178     -10.019   9.996   4.079  1.00 94.33           C
ATOM   2616  O   ALA A 178     -10.263  10.117   5.279  1.00 94.33           O
ATOM   2617  HA  ALA A 178     -10.099  12.108   3.694  1.00 94.33           H
ATOM   2618  CB  ALA A 178     -11.555  11.170   2.427  1.00 94.33           C
ATOM   2619 1HB  ALA A 178     -11.641  12.047   1.786  1.00 94.33           H
ATOM   2620 2HB  ALA A 178     -11.644  10.267   1.822  1.00 94.33           H
ATOM   2621 3HB  ALA A 178     -12.349  11.186   3.174  1.00 94.33           H
ATOM   2622  HN  ALA A 178      -9.446  11.036   1.190  1.00 94.33           H
ATOM   2623  N   LEU A 179      -9.597   8.878   3.509  1.00 92.27           N
ATOM   2624  CA  LEU A 179      -9.481   7.646   4.271  1.00 92.27           C
ATOM   2625  C   LEU A 179      -8.290   7.752   5.225  1.00 92.27           C
ATOM   2626  O   LEU A 179      -8.154   6.947   6.145  1.00 92.27           O
ATOM   2627  HA  LEU A 179     -10.390   7.542   4.863  1.00 92.27           H
ATOM   2628  CB  LEU A 179      -9.412   6.440   3.332  1.00 92.27           C
ATOM   2629 1HB  LEU A 179      -8.635   6.626   2.590  1.00 92.27           H
ATOM   2630 2HB  LEU A 179      -9.098   5.571   3.912  1.00 92.27           H
ATOM   2631  CG  LEU A 179     -10.706   6.086   2.597  1.00 92.27           C
ATOM   2632  HG  LEU A 179     -11.034   6.964   2.041  1.00 92.27           H
ATOM   2633  CD1 LEU A 179     -10.471   4.968   1.580  1.00 92.27           C
ATOM   2634 1HD1 LEU A 179      -9.731   5.291   0.848  1.00 92.27           H
ATOM   2635 2HD1 LEU A 179     -10.108   4.078   2.095  1.00 92.27           H
ATOM   2636 3HD1 LEU A 179     -11.408   4.736   1.072  1.00 92.27           H
ATOM   2637  CD2 LEU A 179     -11.820   5.737   3.586  1.00 92.27           C
ATOM   2638 1HD2 LEU A 179     -11.516   4.881   4.189  1.00 92.27           H
ATOM   2639 2HD2 LEU A 179     -12.010   6.591   4.237  1.00 92.27           H
ATOM   2640 3HD2 LEU A 179     -12.729   5.490   3.037  1.00 92.27           H
ATOM   2641  HN  LEU A 179      -9.337   8.805   2.546  1.00 92.27           H
ATOM   2642  N   CYS A 180      -7.458   8.752   4.974  1.00 93.13           N
ATOM   2643  CA  CYS A 180      -6.235   8.918   5.740  1.00 93.13           C
ATOM   2644  C   CYS A 180      -6.494   9.948   6.841  1.00 93.13           C
ATOM   2645  O   CYS A 180      -5.583  10.311   7.584  1.00 93.13           O
ATOM   2646  HA  CYS A 180      -5.999   7.944   6.169  1.00 93.13           H
ATOM   2647  CB  CYS A 180      -5.059   9.320   4.848  1.00 93.13           C
ATOM   2648 1HB  CYS A 180      -5.296  10.239   4.311  1.00 93.13           H
ATOM   2649 2HB  CYS A 180      -4.181   9.526   5.460  1.00 93.13           H
ATOM   2650  SG  CYS A 180      -4.690   7.980   3.657  1.00 93.13           S
ATOM   2651  HG  CYS A 180      -5.807   8.112   2.948  1.00 93.13           H
ATOM   2652  HN  CYS A 180      -7.609   9.439   4.263  1.00 93.13           H
ATOM   2653  N   ILE A 181      -7.741  10.391   6.912  1.00 94.01           N
ATOM   2654  CA  ILE A 181      -8.125  11.393   7.891  1.00 94.01           C
ATOM   2655  C   ILE A 181      -7.789  10.883   9.294  1.00 94.01           C
ATOM   2656  O   ILE A 181      -7.192  11.603  10.094  1.00 94.01           O
ATOM   2657  HA  ILE A 181      -7.530  12.285   7.697  1.00 94.01           H
ATOM   2658  CB  ILE A 181      -9.594  11.781   7.713  1.00 94.01           C
ATOM   2659  HB  ILE A 181     -10.171  10.870   7.557  1.00 94.01           H
ATOM   2660  CG1 ILE A 181      -9.784  12.654   6.471  1.00 94.01           C
ATOM   2661 1HG1 ILE A 181      -9.257  13.599   6.603  1.00 94.01           H
ATOM   2662 2HG1 ILE A 181      -9.343  12.161   5.605  1.00 94.01           H
ATOM   2663  CG2 ILE A 181     -10.141  12.452   8.975  1.00 94.01           C
ATOM   2664 1HG2 ILE A 181     -10.061  11.764   9.816  1.00 94.01           H
ATOM   2665 2HG2 ILE A 181      -9.565  13.353   9.186  1.00 94.01           H
ATOM   2666 3HG2 ILE A 181     -11.187  12.717   8.821  1.00 94.01           H
ATOM   2667  CD1 ILE A 181     -11.268  12.923   6.212  1.00 94.01           C
ATOM   2668 1HD1 ILE A 181     -11.786  11.977   6.056  1.00 94.01           H
ATOM   2669 2HD1 ILE A 181     -11.699  13.437   7.070  1.00 94.01           H
ATOM   2670 3HD1 ILE A 181     -11.374  13.546   5.323  1.00 94.01           H
ATOM   2671  HN  ILE A 181      -8.480  10.077   6.316  1.00 94.01           H
ATOM   2672  N   PRO A 182      -8.165   9.639   9.618  1.00 92.16           N
ATOM   2673  CA  PRO A 182      -7.947   9.111  10.968  1.00 92.16           C
ATOM   2674  C   PRO A 182      -6.501   9.252  11.415  1.00 92.16           C
ATOM   2675  O   PRO A 182      -6.233   9.672  12.539  1.00 92.16           O
ATOM   2676  HA  PRO A 182      -8.526   9.684  11.692  1.00 92.16           H
ATOM   2677  CB  PRO A 182      -8.366   7.644  10.856  1.00 92.16           C
ATOM   2678 1HB  PRO A 182      -7.520   7.003  10.610  1.00 92.16           H
ATOM   2679 2HB  PRO A 182      -8.785   7.274  11.792  1.00 92.16           H
ATOM   2680  CG  PRO A 182      -9.405   7.658   9.740  1.00 92.16           C
ATOM   2681 1HG  PRO A 182      -9.541   6.669   9.302  1.00 92.16           H
ATOM   2682 2HG  PRO A 182     -10.384   7.970  10.103  1.00 92.16           H
ATOM   2683  CD  PRO A 182      -8.821   8.648   8.746  1.00 92.16           C
ATOM   2684 1HD  PRO A 182      -8.108   8.173   8.072  1.00 92.16           H
ATOM   2685 2HD  PRO A 182      -9.594   9.097   8.121  1.00 92.16           H
ATOM   2686  N   GLU A 183      -5.598   8.893  10.513  1.00 92.56           N
ATOM   2687  CA  GLU A 183      -4.179   8.926  10.821  1.00 92.56           C
ATOM   2688  C   GLU A 183      -3.744  10.352  11.168  1.00 92.56           C
ATOM   2689  O   GLU A 183      -2.931  10.555  12.068  1.00 92.56           O
ATOM   2690  HA  GLU A 183      -4.056   8.280  11.691  1.00 92.56           H
ATOM   2691  CB  GLU A 183      -3.353   8.368   9.661  1.00 92.56           C
ATOM   2692 1HB  GLU A 183      -3.766   8.718   8.715  1.00 92.56           H
ATOM   2693 2HB  GLU A 183      -2.304   8.631   9.797  1.00 92.56           H
ATOM   2694  CG  GLU A 183      -3.414   6.839   9.630  1.00 92.56           C
ATOM   2695 1HG  GLU A 183      -2.680   6.457   8.921  1.00 92.56           H
ATOM   2696 2HG  GLU A 183      -3.148   6.442  10.610  1.00 92.56           H
ATOM   2697  CD  GLU A 183      -4.811   6.354   9.238  1.00 92.56           C
ATOM   2698  OE1 GLU A 183      -5.102   5.172   9.524  1.00 92.56           O
ATOM   2699  OE2 GLU A 183      -5.556   7.176   8.663  1.00 92.56           O
ATOM   2700  HN  GLU A 183      -5.823   8.585   9.589  1.00 92.56           H
ATOM   2701  N   ILE A 184      -4.305  11.302  10.435  1.00 94.03           N
ATOM   2702  CA  ILE A 184      -3.903  12.692  10.576  1.00 94.03           C
ATOM   2703  C   ILE A 184      -4.292  13.191  11.969  1.00 94.03           C
ATOM   2704  O   ILE A 184      -3.556  13.959  12.586  1.00 94.03           O
ATOM   2705  HA  ILE A 184      -2.818  12.729  10.487  1.00 94.03           H
ATOM   2706  CB  ILE A 184      -4.481  13.535   9.438  1.00 94.03           C
ATOM   2707  HB  ILE A 184      -5.560  13.384   9.414  1.00 94.03           H
ATOM   2708  CG1 ILE A 184      -3.931  13.079   8.085  1.00 94.03           C
ATOM   2709 1HG1 ILE A 184      -2.863  13.292   8.032  1.00 94.03           H
ATOM   2710 2HG1 ILE A 184      -4.045  12.000   7.986  1.00 94.03           H
ATOM   2711  CG2 ILE A 184      -4.239  15.026   9.682  1.00 94.03           C
ATOM   2712 1HG2 ILE A 184      -4.718  15.323  10.615  1.00 94.03           H
ATOM   2713 2HG2 ILE A 184      -3.167  15.214   9.748  1.00 94.03           H
ATOM   2714 3HG2 ILE A 184      -4.659  15.602   8.858  1.00 94.03           H
ATOM   2715  CD1 ILE A 184      -4.654  13.782   6.934  1.00 94.03           C
ATOM   2716 1HD1 ILE A 184      -5.718  13.546   6.976  1.00 94.03           H
ATOM   2717 2HD1 ILE A 184      -4.517  14.859   7.022  1.00 94.03           H
ATOM   2718 3HD1 ILE A 184      -4.244  13.439   5.984  1.00 94.03           H
ATOM   2719  HN  ILE A 184      -5.019  11.136   9.755  1.00 94.03           H
ATOM   2720  N   LEU A 185      -5.450  12.733  12.425  1.00 93.83           N
ATOM   2721  CA  LEU A 185      -6.047  13.279  13.632  1.00 93.83           C
ATOM   2722  C   LEU A 185      -5.308  12.731  14.854  1.00 93.83           C
ATOM   2723  O   LEU A 185      -4.864  13.495  15.710  1.00 93.83           O
ATOM   2724  HA  LEU A 185      -5.912  14.360  13.603  1.00 93.83           H
ATOM   2725  CB  LEU A 185      -7.553  13.011  13.653  1.00 93.83           C
ATOM   2726 1HB  LEU A 185      -7.715  11.947  13.480  1.00 93.83           H
ATOM   2727 2HB  LEU A 185      -7.927  13.232  14.653  1.00 93.83           H
ATOM   2728  CG  LEU A 185      -8.388  13.797  12.641  1.00 93.83           C
ATOM   2729  HG  LEU A 185      -8.051  13.530  11.639  1.00 93.83           H
ATOM   2730  CD1 LEU A 185      -9.867  13.416  12.736  1.00 93.83           C
ATOM   2731 1HD1 LEU A 185      -9.982  12.351  12.532  1.00 93.83           H
ATOM   2732 2HD1 LEU A 185     -10.235  13.635  13.738  1.00 93.83           H
ATOM   2733 3HD1 LEU A 185     -10.438  13.989  12.005  1.00 93.83           H
ATOM   2734  CD2 LEU A 185      -8.173  15.303  12.803  1.00 93.83           C
ATOM   2735 1HD2 LEU A 185      -8.467  15.605  13.809  1.00 93.83           H
ATOM   2736 2HD2 LEU A 185      -7.121  15.539  12.646  1.00 93.83           H
ATOM   2737 3HD2 LEU A 185      -8.778  15.838  12.072  1.00 93.83           H
ATOM   2738  HN  LEU A 185      -5.975  12.005  11.985  1.00 93.83           H
ATOM   2739  N   TYR A 186      -5.197  11.411  14.897  1.00 93.23           N
ATOM   2740  CA  TYR A 186      -4.911  10.724  16.145  1.00 93.23           C
ATOM   2741  C   TYR A 186      -3.422  10.389  16.257  1.00 93.23           C
ATOM   2742  O   TYR A 186      -2.968   9.900  17.290  1.00 93.23           O
ATOM   2743  HA  TYR A 186      -5.189  11.386  16.965  1.00 93.23           H
ATOM   2744  CB  TYR A 186      -5.712   9.422  16.103  1.00 93.23           C
ATOM   2745 1HB  TYR A 186      -5.385   8.833  15.247  1.00 93.23           H
ATOM   2746 2HB  TYR A 186      -5.487   8.839  16.996  1.00 93.23           H
ATOM   2747  CG  TYR A 186      -7.226   9.626  16.014  1.00 93.23           C
ATOM   2748  CD1 TYR A 186      -7.863  10.467  16.904  1.00 93.23           C
ATOM   2749  HD1 TYR A 186      -7.287  10.986  17.670  1.00 93.23           H
ATOM   2750  CD2 TYR A 186      -7.955   8.968  15.044  1.00 93.23           C
ATOM   2751  HD2 TYR A 186      -7.452   8.304  14.341  1.00 93.23           H
ATOM   2752  CE1 TYR A 186      -9.287  10.659  16.820  1.00 93.23           C
ATOM   2753  HE1 TYR A 186      -9.802  11.320  17.517  1.00 93.23           H
ATOM   2754  CE2 TYR A 186      -9.380   9.160  14.960  1.00 93.23           C
ATOM   2755  HE2 TYR A 186      -9.967   8.647  14.199  1.00 93.23           H
ATOM   2756  CZ  TYR A 186      -9.975   9.996  15.853  1.00 93.23           C
ATOM   2757  OH  TYR A 186     -11.321  10.177  15.773  1.00 93.23           O
ATOM   2758  HH  TYR A 186     -11.687   9.681  14.986  1.00 93.23           H
ATOM   2759  HN  TYR A 186      -5.300  10.816  14.101  1.00 93.23           H
ATOM   2760  N   SER A 187      -2.703  10.667  15.179  1.00 93.07           N
ATOM   2761  CA  SER A 187      -1.258  10.518  15.184  1.00 93.07           C
ATOM   2762  C   SER A 187      -0.627  11.562  16.107  1.00 93.07           C
ATOM   2763  O   SER A 187      -0.780  12.763  15.888  1.00 93.07           O
ATOM   2764  HA  SER A 187      -1.073   9.512  15.562  1.00 93.07           H
ATOM   2765  CB  SER A 187      -0.686  10.644  13.771  1.00 93.07           C
ATOM   2766 1HB  SER A 187      -0.991  11.597  13.340  1.00 93.07           H
ATOM   2767 2HB  SER A 187       0.403  10.651  13.820  1.00 93.07           H
ATOM   2768  OG  SER A 187      -1.115   9.581  12.924  1.00 93.07           O
ATOM   2769  HG  SER A 187      -1.579   9.952  12.119  1.00 93.07           H
ATOM   2770  HN  SER A 187      -3.091  10.987  14.315  1.00 93.07           H
ATOM   2771  N   GLN A 188       0.068  11.067  17.121  1.00 92.24           N
ATOM   2772  CA  GLN A 188       0.855  11.933  17.982  1.00 92.24           C
ATOM   2773  C   GLN A 188       2.089  11.189  18.498  1.00 92.24           C
ATOM   2774  O   GLN A 188       2.211   9.979  18.312  1.00 92.24           O
ATOM   2775  HA  GLN A 188       1.163  12.767  17.351  1.00 92.24           H
ATOM   2776  CB  GLN A 188       0.012  12.467  19.141  1.00 92.24           C
ATOM   2777 1HB  GLN A 188       0.587  13.201  19.706  1.00 92.24           H
ATOM   2778 2HB  GLN A 188      -0.865  12.982  18.751  1.00 92.24           H
ATOM   2779  CG  GLN A 188      -0.427  11.332  20.068  1.00 92.24           C
ATOM   2780 1HG  GLN A 188      -1.011  10.603  19.505  1.00 92.24           H
ATOM   2781 2HG  GLN A 188       0.450  10.810  20.451  1.00 92.24           H
ATOM   2782  CD  GLN A 188      -1.258  11.867  21.236  1.00 92.24           C
ATOM   2783  OE1 GLN A 188      -1.675  13.014  21.261  1.00 92.24           O
ATOM   2784  NE2 GLN A 188      -1.475  10.976  22.199  1.00 92.24           N
ATOM   2785 1HE2 GLN A 188      -1.105  10.051  22.117  1.00 92.24           H
ATOM   2786 2HE2 GLN A 188      -2.009  11.232  23.005  1.00 92.24           H
ATOM   2787  HN  GLN A 188       0.099  10.096  17.356  1.00 92.24           H
ATOM   2788  N   ILE A 189       2.972  11.944  19.136  1.00 91.70           N
ATOM   2789  CA  ILE A 189       4.144  11.357  19.761  1.00 91.70           C
ATOM   2790  C   ILE A 189       3.824  11.017  21.218  1.00 91.70           C
ATOM   2791  O   ILE A 189       3.335  11.865  21.964  1.00 91.70           O
ATOM   2792  HA  ILE A 189       4.368  10.430  19.232  1.00 91.70           H
ATOM   2793  CB  ILE A 189       5.356  12.276  19.596  1.00 91.70           C
ATOM   2794  HB  ILE A 189       5.126  13.232  20.066  1.00 91.70           H
ATOM   2795  CG1 ILE A 189       5.636  12.554  18.118  1.00 91.70           C
ATOM   2796 1HG1 ILE A 189       5.982  11.642  17.632  1.00 91.70           H
ATOM   2797 2HG1 ILE A 189       4.713  12.851  17.619  1.00 91.70           H
ATOM   2798  CG2 ILE A 189       6.580  11.703  20.314  1.00 91.70           C
ATOM   2799 1HG2 ILE A 189       6.363  11.599  21.377  1.00 91.70           H
ATOM   2800 2HG2 ILE A 189       6.823  10.727  19.895  1.00 91.70           H
ATOM   2801 3HG2 ILE A 189       7.427  12.376  20.180  1.00 91.70           H
ATOM   2802  CD1 ILE A 189       6.686  13.655  17.957  1.00 91.70           C
ATOM   2803 1HD1 ILE A 189       6.326  14.572  18.423  1.00 91.70           H
ATOM   2804 2HD1 ILE A 189       7.615  13.345  18.436  1.00 91.70           H
ATOM   2805 3HD1 ILE A 189       6.866  13.833  16.896  1.00 91.70           H
ATOM   2806  HN  ILE A 189       2.895  12.936  19.228  1.00 91.70           H
ATOM   2807  N   LYS A 190       4.112   9.776  21.581  1.00 88.77           N
ATOM   2808  CA  LYS A 190       4.003   9.356  22.967  1.00 88.77           C
ATOM   2809  C   LYS A 190       5.397   9.038  23.511  1.00 88.77           C
ATOM   2810  O   LYS A 190       6.161   8.309  22.882  1.00 88.77           O
ATOM   2811  HA  LYS A 190       3.595  10.195  23.531  1.00 88.77           H
ATOM   2812  CB  LYS A 190       3.012   8.198  23.100  1.00 88.77           C
ATOM   2813 1HB  LYS A 190       2.055   8.480  22.661  1.00 88.77           H
ATOM   2814 2HB  LYS A 190       3.377   7.337  22.540  1.00 88.77           H
ATOM   2815  CG  LYS A 190       2.812   7.812  24.567  1.00 88.77           C
ATOM   2816 1HG  LYS A 190       3.651   7.202  24.904  1.00 88.77           H
ATOM   2817 2HG  LYS A 190       2.803   8.710  25.185  1.00 88.77           H
ATOM   2818  CD  LYS A 190       1.505   7.041  24.758  1.00 88.77           C
ATOM   2819 1HD  LYS A 190       0.670   7.740  24.806  1.00 88.77           H
ATOM   2820 2HD  LYS A 190       1.330   6.395  23.898  1.00 88.77           H
ATOM   2821  CE  LYS A 190       1.546   6.200  26.035  1.00 88.77           C
ATOM   2822 1HE  LYS A 190       2.567   6.155  26.416  1.00 88.77           H
ATOM   2823 2HE  LYS A 190       0.938   6.671  26.808  1.00 88.77           H
ATOM   2824  NZ  LYS A 190       1.049   4.831  25.771  1.00 88.77           N
ATOM   2825 1HZ  LYS A 190       1.150   4.267  26.607  1.00 88.77           H
ATOM   2826 2HZ  LYS A 190       0.071   4.872  25.507  1.00 88.77           H
ATOM   2827 3HZ  LYS A 190       1.585   4.417  25.017  1.00 88.77           H
ATOM   2828  HN  LYS A 190       4.415   9.064  20.946  1.00 88.77           H
ATOM   2829  N   GLU A 191       5.686   9.601  24.675  1.00 85.64           N
ATOM   2830  CA  GLU A 191       6.940   9.320  25.352  1.00 85.64           C
ATOM   2831  C   GLU A 191       6.744   8.218  26.396  1.00 85.64           C
ATOM   2832  O   GLU A 191       5.848   8.304  27.234  1.00 85.64           O
ATOM   2833  HA  GLU A 191       7.619   8.974  24.572  1.00 85.64           H
ATOM   2834  CB  GLU A 191       7.514  10.585  25.992  1.00 85.64           C
ATOM   2835 1HB  GLU A 191       6.726  11.118  26.524  1.00 85.64           H
ATOM   2836 2HB  GLU A 191       8.362  10.324  26.626  1.00 85.64           H
ATOM   2837  CG  GLU A 191       8.052  11.543  24.926  1.00 85.64           C
ATOM   2838 1HG  GLU A 191       8.787  11.028  24.308  1.00 85.64           H
ATOM   2839 2HG  GLU A 191       7.240  11.851  24.267  1.00 85.64           H
ATOM   2840  CD  GLU A 191       8.691  12.775  25.569  1.00 85.64           C
ATOM   2841  OE1 GLU A 191       9.181  13.628  24.798  1.00 85.64           O
ATOM   2842  OE2 GLU A 191       8.675  12.837  26.818  1.00 85.64           O
ATOM   2843  HN  GLU A 191       5.081  10.238  25.154  1.00 85.64           H
ATOM   2844  N   GLU A 192       7.598   7.208  26.311  1.00 76.40           N
ATOM   2845  CA  GLU A 192       7.494   6.064  27.201  1.00 76.40           C
ATOM   2846  C   GLU A 192       8.887   5.602  27.636  1.00 76.40           C
ATOM   2847  O   GLU A 192       9.712   5.237  26.801  1.00 76.40           O
ATOM   2848  HA  GLU A 192       6.935   6.420  28.067  1.00 76.40           H
ATOM   2849  CB  GLU A 192       6.720   4.923  26.539  1.00 76.40           C
ATOM   2850 1HB  GLU A 192       5.717   5.262  26.279  1.00 76.40           H
ATOM   2851 2HB  GLU A 192       7.282   4.545  25.685  1.00 76.40           H
ATOM   2852  CG  GLU A 192       6.552   3.744  27.500  1.00 76.40           C
ATOM   2853 1HG  GLU A 192       7.292   2.977  27.272  1.00 76.40           H
ATOM   2854 2HG  GLU A 192       6.738   4.074  28.522  1.00 76.40           H
ATOM   2855  CD  GLU A 192       5.146   3.150  27.398  1.00 76.40           C
ATOM   2856  OE1 GLU A 192       4.826   2.298  28.255  1.00 76.40           O
ATOM   2857  OE2 GLU A 192       4.422   3.562  26.466  1.00 76.40           O
ATOM   2858  HN  GLU A 192       8.348   7.164  25.652  1.00 76.40           H
ATOM   2859  N   SER A 193       9.104   5.634  28.943  1.00 71.96           N
ATOM   2860  CA  SER A 193      10.333   5.106  29.510  1.00 71.96           C
ATOM   2861  C   SER A 193      11.542   5.769  28.847  1.00 71.96           C
ATOM   2862  O   SER A 193      12.588   5.141  28.685  1.00 71.96           O
ATOM   2863  HA  SER A 193      10.293   5.356  30.570  1.00 71.96           H
ATOM   2864  CB  SER A 193      10.406   3.586  29.348  1.00 71.96           C
ATOM   2865 1HB  SER A 193      10.474   3.337  28.289  1.00 71.96           H
ATOM   2866 2HB  SER A 193      11.315   3.214  29.821  1.00 71.96           H
ATOM   2867  OG  SER A 193       9.274   2.934  29.916  1.00 71.96           O
ATOM   2868  HG  SER A 193       8.549   2.849  29.233  1.00 71.96           H
ATOM   2869  HN  SER A 193       8.460   6.011  29.608  1.00 71.96           H
ATOM   2870  N   GLY A 194      11.359   7.029  28.480  1.00 76.78           N
ATOM   2871  CA  GLY A 194      12.441   7.803  27.896  1.00 76.78           C
ATOM   2872  C   GLY A 194      12.578   7.512  26.400  1.00 76.78           C
ATOM   2873  O   GLY A 194      13.534   7.953  25.763  1.00 76.78           O
ATOM   2874 1HA  GLY A 194      12.255   8.867  28.047  1.00 76.78           H
ATOM   2875 2HA  GLY A 194      13.377   7.568  28.403  1.00 76.78           H
ATOM   2876  HN  GLY A 194      10.493   7.519  28.576  1.00 76.78           H
ATOM   2877  N   ILE A 195      11.609   6.772  25.882  1.00 83.98           N
ATOM   2878  CA  ILE A 195      11.565   6.486  24.459  1.00 83.98           C
ATOM   2879  C   ILE A 195      10.388   7.235  23.829  1.00 83.98           C
ATOM   2880  O   ILE A 195       9.244   7.063  24.246  1.00 83.98           O
ATOM   2881  HA  ILE A 195      12.488   6.864  24.020  1.00 83.98           H
ATOM   2882  CB  ILE A 195      11.533   4.976  24.216  1.00 83.98           C
ATOM   2883  HB  ILE A 195      10.630   4.575  24.676  1.00 83.98           H
ATOM   2884  CG1 ILE A 195      12.725   4.288  24.884  1.00 83.98           C
ATOM   2885 1HG1 ILE A 195      13.653   4.654  24.445  1.00 83.98           H
ATOM   2886 2HG1 ILE A 195      12.751   4.545  25.943  1.00 83.98           H
ATOM   2887  CG2 ILE A 195      11.455   4.663  22.720  1.00 83.98           C
ATOM   2888 1HG2 ILE A 195      10.548   5.102  22.304  1.00 83.98           H
ATOM   2889 2HG2 ILE A 195      12.326   5.080  22.215  1.00 83.98           H
ATOM   2890 3HG2 ILE A 195      11.434   3.582  22.576  1.00 83.98           H
ATOM   2891  CD1 ILE A 195      12.643   2.769  24.723  1.00 83.98           C
ATOM   2892 1HD1 ILE A 195      11.725   2.404  25.184  1.00 83.98           H
ATOM   2893 2HD1 ILE A 195      12.642   2.515  23.663  1.00 83.98           H
ATOM   2894 3HD1 ILE A 195      13.502   2.305  25.207  1.00 83.98           H
ATOM   2895  HN  ILE A 195      10.865   6.371  26.417  1.00 83.98           H
ATOM   2896  N   ALA A 196      10.710   8.050  22.835  1.00 90.39           N
ATOM   2897  CA  ALA A 196       9.684   8.727  22.060  1.00 90.39           C
ATOM   2898  C   ALA A 196       9.191   7.795  20.951  1.00 90.39           C
ATOM   2899  O   ALA A 196       9.990   7.259  20.185  1.00 90.39           O
ATOM   2900  HA  ALA A 196       8.855   8.950  22.731  1.00 90.39           H
ATOM   2901  CB  ALA A 196      10.243  10.041  21.512  1.00 90.39           C
ATOM   2902 1HB  ALA A 196      10.551  10.679  22.340  1.00 90.39           H
ATOM   2903 2HB  ALA A 196      11.102   9.833  20.874  1.00 90.39           H
ATOM   2904 3HB  ALA A 196       9.473  10.549  20.930  1.00 90.39           H
ATOM   2905  HN  ALA A 196      11.650   8.250  22.558  1.00 90.39           H
ATOM   2906  N   ILE A 197       7.878   7.631  20.901  1.00 89.26           N
ATOM   2907  CA  ILE A 197       7.271   6.744  19.922  1.00 89.26           C
ATOM   2908  C   ILE A 197       6.194   7.507  19.147  1.00 89.26           C
ATOM   2909  O   ILE A 197       5.320   8.132  19.745  1.00 89.26           O
ATOM   2910  HA  ILE A 197       8.053   6.446  19.223  1.00 89.26           H
ATOM   2911  CB  ILE A 197       6.757   5.472  20.598  1.00 89.26           C
ATOM   2912  HB  ILE A 197       6.032   5.758  21.359  1.00 89.26           H
ATOM   2913  CG1 ILE A 197       7.892   4.733  21.310  1.00 89.26           C
ATOM   2914 1HG1 ILE A 197       8.639   4.416  20.582  1.00 89.26           H
ATOM   2915 2HG1 ILE A 197       8.391   5.409  22.005  1.00 89.26           H
ATOM   2916  CG2 ILE A 197       6.030   4.574  19.595  1.00 89.26           C
ATOM   2917 1HG2 ILE A 197       5.181   5.113  19.173  1.00 89.26           H
ATOM   2918 2HG2 ILE A 197       6.715   4.293  18.795  1.00 89.26           H
ATOM   2919 3HG2 ILE A 197       5.675   3.676  20.101  1.00 89.26           H
ATOM   2920  CD1 ILE A 197       7.362   3.514  22.068  1.00 89.26           C
ATOM   2921 1HD1 ILE A 197       6.634   3.837  22.812  1.00 89.26           H
ATOM   2922 2HD1 ILE A 197       6.885   2.829  21.367  1.00 89.26           H
ATOM   2923 3HD1 ILE A 197       8.189   3.007  22.566  1.00 89.26           H
ATOM   2924  HN  ILE A 197       7.233   8.090  21.512  1.00 89.26           H
ATOM   2925  N   CYS A 198       6.294   7.431  17.828  1.00 91.76           N
ATOM   2926  CA  CYS A 198       5.234   7.930  16.968  1.00 91.76           C
ATOM   2927  C   CYS A 198       4.132   6.870  16.900  1.00 91.76           C
ATOM   2928  O   CYS A 198       4.339   5.788  16.353  1.00 91.76           O
ATOM   2929  HA  CYS A 198       4.863   8.846  17.428  1.00 91.76           H
ATOM   2930  CB  CYS A 198       5.759   8.297  15.579  1.00 91.76           C
ATOM   2931 1HB  CYS A 198       6.405   9.172  15.645  1.00 91.76           H
ATOM   2932 2HB  CYS A 198       6.366   7.482  15.183  1.00 91.76           H
ATOM   2933  SG  CYS A 198       4.359   8.637  14.451  1.00 91.76           S
ATOM   2934  HN  CYS A 198       7.078   7.038  17.348  1.00 91.76           H
ATOM   2935  N   THR A 199       2.985   7.219  17.464  1.00 91.14           N
ATOM   2936  CA  THR A 199       1.864   6.296  17.512  1.00 91.14           C
ATOM   2937  C   THR A 199       0.545   7.047  17.315  1.00 91.14           C
ATOM   2938  O   THR A 199       0.499   8.270  17.440  1.00 91.14           O
ATOM   2939  HA  THR A 199       1.960   5.595  16.683  1.00 91.14           H
ATOM   2940  CB  THR A 199       1.935   5.534  18.837  1.00 91.14           C
ATOM   2941  HB  THR A 199       2.948   5.178  19.027  1.00 91.14           H
ATOM   2942  OG1 THR A 199       0.942   4.520  18.708  1.00 91.14           O
ATOM   2943  HG1 THR A 199       0.998   3.886  19.480  1.00 91.14           H
ATOM   2944  CG2 THR A 199       1.459   6.374  20.023  1.00 91.14           C
ATOM   2945 1HG2 THR A 199       0.423   6.673  19.864  1.00 91.14           H
ATOM   2946 2HG2 THR A 199       2.083   7.263  20.113  1.00 91.14           H
ATOM   2947 3HG2 THR A 199       1.530   5.785  20.938  1.00 91.14           H
ATOM   2948  HN  THR A 199       2.815   8.112  17.882  1.00 91.14           H
ATOM   2949  N   MET A 200      -0.494   6.284  17.009  1.00 91.88           N
ATOM   2950  CA  MET A 200      -1.850   6.799  17.088  1.00 91.88           C
ATOM   2951  C   MET A 200      -2.408   6.658  18.505  1.00 91.88           C
ATOM   2952  O   MET A 200      -2.307   5.593  19.112  1.00 91.88           O
ATOM   2953  HA  MET A 200      -1.779   7.854  16.822  1.00 91.88           H
ATOM   2954  CB  MET A 200      -2.744   6.037  16.108  1.00 91.88           C
ATOM   2955 1HB  MET A 200      -2.634   4.964  16.269  1.00 91.88           H
ATOM   2956 2HB  MET A 200      -3.789   6.282  16.298  1.00 91.88           H
ATOM   2957  CG  MET A 200      -2.389   6.381  14.660  1.00 91.88           C
ATOM   2958 1HG  MET A 200      -2.395   7.462  14.523  1.00 91.88           H
ATOM   2959 2HG  MET A 200      -1.380   6.036  14.433  1.00 91.88           H
ATOM   2960  SD  MET A 200      -3.558   5.618  13.547  1.00 91.88           S
ATOM   2961  CE  MET A 200      -3.292   3.899  13.948  1.00 91.88           C
ATOM   2962 1HE  MET A 200      -2.253   3.636  13.748  1.00 91.88           H
ATOM   2963 2HE  MET A 200      -3.512   3.734  15.003  1.00 91.88           H
ATOM   2964 3HE  MET A 200      -3.948   3.278  13.339  1.00 91.88           H
ATOM   2965  HN  MET A 200      -0.420   5.332  16.712  1.00 91.88           H
ATOM   2966  N   VAL A 201      -2.985   7.747  18.992  1.00 92.24           N
ATOM   2967  CA  VAL A 201      -3.647   7.729  20.285  1.00 92.24           C
ATOM   2968  C   VAL A 201      -5.127   8.072  20.099  1.00 92.24           C
ATOM   2969  O   VAL A 201      -5.461   9.125  19.557  1.00 92.24           O
ATOM   2970  HA  VAL A 201      -3.569   6.717  20.681  1.00 92.24           H
ATOM   2971  CB  VAL A 201      -2.932   8.674  21.252  1.00 92.24           C
ATOM   2972  HB  VAL A 201      -2.998   9.683  20.846  1.00 92.24           H
ATOM   2973  CG1 VAL A 201      -3.612   8.673  22.623  1.00 92.24           C
ATOM   2974 1HG1 VAL A 201      -4.646   9.001  22.515  1.00 92.24           H
ATOM   2975 2HG1 VAL A 201      -3.591   7.666  23.038  1.00 92.24           H
ATOM   2976 3HG1 VAL A 201      -3.083   9.353  23.291  1.00 92.24           H
ATOM   2977  CG2 VAL A 201      -1.450   8.313  21.375  1.00 92.24           C
ATOM   2978 1HG2 VAL A 201      -1.354   7.293  21.748  1.00 92.24           H
ATOM   2979 2HG2 VAL A 201      -0.975   8.389  20.397  1.00 92.24           H
ATOM   2980 3HG2 VAL A 201      -0.965   9.000  22.069  1.00 92.24           H
ATOM   2981  HN  VAL A 201      -3.004   8.628  18.519  1.00 92.24           H
ATOM   2982  N   TYR A 202      -5.974   7.163  20.560  1.00 91.44           N
ATOM   2983  CA  TYR A 202      -7.410   7.360  20.459  1.00 91.44           C
ATOM   2984  C   TYR A 202      -7.955   8.063  21.704  1.00 91.44           C
ATOM   2985  O   TYR A 202      -7.469   7.839  22.811  1.00 91.44           O
ATOM   2986  HA  TYR A 202      -7.604   7.983  19.586  1.00 91.44           H
ATOM   2987  CB  TYR A 202      -8.023   5.961  20.369  1.00 91.44           C
ATOM   2988 1HB  TYR A 202      -7.710   5.382  21.238  1.00 91.44           H
ATOM   2989 2HB  TYR A 202      -9.108   6.047  20.416  1.00 91.44           H
ATOM   2990  CG  TYR A 202      -7.641   5.196  19.100  1.00 91.44           C
ATOM   2991  CD1 TYR A 202      -8.369   5.373  17.942  1.00 91.44           C
ATOM   2992  HD1 TYR A 202      -9.217   6.059  17.931  1.00 91.44           H
ATOM   2993  CD2 TYR A 202      -6.568   4.328  19.115  1.00 91.44           C
ATOM   2994  HD2 TYR A 202      -5.993   4.187  20.030  1.00 91.44           H
ATOM   2995  CE1 TYR A 202      -8.010   4.653  16.748  1.00 91.44           C
ATOM   2996  HE1 TYR A 202      -8.577   4.784  15.826  1.00 91.44           H
ATOM   2997  CE2 TYR A 202      -6.209   3.607  17.921  1.00 91.44           C
ATOM   2998  HE2 TYR A 202      -5.364   2.919  17.918  1.00 91.44           H
ATOM   2999  CZ  TYR A 202      -6.948   3.806  16.796  1.00 91.44           C
ATOM   3000  OH  TYR A 202      -6.608   3.125  15.669  1.00 91.44           O
ATOM   3001  HH  TYR A 202      -7.324   3.230  14.978  1.00 91.44           H
ATOM   3002  HN  TYR A 202      -5.694   6.307  20.994  1.00 91.44           H
ATOM   3003  N   PRO A 203      -8.971   8.923  21.547  1.00 83.48           N
ATOM   3004  CA  PRO A 203      -9.490   9.693  22.681  1.00 83.48           C
ATOM   3005  C   PRO A 203     -10.206   8.816  23.695  1.00 83.48           C
ATOM   3006  O   PRO A 203     -10.826   7.818  23.330  1.00 83.48           O
ATOM   3007  HA  PRO A 203      -8.669  10.152  23.231  1.00 83.48           H
ATOM   3008  CB  PRO A 203     -10.441  10.700  22.030  1.00 83.48           C
ATOM   3009 1HB  PRO A 203     -11.282  10.936  22.681  1.00 83.48           H
ATOM   3010 2HB  PRO A 203      -9.937  11.640  21.806  1.00 83.48           H
ATOM   3011  CG  PRO A 203     -10.892  10.004  20.777  1.00 83.48           C
ATOM   3012 1HG  PRO A 203     -11.736   9.343  20.976  1.00 83.48           H
ATOM   3013 2HG  PRO A 203     -11.220  10.721  20.025  1.00 83.48           H
ATOM   3014  CD  PRO A 203      -9.698   9.229  20.302  1.00 83.48           C
ATOM   3015 1HD  PRO A 203      -9.992   8.321  19.775  1.00 83.48           H
ATOM   3016 2HD  PRO A 203      -9.088   9.814  19.614  1.00 83.48           H
ATOM   3017  N   SER A 204     -10.099   9.214  24.954  1.00 71.85           N
ATOM   3018  CA  SER A 204     -10.458   8.332  26.051  1.00 71.85           C
ATOM   3019  C   SER A 204     -11.864   7.770  25.833  1.00 71.85           C
ATOM   3020  O   SER A 204     -12.102   6.582  26.046  1.00 71.85           O
ATOM   3021  HA  SER A 204      -9.718   7.531  26.031  1.00 71.85           H
ATOM   3022  CB  SER A 204     -10.380   9.062  27.393  1.00 71.85           C
ATOM   3023 1HB  SER A 204     -10.897   8.478  28.155  1.00 71.85           H
ATOM   3024 2HB  SER A 204      -9.338   9.140  27.704  1.00 71.85           H
ATOM   3025  OG  SER A 204     -10.953  10.365  27.326  1.00 71.85           O
ATOM   3026  HG  SER A 204     -11.935  10.317  27.512  1.00 71.85           H
ATOM   3027  HN  SER A 204      -9.776  10.120  25.228  1.00 71.85           H
ATOM   3028  N   ASP A 205     -12.759   8.651  25.411  1.00 76.09           N
ATOM   3029  CA  ASP A 205     -14.159   8.286  25.271  1.00 76.09           C
ATOM   3030  C   ASP A 205     -14.312   7.307  24.105  1.00 76.09           C
ATOM   3031  O   ASP A 205     -13.964   7.629  22.970  1.00 76.09           O
ATOM   3032  HA  ASP A 205     -14.437   7.843  26.227  1.00 76.09           H
ATOM   3033  CB  ASP A 205     -15.021   9.515  24.972  1.00 76.09           C
ATOM   3034 1HB  ASP A 205     -14.578  10.085  24.155  1.00 76.09           H
ATOM   3035 2HB  ASP A 205     -16.010   9.198  24.641  1.00 76.09           H
ATOM   3036  CG  ASP A 205     -15.153  10.406  26.209  1.00 76.09           C
ATOM   3037  OD1 ASP A 205     -15.076   9.844  27.323  1.00 76.09           O
ATOM   3038  OD2 ASP A 205     -15.327  11.628  26.013  1.00 76.09           O
ATOM   3039  HN  ASP A 205     -12.542   9.596  25.168  1.00 76.09           H
ATOM   3040  N   GLU A 206     -14.832   6.132  24.426  1.00 82.48           N
ATOM   3041  CA  GLU A 206     -15.074   5.119  23.412  1.00 82.48           C
ATOM   3042  C   GLU A 206     -13.815   4.898  22.571  1.00 82.48           C
ATOM   3043  O   GLU A 206     -13.902   4.513  21.406  1.00 82.48           O
ATOM   3044  HA  GLU A 206     -15.316   4.210  23.963  1.00 82.48           H
ATOM   3045  CB  GLU A 206     -16.263   5.501  22.528  1.00 82.48           C
ATOM   3046 1HB  GLU A 206     -16.051   6.437  22.012  1.00 82.48           H
ATOM   3047 2HB  GLU A 206     -16.498   4.679  21.852  1.00 82.48           H
ATOM   3048  CG  GLU A 206     -17.519   5.737  23.371  1.00 82.48           C
ATOM   3049 1HG  GLU A 206     -17.421   5.224  24.327  1.00 82.48           H
ATOM   3050 2HG  GLU A 206     -17.621   6.800  23.588  1.00 82.48           H
ATOM   3051  CD  GLU A 206     -18.769   5.237  22.643  1.00 82.48           C
ATOM   3052  OE1 GLU A 206     -19.639   4.667  23.336  1.00 82.48           O
ATOM   3053  OE2 GLU A 206     -18.826   5.437  21.411  1.00 82.48           O
ATOM   3054  HN  GLU A 206     -15.086   5.868  25.356  1.00 82.48           H
ATOM   3055  N   SER A 207     -12.674   5.150  23.195  1.00 89.11           N
ATOM   3056  CA  SER A 207     -11.397   4.933  22.536  1.00 89.11           C
ATOM   3057  C   SER A 207     -11.389   3.566  21.849  1.00 89.11           C
ATOM   3058  O   SER A 207     -10.974   3.449  20.697  1.00 89.11           O
ATOM   3059  HA  SER A 207     -11.313   5.732  21.800  1.00 89.11           H
ATOM   3060  CB  SER A 207     -10.240   5.033  23.532  1.00 89.11           C
ATOM   3061 1HB  SER A 207      -9.380   4.486  23.145  1.00 89.11           H
ATOM   3062 2HB  SER A 207      -9.935   6.075  23.630  1.00 89.11           H
ATOM   3063  OG  SER A 207     -10.591   4.519  24.813  1.00 89.11           O
ATOM   3064  HG  SER A 207     -10.843   5.268  25.425  1.00 89.11           H
ATOM   3065  HN  SER A 207     -12.613   5.496  24.132  1.00 89.11           H
ATOM   3066  N   THR A 208     -11.852   2.566  22.584  1.00 89.73           N
ATOM   3067  CA  THR A 208     -11.758   1.192  22.123  1.00 89.73           C
ATOM   3068  C   THR A 208     -12.607   0.991  20.866  1.00 89.73           C
ATOM   3069  O   THR A 208     -12.169   0.347  19.914  1.00 89.73           O
ATOM   3070  HA  THR A 208     -10.723   0.992  21.846  1.00 89.73           H
ATOM   3071  CB  THR A 208     -12.161   0.276  23.281  1.00 89.73           C
ATOM   3072  HB  THR A 208     -12.092  -0.772  22.990  1.00 89.73           H
ATOM   3073  OG1 THR A 208     -13.462   0.729  23.645  1.00 89.73           O
ATOM   3074  HG1 THR A 208     -13.926   0.033  24.193  1.00 89.73           H
ATOM   3075  CG2 THR A 208     -11.320   0.514  24.536  1.00 89.73           C
ATOM   3076 1HG2 THR A 208     -11.442   1.546  24.866  1.00 89.73           H
ATOM   3077 2HG2 THR A 208     -10.270   0.327  24.311  1.00 89.73           H
ATOM   3078 3HG2 THR A 208     -11.647  -0.161  25.327  1.00 89.73           H
ATOM   3079  HN  THR A 208     -12.285   2.684  23.478  1.00 89.73           H
ATOM   3080  N   LYS A 209     -13.805   1.555  20.904  1.00 91.82           N
ATOM   3081  CA  LYS A 209     -14.721   1.441  19.782  1.00 91.82           C
ATOM   3082  C   LYS A 209     -14.077   2.057  18.538  1.00 91.82           C
ATOM   3083  O   LYS A 209     -14.119   1.470  17.458  1.00 91.82           O
ATOM   3084  HA  LYS A 209     -14.882   0.379  19.597  1.00 91.82           H
ATOM   3085  CB  LYS A 209     -16.080   2.049  20.136  1.00 91.82           C
ATOM   3086 1HB  LYS A 209     -15.941   3.059  20.521  1.00 91.82           H
ATOM   3087 2HB  LYS A 209     -16.690   2.133  19.236  1.00 91.82           H
ATOM   3088  CG  LYS A 209     -16.809   1.196  21.176  1.00 91.82           C
ATOM   3089 1HG  LYS A 209     -16.904   0.174  20.810  1.00 91.82           H
ATOM   3090 2HG  LYS A 209     -16.221   1.154  22.093  1.00 91.82           H
ATOM   3091  CD  LYS A 209     -18.196   1.767  21.478  1.00 91.82           C
ATOM   3092 1HD  LYS A 209     -18.106   2.812  21.775  1.00 91.82           H
ATOM   3093 2HD  LYS A 209     -18.807   1.743  20.576  1.00 91.82           H
ATOM   3094  CE  LYS A 209     -18.885   0.972  22.590  1.00 91.82           C
ATOM   3095 1HE  LYS A 209     -19.086  -0.043  22.248  1.00 91.82           H
ATOM   3096 2HE  LYS A 209     -18.223   0.892  23.452  1.00 91.82           H
ATOM   3097  NZ  LYS A 209     -20.150   1.628  22.987  1.00 91.82           N
ATOM   3098 1HZ  LYS A 209     -20.636   1.045  23.660  1.00 91.82           H
ATOM   3099 2HZ  LYS A 209     -19.947   2.529  23.406  1.00 91.82           H
ATOM   3100 3HZ  LYS A 209     -20.735   1.760  22.169  1.00 91.82           H
ATOM   3101  HN  LYS A 209     -14.152   2.080  21.681  1.00 91.82           H
ATOM   3102  N   LEU A 210     -13.495   3.231  18.733  1.00 92.84           N
ATOM   3103  CA  LEU A 210     -12.933   3.981  17.622  1.00 92.84           C
ATOM   3104  C   LEU A 210     -11.810   3.166  16.978  1.00 92.84           C
ATOM   3105  O   LEU A 210     -11.754   3.036  15.757  1.00 92.84           O
ATOM   3106  HA  LEU A 210     -13.726   4.117  16.886  1.00 92.84           H
ATOM   3107  CB  LEU A 210     -12.498   5.374  18.081  1.00 92.84           C
ATOM   3108 1HB  LEU A 210     -13.350   5.861  18.555  1.00 92.84           H
ATOM   3109 2HB  LEU A 210     -11.730   5.259  18.846  1.00 92.84           H
ATOM   3110  CG  LEU A 210     -11.957   6.301  16.991  1.00 92.84           C
ATOM   3111  HG  LEU A 210     -11.117   5.804  16.506  1.00 92.84           H
ATOM   3112  CD1 LEU A 210     -13.014   6.556  15.914  1.00 92.84           C
ATOM   3113 1HD1 LEU A 210     -13.302   5.610  15.457  1.00 92.84           H
ATOM   3114 2HD1 LEU A 210     -13.889   7.022  16.367  1.00 92.84           H
ATOM   3115 3HD1 LEU A 210     -12.603   7.218  15.152  1.00 92.84           H
ATOM   3116  CD2 LEU A 210     -11.426   7.604  17.593  1.00 92.84           C
ATOM   3117 1HD2 LEU A 210     -12.231   8.116  18.119  1.00 92.84           H
ATOM   3118 2HD2 LEU A 210     -10.620   7.379  18.292  1.00 92.84           H
ATOM   3119 3HD2 LEU A 210     -11.047   8.244  16.796  1.00 92.84           H
ATOM   3120  HN  LEU A 210     -13.405   3.670  19.627  1.00 92.84           H
ATOM   3121  N   LYS A 211     -10.942   2.639  17.830  1.00 92.85           N
ATOM   3122  CA  LYS A 211      -9.833   1.825  17.361  1.00 92.85           C
ATOM   3123  C   LYS A 211     -10.374   0.678  16.505  1.00 92.85           C
ATOM   3124  O   LYS A 211      -9.910   0.460  15.388  1.00 92.85           O
ATOM   3125  HA  LYS A 211      -9.206   2.458  16.733  1.00 92.85           H
ATOM   3126  CB  LYS A 211      -8.973   1.362  18.539  1.00 92.85           C
ATOM   3127 1HB  LYS A 211      -8.541   2.227  19.041  1.00 92.85           H
ATOM   3128 2HB  LYS A 211      -9.598   0.848  19.270  1.00 92.85           H
ATOM   3129  CG  LYS A 211      -7.857   0.428  18.068  1.00 92.85           C
ATOM   3130 1HG  LYS A 211      -8.284  -0.523  17.748  1.00 92.85           H
ATOM   3131 2HG  LYS A 211      -7.357   0.860  17.201  1.00 92.85           H
ATOM   3132  CD  LYS A 211      -6.838   0.185  19.183  1.00 92.85           C
ATOM   3133 1HD  LYS A 211      -6.471   1.141  19.560  1.00 92.85           H
ATOM   3134 2HD  LYS A 211      -7.321  -0.322  20.019  1.00 92.85           H
ATOM   3135  CE  LYS A 211      -5.663  -0.655  18.680  1.00 92.85           C
ATOM   3136 1HE  LYS A 211      -6.009  -1.655  18.419  1.00 92.85           H
ATOM   3137 2HE  LYS A 211      -5.254  -0.213  17.771  1.00 92.85           H
ATOM   3138  NZ  LYS A 211      -4.608  -0.744  19.714  1.00 92.85           N
ATOM   3139 1HZ  LYS A 211      -3.747  -1.071  19.291  1.00 92.85           H
ATOM   3140 2HZ  LYS A 211      -4.457   0.172  20.122  1.00 92.85           H
ATOM   3141 3HZ  LYS A 211      -4.897  -1.392  20.437  1.00 92.85           H
ATOM   3142  HN  LYS A 211     -10.988   2.760  18.822  1.00 92.85           H
ATOM   3143  N   SER A 212     -11.349  -0.025  17.063  1.00 92.11           N
ATOM   3144  CA  SER A 212     -11.909  -1.188  16.396  1.00 92.11           C
ATOM   3145  C   SER A 212     -12.460  -0.790  15.025  1.00 92.11           C
ATOM   3146  O   SER A 212     -12.244  -1.491  14.038  1.00 92.11           O
ATOM   3147  HA  SER A 212     -11.079  -1.886  16.287  1.00 92.11           H
ATOM   3148  CB  SER A 212     -13.008  -1.833  17.243  1.00 92.11           C
ATOM   3149 1HB  SER A 212     -13.222  -2.831  16.860  1.00 92.11           H
ATOM   3150 2HB  SER A 212     -12.654  -1.953  18.267  1.00 92.11           H
ATOM   3151  OG  SER A 212     -14.205  -1.059  17.243  1.00 92.11           O
ATOM   3152  HG  SER A 212     -14.895  -1.497  17.819  1.00 92.11           H
ATOM   3153  HN  SER A 212     -11.753   0.187  17.953  1.00 92.11           H
ATOM   3154  N   ALA A 213     -13.160   0.335  15.008  1.00 92.87           N
ATOM   3155  CA  ALA A 213     -13.842   0.774  13.803  1.00 92.87           C
ATOM   3156  C   ALA A 213     -12.804   1.125  12.735  1.00 92.87           C
ATOM   3157  O   ALA A 213     -12.952   0.749  11.573  1.00 92.87           O
ATOM   3158  HA  ALA A 213     -14.452  -0.056  13.445  1.00 92.87           H
ATOM   3159  CB  ALA A 213     -14.759   1.953  14.135  1.00 92.87           C
ATOM   3160 1HB  ALA A 213     -15.495   1.643  14.876  1.00 92.87           H
ATOM   3161 2HB  ALA A 213     -14.164   2.774  14.535  1.00 92.87           H
ATOM   3162 3HB  ALA A 213     -15.270   2.282  13.230  1.00 92.87           H
ATOM   3163  HN  ALA A 213     -13.266   0.940  15.798  1.00 92.87           H
ATOM   3164  N   VAL A 214     -11.777   1.842  13.166  1.00 91.65           N
ATOM   3165  CA  VAL A 214     -10.736   2.283  12.253  1.00 91.65           C
ATOM   3166  C   VAL A 214     -10.026   1.061  11.667  1.00 91.65           C
ATOM   3167  O   VAL A 214      -9.704   1.036  10.480  1.00 91.65           O
ATOM   3168  HA  VAL A 214     -11.219   2.830  11.443  1.00 91.65           H
ATOM   3169  CB  VAL A 214      -9.783   3.242  12.970  1.00 91.65           C
ATOM   3170  HB  VAL A 214      -9.468   2.768  13.899  1.00 91.65           H
ATOM   3171  CG1 VAL A 214      -8.533   3.504  12.128  1.00 91.65           C
ATOM   3172 1HG1 VAL A 214      -8.013   2.563  11.948  1.00 91.65           H
ATOM   3173 2HG1 VAL A 214      -8.823   3.947  11.175  1.00 91.65           H
ATOM   3174 3HG1 VAL A 214      -7.873   4.188  12.661  1.00 91.65           H
ATOM   3175  CG2 VAL A 214     -10.489   4.552  13.326  1.00 91.65           C
ATOM   3176 1HG2 VAL A 214     -10.847   5.031  12.415  1.00 91.65           H
ATOM   3177 2HG2 VAL A 214     -11.334   4.343  13.982  1.00 91.65           H
ATOM   3178 3HG2 VAL A 214      -9.789   5.215  13.835  1.00 91.65           H
ATOM   3179  HN  VAL A 214     -11.650   2.120  14.118  1.00 91.65           H
ATOM   3180  N   LEU A 215      -9.802   0.078  12.527  1.00 91.91           N
ATOM   3181  CA  LEU A 215      -9.115  -1.134  12.115  1.00 91.91           C
ATOM   3182  C   LEU A 215      -9.972  -1.879  11.090  1.00 91.91           C
ATOM   3183  O   LEU A 215      -9.469  -2.320  10.058  1.00 91.91           O
ATOM   3184  HA  LEU A 215      -8.184  -0.834  11.634  1.00 91.91           H
ATOM   3185  CB  LEU A 215      -8.742  -1.979  13.335  1.00 91.91           C
ATOM   3186 1HB  LEU A 215      -9.540  -1.889  14.072  1.00 91.91           H
ATOM   3187 2HB  LEU A 215      -8.706  -3.025  13.030  1.00 91.91           H
ATOM   3188  CG  LEU A 215      -7.416  -1.629  14.014  1.00 91.91           C
ATOM   3189  HG  LEU A 215      -7.281  -0.549  13.962  1.00 91.91           H
ATOM   3190  CD1 LEU A 215      -7.441  -2.012  15.495  1.00 91.91           C
ATOM   3191 1HD1 LEU A 215      -8.244  -1.471  15.996  1.00 91.91           H
ATOM   3192 2HD1 LEU A 215      -7.610  -3.084  15.591  1.00 91.91           H
ATOM   3193 3HD1 LEU A 215      -6.487  -1.752  15.953  1.00 91.91           H
ATOM   3194  CD2 LEU A 215      -6.237  -2.268  13.277  1.00 91.91           C
ATOM   3195 1HD2 LEU A 215      -6.354  -3.352  13.275  1.00 91.91           H
ATOM   3196 2HD2 LEU A 215      -6.211  -1.904  12.250  1.00 91.91           H
ATOM   3197 3HD2 LEU A 215      -5.308  -2.003  13.780  1.00 91.91           H
ATOM   3198  HN  LEU A 215     -10.081   0.100  13.487  1.00 91.91           H
ATOM   3199  N   THR A 216     -11.253  -1.995  11.409  1.00 92.53           N
ATOM   3200  CA  THR A 216     -12.183  -2.688  10.534  1.00 92.53           C
ATOM   3201  C   THR A 216     -12.186  -2.046   9.145  1.00 92.53           C
ATOM   3202  O   THR A 216     -12.159  -2.746   8.134  1.00 92.53           O
ATOM   3203  HA  THR A 216     -11.839  -3.715  10.411  1.00 92.53           H
ATOM   3204  CB  THR A 216     -13.557  -2.686  11.207  1.00 92.53           C
ATOM   3205  HB  THR A 216     -13.922  -1.668  11.342  1.00 92.53           H
ATOM   3206  OG1 THR A 216     -13.358  -3.432  12.405  1.00 92.53           O
ATOM   3207  HG1 THR A 216     -13.066  -2.823  13.143  1.00 92.53           H
ATOM   3208  CG2 THR A 216     -14.591  -3.500  10.428  1.00 92.53           C
ATOM   3209 1HG2 THR A 216     -14.257  -4.534  10.352  1.00 92.53           H
ATOM   3210 2HG2 THR A 216     -14.707  -3.080   9.429  1.00 92.53           H
ATOM   3211 3HG2 THR A 216     -15.548  -3.465  10.949  1.00 92.53           H
ATOM   3212  HN  THR A 216     -11.655  -1.627  12.247  1.00 92.53           H
ATOM   3213  N   LEU A 217     -12.218  -0.722   9.140  1.00 89.82           N
ATOM   3214  CA  LEU A 217     -12.259   0.021   7.891  1.00 89.82           C
ATOM   3215  C   LEU A 217     -11.021  -0.320   7.060  1.00 89.82           C
ATOM   3216  O   LEU A 217     -11.109  -0.475   5.843  1.00 89.82           O
ATOM   3217  HA  LEU A 217     -13.143  -0.307   7.345  1.00 89.82           H
ATOM   3218  CB  LEU A 217     -12.424   1.517   8.163  1.00 89.82           C
ATOM   3219 1HB  LEU A 217     -13.285   1.655   8.819  1.00 89.82           H
ATOM   3220 2HB  LEU A 217     -11.548   1.866   8.710  1.00 89.82           H
ATOM   3221  CG  LEU A 217     -12.610   2.407   6.932  1.00 89.82           C
ATOM   3222  HG  LEU A 217     -11.815   2.177   6.222  1.00 89.82           H
ATOM   3223  CD1 LEU A 217     -13.939   2.108   6.235  1.00 89.82           C
ATOM   3224 1HD1 LEU A 217     -13.957   1.065   5.919  1.00 89.82           H
ATOM   3225 2HD1 LEU A 217     -14.761   2.292   6.926  1.00 89.82           H
ATOM   3226 3HD1 LEU A 217     -14.045   2.754   5.363  1.00 89.82           H
ATOM   3227  CD2 LEU A 217     -12.475   3.886   7.299  1.00 89.82           C
ATOM   3228 1HD2 LEU A 217     -13.233   4.148   8.036  1.00 89.82           H
ATOM   3229 2HD2 LEU A 217     -11.484   4.068   7.715  1.00 89.82           H
ATOM   3230 3HD2 LEU A 217     -12.611   4.495   6.405  1.00 89.82           H
ATOM   3231  HN  LEU A 217     -12.217  -0.159   9.966  1.00 89.82           H
ATOM   3232  N   LYS A 218      -9.895  -0.426   7.750  1.00 87.92           N
ATOM   3233  CA  LYS A 218      -8.635  -0.715   7.086  1.00 87.92           C
ATOM   3234  C   LYS A 218      -8.702  -2.108   6.457  1.00 87.92           C
ATOM   3235  O   LYS A 218      -8.251  -2.307   5.330  1.00 87.92           O
ATOM   3236  HA  LYS A 218      -8.510   0.018   6.289  1.00 87.92           H
ATOM   3237  CB  LYS A 218      -7.465  -0.534   8.055  1.00 87.92           C
ATOM   3238 1HB  LYS A 218      -7.694  -1.020   9.003  1.00 87.92           H
ATOM   3239 2HB  LYS A 218      -6.577  -1.022   7.654  1.00 87.92           H
ATOM   3240  CG  LYS A 218      -7.175   0.950   8.293  1.00 87.92           C
ATOM   3241 1HG  LYS A 218      -6.694   1.376   7.413  1.00 87.92           H
ATOM   3242 2HG  LYS A 218      -8.112   1.488   8.437  1.00 87.92           H
ATOM   3243  CD  LYS A 218      -6.277   1.143   9.517  1.00 87.92           C
ATOM   3244 1HD  LYS A 218      -6.758   0.718  10.397  1.00 87.92           H
ATOM   3245 2HD  LYS A 218      -5.340   0.604   9.374  1.00 87.92           H
ATOM   3246  CE  LYS A 218      -5.986   2.626   9.754  1.00 87.92           C
ATOM   3247 1HE  LYS A 218      -5.451   3.040   8.899  1.00 87.92           H
ATOM   3248 2HE  LYS A 218      -6.922   3.177   9.841  1.00 87.92           H
ATOM   3249  NZ  LYS A 218      -5.182   2.807  10.983  1.00 87.92           N
ATOM   3250 1HZ  LYS A 218      -4.912   3.780  11.072  1.00 87.92           H
ATOM   3251 2HZ  LYS A 218      -5.732   2.534  11.790  1.00 87.92           H
ATOM   3252 3HZ  LYS A 218      -4.350   2.229  10.931  1.00 87.92           H
ATOM   3253  HN  LYS A 218      -9.835  -0.319   8.742  1.00 87.92           H
ATOM   3254  N   VAL A 219      -9.269  -3.037   7.213  1.00 88.98           N
ATOM   3255  CA  VAL A 219      -9.323  -4.423   6.781  1.00 88.98           C
ATOM   3256  C   VAL A 219     -10.222  -4.534   5.548  1.00 88.98           C
ATOM   3257  O   VAL A 219      -9.869  -5.199   4.575  1.00 88.98           O
ATOM   3258  HA  VAL A 219      -8.311  -4.721   6.505  1.00 88.98           H
ATOM   3259  CB  VAL A 219      -9.781  -5.314   7.937  1.00 88.98           C
ATOM   3260  HB  VAL A 219     -10.684  -4.875   8.361  1.00 88.98           H
ATOM   3261  CG1 VAL A 219     -10.131  -6.719   7.441  1.00 88.98           C
ATOM   3262 1HG1 VAL A 219     -10.935  -6.656   6.708  1.00 88.98           H
ATOM   3263 2HG1 VAL A 219      -9.253  -7.170   6.979  1.00 88.98           H
ATOM   3264 3HG1 VAL A 219     -10.453  -7.331   8.283  1.00 88.98           H
ATOM   3265  CG2 VAL A 219      -8.722  -5.370   9.039  1.00 88.98           C
ATOM   3266 1HG2 VAL A 219      -7.795  -5.774   8.633  1.00 88.98           H
ATOM   3267 2HG2 VAL A 219      -8.543  -4.365   9.422  1.00 88.98           H
ATOM   3268 3HG2 VAL A 219      -9.073  -6.010   9.849  1.00 88.98           H
ATOM   3269  HN  VAL A 219      -9.685  -2.856   8.104  1.00 88.98           H
ATOM   3270  N   ILE A 220     -11.367  -3.871   5.629  1.00 88.04           N
ATOM   3271  CA  ILE A 220     -12.371  -3.983   4.584  1.00 88.04           C
ATOM   3272  C   ILE A 220     -11.828  -3.368   3.293  1.00 88.04           C
ATOM   3273  O   ILE A 220     -11.765  -4.036   2.262  1.00 88.04           O
ATOM   3274  HA  ILE A 220     -12.548  -5.045   4.413  1.00 88.04           H
ATOM   3275  CB  ILE A 220     -13.695  -3.372   5.047  1.00 88.04           C
ATOM   3276  HB  ILE A 220     -13.489  -2.387   5.466  1.00 88.04           H
ATOM   3277  CG1 ILE A 220     -14.328  -4.211   6.159  1.00 88.04           C
ATOM   3278 1HG1 ILE A 220     -14.604  -5.191   5.767  1.00 88.04           H
ATOM   3279 2HG1 ILE A 220     -13.600  -4.379   6.952  1.00 88.04           H
ATOM   3280  CG2 ILE A 220     -14.649  -3.171   3.867  1.00 88.04           C
ATOM   3281 1HG2 ILE A 220     -14.190  -2.501   3.140  1.00 88.04           H
ATOM   3282 2HG2 ILE A 220     -14.853  -4.133   3.398  1.00 88.04           H
ATOM   3283 3HG2 ILE A 220     -15.582  -2.735   4.224  1.00 88.04           H
ATOM   3284  CD1 ILE A 220     -15.565  -3.518   6.733  1.00 88.04           C
ATOM   3285 1HD1 ILE A 220     -15.281  -2.550   7.145  1.00 88.04           H
ATOM   3286 2HD1 ILE A 220     -16.301  -3.374   5.942  1.00 88.04           H
ATOM   3287 3HD1 ILE A 220     -15.995  -4.136   7.521  1.00 88.04           H
ATOM   3288  HN  ILE A 220     -11.612  -3.269   6.388  1.00 88.04           H
ATOM   3289  N   LEU A 221     -11.450  -2.102   3.391  1.00 83.07           N
ATOM   3290  CA  LEU A 221     -11.136  -1.320   2.207  1.00 83.07           C
ATOM   3291  C   LEU A 221      -9.701  -1.619   1.771  1.00 83.07           C
ATOM   3292  O   LEU A 221      -9.346  -1.418   0.610  1.00 83.07           O
ATOM   3293  HA  LEU A 221     -11.812  -1.642   1.415  1.00 83.07           H
ATOM   3294  CB  LEU A 221     -11.406   0.165   2.458  1.00 83.07           C
ATOM   3295 1HB  LEU A 221     -10.822   0.479   3.323  1.00 83.07           H
ATOM   3296 2HB  LEU A 221     -11.038   0.730   1.602  1.00 83.07           H
ATOM   3297  CG  LEU A 221     -12.867   0.550   2.697  1.00 83.07           C
ATOM   3298  HG  LEU A 221     -13.212   0.041   3.598  1.00 83.07           H
ATOM   3299  CD1 LEU A 221     -13.005   2.053   2.947  1.00 83.07           C
ATOM   3300 1HD1 LEU A 221     -12.422   2.330   3.826  1.00 83.07           H
ATOM   3301 2HD1 LEU A 221     -12.636   2.600   2.079  1.00 83.07           H
ATOM   3302 3HD1 LEU A 221     -14.053   2.299   3.114  1.00 83.07           H
ATOM   3303  CD2 LEU A 221     -13.755   0.077   1.544  1.00 83.07           C
ATOM   3304 1HD2 LEU A 221     -13.420   0.538   0.615  1.00 83.07           H
ATOM   3305 2HD2 LEU A 221     -13.689  -1.008   1.456  1.00 83.07           H
ATOM   3306 3HD2 LEU A 221     -14.788   0.363   1.740  1.00 83.07           H
ATOM   3307  HN  LEU A 221     -11.358  -1.611   4.258  1.00 83.07           H
ATOM   3308  N   GLY A 222      -8.913  -2.094   2.724  1.00 76.51           N
ATOM   3309  CA  GLY A 222      -7.494  -2.301   2.489  1.00 76.51           C
ATOM   3310  C   GLY A 222      -7.250  -3.598   1.715  1.00 76.51           C
ATOM   3311  O   GLY A 222      -6.301  -3.693   0.938  1.00 76.51           O
ATOM   3312 1HA  GLY A 222      -7.088  -1.458   1.929  1.00 76.51           H
ATOM   3313 2HA  GLY A 222      -6.965  -2.336   3.441  1.00 76.51           H
ATOM   3314  HN  GLY A 222      -9.228  -2.336   3.642  1.00 76.51           H
ATOM   3315  N   PHE A 223      -8.122  -4.566   1.955  1.00 77.77           N
ATOM   3316  CA  PHE A 223      -7.860  -5.932   1.534  1.00 77.77           C
ATOM   3317  C   PHE A 223      -9.089  -6.541   0.855  1.00 77.77           C
ATOM   3318  O   PHE A 223      -9.040  -6.899  -0.321  1.00 77.77           O
ATOM   3319  HA  PHE A 223      -7.035  -5.898   0.823  1.00 77.77           H
ATOM   3320  CB  PHE A 223      -7.538  -6.735   2.795  1.00 77.77           C
ATOM   3321 1HB  PHE A 223      -6.690  -6.273   3.301  1.00 77.77           H
ATOM   3322 2HB  PHE A 223      -8.386  -6.677   3.477  1.00 77.77           H
ATOM   3323  CG  PHE A 223      -7.215  -8.207   2.530  1.00 77.77           C
ATOM   3324  CD1 PHE A 223      -8.062  -9.178   2.965  1.00 77.77           C
ATOM   3325  HD1 PHE A 223      -8.971  -8.907   3.502  1.00 77.77           H
ATOM   3326  CD2 PHE A 223      -6.081  -8.545   1.859  1.00 77.77           C
ATOM   3327  HD2 PHE A 223      -5.402  -7.766   1.511  1.00 77.77           H
ATOM   3328  CE1 PHE A 223      -7.763 -10.544   2.718  1.00 77.77           C
ATOM   3329  HE1 PHE A 223      -8.442 -11.322   3.067  1.00 77.77           H
ATOM   3330  CE2 PHE A 223      -5.782  -9.911   1.613  1.00 77.77           C
ATOM   3331  HE2 PHE A 223      -4.873 -10.181   1.076  1.00 77.77           H
ATOM   3332  CZ  PHE A 223      -6.629 -10.881   2.048  1.00 77.77           C
ATOM   3333  HZ  PHE A 223      -6.399 -11.930   1.859  1.00 77.77           H
ATOM   3334  HN  PHE A 223      -8.993  -4.429   2.427  1.00 77.77           H
ATOM   3335  N   PHE A 224     -10.162  -6.641   1.626  1.00 84.27           N
ATOM   3336  CA  PHE A 224     -11.309  -7.432   1.213  1.00 84.27           C
ATOM   3337  C   PHE A 224     -11.902  -6.897  -0.092  1.00 84.27           C
ATOM   3338  O   PHE A 224     -12.055  -7.641  -1.060  1.00 84.27           O
ATOM   3339  HA  PHE A 224     -10.959  -8.453   1.059  1.00 84.27           H
ATOM   3340  CB  PHE A 224     -12.356  -7.314   2.322  1.00 84.27           C
ATOM   3341 1HB  PHE A 224     -12.270  -6.332   2.787  1.00 84.27           H
ATOM   3342 2HB  PHE A 224     -13.350  -7.369   1.876  1.00 84.27           H
ATOM   3343  CG  PHE A 224     -12.239  -8.388   3.405  1.00 84.27           C
ATOM   3344  CD1 PHE A 224     -12.787  -9.617   3.208  1.00 84.27           C
ATOM   3345  HD1 PHE A 224     -13.310  -9.837   2.277  1.00 84.27           H
ATOM   3346  CD2 PHE A 224     -11.586  -8.113   4.567  1.00 84.27           C
ATOM   3347  HD2 PHE A 224     -11.147  -7.129   4.725  1.00 84.27           H
ATOM   3348  CE1 PHE A 224     -12.678 -10.613   4.213  1.00 84.27           C
ATOM   3349  HE1 PHE A 224     -13.118 -11.598   4.055  1.00 84.27           H
ATOM   3350  CE2 PHE A 224     -11.477  -9.110   5.572  1.00 84.27           C
ATOM   3351  HE2 PHE A 224     -10.954  -8.890   6.503  1.00 84.27           H
ATOM   3352  CZ  PHE A 224     -12.026 -10.339   5.375  1.00 84.27           C
ATOM   3353  HZ  PHE A 224     -11.942 -11.104   6.147  1.00 84.27           H
ATOM   3354  HN  PHE A 224     -10.255  -6.195   2.516  1.00 84.27           H
ATOM   3355  N   LEU A 225     -12.221  -5.611  -0.076  1.00 81.26           N
ATOM   3356  CA  LEU A 225     -12.840  -4.980  -1.229  1.00 81.26           C
ATOM   3357  C   LEU A 225     -11.929  -5.144  -2.447  1.00 81.26           C
ATOM   3358  O   LEU A 225     -12.362  -5.628  -3.491  1.00 81.26           O
ATOM   3359  HA  LEU A 225     -13.776  -5.504  -1.425  1.00 81.26           H
ATOM   3360  CB  LEU A 225     -13.194  -3.524  -0.917  1.00 81.26           C
ATOM   3361 1HB  LEU A 225     -13.944  -3.514  -0.126  1.00 81.26           H
ATOM   3362 2HB  LEU A 225     -12.306  -3.033  -0.520  1.00 81.26           H
ATOM   3363  CG  LEU A 225     -13.719  -2.695  -2.091  1.00 81.26           C
ATOM   3364  HG  LEU A 225     -13.042  -2.829  -2.934  1.00 81.26           H
ATOM   3365  CD1 LEU A 225     -15.098  -3.187  -2.536  1.00 81.26           C
ATOM   3366 1HD1 LEU A 225     -15.028  -4.229  -2.848  1.00 81.26           H
ATOM   3367 2HD1 LEU A 225     -15.800  -3.102  -1.706  1.00 81.26           H
ATOM   3368 3HD1 LEU A 225     -15.448  -2.581  -3.371  1.00 81.26           H
ATOM   3369  CD2 LEU A 225     -13.726  -1.204  -1.749  1.00 81.26           C
ATOM   3370 1HD2 LEU A 225     -14.368  -1.032  -0.885  1.00 81.26           H
ATOM   3371 2HD2 LEU A 225     -12.711  -0.879  -1.518  1.00 81.26           H
ATOM   3372 3HD2 LEU A 225     -14.104  -0.638  -2.600  1.00 81.26           H
ATOM   3373  HN  LEU A 225     -12.063  -5.005   0.703  1.00 81.26           H
ATOM   3374  N   PRO A 226     -10.654  -4.745  -2.336  1.00 74.25           N
ATOM   3375  CA  PRO A 226      -9.709  -4.925  -3.441  1.00 74.25           C
ATOM   3376  C   PRO A 226      -9.667  -6.361  -3.937  1.00 74.25           C
ATOM   3377  O   PRO A 226      -9.763  -6.611  -5.137  1.00 74.25           O
ATOM   3378  HA  PRO A 226     -10.023  -4.335  -4.302  1.00 74.25           H
ATOM   3379  CB  PRO A 226      -8.368  -4.491  -2.845  1.00 74.25           C
ATOM   3380 1HB  PRO A 226      -7.827  -5.335  -2.419  1.00 74.25           H
ATOM   3381 2HB  PRO A 226      -7.719  -4.046  -3.599  1.00 74.25           H
ATOM   3382  CG  PRO A 226      -8.767  -3.480  -1.777  1.00 74.25           C
ATOM   3383 1HG  PRO A 226      -7.980  -3.342  -1.036  1.00 74.25           H
ATOM   3384 2HG  PRO A 226      -8.962  -2.496  -2.204  1.00 74.25           H
ATOM   3385  CD  PRO A 226     -10.018  -4.098  -1.174  1.00 74.25           C
ATOM   3386 1HD  PRO A 226      -9.776  -4.822  -0.396  1.00 74.25           H
ATOM   3387 2HD  PRO A 226     -10.662  -3.346  -0.718  1.00 74.25           H
ATOM   3388  N   PHE A 227      -9.525  -7.277  -2.989  1.00 80.77           N
ATOM   3389  CA  PHE A 227      -9.354  -8.680  -3.324  1.00 80.77           C
ATOM   3390  C   PHE A 227     -10.538  -9.196  -4.144  1.00 80.77           C
ATOM   3391  O   PHE A 227     -10.352  -9.896  -5.138  1.00 80.77           O
ATOM   3392  HA  PHE A 227      -8.442  -8.763  -3.915  1.00 80.77           H
ATOM   3393  CB  PHE A 227      -9.288  -9.450  -2.004  1.00 80.77           C
ATOM   3394 1HB  PHE A 227      -8.452  -9.073  -1.416  1.00 80.77           H
ATOM   3395 2HB  PHE A 227     -10.195  -9.251  -1.433  1.00 80.77           H
ATOM   3396  CG  PHE A 227      -9.133 -10.963  -2.173  1.00 80.77           C
ATOM   3397  CD1 PHE A 227     -10.208 -11.780  -2.010  1.00 80.77           C
ATOM   3398  HD1 PHE A 227     -11.180 -11.357  -1.758  1.00 80.77           H
ATOM   3399  CD2 PHE A 227      -7.919 -11.491  -2.487  1.00 80.77           C
ATOM   3400  HD2 PHE A 227      -7.057 -10.836  -2.617  1.00 80.77           H
ATOM   3401  CE1 PHE A 227     -10.063 -13.184  -2.166  1.00 80.77           C
ATOM   3402  HE1 PHE A 227     -10.925 -13.838  -2.035  1.00 80.77           H
ATOM   3403  CE2 PHE A 227      -7.774 -12.895  -2.644  1.00 80.77           C
ATOM   3404  HE2 PHE A 227      -6.802 -13.318  -2.895  1.00 80.77           H
ATOM   3405  CZ  PHE A 227      -8.850 -13.711  -2.480  1.00 80.77           C
ATOM   3406  HZ  PHE A 227      -8.738 -14.789  -2.601  1.00 80.77           H
ATOM   3407  HN  PHE A 227      -9.525  -7.073  -2.010  1.00 80.77           H
ATOM   3408  N   VAL A 228     -11.731  -8.831  -3.696  1.00 83.22           N
ATOM   3409  CA  VAL A 228     -12.946  -9.266  -4.364  1.00 83.22           C
ATOM   3410  C   VAL A 228     -12.926  -8.784  -5.816  1.00 83.22           C
ATOM   3411  O   VAL A 228     -13.168  -9.564  -6.736  1.00 83.22           O
ATOM   3412  HA  VAL A 228     -12.954 -10.356  -4.356  1.00 83.22           H
ATOM   3413  CB  VAL A 228     -14.172  -8.778  -3.589  1.00 83.22           C
ATOM   3414  HB  VAL A 228     -14.050  -7.710  -3.407  1.00 83.22           H
ATOM   3415  CG1 VAL A 228     -15.450  -8.972  -4.407  1.00 83.22           C
ATOM   3416 1HG1 VAL A 228     -15.376  -8.407  -5.336  1.00 83.22           H
ATOM   3417 2HG1 VAL A 228     -15.579 -10.030  -4.634  1.00 83.22           H
ATOM   3418 3HG1 VAL A 228     -16.306  -8.617  -3.833  1.00 83.22           H
ATOM   3419  CG2 VAL A 228     -14.277  -9.477  -2.232  1.00 83.22           C
ATOM   3420 1HG2 VAL A 228     -14.365 -10.553  -2.384  1.00 83.22           H
ATOM   3421 2HG2 VAL A 228     -13.384  -9.265  -1.644  1.00 83.22           H
ATOM   3422 3HG2 VAL A 228     -15.157  -9.112  -1.702  1.00 83.22           H
ATOM   3423  HN  VAL A 228     -11.873  -8.250  -2.895  1.00 83.22           H
ATOM   3424  N   VAL A 229     -12.635  -7.502  -5.976  1.00 75.27           N
ATOM   3425  CA  VAL A 229     -12.741  -6.868  -7.279  1.00 75.27           C
ATOM   3426  C   VAL A 229     -11.702  -7.475  -8.224  1.00 75.27           C
ATOM   3427  O   VAL A 229     -11.996  -7.742  -9.388  1.00 75.27           O
ATOM   3428  HA  VAL A 229     -13.736  -7.082  -7.669  1.00 75.27           H
ATOM   3429  CB  VAL A 229     -12.604  -5.351  -7.136  1.00 75.27           C
ATOM   3430  HB  VAL A 229     -11.593  -5.137  -6.789  1.00 75.27           H
ATOM   3431  CG1 VAL A 229     -12.796  -4.653  -8.484  1.00 75.27           C
ATOM   3432 1HG1 VAL A 229     -12.041  -5.007  -9.187  1.00 75.27           H
ATOM   3433 2HG1 VAL A 229     -13.789  -4.879  -8.872  1.00 75.27           H
ATOM   3434 3HG1 VAL A 229     -12.693  -3.576  -8.353  1.00 75.27           H
ATOM   3435  CG2 VAL A 229     -13.584  -4.808  -6.093  1.00 75.27           C
ATOM   3436 1HG2 VAL A 229     -14.604  -5.039  -6.398  1.00 75.27           H
ATOM   3437 2HG2 VAL A 229     -13.380  -5.270  -5.127  1.00 75.27           H
ATOM   3438 3HG2 VAL A 229     -13.465  -3.727  -6.011  1.00 75.27           H
ATOM   3439  HN  VAL A 229     -12.331  -6.900  -5.237  1.00 75.27           H
ATOM   3440  N   MET A 230     -10.507  -7.676  -7.687  1.00 76.57           N
ATOM   3441  CA  MET A 230      -9.427  -8.261  -8.463  1.00 76.57           C
ATOM   3442  C   MET A 230      -9.782  -9.679  -8.914  1.00 76.57           C
ATOM   3443  O   MET A 230      -9.599 -10.028 -10.080  1.00 76.57           O
ATOM   3444  HA  MET A 230      -9.307  -7.615  -9.333  1.00 76.57           H
ATOM   3445  CB  MET A 230      -8.152  -8.298  -7.617  1.00 76.57           C
ATOM   3446 1HB  MET A 230      -8.387  -8.655  -6.615  1.00 76.57           H
ATOM   3447 2HB  MET A 230      -7.445  -9.005  -8.050  1.00 76.57           H
ATOM   3448  CG  MET A 230      -7.510  -6.912  -7.534  1.00 76.57           C
ATOM   3449 1HG  MET A 230      -7.362  -6.509  -8.536  1.00 76.57           H
ATOM   3450 2HG  MET A 230      -8.175  -6.225  -7.009  1.00 76.57           H
ATOM   3451  SD  MET A 230      -5.945  -7.015  -6.681  1.00 76.57           S
ATOM   3452  CE  MET A 230      -6.514  -7.420  -5.038  1.00 76.57           C
ATOM   3453 1HE  MET A 230      -7.166  -6.627  -4.673  1.00 76.57           H
ATOM   3454 2HE  MET A 230      -7.065  -8.360  -5.066  1.00 76.57           H
ATOM   3455 3HE  MET A 230      -5.657  -7.522  -4.372  1.00 76.57           H
ATOM   3456  HN  MET A 230     -10.273  -7.447  -6.742  1.00 76.57           H
ATOM   3457  N   ALA A 231     -10.282 -10.460  -7.967  1.00 80.34           N
ATOM   3458  CA  ALA A 231     -10.629 -11.843  -8.243  1.00 80.34           C
ATOM   3459  C   ALA A 231     -11.640 -11.892  -9.391  1.00 80.34           C
ATOM   3460  O   ALA A 231     -11.510 -12.707 -10.303  1.00 80.34           O
ATOM   3461  HA  ALA A 231      -9.719 -12.359  -8.550  1.00 80.34           H
ATOM   3462  CB  ALA A 231     -11.162 -12.500  -6.968  1.00 80.34           C
ATOM   3463 1HB  ALA A 231     -10.396 -12.465  -6.194  1.00 80.34           H
ATOM   3464 2HB  ALA A 231     -12.048 -11.965  -6.627  1.00 80.34           H
ATOM   3465 3HB  ALA A 231     -11.422 -13.538  -7.176  1.00 80.34           H
ATOM   3466  HN  ALA A 231     -10.450 -10.161  -7.028  1.00 80.34           H
ATOM   3467  N   CYS A 232     -12.623 -11.008  -9.308  1.00 78.62           N
ATOM   3468  CA  CYS A 232     -13.659 -10.944 -10.326  1.00 78.62           C
ATOM   3469  C   CYS A 232     -13.005 -10.556 -11.653  1.00 78.62           C
ATOM   3470  O   CYS A 232     -13.241 -11.196 -12.676  1.00 78.62           O
ATOM   3471  HA  CYS A 232     -14.099 -11.940 -10.388  1.00 78.62           H
ATOM   3472  CB  CYS A 232     -14.777  -9.975  -9.935  1.00 78.62           C
ATOM   3473 1HB  CYS A 232     -14.352  -9.010  -9.658  1.00 78.62           H
ATOM   3474 2HB  CYS A 232     -15.434  -9.802 -10.787  1.00 78.62           H
ATOM   3475  SG  CYS A 232     -15.737 -10.660  -8.535  1.00 78.62           S
ATOM   3476  HG  CYS A 232     -14.886 -10.283  -7.585  1.00 78.62           H
ATOM   3477  HN  CYS A 232     -12.719 -10.346  -8.565  1.00 78.62           H
ATOM   3478  N   CYS A 233     -12.196  -9.508 -11.593  1.00 71.49           N
ATOM   3479  CA  CYS A 233     -11.636  -8.925 -12.801  1.00 71.49           C
ATOM   3480  C   CYS A 233     -10.834 -10.005 -13.528  1.00 71.49           C
ATOM   3481  O   CYS A 233     -11.032 -10.233 -14.721  1.00 71.49           O
ATOM   3482  HA  CYS A 233     -12.479  -8.593 -13.408  1.00 71.49           H
ATOM   3483  CB  CYS A 233     -10.784  -7.692 -12.491  1.00 71.49           C
ATOM   3484 1HB  CYS A 233     -10.072  -7.922 -11.698  1.00 71.49           H
ATOM   3485 2HB  CYS A 233     -10.204  -7.411 -13.370  1.00 71.49           H
ATOM   3486  SG  CYS A 233     -11.858  -6.301 -11.982  1.00 71.49           S
ATOM   3487  HG  CYS A 233     -12.183  -6.803 -10.794  1.00 71.49           H
ATOM   3488  HN  CYS A 233     -11.923  -9.060 -10.742  1.00 71.49           H
ATOM   3489  N   TYR A 234      -9.944 -10.641 -12.780  1.00 75.61           N
ATOM   3490  CA  TYR A 234      -9.019 -11.595 -13.367  1.00 75.61           C
ATOM   3491  C   TYR A 234      -9.751 -12.855 -13.832  1.00 75.61           C
ATOM   3492  O   TYR A 234      -9.362 -13.475 -14.821  1.00 75.61           O
ATOM   3493  HA  TYR A 234      -8.546 -11.120 -14.227  1.00 75.61           H
ATOM   3494  CB  TYR A 234      -8.039 -11.971 -12.254  1.00 75.61           C
ATOM   3495 1HB  TYR A 234      -8.585 -12.049 -11.314  1.00 75.61           H
ATOM   3496 2HB  TYR A 234      -7.626 -12.957 -12.465  1.00 75.61           H
ATOM   3497  CG  TYR A 234      -6.887 -10.979 -12.077  1.00 75.61           C
ATOM   3498  CD1 TYR A 234      -5.970 -10.798 -13.092  1.00 75.61           C
ATOM   3499  HD1 TYR A 234      -6.066 -11.362 -14.020  1.00 75.61           H
ATOM   3500  CD2 TYR A 234      -6.766 -10.265 -10.902  1.00 75.61           C
ATOM   3501  HD2 TYR A 234      -7.490 -10.408 -10.100  1.00 75.61           H
ATOM   3502  CE1 TYR A 234      -4.887  -9.865 -12.926  1.00 75.61           C
ATOM   3503  HE1 TYR A 234      -4.156  -9.712 -13.720  1.00 75.61           H
ATOM   3504  CE2 TYR A 234      -5.682  -9.331 -10.736  1.00 75.61           C
ATOM   3505  HE2 TYR A 234      -5.575  -8.761  -9.813  1.00 75.61           H
ATOM   3506  CZ  TYR A 234      -4.796  -9.177 -11.756  1.00 75.61           C
ATOM   3507  OH  TYR A 234      -3.773  -8.295 -11.599  1.00 75.61           O
ATOM   3508  HH  TYR A 234      -3.878  -7.800 -10.737  1.00 75.61           H
ATOM   3509  HN  TYR A 234      -9.851 -10.514 -11.793  1.00 75.61           H
ATOM   3510  N   THR A 235     -10.799 -13.197 -13.097  1.00 80.70           N
ATOM   3511  CA  THR A 235     -11.643 -14.319 -13.472  1.00 80.70           C
ATOM   3512  C   THR A 235     -12.183 -14.128 -14.891  1.00 80.70           C
ATOM   3513  O   THR A 235     -12.133 -15.047 -15.707  1.00 80.70           O
ATOM   3514  HA  THR A 235     -11.031 -15.221 -13.482  1.00 80.70           H
ATOM   3515  CB  THR A 235     -12.742 -14.458 -12.417  1.00 80.70           C
ATOM   3516  HB  THR A 235     -13.374 -13.570 -12.394  1.00 80.70           H
ATOM   3517  OG1 THR A 235     -12.034 -14.740 -11.213  1.00 80.70           O
ATOM   3518  HG1 THR A 235     -12.091 -13.959 -10.592  1.00 80.70           H
ATOM   3519  CG2 THR A 235     -13.611 -15.698 -12.637  1.00 80.70           C
ATOM   3520 1HG2 THR A 235     -12.988 -16.591 -12.592  1.00 80.70           H
ATOM   3521 2HG2 THR A 235     -14.090 -15.637 -13.614  1.00 80.70           H
ATOM   3522 3HG2 THR A 235     -14.375 -15.748 -11.861  1.00 80.70           H
ATOM   3523  HN  THR A 235     -11.074 -12.724 -12.260  1.00 80.70           H
ATOM   3524  N   ILE A 236     -12.688 -12.929 -15.142  1.00 75.70           N
ATOM   3525  CA  ILE A 236     -13.281 -12.622 -16.432  1.00 75.70           C
ATOM   3526  C   ILE A 236     -12.184 -12.586 -17.498  1.00 75.70           C
ATOM   3527  O   ILE A 236     -12.357 -13.125 -18.590  1.00 75.70           O
ATOM   3528  HA  ILE A 236     -13.972 -13.429 -16.674  1.00 75.70           H
ATOM   3529  CB  ILE A 236     -14.102 -11.333 -16.351  1.00 75.70           C
ATOM   3530  HB  ILE A 236     -13.448 -10.533 -16.001  1.00 75.70           H
ATOM   3531  CG1 ILE A 236     -15.235 -11.468 -15.332  1.00 75.70           C
ATOM   3532 1HG1 ILE A 236     -16.015 -12.115 -15.735  1.00 75.70           H
ATOM   3533 2HG1 ILE A 236     -14.861 -11.946 -14.427  1.00 75.70           H
ATOM   3534  CG2 ILE A 236     -14.617 -10.923 -17.732  1.00 75.70           C
ATOM   3535 1HG2 ILE A 236     -13.773 -10.758 -18.400  1.00 75.70           H
ATOM   3536 2HG2 ILE A 236     -15.249 -11.715 -18.133  1.00 75.70           H
ATOM   3537 3HG2 ILE A 236     -15.197 -10.004 -17.645  1.00 75.70           H
ATOM   3538  CD1 ILE A 236     -15.828 -10.100 -14.986  1.00 75.70           C
ATOM   3539 1HD1 ILE A 236     -15.051  -9.465 -14.562  1.00 75.70           H
ATOM   3540 2HD1 ILE A 236     -16.223  -9.636 -15.890  1.00 75.70           H
ATOM   3541 3HD1 ILE A 236     -16.631 -10.225 -14.261  1.00 75.70           H
ATOM   3542  HN  ILE A 236     -12.695 -12.177 -14.483  1.00 75.70           H
ATOM   3543  N   ILE A 237     -11.079 -11.946 -17.143  1.00 73.80           N
ATOM   3544  CA  ILE A 237      -9.976 -11.784 -18.075  1.00 73.80           C
ATOM   3545  C   ILE A 237      -9.518 -13.160 -18.560  1.00 73.80           C
ATOM   3546  O   ILE A 237      -9.362 -13.379 -19.761  1.00 73.80           O
ATOM   3547  HA  ILE A 237     -10.352 -11.223 -18.931  1.00 73.80           H
ATOM   3548  CB  ILE A 237      -8.859 -10.950 -17.443  1.00 73.80           C
ATOM   3549  HB  ILE A 237      -8.701 -11.307 -16.426  1.00 73.80           H
ATOM   3550  CG1 ILE A 237      -9.261  -9.477 -17.349  1.00 73.80           C
ATOM   3551 1HG1 ILE A 237      -9.283  -9.038 -18.346  1.00 73.80           H
ATOM   3552 2HG1 ILE A 237     -10.269  -9.397 -16.943  1.00 73.80           H
ATOM   3553  CG2 ILE A 237      -7.542 -11.138 -18.198  1.00 73.80           C
ATOM   3554 1HG2 ILE A 237      -7.253 -12.189 -18.169  1.00 73.80           H
ATOM   3555 2HG2 ILE A 237      -7.669 -10.824 -19.234  1.00 73.80           H
ATOM   3556 3HG2 ILE A 237      -6.765 -10.535 -17.728  1.00 73.80           H
ATOM   3557  CD1 ILE A 237      -8.285  -8.699 -16.464  1.00 73.80           C
ATOM   3558 1HD1 ILE A 237      -8.284  -9.126 -15.461  1.00 73.80           H
ATOM   3559 2HD1 ILE A 237      -7.282  -8.761 -16.887  1.00 73.80           H
ATOM   3560 3HD1 ILE A 237      -8.594  -7.654 -16.414  1.00 73.80           H
ATOM   3561  HN  ILE A 237     -10.932 -11.543 -16.239  1.00 73.80           H
ATOM   3562  N   ILE A 238      -9.313 -14.052 -17.602  1.00 75.53           N
ATOM   3563  CA  ILE A 238      -8.820 -15.384 -17.912  1.00 75.53           C
ATOM   3564  C   ILE A 238      -9.797 -16.075 -18.865  1.00 75.53           C
ATOM   3565  O   ILE A 238      -9.381 -16.702 -19.838  1.00 75.53           O
ATOM   3566  HA  ILE A 238      -7.864 -15.267 -18.421  1.00 75.53           H
ATOM   3567  CB  ILE A 238      -8.555 -16.169 -16.626  1.00 75.53           C
ATOM   3568  HB  ILE A 238      -9.396 -16.012 -15.950  1.00 75.53           H
ATOM   3569  CG1 ILE A 238      -7.303 -15.653 -15.916  1.00 75.53           C
ATOM   3570 1HG1 ILE A 238      -6.415 -15.953 -16.472  1.00 75.53           H
ATOM   3571 2HG1 ILE A 238      -7.314 -14.563 -15.898  1.00 75.53           H
ATOM   3572  CG2 ILE A 238      -8.477 -17.671 -16.907  1.00 75.53           C
ATOM   3573 1HG2 ILE A 238      -9.419 -18.010 -17.336  1.00 75.53           H
ATOM   3574 2HG2 ILE A 238      -7.667 -17.867 -17.610  1.00 75.53           H
ATOM   3575 3HG2 ILE A 238      -8.288 -18.206 -15.976  1.00 75.53           H
ATOM   3576  CD1 ILE A 238      -7.221 -16.191 -14.486  1.00 75.53           C
ATOM   3577 1HD1 ILE A 238      -8.099 -15.868 -13.926  1.00 75.53           H
ATOM   3578 2HD1 ILE A 238      -7.186 -17.280 -14.509  1.00 75.53           H
ATOM   3579 3HD1 ILE A 238      -6.321 -15.808 -14.004  1.00 75.53           H
ATOM   3580  HN  ILE A 238      -9.479 -13.878 -16.631  1.00 75.53           H
ATOM   3581  N   HIS A 239     -11.077 -15.939 -18.552  1.00 80.22           N
ATOM   3582  CA  HIS A 239     -12.113 -16.585 -19.339  1.00 80.22           C
ATOM   3583  C   HIS A 239     -12.049 -16.085 -20.783  1.00 80.22           C
ATOM   3584  O   HIS A 239     -12.094 -16.879 -21.721  1.00 80.22           O
ATOM   3585  HA  HIS A 239     -11.897 -17.654 -19.323  1.00 80.22           H
ATOM   3586  CB  HIS A 239     -13.488 -16.379 -18.701  1.00 80.22           C
ATOM   3587 1HB  HIS A 239     -13.448 -16.705 -17.661  1.00 80.22           H
ATOM   3588 2HB  HIS A 239     -13.717 -15.313 -18.692  1.00 80.22           H
ATOM   3589  CG  HIS A 239     -14.607 -17.114 -19.400  1.00 80.22           C
ATOM   3590  ND1 HIS A 239     -15.413 -16.519 -20.354  1.00 80.22           N
ATOM   3591  HD1 HIS A 239     -15.344 -15.573 -20.671  1.00 80.22           H
ATOM   3592  CD2 HIS A 239     -15.043 -18.401 -19.275  1.00 80.22           C
ATOM   3593  HD2 HIS A 239     -14.626 -19.152 -18.605  1.00 80.22           H
ATOM   3594  CE1 HIS A 239     -16.292 -17.416 -20.777  1.00 80.22           C
ATOM   3595  HE1 HIS A 239     -17.064 -17.251 -21.529  1.00 80.22           H
ATOM   3596  NE2 HIS A 239     -16.062 -18.581 -20.107  1.00 80.22           N
ATOM   3597  HN  HIS A 239     -11.409 -15.399 -17.778  1.00 80.22           H
ATOM   3598  N   THR A 240     -11.943 -14.771 -20.916  1.00 73.42           N
ATOM   3599  CA  THR A 240     -11.920 -14.151 -22.230  1.00 73.42           C
ATOM   3600  C   THR A 240     -10.664 -14.571 -22.996  1.00 73.42           C
ATOM   3601  O   THR A 240     -10.721 -14.822 -24.199  1.00 73.42           O
ATOM   3602  HA  THR A 240     -12.777 -14.516 -22.797  1.00 73.42           H
ATOM   3603  CB  THR A 240     -12.039 -12.638 -22.041  1.00 73.42           C
ATOM   3604  HB  THR A 240     -11.129 -12.228 -21.603  1.00 73.42           H
ATOM   3605  OG1 THR A 240     -13.223 -12.476 -21.264  1.00 73.42           O
ATOM   3606  HG1 THR A 240     -12.997 -12.485 -20.290  1.00 73.42           H
ATOM   3607  CG2 THR A 240     -12.350 -11.907 -23.349  1.00 73.42           C
ATOM   3608 1HG2 THR A 240     -13.295 -12.270 -23.753  1.00 73.42           H
ATOM   3609 2HG2 THR A 240     -11.552 -12.094 -24.068  1.00 73.42           H
ATOM   3610 3HG2 THR A 240     -12.423 -10.836 -23.159  1.00 73.42           H
ATOM   3611  HN  THR A 240     -11.875 -14.135 -20.148  1.00 73.42           H
ATOM   3612  N   LEU A 241      -9.559 -14.635 -22.267  1.00 74.52           N
ATOM   3613  CA  LEU A 241      -8.278 -14.948 -22.877  1.00 74.52           C
ATOM   3614  C   LEU A 241      -8.306 -16.383 -23.406  1.00 74.52           C
ATOM   3615  O   LEU A 241      -7.746 -16.670 -24.462  1.00 74.52           O
ATOM   3616  HA  LEU A 241      -8.144 -14.271 -23.721  1.00 74.52           H
ATOM   3617  CB  LEU A 241      -7.137 -14.676 -21.894  1.00 74.52           C
ATOM   3618 1HB  LEU A 241      -7.432 -15.050 -20.914  1.00 74.52           H
ATOM   3619 2HB  LEU A 241      -6.268 -15.255 -22.208  1.00 74.52           H
ATOM   3620  CG  LEU A 241      -6.714 -13.214 -21.745  1.00 74.52           C
ATOM   3621  HG  LEU A 241      -7.584 -12.636 -21.436  1.00 74.52           H
ATOM   3622  CD1 LEU A 241      -5.656 -13.058 -20.651  1.00 74.52           C
ATOM   3623 1HD1 LEU A 241      -6.062 -13.403 -19.700  1.00 74.52           H
ATOM   3624 2HD1 LEU A 241      -4.778 -13.652 -20.907  1.00 74.52           H
ATOM   3625 3HD1 LEU A 241      -5.372 -12.009 -20.566  1.00 74.52           H
ATOM   3626  CD2 LEU A 241      -6.243 -12.640 -23.083  1.00 74.52           C
ATOM   3627 1HD2 LEU A 241      -5.391 -13.215 -23.446  1.00 74.52           H
ATOM   3628 2HD2 LEU A 241      -7.055 -12.697 -23.808  1.00 74.52           H
ATOM   3629 3HD2 LEU A 241      -5.948 -11.599 -22.949  1.00 74.52           H
ATOM   3630  HN  LEU A 241      -9.531 -14.478 -21.280  1.00 74.52           H
ATOM   3631  N   ILE A 242      -8.964 -17.247 -22.646  1.00 76.11           N
ATOM   3632  CA  ILE A 242      -9.063 -18.648 -23.019  1.00 76.11           C
ATOM   3633  C   ILE A 242      -9.838 -18.767 -24.333  1.00 76.11           C
ATOM   3634  O   ILE A 242      -9.467 -19.548 -25.208  1.00 76.11           O
ATOM   3635  HA  ILE A 242      -8.050 -19.015 -23.182  1.00 76.11           H
ATOM   3636  CB  ILE A 242      -9.663 -19.466 -21.874  1.00 76.11           C
ATOM   3637  HB  ILE A 242     -10.515 -18.917 -21.472  1.00 76.11           H
ATOM   3638  CG1 ILE A 242      -8.656 -19.635 -20.735  1.00 76.11           C
ATOM   3639 1HG1 ILE A 242      -7.858 -20.310 -21.047  1.00 76.11           H
ATOM   3640 2HG1 ILE A 242      -8.191 -18.675 -20.509  1.00 76.11           H
ATOM   3641  CG2 ILE A 242     -10.189 -20.811 -22.378  1.00 76.11           C
ATOM   3642 1HG2 ILE A 242     -10.962 -20.641 -23.128  1.00 76.11           H
ATOM   3643 2HG2 ILE A 242      -9.371 -21.378 -22.822  1.00 76.11           H
ATOM   3644 3HG2 ILE A 242     -10.610 -21.372 -21.544  1.00 76.11           H
ATOM   3645  CD1 ILE A 242      -9.335 -20.187 -19.480  1.00 76.11           C
ATOM   3646 1HD1 ILE A 242     -10.116 -19.498 -19.157  1.00 76.11           H
ATOM   3647 2HD1 ILE A 242      -9.777 -21.158 -19.703  1.00 76.11           H
ATOM   3648 3HD1 ILE A 242      -8.597 -20.297 -18.686  1.00 76.11           H
ATOM   3649  HN  ILE A 242      -9.423 -17.004 -21.791  1.00 76.11           H
ATOM   3650  N   GLN A 243     -10.901 -17.983 -24.429  1.00 73.00           N
ATOM   3651  CA  GLN A 243     -11.766 -18.034 -25.595  1.00 73.00           C
ATOM   3652  C   GLN A 243     -11.052 -17.442 -26.812  1.00 73.00           C
ATOM   3653  O   GLN A 243     -11.398 -17.753 -27.951  1.00 73.00           O
ATOM   3654  HA  GLN A 243     -11.965 -19.093 -25.762  1.00 73.00           H
ATOM   3655  CB  GLN A 243     -13.088 -17.311 -25.330  1.00 73.00           C
ATOM   3656 1HB  GLN A 243     -12.889 -16.311 -24.946  1.00 73.00           H
ATOM   3657 2HB  GLN A 243     -13.635 -17.191 -26.265  1.00 73.00           H
ATOM   3658  CG  GLN A 243     -13.946 -18.087 -24.327  1.00 73.00           C
ATOM   3659 1HG  GLN A 243     -14.081 -19.111 -24.675  1.00 73.00           H
ATOM   3660 2HG  GLN A 243     -13.430 -18.141 -23.368  1.00 73.00           H
ATOM   3661  CD  GLN A 243     -15.310 -17.420 -24.142  1.00 73.00           C
ATOM   3662  OE1 GLN A 243     -15.524 -16.274 -24.502  1.00 73.00           O
ATOM   3663  NE2 GLN A 243     -16.219 -18.200 -23.562  1.00 73.00           N
ATOM   3664 1HE2 GLN A 243     -15.978 -19.131 -23.291  1.00 73.00           H
ATOM   3665 2HE2 GLN A 243     -17.142 -17.854 -23.397  1.00 73.00           H
ATOM   3666  HN  GLN A 243     -11.174 -17.322 -23.730  1.00 73.00           H
ATOM   3667  N   ALA A 244     -10.070 -16.599 -26.530  1.00 68.51           N
ATOM   3668  CA  ALA A 244      -9.294 -15.973 -27.587  1.00 68.51           C
ATOM   3669  C   ALA A 244      -8.585 -17.056 -28.403  1.00 68.51           C
ATOM   3670  O   ALA A 244      -7.965 -17.957 -27.840  1.00 68.51           O
ATOM   3671  HA  ALA A 244      -9.988 -15.438 -28.235  1.00 68.51           H
ATOM   3672  CB  ALA A 244      -8.315 -14.969 -26.975  1.00 68.51           C
ATOM   3673 1HB  ALA A 244      -8.870 -14.205 -26.431  1.00 68.51           H
ATOM   3674 2HB  ALA A 244      -7.644 -15.487 -26.290  1.00 68.51           H
ATOM   3675 3HB  ALA A 244      -7.733 -14.500 -27.769  1.00 68.51           H
ATOM   3676  HN  ALA A 244      -9.802 -16.344 -25.601  1.00 68.51           H
ATOM   3677  N   LYS A 245      -8.700 -16.933 -29.717  1.00 60.79           N
ATOM   3678  CA  LYS A 245      -8.028 -17.854 -30.617  1.00 60.79           C
ATOM   3679  C   LYS A 245      -6.617 -17.337 -30.908  1.00 60.79           C
ATOM   3680  O   LYS A 245      -5.874 -17.948 -31.675  1.00 60.79           O
ATOM   3681  HA  LYS A 245      -7.946 -18.812 -30.103  1.00 60.79           H
ATOM   3682  CB  LYS A 245      -8.869 -18.085 -31.874  1.00 60.79           C
ATOM   3683 1HB  LYS A 245      -9.148 -17.126 -32.311  1.00 60.79           H
ATOM   3684 2HB  LYS A 245      -8.276 -18.614 -32.620  1.00 60.79           H
ATOM   3685  CG  LYS A 245     -10.129 -18.890 -31.550  1.00 60.79           C
ATOM   3686 1HG  LYS A 245      -9.862 -19.770 -30.964  1.00 60.79           H
ATOM   3687 2HG  LYS A 245     -10.801 -18.290 -30.936  1.00 60.79           H
ATOM   3688  CD  LYS A 245     -10.848 -19.322 -32.830  1.00 60.79           C
ATOM   3689 1HD  LYS A 245     -11.179 -18.441 -33.380  1.00 60.79           H
ATOM   3690 2HD  LYS A 245     -10.155 -19.860 -33.477  1.00 60.79           H
ATOM   3691  CE  LYS A 245     -12.051 -20.211 -32.510  1.00 60.79           C
ATOM   3692 1HE  LYS A 245     -11.736 -21.048 -31.885  1.00 60.79           H
ATOM   3693 2HE  LYS A 245     -12.787 -19.646 -31.938  1.00 60.79           H
ATOM   3694  NZ  LYS A 245     -12.666 -20.720 -33.756  1.00 60.79           N
ATOM   3695 1HZ  LYS A 245     -13.461 -21.305 -33.526  1.00 60.79           H
ATOM   3696 2HZ  LYS A 245     -12.975 -19.938 -34.323  1.00 60.79           H
ATOM   3697 3HZ  LYS A 245     -11.984 -21.263 -34.273  1.00 60.79           H
ATOM   3698  HN  LYS A 245      -9.240 -16.221 -30.166  1.00 60.79           H
ATOM   3699  N   LYS A 246      -6.290 -16.218 -30.279  1.00 60.66           N
ATOM   3700  CA  LYS A 246      -5.019 -15.561 -30.533  1.00 60.66           C
ATOM   3701  C   LYS A 246      -3.912 -16.287 -29.766  1.00 60.66           C
ATOM   3702  O   LYS A 246      -4.052 -16.558 -28.575  1.00 60.66           O
ATOM   3703  HA  LYS A 246      -4.814 -15.648 -31.600  1.00 60.66           H
ATOM   3704  CB  LYS A 246      -5.114 -14.068 -30.210  1.00 60.66           C
ATOM   3705 1HB  LYS A 246      -5.573 -13.932 -29.231  1.00 60.66           H
ATOM   3706 2HB  LYS A 246      -4.113 -13.641 -30.154  1.00 60.66           H
ATOM   3707  CG  LYS A 246      -5.932 -13.329 -31.271  1.00 60.66           C
ATOM   3708 1HG  LYS A 246      -5.556 -13.577 -32.263  1.00 60.66           H
ATOM   3709 2HG  LYS A 246      -6.969 -13.659 -31.230  1.00 60.66           H
ATOM   3710  CD  LYS A 246      -5.863 -11.815 -31.058  1.00 60.66           C
ATOM   3711 1HD  LYS A 246      -6.319 -11.557 -30.102  1.00 60.66           H
ATOM   3712 2HD  LYS A 246      -4.822 -11.497 -31.011  1.00 60.66           H
ATOM   3713  CE  LYS A 246      -6.579 -11.070 -32.187  1.00 60.66           C
ATOM   3714 1HE  LYS A 246      -6.140 -11.344 -33.147  1.00 60.66           H
ATOM   3715 2HE  LYS A 246      -7.627 -11.367 -32.219  1.00 60.66           H
ATOM   3716  NZ  LYS A 246      -6.478  -9.607 -31.988  1.00 60.66           N
ATOM   3717 1HZ  LYS A 246      -6.974  -9.130 -32.733  1.00 60.66           H
ATOM   3718 2HZ  LYS A 246      -6.888  -9.358 -31.095  1.00 60.66           H
ATOM   3719 3HZ  LYS A 246      -5.502  -9.331 -32.001  1.00 60.66           H
ATOM   3720  HN  LYS A 246      -6.875 -15.762 -29.608  1.00 60.66           H
ATOM   3721  N   SER A 247      -2.836 -16.581 -30.481  1.00 60.95           N
ATOM   3722  CA  SER A 247      -1.742 -17.345 -29.907  1.00 60.95           C
ATOM   3723  C   SER A 247      -1.112 -16.568 -28.749  1.00 60.95           C
ATOM   3724  O   SER A 247      -0.670 -17.160 -27.767  1.00 60.95           O
ATOM   3725  HA  SER A 247      -2.193 -18.269 -29.546  1.00 60.95           H
ATOM   3726  CB  SER A 247      -0.685 -17.673 -30.963  1.00 60.95           C
ATOM   3727 1HB  SER A 247       0.030 -18.386 -30.552  1.00 60.95           H
ATOM   3728 2HB  SER A 247      -1.162 -18.157 -31.816  1.00 60.95           H
ATOM   3729  OG  SER A 247       0.008 -16.509 -31.405  1.00 60.95           O
ATOM   3730  HG  SER A 247       0.690 -16.757 -32.094  1.00 60.95           H
ATOM   3731  HN  SER A 247      -2.706 -16.308 -31.434  1.00 60.95           H
ATOM   3732  N   SER A 248      -1.091 -15.252 -28.905  1.00 65.44           N
ATOM   3733  CA  SER A 248      -0.438 -14.394 -27.931  1.00 65.44           C
ATOM   3734  C   SER A 248      -1.206 -14.423 -26.608  1.00 65.44           C
ATOM   3735  O   SER A 248      -0.779 -13.822 -25.624  1.00 65.44           O
ATOM   3736  HA  SER A 248       0.561 -14.811 -27.802  1.00 65.44           H
ATOM   3737  CB  SER A 248      -0.327 -12.958 -28.448  1.00 65.44           C
ATOM   3738 1HB  SER A 248       0.218 -12.353 -27.724  1.00 65.44           H
ATOM   3739 2HB  SER A 248       0.254 -12.949 -29.371  1.00 65.44           H
ATOM   3740  OG  SER A 248      -1.605 -12.377 -28.687  1.00 65.44           O
ATOM   3741  HG  SER A 248      -1.498 -11.439 -29.019  1.00 65.44           H
ATOM   3742  HN  SER A 248      -1.509 -14.773 -29.676  1.00 65.44           H
ATOM   3743  N   LYS A 249      -2.327 -15.129 -26.628  1.00 69.36           N
ATOM   3744  CA  LYS A 249      -3.174 -15.222 -25.450  1.00 69.36           C
ATOM   3745  C   LYS A 249      -2.369 -15.822 -24.295  1.00 69.36           C
ATOM   3746  O   LYS A 249      -2.518 -15.404 -23.148  1.00 69.36           O
ATOM   3747  HA  LYS A 249      -3.466 -14.208 -25.177  1.00 69.36           H
ATOM   3748  CB  LYS A 249      -4.456 -15.993 -25.771  1.00 69.36           C
ATOM   3749 1HB  LYS A 249      -5.179 -15.854 -24.968  1.00 69.36           H
ATOM   3750 2HB  LYS A 249      -4.907 -15.593 -26.679  1.00 69.36           H
ATOM   3751  CG  LYS A 249      -4.168 -17.484 -25.953  1.00 69.36           C
ATOM   3752 1HG  LYS A 249      -3.311 -17.615 -26.614  1.00 69.36           H
ATOM   3753 2HG  LYS A 249      -3.900 -17.926 -24.993  1.00 69.36           H
ATOM   3754  CD  LYS A 249      -5.383 -18.210 -26.534  1.00 69.36           C
ATOM   3755 1HD  LYS A 249      -6.284 -17.899 -26.006  1.00 69.36           H
ATOM   3756 2HD  LYS A 249      -5.513 -17.930 -27.579  1.00 69.36           H
ATOM   3757  CE  LYS A 249      -5.220 -19.728 -26.424  1.00 69.36           C
ATOM   3758 1HE  LYS A 249      -4.470 -20.072 -27.137  1.00 69.36           H
ATOM   3759 2HE  LYS A 249      -4.857 -19.989 -25.429  1.00 69.36           H
ATOM   3760  NZ  LYS A 249      -6.508 -20.408 -26.683  1.00 69.36           N
ATOM   3761 1HZ  LYS A 249      -6.358 -21.410 -26.730  1.00 69.36           H
ATOM   3762 2HZ  LYS A 249      -7.158 -20.198 -25.933  1.00 69.36           H
ATOM   3763 3HZ  LYS A 249      -6.892 -20.082 -27.563  1.00 69.36           H
ATOM   3764  HN  LYS A 249      -2.659 -15.630 -27.427  1.00 69.36           H
ATOM   3765  N   HIS A 250      -1.534 -16.791 -24.639  1.00 73.20           N
ATOM   3766  CA  HIS A 250      -0.812 -17.549 -23.631  1.00 73.20           C
ATOM   3767  C   HIS A 250       0.140 -16.620 -22.874  1.00 73.20           C
ATOM   3768  O   HIS A 250       0.274 -16.722 -21.656  1.00 73.20           O
ATOM   3769  HA  HIS A 250      -1.558 -17.935 -22.936  1.00 73.20           H
ATOM   3770  CB  HIS A 250      -0.096 -18.746 -24.260  1.00 73.20           C
ATOM   3771 1HB  HIS A 250       0.507 -18.397 -25.098  1.00 73.20           H
ATOM   3772 2HB  HIS A 250       0.591 -19.172 -23.528  1.00 73.20           H
ATOM   3773  CG  HIS A 250      -1.027 -19.832 -24.746  1.00 73.20           C
ATOM   3774  ND1 HIS A 250      -1.652 -20.722 -23.890  1.00 73.20           N
ATOM   3775  HD1 HIS A 250      -1.557 -20.741 -22.895  1.00 73.20           H
ATOM   3776  CD2 HIS A 250      -1.433 -20.160 -26.006  1.00 73.20           C
ATOM   3777  HD2 HIS A 250      -1.128 -19.657 -26.924  1.00 73.20           H
ATOM   3778  CE1 HIS A 250      -2.397 -21.545 -24.614  1.00 73.20           C
ATOM   3779  HE1 HIS A 250      -3.011 -22.359 -24.229  1.00 73.20           H
ATOM   3780  NE2 HIS A 250      -2.259 -21.195 -25.925  1.00 73.20           N
ATOM   3781  HN  HIS A 250      -1.348 -17.061 -25.583  1.00 73.20           H
ATOM   3782  N   LYS A 251       0.776 -15.736 -23.628  1.00 71.93           N
ATOM   3783  CA  LYS A 251       1.705 -14.784 -23.043  1.00 71.93           C
ATOM   3784  C   LYS A 251       0.946 -13.854 -22.094  1.00 71.93           C
ATOM   3785  O   LYS A 251       1.348 -13.670 -20.947  1.00 71.93           O
ATOM   3786  HA  LYS A 251       2.431 -15.352 -22.461  1.00 71.93           H
ATOM   3787  CB  LYS A 251       2.479 -14.047 -24.138  1.00 71.93           C
ATOM   3788 1HB  LYS A 251       2.909 -14.769 -24.833  1.00 71.93           H
ATOM   3789 2HB  LYS A 251       1.796 -13.421 -24.712  1.00 71.93           H
ATOM   3790  CG  LYS A 251       3.590 -13.183 -23.538  1.00 71.93           C
ATOM   3791 1HG  LYS A 251       3.151 -12.358 -22.977  1.00 71.93           H
ATOM   3792 2HG  LYS A 251       4.174 -13.774 -22.832  1.00 71.93           H
ATOM   3793  CD  LYS A 251       4.507 -12.633 -24.632  1.00 71.93           C
ATOM   3794 1HD  LYS A 251       4.877 -13.452 -25.248  1.00 71.93           H
ATOM   3795 2HD  LYS A 251       3.940 -11.972 -25.288  1.00 71.93           H
ATOM   3796  CE  LYS A 251       5.687 -11.870 -24.026  1.00 71.93           C
ATOM   3797 1HE  LYS A 251       5.343 -10.917 -23.624  1.00 71.93           H
ATOM   3798 2HE  LYS A 251       6.103 -12.436 -23.193  1.00 71.93           H
ATOM   3799  NZ  LYS A 251       6.733 -11.637 -25.047  1.00 71.93           N
ATOM   3800 1HZ  LYS A 251       7.505 -11.129 -24.630  1.00 71.93           H
ATOM   3801 2HZ  LYS A 251       7.066 -12.528 -25.399  1.00 71.93           H
ATOM   3802 3HZ  LYS A 251       6.344 -11.095 -25.811  1.00 71.93           H
ATOM   3803  HN  LYS A 251       0.665 -15.663 -24.619  1.00 71.93           H
ATOM   3804  N   ALA A 252      -0.138 -13.293 -22.609  1.00 70.80           N
ATOM   3805  CA  ALA A 252      -0.924 -12.340 -21.843  1.00 70.80           C
ATOM   3806  C   ALA A 252      -1.401 -13.004 -20.549  1.00 70.80           C
ATOM   3807  O   ALA A 252      -1.442 -12.366 -19.499  1.00 70.80           O
ATOM   3808  HA  ALA A 252      -0.275 -11.501 -21.592  1.00 70.80           H
ATOM   3809  CB  ALA A 252      -2.084 -11.829 -22.699  1.00 70.80           C
ATOM   3810 1HB  ALA A 252      -1.690 -11.341 -23.590  1.00 70.80           H
ATOM   3811 2HB  ALA A 252      -2.715 -12.668 -22.993  1.00 70.80           H
ATOM   3812 3HB  ALA A 252      -2.673 -11.115 -22.123  1.00 70.80           H
ATOM   3813  HN  ALA A 252      -0.480 -13.478 -23.530  1.00 70.80           H
ATOM   3814  N   LEU A 253      -1.751 -14.277 -20.669  1.00 74.86           N
ATOM   3815  CA  LEU A 253      -2.232 -15.031 -19.524  1.00 74.86           C
ATOM   3816  C   LEU A 253      -1.129 -15.104 -18.467  1.00 74.86           C
ATOM   3817  O   LEU A 253      -1.373 -14.837 -17.291  1.00 74.86           O
ATOM   3818  HA  LEU A 253      -3.077 -14.485 -19.105  1.00 74.86           H
ATOM   3819  CB  LEU A 253      -2.752 -16.401 -19.966  1.00 74.86           C
ATOM   3820 1HB  LEU A 253      -3.260 -16.284 -20.923  1.00 74.86           H
ATOM   3821 2HB  LEU A 253      -1.896 -17.054 -20.137  1.00 74.86           H
ATOM   3822  CG  LEU A 253      -3.706 -17.100 -18.996  1.00 74.86           C
ATOM   3823  HG  LEU A 253      -3.404 -16.850 -17.979  1.00 74.86           H
ATOM   3824  CD1 LEU A 253      -5.140 -16.597 -19.179  1.00 74.86           C
ATOM   3825 1HD1 LEU A 253      -5.174 -15.524 -18.990  1.00 74.86           H
ATOM   3826 2HD1 LEU A 253      -5.468 -16.797 -20.198  1.00 74.86           H
ATOM   3827 3HD1 LEU A 253      -5.797 -17.110 -18.477  1.00 74.86           H
ATOM   3828  CD2 LEU A 253      -3.611 -18.621 -19.134  1.00 74.86           C
ATOM   3829 1HD2 LEU A 253      -3.873 -18.910 -20.152  1.00 74.86           H
ATOM   3830 2HD2 LEU A 253      -2.593 -18.943 -18.916  1.00 74.86           H
ATOM   3831 3HD2 LEU A 253      -4.300 -19.093 -18.434  1.00 74.86           H
ATOM   3832  HN  LEU A 253      -1.710 -14.790 -21.526  1.00 74.86           H
ATOM   3833  N   LYS A 254       0.061 -15.466 -18.923  1.00 77.04           N
ATOM   3834  CA  LYS A 254       1.190 -15.627 -18.022  1.00 77.04           C
ATOM   3835  C   LYS A 254       1.423 -14.319 -17.264  1.00 77.04           C
ATOM   3836  O   LYS A 254       1.614 -14.328 -16.049  1.00 77.04           O
ATOM   3837  HA  LYS A 254       0.926 -16.402 -17.302  1.00 77.04           H
ATOM   3838  CB  LYS A 254       2.420 -16.121 -18.788  1.00 77.04           C
ATOM   3839 1HB  LYS A 254       2.173 -17.033 -19.331  1.00 77.04           H
ATOM   3840 2HB  LYS A 254       2.713 -15.378 -19.530  1.00 77.04           H
ATOM   3841  CG  LYS A 254       3.587 -16.388 -17.836  1.00 77.04           C
ATOM   3842 1HG  LYS A 254       3.889 -15.457 -17.355  1.00 77.04           H
ATOM   3843 2HG  LYS A 254       3.269 -17.067 -17.045  1.00 77.04           H
ATOM   3844  CD  LYS A 254       4.778 -16.991 -18.584  1.00 77.04           C
ATOM   3845 1HD  LYS A 254       4.477 -17.923 -19.063  1.00 77.04           H
ATOM   3846 2HD  LYS A 254       5.095 -16.314 -19.377  1.00 77.04           H
ATOM   3847  CE  LYS A 254       5.947 -17.255 -17.633  1.00 77.04           C
ATOM   3848 1HE  LYS A 254       6.318 -16.311 -17.234  1.00 77.04           H
ATOM   3849 2HE  LYS A 254       5.606 -17.848 -16.785  1.00 77.04           H
ATOM   3850  NZ  LYS A 254       7.038 -17.966 -18.337  1.00 77.04           N
ATOM   3851 1HZ  LYS A 254       7.810 -18.117 -17.698  1.00 77.04           H
ATOM   3852 2HZ  LYS A 254       6.697 -18.859 -18.673  1.00 77.04           H
ATOM   3853 3HZ  LYS A 254       7.353 -17.407 -19.122  1.00 77.04           H
ATOM   3854  HN  LYS A 254       0.259 -15.648 -19.886  1.00 77.04           H
ATOM   3855  N   VAL A 255       1.398 -13.226 -18.012  1.00 74.65           N
ATOM   3856  CA  VAL A 255       1.591 -11.912 -17.423  1.00 74.65           C
ATOM   3857  C   VAL A 255       0.548 -11.691 -16.326  1.00 74.65           C
ATOM   3858  O   VAL A 255       0.885 -11.268 -15.221  1.00 74.65           O
ATOM   3859  HA  VAL A 255       2.584 -11.896 -16.973  1.00 74.65           H
ATOM   3860  CB  VAL A 255       1.549 -10.839 -18.513  1.00 74.65           C
ATOM   3861  HB  VAL A 255       0.616 -10.958 -19.065  1.00 74.65           H
ATOM   3862  CG1 VAL A 255       1.557  -9.436 -17.902  1.00 74.65           C
ATOM   3863 1HG1 VAL A 255       0.686  -9.315 -17.259  1.00 74.65           H
ATOM   3864 2HG1 VAL A 255       2.465  -9.301 -17.314  1.00 74.65           H
ATOM   3865 3HG1 VAL A 255       1.526  -8.693 -18.699  1.00 74.65           H
ATOM   3866  CG2 VAL A 255       2.705 -11.014 -19.500  1.00 74.65           C
ATOM   3867 1HG2 VAL A 255       3.652 -10.933 -18.968  1.00 74.65           H
ATOM   3868 2HG2 VAL A 255       2.635 -11.994 -19.972  1.00 74.65           H
ATOM   3869 3HG2 VAL A 255       2.651 -10.238 -20.264  1.00 74.65           H
ATOM   3870  HN  VAL A 255       1.250 -13.228 -19.001  1.00 74.65           H
ATOM   3871  N   THR A 256      -0.697 -11.987 -16.669  1.00 72.94           N
ATOM   3872  CA  THR A 256      -1.809 -11.682 -15.785  1.00 72.94           C
ATOM   3873  C   THR A 256      -1.669 -12.448 -14.468  1.00 72.94           C
ATOM   3874  O   THR A 256      -1.819 -11.871 -13.392  1.00 72.94           O
ATOM   3875  HA  THR A 256      -1.774 -10.620 -15.543  1.00 72.94           H
ATOM   3876  CB  THR A 256      -3.107 -11.992 -16.534  1.00 72.94           C
ATOM   3877  HB  THR A 256      -3.163 -13.050 -16.792  1.00 72.94           H
ATOM   3878  OG1 THR A 256      -3.096 -11.090 -17.636  1.00 72.94           O
ATOM   3879  HG1 THR A 256      -2.935 -11.591 -18.487  1.00 72.94           H
ATOM   3880  CG2 THR A 256      -4.351 -11.594 -15.738  1.00 72.94           C
ATOM   3881 1HG2 THR A 256      -4.327 -10.523 -15.538  1.00 72.94           H
ATOM   3882 2HG2 THR A 256      -4.369 -12.139 -14.795  1.00 72.94           H
ATOM   3883 3HG2 THR A 256      -5.244 -11.836 -16.315  1.00 72.94           H
ATOM   3884  HN  THR A 256      -0.950 -12.426 -17.531  1.00 72.94           H
ATOM   3885  N   ILE A 257      -1.384 -13.735 -14.597  1.00 76.80           N
ATOM   3886  CA  ILE A 257      -1.262 -14.595 -13.431  1.00 76.80           C
ATOM   3887  C   ILE A 257      -0.131 -14.079 -12.539  1.00 76.80           C
ATOM   3888  O   ILE A 257      -0.280 -14.009 -11.320  1.00 76.80           O
ATOM   3889  HA  ILE A 257      -2.197 -14.527 -12.876  1.00 76.80           H
ATOM   3890  CB  ILE A 257      -1.093 -16.054 -13.858  1.00 76.80           C
ATOM   3891  HB  ILE A 257      -0.299 -16.103 -14.603  1.00 76.80           H
ATOM   3892  CG1 ILE A 257      -2.367 -16.583 -14.519  1.00 76.80           C
ATOM   3893 1HG1 ILE A 257      -3.153 -16.686 -13.771  1.00 76.80           H
ATOM   3894 2HG1 ILE A 257      -2.722 -15.866 -15.259  1.00 76.80           H
ATOM   3895  CG2 ILE A 257      -0.656 -16.923 -12.676  1.00 76.80           C
ATOM   3896 1HG2 ILE A 257       0.296 -16.560 -12.290  1.00 76.80           H
ATOM   3897 2HG2 ILE A 257      -1.411 -16.874 -11.891  1.00 76.80           H
ATOM   3898 3HG2 ILE A 257      -0.544 -17.956 -13.007  1.00 76.80           H
ATOM   3899  CD1 ILE A 257      -2.115 -17.934 -15.192  1.00 76.80           C
ATOM   3900 1HD1 ILE A 257      -1.345 -17.822 -15.955  1.00 76.80           H
ATOM   3901 2HD1 ILE A 257      -1.783 -18.656 -14.445  1.00 76.80           H
ATOM   3902 3HD1 ILE A 257      -3.036 -18.288 -15.654  1.00 76.80           H
ATOM   3903  HN  ILE A 257      -1.237 -14.190 -15.475  1.00 76.80           H
ATOM   3904  N   THR A 258       0.975 -13.733 -13.181  1.00 80.54           N
ATOM   3905  CA  THR A 258       2.167 -13.330 -12.455  1.00 80.54           C
ATOM   3906  C   THR A 258       1.860 -12.138 -11.545  1.00 80.54           C
ATOM   3907  O   THR A 258       2.242 -12.131 -10.376  1.00 80.54           O
ATOM   3908  HA  THR A 258       2.472 -14.154 -11.810  1.00 80.54           H
ATOM   3909  CB  THR A 258       3.271 -13.046 -13.476  1.00 80.54           C
ATOM   3910  HB  THR A 258       3.030 -12.167 -14.074  1.00 80.54           H
ATOM   3911  OG1 THR A 258       3.396 -14.267 -14.200  1.00 80.54           O
ATOM   3912  HG1 THR A 258       2.936 -14.189 -15.085  1.00 80.54           H
ATOM   3913  CG2 THR A 258       4.641 -12.859 -12.821  1.00 80.54           C
ATOM   3914 1HG2 THR A 258       4.911 -13.765 -12.279  1.00 80.54           H
ATOM   3915 2HG2 THR A 258       4.601 -12.019 -12.129  1.00 80.54           H
ATOM   3916 3HG2 THR A 258       5.387 -12.661 -13.591  1.00 80.54           H
ATOM   3917  HN  THR A 258       1.064 -13.724 -14.177  1.00 80.54           H
ATOM   3918  N   VAL A 259       1.174 -11.160 -12.117  1.00 75.53           N
ATOM   3919  CA  VAL A 259       0.875  -9.935 -11.395  1.00 75.53           C
ATOM   3920  C   VAL A 259      -0.002 -10.263 -10.185  1.00 75.53           C
ATOM   3921  O   VAL A 259       0.239  -9.764  -9.086  1.00 75.53           O
ATOM   3922  HA  VAL A 259       1.819  -9.522 -11.042  1.00 75.53           H
ATOM   3923  CB  VAL A 259       0.234  -8.915 -12.338  1.00 75.53           C
ATOM   3924  HB  VAL A 259      -0.628  -9.388 -12.808  1.00 75.53           H
ATOM   3925  CG1 VAL A 259      -0.264  -7.691 -11.566  1.00 75.53           C
ATOM   3926 1HG1 VAL A 259      -1.007  -8.003 -10.832  1.00 75.53           H
ATOM   3927 2HG1 VAL A 259       0.574  -7.217 -11.056  1.00 75.53           H
ATOM   3928 3HG1 VAL A 259      -0.715  -6.983 -12.261  1.00 75.53           H
ATOM   3929  CG2 VAL A 259       1.207  -8.506 -13.446  1.00 75.53           C
ATOM   3930 1HG2 VAL A 259       2.097  -8.060 -13.001  1.00 75.53           H
ATOM   3931 2HG2 VAL A 259       1.491  -9.385 -14.023  1.00 75.53           H
ATOM   3932 3HG2 VAL A 259       0.726  -7.780 -14.102  1.00 75.53           H
ATOM   3933  HN  VAL A 259       0.826 -11.194 -13.054  1.00 75.53           H
ATOM   3934  N   LEU A 260      -1.001 -11.099 -10.427  1.00 77.19           N
ATOM   3935  CA  LEU A 260      -1.951 -11.451  -9.385  1.00 77.19           C
ATOM   3936  C   LEU A 260      -1.211 -12.150  -8.242  1.00 77.19           C
ATOM   3937  O   LEU A 260      -1.415 -11.823  -7.074  1.00 77.19           O
ATOM   3938  HA  LEU A 260      -2.377 -10.523  -9.004  1.00 77.19           H
ATOM   3939  CB  LEU A 260      -3.102 -12.274  -9.966  1.00 77.19           C
ATOM   3940 1HB  LEU A 260      -3.621 -11.664 -10.706  1.00 77.19           H
ATOM   3941 2HB  LEU A 260      -2.681 -13.128 -10.497  1.00 77.19           H
ATOM   3942  CG  LEU A 260      -4.132 -12.791  -8.960  1.00 77.19           C
ATOM   3943  HG  LEU A 260      -3.613 -13.411  -8.228  1.00 77.19           H
ATOM   3944  CD1 LEU A 260      -4.780 -11.635  -8.195  1.00 77.19           C
ATOM   3945 1HD1 LEU A 260      -4.011 -11.081  -7.655  1.00 77.19           H
ATOM   3946 2HD1 LEU A 260      -5.281 -10.970  -8.897  1.00 77.19           H
ATOM   3947 3HD1 LEU A 260      -5.507 -12.031  -7.486  1.00 77.19           H
ATOM   3948  CD2 LEU A 260      -5.172 -13.678  -9.646  1.00 77.19           C
ATOM   3949 1HD2 LEU A 260      -5.692 -13.103 -10.413  1.00 77.19           H
ATOM   3950 2HD2 LEU A 260      -4.675 -14.532 -10.107  1.00 77.19           H
ATOM   3951 3HD2 LEU A 260      -5.892 -14.032  -8.908  1.00 77.19           H
ATOM   3952  HN  LEU A 260      -1.166 -11.531 -11.313  1.00 77.19           H
ATOM   3953  N   THR A 261      -0.368 -13.100  -8.619  1.00 83.67           N
ATOM   3954  CA  THR A 261       0.323 -13.919  -7.638  1.00 83.67           C
ATOM   3955  C   THR A 261       1.214 -13.049  -6.749  1.00 83.67           C
ATOM   3956  O   THR A 261       1.248 -13.229  -5.533  1.00 83.67           O
ATOM   3957  HA  THR A 261      -0.422 -14.381  -6.990  1.00 83.67           H
ATOM   3958  CB  THR A 261       1.092 -15.008  -8.389  1.00 83.67           C
ATOM   3959  HB  THR A 261       1.854 -14.572  -9.034  1.00 83.67           H
ATOM   3960  OG1 THR A 261       0.076 -15.755  -9.054  1.00 83.67           O
ATOM   3961  HG1 THR A 261      -0.133 -15.335  -9.937  1.00 83.67           H
ATOM   3962  CG2 THR A 261       1.742 -16.023  -7.445  1.00 83.67           C
ATOM   3963 1HG2 THR A 261       0.971 -16.508  -6.847  1.00 83.67           H
ATOM   3964 2HG2 THR A 261       2.443 -15.509  -6.787  1.00 83.67           H
ATOM   3965 3HG2 THR A 261       2.275 -16.773  -8.030  1.00 83.67           H
ATOM   3966  HN  THR A 261      -0.155 -13.313  -9.572  1.00 83.67           H
ATOM   3967  N   VAL A 262       1.913 -12.125  -7.391  1.00 84.12           N
ATOM   3968  CA  VAL A 262       2.870 -11.287  -6.688  1.00 84.12           C
ATOM   3969  C   VAL A 262       2.131 -10.434  -5.654  1.00 84.12           C
ATOM   3970  O   VAL A 262       2.599 -10.273  -4.528  1.00 84.12           O
ATOM   3971  HA  VAL A 262       3.564 -11.947  -6.166  1.00 84.12           H
ATOM   3972  CB  VAL A 262       3.670 -10.453  -7.689  1.00 84.12           C
ATOM   3973  HB  VAL A 262       2.962  -9.936  -8.337  1.00 84.12           H
ATOM   3974  CG1 VAL A 262       4.511  -9.395  -6.972  1.00 84.12           C
ATOM   3975 1HG1 VAL A 262       3.856  -8.730  -6.409  1.00 84.12           H
ATOM   3976 2HG1 VAL A 262       5.207  -9.884  -6.290  1.00 84.12           H
ATOM   3977 3HG1 VAL A 262       5.070  -8.816  -7.708  1.00 84.12           H
ATOM   3978  CG2 VAL A 262       4.547 -11.346  -8.570  1.00 84.12           C
ATOM   3979 1HG2 VAL A 262       5.244 -11.903  -7.943  1.00 84.12           H
ATOM   3980 2HG2 VAL A 262       3.917 -12.044  -9.121  1.00 84.12           H
ATOM   3981 3HG2 VAL A 262       5.105 -10.727  -9.273  1.00 84.12           H
ATOM   3982  HN  VAL A 262       1.835 -11.945  -8.371  1.00 84.12           H
ATOM   3983  N   PHE A 263       0.989  -9.910  -6.074  1.00 79.23           N
ATOM   3984  CA  PHE A 263       0.186  -9.069  -5.203  1.00 79.23           C
ATOM   3985  C   PHE A 263      -0.303  -9.853  -3.983  1.00 79.23           C
ATOM   3986  O   PHE A 263      -0.123  -9.417  -2.847  1.00 79.23           O
ATOM   3987  HA  PHE A 263       0.821  -8.247  -4.873  1.00 79.23           H
ATOM   3988  CB  PHE A 263      -1.024  -8.608  -6.017  1.00 79.23           C
ATOM   3989 1HB  PHE A 263      -0.673  -8.086  -6.907  1.00 79.23           H
ATOM   3990 2HB  PHE A 263      -1.575  -9.484  -6.358  1.00 79.23           H
ATOM   3991  CG  PHE A 263      -1.978  -7.690  -5.249  1.00 79.23           C
ATOM   3992  CD1 PHE A 263      -2.981  -8.224  -4.502  1.00 79.23           C
ATOM   3993  HD1 PHE A 263      -3.106  -9.306  -4.451  1.00 79.23           H
ATOM   3994  CD2 PHE A 263      -1.822  -6.341  -5.313  1.00 79.23           C
ATOM   3995  HD2 PHE A 263      -1.018  -5.913  -5.912  1.00 79.23           H
ATOM   3996  CE1 PHE A 263      -3.866  -7.372  -3.789  1.00 79.23           C
ATOM   3997  HE1 PHE A 263      -4.670  -7.800  -3.191  1.00 79.23           H
ATOM   3998  CE2 PHE A 263      -2.707  -5.489  -4.601  1.00 79.23           C
ATOM   3999  HE2 PHE A 263      -2.582  -4.407  -4.652  1.00 79.23           H
ATOM   4000  CZ  PHE A 263      -3.710  -6.023  -3.854  1.00 79.23           C
ATOM   4001  HZ  PHE A 263      -4.389  -5.369  -3.307  1.00 79.23           H
ATOM   4002  HN  PHE A 263       0.612 -10.052  -6.990  1.00 79.23           H
ATOM   4003  N   VAL A 264      -0.914 -10.996  -4.260  1.00 83.96           N
ATOM   4004  CA  VAL A 264      -1.542 -11.782  -3.212  1.00 83.96           C
ATOM   4005  C   VAL A 264      -0.488 -12.174  -2.174  1.00 83.96           C
ATOM   4006  O   VAL A 264      -0.710 -12.026  -0.973  1.00 83.96           O
ATOM   4007  HA  VAL A 264      -2.290 -11.152  -2.732  1.00 83.96           H
ATOM   4008  CB  VAL A 264      -2.258 -12.989  -3.821  1.00 83.96           C
ATOM   4009  HB  VAL A 264      -1.547 -13.514  -4.460  1.00 83.96           H
ATOM   4010  CG1 VAL A 264      -2.718 -13.961  -2.733  1.00 83.96           C
ATOM   4011 1HG1 VAL A 264      -1.853 -14.314  -2.172  1.00 83.96           H
ATOM   4012 2HG1 VAL A 264      -3.405 -13.451  -2.057  1.00 83.96           H
ATOM   4013 3HG1 VAL A 264      -3.224 -14.809  -3.193  1.00 83.96           H
ATOM   4014  CG2 VAL A 264      -3.435 -12.546  -4.693  1.00 83.96           C
ATOM   4015 1HG2 VAL A 264      -4.146 -11.987  -4.086  1.00 83.96           H
ATOM   4016 2HG2 VAL A 264      -3.069 -11.912  -5.501  1.00 83.96           H
ATOM   4017 3HG2 VAL A 264      -3.926 -13.423  -5.114  1.00 83.96           H
ATOM   4018  HN  VAL A 264      -0.983 -11.385  -5.179  1.00 83.96           H
ATOM   4019  N   LEU A 265       0.636 -12.667  -2.675  1.00 88.16           N
ATOM   4020  CA  LEU A 265       1.654 -13.237  -1.809  1.00 88.16           C
ATOM   4021  C   LEU A 265       2.249 -12.133  -0.933  1.00 88.16           C
ATOM   4022  O   LEU A 265       2.708 -12.397   0.177  1.00 88.16           O
ATOM   4023  HA  LEU A 265       1.163 -13.964  -1.162  1.00 88.16           H
ATOM   4024  CB  LEU A 265       2.695 -13.996  -2.634  1.00 88.16           C
ATOM   4025 1HB  LEU A 265       3.046 -13.340  -3.431  1.00 88.16           H
ATOM   4026 2HB  LEU A 265       3.552 -14.207  -1.995  1.00 88.16           H
ATOM   4027  CG  LEU A 265       2.226 -15.309  -3.262  1.00 88.16           C
ATOM   4028  HG  LEU A 265       1.386 -15.092  -3.922  1.00 88.16           H
ATOM   4029  CD1 LEU A 265       3.328 -15.930  -4.123  1.00 88.16           C
ATOM   4030 1HD1 LEU A 265       3.599 -15.239  -4.921  1.00 88.16           H
ATOM   4031 2HD1 LEU A 265       4.202 -16.131  -3.504  1.00 88.16           H
ATOM   4032 3HD1 LEU A 265       2.968 -16.863  -4.557  1.00 88.16           H
ATOM   4033  CD2 LEU A 265       1.720 -16.279  -2.192  1.00 88.16           C
ATOM   4034 1HD2 LEU A 265       2.523 -16.495  -1.489  1.00 88.16           H
ATOM   4035 2HD2 LEU A 265       0.882 -15.827  -1.660  1.00 88.16           H
ATOM   4036 3HD2 LEU A 265       1.392 -17.204  -2.666  1.00 88.16           H
ATOM   4037  HN  LEU A 265       0.854 -12.680  -3.650  1.00 88.16           H
ATOM   4038  N   SER A 266       2.221 -10.920  -1.465  1.00 87.79           N
ATOM   4039  CA  SER A 266       2.858  -9.796  -0.799  1.00 87.79           C
ATOM   4040  C   SER A 266       1.900  -9.184   0.225  1.00 87.79           C
ATOM   4041  O   SER A 266       2.311  -8.825   1.328  1.00 87.79           O
ATOM   4042  HA  SER A 266       3.734 -10.213  -0.302  1.00 87.79           H
ATOM   4043  CB  SER A 266       3.302  -8.736  -1.809  1.00 87.79           C
ATOM   4044 1HB  SER A 266       3.755  -7.898  -1.280  1.00 87.79           H
ATOM   4045 2HB  SER A 266       4.069  -9.155  -2.460  1.00 87.79           H
ATOM   4046  OG  SER A 266       2.215  -8.265  -2.601  1.00 87.79           O
ATOM   4047  HG  SER A 266       2.155  -8.791  -3.449  1.00 87.79           H
ATOM   4048  HN  SER A 266       1.776 -10.700  -2.333  1.00 87.79           H
ATOM   4049  N   GLN A 267       0.641  -9.084  -0.175  1.00 86.74           N
ATOM   4050  CA  GLN A 267      -0.324  -8.300   0.577  1.00 86.74           C
ATOM   4051  C   GLN A 267      -1.051  -9.184   1.592  1.00 86.74           C
ATOM   4052  O   GLN A 267      -1.377  -8.736   2.690  1.00 86.74           O
ATOM   4053  HA  GLN A 267       0.262  -7.543   1.098  1.00 86.74           H
ATOM   4054  CB  GLN A 267      -1.317  -7.609  -0.359  1.00 86.74           C
ATOM   4055 1HB  GLN A 267      -1.813  -8.353  -0.983  1.00 86.74           H
ATOM   4056 2HB  GLN A 267      -2.093  -7.117   0.228  1.00 86.74           H
ATOM   4057  CG  GLN A 267      -0.611  -6.581  -1.245  1.00 86.74           C
ATOM   4058 1HG  GLN A 267       0.150  -7.076  -1.848  1.00 86.74           H
ATOM   4059 2HG  GLN A 267      -1.328  -6.138  -1.937  1.00 86.74           H
ATOM   4060  CD  GLN A 267       0.036  -5.481  -0.401  1.00 86.74           C
ATOM   4061  OE1 GLN A 267      -0.506  -5.026   0.593  1.00 86.74           O
ATOM   4062  NE2 GLN A 267       1.221  -5.080  -0.851  1.00 86.74           N
ATOM   4063 1HE2 GLN A 267       1.610  -5.495  -1.674  1.00 86.74           H
ATOM   4064 2HE2 GLN A 267       1.724  -4.364  -0.366  1.00 86.74           H
ATOM   4065  HN  GLN A 267       0.278  -9.527  -0.995  1.00 86.74           H
ATOM   4066  N   PHE A 268      -1.284 -10.425   1.189  1.00 89.40           N
ATOM   4067  CA  PHE A 268      -2.134 -11.315   1.961  1.00 89.40           C
ATOM   4068  C   PHE A 268      -1.611 -11.469   3.391  1.00 89.40           C
ATOM   4069  O   PHE A 268      -2.354 -11.271   4.351  1.00 89.40           O
ATOM   4070  HA  PHE A 268      -3.129 -10.872   1.985  1.00 89.40           H
ATOM   4071  CB  PHE A 268      -2.098 -12.679   1.268  1.00 89.40           C
ATOM   4072 1HB  PHE A 268      -2.382 -12.552   0.223  1.00 89.40           H
ATOM   4073 2HB  PHE A 268      -1.075 -13.053   1.277  1.00 89.40           H
ATOM   4074  CG  PHE A 268      -3.014 -13.725   1.907  1.00 89.40           C
ATOM   4075  CD1 PHE A 268      -2.491 -14.673   2.731  1.00 89.40           C
ATOM   4076  HD1 PHE A 268      -1.421 -14.688   2.936  1.00 89.40           H
ATOM   4077  CD2 PHE A 268      -4.349 -13.708   1.651  1.00 89.40           C
ATOM   4078  HD2 PHE A 268      -4.768 -12.948   0.991  1.00 89.40           H
ATOM   4079  CE1 PHE A 268      -3.341 -15.645   3.324  1.00 89.40           C
ATOM   4080  HE1 PHE A 268      -2.923 -16.404   3.984  1.00 89.40           H
ATOM   4081  CE2 PHE A 268      -5.199 -14.679   2.244  1.00 89.40           C
ATOM   4082  HE2 PHE A 268      -6.269 -14.665   2.039  1.00 89.40           H
ATOM   4083  CZ  PHE A 268      -4.677 -15.627   3.068  1.00 89.40           C
ATOM   4084  HZ  PHE A 268      -5.329 -16.372   3.523  1.00 89.40           H
ATOM   4085  HN  PHE A 268      -0.904 -10.822   0.353  1.00 89.40           H
ATOM   4086  N   PRO A 269      -0.330 -11.823   3.557  1.00 93.08           N
ATOM   4087  CA  PRO A 269       0.204 -12.119   4.889  1.00 93.08           C
ATOM   4088  C   PRO A 269      -0.063 -10.997   5.880  1.00 93.08           C
ATOM   4089  O   PRO A 269      -0.474 -11.249   7.011  1.00 93.08           O
ATOM   4090  HA  PRO A 269      -0.295 -12.993   5.307  1.00 93.08           H
ATOM   4091  CB  PRO A 269       1.702 -12.315   4.644  1.00 93.08           C
ATOM   4092 1HB  PRO A 269       2.255 -11.385   4.773  1.00 93.08           H
ATOM   4093 2HB  PRO A 269       2.130 -13.038   5.337  1.00 93.08           H
ATOM   4094  CG  PRO A 269       1.762 -12.811   3.204  1.00 93.08           C
ATOM   4095 1HG  PRO A 269       2.749 -12.664   2.766  1.00 93.08           H
ATOM   4096 2HG  PRO A 269       1.552 -13.878   3.135  1.00 93.08           H
ATOM   4097  CD  PRO A 269       0.699 -11.973   2.512  1.00 93.08           C
ATOM   4098 1HD  PRO A 269       1.089 -11.007   2.193  1.00 93.08           H
ATOM   4099 2HD  PRO A 269       0.311 -12.467   1.621  1.00 93.08           H
ATOM   4100  N   TYR A 270       0.180  -9.777   5.423  1.00 92.12           N
ATOM   4101  CA  TYR A 270       0.063  -8.617   6.290  1.00 92.12           C
ATOM   4102  C   TYR A 270      -1.383  -8.419   6.748  1.00 92.12           C
ATOM   4103  O   TYR A 270      -1.636  -8.158   7.923  1.00 92.12           O
ATOM   4104  HA  TYR A 270       0.693  -8.784   7.163  1.00 92.12           H
ATOM   4105  CB  TYR A 270       0.486  -7.414   5.444  1.00 92.12           C
ATOM   4106 1HB  TYR A 270       1.558  -7.476   5.254  1.00 92.12           H
ATOM   4107 2HB  TYR A 270      -0.013  -7.470   4.476  1.00 92.12           H
ATOM   4108  CG  TYR A 270       0.174  -6.061   6.086  1.00 92.12           C
ATOM   4109  CD1 TYR A 270      -0.748  -5.217   5.502  1.00 92.12           C
ATOM   4110  HD1 TYR A 270      -1.254  -5.514   4.583  1.00 92.12           H
ATOM   4111  CD2 TYR A 270       0.814  -5.685   7.249  1.00 92.12           C
ATOM   4112  HD2 TYR A 270       1.543  -6.352   7.710  1.00 92.12           H
ATOM   4113  CE1 TYR A 270      -1.042  -3.943   6.106  1.00 92.12           C
ATOM   4114  HE1 TYR A 270      -1.768  -3.266   5.655  1.00 92.12           H
ATOM   4115  CE2 TYR A 270       0.521  -4.411   7.853  1.00 92.12           C
ATOM   4116  HE2 TYR A 270       1.019  -4.102   8.772  1.00 92.12           H
ATOM   4117  CZ  TYR A 270      -0.393  -3.603   7.252  1.00 92.12           C
ATOM   4118  OH  TYR A 270      -0.671  -2.400   7.823  1.00 92.12           O
ATOM   4119  HH  TYR A 270      -0.283  -2.361   8.743  1.00 92.12           H
ATOM   4120  HN  TYR A 270       0.453  -9.576   4.482  1.00 92.12           H
ATOM   4121  N   ASN A 271      -2.295  -8.551   5.796  1.00 89.83           N
ATOM   4122  CA  ASN A 271      -3.697  -8.275   6.060  1.00 89.83           C
ATOM   4123  C   ASN A 271      -4.266  -9.367   6.968  1.00 89.83           C
ATOM   4124  O   ASN A 271      -5.225  -9.133   7.701  1.00 89.83           O
ATOM   4125  HA  ASN A 271      -3.712  -7.292   6.530  1.00 89.83           H
ATOM   4126  CB  ASN A 271      -4.510  -8.268   4.764  1.00 89.83           C
ATOM   4127 1HB  ASN A 271      -4.253  -9.140   4.163  1.00 89.83           H
ATOM   4128 2HB  ASN A 271      -5.573  -8.343   4.996  1.00 89.83           H
ATOM   4129  CG  ASN A 271      -4.247  -6.993   3.959  1.00 89.83           C
ATOM   4130  OD1 ASN A 271      -4.608  -5.895   4.350  1.00 89.83           O
ATOM   4131  ND2 ASN A 271      -3.600  -7.199   2.815  1.00 89.83           N
ATOM   4132 1HD2 ASN A 271      -3.332  -8.126   2.552  1.00 89.83           H
ATOM   4133 2HD2 ASN A 271      -3.382  -6.427   2.218  1.00 89.83           H
ATOM   4134  HN  ASN A 271      -2.090  -8.841   4.861  1.00 89.83           H
ATOM   4135  N   CYS A 272      -3.650 -10.538   6.889  1.00 92.84           N
ATOM   4136  CA  CYS A 272      -3.991 -11.625   7.791  1.00 92.84           C
ATOM   4137  C   CYS A 272      -3.718 -11.163   9.224  1.00 92.84           C
ATOM   4138  O   CYS A 272      -4.564 -11.323  10.103  1.00 92.84           O
ATOM   4139  HA  CYS A 272      -5.051 -11.831   7.646  1.00 92.84           H
ATOM   4140  CB  CYS A 272      -3.226 -12.905   7.449  1.00 92.84           C
ATOM   4141 1HB  CYS A 272      -2.168 -12.681   7.313  1.00 92.84           H
ATOM   4142 2HB  CYS A 272      -3.298 -13.613   8.275  1.00 92.84           H
ATOM   4143  SG  CYS A 272      -3.907 -13.652   5.924  1.00 92.84           S
ATOM   4144  HG  CYS A 272      -3.326 -12.803   5.081  1.00 92.84           H
ATOM   4145  HN  CYS A 272      -2.932 -10.748   6.226  1.00 92.84           H
ATOM   4146  N   ILE A 273      -2.535 -10.598   9.415  1.00 93.67           N
ATOM   4147  CA  ILE A 273      -2.122 -10.153  10.735  1.00 93.67           C
ATOM   4148  C   ILE A 273      -2.993  -8.971  11.165  1.00 93.67           C
ATOM   4149  O   ILE A 273      -3.382  -8.872  12.328  1.00 93.67           O
ATOM   4150  HA  ILE A 273      -2.295 -10.978  11.427  1.00 93.67           H
ATOM   4151  CB  ILE A 273      -0.622  -9.852  10.755  1.00 93.67           C
ATOM   4152  HB  ILE A 273      -0.415  -9.103   9.990  1.00 93.67           H
ATOM   4153  CG1 ILE A 273       0.192 -11.098  10.401  1.00 93.67           C
ATOM   4154 1HG1 ILE A 273      -0.095 -11.455   9.412  1.00 93.67           H
ATOM   4155 2HG1 ILE A 273       1.251 -10.843  10.353  1.00 93.67           H
ATOM   4156  CG2 ILE A 273      -0.201  -9.254  12.099  1.00 93.67           C
ATOM   4157 1HG2 ILE A 273      -0.746  -8.326  12.271  1.00 93.67           H
ATOM   4158 2HG2 ILE A 273      -0.425  -9.961  12.897  1.00 93.67           H
ATOM   4159 3HG2 ILE A 273       0.870  -9.049  12.085  1.00 93.67           H
ATOM   4160  CD1 ILE A 273      -0.026 -12.206  11.432  1.00 93.67           C
ATOM   4161 1HD1 ILE A 273       0.285 -11.854  12.416  1.00 93.67           H
ATOM   4162 2HD1 ILE A 273      -1.082 -12.475  11.460  1.00 93.67           H
ATOM   4163 3HD1 ILE A 273       0.565 -13.080  11.156  1.00 93.67           H
ATOM   4164  HN  ILE A 273      -1.865 -10.444   8.689  1.00 93.67           H
ATOM   4165  N   LEU A 274      -3.273  -8.103  10.204  1.00 92.13           N
ATOM   4166  CA  LEU A 274      -4.073  -6.920  10.473  1.00 92.13           C
ATOM   4167  C   LEU A 274      -5.459  -7.348  10.960  1.00 92.13           C
ATOM   4168  O   LEU A 274      -6.052  -6.688  11.812  1.00 92.13           O
ATOM   4169  HA  LEU A 274      -3.581  -6.368  11.273  1.00 92.13           H
ATOM   4170  CB  LEU A 274      -4.108  -6.006   9.246  1.00 92.13           C
ATOM   4171 1HB  LEU A 274      -3.089  -5.891   8.876  1.00 92.13           H
ATOM   4172 2HB  LEU A 274      -4.678  -6.505   8.462  1.00 92.13           H
ATOM   4173  CG  LEU A 274      -4.702  -4.614   9.464  1.00 92.13           C
ATOM   4174  HG  LEU A 274      -5.659  -4.727   9.975  1.00 92.13           H
ATOM   4175  CD1 LEU A 274      -3.804  -3.769  10.370  1.00 92.13           C
ATOM   4176 1HD1 LEU A 274      -3.700  -4.260  11.338  1.00 92.13           H
ATOM   4177 2HD1 LEU A 274      -2.822  -3.662   9.910  1.00 92.13           H
ATOM   4178 3HD1 LEU A 274      -4.250  -2.784  10.508  1.00 92.13           H
ATOM   4179  CD2 LEU A 274      -4.982  -3.922   8.129  1.00 92.13           C
ATOM   4180 1HD2 LEU A 274      -4.052  -3.821   7.570  1.00 92.13           H
ATOM   4181 2HD2 LEU A 274      -5.690  -4.518   7.552  1.00 92.13           H
ATOM   4182 3HD2 LEU A 274      -5.405  -2.934   8.313  1.00 92.13           H
ATOM   4183  HN  LEU A 274      -2.964  -8.198   9.257  1.00 92.13           H
ATOM   4184  N   LEU A 275      -5.935  -8.449  10.398  1.00 93.69           N
ATOM   4185  CA  LEU A 275      -7.220  -8.998  10.798  1.00 93.69           C
ATOM   4186  C   LEU A 275      -7.154  -9.422  12.266  1.00 93.69           C
ATOM   4187  O   LEU A 275      -8.049  -9.104  13.048  1.00 93.69           O
ATOM   4188  HA  LEU A 275      -7.959  -8.203  10.700  1.00 93.69           H
ATOM   4189  CB  LEU A 275      -7.639 -10.124   9.851  1.00 93.69           C
ATOM   4190 1HB  LEU A 275      -7.728  -9.713   8.845  1.00 93.69           H
ATOM   4191 2HB  LEU A 275      -6.840 -10.865   9.823  1.00 93.69           H
ATOM   4192  CG  LEU A 275      -8.947 -10.839  10.197  1.00 93.69           C
ATOM   4193  HG  LEU A 275      -8.875 -11.208  11.220  1.00 93.69           H
ATOM   4194  CD1 LEU A 275     -10.131  -9.871  10.149  1.00 93.69           C
ATOM   4195 1HD1 LEU A 275      -9.971  -9.066  10.867  1.00 93.69           H
ATOM   4196 2HD1 LEU A 275     -10.216  -9.451   9.147  1.00 93.69           H
ATOM   4197 3HD1 LEU A 275     -11.048 -10.405  10.398  1.00 93.69           H
ATOM   4198  CD2 LEU A 275      -9.164 -12.054   9.292  1.00 93.69           C
ATOM   4199 1HD2 LEU A 275      -9.207 -11.730   8.252  1.00 93.69           H
ATOM   4200 2HD2 LEU A 275      -8.338 -12.754   9.420  1.00 93.69           H
ATOM   4201 3HD2 LEU A 275     -10.100 -12.544   9.559  1.00 93.69           H
ATOM   4202  HN  LEU A 275      -5.460  -8.963   9.684  1.00 93.69           H
ATOM   4203  N   VAL A 276      -6.086 -10.133  12.597  1.00 94.83           N
ATOM   4204  CA  VAL A 276      -5.896 -10.609  13.956  1.00 94.83           C
ATOM   4205  C   VAL A 276      -5.912  -9.418  14.916  1.00 94.83           C
ATOM   4206  O   VAL A 276      -6.581  -9.457  15.948  1.00 94.83           O
ATOM   4207  HA  VAL A 276      -6.733 -11.264  14.196  1.00 94.83           H
ATOM   4208  CB  VAL A 276      -4.609 -11.432  14.046  1.00 94.83           C
ATOM   4209  HB  VAL A 276      -3.796 -10.829  13.642  1.00 94.83           H
ATOM   4210  CG1 VAL A 276      -4.270 -11.762  15.502  1.00 94.83           C
ATOM   4211 1HG1 VAL A 276      -4.133 -10.836  16.061  1.00 94.83           H
ATOM   4212 2HG1 VAL A 276      -5.084 -12.336  15.943  1.00 94.83           H
ATOM   4213 3HG1 VAL A 276      -3.351 -12.347  15.537  1.00 94.83           H
ATOM   4214  CG2 VAL A 276      -4.712 -12.706  13.205  1.00 94.83           C
ATOM   4215 1HG2 VAL A 276      -5.542 -13.314  13.567  1.00 94.83           H
ATOM   4216 2HG2 VAL A 276      -4.885 -12.440  12.162  1.00 94.83           H
ATOM   4217 3HG2 VAL A 276      -3.785 -13.272  13.288  1.00 94.83           H
ATOM   4218  HN  VAL A 276      -5.361 -10.383  11.955  1.00 94.83           H
ATOM   4219  N   GLN A 277      -5.168  -8.387  14.543  1.00 93.38           N
ATOM   4220  CA  GLN A 277      -5.071  -7.196  15.369  1.00 93.38           C
ATOM   4221  C   GLN A 277      -6.448  -6.547  15.529  1.00 93.38           C
ATOM   4222  O   GLN A 277      -6.755  -5.987  16.579  1.00 93.38           O
ATOM   4223  HA  GLN A 277      -4.711  -7.543  16.337  1.00 93.38           H
ATOM   4224  CB  GLN A 277      -4.063  -6.204  14.785  1.00 93.38           C
ATOM   4225 1HB  GLN A 277      -4.241  -6.085  13.716  1.00 93.38           H
ATOM   4226 2HB  GLN A 277      -4.203  -5.225  15.243  1.00 93.38           H
ATOM   4227  CG  GLN A 277      -2.627  -6.681  15.017  1.00 93.38           C
ATOM   4228 1HG  GLN A 277      -2.461  -6.838  16.083  1.00 93.38           H
ATOM   4229 2HG  GLN A 277      -2.476  -7.642  14.526  1.00 93.38           H
ATOM   4230  CD  GLN A 277      -1.618  -5.663  14.482  1.00 93.38           C
ATOM   4231  OE1 GLN A 277      -1.912  -4.856  13.615  1.00 93.38           O
ATOM   4232  NE2 GLN A 277      -0.416  -5.747  15.045  1.00 93.38           N
ATOM   4233 1HE2 GLN A 277      -0.241  -6.432  15.751  1.00 93.38           H
ATOM   4234 2HE2 GLN A 277       0.313  -5.123  14.761  1.00 93.38           H
ATOM   4235  HN  GLN A 277      -4.639  -8.358  13.695  1.00 93.38           H
ATOM   4236  N   THR A 278      -7.239  -6.646  14.471  1.00 93.27           N
ATOM   4237  CA  THR A 278      -8.570  -6.063  14.475  1.00 93.27           C
ATOM   4238  C   THR A 278      -9.468  -6.791  15.477  1.00 93.27           C
ATOM   4239  O   THR A 278     -10.187  -6.156  16.248  1.00 93.27           O
ATOM   4240  HA  THR A 278      -8.491  -5.028  14.810  1.00 93.27           H
ATOM   4241  CB  THR A 278      -9.106  -6.096  13.043  1.00 93.27           C
ATOM   4242  HB  THR A 278      -9.261  -7.122  12.709  1.00 93.27           H
ATOM   4243  OG1 THR A 278      -8.152  -5.344  12.298  1.00 93.27           O
ATOM   4244  HG1 THR A 278      -7.227  -5.656  12.514  1.00 93.27           H
ATOM   4245  CG2 THR A 278     -10.407  -5.307  12.886  1.00 93.27           C
ATOM   4246 1HG2 THR A 278     -10.235  -4.265  13.155  1.00 93.27           H
ATOM   4247 2HG2 THR A 278     -11.170  -5.731  13.539  1.00 93.27           H
ATOM   4248 3HG2 THR A 278     -10.744  -5.364  11.850  1.00 93.27           H
ATOM   4249  HN  THR A 278      -6.985  -7.113  13.624  1.00 93.27           H
ATOM   4250  N   ILE A 279      -9.398  -8.113  15.434  1.00 94.81           N
ATOM   4251  CA  ILE A 279     -10.218  -8.935  16.308  1.00 94.81           C
ATOM   4252  C   ILE A 279      -9.814  -8.685  17.763  1.00 94.81           C
ATOM   4253  O   ILE A 279     -10.671  -8.556  18.635  1.00 94.81           O
ATOM   4254  HA  ILE A 279     -11.253  -8.619  16.178  1.00 94.81           H
ATOM   4255  CB  ILE A 279     -10.138 -10.405  15.892  1.00 94.81           C
ATOM   4256  HB  ILE A 279      -9.087 -10.691  15.849  1.00 94.81           H
ATOM   4257  CG1 ILE A 279     -10.720 -10.611  14.492  1.00 94.81           C
ATOM   4258 1HG1 ILE A 279     -11.806 -10.532  14.530  1.00 94.81           H
ATOM   4259 2HG1 ILE A 279     -10.366  -9.822  13.827  1.00 94.81           H
ATOM   4260  CG2 ILE A 279     -10.809 -11.307  16.930  1.00 94.81           C
ATOM   4261 1HG2 ILE A 279     -10.310 -11.188  17.891  1.00 94.81           H
ATOM   4262 2HG2 ILE A 279     -11.858 -11.028  17.028  1.00 94.81           H
ATOM   4263 3HG2 ILE A 279     -10.738 -12.346  16.609  1.00 94.81           H
ATOM   4264  CD1 ILE A 279     -10.322 -11.977  13.928  1.00 94.81           C
ATOM   4265 1HD1 ILE A 279      -9.236 -12.043  13.868  1.00 94.81           H
ATOM   4266 2HD1 ILE A 279     -10.698 -12.763  14.582  1.00 94.81           H
ATOM   4267 3HD1 ILE A 279     -10.749 -12.097  12.932  1.00 94.81           H
ATOM   4268  HN  ILE A 279      -8.797  -8.622  14.818  1.00 94.81           H
ATOM   4269  N   ASP A 280      -8.508  -8.624  17.979  1.00 94.50           N
ATOM   4270  CA  ASP A 280      -7.979  -8.467  19.322  1.00 94.50           C
ATOM   4271  C   ASP A 280      -8.327  -7.071  19.843  1.00 94.50           C
ATOM   4272  O   ASP A 280      -8.559  -6.890  21.037  1.00 94.50           O
ATOM   4273  HA  ASP A 280      -8.445  -9.259  19.909  1.00 94.50           H
ATOM   4274  CB  ASP A 280      -6.455  -8.609  19.334  1.00 94.50           C
ATOM   4275 1HB  ASP A 280      -6.167  -9.520  18.810  1.00 94.50           H
ATOM   4276 2HB  ASP A 280      -6.004  -7.776  18.796  1.00 94.50           H
ATOM   4277  CG  ASP A 280      -5.919  -8.649  20.767  1.00 94.50           C
ATOM   4278  OD1 ASP A 280      -6.456  -9.461  21.551  1.00 94.50           O
ATOM   4279  OD2 ASP A 280      -4.986  -7.865  21.045  1.00 94.50           O
ATOM   4280  HN  ASP A 280      -7.819  -8.681  17.257  1.00 94.50           H
ATOM   4281  N   ALA A 281      -8.352  -6.120  18.921  1.00 92.44           N
ATOM   4282  CA  ALA A 281      -8.702  -4.752  19.266  1.00 92.44           C
ATOM   4283  C   ALA A 281     -10.121  -4.722  19.838  1.00 92.44           C
ATOM   4284  O   ALA A 281     -10.442  -3.872  20.666  1.00 92.44           O
ATOM   4285  HA  ALA A 281      -8.004  -4.414  20.032  1.00 92.44           H
ATOM   4286  CB  ALA A 281      -8.551  -3.860  18.032  1.00 92.44           C
ATOM   4287 1HB  ALA A 281      -7.519  -3.894  17.683  1.00 92.44           H
ATOM   4288 2HB  ALA A 281      -9.214  -4.216  17.243  1.00 92.44           H
ATOM   4289 3HB  ALA A 281      -8.814  -2.834  18.292  1.00 92.44           H
ATOM   4290  HN  ALA A 281      -8.140  -6.271  17.956  1.00 92.44           H
ATOM   4291  N   TYR A 282     -10.932  -5.660  19.372  1.00 90.97           N
ATOM   4292  CA  TYR A 282     -12.314  -5.743  19.815  1.00 90.97           C
ATOM   4293  C   TYR A 282     -12.445  -6.657  21.035  1.00 90.97           C
ATOM   4294  O   TYR A 282     -13.071  -6.289  22.027  1.00 90.97           O
ATOM   4295  HA  TYR A 282     -12.640  -4.739  20.087  1.00 90.97           H
ATOM   4296  CB  TYR A 282     -13.095  -6.352  18.650  1.00 90.97           C
ATOM   4297 1HB  TYR A 282     -12.924  -5.751  17.757  1.00 90.97           H
ATOM   4298 2HB  TYR A 282     -12.703  -7.348  18.444  1.00 90.97           H
ATOM   4299  CG  TYR A 282     -14.602  -6.454  18.896  1.00 90.97           C
ATOM   4300  CD1 TYR A 282     -15.165  -7.668  19.232  1.00 90.97           C
ATOM   4301  HD1 TYR A 282     -14.537  -8.555  19.321  1.00 90.97           H
ATOM   4302  CD2 TYR A 282     -15.397  -5.332  18.783  1.00 90.97           C
ATOM   4303  HD2 TYR A 282     -14.952  -4.373  18.518  1.00 90.97           H
ATOM   4304  CE1 TYR A 282     -16.583  -7.765  19.464  1.00 90.97           C
ATOM   4305  HE1 TYR A 282     -17.041  -8.717  19.730  1.00 90.97           H
ATOM   4306  CE2 TYR A 282     -16.815  -5.428  19.015  1.00 90.97           C
ATOM   4307  HE2 TYR A 282     -17.455  -4.550  18.929  1.00 90.97           H
ATOM   4308  CZ  TYR A 282     -17.338  -6.640  19.344  1.00 90.97           C
ATOM   4309  OH  TYR A 282     -18.677  -6.730  19.564  1.00 90.97           O
ATOM   4310  HH  TYR A 282     -18.918  -7.665  19.824  1.00 90.97           H
ATOM   4311  HN  TYR A 282     -10.660  -6.355  18.706  1.00 90.97           H
ATOM   4312  N   ALA A 283     -11.843  -7.832  20.921  1.00 92.75           N
ATOM   4313  CA  ALA A 283     -12.129  -8.912  21.850  1.00 92.75           C
ATOM   4314  C   ALA A 283     -11.083  -8.909  22.967  1.00 92.75           C
ATOM   4315  O   ALA A 283     -11.312  -9.469  24.038  1.00 92.75           O
ATOM   4316  HA  ALA A 283     -13.112  -8.726  22.283  1.00 92.75           H
ATOM   4317  CB  ALA A 283     -12.168 -10.241  21.092  1.00 92.75           C
ATOM   4318 1HB  ALA A 283     -12.946 -10.202  20.330  1.00 92.75           H
ATOM   4319 2HB  ALA A 283     -11.203 -10.416  20.617  1.00 92.75           H
ATOM   4320 3HB  ALA A 283     -12.382 -11.051  21.789  1.00 92.75           H
ATOM   4321  HN  ALA A 283     -11.173  -8.051  20.212  1.00 92.75           H
ATOM   4322  N   MET A 284      -9.958  -8.271  22.679  1.00 91.42           N
ATOM   4323  CA  MET A 284      -8.860  -8.225  23.628  1.00 91.42           C
ATOM   4324  C   MET A 284      -8.557  -9.618  24.185  1.00 91.42           C
ATOM   4325  O   MET A 284      -8.454  -9.796  25.398  1.00 91.42           O
ATOM   4326  HA  MET A 284      -8.001  -7.857  23.067  1.00 91.42           H
ATOM   4327  CB  MET A 284      -9.218  -7.282  24.779  1.00 91.42           C
ATOM   4328 1HB  MET A 284     -10.139  -7.618  25.256  1.00 91.42           H
ATOM   4329 2HB  MET A 284      -8.436  -7.314  25.537  1.00 91.42           H
ATOM   4330  CG  MET A 284      -9.392  -5.847  24.277  1.00 91.42           C
ATOM   4331 1HG  MET A 284      -8.432  -5.451  23.944  1.00 91.42           H
ATOM   4332 2HG  MET A 284     -10.059  -5.832  23.416  1.00 91.42           H
ATOM   4333  SD  MET A 284     -10.055  -4.821  25.579  1.00 91.42           S
ATOM   4334  CE  MET A 284     -11.789  -5.220  25.435  1.00 91.42           C
ATOM   4335 1HE  MET A 284     -12.141  -4.954  24.438  1.00 91.42           H
ATOM   4336 2HE  MET A 284     -11.931  -6.288  25.597  1.00 91.42           H
ATOM   4337 3HE  MET A 284     -12.353  -4.661  26.181  1.00 91.42           H
ATOM   4338  HN  MET A 284      -9.791  -7.793  21.816  1.00 91.42           H
ATOM   4339  N   PHE A 285      -8.424 -10.569  23.273  1.00 91.74           N
ATOM   4340  CA  PHE A 285      -8.322 -11.966  23.657  1.00 91.74           C
ATOM   4341  C   PHE A 285      -6.863 -12.368  23.883  1.00 91.74           C
ATOM   4342  O   PHE A 285      -6.586 -13.413  24.469  1.00 91.74           O
ATOM   4343  HA  PHE A 285      -8.878 -12.087  24.587  1.00 91.74           H
ATOM   4344  CB  PHE A 285      -8.893 -12.791  22.502  1.00 91.74           C
ATOM   4345 1HB  PHE A 285      -9.069 -13.810  22.849  1.00 91.74           H
ATOM   4346 2HB  PHE A 285      -9.861 -12.379  22.218  1.00 91.74           H
ATOM   4347  CG  PHE A 285      -7.992 -12.837  21.266  1.00 91.74           C
ATOM   4348  CD1 PHE A 285      -8.136 -11.906  20.285  1.00 91.74           C
ATOM   4349  HD1 PHE A 285      -8.892 -11.126  20.380  1.00 91.74           H
ATOM   4350  CD2 PHE A 285      -7.049 -13.809  21.147  1.00 91.74           C
ATOM   4351  HD2 PHE A 285      -6.934 -14.556  21.933  1.00 91.74           H
ATOM   4352  CE1 PHE A 285      -7.300 -11.948  19.138  1.00 91.74           C
ATOM   4353  HE1 PHE A 285      -7.415 -11.202  18.352  1.00 91.74           H
ATOM   4354  CE2 PHE A 285      -6.213 -13.852  20.000  1.00 91.74           C
ATOM   4355  HE2 PHE A 285      -5.457 -14.631  19.905  1.00 91.74           H
ATOM   4356  CZ  PHE A 285      -6.357 -12.920  19.020  1.00 91.74           C
ATOM   4357  HZ  PHE A 285      -5.715 -12.953  18.139  1.00 91.74           H
ATOM   4358  HN  PHE A 285      -8.386 -10.398  22.288  1.00 91.74           H
ATOM   4359  N   ILE A 286      -5.968 -11.515  23.406  1.00 91.91           N
ATOM   4360  CA  ILE A 286      -4.544 -11.751  23.578  1.00 91.91           C
ATOM   4361  C   ILE A 286      -4.096 -11.179  24.924  1.00 91.91           C
ATOM   4362  O   ILE A 286      -3.785  -9.993  25.026  1.00 91.91           O
ATOM   4363  HA  ILE A 286      -4.391 -12.830  23.593  1.00 91.91           H
ATOM   4364  CB  ILE A 286      -3.762 -11.199  22.384  1.00 91.91           C
ATOM   4365  HB  ILE A 286      -3.924 -10.123  22.337  1.00 91.91           H
ATOM   4366  CG1 ILE A 286      -4.276 -11.792  21.070  1.00 91.91           C
ATOM   4367 1HG1 ILE A 286      -4.023 -12.851  21.021  1.00 91.91           H
ATOM   4368 2HG1 ILE A 286      -5.363 -11.722  21.037  1.00 91.91           H
ATOM   4369  CG2 ILE A 286      -2.259 -11.422  22.564  1.00 91.91           C
ATOM   4370 1HG2 ILE A 286      -1.922 -10.914  23.467  1.00 91.91           H
ATOM   4371 2HG2 ILE A 286      -2.057 -12.490  22.650  1.00 91.91           H
ATOM   4372 3HG2 ILE A 286      -1.727 -11.021  21.701  1.00 91.91           H
ATOM   4373  CD1 ILE A 286      -3.675 -11.061  19.868  1.00 91.91           C
ATOM   4374 1HD1 ILE A 286      -3.951 -10.008  19.907  1.00 91.91           H
ATOM   4375 2HD1 ILE A 286      -2.589 -11.154  19.892  1.00 91.91           H
ATOM   4376 3HD1 ILE A 286      -4.057 -11.502  18.947  1.00 91.91           H
ATOM   4377  HN  ILE A 286      -6.201 -10.679  22.910  1.00 91.91           H
ATOM   4378  N   SER A 287      -4.077 -12.049  25.924  1.00 90.05           N
ATOM   4379  CA  SER A 287      -3.639 -11.654  27.251  1.00 90.05           C
ATOM   4380  C   SER A 287      -2.183 -12.072  27.467  1.00 90.05           C
ATOM   4381  O   SER A 287      -1.519 -11.575  28.376  1.00 90.05           O
ATOM   4382  HA  SER A 287      -3.732 -10.568  27.275  1.00 90.05           H
ATOM   4383  CB  SER A 287      -4.532 -12.266  28.332  1.00 90.05           C
ATOM   4384 1HB  SER A 287      -4.181 -11.950  29.314  1.00 90.05           H
ATOM   4385 2HB  SER A 287      -5.548 -11.887  28.220  1.00 90.05           H
ATOM   4386  OG  SER A 287      -4.548 -13.689  28.268  1.00 90.05           O
ATOM   4387  HG  SER A 287      -5.159 -14.056  28.970  1.00 90.05           H
ATOM   4388  HN  SER A 287      -4.354 -13.006  25.837  1.00 90.05           H
ATOM   4389  N   ASN A 288      -1.729 -12.980  26.616  1.00 92.97           N
ATOM   4390  CA  ASN A 288      -0.415 -13.576  26.788  1.00 92.97           C
ATOM   4391  C   ASN A 288       0.633 -12.695  26.106  1.00 92.97           C
ATOM   4392  O   ASN A 288       0.528 -12.408  24.915  1.00 92.97           O
ATOM   4393  HA  ASN A 288      -0.268 -13.640  27.866  1.00 92.97           H
ATOM   4394  CB  ASN A 288      -0.352 -14.965  26.150  1.00 92.97           C
ATOM   4395 1HB  ASN A 288      -1.198 -15.564  26.488  1.00 92.97           H
ATOM   4396 2HB  ASN A 288      -0.438 -14.876  25.067  1.00 92.97           H
ATOM   4397  CG  ASN A 288       0.956 -15.674  26.506  1.00 92.97           C
ATOM   4398  OD1 ASN A 288       2.040 -15.126  26.390  1.00 92.97           O
ATOM   4399  ND2 ASN A 288       0.795 -16.919  26.944  1.00 92.97           N
ATOM   4400 1HD2 ASN A 288      -0.123 -17.309  27.015  1.00 92.97           H
ATOM   4401 2HD2 ASN A 288       1.592 -17.465  27.202  1.00 92.97           H
ATOM   4402  HN  ASN A 288      -2.242 -13.309  25.823  1.00 92.97           H
ATOM   4403  N   CYS A 289       1.621 -12.289  26.892  1.00 91.73           N
ATOM   4404  CA  CYS A 289       2.618 -11.347  26.414  1.00 91.73           C
ATOM   4405  C   CYS A 289       3.440 -12.031  25.320  1.00 91.73           C
ATOM   4406  O   CYS A 289       3.845 -11.391  24.351  1.00 91.73           O
ATOM   4407  HA  CYS A 289       2.074 -10.492  26.012  1.00 91.73           H
ATOM   4408  CB  CYS A 289       3.500 -10.831  27.553  1.00 91.73           C
ATOM   4409 1HB  CYS A 289       2.882 -10.365  28.320  1.00 91.73           H
ATOM   4410 2HB  CYS A 289       4.021 -11.664  28.026  1.00 91.73           H
ATOM   4411  SG  CYS A 289       4.712  -9.622  26.907  1.00 91.73           S
ATOM   4412  HN  CYS A 289       1.745 -12.593  27.836  1.00 91.73           H
ATOM   4413  N   ALA A 290       3.663 -13.323  25.513  1.00 93.80           N
ATOM   4414  CA  ALA A 290       4.480 -14.088  24.586  1.00 93.80           C
ATOM   4415  C   ALA A 290       3.809 -14.099  23.211  1.00 93.80           C
ATOM   4416  O   ALA A 290       4.467 -13.884  22.193  1.00 93.80           O
ATOM   4417  HA  ALA A 290       5.446 -13.589  24.505  1.00 93.80           H
ATOM   4418  CB  ALA A 290       4.698 -15.497  25.139  1.00 93.80           C
ATOM   4419 1HB  ALA A 290       5.203 -15.435  26.103  1.00 93.80           H
ATOM   4420 2HB  ALA A 290       3.734 -15.991  25.266  1.00 93.80           H
ATOM   4421 3HB  ALA A 290       5.310 -16.070  24.444  1.00 93.80           H
ATOM   4422  HN  ALA A 290       3.297 -13.845  26.283  1.00 93.80           H
ATOM   4423  N   VAL A 291       2.509 -14.351  23.224  1.00 94.04           N
ATOM   4424  CA  VAL A 291       1.740 -14.387  21.991  1.00 94.04           C
ATOM   4425  C   VAL A 291       1.743 -12.997  21.353  1.00 94.04           C
ATOM   4426  O   VAL A 291       1.930 -12.865  20.145  1.00 94.04           O
ATOM   4427  HA  VAL A 291       2.236 -15.084  21.315  1.00 94.04           H
ATOM   4428  CB  VAL A 291       0.331 -14.916  22.268  1.00 94.04           C
ATOM   4429  HB  VAL A 291      -0.132 -14.262  23.007  1.00 94.04           H
ATOM   4430  CG1 VAL A 291      -0.527 -14.876  21.002  1.00 94.04           C
ATOM   4431 1HG1 VAL A 291      -0.603 -13.849  20.646  1.00 94.04           H
ATOM   4432 2HG1 VAL A 291      -0.067 -15.495  20.232  1.00 94.04           H
ATOM   4433 3HG1 VAL A 291      -1.523 -15.257  21.227  1.00 94.04           H
ATOM   4434  CG2 VAL A 291       0.381 -16.328  22.854  1.00 94.04           C
ATOM   4435 1HG2 VAL A 291       0.872 -16.997  22.148  1.00 94.04           H
ATOM   4436 2HG2 VAL A 291       0.939 -16.314  23.790  1.00 94.04           H
ATOM   4437 3HG2 VAL A 291      -0.634 -16.679  23.041  1.00 94.04           H
ATOM   4438  HN  VAL A 291       1.982 -14.529  24.056  1.00 94.04           H
ATOM   4439  N   SER A 292       1.532 -11.994  22.194  1.00 93.86           N
ATOM   4440  CA  SER A 292       1.459 -10.623  21.720  1.00 93.86           C
ATOM   4441  C   SER A 292       2.780 -10.227  21.057  1.00 93.86           C
ATOM   4442  O   SER A 292       2.784  -9.591  20.005  1.00 93.86           O
ATOM   4443  HA  SER A 292       0.647 -10.612  20.992  1.00 93.86           H
ATOM   4444  CB  SER A 292       1.130  -9.662  22.864  1.00 93.86           C
ATOM   4445 1HB  SER A 292       0.282 -10.048  23.429  1.00 93.86           H
ATOM   4446 2HB  SER A 292       1.975  -9.612  23.551  1.00 93.86           H
ATOM   4447  OG  SER A 292       0.827  -8.352  22.390  1.00 93.86           O
ATOM   4448  HG  SER A 292      -0.076  -8.345  21.960  1.00 93.86           H
ATOM   4449  HN  SER A 292       1.413 -12.108  23.180  1.00 93.86           H
ATOM   4450  N   THR A 293       3.869 -10.620  21.701  1.00 93.38           N
ATOM   4451  CA  THR A 293       5.193 -10.282  21.206  1.00 93.38           C
ATOM   4452  C   THR A 293       5.403 -10.863  19.807  1.00 93.38           C
ATOM   4453  O   THR A 293       5.882 -10.171  18.909  1.00 93.38           O
ATOM   4454  HA  THR A 293       5.261  -9.198  21.116  1.00 93.38           H
ATOM   4455  CB  THR A 293       6.219 -10.775  22.229  1.00 93.38           C
ATOM   4456  HB  THR A 293       6.114 -11.846  22.401  1.00 93.38           H
ATOM   4457  OG1 THR A 293       6.002  -9.945  23.366  1.00 93.38           O
ATOM   4458  HG1 THR A 293       5.407 -10.411  24.021  1.00 93.38           H
ATOM   4459  CG2 THR A 293       7.658 -10.465  21.811  1.00 93.38           C
ATOM   4460 1HG2 THR A 293       7.781  -9.387  21.704  1.00 93.38           H
ATOM   4461 2HG2 THR A 293       7.872 -10.951  20.859  1.00 93.38           H
ATOM   4462 3HG2 THR A 293       8.345 -10.835  22.571  1.00 93.38           H
ATOM   4463  HN  THR A 293       3.857 -11.158  22.544  1.00 93.38           H
ATOM   4464  N   ASN A 294       5.036 -12.128  19.664  1.00 94.76           N
ATOM   4465  CA  ASN A 294       5.248 -12.832  18.411  1.00 94.76           C
ATOM   4466  C   ASN A 294       4.388 -12.193  17.319  1.00 94.76           C
ATOM   4467  O   ASN A 294       4.822 -12.068  16.175  1.00 94.76           O
ATOM   4468  HA  ASN A 294       6.315 -12.740  18.208  1.00 94.76           H
ATOM   4469  CB  ASN A 294       4.845 -14.303  18.530  1.00 94.76           C
ATOM   4470 1HB  ASN A 294       3.864 -14.378  18.999  1.00 94.76           H
ATOM   4471 2HB  ASN A 294       4.757 -14.742  17.536  1.00 94.76           H
ATOM   4472  CG  ASN A 294       5.870 -15.088  19.351  1.00 94.76           C
ATOM   4473  OD1 ASN A 294       6.981 -14.645  19.592  1.00 94.76           O
ATOM   4474  ND2 ASN A 294       5.436 -16.275  19.766  1.00 94.76           N
ATOM   4475 1HD2 ASN A 294       4.512 -16.579  19.534  1.00 94.76           H
ATOM   4476 2HD2 ASN A 294       6.034 -16.863  20.311  1.00 94.76           H
ATOM   4477  HN  ASN A 294       4.601 -12.668  20.384  1.00 94.76           H
ATOM   4478  N   ILE A 295       3.183 -11.805  17.711  1.00 93.79           N
ATOM   4479  CA  ILE A 295       2.243 -11.218  16.771  1.00 93.79           C
ATOM   4480  C   ILE A 295       2.809  -9.897  16.248  1.00 93.79           C
ATOM   4481  O   ILE A 295       2.702  -9.599  15.059  1.00 93.79           O
ATOM   4482  HA  ILE A 295       2.146 -11.908  15.933  1.00 93.79           H
ATOM   4483  CB  ILE A 295       0.859 -11.085  17.410  1.00 93.79           C
ATOM   4484  HB  ILE A 295       0.988 -10.724  18.431  1.00 93.79           H
ATOM   4485  CG1 ILE A 295       0.161 -12.443  17.496  1.00 93.79           C
ATOM   4486 1HG1 ILE A 295      -0.109 -12.781  16.495  1.00 93.79           H
ATOM   4487 2HG1 ILE A 295       0.847 -13.183  17.908  1.00 93.79           H
ATOM   4488  CG2 ILE A 295       0.010 -10.050  16.669  1.00 93.79           C
ATOM   4489 1HG2 ILE A 295       0.507  -9.080  16.705  1.00 93.79           H
ATOM   4490 2HG2 ILE A 295      -0.112 -10.357  15.631  1.00 93.79           H
ATOM   4491 3HG2 ILE A 295      -0.968  -9.975  17.144  1.00 93.79           H
ATOM   4492  CD1 ILE A 295      -1.094 -12.361  18.368  1.00 93.79           C
ATOM   4493 1HD1 ILE A 295      -0.817 -12.047  19.374  1.00 93.79           H
ATOM   4494 2HD1 ILE A 295      -1.787 -11.638  17.939  1.00 93.79           H
ATOM   4495 3HD1 ILE A 295      -1.570 -13.340  18.412  1.00 93.79           H
ATOM   4496  HN  ILE A 295       2.847 -11.885  18.650  1.00 93.79           H
ATOM   4497  N   ASP A 296       3.399  -9.140  17.161  1.00 93.71           N
ATOM   4498  CA  ASP A 296       3.948  -7.840  16.814  1.00 93.71           C
ATOM   4499  C   ASP A 296       5.115  -8.027  15.842  1.00 93.71           C
ATOM   4500  O   ASP A 296       5.263  -7.262  14.890  1.00 93.71           O
ATOM   4501  HA  ASP A 296       3.120  -7.288  16.370  1.00 93.71           H
ATOM   4502  CB  ASP A 296       4.478  -7.117  18.054  1.00 93.71           C
ATOM   4503 1HB  ASP A 296       5.171  -7.766  18.590  1.00 93.71           H
ATOM   4504 2HB  ASP A 296       5.038  -6.232  17.752  1.00 93.71           H
ATOM   4505  CG  ASP A 296       3.332  -6.709  18.982  1.00 93.71           C
ATOM   4506  OD1 ASP A 296       2.190  -6.639  18.478  1.00 93.71           O
ATOM   4507  OD2 ASP A 296       3.623  -6.477  20.176  1.00 93.71           O
ATOM   4508  HN  ASP A 296       3.504  -9.400  18.121  1.00 93.71           H
ATOM   4509  N   ILE A 297       5.913  -9.049  16.115  1.00 94.34           N
ATOM   4510  CA  ILE A 297       7.034  -9.374  15.250  1.00 94.34           C
ATOM   4511  C   ILE A 297       6.509  -9.776  13.870  1.00 94.34           C
ATOM   4512  O   ILE A 297       7.030  -9.330  12.850  1.00 94.34           O
ATOM   4513  HA  ILE A 297       7.635  -8.472  15.141  1.00 94.34           H
ATOM   4514  CB  ILE A 297       7.924 -10.434  15.902  1.00 94.34           C
ATOM   4515  HB  ILE A 297       7.285 -11.238  16.269  1.00 94.34           H
ATOM   4516  CG1 ILE A 297       8.666  -9.860  17.110  1.00 94.34           C
ATOM   4517 1HG1 ILE A 297       9.392  -9.119  16.777  1.00 94.34           H
ATOM   4518 2HG1 ILE A 297       7.961  -9.344  17.763  1.00 94.34           H
ATOM   4519  CG2 ILE A 297       8.882 -11.050  14.881  1.00 94.34           C
ATOM   4520 1HG2 ILE A 297       8.308 -11.519  14.081  1.00 94.34           H
ATOM   4521 2HG2 ILE A 297       9.517 -10.270  14.462  1.00 94.34           H
ATOM   4522 3HG2 ILE A 297       9.502 -11.801  15.371  1.00 94.34           H
ATOM   4523  CD1 ILE A 297       9.379 -10.965  17.892  1.00 94.34           C
ATOM   4524 1HD1 ILE A 297       8.646 -11.691  18.245  1.00 94.34           H
ATOM   4525 2HD1 ILE A 297      10.100 -11.462  17.243  1.00 94.34           H
ATOM   4526 3HD1 ILE A 297       9.898 -10.529  18.746  1.00 94.34           H
ATOM   4527  HN  ILE A 297       5.803  -9.648  16.908  1.00 94.34           H
ATOM   4528  N   CYS A 298       5.483 -10.615  13.884  1.00 94.58           N
ATOM   4529  CA  CYS A 298       4.889 -11.091  12.647  1.00 94.58           C
ATOM   4530  C   CYS A 298       4.412  -9.877  11.845  1.00 94.58           C
ATOM   4531  O   CYS A 298       4.567  -9.835  10.626  1.00 94.58           O
ATOM   4532  HA  CYS A 298       5.671 -11.627  12.109  1.00 94.58           H
ATOM   4533  CB  CYS A 298       3.754 -12.083  12.909  1.00 94.58           C
ATOM   4534 1HB  CYS A 298       3.096 -11.698  13.689  1.00 94.58           H
ATOM   4535 2HB  CYS A 298       3.148 -12.200  12.011  1.00 94.58           H
ATOM   4536  SG  CYS A 298       4.441 -13.701  13.415  1.00 94.58           S
ATOM   4537  HG  CYS A 298       4.763 -13.335  14.653  1.00 94.58           H
ATOM   4538  HN  CYS A 298       5.061 -10.968  14.719  1.00 94.58           H
ATOM   4539  N   PHE A 299       3.843  -8.920  12.564  1.00 93.64           N
ATOM   4540  CA  PHE A 299       3.341  -7.711  11.934  1.00 93.64           C
ATOM   4541  C   PHE A 299       4.458  -6.975  11.192  1.00 93.64           C
ATOM   4542  O   PHE A 299       4.281  -6.566  10.045  1.00 93.64           O
ATOM   4543  HA  PHE A 299       2.571  -8.011  11.224  1.00 93.64           H
ATOM   4544  CB  PHE A 299       2.810  -6.812  13.053  1.00 93.64           C
ATOM   4545 1HB  PHE A 299       2.040  -7.351  13.604  1.00 93.64           H
ATOM   4546 2HB  PHE A 299       3.619  -6.606  13.754  1.00 93.64           H
ATOM   4547  CG  PHE A 299       2.230  -5.484  12.562  1.00 93.64           C
ATOM   4548  CD1 PHE A 299       3.003  -4.365  12.557  1.00 93.64           C
ATOM   4549  HD1 PHE A 299       4.035  -4.414  12.902  1.00 93.64           H
ATOM   4550  CD2 PHE A 299       0.942  -5.423  12.131  1.00 93.64           C
ATOM   4551  HD2 PHE A 299       0.323  -6.320  12.135  1.00 93.64           H
ATOM   4552  CE1 PHE A 299       2.464  -3.132  12.101  1.00 93.64           C
ATOM   4553  HE1 PHE A 299       3.083  -2.235  12.097  1.00 93.64           H
ATOM   4554  CE2 PHE A 299       0.403  -4.191  11.675  1.00 93.64           C
ATOM   4555  HE2 PHE A 299      -0.629  -4.142  11.329  1.00 93.64           H
ATOM   4556  CZ  PHE A 299       1.176  -3.071  11.669  1.00 93.64           C
ATOM   4557  HZ  PHE A 299       0.762  -2.126  11.319  1.00 93.64           H
ATOM   4558  HN  PHE A 299       3.723  -8.962  13.555  1.00 93.64           H
ATOM   4559  N   GLN A 300       5.584  -6.829  11.875  1.00 93.09           N
ATOM   4560  CA  GLN A 300       6.706  -6.092  11.320  1.00 93.09           C
ATOM   4561  C   GLN A 300       7.206  -6.769  10.042  1.00 93.09           C
ATOM   4562  O   GLN A 300       7.484  -6.099   9.049  1.00 93.09           O
ATOM   4563  HA  GLN A 300       6.315  -5.102  11.086  1.00 93.09           H
ATOM   4564  CB  GLN A 300       7.834  -5.957  12.346  1.00 93.09           C
ATOM   4565 1HB  GLN A 300       8.046  -6.930  12.789  1.00 93.09           H
ATOM   4566 2HB  GLN A 300       8.746  -5.628  11.847  1.00 93.09           H
ATOM   4567  CG  GLN A 300       7.459  -4.960  13.444  1.00 93.09           C
ATOM   4568 1HG  GLN A 300       7.087  -4.040  12.994  1.00 93.09           H
ATOM   4569 2HG  GLN A 300       6.650  -5.368  14.050  1.00 93.09           H
ATOM   4570  CD  GLN A 300       8.663  -4.647  14.335  1.00 93.09           C
ATOM   4571  OE1 GLN A 300       9.793  -5.000  14.041  1.00 93.09           O
ATOM   4572  NE2 GLN A 300       8.359  -3.967  15.436  1.00 93.09           N
ATOM   4573 1HE2 GLN A 300       7.410  -3.707  15.618  1.00 93.09           H
ATOM   4574 2HE2 GLN A 300       9.079  -3.714  16.083  1.00 93.09           H
ATOM   4575  HN  GLN A 300       5.735  -7.204  12.790  1.00 93.09           H
ATOM   4576  N   VAL A 301       7.304  -8.089  10.109  1.00 94.35           N
ATOM   4577  CA  VAL A 301       7.845  -8.856   9.000  1.00 94.35           C
ATOM   4578  C   VAL A 301       6.930  -8.701   7.784  1.00 94.35           C
ATOM   4579  O   VAL A 301       7.384  -8.328   6.704  1.00 94.35           O
ATOM   4580  HA  VAL A 301       8.823  -8.439   8.758  1.00 94.35           H
ATOM   4581  CB  VAL A 301       8.042 -10.314   9.419  1.00 94.35           C
ATOM   4582  HB  VAL A 301       7.090 -10.685   9.799  1.00 94.35           H
ATOM   4583  CG1 VAL A 301       8.439 -11.180   8.221  1.00 94.35           C
ATOM   4584 1HG1 VAL A 301       7.654 -11.136   7.466  1.00 94.35           H
ATOM   4585 2HG1 VAL A 301       9.372 -10.809   7.798  1.00 94.35           H
ATOM   4586 3HG1 VAL A 301       8.572 -12.211   8.547  1.00 94.35           H
ATOM   4587  CG2 VAL A 301       9.073 -10.427  10.543  1.00 94.35           C
ATOM   4588 1HG2 VAL A 301      10.029 -10.030  10.201  1.00 94.35           H
ATOM   4589 2HG2 VAL A 301       8.732  -9.858  11.408  1.00 94.35           H
ATOM   4590 3HG2 VAL A 301       9.194 -11.474  10.822  1.00 94.35           H
ATOM   4591  HN  VAL A 301       7.023  -8.631  10.900  1.00 94.35           H
ATOM   4592  N   THR A 302       5.656  -8.996   8.001  1.00 93.30           N
ATOM   4593  CA  THR A 302       4.698  -9.022   6.909  1.00 93.30           C
ATOM   4594  C   THR A 302       4.512  -7.619   6.328  1.00 93.30           C
ATOM   4595  O   THR A 302       4.309  -7.464   5.125  1.00 93.30           O
ATOM   4596  HA  THR A 302       5.101  -9.648   6.113  1.00 93.30           H
ATOM   4597  CB  THR A 302       3.400  -9.639   7.434  1.00 93.30           C
ATOM   4598  HB  THR A 302       2.643  -9.679   6.651  1.00 93.30           H
ATOM   4599  OG1 THR A 302       3.070  -8.841   8.568  1.00 93.30           O
ATOM   4600  HG1 THR A 302       3.424  -9.267   9.401  1.00 93.30           H
ATOM   4601  CG2 THR A 302       3.609 -11.040   8.013  1.00 93.30           C
ATOM   4602 1HG2 THR A 302       4.316 -10.989   8.841  1.00 93.30           H
ATOM   4603 2HG2 THR A 302       4.004 -11.698   7.238  1.00 93.30           H
ATOM   4604 3HG2 THR A 302       2.657 -11.431   8.371  1.00 93.30           H
ATOM   4605  HN  THR A 302       5.278  -9.213   8.901  1.00 93.30           H
ATOM   4606  N   GLN A 303       4.589  -6.633   7.210  1.00 92.04           N
ATOM   4607  CA  GLN A 303       4.465  -5.247   6.794  1.00 92.04           C
ATOM   4608  C   GLN A 303       5.593  -4.879   5.827  1.00 92.04           C
ATOM   4609  O   GLN A 303       5.367  -4.179   4.842  1.00 92.04           O
ATOM   4610  HA  GLN A 303       3.504  -5.182   6.284  1.00 92.04           H
ATOM   4611  CB  GLN A 303       4.454  -4.310   8.004  1.00 92.04           C
ATOM   4612 1HB  GLN A 303       3.630  -4.577   8.667  1.00 92.04           H
ATOM   4613 2HB  GLN A 303       5.374  -4.436   8.574  1.00 92.04           H
ATOM   4614  CG  GLN A 303       4.313  -2.851   7.567  1.00 92.04           C
ATOM   4615 1HG  GLN A 303       5.248  -2.508   7.125  1.00 92.04           H
ATOM   4616 2HG  GLN A 303       3.547  -2.771   6.796  1.00 92.04           H
ATOM   4617  CD  GLN A 303       3.946  -1.957   8.753  1.00 92.04           C
ATOM   4618  OE1 GLN A 303       4.752  -1.676   9.625  1.00 92.04           O
ATOM   4619  NE2 GLN A 303       2.687  -1.527   8.737  1.00 92.04           N
ATOM   4620 1HE2 GLN A 303       2.077  -1.794   7.992  1.00 92.04           H
ATOM   4621 2HE2 GLN A 303       2.352  -0.935   9.470  1.00 92.04           H
ATOM   4622  HN  GLN A 303       4.733  -6.770   8.190  1.00 92.04           H
ATOM   4623  N   THR A 304       6.783  -5.368   6.143  1.00 92.07           N
ATOM   4624  CA  THR A 304       7.953  -5.072   5.334  1.00 92.07           C
ATOM   4625  C   THR A 304       7.810  -5.694   3.943  1.00 92.07           C
ATOM   4626  O   THR A 304       8.167  -5.073   2.943  1.00 92.07           O
ATOM   4627  HA  THR A 304       8.011  -3.992   5.197  1.00 92.07           H
ATOM   4628  CB  THR A 304       9.189  -5.559   6.093  1.00 92.07           C
ATOM   4629  HB  THR A 304       9.193  -6.646   6.173  1.00 92.07           H
ATOM   4630  OG1 THR A 304       9.137  -4.852   7.330  1.00 92.07           O
ATOM   4631  HG1 THR A 304       8.752  -5.437   8.043  1.00 92.07           H
ATOM   4632  CG2 THR A 304      10.494  -5.088   5.449  1.00 92.07           C
ATOM   4633 1HG2 THR A 304      10.519  -3.999   5.431  1.00 92.07           H
ATOM   4634 2HG2 THR A 304      10.555  -5.470   4.430  1.00 92.07           H
ATOM   4635 3HG2 THR A 304      11.340  -5.461   6.027  1.00 92.07           H
ATOM   4636  HN  THR A 304       6.954  -5.955   6.934  1.00 92.07           H
ATOM   4637  N   ILE A 305       7.288  -6.911   3.925  1.00 92.29           N
ATOM   4638  CA  ILE A 305       7.047  -7.603   2.670  1.00 92.29           C
ATOM   4639  C   ILE A 305       6.069  -6.787   1.823  1.00 92.29           C
ATOM   4640  O   ILE A 305       6.231  -6.683   0.608  1.00 92.29           O
ATOM   4641  HA  ILE A 305       7.997  -7.661   2.141  1.00 92.29           H
ATOM   4642  CB  ILE A 305       6.585  -9.039   2.930  1.00 92.29           C
ATOM   4643  HB  ILE A 305       5.747  -9.007   3.626  1.00 92.29           H
ATOM   4644  CG1 ILE A 305       7.693  -9.859   3.595  1.00 92.29           C
ATOM   4645 1HG1 ILE A 305       8.484 -10.060   2.873  1.00 92.29           H
ATOM   4646 2HG1 ILE A 305       8.140  -9.283   4.405  1.00 92.29           H
ATOM   4647  CG2 ILE A 305       6.081  -9.694   1.643  1.00 92.29           C
ATOM   4648 1HG2 ILE A 305       5.240  -9.123   1.250  1.00 92.29           H
ATOM   4649 2HG2 ILE A 305       6.883  -9.713   0.906  1.00 92.29           H
ATOM   4650 3HG2 ILE A 305       5.759 -10.714   1.857  1.00 92.29           H
ATOM   4651  CD1 ILE A 305       7.146 -11.179   4.142  1.00 92.29           C
ATOM   4652 1HD1 ILE A 305       6.372 -10.972   4.881  1.00 92.29           H
ATOM   4653 2HD1 ILE A 305       6.721 -11.762   3.324  1.00 92.29           H
ATOM   4654 3HD1 ILE A 305       7.954 -11.742   4.608  1.00 92.29           H
ATOM   4655  HN  ILE A 305       7.032  -7.422   4.746  1.00 92.29           H
ATOM   4656  N   ALA A 306       5.074  -6.229   2.497  1.00 89.67           N
ATOM   4657  CA  ALA A 306       4.046  -5.461   1.816  1.00 89.67           C
ATOM   4658  C   ALA A 306       4.686  -4.251   1.134  1.00 89.67           C
ATOM   4659  O   ALA A 306       4.236  -3.821   0.073  1.00 89.67           O
ATOM   4660  HA  ALA A 306       3.602  -6.104   1.055  1.00 89.67           H
ATOM   4661  CB  ALA A 306       2.960  -5.061   2.816  1.00 89.67           C
ATOM   4662 1HB  ALA A 306       2.517  -5.957   3.250  1.00 89.67           H
ATOM   4663 2HB  ALA A 306       3.401  -4.454   3.607  1.00 89.67           H
ATOM   4664 3HB  ALA A 306       2.189  -4.485   2.305  1.00 89.67           H
ATOM   4665  HN  ALA A 306       4.965  -6.294   3.489  1.00 89.67           H
ATOM   4666  N   PHE A 307       5.726  -3.734   1.772  1.00 89.60           N
ATOM   4667  CA  PHE A 307       6.378  -2.529   1.288  1.00 89.60           C
ATOM   4668  C   PHE A 307       7.191  -2.815   0.024  1.00 89.60           C
ATOM   4669  O   PHE A 307       7.253  -1.983  -0.879  1.00 89.60           O
ATOM   4670  HA  PHE A 307       5.594  -1.807   1.058  1.00 89.60           H
ATOM   4671  CB  PHE A 307       7.325  -2.058   2.394  1.00 89.60           C
ATOM   4672 1HB  PHE A 307       7.962  -2.890   2.692  1.00 89.60           H
ATOM   4673 2HB  PHE A 307       7.978  -1.283   1.993  1.00 89.60           H
ATOM   4674  CG  PHE A 307       6.612  -1.512   3.633  1.00 89.60           C
ATOM   4675  CD1 PHE A 307       5.253  -1.513   3.691  1.00 89.60           C
ATOM   4676  HD1 PHE A 307       4.672  -1.903   2.856  1.00 89.60           H
ATOM   4677  CD2 PHE A 307       7.337  -1.025   4.675  1.00 89.60           C
ATOM   4678  HD2 PHE A 307       8.426  -1.024   4.628  1.00 89.60           H
ATOM   4679  CE1 PHE A 307       4.592  -1.006   4.841  1.00 89.60           C
ATOM   4680  HE1 PHE A 307       3.503  -1.007   4.888  1.00 89.60           H
ATOM   4681  CE2 PHE A 307       6.676  -0.519   5.825  1.00 89.60           C
ATOM   4682  HE2 PHE A 307       7.257  -0.129   6.661  1.00 89.60           H
ATOM   4683  CZ  PHE A 307       5.317  -0.520   5.884  1.00 89.60           C
ATOM   4684  HZ  PHE A 307       4.809  -0.131   6.767  1.00 89.60           H
ATOM   4685  HN  PHE A 307       6.122  -4.124   2.603  1.00 89.60           H
ATOM   4686  N   PHE A 308       7.794  -3.995   0.001  1.00 90.15           N
ATOM   4687  CA  PHE A 308       8.576  -4.414  -1.149  1.00 90.15           C
ATOM   4688  C   PHE A 308       7.724  -4.413  -2.420  1.00 90.15           C
ATOM   4689  O   PHE A 308       8.254  -4.341  -3.528  1.00 90.15           O
ATOM   4690  HA  PHE A 308       9.393  -3.701  -1.262  1.00 90.15           H
ATOM   4691  CB  PHE A 308       9.054  -5.840  -0.871  1.00 90.15           C
ATOM   4692 1HB  PHE A 308       8.360  -6.316  -0.177  1.00 90.15           H
ATOM   4693 2HB  PHE A 308       9.020  -6.412  -1.798  1.00 90.15           H
ATOM   4694  CG  PHE A 308      10.467  -5.920  -0.291  1.00 90.15           C
ATOM   4695  CD1 PHE A 308      11.546  -5.847  -1.116  1.00 90.15           C
ATOM   4696  HD1 PHE A 308      11.403  -5.730  -2.190  1.00 90.15           H
ATOM   4697  CD2 PHE A 308      10.645  -6.065   1.050  1.00 90.15           C
ATOM   4698  HD2 PHE A 308       9.781  -6.124   1.711  1.00 90.15           H
ATOM   4699  CE1 PHE A 308      12.858  -5.921  -0.578  1.00 90.15           C
ATOM   4700  HE1 PHE A 308      13.722  -5.862  -1.239  1.00 90.15           H
ATOM   4701  CE2 PHE A 308      11.957  -6.139   1.588  1.00 90.15           C
ATOM   4702  HE2 PHE A 308      12.100  -6.256   2.662  1.00 90.15           H
ATOM   4703  CZ  PHE A 308      13.036  -6.066   0.763  1.00 90.15           C
ATOM   4704  HZ  PHE A 308      14.043  -6.123   1.176  1.00 90.15           H
ATOM   4705  HN  PHE A 308       7.754  -4.657   0.749  1.00 90.15           H
ATOM   4706  N   HIS A 309       6.417  -4.495  -2.219  1.00 86.80           N
ATOM   4707  CA  HIS A 309       5.486  -4.498  -3.334  1.00 86.80           C
ATOM   4708  C   HIS A 309       5.646  -3.206  -4.139  1.00 86.80           C
ATOM   4709  O   HIS A 309       5.504  -3.210  -5.361  1.00 86.80           O
ATOM   4710  HA  HIS A 309       5.756  -5.345  -3.965  1.00 86.80           H
ATOM   4711  CB  HIS A 309       4.053  -4.718  -2.846  1.00 86.80           C
ATOM   4712 1HB  HIS A 309       4.026  -5.610  -2.221  1.00 86.80           H
ATOM   4713 2HB  HIS A 309       3.762  -3.878  -2.214  1.00 86.80           H
ATOM   4714  CG  HIS A 309       3.041  -4.867  -3.957  1.00 86.80           C
ATOM   4715  ND1 HIS A 309       2.331  -3.797  -4.473  1.00 86.80           N
ATOM   4716  HD1 HIS A 309       2.409  -2.846  -4.177  1.00 86.80           H
ATOM   4717  CD2 HIS A 309       2.629  -5.971  -4.645  1.00 86.80           C
ATOM   4718  HD2 HIS A 309       2.988  -6.988  -4.491  1.00 86.80           H
ATOM   4719  CE1 HIS A 309       1.530  -4.248  -5.428  1.00 86.80           C
ATOM   4720  HE1 HIS A 309       0.844  -3.648  -6.024  1.00 86.80           H
ATOM   4721  NE2 HIS A 309       1.716  -5.596  -5.532  1.00 86.80           N
ATOM   4722  HN  HIS A 309       5.993  -4.559  -1.315  1.00 86.80           H
ATOM   4723  N   SER A 310       5.940  -2.132  -3.421  1.00 85.69           N
ATOM   4724  CA  SER A 310       5.985  -0.814  -4.031  1.00 85.69           C
ATOM   4725  C   SER A 310       7.175  -0.720  -4.988  1.00 85.69           C
ATOM   4726  O   SER A 310       7.183   0.111  -5.895  1.00 85.69           O
ATOM   4727  HA  SER A 310       5.047  -0.717  -4.577  1.00 85.69           H
ATOM   4728  CB  SER A 310       6.071   0.282  -2.967  1.00 85.69           C
ATOM   4729 1HB  SER A 310       7.115   0.451  -2.704  1.00 85.69           H
ATOM   4730 2HB  SER A 310       5.691   1.218  -3.378  1.00 85.69           H
ATOM   4731  OG  SER A 310       5.335  -0.053  -1.794  1.00 85.69           O
ATOM   4732  HG  SER A 310       4.354   0.024  -1.972  1.00 85.69           H
ATOM   4733  HN  SER A 310       6.146  -2.152  -2.443  1.00 85.69           H
ATOM   4734  N   CYS A 311       8.153  -1.583  -4.752  1.00 87.50           N
ATOM   4735  CA  CYS A 311       9.338  -1.619  -5.592  1.00 87.50           C
ATOM   4736  C   CYS A 311       9.118  -2.664  -6.688  1.00 87.50           C
ATOM   4737  O   CYS A 311       9.801  -2.650  -7.710  1.00 87.50           O
ATOM   4738  HA  CYS A 311       9.446  -0.624  -6.023  1.00 87.50           H
ATOM   4739  CB  CYS A 311      10.601  -1.904  -4.777  1.00 87.50           C
ATOM   4740 1HB  CYS A 311      11.481  -1.827  -5.416  1.00 87.50           H
ATOM   4741 2HB  CYS A 311      10.712  -1.157  -3.990  1.00 87.50           H
ATOM   4742  SG  CYS A 311      10.507  -3.577  -4.041  1.00 87.50           S
ATOM   4743  HG  CYS A 311      11.653  -3.498  -3.371  1.00 87.50           H
ATOM   4744  HN  CYS A 311       8.144  -2.247  -4.005  1.00 87.50           H
ATOM   4745  N   LEU A 312       8.161  -3.546  -6.436  1.00 86.22           N
ATOM   4746  CA  LEU A 312       7.860  -4.612  -7.378  1.00 86.22           C
ATOM   4747  C   LEU A 312       6.919  -4.079  -8.460  1.00 86.22           C
ATOM   4748  O   LEU A 312       6.917  -4.575  -9.585  1.00 86.22           O
ATOM   4749  HA  LEU A 312       8.797  -4.906  -7.849  1.00 86.22           H
ATOM   4750  CB  LEU A 312       7.318  -5.839  -6.642  1.00 86.22           C
ATOM   4751 1HB  LEU A 312       6.484  -5.523  -6.014  1.00 86.22           H
ATOM   4752 2HB  LEU A 312       6.916  -6.532  -7.381  1.00 86.22           H
ATOM   4753  CG  LEU A 312       8.321  -6.594  -5.767  1.00 86.22           C
ATOM   4754  HG  LEU A 312       8.709  -5.903  -5.019  1.00 86.22           H
ATOM   4755  CD1 LEU A 312       7.640  -7.739  -5.016  1.00 86.22           C
ATOM   4756 1HD1 LEU A 312       6.852  -7.338  -4.378  1.00 86.22           H
ATOM   4757 2HD1 LEU A 312       7.206  -8.437  -5.733  1.00 86.22           H
ATOM   4758 3HD1 LEU A 312       8.375  -8.259  -4.402  1.00 86.22           H
ATOM   4759  CD2 LEU A 312       9.513  -7.079  -6.594  1.00 86.22           C
ATOM   4760 1HD2 LEU A 312       9.162  -7.748  -7.380  1.00 86.22           H
ATOM   4761 2HD2 LEU A 312      10.016  -6.223  -7.044  1.00 86.22           H
ATOM   4762 3HD2 LEU A 312      10.210  -7.613  -5.948  1.00 86.22           H
ATOM   4763  HN  LEU A 312       7.599  -3.541  -5.610  1.00 86.22           H
ATOM   4764  N   ASN A 313       6.142  -3.074  -8.082  1.00 77.92           N
ATOM   4765  CA  ASN A 313       5.161  -2.504  -8.990  1.00 77.92           C
ATOM   4766  C   ASN A 313       5.843  -2.146 -10.312  1.00 77.92           C
ATOM   4767  O   ASN A 313       5.400  -2.571 -11.378  1.00 77.92           O
ATOM   4768  HA  ASN A 313       4.399  -3.274  -9.109  1.00 77.92           H
ATOM   4769  CB  ASN A 313       4.553  -1.225  -8.410  1.00 77.92           C
ATOM   4770 1HB  ASN A 313       5.284  -0.725  -7.776  1.00 77.92           H
ATOM   4771 2HB  ASN A 313       4.307  -0.537  -9.219  1.00 77.92           H
ATOM   4772  CG  ASN A 313       3.294  -1.536  -7.598  1.00 77.92           C
ATOM   4773  OD1 ASN A 313       2.674  -2.578  -7.739  1.00 77.92           O
ATOM   4774  ND2 ASN A 313       2.951  -0.577  -6.743  1.00 77.92           N
ATOM   4775 1HD2 ASN A 313       3.504   0.254  -6.676  1.00 77.92           H
ATOM   4776 2HD2 ASN A 313       2.142  -0.687  -6.166  1.00 77.92           H
ATOM   4777  HN  ASN A 313       6.175  -2.652  -7.176  1.00 77.92           H
ATOM   4778  N   PRO A 314       6.929  -1.362 -10.267  1.00 78.44           N
ATOM   4779  CA  PRO A 314       7.658  -1.014 -11.489  1.00 78.44           C
ATOM   4780  C   PRO A 314       8.048  -2.240 -12.298  1.00 78.44           C
ATOM   4781  O   PRO A 314       7.827  -2.287 -13.507  1.00 78.44           O
ATOM   4782  HA  PRO A 314       7.021  -0.427 -12.151  1.00 78.44           H
ATOM   4783  CB  PRO A 314       8.885  -0.258 -10.976  1.00 78.44           C
ATOM   4784 1HB  PRO A 314       9.732  -0.927 -10.819  1.00 78.44           H
ATOM   4785 2HB  PRO A 314       9.211   0.506 -11.682  1.00 78.44           H
ATOM   4786  CG  PRO A 314       8.401   0.354  -9.667  1.00 78.44           C
ATOM   4787 1HG  PRO A 314       9.232   0.621  -9.013  1.00 78.44           H
ATOM   4788 2HG  PRO A 314       7.835   1.271  -9.834  1.00 78.44           H
ATOM   4789  CD  PRO A 314       7.540  -0.749  -9.074  1.00 78.44           C
ATOM   4790 1HD  PRO A 314       8.135  -1.470  -8.514  1.00 78.44           H
ATOM   4791 2HD  PRO A 314       6.793  -0.354  -8.386  1.00 78.44           H
ATOM   4792  N   VAL A 315       8.624  -3.210 -11.602  1.00 76.26           N
ATOM   4793  CA  VAL A 315       9.229  -4.351 -12.268  1.00 76.26           C
ATOM   4794  C   VAL A 315       8.160  -5.091 -13.075  1.00 76.26           C
ATOM   4795  O   VAL A 315       8.407  -5.506 -14.205  1.00 76.26           O
ATOM   4796  HA  VAL A 315       9.984  -3.969 -12.954  1.00 76.26           H
ATOM   4797  CB  VAL A 315       9.929  -5.244 -11.242  1.00 76.26           C
ATOM   4798  HB  VAL A 315       9.181  -5.578 -10.523  1.00 76.26           H
ATOM   4799  CG1 VAL A 315      10.524  -6.485 -11.911  1.00 76.26           C
ATOM   4800 1HG1 VAL A 315       9.728  -7.057 -12.388  1.00 76.26           H
ATOM   4801 2HG1 VAL A 315      11.252  -6.179 -12.662  1.00 76.26           H
ATOM   4802 3HG1 VAL A 315      11.015  -7.103 -11.159  1.00 76.26           H
ATOM   4803  CG2 VAL A 315      11.002  -4.466 -10.478  1.00 76.26           C
ATOM   4804 1HG2 VAL A 315      11.746  -4.090 -11.179  1.00 76.26           H
ATOM   4805 2HG2 VAL A 315      10.540  -3.629  -9.955  1.00 76.26           H
ATOM   4806 3HG2 VAL A 315      11.483  -5.125  -9.755  1.00 76.26           H
ATOM   4807  HN  VAL A 315       8.681  -3.224 -10.604  1.00 76.26           H
ATOM   4808  N   LEU A 316       6.994  -5.233 -12.461  1.00 74.60           N
ATOM   4809  CA  LEU A 316       5.924  -6.014 -13.059  1.00 74.60           C
ATOM   4810  C   LEU A 316       5.520  -5.382 -14.392  1.00 74.60           C
ATOM   4811  O   LEU A 316       5.413  -6.073 -15.404  1.00 74.60           O
ATOM   4812  HA  LEU A 316       6.319  -7.011 -13.255  1.00 74.60           H
ATOM   4813  CB  LEU A 316       4.763  -6.172 -12.075  1.00 74.60           C
ATOM   4814 1HB  LEU A 316       4.484  -5.184 -11.711  1.00 74.60           H
ATOM   4815 2HB  LEU A 316       3.904  -6.565 -12.619  1.00 74.60           H
ATOM   4816  CG  LEU A 316       5.024  -7.076 -10.868  1.00 74.60           C
ATOM   4817  HG  LEU A 316       5.903  -6.700 -10.345  1.00 74.60           H
ATOM   4818  CD1 LEU A 316       3.855  -7.025  -9.883  1.00 74.60           C
ATOM   4819 1HD1 LEU A 316       3.720  -6.003  -9.531  1.00 74.60           H
ATOM   4820 2HD1 LEU A 316       2.946  -7.362 -10.380  1.00 74.60           H
ATOM   4821 3HD1 LEU A 316       4.067  -7.676  -9.034  1.00 74.60           H
ATOM   4822  CD2 LEU A 316       5.339  -8.506 -11.311  1.00 74.60           C
ATOM   4823 1HD2 LEU A 316       4.495  -8.907 -11.872  1.00 74.60           H
ATOM   4824 2HD2 LEU A 316       6.227  -8.503 -11.944  1.00 74.60           H
ATOM   4825 3HD2 LEU A 316       5.521  -9.126 -10.434  1.00 74.60           H
ATOM   4826  HN  LEU A 316       6.775  -4.826 -11.574  1.00 74.60           H
ATOM   4827  N   TYR A 317       5.305  -4.075 -14.349  1.00 63.99           N
ATOM   4828  CA  TYR A 317       4.744  -3.371 -15.490  1.00 63.99           C
ATOM   4829  C   TYR A 317       5.824  -3.062 -16.529  1.00 63.99           C
ATOM   4830  O   TYR A 317       5.544  -3.014 -17.725  1.00 63.99           O
ATOM   4831  HA  TYR A 317       3.989  -4.013 -15.943  1.00 63.99           H
ATOM   4832  CB  TYR A 317       4.188  -2.056 -14.942  1.00 63.99           C
ATOM   4833 1HB  TYR A 317       4.996  -1.503 -14.464  1.00 63.99           H
ATOM   4834 2HB  TYR A 317       3.835  -1.447 -15.775  1.00 63.99           H
ATOM   4835  CG  TYR A 317       3.047  -2.232 -13.938  1.00 63.99           C
ATOM   4836  CD1 TYR A 317       1.875  -2.849 -14.327  1.00 63.99           C
ATOM   4837  HD1 TYR A 317       1.763  -3.210 -15.350  1.00 63.99           H
ATOM   4838  CD2 TYR A 317       3.189  -1.775 -12.644  1.00 63.99           C
ATOM   4839  HD2 TYR A 317       4.115  -1.288 -12.337  1.00 63.99           H
ATOM   4840  CE1 TYR A 317       0.801  -3.015 -13.383  1.00 63.99           C
ATOM   4841  HE1 TYR A 317      -0.130  -3.500 -13.677  1.00 63.99           H
ATOM   4842  CE2 TYR A 317       2.115  -1.942 -11.699  1.00 63.99           C
ATOM   4843  HE2 TYR A 317       2.215  -1.585 -10.674  1.00 63.99           H
ATOM   4844  CZ  TYR A 317       0.974  -2.554 -12.115  1.00 63.99           C
ATOM   4845  OH  TYR A 317      -0.040  -2.711 -11.223  1.00 63.99           O
ATOM   4846  HH  TYR A 317       0.273  -2.472 -10.304  1.00 63.99           H
ATOM   4847  HN  TYR A 317       5.508  -3.501 -13.556  1.00 63.99           H
ATOM   4848  N   VAL A 318       7.036  -2.859 -16.033  1.00 61.65           N
ATOM   4849  CA  VAL A 318       8.133  -2.437 -16.887  1.00 61.65           C
ATOM   4850  C   VAL A 318       8.614  -3.628 -17.719  1.00 61.65           C
ATOM   4851  O   VAL A 318       8.580  -3.586 -18.947  1.00 61.65           O
ATOM   4852  HA  VAL A 318       7.749  -1.671 -17.561  1.00 61.65           H
ATOM   4853  CB  VAL A 318       9.244  -1.811 -16.042  1.00 61.65           C
ATOM   4854  HB  VAL A 318       9.442  -2.478 -15.202  1.00 61.65           H
ATOM   4855  CG1 VAL A 318      10.537  -1.675 -16.849  1.00 61.65           C
ATOM   4856 1HG1 VAL A 318      10.863  -2.660 -17.181  1.00 61.65           H
ATOM   4857 2HG1 VAL A 318      10.358  -1.040 -17.716  1.00 61.65           H
ATOM   4858 3HG1 VAL A 318      11.309  -1.227 -16.224  1.00 61.65           H
ATOM   4859  CG2 VAL A 318       8.806  -0.459 -15.475  1.00 61.65           C
ATOM   4860 1HG2 VAL A 318       8.567   0.218 -16.295  1.00 61.65           H
ATOM   4861 2HG2 VAL A 318       7.925  -0.596 -14.848  1.00 61.65           H
ATOM   4862 3HG2 VAL A 318       9.614  -0.037 -14.878  1.00 61.65           H
ATOM   4863  HN  VAL A 318       7.273  -2.978 -15.069  1.00 61.65           H
ATOM   4864  N   PHE A 319       9.050  -4.663 -17.015  1.00 62.60           N
ATOM   4865  CA  PHE A 319       9.752  -5.762 -17.656  1.00 62.60           C
ATOM   4866  C   PHE A 319       8.767  -6.744 -18.293  1.00 62.60           C
ATOM   4867  O   PHE A 319       9.099  -7.419 -19.266  1.00 62.60           O
ATOM   4868  HA  PHE A 319      10.386  -5.332 -18.431  1.00 62.60           H
ATOM   4869  CB  PHE A 319      10.542  -6.486 -16.564  1.00 62.60           C
ATOM   4870 1HB  PHE A 319       9.869  -6.722 -15.740  1.00 62.60           H
ATOM   4871 2HB  PHE A 319      10.905  -7.434 -16.961  1.00 62.60           H
ATOM   4872  CG  PHE A 319      11.729  -5.688 -16.022  1.00 62.60           C
ATOM   4873  CD1 PHE A 319      12.915  -5.697 -16.688  1.00 62.60           C
ATOM   4874  HD1 PHE A 319      13.019  -6.272 -17.608  1.00 62.60           H
ATOM   4875  CD2 PHE A 319      11.599  -4.970 -14.874  1.00 62.60           C
ATOM   4876  HD2 PHE A 319      10.648  -4.963 -14.341  1.00 62.60           H
ATOM   4877  CE1 PHE A 319      14.017  -4.956 -16.185  1.00 62.60           C
ATOM   4878  HE1 PHE A 319      14.968  -4.964 -16.718  1.00 62.60           H
ATOM   4879  CE2 PHE A 319      12.701  -4.229 -14.371  1.00 62.60           C
ATOM   4880  HE2 PHE A 319      12.597  -3.654 -13.451  1.00 62.60           H
ATOM   4881  CZ  PHE A 319      13.887  -4.238 -15.037  1.00 62.60           C
ATOM   4882  HZ  PHE A 319      14.733  -3.670 -14.651  1.00 62.60           H
ATOM   4883  HN  PHE A 319       8.931  -4.757 -16.026  1.00 62.60           H
ATOM   4884  N   VAL A 320       7.574  -6.792 -17.719  1.00 65.70           N
ATOM   4885  CA  VAL A 320       6.540  -7.684 -18.215  1.00 65.70           C
ATOM   4886  C   VAL A 320       5.800  -7.008 -19.371  1.00 65.70           C
ATOM   4887  O   VAL A 320       5.199  -7.682 -20.206  1.00 65.70           O
ATOM   4888  HA  VAL A 320       7.032  -8.582 -18.590  1.00 65.70           H
ATOM   4889  CB  VAL A 320       5.611  -8.097 -17.071  1.00 65.70           C
ATOM   4890  HB  VAL A 320       4.892  -7.292 -16.917  1.00 65.70           H
ATOM   4891  CG1 VAL A 320       4.830  -9.363 -17.428  1.00 65.70           C
ATOM   4892 1HG1 VAL A 320       4.228  -9.180 -18.318  1.00 65.70           H
ATOM   4893 2HG1 VAL A 320       5.528 -10.177 -17.622  1.00 65.70           H
ATOM   4894 3HG1 VAL A 320       4.178  -9.634 -16.598  1.00 65.70           H
ATOM   4895  CG2 VAL A 320       6.394  -8.284 -15.770  1.00 65.70           C
ATOM   4896 1HG2 VAL A 320       7.146  -9.061 -15.906  1.00 65.70           H
ATOM   4897 2HG2 VAL A 320       6.883  -7.347 -15.502  1.00 65.70           H
ATOM   4898 3HG2 VAL A 320       5.710  -8.576 -14.973  1.00 65.70           H
ATOM   4899  HN  VAL A 320       7.310  -6.237 -16.930  1.00 65.70           H
ATOM   4900  N   GLY A 321       5.869  -5.685 -19.382  1.00 65.14           N
ATOM   4901  CA  GLY A 321       5.259  -4.913 -20.451  1.00 65.14           C
ATOM   4902  C   GLY A 321       6.199  -4.804 -21.654  1.00 65.14           C
ATOM   4903  O   GLY A 321       7.217  -4.117 -21.590  1.00 65.14           O
ATOM   4904 1HA  GLY A 321       4.325  -5.383 -20.757  1.00 65.14           H
ATOM   4905 2HA  GLY A 321       5.010  -3.916 -20.088  1.00 65.14           H
ATOM   4906  HN  GLY A 321       6.330  -5.143 -18.679  1.00 65.14           H
ATOM   4907  N   GLU A 322       5.823  -5.493 -22.722  1.00 68.52           N
ATOM   4908  CA  GLU A 322       6.580  -5.424 -23.960  1.00 68.52           C
ATOM   4909  C   GLU A 322       6.691  -3.974 -24.435  1.00 68.52           C
ATOM   4910  O   GLU A 322       7.764  -3.531 -24.842  1.00 68.52           O
ATOM   4911  HA  GLU A 322       7.570  -5.811 -23.717  1.00 68.52           H
ATOM   4912  CB  GLU A 322       5.948  -6.307 -25.038  1.00 68.52           C
ATOM   4913 1HB  GLU A 322       4.866  -6.171 -25.037  1.00 68.52           H
ATOM   4914 2HB  GLU A 322       6.407  -6.093 -26.004  1.00 68.52           H
ATOM   4915  CG  GLU A 322       6.207  -7.788 -24.756  1.00 68.52           C
ATOM   4916 1HG  GLU A 322       7.270  -7.946 -24.573  1.00 68.52           H
ATOM   4917 2HG  GLU A 322       5.680  -8.087 -23.850  1.00 68.52           H
ATOM   4918  CD  GLU A 322       5.750  -8.658 -25.929  1.00 68.52           C
ATOM   4919  OE1 GLU A 322       6.308  -9.769 -26.062  1.00 68.52           O
ATOM   4920  OE2 GLU A 322       4.854  -8.193 -26.665  1.00 68.52           O
ATOM   4921  HN  GLU A 322       5.020  -6.088 -22.749  1.00 68.52           H
ATOM   4922  N   ARG A 323       5.568  -3.275 -24.367  1.00 68.97           N
ATOM   4923  CA  ARG A 323       5.508  -1.905 -24.848  1.00 68.97           C
ATOM   4924  C   ARG A 323       6.534  -1.039 -24.114  1.00 68.97           C
ATOM   4925  O   ARG A 323       7.241  -0.247 -24.735  1.00 68.97           O
ATOM   4926  HA  ARG A 323       5.741  -1.973 -25.911  1.00 68.97           H
ATOM   4927  CB  ARG A 323       4.113  -1.311 -24.648  1.00 68.97           C
ATOM   4928 1HB  ARG A 323       3.738  -1.577 -23.660  1.00 68.97           H
ATOM   4929 2HB  ARG A 323       4.168  -0.223 -24.686  1.00 68.97           H
ATOM   4930  CG  ARG A 323       3.143  -1.815 -25.719  1.00 68.97           C
ATOM   4931 1HG  ARG A 323       3.569  -1.647 -26.708  1.00 68.97           H
ATOM   4932 2HG  ARG A 323       3.004  -2.891 -25.611  1.00 68.97           H
ATOM   4933  CD  ARG A 323       1.791  -1.107 -25.613  1.00 68.97           C
ATOM   4934 1HD  ARG A 323       1.361  -1.274 -24.625  1.00 68.97           H
ATOM   4935 2HD  ARG A 323       1.926  -0.031 -25.724  1.00 68.97           H
ATOM   4936  NE  ARG A 323       0.872  -1.612 -26.657  1.00 68.97           N
ATOM   4937  HE  ARG A 323       1.218  -2.302 -27.292  1.00 68.97           H
ATOM   4938  CZ  ARG A 323      -0.395  -1.201 -26.804  1.00 68.97           C
ATOM   4939  NH1 ARG A 323      -0.911  -0.278 -25.981  1.00 68.97           N
ATOM   4940 1HH1 ARG A 323      -0.350   0.110 -25.250  1.00 68.97           H
ATOM   4941 2HH1 ARG A 323      -1.858   0.023 -26.098  1.00 68.97           H
ATOM   4942  NH2 ARG A 323      -1.139  -1.728 -27.786  1.00 68.97           N
ATOM   4943 1HH2 ARG A 323      -2.086  -1.433 -27.910  1.00 68.97           H
ATOM   4944 2HH2 ARG A 323      -0.746  -2.417 -28.396  1.00 68.97           H
ATOM   4945  HN  ARG A 323       4.711  -3.628 -23.992  1.00 68.97           H
ATOM   4946  N   PHE A 324       6.582  -1.220 -22.802  1.00 72.19           N
ATOM   4947  CA  PHE A 324       7.422  -0.383 -21.962  1.00 72.19           C
ATOM   4948  C   PHE A 324       8.902  -0.576 -22.302  1.00 72.19           C
ATOM   4949  O   PHE A 324       9.662   0.390 -22.347  1.00 72.19           O
ATOM   4950  HA  PHE A 324       7.140   0.652 -22.151  1.00 72.19           H
ATOM   4951  CB  PHE A 324       7.183  -0.819 -20.515  1.00 72.19           C
ATOM   4952 1HB  PHE A 324       6.110  -0.927 -20.352  1.00 72.19           H
ATOM   4953 2HB  PHE A 324       7.629  -1.802 -20.363  1.00 72.19           H
ATOM   4954  CG  PHE A 324       7.748   0.148 -19.472  1.00 72.19           C
ATOM   4955  CD1 PHE A 324       9.083   0.167 -19.215  1.00 72.19           C
ATOM   4956  HD1 PHE A 324       9.751  -0.507 -19.752  1.00 72.19           H
ATOM   4957  CD2 PHE A 324       6.914   0.989 -18.803  1.00 72.19           C
ATOM   4958  HD2 PHE A 324       5.844   0.974 -19.008  1.00 72.19           H
ATOM   4959  CE1 PHE A 324       9.607   1.064 -18.248  1.00 72.19           C
ATOM   4960  HE1 PHE A 324      10.677   1.079 -18.042  1.00 72.19           H
ATOM   4961  CE2 PHE A 324       7.439   1.886 -17.835  1.00 72.19           C
ATOM   4962  HE2 PHE A 324       6.771   2.560 -17.298  1.00 72.19           H
ATOM   4963  CZ  PHE A 324       8.774   1.905 -17.578  1.00 72.19           C
ATOM   4964  HZ  PHE A 324       9.176   2.594 -16.835  1.00 72.19           H
ATOM   4965  HN  PHE A 324       6.061  -1.920 -22.314  1.00 72.19           H
ATOM   4966  N   ARG A 325       9.265  -1.829 -22.532  1.00 72.83           N
ATOM   4967  CA  ARG A 325      10.623  -2.153 -22.933  1.00 72.83           C
ATOM   4968  C   ARG A 325      11.016  -1.349 -24.174  1.00 72.83           C
ATOM   4969  O   ARG A 325      12.125  -0.822 -24.252  1.00 72.83           O
ATOM   4970  HA  ARG A 325      11.239  -1.878 -22.077  1.00 72.83           H
ATOM   4971  CB  ARG A 325      10.768  -3.646 -23.233  1.00 72.83           C
ATOM   4972 1HB  ARG A 325       9.978  -3.961 -23.915  1.00 72.83           H
ATOM   4973 2HB  ARG A 325      11.717  -3.829 -23.738  1.00 72.83           H
ATOM   4974  CG  ARG A 325      10.700  -4.473 -21.948  1.00 72.83           C
ATOM   4975 1HG  ARG A 325      11.382  -4.056 -21.207  1.00 72.83           H
ATOM   4976 2HG  ARG A 325       9.697  -4.414 -21.526  1.00 72.83           H
ATOM   4977  CD  ARG A 325      11.062  -5.935 -22.216  1.00 72.83           C
ATOM   4978 1HD  ARG A 325      10.430  -6.335 -23.009  1.00 72.83           H
ATOM   4979 2HD  ARG A 325      12.092  -6.005 -22.565  1.00 72.83           H
ATOM   4980  NE  ARG A 325      10.890  -6.734 -20.983  1.00 72.83           N
ATOM   4981  HE  ARG A 325      10.399  -6.316 -20.218  1.00 72.83           H
ATOM   4982  CZ  ARG A 325      11.353  -7.982 -20.825  1.00 72.83           C
ATOM   4983  NH1 ARG A 325      12.018  -8.590 -21.816  1.00 72.83           N
ATOM   4984 1HH1 ARG A 325      12.174  -8.113 -22.681  1.00 72.83           H
ATOM   4985 2HH1 ARG A 325      12.360  -9.522 -21.690  1.00 72.83           H
ATOM   4986  NH2 ARG A 325      11.139  -8.612 -19.662  1.00 72.83           N
ATOM   4987 1HH2 ARG A 325      11.477  -9.543 -19.528  1.00 72.83           H
ATOM   4988 2HH2 ARG A 325      10.641  -8.150 -18.928  1.00 72.83           H
ATOM   4989  HN  ARG A 325       8.650  -2.613 -22.450  1.00 72.83           H
ATOM   4990  N   ARG A 326      10.086  -1.282 -25.115  1.00 75.19           N
ATOM   4991  CA  ARG A 326      10.313  -0.534 -26.340  1.00 75.19           C
ATOM   4992  C   ARG A 326      10.447   0.959 -26.033  1.00 75.19           C
ATOM   4993  O   ARG A 326      11.313   1.635 -26.586  1.00 75.19           O
ATOM   4994  HA  ARG A 326      11.242  -0.936 -26.744  1.00 75.19           H
ATOM   4995  CB  ARG A 326       9.168  -0.743 -27.334  1.00 75.19           C
ATOM   4996 1HB  ARG A 326       8.215  -0.547 -26.842  1.00 75.19           H
ATOM   4997 2HB  ARG A 326       9.257  -0.028 -28.152  1.00 75.19           H
ATOM   4998  CG  ARG A 326       9.178  -2.168 -27.890  1.00 75.19           C
ATOM   4999 1HG  ARG A 326      10.122  -2.355 -28.403  1.00 75.19           H
ATOM   5000 2HG  ARG A 326       9.114  -2.883 -27.069  1.00 75.19           H
ATOM   5001  CD  ARG A 326       8.013  -2.387 -28.857  1.00 75.19           C
ATOM   5002 1HD  ARG A 326       7.074  -2.114 -28.376  1.00 75.19           H
ATOM   5003 2HD  ARG A 326       8.126  -1.740 -29.727  1.00 75.19           H
ATOM   5004  NE  ARG A 326       7.969  -3.804 -29.284  1.00 75.19           N
ATOM   5005  HE  ARG A 326       8.190  -4.504 -28.605  1.00 75.19           H
ATOM   5006  CZ  ARG A 326       7.652  -4.206 -30.522  1.00 75.19           C
ATOM   5007  NH1 ARG A 326       7.348  -3.310 -31.471  1.00 75.19           N
ATOM   5008 1HH1 ARG A 326       7.357  -2.333 -31.258  1.00 75.19           H
ATOM   5009 2HH1 ARG A 326       7.113  -3.619 -32.393  1.00 75.19           H
ATOM   5010  NH2 ARG A 326       7.644  -5.517 -30.797  1.00 75.19           N
ATOM   5011 1HH2 ARG A 326       7.410  -5.834 -31.716  1.00 75.19           H
ATOM   5012 2HH2 ARG A 326       7.872  -6.179 -30.083  1.00 75.19           H
ATOM   5013  HN  ARG A 326       9.192  -1.725 -25.051  1.00 75.19           H
ATOM   5014  N   ASP A 327       9.576   1.430 -25.153  1.00 76.04           N
ATOM   5015  CA  ASP A 327       9.541   2.844 -24.817  1.00 76.04           C
ATOM   5016  C   ASP A 327      10.823   3.218 -24.071  1.00 76.04           C
ATOM   5017  O   ASP A 327      11.363   4.306 -24.265  1.00 76.04           O
ATOM   5018  HA  ASP A 327       9.447   3.362 -25.772  1.00 76.04           H
ATOM   5019  CB  ASP A 327       8.353   3.164 -23.908  1.00 76.04           C
ATOM   5020 1HB  ASP A 327       8.423   2.578 -22.992  1.00 76.04           H
ATOM   5021 2HB  ASP A 327       8.386   4.215 -23.617  1.00 76.04           H
ATOM   5022  CG  ASP A 327       7.028   2.866 -24.611  1.00 76.04           C
ATOM   5023  OD1 ASP A 327       6.977   3.083 -25.841  1.00 76.04           O
ATOM   5024  OD2 ASP A 327       6.095   2.428 -23.903  1.00 76.04           O
ATOM   5025  HN  ASP A 327       8.905   0.865 -24.673  1.00 76.04           H
ATOM   5026  N   LEU A 328      11.272   2.296 -23.232  1.00 75.27           N
ATOM   5027  CA  LEU A 328      12.483   2.514 -22.459  1.00 75.27           C
ATOM   5028  C   LEU A 328      13.667   2.691 -23.412  1.00 75.27           C
ATOM   5029  O   LEU A 328      14.449   3.629 -23.270  1.00 75.27           O
ATOM   5030  HA  LEU A 328      12.350   3.440 -21.899  1.00 75.27           H
ATOM   5031  CB  LEU A 328      12.677   1.391 -21.439  1.00 75.27           C
ATOM   5032 1HB  LEU A 328      11.831   1.400 -20.753  1.00 75.27           H
ATOM   5033 2HB  LEU A 328      12.648   0.438 -21.968  1.00 75.27           H
ATOM   5034  CG  LEU A 328      13.966   1.447 -20.617  1.00 75.27           C
ATOM   5035  HG  LEU A 328      14.808   1.509 -21.305  1.00 75.27           H
ATOM   5036  CD1 LEU A 328      14.004   2.701 -19.742  1.00 75.27           C
ATOM   5037 1HD1 LEU A 328      13.954   3.587 -20.374  1.00 75.27           H
ATOM   5038 2HD1 LEU A 328      13.154   2.694 -19.059  1.00 75.27           H
ATOM   5039 3HD1 LEU A 328      14.930   2.716 -19.168  1.00 75.27           H
ATOM   5040  CD2 LEU A 328      14.148   0.169 -19.795  1.00 75.27           C
ATOM   5041 1HD2 LEU A 328      13.304   0.051 -19.115  1.00 75.27           H
ATOM   5042 2HD2 LEU A 328      14.198  -0.690 -20.464  1.00 75.27           H
ATOM   5043 3HD2 LEU A 328      15.071   0.235 -19.220  1.00 75.27           H
ATOM   5044  HN  LEU A 328      10.825   1.415 -23.078  1.00 75.27           H
ATOM   5045  N   VAL A 329      13.761   1.773 -24.364  1.00 75.89           N
ATOM   5046  CA  VAL A 329      14.866   1.785 -25.307  1.00 75.89           C
ATOM   5047  C   VAL A 329      14.791   3.054 -26.158  1.00 75.89           C
ATOM   5048  O   VAL A 329      15.817   3.646 -26.489  1.00 75.89           O
ATOM   5049  HA  VAL A 329      15.791   1.804 -24.731  1.00 75.89           H
ATOM   5050  CB  VAL A 329      14.854   0.503 -26.143  1.00 75.89           C
ATOM   5051  HB  VAL A 329      13.868   0.409 -26.598  1.00 75.89           H
ATOM   5052  CG1 VAL A 329      15.887   0.574 -27.270  1.00 75.89           C
ATOM   5053 1HG1 VAL A 329      15.658   1.417 -27.920  1.00 75.89           H
ATOM   5054 2HG1 VAL A 329      16.882   0.703 -26.843  1.00 75.89           H
ATOM   5055 3HG1 VAL A 329      15.857  -0.350 -27.848  1.00 75.89           H
ATOM   5056  CG2 VAL A 329      15.084  -0.727 -25.263  1.00 75.89           C
ATOM   5057 1HG2 VAL A 329      16.051  -0.643 -24.767  1.00 75.89           H
ATOM   5058 2HG2 VAL A 329      14.296  -0.791 -24.514  1.00 75.89           H
ATOM   5059 3HG2 VAL A 329      15.071  -1.624 -25.883  1.00 75.89           H
ATOM   5060  HN  VAL A 329      13.102   1.033 -24.494  1.00 75.89           H
ATOM   5061  N   LYS A 330      13.565   3.435 -26.489  1.00 75.68           N
[truncated: 117,320 more chars]
