# Supplementary material for: Noncanonical roles of chemokine regions in CCR9 activation revealed by structural modeling and mutational mapping
Source: Nat Commun. 2025 Aug 18;16:7695. doi: 10.1038/s41467-025-62321-9 (PMC12361432; doi:10.1038/s41467-025-62321-9)
Supplement: Supplementary file 4 — Supplementary Data 2 [file 41467_2025_62321_MOESM4_ESM.zip › CCR9_CCL25_rnk181.pdb]

SSBOND   1 CYS A   38    CYS A  289 
SSBOND   2 CYS A  119    CYS A  198 
SSBOND   3 CYS B    7    CYS B   35 
SSBOND   4 CYS B    8    CYS B   52 
ATOM      1  N   GLU A  20      -2.711  -3.846  60.933  1.00 45.57           N
ATOM      2  CA  GLU A  20      -2.948  -3.637  59.515  1.00 45.57           C
ATOM      3  C   GLU A  20      -1.669  -3.899  58.718  1.00 45.57           C
ATOM      4  O   GLU A  20      -1.718  -4.093  57.504  1.00 45.57           O
ATOM      5  HA  GLU A  20      -3.712  -4.364  59.238  1.00 45.57           H
ATOM      6  CB  GLU A  20      -3.480  -2.227  59.250  1.00 45.57           C
ATOM      7 1HB  GLU A  20      -2.978  -1.516  59.907  1.00 45.57           H
ATOM      8 2HB  GLU A  20      -3.372  -1.986  58.193  1.00 45.57           H
ATOM      9  CG  GLU A  20      -4.975  -2.137  59.562  1.00 45.57           C
ATOM     10 1HG  GLU A  20      -5.474  -3.048  59.234  1.00 45.57           H
ATOM     11 2HG  GLU A  20      -5.121  -2.063  60.640  1.00 45.57           H
ATOM     12  CD  GLU A  20      -5.607  -0.926  58.873  1.00 45.57           C
ATOM     13  OE1 GLU A  20      -6.854  -0.914  58.777  1.00 45.57           O
ATOM     14  OE2 GLU A  20      -4.830  -0.040  58.457  1.00 45.57           O
ATOM     15  HN  GLU A  20      -1.772  -4.092  61.172  1.00 45.57           H
ATOM     16  N   SER A  21      -0.553  -3.895  59.433  1.00 51.68           N
ATOM     17  CA  SER A  21       0.748  -3.944  58.789  1.00 51.68           C
ATOM     18  C   SER A  21       1.022  -5.355  58.267  1.00 51.68           C
ATOM     19  O   SER A  21       1.471  -5.526  57.135  1.00 51.68           O
ATOM     20  HA  SER A  21       0.688  -3.235  57.963  1.00 51.68           H
ATOM     21  CB  SER A  21       1.856  -3.510  59.752  1.00 51.68           C
ATOM     22 1HB  SER A  21       2.769  -3.315  59.190  1.00 51.68           H
ATOM     23 2HB  SER A  21       1.572  -2.574  60.233  1.00 51.68           H
ATOM     24  OG  SER A  21       2.113  -4.496  60.748  1.00 51.68           O
ATOM     25  HG  SER A  21       2.833  -4.178  61.365  1.00 51.68           H
ATOM     26  HN  SER A  21      -0.529  -3.861  60.432  1.00 51.68           H
ATOM     27  N   THR A  22       0.739  -6.331  59.117  1.00 53.03           N
ATOM     28  CA  THR A  22       1.038  -7.716  58.793  1.00 53.03           C
ATOM     29  C   THR A  22       0.154  -8.197  57.641  1.00 53.03           C
ATOM     30  O   THR A  22       0.655  -8.711  56.642  1.00 53.03           O
ATOM     31  HA  THR A  22       2.071  -7.773  58.449  1.00 53.03           H
ATOM     32  CB  THR A  22       0.878  -8.545  60.069  1.00 53.03           C
ATOM     33  HB  THR A  22       0.389  -9.496  59.857  1.00 53.03           H
ATOM     34  OG1 THR A  22       0.181  -7.680  60.961  1.00 53.03           O
ATOM     35  HG1 THR A  22      -0.192  -8.205  61.726  1.00 53.03           H
ATOM     36  CG2 THR A  22       2.213  -8.805  60.770  1.00 53.03           C
ATOM     37 1HG2 THR A  22       2.671  -7.854  61.043  1.00 53.03           H
ATOM     38 2HG2 THR A  22       2.877  -9.348  60.098  1.00 53.03           H
ATOM     39 3HG2 THR A  22       2.042  -9.397  61.669  1.00 53.03           H
ATOM     40  HN  THR A  22       0.315  -6.189  60.011  1.00 53.03           H
ATOM     41  N   SER A  23      -1.146  -8.014  57.818  1.00 54.81           N
ATOM     42  CA  SER A  23      -2.107  -8.461  56.825  1.00 54.81           C
ATOM     43  C   SER A  23      -1.811  -7.803  55.476  1.00 54.81           C
ATOM     44  O   SER A  23      -1.912  -8.446  54.432  1.00 54.81           O
ATOM     45  HA  SER A  23      -1.975  -9.541  56.761  1.00 54.81           H
ATOM     46  CB  SER A  23      -3.539  -8.149  57.265  1.00 54.81           C
ATOM     47 1HB  SER A  23      -4.237  -8.503  56.506  1.00 54.81           H
ATOM     48 2HB  SER A  23      -3.764  -8.692  58.182  1.00 54.81           H
ATOM     49  OG  SER A  23      -3.740  -6.754  57.478  1.00 54.81           O
ATOM     50  HG  SER A  23      -4.686  -6.583  57.753  1.00 54.81           H
ATOM     51  HN  SER A  23      -1.544  -7.570  58.621  1.00 54.81           H
ATOM     52  N   SER A  24      -1.449  -6.530  55.541  1.00 59.77           N
ATOM     53  CA  SER A  24      -1.136  -5.778  54.338  1.00 59.77           C
ATOM     54  C   SER A  24       0.123  -6.345  53.680  1.00 59.77           C
ATOM     55  O   SER A  24       0.318  -6.198  52.474  1.00 59.77           O
ATOM     56  HA  SER A  24      -2.000  -5.907  53.685  1.00 59.77           H
ATOM     57  CB  SER A  24      -0.950  -4.292  54.650  1.00 59.77           C
ATOM     58 1HB  SER A  24      -1.128  -3.707  53.747  1.00 59.77           H
ATOM     59 2HB  SER A  24      -1.692  -3.980  55.384  1.00 59.77           H
ATOM     60  OG  SER A  24       0.356  -4.011  55.146  1.00 59.77           O
ATOM     61  HG  SER A  24       0.535  -4.557  55.965  1.00 59.77           H
ATOM     62  HN  SER A  24      -1.370  -6.015  56.394  1.00 59.77           H
ATOM     63  N   MET A  25       0.946  -6.981  54.501  1.00 61.99           N
ATOM     64  CA  MET A  25       2.178  -7.577  54.012  1.00 61.99           C
ATOM     65  C   MET A  25       1.905  -8.914  53.322  1.00 61.99           C
ATOM     66  O   MET A  25       2.490  -9.212  52.282  1.00 61.99           O
ATOM     67  HA  MET A  25       2.583  -6.865  53.293  1.00 61.99           H
ATOM     68  CB  MET A  25       3.140  -7.793  55.183  1.00 61.99           C
ATOM     69 1HB  MET A  25       2.988  -7.016  55.931  1.00 61.99           H
ATOM     70 2HB  MET A  25       2.923  -8.746  55.665  1.00 61.99           H
ATOM     71  CG  MET A  25       4.594  -7.774  54.708  1.00 61.99           C
ATOM     72 1HG  MET A  25       5.227  -8.294  55.427  1.00 61.99           H
ATOM     73 2HG  MET A  25       4.683  -8.307  53.761  1.00 61.99           H
ATOM     74  SD  MET A  25       5.151  -6.089  54.513  1.00 61.99           S
ATOM     75  CE  MET A  25       6.913  -6.324  54.678  1.00 61.99           C
ATOM     76 1HE  MET A  25       7.132  -6.753  55.656  1.00 61.99           H
ATOM     77 2HE  MET A  25       7.264  -7.000  53.898  1.00 61.99           H
ATOM     78 3HE  MET A  25       7.418  -5.364  54.581  1.00 61.99           H
ATOM     79  HN  MET A  25       0.783  -7.092  55.481  1.00 61.99           H
ATOM     80  N   GLU A  26       1.014  -9.686  53.929  1.00 62.55           N
ATOM     81  CA  GLU A  26       0.655 -10.984  53.385  1.00 62.55           C
ATOM     82  C   GLU A  26      -0.093 -10.817  52.061  1.00 62.55           C
ATOM     83  O   GLU A  26       0.189 -11.519  51.091  1.00 62.55           O
ATOM     84  HA  GLU A  26       1.601 -11.498  53.213  1.00 62.55           H
ATOM     85  CB  GLU A  26      -0.177 -11.787  54.387  1.00 62.55           C
ATOM     86 1HB  GLU A  26      -0.949 -11.150  54.818  1.00 62.55           H
ATOM     87 2HB  GLU A  26      -0.575 -12.679  53.903  1.00 62.55           H
ATOM     88  CG  GLU A  26       0.688 -12.278  55.549  1.00 62.55           C
ATOM     89 1HG  GLU A  26       1.514 -12.877  55.165  1.00 62.55           H
ATOM     90 2HG  GLU A  26       1.127 -11.425  56.066  1.00 62.55           H
ATOM     91  CD  GLU A  26      -0.137 -13.109  56.534  1.00 62.55           C
ATOM     92  OE1 GLU A  26       0.485 -13.924  57.249  1.00 62.55           O
ATOM     93  OE2 GLU A  26      -1.371 -12.910  56.550  1.00 62.55           O
ATOM     94  HN  GLU A  26       0.543  -9.437  54.775  1.00 62.55           H
ATOM     95  N   ASP A  27      -1.032  -9.882  52.062  1.00 59.37           N
ATOM     96  CA  ASP A  27      -1.836  -9.627  50.879  1.00 59.37           C
ATOM     97  C   ASP A  27      -0.914  -9.323  49.697  1.00 59.37           C
ATOM     98  O   ASP A  27      -1.183  -9.740  48.572  1.00 59.37           O
ATOM     99  HA  ASP A  27      -2.421 -10.534  50.729  1.00 59.37           H
ATOM    100  CB  ASP A  27      -2.753  -8.420  51.086  1.00 59.37           C
ATOM    101 1HB  ASP A  27      -2.202  -7.621  51.583  1.00 59.37           H
ATOM    102 2HB  ASP A  27      -3.074  -8.032  50.119  1.00 59.37           H
ATOM    103  CG  ASP A  27      -3.977  -8.798  51.923  1.00 59.37           C
ATOM    104  OD1 ASP A  27      -4.199 -10.018  52.085  1.00 59.37           O
ATOM    105  OD2 ASP A  27      -4.663  -7.859  52.381  1.00 59.37           O
ATOM    106  HN  ASP A  27      -1.246  -9.306  52.851  1.00 59.37           H
ATOM    107  N   TYR A  28       0.155  -8.598  49.993  1.00 63.37           N
ATOM    108  CA  TYR A  28       1.115  -8.227  48.967  1.00 63.37           C
ATOM    109  C   TYR A  28       1.935  -9.439  48.519  1.00 63.37           C
ATOM    110  O   TYR A  28       2.353  -9.518  47.365  1.00 63.37           O
ATOM    111  HA  TYR A  28       0.561  -7.837  48.113  1.00 63.37           H
ATOM    112  CB  TYR A  28       2.051  -7.205  49.615  1.00 63.37           C
ATOM    113 1HB  TYR A  28       1.453  -6.397  50.038  1.00 63.37           H
ATOM    114 2HB  TYR A  28       2.575  -7.681  50.444  1.00 63.37           H
ATOM    115  CG  TYR A  28       3.082  -6.608  48.655  1.00 63.37           C
ATOM    116  CD1 TYR A  28       4.361  -7.123  48.609  1.00 63.37           C
ATOM    117  HD1 TYR A  28       4.638  -7.954  49.257  1.00 63.37           H
ATOM    118  CD2 TYR A  28       2.732  -5.555  47.834  1.00 63.37           C
ATOM    119  HD2 TYR A  28       1.721  -5.148  47.870  1.00 63.37           H
ATOM    120  CE1 TYR A  28       5.331  -6.561  47.705  1.00 63.37           C
ATOM    121  HE1 TYR A  28       6.345  -6.958  47.659  1.00 63.37           H
ATOM    122  CE2 TYR A  28       3.702  -4.993  46.930  1.00 63.37           C
ATOM    123  HE2 TYR A  28       3.438  -4.162  46.277  1.00 63.37           H
ATOM    124  CZ  TYR A  28       4.954  -5.524  46.910  1.00 63.37           C
ATOM    125  OH  TYR A  28       5.870  -4.994  46.056  1.00 63.37           O
ATOM    126  HH  TYR A  28       6.412  -5.724  45.640  1.00 63.37           H
ATOM    127  HN  TYR A  28       0.369  -8.266  50.912  1.00 63.37           H
ATOM    128  N   VAL A  29       2.140 -10.353  49.456  1.00 62.20           N
ATOM    129  CA  VAL A  29       2.962 -11.522  49.193  1.00 62.20           C
ATOM    130  C   VAL A  29       2.145 -12.548  48.405  1.00 62.20           C
ATOM    131  O   VAL A  29       2.683 -13.249  47.549  1.00 62.20           O
ATOM    132  HA  VAL A  29       3.805 -11.201  48.582  1.00 62.20           H
ATOM    133  CB  VAL A  29       3.514 -12.080  50.507  1.00 62.20           C
ATOM    134  HB  VAL A  29       2.673 -12.244  51.181  1.00 62.20           H
ATOM    135  CG1 VAL A  29       4.207 -13.426  50.283  1.00 62.20           C
ATOM    136 1HG1 VAL A  29       3.491 -14.139  49.874  1.00 62.20           H
ATOM    137 2HG1 VAL A  29       5.033 -13.297  49.584  1.00 62.20           H
ATOM    138 3HG1 VAL A  29       4.589 -13.799  51.233  1.00 62.20           H
ATOM    139  CG2 VAL A  29       4.461 -11.079  51.173  1.00 62.20           C
ATOM    140 1HG2 VAL A  29       5.296 -10.869  50.504  1.00 62.20           H
ATOM    141 2HG2 VAL A  29       3.923 -10.155  51.384  1.00 62.20           H
ATOM    142 3HG2 VAL A  29       4.838 -11.501  52.104  1.00 62.20           H
ATOM    143  HN  VAL A  29       1.757 -10.305  50.378  1.00 62.20           H
ATOM    144  N   ASN A  30       0.860 -12.603  48.722  1.00 64.35           N
ATOM    145  CA  ASN A  30      -0.005 -13.629  48.164  1.00 64.35           C
ATOM    146  C   ASN A  30      -0.548 -13.154  46.814  1.00 64.35           C
ATOM    147  O   ASN A  30      -1.157 -13.929  46.079  1.00 64.35           O
ATOM    148  HA  ASN A  30       0.624 -14.515  48.072  1.00 64.35           H
ATOM    149  CB  ASN A  30      -1.197 -13.904  49.082  1.00 64.35           C
ATOM    150 1HB  ASN A  30      -1.605 -12.961  49.447  1.00 64.35           H
ATOM    151 2HB  ASN A  30      -1.989 -14.397  48.519  1.00 64.35           H
ATOM    152  CG  ASN A  30      -0.786 -14.780  50.267  1.00 64.35           C
ATOM    153  OD1 ASN A  30       0.231 -15.454  50.251  1.00 64.35           O
ATOM    154  ND2 ASN A  30      -1.630 -14.733  51.294  1.00 64.35           N
ATOM    155 1HD2 ASN A  30      -2.447 -14.159  51.243  1.00 64.35           H
ATOM    156 2HD2 ASN A  30      -1.448 -15.272  52.116  1.00 64.35           H
ATOM    157  HN  ASN A  30       0.410 -11.965  49.346  1.00 64.35           H
ATOM    158  N   PHE A  31      -0.307 -11.882  46.530  1.00 68.50           N
ATOM    159  CA  PHE A  31      -0.741 -11.301  45.271  1.00 68.50           C
ATOM    160  C   PHE A  31      -0.043 -11.974  44.088  1.00 68.50           C
ATOM    161  O   PHE A  31       1.185 -12.006  44.023  1.00 68.50           O
ATOM    162  HA  PHE A  31      -1.817 -11.461  45.195  1.00 68.50           H
ATOM    163  CB  PHE A  31      -0.353  -9.822  45.304  1.00 68.50           C
ATOM    164 1HB  PHE A  31      -0.772  -9.366  46.200  1.00 68.50           H
ATOM    165 2HB  PHE A  31       0.732  -9.743  45.383  1.00 68.50           H
ATOM    166  CG  PHE A  31      -0.818  -9.029  44.081  1.00 68.50           C
ATOM    167  CD1 PHE A  31       0.026  -8.839  43.031  1.00 68.50           C
ATOM    168  HD1 PHE A  31       1.034  -9.252  43.062  1.00 68.50           H
ATOM    169  CD2 PHE A  31      -2.077  -8.515  44.043  1.00 68.50           C
ATOM    170  HD2 PHE A  31      -2.753  -8.667  44.883  1.00 68.50           H
ATOM    171  CE1 PHE A  31      -0.406  -8.104  41.896  1.00 68.50           C
ATOM    172  HE1 PHE A  31       0.270  -7.952  41.056  1.00 68.50           H
ATOM    173  CE2 PHE A  31      -2.509  -7.779  42.907  1.00 68.50           C
ATOM    174  HE2 PHE A  31      -3.518  -7.367  42.877  1.00 68.50           H
ATOM    175  CZ  PHE A  31      -1.665  -7.589  41.858  1.00 68.50           C
ATOM    176  HZ  PHE A  31      -1.997  -7.025  40.987  1.00 68.50           H
ATOM    177  HN  PHE A  31       0.175 -11.254  47.142  1.00 68.50           H
ATOM    178  N   ASN A  32      -0.856 -12.495  43.180  1.00 66.62           N
ATOM    179  CA  ASN A  32      -0.333 -13.123  41.979  1.00 66.62           C
ATOM    180  C   ASN A  32       0.088 -12.039  40.984  1.00 66.62           C
ATOM    181  O   ASN A  32      -0.741 -11.521  40.237  1.00 66.62           O
ATOM    182  HA  ASN A  32       0.508 -13.729  42.315  1.00 66.62           H
ATOM    183  CB  ASN A  32      -1.395 -13.995  41.306  1.00 66.62           C
ATOM    184 1HB  ASN A  32      -1.885 -14.619  42.053  1.00 66.62           H
ATOM    185 2HB  ASN A  32      -2.165 -13.361  40.866  1.00 66.62           H
ATOM    186  CG  ASN A  32      -0.773 -14.878  40.223  1.00 66.62           C
ATOM    187  OD1 ASN A  32       0.424 -14.866  39.987  1.00 66.62           O
ATOM    188  ND2 ASN A  32      -1.650 -15.643  39.579  1.00 66.62           N
ATOM    189 1HD2 ASN A  32      -2.620 -15.605  39.822  1.00 66.62           H
ATOM    190 2HD2 ASN A  32      -1.341 -16.257  38.853  1.00 66.62           H
ATOM    191  HN  ASN A  32      -1.853 -12.492  43.256  1.00 66.62           H
ATOM    192  N   PHE A  33       1.376 -11.728  41.007  1.00 68.08           N
ATOM    193  CA  PHE A  33       1.936 -10.790  40.049  1.00 68.08           C
ATOM    194  C   PHE A  33       2.183 -11.466  38.699  1.00 68.08           C
ATOM    195  O   PHE A  33       3.293 -11.418  38.171  1.00 68.08           O
ATOM    196  HA  PHE A  33       1.212  -9.985  39.923  1.00 68.08           H
ATOM    197  CB  PHE A  33       3.273 -10.313  40.620  1.00 68.08           C
ATOM    198 1HB  PHE A  33       3.918 -11.178  40.779  1.00 68.08           H
ATOM    199 2HB  PHE A  33       3.767  -9.680  39.883  1.00 68.08           H
ATOM    200  CG  PHE A  33       3.149  -9.539  41.934  1.00 68.08           C
ATOM    201  CD1 PHE A  33       2.923  -8.198  41.914  1.00 68.08           C
ATOM    202  HD1 PHE A  33       2.830  -7.675  40.962  1.00 68.08           H
ATOM    203  CD2 PHE A  33       3.264 -10.192  43.121  1.00 68.08           C
ATOM    204  HD2 PHE A  33       3.446 -11.267  43.137  1.00 68.08           H
ATOM    205  CE1 PHE A  33       2.807  -7.480  43.134  1.00 68.08           C
ATOM    206  HE1 PHE A  33       2.626  -6.405  43.118  1.00 68.08           H
ATOM    207  CE2 PHE A  33       3.149  -9.474  44.341  1.00 68.08           C
ATOM    208  HE2 PHE A  33       3.242  -9.997  45.292  1.00 68.08           H
ATOM    209  CZ  PHE A  33       2.922  -8.133  44.321  1.00 68.08           C
ATOM    210  HZ  PHE A  33       2.834  -7.581  45.257  1.00 68.08           H
ATOM    211  HN  PHE A  33       2.031 -12.105  41.662  1.00 68.08           H
ATOM    212  N   THR A  34       1.131 -12.081  38.180  1.00 71.77           N
ATOM    213  CA  THR A  34       1.102 -12.461  36.778  1.00 71.77           C
ATOM    214  C   THR A  34       1.517 -11.280  35.897  1.00 71.77           C
ATOM    215  O   THR A  34       0.973 -10.185  36.025  1.00 71.77           O
ATOM    216  HA  THR A  34       1.837 -13.250  36.621  1.00 71.77           H
ATOM    217  CB  THR A  34      -0.296 -12.994  36.461  1.00 71.77           C
ATOM    218  HB  THR A  34      -1.017 -12.179  36.393  1.00 71.77           H
ATOM    219  OG1 THR A  34      -0.544 -13.951  37.487  1.00 71.77           O
ATOM    220  HG1 THR A  34       0.223 -14.590  37.551  1.00 71.77           H
ATOM    221  CG2 THR A  34      -0.331 -13.814  35.169  1.00 71.77           C
ATOM    222 1HG2 THR A  34       0.340 -14.668  35.263  1.00 71.77           H
ATOM    223 2HG2 THR A  34      -0.012 -13.190  34.334  1.00 71.77           H
ATOM    224 3HG2 THR A  34      -1.347 -14.168  34.991  1.00 71.77           H
ATOM    225  HN  THR A  34       0.310 -12.319  38.699  1.00 71.77           H
ATOM    226  N   ASP A  35       2.476 -11.544  35.022  1.00 79.85           N
ATOM    227  CA  ASP A  35       3.117 -10.479  34.270  1.00 79.85           C
ATOM    228  C   ASP A  35       2.229 -10.091  33.086  1.00 79.85           C
ATOM    229  O   ASP A  35       2.520 -10.447  31.945  1.00 79.85           O
ATOM    230  HA  ASP A  35       3.244  -9.662  34.982  1.00 79.85           H
ATOM    231  CB  ASP A  35       4.471 -10.931  33.718  1.00 79.85           C
ATOM    232 1HB  ASP A  35       4.895 -11.696  34.368  1.00 79.85           H
ATOM    233 2HB  ASP A  35       4.334 -11.385  32.737  1.00 79.85           H
ATOM    234  CG  ASP A  35       5.440  -9.752  33.610  1.00 79.85           C
ATOM    235  OD1 ASP A  35       5.074  -8.668  34.114  1.00 79.85           O
ATOM    236  OD2 ASP A  35       6.525  -9.961  33.024  1.00 79.85           O
ATOM    237  HN  ASP A  35       2.816 -12.464  34.825  1.00 79.85           H
ATOM    238  N   PHE A  36       1.165  -9.365  33.398  1.00 89.80           N
ATOM    239  CA  PHE A  36       0.267  -8.873  32.368  1.00 89.80           C
ATOM    240  C   PHE A  36       0.842  -7.630  31.687  1.00 89.80           C
ATOM    241  O   PHE A  36       0.346  -7.203  30.646  1.00 89.80           O
ATOM    242  HA  PHE A  36       0.153  -9.669  31.631  1.00 89.80           H
ATOM    243  CB  PHE A  36      -1.046  -8.500  33.060  1.00 89.80           C
ATOM    244 1HB  PHE A  36      -0.826  -7.847  33.905  1.00 89.80           H
ATOM    245 2HB  PHE A  36      -1.661  -7.927  32.366  1.00 89.80           H
ATOM    246  CG  PHE A  36      -1.850  -9.702  33.559  1.00 89.80           C
ATOM    247  CD1 PHE A  36      -1.975 -10.808  32.777  1.00 89.80           C
ATOM    248  HD1 PHE A  36      -1.502 -10.838  31.796  1.00 89.80           H
ATOM    249  CD2 PHE A  36      -2.441  -9.665  34.783  1.00 89.80           C
ATOM    250  HD2 PHE A  36      -2.341  -8.778  35.409  1.00 89.80           H
ATOM    251  CE1 PHE A  36      -2.722 -11.924  33.240  1.00 89.80           C
ATOM    252  HE1 PHE A  36      -2.822 -12.810  32.614  1.00 89.80           H
ATOM    253  CE2 PHE A  36      -3.187 -10.780  35.246  1.00 89.80           C
ATOM    254  HE2 PHE A  36      -3.660 -10.750  36.227  1.00 89.80           H
ATOM    255  CZ  PHE A  36      -3.312 -11.886  34.465  1.00 89.80           C
ATOM    256  HZ  PHE A  36      -3.885 -12.743  34.820  1.00 89.80           H
ATOM    257  HN  PHE A  36       0.914  -9.114  34.333  1.00 89.80           H
ATOM    258  N   TYR A  37       1.881  -7.084  32.303  1.00 91.07           N
ATOM    259  CA  TYR A  37       2.637  -6.008  31.684  1.00 91.07           C
ATOM    260  C   TYR A  37       3.774  -6.562  30.824  1.00 91.07           C
ATOM    261  O   TYR A  37       4.717  -7.158  31.343  1.00 91.07           O
ATOM    262  HA  TYR A  37       1.956  -5.439  31.051  1.00 91.07           H
ATOM    263  CB  TYR A  37       3.233  -5.196  32.836  1.00 91.07           C
ATOM    264 1HB  TYR A  37       2.423  -4.833  33.468  1.00 91.07           H
ATOM    265 2HB  TYR A  37       3.847  -5.854  33.451  1.00 91.07           H
ATOM    266  CG  TYR A  37       4.081  -4.006  32.384  1.00 91.07           C
ATOM    267  CD1 TYR A  37       5.451  -4.135  32.277  1.00 91.07           C
ATOM    268  HD1 TYR A  37       5.929  -5.086  32.514  1.00 91.07           H
ATOM    269  CD2 TYR A  37       3.476  -2.802  32.083  1.00 91.07           C
ATOM    270  HD2 TYR A  37       2.394  -2.700  32.168  1.00 91.07           H
ATOM    271  CE1 TYR A  37       6.249  -3.015  31.851  1.00 91.07           C
ATOM    272  HE1 TYR A  37       7.332  -3.104  31.762  1.00 91.07           H
ATOM    273  CE2 TYR A  37       4.274  -1.682  31.658  1.00 91.07           C
ATOM    274  HE2 TYR A  37       3.809  -0.726  31.417  1.00 91.07           H
ATOM    275  CZ  TYR A  37       5.621  -1.843  31.562  1.00 91.07           C
ATOM    276  OH  TYR A  37       6.375  -0.785  31.160  1.00 91.07           O
ATOM    277  HH  TYR A  37       5.786  -0.004  30.955  1.00 91.07           H
ATOM    278  HN  TYR A  37       2.206  -7.365  33.206  1.00 91.07           H
ATOM    279  N   CYS A  38       3.648  -6.345  29.523  1.00 91.31           N
ATOM    280  CA  CYS A  38       4.580  -6.929  28.573  1.00 91.31           C
ATOM    281  C   CYS A  38       5.578  -5.847  28.152  1.00 91.31           C
ATOM    282  O   CYS A  38       5.195  -4.847  27.547  1.00 91.31           O
ATOM    283  HA  CYS A  38       5.088  -7.742  29.092  1.00 91.31           H
ATOM    284  CB  CYS A  38       3.856  -7.536  27.370  1.00 91.31           C
ATOM    285 1HB  CYS A  38       3.070  -8.210  27.711  1.00 91.31           H
ATOM    286 2HB  CYS A  38       3.374  -6.750  26.790  1.00 91.31           H
ATOM    287  SG  CYS A  38       5.046  -8.447  26.319  1.00 91.31           S
ATOM    288  HN  CYS A  38       2.927  -5.784  29.116  1.00 91.31           H
ATOM    289  N   GLU A  39       6.837  -6.084  28.490  1.00 89.76           N
ATOM    290  CA  GLU A  39       7.916  -5.251  27.988  1.00 89.76           C
ATOM    291  C   GLU A  39       8.324  -5.700  26.584  1.00 89.76           C
ATOM    292  O   GLU A  39       8.636  -6.870  26.368  1.00 89.76           O
ATOM    293  HA  GLU A  39       7.508  -4.241  27.949  1.00 89.76           H
ATOM    294  CB  GLU A  39       9.113  -5.272  28.940  1.00 89.76           C
ATOM    295 1HB  GLU A  39       9.371  -6.302  29.183  1.00 89.76           H
ATOM    296 2HB  GLU A  39       9.940  -4.712  28.503  1.00 89.76           H
ATOM    297  CG  GLU A  39       8.775  -4.579  30.262  1.00 89.76           C
ATOM    298 1HG  GLU A  39       8.348  -3.596  30.062  1.00 89.76           H
ATOM    299 2HG  GLU A  39       8.017  -5.153  30.794  1.00 89.76           H
ATOM    300  CD  GLU A  39      10.020  -4.431  31.138  1.00 89.76           C
ATOM    301  OE1 GLU A  39       9.876  -3.848  32.235  1.00 89.76           O
ATOM    302  OE2 GLU A  39      11.087  -4.905  30.692  1.00 89.76           O
ATOM    303  HN  GLU A  39       7.123  -6.829  29.093  1.00 89.76           H
ATOM    304  N   LYS A  40       8.310  -4.746  25.664  1.00 89.11           N
ATOM    305  CA  LYS A  40       8.497  -5.059  24.258  1.00 89.11           C
ATOM    306  C   LYS A  40       9.948  -4.772  23.865  1.00 89.11           C
ATOM    307  O   LYS A  40      10.232  -4.469  22.707  1.00 89.11           O
ATOM    308  HA  LYS A  40       8.310  -6.125  24.133  1.00 89.11           H
ATOM    309  CB  LYS A  40       7.470  -4.316  23.402  1.00 89.11           C
ATOM    310 1HB  LYS A  40       7.582  -3.241  23.543  1.00 89.11           H
ATOM    311 2HB  LYS A  40       7.654  -4.519  22.347  1.00 89.11           H
ATOM    312  CG  LYS A  40       6.045  -4.737  23.767  1.00 89.11           C
ATOM    313 1HG  LYS A  40       5.894  -4.630  24.841  1.00 89.11           H
ATOM    314 2HG  LYS A  40       5.330  -4.075  23.278  1.00 89.11           H
ATOM    315  CD  LYS A  40       5.777  -6.184  23.350  1.00 89.11           C
ATOM    316 1HD  LYS A  40       6.078  -6.329  22.312  1.00 89.11           H
ATOM    317 2HD  LYS A  40       6.383  -6.859  23.955  1.00 89.11           H
ATOM    318  CE  LYS A  40       4.297  -6.536  23.511  1.00 89.11           C
ATOM    319 1HE  LYS A  40       4.085  -6.773  24.554  1.00 89.11           H
ATOM    320 2HE  LYS A  40       3.681  -5.676  23.249  1.00 89.11           H
ATOM    321  NZ  LYS A  40       3.941  -7.688  22.653  1.00 89.11           N
ATOM    322 1HZ  LYS A  40       2.963  -7.920  22.786  1.00 89.11           H
ATOM    323 2HZ  LYS A  40       4.102  -7.447  21.681  1.00 89.11           H
ATOM    324 3HZ  LYS A  40       4.515  -8.486  22.903  1.00 89.11           H
ATOM    325  HN  LYS A  40       8.174  -3.776  25.867  1.00 89.11           H
ATOM    326  N   ASN A  41      10.827  -4.878  24.850  1.00 88.63           N
ATOM    327  CA  ASN A  41      12.226  -4.546  24.644  1.00 88.63           C
ATOM    328  C   ASN A  41      12.799  -5.435  23.539  1.00 88.63           C
ATOM    329  O   ASN A  41      13.495  -4.952  22.647  1.00 88.63           O
ATOM    330  HA  ASN A  41      12.233  -3.489  24.375  1.00 88.63           H
ATOM    331  CB  ASN A  41      13.042  -4.786  25.916  1.00 88.63           C
ATOM    332 1HB  ASN A  41      12.751  -5.735  26.365  1.00 88.63           H
ATOM    333 2HB  ASN A  41      14.100  -4.864  25.664  1.00 88.63           H
ATOM    334  CG  ASN A  41      12.834  -3.653  26.923  1.00 88.63           C
ATOM    335  OD1 ASN A  41      12.497  -2.533  26.577  1.00 88.63           O
ATOM    336  ND2 ASN A  41      13.053  -4.006  28.187  1.00 88.63           N
ATOM    337 1HD2 ASN A  41      13.327  -4.943  28.404  1.00 88.63           H
ATOM    338 2HD2 ASN A  41      12.942  -3.335  28.920  1.00 88.63           H
ATOM    339  HN  ASN A  41      10.596  -5.183  25.774  1.00 88.63           H
ATOM    340  N   ASN A  42      12.487  -6.719  23.635  1.00 90.27           N
ATOM    341  CA  ASN A  42      13.005  -7.688  22.685  1.00 90.27           C
ATOM    342  C   ASN A  42      12.523  -7.326  21.279  1.00 90.27           C
ATOM    343  O   ASN A  42      13.269  -7.457  20.310  1.00 90.27           O
ATOM    344  HA  ASN A  42      14.089  -7.633  22.781  1.00 90.27           H
ATOM    345  CB  ASN A  42      12.504  -9.098  23.008  1.00 90.27           C
ATOM    346 1HB  ASN A  42      11.420  -9.086  23.118  1.00 90.27           H
ATOM    347 2HB  ASN A  42      12.734  -9.768  22.179  1.00 90.27           H
ATOM    348  CG  ASN A  42      13.147  -9.627  24.291  1.00 90.27           C
ATOM    349  OD1 ASN A  42      14.084  -9.059  24.828  1.00 90.27           O
ATOM    350  ND2 ASN A  42      12.593 -10.745  24.752  1.00 90.27           N
ATOM    351 1HD2 ASN A  42      11.826 -11.162  24.264  1.00 90.27           H
ATOM    352 2HD2 ASN A  42      12.943 -11.170  25.587  1.00 90.27           H
ATOM    353  HN  ASN A  42      11.892  -7.098  24.344  1.00 90.27           H
ATOM    354  N   VAL A  43      11.278  -6.877  21.212  1.00 91.12           N
ATOM    355  CA  VAL A  43      10.669  -6.548  19.935  1.00 91.12           C
ATOM    356  C   VAL A  43      11.376  -5.332  19.335  1.00 91.12           C
ATOM    357  O   VAL A  43      11.632  -5.288  18.133  1.00 91.12           O
ATOM    358  HA  VAL A  43      10.814  -7.401  19.271  1.00 91.12           H
ATOM    359  CB  VAL A  43       9.164  -6.338  20.112  1.00 91.12           C
ATOM    360  HB  VAL A  43       9.020  -5.472  20.759  1.00 91.12           H
ATOM    361  CG1 VAL A  43       8.491  -6.038  18.771  1.00 91.12           C
ATOM    362 1HG1 VAL A  43       8.922  -5.134  18.341  1.00 91.12           H
ATOM    363 2HG1 VAL A  43       8.649  -6.875  18.090  1.00 91.12           H
ATOM    364 3HG1 VAL A  43       7.421  -5.893  18.925  1.00 91.12           H
ATOM    365  CG2 VAL A  43       8.517  -7.546  20.792  1.00 91.12           C
ATOM    366 1HG2 VAL A  43       8.676  -8.435  20.182  1.00 91.12           H
ATOM    367 2HG2 VAL A  43       8.967  -7.694  21.774  1.00 91.12           H
ATOM    368 3HG2 VAL A  43       7.447  -7.369  20.906  1.00 91.12           H
ATOM    369  HN  VAL A  43      10.690  -6.738  22.009  1.00 91.12           H
ATOM    370  N   ARG A  44      11.673  -4.373  20.201  1.00 89.79           N
ATOM    371  CA  ARG A  44      12.325  -3.149  19.768  1.00 89.79           C
ATOM    372  C   ARG A  44      13.755  -3.443  19.310  1.00 89.79           C
ATOM    373  O   ARG A  44      14.234  -2.854  18.342  1.00 89.79           O
ATOM    374  HA  ARG A  44      11.715  -2.786  18.940  1.00 89.79           H
ATOM    375  CB  ARG A  44      12.360  -2.115  20.895  1.00 89.79           C
ATOM    376 1HB  ARG A  44      12.678  -2.593  21.821  1.00 89.79           H
ATOM    377 2HB  ARG A  44      13.096  -1.345  20.664  1.00 89.79           H
ATOM    378  CG  ARG A  44      10.986  -1.472  21.092  1.00 89.79           C
ATOM    379 1HG  ARG A  44      10.646  -1.036  20.153  1.00 89.79           H
ATOM    380 2HG  ARG A  44      10.259  -2.236  21.370  1.00 89.79           H
ATOM    381  CD  ARG A  44      11.036  -0.392  22.174  1.00 89.79           C
ATOM    382 1HD  ARG A  44      12.049   0.003  22.258  1.00 89.79           H
ATOM    383 2HD  ARG A  44      10.391   0.442  21.897  1.00 89.79           H
ATOM    384  NE  ARG A  44      10.604  -0.955  23.472  1.00 89.79           N
ATOM    385  HE  ARG A  44       9.951  -1.712  23.461  1.00 89.79           H
ATOM    386  CZ  ARG A  44      11.032  -0.513  24.663  1.00 89.79           C
ATOM    387  NH1 ARG A  44      11.907   0.500  24.738  1.00 89.79           N
ATOM    388 1HH1 ARG A  44      12.245   0.931  23.902  1.00 89.79           H
ATOM    389 2HH1 ARG A  44      12.222   0.823  25.630  1.00 89.79           H
ATOM    390  NH2 ARG A  44      10.573  -1.099  25.777  1.00 89.79           N
ATOM    391 1HH2 ARG A  44      10.882  -0.781  26.673  1.00 89.79           H
ATOM    392 2HH2 ARG A  44       9.920  -1.853  25.712  1.00 89.79           H
ATOM    393  HN  ARG A  44      11.475  -4.423  21.180  1.00 89.79           H
ATOM    394  N   GLN A  45      14.396  -4.354  20.027  1.00 91.48           N
ATOM    395  CA  GLN A  45      15.771  -4.715  19.722  1.00 91.48           C
ATOM    396  C   GLN A  45      15.857  -5.351  18.334  1.00 91.48           C
ATOM    397  O   GLN A  45      16.765  -5.045  17.562  1.00 91.48           O
ATOM    398  HA  GLN A  45      16.326  -3.776  19.735  1.00 91.48           H
ATOM    399  CB  GLN A  45      16.342  -5.649  20.791  1.00 91.48           C
ATOM    400 1HB  GLN A  45      16.200  -5.209  21.778  1.00 91.48           H
ATOM    401 2HB  GLN A  45      15.798  -6.593  20.782  1.00 91.48           H
ATOM    402  CG  GLN A  45      17.831  -5.909  20.553  1.00 91.48           C
ATOM    403 1HG  GLN A  45      17.975  -6.334  19.559  1.00 91.48           H
ATOM    404 2HG  GLN A  45      18.377  -4.966  20.578  1.00 91.48           H
ATOM    405  CD  GLN A  45      18.397  -6.861  21.608  1.00 91.48           C
ATOM    406  OE1 GLN A  45      17.675  -7.511  22.346  1.00 91.48           O
ATOM    407  NE2 GLN A  45      19.726  -6.907  21.638  1.00 91.48           N
ATOM    408 1HE2 GLN A  45      20.260  -6.347  21.004  1.00 91.48           H
ATOM    409 2HE2 GLN A  45      20.191  -7.500  22.295  1.00 91.48           H
ATOM    410  HN  GLN A  45      13.994  -4.841  20.802  1.00 91.48           H
ATOM    411  N   PHE A  46      14.901  -6.226  18.059  1.00 93.16           N
ATOM    412  CA  PHE A  46      14.831  -6.874  16.760  1.00 93.16           C
ATOM    413  C   PHE A  46      14.608  -5.848  15.647  1.00 93.16           C
ATOM    414  O   PHE A  46      15.302  -5.868  14.631  1.00 93.16           O
ATOM    415  HA  PHE A  46      15.782  -7.381  16.599  1.00 93.16           H
ATOM    416  CB  PHE A  46      13.638  -7.831  16.801  1.00 93.16           C
ATOM    417 1HB  PHE A  46      13.835  -8.609  17.539  1.00 93.16           H
ATOM    418 2HB  PHE A  46      12.758  -7.285  17.142  1.00 93.16           H
ATOM    419  CG  PHE A  46      13.322  -8.490  15.457  1.00 93.16           C
ATOM    420  CD1 PHE A  46      12.287  -8.034  14.702  1.00 93.16           C
ATOM    421  HD1 PHE A  46      11.682  -7.198  15.055  1.00 93.16           H
ATOM    422  CD2 PHE A  46      14.076  -9.533  15.017  1.00 93.16           C
ATOM    423  HD2 PHE A  46      14.906  -9.899  15.622  1.00 93.16           H
ATOM    424  CE1 PHE A  46      11.994  -8.645  13.455  1.00 93.16           C
ATOM    425  HE1 PHE A  46      11.164  -8.279  12.850  1.00 93.16           H
ATOM    426  CE2 PHE A  46      13.783 -10.145  13.770  1.00 93.16           C
ATOM    427  HE2 PHE A  46      14.387 -10.980  13.417  1.00 93.16           H
ATOM    428  CZ  PHE A  46      12.748  -9.688  13.015  1.00 93.16           C
ATOM    429  HZ  PHE A  46      12.523 -10.158  12.057  1.00 93.16           H
ATOM    430  HN  PHE A  46      14.185  -6.493  18.703  1.00 93.16           H
ATOM    431  N   ALA A  47      13.638  -4.976  15.876  1.00 92.26           N
ATOM    432  CA  ALA A  47      13.251  -4.005  14.866  1.00 92.26           C
ATOM    433  C   ALA A  47      14.464  -3.150  14.495  1.00 92.26           C
ATOM    434  O   ALA A  47      14.679  -2.847  13.322  1.00 92.26           O
ATOM    435  HA  ALA A  47      12.921  -4.555  13.985  1.00 92.26           H
ATOM    436  CB  ALA A  47      12.083  -3.164  15.387  1.00 92.26           C
ATOM    437 1HB  ALA A  47      11.237  -3.814  15.608  1.00 92.26           H
ATOM    438 2HB  ALA A  47      12.388  -2.642  16.295  1.00 92.26           H
ATOM    439 3HB  ALA A  47      11.794  -2.436  14.630  1.00 92.26           H
ATOM    440  HN  ALA A  47      13.121  -4.926  16.730  1.00 92.26           H
ATOM    441  N   SER A  48      15.227  -2.787  15.516  1.00 92.37           N
ATOM    442  CA  SER A  48      16.279  -1.799  15.349  1.00 92.37           C
ATOM    443  C   SER A  48      17.361  -2.339  14.412  1.00 92.37           C
ATOM    444  O   SER A  48      18.076  -1.568  13.774  1.00 92.37           O
ATOM    445  HA  SER A  48      15.791  -0.929  14.909  1.00 92.37           H
ATOM    446  CB  SER A  48      16.890  -1.412  16.698  1.00 92.37           C
ATOM    447 1HB  SER A  48      17.551  -0.556  16.564  1.00 92.37           H
ATOM    448 2HB  SER A  48      16.098  -1.101  17.379  1.00 92.37           H
ATOM    449  OG  SER A  48      17.621  -2.488  17.280  1.00 92.37           O
ATOM    450  HG  SER A  48      17.998  -2.207  18.163  1.00 92.37           H
ATOM    451  HN  SER A  48      15.135  -3.154  16.441  1.00 92.37           H
ATOM    452  N   HIS A  49      17.446  -3.660  14.358  1.00 93.96           N
ATOM    453  CA  HIS A  49      18.451  -4.313  13.536  1.00 93.96           C
ATOM    454  C   HIS A  49      17.844  -4.683  12.181  1.00 93.96           C
ATOM    455  O   HIS A  49      18.509  -4.585  11.151  1.00 93.96           O
ATOM    456  HA  HIS A  49      19.248  -3.585  13.380  1.00 93.96           H
ATOM    457  CB  HIS A  49      19.053  -5.516  14.265  1.00 93.96           C
ATOM    458 1HB  HIS A  49      18.247  -6.184  14.568  1.00 93.96           H
ATOM    459 2HB  HIS A  49      19.683  -6.071  13.570  1.00 93.96           H
ATOM    460  CG  HIS A  49      19.870  -5.151  15.481  1.00 93.96           C
ATOM    461  ND1 HIS A  49      19.301  -4.892  16.716  1.00 93.96           N
ATOM    462  HD1 HIS A  49      18.323  -4.918  16.927  1.00 93.96           H
ATOM    463  CD2 HIS A  49      21.217  -5.006  15.640  1.00 93.96           C
ATOM    464  HD2 HIS A  49      21.968  -5.138  14.861  1.00 93.96           H
ATOM    465  CE1 HIS A  49      20.271  -4.604  17.572  1.00 93.96           C
ATOM    466  HE1 HIS A  49      20.143  -4.354  18.625  1.00 93.96           H
ATOM    467  NE2 HIS A  49      21.457  -4.674  16.902  1.00 93.96           N
ATOM    468  HN  HIS A  49      16.846  -4.281  14.863  1.00 93.96           H
ATOM    469  N   PHE A  50      16.588  -5.101  12.226  1.00 94.90           N
ATOM    470  CA  PHE A  50      15.972  -5.745  11.078  1.00 94.90           C
ATOM    471  C   PHE A  50      15.454  -4.707  10.080  1.00 94.90           C
ATOM    472  O   PHE A  50      15.695  -4.821   8.879  1.00 94.90           O
ATOM    473  HA  PHE A  50      16.738  -6.355  10.600  1.00 94.90           H
ATOM    474  CB  PHE A  50      14.791  -6.563  11.604  1.00 94.90           C
ATOM    475 1HB  PHE A  50      15.158  -7.282  12.337  1.00 94.90           H
ATOM    476 2HB  PHE A  50      14.105  -5.897  12.128  1.00 94.90           H
ATOM    477  CG  PHE A  50      14.019  -7.312  10.517  1.00 94.90           C
ATOM    478  CD1 PHE A  50      12.788  -6.879  10.135  1.00 94.90           C
ATOM    479  HD1 PHE A  50      12.351  -5.997  10.604  1.00 94.90           H
ATOM    480  CD2 PHE A  50      14.564  -8.412   9.932  1.00 94.90           C
ATOM    481  HD2 PHE A  50      15.551  -8.760  10.238  1.00 94.90           H
ATOM    482  CE1 PHE A  50      12.071  -7.574   9.125  1.00 94.90           C
ATOM    483  HE1 PHE A  50      11.085  -7.227   8.819  1.00 94.90           H
ATOM    484  CE2 PHE A  50      13.848  -9.108   8.922  1.00 94.90           C
ATOM    485  HE2 PHE A  50      14.284  -9.990   8.453  1.00 94.90           H
ATOM    486  CZ  PHE A  50      12.616  -8.674   8.540  1.00 94.90           C
ATOM    487  HZ  PHE A  50      12.067  -9.208   7.765  1.00 94.90           H
ATOM    488  HN  PHE A  50      15.995  -5.006  13.026  1.00 94.90           H
ATOM    489  N   LEU A  51      14.752  -3.718  10.614  1.00 94.30           N
ATOM    490  CA  LEU A  51      13.907  -2.871   9.790  1.00 94.30           C
ATOM    491  C   LEU A  51      14.786  -1.928   8.966  1.00 94.30           C
ATOM    492  O   LEU A  51      14.647  -1.852   7.746  1.00 94.30           O
ATOM    493  HA  LEU A  51      13.361  -3.520   9.106  1.00 94.30           H
ATOM    494  CB  LEU A  51      12.871  -2.147  10.653  1.00 94.30           C
ATOM    495 1HB  LEU A  51      13.399  -1.547  11.393  1.00 94.30           H
ATOM    496 2HB  LEU A  51      12.317  -1.456  10.017  1.00 94.30           H
ATOM    497  CG  LEU A  51      11.865  -3.040  11.384  1.00 94.30           C
ATOM    498  HG  LEU A  51      12.417  -3.690  12.063  1.00 94.30           H
ATOM    499  CD1 LEU A  51      10.908  -2.204  12.235  1.00 94.30           C
ATOM    500 1HD1 LEU A  51      11.477  -1.640  12.974  1.00 94.30           H
ATOM    501 2HD1 LEU A  51      10.360  -1.513  11.594  1.00 94.30           H
ATOM    502 3HD1 LEU A  51      10.204  -2.863  12.744  1.00 94.30           H
ATOM    503  CD2 LEU A  51      11.119  -3.944  10.401  1.00 94.30           C
ATOM    504 1HD2 LEU A  51      10.580  -3.329   9.679  1.00 94.30           H
ATOM    505 2HD2 LEU A  51      11.833  -4.578   9.876  1.00 94.30           H
ATOM    506 3HD2 LEU A  51      10.411  -4.567  10.946  1.00 94.30           H
ATOM    507  HN  LEU A  51      14.754  -3.494  11.589  1.00 94.30           H
ATOM    508  N   PRO A  52      15.704  -1.197   9.613  1.00 95.42           N
ATOM    509  CA  PRO A  52      16.385  -0.082   8.950  1.00 95.42           C
ATOM    510  C   PRO A  52      17.019  -0.496   7.632  1.00 95.42           C
ATOM    511  O   PRO A  52      16.783   0.133   6.601  1.00 95.42           O
ATOM    512  HA  PRO A  52      15.666   0.694   8.689  1.00 95.42           H
ATOM    513  CB  PRO A  52      17.436   0.359   9.971  1.00 95.42           C
ATOM    514 1HB  PRO A  52      18.388  -0.146   9.811  1.00 95.42           H
ATOM    515 2HB  PRO A  52      17.630   1.430   9.910  1.00 95.42           H
ATOM    516  CG  PRO A  52      16.812  -0.025  11.308  1.00 95.42           C
ATOM    517 1HG  PRO A  52      17.561  -0.103  12.096  1.00 95.42           H
ATOM    518 2HG  PRO A  52      16.089   0.718  11.645  1.00 95.42           H
ATOM    519  CD  PRO A  52      16.159  -1.363  11.006  1.00 95.42           C
ATOM    520 1HD  PRO A  52      16.864  -2.189  11.100  1.00 95.42           H
ATOM    521 2HD  PRO A  52      15.334  -1.574  11.686  1.00 95.42           H
ATOM    522  N   PRO A  53      17.835  -1.559   7.632  1.00 96.90           N
ATOM    523  CA  PRO A  53      18.504  -1.997   6.404  1.00 96.90           C
ATOM    524  C   PRO A  53      17.527  -2.207   5.259  1.00 96.90           C
ATOM    525  O   PRO A  53      17.800  -1.815   4.126  1.00 96.90           O
ATOM    526  HA  PRO A  53      19.190  -1.225   6.056  1.00 96.90           H
ATOM    527  CB  PRO A  53      19.190  -3.302   6.812  1.00 96.90           C
ATOM    528 1HB  PRO A  53      18.555  -4.167   6.618  1.00 96.90           H
ATOM    529 2HB  PRO A  53      20.116  -3.458   6.259  1.00 96.90           H
ATOM    530  CG  PRO A  53      19.448  -3.116   8.302  1.00 96.90           C
ATOM    531 1HG  PRO A  53      19.604  -4.068   8.809  1.00 96.90           H
ATOM    532 2HG  PRO A  53      20.342  -2.520   8.487  1.00 96.90           H
ATOM    533  CD  PRO A  53      18.187  -2.415   8.780  1.00 96.90           C
ATOM    534 1HD  PRO A  53      17.391  -3.124   9.009  1.00 96.90           H
ATOM    535 2HD  PRO A  53      18.364  -1.836   9.686  1.00 96.90           H
ATOM    536  N   LEU A  54      16.402  -2.826   5.588  1.00 96.22           N
ATOM    537  CA  LEU A  54      15.444  -3.227   4.573  1.00 96.22           C
ATOM    538  C   LEU A  54      14.744  -1.984   4.019  1.00 96.22           C
ATOM    539  O   LEU A  54      14.561  -1.858   2.809  1.00 96.22           O
ATOM    540  HA  LEU A  54      16.002  -3.698   3.764  1.00 96.22           H
ATOM    541  CB  LEU A  54      14.481  -4.277   5.130  1.00 96.22           C
ATOM    542 1HB  LEU A  54      14.013  -3.873   6.027  1.00 96.22           H
ATOM    543 2HB  LEU A  54      13.687  -4.437   4.400  1.00 96.22           H
ATOM    544  CG  LEU A  54      15.096  -5.634   5.477  1.00 96.22           C
ATOM    545  HG  LEU A  54      15.904  -5.471   6.190  1.00 96.22           H
ATOM    546  CD1 LEU A  54      14.071  -6.544   6.156  1.00 96.22           C
ATOM    547 1HD1 LEU A  54      13.720  -6.074   7.075  1.00 96.22           H
ATOM    548 2HD1 LEU A  54      13.226  -6.704   5.486  1.00 96.22           H
ATOM    549 3HD1 LEU A  54      14.534  -7.502   6.392  1.00 96.22           H
ATOM    550  CD2 LEU A  54      15.712  -6.290   4.239  1.00 96.22           C
ATOM    551 1HD2 LEU A  54      14.940  -6.439   3.484  1.00 96.22           H
ATOM    552 2HD2 LEU A  54      16.493  -5.644   3.837  1.00 96.22           H
ATOM    553 3HD2 LEU A  54      16.142  -7.253   4.514  1.00 96.22           H
ATOM    554  HN  LEU A  54      16.143  -3.053   6.527  1.00 96.22           H
ATOM    555  N   TYR A  55      14.372  -1.097   4.931  1.00 95.12           N
ATOM    556  CA  TYR A  55      13.648   0.104   4.554  1.00 95.12           C
ATOM    557  C   TYR A  55      14.500   0.998   3.650  1.00 95.12           C
ATOM    558  O   TYR A  55      13.984   1.622   2.724  1.00 95.12           O
ATOM    559  HA  TYR A  55      12.752  -0.199   4.012  1.00 95.12           H
ATOM    560  CB  TYR A  55      13.358   0.848   5.859  1.00 95.12           C
ATOM    561 1HB  TYR A  55      14.262   0.856   6.469  1.00 95.12           H
ATOM    562 2HB  TYR A  55      13.121   1.887   5.629  1.00 95.12           H
ATOM    563  CG  TYR A  55      12.213   0.248   6.677  1.00 95.12           C
ATOM    564  CD1 TYR A  55      11.514  -0.838   6.191  1.00 95.12           C
ATOM    565  HD1 TYR A  55      11.777  -1.267   5.224  1.00 95.12           H
ATOM    566  CD2 TYR A  55      11.881   0.791   7.901  1.00 95.12           C
ATOM    567  HD2 TYR A  55      12.433   1.649   8.285  1.00 95.12           H
ATOM    568  CE1 TYR A  55      10.436  -1.403   6.960  1.00 95.12           C
ATOM    569  HE1 TYR A  55       9.875  -2.260   6.588  1.00 95.12           H
ATOM    570  CE2 TYR A  55      10.803   0.226   8.671  1.00 95.12           C
ATOM    571  HE2 TYR A  55      10.530   0.645   9.639  1.00 95.12           H
ATOM    572  CZ  TYR A  55      10.134  -0.844   8.163  1.00 95.12           C
ATOM    573  OH  TYR A  55       9.116  -1.378   8.890  1.00 95.12           O
ATOM    574  HH  TYR A  55       8.683  -2.119   8.378  1.00 95.12           H
ATOM    575  HN  TYR A  55      14.558  -1.190   5.909  1.00 95.12           H
ATOM    576  N   TRP A  56      15.790   1.030   3.950  1.00 96.81           N
ATOM    577  CA  TRP A  56      16.732   1.768   3.126  1.00 96.81           C
ATOM    578  C   TRP A  56      16.794   1.088   1.756  1.00 96.81           C
ATOM    579  O   TRP A  56      16.806   1.761   0.726  1.00 96.81           O
ATOM    580  HA  TRP A  56      16.357   2.785   3.020  1.00 96.81           H
ATOM    581  CB  TRP A  56      18.099   1.865   3.807  1.00 96.81           C
ATOM    582 1HB  TRP A  56      18.270   0.957   4.386  1.00 96.81           H
ATOM    583 2HB  TRP A  56      18.873   1.905   3.041  1.00 96.81           H
ATOM    584  CG  TRP A  56      18.250   3.077   4.729  1.00 96.81           C
ATOM    585  CD1 TRP A  56      18.383   3.088   6.062  1.00 96.81           C
ATOM    586  HD1 TRP A  56      18.402   2.193   6.684  1.00 96.81           H
ATOM    587  CD2 TRP A  56      18.278   4.463   4.328  1.00 96.81           C
ATOM    588  NE1 TRP A  56      18.495   4.374   6.548  1.00 96.81           N
ATOM    589  HE1 TRP A  56      18.603   4.638   7.507  1.00 96.81           H
ATOM    590  CE2 TRP A  56      18.428   5.237   5.461  1.00 96.81           C
ATOM    591  CE3 TRP A  56      18.179   5.043   3.052  1.00 96.81           C
ATOM    592  HE3 TRP A  56      18.059   4.454   2.142  1.00 96.81           H
ATOM    593  CZ2 TRP A  56      18.493   6.635   5.430  1.00 96.81           C
ATOM    594  HZ2 TRP A  56      18.613   7.225   6.339  1.00 96.81           H
ATOM    595  CZ3 TRP A  56      18.245   6.442   3.038  1.00 96.81           C
ATOM    596  HZ3 TRP A  56      18.173   6.943   2.073  1.00 96.81           H
ATOM    597  CH2 TRP A  56      18.397   7.236   4.169  1.00 96.81           C
ATOM    598  HH2 TRP A  56      18.440   8.321   4.074  1.00 96.81           H
ATOM    599  HN  TRP A  56      16.193   0.565   4.739  1.00 96.81           H
ATOM    600  N   LEU A  57      16.832  -0.236   1.789  1.00 96.89           N
ATOM    601  CA  LEU A  57      16.914  -1.012   0.564  1.00 96.89           C
ATOM    602  C   LEU A  57      15.680  -0.733  -0.296  1.00 96.89           C
ATOM    603  O   LEU A  57      15.802  -0.405  -1.476  1.00 96.89           O
ATOM    604  HA  LEU A  57      17.797  -0.674   0.021  1.00 96.89           H
ATOM    605  CB  LEU A  57      17.119  -2.495   0.882  1.00 96.89           C
ATOM    606 1HB  LEU A  57      18.050  -2.602   1.438  1.00 96.89           H
ATOM    607 2HB  LEU A  57      16.314  -2.819   1.542  1.00 96.89           H
ATOM    608  CG  LEU A  57      17.165  -3.439  -0.321  1.00 96.89           C
ATOM    609  HG  LEU A  57      16.269  -3.274  -0.920  1.00 96.89           H
ATOM    610  CD1 LEU A  57      18.369  -3.130  -1.215  1.00 96.89           C
ATOM    611 1HD1 LEU A  57      18.298  -2.105  -1.577  1.00 96.89           H
ATOM    612 2HD1 LEU A  57      19.287  -3.250  -0.641  1.00 96.89           H
ATOM    613 3HD1 LEU A  57      18.378  -3.815  -2.062  1.00 96.89           H
ATOM    614  CD2 LEU A  57      17.146  -4.901   0.128  1.00 96.89           C
ATOM    615 1HD2 LEU A  57      18.011  -5.099   0.761  1.00 96.89           H
ATOM    616 2HD2 LEU A  57      16.232  -5.096   0.690  1.00 96.89           H
ATOM    617 3HD2 LEU A  57      17.179  -5.551  -0.747  1.00 96.89           H
ATOM    618  HN  LEU A  57      16.808  -0.775   2.630  1.00 96.89           H
ATOM    619  N   VAL A  58      14.520  -0.871   0.328  1.00 95.93           N
ATOM    620  CA  VAL A  58      13.263  -0.719  -0.386  1.00 95.93           C
ATOM    621  C   VAL A  58      13.173   0.699  -0.954  1.00 95.93           C
ATOM    622  O   VAL A  58      12.758   0.889  -2.096  1.00 95.93           O
ATOM    623  HA  VAL A  58      13.267  -1.429  -1.213  1.00 95.93           H
ATOM    624  CB  VAL A  58      12.093  -1.070   0.535  1.00 95.93           C
ATOM    625  HB  VAL A  58      12.177  -0.458   1.433  1.00 95.93           H
ATOM    626  CG1 VAL A  58      10.754  -0.744  -0.132  1.00 95.93           C
ATOM    627 1HG1 VAL A  58      10.712   0.321  -0.360  1.00 95.93           H
ATOM    628 2HG1 VAL A  58      10.658  -1.318  -1.053  1.00 95.93           H
ATOM    629 3HG1 VAL A  58       9.940  -1.003   0.544  1.00 95.93           H
ATOM    630  CG2 VAL A  58      12.150  -2.538   0.960  1.00 95.93           C
ATOM    631 1HG2 VAL A  58      12.103  -3.175   0.076  1.00 95.93           H
ATOM    632 2HG2 VAL A  58      13.083  -2.726   1.492  1.00 95.93           H
ATOM    633 3HG2 VAL A  58      11.307  -2.761   1.613  1.00 95.93           H
ATOM    634  HN  VAL A  58      14.430  -1.084   1.301  1.00 95.93           H
ATOM    635  N   PHE A  59      13.569   1.658  -0.130  1.00 97.06           N
ATOM    636  CA  PHE A  59      13.559   3.051  -0.544  1.00 97.06           C
ATOM    637  C   PHE A  59      14.362   3.246  -1.832  1.00 97.06           C
ATOM    638  O   PHE A  59      13.852   3.795  -2.808  1.00 97.06           O
ATOM    639  HA  PHE A  59      12.520   3.329  -0.720  1.00 97.06           H
ATOM    640  CB  PHE A  59      14.216   3.856   0.579  1.00 97.06           C
ATOM    641 1HB  PHE A  59      13.578   3.817   1.461  1.00 97.06           H
ATOM    642 2HB  PHE A  59      15.161   3.382   0.847  1.00 97.06           H
ATOM    643  CG  PHE A  59      14.481   5.320   0.222  1.00 97.06           C
ATOM    644  CD1 PHE A  59      15.757   5.788   0.170  1.00 97.06           C
ATOM    645  HD1 PHE A  59      16.591   5.119   0.381  1.00 97.06           H
ATOM    646  CD2 PHE A  59      13.439   6.154  -0.042  1.00 97.06           C
ATOM    647  HD2 PHE A  59      12.417   5.780   0.000  1.00 97.06           H
ATOM    648  CE1 PHE A  59      16.002   7.147  -0.161  1.00 97.06           C
ATOM    649  HE1 PHE A  59      17.024   7.521  -0.203  1.00 97.06           H
ATOM    650  CE2 PHE A  59      13.685   7.513  -0.373  1.00 97.06           C
ATOM    651  HE2 PHE A  59      12.850   8.182  -0.584  1.00 97.06           H
ATOM    652  CZ  PHE A  59      14.961   7.981  -0.425  1.00 97.06           C
ATOM    653  HZ  PHE A  59      15.149   9.024  -0.679  1.00 97.06           H
ATOM    654  HN  PHE A  59      13.891   1.497   0.802  1.00 97.06           H
ATOM    655  N   ILE A  60      15.603   2.785  -1.794  1.00 97.31           N
ATOM    656  CA  ILE A  60      16.533   3.048  -2.879  1.00 97.31           C
ATOM    657  C   ILE A  60      15.997   2.421  -4.167  1.00 97.31           C
ATOM    658  O   ILE A  60      15.883   3.096  -5.189  1.00 97.31           O
ATOM    659  HA  ILE A  60      16.580   4.128  -3.014  1.00 97.31           H
ATOM    660  CB  ILE A  60      17.940   2.576  -2.505  1.00 97.31           C
ATOM    661  HB  ILE A  60      17.867   1.562  -2.113  1.00 97.31           H
ATOM    662  CG1 ILE A  60      18.533   3.447  -1.396  1.00 97.31           C
ATOM    663 1HG1 ILE A  60      18.797   4.425  -1.798  1.00 97.31           H
ATOM    664 2HG1 ILE A  60      17.786   3.614  -0.620  1.00 97.31           H
ATOM    665  CG2 ILE A  60      18.845   2.522  -3.737  1.00 97.31           C
ATOM    666 1HG2 ILE A  60      18.426   1.827  -4.465  1.00 97.31           H
ATOM    667 2HG2 ILE A  60      18.916   3.515  -4.180  1.00 97.31           H
ATOM    668 3HG2 ILE A  60      19.839   2.184  -3.443  1.00 97.31           H
ATOM    669  CD1 ILE A  60      19.772   2.789  -0.785  1.00 97.31           C
ATOM    670 1HD1 ILE A  60      19.499   1.823  -0.362  1.00 97.31           H
ATOM    671 2HD1 ILE A  60      20.527   2.647  -1.559  1.00 97.31           H
ATOM    672 3HD1 ILE A  60      20.174   3.429   0.000  1.00 97.31           H
ATOM    673  HN  ILE A  60      15.975   2.242  -1.041  1.00 97.31           H
ATOM    674  N   VAL A  61      15.682   1.137  -4.077  1.00 95.69           N
ATOM    675  CA  VAL A  61      15.299   0.376  -5.253  1.00 95.69           C
ATOM    676  C   VAL A  61      13.983   0.927  -5.806  1.00 95.69           C
ATOM    677  O   VAL A  61      13.827   1.073  -7.018  1.00 95.69           O
ATOM    678  HA  VAL A  61      16.079   0.513  -6.002  1.00 95.69           H
ATOM    679  CB  VAL A  61      15.226  -1.114  -4.912  1.00 95.69           C
ATOM    680  HB  VAL A  61      14.513  -1.236  -4.096  1.00 95.69           H
ATOM    681  CG1 VAL A  61      14.718  -1.926  -6.105  1.00 95.69           C
ATOM    682 1HG1 VAL A  61      13.721  -1.581  -6.381  1.00 95.69           H
ATOM    683 2HG1 VAL A  61      15.395  -1.793  -6.949  1.00 95.69           H
ATOM    684 3HG1 VAL A  61      14.676  -2.981  -5.835  1.00 95.69           H
ATOM    685  CG2 VAL A  61      16.583  -1.633  -4.433  1.00 95.69           C
ATOM    686 1HG2 VAL A  61      17.324  -1.491  -5.219  1.00 95.69           H
ATOM    687 2HG2 VAL A  61      16.888  -1.085  -3.542  1.00 95.69           H
ATOM    688 3HG2 VAL A  61      16.503  -2.695  -4.197  1.00 95.69           H
ATOM    689  HN  VAL A  61      15.685   0.620  -3.221  1.00 95.69           H
ATOM    690  N   GLY A  62      13.070   1.219  -4.892  1.00 95.89           N
ATOM    691  CA  GLY A  62      11.751   1.694  -5.276  1.00 95.89           C
ATOM    692  C   GLY A  62      11.834   3.074  -5.930  1.00 95.89           C
ATOM    693  O   GLY A  62      11.166   3.332  -6.930  1.00 95.89           O
ATOM    694 1HA  GLY A  62      11.293   0.986  -5.967  1.00 95.89           H
ATOM    695 2HA  GLY A  62      11.108   1.742  -4.397  1.00 95.89           H
ATOM    696  HN  GLY A  62      13.219   1.136  -3.906  1.00 95.89           H
ATOM    697  N   ALA A  63      12.661   3.925  -5.340  1.00 96.61           N
ATOM    698  CA  ALA A  63      12.787   5.294  -5.810  1.00 96.61           C
ATOM    699  C   ALA A  63      13.311   5.289  -7.248  1.00 96.61           C
ATOM    700  O   ALA A  63      12.785   5.994  -8.107  1.00 96.61           O
ATOM    701  HA  ALA A  63      11.794   5.743  -5.797  1.00 96.61           H
ATOM    702  CB  ALA A  63      13.695   6.078  -4.861  1.00 96.61           C
ATOM    703 1HB  ALA A  63      13.263   6.077  -3.861  1.00 96.61           H
ATOM    704 2HB  ALA A  63      14.680   5.612  -4.833  1.00 96.61           H
ATOM    705 3HB  ALA A  63      13.790   7.105  -5.214  1.00 96.61           H
ATOM    706  HN  ALA A  63      13.236   3.693  -4.556  1.00 96.61           H
ATOM    707  N   LEU A  64      14.342   4.485  -7.465  1.00 95.11           N
ATOM    708  CA  LEU A  64      14.956   4.394  -8.779  1.00 95.11           C
ATOM    709  C   LEU A  64      13.934   3.847  -9.778  1.00 95.11           C
ATOM    710  O   LEU A  64      13.767   4.398 -10.865  1.00 95.11           O
ATOM    711  HA  LEU A  64      15.229   5.405  -9.082  1.00 95.11           H
ATOM    712  CB  LEU A  64      16.248   3.577  -8.711  1.00 95.11           C
ATOM    713 1HB  LEU A  64      16.023   2.616  -8.247  1.00 95.11           H
ATOM    714 2HB  LEU A  64      16.577   3.369  -9.729  1.00 95.11           H
ATOM    715  CG  LEU A  64      17.409   4.220  -7.950  1.00 95.11           C
ATOM    716  HG  LEU A  64      17.058   4.488  -6.954  1.00 95.11           H
ATOM    717  CD1 LEU A  64      18.562   3.230  -7.771  1.00 95.11           C
ATOM    718 1HD1 LEU A  64      18.213   2.364  -7.209  1.00 95.11           H
ATOM    719 2HD1 LEU A  64      18.920   2.909  -8.749  1.00 95.11           H
ATOM    720 3HD1 LEU A  64      19.374   3.713  -7.227  1.00 95.11           H
ATOM    721  CD2 LEU A  64      17.863   5.512  -8.632  1.00 95.11           C
ATOM    722 1HD2 LEU A  64      18.191   5.291  -9.648  1.00 95.11           H
ATOM    723 2HD2 LEU A  64      17.033   6.217  -8.664  1.00 95.11           H
ATOM    724 3HD2 LEU A  64      18.689   5.948  -8.071  1.00 95.11           H
ATOM    725  HN  LEU A  64      14.756   3.904  -6.764  1.00 95.11           H
ATOM    726  N   GLY A  65      13.277   2.770  -9.374  1.00 93.30           N
ATOM    727  CA  GLY A  65      12.390   2.053 -10.274  1.00 93.30           C
ATOM    728  C   GLY A  65      11.233   2.945 -10.729  1.00 93.30           C
ATOM    729  O   GLY A  65      10.973   3.068 -11.925  1.00 93.30           O
ATOM    730 1HA  GLY A  65      12.950   1.706 -11.142  1.00 93.30           H
ATOM    731 2HA  GLY A  65      11.997   1.168  -9.774  1.00 93.30           H
ATOM    732  HN  GLY A  65      13.343   2.388  -8.452  1.00 93.30           H
ATOM    733  N   ASN A  66      10.570   3.544  -9.751  1.00 94.19           N
ATOM    734  CA  ASN A  66       9.357   4.297 -10.022  1.00 94.19           C
ATOM    735  C   ASN A  66       9.719   5.601 -10.735  1.00 94.19           C
ATOM    736  O   ASN A  66       8.958   6.089 -11.569  1.00 94.19           O
ATOM    737  HA  ASN A  66       8.744   3.640 -10.639  1.00 94.19           H
ATOM    738  CB  ASN A  66       8.629   4.654  -8.724  1.00 94.19           C
ATOM    739 1HB  ASN A  66       9.342   5.055  -8.002  1.00 94.19           H
ATOM    740 2HB  ASN A  66       7.897   5.438  -8.917  1.00 94.19           H
ATOM    741  CG  ASN A  66       7.929   3.429  -8.132  1.00 94.19           C
ATOM    742  OD1 ASN A  66       7.025   2.856  -8.717  1.00 94.19           O
ATOM    743  ND2 ASN A  66       8.396   3.062  -6.942  1.00 94.19           N
ATOM    744 1HD2 ASN A  66       9.141   3.576  -6.517  1.00 94.19           H
ATOM    745 2HD2 ASN A  66       8.002   2.271  -6.473  1.00 94.19           H
ATOM    746  HN  ASN A  66      10.848   3.521  -8.791  1.00 94.19           H
ATOM    747  N   SER A  67      10.882   6.128 -10.381  1.00 94.06           N
ATOM    748  CA  SER A  67      11.394   7.320 -11.037  1.00 94.06           C
ATOM    749  C   SER A  67      11.610   7.046 -12.526  1.00 94.06           C
ATOM    750  O   SER A  67      11.364   7.914 -13.363  1.00 94.06           O
ATOM    751  HA  SER A  67      10.625   8.080 -10.895  1.00 94.06           H
ATOM    752  CB  SER A  67      12.698   7.788 -10.388  1.00 94.06           C
ATOM    753 1HB  SER A  67      13.441   6.993 -10.454  1.00 94.06           H
ATOM    754 2HB  SER A  67      13.093   8.640 -10.942  1.00 94.06           H
ATOM    755  OG  SER A  67      12.515   8.153  -9.023  1.00 94.06           O
ATOM    756  HG  SER A  67      12.987   7.502  -8.428  1.00 94.06           H
ATOM    757  HN  SER A  67      11.469   5.756  -9.662  1.00 94.06           H
ATOM    758  N   LEU A  68      12.068   5.836 -12.812  1.00 91.34           N
ATOM    759  CA  LEU A  68      12.306   5.432 -14.188  1.00 91.34           C
ATOM    760  C   LEU A  68      10.974   5.390 -14.940  1.00 91.34           C
ATOM    761  O   LEU A  68      10.899   5.794 -16.099  1.00 91.34           O
ATOM    762  HA  LEU A  68      12.938   6.192 -14.647  1.00 91.34           H
ATOM    763  CB  LEU A  68      13.079   4.112 -14.232  1.00 91.34           C
ATOM    764 1HB  LEU A  68      14.001   4.235 -13.663  1.00 91.34           H
ATOM    765 2HB  LEU A  68      12.488   3.351 -13.722  1.00 91.34           H
ATOM    766  CG  LEU A  68      13.437   3.592 -15.625  1.00 91.34           C
ATOM    767  HG  LEU A  68      12.521   3.528 -16.212  1.00 91.34           H
ATOM    768  CD1 LEU A  68      14.372   4.563 -16.350  1.00 91.34           C
ATOM    769 1HD1 LEU A  68      13.880   5.530 -16.454  1.00 91.34           H
ATOM    770 2HD1 LEU A  68      15.290   4.682 -15.774  1.00 91.34           H
ATOM    771 3HD1 LEU A  68      14.611   4.168 -17.337  1.00 91.34           H
ATOM    772  CD2 LEU A  68      14.024   2.181 -15.549  1.00 91.34           C
ATOM    773 1HD2 LEU A  68      14.927   2.195 -14.938  1.00 91.34           H
ATOM    774 2HD2 LEU A  68      13.294   1.507 -15.101  1.00 91.34           H
ATOM    775 3HD2 LEU A  68      14.270   1.835 -16.553  1.00 91.34           H
ATOM    776  HN  LEU A  68      12.275   5.140 -12.125  1.00 91.34           H
ATOM    777  N   VAL A  69       9.956   4.898 -14.249  1.00 90.88           N
ATOM    778  CA  VAL A  69       8.639   4.765 -14.850  1.00 90.88           C
ATOM    779  C   VAL A  69       8.150   6.141 -15.305  1.00 90.88           C
ATOM    780  O   VAL A  69       7.672   6.293 -16.428  1.00 90.88           O
ATOM    781  HA  VAL A  69       8.740   4.121 -15.723  1.00 90.88           H
ATOM    782  CB  VAL A  69       7.683   4.086 -13.868  1.00 90.88           C
ATOM    783  HB  VAL A  69       7.715   4.641 -12.930  1.00 90.88           H
ATOM    784  CG1 VAL A  69       6.244   4.124 -14.388  1.00 90.88           C
ATOM    785 1HG1 VAL A  69       5.933   5.161 -14.518  1.00 90.88           H
ATOM    786 2HG1 VAL A  69       6.190   3.605 -15.344  1.00 90.88           H
ATOM    787 3HG1 VAL A  69       5.586   3.635 -13.671  1.00 90.88           H
ATOM    788  CG2 VAL A  69       8.123   2.649 -13.578  1.00 90.88           C
ATOM    789 1HG2 VAL A  69       8.134   2.079 -14.507  1.00 90.88           H
ATOM    790 2HG2 VAL A  69       9.123   2.656 -13.144  1.00 90.88           H
ATOM    791 3HG2 VAL A  69       7.426   2.190 -12.878  1.00 90.88           H
ATOM    792  HN  VAL A  69      10.020   4.594 -13.299  1.00 90.88           H
ATOM    793  N   ILE A  70       8.287   7.109 -14.411  1.00 91.61           N
ATOM    794  CA  ILE A  70       7.817   8.456 -14.687  1.00 91.61           C
ATOM    795  C   ILE A  70       8.587   9.025 -15.880  1.00 91.61           C
ATOM    796  O   ILE A  70       7.998   9.644 -16.766  1.00 91.61           O
ATOM    797  HA  ILE A  70       6.763   8.385 -14.958  1.00 91.61           H
ATOM    798  CB  ILE A  70       7.903   9.322 -13.429  1.00 91.61           C
ATOM    799  HB  ILE A  70       8.920   9.261 -13.041  1.00 91.61           H
ATOM    800  CG1 ILE A  70       6.970   8.796 -12.336  1.00 91.61           C
ATOM    801 1HG1 ILE A  70       5.936   8.864 -12.673  1.00 91.61           H
ATOM    802 2HG1 ILE A  70       7.178   7.742 -12.152  1.00 91.61           H
ATOM    803  CG2 ILE A  70       7.632  10.792 -13.756  1.00 91.61           C
ATOM    804 1HG2 ILE A  70       8.370  11.146 -14.476  1.00 91.61           H
ATOM    805 2HG2 ILE A  70       6.633  10.891 -14.181  1.00 91.61           H
ATOM    806 3HG2 ILE A  70       7.700  11.385 -12.844  1.00 91.61           H
ATOM    807  CD1 ILE A  70       7.143   9.590 -11.039  1.00 91.61           C
ATOM    808 1HD1 ILE A  70       8.173   9.500 -10.693  1.00 91.61           H
ATOM    809 2HD1 ILE A  70       6.911  10.639 -11.222  1.00 91.61           H
ATOM    810 3HD1 ILE A  70       6.468   9.196 -10.279  1.00 91.61           H
ATOM    811  HN  ILE A  70       8.709   6.985 -13.513  1.00 91.61           H
ATOM    812  N   LEU A  71       9.892   8.796 -15.865  1.00 89.42           N
ATOM    813  CA  LEU A  71      10.761   9.352 -16.889  1.00 89.42           C
ATOM    814  C   LEU A  71      10.376   8.769 -18.250  1.00 89.42           C
ATOM    815  O   LEU A  71      10.305   9.493 -19.242  1.00 89.42           O
ATOM    816  HA  LEU A  71      10.590  10.428 -16.913  1.00 89.42           H
ATOM    817  CB  LEU A  71      12.230   9.135 -16.520  1.00 89.42           C
ATOM    818 1HB  LEU A  71      12.407   9.578 -15.540  1.00 89.42           H
ATOM    819 2HB  LEU A  71      12.404   8.063 -16.422  1.00 89.42           H
ATOM    820  CG  LEU A  71      13.258   9.703 -17.500  1.00 89.42           C
ATOM    821  HG  LEU A  71      12.811  10.558 -18.006  1.00 89.42           H
ATOM    822  CD1 LEU A  71      14.497  10.211 -16.760  1.00 89.42           C
ATOM    823 1HD1 LEU A  71      14.207  10.998 -16.063  1.00 89.42           H
ATOM    824 2HD1 LEU A  71      14.955   9.389 -16.211  1.00 89.42           H
ATOM    825 3HD1 LEU A  71      15.212  10.610 -17.480  1.00 89.42           H
ATOM    826  CD2 LEU A  71      13.615   8.676 -18.577  1.00 89.42           C
ATOM    827 1HD2 LEU A  71      14.034   7.787 -18.107  1.00 89.42           H
ATOM    828 2HD2 LEU A  71      12.716   8.405 -19.132  1.00 89.42           H
ATOM    829 3HD2 LEU A  71      14.347   9.106 -19.260  1.00 89.42           H
ATOM    830  HN  LEU A  71      10.355   8.244 -15.172  1.00 89.42           H
ATOM    831  N   VAL A  72      10.137   7.466 -18.254  1.00 86.49           N
ATOM    832  CA  VAL A  72       9.790   6.772 -19.483  1.00 86.49           C
ATOM    833  C   VAL A  72       8.482   7.342 -20.034  1.00 86.49           C
ATOM    834  O   VAL A  72       8.357   7.569 -21.236  1.00 86.49           O
ATOM    835  HA  VAL A  72      10.586   6.961 -20.203  1.00 86.49           H
ATOM    836  CB  VAL A  72       9.727   5.264 -19.232  1.00 86.49           C
ATOM    837  HB  VAL A  72       9.074   5.094 -18.375  1.00 86.49           H
ATOM    838  CG1 VAL A  72       9.124   4.534 -20.434  1.00 86.49           C
ATOM    839 1HG1 VAL A  72       8.114   4.901 -20.613  1.00 86.49           H
ATOM    840 2HG1 VAL A  72       9.739   4.716 -21.315  1.00 86.49           H
ATOM    841 3HG1 VAL A  72       9.090   3.464 -20.229  1.00 86.49           H
ATOM    842  CG2 VAL A  72      11.109   4.706 -18.888  1.00 86.49           C
ATOM    843 1HG2 VAL A  72      11.793   4.894 -19.716  1.00 86.49           H
ATOM    844 2HG2 VAL A  72      11.484   5.195 -17.989  1.00 86.49           H
ATOM    845 3HG2 VAL A  72      11.035   3.633 -18.715  1.00 86.49           H
ATOM    846  HN  VAL A  72      10.177   6.888 -17.439  1.00 86.49           H
ATOM    847  N   TYR A  73       7.540   7.559 -19.128  1.00 85.22           N
ATOM    848  CA  TYR A  73       6.242   8.090 -19.509  1.00 85.22           C
ATOM    849  C   TYR A  73       6.387   9.455 -20.186  1.00 85.22           C
ATOM    850  O   TYR A  73       5.700   9.742 -21.165  1.00 85.22           O
ATOM    851  HA  TYR A  73       5.786   7.392 -20.210  1.00 85.22           H
ATOM    852  CB  TYR A  73       5.457   8.261 -18.207  1.00 85.22           C
ATOM    853 1HB  TYR A  73       5.385   7.294 -17.709  1.00 85.22           H
ATOM    854 2HB  TYR A  73       6.014   8.921 -17.542  1.00 85.22           H
ATOM    855  CG  TYR A  73       4.048   8.826 -18.400  1.00 85.22           C
ATOM    856  CD1 TYR A  73       3.850  10.191 -18.426  1.00 85.22           C
ATOM    857  HD1 TYR A  73       4.697  10.867 -18.309  1.00 85.22           H
ATOM    858  CD2 TYR A  73       2.976   7.969 -18.548  1.00 85.22           C
ATOM    859  HD2 TYR A  73       3.133   6.891 -18.527  1.00 85.22           H
ATOM    860  CE1 TYR A  73       2.524  10.723 -18.607  1.00 85.22           C
ATOM    861  HE1 TYR A  73       2.353  11.799 -18.629  1.00 85.22           H
ATOM    862  CE2 TYR A  73       1.650   8.501 -18.729  1.00 85.22           C
ATOM    863  HE2 TYR A  73       0.794   7.836 -18.847  1.00 85.22           H
ATOM    864  CZ  TYR A  73       1.489   9.851 -18.750  1.00 85.22           C
ATOM    865  OH  TYR A  73       0.237  10.354 -18.921  1.00 85.22           O
ATOM    866  HH  TYR A  73      -0.402   9.614 -19.130  1.00 85.22           H
ATOM    867  HN  TYR A  73       7.651   7.377 -18.150  1.00 85.22           H
ATOM    868  N   TRP A  74       7.285  10.260 -19.638  1.00 85.89           N
ATOM    869  CA  TRP A  74       7.414  11.641 -20.069  1.00 85.89           C
ATOM    870  C   TRP A  74       7.987  11.642 -21.488  1.00 85.89           C
ATOM    871  O   TRP A  74       7.429  12.269 -22.387  1.00 85.89           O
ATOM    872  HA  TRP A  74       6.418  12.085 -20.070  1.00 85.89           H
ATOM    873  CB  TRP A  74       8.260  12.448 -19.082  1.00 85.89           C
ATOM    874 1HB  TRP A  74       8.016  12.131 -18.068  1.00 85.89           H
ATOM    875 2HB  TRP A  74       9.312  12.213 -19.245  1.00 85.89           H
ATOM    876  CG  TRP A  74       8.067  13.962 -19.188  1.00 85.89           C
ATOM    877  CD1 TRP A  74       8.721  14.823 -19.979  1.00 85.89           C
ATOM    878  HD1 TRP A  74       9.508  14.539 -20.678  1.00 85.89           H
ATOM    879  CD2 TRP A  74       7.126  14.763 -18.443  1.00 85.89           C
ATOM    880  NE1 TRP A  74       8.272  16.116 -19.799  1.00 85.89           N
ATOM    881  HE1 TRP A  74       8.606  16.930 -20.274  1.00 85.89           H
ATOM    882  CE2 TRP A  74       7.272  16.078 -18.835  1.00 85.89           C
ATOM    883  CE3 TRP A  74       6.183  14.389 -17.469  1.00 85.89           C
ATOM    884  HE3 TRP A  74       6.049  13.357 -17.143  1.00 85.89           H
ATOM    885  CZ2 TRP A  74       6.508  17.125 -18.305  1.00 85.89           C
ATOM    886  HZ2 TRP A  74       6.642  18.156 -18.632  1.00 85.89           H
ATOM    887  CZ3 TRP A  74       5.428  15.447 -16.950  1.00 85.89           C
ATOM    888  HZ3 TRP A  74       4.681  15.212 -16.191  1.00 85.89           H
ATOM    889  CH2 TRP A  74       5.562  16.776 -17.334  1.00 85.89           C
ATOM    890  HH2 TRP A  74       4.934  17.543 -16.881  1.00 85.89           H
ATOM    891  HN  TRP A  74       7.915   9.983 -18.913  1.00 85.89           H
ATOM    892  N   TYR A  75       9.095  10.932 -21.644  1.00 81.57           N
ATOM    893  CA  TYR A  75       9.886  11.037 -22.858  1.00 81.57           C
ATOM    894  C   TYR A  75       9.340  10.115 -23.950  1.00 81.57           C
ATOM    895  O   TYR A  75       9.776  10.181 -25.098  1.00 81.57           O
ATOM    896  HA  TYR A  75       9.835  12.070 -23.205  1.00 81.57           H
ATOM    897  CB  TYR A  75      11.298  10.583 -22.482  1.00 81.57           C
ATOM    898 1HB  TYR A  75      11.227   9.712 -21.830  1.00 81.57           H
ATOM    899 2HB  TYR A  75      11.818  10.263 -23.385  1.00 81.57           H
ATOM    900  CG  TYR A  75      12.133  11.658 -21.784  1.00 81.57           C
ATOM    901  CD1 TYR A  75      12.749  12.644 -22.527  1.00 81.57           C
ATOM    902  HD1 TYR A  75      12.641  12.657 -23.612  1.00 81.57           H
ATOM    903  CD2 TYR A  75      12.270  11.641 -20.411  1.00 81.57           C
ATOM    904  HD2 TYR A  75      11.784  10.862 -19.824  1.00 81.57           H
ATOM    905  CE1 TYR A  75      13.535  13.656 -21.870  1.00 81.57           C
ATOM    906  HE1 TYR A  75      14.027  14.440 -22.445  1.00 81.57           H
ATOM    907  CE2 TYR A  75      13.056  12.653 -19.754  1.00 81.57           C
ATOM    908  HE2 TYR A  75      13.173  12.652 -18.670  1.00 81.57           H
ATOM    909  CZ  TYR A  75      13.650  13.611 -20.516  1.00 81.57           C
ATOM    910  OH  TYR A  75      14.392  14.566 -19.895  1.00 81.57           O
ATOM    911  HH  TYR A  75      14.767  15.201 -20.571  1.00 81.57           H
ATOM    912  HN  TYR A  75       9.453  10.296 -20.960  1.00 81.57           H
ATOM    913  N   CYS A  76       8.394   9.277 -23.553  1.00 75.38           N
ATOM    914  CA  CYS A  76       7.772   8.354 -24.487  1.00 75.38           C
ATOM    915  C   CYS A  76       6.981   9.169 -25.513  1.00 75.38           C
ATOM    916  O   CYS A  76       6.015   9.844 -25.163  1.00 75.38           O
ATOM    917  HA  CYS A  76       8.580   7.805 -24.969  1.00 75.38           H
ATOM    918  CB  CYS A  76       6.890   7.331 -23.769  1.00 75.38           C
ATOM    919 1HB  CYS A  76       7.482   6.774 -23.043  1.00 75.38           H
ATOM    920 2HB  CYS A  76       6.104   7.843 -23.213  1.00 75.38           H
ATOM    921  SG  CYS A  76       6.148   6.182 -24.984  1.00 75.38           S
ATOM    922  HG  CYS A  76       7.294   5.627 -25.369  1.00 75.38           H
ATOM    923  HN  CYS A  76       8.053   9.222 -22.615  1.00 75.38           H
ATOM    924  N   THR A  77       7.422   9.079 -26.759  1.00 68.80           N
ATOM    925  CA  THR A  77       6.856   9.902 -27.814  1.00 68.80           C
ATOM    926  C   THR A  77       5.509   9.335 -28.268  1.00 68.80           C
ATOM    927  O   THR A  77       4.790   9.971 -29.037  1.00 68.80           O
ATOM    928  HA  THR A  77       6.664  10.896 -27.410  1.00 68.80           H
ATOM    929  CB  THR A  77       7.885   9.999 -28.942  1.00 68.80           C
ATOM    930  HB  THR A  77       7.529  10.653 -29.739  1.00 68.80           H
ATOM    931  OG1 THR A  77       8.118   8.644 -29.317  1.00 68.80           O
ATOM    932  HG1 THR A  77       8.558   8.608 -30.214  1.00 68.80           H
ATOM    933  CG2 THR A  77       9.248  10.490 -28.451  1.00 68.80           C
ATOM    934 1HG2 THR A  77       9.635   9.799 -27.702  1.00 68.80           H
ATOM    935 2HG2 THR A  77       9.139  11.481 -28.009  1.00 68.80           H
ATOM    936 3HG2 THR A  77       9.941  10.541 -29.291  1.00 68.80           H
ATOM    937  HN  THR A  77       8.151   8.460 -27.051  1.00 68.80           H
ATOM    938  N   ARG A  78       5.208   8.143 -27.773  1.00 70.07           N
ATOM    939  CA  ARG A  78       3.993   7.452 -28.172  1.00 70.07           C
ATOM    940  C   ARG A  78       2.784   8.042 -27.444  1.00 70.07           C
ATOM    941  O   ARG A  78       2.889   8.453 -26.290  1.00 70.07           O
ATOM    942  HA  ARG A  78       3.922   7.613 -29.247  1.00 70.07           H
ATOM    943  CB  ARG A  78       4.085   5.956 -27.864  1.00 70.07           C
ATOM    944 1HB  ARG A  78       3.438   5.401 -28.544  1.00 70.07           H
ATOM    945 2HB  ARG A  78       5.103   5.607 -28.038  1.00 70.07           H
ATOM    946  CG  ARG A  78       3.681   5.668 -26.417  1.00 70.07           C
ATOM    947 1HG  ARG A  78       4.266   6.292 -25.741  1.00 70.07           H
ATOM    948 2HG  ARG A  78       2.634   5.931 -26.269  1.00 70.07           H
ATOM    949  CD  ARG A  78       3.895   4.193 -26.072  1.00 70.07           C
ATOM    950 1HD  ARG A  78       3.054   3.600 -26.433  1.00 70.07           H
ATOM    951 2HD  ARG A  78       4.787   3.819 -26.574  1.00 70.07           H
ATOM    952  NE  ARG A  78       4.034   4.031 -24.607  1.00 70.07           N
ATOM    953  HE  ARG A  78       4.952   4.089 -24.214  1.00 70.07           H
ATOM    954  CZ  ARG A  78       3.008   3.811 -23.774  1.00 70.07           C
ATOM    955  NH1 ARG A  78       1.756   3.724 -24.246  1.00 70.07           N
ATOM    956 1HH1 ARG A  78       1.583   3.823 -25.225  1.00 70.07           H
ATOM    957 2HH1 ARG A  78       0.996   3.561 -23.617  1.00 70.07           H
ATOM    958  NH2 ARG A  78       3.251   3.680 -22.463  1.00 70.07           N
ATOM    959 1HH2 ARG A  78       2.496   3.516 -21.828  1.00 70.07           H
ATOM    960 2HH2 ARG A  78       4.188   3.747 -22.120  1.00 70.07           H
ATOM    961  HN  ARG A  78       5.776   7.653 -27.112  1.00 70.07           H
ATOM    962  N   VAL A  79       1.662   8.065 -28.150  1.00 76.78           N
ATOM    963  CA  VAL A  79       0.412   8.504 -27.554  1.00 76.78           C
ATOM    964  C   VAL A  79       0.190   7.758 -26.237  1.00 76.78           C
ATOM    965  O   VAL A  79       0.336   6.538 -26.177  1.00 76.78           O
ATOM    966  HA  VAL A  79       0.504   9.569 -27.343  1.00 76.78           H
ATOM    967  CB  VAL A  79      -0.736   8.316 -28.548  1.00 76.78           C
ATOM    968  HB  VAL A  79      -0.903   7.245 -28.668  1.00 76.78           H
ATOM    969  CG1 VAL A  79      -2.029   8.937 -28.016  1.00 76.78           C
ATOM    970 1HG1 VAL A  79      -2.301   8.460 -27.075  1.00 76.78           H
ATOM    971 2HG1 VAL A  79      -1.879  10.004 -27.854  1.00 76.78           H
ATOM    972 3HG1 VAL A  79      -2.828   8.789 -28.742  1.00 76.78           H
ATOM    973  CG2 VAL A  79      -0.374   8.891 -29.919  1.00 76.78           C
ATOM    974 1HG2 VAL A  79      -0.167   9.957 -29.822  1.00 76.78           H
ATOM    975 2HG2 VAL A  79       0.510   8.383 -30.305  1.00 76.78           H
ATOM    976 3HG2 VAL A  79      -1.207   8.744 -30.606  1.00 76.78           H
ATOM    977  HN  VAL A  79       1.600   7.790 -29.110  1.00 76.78           H
ATOM    978  N   LYS A  80      -0.159   8.523 -25.212  1.00 79.98           N
ATOM    979  CA  LYS A  80      -0.456   7.944 -23.913  1.00 79.98           C
ATOM    980  C   LYS A  80      -1.749   7.132 -24.005  1.00 79.98           C
ATOM    981  O   LYS A  80      -2.547   7.331 -24.920  1.00 79.98           O
ATOM    982  HA  LYS A  80       0.360   7.266 -23.663  1.00 79.98           H
ATOM    983  CB  LYS A  80      -0.487   9.031 -22.837  1.00 79.98           C
ATOM    984 1HB  LYS A  80      -1.369   9.657 -22.972  1.00 79.98           H
ATOM    985 2HB  LYS A  80      -0.571   8.571 -21.852  1.00 79.98           H
ATOM    986  CG  LYS A  80       0.773   9.897 -22.895  1.00 79.98           C
ATOM    987 1HG  LYS A  80       0.786  10.465 -23.825  1.00 79.98           H
ATOM    988 2HG  LYS A  80       0.760  10.620 -22.080  1.00 79.98           H
ATOM    989  CD  LYS A  80       2.035   9.036 -22.800  1.00 79.98           C
ATOM    990 1HD  LYS A  80       1.954   8.359 -21.950  1.00 79.98           H
ATOM    991 2HD  LYS A  80       2.126   8.418 -23.693  1.00 79.98           H
ATOM    992  CE  LYS A  80       3.283   9.908 -22.647  1.00 79.98           C
ATOM    993 1HE  LYS A  80       3.168  10.823 -23.227  1.00 79.98           H
ATOM    994 2HE  LYS A  80       3.401  10.204 -21.604  1.00 79.98           H
ATOM    995  NZ  LYS A  80       4.486   9.174 -23.100  1.00 79.98           N
ATOM    996 1HZ  LYS A  80       5.317   9.683 -22.820  1.00 79.98           H
ATOM    997 2HZ  LYS A  80       4.497   8.252 -22.680  1.00 79.98           H
ATOM    998 3HZ  LYS A  80       4.467   9.086 -24.110  1.00 79.98           H
ATOM    999  HN  LYS A  80      -0.239   9.519 -25.260  1.00 79.98           H
ATOM   1000  N   THR A  81      -1.917   6.236 -23.044  1.00 81.27           N
ATOM   1001  CA  THR A  81      -3.175   5.523 -22.897  1.00 81.27           C
ATOM   1002  C   THR A  81      -3.718   5.687 -21.476  1.00 81.27           C
ATOM   1003  O   THR A  81      -3.007   6.152 -20.586  1.00 81.27           O
ATOM   1004  HA  THR A  81      -3.904   5.971 -23.572  1.00 81.27           H
ATOM   1005  CB  THR A  81      -2.940   4.064 -23.294  1.00 81.27           C
ATOM   1006  HB  THR A  81      -3.882   3.517 -23.338  1.00 81.27           H
ATOM   1007  OG1 THR A  81      -1.998   3.591 -22.335  1.00 81.27           O
ATOM   1008  HG1 THR A  81      -1.078   3.893 -22.582  1.00 81.27           H
ATOM   1009  CG2 THR A  81      -2.210   3.930 -24.631  1.00 81.27           C
ATOM   1010 1HG2 THR A  81      -1.238   4.420 -24.565  1.00 81.27           H
ATOM   1011 2HG2 THR A  81      -2.801   4.401 -25.417  1.00 81.27           H
ATOM   1012 3HG2 THR A  81      -2.069   2.875 -24.865  1.00 81.27           H
ATOM   1013  HN  THR A  81      -1.214   5.994 -22.376  1.00 81.27           H
ATOM   1014  N   MET A  82      -4.972   5.296 -21.308  1.00 83.05           N
ATOM   1015  CA  MET A  82      -5.594   5.321 -19.995  1.00 83.05           C
ATOM   1016  C   MET A  82      -4.787   4.496 -18.990  1.00 83.05           C
ATOM   1017  O   MET A  82      -4.570   4.929 -17.859  1.00 83.05           O
ATOM   1018  HA  MET A  82      -5.601   6.368 -19.693  1.00 83.05           H
ATOM   1019  CB  MET A  82      -7.014   4.760 -20.091  1.00 83.05           C
ATOM   1020 1HB  MET A  82      -7.615   5.393 -20.745  1.00 83.05           H
ATOM   1021 2HB  MET A  82      -6.988   3.769 -20.543  1.00 83.05           H
ATOM   1022  CG  MET A  82      -7.667   4.681 -18.710  1.00 83.05           C
ATOM   1023 1HG  MET A  82      -7.288   3.813 -18.169  1.00 83.05           H
ATOM   1024 2HG  MET A  82      -7.406   5.561 -18.123  1.00 83.05           H
ATOM   1025  SD  MET A  82      -9.441   4.566 -18.879  1.00 83.05           S
ATOM   1026  CE  MET A  82      -9.932   4.847 -17.186  1.00 83.05           C
ATOM   1027 1HE  MET A  82      -9.497   4.077 -16.548  1.00 83.05           H
ATOM   1028 2HE  MET A  82      -9.580   5.827 -16.863  1.00 83.05           H
ATOM   1029 3HE  MET A  82     -11.019   4.809 -17.111  1.00 83.05           H
ATOM   1030  HN  MET A  82      -5.560   4.967 -22.047  1.00 83.05           H
ATOM   1031  N   THR A  83      -4.364   3.324 -19.439  1.00 82.42           N
ATOM   1032  CA  THR A  83      -3.503   2.479 -18.630  1.00 82.42           C
ATOM   1033  C   THR A  83      -2.265   3.256 -18.177  1.00 82.42           C
ATOM   1034  O   THR A  83      -1.874   3.185 -17.013  1.00 82.42           O
ATOM   1035  HA  THR A  83      -4.048   2.194 -17.730  1.00 82.42           H
ATOM   1036  CB  THR A  83      -3.170   1.226 -19.443  1.00 82.42           C
ATOM   1037  HB  THR A  83      -2.599   1.482 -20.335  1.00 82.42           H
ATOM   1038  OG1 THR A  83      -4.437   0.617 -19.677  1.00 82.42           O
ATOM   1039  HG1 THR A  83      -5.165   1.183 -19.290  1.00 82.42           H
ATOM   1040  CG2 THR A  83      -2.402   0.185 -18.626  1.00 82.42           C
ATOM   1041 1HG2 THR A  83      -3.002  -0.121 -17.770  1.00 82.42           H
ATOM   1042 2HG2 THR A  83      -1.464   0.617 -18.277  1.00 82.42           H
ATOM   1043 3HG2 THR A  83      -2.191  -0.683 -19.251  1.00 82.42           H
ATOM   1044  HN  THR A  83      -4.600   2.951 -20.336  1.00 82.42           H
ATOM   1045  N   ASP A  84      -1.682   3.980 -19.122  1.00 83.83           N
ATOM   1046  CA  ASP A  84      -0.437   4.682 -18.865  1.00 83.83           C
ATOM   1047  C   ASP A  84      -0.666   5.740 -17.783  1.00 83.83           C
ATOM   1048  O   ASP A  84       0.209   5.985 -16.954  1.00 83.83           O
ATOM   1049  HA  ASP A  84       0.267   3.911 -18.551  1.00 83.83           H
ATOM   1050  CB  ASP A  84       0.064   5.394 -20.123  1.00 83.83           C
ATOM   1051 1HB  ASP A  84      -0.639   6.176 -20.407  1.00 83.83           H
ATOM   1052 2HB  ASP A  84       1.017   5.881 -19.915  1.00 83.83           H
ATOM   1053  CG  ASP A  84       0.232   4.407 -21.281  1.00 83.83           C
ATOM   1054  OD1 ASP A  84       0.907   3.379 -21.057  1.00 83.83           O
ATOM   1055  OD2 ASP A  84      -0.318   4.703 -22.363  1.00 83.83           O
ATOM   1056  HN  ASP A  84      -2.047   4.090 -20.047  1.00 83.83           H
ATOM   1057  N   MET A  85      -1.847   6.338 -17.827  1.00 88.76           N
ATOM   1058  CA  MET A  85      -2.198   7.373 -16.869  1.00 88.76           C
ATOM   1059  C   MET A  85      -2.219   6.817 -15.444  1.00 88.76           C
ATOM   1060  O   MET A  85      -1.718   7.453 -14.518  1.00 88.76           O
ATOM   1061  HA  MET A  85      -1.420   8.131 -16.959  1.00 88.76           H
ATOM   1062  CB  MET A  85      -3.574   7.945 -17.216  1.00 88.76           C
ATOM   1063 1HB  MET A  85      -3.584   8.275 -18.254  1.00 88.76           H
ATOM   1064 2HB  MET A  85      -4.330   7.164 -17.123  1.00 88.76           H
ATOM   1065  CG  MET A  85      -3.928   9.116 -16.298  1.00 88.76           C
ATOM   1066 1HG  MET A  85      -4.926   9.486 -16.534  1.00 88.76           H
ATOM   1067 2HG  MET A  85      -3.949   8.783 -15.260  1.00 88.76           H
ATOM   1068  SD  MET A  85      -2.731  10.427 -16.492  1.00 88.76           S
ATOM   1069  CE  MET A  85      -3.145  10.983 -18.137  1.00 88.76           C
ATOM   1070 1HE  MET A  85      -3.019  10.161 -18.841  1.00 88.76           H
ATOM   1071 2HE  MET A  85      -4.181  11.323 -18.156  1.00 88.76           H
ATOM   1072 3HE  MET A  85      -2.488  11.806 -18.418  1.00 88.76           H
ATOM   1073  HN  MET A  85      -2.557   6.126 -18.499  1.00 88.76           H
ATOM   1074  N   PHE A  86      -2.805   5.636 -15.313  1.00 88.96           N
ATOM   1075  CA  PHE A  86      -2.908   4.992 -14.014  1.00 88.96           C
ATOM   1076  C   PHE A  86      -1.539   4.511 -13.531  1.00 88.96           C
ATOM   1077  O   PHE A  86      -1.226   4.607 -12.345  1.00 88.96           O
ATOM   1078  HA  PHE A  86      -3.298   5.733 -13.316  1.00 88.96           H
ATOM   1079  CB  PHE A  86      -3.829   3.782 -14.186  1.00 88.96           C
ATOM   1080 1HB  PHE A  86      -3.435   3.149 -14.982  1.00 88.96           H
ATOM   1081 2HB  PHE A  86      -3.811   3.192 -13.271  1.00 88.96           H
ATOM   1082  CG  PHE A  86      -5.279   4.146 -14.514  1.00 88.96           C
ATOM   1083  CD1 PHE A  86      -5.857   5.229 -13.929  1.00 88.96           C
ATOM   1084  HD1 PHE A  86      -5.288   5.838 -13.227  1.00 88.96           H
ATOM   1085  CD2 PHE A  86      -5.989   3.385 -15.389  1.00 88.96           C
ATOM   1086  HD2 PHE A  86      -5.526   2.517 -15.858  1.00 88.96           H
ATOM   1087  CE1 PHE A  86      -7.203   5.566 -14.232  1.00 88.96           C
ATOM   1088  HE1 PHE A  86      -7.666   6.434 -13.763  1.00 88.96           H
ATOM   1089  CE2 PHE A  86      -7.335   3.723 -15.693  1.00 88.96           C
ATOM   1090  HE2 PHE A  86      -7.904   3.113 -16.395  1.00 88.96           H
ATOM   1091  CZ  PHE A  86      -7.913   4.806 -15.108  1.00 88.96           C
ATOM   1092  HZ  PHE A  86      -8.946   5.064 -15.341  1.00 88.96           H
ATOM   1093  HN  PHE A  86      -3.204   5.122 -16.072  1.00 88.96           H
ATOM   1094  N   LEU A  87      -0.758   4.003 -14.474  1.00 87.09           N
ATOM   1095  CA  LEU A  87       0.572   3.510 -14.159  1.00 87.09           C
ATOM   1096  C   LEU A  87       1.424   4.662 -13.622  1.00 87.09           C
ATOM   1097  O   LEU A  87       2.239   4.468 -12.722  1.00 87.09           O
ATOM   1098  HA  LEU A  87       0.466   2.763 -13.373  1.00 87.09           H
ATOM   1099  CB  LEU A  87       1.183   2.807 -15.373  1.00 87.09           C
ATOM   1100 1HB  LEU A  87       1.110   3.475 -16.230  1.00 87.09           H
ATOM   1101 2HB  LEU A  87       2.244   2.650 -15.180  1.00 87.09           H
ATOM   1102  CG  LEU A  87       0.559   1.463 -15.753  1.00 87.09           C
ATOM   1103  HG  LEU A  87      -0.506   1.618 -15.929  1.00 87.09           H
ATOM   1104  CD1 LEU A  87       1.159   0.929 -17.056  1.00 87.09           C
ATOM   1105 1HD1 LEU A  87       0.973   1.641 -17.860  1.00 87.09           H
ATOM   1106 2HD1 LEU A  87       2.233   0.793 -16.932  1.00 87.09           H
ATOM   1107 3HD1 LEU A  87       0.697  -0.027 -17.303  1.00 87.09           H
ATOM   1108  CD2 LEU A  87       0.685   0.455 -14.609  1.00 87.09           C
ATOM   1109 1HD2 LEU A  87       1.739   0.298 -14.378  1.00 87.09           H
ATOM   1110 2HD2 LEU A  87       0.173   0.841 -13.727  1.00 87.09           H
ATOM   1111 3HD2 LEU A  87       0.233  -0.491 -14.906  1.00 87.09           H
ATOM   1112  HN  LEU A  87      -1.021   3.926 -15.435  1.00 87.09           H
ATOM   1113  N   LEU A  88       1.206   5.835 -14.197  1.00 90.49           N
ATOM   1114  CA  LEU A  88       1.916   7.026 -13.762  1.00 90.49           C
ATOM   1115  C   LEU A  88       1.569   7.315 -12.300  1.00 90.49           C
ATOM   1116  O   LEU A  88       2.459   7.483 -11.469  1.00 90.49           O
ATOM   1117  HA  LEU A  88       2.983   6.812 -13.827  1.00 90.49           H
ATOM   1118  CB  LEU A  88       1.630   8.196 -14.706  1.00 90.49           C
ATOM   1119 1HB  LEU A  88       2.053   7.961 -15.682  1.00 90.49           H
ATOM   1120 2HB  LEU A  88       0.551   8.275 -14.837  1.00 90.49           H
ATOM   1121  CG  LEU A  88       2.164   9.560 -14.264  1.00 90.49           C
ATOM   1122  HG  LEU A  88       1.854   9.730 -13.233  1.00 90.49           H
ATOM   1123  CD1 LEU A  88       3.694   9.583 -14.285  1.00 90.49           C
ATOM   1124 1HD1 LEU A  88       4.078   8.821 -13.607  1.00 90.49           H
ATOM   1125 2HD1 LEU A  88       4.046   9.380 -15.297  1.00 90.49           H
ATOM   1126 3HD1 LEU A  88       4.047  10.564 -13.967  1.00 90.49           H
ATOM   1127  CD2 LEU A  88       1.562  10.684 -15.109  1.00 90.49           C
ATOM   1128 1HD2 LEU A  88       1.821  10.530 -16.157  1.00 90.49           H
ATOM   1129 2HD2 LEU A  88       0.478  10.681 -14.999  1.00 90.49           H
ATOM   1130 3HD2 LEU A  88       1.959  11.642 -14.774  1.00 90.49           H
ATOM   1131  HN  LEU A  88       0.559   5.979 -14.946  1.00 90.49           H
ATOM   1132  N   ASN A  89       0.272   7.365 -12.032  1.00 93.37           N
ATOM   1133  CA  ASN A  89      -0.205   7.753 -10.716  1.00 93.37           C
ATOM   1134  C   ASN A  89       0.216   6.695  -9.693  1.00 93.37           C
ATOM   1135  O   ASN A  89       0.417   7.006  -8.521  1.00 93.37           O
ATOM   1136  HA  ASN A  89       0.249   8.725 -10.521  1.00 93.37           H
ATOM   1137  CB  ASN A  89      -1.732   7.853 -10.691  1.00 93.37           C
ATOM   1138 1HB  ASN A  89      -2.163   7.041 -11.276  1.00 93.37           H
ATOM   1139 2HB  ASN A  89      -2.091   7.735  -9.669  1.00 93.37           H
ATOM   1140  CG  ASN A  89      -2.202   9.197 -11.250  1.00 93.37           C
ATOM   1141  OD1 ASN A  89      -2.458  10.145 -10.526  1.00 93.37           O
ATOM   1142  ND2 ASN A  89      -2.302   9.227 -12.576  1.00 93.37           N
ATOM   1143 1HD2 ASN A  89      -2.077   8.413 -13.112  1.00 93.37           H
ATOM   1144 2HD2 ASN A  89      -2.602  10.062 -13.037  1.00 93.37           H
ATOM   1145  HN  ASN A  89      -0.445   7.147 -12.694  1.00 93.37           H
ATOM   1146  N   LEU A  90       0.336   5.467 -10.176  1.00 91.35           N
ATOM   1147  CA  LEU A  90       0.750   4.366  -9.323  1.00 91.35           C
ATOM   1148  C   LEU A  90       2.186   4.603  -8.852  1.00 91.35           C
ATOM   1149  O   LEU A  90       2.492   4.436  -7.672  1.00 91.35           O
ATOM   1150  HA  LEU A  90       0.096   4.364  -8.451  1.00 91.35           H
ATOM   1151  CB  LEU A  90       0.551   3.029 -10.041  1.00 91.35           C
ATOM   1152 1HB  LEU A  90      -0.393   3.068 -10.585  1.00 91.35           H
ATOM   1153 2HB  LEU A  90       1.342   2.915 -10.782  1.00 91.35           H
ATOM   1154  CG  LEU A  90       0.542   1.785  -9.150  1.00 91.35           C
ATOM   1155  HG  LEU A  90       1.321   1.899  -8.396  1.00 91.35           H
ATOM   1156  CD1 LEU A  90      -0.789   1.651  -8.408  1.00 91.35           C
ATOM   1157 1HD1 LEU A  90      -0.946   2.530  -7.782  1.00 91.35           H
ATOM   1158 2HD1 LEU A  90      -1.601   1.570  -9.130  1.00 91.35           H
ATOM   1159 3HD1 LEU A  90      -0.768   0.759  -7.782  1.00 91.35           H
ATOM   1160  CD2 LEU A  90       0.876   0.529  -9.959  1.00 91.35           C
ATOM   1161 1HD2 LEU A  90       0.136   0.399 -10.749  1.00 91.35           H
ATOM   1162 2HD2 LEU A  90       1.866   0.635 -10.402  1.00 91.35           H
ATOM   1163 3HD2 LEU A  90       0.863  -0.340  -9.302  1.00 91.35           H
ATOM   1164  HN  LEU A  90       0.157   5.220 -11.128  1.00 91.35           H
ATOM   1165  N   ALA A  91       3.030   4.988  -9.798  1.00 93.61           N
ATOM   1166  CA  ALA A  91       4.434   5.214  -9.502  1.00 93.61           C
ATOM   1167  C   ALA A  91       4.565   6.396  -8.540  1.00 93.61           C
ATOM   1168  O   ALA A  91       5.424   6.393  -7.660  1.00 93.61           O
ATOM   1169  HA  ALA A  91       4.819   4.317  -9.017  1.00 93.61           H
ATOM   1170  CB  ALA A  91       5.202   5.436 -10.807  1.00 93.61           C
ATOM   1171 1HB  ALA A  91       5.101   4.556 -11.442  1.00 93.61           H
ATOM   1172 2HB  ALA A  91       4.795   6.306 -11.324  1.00 93.61           H
ATOM   1173 3HB  ALA A  91       6.255   5.605 -10.584  1.00 93.61           H
ATOM   1174  HN  ALA A  91       2.768   5.145 -10.750  1.00 93.61           H
ATOM   1175  N   ILE A  92       3.699   7.379  -8.740  1.00 95.07           N
ATOM   1176  CA  ILE A  92       3.703   8.563  -7.898  1.00 95.07           C
ATOM   1177  C   ILE A  92       3.337   8.166  -6.466  1.00 95.07           C
ATOM   1178  O   ILE A  92       3.989   8.593  -5.514  1.00 95.07           O
ATOM   1179  HA  ILE A  92       4.718   8.960  -7.897  1.00 95.07           H
ATOM   1180  CB  ILE A  92       2.795   9.644  -8.488  1.00 95.07           C
ATOM   1181  HB  ILE A  92       1.834   9.189  -8.729  1.00 95.07           H
ATOM   1182  CG1 ILE A  92       3.374  10.193  -9.794  1.00 95.07           C
ATOM   1183 1HG1 ILE A  92       4.261  10.789  -9.580  1.00 95.07           H
ATOM   1184 2HG1 ILE A  92       3.690   9.368 -10.431  1.00 95.07           H
ATOM   1185  CG2 ILE A  92       2.528  10.752  -7.468  1.00 95.07           C
ATOM   1186 1HG2 ILE A  92       2.041  10.328  -6.590  1.00 95.07           H
ATOM   1187 2HG2 ILE A  92       3.472  11.211  -7.174  1.00 95.07           H
ATOM   1188 3HG2 ILE A  92       1.880  11.507  -7.914  1.00 95.07           H
ATOM   1189  CD1 ILE A  92       2.344  11.050 -10.532  1.00 95.07           C
ATOM   1190 1HD1 ILE A  92       1.468  10.444 -10.766  1.00 95.07           H
ATOM   1191 2HD1 ILE A  92       2.048  11.888  -9.901  1.00 95.07           H
ATOM   1192 3HD1 ILE A  92       2.781  11.428 -11.456  1.00 95.07           H
ATOM   1193  HN  ILE A  92       3.006   7.376  -9.461  1.00 95.07           H
ATOM   1194  N   ALA A  93       2.295   7.355  -6.359  1.00 94.89           N
ATOM   1195  CA  ALA A  93       1.803   6.936  -5.058  1.00 94.89           C
ATOM   1196  C   ALA A  93       2.919   6.205  -4.308  1.00 94.89           C
ATOM   1197  O   ALA A  93       3.149   6.462  -3.127  1.00 94.89           O
ATOM   1198  HA  ALA A  93       1.530   7.833  -4.502  1.00 94.89           H
ATOM   1199  CB  ALA A  93       0.556   6.068  -5.238  1.00 94.89           C
ATOM   1200 1HB  ALA A  93      -0.216   6.644  -5.750  1.00 94.89           H
ATOM   1201 2HB  ALA A  93       0.808   5.189  -5.832  1.00 94.89           H
ATOM   1202 3HB  ALA A  93       0.188   5.754  -4.262  1.00 94.89           H
ATOM   1203  HN  ALA A  93       1.791   6.986  -7.140  1.00 94.89           H
ATOM   1204  N   ASP A  94       3.581   5.308  -5.024  1.00 93.74           N
ATOM   1205  CA  ASP A  94       4.638   4.508  -4.429  1.00 93.74           C
ATOM   1206  C   ASP A  94       5.748   5.432  -3.924  1.00 93.74           C
ATOM   1207  O   ASP A  94       6.256   5.251  -2.818  1.00 93.74           O
ATOM   1208  HA  ASP A  94       4.158   3.954  -3.622  1.00 93.74           H
ATOM   1209  CB  ASP A  94       5.249   3.552  -5.455  1.00 93.74           C
ATOM   1210 1HB  ASP A  94       5.368   4.064  -6.410  1.00 93.74           H
ATOM   1211 2HB  ASP A  94       6.244   3.250  -5.129  1.00 93.74           H
ATOM   1212  CG  ASP A  94       4.370   2.313  -5.641  1.00 93.74           C
ATOM   1213  OD1 ASP A  94       3.675   1.958  -4.664  1.00 93.74           O
ATOM   1214  OD2 ASP A  94       4.413   1.749  -6.756  1.00 93.74           O
ATOM   1215  HN  ASP A  94       3.407   5.126  -5.991  1.00 93.74           H
ATOM   1216  N   LEU A  95       6.094   6.401  -4.759  1.00 96.23           N
ATOM   1217  CA  LEU A  95       7.171   7.320  -4.434  1.00 96.23           C
ATOM   1218  C   LEU A  95       6.841   8.044  -3.128  1.00 96.23           C
ATOM   1219  O   LEU A  95       7.699   8.183  -2.257  1.00 96.23           O
ATOM   1220  HA  LEU A  95       8.072   6.726  -4.281  1.00 96.23           H
ATOM   1221  CB  LEU A  95       7.444   8.262  -5.608  1.00 96.23           C
ATOM   1222 1HB  LEU A  95       6.487   8.596  -6.010  1.00 96.23           H
ATOM   1223 2HB  LEU A  95       7.955   9.146  -5.227  1.00 96.23           H
ATOM   1224  CG  LEU A  95       8.273   7.682  -6.756  1.00 96.23           C
ATOM   1225  HG  LEU A  95       7.754   6.805  -7.142  1.00 96.23           H
ATOM   1226  CD1 LEU A  95       8.389   8.682  -7.908  1.00 96.23           C
ATOM   1227 1HD1 LEU A  95       7.394   8.922  -8.282  1.00 96.23           H
ATOM   1228 2HD1 LEU A  95       8.873   9.592  -7.552  1.00 96.23           H
ATOM   1229 3HD1 LEU A  95       8.984   8.244  -8.710  1.00 96.23           H
ATOM   1230  CD2 LEU A  95       9.643   7.216  -6.261  1.00 96.23           C
ATOM   1231 1HD2 LEU A  95      10.182   8.061  -5.833  1.00 96.23           H
ATOM   1232 2HD2 LEU A  95       9.512   6.446  -5.500  1.00 96.23           H
ATOM   1233 3HD2 LEU A  95      10.212   6.808  -7.096  1.00 96.23           H
ATOM   1234  HN  LEU A  95       5.652   6.563  -5.641  1.00 96.23           H
ATOM   1235  N   LEU A  96       5.596   8.488  -3.032  1.00 95.51           N
ATOM   1236  CA  LEU A  96       5.174   9.294  -1.899  1.00 95.51           C
ATOM   1237  C   LEU A  96       5.410   8.511  -0.606  1.00 95.51           C
ATOM   1238  O   LEU A  96       5.835   9.078   0.399  1.00 95.51           O
ATOM   1239  HA  LEU A  96       5.799  10.186  -1.881  1.00 95.51           H
ATOM   1240  CB  LEU A  96       3.728   9.758  -2.082  1.00 95.51           C
ATOM   1241 1HB  LEU A  96       3.125   8.899  -2.376  1.00 95.51           H
ATOM   1242 2HB  LEU A  96       3.351  10.096  -1.116  1.00 95.51           H
ATOM   1243  CG  LEU A  96       3.506  10.875  -3.104  1.00 95.51           C
ATOM   1244  HG  LEU A  96       3.805  10.505  -4.084  1.00 95.51           H
ATOM   1245  CD1 LEU A  96       2.025  11.249  -3.195  1.00 95.51           C
ATOM   1246 1HD1 LEU A  96       1.448  10.376  -3.500  1.00 95.51           H
ATOM   1247 2HD1 LEU A  96       1.676  11.592  -2.221  1.00 95.51           H
ATOM   1248 3HD1 LEU A  96       1.896  12.045  -3.928  1.00 95.51           H
ATOM   1249  CD2 LEU A  96       4.385  12.087  -2.790  1.00 95.51           C
ATOM   1250 1HD2 LEU A  96       4.140  12.467  -1.799  1.00 95.51           H
ATOM   1251 2HD2 LEU A  96       5.434  11.792  -2.817  1.00 95.51           H
ATOM   1252 3HD2 LEU A  96       4.207  12.866  -3.532  1.00 95.51           H
ATOM   1253  HN  LEU A  96       4.884   8.306  -3.710  1.00 95.51           H
ATOM   1254  N   PHE A  97       5.123   7.219  -0.673  1.00 95.04           N
ATOM   1255  CA  PHE A  97       5.288   6.354   0.483  1.00 95.04           C
ATOM   1256  C   PHE A  97       6.769   6.114   0.781  1.00 95.04           C
ATOM   1257  O   PHE A  97       7.203   6.232   1.926  1.00 95.04           O
ATOM   1258  HA  PHE A  97       4.825   6.858   1.332  1.00 95.04           H
ATOM   1259  CB  PHE A  97       4.625   5.018   0.141  1.00 95.04           C
ATOM   1260 1HB  PHE A  97       3.543   5.152   0.136  1.00 95.04           H
ATOM   1261 2HB  PHE A  97       4.915   4.729  -0.869  1.00 95.04           H
ATOM   1262  CG  PHE A  97       4.981   3.883   1.103  1.00 95.04           C
ATOM   1263  CD1 PHE A  97       5.600   2.765   0.637  1.00 95.04           C
ATOM   1264  HD1 PHE A  97       5.843   2.679  -0.422  1.00 95.04           H
ATOM   1265  CD2 PHE A  97       4.677   3.991   2.424  1.00 95.04           C
ATOM   1266  HD2 PHE A  97       4.181   4.887   2.798  1.00 95.04           H
ATOM   1267  CE1 PHE A  97       5.929   1.712   1.530  1.00 95.04           C
ATOM   1268  HE1 PHE A  97       6.426   0.816   1.156  1.00 95.04           H
ATOM   1269  CE2 PHE A  97       5.007   2.938   3.317  1.00 95.04           C
ATOM   1270  HE2 PHE A  97       4.764   3.025   4.376  1.00 95.04           H
ATOM   1271  CZ  PHE A  97       5.626   1.820   2.851  1.00 95.04           C
ATOM   1272  HZ  PHE A  97       5.880   1.011   3.536  1.00 95.04           H
ATOM   1273  HN  PHE A  97       4.784   6.763  -1.497  1.00 95.04           H
ATOM   1274  N   LEU A  98       7.505   5.781  -0.270  1.00 96.18           N
ATOM   1275  CA  LEU A  98       8.887   5.360  -0.112  1.00 96.18           C
ATOM   1276  C   LEU A  98       9.666   6.451   0.626  1.00 96.18           C
ATOM   1277  O   LEU A  98      10.550   6.152   1.427  1.00 96.18           O
ATOM   1278  HA  LEU A  98       8.886   4.460   0.502  1.00 96.18           H
ATOM   1279  CB  LEU A  98       9.489   4.984  -1.467  1.00 96.18           C
ATOM   1280 1HB  LEU A  98       9.299   5.798  -2.167  1.00 96.18           H
ATOM   1281 2HB  LEU A  98      10.571   4.908  -1.353  1.00 96.18           H
ATOM   1282  CG  LEU A  98       8.978   3.683  -2.090  1.00 96.18           C
ATOM   1283  HG  LEU A  98       7.894   3.654  -1.978  1.00 96.18           H
ATOM   1284  CD1 LEU A  98       9.278   3.639  -3.590  1.00 96.18           C
ATOM   1285 1HD1 LEU A  98       8.789   4.479  -4.084  1.00 96.18           H
ATOM   1286 2HD1 LEU A  98      10.355   3.702  -3.747  1.00 96.18           H
ATOM   1287 3HD1 LEU A  98       8.904   2.704  -4.008  1.00 96.18           H
ATOM   1288  CD2 LEU A  98       9.542   2.465  -1.357  1.00 96.18           C
ATOM   1289 1HD2 LEU A  98      10.630   2.477  -1.416  1.00 96.18           H
ATOM   1290 2HD2 LEU A  98       9.235   2.496  -0.311  1.00 96.18           H
ATOM   1291 3HD2 LEU A  98       9.163   1.554  -1.820  1.00 96.18           H
ATOM   1292  HN  LEU A  98       7.172   5.795  -1.213  1.00 96.18           H
ATOM   1293  N   VAL A  99       9.311   7.692   0.329  1.00 96.46           N
ATOM   1294  CA  VAL A  99      10.008   8.829   0.906  1.00 96.46           C
ATOM   1295  C   VAL A  99       9.850   8.799   2.427  1.00 96.46           C
ATOM   1296  O   VAL A  99      10.602   9.455   3.146  1.00 96.46           O
ATOM   1297  HA  VAL A  99      11.065   8.725   0.661  1.00 96.46           H
ATOM   1298  CB  VAL A  99       9.501  10.128   0.277  1.00 96.46           C
ATOM   1299  HB  VAL A  99       8.411  10.115   0.315  1.00 96.46           H
ATOM   1300  CG1 VAL A  99       9.984  11.345   1.069  1.00 96.46           C
ATOM   1301 1HG1 VAL A  99       9.613  11.284   2.092  1.00 96.46           H
ATOM   1302 2HG1 VAL A  99      11.074  11.363   1.077  1.00 96.46           H
ATOM   1303 3HG1 VAL A  99       9.609  12.255   0.600  1.00 96.46           H
ATOM   1304  CG2 VAL A  99       9.919  10.227  -1.191  1.00 96.46           C
ATOM   1305 1HG2 VAL A  99      11.007  10.206  -1.261  1.00 96.46           H
ATOM   1306 2HG2 VAL A  99       9.504   9.385  -1.745  1.00 96.46           H
ATOM   1307 3HG2 VAL A  99       9.546  11.160  -1.613  1.00 96.46           H
ATOM   1308  HN  VAL A  99       8.563   7.926  -0.293  1.00 96.46           H
ATOM   1309  N   THR A 100       8.867   8.031   2.874  1.00 95.66           N
ATOM   1310  CA  THR A 100       8.559   7.958   4.292  1.00 95.66           C
ATOM   1311  C   THR A 100       9.413   6.884   4.968  1.00 95.66           C
ATOM   1312  O   THR A 100       9.552   6.875   6.190  1.00 95.66           O
ATOM   1313  HA  THR A 100       8.822   8.911   4.750  1.00 95.66           H
ATOM   1314  CB  THR A 100       7.055   7.719   4.437  1.00 95.66           C
ATOM   1315  HB  THR A 100       6.722   7.939   5.452  1.00 95.66           H
ATOM   1316  OG1 THR A 100       6.874   6.371   4.010  1.00 95.66           O
ATOM   1317  HG1 THR A 100       6.782   6.337   3.015  1.00 95.66           H
ATOM   1318  CG2 THR A 100       6.232   8.539   3.441  1.00 95.66           C
ATOM   1319 1HG2 THR A 100       6.518   8.268   2.425  1.00 95.66           H
ATOM   1320 2HG2 THR A 100       6.420   9.600   3.602  1.00 95.66           H
ATOM   1321 3HG2 THR A 100       5.172   8.331   3.588  1.00 95.66           H
ATOM   1322  HN  THR A 100       8.287   7.467   2.286  1.00 95.66           H
ATOM   1323  N   LEU A 101       9.964   6.005   4.144  1.00 95.50           N
ATOM   1324  CA  LEU A 101      10.658   4.834   4.653  1.00 95.50           C
ATOM   1325  C   LEU A 101      11.885   5.282   5.450  1.00 95.50           C
ATOM   1326  O   LEU A 101      12.180   4.725   6.506  1.00 95.50           O
ATOM   1327  HA  LEU A 101       9.977   4.318   5.329  1.00 95.50           H
ATOM   1328  CB  LEU A 101      10.984   3.867   3.513  1.00 95.50           C
ATOM   1329 1HB  LEU A 101      11.484   4.425   2.721  1.00 95.50           H
ATOM   1330 2HB  LEU A 101      11.698   3.130   3.882  1.00 95.50           H
ATOM   1331  CG  LEU A 101       9.794   3.124   2.903  1.00 95.50           C
ATOM   1332  HG  LEU A 101       9.147   3.855   2.418  1.00 95.50           H
ATOM   1333  CD1 LEU A 101      10.256   2.142   1.824  1.00 95.50           C
ATOM   1334 1HD1 LEU A 101      10.770   2.688   1.033  1.00 95.50           H
ATOM   1335 2HD1 LEU A 101      10.936   1.412   2.263  1.00 95.50           H
ATOM   1336 3HD1 LEU A 101       9.390   1.628   1.407  1.00 95.50           H
ATOM   1337  CD2 LEU A 101       8.964   2.435   3.987  1.00 95.50           C
ATOM   1338 1HD2 LEU A 101       9.587   1.718   4.522  1.00 95.50           H
ATOM   1339 2HD2 LEU A 101       8.588   3.182   4.687  1.00 95.50           H
ATOM   1340 3HD2 LEU A 101       8.125   1.914   3.526  1.00 95.50           H
ATOM   1341  HN  LEU A 101       9.940   6.082   3.147  1.00 95.50           H
ATOM   1342  N   PRO A 102      12.620   6.290   4.961  1.00 95.48           N
ATOM   1343  CA  PRO A 102      13.810   6.769   5.668  1.00 95.48           C
ATOM   1344  C   PRO A 102      13.519   7.115   7.119  1.00 95.48           C
ATOM   1345  O   PRO A 102      14.311   6.801   8.007  1.00 95.48           O
ATOM   1346  HA  PRO A 102      14.563   5.982   5.708  1.00 95.48           H
ATOM   1347  CB  PRO A 102      14.238   7.999   4.866  1.00 95.48           C
ATOM   1348 1HB  PRO A 102      13.796   8.912   5.265  1.00 95.48           H
ATOM   1349 2HB  PRO A 102      15.320   8.135   4.886  1.00 95.48           H
ATOM   1350  CG  PRO A 102      13.734   7.697   3.460  1.00 95.48           C
ATOM   1351 1HG  PRO A 102      13.644   8.602   2.859  1.00 95.48           H
ATOM   1352 2HG  PRO A 102      14.413   7.037   2.919  1.00 95.48           H
ATOM   1353  CD  PRO A 102      12.386   7.044   3.715  1.00 95.48           C
ATOM   1354 1HD  PRO A 102      11.595   7.783   3.838  1.00 95.48           H
ATOM   1355 2HD  PRO A 102      12.087   6.395   2.892  1.00 95.48           H
ATOM   1356  N   PHE A 103      12.380   7.759   7.323  1.00 94.67           N
ATOM   1357  CA  PHE A 103      12.001   8.207   8.653  1.00 94.67           C
ATOM   1358  C   PHE A 103      11.689   7.018   9.564  1.00 94.67           C
ATOM   1359  O   PHE A 103      12.037   7.028  10.744  1.00 94.67           O
ATOM   1360  HA  PHE A 103      12.846   8.763   9.060  1.00 94.67           H
ATOM   1361  CB  PHE A 103      10.739   9.058   8.496  1.00 94.67           C
ATOM   1362 1HB  PHE A 103       9.982   8.474   7.973  1.00 94.67           H
ATOM   1363 2HB  PHE A 103      10.341   9.285   9.484  1.00 94.67           H
ATOM   1364  CG  PHE A 103      10.963  10.369   7.738  1.00 94.67           C
ATOM   1365  CD1 PHE A 103      11.320  11.493   8.416  1.00 94.67           C
ATOM   1366  HD1 PHE A 103      11.446  11.460   9.498  1.00 94.67           H
ATOM   1367  CD2 PHE A 103      10.805  10.410   6.388  1.00 94.67           C
ATOM   1368  HD2 PHE A 103      10.519   9.509   5.845  1.00 94.67           H
ATOM   1369  CE1 PHE A 103      11.527  12.709   7.713  1.00 94.67           C
ATOM   1370  HE1 PHE A 103      11.813  13.610   8.256  1.00 94.67           H
ATOM   1371  CE2 PHE A 103      11.013  11.626   5.686  1.00 94.67           C
ATOM   1372  HE2 PHE A 103      10.887  11.659   4.603  1.00 94.67           H
ATOM   1373  CZ  PHE A 103      11.370  12.750   6.363  1.00 94.67           C
ATOM   1374  HZ  PHE A 103      11.529  13.684   5.823  1.00 94.67           H
ATOM   1375  HN  PHE A 103      11.722   7.975   6.601  1.00 94.67           H
ATOM   1376  N   TRP A 104      11.038   6.022   8.982  1.00 92.78           N
ATOM   1377  CA  TRP A 104      10.708   4.813   9.716  1.00 92.78           C
ATOM   1378  C   TRP A 104      12.018   4.139  10.130  1.00 92.78           C
ATOM   1379  O   TRP A 104      12.114   3.579  11.221  1.00 92.78           O
ATOM   1380  HA  TRP A 104      10.143   5.104  10.601  1.00 92.78           H
ATOM   1381  CB  TRP A 104       9.801   3.899   8.890  1.00 92.78           C
ATOM   1382 1HB  TRP A 104      10.171   3.868   7.865  1.00 92.78           H
ATOM   1383 2HB  TRP A 104       9.868   2.885   9.283  1.00 92.78           H
ATOM   1384  CG  TRP A 104       8.332   4.328   8.874  1.00 92.78           C
ATOM   1385  CD1 TRP A 104       7.592   4.700   7.821  1.00 92.78           C
ATOM   1386  HD1 TRP A 104       7.962   4.744   6.796  1.00 92.78           H
ATOM   1387  CD2 TRP A 104       7.450   4.415  10.013  1.00 92.78           C
ATOM   1388  NE1 TRP A 104       6.303   5.019   8.196  1.00 92.78           N
ATOM   1389  HE1 TRP A 104       5.568   5.322   7.589  1.00 92.78           H
ATOM   1390  CE2 TRP A 104       6.214   4.840   9.571  1.00 92.78           C
ATOM   1391  CE3 TRP A 104       7.689   4.143  11.372  1.00 92.78           C
ATOM   1392  HE3 TRP A 104       8.656   3.807  11.746  1.00 92.78           H
ATOM   1393  CZ2 TRP A 104       5.120   5.032  10.423  1.00 92.78           C
ATOM   1394  HZ2 TRP A 104       4.153   5.368  10.049  1.00 92.78           H
ATOM   1395  CZ3 TRP A 104       6.585   4.340  12.210  1.00 92.78           C
ATOM   1396  HZ3 TRP A 104       6.716   4.144  13.274  1.00 92.78           H
ATOM   1397  CH2 TRP A 104       5.334   4.767  11.781  1.00 92.78           C
ATOM   1398  HH2 TRP A 104       4.524   4.896  12.499  1.00 92.78           H
ATOM   1399  HN  TRP A 104      10.737   6.032   8.028  1.00 92.78           H
ATOM   1400  N   ALA A 105      12.994   4.216   9.238  1.00 94.31           N
ATOM   1401  CA  ALA A 105      14.271   3.562   9.467  1.00 94.31           C
ATOM   1402  C   ALA A 105      14.943   4.181  10.694  1.00 94.31           C
ATOM   1403  O   ALA A 105      15.431   3.464  11.566  1.00 94.31           O
ATOM   1404  HA  ALA A 105      14.073   2.508   9.664  1.00 94.31           H
ATOM   1405  CB  ALA A 105      15.135   3.675   8.209  1.00 94.31           C
ATOM   1406 1HB  ALA A 105      14.626   3.195   7.374  1.00 94.31           H
ATOM   1407 2HB  ALA A 105      15.302   4.727   7.977  1.00 94.31           H
ATOM   1408 3HB  ALA A 105      16.093   3.184   8.382  1.00 94.31           H
ATOM   1409  HN  ALA A 105      12.922   4.713   8.373  1.00 94.31           H
ATOM   1410  N   ILE A 106      14.946   5.506  10.722  1.00 93.65           N
ATOM   1411  CA  ILE A 106      15.584   6.229  11.809  1.00 93.65           C
ATOM   1412  C   ILE A 106      14.856   5.919  13.119  1.00 93.65           C
ATOM   1413  O   ILE A 106      15.492   5.689  14.146  1.00 93.65           O
ATOM   1414  HA  ILE A 106      16.608   5.865  11.888  1.00 93.65           H
ATOM   1415  CB  ILE A 106      15.659   7.723  11.487  1.00 93.65           C
ATOM   1416  HB  ILE A 106      14.678   8.048  11.141  1.00 93.65           H
ATOM   1417  CG1 ILE A 106      16.649   7.990  10.351  1.00 93.65           C
ATOM   1418 1HG1 ILE A 106      17.669   7.882  10.721  1.00 93.65           H
ATOM   1419 2HG1 ILE A 106      16.515   7.247   9.565  1.00 93.65           H
ATOM   1420  CG2 ILE A 106      15.989   8.538  12.738  1.00 93.65           C
ATOM   1421 1HG2 ILE A 106      15.214   8.381  13.489  1.00 93.65           H
ATOM   1422 2HG2 ILE A 106      16.951   8.218  13.137  1.00 93.65           H
ATOM   1423 3HG2 ILE A 106      16.036   9.597  12.481  1.00 93.65           H
ATOM   1424  CD1 ILE A 106      16.456   9.393   9.773  1.00 93.65           C
ATOM   1425 1HD1 ILE A 106      15.443   9.489   9.383  1.00 93.65           H
ATOM   1426 2HD1 ILE A 106      16.615  10.134  10.557  1.00 93.65           H
ATOM   1427 3HD1 ILE A 106      17.172   9.557   8.968  1.00 93.65           H
ATOM   1428  HN  ILE A 106      14.525   6.081  10.021  1.00 93.65           H
ATOM   1429  N   ALA A 107      13.534   5.922  13.039  1.00 92.30           N
ATOM   1430  CA  ALA A 107      12.712   5.735  14.223  1.00 92.30           C
ATOM   1431  C   ALA A 107      12.962   4.338  14.796  1.00 92.30           C
ATOM   1432  O   ALA A 107      12.944   4.150  16.011  1.00 92.30           O
ATOM   1433  HA  ALA A 107      13.016   6.480  14.958  1.00 92.30           H
ATOM   1434  CB  ALA A 107      11.242   5.965  13.866  1.00 92.30           C
ATOM   1435 1HB  ALA A 107      11.114   6.980  13.491  1.00 92.30           H
ATOM   1436 2HB  ALA A 107      10.939   5.253  13.098  1.00 92.30           H
ATOM   1437 3HB  ALA A 107      10.627   5.825  14.754  1.00 92.30           H
ATOM   1438  HN  ALA A 107      13.025   6.049  12.187  1.00 92.30           H
ATOM   1439  N   ALA A 108      13.188   3.395  13.894  1.00 91.62           N
ATOM   1440  CA  ALA A 108      13.397   2.013  14.292  1.00 91.62           C
ATOM   1441  C   ALA A 108      14.804   1.862  14.874  1.00 91.62           C
ATOM   1442  O   ALA A 108      15.024   1.050  15.772  1.00 91.62           O
ATOM   1443  HA  ALA A 108      12.666   1.776  15.065  1.00 91.62           H
ATOM   1444  CB  ALA A 108      13.161   1.094  13.091  1.00 91.62           C
ATOM   1445 1HB  ALA A 108      12.139   1.218  12.734  1.00 91.62           H
ATOM   1446 2HB  ALA A 108      13.859   1.352  12.294  1.00 91.62           H
ATOM   1447 3HB  ALA A 108      13.318   0.058  13.391  1.00 91.62           H
ATOM   1448  HN  ALA A 108      13.229   3.562  12.908  1.00 91.62           H
ATOM   1449  N   ALA A 109      15.719   2.658  14.340  1.00 91.62           N
ATOM   1450  CA  ALA A 109      17.119   2.541  14.710  1.00 91.62           C
ATOM   1451  C   ALA A 109      17.301   3.009  16.155  1.00 91.62           C
ATOM   1452  O   ALA A 109      18.147   2.485  16.879  1.00 91.62           O
ATOM   1453  HA  ALA A 109      17.395   1.489  14.640  1.00 91.62           H
ATOM   1454  CB  ALA A 109      17.976   3.341  13.726  1.00 91.62           C
ATOM   1455 1HB  ALA A 109      17.833   2.950  12.719  1.00 91.62           H
ATOM   1456 2HB  ALA A 109      17.679   4.389  13.755  1.00 91.62           H
ATOM   1457 3HB  ALA A 109      19.026   3.253  14.004  1.00 91.62           H
ATOM   1458  HN  ALA A 109      15.518   3.370  13.668  1.00 91.62           H
ATOM   1459  N   ASP A 110      16.494   3.990  16.532  1.00 87.69           N
ATOM   1460  CA  ASP A 110      16.640   4.621  17.833  1.00 87.69           C
ATOM   1461  C   ASP A 110      15.260   5.013  18.362  1.00 87.69           C
ATOM   1462  O   ASP A 110      14.584   4.208  19.000  1.00 87.69           O
ATOM   1463  HA  ASP A 110      17.131   3.876  18.459  1.00 87.69           H
ATOM   1464  CB  ASP A 110      17.488   5.891  17.736  1.00 87.69           C
ATOM   1465 1HB  ASP A 110      18.459   5.653  17.303  1.00 87.69           H
ATOM   1466 2HB  ASP A 110      17.007   6.604  17.067  1.00 87.69           H
ATOM   1467  CG  ASP A 110      17.681   6.528  19.114  1.00 87.69           C
ATOM   1468  OD1 ASP A 110      17.299   5.866  20.103  1.00 87.69           O
ATOM   1469  OD2 ASP A 110      18.205   7.662  19.147  1.00 87.69           O
ATOM   1470  HN  ASP A 110      15.753   4.352  15.967  1.00 87.69           H
ATOM   1471  N   GLN A 111      14.882   6.251  18.079  1.00 88.11           N
ATOM   1472  CA  GLN A 111      13.592   6.759  18.514  1.00 88.11           C
ATOM   1473  C   GLN A 111      13.094   7.838  17.552  1.00 88.11           C
ATOM   1474  O   GLN A 111      13.833   8.282  16.675  1.00 88.11           O
ATOM   1475  HA  GLN A 111      12.920   5.901  18.489  1.00 88.11           H
ATOM   1476  CB  GLN A 111      13.668   7.293  19.946  1.00 88.11           C
ATOM   1477 1HB  GLN A 111      12.680   7.621  20.268  1.00 88.11           H
ATOM   1478 2HB  GLN A 111      13.974   6.494  20.621  1.00 88.11           H
ATOM   1479  CG  GLN A 111      14.655   8.458  20.045  1.00 88.11           C
ATOM   1480 1HG  GLN A 111      15.643   8.130  19.720  1.00 88.11           H
ATOM   1481 2HG  GLN A 111      14.348   9.258  19.372  1.00 88.11           H
ATOM   1482  CD  GLN A 111      14.734   8.990  21.477  1.00 88.11           C
ATOM   1483  OE1 GLN A 111      13.734   9.196  22.146  1.00 88.11           O
ATOM   1484  NE2 GLN A 111      15.974   9.201  21.908  1.00 88.11           N
ATOM   1485 1HE2 GLN A 111      16.751   9.012  21.308  1.00 88.11           H
ATOM   1486 2HE2 GLN A 111      16.129   9.549  22.833  1.00 88.11           H
ATOM   1487  HN  GLN A 111      15.439   6.901  17.562  1.00 88.11           H
ATOM   1488  N   TRP A 112      11.843   8.230  17.748  1.00 90.72           N
ATOM   1489  CA  TRP A 112      11.236   9.246  16.906  1.00 90.72           C
ATOM   1490  C   TRP A 112      11.825  10.602  17.302  1.00 90.72           C
ATOM   1491  O   TRP A 112      11.484  11.149  18.349  1.00 90.72           O
ATOM   1492  HA  TRP A 112      11.490   9.017  15.871  1.00 90.72           H
ATOM   1493  CB  TRP A 112       9.710   9.205  17.010  1.00 90.72           C
ATOM   1494 1HB  TRP A 112       9.373   8.180  16.852  1.00 90.72           H
ATOM   1495 2HB  TRP A 112       9.417   9.485  18.021  1.00 90.72           H
ATOM   1496  CG  TRP A 112       8.994  10.120  16.015  1.00 90.72           C
ATOM   1497  CD1 TRP A 112       8.569  11.376  16.208  1.00 90.72           C
ATOM   1498  HD1 TRP A 112       8.686  11.927  17.141  1.00 90.72           H
ATOM   1499  CD2 TRP A 112       8.634   9.798  14.655  1.00 90.72           C
ATOM   1500  NE1 TRP A 112       7.963  11.885  15.077  1.00 90.72           N
ATOM   1501  HE1 TRP A 112       7.568  12.798  14.977  1.00 90.72           H
ATOM   1502  CE2 TRP A 112       8.004  10.895  14.103  1.00 90.72           C
ATOM   1503  CE3 TRP A 112       8.833   8.618  13.916  1.00 90.72           C
ATOM   1504  HE3 TRP A 112       9.328   7.739  14.330  1.00 90.72           H
ATOM   1505  CZ2 TRP A 112       7.523  10.921  12.788  1.00 90.72           C
ATOM   1506  HZ2 TRP A 112       7.029  11.800  12.375  1.00 90.72           H
ATOM   1507  CZ3 TRP A 112       8.347   8.661  12.604  1.00 90.72           C
ATOM   1508  HZ3 TRP A 112       8.475   7.771  11.987  1.00 90.72           H
ATOM   1509  CH2 TRP A 112       7.711   9.757  12.033  1.00 90.72           C
ATOM   1510  HH2 TRP A 112       7.360   9.710  11.002  1.00 90.72           H
ATOM   1511  HN  TRP A 112      11.249   7.865  18.465  1.00 90.72           H
ATOM   1512  N   LYS A 113      12.700  11.104  16.443  1.00 91.40           N
ATOM   1513  CA  LYS A 113      13.426  12.327  16.743  1.00 91.40           C
ATOM   1514  C   LYS A 113      12.715  13.512  16.086  1.00 91.40           C
ATOM   1515  O   LYS A 113      13.176  14.648  16.181  1.00 91.40           O
ATOM   1516  HA  LYS A 113      13.401  12.465  17.824  1.00 91.40           H
ATOM   1517  CB  LYS A 113      14.895  12.191  16.338  1.00 91.40           C
ATOM   1518 1HB  LYS A 113      14.963  11.927  15.282  1.00 91.40           H
ATOM   1519 2HB  LYS A 113      15.400  13.149  16.460  1.00 91.40           H
ATOM   1520  CG  LYS A 113      15.600  11.126  17.181  1.00 91.40           C
ATOM   1521 1HG  LYS A 113      15.571  11.412  18.232  1.00 91.40           H
ATOM   1522 2HG  LYS A 113      15.069  10.178  17.094  1.00 91.40           H
ATOM   1523  CD  LYS A 113      17.052  10.946  16.734  1.00 91.40           C
ATOM   1524 1HD  LYS A 113      17.081  10.681  15.677  1.00 91.40           H
ATOM   1525 2HD  LYS A 113      17.589  11.888  16.842  1.00 91.40           H
ATOM   1526  CE  LYS A 113      17.748   9.859  17.557  1.00 91.40           C
ATOM   1527 1HE  LYS A 113      17.772  10.150  18.607  1.00 91.40           H
ATOM   1528 2HE  LYS A 113      17.181   8.930  17.496  1.00 91.40           H
ATOM   1529  NZ  LYS A 113      19.126   9.639  17.064  1.00 91.40           N
ATOM   1530 1HZ  LYS A 113      19.548   8.869  17.573  1.00 91.40           H
ATOM   1531 2HZ  LYS A 113      19.100   9.416  16.075  1.00 91.40           H
ATOM   1532 3HZ  LYS A 113      19.674  10.480  17.207  1.00 91.40           H
ATOM   1533  HN  LYS A 113      12.915  10.692  15.557  1.00 91.40           H
ATOM   1534  N   PHE A 114      11.602  13.206  15.435  1.00 93.27           N
ATOM   1535  CA  PHE A 114      10.944  14.179  14.579  1.00 93.27           C
ATOM   1536  C   PHE A 114       9.715  14.774  15.269  1.00 93.27           C
ATOM   1537  O   PHE A 114       9.275  14.272  16.303  1.00 93.27           O
ATOM   1538  HA  PHE A 114      11.665  14.971  14.377  1.00 93.27           H
ATOM   1539  CB  PHE A 114      10.497  13.436  13.319  1.00 93.27           C
ATOM   1540 1HB  PHE A 114       9.688  12.753  13.580  1.00 93.27           H
ATOM   1541 2HB  PHE A 114      10.090  14.156  12.610  1.00 93.27           H
ATOM   1542  CG  PHE A 114      11.612  12.643  12.635  1.00 93.27           C
ATOM   1543  CD1 PHE A 114      12.554  13.292  11.898  1.00 93.27           C
ATOM   1544  HD1 PHE A 114      12.514  14.376  11.795  1.00 93.27           H
ATOM   1545  CD2 PHE A 114      11.663  11.290  12.763  1.00 93.27           C
ATOM   1546  HD2 PHE A 114      10.908  10.770  13.354  1.00 93.27           H
ATOM   1547  CE1 PHE A 114      13.589  12.556  11.263  1.00 93.27           C
ATOM   1548  HE1 PHE A 114      14.344  13.076  10.673  1.00 93.27           H
ATOM   1549  CE2 PHE A 114      12.698  10.554  12.128  1.00 93.27           C
ATOM   1550  HE2 PHE A 114      12.738   9.470  12.231  1.00 93.27           H
ATOM   1551  CZ  PHE A 114      13.640  11.203  11.392  1.00 93.27           C
ATOM   1552  HZ  PHE A 114      14.434  10.638  10.904  1.00 93.27           H
ATOM   1553  HN  PHE A 114      11.152  12.314  15.485  1.00 93.27           H
ATOM   1554  N   GLN A 115       9.196  15.836  14.670  1.00 93.89           N
ATOM   1555  CA  GLN A 115       8.044  16.522  15.230  1.00 93.89           C
ATOM   1556  C   GLN A 115       6.772  15.705  14.992  1.00 93.89           C
ATOM   1557  O   GLN A 115       6.767  14.781  14.181  1.00 93.89           O
ATOM   1558  HA  GLN A 115       8.242  16.595  16.299  1.00 93.89           H
ATOM   1559  CB  GLN A 115       7.908  17.930  14.647  1.00 93.89           C
ATOM   1560 1HB  GLN A 115       7.891  17.877  13.559  1.00 93.89           H
ATOM   1561 2HB  GLN A 115       6.960  18.367  14.960  1.00 93.89           H
ATOM   1562  CG  GLN A 115       9.063  18.825  15.102  1.00 93.89           C
ATOM   1563 1HG  GLN A 115       9.176  18.758  16.184  1.00 93.89           H
ATOM   1564 2HG  GLN A 115       9.996  18.472  14.662  1.00 93.89           H
ATOM   1565  CD  GLN A 115       8.821  20.281  14.698  1.00 93.89           C
ATOM   1566  OE1 GLN A 115       7.923  20.599  13.935  1.00 93.89           O
ATOM   1567  NE2 GLN A 115       9.669  21.144  15.249  1.00 93.89           N
ATOM   1568 1HE2 GLN A 115      10.384  20.817  15.867  1.00 93.89           H
ATOM   1569 2HE2 GLN A 115       9.591  22.120  15.046  1.00 93.89           H
ATOM   1570  HN  GLN A 115       9.549  16.226  13.820  1.00 93.89           H
ATOM   1571  N   THR A 116       5.725  16.076  15.714  1.00 93.98           N
ATOM   1572  CA  THR A 116       4.464  15.360  15.626  1.00 93.98           C
ATOM   1573  C   THR A 116       3.909  15.431  14.202  1.00 93.98           C
ATOM   1574  O   THR A 116       3.310  14.473  13.717  1.00 93.98           O
ATOM   1575  HA  THR A 116       4.650  14.309  15.845  1.00 93.98           H
ATOM   1576  CB  THR A 116       3.516  15.941  16.678  1.00 93.98           C
ATOM   1577  HB  THR A 116       3.154  16.923  16.375  1.00 93.98           H
ATOM   1578  OG1 THR A 116       4.275  15.909  17.884  1.00 93.98           O
ATOM   1579  HG1 THR A 116       3.852  16.503  18.569  1.00 93.98           H
ATOM   1580  CG2 THR A 116       2.325  15.024  16.962  1.00 93.98           C
ATOM   1581 1HG2 THR A 116       2.686  14.063  17.330  1.00 93.98           H
ATOM   1582 2HG2 THR A 116       1.756  14.872  16.045  1.00 93.98           H
ATOM   1583 3HG2 THR A 116       1.685  15.483  17.715  1.00 93.98           H
ATOM   1584  HN  THR A 116       5.729  16.849  16.349  1.00 93.98           H
ATOM   1585  N   PHE A 117       4.127  16.576  13.573  1.00 95.23           N
ATOM   1586  CA  PHE A 117       3.653  16.786  12.215  1.00 95.23           C
ATOM   1587  C   PHE A 117       4.138  15.671  11.287  1.00 95.23           C
ATOM   1588  O   PHE A 117       3.356  15.116  10.516  1.00 95.23           O
ATOM   1589  HA  PHE A 117       2.564  16.781  12.248  1.00 95.23           H
ATOM   1590  CB  PHE A 117       4.236  18.118  11.739  1.00 95.23           C
ATOM   1591 1HB  PHE A 117       3.846  18.919  12.368  1.00 95.23           H
ATOM   1592 2HB  PHE A 117       5.317  18.101  11.878  1.00 95.23           H
ATOM   1593  CG  PHE A 117       3.930  18.444  10.276  1.00 95.23           C
ATOM   1594  CD1 PHE A 117       4.902  18.319   9.333  1.00 95.23           C
ATOM   1595  HD1 PHE A 117       5.900  17.987   9.621  1.00 95.23           H
ATOM   1596  CD2 PHE A 117       2.685  18.858   9.917  1.00 95.23           C
ATOM   1597  HD2 PHE A 117       1.905  18.959  10.672  1.00 95.23           H
ATOM   1598  CE1 PHE A 117       4.618  18.621   7.975  1.00 95.23           C
ATOM   1599  HE1 PHE A 117       5.398  18.521   7.220  1.00 95.23           H
ATOM   1600  CE2 PHE A 117       2.401  19.160   8.559  1.00 95.23           C
ATOM   1601  HE2 PHE A 117       1.403  19.493   8.272  1.00 95.23           H
ATOM   1602  CZ  PHE A 117       3.373  19.036   7.617  1.00 95.23           C
ATOM   1603  HZ  PHE A 117       3.155  19.267   6.574  1.00 95.23           H
ATOM   1604  HN  PHE A 117       4.616  17.351  13.974  1.00 95.23           H
ATOM   1605  N   MET A 118       5.425  15.375  11.391  1.00 94.90           N
ATOM   1606  CA  MET A 118       6.031  14.358  10.548  1.00 94.90           C
ATOM   1607  C   MET A 118       5.416  12.983  10.821  1.00 94.90           C
ATOM   1608  O   MET A 118       5.267  12.174   9.906  1.00 94.90           O
ATOM   1609  HA  MET A 118       5.818  14.662   9.524  1.00 94.90           H
ATOM   1610  CB  MET A 118       7.537  14.305  10.813  1.00 94.90           C
ATOM   1611 1HB  MET A 118       7.943  15.317  10.824  1.00 94.90           H
ATOM   1612 2HB  MET A 118       7.722  13.877  11.798  1.00 94.90           H
ATOM   1613  CG  MET A 118       8.252  13.474   9.746  1.00 94.90           C
ATOM   1614 1HG  MET A 118       9.320  13.435   9.959  1.00 94.90           H
ATOM   1615 2HG  MET A 118       7.885  12.448   9.766  1.00 94.90           H
ATOM   1616  SD  MET A 118       7.978  14.186   8.132  1.00 94.90           S
ATOM   1617  CE  MET A 118       8.942  15.681   8.285  1.00 94.90           C
ATOM   1618 1HE  MET A 118       8.553  16.282   9.106  1.00 94.90           H
ATOM   1619 2HE  MET A 118       9.983  15.423   8.485  1.00 94.90           H
ATOM   1620 3HE  MET A 118       8.881  16.249   7.357  1.00 94.90           H
ATOM   1621  HN  MET A 118       6.050  15.816  12.036  1.00 94.90           H
ATOM   1622  N   CYS A 119       5.076  12.762  12.082  1.00 93.43           N
ATOM   1623  CA  CYS A 119       4.482  11.499  12.486  1.00 93.43           C
ATOM   1624  C   CYS A 119       3.145  11.342  11.759  1.00 93.43           C
ATOM   1625  O   CYS A 119       2.853  10.281  11.211  1.00 93.43           O
ATOM   1626  HA  CYS A 119       5.179  10.715  12.188  1.00 93.43           H
ATOM   1627  CB  CYS A 119       4.320  11.410  14.005  1.00 93.43           C
ATOM   1628 1HB  CYS A 119       5.299  11.417  14.485  1.00 93.43           H
ATOM   1629 2HB  CYS A 119       3.779  12.282  14.373  1.00 93.43           H
ATOM   1630  SG  CYS A 119       3.417   9.882  14.450  1.00 93.43           S
ATOM   1631  HN  CYS A 119       5.201  13.425  12.820  1.00 93.43           H
ATOM   1632  N   LYS A 120       2.368  12.416  11.779  1.00 94.68           N
ATOM   1633  CA  LYS A 120       1.064  12.407  11.138  1.00 94.68           C
ATOM   1634  C   LYS A 120       1.232  12.072   9.654  1.00 94.68           C
ATOM   1635  O   LYS A 120       0.540  11.202   9.129  1.00 94.68           O
ATOM   1636  HA  LYS A 120       0.476  11.618  11.605  1.00 94.68           H
ATOM   1637  CB  LYS A 120       0.335  13.728  11.391  1.00 94.68           C
ATOM   1638 1HB  LYS A 120       0.983  14.563  11.127  1.00 94.68           H
ATOM   1639 2HB  LYS A 120      -0.543  13.792  10.748  1.00 94.68           H
ATOM   1640  CG  LYS A 120      -0.090  13.848  12.856  1.00 94.68           C
ATOM   1641 1HG  LYS A 120      -0.742  13.015  13.119  1.00 94.68           H
ATOM   1642 2HG  LYS A 120       0.788  13.780  13.499  1.00 94.68           H
ATOM   1643  CD  LYS A 120      -0.815  15.171  13.111  1.00 94.68           C
ATOM   1644 1HD  LYS A 120      -0.130  16.002  12.947  1.00 94.68           H
ATOM   1645 2HD  LYS A 120      -1.631  15.285  12.398  1.00 94.68           H
ATOM   1646  CE  LYS A 120      -1.365  15.229  14.537  1.00 94.68           C
ATOM   1647 1HE  LYS A 120      -1.438  14.221  14.947  1.00 94.68           H
ATOM   1648 2HE  LYS A 120      -0.677  15.783  15.176  1.00 94.68           H
ATOM   1649  NZ  LYS A 120      -2.696  15.875  14.554  1.00 94.68           N
ATOM   1650 1HZ  LYS A 120      -3.040  15.917  15.507  1.00 94.68           H
ATOM   1651 2HZ  LYS A 120      -2.621  16.814  14.179  1.00 94.68           H
ATOM   1652 3HZ  LYS A 120      -3.341  15.335  13.986  1.00 94.68           H
ATOM   1653  HN  LYS A 120       2.617  13.278  12.220  1.00 94.68           H
ATOM   1654  N   VAL A 121       2.155  12.781   9.021  1.00 94.69           N
ATOM   1655  CA  VAL A 121       2.349  12.647   7.587  1.00 94.69           C
ATOM   1656  C   VAL A 121       2.771  11.211   7.266  1.00 94.69           C
ATOM   1657  O   VAL A 121       2.204  10.578   6.377  1.00 94.69           O
ATOM   1658  HA  VAL A 121       1.391  12.847   7.106  1.00 94.69           H
ATOM   1659  CB  VAL A 121       3.354  13.690   7.095  1.00 94.69           C
ATOM   1660  HB  VAL A 121       4.245  13.618   7.719  1.00 94.69           H
ATOM   1661  CG1 VAL A 121       3.770  13.411   5.649  1.00 94.69           C
ATOM   1662 1HG1 VAL A 121       4.231  12.425   5.587  1.00 94.69           H
ATOM   1663 2HG1 VAL A 121       2.890  13.442   5.006  1.00 94.69           H
ATOM   1664 3HG1 VAL A 121       4.485  14.167   5.324  1.00 94.69           H
ATOM   1665  CG2 VAL A 121       2.791  15.105   7.240  1.00 94.69           C
ATOM   1666 1HG2 VAL A 121       1.878  15.195   6.652  1.00 94.69           H
ATOM   1667 2HG2 VAL A 121       2.569  15.302   8.289  1.00 94.69           H
ATOM   1668 3HG2 VAL A 121       3.526  15.827   6.883  1.00 94.69           H
ATOM   1669  HN  VAL A 121       2.763  13.436   9.470  1.00 94.69           H
ATOM   1670  N   VAL A 122       3.762  10.740   8.008  1.00 93.44           N
ATOM   1671  CA  VAL A 122       4.414   9.484   7.676  1.00 93.44           C
ATOM   1672  C   VAL A 122       3.397   8.345   7.778  1.00 93.44           C
ATOM   1673  O   VAL A 122       3.355   7.467   6.918  1.00 93.44           O
ATOM   1674  HA  VAL A 122       4.759   9.555   6.645  1.00 93.44           H
ATOM   1675  CB  VAL A 122       5.636   9.277   8.572  1.00 93.44           C
ATOM   1676  HB  VAL A 122       5.341   9.494   9.599  1.00 93.44           H
ATOM   1677  CG1 VAL A 122       6.115   7.824   8.518  1.00 93.44           C
ATOM   1678 1HG1 VAL A 122       5.316   7.166   8.859  1.00 93.44           H
ATOM   1679 2HG1 VAL A 122       6.385   7.568   7.494  1.00 93.44           H
ATOM   1680 3HG1 VAL A 122       6.985   7.704   9.164  1.00 93.44           H
ATOM   1681  CG2 VAL A 122       6.763  10.240   8.194  1.00 93.44           C
ATOM   1682 1HG2 VAL A 122       7.056  10.068   7.158  1.00 93.44           H
ATOM   1683 2HG2 VAL A 122       6.417  11.267   8.308  1.00 93.44           H
ATOM   1684 3HG2 VAL A 122       7.620  10.070   8.846  1.00 93.44           H
ATOM   1685  HN  VAL A 122       4.120  11.200   8.821  1.00 93.44           H
ATOM   1686  N   ASN A 123       2.603   8.396   8.838  1.00 92.17           N
ATOM   1687  CA  ASN A 123       1.592   7.378   9.064  1.00 92.17           C
ATOM   1688  C   ASN A 123       0.554   7.437   7.941  1.00 92.17           C
ATOM   1689  O   ASN A 123       0.104   6.403   7.452  1.00 92.17           O
ATOM   1690  HA  ASN A 123       2.135   6.433   9.081  1.00 92.17           H
ATOM   1691  CB  ASN A 123       0.865   7.609  10.391  1.00 92.17           C
ATOM   1692 1HB  ASN A 123       0.768   8.679  10.575  1.00 92.17           H
ATOM   1693 2HB  ASN A 123      -0.144   7.202  10.333  1.00 92.17           H
ATOM   1694  CG  ASN A 123       1.619   6.954  11.550  1.00 92.17           C
ATOM   1695  OD1 ASN A 123       2.418   6.049  11.372  1.00 92.17           O
ATOM   1696  ND2 ASN A 123       1.322   7.459  12.743  1.00 92.17           N
ATOM   1697 1HD2 ASN A 123       0.657   8.202  12.820  1.00 92.17           H
ATOM   1698 2HD2 ASN A 123       1.763   7.097  13.564  1.00 92.17           H
ATOM   1699  HN  ASN A 123       2.643   9.114   9.532  1.00 92.17           H
ATOM   1700  N   SER A 124       0.205   8.659   7.565  1.00 93.41           N
ATOM   1701  CA  SER A 124      -0.900   8.872   6.646  1.00 93.41           C
ATOM   1702  C   SER A 124      -0.490   8.460   5.230  1.00 93.41           C
ATOM   1703  O   SER A 124      -1.297   7.910   4.482  1.00 93.41           O
ATOM   1704  HA  SER A 124      -1.706   8.236   7.011  1.00 93.41           H
ATOM   1705  CB  SER A 124      -1.356  10.332   6.662  1.00 93.41           C
ATOM   1706 1HB  SER A 124      -0.558  10.966   6.276  1.00 93.41           H
ATOM   1707 2HB  SER A 124      -2.210  10.453   5.995  1.00 93.41           H
ATOM   1708  OG  SER A 124      -1.713  10.765   7.972  1.00 93.41           O
ATOM   1709  HG  SER A 124      -1.077  11.470   8.285  1.00 93.41           H
ATOM   1710  HN  SER A 124       0.663   9.492   7.876  1.00 93.41           H
ATOM   1711  N   MET A 125       0.763   8.741   4.906  1.00 93.15           N
ATOM   1712  CA  MET A 125       1.242   8.565   3.545  1.00 93.15           C
ATOM   1713  C   MET A 125       1.172   7.096   3.125  1.00 93.15           C
ATOM   1714  O   MET A 125       0.851   6.789   1.978  1.00 93.15           O
ATOM   1715  HA  MET A 125       0.576   9.161   2.921  1.00 93.15           H
ATOM   1716  CB  MET A 125       2.687   9.057   3.444  1.00 93.15           C
ATOM   1717 1HB  MET A 125       3.245   8.741   4.326  1.00 93.15           H
ATOM   1718 2HB  MET A 125       3.171   8.600   2.581  1.00 93.15           H
ATOM   1719  CG  MET A 125       2.740  10.581   3.318  1.00 93.15           C
ATOM   1720 1HG  MET A 125       2.216  11.042   4.155  1.00 93.15           H
ATOM   1721 2HG  MET A 125       3.775  10.922   3.364  1.00 93.15           H
ATOM   1722  SD  MET A 125       1.998  11.092   1.777  1.00 93.15           S
ATOM   1723  CE  MET A 125       1.467  12.737   2.221  1.00 93.15           C
ATOM   1724 1HE  MET A 125       0.765  12.681   3.053  1.00 93.15           H
ATOM   1725 2HE  MET A 125       2.332  13.332   2.514  1.00 93.15           H
ATOM   1726 3HE  MET A 125       0.979  13.204   1.365  1.00 93.15           H
ATOM   1727  HN  MET A 125       1.445   9.083   5.552  1.00 93.15           H
ATOM   1728  N   TYR A 126       1.476   6.226   4.077  1.00 86.41           N
ATOM   1729  CA  TYR A 126       1.416   4.795   3.831  1.00 86.41           C
ATOM   1730  C   TYR A 126      -0.003   4.363   3.457  1.00 86.41           C
ATOM   1731  O   TYR A 126      -0.197   3.621   2.496  1.00 86.41           O
ATOM   1732  HA  TYR A 126       2.087   4.567   3.003  1.00 86.41           H
ATOM   1733  CB  TYR A 126       1.810   4.124   5.149  1.00 86.41           C
ATOM   1734 1HB  TYR A 126       2.872   4.292   5.326  1.00 86.41           H
ATOM   1735 2HB  TYR A 126       1.271   4.604   5.965  1.00 86.41           H
ATOM   1736  CG  TYR A 126       1.533   2.620   5.188  1.00 86.41           C
ATOM   1737  CD1 TYR A 126       0.732   2.092   6.180  1.00 86.41           C
ATOM   1738  HD1 TYR A 126       0.297   2.746   6.935  1.00 86.41           H
ATOM   1739  CD2 TYR A 126       2.083   1.791   4.231  1.00 86.41           C
ATOM   1740  HD2 TYR A 126       2.716   2.208   3.448  1.00 86.41           H
ATOM   1741  CE1 TYR A 126       0.470   0.676   6.217  1.00 86.41           C
ATOM   1742  HE1 TYR A 126      -0.161   0.246   6.995  1.00 86.41           H
ATOM   1743  CE2 TYR A 126       1.822   0.376   4.269  1.00 86.41           C
ATOM   1744  HE2 TYR A 126       2.250  -0.290   3.519  1.00 86.41           H
ATOM   1745  CZ  TYR A 126       1.028  -0.112   5.260  1.00 86.41           C
ATOM   1746  OH  TYR A 126       0.781  -1.449   5.294  1.00 86.41           O
ATOM   1747  HH  TYR A 126       1.258  -1.904   4.543  1.00 86.41           H
ATOM   1748  HN  TYR A 126       1.760   6.484   5.001  1.00 86.41           H
ATOM   1749  N   LYS A 127      -0.960   4.846   4.237  1.00 86.77           N
ATOM   1750  CA  LYS A 127      -2.349   4.469   4.039  1.00 86.77           C
ATOM   1751  C   LYS A 127      -2.842   5.036   2.706  1.00 86.77           C
ATOM   1752  O   LYS A 127      -3.623   4.396   2.005  1.00 86.77           O
ATOM   1753  HA  LYS A 127      -2.388   3.381   3.986  1.00 86.77           H
ATOM   1754  CB  LYS A 127      -3.196   4.894   5.239  1.00 86.77           C
ATOM   1755 1HB  LYS A 127      -3.005   5.942   5.472  1.00 86.77           H
ATOM   1756 2HB  LYS A 127      -4.254   4.812   4.990  1.00 86.77           H
ATOM   1757  CG  LYS A 127      -2.886   4.030   6.463  1.00 86.77           C
ATOM   1758 1HG  LYS A 127      -1.830   4.120   6.718  1.00 86.77           H
ATOM   1759 2HG  LYS A 127      -3.453   4.392   7.321  1.00 86.77           H
ATOM   1760  CD  LYS A 127      -3.230   2.563   6.200  1.00 86.77           C
ATOM   1761 1HD  LYS A 127      -4.268   2.481   5.877  1.00 86.77           H
ATOM   1762 2HD  LYS A 127      -2.613   2.181   5.387  1.00 86.77           H
ATOM   1763  CE  LYS A 127      -3.012   1.714   7.454  1.00 86.77           C
ATOM   1764 1HE  LYS A 127      -1.995   1.854   7.823  1.00 86.77           H
ATOM   1765 2HE  LYS A 127      -3.685   2.044   8.245  1.00 86.77           H
ATOM   1766  NZ  LYS A 127      -3.246   0.283   7.160  1.00 86.77           N
ATOM   1767 1HZ  LYS A 127      -3.104  -0.263   8.002  1.00 86.77           H
ATOM   1768 2HZ  LYS A 127      -4.197   0.157   6.831  1.00 86.77           H
ATOM   1769 3HZ  LYS A 127      -2.598  -0.025   6.444  1.00 86.77           H
ATOM   1770  HN  LYS A 127      -0.798   5.482   4.992  1.00 86.77           H
ATOM   1771  N   MET A 128      -2.364   6.233   2.396  1.00 91.68           N
ATOM   1772  CA  MET A 128      -2.738   6.890   1.156  1.00 91.68           C
ATOM   1773  C   MET A 128      -2.253   6.091  -0.056  1.00 91.68           C
ATOM   1774  O   MET A 128      -3.007   5.875  -1.004  1.00 91.68           O
ATOM   1775  HA  MET A 128      -3.827   6.929   1.161  1.00 91.68           H
ATOM   1776  CB  MET A 128      -2.131   8.294   1.118  1.00 91.68           C
ATOM   1777 1HB  MET A 128      -2.427   8.846   2.009  1.00 91.68           H
ATOM   1778 2HB  MET A 128      -1.043   8.224   1.133  1.00 91.68           H
ATOM   1779  CG  MET A 128      -2.581   9.052  -0.133  1.00 91.68           C
ATOM   1780 1HG  MET A 128      -2.266   8.514  -1.027  1.00 91.68           H
ATOM   1781 2HG  MET A 128      -3.669   9.109  -0.161  1.00 91.68           H
ATOM   1782  SD  MET A 128      -1.884  10.695  -0.133  1.00 91.68           S
ATOM   1783  CE  MET A 128      -2.914  11.469   1.102  1.00 91.68           C
ATOM   1784 1HE  MET A 128      -3.956  11.429   0.784  1.00 91.68           H
ATOM   1785 2HE  MET A 128      -2.804  10.942   2.050  1.00 91.68           H
ATOM   1786 3HE  MET A 128      -2.612  12.509   1.228  1.00 91.68           H
ATOM   1787  HN  MET A 128      -1.733   6.750   2.975  1.00 91.68           H
ATOM   1788  N   ASN A 129      -0.998   5.673   0.015  1.00 90.09           N
ATOM   1789  CA  ASN A 129      -0.421   4.855  -1.038  1.00 90.09           C
ATOM   1790  C   ASN A 129      -1.266   3.592  -1.218  1.00 90.09           C
ATOM   1791  O   ASN A 129      -1.642   3.246  -2.336  1.00 90.09           O
ATOM   1792  HA  ASN A 129      -0.423   5.487  -1.926  1.00 90.09           H
ATOM   1793  CB  ASN A 129       1.004   4.424  -0.683  1.00 90.09           C
ATOM   1794 1HB  ASN A 129       1.678   5.276  -0.774  1.00 90.09           H
ATOM   1795 2HB  ASN A 129       1.041   4.098   0.356  1.00 90.09           H
ATOM   1796  CG  ASN A 129       1.478   3.291  -1.596  1.00 90.09           C
ATOM   1797  OD1 ASN A 129       1.270   2.118  -1.331  1.00 90.09           O
ATOM   1798  ND2 ASN A 129       2.124   3.705  -2.681  1.00 90.09           N
ATOM   1799 1HD2 ASN A 129       2.262   4.683  -2.839  1.00 90.09           H
ATOM   1800 2HD2 ASN A 129       2.474   3.039  -3.340  1.00 90.09           H
ATOM   1801  HN  ASN A 129      -0.380   5.884   0.773  1.00 90.09           H
ATOM   1802  N   PHE A 130      -1.538   2.937  -0.099  1.00 83.89           N
ATOM   1803  CA  PHE A 130      -2.180   1.633  -0.132  1.00 83.89           C
ATOM   1804  C   PHE A 130      -3.519   1.699  -0.869  1.00 83.89           C
ATOM   1805  O   PHE A 130      -3.756   0.934  -1.802  1.00 83.89           O
ATOM   1806  HA  PHE A 130      -1.509   0.956  -0.661  1.00 83.89           H
ATOM   1807  CB  PHE A 130      -2.430   1.221   1.320  1.00 83.89           C
ATOM   1808 1HB  PHE A 130      -1.475   1.171   1.843  1.00 83.89           H
ATOM   1809 2HB  PHE A 130      -3.021   1.995   1.810  1.00 83.89           H
ATOM   1810  CG  PHE A 130      -3.148  -0.122   1.471  1.00 83.89           C
ATOM   1811  CD1 PHE A 130      -4.504  -0.181   1.382  1.00 83.89           C
ATOM   1812  HD1 PHE A 130      -5.079   0.727   1.202  1.00 83.89           H
ATOM   1813  CD2 PHE A 130      -2.431  -1.255   1.694  1.00 83.89           C
ATOM   1814  HD2 PHE A 130      -1.344  -1.208   1.766  1.00 83.89           H
ATOM   1815  CE1 PHE A 130      -5.171  -1.427   1.521  1.00 83.89           C
ATOM   1816  HE1 PHE A 130      -6.257  -1.475   1.450  1.00 83.89           H
ATOM   1817  CE2 PHE A 130      -3.098  -2.501   1.834  1.00 83.89           C
ATOM   1818  HE2 PHE A 130      -2.523  -3.410   2.013  1.00 83.89           H
ATOM   1819  CZ  PHE A 130      -4.453  -2.561   1.745  1.00 83.89           C
ATOM   1820  HZ  PHE A 130      -4.965  -3.517   1.852  1.00 83.89           H
ATOM   1821  HN  PHE A 130      -1.329   3.282   0.816  1.00 83.89           H
ATOM   1822  N   TYR A 131      -4.359   2.621  -0.421  1.00 85.30           N
ATOM   1823  CA  TYR A 131      -5.705   2.730  -0.958  1.00 85.30           C
ATOM   1824  C   TYR A 131      -5.676   3.147  -2.430  1.00 85.30           C
ATOM   1825  O   TYR A 131      -6.429   2.615  -3.244  1.00 85.30           O
ATOM   1826  HA  TYR A 131      -6.181   1.753  -0.874  1.00 85.30           H
ATOM   1827  CB  TYR A 131      -6.396   3.825  -0.144  1.00 85.30           C
ATOM   1828 1HB  TYR A 131      -5.779   4.723  -0.164  1.00 85.30           H
ATOM   1829 2HB  TYR A 131      -7.342   4.078  -0.623  1.00 85.30           H
ATOM   1830  CG  TYR A 131      -6.665   3.442   1.313  1.00 85.30           C
ATOM   1831  CD1 TYR A 131      -7.166   2.192   1.616  1.00 85.30           C
ATOM   1832  HD1 TYR A 131      -7.370   1.478   0.817  1.00 85.30           H
ATOM   1833  CD2 TYR A 131      -6.407   4.345   2.324  1.00 85.30           C
ATOM   1834  HD2 TYR A 131      -6.012   5.332   2.084  1.00 85.30           H
ATOM   1835  CE1 TYR A 131      -7.420   1.831   2.987  1.00 85.30           C
ATOM   1836  HE1 TYR A 131      -7.815   0.847   3.240  1.00 85.30           H
ATOM   1837  CE2 TYR A 131      -6.661   3.984   3.694  1.00 85.30           C
ATOM   1838  HE2 TYR A 131      -6.462   4.688   4.502  1.00 85.30           H
ATOM   1839  CZ  TYR A 131      -7.154   2.745   3.958  1.00 85.30           C
ATOM   1840  OH  TYR A 131      -7.394   2.403   5.253  1.00 85.30           O
ATOM   1841  HH  TYR A 131      -7.274   3.201   5.844  1.00 85.30           H
ATOM   1842  HN  TYR A 131      -4.134   3.284   0.293  1.00 85.30           H
ATOM   1843  N   SER A 132      -4.799   4.095  -2.726  1.00 89.68           N
ATOM   1844  CA  SER A 132      -4.709   4.637  -4.071  1.00 89.68           C
ATOM   1845  C   SER A 132      -4.249   3.549  -5.044  1.00 89.68           C
ATOM   1846  O   SER A 132      -4.767   3.445  -6.155  1.00 89.68           O
ATOM   1847  HA  SER A 132      -5.718   4.968  -4.317  1.00 89.68           H
ATOM   1848  CB  SER A 132      -3.754   5.832  -4.121  1.00 89.68           C
ATOM   1849 1HB  SER A 132      -3.661   6.178  -5.150  1.00 89.68           H
ATOM   1850 2HB  SER A 132      -4.174   6.656  -3.544  1.00 89.68           H
ATOM   1851  OG  SER A 132      -2.464   5.506  -3.611  1.00 89.68           O
ATOM   1852  HG  SER A 132      -2.326   5.945  -2.724  1.00 89.68           H
ATOM   1853  HN  SER A 132      -4.160   4.491  -2.067  1.00 89.68           H
ATOM   1854  N   CYS A 133      -3.281   2.766  -4.591  1.00 83.98           N
ATOM   1855  CA  CYS A 133      -2.721   1.713  -5.420  1.00 83.98           C
ATOM   1856  C   CYS A 133      -3.831   0.711  -5.741  1.00 83.98           C
ATOM   1857  O   CYS A 133      -3.988   0.299  -6.889  1.00 83.98           O
ATOM   1858  HA  CYS A 133      -2.357   2.191  -6.330  1.00 83.98           H
ATOM   1859  CB  CYS A 133      -1.522   1.040  -4.748  1.00 83.98           C
ATOM   1860 1HB  CYS A 133      -1.741   0.856  -3.696  1.00 83.98           H
ATOM   1861 2HB  CYS A 133      -1.333   0.071  -5.209  1.00 83.98           H
ATOM   1862  SG  CYS A 133      -0.041   2.104  -4.900  1.00 83.98           S
ATOM   1863  HG  CYS A 133      -0.409   2.988  -3.977  1.00 83.98           H
ATOM   1864  HN  CYS A 133      -2.883   2.841  -3.677  1.00 83.98           H
ATOM   1865  N   VAL A 134      -4.574   0.347  -4.705  1.00 79.86           N
ATOM   1866  CA  VAL A 134      -5.637  -0.632  -4.854  1.00 79.86           C
ATOM   1867  C   VAL A 134      -6.622  -0.152  -5.922  1.00 79.86           C
ATOM   1868  O   VAL A 134      -6.991  -0.911  -6.816  1.00 79.86           O
ATOM   1869  HA  VAL A 134      -5.182  -1.563  -5.190  1.00 79.86           H
ATOM   1870  CB  VAL A 134      -6.303  -0.890  -3.500  1.00 79.86           C
ATOM   1871  HB  VAL A 134      -6.454   0.072  -3.012  1.00 79.86           H
ATOM   1872  CG1 VAL A 134      -7.673  -1.546  -3.680  1.00 79.86           C
ATOM   1873 1HG1 VAL A 134      -8.316  -0.890  -4.266  1.00 79.86           H
ATOM   1874 2HG1 VAL A 134      -7.556  -2.497  -4.199  1.00 79.86           H
ATOM   1875 3HG1 VAL A 134      -8.124  -1.719  -2.703  1.00 79.86           H
ATOM   1876  CG2 VAL A 134      -5.403  -1.739  -2.600  1.00 79.86           C
ATOM   1877 1HG2 VAL A 134      -5.206  -2.697  -3.081  1.00 79.86           H
ATOM   1878 2HG2 VAL A 134      -4.461  -1.217  -2.432  1.00 79.86           H
ATOM   1879 3HG2 VAL A 134      -5.900  -1.908  -1.645  1.00 79.86           H
ATOM   1880  HN  VAL A 134      -4.459   0.710  -3.780  1.00 79.86           H
ATOM   1881  N   LEU A 135      -7.018   1.106  -5.793  1.00 84.92           N
ATOM   1882  CA  LEU A 135      -8.045   1.659  -6.660  1.00 84.92           C
ATOM   1883  C   LEU A 135      -7.505   1.750  -8.089  1.00 84.92           C
ATOM   1884  O   LEU A 135      -8.240   1.528  -9.049  1.00 84.92           O
ATOM   1885  HA  LEU A 135      -8.887   0.967  -6.653  1.00 84.92           H
ATOM   1886  CB  LEU A 135      -8.550   2.993  -6.108  1.00 84.92           C
ATOM   1887 1HB  LEU A 135      -7.696   3.658  -5.978  1.00 84.92           H
ATOM   1888 2HB  LEU A 135      -9.200   3.451  -6.854  1.00 84.92           H
ATOM   1889  CG  LEU A 135      -9.313   2.925  -4.783  1.00 84.92           C
ATOM   1890  HG  LEU A 135      -8.736   2.314  -4.088  1.00 84.92           H
ATOM   1891  CD1 LEU A 135      -9.450   4.314  -4.157  1.00 84.92           C
ATOM   1892 1HD1 LEU A 135      -8.459   4.727  -3.969  1.00 84.92           H
ATOM   1893 2HD1 LEU A 135      -9.993   4.968  -4.839  1.00 84.92           H
ATOM   1894 3HD1 LEU A 135      -9.996   4.237  -3.216  1.00 84.92           H
ATOM   1895  CD2 LEU A 135     -10.670   2.242  -4.966  1.00 84.92           C
ATOM   1896 1HD2 LEU A 135     -11.266   2.806  -5.684  1.00 84.92           H
ATOM   1897 2HD2 LEU A 135     -10.519   1.228  -5.335  1.00 84.92           H
ATOM   1898 3HD2 LEU A 135     -11.191   2.207  -4.009  1.00 84.92           H
ATOM   1899  HN  LEU A 135      -6.651   1.741  -5.114  1.00 84.92           H
ATOM   1900  N   LEU A 136      -6.225   2.078  -8.184  1.00 86.80           N
ATOM   1901  CA  LEU A 136      -5.588   2.240  -9.480  1.00 86.80           C
ATOM   1902  C   LEU A 136      -5.528   0.884 -10.187  1.00 86.80           C
ATOM   1903  O   LEU A 136      -5.813   0.789 -11.380  1.00 86.80           O
ATOM   1904  HA  LEU A 136      -6.213   2.910 -10.070  1.00 86.80           H
ATOM   1905  CB  LEU A 136      -4.223   2.913  -9.326  1.00 86.80           C
ATOM   1906 1HB  LEU A 136      -3.684   2.418  -8.518  1.00 86.80           H
ATOM   1907 2HB  LEU A 136      -3.652   2.745 -10.239  1.00 86.80           H
ATOM   1908  CG  LEU A 136      -4.245   4.416  -9.041  1.00 86.80           C
ATOM   1909  HG  LEU A 136      -4.958   4.601  -8.237  1.00 86.80           H
ATOM   1910  CD1 LEU A 136      -2.879   4.902  -8.552  1.00 86.80           C
ATOM   1911 1HD1 LEU A 136      -2.613   4.376  -7.635  1.00 86.80           H
ATOM   1912 2HD1 LEU A 136      -2.128   4.702  -9.316  1.00 86.80           H
ATOM   1913 3HD1 LEU A 136      -2.922   5.973  -8.357  1.00 86.80           H
ATOM   1914  CD2 LEU A 136      -4.728   5.199 -10.263  1.00 86.80           C
ATOM   1915 1HD2 LEU A 136      -4.058   5.013 -11.102  1.00 86.80           H
ATOM   1916 2HD2 LEU A 136      -5.736   4.878 -10.525  1.00 86.80           H
ATOM   1917 3HD2 LEU A 136      -4.734   6.265 -10.033  1.00 86.80           H
ATOM   1918  HN  LEU A 136      -5.627   2.231  -7.397  1.00 86.80           H
ATOM   1919  N   ILE A 137      -5.157  -0.131  -9.421  1.00 78.02           N
ATOM   1920  CA  ILE A 137      -5.024  -1.471  -9.967  1.00 78.02           C
ATOM   1921  C   ILE A 137      -6.381  -1.937 -10.500  1.00 78.02           C
ATOM   1922  O   ILE A 137      -6.455  -2.566 -11.554  1.00 78.02           O
ATOM   1923  HA  ILE A 137      -4.326  -1.416 -10.802  1.00 78.02           H
ATOM   1924  CB  ILE A 137      -4.415  -2.415  -8.929  1.00 78.02           C
ATOM   1925  HB  ILE A 137      -4.916  -2.244  -7.976  1.00 78.02           H
ATOM   1926  CG1 ILE A 137      -2.930  -2.113  -8.718  1.00 78.02           C
ATOM   1927 1HG1 ILE A 137      -2.365  -2.417  -9.599  1.00 78.02           H
ATOM   1928 2HG1 ILE A 137      -2.786  -1.038  -8.603  1.00 78.02           H
ATOM   1929  CG2 ILE A 137      -4.654  -3.877  -9.310  1.00 78.02           C
ATOM   1930 1HG2 ILE A 137      -5.725  -4.067  -9.368  1.00 78.02           H
ATOM   1931 2HG2 ILE A 137      -4.196  -4.080 -10.278  1.00 78.02           H
ATOM   1932 3HG2 ILE A 137      -4.210  -4.527  -8.555  1.00 78.02           H
ATOM   1933  CD1 ILE A 137      -2.392  -2.840  -7.484  1.00 78.02           C
ATOM   1934 1HD1 ILE A 137      -2.944  -2.514  -6.601  1.00 78.02           H
ATOM   1935 2HD1 ILE A 137      -2.515  -3.915  -7.613  1.00 78.02           H
ATOM   1936 3HD1 ILE A 137      -1.335  -2.607  -7.357  1.00 78.02           H
ATOM   1937  HN  ILE A 137      -4.949  -0.050  -8.446  1.00 78.02           H
ATOM   1938  N   MET A 138      -7.421  -1.610  -9.746  1.00 77.44           N
ATOM   1939  CA  MET A 138      -8.777  -1.917 -10.168  1.00 77.44           C
ATOM   1940  C   MET A 138      -9.084  -1.284 -11.527  1.00 77.44           C
ATOM   1941  O   MET A 138      -9.585  -1.954 -12.429  1.00 77.44           O
ATOM   1942  HA  MET A 138      -8.821  -3.003 -10.247  1.00 77.44           H
ATOM   1943  CB  MET A 138      -9.767  -1.394  -9.126  1.00 77.44           C
ATOM   1944 1HB  MET A 138      -9.609  -1.909  -8.178  1.00 77.44           H
ATOM   1945 2HB  MET A 138      -9.585  -0.334  -8.946  1.00 77.44           H
ATOM   1946  CG  MET A 138     -11.210  -1.598  -9.590  1.00 77.44           C
ATOM   1947 1HG  MET A 138     -11.402  -1.002 -10.482  1.00 77.44           H
ATOM   1948 2HG  MET A 138     -11.369  -2.641  -9.863  1.00 77.44           H
ATOM   1949  SD  MET A 138     -12.341  -1.129  -8.290  1.00 77.44           S
ATOM   1950  CE  MET A 138     -12.157   0.645  -8.344  1.00 77.44           C
ATOM   1951 1HE  MET A 138     -11.119   0.909  -8.143  1.00 77.44           H
ATOM   1952 2HE  MET A 138     -12.441   1.010  -9.331  1.00 77.44           H
ATOM   1953 3HE  MET A 138     -12.799   1.100  -7.589  1.00 77.44           H
ATOM   1954  HN  MET A 138      -7.348  -1.145  -8.864  1.00 77.44           H
ATOM   1955  N   CYS A 139      -8.771  -0.000 -11.631  1.00 83.18           N
ATOM   1956  CA  CYS A 139      -9.122   0.762 -12.817  1.00 83.18           C
ATOM   1957  C   CYS A 139      -8.338   0.194 -14.002  1.00 83.18           C
ATOM   1958  O   CYS A 139      -8.858   0.112 -15.113  1.00 83.18           O
ATOM   1959  HA  CYS A 139     -10.194   0.634 -12.966  1.00 83.18           H
ATOM   1960  CB  CYS A 139      -8.863   2.257 -12.626  1.00 83.18           C
ATOM   1961 1HB  CYS A 139      -7.838   2.418 -12.291  1.00 83.18           H
ATOM   1962 2HB  CYS A 139      -8.974   2.779 -13.576  1.00 83.18           H
ATOM   1963  SG  CYS A 139     -10.035   2.943 -11.398  1.00 83.18           S
ATOM   1964  HG  CYS A 139      -9.380   2.510 -10.324  1.00 83.18           H
ATOM   1965  HN  CYS A 139      -8.289   0.516 -10.924  1.00 83.18           H
ATOM   1966  N   ILE A 140      -7.098  -0.183 -13.724  1.00 79.73           N
ATOM   1967  CA  ILE A 140      -6.243  -0.757 -14.749  1.00 79.73           C
ATOM   1968  C   ILE A 140      -6.905  -2.017 -15.312  1.00 79.73           C
ATOM   1969  O   ILE A 140      -6.884  -2.246 -16.520  1.00 79.73           O
ATOM   1970  HA  ILE A 140      -6.157  -0.025 -15.551  1.00 79.73           H
ATOM   1971  CB  ILE A 140      -4.835  -0.995 -14.200  1.00 79.73           C
ATOM   1972  HB  ILE A 140      -4.925  -1.460 -13.218  1.00 79.73           H
ATOM   1973  CG1 ILE A 140      -4.091   0.328 -14.007  1.00 79.73           C
ATOM   1974 1HG1 ILE A 140      -3.818   0.740 -14.979  1.00 79.73           H
ATOM   1975 2HG1 ILE A 140      -4.748   1.052 -13.526  1.00 79.73           H
ATOM   1976  CG2 ILE A 140      -4.057  -1.967 -15.090  1.00 79.73           C
ATOM   1977 1HG2 ILE A 140      -4.581  -2.921 -15.131  1.00 79.73           H
ATOM   1978 2HG2 ILE A 140      -3.975  -1.553 -16.095  1.00 79.73           H
ATOM   1979 3HG2 ILE A 140      -3.059  -2.118 -14.677  1.00 79.73           H
ATOM   1980  CD1 ILE A 140      -2.832   0.130 -13.160  1.00 79.73           C
ATOM   1981 1HD1 ILE A 140      -3.111  -0.260 -12.181  1.00 79.73           H
ATOM   1982 2HD1 ILE A 140      -2.167  -0.576 -13.656  1.00 79.73           H
ATOM   1983 3HD1 ILE A 140      -2.322   1.086 -13.038  1.00 79.73           H
ATOM   1984  HN  ILE A 140      -6.678  -0.101 -12.820  1.00 79.73           H
ATOM   1985  N   SER A 141      -7.477  -2.800 -14.409  1.00 74.46           N
ATOM   1986  CA  SER A 141      -8.025  -4.094 -14.780  1.00 74.46           C
ATOM   1987  C   SER A 141      -9.264  -3.905 -15.657  1.00 74.46           C
ATOM   1988  O   SER A 141      -9.457  -4.632 -16.630  1.00 74.46           O
ATOM   1989  HA  SER A 141      -7.233  -4.593 -15.339  1.00 74.46           H
ATOM   1990  CB  SER A 141      -8.372  -4.921 -13.540  1.00 74.46           C
ATOM   1991 1HB  SER A 141      -9.152  -4.413 -12.973  1.00 74.46           H
ATOM   1992 2HB  SER A 141      -8.779  -5.884 -13.849  1.00 74.46           H
ATOM   1993  OG  SER A 141      -7.238  -5.131 -12.704  1.00 74.46           O
ATOM   1994  HG  SER A 141      -7.145  -4.374 -12.057  1.00 74.46           H
ATOM   1995  HN  SER A 141      -7.569  -2.564 -13.441  1.00 74.46           H
ATOM   1996  N   VAL A 142     -10.073  -2.925 -15.280  1.00 75.92           N
ATOM   1997  CA  VAL A 142     -11.258  -2.595 -16.052  1.00 75.92           C
ATOM   1998  C   VAL A 142     -10.838  -2.106 -17.440  1.00 75.92           C
ATOM   1999  O   VAL A 142     -11.437  -2.488 -18.444  1.00 75.92           O
ATOM   2000  HA  VAL A 142     -11.843  -3.508 -16.164  1.00 75.92           H
ATOM   2001  CB  VAL A 142     -12.111  -1.577 -15.292  1.00 75.92           C
ATOM   2002  HB  VAL A 142     -11.481  -0.718 -15.062  1.00 75.92           H
ATOM   2003  CG1 VAL A 142     -13.277  -1.087 -16.153  1.00 75.92           C
ATOM   2004 1HG1 VAL A 142     -12.889  -0.614 -17.055  1.00 75.92           H
ATOM   2005 2HG1 VAL A 142     -13.906  -1.934 -16.428  1.00 75.92           H
ATOM   2006 3HG1 VAL A 142     -13.867  -0.365 -15.589  1.00 75.92           H
ATOM   2007  CG2 VAL A 142     -12.613  -2.160 -13.970  1.00 75.92           C
ATOM   2008 1HG2 VAL A 142     -13.219  -3.044 -14.169  1.00 75.92           H
ATOM   2009 2HG2 VAL A 142     -11.761  -2.436 -13.348  1.00 75.92           H
ATOM   2010 3HG2 VAL A 142     -13.216  -1.416 -13.450  1.00 75.92           H
ATOM   2011  HN  VAL A 142      -9.929  -2.363 -14.466  1.00 75.92           H
ATOM   2012  N   ASP A 143      -9.812  -1.268 -17.451  1.00 77.47           N
ATOM   2013  CA  ASP A 143      -9.365  -0.649 -18.687  1.00 77.47           C
ATOM   2014  C   ASP A 143      -8.866  -1.733 -19.645  1.00 77.47           C
ATOM   2015  O   ASP A 143      -9.119  -1.669 -20.846  1.00 77.47           O
ATOM   2016  HA  ASP A 143     -10.237  -0.120 -19.074  1.00 77.47           H
ATOM   2017  CB  ASP A 143      -8.212   0.323 -18.431  1.00 77.47           C
ATOM   2018 1HB  ASP A 143      -8.471   0.992 -17.610  1.00 77.47           H
ATOM   2019 2HB  ASP A 143      -7.326  -0.231 -18.122  1.00 77.47           H
ATOM   2020  CG  ASP A 143      -7.897   1.143 -19.684  1.00 77.47           C
ATOM   2021  OD1 ASP A 143      -8.859   1.700 -20.255  1.00 77.47           O
ATOM   2022  OD2 ASP A 143      -6.700   1.194 -20.043  1.00 77.47           O
ATOM   2023  HN  ASP A 143      -9.290  -1.012 -16.638  1.00 77.47           H
ATOM   2024  N   ARG A 144      -8.165  -2.703 -19.076  1.00 72.70           N
ATOM   2025  CA  ARG A 144      -7.641  -3.807 -19.861  1.00 72.70           C
ATOM   2026  C   ARG A 144      -8.787  -4.593 -20.502  1.00 72.70           C
ATOM   2027  O   ARG A 144      -8.723  -4.941 -21.680  1.00 72.70           O
ATOM   2028  HA  ARG A 144      -7.015  -3.337 -20.620  1.00 72.70           H
ATOM   2029  CB  ARG A 144      -6.806  -4.752 -18.994  1.00 72.70           C
ATOM   2030 1HB  ARG A 144      -7.246  -4.823 -18.000  1.00 72.70           H
ATOM   2031 2HB  ARG A 144      -6.822  -5.754 -19.423  1.00 72.70           H
ATOM   2032  CG  ARG A 144      -5.361  -4.261 -18.885  1.00 72.70           C
ATOM   2033 1HG  ARG A 144      -4.934  -4.150 -19.882  1.00 72.70           H
ATOM   2034 2HG  ARG A 144      -5.341  -3.276 -18.419  1.00 72.70           H
ATOM   2035  CD  ARG A 144      -4.511  -5.235 -18.066  1.00 72.70           C
ATOM   2036 1HD  ARG A 144      -4.687  -5.078 -17.002  1.00 72.70           H
ATOM   2037 2HD  ARG A 144      -4.804  -6.262 -18.289  1.00 72.70           H
ATOM   2038  NE  ARG A 144      -3.077  -5.041 -18.376  1.00 72.70           N
ATOM   2039  HE  ARG A 144      -2.828  -4.293 -18.992  1.00 72.70           H
ATOM   2040  CZ  ARG A 144      -2.092  -5.803 -17.883  1.00 72.70           C
ATOM   2041  NH1 ARG A 144      -2.368  -6.818 -17.053  1.00 72.70           N
ATOM   2042 1HH1 ARG A 144      -3.315  -7.012 -16.797  1.00 72.70           H
ATOM   2043 2HH1 ARG A 144      -1.627  -7.382 -16.689  1.00 72.70           H
ATOM   2044  NH2 ARG A 144      -0.826  -5.535 -18.232  1.00 72.70           N
ATOM   2045 1HH2 ARG A 144      -0.079  -6.094 -17.872  1.00 72.70           H
ATOM   2046 2HH2 ARG A 144      -0.629  -4.776 -18.852  1.00 72.70           H
ATOM   2047  HN  ARG A 144      -7.954  -2.741 -18.099  1.00 72.70           H
ATOM   2048  N   TYR A 145      -9.808  -4.850 -19.698  1.00 70.89           N
ATOM   2049  CA  TYR A 145     -10.970  -5.581 -20.174  1.00 70.89           C
ATOM   2050  C   TYR A 145     -11.604  -4.879 -21.376  1.00 70.89           C
ATOM   2051  O   TYR A 145     -11.868  -5.510 -22.399  1.00 70.89           O
ATOM   2052  HA  TYR A 145     -10.641  -6.576 -20.474  1.00 70.89           H
ATOM   2053  CB  TYR A 145     -11.970  -5.585 -19.015  1.00 70.89           C
ATOM   2054 1HB  TYR A 145     -11.590  -6.230 -18.223  1.00 70.89           H
ATOM   2055 2HB  TYR A 145     -12.035  -4.578 -18.602  1.00 70.89           H
ATOM   2056  CG  TYR A 145     -13.373  -6.053 -19.406  1.00 70.89           C
ATOM   2057  CD1 TYR A 145     -14.420  -5.155 -19.423  1.00 70.89           C
ATOM   2058  HD1 TYR A 145     -14.247  -4.111 -19.158  1.00 70.89           H
ATOM   2059  CD2 TYR A 145     -13.591  -7.374 -19.741  1.00 70.89           C
ATOM   2060  HD2 TYR A 145     -12.764  -8.084 -19.727  1.00 70.89           H
ATOM   2061  CE1 TYR A 145     -15.741  -5.595 -19.791  1.00 70.89           C
ATOM   2062  HE1 TYR A 145     -16.577  -4.896 -19.808  1.00 70.89           H
ATOM   2063  CE2 TYR A 145     -14.912  -7.815 -20.108  1.00 70.89           C
ATOM   2064  HE2 TYR A 145     -15.098  -8.855 -20.375  1.00 70.89           H
ATOM   2065  CZ  TYR A 145     -15.921  -6.904 -20.115  1.00 70.89           C
ATOM   2066  OH  TYR A 145     -17.169  -7.320 -20.462  1.00 70.89           O
ATOM   2067  HH  TYR A 145     -17.154  -8.294 -20.689  1.00 70.89           H
ATOM   2068  HN  TYR A 145      -9.850  -4.568 -18.739  1.00 70.89           H
ATOM   2069  N   ILE A 146     -11.830  -3.584 -21.214  1.00 73.22           N
ATOM   2070  CA  ILE A 146     -12.486  -2.803 -22.249  1.00 73.22           C
ATOM   2071  C   ILE A 146     -11.642  -2.845 -23.525  1.00 73.22           C
ATOM   2072  O   ILE A 146     -12.178  -2.970 -24.625  1.00 73.22           O
ATOM   2073  HA  ILE A 146     -13.446  -3.275 -22.456  1.00 73.22           H
ATOM   2074  CB  ILE A 146     -12.776  -1.387 -21.750  1.00 73.22           C
ATOM   2075  HB  ILE A 146     -11.856  -0.977 -21.332  1.00 73.22           H
ATOM   2076  CG1 ILE A 146     -13.814  -1.404 -20.626  1.00 73.22           C
ATOM   2077 1HG1 ILE A 146     -14.791  -1.666 -21.032  1.00 73.22           H
ATOM   2078 2HG1 ILE A 146     -13.555  -2.173 -19.898  1.00 73.22           H
ATOM   2079  CG2 ILE A 146     -13.195  -0.473 -22.903  1.00 73.22           C
ATOM   2080 1HG2 ILE A 146     -12.393  -0.426 -23.639  1.00 73.22           H
ATOM   2081 2HG2 ILE A 146     -14.096  -0.870 -23.372  1.00 73.22           H
ATOM   2082 3HG2 ILE A 146     -13.395   0.528 -22.520  1.00 73.22           H
ATOM   2083  CD1 ILE A 146     -13.893  -0.043 -19.931  1.00 73.22           C
ATOM   2084 1HD1 ILE A 146     -12.920   0.205 -19.505  1.00 73.22           H
ATOM   2085 2HD1 ILE A 146     -14.176   0.720 -20.657  1.00 73.22           H
ATOM   2086 3HD1 ILE A 146     -14.638  -0.082 -19.137  1.00 73.22           H
ATOM   2087  HN  ILE A 146     -11.574  -3.070 -20.395  1.00 73.22           H
ATOM   2088  N   ALA A 147     -10.335  -2.736 -23.335  1.00 73.85           N
ATOM   2089  CA  ALA A 147      -9.420  -2.648 -24.460  1.00 73.85           C
ATOM   2090  C   ALA A 147      -9.493  -3.942 -25.274  1.00 73.85           C
ATOM   2091  O   ALA A 147      -9.261  -3.934 -26.482  1.00 73.85           O
ATOM   2092  HA  ALA A 147      -9.743  -1.816 -25.087  1.00 73.85           H
ATOM   2093  CB  ALA A 147      -8.007  -2.360 -23.949  1.00 73.85           C
ATOM   2094 1HB  ALA A 147      -8.004  -1.417 -23.403  1.00 73.85           H
ATOM   2095 2HB  ALA A 147      -7.690  -3.165 -23.285  1.00 73.85           H
ATOM   2096 3HB  ALA A 147      -7.321  -2.294 -24.793  1.00 73.85           H
ATOM   2097  HN  ALA A 147      -9.901  -2.708 -22.435  1.00 73.85           H
ATOM   2098  N   ILE A 148      -9.817  -5.023 -24.579  1.00 69.12           N
ATOM   2099  CA  ILE A 148      -9.857  -6.332 -25.208  1.00 69.12           C
ATOM   2100  C   ILE A 148     -11.245  -6.561 -25.810  1.00 69.12           C
ATOM   2101  O   ILE A 148     -11.366  -6.943 -26.973  1.00 69.12           O
ATOM   2102  HA  ILE A 148      -9.127  -6.329 -26.017  1.00 69.12           H
ATOM   2103  CB  ILE A 148      -9.430  -7.416 -24.216  1.00 69.12           C
ATOM   2104  HB  ILE A 148     -10.013  -7.292 -23.303  1.00 69.12           H
ATOM   2105  CG1 ILE A 148      -7.957  -7.261 -23.836  1.00 69.12           C
ATOM   2106 1HG1 ILE A 148      -7.329  -7.488 -24.697  1.00 69.12           H
ATOM   2107 2HG1 ILE A 148      -7.756  -6.226 -23.560  1.00 69.12           H
ATOM   2108  CG2 ILE A 148      -9.737  -8.811 -24.763  1.00 69.12           C
ATOM   2109 1HG2 ILE A 148     -10.809  -8.904 -24.942  1.00 69.12           H
ATOM   2110 2HG2 ILE A 148      -9.198  -8.962 -25.699  1.00 69.12           H
ATOM   2111 3HG2 ILE A 148      -9.424  -9.563 -24.038  1.00 69.12           H
ATOM   2112  CD1 ILE A 148      -7.590  -8.185 -22.673  1.00 69.12           C
ATOM   2113 1HD1 ILE A 148      -8.203  -7.938 -21.806  1.00 69.12           H
ATOM   2114 2HD1 ILE A 148      -7.770  -9.221 -22.961  1.00 69.12           H
ATOM   2115 3HD1 ILE A 148      -6.537  -8.054 -22.423  1.00 69.12           H
ATOM   2116  HN  ILE A 148     -10.049  -5.013 -23.607  1.00 69.12           H
ATOM   2117  N   ALA A 149     -12.258  -6.320 -24.990  1.00 69.27           N
ATOM   2118  CA  ALA A 149     -13.612  -6.716 -25.337  1.00 69.27           C
ATOM   2119  C   ALA A 149     -14.145  -5.791 -26.432  1.00 69.27           C
ATOM   2120  O   ALA A 149     -14.870  -6.231 -27.323  1.00 69.27           O
ATOM   2121  HA  ALA A 149     -13.572  -7.735 -25.722  1.00 69.27           H
ATOM   2122  CB  ALA A 149     -14.487  -6.698 -24.082  1.00 69.27           C
ATOM   2123 1HB  ALA A 149     -14.082  -7.393 -23.346  1.00 69.27           H
ATOM   2124 2HB  ALA A 149     -14.499  -5.692 -23.662  1.00 69.27           H
ATOM   2125 3HB  ALA A 149     -15.503  -6.995 -24.342  1.00 69.27           H
ATOM   2126  HN  ALA A 149     -12.165  -5.863 -24.106  1.00 69.27           H
ATOM   2127  N   GLN A 150     -13.766  -4.525 -26.330  1.00 72.16           N
ATOM   2128  CA  GLN A 150     -14.315  -3.506 -27.209  1.00 72.16           C
ATOM   2129  C   GLN A 150     -13.192  -2.809 -27.979  1.00 72.16           C
ATOM   2130  O   GLN A 150     -13.195  -1.586 -28.117  1.00 72.16           O
ATOM   2131  HA  GLN A 150     -14.963  -4.040 -27.903  1.00 72.16           H
ATOM   2132  CB  GLN A 150     -15.149  -2.495 -26.420  1.00 72.16           C
ATOM   2133 1HB  GLN A 150     -14.517  -1.985 -25.692  1.00 72.16           H
ATOM   2134 2HB  GLN A 150     -15.536  -1.732 -27.096  1.00 72.16           H
ATOM   2135  CG  GLN A 150     -16.311  -3.184 -25.702  1.00 72.16           C
ATOM   2136 1HG  GLN A 150     -16.770  -3.916 -26.365  1.00 72.16           H
ATOM   2137 2HG  GLN A 150     -15.935  -3.729 -24.836  1.00 72.16           H
ATOM   2138  CD  GLN A 150     -17.360  -2.164 -25.254  1.00 72.16           C
ATOM   2139  OE1 GLN A 150     -17.257  -0.976 -25.507  1.00 72.16           O
ATOM   2140  NE2 GLN A 150     -18.374  -2.694 -24.575  1.00 72.16           N
ATOM   2141 1HE2 GLN A 150     -18.399  -3.679 -24.401  1.00 72.16           H
ATOM   2142 2HE2 GLN A 150     -19.111  -2.109 -24.239  1.00 72.16           H
ATOM   2143  HN  GLN A 150     -13.097  -4.194 -25.665  1.00 72.16           H
ATOM   2144  N   ALA A 151     -12.258  -3.616 -28.461  1.00 66.15           N
ATOM   2145  CA  ALA A 151     -11.015  -3.087 -28.995  1.00 66.15           C
ATOM   2146  C   ALA A 151     -11.326  -1.948 -29.968  1.00 66.15           C
ATOM   2147  O   ALA A 151     -10.664  -0.911 -29.947  1.00 66.15           O
ATOM   2148  HA  ALA A 151     -10.436  -2.693 -28.160  1.00 66.15           H
ATOM   2149  CB  ALA A 151     -10.221  -4.216 -29.655  1.00 66.15           C
ATOM   2150 1HB  ALA A 151     -10.001  -4.986 -28.915  1.00 66.15           H
ATOM   2151 2HB  ALA A 151     -10.809  -4.649 -30.465  1.00 66.15           H
ATOM   2152 3HB  ALA A 151      -9.288  -3.819 -30.055  1.00 66.15           H
ATOM   2153  HN  ALA A 151     -12.341  -4.612 -28.491  1.00 66.15           H
ATOM   2154  N   MET A 152     -12.333  -2.178 -30.797  1.00 67.80           N
ATOM   2155  CA  MET A 152     -12.688  -1.219 -31.829  1.00 67.80           C
ATOM   2156  C   MET A 152     -13.178   0.093 -31.213  1.00 67.80           C
ATOM   2157  O   MET A 152     -12.683   1.166 -31.553  1.00 67.80           O
ATOM   2158  HA  MET A 152     -11.772  -1.043 -32.393  1.00 67.80           H
ATOM   2159  CB  MET A 152     -13.785  -1.807 -32.718  1.00 67.80           C
ATOM   2160 1HB  MET A 152     -14.545  -2.283 -32.097  1.00 67.80           H
ATOM   2161 2HB  MET A 152     -14.279  -1.007 -33.270  1.00 67.80           H
ATOM   2162  CG  MET A 152     -13.207  -2.829 -33.699  1.00 67.80           C
ATOM   2163 1HG  MET A 152     -12.141  -2.963 -33.512  1.00 67.80           H
ATOM   2164 2HG  MET A 152     -13.681  -3.799 -33.548  1.00 67.80           H
ATOM   2165  SD  MET A 152     -13.466  -2.279 -35.377  1.00 67.80           S
ATOM   2166  CE  MET A 152     -15.160  -2.791 -35.613  1.00 67.80           C
ATOM   2167 1HE  MET A 152     -15.234  -3.871 -35.484  1.00 67.80           H
ATOM   2168 2HE  MET A 152     -15.795  -2.293 -34.880  1.00 67.80           H
ATOM   2169 3HE  MET A 152     -15.484  -2.522 -36.618  1.00 67.80           H
ATOM   2170  HN  MET A 152     -12.901  -3.001 -30.772  1.00 67.80           H
ATOM   2171  N   ARG A 153     -14.146  -0.037 -30.316  1.00 68.41           N
ATOM   2172  CA  ARG A 153     -14.723   1.127 -29.665  1.00 68.41           C
ATOM   2173  C   ARG A 153     -13.672   1.828 -28.803  1.00 68.41           C
ATOM   2174  O   ARG A 153     -13.683   3.052 -28.677  1.00 68.41           O
ATOM   2175  HA  ARG A 153     -15.053   1.769 -30.482  1.00 68.41           H
ATOM   2176  CB  ARG A 153     -15.913   0.732 -28.787  1.00 68.41           C
ATOM   2177 1HB  ARG A 153     -15.641  -0.117 -28.161  1.00 68.41           H
ATOM   2178 2HB  ARG A 153     -16.163   1.555 -28.117  1.00 68.41           H
ATOM   2179  CG  ARG A 153     -17.130   0.374 -29.642  1.00 68.41           C
ATOM   2180 1HG  ARG A 153     -17.366   1.203 -30.310  1.00 68.41           H
ATOM   2181 2HG  ARG A 153     -16.897  -0.485 -30.270  1.00 68.41           H
ATOM   2182  CD  ARG A 153     -18.342   0.058 -28.764  1.00 68.41           C
ATOM   2183 1HD  ARG A 153     -18.161  -0.854 -28.194  1.00 68.41           H
ATOM   2184 2HD  ARG A 153     -18.498   0.859 -28.042  1.00 68.41           H
ATOM   2185  NE  ARG A 153     -19.549  -0.105 -29.606  1.00 68.41           N
ATOM   2186  HE  ARG A 153     -19.444  -0.018 -30.597  1.00 68.41           H
ATOM   2187  CZ  ARG A 153     -20.772  -0.361 -29.124  1.00 68.41           C
ATOM   2188  NH1 ARG A 153     -20.971  -0.487 -27.805  1.00 68.41           N
ATOM   2189 1HH1 ARG A 153     -20.203  -0.390 -27.172  1.00 68.41           H
ATOM   2190 2HH1 ARG A 153     -21.888  -0.678 -27.454  1.00 68.41           H
ATOM   2191  NH2 ARG A 153     -21.794  -0.489 -29.981  1.00 68.41           N
ATOM   2192 1HH2 ARG A 153     -22.714  -0.680 -29.638  1.00 68.41           H
ATOM   2193 2HH2 ARG A 153     -21.638  -0.393 -30.964  1.00 68.41           H
ATOM   2194  HN  ARG A 153     -14.533  -0.915 -30.035  1.00 68.41           H
ATOM   2195  N   ALA A 154     -12.789   1.023 -28.231  1.00 69.10           N
ATOM   2196  CA  ALA A 154     -11.781   1.543 -27.322  1.00 69.10           C
ATOM   2197  C   ALA A 154     -10.852   2.489 -28.085  1.00 69.10           C
ATOM   2198  O   ALA A 154     -10.285   3.413 -27.503  1.00 69.10           O
ATOM   2199  HA  ALA A 154     -12.295   2.104 -26.542  1.00 69.10           H
ATOM   2200  CB  ALA A 154     -11.026   0.379 -26.677  1.00 69.10           C
ATOM   2201 1HB  ALA A 154     -11.726  -0.246 -26.123  1.00 69.10           H
ATOM   2202 2HB  ALA A 154     -10.543  -0.215 -27.453  1.00 69.10           H
ATOM   2203 3HB  ALA A 154     -10.270   0.770 -25.996  1.00 69.10           H
ATOM   2204  HN  ALA A 154     -12.755   0.035 -28.379  1.00 69.10           H
ATOM   2205  N   HIS A 155     -10.724   2.227 -29.378  1.00 70.44           N
ATOM   2206  CA  HIS A 155      -9.828   3.007 -30.215  1.00 70.44           C
ATOM   2207  C   HIS A 155     -10.440   4.384 -30.477  1.00 70.44           C
ATOM   2208  O   HIS A 155      -9.768   5.404 -30.332  1.00 70.44           O
ATOM   2209  HA  HIS A 155      -8.903   3.131 -29.652  1.00 70.44           H
ATOM   2210  CB  HIS A 155      -9.494   2.252 -31.503  1.00 70.44           C
ATOM   2211 1HB  HIS A 155      -9.187   1.237 -31.248  1.00 70.44           H
ATOM   2212 2HB  HIS A 155     -10.396   2.170 -32.109  1.00 70.44           H
ATOM   2213  CG  HIS A 155      -8.407   2.898 -32.329  1.00 70.44           C
ATOM   2214  ND1 HIS A 155      -8.671   3.828 -33.319  1.00 70.44           N
ATOM   2215  HD1 HIS A 155      -9.576   4.160 -33.584  1.00 70.44           H
ATOM   2216  CD2 HIS A 155      -7.052   2.739 -32.300  1.00 70.44           C
ATOM   2217  HD2 HIS A 155      -6.502   2.076 -31.633  1.00 70.44           H
ATOM   2218  CE1 HIS A 155      -7.520   4.205 -33.856  1.00 70.44           C
ATOM   2219  HE1 HIS A 155      -7.395   4.928 -34.662  1.00 70.44           H
ATOM   2220  NE2 HIS A 155      -6.518   3.528 -33.224  1.00 70.44           N
ATOM   2221  HN  HIS A 155     -11.218   1.498 -29.852  1.00 70.44           H
ATOM   2222  N   THR A 156     -11.709   4.370 -30.858  1.00 72.21           N
ATOM   2223  CA  THR A 156     -12.380   5.591 -31.270  1.00 72.21           C
ATOM   2224  C   THR A 156     -12.585   6.518 -30.070  1.00 72.21           C
ATOM   2225  O   THR A 156     -12.579   7.739 -30.216  1.00 72.21           O
ATOM   2226  HA  THR A 156     -11.736   6.117 -31.974  1.00 72.21           H
ATOM   2227  CB  THR A 156     -13.686   5.201 -31.966  1.00 72.21           C
ATOM   2228  HB  THR A 156     -14.326   6.072 -32.109  1.00 72.21           H
ATOM   2229  OG1 THR A 156     -14.225   4.171 -31.141  1.00 72.21           O
ATOM   2230  HG1 THR A 156     -15.185   4.015 -31.373  1.00 72.21           H
ATOM   2231  CG2 THR A 156     -13.450   4.515 -33.313  1.00 72.21           C
ATOM   2232 1HG2 THR A 156     -12.866   3.607 -33.160  1.00 72.21           H
ATOM   2233 2HG2 THR A 156     -12.905   5.190 -33.974  1.00 72.21           H
ATOM   2234 3HG2 THR A 156     -14.408   4.260 -33.764  1.00 72.21           H
ATOM   2235  HN  THR A 156     -12.275   3.546 -30.889  1.00 72.21           H
ATOM   2236  N   TRP A 157     -12.760   5.902 -28.910  1.00 76.95           N
ATOM   2237  CA  TRP A 157     -13.110   6.646 -27.712  1.00 76.95           C
ATOM   2238  C   TRP A 157     -11.823   6.912 -26.928  1.00 76.95           C
ATOM   2239  O   TRP A 157     -11.866   7.166 -25.726  1.00 76.95           O
ATOM   2240  HA  TRP A 157     -13.557   7.590 -28.025  1.00 76.95           H
ATOM   2241  CB  TRP A 157     -14.166   5.902 -26.893  1.00 76.95           C
ATOM   2242 1HB  TRP A 157     -13.893   4.848 -26.839  1.00 76.95           H
ATOM   2243 2HB  TRP A 157     -14.157   6.287 -25.873  1.00 76.95           H
ATOM   2244  CG  TRP A 157     -15.585   6.018 -27.454  1.00 76.95           C
ATOM   2245  CD1 TRP A 157     -16.016   5.693 -28.681  1.00 76.95           C
ATOM   2246  HD1 TRP A 157     -15.380   5.286 -29.467  1.00 76.95           H
ATOM   2247  CD2 TRP A 157     -16.748   6.509 -26.756  1.00 76.95           C
ATOM   2248  NE1 TRP A 157     -17.367   5.937 -28.823  1.00 76.95           N
ATOM   2249  HE1 TRP A 157     -17.914   5.775 -29.644  1.00 76.95           H
ATOM   2250  CE2 TRP A 157     -17.826   6.449 -27.615  1.00 76.95           C
ATOM   2251  CE3 TRP A 157     -16.885   6.988 -25.441  1.00 76.95           C
ATOM   2252  HE3 TRP A 157     -16.050   7.045 -24.743  1.00 76.95           H
ATOM   2253  CZ2 TRP A 157     -19.117   6.852 -27.255  1.00 76.95           C
ATOM   2254  HZ2 TRP A 157     -19.953   6.795 -27.953  1.00 76.95           H
ATOM   2255  CZ3 TRP A 157     -18.182   7.387 -25.096  1.00 76.95           C
ATOM   2256  HZ3 TRP A 157     -18.344   7.767 -24.087  1.00 76.95           H
ATOM   2257  CH2 TRP A 157     -19.278   7.333 -25.950  1.00 76.95           C
ATOM   2258  HH2 TRP A 157     -20.258   7.663 -25.605  1.00 76.95           H
ATOM   2259  HN  TRP A 157     -12.667   4.914 -28.782  1.00 76.95           H
ATOM   2260  N   ARG A 158     -10.709   6.845 -27.642  1.00 76.23           N
ATOM   2261  CA  ARG A 158      -9.406   6.869 -26.999  1.00 76.23           C
ATOM   2262  C   ARG A 158      -9.233   8.162 -26.199  1.00 76.23           C
ATOM   2263  O   ARG A 158      -8.770   8.134 -25.060  1.00 76.23           O
ATOM   2264  HA  ARG A 158      -9.403   5.999 -26.343  1.00 76.23           H
ATOM   2265  CB  ARG A 158      -8.281   6.761 -28.030  1.00 76.23           C
ATOM   2266 1HB  ARG A 158      -8.435   5.877 -28.650  1.00 76.23           H
ATOM   2267 2HB  ARG A 158      -8.307   7.624 -28.694  1.00 76.23           H
ATOM   2268  CG  ARG A 158      -6.915   6.678 -27.345  1.00 76.23           C
ATOM   2269 1HG  ARG A 158      -6.756   7.568 -26.735  1.00 76.23           H
ATOM   2270 2HG  ARG A 158      -6.894   5.822 -26.670  1.00 76.23           H
ATOM   2271  CD  ARG A 158      -5.791   6.551 -28.375  1.00 76.23           C
ATOM   2272 1HD  ARG A 158      -5.982   5.701 -29.031  1.00 76.23           H
ATOM   2273 2HD  ARG A 158      -5.763   7.440 -29.005  1.00 76.23           H
ATOM   2274  NE  ARG A 158      -4.492   6.377 -27.688  1.00 76.23           N
ATOM   2275  HE  ARG A 158      -4.458   6.540 -26.702  1.00 76.23           H
ATOM   2276  CZ  ARG A 158      -3.359   6.014 -28.304  1.00 76.23           C
ATOM   2277  NH1 ARG A 158      -3.347   5.783 -29.624  1.00 76.23           N
ATOM   2278 1HH1 ARG A 158      -4.188   5.880 -30.157  1.00 76.23           H
ATOM   2279 2HH1 ARG A 158      -2.497   5.512 -30.077  1.00 76.23           H
ATOM   2280  NH2 ARG A 158      -2.238   5.887 -27.581  1.00 76.23           N
ATOM   2281 1HH2 ARG A 158      -1.384   5.617 -28.026  1.00 76.23           H
ATOM   2282 2HH2 ARG A 158      -2.256   6.062 -26.597  1.00 76.23           H
ATOM   2283  HN  ARG A 158     -10.687   6.775 -28.639  1.00 76.23           H
ATOM   2284  N   GLU A 159      -9.614   9.264 -26.828  1.00 78.90           N
ATOM   2285  CA  GLU A 159      -9.427  10.573 -26.224  1.00 78.90           C
ATOM   2286  C   GLU A 159     -10.335  10.729 -25.003  1.00 78.90           C
ATOM   2287  O   GLU A 159      -9.886  11.158 -23.941  1.00 78.90           O
ATOM   2288  HA  GLU A 159      -8.382  10.602 -25.914  1.00 78.90           H
ATOM   2289  CB  GLU A 159      -9.680  11.687 -27.241  1.00 78.90           C
ATOM   2290 1HB  GLU A 159     -10.591  11.475 -27.800  1.00 78.90           H
ATOM   2291 2HB  GLU A 159      -9.701  12.651 -26.732  1.00 78.90           H
ATOM   2292  CG  GLU A 159      -8.544  11.765 -28.263  1.00 78.90           C
ATOM   2293 1HG  GLU A 159      -7.584  11.691 -27.752  1.00 78.90           H
ATOM   2294 2HG  GLU A 159      -8.607  10.918 -28.947  1.00 78.90           H
ATOM   2295  CD  GLU A 159      -8.607  13.072 -29.056  1.00 78.90           C
ATOM   2296  OE1 GLU A 159      -7.558  13.442 -29.625  1.00 78.90           O
ATOM   2297  OE2 GLU A 159      -9.704  13.671 -29.074  1.00 78.90           O
ATOM   2298  HN  GLU A 159     -10.043   9.273 -27.731  1.00 78.90           H
ATOM   2299  N   LYS A 160     -11.597  10.371 -25.194  1.00 82.89           N
ATOM   2300  CA  LYS A 160     -12.570  10.455 -24.118  1.00 82.89           C
ATOM   2301  C   LYS A 160     -12.076   9.634 -22.925  1.00 82.89           C
ATOM   2302  O   LYS A 160     -12.178  10.073 -21.780  1.00 82.89           O
ATOM   2303  HA  LYS A 160     -12.633  11.500 -23.815  1.00 82.89           H
ATOM   2304  CB  LYS A 160     -13.956  10.043 -24.616  1.00 82.89           C
ATOM   2305 1HB  LYS A 160     -13.884   9.111 -25.177  1.00 82.89           H
ATOM   2306 2HB  LYS A 160     -14.610   9.851 -23.765  1.00 82.89           H
ATOM   2307  CG  LYS A 160     -14.567  11.131 -25.501  1.00 82.89           C
ATOM   2308 1HG  LYS A 160     -14.528  12.089 -24.984  1.00 82.89           H
ATOM   2309 2HG  LYS A 160     -13.977  11.237 -26.412  1.00 82.89           H
ATOM   2310  CD  LYS A 160     -16.016  10.797 -25.861  1.00 82.89           C
ATOM   2311 1HD  LYS A 160     -16.047   9.872 -26.437  1.00 82.89           H
ATOM   2312 2HD  LYS A 160     -16.590  10.624 -24.950  1.00 82.89           H
ATOM   2313  CE  LYS A 160     -16.656  11.929 -26.667  1.00 82.89           C
ATOM   2314 1HE  LYS A 160     -16.592  12.862 -26.107  1.00 82.89           H
ATOM   2315 2HE  LYS A 160     -16.107  12.077 -27.597  1.00 82.89           H
ATOM   2316  NZ  LYS A 160     -18.072  11.617 -26.964  1.00 82.89           N
ATOM   2317 1HZ  LYS A 160     -18.477  12.372 -27.507  1.00 82.89           H
ATOM   2318 2HZ  LYS A 160     -18.124  10.754 -27.494  1.00 82.89           H
ATOM   2319 3HZ  LYS A 160     -18.584  11.512 -26.096  1.00 82.89           H
ATOM   2320  HN  LYS A 160     -11.956  10.029 -26.063  1.00 82.89           H
ATOM   2321  N   ARG A 161     -11.552   8.457 -23.233  1.00 82.70           N
ATOM   2322  CA  ARG A 161     -11.061   7.562 -22.199  1.00 82.70           C
ATOM   2323  C   ARG A 161      -9.925   8.226 -21.419  1.00 82.70           C
ATOM   2324  O   ARG A 161      -9.804   8.036 -20.209  1.00 82.70           O
ATOM   2325  HA  ARG A 161     -11.922   7.378 -21.557  1.00 82.70           H
ATOM   2326  CB  ARG A 161     -10.557   6.248 -22.801  1.00 82.70           C
ATOM   2327 1HB  ARG A 161      -9.881   6.459 -23.629  1.00 82.70           H
ATOM   2328 2HB  ARG A 161      -9.985   5.698 -22.054  1.00 82.70           H
ATOM   2329  CG  ARG A 161     -11.723   5.388 -23.293  1.00 82.70           C
ATOM   2330 1HG  ARG A 161     -12.299   5.027 -22.441  1.00 82.70           H
ATOM   2331 2HG  ARG A 161     -12.396   5.995 -23.899  1.00 82.70           H
ATOM   2332  CD  ARG A 161     -11.219   4.201 -24.115  1.00 82.70           C
ATOM   2333 1HD  ARG A 161     -12.055   3.716 -24.619  1.00 82.70           H
ATOM   2334 2HD  ARG A 161     -10.537   4.548 -24.891  1.00 82.70           H
ATOM   2335  NE  ARG A 161     -10.530   3.231 -23.235  1.00 82.70           N
ATOM   2336  HE  ARG A 161     -10.710   3.280 -22.252  1.00 82.70           H
ATOM   2337  CZ  ARG A 161      -9.679   2.293 -23.671  1.00 82.70           C
ATOM   2338  NH1 ARG A 161      -9.400   2.182 -24.977  1.00 82.70           N
ATOM   2339 1HH1 ARG A 161      -9.828   2.803 -25.634  1.00 82.70           H
ATOM   2340 2HH1 ARG A 161      -8.764   1.479 -25.295  1.00 82.70           H
ATOM   2341  NH2 ARG A 161      -9.111   1.467 -22.782  1.00 82.70           N
ATOM   2342 1HH2 ARG A 161      -8.474   0.761 -23.091  1.00 82.70           H
ATOM   2343 2HH2 ARG A 161      -9.325   1.556 -21.809  1.00 82.70           H
ATOM   2344  HN  ARG A 161     -11.461   8.113 -24.168  1.00 82.70           H
ATOM   2345  N   LEU A 162      -9.121   8.991 -22.142  1.00 84.53           N
ATOM   2346  CA  LEU A 162      -7.992   9.676 -21.535  1.00 84.53           C
ATOM   2347  C   LEU A 162      -8.509  10.746 -20.572  1.00 84.53           C
ATOM   2348  O   LEU A 162      -7.973  10.913 -19.477  1.00 84.53           O
ATOM   2349  HA  LEU A 162      -7.432   8.937 -20.962  1.00 84.53           H
ATOM   2350  CB  LEU A 162      -7.052  10.220 -22.613  1.00 84.53           C
ATOM   2351 1HB  LEU A 162      -6.858   9.425 -23.332  1.00 84.53           H
ATOM   2352 2HB  LEU A 162      -7.569  11.016 -23.149  1.00 84.53           H
ATOM   2353  CG  LEU A 162      -5.710  10.764 -22.120  1.00 84.53           C
ATOM   2354  HG  LEU A 162      -5.900  11.438 -21.284  1.00 84.53           H
ATOM   2355  CD1 LEU A 162      -4.820   9.635 -21.596  1.00 84.53           C
ATOM   2356 1HD1 LEU A 162      -5.319   9.133 -20.768  1.00 84.53           H
ATOM   2357 2HD1 LEU A 162      -4.634   8.918 -22.396  1.00 84.53           H
ATOM   2358 3HD1 LEU A 162      -3.872  10.049 -21.252  1.00 84.53           H
ATOM   2359  CD2 LEU A 162      -5.016  11.583 -23.210  1.00 84.53           C
ATOM   2360 1HD2 LEU A 162      -4.839  10.951 -24.081  1.00 84.53           H
ATOM   2361 2HD2 LEU A 162      -5.651  12.422 -23.493  1.00 84.53           H
ATOM   2362 3HD2 LEU A 162      -4.064  11.957 -22.833  1.00 84.53           H
ATOM   2363  HN  LEU A 162      -9.230   9.146 -23.124  1.00 84.53           H
ATOM   2364  N   LEU A 163      -9.545  11.444 -21.014  1.00 87.48           N
ATOM   2365  CA  LEU A 163     -10.141  12.493 -20.204  1.00 87.48           C
ATOM   2366  C   LEU A 163     -10.660  11.891 -18.897  1.00 87.48           C
ATOM   2367  O   LEU A 163     -10.337  12.378 -17.814  1.00 87.48           O
ATOM   2368  HA  LEU A 163      -9.354  13.209 -19.966  1.00 87.48           H
ATOM   2369  CB  LEU A 163     -11.209  13.244 -21.002  1.00 87.48           C
ATOM   2370 1HB  LEU A 163     -10.832  13.408 -22.011  1.00 87.48           H
ATOM   2371 2HB  LEU A 163     -12.086  12.603 -21.090  1.00 87.48           H
ATOM   2372  CG  LEU A 163     -11.652  14.591 -20.427  1.00 87.48           C
ATOM   2373  HG  LEU A 163     -11.493  14.571 -19.349  1.00 87.48           H
ATOM   2374  CD1 LEU A 163     -10.802  15.733 -20.989  1.00 87.48           C
ATOM   2375 1HD1 LEU A 163      -9.756  15.569 -20.728  1.00 87.48           H
ATOM   2376 2HD1 LEU A 163     -10.906  15.764 -22.073  1.00 87.48           H
ATOM   2377 3HD1 LEU A 163     -11.138  16.679 -20.564  1.00 87.48           H
ATOM   2378  CD2 LEU A 163     -13.147  14.822 -20.660  1.00 87.48           C
ATOM   2379 1HD2 LEU A 163     -13.353  14.813 -21.730  1.00 87.48           H
ATOM   2380 2HD2 LEU A 163     -13.716  14.030 -20.174  1.00 87.48           H
ATOM   2381 3HD2 LEU A 163     -13.435  15.786 -20.242  1.00 87.48           H
ATOM   2382  HN  LEU A 163      -9.976  11.302 -21.905  1.00 87.48           H
ATOM   2383  N   TYR A 164     -11.454  10.841 -19.041  1.00 88.64           N
ATOM   2384  CA  TYR A 164     -12.040  10.182 -17.886  1.00 88.64           C
ATOM   2385  C   TYR A 164     -10.955   9.635 -16.957  1.00 88.64           C
ATOM   2386  O   TYR A 164     -11.122   9.626 -15.739  1.00 88.64           O
ATOM   2387  HA  TYR A 164     -12.635  10.918 -17.345  1.00 88.64           H
ATOM   2388  CB  TYR A 164     -12.859   9.013 -18.438  1.00 88.64           C
ATOM   2389 1HB  TYR A 164     -12.248   8.459 -19.150  1.00 88.64           H
ATOM   2390 2HB  TYR A 164     -13.094   8.330 -17.622  1.00 88.64           H
ATOM   2391  CG  TYR A 164     -14.161   9.433 -19.124  1.00 88.64           C
ATOM   2392  CD1 TYR A 164     -15.009  10.328 -18.504  1.00 88.64           C
ATOM   2393  HD1 TYR A 164     -14.752  10.735 -17.526  1.00 88.64           H
ATOM   2394  CD2 TYR A 164     -14.486   8.918 -20.362  1.00 88.64           C
ATOM   2395  HD2 TYR A 164     -13.816   8.211 -20.851  1.00 88.64           H
ATOM   2396  CE1 TYR A 164     -16.234  10.724 -19.149  1.00 88.64           C
ATOM   2397  HE1 TYR A 164     -16.913  11.430 -18.671  1.00 88.64           H
ATOM   2398  CE2 TYR A 164     -15.711   9.313 -21.007  1.00 88.64           C
ATOM   2399  HE2 TYR A 164     -15.980   8.914 -21.984  1.00 88.64           H
ATOM   2400  CZ  TYR A 164     -16.524  10.197 -20.369  1.00 88.64           C
ATOM   2401  OH  TYR A 164     -17.681  10.571 -20.978  1.00 88.64           O
ATOM   2402  HH  TYR A 164     -18.187  11.204 -20.392  1.00 88.64           H
ATOM   2403  HN  TYR A 164     -11.698  10.441 -19.925  1.00 88.64           H
ATOM   2404  N   SER A 165      -9.866   9.192 -17.568  1.00 88.95           N
ATOM   2405  CA  SER A 165      -8.755   8.641 -16.811  1.00 88.95           C
ATOM   2406  C   SER A 165      -8.209   9.692 -15.843  1.00 88.95           C
ATOM   2407  O   SER A 165      -7.792   9.362 -14.733  1.00 88.95           O
ATOM   2408  HA  SER A 165      -9.170   7.794 -16.264  1.00 88.95           H
ATOM   2409  CB  SER A 165      -7.644   8.150 -17.742  1.00 88.95           C
ATOM   2410 1HB  SER A 165      -6.997   7.459 -17.201  1.00 88.95           H
ATOM   2411 2HB  SER A 165      -8.084   7.593 -18.570  1.00 88.95           H
ATOM   2412  OG  SER A 165      -6.864   9.225 -18.256  1.00 88.95           O
ATOM   2413  HG  SER A 165      -7.401  10.069 -18.255  1.00 88.95           H
ATOM   2414  HN  SER A 165      -9.737   9.205 -18.560  1.00 88.95           H
ATOM   2415  N   LYS A 166      -8.230  10.936 -16.297  1.00 91.57           N
ATOM   2416  CA  LYS A 166      -7.740  12.037 -15.485  1.00 91.57           C
ATOM   2417  C   LYS A 166      -8.665  12.229 -14.281  1.00 91.57           C
ATOM   2418  O   LYS A 166      -8.199  12.359 -13.150  1.00 91.57           O
ATOM   2419  HA  LYS A 166      -6.751  11.760 -15.120  1.00 91.57           H
ATOM   2420  CB  LYS A 166      -7.571  13.297 -16.337  1.00 91.57           C
ATOM   2421 1HB  LYS A 166      -8.493  13.500 -16.881  1.00 91.57           H
ATOM   2422 2HB  LYS A 166      -7.388  14.156 -15.691  1.00 91.57           H
ATOM   2423  CG  LYS A 166      -6.413  13.139 -17.325  1.00 91.57           C
ATOM   2424 1HG  LYS A 166      -5.493  12.929 -16.781  1.00 91.57           H
ATOM   2425 2HG  LYS A 166      -6.601  12.286 -17.977  1.00 91.57           H
ATOM   2426  CD  LYS A 166      -6.236  14.404 -18.168  1.00 91.57           C
ATOM   2427 1HD  LYS A 166      -7.149  14.601 -18.731  1.00 91.57           H
ATOM   2428 2HD  LYS A 166      -6.074  15.261 -17.515  1.00 91.57           H
ATOM   2429  CE  LYS A 166      -5.057  14.259 -19.132  1.00 91.57           C
ATOM   2430 1HE  LYS A 166      -4.158  13.986 -18.578  1.00 91.57           H
ATOM   2431 2HE  LYS A 166      -5.254  13.453 -19.838  1.00 91.57           H
ATOM   2432  NZ  LYS A 166      -4.829  15.524 -19.865  1.00 91.57           N
ATOM   2433 1HZ  LYS A 166      -4.056  15.406 -20.512  1.00 91.57           H
ATOM   2434 2HZ  LYS A 166      -5.666  15.771 -20.381  1.00 91.57           H
ATOM   2435 3HZ  LYS A 166      -4.608  16.262 -19.206  1.00 91.57           H
ATOM   2436  HN  LYS A 166      -8.572  11.196 -17.200  1.00 91.57           H
ATOM   2437  N   MET A 167      -9.959  12.240 -14.565  1.00 93.72           N
ATOM   2438  CA  MET A 167     -10.952  12.443 -13.525  1.00 93.72           C
ATOM   2439  C   MET A 167     -10.889  11.326 -12.481  1.00 93.72           C
ATOM   2440  O   MET A 167     -10.944  11.589 -11.281  1.00 93.72           O
ATOM   2441  HA  MET A 167     -10.701  13.397 -13.061  1.00 93.72           H
ATOM   2442  CB  MET A 167     -12.348  12.479 -14.150  1.00 93.72           C
ATOM   2443 1HB  MET A 167     -12.504  11.582 -14.750  1.00 93.72           H
ATOM   2444 2HB  MET A 167     -13.103  12.472 -13.364  1.00 93.72           H
ATOM   2445  CG  MET A 167     -12.525  13.722 -15.025  1.00 93.72           C
ATOM   2446 1HG  MET A 167     -12.308  14.619 -14.444  1.00 93.72           H
ATOM   2447 2HG  MET A 167     -11.816  13.699 -15.852  1.00 93.72           H
ATOM   2448  SD  MET A 167     -14.194  13.793 -15.654  1.00 93.72           S
ATOM   2449  CE  MET A 167     -15.074  14.194 -14.155  1.00 93.72           C
ATOM   2450 1HE  MET A 167     -14.912  13.409 -13.417  1.00 93.72           H
ATOM   2451 2HE  MET A 167     -14.709  15.143 -13.762  1.00 93.72           H
ATOM   2452 3HE  MET A 167     -16.140  14.277 -14.370  1.00 93.72           H
ATOM   2453  HN  MET A 167     -10.331  12.113 -15.485  1.00 93.72           H
ATOM   2454  N   VAL A 168     -10.774  10.102 -12.976  1.00 92.95           N
ATOM   2455  CA  VAL A 168     -10.746   8.941 -12.103  1.00 92.95           C
ATOM   2456  C   VAL A 168      -9.547   9.048 -11.158  1.00 92.95           C
ATOM   2457  O   VAL A 168      -9.670   8.788  -9.962  1.00 92.95           O
ATOM   2458  HA  VAL A 168     -11.661   8.952 -11.511  1.00 92.95           H
ATOM   2459  CB  VAL A 168     -10.736   7.659 -12.938  1.00 92.95           C
ATOM   2460  HB  VAL A 168      -9.948   7.751 -13.685  1.00 92.95           H
ATOM   2461  CG1 VAL A 168     -10.420   6.441 -12.068  1.00 92.95           C
ATOM   2462 1HG1 VAL A 168      -9.439   6.567 -11.610  1.00 92.95           H
ATOM   2463 2HG1 VAL A 168     -11.176   6.345 -11.289  1.00 92.95           H
ATOM   2464 3HG1 VAL A 168     -10.420   5.543 -12.686  1.00 92.95           H
ATOM   2465  CG2 VAL A 168     -12.064   7.476 -13.676  1.00 92.95           C
ATOM   2466 1HG2 VAL A 168     -12.877   7.416 -12.953  1.00 92.95           H
ATOM   2467 2HG2 VAL A 168     -12.231   8.324 -14.340  1.00 92.95           H
ATOM   2468 3HG2 VAL A 168     -12.030   6.557 -14.262  1.00 92.95           H
ATOM   2469  HN  VAL A 168     -10.702   9.899 -13.953  1.00 92.95           H
ATOM   2470  N   CYS A 169      -8.416   9.432 -11.730  1.00 92.63           N
ATOM   2471  CA  CYS A 169      -7.193   9.566 -10.956  1.00 92.63           C
ATOM   2472  C   CYS A 169      -7.449  10.564  -9.825  1.00 92.63           C
ATOM   2473  O   CYS A 169      -7.115  10.299  -8.671  1.00 92.63           O
ATOM   2474  HA  CYS A 169      -6.966   8.578 -10.556  1.00 92.63           H
ATOM   2475  CB  CYS A 169      -6.012   9.987 -11.832  1.00 92.63           C
ATOM   2476 1HB  CYS A 169      -6.296  10.831 -12.460  1.00 92.63           H
ATOM   2477 2HB  CYS A 169      -5.184  10.319 -11.206  1.00 92.63           H
ATOM   2478  SG  CYS A 169      -5.478   8.583 -12.879  1.00 92.63           S
ATOM   2479  HG  CYS A 169      -6.439   8.715 -13.789  1.00 92.63           H
ATOM   2480  HN  CYS A 169      -8.326   9.649 -12.703  1.00 92.63           H
ATOM   2481  N   PHE A 170      -8.038  11.692 -10.195  1.00 94.87           N
ATOM   2482  CA  PHE A 170      -8.299  12.751  -9.235  1.00 94.87           C
ATOM   2483  C   PHE A 170      -9.200  12.254  -8.103  1.00 94.87           C
ATOM   2484  O   PHE A 170      -8.914  12.486  -6.929  1.00 94.87           O
ATOM   2485  HA  PHE A 170      -7.337  13.058  -8.823  1.00 94.87           H
ATOM   2486  CB  PHE A 170      -9.017  13.871  -9.989  1.00 94.87           C
ATOM   2487 1HB  PHE A 170      -8.402  14.180 -10.834  1.00 94.87           H
ATOM   2488 2HB  PHE A 170      -9.949  13.480 -10.399  1.00 94.87           H
ATOM   2489  CG  PHE A 170      -9.331  15.098  -9.130  1.00 94.87           C
ATOM   2490  CD1 PHE A 170     -10.583  15.275  -8.628  1.00 94.87           C
ATOM   2491  HD1 PHE A 170     -11.363  14.543  -8.839  1.00 94.87           H
ATOM   2492  CD2 PHE A 170      -8.358  16.011  -8.867  1.00 94.87           C
ATOM   2493  HD2 PHE A 170      -7.355  15.869  -9.269  1.00 94.87           H
ATOM   2494  CE1 PHE A 170     -10.874  16.413  -7.831  1.00 94.87           C
ATOM   2495  HE1 PHE A 170     -11.877  16.555  -7.429  1.00 94.87           H
ATOM   2496  CE2 PHE A 170      -8.649  17.149  -8.070  1.00 94.87           C
ATOM   2497  HE2 PHE A 170      -7.869  17.881  -7.859  1.00 94.87           H
ATOM   2498  CZ  PHE A 170      -9.901  17.326  -7.568  1.00 94.87           C
ATOM   2499  HZ  PHE A 170     -10.124  18.200  -6.956  1.00 94.87           H
ATOM   2500  HN  PHE A 170      -8.334  11.887 -11.130  1.00 94.87           H
ATOM   2501  N   THR A 171     -10.271  11.580  -8.495  1.00 95.57           N
ATOM   2502  CA  THR A 171     -11.229  11.069  -7.529  1.00 95.57           C
ATOM   2503  C   THR A 171     -10.542  10.113  -6.551  1.00 95.57           C
ATOM   2504  O   THR A 171     -10.849  10.112  -5.360  1.00 95.57           O
ATOM   2505  HA  THR A 171     -11.608  11.907  -6.944  1.00 95.57           H
ATOM   2506  CB  THR A 171     -12.381  10.423  -8.301  1.00 95.57           C
ATOM   2507  HB  THR A 171     -12.044   9.531  -8.829  1.00 95.57           H
ATOM   2508  OG1 THR A 171     -12.879  11.474  -9.125  1.00 95.57           O
ATOM   2509  HG1 THR A 171     -12.454  11.430 -10.029  1.00 95.57           H
ATOM   2510  CG2 THR A 171     -13.564  10.066  -7.398  1.00 95.57           C
ATOM   2511 1HG2 THR A 171     -13.944  10.970  -6.922  1.00 95.57           H
ATOM   2512 2HG2 THR A 171     -13.237   9.362  -6.633  1.00 95.57           H
ATOM   2513 3HG2 THR A 171     -14.353   9.611  -7.997  1.00 95.57           H
ATOM   2514  HN  THR A 171     -10.489  11.381  -9.451  1.00 95.57           H
ATOM   2515  N   ILE A 172      -9.626   9.323  -7.091  1.00 93.89           N
ATOM   2516  CA  ILE A 172      -8.927   8.333  -6.290  1.00 93.89           C
ATOM   2517  C   ILE A 172      -8.096   9.043  -5.220  1.00 93.89           C
ATOM   2518  O   ILE A 172      -8.107   8.647  -4.055  1.00 93.89           O
ATOM   2519  HA  ILE A 172      -9.681   7.722  -5.793  1.00 93.89           H
ATOM   2520  CB  ILE A 172      -8.108   7.400  -7.186  1.00 93.89           C
ATOM   2521  HB  ILE A 172      -7.593   8.007  -7.930  1.00 93.89           H
ATOM   2522  CG1 ILE A 172      -9.018   6.431  -7.944  1.00 93.89           C
ATOM   2523 1HG1 ILE A 172      -9.480   5.736  -7.243  1.00 93.89           H
ATOM   2524 2HG1 ILE A 172      -9.825   6.984  -8.423  1.00 93.89           H
ATOM   2525  CG2 ILE A 172      -7.035   6.667  -6.379  1.00 93.89           C
ATOM   2526 1HG2 ILE A 172      -6.362   7.394  -5.924  1.00 93.89           H
ATOM   2527 2HG2 ILE A 172      -7.510   6.073  -5.598  1.00 93.89           H
ATOM   2528 3HG2 ILE A 172      -6.468   6.011  -7.039  1.00 93.89           H
ATOM   2529  CD1 ILE A 172      -8.230   5.651  -8.999  1.00 93.89           C
ATOM   2530 1HD1 ILE A 172      -7.789   6.348  -9.712  1.00 93.89           H
ATOM   2531 2HD1 ILE A 172      -7.438   5.081  -8.512  1.00 93.89           H
ATOM   2532 3HD1 ILE A 172      -8.900   4.970  -9.523  1.00 93.89           H
ATOM   2533  HN  ILE A 172      -9.361   9.351  -8.054  1.00 93.89           H
ATOM   2534  N   TRP A 173      -7.394  10.080  -5.653  1.00 94.43           N
ATOM   2535  CA  TRP A 173      -6.502  10.804  -4.763  1.00 94.43           C
ATOM   2536  C   TRP A 173      -7.341  11.384  -3.622  1.00 94.43           C
ATOM   2537  O   TRP A 173      -6.961  11.287  -2.456  1.00 94.43           O
ATOM   2538  HA  TRP A 173      -5.776  10.093  -4.368  1.00 94.43           H
ATOM   2539  CB  TRP A 173      -5.713  11.870  -5.526  1.00 94.43           C
ATOM   2540 1HB  TRP A 173      -6.367  12.332  -6.265  1.00 94.43           H
ATOM   2541 2HB  TRP A 173      -5.414  12.654  -4.830  1.00 94.43           H
ATOM   2542  CG  TRP A 173      -4.466  11.334  -6.233  1.00 94.43           C
ATOM   2543  CD1 TRP A 173      -4.255  11.206  -7.550  1.00 94.43           C
ATOM   2544  HD1 TRP A 173      -4.979  11.481  -8.316  1.00 94.43           H
ATOM   2545  CD2 TRP A 173      -3.259  10.856  -5.602  1.00 94.43           C
ATOM   2546  NE1 TRP A 173      -3.006  10.683  -7.813  1.00 94.43           N
ATOM   2547  HE1 TRP A 173      -2.621  10.496  -8.717  1.00 94.43           H
ATOM   2548  CE2 TRP A 173      -2.381  10.463  -6.591  1.00 94.43           C
ATOM   2549  CE3 TRP A 173      -2.921  10.758  -4.241  1.00 94.43           C
ATOM   2550  HE3 TRP A 173      -3.596  11.062  -3.441  1.00 94.43           H
ATOM   2551  CZ2 TRP A 173      -1.107   9.946  -6.325  1.00 94.43           C
ATOM   2552  HZ2 TRP A 173      -0.432   9.642  -7.125  1.00 94.43           H
ATOM   2553  CZ3 TRP A 173      -1.644  10.240  -3.991  1.00 94.43           C
ATOM   2554  HZ3 TRP A 173      -1.331  10.143  -2.952  1.00 94.43           H
ATOM   2555  CH2 TRP A 173      -0.749   9.840  -4.976  1.00 94.43           C
ATOM   2556  HH2 TRP A 173       0.229   9.445  -4.699  1.00 94.43           H
ATOM   2557  HN  TRP A 173      -7.428  10.426  -6.590  1.00 94.43           H
ATOM   2558  N   VAL A 174      -8.466  11.974  -3.998  1.00 95.68           N
ATOM   2559  CA  VAL A 174      -9.329  12.627  -3.028  1.00 95.68           C
ATOM   2560  C   VAL A 174      -9.830  11.591  -2.020  1.00 95.68           C
ATOM   2561  O   VAL A 174      -9.811  11.833  -0.814  1.00 95.68           O
ATOM   2562  HA  VAL A 174      -8.729  13.368  -2.501  1.00 95.68           H
ATOM   2563  CB  VAL A 174     -10.464  13.359  -3.747  1.00 95.68           C
ATOM   2564  HB  VAL A 174     -10.958  12.646  -4.407  1.00 95.68           H
ATOM   2565  CG1 VAL A 174     -11.503  13.874  -2.749  1.00 95.68           C
ATOM   2566 1HG1 VAL A 174     -11.924  13.034  -2.197  1.00 95.68           H
ATOM   2567 2HG1 VAL A 174     -11.026  14.565  -2.053  1.00 95.68           H
ATOM   2568 3HG1 VAL A 174     -12.298  14.391  -3.287  1.00 95.68           H
ATOM   2569  CG2 VAL A 174      -9.920  14.499  -4.610  1.00 95.68           C
ATOM   2570 1HG2 VAL A 174      -9.389  15.212  -3.979  1.00 95.68           H
ATOM   2571 2HG2 VAL A 174      -9.236  14.096  -5.357  1.00 95.68           H
ATOM   2572 3HG2 VAL A 174     -10.748  15.003  -5.110  1.00 95.68           H
ATOM   2573  HN  VAL A 174      -8.789  12.011  -4.944  1.00 95.68           H
ATOM   2574  N   LEU A 175     -10.268  10.459  -2.551  1.00 93.23           N
ATOM   2575  CA  LEU A 175     -10.874   9.429  -1.724  1.00 93.23           C
ATOM   2576  C   LEU A 175      -9.826   8.876  -0.756  1.00 93.23           C
ATOM   2577  O   LEU A 175     -10.111   8.672   0.423  1.00 93.23           O
ATOM   2578  HA  LEU A 175     -11.666   9.901  -1.142  1.00 93.23           H
ATOM   2579  CB  LEU A 175     -11.530   8.358  -2.597  1.00 93.23           C
ATOM   2580 1HB  LEU A 175     -12.180   8.853  -3.318  1.00 93.23           H
ATOM   2581 2HB  LEU A 175     -10.750   7.852  -3.165  1.00 93.23           H
ATOM   2582  CG  LEU A 175     -12.350   7.299  -1.857  1.00 93.23           C
ATOM   2583  HG  LEU A 175     -12.323   7.530  -0.792  1.00 93.23           H
ATOM   2584  CD1 LEU A 175     -13.817   7.340  -2.291  1.00 93.23           C
ATOM   2585 1HD1 LEU A 175     -14.234   8.322  -2.071  1.00 93.23           H
ATOM   2586 2HD1 LEU A 175     -13.884   7.148  -3.362  1.00 93.23           H
ATOM   2587 3HD1 LEU A 175     -14.377   6.577  -1.750  1.00 93.23           H
ATOM   2588  CD2 LEU A 175     -11.738   5.909  -2.034  1.00 93.23           C
ATOM   2589 1HD2 LEU A 175     -11.714   5.654  -3.094  1.00 93.23           H
ATOM   2590 2HD2 LEU A 175     -10.723   5.905  -1.637  1.00 93.23           H
ATOM   2591 3HD2 LEU A 175     -12.341   5.175  -1.498  1.00 93.23           H
ATOM   2592  HN  LEU A 175     -10.213  10.240  -3.525  1.00 93.23           H
ATOM   2593  N   ALA A 176      -8.634   8.650  -1.290  1.00 92.84           N
ATOM   2594  CA  ALA A 176      -7.556   8.082  -0.499  1.00 92.84           C
ATOM   2595  C   ALA A 176      -7.200   9.043   0.636  1.00 92.84           C
ATOM   2596  O   ALA A 176      -6.904   8.612   1.750  1.00 92.84           O
ATOM   2597  HA  ALA A 176      -7.915   7.145  -0.072  1.00 92.84           H
ATOM   2598  CB  ALA A 176      -6.360   7.783  -1.406  1.00 92.84           C
ATOM   2599 1HB  ALA A 176      -6.658   7.073  -2.178  1.00 92.84           H
ATOM   2600 2HB  ALA A 176      -6.020   8.706  -1.874  1.00 92.84           H
ATOM   2601 3HB  ALA A 176      -5.552   7.357  -0.813  1.00 92.84           H
ATOM   2602  HN  ALA A 176      -8.402   8.847  -2.242  1.00 92.84           H
ATOM   2603  N   ALA A 177      -7.242  10.328   0.316  1.00 93.66           N
ATOM   2604  CA  ALA A 177      -6.896  11.353   1.286  1.00 93.66           C
ATOM   2605  C   ALA A 177      -7.887  11.301   2.451  1.00 93.66           C
ATOM   2606  O   ALA A 177      -7.487  11.355   3.613  1.00 93.66           O
ATOM   2607  HA  ALA A 177      -5.897  11.133   1.660  1.00 93.66           H
ATOM   2608  CB  ALA A 177      -6.876  12.720   0.599  1.00 93.66           C
ATOM   2609 1HB  ALA A 177      -6.135  12.714  -0.201  1.00 93.66           H
ATOM   2610 2HB  ALA A 177      -7.860  12.932   0.181  1.00 93.66           H
ATOM   2611 3HB  ALA A 177      -6.617  13.489   1.327  1.00 93.66           H
ATOM   2612  HN  ALA A 177      -7.504  10.671  -0.586  1.00 93.66           H
ATOM   2613  N   ALA A 178      -9.160  11.197   2.099  1.00 93.91           N
ATOM   2614  CA  ALA A 178     -10.216  11.212   3.097  1.00 93.91           C
ATOM   2615  C   ALA A 178     -10.064   9.995   4.012  1.00 93.91           C
ATOM   2616  O   ALA A 178     -10.316  10.081   5.213  1.00 93.91           O
ATOM   2617  HA  ALA A 178     -10.098  12.118   3.691  1.00 93.91           H
ATOM   2618  CB  ALA A 178     -11.577  11.251   2.400  1.00 93.91           C
ATOM   2619 1HB  ALA A 178     -11.645  12.149   1.786  1.00 93.91           H
ATOM   2620 2HB  ALA A 178     -11.687  10.370   1.768  1.00 93.91           H
ATOM   2621 3HB  ALA A 178     -12.369  11.263   3.149  1.00 93.91           H
ATOM   2622  HN  ALA A 178      -9.473  11.103   1.154  1.00 93.91           H
ATOM   2623  N   LEU A 179      -9.654   8.888   3.409  1.00 91.49           N
ATOM   2624  CA  LEU A 179      -9.556   7.633   4.134  1.00 91.49           C
ATOM   2625  C   LEU A 179      -8.364   7.693   5.091  1.00 91.49           C
ATOM   2626  O   LEU A 179      -8.208   6.826   5.949  1.00 91.49           O
ATOM   2627  HA  LEU A 179     -10.467   7.524   4.723  1.00 91.49           H
ATOM   2628  CB  LEU A 179      -9.504   6.454   3.159  1.00 91.49           C
ATOM   2629 1HB  LEU A 179      -8.733   6.657   2.416  1.00 91.49           H
ATOM   2630 2HB  LEU A 179      -9.190   5.568   3.710  1.00 91.49           H
ATOM   2631  CG  LEU A 179     -10.808   6.131   2.427  1.00 91.49           C
ATOM   2632  HG  LEU A 179     -11.162   7.041   1.943  1.00 91.49           H
ATOM   2633  CD1 LEU A 179     -10.575   5.095   1.326  1.00 91.49           C
ATOM   2634 1HD1 LEU A 179      -9.857   5.485   0.605  1.00 91.49           H
ATOM   2635 2HD1 LEU A 179     -10.185   4.177   1.766  1.00 91.49           H
ATOM   2636 3HD1 LEU A 179     -11.518   4.883   0.821  1.00 91.49           H
ATOM   2637  CD2 LEU A 179     -11.894   5.689   3.410  1.00 91.49           C
ATOM   2638 1HD2 LEU A 179     -11.561   4.798   3.942  1.00 91.49           H
ATOM   2639 2HD2 LEU A 179     -12.084   6.489   4.125  1.00 91.49           H
ATOM   2640 3HD2 LEU A 179     -12.810   5.466   2.863  1.00 91.49           H
ATOM   2641  HN  LEU A 179      -9.392   8.841   2.445  1.00 91.49           H
ATOM   2642  N   CYS A 180      -7.554   8.726   4.912  1.00 92.30           N
ATOM   2643  CA  CYS A 180      -6.335   8.865   5.691  1.00 92.30           C
ATOM   2644  C   CYS A 180      -6.607   9.839   6.839  1.00 92.30           C
ATOM   2645  O   CYS A 180      -5.704  10.168   7.605  1.00 92.30           O
ATOM   2646  HA  CYS A 180      -6.094   7.873   6.073  1.00 92.30           H
ATOM   2647  CB  CYS A 180      -5.159   9.318   4.824  1.00 92.30           C
ATOM   2648 1HB  CYS A 180      -5.400  10.261   4.334  1.00 92.30           H
ATOM   2649 2HB  CYS A 180      -4.284   9.498   5.450  1.00 92.30           H
ATOM   2650  SG  CYS A 180      -4.777   8.042   3.570  1.00 92.30           S
ATOM   2651  HG  CYS A 180      -5.918   8.162   2.898  1.00 92.30           H
ATOM   2652  HN  CYS A 180      -7.718   9.458   4.250  1.00 92.30           H
ATOM   2653  N   ILE A 181      -7.857  10.272   6.922  1.00 93.41           N
ATOM   2654  CA  ILE A 181      -8.251  11.230   7.940  1.00 93.41           C
ATOM   2655  C   ILE A 181      -7.913  10.667   9.322  1.00 93.41           C
ATOM   2656  O   ILE A 181      -7.316  11.357  10.148  1.00 93.41           O
ATOM   2657  HA  ILE A 181      -7.663  12.135   7.782  1.00 93.41           H
ATOM   2658  CB  ILE A 181      -9.723  11.613   7.775  1.00 93.41           C
ATOM   2659  HB  ILE A 181     -10.293  10.703   7.586  1.00 93.41           H
ATOM   2660  CG1 ILE A 181      -9.919  12.528   6.565  1.00 93.41           C
ATOM   2661 1HG1 ILE A 181      -9.429  13.485   6.746  1.00 93.41           H
ATOM   2662 2HG1 ILE A 181      -9.445  12.087   5.689  1.00 93.41           H
ATOM   2663  CG2 ILE A 181     -10.275  12.233   9.060  1.00 93.41           C
ATOM   2664 1HG2 ILE A 181     -10.190  11.516   9.876  1.00 93.41           H
ATOM   2665 2HG2 ILE A 181      -9.706  13.131   9.304  1.00 93.41           H
ATOM   2666 3HG2 ILE A 181     -11.323  12.496   8.915  1.00 93.41           H
ATOM   2667  CD1 ILE A 181     -11.406  12.756   6.286  1.00 93.41           C
ATOM   2668 1HD1 ILE A 181     -11.889  11.800   6.083  1.00 93.41           H
ATOM   2669 2HD1 ILE A 181     -11.872  13.221   7.155  1.00 93.41           H
ATOM   2670 3HD1 ILE A 181     -11.517  13.411   5.421  1.00 93.41           H
ATOM   2671  HN  ILE A 181      -8.592   9.979   6.310  1.00 93.41           H
ATOM   2672  N   PRO A 182      -8.285   9.410   9.598  1.00 91.37           N
ATOM   2673  CA  PRO A 182      -8.077   8.836  10.929  1.00 91.37           C
ATOM   2674  C   PRO A 182      -6.636   8.968  11.395  1.00 91.37           C
ATOM   2675  O   PRO A 182      -6.381   9.355  12.534  1.00 91.37           O
ATOM   2676  HA  PRO A 182      -8.666   9.380  11.668  1.00 91.37           H
ATOM   2677  CB  PRO A 182      -8.487   7.372  10.761  1.00 91.37           C
ATOM   2678 1HB  PRO A 182      -7.635   6.744  10.501  1.00 91.37           H
ATOM   2679 2HB  PRO A 182      -8.913   6.966  11.679  1.00 91.37           H
ATOM   2680  CG  PRO A 182      -9.515   7.420   9.637  1.00 91.37           C
ATOM   2681 1HG  PRO A 182      -9.642   6.447   9.162  1.00 91.37           H
ATOM   2682 2HG  PRO A 182     -10.500   7.715  10.001  1.00 91.37           H
ATOM   2683  CD  PRO A 182      -8.928   8.448   8.684  1.00 91.37           C
ATOM   2684 1HD  PRO A 182      -8.205   8.001   8.001  1.00 91.37           H
ATOM   2685 2HD  PRO A 182      -9.696   8.915   8.068  1.00 91.37           H
ATOM   2686  N   GLU A 183      -5.723   8.639  10.493  1.00 91.98           N
ATOM   2687  CA  GLU A 183      -4.307   8.658  10.819  1.00 91.98           C
ATOM   2688  C   GLU A 183      -3.870  10.073  11.202  1.00 91.98           C
ATOM   2689  O   GLU A 183      -3.068  10.253  12.117  1.00 91.98           O
ATOM   2690  HA  GLU A 183      -4.199   7.993  11.676  1.00 91.98           H
ATOM   2691  CB  GLU A 183      -3.470   8.120   9.657  1.00 91.98           C
ATOM   2692 1HB  GLU A 183      -3.876   8.483   8.713  1.00 91.98           H
ATOM   2693 2HB  GLU A 183      -2.423   8.385   9.806  1.00 91.98           H
ATOM   2694  CG  GLU A 183      -3.524   6.592   9.603  1.00 91.98           C
ATOM   2695 1HG  GLU A 183      -2.783   6.223   8.894  1.00 91.98           H
ATOM   2696 2HG  GLU A 183      -3.266   6.181  10.578  1.00 91.98           H
ATOM   2697  CD  GLU A 183      -4.916   6.108   9.191  1.00 91.98           C
ATOM   2698  OE1 GLU A 183      -5.206   4.921   9.457  1.00 91.98           O
ATOM   2699  OE2 GLU A 183      -5.659   6.935   8.619  1.00 91.98           O
ATOM   2700  HN  GLU A 183      -5.937   8.364   9.556  1.00 91.98           H
ATOM   2701  N   ILE A 184      -4.416  11.042  10.482  1.00 94.30           N
ATOM   2702  CA  ILE A 184      -4.009  12.426  10.658  1.00 94.30           C
ATOM   2703  C   ILE A 184      -4.409  12.897  12.057  1.00 94.30           C
ATOM   2704  O   ILE A 184      -3.689  13.671  12.686  1.00 94.30           O
ATOM   2705  HA  ILE A 184      -2.922  12.459  10.580  1.00 94.30           H
ATOM   2706  CB  ILE A 184      -4.570  13.297   9.532  1.00 94.30           C
ATOM   2707  HB  ILE A 184      -5.650  13.151   9.493  1.00 94.30           H
ATOM   2708  CG1 ILE A 184      -4.007  12.869   8.175  1.00 94.30           C
ATOM   2709 1HG1 ILE A 184      -2.940  13.086   8.136  1.00 94.30           H
ATOM   2710 2HG1 ILE A 184      -4.118  11.791   8.055  1.00 94.30           H
ATOM   2711  CG2 ILE A 184      -4.325  14.781   9.813  1.00 94.30           C
ATOM   2712 1HG2 ILE A 184      -4.813  15.059  10.746  1.00 94.30           H
ATOM   2713 2HG2 ILE A 184      -3.253  14.963   9.894  1.00 94.30           H
ATOM   2714 3HG2 ILE A 184      -4.734  15.377   8.997  1.00 94.30           H
ATOM   2715  CD1 ILE A 184      -4.722  13.592   7.032  1.00 94.30           C
ATOM   2716 1HD1 ILE A 184      -5.786  13.354   7.060  1.00 94.30           H
ATOM   2717 2HD1 ILE A 184      -4.588  14.668   7.143  1.00 94.30           H
ATOM   2718 3HD1 ILE A 184      -4.303  13.270   6.079  1.00 94.30           H
ATOM   2719  HN  ILE A 184      -5.123  10.894   9.790  1.00 94.30           H
ATOM   2720  N   LEU A 185      -5.558  12.409  12.505  1.00 93.55           N
ATOM   2721  CA  LEU A 185      -6.161  12.917  13.725  1.00 93.55           C
ATOM   2722  C   LEU A 185      -5.420  12.341  14.934  1.00 93.55           C
ATOM   2723  O   LEU A 185      -5.002  13.083  15.822  1.00 93.55           O
ATOM   2724  HA  LEU A 185      -6.034  14.000  13.727  1.00 93.55           H
ATOM   2725  CB  LEU A 185      -7.665  12.637  13.736  1.00 93.55           C
ATOM   2726 1HB  LEU A 185      -7.819  11.578  13.530  1.00 93.55           H
ATOM   2727 2HB  LEU A 185      -8.042  12.824  14.742  1.00 93.55           H
ATOM   2728  CG  LEU A 185      -8.505  13.448  12.747  1.00 93.55           C
ATOM   2729  HG  LEU A 185      -8.164  13.216  11.739  1.00 93.55           H
ATOM   2730  CD1 LEU A 185      -9.981  13.052  12.828  1.00 93.55           C
ATOM   2731 1HD1 LEU A 185     -10.086  11.993  12.590  1.00 93.55           H
ATOM   2732 2HD1 LEU A 185     -10.352  13.236  13.836  1.00 93.55           H
ATOM   2733 3HD1 LEU A 185     -10.555  13.643  12.115  1.00 93.55           H
ATOM   2734  CD2 LEU A 185      -8.303  14.950  12.959  1.00 93.55           C
ATOM   2735 1HD2 LEU A 185      -8.601  15.218  13.973  1.00 93.55           H
ATOM   2736 2HD2 LEU A 185      -7.252  15.199  12.811  1.00 93.55           H
ATOM   2737 3HD2 LEU A 185      -8.911  15.503  12.243  1.00 93.55           H
ATOM   2738  HN  LEU A 185      -6.072  11.683  12.050  1.00 93.55           H
ATOM   2739  N   TYR A 186      -5.279  11.024  14.928  1.00 92.32           N
ATOM   2740  CA  TYR A 186      -4.960  10.300  16.148  1.00 92.32           C
ATOM   2741  C   TYR A 186      -3.455  10.046  16.257  1.00 92.32           C
ATOM   2742  O   TYR A 186      -2.973   9.592  17.293  1.00 92.32           O
ATOM   2743  HA  TYR A 186      -5.280  10.909  16.993  1.00 92.32           H
ATOM   2744  CB  TYR A 186      -5.686   8.958  16.043  1.00 92.32           C
ATOM   2745 1HB  TYR A 186      -5.323   8.427  15.163  1.00 92.32           H
ATOM   2746 2HB  TYR A 186      -5.430   8.349  16.910  1.00 92.32           H
ATOM   2747  CG  TYR A 186      -7.209   9.079  15.955  1.00 92.32           C
ATOM   2748  CD1 TYR A 186      -7.886   9.911  16.824  1.00 92.32           C
ATOM   2749  HD1 TYR A 186      -7.336  10.481  17.573  1.00 92.32           H
ATOM   2750  CD2 TYR A 186      -7.905   8.357  15.008  1.00 92.32           C
ATOM   2751  HD2 TYR A 186      -7.370   7.700  14.322  1.00 92.32           H
ATOM   2752  CE1 TYR A 186      -9.319  10.025  16.741  1.00 92.32           C
ATOM   2753  HE1 TYR A 186      -9.866  10.678  17.421  1.00 92.32           H
ATOM   2754  CE2 TYR A 186      -9.338   8.471  14.925  1.00 92.32           C
ATOM   2755  HE2 TYR A 186      -9.900   7.906  14.181  1.00 92.32           H
ATOM   2756  CZ  TYR A 186      -9.975   9.299  15.796  1.00 92.32           C
ATOM   2757  OH  TYR A 186     -11.328   9.407  15.718  1.00 92.32           O
ATOM   2758  HH  TYR A 186     -11.663  10.025  16.429  1.00 92.32           H
ATOM   2759  HN  TYR A 186      -5.378  10.454  14.113  1.00 92.32           H
ATOM   2760  N   SER A 187      -2.756  10.349  15.173  1.00 93.00           N
ATOM   2761  CA  SER A 187      -1.307  10.246  15.164  1.00 93.00           C
ATOM   2762  C   SER A 187      -0.701  11.306  16.087  1.00 93.00           C
ATOM   2763  O   SER A 187      -0.899  12.502  15.878  1.00 93.00           O
ATOM   2764  HA  SER A 187      -1.087   9.245  15.535  1.00 93.00           H
ATOM   2765  CB  SER A 187      -0.752  10.397  13.746  1.00 93.00           C
ATOM   2766 1HB  SER A 187      -1.078  11.350  13.329  1.00 93.00           H
ATOM   2767 2HB  SER A 187       0.337  10.422  13.784  1.00 93.00           H
ATOM   2768  OG  SER A 187      -1.174   9.337  12.892  1.00 93.00           O
ATOM   2769  HG  SER A 187      -1.678   9.707  12.112  1.00 93.00           H
ATOM   2770  HN  SER A 187      -3.163  10.660  14.314  1.00 93.00           H
ATOM   2771  N   GLN A 188       0.025  10.828  17.087  1.00 91.92           N
ATOM   2772  CA  GLN A 188       0.779  11.717  17.955  1.00 91.92           C
ATOM   2773  C   GLN A 188       2.042  11.018  18.461  1.00 91.92           C
ATOM   2774  O   GLN A 188       2.222   9.820  18.247  1.00 91.92           O
ATOM   2775  HA  GLN A 188       1.051  12.568  17.332  1.00 91.92           H
ATOM   2776  CB  GLN A 188      -0.083  12.205  19.122  1.00 91.92           C
ATOM   2777 1HB  GLN A 188       0.464  12.955  19.693  1.00 91.92           H
ATOM   2778 2HB  GLN A 188      -0.981  12.689  18.738  1.00 91.92           H
ATOM   2779  CG  GLN A 188      -0.474  11.043  20.038  1.00 91.92           C
ATOM   2780 1HG  GLN A 188      -1.016  10.291  19.465  1.00 91.92           H
ATOM   2781 2HG  GLN A 188       0.424  10.563  20.426  1.00 91.92           H
ATOM   2782  CD  GLN A 188      -1.342  11.530  21.200  1.00 91.92           C
ATOM   2783  OE1 GLN A 188      -1.875  12.627  21.193  1.00 91.92           O
ATOM   2784  NE2 GLN A 188      -1.453  10.655  22.196  1.00 91.92           N
ATOM   2785 1HE2 GLN A 188      -0.989   9.771  22.138  1.00 91.92           H
ATOM   2786 2HE2 GLN A 188      -2.000  10.882  23.001  1.00 91.92           H
ATOM   2787  HN  GLN A 188       0.102   9.856  17.308  1.00 91.92           H
ATOM   2788  N   ILE A 189       2.886  11.797  19.123  1.00 91.76           N
ATOM   2789  CA  ILE A 189       4.091  11.253  19.725  1.00 91.76           C
ATOM   2790  C   ILE A 189       3.800  10.862  21.175  1.00 91.76           C
ATOM   2791  O   ILE A 189       3.287  11.669  21.948  1.00 91.76           O
ATOM   2792  HA  ILE A 189       4.355  10.352  19.171  1.00 91.76           H
ATOM   2793  CB  ILE A 189       5.255  12.234  19.574  1.00 91.76           C
ATOM   2794  HB  ILE A 189       4.974  13.173  20.051  1.00 91.76           H
ATOM   2795  CG1 ILE A 189       5.528  12.539  18.100  1.00 91.76           C
ATOM   2796 1HG1 ILE A 189       5.893  11.641  17.601  1.00 91.76           H
ATOM   2797 2HG1 ILE A 189       4.599  12.823  17.606  1.00 91.76           H
ATOM   2798  CG2 ILE A 189       6.503  11.719  20.293  1.00 91.76           C
ATOM   2799 1HG2 ILE A 189       6.286  11.595  21.354  1.00 91.76           H
ATOM   2800 2HG2 ILE A 189       6.798  10.760  19.868  1.00 91.76           H
ATOM   2801 3HG2 ILE A 189       7.315  12.436  20.170  1.00 91.76           H
ATOM   2802  CD1 ILE A 189       6.555  13.664  17.954  1.00 91.76           C
ATOM   2803 1HD1 ILE A 189       6.176  14.566  18.433  1.00 91.76           H
ATOM   2804 2HD1 ILE A 189       7.490  13.366  18.428  1.00 91.76           H
ATOM   2805 3HD1 ILE A 189       6.730  13.860  16.896  1.00 91.76           H
ATOM   2806  HN  ILE A 189       2.757  12.780  19.250  1.00 91.76           H
ATOM   2807  N   LYS A 190       4.141   9.623  21.500  1.00 87.45           N
ATOM   2808  CA  LYS A 190       4.034   9.153  22.871  1.00 87.45           C
ATOM   2809  C   LYS A 190       5.437   8.925  23.437  1.00 87.45           C
ATOM   2810  O   LYS A 190       6.273   8.290  22.796  1.00 87.45           O
ATOM   2811  HA  LYS A 190       3.552   9.941  23.450  1.00 87.45           H
ATOM   2812  CB  LYS A 190       3.132   7.920  22.946  1.00 87.45           C
ATOM   2813 1HB  LYS A 190       2.206   8.108  22.403  1.00 87.45           H
ATOM   2814 2HB  LYS A 190       3.622   7.077  22.458  1.00 87.45           H
ATOM   2815  CG  LYS A 190       2.814   7.561  24.399  1.00 87.45           C
ATOM   2816 1HG  LYS A 190       3.740   7.478  24.968  1.00 87.45           H
ATOM   2817 2HG  LYS A 190       2.230   8.360  24.855  1.00 87.45           H
ATOM   2818  CD  LYS A 190       2.039   6.244  24.482  1.00 87.45           C
ATOM   2819 1HD  LYS A 190       1.090   6.343  23.955  1.00 87.45           H
ATOM   2820 2HD  LYS A 190       2.601   5.455  23.981  1.00 87.45           H
ATOM   2821  CE  LYS A 190       1.781   5.850  25.937  1.00 87.45           C
ATOM   2822 1HE  LYS A 190       2.607   6.188  26.563  1.00 87.45           H
ATOM   2823 2HE  LYS A 190       0.882   6.346  26.301  1.00 87.45           H
ATOM   2824  NZ  LYS A 190       1.628   4.383  26.058  1.00 87.45           N
ATOM   2825 1HZ  LYS A 190       1.070   4.167  26.876  1.00 87.45           H
ATOM   2826 2HZ  LYS A 190       1.168   4.022  25.229  1.00 87.45           H
ATOM   2827 3HZ  LYS A 190       2.543   3.954  26.149  1.00 87.45           H
ATOM   2828  HN  LYS A 190       4.483   8.947  20.847  1.00 87.45           H
ATOM   2829  N   GLU A 191       5.652   9.454  24.633  1.00 84.15           N
ATOM   2830  CA  GLU A 191       6.898   9.222  25.342  1.00 84.15           C
ATOM   2831  C   GLU A 191       6.736   8.070  26.336  1.00 84.15           C
ATOM   2832  O   GLU A 191       5.820   8.079  27.157  1.00 84.15           O
ATOM   2833  HA  GLU A 191       7.622   8.948  24.574  1.00 84.15           H
ATOM   2834  CB  GLU A 191       7.373  10.493  26.048  1.00 84.15           C
ATOM   2835 1HB  GLU A 191       6.542  10.947  26.586  1.00 84.15           H
ATOM   2836 2HB  GLU A 191       8.226  10.262  26.686  1.00 84.15           H
ATOM   2837  CG  GLU A 191       7.862  11.532  25.036  1.00 84.15           C
ATOM   2838 1HG  GLU A 191       8.631  11.092  24.401  1.00 84.15           H
ATOM   2839 2HG  GLU A 191       7.039  11.825  24.384  1.00 84.15           H
ATOM   2840  CD  GLU A 191       8.423  12.766  25.745  1.00 84.15           C
ATOM   2841  OE1 GLU A 191       8.858  13.688  25.021  1.00 84.15           O
ATOM   2842  OE2 GLU A 191       8.405  12.760  26.995  1.00 84.15           O
ATOM   2843  HN  GLU A 191       4.993  10.032  25.115  1.00 84.15           H
ATOM   2844  N   GLU A 192       7.640   7.107  26.231  1.00 76.43           N
ATOM   2845  CA  GLU A 192       7.540   5.896  27.027  1.00 76.43           C
ATOM   2846  C   GLU A 192       8.925   5.470  27.520  1.00 76.43           C
ATOM   2847  O   GLU A 192       9.800   5.147  26.719  1.00 76.43           O
ATOM   2848  HA  GLU A 192       6.910   6.160  27.877  1.00 76.43           H
ATOM   2849  CB  GLU A 192       6.870   4.772  26.235  1.00 76.43           C
ATOM   2850 1HB  GLU A 192       5.858   5.069  25.961  1.00 76.43           H
ATOM   2851 2HB  GLU A 192       7.489   4.508  25.377  1.00 76.43           H
ATOM   2852  CG  GLU A 192       6.744   3.504  27.081  1.00 76.43           C
ATOM   2853 1HG  GLU A 192       7.260   2.681  26.588  1.00 76.43           H
ATOM   2854 2HG  GLU A 192       7.232   3.655  28.044  1.00 76.43           H
ATOM   2855  CD  GLU A 192       5.275   3.135  27.300  1.00 76.43           C
ATOM   2856  OE1 GLU A 192       4.986   2.577  28.381  1.00 76.43           O
ATOM   2857  OE2 GLU A 192       4.476   3.419  26.382  1.00 76.43           O
ATOM   2858  HN  GLU A 192       8.428   7.145  25.616  1.00 76.43           H
ATOM   2859  N   SER A 193       9.079   5.482  28.836  1.00 72.75           N
ATOM   2860  CA  SER A 193      10.319   5.038  29.448  1.00 72.75           C
ATOM   2861  C   SER A 193      11.503   5.795  28.843  1.00 72.75           C
ATOM   2862  O   SER A 193      12.591   5.240  28.698  1.00 72.75           O
ATOM   2863  HA  SER A 193      10.218   5.271  30.508  1.00 72.75           H
ATOM   2864  CB  SER A 193      10.510   3.529  29.275  1.00 72.75           C
ATOM   2865 1HB  SER A 193      11.492   3.242  29.651  1.00 72.75           H
ATOM   2866 2HB  SER A 193       9.771   2.999  29.876  1.00 72.75           H
ATOM   2867  OG  SER A 193      10.388   3.129  27.913  1.00 72.75           O
ATOM   2868  HG  SER A 193       9.462   2.797  27.735  1.00 72.75           H
ATOM   2869  HN  SER A 193       8.376   5.788  29.479  1.00 72.75           H
ATOM   2870  N   GLY A 194      11.250   7.051  28.505  1.00 76.12           N
ATOM   2871  CA  GLY A 194      12.296   7.908  27.974  1.00 76.12           C
ATOM   2872  C   GLY A 194      12.488   7.676  26.474  1.00 76.12           C
ATOM   2873  O   GLY A 194      13.446   8.170  25.883  1.00 76.12           O
ATOM   2874 1HA  GLY A 194      12.042   8.953  28.155  1.00 76.12           H
ATOM   2875 2HA  GLY A 194      13.232   7.713  28.498  1.00 76.12           H
ATOM   2876  HN  GLY A 194      10.352   7.483  28.588  1.00 76.12           H
ATOM   2877  N   ILE A 195      11.560   6.923  25.901  1.00 83.89           N
ATOM   2878  CA  ILE A 195      11.590   6.656  24.473  1.00 83.89           C
ATOM   2879  C   ILE A 195      10.380   7.317  23.810  1.00 83.89           C
ATOM   2880  O   ILE A 195       9.242   7.085  24.215  1.00 83.89           O
ATOM   2881  HA  ILE A 195      12.495   7.113  24.074  1.00 83.89           H
ATOM   2882  CB  ILE A 195      11.689   5.152  24.212  1.00 83.89           C
ATOM   2883  HB  ILE A 195      10.885   4.657  24.756  1.00 83.89           H
ATOM   2884  CG1 ILE A 195      13.008   4.589  24.745  1.00 83.89           C
ATOM   2885 1HG1 ILE A 195      13.828   4.894  24.094  1.00 83.89           H
ATOM   2886 2HG1 ILE A 195      13.213   5.005  25.732  1.00 83.89           H
ATOM   2887  CG2 ILE A 195      11.491   4.839  22.728  1.00 83.89           C
ATOM   2888 1HG2 ILE A 195      10.506   5.184  22.412  1.00 83.89           H
ATOM   2889 2HG2 ILE A 195      12.259   5.347  22.144  1.00 83.89           H
ATOM   2890 3HG2 ILE A 195      11.567   3.763  22.570  1.00 83.89           H
ATOM   2891  CD1 ILE A 195      12.958   3.062  24.830  1.00 83.89           C
ATOM   2892 1HD1 ILE A 195      12.153   2.762  25.501  1.00 83.89           H
ATOM   2893 2HD1 ILE A 195      12.777   2.648  23.838  1.00 83.89           H
ATOM   2894 3HD1 ILE A 195      13.908   2.688  25.212  1.00 83.89           H
ATOM   2895  HN  ILE A 195      10.799   6.501  26.395  1.00 83.89           H
ATOM   2896  N   ALA A 196      10.667   8.126  22.801  1.00 89.82           N
ATOM   2897  CA  ALA A 196       9.614   8.753  22.021  1.00 89.82           C
ATOM   2898  C   ALA A 196       9.171   7.799  20.909  1.00 89.82           C
ATOM   2899  O   ALA A 196       9.999   7.294  20.154  1.00 89.82           O
ATOM   2900  HA  ALA A 196       8.771   8.936  22.688  1.00 89.82           H
ATOM   2901  CB  ALA A 196      10.111  10.093  21.476  1.00 89.82           C
ATOM   2902 1HB  ALA A 196      10.385  10.744  22.306  1.00 89.82           H
ATOM   2903 2HB  ALA A 196      10.982   9.927  20.842  1.00 89.82           H
ATOM   2904 3HB  ALA A 196       9.320  10.563  20.891  1.00 89.82           H
ATOM   2905  HN  ALA A 196      11.598   8.354  22.514  1.00 89.82           H
ATOM   2906  N   ILE A 197       7.865   7.583  20.845  1.00 89.20           N
ATOM   2907  CA  ILE A 197       7.304   6.689  19.846  1.00 89.20           C
ATOM   2908  C   ILE A 197       6.194   7.416  19.084  1.00 89.20           C
ATOM   2909  O   ILE A 197       5.301   8.005  19.693  1.00 89.20           O
ATOM   2910  HA  ILE A 197       8.100   6.443  19.143  1.00 89.20           H
ATOM   2911  CB  ILE A 197       6.849   5.380  20.493  1.00 89.20           C
ATOM   2912  HB  ILE A 197       6.063   5.609  21.213  1.00 89.20           H
ATOM   2913  CG1 ILE A 197       7.995   4.725  21.268  1.00 89.20           C
ATOM   2914 1HG1 ILE A 197       8.778   4.418  20.576  1.00 89.20           H
ATOM   2915 2HG1 ILE A 197       8.438   5.451  21.950  1.00 89.20           H
ATOM   2916  CG2 ILE A 197       6.247   4.434  19.452  1.00 89.20           C
ATOM   2917 1HG2 ILE A 197       5.386   4.909  18.984  1.00 89.20           H
ATOM   2918 2HG2 ILE A 197       6.995   4.207  18.692  1.00 89.20           H
ATOM   2919 3HG2 ILE A 197       5.933   3.511  19.939  1.00 89.20           H
ATOM   2920  CD1 ILE A 197       7.499   3.511  22.057  1.00 89.20           C
ATOM   2921 1HD1 ILE A 197       6.733   3.827  22.766  1.00 89.20           H
ATOM   2922 2HD1 ILE A 197       7.078   2.778  21.370  1.00 89.20           H
ATOM   2923 3HD1 ILE A 197       8.333   3.065  22.599  1.00 89.20           H
ATOM   2924  HN  ILE A 197       7.197   8.004  21.458  1.00 89.20           H
ATOM   2925  N   CYS A 198       6.286   7.352  17.764  1.00 91.54           N
ATOM   2926  CA  CYS A 198       5.219   7.853  16.914  1.00 91.54           C
ATOM   2927  C   CYS A 198       4.126   6.785  16.835  1.00 91.54           C
ATOM   2928  O   CYS A 198       4.324   5.734  16.227  1.00 91.54           O
ATOM   2929  HA  CYS A 198       4.840   8.759  17.388  1.00 91.54           H
ATOM   2930  CB  CYS A 198       5.736   8.245  15.529  1.00 91.54           C
ATOM   2931 1HB  CYS A 198       6.331   9.155  15.598  1.00 91.54           H
ATOM   2932 2HB  CYS A 198       6.391   7.464  15.142  1.00 91.54           H
ATOM   2933  SG  CYS A 198       4.330   8.503  14.386  1.00 91.54           S
ATOM   2934  HN  CYS A 198       7.069   6.968  17.276  1.00 91.54           H
ATOM   2935  N   THR A 199       2.998   7.091  17.458  1.00 91.18           N
ATOM   2936  CA  THR A 199       1.908   6.133  17.547  1.00 91.18           C
ATOM   2937  C   THR A 199       0.567   6.827  17.303  1.00 91.18           C
ATOM   2938  O   THR A 199       0.489   8.055  17.310  1.00 91.18           O
ATOM   2939  HA  THR A 199       2.035   5.395  16.755  1.00 91.18           H
ATOM   2940  CB  THR A 199       1.996   5.442  18.909  1.00 91.18           C
ATOM   2941  HB  THR A 199       3.008   5.085  19.099  1.00 91.18           H
ATOM   2942  OG1 THR A 199       0.989   4.435  18.853  1.00 91.18           O
ATOM   2943  HG1 THR A 199       0.987   3.906  19.702  1.00 91.18           H
ATOM   2944  CG2 THR A 199       1.551   6.350  20.056  1.00 91.18           C
ATOM   2945 1HG2 THR A 199       0.516   6.653  19.900  1.00 91.18           H
ATOM   2946 2HG2 THR A 199       2.188   7.235  20.087  1.00 91.18           H
ATOM   2947 3HG2 THR A 199       1.633   5.810  21.000  1.00 91.18           H
ATOM   2948  HN  THR A 199       2.822   7.972  17.896  1.00 91.18           H
ATOM   2949  N   MET A 200      -0.456   6.011  17.093  1.00 91.33           N
ATOM   2950  CA  MET A 200      -1.825   6.487  17.192  1.00 91.33           C
ATOM   2951  C   MET A 200      -2.368   6.306  18.611  1.00 91.33           C
ATOM   2952  O   MET A 200      -2.235   5.234  19.198  1.00 91.33           O
ATOM   2953  HA  MET A 200      -1.786   7.547  16.943  1.00 91.33           H
ATOM   2954  CB  MET A 200      -2.706   5.716  16.206  1.00 91.33           C
ATOM   2955 1HB  MET A 200      -2.592   4.644  16.372  1.00 91.33           H
ATOM   2956 2HB  MET A 200      -3.754   5.956  16.384  1.00 91.33           H
ATOM   2957  CG  MET A 200      -2.338   6.055  14.760  1.00 91.33           C
ATOM   2958 1HG  MET A 200      -2.335   7.136  14.621  1.00 91.33           H
ATOM   2959 2HG  MET A 200      -1.330   5.703  14.541  1.00 91.33           H
ATOM   2960  SD  MET A 200      -3.504   5.299  13.640  1.00 91.33           S
ATOM   2961  CE  MET A 200      -3.341   3.590  14.129  1.00 91.33           C
ATOM   2962 1HE  MET A 200      -2.311   3.267  13.981  1.00 91.33           H
ATOM   2963 2HE  MET A 200      -3.606   3.487  15.181  1.00 91.33           H
ATOM   2964 3HE  MET A 200      -4.006   2.974  13.524  1.00 91.33           H
ATOM   2965  HN  MET A 200      -0.360   5.043  16.860  1.00 91.33           H
ATOM   2966  N   VAL A 201      -2.967   7.372  19.121  1.00 91.83           N
ATOM   2967  CA  VAL A 201      -3.662   7.301  20.395  1.00 91.83           C
ATOM   2968  C   VAL A 201      -5.137   7.650  20.186  1.00 91.83           C
ATOM   2969  O   VAL A 201      -5.458   8.682  19.599  1.00 91.83           O
ATOM   2970  HA  VAL A 201      -3.592   6.274  20.752  1.00 91.83           H
ATOM   2971  CB  VAL A 201      -2.973   8.207  21.418  1.00 91.83           C
ATOM   2972  HB  VAL A 201      -3.009   9.228  21.039  1.00 91.83           H
ATOM   2973  CG1 VAL A 201      -3.707   8.176  22.760  1.00 91.83           C
ATOM   2974 1HG1 VAL A 201      -4.732   8.522  22.621  1.00 91.83           H
ATOM   2975 2HG1 VAL A 201      -3.717   7.157  23.146  1.00 91.83           H
ATOM   2976 3HG1 VAL A 201      -3.196   8.828  23.468  1.00 91.83           H
ATOM   2977  CG2 VAL A 201      -1.502   7.820  21.588  1.00 91.83           C
ATOM   2978 1HG2 VAL A 201      -1.435   6.789  21.934  1.00 91.83           H
ATOM   2979 2HG2 VAL A 201      -0.988   7.918  20.632  1.00 91.83           H
ATOM   2980 3HG2 VAL A 201      -1.036   8.480  22.321  1.00 91.83           H
ATOM   2981  HN  VAL A 201      -2.984   8.269  18.680  1.00 91.83           H
ATOM   2982  N   TYR A 202      -5.996   6.769  20.679  1.00 90.97           N
ATOM   2983  CA  TYR A 202      -7.428   6.937  20.497  1.00 90.97           C
ATOM   2984  C   TYR A 202      -8.064   7.592  21.724  1.00 90.97           C
ATOM   2985  O   TYR A 202      -8.227   6.949  22.760  1.00 90.97           O
ATOM   2986  HA  TYR A 202      -7.583   7.579  19.630  1.00 90.97           H
ATOM   2987  CB  TYR A 202      -8.000   5.527  20.331  1.00 90.97           C
ATOM   2988 1HB  TYR A 202      -7.711   4.926  21.193  1.00 90.97           H
ATOM   2989 2HB  TYR A 202      -9.088   5.585  20.334  1.00 90.97           H
ATOM   2990  CG  TYR A 202      -7.544   4.817  19.055  1.00 90.97           C
ATOM   2991  CD1 TYR A 202      -8.207   5.041  17.866  1.00 90.97           C
ATOM   2992  HD1 TYR A 202      -9.056   5.725  17.836  1.00 90.97           H
ATOM   2993  CD2 TYR A 202      -6.470   3.951  19.094  1.00 90.97           C
ATOM   2994  HD2 TYR A 202      -5.946   3.774  20.033  1.00 90.97           H
ATOM   2995  CE1 TYR A 202      -7.779   4.372  16.665  1.00 90.97           C
ATOM   2996  HE1 TYR A 202      -8.294   4.540  15.719  1.00 90.97           H
ATOM   2997  CE2 TYR A 202      -6.041   3.282  17.893  1.00 90.97           C
ATOM   2998  HE2 TYR A 202      -5.194   2.596  17.909  1.00 90.97           H
ATOM   2999  CZ  TYR A 202      -6.716   3.526  16.738  1.00 90.97           C
ATOM   3000  OH  TYR A 202      -6.311   2.894  15.604  1.00 90.97           O
ATOM   3001  HH  TYR A 202      -5.705   2.133  15.834  1.00 90.97           H
ATOM   3002  HN  TYR A 202      -5.728   5.954  21.193  1.00 90.97           H
ATOM   3003  N   PRO A 203      -8.433   8.877  21.632  1.00 81.18           N
ATOM   3004  CA  PRO A 203      -9.122   9.545  22.738  1.00 81.18           C
ATOM   3005  C   PRO A 203     -10.530   9.011  22.947  1.00 81.18           C
ATOM   3006  O   PRO A 203     -11.072   8.323  22.083  1.00 81.18           O
ATOM   3007  HA  PRO A 203      -8.603   9.352  23.677  1.00 81.18           H
ATOM   3008  CB  PRO A 203      -9.130  11.018  22.323  1.00 81.18           C
ATOM   3009 1HB  PRO A 203     -10.020  11.532  22.684  1.00 81.18           H
ATOM   3010 2HB  PRO A 203      -8.269  11.552  22.726  1.00 81.18           H
ATOM   3011  CG  PRO A 203      -9.093  10.965  20.823  1.00 81.18           C
ATOM   3012 1HG  PRO A 203     -10.094  10.848  20.408  1.00 81.18           H
ATOM   3013 2HG  PRO A 203      -8.681  11.884  20.406  1.00 81.18           H
ATOM   3014  CD  PRO A 203      -8.228   9.784  20.489  1.00 81.18           C
ATOM   3015 1HD  PRO A 203      -8.527   9.321  19.549  1.00 81.18           H
ATOM   3016 2HD  PRO A 203      -7.181  10.070  20.385  1.00 81.18           H
ATOM   3017  N   SER A 204     -11.090   9.345  24.100  1.00 71.73           N
ATOM   3018  CA  SER A 204     -12.484   9.039  24.372  1.00 71.73           C
ATOM   3019  C   SER A 204     -12.586   7.765  25.213  1.00 71.73           C
ATOM   3020  O   SER A 204     -11.676   6.938  25.206  1.00 71.73           O
ATOM   3021  HA  SER A 204     -12.865   9.896  24.927  1.00 71.73           H
ATOM   3022  CB  SER A 204     -13.277   8.882  23.072  1.00 71.73           C
ATOM   3023 1HB  SER A 204     -14.326   9.110  23.258  1.00 71.73           H
ATOM   3024 2HB  SER A 204     -12.918   9.604  22.339  1.00 71.73           H
ATOM   3025  OG  SER A 204     -13.166   7.566  22.535  1.00 71.73           O
ATOM   3026  HG  SER A 204     -13.664   7.507  21.671  1.00 71.73           H
ATOM   3027  HN  SER A 204     -10.609   9.816  24.840  1.00 71.73           H
ATOM   3028  N   ASP A 205     -13.701   7.647  25.918  1.00 74.42           N
ATOM   3029  CA  ASP A 205     -13.971   6.452  26.698  1.00 74.42           C
ATOM   3030  C   ASP A 205     -14.205   5.272  25.752  1.00 74.42           C
ATOM   3031  O   ASP A 205     -14.068   4.116  26.149  1.00 74.42           O
ATOM   3032  HA  ASP A 205     -13.091   6.314  27.326  1.00 74.42           H
ATOM   3033  CB  ASP A 205     -15.226   6.625  27.556  1.00 74.42           C
ATOM   3034 1HB  ASP A 205     -16.064   6.923  26.926  1.00 74.42           H
ATOM   3035 2HB  ASP A 205     -15.494   5.671  28.012  1.00 74.42           H
ATOM   3036  CG  ASP A 205     -15.003   7.673  28.648  1.00 74.42           C
ATOM   3037  OD1 ASP A 205     -13.901   7.654  29.237  1.00 74.42           O
ATOM   3038  OD2 ASP A 205     -15.941   8.470  28.869  1.00 74.42           O
ATOM   3039  HN  ASP A 205     -14.412   8.350  25.962  1.00 74.42           H
ATOM   3040  N   GLU A 206     -14.553   5.606  24.518  1.00 84.02           N
ATOM   3041  CA  GLU A 206     -14.843   4.589  23.521  1.00 84.02           C
ATOM   3042  C   GLU A 206     -13.617   4.346  22.638  1.00 84.02           C
ATOM   3043  O   GLU A 206     -13.747   3.907  21.497  1.00 84.02           O
ATOM   3044  HA  GLU A 206     -15.075   3.686  24.087  1.00 84.02           H
ATOM   3045  CB  GLU A 206     -16.058   4.978  22.678  1.00 84.02           C
ATOM   3046 1HB  GLU A 206     -15.890   5.952  22.219  1.00 84.02           H
ATOM   3047 2HB  GLU A 206     -16.270   4.191  21.953  1.00 84.02           H
ATOM   3048  CG  GLU A 206     -17.310   5.111  23.548  1.00 84.02           C
ATOM   3049 1HG  GLU A 206     -17.122   4.676  24.529  1.00 84.02           H
ATOM   3050 2HG  GLU A 206     -17.538   6.165  23.704  1.00 84.02           H
ATOM   3051  CD  GLU A 206     -18.507   4.416  22.896  1.00 84.02           C
ATOM   3052  OE1 GLU A 206     -19.278   3.786  23.652  1.00 84.02           O
ATOM   3053  OE2 GLU A 206     -18.624   4.530  21.657  1.00 84.02           O
ATOM   3054  HN  GLU A 206     -14.638   6.549  24.196  1.00 84.02           H
ATOM   3055  N   SER A 207     -12.455   4.644  23.200  1.00 89.59           N
ATOM   3056  CA  SER A 207     -11.213   4.533  22.453  1.00 89.59           C
ATOM   3057  C   SER A 207     -11.067   3.119  21.887  1.00 89.59           C
ATOM   3058  O   SER A 207     -10.544   2.937  20.789  1.00 89.59           O
ATOM   3059  HA  SER A 207     -11.295   5.261  21.647  1.00 89.59           H
ATOM   3060  CB  SER A 207     -10.009   4.879  23.332  1.00 89.59           C
ATOM   3061 1HB  SER A 207      -9.090   4.614  22.809  1.00 89.59           H
ATOM   3062 2HB  SER A 207      -9.981   5.956  23.501  1.00 89.59           H
ATOM   3063  OG  SER A 207     -10.052   4.204  24.587  1.00 89.59           O
ATOM   3064  HG  SER A 207     -10.318   4.842  25.309  1.00 89.59           H
ATOM   3065  HN  SER A 207     -12.353   4.955  24.145  1.00 89.59           H
ATOM   3066  N   THR A 208     -11.539   2.154  22.662  1.00 89.97           N
ATOM   3067  CA  THR A 208     -11.460   0.761  22.256  1.00 89.97           C
ATOM   3068  C   THR A 208     -12.320   0.518  21.014  1.00 89.97           C
ATOM   3069  O   THR A 208     -11.874  -0.117  20.060  1.00 89.97           O
ATOM   3070  HA  THR A 208     -10.429   0.542  21.978  1.00 89.97           H
ATOM   3071  CB  THR A 208     -11.862  -0.105  23.452  1.00 89.97           C
ATOM   3072  HB  THR A 208     -11.832  -1.163  23.194  1.00 89.97           H
ATOM   3073  OG1 THR A 208     -13.139   0.400  23.832  1.00 89.97           O
ATOM   3074  HG1 THR A 208     -13.604  -0.258  24.424  1.00 89.97           H
ATOM   3075  CG2 THR A 208     -10.982   0.146  24.678  1.00 89.97           C
ATOM   3076 1HG2 THR A 208     -11.064   1.191  24.977  1.00 89.97           H
ATOM   3077 2HG2 THR A 208      -9.944  -0.081  24.433  1.00 89.97           H
ATOM   3078 3HG2 THR A 208     -11.310  -0.493  25.498  1.00 89.97           H
ATOM   3079  HN  THR A 208     -11.969   2.310  23.552  1.00 89.97           H
ATOM   3080  N   LYS A 209     -13.539   1.036  21.067  1.00 91.33           N
ATOM   3081  CA  LYS A 209     -14.460   0.897  19.952  1.00 91.33           C
ATOM   3082  C   LYS A 209     -13.857   1.559  18.711  1.00 91.33           C
ATOM   3083  O   LYS A 209     -13.923   1.006  17.615  1.00 91.33           O
ATOM   3084  HA  LYS A 209     -14.574  -0.169  19.754  1.00 91.33           H
ATOM   3085  CB  LYS A 209     -15.841   1.438  20.328  1.00 91.33           C
ATOM   3086 1HB  LYS A 209     -15.745   2.447  20.727  1.00 91.33           H
ATOM   3087 2HB  LYS A 209     -16.464   1.506  19.436  1.00 91.33           H
ATOM   3088  CG  LYS A 209     -16.520   0.537  21.362  1.00 91.33           C
ATOM   3089 1HG  LYS A 209     -16.591  -0.479  20.974  1.00 91.33           H
ATOM   3090 2HG  LYS A 209     -15.911   0.492  22.265  1.00 91.33           H
ATOM   3091  CD  LYS A 209     -17.917   1.056  21.708  1.00 91.33           C
ATOM   3092 1HD  LYS A 209     -17.855   2.096  22.025  1.00 91.33           H
ATOM   3093 2HD  LYS A 209     -18.548   1.031  20.819  1.00 91.33           H
ATOM   3094  CE  LYS A 209     -18.555   0.216  22.816  1.00 91.33           C
ATOM   3095 1HE  LYS A 209     -18.731  -0.798  22.457  1.00 91.33           H
ATOM   3096 2HE  LYS A 209     -17.872   0.140  23.662  1.00 91.33           H
ATOM   3097  NZ  LYS A 209     -19.832   0.821  23.255  1.00 91.33           N
ATOM   3098 1HZ  LYS A 209     -20.260   0.232  23.961  1.00 91.33           H
ATOM   3099 2HZ  LYS A 209     -19.655   1.740  23.644  1.00 91.33           H
ATOM   3100 3HZ  LYS A 209     -20.457   0.905  22.461  1.00 91.33           H
ATOM   3101  HN  LYS A 209     -13.897   1.543  21.851  1.00 91.33           H
ATOM   3102  N   LEU A 210     -13.283   2.734  18.927  1.00 92.35           N
ATOM   3103  CA  LEU A 210     -12.730   3.508  17.829  1.00 92.35           C
ATOM   3104  C   LEU A 210     -11.605   2.712  17.165  1.00 92.35           C
ATOM   3105  O   LEU A 210     -11.563   2.591  15.942  1.00 92.35           O
ATOM   3106  HA  LEU A 210     -13.525   3.655  17.099  1.00 92.35           H
ATOM   3107  CB  LEU A 210     -12.299   4.893  18.315  1.00 92.35           C
ATOM   3108 1HB  LEU A 210     -13.153   5.370  18.796  1.00 92.35           H
ATOM   3109 2HB  LEU A 210     -11.532   4.766  19.079  1.00 92.35           H
ATOM   3110  CG  LEU A 210     -11.758   5.842  17.243  1.00 92.35           C
ATOM   3111  HG  LEU A 210     -10.928   5.348  16.737  1.00 92.35           H
ATOM   3112  CD1 LEU A 210     -12.822   6.135  16.183  1.00 92.35           C
ATOM   3113 1HD1 LEU A 210     -13.125   5.204  15.705  1.00 92.35           H
ATOM   3114 2HD1 LEU A 210     -13.687   6.599  16.656  1.00 92.35           H
ATOM   3115 3HD1 LEU A 210     -12.411   6.812  15.433  1.00 92.35           H
ATOM   3116  CD2 LEU A 210     -11.206   7.123  17.872  1.00 92.35           C
ATOM   3117 1HD2 LEU A 210     -12.001   7.630  18.419  1.00 92.35           H
ATOM   3118 2HD2 LEU A 210     -10.397   6.872  18.557  1.00 92.35           H
ATOM   3119 3HD2 LEU A 210     -10.828   7.779  17.088  1.00 92.35           H
ATOM   3120  HN  LEU A 210     -13.194   3.155  19.829  1.00 92.35           H
ATOM   3121  N   LYS A 211     -10.720   2.189  18.001  1.00 92.28           N
ATOM   3122  CA  LYS A 211      -9.601   1.402  17.511  1.00 92.28           C
ATOM   3123  C   LYS A 211     -10.130   0.238  16.672  1.00 92.28           C
ATOM   3124  O   LYS A 211      -9.674   0.018  15.551  1.00 92.28           O
ATOM   3125  HA  LYS A 211      -9.004   2.049  16.868  1.00 92.28           H
ATOM   3126  CB  LYS A 211      -8.703   0.966  18.672  1.00 92.28           C
ATOM   3127 1HB  LYS A 211      -8.303   1.845  19.177  1.00 92.28           H
ATOM   3128 2HB  LYS A 211      -9.293   0.418  19.406  1.00 92.28           H
ATOM   3129  CG  LYS A 211      -7.553   0.088  18.175  1.00 92.28           C
ATOM   3130 1HG  LYS A 211      -7.946  -0.861  17.810  1.00 92.28           H
ATOM   3131 2HG  LYS A 211      -7.058   0.573  17.333  1.00 92.28           H
ATOM   3132  CD  LYS A 211      -6.538  -0.168  19.291  1.00 92.28           C
ATOM   3133 1HD  LYS A 211      -6.193   0.781  19.699  1.00 92.28           H
ATOM   3134 2HD  LYS A 211      -7.018  -0.710  20.106  1.00 92.28           H
ATOM   3135  CE  LYS A 211      -5.343  -0.971  18.771  1.00 92.28           C
ATOM   3136 1HE  LYS A 211      -5.669  -1.967  18.472  1.00 92.28           H
ATOM   3137 2HE  LYS A 211      -4.933  -0.490  17.884  1.00 92.28           H
ATOM   3138  NZ  LYS A 211      -4.298  -1.077  19.814  1.00 92.28           N
ATOM   3139 1HZ  LYS A 211      -3.441  -1.424  19.398  1.00 92.28           H
ATOM   3140 2HZ  LYS A 211      -4.131  -0.163  20.219  1.00 92.28           H
ATOM   3141 3HZ  LYS A 211      -4.606  -1.717  20.537  1.00 92.28           H
ATOM   3142  HN  LYS A 211     -10.758   2.295  18.995  1.00 92.28           H
ATOM   3143  N   SER A 212     -11.085  -0.478  17.247  1.00 91.87           N
ATOM   3144  CA  SER A 212     -11.630  -1.658  16.597  1.00 91.87           C
ATOM   3145  C   SER A 212     -12.219  -1.282  15.236  1.00 91.87           C
ATOM   3146  O   SER A 212     -12.014  -1.988  14.250  1.00 91.87           O
ATOM   3147  HA  SER A 212     -10.785  -2.336  16.474  1.00 91.87           H
ATOM   3148  CB  SER A 212     -12.695  -2.325  17.470  1.00 91.87           C
ATOM   3149 1HB  SER A 212     -12.274  -2.544  18.452  1.00 91.87           H
ATOM   3150 2HB  SER A 212     -13.522  -1.633  17.625  1.00 91.87           H
ATOM   3151  OG  SER A 212     -13.186  -3.529  16.886  1.00 91.87           O
ATOM   3152  HG  SER A 212     -12.429  -4.158  16.712  1.00 91.87           H
ATOM   3153  HN  SER A 212     -11.485  -0.264  18.138  1.00 91.87           H
ATOM   3154  N   ALA A 213     -12.939  -0.170  15.226  1.00 92.46           N
ATOM   3155  CA  ALA A 213     -13.583   0.294  14.009  1.00 92.46           C
ATOM   3156  C   ALA A 213     -12.514   0.627  12.966  1.00 92.46           C
ATOM   3157  O   ALA A 213     -12.619   0.218  11.811  1.00 92.46           O
ATOM   3158  HA  ALA A 213     -14.205  -0.518  13.632  1.00 92.46           H
ATOM   3159  CB  ALA A 213     -14.478   1.493  14.329  1.00 92.46           C
ATOM   3160 1HB  ALA A 213     -15.238   1.196  15.052  1.00 92.46           H
ATOM   3161 2HB  ALA A 213     -13.873   2.296  14.748  1.00 92.46           H
ATOM   3162 3HB  ALA A 213     -14.961   1.840  13.416  1.00 92.46           H
ATOM   3163  HN  ALA A 213     -13.086   0.409  16.028  1.00 92.46           H
ATOM   3164  N   VAL A 214     -11.508   1.366  13.412  1.00 90.44           N
ATOM   3165  CA  VAL A 214     -10.457   1.818  12.516  1.00 90.44           C
ATOM   3166  C   VAL A 214      -9.728   0.603  11.938  1.00 90.44           C
ATOM   3167  O   VAL A 214      -9.400   0.577  10.753  1.00 90.44           O
ATOM   3168  HA  VAL A 214     -10.932   2.362  11.700  1.00 90.44           H
ATOM   3169  CB  VAL A 214      -9.523   2.782  13.250  1.00 90.44           C
ATOM   3170  HB  VAL A 214      -9.229   2.315  14.190  1.00 90.44           H
ATOM   3171  CG1 VAL A 214      -8.253   3.041  12.436  1.00 90.44           C
ATOM   3172 1HG1 VAL A 214      -7.727   2.100  12.275  1.00 90.44           H
ATOM   3173 2HG1 VAL A 214      -8.521   3.477  11.474  1.00 90.44           H
ATOM   3174 3HG1 VAL A 214      -7.607   3.729  12.981  1.00 90.44           H
ATOM   3175  CG2 VAL A 214     -10.239   4.093  13.581  1.00 90.44           C
ATOM   3176 1HG2 VAL A 214     -10.575   4.567  12.658  1.00 90.44           H
ATOM   3177 2HG2 VAL A 214     -11.099   3.887  14.218  1.00 90.44           H
ATOM   3178 3HG2 VAL A 214      -9.552   4.761  14.102  1.00 90.44           H
ATOM   3179  HN  VAL A 214     -11.405   1.655  14.364  1.00 90.44           H
ATOM   3180  N   LEU A 215      -9.496  -0.374  12.803  1.00 90.78           N
ATOM   3181  CA  LEU A 215      -8.796  -1.581  12.398  1.00 90.78           C
ATOM   3182  C   LEU A 215      -9.638  -2.332  11.364  1.00 90.78           C
ATOM   3183  O   LEU A 215      -9.119  -2.785  10.345  1.00 90.78           O
ATOM   3184  HA  LEU A 215      -7.863  -1.275  11.925  1.00 90.78           H
ATOM   3185  CB  LEU A 215      -8.429  -2.424  13.621  1.00 90.78           C
ATOM   3186 1HB  LEU A 215      -9.256  -2.379  14.329  1.00 90.78           H
ATOM   3187 2HB  LEU A 215      -8.335  -3.463  13.306  1.00 90.78           H
ATOM   3188  CG  LEU A 215      -7.146  -2.023  14.351  1.00 90.78           C
ATOM   3189  HG  LEU A 215      -7.139  -0.938  14.458  1.00 90.78           H
ATOM   3190  CD1 LEU A 215      -7.109  -2.617  15.761  1.00 90.78           C
ATOM   3191 1HD1 LEU A 215      -7.964  -2.252  16.331  1.00 90.78           H
ATOM   3192 2HD1 LEU A 215      -7.151  -3.704  15.699  1.00 90.78           H
ATOM   3193 3HD1 LEU A 215      -6.187  -2.316  16.258  1.00 90.78           H
ATOM   3194  CD2 LEU A 215      -5.909  -2.405  13.536  1.00 90.78           C
ATOM   3195 1HD2 LEU A 215      -5.898  -3.484  13.376  1.00 90.78           H
ATOM   3196 2HD2 LEU A 215      -5.937  -1.896  12.573  1.00 90.78           H
ATOM   3197 3HD2 LEU A 215      -5.011  -2.109  14.078  1.00 90.78           H
ATOM   3198  HN  LEU A 215      -9.777  -0.351  13.762  1.00 90.78           H
ATOM   3199  N   THR A 216     -10.925  -2.440  11.662  1.00 92.16           N
ATOM   3200  CA  THR A 216     -11.838  -3.158  10.789  1.00 92.16           C
ATOM   3201  C   THR A 216     -11.842  -2.533   9.392  1.00 92.16           C
ATOM   3202  O   THR A 216     -11.799  -3.244   8.390  1.00 92.16           O
ATOM   3203  HA  THR A 216     -11.477  -4.180  10.680  1.00 92.16           H
ATOM   3204  CB  THR A 216     -13.216  -3.170  11.453  1.00 92.16           C
ATOM   3205  HB  THR A 216     -13.609  -2.159  11.553  1.00 92.16           H
ATOM   3206  OG1 THR A 216     -13.006  -3.873  12.675  1.00 92.16           O
ATOM   3207  HG1 THR A 216     -12.923  -3.225  13.432  1.00 92.16           H
ATOM   3208  CG2 THR A 216     -14.224  -4.036  10.694  1.00 92.16           C
ATOM   3209 1HG2 THR A 216     -13.862  -5.063  10.652  1.00 92.16           H
ATOM   3210 2HG2 THR A 216     -14.343  -3.651   9.681  1.00 92.16           H
ATOM   3211 3HG2 THR A 216     -15.185  -4.010  11.207  1.00 92.16           H
ATOM   3212  HN  THR A 216     -11.344  -2.048  12.481  1.00 92.16           H
ATOM   3213  N   LEU A 217     -11.894  -1.209   9.371  1.00 88.39           N
ATOM   3214  CA  LEU A 217     -11.926  -0.481   8.114  1.00 88.39           C
ATOM   3215  C   LEU A 217     -10.670  -0.814   7.305  1.00 88.39           C
ATOM   3216  O   LEU A 217     -10.740  -0.994   6.091  1.00 88.39           O
ATOM   3217  HA  LEU A 217     -12.797  -0.827   7.558  1.00 88.39           H
ATOM   3218  CB  LEU A 217     -12.116   1.016   8.366  1.00 88.39           C
ATOM   3219 1HB  LEU A 217     -13.004   1.151   8.984  1.00 88.39           H
ATOM   3220 2HB  LEU A 217     -11.266   1.377   8.947  1.00 88.39           H
ATOM   3221  CG  LEU A 217     -12.257   1.894   7.121  1.00 88.39           C
ATOM   3222  HG  LEU A 217     -11.422   1.677   6.454  1.00 88.39           H
ATOM   3223  CD1 LEU A 217     -13.542   1.562   6.359  1.00 88.39           C
ATOM   3224 1HD1 LEU A 217     -13.521   0.517   6.050  1.00 88.39           H
ATOM   3225 2HD1 LEU A 217     -14.402   1.733   7.007  1.00 88.39           H
ATOM   3226 3HD1 LEU A 217     -13.617   2.200   5.479  1.00 88.39           H
ATOM   3227  CD2 LEU A 217     -12.171   3.378   7.483  1.00 88.39           C
ATOM   3228 1HD2 LEU A 217     -12.972   3.628   8.180  1.00 88.39           H
ATOM   3229 2HD2 LEU A 217     -11.207   3.583   7.949  1.00 88.39           H
ATOM   3230 3HD2 LEU A 217     -12.275   3.979   6.580  1.00 88.39           H
ATOM   3231  HN  LEU A 217     -11.915  -0.637  10.191  1.00 88.39           H
ATOM   3232  N   LYS A 218      -9.552  -0.885   8.012  1.00 85.63           N
ATOM   3233  CA  LYS A 218      -8.275  -1.141   7.368  1.00 85.63           C
ATOM   3234  C   LYS A 218      -8.293  -2.539   6.747  1.00 85.63           C
ATOM   3235  O   LYS A 218      -7.781  -2.740   5.646  1.00 85.63           O
ATOM   3236  HA  LYS A 218      -8.159  -0.410   6.568  1.00 85.63           H
ATOM   3237  CB  LYS A 218      -7.124  -0.921   8.352  1.00 85.63           C
ATOM   3238 1HB  LYS A 218      -7.346  -1.420   9.295  1.00 85.63           H
ATOM   3239 2HB  LYS A 218      -6.213  -1.372   7.960  1.00 85.63           H
ATOM   3240  CG  LYS A 218      -6.894   0.571   8.601  1.00 85.63           C
ATOM   3241 1HG  LYS A 218      -6.491   1.036   7.701  1.00 85.63           H
ATOM   3242 2HG  LYS A 218      -7.845   1.060   8.812  1.00 85.63           H
ATOM   3243  CD  LYS A 218      -5.931   0.790   9.769  1.00 85.63           C
ATOM   3244 1HD  LYS A 218      -6.309   0.283  10.657  1.00 85.63           H
ATOM   3245 2HD  LYS A 218      -4.963   0.345   9.536  1.00 85.63           H
ATOM   3246  CE  LYS A 218      -5.755   2.282  10.063  1.00 85.63           C
ATOM   3247 1HE  LYS A 218      -5.519   2.814   9.142  1.00 85.63           H
ATOM   3248 2HE  LYS A 218      -6.690   2.696  10.441  1.00 85.63           H
ATOM   3249  NZ  LYS A 218      -4.676   2.491  11.054  1.00 85.63           N
ATOM   3250 1HZ  LYS A 218      -4.761   3.418  11.456  1.00 85.63           H
ATOM   3251 2HZ  LYS A 218      -4.753   1.796  11.789  1.00 85.63           H
ATOM   3252 3HZ  LYS A 218      -3.775   2.402  10.598  1.00 85.63           H
ATOM   3253  HN  LYS A 218      -9.509  -0.772   9.005  1.00 85.63           H
ATOM   3254  N   VAL A 219      -8.888  -3.470   7.479  1.00 87.23           N
ATOM   3255  CA  VAL A 219      -8.914  -4.857   7.049  1.00 87.23           C
ATOM   3256  C   VAL A 219      -9.768  -4.979   5.785  1.00 87.23           C
ATOM   3257  O   VAL A 219      -9.375  -5.644   4.828  1.00 87.23           O
ATOM   3258  HA  VAL A 219      -7.891  -5.147   6.810  1.00 87.23           H
ATOM   3259  CB  VAL A 219      -9.405  -5.750   8.190  1.00 87.23           C
ATOM   3260  HB  VAL A 219     -10.325  -5.316   8.583  1.00 87.23           H
ATOM   3261  CG1 VAL A 219      -9.728  -7.158   7.685  1.00 87.23           C
ATOM   3262 1HG1 VAL A 219     -10.507  -7.102   6.925  1.00 87.23           H
ATOM   3263 2HG1 VAL A 219      -8.831  -7.603   7.254  1.00 87.23           H
ATOM   3264 3HG1 VAL A 219     -10.074  -7.771   8.517  1.00 87.23           H
ATOM   3265  CG2 VAL A 219      -8.384  -5.796   9.328  1.00 87.23           C
ATOM   3266 1HG2 VAL A 219      -7.441  -6.194   8.954  1.00 87.23           H
ATOM   3267 2HG2 VAL A 219      -8.225  -4.789   9.715  1.00 87.23           H
ATOM   3268 3HG2 VAL A 219      -8.758  -6.437  10.126  1.00 87.23           H
ATOM   3269  HN  VAL A 219      -9.345  -3.288   8.349  1.00 87.23           H
ATOM   3270  N   ILE A 220     -10.920  -4.325   5.822  1.00 87.36           N
ATOM   3271  CA  ILE A 220     -11.873  -4.425   4.730  1.00 87.36           C
ATOM   3272  C   ILE A 220     -11.268  -3.801   3.472  1.00 87.36           C
ATOM   3273  O   ILE A 220     -11.191  -4.448   2.428  1.00 87.36           O
ATOM   3274  HA  ILE A 220     -12.044  -5.485   4.542  1.00 87.36           H
ATOM   3275  CB  ILE A 220     -13.217  -3.815   5.134  1.00 87.36           C
ATOM   3276  HB  ILE A 220     -13.028  -2.842   5.587  1.00 87.36           H
ATOM   3277  CG1 ILE A 220     -13.915  -4.676   6.189  1.00 87.36           C
ATOM   3278 1HG1 ILE A 220     -14.242  -5.614   5.740  1.00 87.36           H
ATOM   3279 2HG1 ILE A 220     -13.210  -4.930   6.981  1.00 87.36           H
ATOM   3280  CG2 ILE A 220     -14.103  -3.580   3.909  1.00 87.36           C
ATOM   3281 1HG2 ILE A 220     -13.601  -2.897   3.224  1.00 87.36           H
ATOM   3282 2HG2 ILE A 220     -14.287  -4.529   3.406  1.00 87.36           H
ATOM   3283 3HG2 ILE A 220     -15.051  -3.146   4.225  1.00 87.36           H
ATOM   3284  CD1 ILE A 220     -15.118  -3.943   6.787  1.00 87.36           C
ATOM   3285 1HD1 ILE A 220     -14.783  -3.018   7.256  1.00 87.36           H
ATOM   3286 2HD1 ILE A 220     -15.832  -3.712   5.996  1.00 87.36           H
ATOM   3287 3HD1 ILE A 220     -15.595  -4.577   7.533  1.00 87.36           H
ATOM   3288  HN  ILE A 220     -11.205  -3.737   6.579  1.00 87.36           H
ATOM   3289  N   LEU A 221     -10.853  -2.550   3.611  1.00 81.86           N
ATOM   3290  CA  LEU A 221     -10.428  -1.770   2.461  1.00 81.86           C
ATOM   3291  C   LEU A 221      -9.012  -2.191   2.061  1.00 81.86           C
ATOM   3292  O   LEU A 221      -8.579  -1.936   0.938  1.00 81.86           O
ATOM   3293  HA  LEU A 221     -11.103  -2.005   1.639  1.00 81.86           H
ATOM   3294  CB  LEU A 221     -10.566  -0.274   2.748  1.00 81.86           C
ATOM   3295 1HB  LEU A 221      -9.961  -0.034   3.622  1.00 81.86           H
ATOM   3296 2HB  LEU A 221     -10.145   0.278   1.907  1.00 81.86           H
ATOM   3297  CG  LEU A 221     -11.989   0.233   2.992  1.00 81.86           C
ATOM   3298  HG  LEU A 221     -12.383  -0.267   3.877  1.00 81.86           H
ATOM   3299  CD1 LEU A 221     -11.994   1.736   3.281  1.00 81.86           C
ATOM   3300 1HD1 LEU A 221     -11.394   1.936   4.169  1.00 81.86           H
ATOM   3301 2HD1 LEU A 221     -11.573   2.271   2.430  1.00 81.86           H
ATOM   3302 3HD1 LEU A 221     -13.017   2.070   3.451  1.00 81.86           H
ATOM   3303  CD2 LEU A 221     -12.908  -0.128   1.823  1.00 81.86           C
ATOM   3304 1HD2 LEU A 221     -12.527   0.326   0.908  1.00 81.86           H
ATOM   3305 2HD2 LEU A 221     -12.938  -1.211   1.706  1.00 81.86           H
ATOM   3306 3HD2 LEU A 221     -13.913   0.244   2.022  1.00 81.86           H
ATOM   3307  HN  LEU A 221     -10.806  -2.071   4.487  1.00 81.86           H
ATOM   3308  N   GLY A 222      -8.330  -2.828   3.002  1.00 74.87           N
ATOM   3309  CA  GLY A 222      -6.907  -3.078   2.854  1.00 74.87           C
ATOM   3310  C   GLY A 222      -6.649  -4.499   2.350  1.00 74.87           C
ATOM   3311  O   GLY A 222      -5.542  -4.817   1.918  1.00 74.87           O
ATOM   3312 1HA  GLY A 222      -6.477  -2.358   2.158  1.00 74.87           H
ATOM   3313 2HA  GLY A 222      -6.407  -2.932   3.812  1.00 74.87           H
ATOM   3314  HN  GLY A 222      -8.734  -3.170   3.850  1.00 74.87           H
ATOM   3315  N   PHE A 223      -7.690  -5.316   2.420  1.00 75.38           N
ATOM   3316  CA  PHE A 223      -7.618  -6.667   1.890  1.00 75.38           C
ATOM   3317  C   PHE A 223      -8.864  -7.000   1.067  1.00 75.38           C
ATOM   3318  O   PHE A 223      -8.783  -7.165  -0.149  1.00 75.38           O
ATOM   3319  HA  PHE A 223      -6.738  -6.717   1.249  1.00 75.38           H
ATOM   3320  CB  PHE A 223      -7.546  -7.615   3.089  1.00 75.38           C
ATOM   3321 1HB  PHE A 223      -6.763  -7.270   3.765  1.00 75.38           H
ATOM   3322 2HB  PHE A 223      -8.486  -7.563   3.638  1.00 75.38           H
ATOM   3323  CG  PHE A 223      -7.271  -9.072   2.714  1.00 75.38           C
ATOM   3324  CD1 PHE A 223      -8.212 -10.025   2.953  1.00 75.38           C
ATOM   3325  HD1 PHE A 223      -9.162  -9.750   3.411  1.00 75.38           H
ATOM   3326  CD2 PHE A 223      -6.086  -9.416   2.142  1.00 75.38           C
ATOM   3327  HD2 PHE A 223      -5.331  -8.652   1.951  1.00 75.38           H
ATOM   3328  CE1 PHE A 223      -7.957 -11.378   2.605  1.00 75.38           C
ATOM   3329  HE1 PHE A 223      -8.711 -12.141   2.796  1.00 75.38           H
ATOM   3330  CE2 PHE A 223      -5.831 -10.769   1.794  1.00 75.38           C
ATOM   3331  HE2 PHE A 223      -4.881 -11.044   1.336  1.00 75.38           H
ATOM   3332  CZ  PHE A 223      -6.772 -11.721   2.033  1.00 75.38           C
ATOM   3333  HZ  PHE A 223      -6.576 -12.760   1.766  1.00 75.38           H
ATOM   3334  HN  PHE A 223      -8.568  -5.069   2.829  1.00 75.38           H
ATOM   3335  N   PHE A 224      -9.988  -7.088   1.763  1.00 82.15           N
ATOM   3336  CA  PHE A 224     -11.152  -7.769   1.222  1.00 82.15           C
ATOM   3337  C   PHE A 224     -11.638  -7.090  -0.060  1.00 82.15           C
ATOM   3338  O   PHE A 224     -11.898  -7.757  -1.060  1.00 82.15           O
ATOM   3339  HA  PHE A 224     -10.853  -8.792   0.998  1.00 82.15           H
ATOM   3340  CB  PHE A 224     -12.253  -7.682   2.281  1.00 82.15           C
ATOM   3341 1HB  PHE A 224     -12.242  -6.685   2.722  1.00 82.15           H
ATOM   3342 2HB  PHE A 224     -13.221  -7.804   1.794  1.00 82.15           H
ATOM   3343  CG  PHE A 224     -12.126  -8.719   3.398  1.00 82.15           C
ATOM   3344  CD1 PHE A 224     -12.528 -10.001   3.184  1.00 82.15           C
ATOM   3345  HD1 PHE A 224     -12.940 -10.289   2.217  1.00 82.15           H
ATOM   3346  CD2 PHE A 224     -11.612  -8.360   4.604  1.00 82.15           C
ATOM   3347  HD2 PHE A 224     -11.290  -7.333   4.776  1.00 82.15           H
ATOM   3348  CE1 PHE A 224     -12.409 -10.964   4.221  1.00 82.15           C
ATOM   3349  HE1 PHE A 224     -12.731 -11.991   4.050  1.00 82.15           H
ATOM   3350  CE2 PHE A 224     -11.494  -9.323   5.641  1.00 82.15           C
ATOM   3351  HE2 PHE A 224     -11.082  -9.035   6.608  1.00 82.15           H
ATOM   3352  CZ  PHE A 224     -11.895 -10.605   5.428  1.00 82.15           C
ATOM   3353  HZ  PHE A 224     -11.804 -11.344   6.224  1.00 82.15           H
ATOM   3354  HN  PHE A 224     -10.110  -6.705   2.679  1.00 82.15           H
ATOM   3355  N   LEU A 225     -11.747  -5.771   0.012  1.00 80.24           N
ATOM   3356  CA  LEU A 225     -12.223  -4.997  -1.122  1.00 80.24           C
ATOM   3357  C   LEU A 225     -11.280  -5.206  -2.308  1.00 80.24           C
ATOM   3358  O   LEU A 225     -11.715  -5.605  -3.388  1.00 80.24           O
ATOM   3359  HA  LEU A 225     -13.207  -5.381  -1.390  1.00 80.24           H
ATOM   3360  CB  LEU A 225     -12.402  -3.529  -0.730  1.00 80.24           C
ATOM   3361 1HB  LEU A 225     -13.072  -3.481   0.128  1.00 80.24           H
ATOM   3362 2HB  LEU A 225     -11.438  -3.140  -0.404  1.00 80.24           H
ATOM   3363  CG  LEU A 225     -12.951  -2.606  -1.821  1.00 80.24           C
ATOM   3364  HG  LEU A 225     -12.346  -2.741  -2.718  1.00 80.24           H
ATOM   3365  CD1 LEU A 225     -14.389  -2.981  -2.184  1.00 80.24           C
ATOM   3366 1HD1 LEU A 225     -14.416  -4.008  -2.549  1.00 80.24           H
ATOM   3367 2HD1 LEU A 225     -15.022  -2.893  -1.301  1.00 80.24           H
ATOM   3368 3HD1 LEU A 225     -14.754  -2.309  -2.961  1.00 80.24           H
ATOM   3369  CD2 LEU A 225     -12.828  -1.137  -1.409  1.00 80.24           C
ATOM   3370 1HD2 LEU A 225     -13.392  -0.968  -0.492  1.00 80.24           H
ATOM   3371 2HD2 LEU A 225     -11.779  -0.894  -1.241  1.00 80.24           H
ATOM   3372 3HD2 LEU A 225     -13.225  -0.503  -2.202  1.00 80.24           H
ATOM   3373  HN  LEU A 225     -11.518  -5.234   0.824  1.00 80.24           H
ATOM   3374  N   PRO A 226      -9.979  -4.942  -2.132  1.00 74.08           N
ATOM   3375  CA  PRO A 226      -9.011  -5.164  -3.209  1.00 74.08           C
ATOM   3376  C   PRO A 226      -9.089  -6.573  -3.773  1.00 74.08           C
ATOM   3377  O   PRO A 226      -9.114  -6.759  -4.989  1.00 74.08           O
ATOM   3378  HA  PRO A 226      -9.230  -4.507  -4.051  1.00 74.08           H
ATOM   3379  CB  PRO A 226      -7.660  -4.893  -2.544  1.00 74.08           C
ATOM   3380 1HB  PRO A 226      -7.221  -5.806  -2.140  1.00 74.08           H
ATOM   3381 2HB  PRO A 226      -6.940  -4.481  -3.251  1.00 74.08           H
ATOM   3382  CG  PRO A 226      -8.002  -3.897  -1.443  1.00 74.08           C
ATOM   3383 1HG  PRO A 226      -7.236  -3.872  -0.667  1.00 74.08           H
ATOM   3384 2HG  PRO A 226      -8.082  -2.880  -1.827  1.00 74.08           H
ATOM   3385  CD  PRO A 226      -9.331  -4.415  -0.917  1.00 74.08           C
ATOM   3386 1HD  PRO A 226      -9.193  -5.194  -0.167  1.00 74.08           H
ATOM   3387 2HD  PRO A 226      -9.916  -3.625  -0.448  1.00 74.08           H
ATOM   3388  N   PHE A 227      -9.126  -7.538  -2.866  1.00 77.28           N
ATOM   3389  CA  PHE A 227      -9.051  -8.936  -3.257  1.00 77.28           C
ATOM   3390  C   PHE A 227     -10.250  -9.329  -4.122  1.00 77.28           C
ATOM   3391  O   PHE A 227     -10.085  -9.940  -5.177  1.00 77.28           O
ATOM   3392  HA  PHE A 227      -8.134  -9.062  -3.832  1.00 77.28           H
ATOM   3393  CB  PHE A 227      -9.074  -9.762  -1.969  1.00 77.28           C
ATOM   3394 1HB  PHE A 227      -8.217  -9.484  -1.356  1.00 77.28           H
ATOM   3395 2HB  PHE A 227      -9.968  -9.506  -1.401  1.00 77.28           H
ATOM   3396  CG  PHE A 227      -9.049 -11.274  -2.200  1.00 77.28           C
ATOM   3397  CD1 PHE A 227     -10.194 -11.999  -2.081  1.00 77.28           C
ATOM   3398  HD1 PHE A 227     -11.129 -11.503  -1.821  1.00 77.28           H
ATOM   3399  CD2 PHE A 227      -7.883 -11.894  -2.524  1.00 77.28           C
ATOM   3400  HD2 PHE A 227      -6.965 -11.313  -2.619  1.00 77.28           H
ATOM   3401  CE1 PHE A 227     -10.171 -13.403  -2.295  1.00 77.28           C
ATOM   3402  HE1 PHE A 227     -11.088 -13.984  -2.199  1.00 77.28           H
ATOM   3403  CE2 PHE A 227      -7.860 -13.297  -2.738  1.00 77.28           C
ATOM   3404  HE2 PHE A 227      -6.925 -13.794  -2.998  1.00 77.28           H
ATOM   3405  CZ  PHE A 227      -9.004 -14.022  -2.619  1.00 77.28           C
ATOM   3406  HZ  PHE A 227      -8.986 -15.100  -2.783  1.00 77.28           H
ATOM   3407  HN  PHE A 227      -9.206  -7.378  -1.882  1.00 77.28           H
ATOM   3408  N   VAL A 228     -11.430  -8.961  -3.644  1.00 81.69           N
ATOM   3409  CA  VAL A 228     -12.658  -9.298  -4.343  1.00 81.69           C
ATOM   3410  C   VAL A 228     -12.635  -8.669  -5.738  1.00 81.69           C
ATOM   3411  O   VAL A 228     -12.985  -9.320  -6.722  1.00 81.69           O
ATOM   3412  HA  VAL A 228     -12.691 -10.382  -4.448  1.00 81.69           H
ATOM   3413  CB  VAL A 228     -13.868  -8.865  -3.513  1.00 81.69           C
ATOM   3414  HB  VAL A 228     -13.705  -7.836  -3.194  1.00 81.69           H
ATOM   3415  CG1 VAL A 228     -15.149  -8.900  -4.350  1.00 81.69           C
ATOM   3416 1HG1 VAL A 228     -15.047  -8.223  -5.198  1.00 81.69           H
ATOM   3417 2HG1 VAL A 228     -15.318  -9.914  -4.712  1.00 81.69           H
ATOM   3418 3HG1 VAL A 228     -15.993  -8.588  -3.735  1.00 81.69           H
ATOM   3419  CG2 VAL A 228     -14.010  -9.729  -2.258  1.00 81.69           C
ATOM   3420 1HG2 VAL A 228     -14.140 -10.772  -2.548  1.00 81.69           H
ATOM   3421 2HG2 VAL A 228     -13.113  -9.631  -1.646  1.00 81.69           H
ATOM   3422 3HG2 VAL A 228     -14.877  -9.400  -1.686  1.00 81.69           H
ATOM   3423  HN  VAL A 228     -11.554  -8.444  -2.797  1.00 81.69           H
ATOM   3424  N   VAL A 229     -12.219  -7.412  -5.779  1.00 73.93           N
ATOM   3425  CA  VAL A 229     -12.236  -6.658  -7.021  1.00 73.93           C
ATOM   3426  C   VAL A 229     -11.296  -7.323  -8.028  1.00 73.93           C
ATOM   3427  O   VAL A 229     -11.668  -7.539  -9.181  1.00 73.93           O
ATOM   3428  HA  VAL A 229     -13.252  -6.693  -7.413  1.00 73.93           H
ATOM   3429  CB  VAL A 229     -11.882  -5.194  -6.749  1.00 73.93           C
ATOM   3430  HB  VAL A 229     -11.006  -5.176  -6.101  1.00 73.93           H
ATOM   3431  CG1 VAL A 229     -11.523  -4.467  -8.047  1.00 73.93           C
ATOM   3432 1HG1 VAL A 229     -10.665  -4.954  -8.510  1.00 73.93           H
ATOM   3433 2HG1 VAL A 229     -12.372  -4.501  -8.729  1.00 73.93           H
ATOM   3434 3HG1 VAL A 229     -11.276  -3.429  -7.825  1.00 73.93           H
ATOM   3435  CG2 VAL A 229     -13.022  -4.481  -6.019  1.00 73.93           C
ATOM   3436 1HG2 VAL A 229     -13.923  -4.516  -6.631  1.00 73.93           H
ATOM   3437 2HG2 VAL A 229     -13.210  -4.978  -5.067  1.00 73.93           H
ATOM   3438 3HG2 VAL A 229     -12.745  -3.443  -5.838  1.00 73.93           H
ATOM   3439  HN  VAL A 229     -11.877  -6.910  -4.984  1.00 73.93           H
ATOM   3440  N   MET A 230     -10.096  -7.630  -7.557  1.00 74.40           N
ATOM   3441  CA  MET A 230      -9.087  -8.229  -8.413  1.00 74.40           C
ATOM   3442  C   MET A 230      -9.547  -9.593  -8.931  1.00 74.40           C
ATOM   3443  O   MET A 230      -9.403  -9.892 -10.116  1.00 74.40           O
ATOM   3444  HA  MET A 230      -8.962  -7.539  -9.248  1.00 74.40           H
ATOM   3445  CB  MET A 230      -7.784  -8.394  -7.628  1.00 74.40           C
ATOM   3446 1HB  MET A 230      -8.001  -8.784  -6.634  1.00 74.40           H
ATOM   3447 2HB  MET A 230      -7.145  -9.124  -8.125  1.00 74.40           H
ATOM   3448  CG  MET A 230      -7.044  -7.060  -7.508  1.00 74.40           C
ATOM   3449 1HG  MET A 230      -6.959  -6.592  -8.488  1.00 74.40           H
ATOM   3450 2HG  MET A 230      -7.610  -6.376  -6.876  1.00 74.40           H
ATOM   3451  SD  MET A 230      -5.419  -7.323  -6.817  1.00 74.40           S
ATOM   3452  CE  MET A 230      -5.309  -5.908  -5.735  1.00 74.40           C
ATOM   3453 1HE  MET A 230      -5.398  -4.994  -6.322  1.00 74.40           H
ATOM   3454 2HE  MET A 230      -6.114  -5.948  -5.001  1.00 74.40           H
ATOM   3455 3HE  MET A 230      -4.348  -5.917  -5.220  1.00 74.40           H
ATOM   3456  HN  MET A 230      -9.811  -7.475  -6.611  1.00 74.40           H
ATOM   3457  N   ALA A 231     -10.090 -10.385  -8.018  1.00 76.91           N
ATOM   3458  CA  ALA A 231     -10.543 -11.722  -8.361  1.00 76.91           C
ATOM   3459  C   ALA A 231     -11.565 -11.634  -9.496  1.00 76.91           C
ATOM   3460  O   ALA A 231     -11.462 -12.358 -10.486  1.00 76.91           O
ATOM   3461  HA  ALA A 231      -9.677 -12.287  -8.706  1.00 76.91           H
ATOM   3462  CB  ALA A 231     -11.113 -12.403  -7.115  1.00 76.91           C
ATOM   3463 1HB  ALA A 231     -10.339 -12.467  -6.350  1.00 76.91           H
ATOM   3464 2HB  ALA A 231     -11.953 -11.822  -6.735  1.00 76.91           H
ATOM   3465 3HB  ALA A 231     -11.452 -13.407  -7.373  1.00 76.91           H
ATOM   3466  HN  ALA A 231     -10.222 -10.126  -7.061  1.00 76.91           H
ATOM   3467  N   CYS A 232     -12.527 -10.742  -9.316  1.00 77.34           N
ATOM   3468  CA  CYS A 232     -13.585 -10.573 -10.298  1.00 77.34           C
ATOM   3469  C   CYS A 232     -12.953 -10.091 -11.606  1.00 77.34           C
ATOM   3470  O   CYS A 232     -13.331 -10.545 -12.685  1.00 77.34           O
ATOM   3471  HA  CYS A 232     -14.049 -11.550 -10.429  1.00 77.34           H
ATOM   3472  CB  CYS A 232     -14.669  -9.615  -9.802  1.00 77.34           C
ATOM   3473 1HB  CYS A 232     -14.215  -8.687  -9.454  1.00 77.34           H
ATOM   3474 2HB  CYS A 232     -15.339  -9.354 -10.622  1.00 77.34           H
ATOM   3475  SG  CYS A 232     -15.618 -10.393  -8.444  1.00 77.34           S
ATOM   3476  HG  CYS A 232     -14.764 -10.072  -7.476  1.00 77.34           H
ATOM   3477  HN  CYS A 232     -12.591 -10.142  -8.518  1.00 77.34           H
ATOM   3478  N   CYS A 233     -12.002  -9.179 -11.466  1.00 71.39           N
ATOM   3479  CA  CYS A 233     -11.393  -8.550 -12.626  1.00 71.39           C
ATOM   3480  C   CYS A 233     -10.687  -9.632 -13.444  1.00 71.39           C
ATOM   3481  O   CYS A 233     -10.872  -9.719 -14.657  1.00 71.39           O
ATOM   3482  HA  CYS A 233     -12.203  -8.098 -13.198  1.00 71.39           H
ATOM   3483  CB  CYS A 233     -10.438  -7.425 -12.222  1.00 71.39           C
ATOM   3484 1HB  CYS A 233      -9.855  -7.726 -11.351  1.00 71.39           H
ATOM   3485 2HB  CYS A 233      -9.729  -7.232 -13.027  1.00 71.39           H
ATOM   3486  SG  CYS A 233     -11.384  -5.905 -11.844  1.00 71.39           S
ATOM   3487  HG  CYS A 233     -11.835  -6.312 -10.661  1.00 71.39           H
ATOM   3488  HN  CYS A 233     -11.649  -8.871 -10.583  1.00 71.39           H
ATOM   3489  N   TYR A 234      -9.891 -10.431 -12.748  1.00 72.60           N
ATOM   3490  CA  TYR A 234      -9.043 -11.406 -13.412  1.00 72.60           C
ATOM   3491  C   TYR A 234      -9.869 -12.582 -13.939  1.00 72.60           C
ATOM   3492  O   TYR A 234      -9.535 -13.167 -14.968  1.00 72.60           O
ATOM   3493  HA  TYR A 234      -8.553 -10.911 -14.250  1.00 72.60           H
ATOM   3494  CB  TYR A 234      -8.073 -11.918 -12.345  1.00 72.60           C
ATOM   3495 1HB  TYR A 234      -8.611 -12.031 -11.404  1.00 72.60           H
ATOM   3496 2HB  TYR A 234      -7.723 -12.910 -12.632  1.00 72.60           H
ATOM   3497  CG  TYR A 234      -6.862 -11.011 -12.118  1.00 72.60           C
ATOM   3498  CD1 TYR A 234      -6.006 -10.730 -13.163  1.00 72.60           C
ATOM   3499  HD1 TYR A 234      -6.192 -11.154 -14.150  1.00 72.60           H
ATOM   3500  CD2 TYR A 234      -6.627 -10.474 -10.869  1.00 72.60           C
ATOM   3501  HD2 TYR A 234      -7.303 -10.696 -10.044  1.00 72.60           H
ATOM   3502  CE1 TYR A 234      -4.866  -9.876 -12.950  1.00 72.60           C
ATOM   3503  HE1 TYR A 234      -4.181  -9.646 -13.766  1.00 72.60           H
ATOM   3504  CE2 TYR A 234      -5.487  -9.620 -10.656  1.00 72.60           C
ATOM   3505  HE2 TYR A 234      -5.289  -9.190  -9.674  1.00 72.60           H
ATOM   3506  CZ  TYR A 234      -4.663  -9.363 -11.706  1.00 72.60           C
ATOM   3507  OH  TYR A 234      -3.586  -8.557 -11.505  1.00 72.60           O
ATOM   3508  HH  TYR A 234      -3.564  -8.247 -10.554  1.00 72.60           H
ATOM   3509  HN  TYR A 234      -9.820 -10.419 -11.751  1.00 72.60           H
ATOM   3510  N   THR A 235     -10.931 -12.891 -13.211  1.00 79.96           N
ATOM   3511  CA  THR A 235     -11.853 -13.931 -13.636  1.00 79.96           C
ATOM   3512  C   THR A 235     -12.452 -13.587 -15.000  1.00 79.96           C
ATOM   3513  O   THR A 235     -12.542 -14.445 -15.877  1.00 79.96           O
ATOM   3514  HA  THR A 235     -11.293 -14.858 -13.757  1.00 79.96           H
ATOM   3515  CB  THR A 235     -12.904 -14.109 -12.538  1.00 79.96           C
ATOM   3516  HB  THR A 235     -13.649 -14.848 -12.829  1.00 79.96           H
ATOM   3517  OG1 THR A 235     -13.398 -12.791 -12.314  1.00 79.96           O
ATOM   3518  HG1 THR A 235     -14.178 -12.612 -12.913  1.00 79.96           H
ATOM   3519  CG2 THR A 235     -12.287 -14.508 -11.196  1.00 79.96           C
ATOM   3520 1HG2 THR A 235     -11.590 -13.735 -10.872  1.00 79.96           H
ATOM   3521 2HG2 THR A 235     -11.754 -15.453 -11.307  1.00 79.96           H
ATOM   3522 3HG2 THR A 235     -13.076 -14.621 -10.452  1.00 79.96           H
ATOM   3523  HN  THR A 235     -11.165 -12.447 -12.346  1.00 79.96           H
ATOM   3524  N   ILE A 236     -12.847 -12.329 -15.137  1.00 75.53           N
ATOM   3525  CA  ILE A 236     -13.407 -11.853 -16.391  1.00 75.53           C
ATOM   3526  C   ILE A 236     -12.326 -11.891 -17.474  1.00 75.53           C
ATOM   3527  O   ILE A 236     -12.565 -12.380 -18.577  1.00 75.53           O
ATOM   3528  HA  ILE A 236     -14.204 -12.540 -16.675  1.00 75.53           H
ATOM   3529  CB  ILE A 236     -14.042 -10.474 -16.205  1.00 75.53           C
ATOM   3530  HB  ILE A 236     -13.315  -9.826 -15.714  1.00 75.53           H
ATOM   3531  CG1 ILE A 236     -15.266 -10.553 -15.290  1.00 75.53           C
ATOM   3532 1HG1 ILE A 236     -16.081 -11.056 -15.811  1.00 75.53           H
ATOM   3533 2HG1 ILE A 236     -15.030 -11.154 -14.412  1.00 75.53           H
ATOM   3534  CG2 ILE A 236     -14.376  -9.837 -17.555  1.00 75.53           C
ATOM   3535 1HG2 ILE A 236     -13.462  -9.724 -18.139  1.00 75.53           H
ATOM   3536 2HG2 ILE A 236     -15.076 -10.474 -18.094  1.00 75.53           H
ATOM   3537 3HG2 ILE A 236     -14.826  -8.857 -17.393  1.00 75.53           H
ATOM   3538  CD1 ILE A 236     -15.716  -9.157 -14.854  1.00 75.53           C
ATOM   3539 1HD1 ILE A 236     -14.907  -8.667 -14.313  1.00 75.53           H
ATOM   3540 2HD1 ILE A 236     -15.975  -8.568 -15.734  1.00 75.53           H
ATOM   3541 3HD1 ILE A 236     -16.588  -9.243 -14.205  1.00 75.53           H
ATOM   3542  HN  ILE A 236     -12.790 -11.643 -14.412  1.00 75.53           H
ATOM   3543  N   ILE A 237     -11.161 -11.369 -17.120  1.00 72.71           N
ATOM   3544  CA  ILE A 237     -10.066 -11.270 -18.071  1.00 72.71           C
ATOM   3545  C   ILE A 237      -9.734 -12.665 -18.606  1.00 72.71           C
ATOM   3546  O   ILE A 237      -9.611 -12.856 -19.815  1.00 72.71           O
ATOM   3547  HA  ILE A 237     -10.409 -10.654 -18.902  1.00 72.71           H
ATOM   3548  CB  ILE A 237      -8.871 -10.554 -17.438  1.00 72.71           C
ATOM   3549  HB  ILE A 237      -8.729 -10.949 -16.432  1.00 72.71           H
ATOM   3550  CG1 ILE A 237      -9.140  -9.054 -17.302  1.00 72.71           C
ATOM   3551 1HG1 ILE A 237      -9.130  -8.588 -18.287  1.00 72.71           H
ATOM   3552 2HG1 ILE A 237     -10.134  -8.896 -16.884  1.00 72.71           H
ATOM   3553  CG2 ILE A 237      -7.586 -10.837 -18.220  1.00 72.71           C
ATOM   3554 1HG2 ILE A 237      -7.390 -11.910 -18.221  1.00 72.71           H
ATOM   3555 2HG2 ILE A 237      -7.700 -10.488 -19.246  1.00 72.71           H
ATOM   3556 3HG2 ILE A 237      -6.752 -10.316 -17.749  1.00 72.71           H
ATOM   3557  CD1 ILE A 237      -8.093  -8.389 -16.406  1.00 72.71           C
ATOM   3558 1HD1 ILE A 237      -8.122  -8.841 -15.415  1.00 72.71           H
ATOM   3559 2HD1 ILE A 237      -7.102  -8.528 -16.840  1.00 72.71           H
ATOM   3560 3HD1 ILE A 237      -8.308  -7.323 -16.326  1.00 72.71           H
ATOM   3561  HN  ILE A 237     -10.960 -11.017 -16.206  1.00 72.71           H
ATOM   3562  N   ILE A 238      -9.600 -13.603 -17.680  1.00 73.77           N
ATOM   3563  CA  ILE A 238      -9.258 -14.968 -18.042  1.00 73.77           C
ATOM   3564  C   ILE A 238     -10.318 -15.519 -18.998  1.00 73.77           C
ATOM   3565  O   ILE A 238      -9.988 -16.160 -19.994  1.00 73.77           O
ATOM   3566  HA  ILE A 238      -8.303 -14.937 -18.567  1.00 73.77           H
ATOM   3567  CB  ILE A 238      -9.058 -15.821 -16.788  1.00 73.77           C
ATOM   3568  HB  ILE A 238      -9.887 -15.627 -16.107  1.00 73.77           H
ATOM   3569  CG1 ILE A 238      -7.773 -15.428 -16.057  1.00 73.77           C
ATOM   3570 1HG1 ILE A 238      -6.909 -15.798 -16.608  1.00 73.77           H
ATOM   3571 2HG1 ILE A 238      -7.687 -14.342 -16.023  1.00 73.77           H
ATOM   3572  CG2 ILE A 238      -9.091 -17.312 -17.128  1.00 73.77           C
ATOM   3573 1HG2 ILE A 238     -10.055 -17.563 -17.570  1.00 73.77           H
ATOM   3574 2HG2 ILE A 238      -8.295 -17.541 -17.836  1.00 73.77           H
ATOM   3575 3HG2 ILE A 238      -8.947 -17.895 -16.218  1.00 73.77           H
ATOM   3576  CD1 ILE A 238      -7.756 -15.991 -14.634  1.00 73.77           C
ATOM   3577 1HD1 ILE A 238      -8.608 -15.599 -14.079  1.00 73.77           H
ATOM   3578 2HD1 ILE A 238      -7.818 -17.079 -14.674  1.00 73.77           H
ATOM   3579 3HD1 ILE A 238      -6.832 -15.697 -14.137  1.00 73.77           H
ATOM   3580  HN  ILE A 238      -9.721 -13.443 -16.701  1.00 73.77           H
ATOM   3581  N   HIS A 239     -11.571 -15.249 -18.660  1.00 78.25           N
ATOM   3582  CA  HIS A 239     -12.683 -15.757 -19.445  1.00 78.25           C
ATOM   3583  C   HIS A 239     -12.608 -15.193 -20.865  1.00 78.25           C
ATOM   3584  O   HIS A 239     -12.755 -15.931 -21.839  1.00 78.25           O
ATOM   3585  HA  HIS A 239     -12.568 -16.840 -19.487  1.00 78.25           H
ATOM   3586  CB  HIS A 239     -14.016 -15.455 -18.757  1.00 78.25           C
ATOM   3587 1HB  HIS A 239     -13.980 -15.834 -17.735  1.00 78.25           H
ATOM   3588 2HB  HIS A 239     -14.143 -14.374 -18.692  1.00 78.25           H
ATOM   3589  CG  HIS A 239     -15.216 -16.048 -19.456  1.00 78.25           C
ATOM   3590  ND1 HIS A 239     -15.985 -15.335 -20.359  1.00 78.25           N
ATOM   3591  HD1 HIS A 239     -15.834 -14.386 -20.635  1.00 78.25           H
ATOM   3592  CD2 HIS A 239     -15.770 -17.292 -19.376  1.00 78.25           C
ATOM   3593  HD2 HIS A 239     -15.411 -18.110 -18.752  1.00 78.25           H
ATOM   3594  CE1 HIS A 239     -16.956 -16.124 -20.796  1.00 78.25           C
ATOM   3595  HE1 HIS A 239     -17.727 -15.852 -21.517  1.00 78.25           H
ATOM   3596  NE2 HIS A 239     -16.821 -17.336 -20.185  1.00 78.25           N
ATOM   3597  HN  HIS A 239     -11.830 -14.697 -17.868  1.00 78.25           H
ATOM   3598  N   THR A 240     -12.380 -13.890 -20.939  1.00 72.99           N
ATOM   3599  CA  THR A 240     -12.322 -13.212 -22.223  1.00 72.99           C
ATOM   3600  C   THR A 240     -11.136 -13.724 -23.043  1.00 72.99           C
ATOM   3601  O   THR A 240     -11.245 -13.901 -24.255  1.00 72.99           O
ATOM   3602  HA  THR A 240     -13.225 -13.455 -22.782  1.00 72.99           H
ATOM   3603  CB  THR A 240     -12.274 -11.705 -21.960  1.00 72.99           C
ATOM   3604  HB  THR A 240     -11.309 -11.413 -21.545  1.00 72.99           H
ATOM   3605  OG1 THR A 240     -13.402 -11.462 -21.125  1.00 72.99           O
ATOM   3606  HG1 THR A 240     -13.138 -11.537 -20.163  1.00 72.99           H
ATOM   3607  CG2 THR A 240     -12.558 -10.882 -23.219  1.00 72.99           C
ATOM   3608 1HG2 THR A 240     -13.551 -11.126 -23.596  1.00 72.99           H
ATOM   3609 2HG2 THR A 240     -11.813 -11.114 -23.980  1.00 72.99           H
ATOM   3610 3HG2 THR A 240     -12.511  -9.821 -22.976  1.00 72.99           H
ATOM   3611  HN  THR A 240     -12.237 -13.301 -20.144  1.00 72.99           H
ATOM   3612  N   LEU A 241     -10.029 -13.946 -22.348  1.00 72.02           N
ATOM   3613  CA  LEU A 241      -8.821 -14.424 -22.999  1.00 72.02           C
ATOM   3614  C   LEU A 241      -9.078 -15.812 -23.588  1.00 72.02           C
ATOM   3615  O   LEU A 241      -8.676 -16.097 -24.715  1.00 72.02           O
ATOM   3616  HA  LEU A 241      -8.597 -13.738 -23.816  1.00 72.02           H
ATOM   3617  CB  LEU A 241      -7.637 -14.376 -22.031  1.00 72.02           C
ATOM   3618 1HB  LEU A 241      -7.969 -14.750 -21.063  1.00 72.02           H
ATOM   3619 2HB  LEU A 241      -6.870 -15.061 -22.392  1.00 72.02           H
ATOM   3620  CG  LEU A 241      -6.996 -13.002 -21.822  1.00 72.02           C
ATOM   3621  HG  LEU A 241      -7.777 -12.303 -21.521  1.00 72.02           H
ATOM   3622  CD1 LEU A 241      -5.966 -13.043 -20.692  1.00 72.02           C
ATOM   3623 1HD1 LEU A 241      -6.455 -13.345 -19.766  1.00 72.02           H
ATOM   3624 2HD1 LEU A 241      -5.183 -13.760 -20.940  1.00 72.02           H
ATOM   3625 3HD1 LEU A 241      -5.526 -12.054 -20.565  1.00 72.02           H
ATOM   3626  CD2 LEU A 241      -6.395 -12.473 -23.126  1.00 72.02           C
ATOM   3627 1HD2 LEU A 241      -5.631 -13.165 -23.481  1.00 72.02           H
ATOM   3628 2HD2 LEU A 241      -7.180 -12.383 -23.877  1.00 72.02           H
ATOM   3629 3HD2 LEU A 241      -5.947 -11.496 -22.949  1.00 72.02           H
ATOM   3630  HN  LEU A 241      -9.951 -13.807 -21.361  1.00 72.02           H
ATOM   3631  N   ILE A 242      -9.747 -16.640 -22.798  1.00 73.34           N
ATOM   3632  CA  ILE A 242     -10.079 -17.985 -23.235  1.00 73.34           C
ATOM   3633  C   ILE A 242     -10.986 -17.908 -24.465  1.00 73.34           C
ATOM   3634  O   ILE A 242     -10.836 -18.692 -25.401  1.00 73.34           O
ATOM   3635  HA  ILE A 242      -9.149 -18.475 -23.522  1.00 73.34           H
ATOM   3636  CB  ILE A 242     -10.677 -18.791 -22.080  1.00 73.34           C
ATOM   3637  HB  ILE A 242     -11.439 -18.181 -21.596  1.00 73.34           H
ATOM   3638  CG1 ILE A 242      -9.614 -19.108 -21.025  1.00 73.34           C
ATOM   3639 1HG1 ILE A 242      -8.924 -19.858 -21.413  1.00 73.34           H
ATOM   3640 2HG1 ILE A 242      -9.028 -18.214 -20.814  1.00 73.34           H
ATOM   3641  CG2 ILE A 242     -11.369 -20.055 -22.594  1.00 73.34           C
ATOM   3642 1HG2 ILE A 242     -12.172 -19.777 -23.277  1.00 73.34           H
ATOM   3643 2HG2 ILE A 242     -10.645 -20.679 -23.117  1.00 73.34           H
ATOM   3644 3HG2 ILE A 242     -11.785 -20.609 -21.752  1.00 73.34           H
ATOM   3645  CD1 ILE A 242     -10.258 -19.619 -19.735  1.00 73.34           C
ATOM   3646 1HD1 ILE A 242     -10.929 -18.858 -19.337  1.00 73.34           H
ATOM   3647 2HD1 ILE A 242     -10.823 -20.527 -19.946  1.00 73.34           H
ATOM   3648 3HD1 ILE A 242      -9.481 -19.837 -19.002  1.00 73.34           H
ATOM   3649  HN  ILE A 242     -10.059 -16.405 -21.878  1.00 73.34           H
ATOM   3650  N   GLN A 243     -11.907 -16.957 -24.422  1.00 71.25           N
ATOM   3651  CA  GLN A 243     -12.911 -16.840 -25.466  1.00 71.25           C
ATOM   3652  C   GLN A 243     -12.272 -16.340 -26.764  1.00 71.25           C
ATOM   3653  O   GLN A 243     -12.792 -16.587 -27.851  1.00 71.25           O
ATOM   3654  HA  GLN A 243     -13.299 -17.849 -25.610  1.00 71.25           H
ATOM   3655  CB  GLN A 243     -14.054 -15.922 -25.028  1.00 71.25           C
ATOM   3656 1HB  GLN A 243     -13.646 -15.031 -24.550  1.00 71.25           H
ATOM   3657 2HB  GLN A 243     -14.612 -15.587 -25.903  1.00 71.25           H
ATOM   3658  CG  GLN A 243     -14.995 -16.641 -24.061  1.00 71.25           C
ATOM   3659 1HG  GLN A 243     -15.245 -17.626 -24.455  1.00 71.25           H
ATOM   3660 2HG  GLN A 243     -14.492 -16.798 -23.107  1.00 71.25           H
ATOM   3661  CD  GLN A 243     -16.276 -15.834 -23.840  1.00 71.25           C
ATOM   3662  OE1 GLN A 243     -16.328 -14.633 -24.049  1.00 71.25           O
ATOM   3663  NE2 GLN A 243     -17.304 -16.559 -23.408  1.00 71.25           N
ATOM   3664 1HE2 GLN A 243     -17.195 -17.541 -23.256  1.00 71.25           H
ATOM   3665 2HE2 GLN A 243     -18.187 -16.121 -23.234  1.00 71.25           H
ATOM   3666  HN  GLN A 243     -11.974 -16.275 -23.694  1.00 71.25           H
ATOM   3667  N   ALA A 244     -11.154 -15.646 -26.606  1.00 64.82           N
ATOM   3668  CA  ALA A 244     -10.372 -15.217 -27.753  1.00 64.82           C
ATOM   3669  C   ALA A 244     -10.020 -16.435 -28.610  1.00 64.82           C
ATOM   3670  O   ALA A 244     -10.246 -17.572 -28.200  1.00 64.82           O
ATOM   3671  HA  ALA A 244     -10.990 -14.537 -28.340  1.00 64.82           H
ATOM   3672  CB  ALA A 244      -9.131 -14.464 -27.271  1.00 64.82           C
ATOM   3673 1HB  ALA A 244      -9.436 -13.592 -26.693  1.00 64.82           H
ATOM   3674 2HB  ALA A 244      -8.527 -15.122 -26.646  1.00 64.82           H
ATOM   3675 3HB  ALA A 244      -8.544 -14.142 -28.132  1.00 64.82           H
ATOM   3676  HN  ALA A 244     -10.783 -15.379 -25.717  1.00 64.82           H
ATOM   3677  N   LYS A 245      -9.473 -16.154 -29.783  1.00 57.14           N
ATOM   3678  CA  LYS A 245      -8.974 -17.210 -30.648  1.00 57.14           C
ATOM   3679  C   LYS A 245      -7.476 -17.007 -30.881  1.00 57.14           C
ATOM   3680  O   LYS A 245      -6.825 -17.835 -31.517  1.00 57.14           O
ATOM   3681  HA  LYS A 245      -9.117 -18.156 -30.125  1.00 57.14           H
ATOM   3682  CB  LYS A 245      -9.794 -17.278 -31.938  1.00 57.14           C
ATOM   3683 1HB  LYS A 245     -10.067 -16.271 -32.254  1.00 57.14           H
ATOM   3684 2HB  LYS A 245      -9.188 -17.708 -32.736  1.00 57.14           H
ATOM   3685  CG  LYS A 245     -11.058 -18.117 -31.741  1.00 57.14           C
ATOM   3686 1HG  LYS A 245     -10.796 -19.078 -31.299  1.00 57.14           H
ATOM   3687 2HG  LYS A 245     -11.726 -17.615 -31.040  1.00 57.14           H
ATOM   3688  CD  LYS A 245     -11.780 -18.341 -33.071  1.00 57.14           C
ATOM   3689 1HD  LYS A 245     -12.161 -17.392 -33.447  1.00 57.14           H
ATOM   3690 2HD  LYS A 245     -11.076 -18.718 -33.812  1.00 57.14           H
ATOM   3691  CE  LYS A 245     -12.935 -19.331 -32.908  1.00 57.14           C
ATOM   3692 1HE  LYS A 245     -12.568 -20.259 -32.469  1.00 57.14           H
ATOM   3693 2HE  LYS A 245     -13.676 -18.925 -32.218  1.00 57.14           H
ATOM   3694  NZ  LYS A 245     -13.568 -19.610 -34.216  1.00 57.14           N
ATOM   3695 1HZ  LYS A 245     -14.341 -20.254 -34.087  1.00 57.14           H
ATOM   3696 2HZ  LYS A 245     -13.911 -18.745 -34.617  1.00 57.14           H
ATOM   3697 3HZ  LYS A 245     -12.884 -20.024 -34.841  1.00 57.14           H
ATOM   3698  HN  LYS A 245      -9.368 -15.228 -30.144  1.00 57.14           H
ATOM   3699  N   LYS A 246      -6.972 -15.901 -30.354  1.00 56.38           N
ATOM   3700  CA  LYS A 246      -5.603 -15.499 -30.627  1.00 56.38           C
ATOM   3701  C   LYS A 246      -4.655 -16.268 -29.705  1.00 56.38           C
ATOM   3702  O   LYS A 246      -4.943 -16.446 -28.522  1.00 56.38           O
ATOM   3703  HA  LYS A 246      -5.380 -15.775 -31.658  1.00 56.38           H
ATOM   3704  CB  LYS A 246      -5.461 -13.979 -30.525  1.00 56.38           C
ATOM   3705 1HB  LYS A 246      -5.958 -13.623 -29.623  1.00 56.38           H
ATOM   3706 2HB  LYS A 246      -4.407 -13.713 -30.433  1.00 56.38           H
ATOM   3707  CG  LYS A 246      -6.061 -13.288 -31.752  1.00 56.38           C
ATOM   3708 1HG  LYS A 246      -5.659 -13.738 -32.660  1.00 56.38           H
ATOM   3709 2HG  LYS A 246      -7.140 -13.443 -31.769  1.00 56.38           H
ATOM   3710  CD  LYS A 246      -5.756 -11.789 -31.741  1.00 56.38           C
ATOM   3711 1HD  LYS A 246      -6.291 -11.311 -30.921  1.00 56.38           H
ATOM   3712 2HD  LYS A 246      -4.692 -11.632 -31.562  1.00 56.38           H
ATOM   3713  CE  LYS A 246      -6.157 -11.138 -33.066  1.00 56.38           C
ATOM   3714 1HE  LYS A 246      -5.668 -11.653 -33.894  1.00 56.38           H
ATOM   3715 2HE  LYS A 246      -7.231 -11.241 -33.218  1.00 56.38           H
ATOM   3716  NZ  LYS A 246      -5.783  -9.706 -33.075  1.00 56.38           N
ATOM   3717 1HZ  LYS A 246      -6.074  -9.286 -33.951  1.00 56.38           H
ATOM   3718 2HZ  LYS A 246      -6.242  -9.233 -32.304  1.00 56.38           H
ATOM   3719 3HZ  LYS A 246      -4.778  -9.619 -32.975  1.00 56.38           H
ATOM   3720  HN  LYS A 246      -7.481 -15.287 -29.751  1.00 56.38           H
ATOM   3721  N   SER A 247      -3.544 -16.704 -30.280  1.00 55.53           N
ATOM   3722  CA  SER A 247      -2.590 -17.516 -29.545  1.00 55.53           C
ATOM   3723  C   SER A 247      -2.012 -16.715 -28.377  1.00 55.53           C
ATOM   3724  O   SER A 247      -1.640 -17.285 -27.352  1.00 55.53           O
ATOM   3725  HA  SER A 247      -3.159 -18.370 -29.179  1.00 55.53           H
ATOM   3726  CB  SER A 247      -1.465 -18.007 -30.459  1.00 55.53           C
ATOM   3727 1HB  SER A 247      -0.966 -18.858 -29.995  1.00 55.53           H
ATOM   3728 2HB  SER A 247      -1.890 -18.360 -31.399  1.00 55.53           H
ATOM   3729  OG  SER A 247      -0.509 -16.984 -30.726  1.00 55.53           O
ATOM   3730  HG  SER A 247       0.204 -17.333 -31.335  1.00 55.53           H
ATOM   3731  HN  SER A 247      -3.293 -16.511 -31.229  1.00 55.53           H
ATOM   3732  N   SER A 248      -1.955 -15.405 -28.569  1.00 58.53           N
ATOM   3733  CA  SER A 248      -1.243 -14.543 -27.642  1.00 58.53           C
ATOM   3734  C   SER A 248      -1.882 -14.626 -26.254  1.00 58.53           C
ATOM   3735  O   SER A 248      -1.387 -14.025 -25.302  1.00 58.53           O
ATOM   3736  HA  SER A 248      -0.223 -14.926 -27.617  1.00 58.53           H
ATOM   3737  CB  SER A 248      -1.232 -13.094 -28.134  1.00 58.53           C
ATOM   3738 1HB  SER A 248      -0.620 -12.489 -27.465  1.00 58.53           H
ATOM   3739 2HB  SER A 248      -0.766 -13.050 -29.119  1.00 58.53           H
ATOM   3740  OG  SER A 248      -2.544 -12.544 -28.206  1.00 58.53           O
ATOM   3741  HG  SER A 248      -2.503 -11.605 -28.546  1.00 58.53           H
ATOM   3742  HN  SER A 248      -2.383 -14.934 -29.340  1.00 58.53           H
ATOM   3743  N   LYS A 249      -2.972 -15.376 -26.183  1.00 61.62           N
ATOM   3744  CA  LYS A 249      -3.678 -15.553 -24.926  1.00 61.62           C
ATOM   3745  C   LYS A 249      -2.690 -16.008 -23.850  1.00 61.62           C
ATOM   3746  O   LYS A 249      -2.677 -15.468 -22.745  1.00 61.62           O
ATOM   3747  HA  LYS A 249      -4.080 -14.582 -24.637  1.00 61.62           H
ATOM   3748  CB  LYS A 249      -4.867 -16.499 -25.108  1.00 61.62           C
ATOM   3749 1HB  LYS A 249      -4.513 -17.477 -25.434  1.00 61.62           H
ATOM   3750 2HB  LYS A 249      -5.370 -16.645 -24.152  1.00 61.62           H
ATOM   3751  CG  LYS A 249      -5.858 -15.943 -26.132  1.00 61.62           C
ATOM   3752 1HG  LYS A 249      -6.523 -15.227 -25.648  1.00 61.62           H
ATOM   3753 2HG  LYS A 249      -5.319 -15.401 -26.909  1.00 61.62           H
ATOM   3754  CD  LYS A 249      -6.682 -17.066 -26.764  1.00 61.62           C
ATOM   3755 1HD  LYS A 249      -6.044 -17.674 -27.406  1.00 61.62           H
ATOM   3756 2HD  LYS A 249      -7.067 -17.723 -25.984  1.00 61.62           H
ATOM   3757  CE  LYS A 249      -7.845 -16.500 -27.582  1.00 61.62           C
ATOM   3758 1HE  LYS A 249      -8.209 -15.582 -27.121  1.00 61.62           H
ATOM   3759 2HE  LYS A 249      -7.500 -16.239 -28.583  1.00 61.62           H
ATOM   3760  NZ  LYS A 249      -8.944 -17.487 -27.672  1.00 61.62           N
ATOM   3761 1HZ  LYS A 249      -9.519 -17.280 -28.482  1.00 61.62           H
ATOM   3762 2HZ  LYS A 249      -8.555 -18.419 -27.764  1.00 61.62           H
ATOM   3763 3HZ  LYS A 249      -9.512 -17.438 -26.833  1.00 61.62           H
ATOM   3764  HN  LYS A 249      -3.371 -15.857 -26.964  1.00 61.62           H
ATOM   3765  N   HIS A 250      -1.886 -16.998 -24.211  1.00 67.91           N
ATOM   3766  CA  HIS A 250      -1.096 -17.717 -23.226  1.00 67.91           C
ATOM   3767  C   HIS A 250      -0.114 -16.756 -22.554  1.00 67.91           C
ATOM   3768  O   HIS A 250       0.085 -16.813 -21.341  1.00 67.91           O
ATOM   3769  HA  HIS A 250      -1.795 -18.092 -22.478  1.00 67.91           H
ATOM   3770  CB  HIS A 250      -0.403 -18.924 -23.862  1.00 67.91           C
ATOM   3771 1HB  HIS A 250       0.145 -18.592 -24.744  1.00 67.91           H
ATOM   3772 2HB  HIS A 250       0.332 -19.319 -23.161  1.00 67.91           H
ATOM   3773  CG  HIS A 250      -1.345 -20.034 -24.261  1.00 67.91           C
ATOM   3774  ND1 HIS A 250      -1.910 -20.903 -23.344  1.00 67.91           N
ATOM   3775  HD1 HIS A 250      -1.760 -20.889 -22.356  1.00 67.91           H
ATOM   3776  CD2 HIS A 250      -1.816 -20.407 -25.486  1.00 67.91           C
ATOM   3777  HD2 HIS A 250      -1.570 -19.931 -26.435  1.00 67.91           H
ATOM   3778  CE1 HIS A 250      -2.684 -21.757 -23.999  1.00 67.91           C
ATOM   3779  HE1 HIS A 250      -3.266 -22.564 -23.555  1.00 67.91           H
ATOM   3780  NE2 HIS A 250      -2.624 -21.448 -25.326  1.00 67.91           N
ATOM   3781  HN  HIS A 250      -1.769 -17.308 -25.155  1.00 67.91           H
ATOM   3782  N   LYS A 251       0.474 -15.894 -23.370  1.00 68.71           N
ATOM   3783  CA  LYS A 251       1.415 -14.908 -22.867  1.00 68.71           C
ATOM   3784  C   LYS A 251       0.685 -13.943 -21.931  1.00 68.71           C
ATOM   3785  O   LYS A 251       1.125 -13.711 -20.806  1.00 68.71           O
ATOM   3786  HA  LYS A 251       2.171 -15.443 -22.290  1.00 68.71           H
ATOM   3787  CB  LYS A 251       2.136 -14.215 -24.024  1.00 68.71           C
ATOM   3788 1HB  LYS A 251       2.441 -14.955 -24.764  1.00 68.71           H
ATOM   3789 2HB  LYS A 251       1.452 -13.529 -24.524  1.00 68.71           H
ATOM   3790  CG  LYS A 251       3.363 -13.448 -23.526  1.00 68.71           C
ATOM   3791 1HG  LYS A 251       3.045 -12.608 -22.910  1.00 68.71           H
ATOM   3792 2HG  LYS A 251       3.969 -14.097 -22.893  1.00 68.71           H
ATOM   3793  CD  LYS A 251       4.204 -12.939 -24.698  1.00 68.71           C
ATOM   3794 1HD  LYS A 251       4.386 -13.753 -25.400  1.00 68.71           H
ATOM   3795 2HD  LYS A 251       3.654 -12.169 -25.238  1.00 68.71           H
ATOM   3796  CE  LYS A 251       5.539 -12.372 -24.209  1.00 68.71           C
ATOM   3797 1HE  LYS A 251       5.366 -11.456 -23.644  1.00 68.71           H
ATOM   3798 2HE  LYS A 251       6.015 -13.080 -23.531  1.00 68.71           H
ATOM   3799  NZ  LYS A 251       6.434 -12.094 -25.354  1.00 68.71           N
ATOM   3800 1HZ  LYS A 251       7.347 -11.816 -25.010  1.00 68.71           H
ATOM   3801 2HZ  LYS A 251       6.527 -12.929 -25.922  1.00 68.71           H
ATOM   3802 3HZ  LYS A 251       6.043 -11.346 -25.916  1.00 68.71           H
ATOM   3803  HN  LYS A 251       0.317 -15.862 -24.357  1.00 68.71           H
ATOM   3804  N   ALA A 252      -0.419 -13.407 -22.430  1.00 67.09           N
ATOM   3805  CA  ALA A 252      -1.180 -12.423 -21.679  1.00 67.09           C
ATOM   3806  C   ALA A 252      -1.679 -13.055 -20.378  1.00 67.09           C
ATOM   3807  O   ALA A 252      -1.697 -12.405 -19.334  1.00 67.09           O
ATOM   3808  HA  ALA A 252      -0.509 -11.598 -21.438  1.00 67.09           H
ATOM   3809  CB  ALA A 252      -2.323 -11.891 -22.545  1.00 67.09           C
ATOM   3810 1HB  ALA A 252      -1.914 -11.426 -23.442  1.00 67.09           H
ATOM   3811 2HB  ALA A 252      -2.977 -12.715 -22.829  1.00 67.09           H
ATOM   3812 3HB  ALA A 252      -2.893 -11.153 -21.981  1.00 67.09           H
ATOM   3813  HN  ALA A 252      -0.794 -13.634 -23.329  1.00 67.09           H
ATOM   3814  N   LEU A 253      -2.072 -14.316 -20.483  1.00 72.65           N
ATOM   3815  CA  LEU A 253      -2.590 -15.037 -19.333  1.00 72.65           C
ATOM   3816  C   LEU A 253      -1.481 -15.192 -18.291  1.00 72.65           C
ATOM   3817  O   LEU A 253      -1.687 -14.908 -17.112  1.00 72.65           O
ATOM   3818  HA  LEU A 253      -3.388 -14.432 -18.901  1.00 72.65           H
ATOM   3819  CB  LEU A 253      -3.214 -16.364 -19.769  1.00 72.65           C
ATOM   3820 1HB  LEU A 253      -3.755 -16.200 -20.701  1.00 72.65           H
ATOM   3821 2HB  LEU A 253      -2.410 -17.067 -19.987  1.00 72.65           H
ATOM   3822  CG  LEU A 253      -4.168 -17.018 -18.767  1.00 72.65           C
ATOM   3823  HG  LEU A 253      -3.787 -16.834 -17.763  1.00 72.65           H
ATOM   3824  CD1 LEU A 253      -5.561 -16.389 -18.845  1.00 72.65           C
ATOM   3825 1HD1 LEU A 253      -5.492 -15.325 -18.618  1.00 72.65           H
ATOM   3826 2HD1 LEU A 253      -5.964 -16.522 -19.849  1.00 72.65           H
ATOM   3827 3HD1 LEU A 253      -6.218 -16.872 -18.122  1.00 72.65           H
ATOM   3828  CD2 LEU A 253      -4.212 -18.535 -18.962  1.00 72.65           C
ATOM   3829 1HD2 LEU A 253      -4.557 -18.761 -19.971  1.00 72.65           H
ATOM   3830 2HD2 LEU A 253      -3.215 -18.949 -18.817  1.00 72.65           H
ATOM   3831 3HD2 LEU A 253      -4.898 -18.975 -18.237  1.00 72.65           H
ATOM   3832  HN  LEU A 253      -2.040 -14.843 -21.333  1.00 72.65           H
ATOM   3833  N   LYS A 254      -0.328 -15.643 -18.764  1.00 75.59           N
ATOM   3834  CA  LYS A 254       0.804 -15.872 -17.882  1.00 75.59           C
ATOM   3835  C   LYS A 254       1.137 -14.578 -17.138  1.00 75.59           C
ATOM   3836  O   LYS A 254       1.286 -14.580 -15.917  1.00 75.59           O
ATOM   3837  HA  LYS A 254       0.502 -16.622 -17.151  1.00 75.59           H
ATOM   3838  CB  LYS A 254       1.984 -16.453 -18.664  1.00 75.59           C
ATOM   3839 1HB  LYS A 254       1.659 -17.332 -19.221  1.00 75.59           H
ATOM   3840 2HB  LYS A 254       2.333 -15.724 -19.397  1.00 75.59           H
ATOM   3841  CG  LYS A 254       3.131 -16.831 -17.726  1.00 75.59           C
ATOM   3842 1HG  LYS A 254       3.511 -15.936 -17.232  1.00 75.59           H
ATOM   3843 2HG  LYS A 254       2.763 -17.494 -16.944  1.00 75.59           H
ATOM   3844  CD  LYS A 254       4.264 -17.516 -18.493  1.00 75.59           C
ATOM   3845 1HD  LYS A 254       3.882 -18.407 -18.992  1.00 75.59           H
ATOM   3846 2HD  LYS A 254       4.636 -16.850 -19.271  1.00 75.59           H
ATOM   3847  CE  LYS A 254       5.408 -17.902 -17.553  1.00 75.59           C
ATOM   3848 1HE  LYS A 254       5.845 -17.004 -17.116  1.00 75.59           H
ATOM   3849 2HE  LYS A 254       5.023 -18.503 -16.729  1.00 75.59           H
ATOM   3850  NZ  LYS A 254       6.446 -18.661 -18.285  1.00 75.59           N
ATOM   3851 1HZ  LYS A 254       7.206 -18.889 -17.653  1.00 75.59           H
ATOM   3852 2HZ  LYS A 254       6.044 -19.516 -18.652  1.00 75.59           H
ATOM   3853 3HZ  LYS A 254       6.800 -18.098 -19.050  1.00 75.59           H
ATOM   3854  HN  LYS A 254      -0.161 -15.849 -19.728  1.00 75.59           H
ATOM   3855  N   VAL A 255       1.243 -13.503 -17.905  1.00 73.05           N
ATOM   3856  CA  VAL A 255       1.524 -12.198 -17.331  1.00 73.05           C
ATOM   3857  C   VAL A 255       0.529 -11.918 -16.202  1.00 73.05           C
ATOM   3858  O   VAL A 255       0.922 -11.509 -15.111  1.00 73.05           O
ATOM   3859  HA  VAL A 255       2.529 -12.232 -16.911  1.00 73.05           H
ATOM   3860  CB  VAL A 255       1.503 -11.129 -18.425  1.00 73.05           C
ATOM   3861  HB  VAL A 255       0.631 -11.309 -19.053  1.00 73.05           H
ATOM   3862  CG1 VAL A 255       1.365  -9.729 -17.821  1.00 73.05           C
ATOM   3863 1HG1 VAL A 255       0.436  -9.668 -17.255  1.00 73.05           H
ATOM   3864 2HG1 VAL A 255       2.208  -9.535 -17.159  1.00 73.05           H
ATOM   3865 3HG1 VAL A 255       1.353  -8.989 -18.621  1.00 73.05           H
ATOM   3866  CG2 VAL A 255       2.748 -11.224 -19.309  1.00 73.05           C
ATOM   3867 1HG2 VAL A 255       3.639 -11.082 -18.698  1.00 73.05           H
ATOM   3868 2HG2 VAL A 255       2.784 -12.206 -19.781  1.00 73.05           H
ATOM   3869 3HG2 VAL A 255       2.707 -10.453 -20.078  1.00 73.05           H
ATOM   3870  HN  VAL A 255       1.142 -13.513 -18.900  1.00 73.05           H
ATOM   3871  N   THR A 256      -0.740 -12.150 -16.504  1.00 72.99           N
ATOM   3872  CA  THR A 256      -1.808 -11.751 -15.603  1.00 72.99           C
ATOM   3873  C   THR A 256      -1.711 -12.523 -14.286  1.00 72.99           C
ATOM   3874  O   THR A 256      -1.820 -11.937 -13.210  1.00 72.99           O
ATOM   3875  HA  THR A 256      -1.680 -10.695 -15.365  1.00 72.99           H
ATOM   3876  CB  THR A 256      -3.139 -11.953 -16.330  1.00 72.99           C
ATOM   3877  HB  THR A 256      -3.258 -12.990 -16.643  1.00 72.99           H
ATOM   3878  OG1 THR A 256      -3.110 -10.993 -17.383  1.00 72.99           O
ATOM   3879  HG1 THR A 256      -3.113 -11.456 -18.269  1.00 72.99           H
ATOM   3880  CG2 THR A 256      -4.340 -11.536 -15.479  1.00 72.99           C
ATOM   3881 1HG2 THR A 256      -4.255 -10.480 -15.223  1.00 72.99           H
ATOM   3882 2HG2 THR A 256      -4.363 -12.130 -14.566  1.00 72.99           H
ATOM   3883 3HG2 THR A 256      -5.259 -11.700 -16.042  1.00 72.99           H
ATOM   3884  HN  THR A 256      -1.042 -12.600 -17.344  1.00 72.99           H
ATOM   3885  N   ILE A 257      -1.509 -13.826 -14.414  1.00 76.91           N
ATOM   3886  CA  ILE A 257      -1.443 -14.691 -13.249  1.00 76.91           C
ATOM   3887  C   ILE A 257      -0.267 -14.264 -12.368  1.00 76.91           C
ATOM   3888  O   ILE A 257      -0.399 -14.179 -11.148  1.00 76.91           O
ATOM   3889  HA  ILE A 257      -2.365 -14.551 -12.685  1.00 76.91           H
ATOM   3890  CB  ILE A 257      -1.391 -16.160 -13.674  1.00 76.91           C
ATOM   3891  HB  ILE A 257      -0.621 -16.267 -14.439  1.00 76.91           H
ATOM   3892  CG1 ILE A 257      -2.716 -16.596 -14.302  1.00 76.91           C
ATOM   3893 1HG1 ILE A 257      -3.481 -16.673 -13.530  1.00 76.91           H
ATOM   3894 2HG1 ILE A 257      -3.053 -15.839 -15.010  1.00 76.91           H
ATOM   3895  CG2 ILE A 257      -0.990 -17.056 -12.501  1.00 76.91           C
ATOM   3896 1HG2 ILE A 257      -0.004 -16.762 -12.139  1.00 76.91           H
ATOM   3897 2HG2 ILE A 257      -1.718 -16.951 -11.698  1.00 76.91           H
ATOM   3898 3HG2 ILE A 257      -0.960 -18.095 -12.831  1.00 76.91           H
ATOM   3899  CD1 ILE A 257      -2.568 -17.941 -15.017  1.00 76.91           C
ATOM   3900 1HD1 ILE A 257      -1.819 -17.853 -15.805  1.00 76.91           H
ATOM   3901 2HD1 ILE A 257      -2.254 -18.700 -14.301  1.00 76.91           H
ATOM   3902 3HD1 ILE A 257      -3.524 -18.227 -15.454  1.00 76.91           H
ATOM   3903  HN  ILE A 257      -1.392 -14.290 -15.292  1.00 76.91           H
ATOM   3904  N   THR A 258       0.857 -14.007 -13.021  1.00 78.95           N
ATOM   3905  CA  THR A 258       2.081 -13.686 -12.306  1.00 78.95           C
ATOM   3906  C   THR A 258       1.869 -12.470 -11.402  1.00 78.95           C
ATOM   3907  O   THR A 258       2.271 -12.479 -10.240  1.00 78.95           O
ATOM   3908  HA  THR A 258       2.331 -14.527 -11.658  1.00 78.95           H
ATOM   3909  CB  THR A 258       3.194 -13.489 -13.338  1.00 78.95           C
ATOM   3910  HB  THR A 258       2.963 -12.659 -14.005  1.00 78.95           H
ATOM   3911  OG1 THR A 258       3.317 -14.764 -13.963  1.00 78.95           O
ATOM   3912  HG1 THR A 258       2.686 -14.829 -14.736  1.00 78.95           H
ATOM   3913  CG2 THR A 258       4.560 -13.258 -12.690  1.00 78.95           C
ATOM   3914 1HG2 THR A 258       4.821 -14.120 -12.075  1.00 78.95           H
ATOM   3915 2HG2 THR A 258       4.519 -12.366 -12.065  1.00 78.95           H
ATOM   3916 3HG2 THR A 258       5.313 -13.124 -13.467  1.00 78.95           H
ATOM   3917  HN  THR A 258       0.940 -14.014 -14.018  1.00 78.95           H
ATOM   3918  N   VAL A 259       1.237 -11.454 -11.971  1.00 74.34           N
ATOM   3919  CA  VAL A 259       1.021 -10.210 -11.251  1.00 74.34           C
ATOM   3920  C   VAL A 259       0.144 -10.480 -10.027  1.00 74.34           C
ATOM   3921  O   VAL A 259       0.422  -9.983  -8.937  1.00 74.34           O
ATOM   3922  HA  VAL A 259       1.993  -9.852 -10.913  1.00 74.34           H
ATOM   3923  CB  VAL A 259       0.429  -9.158 -12.190  1.00 74.34           C
ATOM   3924  HB  VAL A 259      -0.461  -9.585 -12.654  1.00 74.34           H
ATOM   3925  CG1 VAL A 259       0.002  -7.909 -11.416  1.00 74.34           C
ATOM   3926 1HG1 VAL A 259      -0.751  -8.181 -10.676  1.00 74.34           H
ATOM   3927 2HG1 VAL A 259       0.869  -7.481 -10.912  1.00 74.34           H
ATOM   3928 3HG1 VAL A 259      -0.415  -7.178 -12.107  1.00 74.34           H
ATOM   3929  CG2 VAL A 259       1.414  -8.802 -13.305  1.00 74.34           C
ATOM   3930 1HG2 VAL A 259       2.329  -8.404 -12.868  1.00 74.34           H
ATOM   3931 2HG2 VAL A 259       1.647  -9.696 -13.884  1.00 74.34           H
ATOM   3932 3HG2 VAL A 259       0.968  -8.052 -13.959  1.00 74.34           H
ATOM   3933  HN  VAL A 259       0.877 -11.470 -12.903  1.00 74.34           H
ATOM   3934  N   LEU A 260      -0.899 -11.268 -10.248  1.00 76.01           N
ATOM   3935  CA  LEU A 260      -1.845 -11.572  -9.188  1.00 76.01           C
ATOM   3936  C   LEU A 260      -1.117 -12.295  -8.052  1.00 76.01           C
ATOM   3937  O   LEU A 260      -1.289 -11.953  -6.884  1.00 76.01           O
ATOM   3938  HA  LEU A 260      -2.224 -10.624  -8.807  1.00 76.01           H
ATOM   3939  CB  LEU A 260      -3.041 -12.348  -9.744  1.00 76.01           C
ATOM   3940 1HB  LEU A 260      -3.535 -11.728 -10.492  1.00 76.01           H
ATOM   3941 2HB  LEU A 260      -2.667 -13.233 -10.259  1.00 76.01           H
ATOM   3942  CG  LEU A 260      -4.087 -12.792  -8.719  1.00 76.01           C
ATOM   3943  HG  LEU A 260      -3.595 -13.424  -7.980  1.00 76.01           H
ATOM   3944  CD1 LEU A 260      -4.667 -11.590  -7.971  1.00 76.01           C
ATOM   3945 1HD1 LEU A 260      -3.866 -11.066  -7.449  1.00 76.01           H
ATOM   3946 2HD1 LEU A 260      -5.140 -10.913  -8.683  1.00 76.01           H
ATOM   3947 3HD1 LEU A 260      -5.408 -11.934  -7.250  1.00 76.01           H
ATOM   3948  CD2 LEU A 260      -5.178 -13.636  -9.381  1.00 76.01           C
ATOM   3949 1HD2 LEU A 260      -5.674 -13.049 -10.154  1.00 76.01           H
ATOM   3950 2HD2 LEU A 260      -4.730 -14.523  -9.829  1.00 76.01           H
ATOM   3951 3HD2 LEU A 260      -5.909 -13.938  -8.630  1.00 76.01           H
ATOM   3952  HN  LEU A 260      -1.101 -11.694 -11.130  1.00 76.01           H
ATOM   3953  N   THR A 261      -0.320 -13.281  -8.436  1.00 83.56           N
ATOM   3954  CA  THR A 261       0.361 -14.116  -7.461  1.00 83.56           C
ATOM   3955  C   THR A 261       1.292 -13.269  -6.592  1.00 83.56           C
ATOM   3956  O   THR A 261       1.346 -13.448  -5.376  1.00 83.56           O
ATOM   3957  HA  THR A 261      -0.388 -14.550  -6.799  1.00 83.56           H
ATOM   3958  CB  THR A 261       1.084 -15.232  -8.217  1.00 83.56           C
ATOM   3959  HB  THR A 261       1.863 -14.825  -8.861  1.00 83.56           H
ATOM   3960  OG1 THR A 261       0.038 -15.933  -8.886  1.00 83.56           O
ATOM   3961  HG1 THR A 261      -0.145 -15.510  -9.773  1.00 83.56           H
ATOM   3962  CG2 THR A 261       1.691 -16.277  -7.279  1.00 83.56           C
ATOM   3963 1HG2 THR A 261       0.901 -16.733  -6.682  1.00 83.56           H
ATOM   3964 2HG2 THR A 261       2.413 -15.796  -6.619  1.00 83.56           H
ATOM   3965 3HG2 THR A 261       2.192 -17.046  -7.867  1.00 83.56           H
ATOM   3966  HN  THR A 261      -0.137 -13.512  -9.392  1.00 83.56           H
ATOM   3967  N   VAL A 262       2.003 -12.364  -7.249  1.00 82.00           N
ATOM   3968  CA  VAL A 262       2.985 -11.542  -6.564  1.00 82.00           C
ATOM   3969  C   VAL A 262       2.279 -10.676  -5.518  1.00 82.00           C
ATOM   3970  O   VAL A 262       2.760 -10.537  -4.395  1.00 82.00           O
ATOM   3971  HA  VAL A 262       3.678 -12.212  -6.055  1.00 82.00           H
ATOM   3972  CB  VAL A 262       3.782 -10.721  -7.580  1.00 82.00           C
ATOM   3973  HB  VAL A 262       3.070 -10.211  -8.230  1.00 82.00           H
ATOM   3974  CG1 VAL A 262       4.627  -9.655  -6.882  1.00 82.00           C
ATOM   3975 1HG1 VAL A 262       3.976  -8.982  -6.323  1.00 82.00           H
ATOM   3976 2HG1 VAL A 262       5.326 -10.136  -6.197  1.00 82.00           H
ATOM   3977 3HG1 VAL A 262       5.183  -9.086  -7.627  1.00 82.00           H
ATOM   3978  CG2 VAL A 262       4.652 -11.626  -8.454  1.00 82.00           C
ATOM   3979 1HG2 VAL A 262       5.352 -12.175  -7.824  1.00 82.00           H
ATOM   3980 2HG2 VAL A 262       4.018 -12.330  -8.993  1.00 82.00           H
ATOM   3981 3HG2 VAL A 262       5.207 -11.017  -9.168  1.00 82.00           H
ATOM   3982  HN  VAL A 262       1.916 -12.190  -8.230  1.00 82.00           H
ATOM   3983  N   PHE A 263       1.149 -10.117  -5.925  1.00 77.27           N
ATOM   3984  CA  PHE A 263       0.384  -9.250  -5.046  1.00 77.27           C
ATOM   3985  C   PHE A 263      -0.106 -10.013  -3.813  1.00 77.27           C
ATOM   3986  O   PHE A 263       0.093  -9.568  -2.684  1.00 77.27           O
ATOM   3987  HA  PHE A 263       1.046  -8.443  -4.732  1.00 77.27           H
ATOM   3988  CB  PHE A 263      -0.827  -8.760  -5.842  1.00 77.27           C
ATOM   3989 1HB  PHE A 263      -0.476  -8.208  -6.714  1.00 77.27           H
ATOM   3990 2HB  PHE A 263      -1.379  -9.624  -6.213  1.00 77.27           H
ATOM   3991  CG  PHE A 263      -1.779  -7.870  -5.042  1.00 77.27           C
ATOM   3992  CD1 PHE A 263      -2.882  -8.408  -4.456  1.00 77.27           C
ATOM   3993  HD1 PHE A 263      -3.088  -9.473  -4.557  1.00 77.27           H
ATOM   3994  CD2 PHE A 263      -1.523  -6.540  -4.917  1.00 77.27           C
ATOM   3995  HD2 PHE A 263      -0.639  -6.108  -5.387  1.00 77.27           H
ATOM   3996  CE1 PHE A 263      -3.767  -7.581  -3.714  1.00 77.27           C
ATOM   3997  HE1 PHE A 263      -4.651  -8.012  -3.244  1.00 77.27           H
ATOM   3998  CE2 PHE A 263      -2.407  -5.713  -4.174  1.00 77.27           C
ATOM   3999  HE2 PHE A 263      -2.202  -4.647  -4.074  1.00 77.27           H
ATOM   4000  CZ  PHE A 263      -3.510  -6.251  -3.588  1.00 77.27           C
ATOM   4001  HZ  PHE A 263      -4.189  -5.617  -3.018  1.00 77.27           H
ATOM   4002  HN  PHE A 263       0.756 -10.249  -6.835  1.00 77.27           H
ATOM   4003  N   VAL A 264      -0.736 -11.149  -4.072  1.00 82.91           N
ATOM   4004  CA  VAL A 264      -1.347 -11.925  -3.006  1.00 82.91           C
ATOM   4005  C   VAL A 264      -0.272 -12.329  -1.995  1.00 82.91           C
ATOM   4006  O   VAL A 264      -0.459 -12.173  -0.789  1.00 82.91           O
ATOM   4007  HA  VAL A 264      -2.074 -11.285  -2.508  1.00 82.91           H
ATOM   4008  CB  VAL A 264      -2.094 -13.124  -3.594  1.00 82.91           C
ATOM   4009  HB  VAL A 264      -1.404 -13.664  -4.243  1.00 82.91           H
ATOM   4010  CG1 VAL A 264      -2.548 -14.082  -2.491  1.00 82.91           C
ATOM   4011 1HG1 VAL A 264      -1.678 -14.446  -1.945  1.00 82.91           H
ATOM   4012 2HG1 VAL A 264      -3.214 -13.557  -1.806  1.00 82.91           H
ATOM   4013 3HG1 VAL A 264      -3.077 -14.925  -2.937  1.00 82.91           H
ATOM   4014  CG2 VAL A 264      -3.280 -12.666  -4.446  1.00 82.91           C
ATOM   4015 1HG2 VAL A 264      -3.971 -12.093  -3.828  1.00 82.91           H
ATOM   4016 2HG2 VAL A 264      -2.920 -12.043  -5.265  1.00 82.91           H
ATOM   4017 3HG2 VAL A 264      -3.794 -13.538  -4.852  1.00 82.91           H
ATOM   4018  HN  VAL A 264      -0.833 -11.539  -4.988  1.00 82.91           H
ATOM   4019  N   LEU A 265       0.831 -12.840  -2.524  1.00 88.10           N
ATOM   4020  CA  LEU A 265       1.866 -13.417  -1.683  1.00 88.10           C
ATOM   4021  C   LEU A 265       2.490 -12.317  -0.822  1.00 88.10           C
ATOM   4022  O   LEU A 265       2.962 -12.582   0.283  1.00 88.10           O
ATOM   4023  HA  LEU A 265       1.386 -14.141  -1.024  1.00 88.10           H
ATOM   4024  CB  LEU A 265       2.881 -14.183  -2.533  1.00 88.10           C
ATOM   4025 1HB  LEU A 265       3.213 -13.532  -3.342  1.00 88.10           H
ATOM   4026 2HB  LEU A 265       3.755 -14.396  -1.917  1.00 88.10           H
ATOM   4027  CG  LEU A 265       2.390 -15.497  -3.143  1.00 88.10           C
ATOM   4028  HG  LEU A 265       1.527 -15.280  -3.773  1.00 88.10           H
ATOM   4029  CD1 LEU A 265       3.460 -16.119  -4.042  1.00 88.10           C
ATOM   4030 1HD1 LEU A 265       3.703 -15.428  -4.850  1.00 88.10           H
ATOM   4031 2HD1 LEU A 265       4.356 -16.319  -3.455  1.00 88.10           H
ATOM   4032 3HD1 LEU A 265       3.085 -17.052  -4.463  1.00 88.10           H
ATOM   4033  CD2 LEU A 265       1.922 -16.466  -2.055  1.00 88.10           C
ATOM   4034 1HD2 LEU A 265       2.751 -16.682  -1.380  1.00 88.10           H
ATOM   4035 2HD2 LEU A 265       1.105 -16.014  -1.493  1.00 88.10           H
ATOM   4036 3HD2 LEU A 265       1.578 -17.392  -2.516  1.00 88.10           H
ATOM   4037  HN  LEU A 265       1.022 -12.863  -3.505  1.00 88.10           H
ATOM   4038  N   SER A 266       2.472 -11.107  -1.360  1.00 86.59           N
ATOM   4039  CA  SER A 266       3.125  -9.986  -0.704  1.00 86.59           C
ATOM   4040  C   SER A 266       2.192  -9.377   0.344  1.00 86.59           C
ATOM   4041  O   SER A 266       2.633  -9.000   1.428  1.00 86.59           O
ATOM   4042  HA  SER A 266       4.012 -10.407  -0.229  1.00 86.59           H
ATOM   4043  CB  SER A 266       3.548  -8.923  -1.720  1.00 86.59           C
ATOM   4044 1HB  SER A 266       3.996  -8.079  -1.197  1.00 86.59           H
ATOM   4045 2HB  SER A 266       4.314  -9.334  -2.378  1.00 86.59           H
ATOM   4046  OG  SER A 266       2.448  -8.466  -2.503  1.00 86.59           O
ATOM   4047  HG  SER A 266       2.392  -8.988  -3.353  1.00 86.59           H
ATOM   4048  HN  SER A 266       2.023 -10.886  -2.226  1.00 86.59           H
ATOM   4049  N   GLN A 267       0.919  -9.300  -0.017  1.00 85.41           N
ATOM   4050  CA  GLN A 267      -0.030  -8.514   0.753  1.00 85.41           C
ATOM   4051  C   GLN A 267      -0.757  -9.402   1.765  1.00 85.41           C
ATOM   4052  O   GLN A 267      -1.089  -8.956   2.862  1.00 85.41           O
ATOM   4053  HA  GLN A 267       0.568  -7.769   1.277  1.00 85.41           H
ATOM   4054  CB  GLN A 267      -1.025  -7.803  -0.166  1.00 85.41           C
ATOM   4055 1HB  GLN A 267      -1.555  -8.537  -0.773  1.00 85.41           H
ATOM   4056 2HB  GLN A 267      -1.774  -7.285   0.434  1.00 85.41           H
ATOM   4057  CG  GLN A 267      -0.311  -6.800  -1.076  1.00 85.41           C
ATOM   4058 1HG  GLN A 267       0.414  -7.323  -1.699  1.00 85.41           H
ATOM   4059 2HG  GLN A 267      -1.033  -6.336  -1.747  1.00 85.41           H
ATOM   4060  CD  GLN A 267       0.397  -5.722  -0.254  1.00 85.41           C
ATOM   4061  OE1 GLN A 267      -0.140  -5.175   0.696  1.00 85.41           O
ATOM   4062  NE2 GLN A 267       1.630  -5.447  -0.670  1.00 85.41           N
ATOM   4063 1HE2 GLN A 267       2.012  -5.933  -1.456  1.00 85.41           H
ATOM   4064 2HE2 GLN A 267       2.175  -4.755  -0.196  1.00 85.41           H
ATOM   4065  HN  GLN A 267       0.536  -9.762  -0.817  1.00 85.41           H
ATOM   4066  N   PHE A 268      -0.983 -10.644   1.361  1.00 88.28           N
ATOM   4067  CA  PHE A 268      -1.830 -11.539   2.130  1.00 88.28           C
ATOM   4068  C   PHE A 268      -1.305 -11.699   3.558  1.00 88.28           C
ATOM   4069  O   PHE A 268      -2.042 -11.493   4.521  1.00 88.28           O
ATOM   4070  HA  PHE A 268      -2.826 -11.097   2.158  1.00 88.28           H
ATOM   4071  CB  PHE A 268      -1.794 -12.899   1.431  1.00 88.28           C
ATOM   4072 1HB  PHE A 268      -2.124 -12.775   0.399  1.00 88.28           H
ATOM   4073 2HB  PHE A 268      -0.763 -13.251   1.395  1.00 88.28           H
ATOM   4074  CG  PHE A 268      -2.659 -13.967   2.103  1.00 88.28           C
ATOM   4075  CD1 PHE A 268      -2.074 -14.968   2.814  1.00 88.28           C
ATOM   4076  HD1 PHE A 268      -0.989 -15.009   2.905  1.00 88.28           H
ATOM   4077  CD2 PHE A 268      -4.013 -13.916   1.989  1.00 88.28           C
ATOM   4078  HD2 PHE A 268      -4.482 -13.114   1.419  1.00 88.28           H
ATOM   4079  CE1 PHE A 268      -2.877 -15.959   3.438  1.00 88.28           C
ATOM   4080  HE1 PHE A 268      -2.408 -16.761   4.007  1.00 88.28           H
ATOM   4081  CE2 PHE A 268      -4.816 -14.907   2.612  1.00 88.28           C
ATOM   4082  HE2 PHE A 268      -5.902 -14.866   2.521  1.00 88.28           H
ATOM   4083  CZ  PHE A 268      -4.231 -15.908   3.324  1.00 88.28           C
ATOM   4084  HZ  PHE A 268      -4.848 -16.669   3.802  1.00 88.28           H
ATOM   4085  HN  PHE A 268      -0.599 -11.038   0.526  1.00 88.28           H
ATOM   4086  N   PRO A 269      -0.027 -12.067   3.721  1.00 92.90           N
ATOM   4087  CA  PRO A 269       0.506 -12.376   5.050  1.00 92.90           C
ATOM   4088  C   PRO A 269       0.252 -11.258   6.047  1.00 92.90           C
ATOM   4089  O   PRO A 269      -0.146 -11.512   7.183  1.00 92.90           O
ATOM   4090  HA  PRO A 269      -0.001 -13.247   5.464  1.00 92.90           H
ATOM   4091  CB  PRO A 269       2.001 -12.586   4.801  1.00 92.90           C
ATOM   4092 1HB  PRO A 269       2.564 -11.662   4.935  1.00 92.90           H
ATOM   4093 2HB  PRO A 269       2.423 -13.318   5.490  1.00 92.90           H
ATOM   4094  CG  PRO A 269       2.054 -13.074   3.358  1.00 92.90           C
ATOM   4095 1HG  PRO A 269       3.042 -12.935   2.920  1.00 92.90           H
ATOM   4096 2HG  PRO A 269       1.833 -14.139   3.283  1.00 92.90           H
ATOM   4097  CD  PRO A 269       0.999 -12.221   2.673  1.00 92.90           C
ATOM   4098 1HD  PRO A 269       1.399 -11.257   2.359  1.00 92.90           H
ATOM   4099 2HD  PRO A 269       0.605 -12.706   1.779  1.00 92.90           H
ATOM   4100  N   TYR A 270       0.491 -10.036   5.592  1.00 91.12           N
ATOM   4101  CA  TYR A 270       0.368  -8.877   6.460  1.00 91.12           C
ATOM   4102  C   TYR A 270      -1.079  -8.686   6.918  1.00 91.12           C
ATOM   4103  O   TYR A 270      -1.332  -8.415   8.091  1.00 91.12           O
ATOM   4104  HA  TYR A 270       0.999  -9.042   7.333  1.00 91.12           H
ATOM   4105  CB  TYR A 270       0.786  -7.672   5.615  1.00 91.12           C
ATOM   4106 1HB  TYR A 270       1.852  -7.743   5.401  1.00 91.12           H
ATOM   4107 2HB  TYR A 270       0.266  -7.714   4.658  1.00 91.12           H
ATOM   4108  CG  TYR A 270       0.502  -6.321   6.274  1.00 91.12           C
ATOM   4109  CD1 TYR A 270      -0.420  -5.460   5.714  1.00 91.12           C
ATOM   4110  HD1 TYR A 270      -0.945  -5.742   4.802  1.00 91.12           H
ATOM   4111  CD2 TYR A 270       1.167  -5.964   7.430  1.00 91.12           C
ATOM   4112  HD2 TYR A 270       1.895  -6.644   7.872  1.00 91.12           H
ATOM   4113  CE1 TYR A 270      -0.687  -4.188   6.335  1.00 91.12           C
ATOM   4114  HE1 TYR A 270      -1.412  -3.499   5.903  1.00 91.12           H
ATOM   4115  CE2 TYR A 270       0.900  -4.692   8.050  1.00 91.12           C
ATOM   4116  HE2 TYR A 270       1.418  -4.398   8.963  1.00 91.12           H
ATOM   4117  CZ  TYR A 270      -0.014  -3.867   7.472  1.00 91.12           C
ATOM   4118  OH  TYR A 270      -0.267  -2.667   8.059  1.00 91.12           O
ATOM   4119  HH  TYR A 270       0.058  -2.673   9.005  1.00 91.12           H
ATOM   4120  HN  TYR A 270       0.764  -9.833   4.652  1.00 91.12           H
ATOM   4121  N   ASN A 271      -1.991  -8.836   5.969  1.00 89.47           N
ATOM   4122  CA  ASN A 271      -3.399  -8.598   6.239  1.00 89.47           C
ATOM   4123  C   ASN A 271      -3.929  -9.695   7.164  1.00 89.47           C
ATOM   4124  O   ASN A 271      -4.884  -9.477   7.908  1.00 89.47           O
ATOM   4125  HA  ASN A 271      -3.439  -7.610   6.698  1.00 89.47           H
ATOM   4126  CB  ASN A 271      -4.221  -8.629   4.949  1.00 89.47           C
ATOM   4127 1HB  ASN A 271      -3.904  -9.470   4.332  1.00 89.47           H
ATOM   4128 2HB  ASN A 271      -5.273  -8.788   5.187  1.00 89.47           H
ATOM   4129  CG  ASN A 271      -4.061  -7.325   4.165  1.00 89.47           C
ATOM   4130  OD1 ASN A 271      -4.497  -6.264   4.579  1.00 89.47           O
ATOM   4131  ND2 ASN A 271      -3.413  -7.464   3.011  1.00 89.47           N
ATOM   4132 1HD2 ASN A 271      -3.081  -8.364   2.729  1.00 89.47           H
ATOM   4133 2HD2 ASN A 271      -3.258  -6.668   2.426  1.00 89.47           H
ATOM   4134  HN  ASN A 271      -1.782  -9.114   5.031  1.00 89.47           H
ATOM   4135  N   CYS A 272      -3.286 -10.851   7.088  1.00 92.97           N
ATOM   4136  CA  CYS A 272      -3.602 -11.944   7.991  1.00 92.97           C
ATOM   4137  C   CYS A 272      -3.338 -11.477   9.424  1.00 92.97           C
ATOM   4138  O   CYS A 272      -4.185 -11.642  10.300  1.00 92.97           O
ATOM   4139  HA  CYS A 272      -4.658 -12.173   7.847  1.00 92.97           H
ATOM   4140  CB  CYS A 272      -2.812 -13.208   7.648  1.00 92.97           C
ATOM   4141 1HB  CYS A 272      -1.751 -12.971   7.560  1.00 92.97           H
ATOM   4142 2HB  CYS A 272      -2.910 -13.938   8.451  1.00 92.97           H
ATOM   4143  SG  CYS A 272      -3.423 -13.922   6.078  1.00 92.97           S
ATOM   4144  HG  CYS A 272      -2.837 -13.032   5.282  1.00 92.97           H
ATOM   4145  HN  CYS A 272      -2.561 -11.045   6.427  1.00 92.97           H
ATOM   4146  N   ILE A 273      -2.159 -10.903   9.617  1.00 93.05           N
ATOM   4147  CA  ILE A 273      -1.752 -10.456  10.938  1.00 93.05           C
ATOM   4148  C   ILE A 273      -2.642  -9.291  11.375  1.00 93.05           C
ATOM   4149  O   ILE A 273      -3.028  -9.203  12.539  1.00 93.05           O
ATOM   4150  HA  ILE A 273      -1.908 -11.287  11.626  1.00 93.05           H
ATOM   4151  CB  ILE A 273      -0.258 -10.129  10.956  1.00 93.05           C
ATOM   4152  HB  ILE A 273      -0.062  -9.382  10.186  1.00 93.05           H
ATOM   4153  CG1 ILE A 273       0.578 -11.363  10.611  1.00 93.05           C
ATOM   4154 1HG1 ILE A 273       0.300 -11.731   9.624  1.00 93.05           H
ATOM   4155 2HG1 ILE A 273       1.633 -11.091  10.564  1.00 93.05           H
ATOM   4156  CG2 ILE A 273       0.153  -9.514  12.295  1.00 93.05           C
ATOM   4157 1HG2 ILE A 273      -0.408  -8.594  12.460  1.00 93.05           H
ATOM   4158 2HG2 ILE A 273      -0.060 -10.219  13.099  1.00 93.05           H
ATOM   4159 3HG2 ILE A 273       1.220  -9.291  12.281  1.00 93.05           H
ATOM   4160  CD1 ILE A 273       0.377 -12.469  11.649  1.00 93.05           C
ATOM   4161 1HD1 ILE A 273       0.679 -12.105  12.631  1.00 93.05           H
ATOM   4162 2HD1 ILE A 273      -0.674 -12.755  11.676  1.00 93.05           H
ATOM   4163 3HD1 ILE A 273       0.983 -13.334  11.380  1.00 93.05           H
ATOM   4164  HN  ILE A 273      -1.490 -10.742   8.891  1.00 93.05           H
ATOM   4165  N   LEU A 274      -2.942  -8.426  10.417  1.00 91.33           N
ATOM   4166  CA  LEU A 274      -3.772  -7.265  10.691  1.00 91.33           C
ATOM   4167  C   LEU A 274      -5.139  -7.728  11.196  1.00 91.33           C
ATOM   4168  O   LEU A 274      -5.732  -7.091  12.067  1.00 91.33           O
ATOM   4169  HA  LEU A 274      -3.285  -6.695  11.483  1.00 91.33           H
ATOM   4170  CB  LEU A 274      -3.845  -6.357   9.461  1.00 91.33           C
ATOM   4171 1HB  LEU A 274      -2.876  -6.374   8.963  1.00 91.33           H
ATOM   4172 2HB  LEU A 274      -4.569  -6.781   8.765  1.00 91.33           H
ATOM   4173  CG  LEU A 274      -4.226  -4.899   9.725  1.00 91.33           C
ATOM   4174  HG  LEU A 274      -4.971  -4.880  10.521  1.00 91.33           H
ATOM   4175  CD1 LEU A 274      -3.019  -4.098  10.216  1.00 91.33           C
ATOM   4176 1HD1 LEU A 274      -2.645  -4.535  11.142  1.00 91.33           H
ATOM   4177 2HD1 LEU A 274      -2.235  -4.123   9.460  1.00 91.33           H
ATOM   4178 3HD1 LEU A 274      -3.318  -3.065  10.396  1.00 91.33           H
ATOM   4179  CD2 LEU A 274      -4.869  -4.268   8.489  1.00 91.33           C
ATOM   4180 1HD2 LEU A 274      -4.166  -4.300   7.657  1.00 91.33           H
ATOM   4181 2HD2 LEU A 274      -5.770  -4.822   8.224  1.00 91.33           H
ATOM   4182 3HD2 LEU A 274      -5.130  -3.232   8.704  1.00 91.33           H
ATOM   4183  HN  LEU A 274      -2.629  -8.508   9.471  1.00 91.33           H
ATOM   4184  N   LEU A 275      -5.601  -8.833  10.629  1.00 93.71           N
ATOM   4185  CA  LEU A 275      -6.878  -9.401  11.028  1.00 93.71           C
ATOM   4186  C   LEU A 275      -6.805  -9.828  12.495  1.00 93.71           C
ATOM   4187  O   LEU A 275      -7.715  -9.548  13.273  1.00 93.71           O
ATOM   4188  HA  LEU A 275      -7.628  -8.617  10.934  1.00 93.71           H
ATOM   4189  CB  LEU A 275      -7.281 -10.531  10.078  1.00 93.71           C
ATOM   4190 1HB  LEU A 275      -7.380 -10.117   9.074  1.00 93.71           H
ATOM   4191 2HB  LEU A 275      -6.470 -11.258  10.045  1.00 93.71           H
ATOM   4192  CG  LEU A 275      -8.576 -11.268  10.424  1.00 93.71           C
ATOM   4193  HG  LEU A 275      -8.502 -11.624  11.452  1.00 93.71           H
ATOM   4194  CD1 LEU A 275      -9.779 -10.324  10.359  1.00 93.71           C
ATOM   4195 1HD1 LEU A 275      -9.640  -9.509  11.070  1.00 93.71           H
ATOM   4196 2HD1 LEU A 275      -9.867  -9.917   9.352  1.00 93.71           H
ATOM   4197 3HD1 LEU A 275     -10.686 -10.874  10.610  1.00 93.71           H
ATOM   4198  CD2 LEU A 275      -8.763 -12.497   9.532  1.00 93.71           C
ATOM   4199 1HD2 LEU A 275      -8.807 -12.185   8.489  1.00 93.71           H
ATOM   4200 2HD2 LEU A 275      -7.924 -13.179   9.673  1.00 93.71           H
ATOM   4201 3HD2 LEU A 275      -9.691 -13.002   9.800  1.00 93.71           H
ATOM   4202  HN  LEU A 275      -5.120  -9.336   9.911  1.00 93.71           H
ATOM   4203  N   VAL A 276      -5.712 -10.500  12.829  1.00 94.24           N
ATOM   4204  CA  VAL A 276      -5.512 -10.975  14.188  1.00 94.24           C
ATOM   4205  C   VAL A 276      -5.550  -9.785  15.149  1.00 94.24           C
ATOM   4206  O   VAL A 276      -6.220  -9.837  16.179  1.00 94.24           O
ATOM   4207  HA  VAL A 276      -6.336 -11.646  14.427  1.00 94.24           H
ATOM   4208  CB  VAL A 276      -4.210 -11.773  14.276  1.00 94.24           C
ATOM   4209  HB  VAL A 276      -3.407 -11.151  13.879  1.00 94.24           H
ATOM   4210  CG1 VAL A 276      -3.870 -12.108  15.730  1.00 94.24           C
ATOM   4211 1HG1 VAL A 276      -3.753 -11.185  16.297  1.00 94.24           H
ATOM   4212 2HG1 VAL A 276      -4.674 -12.702  16.163  1.00 94.24           H
ATOM   4213 3HG1 VAL A 276      -2.940 -12.676  15.764  1.00 94.24           H
ATOM   4214  CG2 VAL A 276      -4.286 -13.042  13.424  1.00 94.24           C
ATOM   4215 1HG2 VAL A 276      -5.104 -13.669  13.778  1.00 94.24           H
ATOM   4216 2HG2 VAL A 276      -4.459 -12.771  12.383  1.00 94.24           H
ATOM   4217 3HG2 VAL A 276      -3.347 -13.591  13.505  1.00 94.24           H
ATOM   4218  HN  VAL A 276      -4.975 -10.721  12.191  1.00 94.24           H
ATOM   4219  N   GLN A 277      -4.822  -8.742  14.779  1.00 92.45           N
ATOM   4220  CA  GLN A 277      -4.753  -7.547  15.603  1.00 92.45           C
ATOM   4221  C   GLN A 277      -6.145  -6.935  15.768  1.00 92.45           C
ATOM   4222  O   GLN A 277      -6.462  -6.380  16.819  1.00 92.45           O
ATOM   4223  HA  GLN A 277      -4.380  -7.884  16.570  1.00 92.45           H
ATOM   4224  CB  GLN A 277      -3.773  -6.531  15.014  1.00 92.45           C
ATOM   4225 1HB  GLN A 277      -3.967  -6.408  13.949  1.00 92.45           H
ATOM   4226 2HB  GLN A 277      -3.928  -5.558  15.480  1.00 92.45           H
ATOM   4227  CG  GLN A 277      -2.325  -6.979  15.226  1.00 92.45           C
ATOM   4228 1HG  GLN A 277      -2.134  -7.112  16.290  1.00 92.45           H
ATOM   4229 2HG  GLN A 277      -2.167  -7.947  14.750  1.00 92.45           H
ATOM   4230  CD  GLN A 277      -1.345  -5.955  14.650  1.00 92.45           C
ATOM   4231  OE1 GLN A 277      -1.661  -5.191  13.753  1.00 92.45           O
ATOM   4232  NE2 GLN A 277      -0.140  -5.983  15.213  1.00 92.45           N
ATOM   4233 1HE2 GLN A 277       0.054  -6.636  15.945  1.00 92.45           H
ATOM   4234 2HE2 GLN A 277       0.571  -5.351  14.904  1.00 92.45           H
ATOM   4235  HN  GLN A 277      -4.288  -8.704  13.935  1.00 92.45           H
ATOM   4236  N   THR A 278      -6.939  -7.056  14.714  1.00 93.19           N
ATOM   4237  CA  THR A 278      -8.286  -6.511  14.725  1.00 93.19           C
ATOM   4238  C   THR A 278      -9.158  -7.264  15.731  1.00 93.19           C
ATOM   4239  O   THR A 278      -9.886  -6.650  16.509  1.00 93.19           O
ATOM   4240  HA  THR A 278      -8.234  -5.475  15.059  1.00 93.19           H
ATOM   4241  CB  THR A 278      -8.827  -6.560  13.294  1.00 93.19           C
ATOM   4242  HB  THR A 278      -8.984  -7.590  12.973  1.00 93.19           H
ATOM   4243  OG1 THR A 278      -7.875  -5.818  12.537  1.00 93.19           O
ATOM   4244  HG1 THR A 278      -7.196  -6.436  12.141  1.00 93.19           H
ATOM   4245  CG2 THR A 278     -10.128  -5.771  13.133  1.00 93.19           C
ATOM   4246 1HG2 THR A 278      -9.953  -4.726  13.391  1.00 93.19           H
ATOM   4247 2HG2 THR A 278     -10.888  -6.186  13.795  1.00 93.19           H
ATOM   4248 3HG2 THR A 278     -10.468  -5.839  12.100  1.00 93.19           H
ATOM   4249  HN  THR A 278      -6.676  -7.516  13.866  1.00 93.19           H
ATOM   4250  N   ILE A 279      -9.056  -8.585  15.682  1.00 94.77           N
ATOM   4251  CA  ILE A 279      -9.850  -9.429  16.558  1.00 94.77           C
ATOM   4252  C   ILE A 279      -9.450  -9.169  18.011  1.00 94.77           C
ATOM   4253  O   ILE A 279     -10.308  -9.071  18.887  1.00 94.77           O
ATOM   4254  HA  ILE A 279     -10.894  -9.142  16.430  1.00 94.77           H
ATOM   4255  CB  ILE A 279      -9.730 -10.896  16.140  1.00 94.77           C
ATOM   4256  HB  ILE A 279      -8.672 -11.150  16.083  1.00 94.77           H
ATOM   4257  CG1 ILE A 279     -10.325 -11.121  14.749  1.00 94.77           C
ATOM   4258 1HG1 ILE A 279     -11.413 -11.092  14.806  1.00 94.77           H
ATOM   4259 2HG1 ILE A 279     -10.019 -10.313  14.084  1.00 94.77           H
ATOM   4260  CG2 ILE A 279     -10.359 -11.818  17.188  1.00 94.77           C
ATOM   4261 1HG2 ILE A 279      -9.850 -11.683  18.142  1.00 94.77           H
ATOM   4262 2HG2 ILE A 279     -11.415 -11.572  17.301  1.00 94.77           H
ATOM   4263 3HG2 ILE A 279     -10.260 -12.854  16.866  1.00 94.77           H
ATOM   4264  CD1 ILE A 279      -9.875 -12.464  14.170  1.00 94.77           C
ATOM   4265 1HD1 ILE A 279      -8.788 -12.480  14.092  1.00 94.77           H
ATOM   4266 2HD1 ILE A 279     -10.204 -13.270  14.825  1.00 94.77           H
ATOM   4267 3HD1 ILE A 279     -10.312 -12.598  13.181  1.00 94.77           H
ATOM   4268  HN  ILE A 279      -8.447  -9.076  15.060  1.00 94.77           H
ATOM   4269  N   ASP A 280      -8.146  -9.063  18.222  1.00 93.66           N
ATOM   4270  CA  ASP A 280      -7.616  -8.897  19.565  1.00 93.66           C
ATOM   4271  C   ASP A 280      -8.000  -7.513  20.092  1.00 93.66           C
ATOM   4272  O   ASP A 280      -8.245  -7.345  21.286  1.00 93.66           O
ATOM   4273  HA  ASP A 280      -8.060  -9.703  20.150  1.00 93.66           H
ATOM   4274  CB  ASP A 280      -6.090  -8.999  19.572  1.00 93.66           C
ATOM   4275 1HB  ASP A 280      -5.780  -9.901  19.043  1.00 93.66           H
ATOM   4276 2HB  ASP A 280      -5.663  -8.152  19.035  1.00 93.66           H
ATOM   4277  CG  ASP A 280      -5.548  -9.028  21.003  1.00 93.66           C
ATOM   4278  OD1 ASP A 280      -6.057  -9.860  21.785  1.00 93.66           O
ATOM   4279  OD2 ASP A 280      -4.639  -8.218  21.281  1.00 93.66           O
ATOM   4280  HN  ASP A 280      -7.458  -9.090  17.497  1.00 93.66           H
ATOM   4281  N   ALA A 281      -8.041  -6.556  19.176  1.00 91.69           N
ATOM   4282  CA  ALA A 281      -8.435  -5.202  19.526  1.00 91.69           C
ATOM   4283  C   ALA A 281      -9.857  -5.220  20.091  1.00 91.69           C
ATOM   4284  O   ALA A 281     -10.220  -4.361  20.893  1.00 91.69           O
ATOM   4285  HA  ALA A 281      -7.751  -4.846  20.296  1.00 91.69           H
ATOM   4286  CB  ALA A 281      -8.308  -4.300  18.297  1.00 91.69           C
ATOM   4287 1HB  ALA A 281      -7.274  -4.300  17.952  1.00 91.69           H
ATOM   4288 2HB  ALA A 281      -8.955  -4.674  17.503  1.00 91.69           H
ATOM   4289 3HB  ALA A 281      -8.604  -3.284  18.559  1.00 91.69           H
ATOM   4290  HN  ALA A 281      -7.811  -6.695  18.213  1.00 91.69           H
ATOM   4291  N   TYR A 282     -10.623  -6.207  19.651  1.00 90.61           N
ATOM   4292  CA  TYR A 282     -11.996  -6.348  20.104  1.00 90.61           C
ATOM   4293  C   TYR A 282     -12.078  -7.253  21.334  1.00 90.61           C
ATOM   4294  O   TYR A 282     -12.700  -6.895  22.333  1.00 90.61           O
ATOM   4295  HA  TYR A 282     -12.367  -5.357  20.366  1.00 90.61           H
ATOM   4296  CB  TYR A 282     -12.755  -7.006  18.950  1.00 90.61           C
ATOM   4297 1HB  TYR A 282     -12.609  -6.413  18.047  1.00 90.61           H
ATOM   4298 2HB  TYR A 282     -12.325  -7.989  18.759  1.00 90.61           H
ATOM   4299  CG  TYR A 282     -14.257  -7.162  19.201  1.00 90.61           C
ATOM   4300  CD1 TYR A 282     -14.772  -8.390  19.561  1.00 90.61           C
ATOM   4301  HD1 TYR A 282     -14.109  -9.249  19.667  1.00 90.61           H
ATOM   4302  CD2 TYR A 282     -15.095  -6.074  19.068  1.00 90.61           C
ATOM   4303  HD2 TYR A 282     -14.689  -5.104  18.783  1.00 90.61           H
ATOM   4304  CE1 TYR A 282     -16.184  -8.538  19.798  1.00 90.61           C
ATOM   4305  HE1 TYR A 282     -16.604  -9.502  20.083  1.00 90.61           H
ATOM   4306  CE2 TYR A 282     -16.508  -6.221  19.304  1.00 90.61           C
ATOM   4307  HE2 TYR A 282     -17.182  -5.370  19.202  1.00 90.61           H
ATOM   4308  CZ  TYR A 282     -16.983  -7.446  19.658  1.00 90.61           C
ATOM   4309  OH  TYR A 282     -18.317  -7.585  19.881  1.00 90.61           O
ATOM   4310  HH  TYR A 282     -18.776  -6.703  19.770  1.00 90.61           H
ATOM   4311  HN  TYR A 282     -10.320  -6.901  18.998  1.00 90.61           H
ATOM   4312  N   ALA A 283     -11.441  -8.410  21.222  1.00 92.47           N
ATOM   4313  CA  ALA A 283     -11.685  -9.492  22.160  1.00 92.47           C
ATOM   4314  C   ALA A 283     -10.625  -9.453  23.263  1.00 92.47           C
ATOM   4315  O   ALA A 283     -10.820 -10.023  24.335  1.00 92.47           O
ATOM   4316  HA  ALA A 283     -12.667  -9.332  22.605  1.00 92.47           H
ATOM   4317  CB  ALA A 283     -11.696 -10.826  21.409  1.00 92.47           C
ATOM   4318 1HB  ALA A 283     -12.484 -10.813  20.657  1.00 92.47           H
ATOM   4319 2HB  ALA A 283     -10.732 -10.977  20.922  1.00 92.47           H
ATOM   4320 3HB  ALA A 283     -11.878 -11.638  22.113  1.00 92.47           H
ATOM   4321  HN  ALA A 283     -10.771  -8.612  20.507  1.00 92.47           H
ATOM   4322  N   MET A 284      -9.528  -8.775  22.961  1.00 90.00           N
ATOM   4323  CA  MET A 284      -8.425  -8.678  23.903  1.00 90.00           C
ATOM   4324  C   MET A 284      -8.065 -10.054  24.469  1.00 90.00           C
ATOM   4325  O   MET A 284      -7.925 -10.214  25.680  1.00 90.00           O
ATOM   4326  HA  MET A 284      -7.586  -8.282  23.332  1.00 90.00           H
ATOM   4327  CB  MET A 284      -8.813  -7.741  25.048  1.00 90.00           C
ATOM   4328 1HB  MET A 284      -9.659  -8.158  25.594  1.00 90.00           H
ATOM   4329 2HB  MET A 284      -7.986  -7.663  25.755  1.00 90.00           H
ATOM   4330  CG  MET A 284      -9.173  -6.351  24.521  1.00 90.00           C
ATOM   4331 1HG  MET A 284      -8.299  -5.888  24.063  1.00 90.00           H
ATOM   4332 2HG  MET A 284      -9.933  -6.433  23.744  1.00 90.00           H
ATOM   4333  SD  MET A 284      -9.775  -5.329  25.855  1.00 90.00           S
ATOM   4334  CE  MET A 284     -11.180  -4.571  25.056  1.00 90.00           C
ATOM   4335 1HE  MET A 284     -10.843  -4.009  24.184  1.00 90.00           H
ATOM   4336 2HE  MET A 284     -11.880  -5.345  24.740  1.00 90.00           H
ATOM   4337 3HE  MET A 284     -11.675  -3.896  25.754  1.00 90.00           H
ATOM   4338  HN  MET A 284      -9.386  -8.298  22.094  1.00 90.00           H
ATOM   4339  N   PHE A 285      -7.925 -11.012  23.564  1.00 91.07           N
ATOM   4340  CA  PHE A 285      -7.753 -12.398  23.963  1.00 91.07           C
ATOM   4341  C   PHE A 285      -6.273 -12.731  24.162  1.00 91.07           C
ATOM   4342  O   PHE A 285      -5.937 -13.743  24.776  1.00 91.07           O
ATOM   4343  HA  PHE A 285      -8.283 -12.532  24.906  1.00 91.07           H
ATOM   4344  CB  PHE A 285      -8.310 -13.263  22.830  1.00 91.07           C
ATOM   4345 1HB  PHE A 285      -8.430 -14.284  23.192  1.00 91.07           H
ATOM   4346 2HB  PHE A 285      -9.302 -12.900  22.565  1.00 91.07           H
ATOM   4347  CG  PHE A 285      -7.436 -13.281  21.574  1.00 91.07           C
ATOM   4348  CD1 PHE A 285      -7.635 -12.360  20.594  1.00 91.07           C
ATOM   4349  HD1 PHE A 285      -8.417 -11.608  20.703  1.00 91.07           H
ATOM   4350  CD2 PHE A 285      -6.461 -14.219  21.438  1.00 91.07           C
ATOM   4351  HD2 PHE A 285      -6.301 -14.958  22.224  1.00 91.07           H
ATOM   4352  CE1 PHE A 285      -6.824 -12.377  19.429  1.00 91.07           C
ATOM   4353  HE1 PHE A 285      -6.984 -11.638  18.643  1.00 91.07           H
ATOM   4354  CE2 PHE A 285      -5.650 -14.236  20.273  1.00 91.07           C
ATOM   4355  HE2 PHE A 285      -4.868 -14.988  20.163  1.00 91.07           H
ATOM   4356  CZ  PHE A 285      -5.849 -13.315  19.292  1.00 91.07           C
ATOM   4357  HZ  PHE A 285      -5.226 -13.328  18.398  1.00 91.07           H
ATOM   4358  HN  PHE A 285      -7.929 -10.854  22.577  1.00 91.07           H
ATOM   4359  N   ILE A 286      -5.426 -11.860  23.632  1.00 91.44           N
ATOM   4360  CA  ILE A 286      -3.990 -12.038  23.762  1.00 91.44           C
ATOM   4361  C   ILE A 286      -3.520 -11.409  25.075  1.00 91.44           C
ATOM   4362  O   ILE A 286      -3.169 -10.230  25.113  1.00 91.44           O
ATOM   4363  HA  ILE A 286      -3.796 -13.109  23.804  1.00 91.44           H
ATOM   4364  CB  ILE A 286      -3.269 -11.494  22.527  1.00 91.44           C
ATOM   4365  HB  ILE A 286      -3.461 -10.423  22.463  1.00 91.44           H
ATOM   4366  CG1 ILE A 286      -3.818 -12.128  21.248  1.00 91.44           C
ATOM   4367 1HG1 ILE A 286      -3.526 -13.178  21.204  1.00 91.44           H
ATOM   4368 2HG1 ILE A 286      -4.908 -12.101  21.263  1.00 91.44           H
ATOM   4369  CG2 ILE A 286      -1.755 -11.675  22.652  1.00 91.44           C
ATOM   4370 1HG2 ILE A 286      -1.396 -11.138  23.531  1.00 91.44           H
ATOM   4371 2HG2 ILE A 286      -1.523 -12.735  22.754  1.00 91.44           H
ATOM   4372 3HG2 ILE A 286      -1.267 -11.280  21.761  1.00 91.44           H
ATOM   4373  CD1 ILE A 286      -3.301 -11.397  20.007  1.00 91.44           C
ATOM   4374 1HD1 ILE A 286      -3.616 -10.354  20.043  1.00 91.44           H
ATOM   4375 2HD1 ILE A 286      -2.213 -11.447  19.983  1.00 91.44           H
ATOM   4376 3HD1 ILE A 286      -3.707 -11.868  19.112  1.00 91.44           H
ATOM   4377  HN  ILE A 286      -5.707 -11.048  23.121  1.00 91.44           H
ATOM   4378  N   SER A 287      -3.529 -12.223  26.121  1.00 89.24           N
ATOM   4379  CA  SER A 287      -3.082 -11.769  27.426  1.00 89.24           C
ATOM   4380  C   SER A 287      -1.621 -12.168  27.647  1.00 89.24           C
ATOM   4381  O   SER A 287      -0.953 -11.629  28.528  1.00 89.24           O
ATOM   4382  HA  SER A 287      -3.183 -10.683  27.405  1.00 89.24           H
ATOM   4383  CB  SER A 287      -3.962 -12.340  28.540  1.00 89.24           C
ATOM   4384 1HB  SER A 287      -3.592 -11.997  29.506  1.00 89.24           H
ATOM   4385 2HB  SER A 287      -4.977 -11.957  28.433  1.00 89.24           H
ATOM   4386  OG  SER A 287      -3.989 -13.765  28.521  1.00 89.24           O
ATOM   4387  HG  SER A 287      -4.595 -14.105  29.240  1.00 89.24           H
ATOM   4388  HN  SER A 287      -3.834 -13.174  26.086  1.00 89.24           H
ATOM   4389  N   ASN A 288      -1.168 -13.108  26.831  1.00 92.33           N
ATOM   4390  CA  ASN A 288       0.156 -13.679  27.009  1.00 92.33           C
ATOM   4391  C   ASN A 288       1.186 -12.796  26.301  1.00 92.33           C
ATOM   4392  O   ASN A 288       1.087 -12.563  25.098  1.00 92.33           O
ATOM   4393  HA  ASN A 288       0.310 -13.717  28.087  1.00 92.33           H
ATOM   4394  CB  ASN A 288       0.238 -15.080  26.400  1.00 92.33           C
ATOM   4395 1HB  ASN A 288      -0.599 -15.683  26.753  1.00 92.33           H
ATOM   4396 2HB  ASN A 288       0.150 -15.016  25.316  1.00 92.33           H
ATOM   4397  CG  ASN A 288       1.557 -15.762  26.770  1.00 92.33           C
ATOM   4398  OD1 ASN A 288       2.607 -15.146  26.836  1.00 92.33           O
ATOM   4399  ND2 ASN A 288       1.443 -17.066  27.008  1.00 92.33           N
ATOM   4400 1HD2 ASN A 288       0.551 -17.512  26.937  1.00 92.33           H
ATOM   4401 2HD2 ASN A 288       2.251 -17.601  27.258  1.00 92.33           H
ATOM   4402  HN  ASN A 288      -1.689 -13.479  26.062  1.00 92.33           H
ATOM   4403  N   CYS A 289       2.151 -12.328  27.080  1.00 91.26           N
ATOM   4404  CA  CYS A 289       3.135 -11.388  26.569  1.00 91.26           C
ATOM   4405  C   CYS A 289       3.960 -12.094  25.491  1.00 91.26           C
ATOM   4406  O   CYS A 289       4.361 -11.475  24.507  1.00 91.26           O
ATOM   4407  HA  CYS A 289       2.578 -10.552  26.145  1.00 91.26           H
ATOM   4408  CB  CYS A 289       4.016 -10.829  27.688  1.00 91.26           C
ATOM   4409 1HB  CYS A 289       3.396 -10.356  28.449  1.00 91.26           H
ATOM   4410 2HB  CYS A 289       4.556 -11.640  28.176  1.00 91.26           H
ATOM   4411  SG  CYS A 289       5.201  -9.614  27.003  1.00 91.26           S
ATOM   4412  HN  CYS A 289       2.267 -12.581  28.040  1.00 91.26           H
ATOM   4413  N   ALA A 290       4.189 -13.380  25.714  1.00 93.36           N
ATOM   4414  CA  ALA A 290       5.013 -14.161  24.807  1.00 93.36           C
ATOM   4415  C   ALA A 290       4.348 -14.204  23.429  1.00 93.36           C
ATOM   4416  O   ALA A 290       5.012 -14.025  22.410  1.00 93.36           O
ATOM   4417  HA  ALA A 290       5.977 -13.660  24.720  1.00 93.36           H
ATOM   4418  CB  ALA A 290       5.233 -15.558  25.392  1.00 93.36           C
ATOM   4419 1HB  ALA A 290       5.734 -15.473  26.356  1.00 93.36           H
ATOM   4420 2HB  ALA A 290       4.271 -16.052  25.525  1.00 93.36           H
ATOM   4421 3HB  ALA A 290       5.851 -16.143  24.711  1.00 93.36           H
ATOM   4422  HN  ALA A 290       3.823 -13.886  26.494  1.00 93.36           H
ATOM   4423  N   VAL A 291       3.045 -14.443  23.444  1.00 93.33           N
ATOM   4424  CA  VAL A 291       2.285 -14.521  22.208  1.00 93.33           C
ATOM   4425  C   VAL A 291       2.270 -13.147  21.535  1.00 93.33           C
ATOM   4426  O   VAL A 291       2.465 -13.042  20.325  1.00 93.33           O
ATOM   4427  HA  VAL A 291       2.795 -15.227  21.552  1.00 93.33           H
ATOM   4428  CB  VAL A 291       0.883 -15.065  22.490  1.00 93.33           C
ATOM   4429  HB  VAL A 291       0.403 -14.398  23.206  1.00 93.33           H
ATOM   4430  CG1 VAL A 291       0.033 -15.076  21.217  1.00 93.33           C
ATOM   4431 1HG1 VAL A 291      -0.056 -14.061  20.831  1.00 93.33           H
ATOM   4432 2HG1 VAL A 291       0.509 -15.709  20.468  1.00 93.33           H
ATOM   4433 3HG1 VAL A 291      -0.958 -15.467  21.446  1.00 93.33           H
ATOM   4434  CG2 VAL A 291       0.950 -16.459  23.116  1.00 93.33           C
ATOM   4435 1HG2 VAL A 291       1.458 -17.140  22.434  1.00 93.33           H
ATOM   4436 2HG2 VAL A 291       1.501 -16.409  24.056  1.00 93.33           H
ATOM   4437 3HG2 VAL A 291      -0.060 -16.821  23.306  1.00 93.33           H
ATOM   4438  HN  VAL A 291       2.511 -14.581  24.278  1.00 93.33           H
ATOM   4439  N   SER A 292       2.036 -12.128  22.349  1.00 92.02           N
ATOM   4440  CA  SER A 292       1.953 -10.769  21.842  1.00 92.02           C
ATOM   4441  C   SER A 292       3.276 -10.375  21.182  1.00 92.02           C
ATOM   4442  O   SER A 292       3.283  -9.742  20.127  1.00 92.02           O
ATOM   4443  HA  SER A 292       1.148 -10.784  21.106  1.00 92.02           H
ATOM   4444  CB  SER A 292       1.603  -9.784  22.959  1.00 92.02           C
ATOM   4445 1HB  SER A 292       0.722 -10.140  23.493  1.00 92.02           H
ATOM   4446 2HB  SER A 292       2.420  -9.749  23.680  1.00 92.02           H
ATOM   4447  OG  SER A 292       1.356  -8.474  22.458  1.00 92.02           O
ATOM   4448  HG  SER A 292       0.477  -8.450  21.981  1.00 92.02           H
ATOM   4449  HN  SER A 292       1.905 -12.219  23.336  1.00 92.02           H
ATOM   4450  N   THR A 293       4.363 -10.766  21.831  1.00 92.30           N
ATOM   4451  CA  THR A 293       5.689 -10.438  21.335  1.00 92.30           C
ATOM   4452  C   THR A 293       5.902 -11.038  19.944  1.00 92.30           C
ATOM   4453  O   THR A 293       6.393 -10.362  19.040  1.00 92.30           O
ATOM   4454  HA  THR A 293       5.758  -9.355  21.230  1.00 92.30           H
ATOM   4455  CB  THR A 293       6.712 -10.917  22.367  1.00 92.30           C
ATOM   4456  HB  THR A 293       6.580 -11.978  22.581  1.00 92.30           H
ATOM   4457  OG1 THR A 293       6.527 -10.038  23.473  1.00 92.30           O
ATOM   4458  HG1 THR A 293       5.908 -10.453  24.139  1.00 92.30           H
ATOM   4459  CG2 THR A 293       8.154 -10.661  21.924  1.00 92.30           C
ATOM   4460 1HG2 THR A 293       8.304  -9.592  21.774  1.00 92.30           H
ATOM   4461 2HG2 THR A 293       8.346 -11.189  20.990  1.00 92.30           H
ATOM   4462 3HG2 THR A 293       8.839 -11.020  22.692  1.00 92.30           H
ATOM   4463  HN  THR A 293       4.348 -11.296  22.678  1.00 92.30           H
ATOM   4464  N   ASN A 294       5.522 -12.301  19.815  1.00 93.70           N
ATOM   4465  CA  ASN A 294       5.728 -13.021  18.569  1.00 93.70           C
ATOM   4466  C   ASN A 294       4.845 -12.408  17.480  1.00 93.70           C
ATOM   4467  O   ASN A 294       5.263 -12.295  16.328  1.00 93.70           O
ATOM   4468  HA  ASN A 294       6.791 -12.918  18.351  1.00 93.70           H
ATOM   4469  CB  ASN A 294       5.345 -14.495  18.715  1.00 93.70           C
ATOM   4470 1HB  ASN A 294       4.375 -14.575  19.206  1.00 93.70           H
ATOM   4471 2HB  ASN A 294       5.242 -14.947  17.729  1.00 93.70           H
ATOM   4472  CG  ASN A 294       6.396 -15.257  19.525  1.00 93.70           C
ATOM   4473  OD1 ASN A 294       7.516 -14.811  19.711  1.00 93.70           O
ATOM   4474  ND2 ASN A 294       5.974 -16.428  19.993  1.00 93.70           N
ATOM   4475 1HD2 ASN A 294       5.041 -16.735  19.804  1.00 93.70           H
ATOM   4476 2HD2 ASN A 294       6.589 -17.001  20.535  1.00 93.70           H
ATOM   4477  HN  ASN A 294       5.083 -12.829  20.541  1.00 93.70           H
ATOM   4478  N   ILE A 295       3.641 -12.030  17.882  1.00 92.62           N
ATOM   4479  CA  ILE A 295       2.683 -11.464  16.947  1.00 92.62           C
ATOM   4480  C   ILE A 295       3.219 -10.132  16.419  1.00 92.62           C
ATOM   4481  O   ILE A 295       3.060  -9.818  15.240  1.00 92.62           O
ATOM   4482  HA  ILE A 295       2.595 -12.157  16.110  1.00 92.62           H
ATOM   4483  CB  ILE A 295       1.301 -11.357  17.595  1.00 92.62           C
ATOM   4484  HB  ILE A 295       1.428 -10.987  18.612  1.00 92.62           H
ATOM   4485  CG1 ILE A 295       0.634 -12.731  17.694  1.00 92.62           C
ATOM   4486 1HG1 ILE A 295       0.382 -13.089  16.696  1.00 92.62           H
ATOM   4487 2HG1 ILE A 295       1.334 -13.448  18.123  1.00 92.62           H
ATOM   4488  CG2 ILE A 295       0.424 -10.347  16.852  1.00 92.62           C
ATOM   4489 1HG2 ILE A 295       0.899  -9.366  16.878  1.00 92.62           H
ATOM   4490 2HG2 ILE A 295       0.301 -10.664  15.817  1.00 92.62           H
ATOM   4491 3HG2 ILE A 295      -0.552 -10.291  17.333  1.00 92.62           H
ATOM   4492  CD1 ILE A 295      -0.630 -12.666  18.553  1.00 92.62           C
ATOM   4493 1HD1 ILE A 295      -0.370 -12.330  19.557  1.00 92.62           H
ATOM   4494 2HD1 ILE A 295      -1.337 -11.966  18.107  1.00 92.62           H
ATOM   4495 3HD1 ILE A 295      -1.084 -13.655  18.607  1.00 92.62           H
ATOM   4496  HN  ILE A 295       3.317 -12.105  18.825  1.00 92.62           H
ATOM   4497  N   ASP A 296       3.844  -9.384  17.317  1.00 92.56           N
ATOM   4498  CA  ASP A 296       4.388  -8.084  16.960  1.00 92.56           C
ATOM   4499  C   ASP A 296       5.531  -8.271  15.961  1.00 92.56           C
ATOM   4500  O   ASP A 296       5.633  -7.531  14.984  1.00 92.56           O
ATOM   4501  HA  ASP A 296       3.550  -7.530  16.537  1.00 92.56           H
ATOM   4502  CB  ASP A 296       4.947  -7.365  18.189  1.00 92.56           C
ATOM   4503 1HB  ASP A 296       5.484  -8.076  18.818  1.00 92.56           H
ATOM   4504 2HB  ASP A 296       5.667  -6.609  17.877  1.00 92.56           H
ATOM   4505  CG  ASP A 296       3.827  -6.708  18.997  1.00 92.56           C
ATOM   4506  OD1 ASP A 296       2.726  -6.560  18.424  1.00 92.56           O
ATOM   4507  OD2 ASP A 296       4.096  -6.368  20.170  1.00 92.56           O
ATOM   4508  HN  ASP A 296       3.981  -9.652  18.270  1.00 92.56           H
ATOM   4509  N   ILE A 297       6.362  -9.265  16.240  1.00 93.54           N
ATOM   4510  CA  ILE A 297       7.472  -9.582  15.358  1.00 93.54           C
ATOM   4511  C   ILE A 297       6.928  -9.988  13.986  1.00 93.54           C
ATOM   4512  O   ILE A 297       7.436  -9.545  12.957  1.00 93.54           O
ATOM   4513  HA  ILE A 297       8.065  -8.675  15.239  1.00 93.54           H
ATOM   4514  CB  ILE A 297       8.379 -10.636  15.996  1.00 93.54           C
ATOM   4515  HB  ILE A 297       7.751 -11.441  16.377  1.00 93.54           H
ATOM   4516  CG1 ILE A 297       9.141 -10.054  17.188  1.00 93.54           C
ATOM   4517 1HG1 ILE A 297       9.884  -9.339  16.836  1.00 93.54           H
ATOM   4518 2HG1 ILE A 297       8.452  -9.507  17.832  1.00 93.54           H
ATOM   4519  CG2 ILE A 297       9.321 -11.249  14.958  1.00 93.54           C
ATOM   4520 1HG2 ILE A 297       8.735 -11.723  14.171  1.00 93.54           H
ATOM   4521 2HG2 ILE A 297       9.945 -10.467  14.526  1.00 93.54           H
ATOM   4522 3HG2 ILE A 297       9.955 -11.995  15.439  1.00 93.54           H
ATOM   4523  CD1 ILE A 297       9.830 -11.159  17.991  1.00 93.54           C
ATOM   4524 1HD1 ILE A 297       9.081 -11.859  18.363  1.00 93.54           H
ATOM   4525 2HD1 ILE A 297      10.535 -11.688  17.350  1.00 93.54           H
ATOM   4526 3HD1 ILE A 297      10.363 -10.718  18.833  1.00 93.54           H
ATOM   4527  HN  ILE A 297       6.286  -9.846  17.050  1.00 93.54           H
ATOM   4528  N   CYS A 298       5.902 -10.826  14.016  1.00 93.97           N
ATOM   4529  CA  CYS A 298       5.281 -11.293  12.789  1.00 93.97           C
ATOM   4530  C   CYS A 298       4.804 -10.073  11.998  1.00 93.97           C
ATOM   4531  O   CYS A 298       4.936 -10.030  10.776  1.00 93.97           O
ATOM   4532  HA  CYS A 298       6.048 -11.836  12.237  1.00 93.97           H
ATOM   4533  CB  CYS A 298       4.140 -12.273  13.069  1.00 93.97           C
ATOM   4534 1HB  CYS A 298       3.517 -11.896  13.880  1.00 93.97           H
ATOM   4535 2HB  CYS A 298       3.500 -12.360  12.191  1.00 93.97           H
ATOM   4536  SG  CYS A 298       4.819 -13.913  13.513  1.00 93.97           S
ATOM   4537  HG  CYS A 298       5.164 -13.589  14.756  1.00 93.97           H
ATOM   4538  HN  CYS A 298       5.497 -11.184  14.858  1.00 93.97           H
ATOM   4539  N   PHE A 299       4.259  -9.110  12.727  1.00 92.41           N
ATOM   4540  CA  PHE A 299       3.751  -7.898  12.108  1.00 92.41           C
ATOM   4541  C   PHE A 299       4.858  -7.163  11.352  1.00 92.41           C
ATOM   4542  O   PHE A 299       4.655  -6.718  10.223  1.00 92.41           O
ATOM   4543  HA  PHE A 299       2.971  -8.196  11.407  1.00 92.41           H
ATOM   4544  CB  PHE A 299       3.237  -7.001  13.236  1.00 92.41           C
ATOM   4545 1HB  PHE A 299       2.477  -7.543  13.800  1.00 92.41           H
ATOM   4546 2HB  PHE A 299       4.056  -6.794  13.923  1.00 92.41           H
ATOM   4547  CG  PHE A 299       2.645  -5.675  12.755  1.00 92.41           C
ATOM   4548  CD1 PHE A 299       3.402  -4.545  12.775  1.00 92.41           C
ATOM   4549  HD1 PHE A 299       4.431  -4.585  13.134  1.00 92.41           H
ATOM   4550  CD2 PHE A 299       1.361  -5.625  12.307  1.00 92.41           C
ATOM   4551  HD2 PHE A 299       0.754  -6.530  12.291  1.00 92.41           H
ATOM   4552  CE1 PHE A 299       2.853  -3.314  12.329  1.00 92.41           C
ATOM   4553  HE1 PHE A 299       3.460  -2.409  12.345  1.00 92.41           H
ATOM   4554  CE2 PHE A 299       0.812  -4.394  11.861  1.00 92.41           C
ATOM   4555  HE2 PHE A 299      -0.216  -4.354  11.503  1.00 92.41           H
ATOM   4556  CZ  PHE A 299       1.570  -3.264  11.882  1.00 92.41           C
ATOM   4557  HZ  PHE A 299       1.148  -2.319  11.539  1.00 92.41           H
ATOM   4558  HN  PHE A 299       4.163  -9.149  13.722  1.00 92.41           H
ATOM   4559  N   GLN A 300       6.007  -7.057  12.004  1.00 92.69           N
ATOM   4560  CA  GLN A 300       7.137  -6.354  11.421  1.00 92.69           C
ATOM   4561  C   GLN A 300       7.541  -7.006  10.097  1.00 92.69           C
ATOM   4562  O   GLN A 300       7.719  -6.319   9.092  1.00 92.69           O
ATOM   4563  HA  GLN A 300       6.785  -5.338  11.241  1.00 92.69           H
ATOM   4564  CB  GLN A 300       8.317  -6.311  12.394  1.00 92.69           C
ATOM   4565 1HB  GLN A 300       8.536  -7.317  12.750  1.00 92.69           H
ATOM   4566 2HB  GLN A 300       9.208  -5.955  11.875  1.00 92.69           H
ATOM   4567  CG  GLN A 300       8.014  -5.397  13.583  1.00 92.69           C
ATOM   4568 1HG  GLN A 300       7.739  -4.406  13.224  1.00 92.69           H
ATOM   4569 2HG  GLN A 300       7.158  -5.785  14.135  1.00 92.69           H
ATOM   4570  CD  GLN A 300       9.223  -5.292  14.515  1.00 92.69           C
ATOM   4571  OE1 GLN A 300      10.364  -5.451  14.114  1.00 92.69           O
ATOM   4572  NE2 GLN A 300       8.910  -5.015  15.778  1.00 92.69           N
ATOM   4573 1HE2 GLN A 300       7.953  -4.896  16.041  1.00 92.69           H
ATOM   4574 2HE2 GLN A 300       9.632  -4.925  16.464  1.00 92.69           H
ATOM   4575  HN  GLN A 300       6.171  -7.440  12.913  1.00 92.69           H
ATOM   4576  N   VAL A 301       7.675  -8.323  10.139  1.00 94.48           N
ATOM   4577  CA  VAL A 301       8.190  -9.060   8.998  1.00 94.48           C
ATOM   4578  C   VAL A 301       7.234  -8.895   7.815  1.00 94.48           C
ATOM   4579  O   VAL A 301       7.653  -8.520   6.721  1.00 94.48           O
ATOM   4580  HA  VAL A 301       9.154  -8.625   8.733  1.00 94.48           H
ATOM   4581  CB  VAL A 301       8.421 -10.524   9.381  1.00 94.48           C
ATOM   4582  HB  VAL A 301       7.486 -10.917   9.780  1.00 94.48           H
ATOM   4583  CG1 VAL A 301       8.796 -11.358   8.155  1.00 94.48           C
ATOM   4584 1HG1 VAL A 301       7.990 -11.311   7.422  1.00 94.48           H
ATOM   4585 2HG1 VAL A 301       9.712 -10.964   7.714  1.00 94.48           H
ATOM   4586 3HG1 VAL A 301       8.954 -12.394   8.455  1.00 94.48           H
ATOM   4587  CG2 VAL A 301       9.485 -10.644  10.473  1.00 94.48           C
ATOM   4588 1HG2 VAL A 301      10.425 -10.225  10.112  1.00 94.48           H
ATOM   4589 2HG2 VAL A 301       9.160 -10.098  11.359  1.00 94.48           H
ATOM   4590 3HG2 VAL A 301       9.629 -11.694  10.726  1.00 94.48           H
ATOM   4591  HN  VAL A 301       7.438  -8.884  10.933  1.00 94.48           H
ATOM   4592  N   THR A 302       5.967  -9.183   8.075  1.00 93.67           N
ATOM   4593  CA  THR A 302       4.972  -9.203   7.017  1.00 93.67           C
ATOM   4594  C   THR A 302       4.770  -7.797   6.448  1.00 93.67           C
ATOM   4595  O   THR A 302       4.522  -7.636   5.254  1.00 93.67           O
ATOM   4596  HA  THR A 302       5.346  -9.826   6.205  1.00 93.67           H
ATOM   4597  CB  THR A 302       3.691  -9.818   7.584  1.00 93.67           C
ATOM   4598  HB  THR A 302       2.910  -9.862   6.824  1.00 93.67           H
ATOM   4599  OG1 THR A 302       3.395  -9.016   8.724  1.00 93.67           O
ATOM   4600  HG1 THR A 302       3.758  -9.448   9.550  1.00 93.67           H
ATOM   4601  CG2 THR A 302       3.919 -11.217   8.162  1.00 93.67           C
ATOM   4602 1HG2 THR A 302       4.650 -11.162   8.968  1.00 93.67           H
ATOM   4603 2HG2 THR A 302       4.290 -11.877   7.378  1.00 93.67           H
ATOM   4604 3HG2 THR A 302       2.978 -11.607   8.550  1.00 93.67           H
ATOM   4605  HN  THR A 302       5.619  -9.400   8.987  1.00 93.67           H
ATOM   4606  N   GLN A 303       4.884  -6.814   7.330  1.00 92.38           N
ATOM   4607  CA  GLN A 303       4.764  -5.425   6.922  1.00 92.38           C
ATOM   4608  C   GLN A 303       5.859  -5.072   5.913  1.00 92.38           C
ATOM   4609  O   GLN A 303       5.595  -4.404   4.914  1.00 92.38           O
ATOM   4610  HA  GLN A 303       3.786  -5.345   6.449  1.00 92.38           H
ATOM   4611  CB  GLN A 303       4.814  -4.492   8.133  1.00 92.38           C
ATOM   4612 1HB  GLN A 303       3.984  -4.717   8.804  1.00 92.38           H
ATOM   4613 2HB  GLN A 303       5.733  -4.665   8.693  1.00 92.38           H
ATOM   4614  CG  GLN A 303       4.743  -3.026   7.699  1.00 92.38           C
ATOM   4615 1HG  GLN A 303       5.704  -2.718   7.289  1.00 92.38           H
ATOM   4616 2HG  GLN A 303       4.006  -2.914   6.904  1.00 92.38           H
ATOM   4617  CD  GLN A 303       4.371  -2.123   8.877  1.00 92.38           C
ATOM   4618  OE1 GLN A 303       5.217  -1.615   9.594  1.00 92.38           O
ATOM   4619  NE2 GLN A 303       3.062  -1.952   9.035  1.00 92.38           N
ATOM   4620 1HE2 GLN A 303       2.420  -2.398   8.411  1.00 92.38           H
ATOM   4621 2HE2 GLN A 303       2.719  -1.378   9.779  1.00 92.38           H
ATOM   4622  HN  GLN A 303       5.055  -6.955   8.305  1.00 92.38           H
ATOM   4623  N   THR A 304       7.064  -5.536   6.208  1.00 93.39           N
ATOM   4624  CA  THR A 304       8.212  -5.226   5.373  1.00 93.39           C
ATOM   4625  C   THR A 304       8.043  -5.845   3.984  1.00 93.39           C
ATOM   4626  O   THR A 304       8.367  -5.217   2.977  1.00 93.39           O
ATOM   4627  HA  THR A 304       8.256  -4.145   5.238  1.00 93.39           H
ATOM   4628  CB  THR A 304       9.470  -5.702   6.102  1.00 93.39           C
ATOM   4629  HB  THR A 304       9.490  -6.790   6.173  1.00 93.39           H
ATOM   4630  OG1 THR A 304       9.436  -5.005   7.344  1.00 93.39           O
ATOM   4631  HG1 THR A 304       9.018  -5.579   8.047  1.00 93.39           H
ATOM   4632  CG2 THR A 304      10.755  -5.210   5.433  1.00 93.39           C
ATOM   4633 1HG2 THR A 304      10.765  -4.120   5.423  1.00 93.39           H
ATOM   4634 2HG2 THR A 304      10.798  -5.584   4.410  1.00 93.39           H
ATOM   4635 3HG2 THR A 304      11.618  -5.576   5.990  1.00 93.39           H
ATOM   4636  HN  THR A 304       7.262  -6.114   7.001  1.00 93.39           H
ATOM   4637  N   ILE A 305       7.536  -7.069   3.974  1.00 93.30           N
ATOM   4638  CA  ILE A 305       7.299  -7.771   2.724  1.00 93.30           C
ATOM   4639  C   ILE A 305       6.318  -6.966   1.870  1.00 93.30           C
ATOM   4640  O   ILE A 305       6.479  -6.874   0.654  1.00 93.30           O
ATOM   4641  HA  ILE A 305       8.251  -7.828   2.196  1.00 93.30           H
ATOM   4642  CB  ILE A 305       6.845  -9.207   2.994  1.00 93.30           C
ATOM   4643  HB  ILE A 305       6.013  -9.176   3.697  1.00 93.30           H
ATOM   4644  CG1 ILE A 305       7.961 -10.021   3.651  1.00 93.30           C
ATOM   4645 1HG1 ILE A 305       8.741 -10.233   2.920  1.00 93.30           H
ATOM   4646 2HG1 ILE A 305       8.422  -9.437   4.448  1.00 93.30           H
ATOM   4647  CG2 ILE A 305       6.330  -9.869   1.714  1.00 93.30           C
ATOM   4648 1HG2 ILE A 305       5.484  -9.302   1.327  1.00 93.30           H
ATOM   4649 2HG2 ILE A 305       7.126  -9.888   0.970  1.00 93.30           H
ATOM   4650 3HG2 ILE A 305       6.014 -10.889   1.934  1.00 93.30           H
ATOM   4651  CD1 ILE A 305       7.420 -11.334   4.221  1.00 93.30           C
ATOM   4652 1HD1 ILE A 305       6.658 -11.118   4.970  1.00 93.30           H
ATOM   4653 2HD1 ILE A 305       6.982 -11.926   3.418  1.00 93.30           H
ATOM   4654 3HD1 ILE A 305       8.234 -11.893   4.683  1.00 93.30           H
ATOM   4655  HN  ILE A 305       7.290  -7.579   4.799  1.00 93.30           H
ATOM   4656  N   ALA A 306       5.323  -6.403   2.541  1.00 89.98           N
ATOM   4657  CA  ALA A 306       4.277  -5.668   1.850  1.00 89.98           C
ATOM   4658  C   ALA A 306       4.886  -4.440   1.172  1.00 89.98           C
ATOM   4659  O   ALA A 306       4.432  -4.026   0.106  1.00 89.98           O
ATOM   4660  HA  ALA A 306       3.858  -6.324   1.087  1.00 89.98           H
ATOM   4661  CB  ALA A 306       3.173  -5.299   2.843  1.00 89.98           C
ATOM   4662 1HB  ALA A 306       2.753  -6.207   3.275  1.00 89.98           H
ATOM   4663 2HB  ALA A 306       3.590  -4.678   3.636  1.00 89.98           H
ATOM   4664 3HB  ALA A 306       2.388  -4.747   2.324  1.00 89.98           H
ATOM   4665  HN  ALA A 306       5.225  -6.444   3.535  1.00 89.98           H
ATOM   4666  N   PHE A 307       5.905  -3.891   1.817  1.00 91.41           N
ATOM   4667  CA  PHE A 307       6.515  -2.660   1.344  1.00 91.41           C
ATOM   4668  C   PHE A 307       7.337  -2.906   0.077  1.00 91.41           C
ATOM   4669  O   PHE A 307       7.431  -2.035  -0.785  1.00 91.41           O
ATOM   4670  HA  PHE A 307       5.706  -1.964   1.120  1.00 91.41           H
ATOM   4671  CB  PHE A 307       7.445  -2.166   2.454  1.00 91.41           C
ATOM   4672 1HB  PHE A 307       8.093  -2.986   2.762  1.00 91.41           H
ATOM   4673 2HB  PHE A 307       8.089  -1.384   2.053  1.00 91.41           H
ATOM   4674  CG  PHE A 307       6.713  -1.623   3.683  1.00 91.41           C
ATOM   4675  CD1 PHE A 307       5.354  -1.639   3.727  1.00 91.41           C
ATOM   4676  HD1 PHE A 307       4.786  -2.039   2.887  1.00 91.41           H
ATOM   4677  CD2 PHE A 307       7.422  -1.124   4.731  1.00 91.41           C
ATOM   4678  HD2 PHE A 307       8.511  -1.111   4.695  1.00 91.41           H
ATOM   4679  CE1 PHE A 307       4.675  -1.135   4.868  1.00 91.41           C
ATOM   4680  HE1 PHE A 307       3.585  -1.148   4.904  1.00 91.41           H
ATOM   4681  CE2 PHE A 307       6.743  -0.621   5.872  1.00 91.41           C
ATOM   4682  HE2 PHE A 307       7.311  -0.221   6.712  1.00 91.41           H
ATOM   4683  CZ  PHE A 307       5.383  -0.637   5.916  1.00 91.41           C
ATOM   4684  HZ  PHE A 307       4.862  -0.250   6.792  1.00 91.41           H
ATOM   4685  HN  PHE A 307       6.313  -4.273   2.646  1.00 91.41           H
ATOM   4686  N   PHE A 308       7.912  -4.098   0.006  1.00 91.40           N
ATOM   4687  CA  PHE A 308       8.703  -4.479  -1.152  1.00 91.40           C
ATOM   4688  C   PHE A 308       7.867  -4.415  -2.432  1.00 91.40           C
ATOM   4689  O   PHE A 308       8.411  -4.283  -3.527  1.00 91.40           O
ATOM   4690  HA  PHE A 308       9.531  -3.774  -1.225  1.00 91.40           H
ATOM   4691  CB  PHE A 308       9.159  -5.922  -0.926  1.00 91.40           C
ATOM   4692 1HB  PHE A 308       8.443  -6.421  -0.273  1.00 91.40           H
ATOM   4693 2HB  PHE A 308       9.142  -6.451  -1.879  1.00 91.40           H
ATOM   4694  CG  PHE A 308      10.557  -6.045  -0.316  1.00 91.40           C
ATOM   4695  CD1 PHE A 308      11.657  -5.912  -1.104  1.00 91.40           C
ATOM   4696  HD1 PHE A 308      11.543  -5.718  -2.171  1.00 91.40           H
ATOM   4697  CD2 PHE A 308      10.699  -6.287   1.015  1.00 91.40           C
ATOM   4698  HD2 PHE A 308       9.817  -6.393   1.647  1.00 91.40           H
ATOM   4699  CE1 PHE A 308      12.954  -6.026  -0.537  1.00 91.40           C
ATOM   4700  HE1 PHE A 308      13.836  -5.919  -1.169  1.00 91.40           H
ATOM   4701  CE2 PHE A 308      11.996  -6.401   1.581  1.00 91.40           C
ATOM   4702  HE2 PHE A 308      12.110  -6.595   2.648  1.00 91.40           H
ATOM   4703  CZ  PHE A 308      13.096  -6.268   0.793  1.00 91.40           C
ATOM   4704  HZ  PHE A 308      14.092  -6.355   1.228  1.00 91.40           H
ATOM   4705  HN  PHE A 308       7.845  -4.795   0.720  1.00 91.40           H
ATOM   4706  N   HIS A 309       6.558  -4.512  -2.251  1.00 86.75           N
ATOM   4707  CA  HIS A 309       5.646  -4.534  -3.382  1.00 86.75           C
ATOM   4708  C   HIS A 309       5.787  -3.236  -4.180  1.00 86.75           C
ATOM   4709  O   HIS A 309       5.692  -3.244  -5.407  1.00 86.75           O
ATOM   4710  HA  HIS A 309       5.948  -5.372  -4.011  1.00 86.75           H
ATOM   4711  CB  HIS A 309       4.211  -4.792  -2.918  1.00 86.75           C
ATOM   4712 1HB  HIS A 309       4.198  -5.683  -2.291  1.00 86.75           H
ATOM   4713 2HB  HIS A 309       3.887  -3.959  -2.295  1.00 86.75           H
ATOM   4714  CG  HIS A 309       3.224  -4.972  -4.046  1.00 86.75           C
ATOM   4715  ND1 HIS A 309       2.538  -3.915  -4.619  1.00 86.75           N
ATOM   4716  HD1 HIS A 309       2.620  -2.954  -4.356  1.00 86.75           H
ATOM   4717  CD2 HIS A 309       2.815  -6.096  -4.702  1.00 86.75           C
ATOM   4718  HD2 HIS A 309       3.159  -7.111  -4.502  1.00 86.75           H
ATOM   4719  CE1 HIS A 309       1.755  -4.393  -5.574  1.00 86.75           C
ATOM   4720  HE1 HIS A 309       1.089  -3.808  -6.209  1.00 86.75           H
ATOM   4721  NE2 HIS A 309       1.927  -5.745  -5.624  1.00 86.75           N
ATOM   4722  HN  HIS A 309       6.120  -4.574  -1.354  1.00 86.75           H
ATOM   4723  N   SER A 310       6.011  -2.152  -3.452  1.00 87.01           N
ATOM   4724  CA  SER A 310       6.026  -0.832  -4.059  1.00 87.01           C
ATOM   4725  C   SER A 310       7.270  -0.673  -4.935  1.00 87.01           C
ATOM   4726  O   SER A 310       7.352   0.253  -5.740  1.00 87.01           O
ATOM   4727  HA  SER A 310       5.122  -0.784  -4.667  1.00 87.01           H
ATOM   4728  CB  SER A 310       5.982   0.265  -2.994  1.00 87.01           C
ATOM   4729 1HB  SER A 310       6.756   0.078  -2.250  1.00 87.01           H
ATOM   4730 2HB  SER A 310       6.208   1.227  -3.454  1.00 87.01           H
ATOM   4731  OG  SER A 310       4.713   0.334  -2.350  1.00 87.01           O
ATOM   4732  HG  SER A 310       4.046   0.769  -2.955  1.00 87.01           H
ATOM   4733  HN  SER A 310       6.181  -2.166  -2.467  1.00 87.01           H
ATOM   4734  N   CYS A 311       8.208  -1.590  -4.748  1.00 90.26           N
ATOM   4735  CA  CYS A 311       9.434  -1.577  -5.528  1.00 90.26           C
ATOM   4736  C   CYS A 311       9.346  -2.684  -6.581  1.00 90.26           C
ATOM   4737  O   CYS A 311      10.201  -2.778  -7.459  1.00 90.26           O
ATOM   4738  HA  CYS A 311       9.493  -0.597  -6.001  1.00 90.26           H
ATOM   4739  CB  CYS A 311      10.670  -1.731  -4.640  1.00 90.26           C
ATOM   4740 1HB  CYS A 311      11.570  -1.509  -5.214  1.00 90.26           H
ATOM   4741 2HB  CYS A 311      10.631  -1.014  -3.820  1.00 90.26           H
ATOM   4742  SG  CYS A 311      10.756  -3.434  -3.976  1.00 90.26           S
ATOM   4743  HG  CYS A 311      11.880  -3.258  -3.286  1.00 90.26           H
ATOM   4744  HN  CYS A 311       8.140  -2.332  -4.080  1.00 90.26           H
ATOM   4745  N   LEU A 312       8.304  -3.493  -6.457  1.00 86.55           N
ATOM   4746  CA  LEU A 312       8.144  -4.645  -7.328  1.00 86.55           C
ATOM   4747  C   LEU A 312       7.406  -4.220  -8.599  1.00 86.55           C
ATOM   4748  O   LEU A 312       7.603  -4.807  -9.661  1.00 86.55           O
ATOM   4749  HA  LEU A 312       9.142  -4.986  -7.605  1.00 86.55           H
ATOM   4750  CB  LEU A 312       7.466  -5.793  -6.578  1.00 86.55           C
ATOM   4751 1HB  LEU A 312       6.596  -5.396  -6.055  1.00 86.55           H
ATOM   4752 2HB  LEU A 312       7.097  -6.511  -7.310  1.00 86.55           H
ATOM   4753  CG  LEU A 312       8.336  -6.541  -5.566  1.00 86.55           C
ATOM   4754  HG  LEU A 312       8.698  -5.822  -4.830  1.00 86.55           H
ATOM   4755  CD1 LEU A 312       7.520  -7.591  -4.810  1.00 86.55           C
ATOM   4756 1HD1 LEU A 312       6.705  -7.102  -4.276  1.00 86.55           H
ATOM   4757 2HD1 LEU A 312       7.110  -8.311  -5.518  1.00 86.55           H
ATOM   4758 3HD1 LEU A 312       8.163  -8.107  -4.097  1.00 86.55           H
ATOM   4759  CD2 LEU A 312       9.565  -7.149  -6.244  1.00 86.55           C
ATOM   4760 1HD2 LEU A 312       9.245  -7.850  -7.015  1.00 86.55           H
ATOM   4761 2HD2 LEU A 312      10.160  -6.356  -6.698  1.00 86.55           H
ATOM   4762 3HD2 LEU A 312      10.167  -7.675  -5.502  1.00 86.55           H
ATOM   4763  HN  LEU A 312       7.580  -3.372  -5.778  1.00 86.55           H
ATOM   4764  N   ASN A 313       6.573  -3.201  -8.448  1.00 79.01           N
ATOM   4765  CA  ASN A 313       5.707  -2.775  -9.534  1.00 79.01           C
ATOM   4766  C   ASN A 313       6.559  -2.457 -10.765  1.00 79.01           C
ATOM   4767  O   ASN A 313       6.337  -3.015 -11.838  1.00 79.01           O
ATOM   4768  HA  ASN A 313       5.027  -3.610  -9.702  1.00 79.01           H
ATOM   4769  CB  ASN A 313       4.930  -1.512  -9.157  1.00 79.01           C
ATOM   4770 1HB  ASN A 313       5.591  -0.815  -8.642  1.00 79.01           H
ATOM   4771 2HB  ASN A 313       4.582  -1.012 -10.061  1.00 79.01           H
ATOM   4772  CG  ASN A 313       3.737  -1.849  -8.261  1.00 79.01           C
ATOM   4773  OD1 ASN A 313       3.206  -2.947  -8.277  1.00 79.01           O
ATOM   4774  ND2 ASN A 313       3.346  -0.845  -7.481  1.00 79.01           N
ATOM   4775 1HD2 ASN A 313       3.826   0.032  -7.516  1.00 79.01           H
ATOM   4776 2HD2 ASN A 313       2.573  -0.967  -6.858  1.00 79.01           H
ATOM   4777  HN  ASN A 313       6.483  -2.672  -7.604  1.00 79.01           H
ATOM   4778  N   PRO A 314       7.544  -1.558 -10.633  1.00 78.62           N
ATOM   4779  CA  PRO A 314       8.379  -1.181 -11.775  1.00 78.62           C
ATOM   4780  C   PRO A 314       8.991  -2.389 -12.466  1.00 78.62           C
ATOM   4781  O   PRO A 314       9.061  -2.437 -13.693  1.00 78.62           O
ATOM   4782  HA  PRO A 314       7.772  -0.694 -12.538  1.00 78.62           H
ATOM   4783  CB  PRO A 314       9.449  -0.277 -11.160  1.00 78.62           C
ATOM   4784 1HB  PRO A 314      10.333  -0.843 -10.868  1.00 78.62           H
ATOM   4785 2HB  PRO A 314       9.779   0.489 -11.861  1.00 78.62           H
ATOM   4786  CG  PRO A 314       8.745   0.330  -9.952  1.00 78.62           C
ATOM   4787 1HG  PRO A 314       9.456   0.712  -9.219  1.00 78.62           H
ATOM   4788 2HG  PRO A 314       8.113   1.172 -10.233  1.00 78.62           H
ATOM   4789  CD  PRO A 314       7.935  -0.836  -9.409  1.00 78.62           C
ATOM   4790 1HD  PRO A 314       8.527  -1.465  -8.745  1.00 78.62           H
ATOM   4791 2HD  PRO A 314       7.072  -0.497  -8.836  1.00 78.62           H
ATOM   4792  N   VAL A 315       9.421  -3.342 -11.652  1.00 81.27           N
ATOM   4793  CA  VAL A 315      10.134  -4.499 -12.165  1.00 81.27           C
ATOM   4794  C   VAL A 315       9.203  -5.302 -13.076  1.00 81.27           C
ATOM   4795  O   VAL A 315       9.618  -5.770 -14.136  1.00 81.27           O
ATOM   4796  HA  VAL A 315      10.974  -4.134 -12.755  1.00 81.27           H
ATOM   4797  CB  VAL A 315      10.693  -5.325 -11.005  1.00 81.27           C
ATOM   4798  HB  VAL A 315       9.857  -5.627 -10.374  1.00 81.27           H
ATOM   4799  CG1 VAL A 315      11.378  -6.595 -11.516  1.00 81.27           C
ATOM   4800 1HG1 VAL A 315      10.655  -7.203 -12.062  1.00 81.27           H
ATOM   4801 2HG1 VAL A 315      12.198  -6.323 -12.180  1.00 81.27           H
ATOM   4802 3HG1 VAL A 315      11.767  -7.163 -10.672  1.00 81.27           H
ATOM   4803  CG2 VAL A 315      11.651  -4.492 -10.151  1.00 81.27           C
ATOM   4804 1HG2 VAL A 315      12.481  -4.148 -10.767  1.00 81.27           H
ATOM   4805 2HG2 VAL A 315      11.120  -3.633  -9.743  1.00 81.27           H
ATOM   4806 3HG2 VAL A 315      12.034  -5.104  -9.334  1.00 81.27           H
ATOM   4807  HN  VAL A 315       9.291  -3.331 -10.660  1.00 81.27           H
ATOM   4808  N   LEU A 316       7.963  -5.438 -12.631  1.00 76.50           N
ATOM   4809  CA  LEU A 316       6.975  -6.192 -13.385  1.00 76.50           C
ATOM   4810  C   LEU A 316       6.839  -5.588 -14.784  1.00 76.50           C
ATOM   4811  O   LEU A 316       6.752  -6.316 -15.772  1.00 76.50           O
ATOM   4812  HA  LEU A 316       7.348  -7.211 -13.483  1.00 76.50           H
ATOM   4813  CB  LEU A 316       5.655  -6.265 -12.615  1.00 76.50           C
ATOM   4814 1HB  LEU A 316       5.344  -5.249 -12.369  1.00 76.50           H
ATOM   4815 2HB  LEU A 316       4.894  -6.679 -13.276  1.00 76.50           H
ATOM   4816  CG  LEU A 316       5.675  -7.089 -11.326  1.00 76.50           C
ATOM   4817  HG  LEU A 316       6.494  -6.728 -10.703  1.00 76.50           H
ATOM   4818  CD1 LEU A 316       4.382  -6.894 -10.531  1.00 76.50           C
ATOM   4819 1HD1 LEU A 316       4.270  -5.841 -10.271  1.00 76.50           H
ATOM   4820 2HD1 LEU A 316       3.533  -7.211 -11.135  1.00 76.50           H
ATOM   4821 3HD1 LEU A 316       4.423  -7.491  -9.620  1.00 76.50           H
ATOM   4822  CD2 LEU A 316       5.949  -8.564 -11.622  1.00 76.50           C
ATOM   4823 1HD2 LEU A 316       5.168  -8.955 -12.275  1.00 76.50           H
ATOM   4824 2HD2 LEU A 316       6.916  -8.662 -12.115  1.00 76.50           H
ATOM   4825 3HD2 LEU A 316       5.958  -9.127 -10.689  1.00 76.50           H
ATOM   4826  HN  LEU A 316       7.630  -5.044 -11.774  1.00 76.50           H
ATOM   4827  N   TYR A 317       6.824  -4.264 -14.824  1.00 72.54           N
ATOM   4828  CA  TYR A 317       6.634  -3.555 -16.078  1.00 72.54           C
ATOM   4829  C   TYR A 317       7.811  -3.794 -17.026  1.00 72.54           C
ATOM   4830  O   TYR A 317       7.623  -3.922 -18.235  1.00 72.54           O
ATOM   4831  HA  TYR A 317       5.722  -3.930 -16.542  1.00 72.54           H
ATOM   4832  CB  TYR A 317       6.579  -2.069 -15.718  1.00 72.54           C
ATOM   4833 1HB  TYR A 317       7.541  -1.770 -15.303  1.00 72.54           H
ATOM   4834 2HB  TYR A 317       6.431  -1.490 -16.630  1.00 72.54           H
ATOM   4835  CG  TYR A 317       5.476  -1.712 -14.720  1.00 72.54           C
ATOM   4836  CD1 TYR A 317       4.338  -2.488 -14.641  1.00 72.54           C
ATOM   4837  HD1 TYR A 317       4.225  -3.356 -15.291  1.00 72.54           H
ATOM   4838  CD2 TYR A 317       5.619  -0.613 -13.897  1.00 72.54           C
ATOM   4839  HD2 TYR A 317       6.518   0.001 -13.959  1.00 72.54           H
ATOM   4840  CE1 TYR A 317       3.300  -2.152 -13.702  1.00 72.54           C
ATOM   4841  HE1 TYR A 317       2.396  -2.757 -13.630  1.00 72.54           H
ATOM   4842  CE2 TYR A 317       4.581  -0.276 -12.958  1.00 72.54           C
ATOM   4843  HE2 TYR A 317       4.682   0.589 -12.303  1.00 72.54           H
ATOM   4844  CZ  TYR A 317       3.473  -1.063 -12.906  1.00 72.54           C
ATOM   4845  OH  TYR A 317       2.493  -0.745 -12.019  1.00 72.54           O
ATOM   4846  HH  TYR A 317       1.762  -1.427 -12.057  1.00 72.54           H
ATOM   4847  HN  TYR A 317       6.939  -3.679 -14.021  1.00 72.54           H
ATOM   4848  N   VAL A 318       8.999  -3.848 -16.442  1.00 71.24           N
ATOM   4849  CA  VAL A 318      10.208  -4.056 -17.222  1.00 71.24           C
ATOM   4850  C   VAL A 318      10.145  -5.429 -17.894  1.00 71.24           C
ATOM   4851  O   VAL A 318      10.227  -5.530 -19.117  1.00 71.24           O
ATOM   4852  HA  VAL A 318      10.237  -3.289 -17.995  1.00 71.24           H
ATOM   4853  CB  VAL A 318      11.440  -3.882 -16.332  1.00 71.24           C
ATOM   4854  HB  VAL A 318      11.330  -4.543 -15.473  1.00 71.24           H
ATOM   4855  CG1 VAL A 318      12.714  -4.289 -17.076  1.00 71.24           C
ATOM   4856 1HG1 VAL A 318      12.643  -5.335 -17.374  1.00 71.24           H
ATOM   4857 2HG1 VAL A 318      12.832  -3.665 -17.963  1.00 71.24           H
ATOM   4858 3HG1 VAL A 318      13.575  -4.155 -16.421  1.00 71.24           H
ATOM   4859  CG2 VAL A 318      11.543  -2.447 -15.812  1.00 71.24           C
ATOM   4860 1HG2 VAL A 318      11.620  -1.760 -16.655  1.00 71.24           H
ATOM   4861 2HG2 VAL A 318      10.654  -2.208 -15.229  1.00 71.24           H
ATOM   4862 3HG2 VAL A 318      12.428  -2.351 -15.183  1.00 71.24           H
ATOM   4863  HN  VAL A 318       9.143  -3.751 -15.457  1.00 71.24           H
ATOM   4864  N   PHE A 319       9.999  -6.453 -17.065  1.00 70.96           N
ATOM   4865  CA  PHE A 319      10.168  -7.820 -17.527  1.00 70.96           C
ATOM   4866  C   PHE A 319       8.959  -8.275 -18.348  1.00 70.96           C
ATOM   4867  O   PHE A 319       9.091  -9.109 -19.242  1.00 70.96           O
ATOM   4868  HA  PHE A 319      11.059  -7.842 -18.154  1.00 70.96           H
ATOM   4869  CB  PHE A 319      10.285  -8.701 -16.282  1.00 70.96           C
ATOM   4870 1HB  PHE A 319       9.546  -8.378 -15.549  1.00 70.96           H
ATOM   4871 2HB  PHE A 319      10.038  -9.728 -16.551  1.00 70.96           H
ATOM   4872  CG  PHE A 319      11.670  -8.679 -15.632  1.00 70.96           C
ATOM   4873  CD1 PHE A 319      12.733  -9.227 -16.278  1.00 70.96           C
ATOM   4874  HD1 PHE A 319      12.599  -9.682 -17.260  1.00 70.96           H
ATOM   4875  CD2 PHE A 319      11.837  -8.112 -14.407  1.00 70.96           C
ATOM   4876  HD2 PHE A 319      10.985  -7.673 -13.889  1.00 70.96           H
ATOM   4877  CE1 PHE A 319      14.018  -9.207 -15.675  1.00 70.96           C
ATOM   4878  HE1 PHE A 319      14.871  -9.646 -16.193  1.00 70.96           H
ATOM   4879  CE2 PHE A 319      13.122  -8.092 -13.804  1.00 70.96           C
ATOM   4880  HE2 PHE A 319      13.257  -7.637 -12.822  1.00 70.96           H
ATOM   4881  CZ  PHE A 319      14.186  -8.639 -14.451  1.00 70.96           C
ATOM   4882  HZ  PHE A 319      15.173  -8.624 -13.987  1.00 70.96           H
ATOM   4883  HN  PHE A 319       9.769  -6.359 -16.096  1.00 70.96           H
ATOM   4884  N   VAL A 320       7.810  -7.707 -18.014  1.00 67.90           N
ATOM   4885  CA  VAL A 320       6.545  -8.246 -18.483  1.00 67.90           C
ATOM   4886  C   VAL A 320       5.967  -7.320 -19.555  1.00 67.90           C
ATOM   4887  O   VAL A 320       5.281  -7.774 -20.470  1.00 67.90           O
ATOM   4888  HA  VAL A 320       6.748  -9.218 -18.932  1.00 67.90           H
ATOM   4889  CB  VAL A 320       5.596  -8.458 -17.302  1.00 67.90           C
ATOM   4890  HB  VAL A 320       5.214  -7.482 -16.999  1.00 67.90           H
ATOM   4891  CG1 VAL A 320       4.402  -9.325 -17.706  1.00 67.90           C
ATOM   4892 1HG1 VAL A 320       3.854  -8.835 -18.511  1.00 67.90           H
ATOM   4893 2HG1 VAL A 320       4.758 -10.297 -18.047  1.00 67.90           H
ATOM   4894 3HG1 VAL A 320       3.744  -9.459 -16.848  1.00 67.90           H
ATOM   4895  CG2 VAL A 320       6.335  -9.064 -16.107  1.00 67.90           C
ATOM   4896 1HG2 VAL A 320       6.758 -10.028 -16.393  1.00 67.90           H
ATOM   4897 2HG2 VAL A 320       7.136  -8.394 -15.796  1.00 67.90           H
ATOM   4898 3HG2 VAL A 320       5.637  -9.205 -15.282  1.00 67.90           H
ATOM   4899  HN  VAL A 320       7.735  -6.894 -17.436  1.00 67.90           H
ATOM   4900  N   GLY A 321       6.265  -6.037 -19.407  1.00 69.29           N
ATOM   4901  CA  GLY A 321       5.778  -5.042 -20.348  1.00 69.29           C
ATOM   4902  C   GLY A 321       6.675  -4.971 -21.585  1.00 69.29           C
ATOM   4903  O   GLY A 321       7.747  -4.370 -21.545  1.00 69.29           O
ATOM   4904 1HA  GLY A 321       4.759  -5.287 -20.646  1.00 69.29           H
ATOM   4905 2HA  GLY A 321       5.742  -4.066 -19.864  1.00 69.29           H
ATOM   4906  HN  GLY A 321       6.828  -5.676 -18.664  1.00 69.29           H
ATOM   4907  N   GLU A 322       6.203  -5.594 -22.655  1.00 74.23           N
ATOM   4908  CA  GLU A 322       6.839  -5.439 -23.952  1.00 74.23           C
ATOM   4909  C   GLU A 322       6.851  -3.966 -24.365  1.00 74.23           C
ATOM   4910  O   GLU A 322       7.868  -3.459 -24.837  1.00 74.23           O
ATOM   4911  HA  GLU A 322       7.861  -5.794 -23.818  1.00 74.23           H
ATOM   4912  CB  GLU A 322       6.145  -6.300 -25.010  1.00 74.23           C
ATOM   4913 1HB  GLU A 322       5.066  -6.157 -24.949  1.00 74.23           H
ATOM   4914 2HB  GLU A 322       6.554  -6.074 -25.994  1.00 74.23           H
ATOM   4915  CG  GLU A 322       6.407  -7.787 -24.765  1.00 74.23           C
ATOM   4916 1HG  GLU A 322       7.478  -7.960 -24.668  1.00 74.23           H
ATOM   4917 2HG  GLU A 322       5.949  -8.091 -23.824  1.00 74.23           H
ATOM   4918  CD  GLU A 322       5.848  -8.638 -25.908  1.00 74.23           C
ATOM   4919  OE1 GLU A 322       6.134  -9.854 -25.902  1.00 74.23           O
ATOM   4920  OE2 GLU A 322       5.148  -8.051 -26.762  1.00 74.23           O
ATOM   4921  HN  GLU A 322       5.403  -6.194 -22.646  1.00 74.23           H
ATOM   4922  N   ARG A 323       5.710  -3.321 -24.173  1.00 75.18           N
ATOM   4923  CA  ARG A 323       5.557  -1.934 -24.577  1.00 75.18           C
ATOM   4924  C   ARG A 323       6.538  -1.046 -23.808  1.00 75.18           C
ATOM   4925  O   ARG A 323       7.158  -0.155 -24.386  1.00 75.18           O
ATOM   4926  HA  ARG A 323       5.777  -1.929 -25.644  1.00 75.18           H
ATOM   4927  CB  ARG A 323       4.130  -1.442 -24.327  1.00 75.18           C
ATOM   4928 1HB  ARG A 323       3.440  -2.284 -24.361  1.00 75.18           H
ATOM   4929 2HB  ARG A 323       4.060  -1.012 -23.328  1.00 75.18           H
ATOM   4930  CG  ARG A 323       3.720  -0.397 -25.367  1.00 75.18           C
ATOM   4931 1HG  ARG A 323       4.405   0.450 -25.326  1.00 75.18           H
ATOM   4932 2HG  ARG A 323       3.801  -0.824 -26.367  1.00 75.18           H
ATOM   4933  CD  ARG A 323       2.288   0.084 -25.126  1.00 75.18           C
ATOM   4934 1HD  ARG A 323       1.674  -0.741 -24.766  1.00 75.18           H
ATOM   4935 2HD  ARG A 323       2.279   0.850 -24.350  1.00 75.18           H
ATOM   4936  NE  ARG A 323       1.719   0.628 -26.379  1.00 75.18           N
ATOM   4937  HE  ARG A 323       2.289   0.606 -27.201  1.00 75.18           H
ATOM   4938  CZ  ARG A 323       0.489   1.150 -26.482  1.00 75.18           C
ATOM   4939  NH1 ARG A 323      -0.317   1.206 -25.413  1.00 75.18           N
ATOM   4940 1HH1 ARG A 323      -0.002   0.857 -24.530  1.00 75.18           H
ATOM   4941 2HH1 ARG A 323      -1.233   1.596 -25.498  1.00 75.18           H
ATOM   4942  NH2 ARG A 323       0.077   1.614 -27.669  1.00 75.18           N
ATOM   4943 1HH2 ARG A 323      -0.838   2.006 -27.763  1.00 75.18           H
ATOM   4944 2HH2 ARG A 323       0.685   1.568 -28.462  1.00 75.18           H
ATOM   4945  HN  ARG A 323       4.901  -3.730 -23.751  1.00 75.18           H
ATOM   4946  N   PHE A 324       6.647  -1.321 -22.516  1.00 76.74           N
ATOM   4947  CA  PHE A 324       7.501  -0.524 -21.652  1.00 76.74           C
ATOM   4948  C   PHE A 324       8.971  -0.667 -22.050  1.00 76.74           C
ATOM   4949  O   PHE A 324       9.703   0.320 -22.099  1.00 76.74           O
ATOM   4950  HA  PHE A 324       7.195   0.516 -21.765  1.00 76.74           H
ATOM   4951  CB  PHE A 324       7.316  -1.055 -20.229  1.00 76.74           C
ATOM   4952 1HB  PHE A 324       6.250  -1.121 -20.012  1.00 76.74           H
ATOM   4953 2HB  PHE A 324       7.715  -2.067 -20.175  1.00 76.74           H
ATOM   4954  CG  PHE A 324       7.988  -0.199 -19.153  1.00 76.74           C
ATOM   4955  CD1 PHE A 324       9.240  -0.509 -18.722  1.00 76.74           C
ATOM   4956  HD1 PHE A 324       9.765  -1.367 -19.143  1.00 76.74           H
ATOM   4957  CD2 PHE A 324       7.334   0.871 -18.628  1.00 76.74           C
ATOM   4958  HD2 PHE A 324       6.330   1.120 -18.974  1.00 76.74           H
ATOM   4959  CE1 PHE A 324       9.864   0.285 -17.724  1.00 76.74           C
ATOM   4960  HE1 PHE A 324      10.868   0.037 -17.378  1.00 76.74           H
ATOM   4961  CE2 PHE A 324       7.958   1.666 -17.630  1.00 76.74           C
ATOM   4962  HE2 PHE A 324       7.433   2.523 -17.209  1.00 76.74           H
ATOM   4963  CZ  PHE A 324       9.210   1.356 -17.199  1.00 76.74           C
ATOM   4964  HZ  PHE A 324       9.689   1.965 -16.433  1.00 76.74           H
ATOM   4965  HN  PHE A 324       6.166  -2.070 -22.061  1.00 76.74           H
ATOM   4966  N   ARG A 325       9.359  -1.904 -22.324  1.00 80.19           N
ATOM   4967  CA  ARG A 325      10.721  -2.185 -22.745  1.00 80.19           C
ATOM   4968  C   ARG A 325      11.065  -1.382 -24.001  1.00 80.19           C
ATOM   4969  O   ARG A 325      12.158  -0.827 -24.107  1.00 80.19           O
ATOM   4970  HA  ARG A 325      11.342  -1.880 -21.902  1.00 80.19           H
ATOM   4971  CB  ARG A 325      10.912  -3.676 -23.032  1.00 80.19           C
ATOM   4972 1HB  ARG A 325       9.979  -4.101 -23.401  1.00 80.19           H
ATOM   4973 2HB  ARG A 325      11.654  -3.806 -23.820  1.00 80.19           H
ATOM   4974  CG  ARG A 325      11.359  -4.424 -21.775  1.00 80.19           C
ATOM   4975 1HG  ARG A 325      12.291  -3.997 -21.405  1.00 80.19           H
ATOM   4976 2HG  ARG A 325      10.616  -4.296 -20.988  1.00 80.19           H
ATOM   4977  CD  ARG A 325      11.552  -5.914 -22.063  1.00 80.19           C
ATOM   4978 1HD  ARG A 325      12.007  -6.047 -23.045  1.00 80.19           H
ATOM   4979 2HD  ARG A 325      12.237  -6.348 -21.334  1.00 80.19           H
ATOM   4980  NE  ARG A 325      10.249  -6.613 -22.011  1.00 80.19           N
ATOM   4981  HE  ARG A 325       9.425  -6.060 -21.893  1.00 80.19           H
ATOM   4982  CZ  ARG A 325      10.104  -7.941 -22.113  1.00 80.19           C
ATOM   4983  NH1 ARG A 325      11.174  -8.732 -22.273  1.00 80.19           N
ATOM   4984 1HH1 ARG A 325      12.090  -8.331 -22.317  1.00 80.19           H
ATOM   4985 2HH1 ARG A 325      11.058  -9.722 -22.348  1.00 80.19           H
ATOM   4986  NH2 ARG A 325       8.873  -8.467 -22.052  1.00 80.19           N
ATOM   4987 1HH2 ARG A 325       8.748  -9.457 -22.126  1.00 80.19           H
ATOM   4988 2HH2 ARG A 325       8.080  -7.870 -21.932  1.00 80.19           H
ATOM   4989  HN  ARG A 325       8.762  -2.704 -22.263  1.00 80.19           H
ATOM   4990  N   ARG A 326      10.112  -1.345 -24.920  1.00 80.60           N
ATOM   4991  CA  ARG A 326      10.289  -0.596 -26.153  1.00 80.60           C
ATOM   4992  C   ARG A 326      10.457   0.894 -25.848  1.00 80.60           C
ATOM   4993  O   ARG A 326      11.337   1.549 -26.404  1.00 80.60           O
ATOM   4994  HA  ARG A 326      11.193  -1.009 -26.602  1.00 80.60           H
ATOM   4995  CB  ARG A 326       9.095  -0.787 -27.090  1.00 80.60           C
ATOM   4996 1HB  ARG A 326       8.167  -0.648 -26.536  1.00 80.60           H
ATOM   4997 2HB  ARG A 326       9.117  -0.028 -27.871  1.00 80.60           H
ATOM   4998  CG  ARG A 326       9.113  -2.180 -27.724  1.00 80.60           C
ATOM   4999 1HG  ARG A 326      10.044  -2.320 -28.275  1.00 80.60           H
ATOM   5000 2HG  ARG A 326       9.087  -2.939 -26.943  1.00 80.60           H
ATOM   5001  CD  ARG A 326       7.923  -2.368 -28.667  1.00 80.60           C
ATOM   5002 1HD  ARG A 326       7.022  -1.952 -28.216  1.00 80.60           H
ATOM   5003 2HD  ARG A 326       8.095  -1.825 -29.596  1.00 80.60           H
ATOM   5004  NE  ARG A 326       7.726  -3.807 -28.952  1.00 80.60           N
ATOM   5005  HE  ARG A 326       7.761  -4.446 -28.184  1.00 80.60           H
ATOM   5006  CZ  ARG A 326       7.505  -4.307 -30.175  1.00 80.60           C
ATOM   5007  NH1 ARG A 326       7.449  -3.497 -31.241  1.00 80.60           N
ATOM   5008 1HH1 ARG A 326       7.572  -2.511 -31.127  1.00 80.60           H
ATOM   5009 2HH1 ARG A 326       7.283  -3.878 -32.151  1.00 80.60           H
ATOM   5010  NH2 ARG A 326       7.341  -5.629 -30.317  1.00 80.60           N
ATOM   5011 1HH2 ARG A 326       7.174  -6.018 -31.223  1.00 80.60           H
ATOM   5012 2HH2 ARG A 326       7.384  -6.227 -29.516  1.00 80.60           H
ATOM   5013  HN  ARG A 326       9.233  -1.815 -24.834  1.00 80.60           H
ATOM   5014  N   ASP A 327       9.598   1.385 -24.967  1.00 81.01           N
ATOM   5015  CA  ASP A 327       9.598   2.799 -24.631  1.00 81.01           C
ATOM   5016  C   ASP A 327      10.900   3.146 -23.906  1.00 81.01           C
ATOM   5017  O   ASP A 327      11.493   4.195 -24.156  1.00 81.01           O
ATOM   5018  HA  ASP A 327       9.499   3.320 -25.583  1.00 81.01           H
ATOM   5019  CB  ASP A 327       8.433   3.144 -23.701  1.00 81.01           C
ATOM   5020 1HB  ASP A 327       8.497   2.543 -22.794  1.00 81.01           H
ATOM   5021 2HB  ASP A 327       8.502   4.188 -23.398  1.00 81.01           H
ATOM   5022  CG  ASP A 327       7.090   2.895 -24.390  1.00 81.01           C
ATOM   5023  OD1 ASP A 327       7.057   3.024 -25.633  1.00 81.01           O
ATOM   5024  OD2 ASP A 327       6.126   2.581 -23.659  1.00 81.01           O
ATOM   5025  HN  ASP A 327       8.913   0.837 -24.488  1.00 81.01           H
ATOM   5026  N   LEU A 328      11.307   2.246 -23.023  1.00 83.00           N
ATOM   5027  CA  LEU A 328      12.512   2.458 -22.239  1.00 83.00           C
ATOM   5028  C   LEU A 328      13.703   2.638 -23.183  1.00 83.00           C
ATOM   5029  O   LEU A 328      14.461   3.598 -23.054  1.00 83.00           O
ATOM   5030  HA  LEU A 328      12.377   3.380 -21.674  1.00 83.00           H
ATOM   5031  CB  LEU A 328      12.697   1.328 -21.225  1.00 83.00           C
ATOM   5032 1HB  LEU A 328      11.845   1.334 -20.544  1.00 83.00           H
ATOM   5033 2HB  LEU A 328      12.670   0.378 -21.759  1.00 83.00           H
ATOM   5034  CG  LEU A 328      13.980   1.376 -20.393  1.00 83.00           C
ATOM   5035  HG  LEU A 328      14.827   1.448 -21.075  1.00 83.00           H
ATOM   5036  CD1 LEU A 328      14.009   2.621 -19.503  1.00 83.00           C
ATOM   5037 1HD1 LEU A 328      13.962   3.514 -20.126  1.00 83.00           H
ATOM   5038 2HD1 LEU A 328      13.154   2.604 -18.827  1.00 83.00           H
ATOM   5039 3HD1 LEU A 328      14.932   2.630 -18.922  1.00 83.00           H
ATOM   5040  CD2 LEU A 328      14.159   0.089 -19.585  1.00 83.00           C
ATOM   5041 1HD2 LEU A 328      13.310  -0.038 -18.912  1.00 83.00           H
ATOM   5042 2HD2 LEU A 328      14.215  -0.761 -20.264  1.00 83.00           H
ATOM   5043 3HD2 LEU A 328      15.078   0.151 -19.003  1.00 83.00           H
ATOM   5044  HN  LEU A 328      10.829   1.387 -22.839  1.00 83.00           H
ATOM   5045  N   VAL A 329      13.830   1.700 -24.110  1.00 82.77           N
ATOM   5046  CA  VAL A 329      14.964   1.695 -25.019  1.00 82.77           C
ATOM   5047  C   VAL A 329      14.921   2.955 -25.886  1.00 82.77           C
ATOM   5048  O   VAL A 329      15.963   3.512 -26.228  1.00 82.77           O
ATOM   5049  HA  VAL A 329      15.871   1.716 -24.414  1.00 82.77           H
ATOM   5050  CB  VAL A 329      14.971   0.404 -25.839  1.00 82.77           C
ATOM   5051  HB  VAL A 329      14.004   0.317 -26.336  1.00 82.77           H
ATOM   5052  CG1 VAL A 329      16.052   0.448 -26.921  1.00 82.77           C
ATOM   5053 1HG1 VAL A 329      15.863   1.286 -27.591  1.00 82.77           H
ATOM   5054 2HG1 VAL A 329      17.029   0.570 -26.453  1.00 82.77           H
ATOM   5055 3HG1 VAL A 329      16.035  -0.482 -27.489  1.00 82.77           H
ATOM   5056  CG2 VAL A 329      15.147  -0.819 -24.936  1.00 82.77           C
ATOM   5057 1HG2 VAL A 329      16.093  -0.741 -24.400  1.00 82.77           H
ATOM   5058 2HG2 VAL A 329      14.326  -0.864 -24.221  1.00 82.77           H
ATOM   5059 3HG2 VAL A 329      15.149  -1.723 -25.545  1.00 82.77           H
ATOM   5060  HN  VAL A 329      13.178   0.955 -24.244  1.00 82.77           H
ATOM   5061  N   LYS A 330      13.706   3.366 -26.217  1.00 81.94           N
[truncated: 117,320 more chars]
