# Supplementary material for: Noncanonical roles of chemokine regions in CCR9 activation revealed by structural modeling and mutational mapping
Source: Nat Commun. 2025 Aug 18;16:7695. doi: 10.1038/s41467-025-62321-9 (PMC12361432; doi:10.1038/s41467-025-62321-9)
Supplement: Supplementary file 4 — Supplementary Data 2 [file 41467_2025_62321_MOESM4_ESM.zip › CCR9_CCL25_rnk182.pdb]

SSBOND   1 CYS A   38    CYS A  289 
SSBOND   2 CYS A  119    CYS A  198 
SSBOND   3 CYS B    7    CYS B   35 
SSBOND   4 CYS B    8    CYS B   52 
ATOM      1  N   GLU A  20      -0.091  -5.962  61.233  1.00 41.58           N
ATOM      2  CA  GLU A  20      -0.763  -5.813  59.953  1.00 41.58           C
ATOM      3  C   GLU A  20       0.263  -5.633  58.833  1.00 41.58           C
ATOM      4  O   GLU A  20      -0.053  -5.827  57.660  1.00 41.58           O
ATOM      5  HA  GLU A  20      -1.314  -6.742  59.805  1.00 41.58           H
ATOM      6  CB  GLU A  20      -1.750  -4.645  59.985  1.00 41.58           C
ATOM      7 1HB  GLU A  20      -1.303  -3.800  60.509  1.00 41.58           H
ATOM      8 2HB  GLU A  20      -2.067  -4.403  58.971  1.00 41.58           H
ATOM      9  CG  GLU A  20      -3.019  -5.019  60.755  1.00 41.58           C
ATOM     10 1HG  GLU A  20      -3.290  -6.052  60.536  1.00 41.58           H
ATOM     11 2HG  GLU A  20      -2.829  -4.960  61.827  1.00 41.58           H
ATOM     12  CD  GLU A  20      -4.178  -4.092  60.385  1.00 41.58           C
ATOM     13  OE1 GLU A  20      -5.333  -4.562  60.481  1.00 41.58           O
ATOM     14  OE2 GLU A  20      -3.884  -2.935  60.015  1.00 41.58           O
ATOM     15  HN  GLU A  20       0.906  -5.900  61.196  1.00 41.58           H
ATOM     16  N   SER A  21       1.471  -5.264  59.234  1.00 44.58           N
ATOM     17  CA  SER A  21       2.520  -4.967  58.273  1.00 44.58           C
ATOM     18  C   SER A  21       2.987  -6.255  57.593  1.00 44.58           C
ATOM     19  O   SER A  21       3.331  -6.248  56.412  1.00 44.58           O
ATOM     20  HA  SER A  21       2.064  -4.294  57.547  1.00 44.58           H
ATOM     21  CB  SER A  21       3.700  -4.264  58.947  1.00 44.58           C
ATOM     22 1HB  SER A  21       4.228  -3.657  58.212  1.00 44.58           H
ATOM     23 2HB  SER A  21       3.329  -3.585  59.714  1.00 44.58           H
ATOM     24  OG  SER A  21       4.609  -5.192  59.535  1.00 44.58           O
ATOM     25  HG  SER A  21       5.369  -4.702  59.961  1.00 44.58           H
ATOM     26  HN  SER A  21       1.737  -5.168  60.193  1.00 44.58           H
ATOM     27  N   THR A  22       2.984  -7.330  58.367  1.00 45.49           N
ATOM     28  CA  THR A  22       3.640  -8.557  57.947  1.00 45.49           C
ATOM     29  C   THR A  22       2.773  -9.306  56.934  1.00 45.49           C
ATOM     30  O   THR A  22       3.219  -9.601  55.826  1.00 45.49           O
ATOM     31  HA  THR A  22       4.569  -8.294  57.440  1.00 45.49           H
ATOM     32  CB  THR A  22       3.957  -9.377  59.199  1.00 45.49           C
ATOM     33  HB  THR A  22       3.042  -9.723  59.679  1.00 45.49           H
ATOM     34  OG1 THR A  22       4.773  -8.511  59.984  1.00 45.49           O
ATOM     35  HG1 THR A  22       4.822  -8.847  60.924  1.00 45.49           H
ATOM     36  CG2 THR A  22       4.862 -10.574  58.902  1.00 45.49           C
ATOM     37 1HG2 THR A  22       5.805 -10.222  58.484  1.00 45.49           H
ATOM     38 2HG2 THR A  22       4.370 -11.232  58.186  1.00 45.49           H
ATOM     39 3HG2 THR A  22       5.055 -11.122  59.825  1.00 45.49           H
ATOM     40  HN  THR A  22       2.546  -7.372  59.265  1.00 45.49           H
ATOM     41  N   SER A  23       1.547  -9.592  57.349  1.00 47.66           N
ATOM     42  CA  SER A  23       0.635 -10.359  56.518  1.00 47.66           C
ATOM     43  C   SER A  23       0.375  -9.617  55.205  1.00 47.66           C
ATOM     44  O   SER A  23       0.365 -10.225  54.136  1.00 47.66           O
ATOM     45  HA  SER A  23       1.143 -11.304  56.329  1.00 47.66           H
ATOM     46  CB  SER A  23      -0.683 -10.626  57.247  1.00 47.66           C
ATOM     47 1HB  SER A  23      -1.383 -11.108  56.566  1.00 47.66           H
ATOM     48 2HB  SER A  23      -0.508 -11.320  58.069  1.00 47.66           H
ATOM     49  OG  SER A  23      -1.264  -9.428  57.755  1.00 47.66           O
ATOM     50  HG  SER A  23      -2.124  -9.636  58.221  1.00 47.66           H
ATOM     51  HN  SER A  23       1.177  -9.310  58.234  1.00 47.66           H
ATOM     52  N   SER A  24       0.169  -8.314  55.329  1.00 48.76           N
ATOM     53  CA  SER A  24      -0.073  -7.480  54.164  1.00 48.76           C
ATOM     54  C   SER A  24       1.212  -7.341  53.345  1.00 48.76           C
ATOM     55  O   SER A  24       1.210  -6.722  52.282  1.00 48.76           O
ATOM     56  HA  SER A  24      -0.838  -8.002  53.590  1.00 48.76           H
ATOM     57  CB  SER A  24      -0.594  -6.101  54.573  1.00 48.76           C
ATOM     58 1HB  SER A  24      -0.970  -5.580  53.692  1.00 48.76           H
ATOM     59 2HB  SER A  24      -1.434  -6.219  55.257  1.00 48.76           H
ATOM     60  OG  SER A  24       0.417  -5.311  55.194  1.00 48.76           O
ATOM     61  HG  SER A  24       0.111  -5.015  56.100  1.00 48.76           H
ATOM     62  HN  SER A  24       0.167  -7.829  56.204  1.00 48.76           H
ATOM     63  N   MET A  25       2.278  -7.927  53.870  1.00 48.49           N
ATOM     64  CA  MET A  25       3.528  -8.004  53.135  1.00 48.49           C
ATOM     65  C   MET A  25       3.687  -9.371  52.465  1.00 48.49           C
ATOM     66  O   MET A  25       4.309  -9.480  51.410  1.00 48.49           O
ATOM     67  HA  MET A  25       3.471  -7.224  52.375  1.00 48.49           H
ATOM     68  CB  MET A  25       4.699  -7.764  54.090  1.00 48.49           C
ATOM     69 1HB  MET A  25       4.502  -6.881  54.697  1.00 48.49           H
ATOM     70 2HB  MET A  25       4.792  -8.607  54.775  1.00 48.49           H
ATOM     71  CG  MET A  25       6.007  -7.580  53.319  1.00 48.49           C
ATOM     72 1HG  MET A  25       6.856  -7.707  53.991  1.00 48.49           H
ATOM     73 2HG  MET A  25       6.095  -8.344  52.547  1.00 48.49           H
ATOM     74  SD  MET A  25       6.055  -5.957  52.578  1.00 48.49           S
ATOM     75  CE  MET A  25       6.792  -5.028  53.912  1.00 48.49           C
ATOM     76 1HE  MET A  25       6.156  -5.093  54.795  1.00 48.49           H
ATOM     77 2HE  MET A  25       7.775  -5.440  54.142  1.00 48.49           H
ATOM     78 3HE  MET A  25       6.896  -3.985  53.615  1.00 48.49           H
ATOM     79  HN  MET A  25       2.296  -8.343  54.780  1.00 48.49           H
ATOM     80  N   GLU A  26       3.114 -10.378  53.106  1.00 49.26           N
ATOM     81  CA  GLU A  26       3.150 -11.727  52.566  1.00 49.26           C
ATOM     82  C   GLU A  26       2.213 -11.841  51.362  1.00 49.26           C
ATOM     83  O   GLU A  26       2.593 -12.382  50.325  1.00 49.26           O
ATOM     84  HA  GLU A  26       4.181 -11.884  52.249  1.00 49.26           H
ATOM     85  CB  GLU A  26       2.792 -12.757  53.639  1.00 49.26           C
ATOM     86 1HB  GLU A  26       1.920 -12.417  54.198  1.00 49.26           H
ATOM     87 2HB  GLU A  26       2.653 -13.735  53.178  1.00 49.26           H
ATOM     88  CG  GLU A  26       3.930 -12.915  54.649  1.00 49.26           C
ATOM     89 1HG  GLU A  26       4.866 -13.099  54.122  1.00 49.26           H
ATOM     90 2HG  GLU A  26       4.056 -11.987  55.208  1.00 49.26           H
ATOM     91  CD  GLU A  26       3.648 -14.065  55.618  1.00 49.26           C
ATOM     92  OE1 GLU A  26       4.614 -14.796  55.926  1.00 49.26           O
ATOM     93  OE2 GLU A  26       2.474 -14.188  56.027  1.00 49.26           O
ATOM     94  HN  GLU A  26       2.632 -10.285  53.978  1.00 49.26           H
ATOM     95  N   ASP A  27       1.006 -11.324  51.540  1.00 49.62           N
ATOM     96  CA  ASP A  27       0.045 -11.275  50.451  1.00 49.62           C
ATOM     97  C   ASP A  27       0.714 -10.676  49.212  1.00 49.62           C
ATOM     98  O   ASP A  27       0.443 -11.100  48.090  1.00 49.62           O
ATOM     99  HA  ASP A  27      -0.266 -12.308  50.298  1.00 49.62           H
ATOM    100  CB  ASP A  27      -1.154 -10.396  50.814  1.00 49.62           C
ATOM    101 1HB  ASP A  27      -0.810  -9.506  51.341  1.00 49.62           H
ATOM    102 2HB  ASP A  27      -1.648 -10.056  49.904  1.00 49.62           H
ATOM    103  CG  ASP A  27      -2.150 -11.161  51.687  1.00 49.62           C
ATOM    104  OD1 ASP A  27      -2.093 -12.409  51.654  1.00 49.62           O
ATOM    105  OD2 ASP A  27      -2.946 -10.480  52.369  1.00 49.62           O
ATOM    106  HN  ASP A  27       0.683 -10.943  52.406  1.00 49.62           H
ATOM    107  N   TYR A  28       1.574  -9.698  49.458  1.00 50.41           N
ATOM    108  CA  TYR A  28       2.247  -9.004  48.374  1.00 50.41           C
ATOM    109  C   TYR A  28       3.105  -9.969  47.553  1.00 50.41           C
ATOM    110  O   TYR A  28       3.229  -9.816  46.339  1.00 50.41           O
ATOM    111  HA  TYR A  28       1.485  -8.568  47.728  1.00 50.41           H
ATOM    112  CB  TYR A  28       3.159  -7.969  49.037  1.00 50.41           C
ATOM    113 1HB  TYR A  28       3.157  -8.136  50.114  1.00 50.41           H
ATOM    114 2HB  TYR A  28       4.181  -8.126  48.692  1.00 50.41           H
ATOM    115  CG  TYR A  28       2.759  -6.519  48.760  1.00 50.41           C
ATOM    116  CD1 TYR A  28       3.452  -5.779  47.823  1.00 50.41           C
ATOM    117  HD1 TYR A  28       4.284  -6.228  47.282  1.00 50.41           H
ATOM    118  CD2 TYR A  28       1.705  -5.951  49.446  1.00 50.41           C
ATOM    119  HD2 TYR A  28       1.157  -6.535  50.185  1.00 50.41           H
ATOM    120  CE1 TYR A  28       3.075  -4.414  47.562  1.00 50.41           C
ATOM    121  HE1 TYR A  28       3.614  -3.818  46.826  1.00 50.41           H
ATOM    122  CE2 TYR A  28       1.328  -4.585  49.185  1.00 50.41           C
ATOM    123  HE2 TYR A  28       0.498  -4.124  49.719  1.00 50.41           H
ATOM    124  CZ  TYR A  28       2.032  -3.884  48.256  1.00 50.41           C
ATOM    125  OH  TYR A  28       1.676  -2.595  48.009  1.00 50.41           O
ATOM    126  HH  TYR A  28       0.883  -2.347  48.565  1.00 50.41           H
ATOM    127  HN  TYR A  28       1.812  -9.381  50.376  1.00 50.41           H
ATOM    128  N   VAL A  29       3.674 -10.943  48.249  1.00 50.57           N
ATOM    129  CA  VAL A  29       4.573 -11.890  47.613  1.00 50.57           C
ATOM    130  C   VAL A  29       3.754 -13.004  46.958  1.00 50.57           C
ATOM    131  O   VAL A  29       4.045 -13.417  45.837  1.00 50.57           O
ATOM    132  HA  VAL A  29       5.120 -11.355  46.836  1.00 50.57           H
ATOM    133  CB  VAL A  29       5.588 -12.414  48.631  1.00 50.57           C
ATOM    134  HB  VAL A  29       5.172 -13.313  49.087  1.00 50.57           H
ATOM    135  CG1 VAL A  29       6.902 -12.797  47.949  1.00 50.57           C
ATOM    136 1HG1 VAL A  29       6.714 -13.577  47.211  1.00 50.57           H
ATOM    137 2HG1 VAL A  29       7.323 -11.922  47.454  1.00 50.57           H
ATOM    138 3HG1 VAL A  29       7.605 -13.166  48.696  1.00 50.57           H
ATOM    139  CG2 VAL A  29       5.826 -11.390  49.744  1.00 50.57           C
ATOM    140 1HG2 VAL A  29       6.210 -10.466  49.311  1.00 50.57           H
ATOM    141 2HG2 VAL A  29       4.886 -11.188  50.258  1.00 50.57           H
ATOM    142 3HG2 VAL A  29       6.551 -11.788  50.454  1.00 50.57           H
ATOM    143  HN  VAL A  29       3.529 -11.089  49.227  1.00 50.57           H
ATOM    144  N   ASN A  30       2.745 -13.460  47.687  1.00 49.09           N
ATOM    145  CA  ASN A  30       2.013 -14.651  47.291  1.00 49.09           C
ATOM    146  C   ASN A  30       0.926 -14.265  46.285  1.00 49.09           C
ATOM    147  O   ASN A  30       0.235 -15.130  45.750  1.00 49.09           O
ATOM    148  HA  ASN A  30       2.761 -15.317  46.860  1.00 49.09           H
ATOM    149  CB  ASN A  30       1.333 -15.305  48.494  1.00 49.09           C
ATOM    150 1HB  ASN A  30       0.996 -14.536  49.189  1.00 49.09           H
ATOM    151 2HB  ASN A  30       0.446 -15.848  48.165  1.00 49.09           H
ATOM    152  CG  ASN A  30       2.287 -16.264  49.209  1.00 49.09           C
ATOM    153  OD1 ASN A  30       3.392 -16.528  48.764  1.00 49.09           O
ATOM    154  ND2 ASN A  30       1.802 -16.767  50.341  1.00 49.09           N
ATOM    155 1HD2 ASN A  30       0.887 -16.509  50.651  1.00 49.09           H
ATOM    156 2HD2 ASN A  30       2.351 -17.404  50.881  1.00 49.09           H
ATOM    157  HN  ASN A  30       2.428 -13.031  48.533  1.00 49.09           H
ATOM    158  N   PHE A  31       0.809 -12.964  46.059  1.00 49.97           N
ATOM    159  CA  PHE A  31       0.281 -12.468  44.800  1.00 49.97           C
ATOM    160  C   PHE A  31       1.157 -12.910  43.626  1.00 49.97           C
ATOM    161  O   PHE A  31       2.137 -12.244  43.294  1.00 49.97           O
ATOM    162  HA  PHE A  31      -0.719 -12.886  44.681  1.00 49.97           H
ATOM    163  CB  PHE A  31       0.290 -10.941  44.882  1.00 49.97           C
ATOM    164 1HB  PHE A  31       0.920 -10.635  45.717  1.00 49.97           H
ATOM    165 2HB  PHE A  31       0.746 -10.541  43.976  1.00 49.97           H
ATOM    166  CG  PHE A  31      -1.097 -10.318  45.054  1.00 49.97           C
ATOM    167  CD1 PHE A  31      -1.874 -10.076  43.964  1.00 49.97           C
ATOM    168  HD1 PHE A  31      -1.508 -10.325  42.968  1.00 49.97           H
ATOM    169  CD2 PHE A  31      -1.554 -10.007  46.296  1.00 49.97           C
ATOM    170  HD2 PHE A  31      -0.931 -10.201  47.170  1.00 49.97           H
ATOM    171  CE1 PHE A  31      -3.161  -9.499  44.123  1.00 49.97           C
ATOM    172  HE1 PHE A  31      -3.784  -9.304  43.250  1.00 49.97           H
ATOM    173  CE2 PHE A  31      -2.841  -9.430  46.456  1.00 49.97           C
ATOM    174  HE2 PHE A  31      -3.207  -9.181  47.452  1.00 49.97           H
ATOM    175  CZ  PHE A  31      -3.618  -9.188  45.366  1.00 49.97           C
ATOM    176  HZ  PHE A  31      -4.606  -8.745  45.489  1.00 49.97           H
ATOM    177  HN  PHE A  31       1.067 -12.257  46.717  1.00 49.97           H
ATOM    178  N   ASN A  32       0.773 -14.029  43.030  1.00 52.81           N
ATOM    179  CA  ASN A  32       1.176 -14.327  41.666  1.00 52.81           C
ATOM    180  C   ASN A  32       0.581 -13.280  40.723  1.00 52.81           C
ATOM    181  O   ASN A  32      -0.415 -13.540  40.050  1.00 52.81           O
ATOM    182  HA  ASN A  32       2.266 -14.306  41.678  1.00 52.81           H
ATOM    183  CB  ASN A  32       0.666 -15.702  41.229  1.00 52.81           C
ATOM    184 1HB  ASN A  32      -0.306 -15.895  41.685  1.00 52.81           H
ATOM    185 2HB  ASN A  32       0.519 -15.712  40.149  1.00 52.81           H
ATOM    186  CG  ASN A  32       1.650 -16.804  41.627  1.00 52.81           C
ATOM    187  OD1 ASN A  32       2.847 -16.595  41.730  1.00 52.81           O
ATOM    188  ND2 ASN A  32       1.079 -17.986  41.843  1.00 52.81           N
ATOM    189 1HD2 ASN A  32       0.090 -18.090  41.741  1.00 52.81           H
ATOM    190 2HD2 ASN A  32       1.640 -18.771  42.108  1.00 52.81           H
ATOM    191  HN  ASN A  32       0.199 -14.724  43.463  1.00 52.81           H
ATOM    192  N   PHE A  33       1.217 -12.117  40.705  1.00 56.00           N
ATOM    193  CA  PHE A  33       1.017 -11.173  39.619  1.00 56.00           C
ATOM    194  C   PHE A  33       1.369 -11.804  38.271  1.00 56.00           C
ATOM    195  O   PHE A  33       2.517 -11.744  37.833  1.00 56.00           O
ATOM    196  HA  PHE A  33      -0.036 -10.893  39.623  1.00 56.00           H
ATOM    197  CB  PHE A  33       1.956  -9.992  39.876  1.00 56.00           C
ATOM    198 1HB  PHE A  33       2.960 -10.372  40.063  1.00 56.00           H
ATOM    199 2HB  PHE A  33       2.009  -9.381  38.975  1.00 56.00           H
ATOM    200  CG  PHE A  33       1.534  -9.106  41.050  1.00 56.00           C
ATOM    201  CD1 PHE A  33       0.528  -8.204  40.895  1.00 56.00           C
ATOM    202  HD1 PHE A  33       0.021  -8.113  39.934  1.00 56.00           H
ATOM    203  CD2 PHE A  33       2.166  -9.220  42.249  1.00 56.00           C
ATOM    204  HD2 PHE A  33       2.973  -9.942  42.373  1.00 56.00           H
ATOM    205  CE1 PHE A  33       0.137  -7.382  41.985  1.00 56.00           C
ATOM    206  HE1 PHE A  33      -0.670  -6.660  41.860  1.00 56.00           H
ATOM    207  CE2 PHE A  33       1.775  -8.398  43.339  1.00 56.00           C
ATOM    208  HE2 PHE A  33       2.282  -8.489  44.299  1.00 56.00           H
ATOM    209  CZ  PHE A  33       0.769  -7.496  43.184  1.00 56.00           C
ATOM    210  HZ  PHE A  33       0.468  -6.865  44.020  1.00 56.00           H
ATOM    211  HN  PHE A  33       1.857 -11.819  41.413  1.00 56.00           H
ATOM    212  N   THR A  34       0.360 -12.396  37.649  1.00 64.25           N
ATOM    213  CA  THR A  34       0.416 -12.672  36.224  1.00 64.25           C
ATOM    214  C   THR A  34       0.722 -11.391  35.445  1.00 64.25           C
ATOM    215  O   THR A  34      -0.109 -10.486  35.381  1.00 64.25           O
ATOM    216  HA  THR A  34       1.240 -13.362  36.040  1.00 64.25           H
ATOM    217  CB  THR A  34      -0.903 -13.331  35.817  1.00 64.25           C
ATOM    218  HB  THR A  34      -1.730 -12.625  35.890  1.00 64.25           H
ATOM    219  OG1 THR A  34      -0.995 -14.475  36.662  1.00 64.25           O
ATOM    220  HG1 THR A  34      -1.940 -14.800  36.696  1.00 64.25           H
ATOM    221  CG2 THR A  34      -0.854 -13.915  34.403  1.00 64.25           C
ATOM    222 1HG2 THR A  34      -0.071 -14.671  34.349  1.00 64.25           H
ATOM    223 2HG2 THR A  34      -0.642 -13.120  33.689  1.00 64.25           H
ATOM    224 3HG2 THR A  34      -1.816 -14.370  34.165  1.00 64.25           H
ATOM    225  HN  THR A  34      -0.484 -12.685  38.102  1.00 64.25           H
ATOM    226  N   ASP A  35       1.915 -11.356  34.871  1.00 79.43           N
ATOM    227  CA  ASP A  35       2.507 -10.097  34.452  1.00 79.43           C
ATOM    228  C   ASP A  35       1.795  -9.597  33.193  1.00 79.43           C
ATOM    229  O   ASP A  35       2.248  -9.851  32.078  1.00 79.43           O
ATOM    230  HA  ASP A  35       2.377  -9.423  35.299  1.00 79.43           H
ATOM    231  CB  ASP A  35       3.991 -10.269  34.120  1.00 79.43           C
ATOM    232 1HB  ASP A  35       4.406 -11.088  34.707  1.00 79.43           H
ATOM    233 2HB  ASP A  35       4.103 -10.540  33.070  1.00 79.43           H
ATOM    234  CG  ASP A  35       4.770  -8.983  34.406  1.00 79.43           C
ATOM    235  OD1 ASP A  35       4.100  -7.959  34.659  1.00 79.43           O
ATOM    236  OD2 ASP A  35       6.017  -9.055  34.366  1.00 79.43           O
ATOM    237  HN  ASP A  35       2.474 -12.165  34.692  1.00 79.43           H
ATOM    238  N   PHE A  36       0.693  -8.897  33.414  1.00 88.72           N
ATOM    239  CA  PHE A  36      -0.117  -8.408  32.311  1.00 88.72           C
ATOM    240  C   PHE A  36       0.523  -7.178  31.664  1.00 88.72           C
ATOM    241  O   PHE A  36       0.062  -6.709  30.624  1.00 88.72           O
ATOM    242  HA  PHE A  36      -0.181  -9.211  31.576  1.00 88.72           H
ATOM    243  CB  PHE A  36      -1.476  -8.015  32.893  1.00 88.72           C
ATOM    244 1HB  PHE A  36      -1.320  -7.302  33.703  1.00 88.72           H
ATOM    245 2HB  PHE A  36      -2.054  -7.502  32.124  1.00 88.72           H
ATOM    246  CG  PHE A  36      -2.292  -9.196  33.421  1.00 88.72           C
ATOM    247  CD1 PHE A  36      -2.377 -10.343  32.696  1.00 88.72           C
ATOM    248  HD1 PHE A  36      -1.863 -10.421  31.737  1.00 88.72           H
ATOM    249  CD2 PHE A  36      -2.933  -9.099  34.617  1.00 88.72           C
ATOM    250  HD2 PHE A  36      -2.865  -8.180  35.199  1.00 88.72           H
ATOM    251  CE1 PHE A  36      -3.134 -11.439  33.186  1.00 88.72           C
ATOM    252  HE1 PHE A  36      -3.202 -12.358  32.604  1.00 88.72           H
ATOM    253  CE2 PHE A  36      -3.690 -10.195  35.108  1.00 88.72           C
ATOM    254  HE2 PHE A  36      -4.204 -10.117  36.066  1.00 88.72           H
ATOM    255  CZ  PHE A  36      -3.775 -11.342  34.382  1.00 88.72           C
ATOM    256  HZ  PHE A  36      -4.356 -12.184  34.759  1.00 88.72           H
ATOM    257  HN  PHE A  36       0.352  -8.663  34.324  1.00 88.72           H
ATOM    258  N   TYR A  37       1.575  -6.691  32.305  1.00 91.25           N
ATOM    259  CA  TYR A  37       2.399  -5.652  31.712  1.00 91.25           C
ATOM    260  C   TYR A  37       3.513  -6.259  30.856  1.00 91.25           C
ATOM    261  O   TYR A  37       4.399  -6.937  31.374  1.00 91.25           O
ATOM    262  HA  TYR A  37       1.760  -5.036  31.079  1.00 91.25           H
ATOM    263  CB  TYR A  37       3.027  -4.892  32.881  1.00 91.25           C
ATOM    264 1HB  TYR A  37       2.233  -4.547  33.544  1.00 91.25           H
ATOM    265 2HB  TYR A  37       3.647  -5.579  33.457  1.00 91.25           H
ATOM    266  CG  TYR A  37       3.877  -3.692  32.459  1.00 91.25           C
ATOM    267  CD1 TYR A  37       5.234  -3.843  32.261  1.00 91.25           C
ATOM    268  HD1 TYR A  37       5.701  -4.818  32.406  1.00 91.25           H
ATOM    269  CD2 TYR A  37       3.286  -2.458  32.276  1.00 91.25           C
ATOM    270  HD2 TYR A  37       2.214  -2.339  32.432  1.00 91.25           H
ATOM    271  CE1 TYR A  37       6.034  -2.714  31.864  1.00 91.25           C
ATOM    272  HE1 TYR A  37       7.107  -2.820  31.704  1.00 91.25           H
ATOM    273  CE2 TYR A  37       4.086  -1.329  31.878  1.00 91.25           C
ATOM    274  HE2 TYR A  37       3.632  -0.349  31.730  1.00 91.25           H
ATOM    275  CZ  TYR A  37       5.421  -1.512  31.692  1.00 91.25           C
ATOM    276  OH  TYR A  37       6.176  -0.446  31.316  1.00 91.25           O
ATOM    277  HH  TYR A  37       5.588   0.342  31.134  1.00 91.25           H
ATOM    278  HN  TYR A  37       1.866  -6.994  33.213  1.00 91.25           H
ATOM    279  N   CYS A  38       3.433  -5.991  29.561  1.00 91.20           N
ATOM    280  CA  CYS A  38       4.339  -6.614  28.611  1.00 91.20           C
ATOM    281  C   CYS A  38       5.370  -5.571  28.175  1.00 91.20           C
ATOM    282  O   CYS A  38       5.016  -4.554  27.579  1.00 91.20           O
ATOM    283  HA  CYS A  38       4.822  -7.440  29.134  1.00 91.20           H
ATOM    284  CB  CYS A  38       3.588  -7.207  27.418  1.00 91.20           C
ATOM    285 1HB  CYS A  38       2.781  -7.851  27.769  1.00 91.20           H
ATOM    286 2HB  CYS A  38       3.127  -6.410  26.834  1.00 91.20           H
ATOM    287  SG  CYS A  38       4.739  -8.165  26.366  1.00 91.20           S
ATOM    288  HN  CYS A  38       2.766  -5.363  29.160  1.00 91.20           H
ATOM    289  N   GLU A  39       6.625  -5.858  28.488  1.00 89.69           N
ATOM    290  CA  GLU A  39       7.725  -5.050  27.989  1.00 89.69           C
ATOM    291  C   GLU A  39       8.096  -5.479  26.568  1.00 89.69           C
ATOM    292  O   GLU A  39       8.462  -6.630  26.339  1.00 89.69           O
ATOM    293  HA  GLU A  39       7.351  -4.026  27.982  1.00 89.69           H
ATOM    294  CB  GLU A  39       8.935  -5.136  28.922  1.00 89.69           C
ATOM    295 1HB  GLU A  39       9.145  -6.180  29.156  1.00 89.69           H
ATOM    296 2HB  GLU A  39       9.782  -4.617  28.473  1.00 89.69           H
ATOM    297  CG  GLU A  39       8.653  -4.433  30.251  1.00 89.69           C
ATOM    298 1HG  GLU A  39       8.194  -3.463  30.064  1.00 89.69           H
ATOM    299 2HG  GLU A  39       7.939  -5.017  30.831  1.00 89.69           H
ATOM    300  CD  GLU A  39       9.941  -4.247  31.056  1.00 89.69           C
ATOM    301  OE1 GLU A  39       9.841  -3.674  32.163  1.00 89.69           O
ATOM    302  OE2 GLU A  39      10.997  -4.680  30.546  1.00 89.69           O
ATOM    303  HN  GLU A  39       6.894  -6.626  29.070  1.00 89.69           H
ATOM    304  N   LYS A  40       7.988  -4.529  25.651  1.00 89.78           N
ATOM    305  CA  LYS A  40       8.166  -4.827  24.240  1.00 89.78           C
ATOM    306  C   LYS A  40       9.632  -4.612  23.858  1.00 89.78           C
ATOM    307  O   LYS A  40       9.946  -4.391  22.690  1.00 89.78           O
ATOM    308  HA  LYS A  40       7.922  -5.880  24.096  1.00 89.78           H
ATOM    309  CB  LYS A  40       7.184  -4.015  23.393  1.00 89.78           C
ATOM    310 1HB  LYS A  40       7.364  -2.950  23.542  1.00 89.78           H
ATOM    311 2HB  LYS A  40       7.353  -4.221  22.336  1.00 89.78           H
ATOM    312  CG  LYS A  40       5.737  -4.350  23.759  1.00 89.78           C
ATOM    313 1HG  LYS A  40       5.581  -4.189  24.826  1.00 89.78           H
ATOM    314 2HG  LYS A  40       5.060  -3.676  23.233  1.00 89.78           H
ATOM    315  CD  LYS A  40       5.402  -5.799  23.401  1.00 89.78           C
ATOM    316 1HD  LYS A  40       5.668  -5.992  22.362  1.00 89.78           H
ATOM    317 2HD  LYS A  40       5.999  -6.476  24.013  1.00 89.78           H
ATOM    318  CE  LYS A  40       3.915  -6.088  23.615  1.00 89.78           C
ATOM    319 1HE  LYS A  40       3.716  -6.234  24.676  1.00 89.78           H
ATOM    320 2HE  LYS A  40       3.323  -5.230  23.295  1.00 89.78           H
ATOM    321  NZ  LYS A  40       3.506  -7.291  22.857  1.00 89.78           N
ATOM    322 1HZ  LYS A  40       2.531  -7.495  23.046  1.00 89.78           H
ATOM    323 2HZ  LYS A  40       3.630  -7.124  21.864  1.00 89.78           H
ATOM    324 3HZ  LYS A  40       4.077  -8.079  23.140  1.00 89.78           H
ATOM    325  HN  LYS A  40       7.785  -3.572  25.858  1.00 89.78           H
ATOM    326  N   ASN A  41      10.489  -4.685  24.865  1.00 87.97           N
ATOM    327  CA  ASN A  41      11.905  -4.426  24.664  1.00 87.97           C
ATOM    328  C   ASN A  41      12.431  -5.331  23.548  1.00 87.97           C
ATOM    329  O   ASN A  41      13.164  -4.879  22.670  1.00 87.97           O
ATOM    330  HA  ASN A  41      11.968  -3.368  24.407  1.00 87.97           H
ATOM    331  CB  ASN A  41      12.706  -4.724  25.932  1.00 87.97           C
ATOM    332 1HB  ASN A  41      12.402  -5.688  26.340  1.00 87.97           H
ATOM    333 2HB  ASN A  41      13.765  -4.801  25.688  1.00 87.97           H
ATOM    334  CG  ASN A  41      12.497  -3.631  26.982  1.00 87.97           C
ATOM    335  OD1 ASN A  41      12.268  -2.473  26.674  1.00 87.97           O
ATOM    336  ND2 ASN A  41      12.589  -4.062  28.237  1.00 87.97           N
ATOM    337 1HD2 ASN A  41      12.779  -5.026  28.422  1.00 87.97           H
ATOM    338 2HD2 ASN A  41      12.467  -3.422  28.996  1.00 87.97           H
ATOM    339  HN  ASN A  41      10.232  -4.916  25.804  1.00 87.97           H
ATOM    340  N   ASN A  42      12.036  -6.594  23.619  1.00 89.72           N
ATOM    341  CA  ASN A  42      12.502  -7.579  22.658  1.00 89.72           C
ATOM    342  C   ASN A  42      12.034  -7.180  21.257  1.00 89.72           C
ATOM    343  O   ASN A  42      12.774  -7.326  20.286  1.00 89.72           O
ATOM    344  HA  ASN A  42      13.588  -7.577  22.750  1.00 89.72           H
ATOM    345  CB  ASN A  42      11.934  -8.965  22.970  1.00 89.72           C
ATOM    346 1HB  ASN A  42      10.847  -8.911  23.030  1.00 89.72           H
ATOM    347 2HB  ASN A  42      12.175  -9.652  22.158  1.00 89.72           H
ATOM    348  CG  ASN A  42      12.497  -9.505  24.286  1.00 89.72           C
ATOM    349  OD1 ASN A  42      13.333  -8.893  24.931  1.00 89.72           O
ATOM    350  ND2 ASN A  42      11.995 -10.682  24.647  1.00 89.72           N
ATOM    351 1HD2 ASN A  42      11.311 -11.132  24.072  1.00 89.72           H
ATOM    352 2HD2 ASN A  42      12.300 -11.118  25.494  1.00 89.72           H
ATOM    353  HN  ASN A  42      11.410  -6.946  24.315  1.00 89.72           H
ATOM    354  N   VAL A  43      10.806  -6.685  21.197  1.00 90.79           N
ATOM    355  CA  VAL A  43      10.221  -6.286  19.929  1.00 90.79           C
ATOM    356  C   VAL A  43      11.000  -5.095  19.365  1.00 90.79           C
ATOM    357  O   VAL A  43      11.273  -5.039  18.167  1.00 90.79           O
ATOM    358  HA  VAL A  43      10.320  -7.127  19.242  1.00 90.79           H
ATOM    359  CB  VAL A  43       8.730  -5.994  20.108  1.00 90.79           C
ATOM    360  HB  VAL A  43       8.634  -5.138  20.776  1.00 90.79           H
ATOM    361  CG1 VAL A  43       8.079  -5.625  18.774  1.00 90.79           C
ATOM    362 1HG1 VAL A  43       8.562  -4.737  18.367  1.00 90.79           H
ATOM    363 2HG1 VAL A  43       8.191  -6.453  18.074  1.00 90.79           H
ATOM    364 3HG1 VAL A  43       7.019  -5.423  18.931  1.00 90.79           H
ATOM    365  CG2 VAL A  43       8.014  -7.180  20.759  1.00 90.79           C
ATOM    366 1HG2 VAL A  43       8.124  -8.061  20.127  1.00 90.79           H
ATOM    367 2HG2 VAL A  43       8.452  -7.376  21.737  1.00 90.79           H
ATOM    368 3HG2 VAL A  43       6.956  -6.945  20.875  1.00 90.79           H
ATOM    369  HN  VAL A  43      10.216  -6.555  21.994  1.00 90.79           H
ATOM    370  N   ARG A  44      11.335  -4.174  20.255  1.00 89.35           N
ATOM    371  CA  ARG A  44      12.021  -2.958  19.852  1.00 89.35           C
ATOM    372  C   ARG A  44      13.442  -3.279  19.387  1.00 89.35           C
ATOM    373  O   ARG A  44      13.935  -2.686  18.429  1.00 89.35           O
ATOM    374  HA  ARG A  44      11.421  -2.558  19.034  1.00 89.35           H
ATOM    375  CB  ARG A  44      12.083  -1.952  21.004  1.00 89.35           C
ATOM    376 1HB  ARG A  44      12.503  -2.432  21.888  1.00 89.35           H
ATOM    377 2HB  ARG A  44      12.750  -1.132  20.739  1.00 89.35           H
ATOM    378  CG  ARG A  44      10.692  -1.402  21.327  1.00 89.35           C
ATOM    379 1HG  ARG A  44      10.193  -1.103  20.406  1.00 89.35           H
ATOM    380 2HG  ARG A  44      10.084  -2.185  21.780  1.00 89.35           H
ATOM    381  CD  ARG A  44      10.783  -0.206  22.277  1.00 89.35           C
ATOM    382 1HD  ARG A  44      11.587   0.460  21.960  1.00 89.35           H
ATOM    383 2HD  ARG A  44       9.859   0.370  22.239  1.00 89.35           H
ATOM    384  NE  ARG A  44      11.030  -0.674  23.659  1.00 89.35           N
ATOM    385  HE  ARG A  44      11.800  -1.293  23.813  1.00 89.35           H
ATOM    386  CZ  ARG A  44      10.287  -0.320  24.716  1.00 89.35           C
ATOM    387  NH1 ARG A  44       9.243   0.507  24.567  1.00 89.35           N
ATOM    388 1HH1 ARG A  44       9.014   0.865  23.662  1.00 89.35           H
ATOM    389 2HH1 ARG A  44       8.693   0.766  25.361  1.00 89.35           H
ATOM    390  NH2 ARG A  44      10.603  -0.806  25.924  1.00 89.35           N
ATOM    391 1HH2 ARG A  44      10.058  -0.552  26.723  1.00 89.35           H
ATOM    392 2HH2 ARG A  44      11.383  -1.423  26.026  1.00 89.35           H
ATOM    393  HN  ARG A  44      11.147  -4.247  21.235  1.00 89.35           H
ATOM    394  N   GLN A  45      14.062  -4.217  20.088  1.00 90.43           N
ATOM    395  CA  GLN A  45      15.435  -4.590  19.791  1.00 90.43           C
ATOM    396  C   GLN A  45      15.522  -5.237  18.407  1.00 90.43           C
ATOM    397  O   GLN A  45      16.444  -4.957  17.644  1.00 90.43           O
ATOM    398  HA  GLN A  45      15.996  -3.655  19.798  1.00 90.43           H
ATOM    399  CB  GLN A  45      15.996  -5.520  20.868  1.00 90.43           C
ATOM    400 1HB  GLN A  45      15.859  -5.069  21.851  1.00 90.43           H
ATOM    401 2HB  GLN A  45      15.442  -6.458  20.868  1.00 90.43           H
ATOM    402  CG  GLN A  45      17.482  -5.799  20.632  1.00 90.43           C
ATOM    403 1HG  GLN A  45      17.621  -6.230  19.641  1.00 90.43           H
ATOM    404 2HG  GLN A  45      18.039  -4.862  20.654  1.00 90.43           H
ATOM    405  CD  GLN A  45      18.036  -6.753  21.692  1.00 90.43           C
ATOM    406  OE1 GLN A  45      17.315  -7.295  22.514  1.00 90.43           O
ATOM    407  NE2 GLN A  45      19.352  -6.928  21.627  1.00 90.43           N
ATOM    408 1HE2 GLN A  45      19.886  -6.453  20.927  1.00 90.43           H
ATOM    409 2HE2 GLN A  45      19.809  -7.534  22.278  1.00 90.43           H
ATOM    410  HN  GLN A  45      13.643  -4.719  20.845  1.00 90.43           H
ATOM    411  N   PHE A  46      14.548  -6.092  18.127  1.00 92.51           N
ATOM    412  CA  PHE A  46      14.468  -6.734  16.826  1.00 92.51           C
ATOM    413  C   PHE A  46      14.276  -5.700  15.715  1.00 92.51           C
ATOM    414  O   PHE A  46      14.963  -5.743  14.696  1.00 92.51           O
ATOM    415  HA  PHE A  46      15.408  -7.263  16.669  1.00 92.51           H
ATOM    416  CB  PHE A  46      13.252  -7.662  16.860  1.00 92.51           C
ATOM    417 1HB  PHE A  46      13.426  -8.446  17.597  1.00 92.51           H
ATOM    418 2HB  PHE A  46      12.384  -7.095  17.196  1.00 92.51           H
ATOM    419  CG  PHE A  46      12.928  -8.312  15.513  1.00 92.51           C
ATOM    420  CD1 PHE A  46      11.895  -7.843  14.763  1.00 92.51           C
ATOM    421  HD1 PHE A  46      11.298  -7.004  15.121  1.00 92.51           H
ATOM    422  CD2 PHE A  46      13.673  -9.358  15.066  1.00 92.51           C
ATOM    423  HD2 PHE A  46      14.501  -9.734  15.667  1.00 92.51           H
ATOM    424  CE1 PHE A  46      11.594  -8.446  13.513  1.00 92.51           C
ATOM    425  HE1 PHE A  46      10.766  -8.070  12.912  1.00 92.51           H
ATOM    426  CE2 PHE A  46      13.372  -9.961  13.816  1.00 92.51           C
ATOM    427  HE2 PHE A  46      13.969 -10.800  13.458  1.00 92.51           H
ATOM    428  CZ  PHE A  46      12.339  -9.492  13.066  1.00 92.51           C
ATOM    429  HZ  PHE A  46      12.108  -9.955  12.107  1.00 92.51           H
ATOM    430  HN  PHE A  46      13.825  -6.346  18.769  1.00 92.51           H
ATOM    431  N   ALA A  47      13.337  -4.795  15.949  1.00 91.48           N
ATOM    432  CA  ALA A  47      12.982  -3.808  14.944  1.00 91.48           C
ATOM    433  C   ALA A  47      14.227  -3.008  14.558  1.00 91.48           C
ATOM    434  O   ALA A  47      14.453  -2.733  13.380  1.00 91.48           O
ATOM    435  HA  ALA A  47      12.618  -4.344  14.067  1.00 91.48           H
ATOM    436  CB  ALA A  47      11.859  -2.916  15.477  1.00 91.48           C
ATOM    437 1HB  ALA A  47      10.987  -3.529  15.709  1.00 91.48           H
ATOM    438 2HB  ALA A  47      12.196  -2.409  16.381  1.00 91.48           H
ATOM    439 3HB  ALA A  47      11.592  -2.176  14.723  1.00 91.48           H
ATOM    440  HN  ALA A  47      12.824  -4.729  16.805  1.00 91.48           H
ATOM    441  N   SER A  48      15.004  -2.657  15.572  1.00 92.00           N
ATOM    442  CA  SER A  48      16.080  -1.697  15.394  1.00 92.00           C
ATOM    443  C   SER A  48      17.161  -2.286  14.485  1.00 92.00           C
ATOM    444  O   SER A  48      17.898  -1.548  13.832  1.00 92.00           O
ATOM    445  HA  SER A  48      15.617  -0.829  14.925  1.00 92.00           H
ATOM    446  CB  SER A  48      16.683  -1.289  16.739  1.00 92.00           C
ATOM    447 1HB  SER A  48      17.384  -0.468  16.588  1.00 92.00           H
ATOM    448 2HB  SER A  48      15.893  -0.917  17.393  1.00 92.00           H
ATOM    449  OG  SER A  48      17.353  -2.374  17.376  1.00 92.00           O
ATOM    450  HG  SER A  48      17.724  -2.078  18.256  1.00 92.00           H
ATOM    451  HN  SER A  48      14.907  -3.016  16.501  1.00 92.00           H
ATOM    452  N   HIS A  49      17.222  -3.609  14.471  1.00 92.54           N
ATOM    453  CA  HIS A  49      18.221  -4.305  13.678  1.00 92.54           C
ATOM    454  C   HIS A  49      17.636  -4.652  12.307  1.00 92.54           C
ATOM    455  O   HIS A  49      18.329  -4.571  11.294  1.00 92.54           O
ATOM    456  HA  HIS A  49      19.051  -3.612  13.544  1.00 92.54           H
ATOM    457  CB  HIS A  49      18.751  -5.530  14.425  1.00 92.54           C
ATOM    458 1HB  HIS A  49      17.909  -6.158  14.716  1.00 92.54           H
ATOM    459 2HB  HIS A  49      19.366  -6.119  13.745  1.00 92.54           H
ATOM    460  CG  HIS A  49      19.562  -5.197  15.654  1.00 92.54           C
ATOM    461  ND1 HIS A  49      18.983  -4.838  16.859  1.00 92.54           N
ATOM    462  HD1 HIS A  49      18.002  -4.764  17.038  1.00 92.54           H
ATOM    463  CD2 HIS A  49      20.911  -5.172  15.853  1.00 92.54           C
ATOM    464  HD2 HIS A  49      21.669  -5.405  15.105  1.00 92.54           H
ATOM    465  CE1 HIS A  49      19.950  -4.609  17.736  1.00 92.54           C
ATOM    466  HE1 HIS A  49      19.815  -4.309  18.775  1.00 92.54           H
ATOM    467  NE2 HIS A  49      21.144  -4.817  17.110  1.00 92.54           N
ATOM    468  HN  HIS A  49      16.605  -4.203  14.989  1.00 92.54           H
ATOM    469  N   PHE A  50      16.367  -5.032  12.320  1.00 93.72           N
ATOM    470  CA  PHE A  50      15.767  -5.676  11.163  1.00 93.72           C
ATOM    471  C   PHE A  50      15.278  -4.639  10.151  1.00 93.72           C
ATOM    472  O   PHE A  50      15.543  -4.759   8.956  1.00 93.72           O
ATOM    473  HA  PHE A  50      16.537  -6.296  10.703  1.00 93.72           H
ATOM    474  CB  PHE A  50      14.569  -6.481  11.671  1.00 93.72           C
ATOM    475 1HB  PHE A  50      14.908  -7.168  12.446  1.00 93.72           H
ATOM    476 2HB  PHE A  50      13.858  -5.799  12.138  1.00 93.72           H
ATOM    477  CG  PHE A  50      13.848  -7.278  10.581  1.00 93.72           C
ATOM    478  CD1 PHE A  50      12.605  -6.904  10.175  1.00 93.72           C
ATOM    479  HD1 PHE A  50      12.123  -6.037  10.626  1.00 93.72           H
ATOM    480  CD2 PHE A  50      14.451  -8.360  10.020  1.00 93.72           C
ATOM    481  HD2 PHE A  50      15.447  -8.659  10.345  1.00 93.72           H
ATOM    482  CE1 PHE A  50      11.937  -7.644   9.164  1.00 93.72           C
ATOM    483  HE1 PHE A  50      10.940  -7.344   8.839  1.00 93.72           H
ATOM    484  CE2 PHE A  50      13.782  -9.100   9.009  1.00 93.72           C
ATOM    485  HE2 PHE A  50      14.265  -9.967   8.558  1.00 93.72           H
ATOM    486  CZ  PHE A  50      12.539  -8.726   8.602  1.00 93.72           C
ATOM    487  HZ  PHE A  50      12.026  -9.294   7.826  1.00 93.72           H
ATOM    488  HN  PHE A  50      15.753  -4.907  13.099  1.00 93.72           H
ATOM    489  N   LEU A  51      14.572  -3.643  10.666  1.00 93.98           N
ATOM    490  CA  LEU A  51      13.747  -2.796   9.822  1.00 93.98           C
ATOM    491  C   LEU A  51      14.646  -1.863   9.008  1.00 93.98           C
ATOM    492  O   LEU A  51      14.516  -1.778   7.788  1.00 93.98           O
ATOM    493  HA  LEU A  51      13.209  -3.446   9.132  1.00 93.98           H
ATOM    494  CB  LEU A  51      12.699  -2.061  10.661  1.00 93.98           C
ATOM    495 1HB  LEU A  51      13.217  -1.438  11.389  1.00 93.98           H
ATOM    496 2HB  LEU A  51      12.142  -1.391  10.006  1.00 93.98           H
ATOM    497  CG  LEU A  51      11.698  -2.945  11.408  1.00 93.98           C
ATOM    498  HG  LEU A  51      12.252  -3.574  12.105  1.00 93.98           H
ATOM    499  CD1 LEU A  51      10.729  -2.098  12.235  1.00 93.98           C
ATOM    500 1HD1 LEU A  51      11.289  -1.512  12.963  1.00 93.98           H
ATOM    501 2HD1 LEU A  51      10.178  -1.428  11.575  1.00 93.98           H
ATOM    502 3HD1 LEU A  51      10.029  -2.752  12.756  1.00 93.98           H
ATOM    503  CD2 LEU A  51      10.964  -3.879  10.444  1.00 93.98           C
ATOM    504 1HD2 LEU A  51      10.424  -3.287   9.705  1.00 93.98           H
ATOM    505 2HD2 LEU A  51      11.687  -4.519   9.937  1.00 93.98           H
ATOM    506 3HD2 LEU A  51      10.259  -4.496  11.001  1.00 93.98           H
ATOM    507  HN  LEU A  51      14.557  -3.413  11.639  1.00 93.98           H
ATOM    508  N   PRO A  52      15.571  -1.150   9.665  1.00 95.08           N
ATOM    509  CA  PRO A  52      16.279  -0.047   9.010  1.00 95.08           C
ATOM    510  C   PRO A  52      16.917  -0.470   7.697  1.00 95.08           C
ATOM    511  O   PRO A  52      16.705   0.167   6.666  1.00 95.08           O
ATOM    512  HA  PRO A  52      15.577   0.743   8.744  1.00 95.08           H
ATOM    513  CB  PRO A  52      17.328   0.374  10.042  1.00 95.08           C
ATOM    514 1HB  PRO A  52      18.272  -0.148   9.889  1.00 95.08           H
ATOM    515 2HB  PRO A  52      17.542   1.441   9.984  1.00 95.08           H
ATOM    516  CG  PRO A  52      16.685  -0.001  11.372  1.00 95.08           C
ATOM    517 1HG  PRO A  52      17.425  -0.094  12.167  1.00 95.08           H
ATOM    518 2HG  PRO A  52      15.972   0.754  11.704  1.00 95.08           H
ATOM    519  CD  PRO A  52      16.010  -1.327  11.061  1.00 95.08           C
ATOM    520 1HD  PRO A  52      16.700  -2.165  11.161  1.00 95.08           H
ATOM    521 2HD  PRO A  52      15.175  -1.523  11.734  1.00 95.08           H
ATOM    522  N   PRO A  53      17.710  -1.550   7.702  1.00 95.63           N
ATOM    523  CA  PRO A  53      18.377  -2.002   6.478  1.00 95.63           C
ATOM    524  C   PRO A  53      17.403  -2.191   5.327  1.00 95.63           C
ATOM    525  O   PRO A  53      17.691  -1.803   4.196  1.00 95.63           O
ATOM    526  HA  PRO A  53      19.082  -1.244   6.134  1.00 95.63           H
ATOM    527  CB  PRO A  53      19.033  -3.321   6.890  1.00 95.63           C
ATOM    528 1HB  PRO A  53      18.382  -4.172   6.692  1.00 95.63           H
ATOM    529 2HB  PRO A  53      19.960  -3.496   6.342  1.00 95.63           H
ATOM    530  CG  PRO A  53      19.286  -3.140   8.382  1.00 95.63           C
ATOM    531 1HG  PRO A  53      19.419  -4.096   8.889  1.00 95.63           H
ATOM    532 2HG  PRO A  53      20.191  -2.564   8.572  1.00 95.63           H
ATOM    533  CD  PRO A  53      18.037  -2.413   8.852  1.00 95.63           C
ATOM    534 1HD  PRO A  53      17.225  -3.105   9.075  1.00 95.63           H
ATOM    535 2HD  PRO A  53      18.220  -1.838   9.759  1.00 95.63           H
ATOM    536  N   LEU A  54      16.265  -2.789   5.649  1.00 94.76           N
ATOM    537  CA  LEU A  54      15.310  -3.179   4.626  1.00 94.76           C
ATOM    538  C   LEU A  54      14.633  -1.928   4.062  1.00 94.76           C
ATOM    539  O   LEU A  54      14.453  -1.808   2.851  1.00 94.76           O
ATOM    540  HA  LEU A  54      15.869  -3.660   3.823  1.00 94.76           H
ATOM    541  CB  LEU A  54      14.327  -4.214   5.177  1.00 94.76           C
ATOM    542 1HB  LEU A  54      13.846  -3.794   6.061  1.00 94.76           H
ATOM    543 2HB  LEU A  54      13.545  -4.375   4.435  1.00 94.76           H
ATOM    544  CG  LEU A  54      14.923  -5.572   5.553  1.00 94.76           C
ATOM    545  HG  LEU A  54      15.727  -5.405   6.270  1.00 94.76           H
ATOM    546  CD1 LEU A  54      13.881  -6.457   6.238  1.00 94.76           C
ATOM    547 1HD1 LEU A  54      13.529  -5.968   7.146  1.00 94.76           H
ATOM    548 2HD1 LEU A  54      13.041  -6.619   5.563  1.00 94.76           H
ATOM    549 3HD1 LEU A  54      14.331  -7.416   6.494  1.00 94.76           H
ATOM    550  CD2 LEU A  54      15.542  -6.255   4.331  1.00 94.76           C
ATOM    551 1HD2 LEU A  54      14.774  -6.408   3.573  1.00 94.76           H
ATOM    552 2HD2 LEU A  54      16.334  -5.626   3.925  1.00 94.76           H
ATOM    553 3HD2 LEU A  54      15.958  -7.218   4.626  1.00 94.76           H
ATOM    554  HN  LEU A  54      15.993  -3.006   6.586  1.00 94.76           H
ATOM    555  N   TYR A  55      14.278  -1.027   4.967  1.00 94.46           N
ATOM    556  CA  TYR A  55      13.578   0.186   4.580  1.00 94.46           C
ATOM    557  C   TYR A  55      14.457   1.066   3.689  1.00 94.46           C
ATOM    558  O   TYR A  55      13.960   1.723   2.776  1.00 94.46           O
ATOM    559  HA  TYR A  55      12.685  -0.103   4.025  1.00 94.46           H
ATOM    560  CB  TYR A  55      13.280   0.934   5.881  1.00 94.46           C
ATOM    561 1HB  TYR A  55      14.177   0.934   6.501  1.00 94.46           H
ATOM    562 2HB  TYR A  55      13.055   1.974   5.647  1.00 94.46           H
ATOM    563  CG  TYR A  55      12.121   0.345   6.687  1.00 94.46           C
ATOM    564  CD1 TYR A  55      11.417  -0.736   6.194  1.00 94.46           C
ATOM    565  HD1 TYR A  55      11.688  -1.169   5.232  1.00 94.46           H
ATOM    566  CD2 TYR A  55      11.778   0.894   7.906  1.00 94.46           C
ATOM    567  HD2 TYR A  55      12.333   1.747   8.294  1.00 94.46           H
ATOM    568  CE1 TYR A  55      10.326  -1.290   6.952  1.00 94.46           C
ATOM    569  HE1 TYR A  55       9.762  -2.143   6.575  1.00 94.46           H
ATOM    570  CE2 TYR A  55      10.686   0.339   8.663  1.00 94.46           C
ATOM    571  HE2 TYR A  55      10.405   0.763   9.627  1.00 94.46           H
ATOM    572  CZ  TYR A  55      10.014  -0.725   8.149  1.00 94.46           C
ATOM    573  OH  TYR A  55       8.983  -1.249   8.865  1.00 94.46           O
ATOM    574  HH  TYR A  55       8.582  -2.021   8.372  1.00 94.46           H
ATOM    575  HN  TYR A  55      14.460  -1.117   5.946  1.00 94.46           H
ATOM    576  N   TRP A  56      15.748   1.050   3.986  1.00 95.51           N
ATOM    577  CA  TRP A  56      16.713   1.762   3.166  1.00 95.51           C
ATOM    578  C   TRP A  56      16.778   1.069   1.803  1.00 95.51           C
ATOM    579  O   TRP A  56      16.801   1.731   0.767  1.00 95.51           O
ATOM    580  HA  TRP A  56      16.359   2.786   3.047  1.00 95.51           H
ATOM    581  CB  TRP A  56      18.074   1.839   3.862  1.00 95.51           C
ATOM    582 1HB  TRP A  56      18.229   0.925   4.435  1.00 95.51           H
ATOM    583 2HB  TRP A  56      18.856   1.878   3.105  1.00 95.51           H
ATOM    584  CG  TRP A  56      18.228   3.042   4.796  1.00 95.51           C
ATOM    585  CD1 TRP A  56      18.367   3.039   6.128  1.00 95.51           C
ATOM    586  HD1 TRP A  56      18.388   2.138   6.741  1.00 95.51           H
ATOM    587  CD2 TRP A  56      18.253   4.432   4.409  1.00 95.51           C
ATOM    588  NE1 TRP A  56      18.479   4.321   6.628  1.00 95.51           N
ATOM    589  HE1 TRP A  56      18.591   4.574   7.589  1.00 95.51           H
ATOM    590  CE2 TRP A  56      18.408   5.195   5.549  1.00 95.51           C
ATOM    591  CE3 TRP A  56      18.149   5.025   3.139  1.00 95.51           C
ATOM    592  HE3 TRP A  56      18.026   4.445   2.225  1.00 95.51           H
ATOM    593  CZ2 TRP A  56      18.472   6.593   5.533  1.00 95.51           C
ATOM    594  HZ2 TRP A  56      18.595   7.173   6.447  1.00 95.51           H
ATOM    595  CZ3 TRP A  56      18.215   6.424   3.140  1.00 95.51           C
ATOM    596  HZ3 TRP A  56      18.139   6.935   2.180  1.00 95.51           H
ATOM    597  CH2 TRP A  56      18.370   7.206   4.278  1.00 95.51           C
ATOM    598  HH2 TRP A  56      18.412   8.292   4.195  1.00 95.51           H
ATOM    599  HN  TRP A  56      16.136   0.564   4.770  1.00 95.51           H
ATOM    600  N   LEU A  57      16.804  -0.255   1.849  1.00 95.15           N
ATOM    601  CA  LEU A  57      16.887  -1.044   0.632  1.00 95.15           C
ATOM    602  C   LEU A  57      15.655  -0.769  -0.233  1.00 95.15           C
ATOM    603  O   LEU A  57      15.780  -0.483  -1.423  1.00 95.15           O
ATOM    604  HA  LEU A  57      17.772  -0.714   0.088  1.00 95.15           H
ATOM    605  CB  LEU A  57      17.086  -2.524   0.966  1.00 95.15           C
ATOM    606 1HB  LEU A  57      17.997  -2.624   1.555  1.00 95.15           H
ATOM    607 2HB  LEU A  57      16.260  -2.848   1.599  1.00 95.15           H
ATOM    608  CG  LEU A  57      17.177  -3.475  -0.230  1.00 95.15           C
ATOM    609  HG  LEU A  57      16.306  -3.311  -0.864  1.00 95.15           H
ATOM    610  CD1 LEU A  57      18.415  -3.173  -1.076  1.00 95.15           C
ATOM    611 1HD1 LEU A  57      18.362  -2.150  -1.447  1.00 95.15           H
ATOM    612 2HD1 LEU A  57      19.311  -3.292  -0.466  1.00 95.15           H
ATOM    613 3HD1 LEU A  57      18.456  -3.863  -1.919  1.00 95.15           H
ATOM    614  CD2 LEU A  57      17.136  -4.935   0.226  1.00 95.15           C
ATOM    615 1HD2 LEU A  57      17.975  -5.130   0.894  1.00 95.15           H
ATOM    616 2HD2 LEU A  57      16.201  -5.125   0.753  1.00 95.15           H
ATOM    617 3HD2 LEU A  57      17.203  -5.589  -0.643  1.00 95.15           H
ATOM    618  HN  LEU A  57      16.771  -0.786   2.696  1.00 95.15           H
ATOM    619  N   VAL A  58      14.494  -0.865   0.398  1.00 94.47           N
ATOM    620  CA  VAL A  58      13.239  -0.700  -0.315  1.00 94.47           C
ATOM    621  C   VAL A  58      13.168   0.714  -0.894  1.00 94.47           C
ATOM    622  O   VAL A  58      12.749   0.901  -2.035  1.00 94.47           O
ATOM    623  HA  VAL A  58      13.231  -1.417  -1.136  1.00 94.47           H
ATOM    624  CB  VAL A  58      12.065  -1.027   0.610  1.00 94.47           C
ATOM    625  HB  VAL A  58      12.171  -0.424   1.512  1.00 94.47           H
ATOM    626  CG1 VAL A  58      10.732  -0.662  -0.045  1.00 94.47           C
ATOM    627 1HG1 VAL A  58      10.716   0.406  -0.266  1.00 94.47           H
ATOM    628 2HG1 VAL A  58      10.615  -1.226  -0.971  1.00 94.47           H
ATOM    629 3HG1 VAL A  58       9.915  -0.904   0.634  1.00 94.47           H
ATOM    630  CG2 VAL A  58      12.087  -2.500   1.025  1.00 94.47           C
ATOM    631 1HG2 VAL A  58      12.017  -3.128   0.136  1.00 94.47           H
ATOM    632 2HG2 VAL A  58      13.017  -2.716   1.550  1.00 94.47           H
ATOM    633 3HG2 VAL A  58      11.242  -2.705   1.682  1.00 94.47           H
ATOM    634  HN  VAL A  58      14.404  -1.051   1.376  1.00 94.47           H
ATOM    635  N   PHE A  59      13.584   1.674  -0.081  1.00 96.20           N
ATOM    636  CA  PHE A  59      13.593   3.063  -0.506  1.00 96.20           C
ATOM    637  C   PHE A  59      14.396   3.235  -1.798  1.00 96.20           C
ATOM    638  O   PHE A  59      13.887   3.770  -2.782  1.00 96.20           O
ATOM    639  HA  PHE A  59      12.558   3.355  -0.682  1.00 96.20           H
ATOM    640  CB  PHE A  59      14.265   3.867   0.608  1.00 96.20           C
ATOM    641 1HB  PHE A  59      13.641   3.822   1.501  1.00 96.20           H
ATOM    642 2HB  PHE A  59      15.216   3.397   0.860  1.00 96.20           H
ATOM    643  CG  PHE A  59      14.516   5.334   0.253  1.00 96.20           C
ATOM    644  CD1 PHE A  59      15.788   5.812   0.195  1.00 96.20           C
ATOM    645  HD1 PHE A  59      16.629   5.150   0.402  1.00 96.20           H
ATOM    646  CD2 PHE A  59      13.467   6.160  -0.006  1.00 96.20           C
ATOM    647  HD2 PHE A  59      12.447   5.778   0.041  1.00 96.20           H
ATOM    648  CE1 PHE A  59      16.021   7.173  -0.135  1.00 96.20           C
ATOM    649  HE1 PHE A  59      17.040   7.556  -0.181  1.00 96.20           H
ATOM    650  CE2 PHE A  59      13.700   7.522  -0.336  1.00 96.20           C
ATOM    651  HE2 PHE A  59      12.859   8.184  -0.543  1.00 96.20           H
ATOM    652  CZ  PHE A  59      14.972   7.999  -0.393  1.00 96.20           C
ATOM    653  HZ  PHE A  59      15.150   9.044  -0.647  1.00 96.20           H
ATOM    654  HN  PHE A  59      13.909   1.515   0.851  1.00 96.20           H
ATOM    655  N   ILE A  60      15.636   2.772  -1.752  1.00 96.01           N
ATOM    656  CA  ILE A  60      16.570   3.025  -2.837  1.00 96.01           C
ATOM    657  C   ILE A  60      16.035   2.391  -4.122  1.00 96.01           C
ATOM    658  O   ILE A  60      15.939   3.056  -5.153  1.00 96.01           O
ATOM    659  HA  ILE A  60      16.621   4.104  -2.979  1.00 96.01           H
ATOM    660  CB  ILE A  60      17.974   2.552  -2.456  1.00 96.01           C
ATOM    661  HB  ILE A  60      17.899   1.536  -2.069  1.00 96.01           H
ATOM    662  CG1 ILE A  60      18.561   3.419  -1.340  1.00 96.01           C
ATOM    663 1HG1 ILE A  60      18.835   4.395  -1.739  1.00 96.01           H
ATOM    664 2HG1 ILE A  60      17.806   3.589  -0.572  1.00 96.01           H
ATOM    665  CG2 ILE A  60      18.887   2.502  -3.682  1.00 96.01           C
ATOM    666 1HG2 ILE A  60      18.473   1.811  -4.416  1.00 96.01           H
ATOM    667 2HG2 ILE A  60      18.961   3.497  -4.122  1.00 96.01           H
ATOM    668 3HG2 ILE A  60      19.879   2.163  -3.383  1.00 96.01           H
ATOM    669  CD1 ILE A  60      19.789   2.753  -0.716  1.00 96.01           C
ATOM    670 1HD1 ILE A  60      19.506   1.787  -0.297  1.00 96.01           H
ATOM    671 2HD1 ILE A  60      20.551   2.607  -1.482  1.00 96.01           H
ATOM    672 3HD1 ILE A  60      20.186   3.390   0.074  1.00 96.01           H
ATOM    673  HN  ILE A  60      16.005   2.234  -0.994  1.00 96.01           H
ATOM    674  N   VAL A  61      15.701   1.113  -4.020  1.00 94.14           N
ATOM    675  CA  VAL A  61      15.305   0.347  -5.189  1.00 94.14           C
ATOM    676  C   VAL A  61      13.996   0.912  -5.745  1.00 94.14           C
ATOM    677  O   VAL A  61      13.837   1.041  -6.958  1.00 94.14           O
ATOM    678  HA  VAL A  61      16.086   0.466  -5.940  1.00 94.14           H
ATOM    679  CB  VAL A  61      15.212  -1.138  -4.834  1.00 94.14           C
ATOM    680  HB  VAL A  61      14.503  -1.243  -4.013  1.00 94.14           H
ATOM    681  CG1 VAL A  61      14.683  -1.952  -6.017  1.00 94.14           C
ATOM    682 1HG1 VAL A  61      13.690  -1.595  -6.289  1.00 94.14           H
ATOM    683 2HG1 VAL A  61      15.356  -1.838  -6.867  1.00 94.14           H
ATOM    684 3HG1 VAL A  61      14.627  -3.005  -5.738  1.00 94.14           H
ATOM    685  CG2 VAL A  61      16.564  -1.675  -4.360  1.00 94.14           C
ATOM    686 1HG2 VAL A  61      17.302  -1.550  -5.152  1.00 94.14           H
ATOM    687 2HG2 VAL A  61      16.884  -1.124  -3.476  1.00 94.14           H
ATOM    688 3HG2 VAL A  61      16.469  -2.733  -4.114  1.00 94.14           H
ATOM    689  HN  VAL A  61      15.697   0.603  -3.159  1.00 94.14           H
ATOM    690  N   GLY A  62      13.093   1.234  -4.831  1.00 94.96           N
ATOM    691  CA  GLY A  62      11.773   1.705  -5.217  1.00 94.96           C
ATOM    692  C   GLY A  62      11.853   3.090  -5.862  1.00 94.96           C
ATOM    693  O   GLY A  62      11.158   3.364  -6.839  1.00 94.96           O
ATOM    694 1HA  GLY A  62      11.321   1.000  -5.915  1.00 94.96           H
ATOM    695 2HA  GLY A  62      11.127   1.745  -4.340  1.00 94.96           H
ATOM    696  HN  GLY A  62      13.250   1.178  -3.845  1.00 94.96           H
ATOM    697  N   ALA A  63      12.706   3.927  -5.290  1.00 95.30           N
ATOM    698  CA  ALA A  63      12.846   5.293  -5.763  1.00 95.30           C
ATOM    699  C   ALA A  63      13.366   5.280  -7.202  1.00 95.30           C
ATOM    700  O   ALA A  63      12.839   5.983  -8.063  1.00 95.30           O
ATOM    701  HA  ALA A  63      11.857   5.753  -5.747  1.00 95.30           H
ATOM    702  CB  ALA A  63      13.765   6.070  -4.818  1.00 95.30           C
ATOM    703 1HB  ALA A  63      13.336   6.074  -3.816  1.00 95.30           H
ATOM    704 2HB  ALA A  63      14.745   5.593  -4.791  1.00 95.30           H
ATOM    705 3HB  ALA A  63      13.869   7.095  -5.173  1.00 95.30           H
ATOM    706  HN  ALA A  63      13.294   3.684  -4.518  1.00 95.30           H
ATOM    707  N   LEU A  64      14.394   4.472  -7.418  1.00 93.35           N
ATOM    708  CA  LEU A  64      14.995   4.363  -8.736  1.00 93.35           C
ATOM    709  C   LEU A  64      13.959   3.820  -9.722  1.00 93.35           C
ATOM    710  O   LEU A  64      13.801   4.353 -10.819  1.00 93.35           O
ATOM    711  HA  LEU A  64      15.277   5.368  -9.051  1.00 93.35           H
ATOM    712  CB  LEU A  64      16.278   3.533  -8.673  1.00 93.35           C
ATOM    713 1HB  LEU A  64      16.049   2.583  -8.188  1.00 93.35           H
ATOM    714 2HB  LEU A  64      16.590   3.303  -9.692  1.00 93.35           H
ATOM    715  CG  LEU A  64      17.458   4.175  -7.940  1.00 93.35           C
ATOM    716  HG  LEU A  64      17.125   4.463  -6.943  1.00 93.35           H
ATOM    717  CD1 LEU A  64      18.604   3.177  -7.764  1.00 93.35           C
ATOM    718 1HD1 LEU A  64      18.255   2.323  -7.183  1.00 93.35           H
ATOM    719 2HD1 LEU A  64      18.943   2.836  -8.742  1.00 93.35           H
ATOM    720 3HD1 LEU A  64      19.429   3.660  -7.240  1.00 93.35           H
ATOM    721  CD2 LEU A  64      17.914   5.452  -8.650  1.00 93.35           C
ATOM    722 1HD2 LEU A  64      18.224   5.211  -9.667  1.00 93.35           H
ATOM    723 2HD2 LEU A  64      17.091   6.165  -8.680  1.00 93.35           H
ATOM    724 3HD2 LEU A  64      18.754   5.888  -8.109  1.00 93.35           H
ATOM    725  HN  LEU A  64      14.813   3.900  -6.713  1.00 93.35           H
ATOM    726  N   GLY A  65      13.279   2.765  -9.295  1.00 91.79           N
ATOM    727  CA  GLY A  65      12.366   2.057 -10.175  1.00 91.79           C
ATOM    728  C   GLY A  65      11.242   2.978 -10.655  1.00 91.79           C
ATOM    729  O   GLY A  65      11.006   3.103 -11.855  1.00 91.79           O
ATOM    730 1HA  GLY A  65      12.912   1.667 -11.034  1.00 91.79           H
ATOM    731 2HA  GLY A  65      11.941   1.201  -9.652  1.00 91.79           H
ATOM    732  HN  GLY A  65      13.345   2.396  -8.368  1.00 91.79           H
ATOM    733  N   ASN A  66      10.578   3.599  -9.691  1.00 93.81           N
ATOM    734  CA  ASN A  66       9.369   4.352  -9.980  1.00 93.81           C
ATOM    735  C   ASN A  66       9.741   5.652 -10.695  1.00 93.81           C
ATOM    736  O   ASN A  66       8.987   6.142 -11.533  1.00 93.81           O
ATOM    737  HA  ASN A  66       8.763   3.693 -10.603  1.00 93.81           H
ATOM    738  CB  ASN A  66       8.625   4.716  -8.694  1.00 93.81           C
ATOM    739 1HB  ASN A  66       9.329   5.112  -7.962  1.00 93.81           H
ATOM    740 2HB  ASN A  66       7.901   5.504  -8.898  1.00 93.81           H
ATOM    741  CG  ASN A  66       7.909   3.496  -8.111  1.00 93.81           C
ATOM    742  OD1 ASN A  66       6.955   2.979  -8.669  1.00 93.81           O
ATOM    743  ND2 ASN A  66       8.419   3.067  -6.960  1.00 93.81           N
ATOM    744 1HD2 ASN A  66       9.204   3.537  -6.555  1.00 93.81           H
ATOM    745 2HD2 ASN A  66       8.019   2.275  -6.500  1.00 93.81           H
ATOM    746  HN  ASN A  66      10.852   3.594  -8.729  1.00 93.81           H
ATOM    747  N   SER A  67      10.905   6.174 -10.337  1.00 92.62           N
ATOM    748  CA  SER A  67      11.432   7.355 -11.000  1.00 92.62           C
ATOM    749  C   SER A  67      11.646   7.067 -12.488  1.00 92.62           C
ATOM    750  O   SER A  67      11.411   7.931 -13.331  1.00 92.62           O
ATOM    751  HA  SER A  67      10.673   8.125 -10.865  1.00 92.62           H
ATOM    752  CB  SER A  67      12.742   7.812 -10.354  1.00 92.62           C
ATOM    753 1HB  SER A  67      13.480   7.013 -10.427  1.00 92.62           H
ATOM    754 2HB  SER A  67      13.140   8.664 -10.905  1.00 92.62           H
ATOM    755  OG  SER A  67      12.565   8.172  -8.987  1.00 92.62           O
ATOM    756  HG  SER A  67      13.012   7.500  -8.396  1.00 92.62           H
ATOM    757  HN  SER A  67      11.484   5.805  -9.609  1.00 92.62           H
ATOM    758  N   LEU A  68      12.090   5.850 -12.765  1.00 88.96           N
ATOM    759  CA  LEU A  68      12.329   5.434 -14.136  1.00 88.96           C
ATOM    760  C   LEU A  68      10.996   5.369 -14.885  1.00 88.96           C
ATOM    761  O   LEU A  68      10.919   5.740 -16.055  1.00 88.96           O
ATOM    762  HA  LEU A  68      12.951   6.197 -14.605  1.00 88.96           H
ATOM    763  CB  LEU A  68      13.118   4.124 -14.169  1.00 88.96           C
ATOM    764 1HB  LEU A  68      14.018   4.249 -13.568  1.00 88.96           H
ATOM    765 2HB  LEU A  68      12.519   3.350 -13.688  1.00 88.96           H
ATOM    766  CG  LEU A  68      13.529   3.623 -15.555  1.00 88.96           C
ATOM    767  HG  LEU A  68      12.633   3.551 -16.172  1.00 88.96           H
ATOM    768  CD1 LEU A  68      14.470   4.617 -16.240  1.00 88.96           C
ATOM    769 1HD1 LEU A  68      13.966   5.577 -16.351  1.00 88.96           H
ATOM    770 2HD1 LEU A  68      15.367   4.745 -15.634  1.00 88.96           H
ATOM    771 3HD1 LEU A  68      14.746   4.236 -17.224  1.00 88.96           H
ATOM    772  CD2 LEU A  68      14.137   2.221 -15.474  1.00 88.96           C
ATOM    773 1HD2 LEU A  68      15.019   2.244 -14.835  1.00 88.96           H
ATOM    774 2HD2 LEU A  68      13.403   1.531 -15.057  1.00 88.96           H
ATOM    775 3HD2 LEU A  68      14.420   1.890 -16.473  1.00 88.96           H
ATOM    776  HN  LEU A  68      12.285   5.155 -12.072  1.00 88.96           H
ATOM    777  N   VAL A  69       9.980   4.895 -14.179  1.00 89.06           N
ATOM    778  CA  VAL A  69       8.659   4.760 -14.767  1.00 89.06           C
ATOM    779  C   VAL A  69       8.163   6.135 -15.219  1.00 89.06           C
ATOM    780  O   VAL A  69       7.675   6.287 -16.337  1.00 89.06           O
ATOM    781  HA  VAL A  69       8.752   4.116 -15.642  1.00 89.06           H
ATOM    782  CB  VAL A  69       7.712   4.079 -13.777  1.00 89.06           C
ATOM    783  HB  VAL A  69       7.754   4.633 -12.839  1.00 89.06           H
ATOM    784  CG1 VAL A  69       6.268   4.119 -14.282  1.00 89.06           C
ATOM    785 1HG1 VAL A  69       5.956   5.156 -14.408  1.00 89.06           H
ATOM    786 2HG1 VAL A  69       6.204   3.602 -15.239  1.00 89.06           H
ATOM    787 3HG1 VAL A  69       5.617   3.629 -13.559  1.00 89.06           H
ATOM    788  CG2 VAL A  69       8.155   2.642 -13.494  1.00 89.06           C
ATOM    789 1HG2 VAL A  69       8.156   2.073 -14.424  1.00 89.06           H
ATOM    790 2HG2 VAL A  69       9.159   2.648 -13.070  1.00 89.06           H
ATOM    791 3HG2 VAL A  69       7.464   2.182 -12.787  1.00 89.06           H
ATOM    792  HN  VAL A  69      10.049   4.606 -13.224  1.00 89.06           H
ATOM    793  N   ILE A  70       8.307   7.103 -14.325  1.00 90.61           N
ATOM    794  CA  ILE A  70       7.830   8.449 -14.596  1.00 90.61           C
ATOM    795  C   ILE A  70       8.600   9.028 -15.784  1.00 90.61           C
ATOM    796  O   ILE A  70       8.014   9.668 -16.656  1.00 90.61           O
ATOM    797  HA  ILE A  70       6.778   8.373 -14.871  1.00 90.61           H
ATOM    798  CB  ILE A  70       7.908   9.309 -13.334  1.00 90.61           C
ATOM    799  HB  ILE A  70       8.911   9.215 -12.918  1.00 90.61           H
ATOM    800  CG1 ILE A  70       6.929   8.811 -12.269  1.00 90.61           C
ATOM    801 1HG1 ILE A  70       5.907   8.919 -12.631  1.00 90.61           H
ATOM    802 2HG1 ILE A  70       7.093   7.749 -12.088  1.00 90.61           H
ATOM    803  CG2 ILE A  70       7.692  10.788 -13.664  1.00 90.61           C
ATOM    804 1HG2 ILE A  70       8.461  11.120 -14.361  1.00 90.61           H
ATOM    805 2HG2 ILE A  70       6.710  10.919 -14.116  1.00 90.61           H
ATOM    806 3HG2 ILE A  70       7.753  11.377 -12.749  1.00 90.61           H
ATOM    807  CD1 ILE A  70       7.097   9.589 -10.962  1.00 90.61           C
ATOM    808 1HD1 ILE A  70       8.114   9.459 -10.590  1.00 90.61           H
ATOM    809 2HD1 ILE A  70       6.909  10.647 -11.142  1.00 90.61           H
ATOM    810 3HD1 ILE A  70       6.390   9.214 -10.223  1.00 90.61           H
ATOM    811  HN  ILE A  70       8.739   6.980 -13.432  1.00 90.61           H
ATOM    812  N   LEU A  71       9.902   8.784 -15.781  1.00 87.49           N
ATOM    813  CA  LEU A  71      10.772   9.345 -16.800  1.00 87.49           C
ATOM    814  C   LEU A  71      10.413   8.742 -18.160  1.00 87.49           C
ATOM    815  O   LEU A  71      10.389   9.445 -19.168  1.00 87.49           O
ATOM    816  HA  LEU A  71      10.582  10.417 -16.837  1.00 87.49           H
ATOM    817  CB  LEU A  71      12.241   9.158 -16.414  1.00 87.49           C
ATOM    818 1HB  LEU A  71      12.416   9.674 -15.470  1.00 87.49           H
ATOM    819 2HB  LEU A  71      12.417   8.097 -16.235  1.00 87.49           H
ATOM    820  CG  LEU A  71      13.270   9.653 -17.432  1.00 87.49           C
ATOM    821  HG  LEU A  71      12.807  10.435 -18.034  1.00 87.49           H
ATOM    822  CD1 LEU A  71      14.478  10.278 -16.730  1.00 87.49           C
ATOM    823 1HD1 LEU A  71      14.149  11.124 -16.126  1.00 87.49           H
ATOM    824 2HD1 LEU A  71      14.950   9.535 -16.088  1.00 87.49           H
ATOM    825 3HD1 LEU A  71      15.194  10.622 -17.477  1.00 87.49           H
ATOM    826  CD2 LEU A  71      13.680   8.530 -18.387  1.00 87.49           C
ATOM    827 1HD2 LEU A  71      14.118   7.711 -17.817  1.00 87.49           H
ATOM    828 2HD2 LEU A  71      12.802   8.172 -18.924  1.00 87.49           H
ATOM    829 3HD2 LEU A  71      14.413   8.909 -19.100  1.00 87.49           H
ATOM    830  HN  LEU A  71      10.362   8.214 -15.099  1.00 87.49           H
ATOM    831  N   VAL A  72      10.142   7.445 -18.143  1.00 85.13           N
ATOM    832  CA  VAL A  72       9.784   6.739 -19.362  1.00 85.13           C
ATOM    833  C   VAL A  72       8.471   7.305 -19.907  1.00 85.13           C
ATOM    834  O   VAL A  72       8.321   7.481 -21.115  1.00 85.13           O
ATOM    835  HA  VAL A  72      10.574   6.921 -20.091  1.00 85.13           H
ATOM    836  CB  VAL A  72       9.722   5.234 -19.096  1.00 85.13           C
ATOM    837  HB  VAL A  72       9.068   5.071 -18.240  1.00 85.13           H
ATOM    838  CG1 VAL A  72       9.124   4.490 -20.292  1.00 85.13           C
ATOM    839 1HG1 VAL A  72       8.114   4.854 -20.478  1.00 85.13           H
ATOM    840 2HG1 VAL A  72       9.741   4.664 -21.173  1.00 85.13           H
ATOM    841 3HG1 VAL A  72       9.092   3.422 -20.076  1.00 85.13           H
ATOM    842  CG2 VAL A  72      11.105   4.682 -18.743  1.00 85.13           C
ATOM    843 1HG2 VAL A  72      11.790   4.863 -19.570  1.00 85.13           H
ATOM    844 2HG2 VAL A  72      11.477   5.180 -17.847  1.00 85.13           H
ATOM    845 3HG2 VAL A  72      11.032   3.610 -18.558  1.00 85.13           H
ATOM    846  HN  VAL A  72      10.163   6.880 -17.318  1.00 85.13           H
ATOM    847  N   TYR A  73       7.554   7.573 -18.990  1.00 84.63           N
ATOM    848  CA  TYR A  73       6.259   8.119 -19.363  1.00 84.63           C
ATOM    849  C   TYR A  73       6.416   9.465 -20.072  1.00 84.63           C
ATOM    850  O   TYR A  73       5.747   9.726 -21.071  1.00 84.63           O
ATOM    851  HA  TYR A  73       5.780   7.413 -20.041  1.00 84.63           H
ATOM    852  CB  TYR A  73       5.498   8.331 -18.053  1.00 84.63           C
ATOM    853 1HB  TYR A  73       5.427   7.378 -17.528  1.00 84.63           H
ATOM    854 2HB  TYR A  73       6.071   9.004 -17.416  1.00 84.63           H
ATOM    855  CG  TYR A  73       4.090   8.901 -18.237  1.00 84.63           C
ATOM    856  CD1 TYR A  73       3.904  10.265 -18.328  1.00 84.63           C
ATOM    857  HD1 TYR A  73       4.761  10.937 -18.268  1.00 84.63           H
ATOM    858  CD2 TYR A  73       3.006   8.050 -18.314  1.00 84.63           C
ATOM    859  HD2 TYR A  73       3.152   6.972 -18.242  1.00 84.63           H
ATOM    860  CE1 TYR A  73       2.579  10.802 -18.501  1.00 84.63           C
ATOM    861  HE1 TYR A  73       2.418  11.877 -18.574  1.00 84.63           H
ATOM    862  CE2 TYR A  73       1.681   8.587 -18.487  1.00 84.63           C
ATOM    863  HE2 TYR A  73       0.816   7.926 -18.549  1.00 84.63           H
ATOM    864  CZ  TYR A  73       1.533   9.936 -18.572  1.00 84.63           C
ATOM    865  OH  TYR A  73       0.281  10.443 -18.736  1.00 84.63           O
ATOM    866  HH  TYR A  73      -0.362   9.705 -18.940  1.00 84.63           H
ATOM    867  HN  TYR A  73       7.683   7.425 -18.009  1.00 84.63           H
ATOM    868  N   TRP A  74       7.303  10.285 -19.528  1.00 85.11           N
ATOM    869  CA  TRP A  74       7.448  11.652 -20.000  1.00 85.11           C
ATOM    870  C   TRP A  74       7.977  11.602 -21.435  1.00 85.11           C
ATOM    871  O   TRP A  74       7.374  12.171 -22.343  1.00 85.11           O
ATOM    872  HA  TRP A  74       6.462  12.117 -19.982  1.00 85.11           H
ATOM    873  CB  TRP A  74       8.341  12.465 -19.061  1.00 85.11           C
ATOM    874 1HB  TRP A  74       8.599  11.850 -18.198  1.00 85.11           H
ATOM    875 2HB  TRP A  74       9.273  12.699 -19.575  1.00 85.11           H
ATOM    876  CG  TRP A  74       7.705  13.767 -18.569  1.00 85.11           C
ATOM    877  CD1 TRP A  74       7.403  14.858 -19.285  1.00 85.11           C
ATOM    878  HD1 TRP A  74       7.580  14.959 -20.356  1.00 85.11           H
ATOM    879  CD2 TRP A  74       7.303  14.070 -17.217  1.00 85.11           C
ATOM    880  NE1 TRP A  74       6.838  15.840 -18.496  1.00 85.11           N
ATOM    881  HE1 TRP A  74       6.530  16.741 -18.801  1.00 85.11           H
ATOM    882  CE2 TRP A  74       6.775  15.345 -17.198  1.00 85.11           C
ATOM    883  CE3 TRP A  74       7.383  13.293 -16.048  1.00 85.11           C
ATOM    884  HE3 TRP A  74       7.796  12.284 -16.037  1.00 85.11           H
ATOM    885  CZ2 TRP A  74       6.287  15.955 -16.037  1.00 85.11           C
ATOM    886  HZ2 TRP A  74       5.874  16.964 -16.048  1.00 85.11           H
ATOM    887  CZ3 TRP A  74       6.891  13.917 -14.896  1.00 85.11           C
ATOM    888  HZ3 TRP A  74       6.929  13.358 -13.961  1.00 85.11           H
ATOM    889  CH2 TRP A  74       6.356  15.200 -14.860  1.00 85.11           C
ATOM    890  HH2 TRP A  74       5.993  15.616 -13.921  1.00 85.11           H
ATOM    891  HN  TRP A  74       7.915  10.030 -18.779  1.00 85.11           H
ATOM    892  N   TYR A  75       9.100  10.917 -21.594  1.00 80.82           N
ATOM    893  CA  TYR A  75       9.875  11.023 -22.819  1.00 80.82           C
ATOM    894  C   TYR A  75       9.308  10.109 -23.907  1.00 80.82           C
ATOM    895  O   TYR A  75       9.715  10.191 -25.065  1.00 80.82           O
ATOM    896  HA  TYR A  75       9.823  12.057 -23.160  1.00 80.82           H
ATOM    897  CB  TYR A  75      11.289  10.560 -22.465  1.00 80.82           C
ATOM    898 1HB  TYR A  75      11.223   9.658 -21.856  1.00 80.82           H
ATOM    899 2HB  TYR A  75      11.811  10.287 -23.382  1.00 80.82           H
ATOM    900  CG  TYR A  75      12.117  11.605 -21.715  1.00 80.82           C
ATOM    901  CD1 TYR A  75      12.664  12.672 -22.398  1.00 80.82           C
ATOM    902  HD1 TYR A  75      12.506  12.770 -23.472  1.00 80.82           H
ATOM    903  CD2 TYR A  75      12.317  11.480 -20.355  1.00 80.82           C
ATOM    904  HD2 TYR A  75      11.886  10.637 -19.815  1.00 80.82           H
ATOM    905  CE1 TYR A  75      13.443  13.656 -21.692  1.00 80.82           C
ATOM    906  HE1 TYR A  75      13.881  14.503 -22.220  1.00 80.82           H
ATOM    907  CE2 TYR A  75      13.097  12.464 -19.649  1.00 80.82           C
ATOM    908  HE2 TYR A  75      13.263  12.378 -18.575  1.00 80.82           H
ATOM    909  CZ  TYR A  75      13.621  13.503 -20.353  1.00 80.82           C
ATOM    910  OH  TYR A  75      14.357  14.433 -19.686  1.00 80.82           O
ATOM    911  HH  TYR A  75      14.394  14.205 -18.713  1.00 80.82           H
ATOM    912  HN  TYR A  75       9.480  10.299 -20.906  1.00 80.82           H
ATOM    913  N   CYS A  76       8.379   9.259 -23.496  1.00 74.70           N
ATOM    914  CA  CYS A  76       7.741   8.341 -24.424  1.00 74.70           C
ATOM    915  C   CYS A  76       6.910   9.159 -25.414  1.00 74.70           C
ATOM    916  O   CYS A  76       5.903   9.757 -25.038  1.00 74.70           O
ATOM    917  HA  CYS A  76       8.542   7.809 -24.939  1.00 74.70           H
ATOM    918  CB  CYS A  76       6.895   7.295 -23.695  1.00 74.70           C
ATOM    919 1HB  CYS A  76       7.512   6.749 -22.982  1.00 74.70           H
ATOM    920 2HB  CYS A  76       6.108   7.787 -23.124  1.00 74.70           H
ATOM    921  SG  CYS A  76       6.158   6.134 -24.902  1.00 74.70           S
ATOM    922  HG  CYS A  76       7.309   5.608 -25.309  1.00 74.70           H
ATOM    923  HN  CYS A  76       8.062   9.191 -22.550  1.00 74.70           H
ATOM    924  N   THR A  77       7.362   9.159 -26.660  1.00 66.92           N
ATOM    925  CA  THR A  77       6.789  10.040 -27.663  1.00 66.92           C
ATOM    926  C   THR A  77       5.437   9.503 -28.135  1.00 66.92           C
ATOM    927  O   THR A  77       4.721  10.176 -28.874  1.00 66.92           O
ATOM    928  HA  THR A  77       6.605  11.011 -27.204  1.00 66.92           H
ATOM    929  CB  THR A  77       7.809  10.196 -28.793  1.00 66.92           C
ATOM    930  HB  THR A  77       7.440  10.877 -29.560  1.00 66.92           H
ATOM    931  OG1 THR A  77       8.056   8.860 -29.224  1.00 66.92           O
ATOM    932  HG1 THR A  77       8.494   8.866 -30.123  1.00 66.92           H
ATOM    933  CG2 THR A  77       9.170  10.683 -28.291  1.00 66.92           C
ATOM    934 1HG2 THR A  77       9.570   9.966 -27.574  1.00 66.92           H
ATOM    935 2HG2 THR A  77       9.053  11.653 -27.809  1.00 66.92           H
ATOM    936 3HG2 THR A  77       9.856  10.776 -29.133  1.00 66.92           H
ATOM    937  HN  THR A  77       8.104   8.574 -26.985  1.00 66.92           H
ATOM    938  N   ARG A  78       5.128   8.294 -27.689  1.00 70.78           N
ATOM    939  CA  ARG A  78       3.903   7.633 -28.105  1.00 70.78           C
ATOM    940  C   ARG A  78       2.708   8.191 -27.329  1.00 70.78           C
ATOM    941  O   ARG A  78       2.815   8.470 -26.136  1.00 70.78           O
ATOM    942  HA  ARG A  78       3.816   7.852 -29.169  1.00 70.78           H
ATOM    943  CB  ARG A  78       3.988   6.122 -27.880  1.00 70.78           C
ATOM    944 1HB  ARG A  78       3.308   5.610 -28.561  1.00 70.78           H
ATOM    945 2HB  ARG A  78       4.994   5.772 -28.111  1.00 70.78           H
ATOM    946  CG  ARG A  78       3.637   5.763 -26.435  1.00 70.78           C
ATOM    947 1HG  ARG A  78       4.263   6.336 -25.751  1.00 70.78           H
ATOM    948 2HG  ARG A  78       2.603   6.040 -26.228  1.00 70.78           H
ATOM    949  CD  ARG A  78       3.830   4.267 -26.179  1.00 70.78           C
ATOM    950 1HD  ARG A  78       2.992   3.707 -26.594  1.00 70.78           H
ATOM    951 2HD  ARG A  78       4.729   3.916 -26.686  1.00 70.78           H
ATOM    952  NE  ARG A  78       3.938   4.011 -24.725  1.00 70.78           N
ATOM    953  HE  ARG A  78       4.850   3.870 -24.340  1.00 70.78           H
ATOM    954  CZ  ARG A  78       2.890   3.957 -23.892  1.00 70.78           C
ATOM    955  NH1 ARG A  78       1.645   4.139 -24.353  1.00 70.78           N
ATOM    956 1HH1 ARG A  78       1.493   4.316 -25.326  1.00 70.78           H
ATOM    957 2HH1 ARG A  78       0.868   4.097 -23.725  1.00 70.78           H
ATOM    958  NH2 ARG A  78       3.105   3.718 -22.591  1.00 70.78           N
ATOM    959 1HH2 ARG A  78       2.334   3.675 -21.957  1.00 70.78           H
ATOM    960 2HH2 ARG A  78       4.038   3.584 -22.256  1.00 70.78           H
ATOM    961  HN  ARG A  78       5.697   7.769 -27.056  1.00 70.78           H
ATOM    962  N   VAL A  79       1.598   8.336 -28.037  1.00 75.56           N
ATOM    963  CA  VAL A  79       0.347   8.710 -27.400  1.00 75.56           C
ATOM    964  C   VAL A  79       0.152   7.870 -26.136  1.00 75.56           C
ATOM    965  O   VAL A  79       0.289   6.648 -26.172  1.00 75.56           O
ATOM    966  HA  VAL A  79       0.424   9.759 -27.115  1.00 75.56           H
ATOM    967  CB  VAL A  79      -0.808   8.572 -28.393  1.00 75.56           C
ATOM    968  HB  VAL A  79      -0.942   7.512 -28.607  1.00 75.56           H
ATOM    969  CG1 VAL A  79      -2.113   9.100 -27.793  1.00 75.56           C
ATOM    970 1HG1 VAL A  79      -2.355   8.532 -26.895  1.00 75.56           H
ATOM    971 2HG1 VAL A  79      -1.996  10.153 -27.538  1.00 75.56           H
ATOM    972 3HG1 VAL A  79      -2.917   8.990 -28.521  1.00 75.56           H
ATOM    973  CG2 VAL A  79      -0.485   9.279 -29.711  1.00 75.56           C
ATOM    974 1HG2 VAL A  79      -0.311  10.339 -29.522  1.00 75.56           H
ATOM    975 2HG2 VAL A  79       0.409   8.838 -30.151  1.00 75.56           H
ATOM    976 3HG2 VAL A  79      -1.323   9.166 -30.399  1.00 75.56           H
ATOM    977  HN  VAL A  79       1.545   8.203 -29.027  1.00 75.56           H
ATOM    978  N   LYS A  80      -0.164   8.558 -25.049  1.00 80.15           N
ATOM    979  CA  LYS A  80      -0.420   7.886 -23.786  1.00 80.15           C
ATOM    980  C   LYS A  80      -1.697   7.052 -23.907  1.00 80.15           C
ATOM    981  O   LYS A  80      -2.410   7.143 -24.905  1.00 80.15           O
ATOM    982  HA  LYS A  80       0.416   7.213 -23.599  1.00 80.15           H
ATOM    983  CB  LYS A  80      -0.453   8.898 -22.639  1.00 80.15           C
ATOM    984 1HB  LYS A  80      -1.378   9.473 -22.682  1.00 80.15           H
ATOM    985 2HB  LYS A  80      -0.450   8.371 -21.685  1.00 80.15           H
ATOM    986  CG  LYS A  80       0.746   9.845 -22.708  1.00 80.15           C
ATOM    987 1HG  LYS A  80       0.679  10.457 -23.608  1.00 80.15           H
ATOM    988 2HG  LYS A  80       0.726  10.526 -21.857  1.00 80.15           H
ATOM    989  CD  LYS A  80       2.062   9.065 -22.713  1.00 80.15           C
ATOM    990 1HD  LYS A  80       2.066   8.346 -21.894  1.00 80.15           H
ATOM    991 2HD  LYS A  80       2.147   8.494 -23.638  1.00 80.15           H
ATOM    992  CE  LYS A  80       3.259  10.007 -22.578  1.00 80.15           C
ATOM    993 1HE  LYS A  80       3.081  10.916 -23.154  1.00 80.15           H
ATOM    994 2HE  LYS A  80       3.377  10.308 -21.537  1.00 80.15           H
ATOM    995  NZ  LYS A  80       4.496   9.347 -23.053  1.00 80.15           N
ATOM    996 1HZ  LYS A  80       5.302   9.886 -22.757  1.00 80.15           H
ATOM    997 2HZ  LYS A  80       4.551   8.413 -22.662  1.00 80.15           H
ATOM    998 3HZ  LYS A  80       4.480   9.289 -24.065  1.00 80.15           H
ATOM    999  HN  LYS A  80      -0.246   9.554 -25.022  1.00 80.15           H
ATOM   1000  N   THR A  81      -1.946   6.257 -22.877  1.00 80.95           N
ATOM   1001  CA  THR A  81      -3.213   5.556 -22.762  1.00 80.95           C
ATOM   1002  C   THR A  81      -3.750   5.656 -21.333  1.00 80.95           C
ATOM   1003  O   THR A  81      -3.021   6.035 -20.417  1.00 80.95           O
ATOM   1004  HA  THR A  81      -3.938   6.047 -23.411  1.00 80.95           H
ATOM   1005  CB  THR A  81      -3.001   4.115 -23.232  1.00 80.95           C
ATOM   1006  HB  THR A  81      -3.945   3.570 -23.255  1.00 80.95           H
ATOM   1007  OG1 THR A  81      -2.015   3.601 -22.341  1.00 80.95           O
ATOM   1008  HG1 THR A  81      -1.110   3.934 -22.603  1.00 80.95           H
ATOM   1009  CG2 THR A  81      -2.336   4.040 -24.608  1.00 80.95           C
ATOM   1010 1HG2 THR A  81      -1.361   4.527 -24.567  1.00 80.95           H
ATOM   1011 2HG2 THR A  81      -2.963   4.544 -25.343  1.00 80.95           H
ATOM   1012 3HG2 THR A  81      -2.209   2.996 -24.893  1.00 80.95           H
ATOM   1013  HN  THR A  81      -1.301   6.089 -22.131  1.00 80.95           H
ATOM   1014  N   MET A  82      -5.020   5.309 -21.186  1.00 84.13           N
ATOM   1015  CA  MET A  82      -5.649   5.307 -19.876  1.00 84.13           C
ATOM   1016  C   MET A  82      -4.850   4.460 -18.885  1.00 84.13           C
ATOM   1017  O   MET A  82      -4.662   4.855 -17.735  1.00 84.13           O
ATOM   1018  HA  MET A  82      -5.656   6.348 -19.553  1.00 84.13           H
ATOM   1019  CB  MET A  82      -7.070   4.752 -19.993  1.00 84.13           C
ATOM   1020 1HB  MET A  82      -7.656   5.380 -20.665  1.00 84.13           H
ATOM   1021 2HB  MET A  82      -7.040   3.755 -20.433  1.00 84.13           H
ATOM   1022  CG  MET A  82      -7.749   4.690 -18.623  1.00 84.13           C
ATOM   1023 1HG  MET A  82      -7.428   3.796 -18.089  1.00 84.13           H
ATOM   1024 2HG  MET A  82      -7.448   5.547 -18.020  1.00 84.13           H
ATOM   1025  SD  MET A  82      -9.523   4.678 -18.820  1.00 84.13           S
ATOM   1026  CE  MET A  82     -10.025   4.893 -17.121  1.00 84.13           C
ATOM   1027 1HE  MET A  82      -9.641   4.068 -16.521  1.00 84.13           H
ATOM   1028 2HE  MET A  82      -9.628   5.834 -16.741  1.00 84.13           H
ATOM   1029 3HE  MET A  82     -11.114   4.908 -17.063  1.00 84.13           H
ATOM   1030  HN  MET A  82      -5.615   5.033 -21.941  1.00 84.13           H
ATOM   1031  N   THR A  83      -4.400   3.310 -19.366  1.00 82.16           N
ATOM   1032  CA  THR A  83      -3.505   2.471 -18.587  1.00 82.16           C
ATOM   1033  C   THR A  83      -2.283   3.273 -18.133  1.00 82.16           C
ATOM   1034  O   THR A  83      -1.911   3.234 -16.962  1.00 82.16           O
ATOM   1035  HA  THR A  83      -4.030   2.152 -17.687  1.00 82.16           H
ATOM   1036  CB  THR A  83      -3.149   1.247 -19.432  1.00 82.16           C
ATOM   1037  HB  THR A  83      -2.508   1.525 -20.269  1.00 82.16           H
ATOM   1038  OG1 THR A  83      -4.412   0.688 -19.784  1.00 82.16           O
ATOM   1039  HG1 THR A  83      -5.143   1.157 -19.288  1.00 82.16           H
ATOM   1040  CG2 THR A  83      -2.470   0.147 -18.613  1.00 82.16           C
ATOM   1041 1HG2 THR A  83      -3.139  -0.178 -17.817  1.00 82.16           H
ATOM   1042 2HG2 THR A  83      -1.549   0.535 -18.179  1.00 82.16           H
ATOM   1043 3HG2 THR A  83      -2.239  -0.698 -19.262  1.00 82.16           H
ATOM   1044  HN  THR A  83      -4.637   2.951 -20.269  1.00 82.16           H
ATOM   1045  N   ASP A  84      -1.693   3.981 -19.085  1.00 84.06           N
ATOM   1046  CA  ASP A  84      -0.444   4.679 -18.833  1.00 84.06           C
ATOM   1047  C   ASP A  84      -0.669   5.746 -17.760  1.00 84.06           C
ATOM   1048  O   ASP A  84       0.217   6.012 -16.949  1.00 84.06           O
ATOM   1049  HA  ASP A  84       0.256   3.907 -18.513  1.00 84.06           H
ATOM   1050  CB  ASP A  84       0.061   5.378 -20.097  1.00 84.06           C
ATOM   1051 1HB  ASP A  84      -0.613   6.194 -20.359  1.00 84.06           H
ATOM   1052 2HB  ASP A  84       1.038   5.822 -19.905  1.00 84.06           H
ATOM   1053  CG  ASP A  84       0.161   4.395 -21.265  1.00 84.06           C
ATOM   1054  OD1 ASP A  84       0.884   3.390 -21.100  1.00 84.06           O
ATOM   1055  OD2 ASP A  84      -0.489   4.672 -22.296  1.00 84.06           O
ATOM   1056  HN  ASP A  84      -2.054   4.082 -20.012  1.00 84.06           H
ATOM   1057  N   MET A  85      -1.858   6.328 -17.789  1.00 88.76           N
ATOM   1058  CA  MET A  85      -2.208   7.364 -16.833  1.00 88.76           C
ATOM   1059  C   MET A  85      -2.219   6.812 -15.406  1.00 88.76           C
ATOM   1060  O   MET A  85      -1.699   7.445 -14.488  1.00 88.76           O
ATOM   1061  HA  MET A  85      -1.435   8.126 -16.929  1.00 88.76           H
ATOM   1062  CB  MET A  85      -3.590   7.927 -17.172  1.00 88.76           C
ATOM   1063 1HB  MET A  85      -3.614   8.237 -18.217  1.00 88.76           H
ATOM   1064 2HB  MET A  85      -4.343   7.148 -17.053  1.00 88.76           H
ATOM   1065  CG  MET A  85      -3.933   9.117 -16.274  1.00 88.76           C
ATOM   1066 1HG  MET A  85      -4.939   9.473 -16.495  1.00 88.76           H
ATOM   1067 2HG  MET A  85      -3.927   8.809 -15.229  1.00 88.76           H
ATOM   1068  SD  MET A  85      -2.754  10.433 -16.527  1.00 88.76           S
ATOM   1069  CE  MET A  85      -3.153  10.888 -18.206  1.00 88.76           C
ATOM   1070 1HE  MET A  85      -3.005  10.029 -18.861  1.00 88.76           H
ATOM   1071 2HE  MET A  85      -4.193  11.210 -18.258  1.00 88.76           H
ATOM   1072 3HE  MET A  85      -2.504  11.704 -18.526  1.00 88.76           H
ATOM   1073  HN  MET A  85      -2.575   6.104 -18.450  1.00 88.76           H
ATOM   1074  N   PHE A  86      -2.816   5.638 -15.264  1.00 89.39           N
ATOM   1075  CA  PHE A  86      -2.896   4.991 -13.965  1.00 89.39           C
ATOM   1076  C   PHE A  86      -1.516   4.526 -13.497  1.00 89.39           C
ATOM   1077  O   PHE A  86      -1.198   4.608 -12.312  1.00 89.39           O
ATOM   1078  HA  PHE A  86      -3.288   5.726 -13.262  1.00 89.39           H
ATOM   1079  CB  PHE A  86      -3.804   3.770 -14.129  1.00 89.39           C
ATOM   1080 1HB  PHE A  86      -3.398   3.131 -14.913  1.00 89.39           H
ATOM   1081 2HB  PHE A  86      -3.787   3.192 -13.205  1.00 89.39           H
ATOM   1082  CG  PHE A  86      -5.254   4.115 -14.472  1.00 89.39           C
ATOM   1083  CD1 PHE A  86      -5.852   5.191 -13.895  1.00 89.39           C
ATOM   1084  HD1 PHE A  86      -5.298   5.809 -13.188  1.00 89.39           H
ATOM   1085  CD2 PHE A  86      -5.946   3.344 -15.354  1.00 89.39           C
ATOM   1086  HD2 PHE A  86      -5.467   2.481 -15.816  1.00 89.39           H
ATOM   1087  CE1 PHE A  86      -7.199   5.511 -14.214  1.00 89.39           C
ATOM   1088  HE1 PHE A  86      -7.678   6.374 -13.751  1.00 89.39           H
ATOM   1089  CE2 PHE A  86      -7.292   3.664 -15.673  1.00 89.39           C
ATOM   1090  HE2 PHE A  86      -7.847   3.047 -16.379  1.00 89.39           H
ATOM   1091  CZ  PHE A  86      -7.890   4.741 -15.096  1.00 89.39           C
ATOM   1092  HZ  PHE A  86      -8.924   4.986 -15.340  1.00 89.39           H
ATOM   1093  HN  PHE A  86      -3.238   5.131 -16.015  1.00 89.39           H
ATOM   1094  N   LEU A  87      -0.732   4.049 -14.453  1.00 86.58           N
ATOM   1095  CA  LEU A  87       0.608   3.572 -14.154  1.00 86.58           C
ATOM   1096  C   LEU A  87       1.447   4.729 -13.609  1.00 86.58           C
ATOM   1097  O   LEU A  87       2.255   4.541 -12.702  1.00 86.58           O
ATOM   1098  HA  LEU A  87       0.518   2.814 -13.376  1.00 86.58           H
ATOM   1099  CB  LEU A  87       1.220   2.892 -15.380  1.00 86.58           C
ATOM   1100 1HB  LEU A  87       1.120   3.564 -16.232  1.00 86.58           H
ATOM   1101 2HB  LEU A  87       2.288   2.760 -15.202  1.00 86.58           H
ATOM   1102  CG  LEU A  87       0.624   1.536 -15.763  1.00 86.58           C
ATOM   1103  HG  LEU A  87      -0.433   1.678 -15.986  1.00 86.58           H
ATOM   1104  CD1 LEU A  87       1.283   0.985 -17.029  1.00 86.58           C
ATOM   1105 1HD1 LEU A  87       1.126   1.681 -17.853  1.00 86.58           H
ATOM   1106 2HD1 LEU A  87       2.352   0.860 -16.857  1.00 86.58           H
ATOM   1107 3HD1 LEU A  87       0.841   0.020 -17.278  1.00 86.58           H
ATOM   1108  CD2 LEU A  87       0.710   0.550 -14.596  1.00 86.58           C
ATOM   1109 1HD2 LEU A  87       1.754   0.407 -14.318  1.00 86.58           H
ATOM   1110 2HD2 LEU A  87       0.158   0.946 -13.744  1.00 86.58           H
ATOM   1111 3HD2 LEU A  87       0.280  -0.406 -14.895  1.00 86.58           H
ATOM   1112  HN  LEU A  87      -0.998   3.986 -15.415  1.00 86.58           H
ATOM   1113  N   LEU A  88       1.226   5.901 -14.186  1.00 90.29           N
ATOM   1114  CA  LEU A  88       1.927   7.096 -13.747  1.00 90.29           C
ATOM   1115  C   LEU A  88       1.590   7.370 -12.281  1.00 90.29           C
ATOM   1116  O   LEU A  88       2.485   7.544 -11.456  1.00 90.29           O
ATOM   1117  HA  LEU A  88       2.996   6.894 -13.823  1.00 90.29           H
ATOM   1118  CB  LEU A  88       1.621   8.270 -14.679  1.00 90.29           C
ATOM   1119 1HB  LEU A  88       1.996   8.026 -15.673  1.00 90.29           H
ATOM   1120 2HB  LEU A  88       0.539   8.369 -14.762  1.00 90.29           H
ATOM   1121  CG  LEU A  88       2.200   9.624 -14.264  1.00 90.29           C
ATOM   1122  HG  LEU A  88       1.967   9.787 -13.212  1.00 90.29           H
ATOM   1123  CD1 LEU A  88       3.724   9.633 -14.396  1.00 90.29           C
ATOM   1124 1HD1 LEU A  88       4.149   8.860 -13.755  1.00 90.29           H
ATOM   1125 2HD1 LEU A  88       4.000   9.438 -15.432  1.00 90.29           H
ATOM   1126 3HD1 LEU A  88       4.109  10.607 -14.095  1.00 90.29           H
ATOM   1127  CD2 LEU A  88       1.550  10.763 -15.052  1.00 90.29           C
ATOM   1128 1HD2 LEU A  88       1.731  10.617 -16.117  1.00 90.29           H
ATOM   1129 2HD2 LEU A  88       0.476  10.769 -14.864  1.00 90.29           H
ATOM   1130 3HD2 LEU A  88       1.979  11.714 -14.738  1.00 90.29           H
ATOM   1131  HN  LEU A  88       0.583   6.042 -14.939  1.00 90.29           H
ATOM   1132  N   ASN A  89       0.295   7.401 -12.001  1.00 93.67           N
ATOM   1133  CA  ASN A  89      -0.177   7.794 -10.684  1.00 93.67           C
ATOM   1134  C   ASN A  89       0.243   6.738  -9.660  1.00 93.67           C
ATOM   1135  O   ASN A  89       0.462   7.053  -8.491  1.00 93.67           O
ATOM   1136  HA  ASN A  89       0.281   8.765 -10.493  1.00 93.67           H
ATOM   1137  CB  ASN A  89      -1.703   7.901 -10.654  1.00 93.67           C
ATOM   1138 1HB  ASN A  89      -2.139   7.084 -11.229  1.00 93.67           H
ATOM   1139 2HB  ASN A  89      -2.059   7.795  -9.630  1.00 93.67           H
ATOM   1140  CG  ASN A  89      -2.170   9.240 -11.226  1.00 93.67           C
ATOM   1141  OD1 ASN A  89      -2.483  10.176 -10.509  1.00 93.67           O
ATOM   1142  ND2 ASN A  89      -2.201   9.280 -12.556  1.00 93.67           N
ATOM   1143 1HD2 ASN A  89      -1.931   8.476 -13.086  1.00 93.67           H
ATOM   1144 2HD2 ASN A  89      -2.493  10.114 -13.024  1.00 93.67           H
ATOM   1145  HN  ASN A  89      -0.424   7.164 -12.654  1.00 93.67           H
ATOM   1146  N   LEU A  90       0.344   5.506 -10.136  1.00 91.03           N
ATOM   1147  CA  LEU A  90       0.766   4.407  -9.284  1.00 91.03           C
ATOM   1148  C   LEU A  90       2.197   4.659  -8.806  1.00 91.03           C
ATOM   1149  O   LEU A  90       2.488   4.539  -7.616  1.00 91.03           O
ATOM   1150  HA  LEU A  90       0.109   4.395  -8.415  1.00 91.03           H
ATOM   1151  CB  LEU A  90       0.587   3.070 -10.006  1.00 91.03           C
ATOM   1152 1HB  LEU A  90      -0.396   3.063 -10.478  1.00 91.03           H
ATOM   1153 2HB  LEU A  90       1.325   3.009 -10.806  1.00 91.03           H
ATOM   1154  CG  LEU A  90       0.713   1.816  -9.138  1.00 91.03           C
ATOM   1155  HG  LEU A  90       1.534   1.967  -8.437  1.00 91.03           H
ATOM   1156  CD1 LEU A  90      -0.554   1.594  -8.309  1.00 91.03           C
ATOM   1157 1HD1 LEU A  90      -0.719   2.454  -7.660  1.00 91.03           H
ATOM   1158 2HD1 LEU A  90      -1.408   1.473  -8.975  1.00 91.03           H
ATOM   1159 3HD1 LEU A  90      -0.437   0.697  -7.701  1.00 91.03           H
ATOM   1160  CD2 LEU A  90       1.063   0.593  -9.988  1.00 91.03           C
ATOM   1161 1HD2 LEU A  90       0.280   0.429 -10.728  1.00 91.03           H
ATOM   1162 2HD2 LEU A  90       2.013   0.764 -10.495  1.00 91.03           H
ATOM   1163 3HD2 LEU A  90       1.147  -0.283  -9.346  1.00 91.03           H
ATOM   1164  HN  LEU A  90       0.143   5.254 -11.082  1.00 91.03           H
ATOM   1165  N   ALA A  91       3.053   5.005  -9.756  1.00 93.17           N
ATOM   1166  CA  ALA A  91       4.462   5.203  -9.459  1.00 93.17           C
ATOM   1167  C   ALA A  91       4.618   6.409  -8.531  1.00 93.17           C
ATOM   1168  O   ALA A  91       5.517   6.438  -7.691  1.00 93.17           O
ATOM   1169  HA  ALA A  91       4.822   4.311  -8.946  1.00 93.17           H
ATOM   1170  CB  ALA A  91       5.241   5.368 -10.766  1.00 93.17           C
ATOM   1171 1HB  ALA A  91       5.121   4.473 -11.376  1.00 93.17           H
ATOM   1172 2HB  ALA A  91       4.859   6.233 -11.309  1.00 93.17           H
ATOM   1173 3HB  ALA A  91       6.297   5.517 -10.542  1.00 93.17           H
ATOM   1174  HN  ALA A  91       2.799   5.148 -10.713  1.00 93.17           H
ATOM   1175  N   ILE A  92       3.729   7.374  -8.712  1.00 94.58           N
ATOM   1176  CA  ILE A  92       3.739   8.567  -7.882  1.00 94.58           C
ATOM   1177  C   ILE A  92       3.362   8.188  -6.448  1.00 94.58           C
ATOM   1178  O   ILE A  92       3.997   8.638  -5.496  1.00 94.58           O
ATOM   1179  HA  ILE A  92       4.757   8.955  -7.880  1.00 94.58           H
ATOM   1180  CB  ILE A  92       2.842   9.649  -8.488  1.00 94.58           C
ATOM   1181  HB  ILE A  92       1.885   9.195  -8.746  1.00 94.58           H
ATOM   1182  CG1 ILE A  92       3.445  10.199  -9.782  1.00 94.58           C
ATOM   1183 1HG1 ILE A  92       4.329  10.793  -9.552  1.00 94.58           H
ATOM   1184 2HG1 ILE A  92       3.771   9.374 -10.415  1.00 94.58           H
ATOM   1185  CG2 ILE A  92       2.557  10.757  -7.472  1.00 94.58           C
ATOM   1186 1HG2 ILE A  92       2.054  10.332  -6.603  1.00 94.58           H
ATOM   1187 2HG2 ILE A  92       3.496  11.214  -7.160  1.00 94.58           H
ATOM   1188 3HG2 ILE A  92       1.918  11.513  -7.928  1.00 94.58           H
ATOM   1189  CD1 ILE A  92       2.429  11.057 -10.538  1.00 94.58           C
ATOM   1190 1HD1 ILE A  92       1.557  10.453 -10.788  1.00 94.58           H
ATOM   1191 2HD1 ILE A  92       2.123  11.895  -9.911  1.00 94.58           H
ATOM   1192 3HD1 ILE A  92       2.883  11.436 -11.454  1.00 94.58           H
ATOM   1193  HN  ILE A  92       3.013   7.351  -9.410  1.00 94.58           H
ATOM   1194  N   ALA A  93       2.331   7.363  -6.339  1.00 94.79           N
ATOM   1195  CA  ALA A  93       1.827   6.963  -5.037  1.00 94.79           C
ATOM   1196  C   ALA A  93       2.927   6.218  -4.277  1.00 94.79           C
ATOM   1197  O   ALA A  93       3.104   6.421  -3.077  1.00 94.79           O
ATOM   1198  HA  ALA A  93       1.568   7.868  -4.488  1.00 94.79           H
ATOM   1199  CB  ALA A  93       0.566   6.116  -5.215  1.00 94.79           C
ATOM   1200 1HB  ALA A  93      -0.194   6.700  -5.734  1.00 94.79           H
ATOM   1201 2HB  ALA A  93       0.804   5.228  -5.801  1.00 94.79           H
ATOM   1202 3HB  ALA A  93       0.188   5.815  -4.238  1.00 94.79           H
ATOM   1203  HN  ALA A  93       1.843   6.972  -7.120  1.00 94.79           H
ATOM   1204  N   ASP A  94       3.636   5.370  -5.007  1.00 94.31           N
ATOM   1205  CA  ASP A  94       4.702   4.581  -4.413  1.00 94.31           C
ATOM   1206  C   ASP A  94       5.799   5.517  -3.900  1.00 94.31           C
ATOM   1207  O   ASP A  94       6.267   5.371  -2.772  1.00 94.31           O
ATOM   1208  HA  ASP A  94       4.227   4.017  -3.610  1.00 94.31           H
ATOM   1209  CB  ASP A  94       5.328   3.638  -5.442  1.00 94.31           C
ATOM   1210 1HB  ASP A  94       5.455   4.161  -6.390  1.00 94.31           H
ATOM   1211 2HB  ASP A  94       6.322   3.338  -5.108  1.00 94.31           H
ATOM   1212  CG  ASP A  94       4.458   2.397  -5.650  1.00 94.31           C
ATOM   1213  OD1 ASP A  94       3.795   1.999  -4.668  1.00 94.31           O
ATOM   1214  OD2 ASP A  94       4.475   1.875  -6.785  1.00 94.31           O
ATOM   1215  HN  ASP A  94       3.494   5.219  -5.985  1.00 94.31           H
ATOM   1216  N   LEU A  95       6.177   6.457  -4.754  1.00 95.20           N
ATOM   1217  CA  LEU A  95       7.251   7.379  -4.425  1.00 95.20           C
ATOM   1218  C   LEU A  95       6.906   8.115  -3.129  1.00 95.20           C
ATOM   1219  O   LEU A  95       7.751   8.256  -2.247  1.00 95.20           O
ATOM   1220  HA  LEU A  95       8.150   6.786  -4.257  1.00 95.20           H
ATOM   1221  CB  LEU A  95       7.537   8.311  -5.604  1.00 95.20           C
ATOM   1222 1HB  LEU A  95       6.585   8.649  -6.014  1.00 95.20           H
ATOM   1223 2HB  LEU A  95       8.053   9.194  -5.227  1.00 95.20           H
ATOM   1224  CG  LEU A  95       8.368   7.716  -6.743  1.00 95.20           C
ATOM   1225  HG  LEU A  95       7.821   6.870  -7.159  1.00 95.20           H
ATOM   1226  CD1 LEU A  95       8.556   8.731  -7.872  1.00 95.20           C
ATOM   1227 1HD1 LEU A  95       7.583   9.023  -8.265  1.00 95.20           H
ATOM   1228 2HD1 LEU A  95       9.071   9.612  -7.487  1.00 95.20           H
ATOM   1229 3HD1 LEU A  95       9.150   8.283  -8.668  1.00 95.20           H
ATOM   1230  CD2 LEU A  95       9.704   7.180  -6.225  1.00 95.20           C
ATOM   1231 1HD2 LEU A  95      10.268   7.993  -5.767  1.00 95.20           H
ATOM   1232 2HD2 LEU A  95       9.520   6.403  -5.483  1.00 95.20           H
ATOM   1233 3HD2 LEU A  95      10.274   6.763  -7.054  1.00 95.20           H
ATOM   1234  HN  LEU A  95       5.763   6.594  -5.654  1.00 95.20           H
ATOM   1235  N   LEU A  96       5.662   8.566  -3.055  1.00 94.48           N
ATOM   1236  CA  LEU A  96       5.237   9.413  -1.953  1.00 94.48           C
ATOM   1237  C   LEU A  96       5.425   8.659  -0.634  1.00 94.48           C
ATOM   1238  O   LEU A  96       5.793   9.253   0.377  1.00 94.48           O
ATOM   1239  HA  LEU A  96       5.886  10.288  -1.945  1.00 94.48           H
ATOM   1240  CB  LEU A  96       3.808   9.909  -2.179  1.00 94.48           C
ATOM   1241 1HB  LEU A  96       3.186   9.056  -2.450  1.00 94.48           H
ATOM   1242 2HB  LEU A  96       3.425  10.296  -1.234  1.00 94.48           H
ATOM   1243  CG  LEU A  96       3.635  10.991  -3.248  1.00 94.48           C
ATOM   1244  HG  LEU A  96       3.990  10.591  -4.198  1.00 94.48           H
ATOM   1245  CD1 LEU A  96       2.159  11.349  -3.431  1.00 94.48           C
ATOM   1246 1HD1 LEU A  96       1.605  10.462  -3.739  1.00 94.48           H
ATOM   1247 2HD1 LEU A  96       1.755  11.721  -2.489  1.00 94.48           H
ATOM   1248 3HD1 LEU A  96       2.064  12.119  -4.196  1.00 94.48           H
ATOM   1249  CD2 LEU A  96       4.488  12.220  -2.927  1.00 94.48           C
ATOM   1250 1HD2 LEU A  96       4.186  12.630  -1.963  1.00 94.48           H
ATOM   1251 2HD2 LEU A  96       5.538  11.933  -2.887  1.00 94.48           H
ATOM   1252 3HD2 LEU A  96       4.346  12.973  -3.702  1.00 94.48           H
ATOM   1253  HN  LEU A  96       4.952   8.362  -3.729  1.00 94.48           H
ATOM   1254  N   PHE A  97       5.163   7.361  -0.689  1.00 95.33           N
ATOM   1255  CA  PHE A  97       5.297   6.521   0.488  1.00 95.33           C
ATOM   1256  C   PHE A  97       6.769   6.238   0.796  1.00 95.33           C
ATOM   1257  O   PHE A  97       7.202   6.361   1.941  1.00 95.33           O
ATOM   1258  HA  PHE A  97       4.850   7.060   1.323  1.00 95.33           H
ATOM   1259  CB  PHE A  97       4.590   5.200   0.178  1.00 95.33           C
ATOM   1260 1HB  PHE A  97       3.513   5.369   0.167  1.00 95.33           H
ATOM   1261 2HB  PHE A  97       4.872   4.876  -0.824  1.00 95.33           H
ATOM   1262  CG  PHE A  97       4.905   4.077   1.168  1.00 95.33           C
ATOM   1263  CD1 PHE A  97       5.449   2.912   0.725  1.00 95.33           C
ATOM   1264  HD1 PHE A  97       5.660   2.778  -0.336  1.00 95.33           H
ATOM   1265  CD2 PHE A  97       4.642   4.244   2.492  1.00 95.33           C
ATOM   1266  HD2 PHE A  97       4.206   5.178   2.847  1.00 95.33           H
ATOM   1267  CE1 PHE A  97       5.742   1.870   1.645  1.00 95.33           C
ATOM   1268  HE1 PHE A  97       6.177   0.936   1.290  1.00 95.33           H
ATOM   1269  CE2 PHE A  97       4.934   3.203   3.411  1.00 95.33           C
ATOM   1270  HE2 PHE A  97       4.723   3.337   4.472  1.00 95.33           H
ATOM   1271  CZ  PHE A  97       5.478   2.037   2.968  1.00 95.33           C
ATOM   1272  HZ  PHE A  97       5.703   1.238   3.674  1.00 95.33           H
ATOM   1273  HN  PHE A  97       4.865   6.885  -1.517  1.00 95.33           H
ATOM   1274  N   LEU A  98       7.497   5.864  -0.246  1.00 95.62           N
ATOM   1275  CA  LEU A  98       8.864   5.403  -0.077  1.00 95.62           C
ATOM   1276  C   LEU A  98       9.673   6.476   0.654  1.00 95.62           C
ATOM   1277  O   LEU A  98      10.537   6.160   1.470  1.00 95.62           O
ATOM   1278  HA  LEU A  98       8.833   4.510   0.547  1.00 95.62           H
ATOM   1279  CB  LEU A  98       9.462   4.993  -1.424  1.00 95.62           C
ATOM   1280 1HB  LEU A  98       9.293   5.802  -2.135  1.00 95.62           H
ATOM   1281 2HB  LEU A  98      10.541   4.893  -1.305  1.00 95.62           H
ATOM   1282  CG  LEU A  98       8.922   3.697  -2.031  1.00 95.62           C
ATOM   1283  HG  LEU A  98       7.837   3.694  -1.922  1.00 95.62           H
ATOM   1284  CD1 LEU A  98       9.225   3.624  -3.529  1.00 95.62           C
ATOM   1285 1HD1 LEU A  98       8.758   4.469  -4.035  1.00 95.62           H
ATOM   1286 2HD1 LEU A  98      10.303   3.660  -3.683  1.00 95.62           H
ATOM   1287 3HD1 LEU A  98       8.830   2.693  -3.935  1.00 95.62           H
ATOM   1288  CD2 LEU A  98       9.454   2.475  -1.279  1.00 95.62           C
ATOM   1289 1HD2 LEU A  98      10.543   2.460  -1.335  1.00 95.62           H
ATOM   1290 2HD2 LEU A  98       9.145   2.528  -0.235  1.00 95.62           H
ATOM   1291 3HD2 LEU A  98       9.054   1.567  -1.731  1.00 95.62           H
ATOM   1292  HN  LEU A  98       7.168   5.873  -1.190  1.00 95.62           H
ATOM   1293  N   VAL A  99       9.365   7.725   0.334  1.00 95.10           N
ATOM   1294  CA  VAL A  99      10.086   8.845   0.912  1.00 95.10           C
ATOM   1295  C   VAL A  99       9.878   8.853   2.428  1.00 95.10           C
ATOM   1296  O   VAL A  99      10.611   9.522   3.155  1.00 95.10           O
ATOM   1297  HA  VAL A  99      11.146   8.697   0.704  1.00 95.10           H
ATOM   1298  CB  VAL A  99       9.650  10.150   0.242  1.00 95.10           C
ATOM   1299  HB  VAL A  99       8.561  10.188   0.259  1.00 95.10           H
ATOM   1300  CG1 VAL A  99      10.174  11.364   1.012  1.00 95.10           C
ATOM   1301 1HG1 VAL A  99       9.783  11.345   2.029  1.00 95.10           H
ATOM   1302 2HG1 VAL A  99      11.263  11.333   1.042  1.00 95.10           H
ATOM   1303 3HG1 VAL A  99       9.850  12.278   0.515  1.00 95.10           H
ATOM   1304  CG2 VAL A  99      10.100  10.193  -1.220  1.00 95.10           C
ATOM   1305 1HG2 VAL A  99      11.186  10.121  -1.268  1.00 95.10           H
ATOM   1306 2HG2 VAL A  99       9.657   9.357  -1.761  1.00 95.10           H
ATOM   1307 3HG2 VAL A  99       9.777  11.130  -1.672  1.00 95.10           H
ATOM   1308  HN  VAL A  99       8.638   7.975  -0.306  1.00 95.10           H
ATOM   1309  N   THR A 100       8.876   8.102   2.859  1.00 94.36           N
ATOM   1310  CA  THR A 100       8.543   8.038   4.272  1.00 94.36           C
ATOM   1311  C   THR A 100       9.379   6.962   4.969  1.00 94.36           C
ATOM   1312  O   THR A 100       9.495   6.957   6.193  1.00 94.36           O
ATOM   1313  HA  THR A 100       8.804   8.992   4.731  1.00 94.36           H
ATOM   1314  CB  THR A 100       7.035   7.808   4.393  1.00 94.36           C
ATOM   1315  HB  THR A 100       6.687   8.031   5.402  1.00 94.36           H
ATOM   1316  OG1 THR A 100       6.853   6.462   3.962  1.00 94.36           O
ATOM   1317  HG1 THR A 100       6.787   6.428   2.965  1.00 94.36           H
ATOM   1318  CG2 THR A 100       6.234   8.634   3.384  1.00 94.36           C
ATOM   1319 1HG2 THR A 100       6.535   8.363   2.372  1.00 94.36           H
ATOM   1320 2HG2 THR A 100       6.427   9.694   3.548  1.00 94.36           H
ATOM   1321 3HG2 THR A 100       5.171   8.434   3.513  1.00 94.36           H
ATOM   1322  HN  THR A 100       8.297   7.546   2.263  1.00 94.36           H
ATOM   1323  N   LEU A 101       9.941   6.078   4.158  1.00 94.37           N
ATOM   1324  CA  LEU A 101      10.610   4.900   4.683  1.00 94.37           C
ATOM   1325  C   LEU A 101      11.852   5.331   5.467  1.00 94.37           C
ATOM   1326  O   LEU A 101      12.136   4.790   6.534  1.00 94.37           O
ATOM   1327  HA  LEU A 101       9.920   4.412   5.372  1.00 94.37           H
ATOM   1328  CB  LEU A 101      10.907   3.906   3.559  1.00 94.37           C
ATOM   1329 1HB  LEU A 101      11.438   4.433   2.766  1.00 94.37           H
ATOM   1330 2HB  LEU A 101      11.585   3.144   3.944  1.00 94.37           H
ATOM   1331  CG  LEU A 101       9.693   3.206   2.945  1.00 94.37           C
ATOM   1332  HG  LEU A 101       9.087   3.956   2.437  1.00 94.37           H
ATOM   1333  CD1 LEU A 101      10.125   2.184   1.891  1.00 94.37           C
ATOM   1334 1HD1 LEU A 101      10.675   2.690   1.098  1.00 94.37           H
ATOM   1335 2HD1 LEU A 101      10.764   1.433   2.354  1.00 94.37           H
ATOM   1336 3HD1 LEU A 101       9.243   1.701   1.471  1.00 94.37           H
ATOM   1337  CD2 LEU A 101       8.817   2.576   4.029  1.00 94.37           C
ATOM   1338 1HD2 LEU A 101       9.400   1.841   4.586  1.00 94.37           H
ATOM   1339 2HD2 LEU A 101       8.466   3.352   4.709  1.00 94.37           H
ATOM   1340 3HD2 LEU A 101       7.962   2.085   3.566  1.00 94.37           H
ATOM   1341  HN  LEU A 101       9.944   6.156   3.161  1.00 94.37           H
ATOM   1342  N   PRO A 102      12.611   6.309   4.954  1.00 94.22           N
ATOM   1343  CA  PRO A 102      13.816   6.771   5.648  1.00 94.22           C
ATOM   1344  C   PRO A 102      13.539   7.156   7.092  1.00 94.22           C
ATOM   1345  O   PRO A 102      14.335   6.859   7.981  1.00 94.22           O
ATOM   1346  HA  PRO A 102      14.548   5.965   5.703  1.00 94.22           H
ATOM   1347  CB  PRO A 102      14.274   7.972   4.818  1.00 94.22           C
ATOM   1348 1HB  PRO A 102      13.857   8.905   5.198  1.00 94.22           H
ATOM   1349 2HB  PRO A 102      15.358   8.080   4.832  1.00 94.22           H
ATOM   1350  CG  PRO A 102      13.757   7.653   3.420  1.00 94.22           C
ATOM   1351 1HG  PRO A 102      13.688   8.547   2.800  1.00 94.22           H
ATOM   1352 2HG  PRO A 102      14.416   6.964   2.892  1.00 94.22           H
ATOM   1353  CD  PRO A 102      12.393   7.042   3.694  1.00 94.22           C
ATOM   1354 1HD  PRO A 102      11.622   7.804   3.802  1.00 94.22           H
ATOM   1355 2HD  PRO A 102      12.074   6.384   2.885  1.00 94.22           H
ATOM   1356  N   PHE A 103      12.405   7.813   7.289  1.00 93.45           N
ATOM   1357  CA  PHE A 103      12.042   8.299   8.609  1.00 93.45           C
ATOM   1358  C   PHE A 103      11.717   7.137   9.550  1.00 93.45           C
ATOM   1359  O   PHE A 103      12.064   7.174  10.730  1.00 93.45           O
ATOM   1360  HA  PHE A 103      12.897   8.851   8.997  1.00 93.45           H
ATOM   1361  CB  PHE A 103      10.792   9.165   8.438  1.00 93.45           C
ATOM   1362 1HB  PHE A 103      10.016   8.574   7.952  1.00 93.45           H
ATOM   1363 2HB  PHE A 103      10.414   9.438   9.423  1.00 93.45           H
ATOM   1364  CG  PHE A 103      11.026  10.441   7.626  1.00 93.45           C
ATOM   1365  CD1 PHE A 103      11.408  11.586   8.253  1.00 93.45           C
ATOM   1366  HD1 PHE A 103      11.548  11.594   9.334  1.00 93.45           H
ATOM   1367  CD2 PHE A 103      10.851  10.430   6.277  1.00 93.45           C
ATOM   1368  HD2 PHE A 103      10.545   9.512   5.775  1.00 93.45           H
ATOM   1369  CE1 PHE A 103      11.625  12.769   7.499  1.00 93.45           C
ATOM   1370  HE1 PHE A 103      11.931  13.687   8.001  1.00 93.45           H
ATOM   1371  CE2 PHE A 103      11.068  11.613   5.523  1.00 93.45           C
ATOM   1372  HE2 PHE A 103      10.928  11.604   4.442  1.00 93.45           H
ATOM   1373  CZ  PHE A 103      11.450  12.758   6.150  1.00 93.45           C
ATOM   1374  HZ  PHE A 103      11.617  13.667   5.571  1.00 93.45           H
ATOM   1375  HN  PHE A 103      11.743   8.014   6.567  1.00 93.45           H
ATOM   1376  N   TRP A 104      11.055   6.133   8.994  1.00 91.98           N
ATOM   1377  CA  TRP A 104      10.728   4.939   9.754  1.00 91.98           C
ATOM   1378  C   TRP A 104      12.040   4.265  10.163  1.00 91.98           C
ATOM   1379  O   TRP A 104      12.148   3.724  11.262  1.00 91.98           O
ATOM   1380  HA  TRP A 104      10.177   5.250  10.642  1.00 91.98           H
ATOM   1381  CB  TRP A 104       9.805   4.016   8.956  1.00 91.98           C
ATOM   1382 1HB  TRP A 104      10.151   3.979   7.923  1.00 91.98           H
ATOM   1383 2HB  TRP A 104       9.885   3.005   9.356  1.00 91.98           H
ATOM   1384  CG  TRP A 104       8.335   4.441   8.972  1.00 91.98           C
ATOM   1385  CD1 TRP A 104       7.542   4.708   7.925  1.00 91.98           C
ATOM   1386  HD1 TRP A 104       7.861   4.653   6.884  1.00 91.98           H
ATOM   1387  CD2 TRP A 104       7.510   4.638  10.139  1.00 91.98           C
ATOM   1388  NE1 TRP A 104       6.272   5.061   8.331  1.00 91.98           N
ATOM   1389  HE1 TRP A 104       5.506   5.304   7.735  1.00 91.98           H
ATOM   1390  CE2 TRP A 104       6.251   5.017   9.720  1.00 91.98           C
ATOM   1391  CE3 TRP A 104       7.817   4.500  11.504  1.00 91.98           C
ATOM   1392  HE3 TRP A 104       8.803   4.202  11.861  1.00 91.98           H
ATOM   1393  CZ2 TRP A 104       5.199   5.290  10.602  1.00 91.98           C
ATOM   1394  HZ2 TRP A 104       4.213   5.589  10.245  1.00 91.98           H
ATOM   1395  CZ3 TRP A 104       6.754   4.777  12.373  1.00 91.98           C
ATOM   1396  HZ3 TRP A 104       6.938   4.685  13.444  1.00 91.98           H
ATOM   1397  CH2 TRP A 104       5.481   5.160  11.967  1.00 91.98           C
ATOM   1398  HH2 TRP A 104       4.707   5.357  12.708  1.00 91.98           H
ATOM   1399  HN  TRP A 104      10.744   6.127   8.043  1.00 91.98           H
ATOM   1400  N   ALA A 105      13.004   4.320   9.255  1.00 93.65           N
ATOM   1401  CA  ALA A 105      14.276   3.654   9.474  1.00 93.65           C
ATOM   1402  C   ALA A 105      14.976   4.283  10.681  1.00 93.65           C
ATOM   1403  O   ALA A 105      15.449   3.574  11.568  1.00 93.65           O
ATOM   1404  HA  ALA A 105      14.069   2.606   9.691  1.00 93.65           H
ATOM   1405  CB  ALA A 105      15.122   3.736   8.202  1.00 93.65           C
ATOM   1406 1HB  ALA A 105      14.593   3.250   7.382  1.00 93.65           H
ATOM   1407 2HB  ALA A 105      15.298   4.782   7.950  1.00 93.65           H
ATOM   1408 3HB  ALA A 105      16.076   3.236   8.367  1.00 93.65           H
ATOM   1409  HN  ALA A 105      12.926   4.807   8.386  1.00 93.65           H
ATOM   1410  N   ILE A 106      15.018   5.607  10.676  1.00 93.15           N
ATOM   1411  CA  ILE A 106      15.686   6.338  11.739  1.00 93.15           C
ATOM   1412  C   ILE A 106      14.967   6.075  13.063  1.00 93.15           C
ATOM   1413  O   ILE A 106      15.608   5.855  14.089  1.00 93.15           O
ATOM   1414  HA  ILE A 106      16.702   5.950  11.815  1.00 93.15           H
ATOM   1415  CB  ILE A 106      15.794   7.822  11.383  1.00 93.15           C
ATOM   1416  HB  ILE A 106      14.816   8.165  11.045  1.00 93.15           H
ATOM   1417  CG1 ILE A 106      16.772   8.039  10.226  1.00 93.15           C
ATOM   1418 1HG1 ILE A 106      17.796   7.933  10.586  1.00 93.15           H
ATOM   1419 2HG1 ILE A 106      16.620   7.270   9.468  1.00 93.15           H
ATOM   1420  CG2 ILE A 106      16.165   8.656  12.611  1.00 93.15           C
ATOM   1421 1HG2 ILE A 106      15.399   8.535  13.377  1.00 93.15           H
ATOM   1422 2HG2 ILE A 106      17.126   8.319  13.002  1.00 93.15           H
ATOM   1423 3HG2 ILE A 106      16.235   9.706  12.329  1.00 93.15           H
ATOM   1424  CD1 ILE A 106      16.586   9.423   9.602  1.00 93.15           C
ATOM   1425 1HD1 ILE A 106      15.569   9.516   9.222  1.00 93.15           H
ATOM   1426 2HD1 ILE A 106      16.763  10.189  10.358  1.00 93.15           H
ATOM   1427 3HD1 ILE A 106      17.294   9.551   8.783  1.00 93.15           H
ATOM   1428  HN  ILE A 106      14.608   6.177   9.964  1.00 93.15           H
ATOM   1429  N   ALA A 107      13.644   6.106  12.998  1.00 91.28           N
ATOM   1430  CA  ALA A 107      12.832   5.988  14.197  1.00 91.28           C
ATOM   1431  C   ALA A 107      12.971   4.575  14.766  1.00 91.28           C
ATOM   1432  O   ALA A 107      12.784   4.362  15.963  1.00 91.28           O
ATOM   1433  HA  ALA A 107      13.213   6.703  14.927  1.00 91.28           H
ATOM   1434  CB  ALA A 107      11.381   6.345  13.869  1.00 91.28           C
ATOM   1435 1HB  ALA A 107      11.333   7.368  13.497  1.00 91.28           H
ATOM   1436 2HB  ALA A 107      11.003   5.664  13.107  1.00 91.28           H
ATOM   1437 3HB  ALA A 107      10.772   6.257  14.769  1.00 91.28           H
ATOM   1438  HN  ALA A 107      13.128   6.209  12.147  1.00 91.28           H
ATOM   1439  N   ALA A 108      13.297   3.645  13.880  1.00 91.10           N
ATOM   1440  CA  ALA A 108      13.482   2.261  14.282  1.00 91.10           C
ATOM   1441  C   ALA A 108      14.890   2.085  14.854  1.00 91.10           C
ATOM   1442  O   ALA A 108      15.104   1.266  15.747  1.00 91.10           O
ATOM   1443  HA  ALA A 108      12.753   2.041  15.061  1.00 91.10           H
ATOM   1444  CB  ALA A 108      13.219   1.342  13.087  1.00 91.10           C
ATOM   1445 1HB  ALA A 108      12.197   1.485  12.737  1.00 91.10           H
ATOM   1446 2HB  ALA A 108      13.915   1.583  12.283  1.00 91.10           H
ATOM   1447 3HB  ALA A 108      13.359   0.304  13.389  1.00 91.10           H
ATOM   1448  HN  ALA A 108      13.433   3.824  12.906  1.00 91.10           H
ATOM   1449  N   ALA A 109      15.815   2.866  14.315  1.00 90.55           N
ATOM   1450  CA  ALA A 109      17.216   2.727  14.677  1.00 90.55           C
ATOM   1451  C   ALA A 109      17.421   3.226  16.108  1.00 90.55           C
ATOM   1452  O   ALA A 109      18.299   2.739  16.819  1.00 90.55           O
ATOM   1453  HA  ALA A 109      17.466   1.667  14.631  1.00 90.55           H
ATOM   1454  CB  ALA A 109      18.081   3.482  13.666  1.00 90.55           C
ATOM   1455 1HB  ALA A 109      17.920   3.070  12.670  1.00 90.55           H
ATOM   1456 2HB  ALA A 109      17.808   4.537  13.671  1.00 90.55           H
ATOM   1457 3HB  ALA A 109      19.132   3.377  13.937  1.00 90.55           H
ATOM   1458  HN  ALA A 109      15.621   3.583  13.646  1.00 90.55           H
ATOM   1459  N   ASP A 110      16.596   4.191  16.489  1.00 86.98           N
ATOM   1460  CA  ASP A 110      16.755   4.846  17.776  1.00 86.98           C
ATOM   1461  C   ASP A 110      15.377   5.229  18.321  1.00 86.98           C
ATOM   1462  O   ASP A 110      14.686   4.398  18.909  1.00 86.98           O
ATOM   1463  HA  ASP A 110      17.266   4.119  18.406  1.00 86.98           H
ATOM   1464  CB  ASP A 110      17.583   6.126  17.643  1.00 86.98           C
ATOM   1465 1HB  ASP A 110      18.538   5.898  17.171  1.00 86.98           H
ATOM   1466 2HB  ASP A 110      17.066   6.832  16.993  1.00 86.98           H
ATOM   1467  CG  ASP A 110      17.824   6.767  19.012  1.00 86.98           C
ATOM   1468  OD1 ASP A 110      17.387   6.155  20.010  1.00 86.98           O
ATOM   1469  OD2 ASP A 110      18.440   7.854  19.029  1.00 86.98           O
ATOM   1470  HN  ASP A 110      15.833   4.524  15.936  1.00 86.98           H
ATOM   1471  N   GLN A 111      15.020   6.486  18.107  1.00 85.47           N
ATOM   1472  CA  GLN A 111      13.713   6.973  18.516  1.00 85.47           C
ATOM   1473  C   GLN A 111      13.227   8.060  17.555  1.00 85.47           C
ATOM   1474  O   GLN A 111      13.983   8.525  16.705  1.00 85.47           O
ATOM   1475  HA  GLN A 111      13.052   6.108  18.461  1.00 85.47           H
ATOM   1476  CB  GLN A 111      13.746   7.488  19.956  1.00 85.47           C
ATOM   1477 1HB  GLN A 111      12.746   7.803  20.256  1.00 85.47           H
ATOM   1478 2HB  GLN A 111      14.041   6.682  20.628  1.00 85.47           H
ATOM   1479  CG  GLN A 111      14.720   8.660  20.097  1.00 85.47           C
ATOM   1480 1HG  GLN A 111      15.735   8.320  19.891  1.00 85.47           H
ATOM   1481 2HG  GLN A 111      14.483   9.425  19.358  1.00 85.47           H
ATOM   1482  CD  GLN A 111      14.653   9.262  21.502  1.00 85.47           C
ATOM   1483  OE1 GLN A 111      13.604   9.644  21.993  1.00 85.47           O
ATOM   1484  NE2 GLN A 111      15.829   9.324  22.120  1.00 85.47           N
ATOM   1485 1HE2 GLN A 111      16.653   8.992  21.661  1.00 85.47           H
ATOM   1486 2HE2 GLN A 111      15.889   9.702  23.044  1.00 85.47           H
ATOM   1487  HN  GLN A 111      15.604   7.166  17.664  1.00 85.47           H
ATOM   1488  N   TRP A 112      11.967   8.433  17.724  1.00 89.97           N
ATOM   1489  CA  TRP A 112      11.348   9.403  16.836  1.00 89.97           C
ATOM   1490  C   TRP A 112      11.875  10.789  17.209  1.00 89.97           C
ATOM   1491  O   TRP A 112      11.459  11.366  18.213  1.00 89.97           O
ATOM   1492  HA  TRP A 112      11.642   9.155  15.816  1.00 89.97           H
ATOM   1493  CB  TRP A 112       9.822   9.307  16.896  1.00 89.97           C
ATOM   1494 1HB  TRP A 112       9.524   8.281  16.678  1.00 89.97           H
ATOM   1495 2HB  TRP A 112       9.495   9.524  17.913  1.00 89.97           H
ATOM   1496  CG  TRP A 112       9.101  10.249  15.931  1.00 89.97           C
ATOM   1497  CD1 TRP A 112       8.679  11.500  16.160  1.00 89.97           C
ATOM   1498  HD1 TRP A 112       8.803  12.026  17.107  1.00 89.97           H
ATOM   1499  CD2 TRP A 112       8.732   9.963  14.565  1.00 89.97           C
ATOM   1500  NE1 TRP A 112       8.067  12.039  15.046  1.00 89.97           N
ATOM   1501  HE1 TRP A 112       7.672  12.955  14.973  1.00 89.97           H
ATOM   1502  CE2 TRP A 112       8.100  11.075  14.046  1.00 89.97           C
ATOM   1503  CE3 TRP A 112       8.926   8.804  13.794  1.00 89.97           C
ATOM   1504  HE3 TRP A 112       9.422   7.913  14.181  1.00 89.97           H
ATOM   1505  CZ2 TRP A 112       7.611  11.137  12.736  1.00 89.97           C
ATOM   1506  HZ2 TRP A 112       7.116  12.027  12.349  1.00 89.97           H
ATOM   1507  CZ3 TRP A 112       8.431   8.881  12.487  1.00 89.97           C
ATOM   1508  HZ3 TRP A 112       8.555   8.009  11.845  1.00 89.97           H
ATOM   1509  CH2 TRP A 112       7.793   9.993  11.949  1.00 89.97           C
ATOM   1510  HH2 TRP A 112       7.435   9.974  10.919  1.00 89.97           H
ATOM   1511  HN  TRP A 112      11.372   8.085  18.449  1.00 89.97           H
ATOM   1512  N   LYS A 113      12.784  11.285  16.382  1.00 90.35           N
ATOM   1513  CA  LYS A 113      13.465  12.533  16.679  1.00 90.35           C
ATOM   1514  C   LYS A 113      12.751  13.682  15.965  1.00 90.35           C
ATOM   1515  O   LYS A 113      13.193  14.828  16.027  1.00 90.35           O
ATOM   1516  HA  LYS A 113      13.393  12.697  17.754  1.00 90.35           H
ATOM   1517  CB  LYS A 113      14.953  12.426  16.336  1.00 90.35           C
ATOM   1518 1HB  LYS A 113      15.069  12.116  15.298  1.00 90.35           H
ATOM   1519 2HB  LYS A 113      15.422  13.406  16.430  1.00 90.35           H
ATOM   1520  CG  LYS A 113      15.656  11.426  17.256  1.00 90.35           C
ATOM   1521 1HG  LYS A 113      15.581  11.762  18.290  1.00 90.35           H
ATOM   1522 2HG  LYS A 113      15.157  10.459  17.197  1.00 90.35           H
ATOM   1523  CD  LYS A 113      17.129  11.271  16.871  1.00 90.35           C
ATOM   1524 1HD  LYS A 113      17.206  10.968  15.826  1.00 90.35           H
ATOM   1525 2HD  LYS A 113      17.636  12.231  16.963  1.00 90.35           H
ATOM   1526  CE  LYS A 113      17.821  10.235  17.759  1.00 90.35           C
ATOM   1527 1HE  LYS A 113      17.789  10.559  18.800  1.00 90.35           H
ATOM   1528 2HE  LYS A 113      17.288   9.286  17.705  1.00 90.35           H
ATOM   1529  NZ  LYS A 113      19.227  10.046  17.337  1.00 90.35           N
ATOM   1530 1HZ  LYS A 113      19.622   9.249  17.824  1.00 90.35           H
ATOM   1531 2HZ  LYS A 113      19.260   9.881  16.337  1.00 90.35           H
ATOM   1532 3HZ  LYS A 113      19.762  10.878  17.560  1.00 90.35           H
ATOM   1533  HN  LYS A 113      13.055  10.850  15.523  1.00 90.35           H
ATOM   1534  N   PHE A 114      11.657  13.336  15.302  1.00 91.90           N
ATOM   1535  CA  PHE A 114      11.003  14.266  14.398  1.00 91.90           C
ATOM   1536  C   PHE A 114       9.761  14.880  15.046  1.00 91.90           C
ATOM   1537  O   PHE A 114       9.259  14.366  16.044  1.00 91.90           O
ATOM   1538  HA  PHE A 114      11.721  15.055  14.172  1.00 91.90           H
ATOM   1539  CB  PHE A 114      10.578  13.467  13.164  1.00 91.90           C
ATOM   1540 1HB  PHE A 114       9.786  12.774  13.448  1.00 91.90           H
ATOM   1541 2HB  PHE A 114      10.154  14.152  12.429  1.00 91.90           H
ATOM   1542  CG  PHE A 114      11.715  12.680  12.510  1.00 91.90           C
ATOM   1543  CD1 PHE A 114      12.652  13.329  11.767  1.00 91.90           C
ATOM   1544  HD1 PHE A 114      12.592  14.410  11.639  1.00 91.90           H
ATOM   1545  CD2 PHE A 114      11.789  11.332  12.670  1.00 91.90           C
ATOM   1546  HD2 PHE A 114      11.038  10.812  13.265  1.00 91.90           H
ATOM   1547  CE1 PHE A 114      13.707  12.599  11.160  1.00 91.90           C
ATOM   1548  HE1 PHE A 114      14.458  13.119  10.565  1.00 91.90           H
ATOM   1549  CE2 PHE A 114      12.845  10.602  12.063  1.00 91.90           C
ATOM   1550  HE2 PHE A 114      12.904   9.521  12.192  1.00 91.90           H
ATOM   1551  CZ  PHE A 114      13.781  11.250  11.321  1.00 91.90           C
ATOM   1552  HZ  PHE A 114      14.591  10.690  10.855  1.00 91.90           H
ATOM   1553  HN  PHE A 114      11.219  12.439  15.375  1.00 91.90           H
ATOM   1554  N   GLN A 115       9.301  15.972  14.453  1.00 92.03           N
ATOM   1555  CA  GLN A 115       8.154  16.687  14.986  1.00 92.03           C
ATOM   1556  C   GLN A 115       6.868  15.902  14.718  1.00 92.03           C
ATOM   1557  O   GLN A 115       6.840  15.026  13.855  1.00 92.03           O
ATOM   1558  HA  GLN A 115       8.328  16.755  16.060  1.00 92.03           H
ATOM   1559  CB  GLN A 115       8.067  18.098  14.402  1.00 92.03           C
ATOM   1560 1HB  GLN A 115       8.107  18.049  13.314  1.00 92.03           H
ATOM   1561 2HB  GLN A 115       7.110  18.547  14.666  1.00 92.03           H
ATOM   1562  CG  GLN A 115       9.208  18.977  14.920  1.00 92.03           C
ATOM   1563 1HG  GLN A 115      10.166  18.516  14.676  1.00 92.03           H
ATOM   1564 2HG  GLN A 115       9.183  19.944  14.419  1.00 92.03           H
ATOM   1565  CD  GLN A 115       9.103  19.176  16.433  1.00 92.03           C
ATOM   1566  OE1 GLN A 115       8.048  19.047  17.031  1.00 92.03           O
ATOM   1567  NE2 GLN A 115      10.254  19.498  17.017  1.00 92.03           N
ATOM   1568 1HE2 GLN A 115      11.085  19.588  16.469  1.00 92.03           H
ATOM   1569 2HE2 GLN A 115      10.288  19.649  18.005  1.00 92.03           H
ATOM   1570  HN  GLN A 115       9.697  16.367  13.624  1.00 92.03           H
ATOM   1571  N   THR A 116       5.834  16.246  15.472  1.00 92.47           N
ATOM   1572  CA  THR A 116       4.580  15.517  15.400  1.00 92.47           C
ATOM   1573  C   THR A 116       4.005  15.583  13.984  1.00 92.47           C
ATOM   1574  O   THR A 116       3.385  14.629  13.517  1.00 92.47           O
ATOM   1575  HA  THR A 116       4.780  14.467  15.616  1.00 92.47           H
ATOM   1576  CB  THR A 116       3.640  16.087  16.464  1.00 92.47           C
ATOM   1577  HB  THR A 116       3.319  17.094  16.201  1.00 92.47           H
ATOM   1578  OG1 THR A 116       4.379  15.974  17.677  1.00 92.47           O
ATOM   1579  HG1 THR A 116       3.987  16.575  18.374  1.00 92.47           H
ATOM   1580  CG2 THR A 116       2.411  15.204  16.694  1.00 92.47           C
ATOM   1581 1HG2 THR A 116       2.731  14.215  17.023  1.00 92.47           H
ATOM   1582 2HG2 THR A 116       1.850  15.114  15.764  1.00 92.47           H
ATOM   1583 3HG2 THR A 116       1.778  15.654  17.458  1.00 92.47           H
ATOM   1584  HN  THR A 116       5.845  17.006  16.123  1.00 92.47           H
ATOM   1585  N   PHE A 117       4.232  16.718  13.340  1.00 93.59           N
ATOM   1586  CA  PHE A 117       3.774  16.908  11.974  1.00 93.59           C
ATOM   1587  C   PHE A 117       4.236  15.760  11.076  1.00 93.59           C
ATOM   1588  O   PHE A 117       3.445  15.205  10.314  1.00 93.59           O
ATOM   1589  HA  PHE A 117       2.684  16.932  11.999  1.00 93.59           H
ATOM   1590  CB  PHE A 117       4.394  18.214  11.472  1.00 93.59           C
ATOM   1591 1HB  PHE A 117       4.029  19.037  12.087  1.00 93.59           H
ATOM   1592 2HB  PHE A 117       5.474  18.168  11.609  1.00 93.59           H
ATOM   1593  CG  PHE A 117       4.093  18.521  10.004  1.00 93.59           C
ATOM   1594  CD1 PHE A 117       5.045  18.308   9.056  1.00 93.59           C
ATOM   1595  HD1 PHE A 117       6.021  17.917   9.342  1.00 93.59           H
ATOM   1596  CD2 PHE A 117       2.875  19.008   9.646  1.00 93.59           C
ATOM   1597  HD2 PHE A 117       2.112  19.180  10.406  1.00 93.59           H
ATOM   1598  CE1 PHE A 117       4.766  18.593   7.693  1.00 93.59           C
ATOM   1599  HE1 PHE A 117       5.528  18.422   6.933  1.00 93.59           H
ATOM   1600  CE2 PHE A 117       2.596  19.294   8.284  1.00 93.59           C
ATOM   1601  HE2 PHE A 117       1.619  19.684   7.997  1.00 93.59           H
ATOM   1602  CZ  PHE A 117       3.547  19.080   7.336  1.00 93.59           C
ATOM   1603  HZ  PHE A 117       3.333  19.299   6.290  1.00 93.59           H
ATOM   1604  HN  PHE A 117       4.718  17.498  13.735  1.00 93.59           H
ATOM   1605  N   MET A 118       5.516  15.437  11.194  1.00 92.90           N
ATOM   1606  CA  MET A 118       6.104  14.394  10.370  1.00 92.90           C
ATOM   1607  C   MET A 118       5.469  13.035  10.671  1.00 92.90           C
ATOM   1608  O   MET A 118       5.306  12.210   9.773  1.00 92.90           O
ATOM   1609  HA  MET A 118       5.893  14.680   9.339  1.00 92.90           H
ATOM   1610  CB  MET A 118       7.609  14.324  10.631  1.00 92.90           C
ATOM   1611 1HB  MET A 118       8.037  15.326  10.583  1.00 92.90           H
ATOM   1612 2HB  MET A 118       7.790  13.949  11.639  1.00 92.90           H
ATOM   1613  CG  MET A 118       8.302  13.418   9.611  1.00 92.90           C
ATOM   1614 1HG  MET A 118       9.366  13.352   9.835  1.00 92.90           H
ATOM   1615 2HG  MET A 118       7.898  12.408   9.678  1.00 92.90           H
ATOM   1616  SD  MET A 118       8.065  14.061   7.963  1.00 92.90           S
ATOM   1617  CE  MET A 118       9.120  15.499   8.037  1.00 92.90           C
ATOM   1618 1HE  MET A 118       8.772  16.165   8.827  1.00 92.90           H
ATOM   1619 2HE  MET A 118      10.143  15.189   8.249  1.00 92.90           H
ATOM   1620 3HE  MET A 118       9.089  16.022   7.081  1.00 92.90           H
ATOM   1621  HN  MET A 118       6.146  15.873  11.836  1.00 92.90           H
ATOM   1622  N   CYS A 119       5.130  12.843  11.937  1.00 92.45           N
ATOM   1623  CA  CYS A 119       4.526  11.594  12.370  1.00 92.45           C
ATOM   1624  C   CYS A 119       3.174  11.446  11.669  1.00 92.45           C
ATOM   1625  O   CYS A 119       2.851  10.376  11.156  1.00 92.45           O
ATOM   1626  HA  CYS A 119       5.207  10.797  12.070  1.00 92.45           H
ATOM   1627  CB  CYS A 119       4.390  11.529  13.892  1.00 92.45           C
ATOM   1628 1HB  CYS A 119       5.377  11.557  14.355  1.00 92.45           H
ATOM   1629 2HB  CYS A 119       3.844  12.400  14.254  1.00 92.45           H
ATOM   1630  SG  CYS A 119       3.515   9.997  14.378  1.00 92.45           S
ATOM   1631  HN  CYS A 119       5.260  13.522  12.660  1.00 92.45           H
ATOM   1632  N   LYS A 120       2.420  12.536  11.670  1.00 93.25           N
ATOM   1633  CA  LYS A 120       1.108  12.538  11.047  1.00 93.25           C
ATOM   1634  C   LYS A 120       1.247  12.151   9.574  1.00 93.25           C
ATOM   1635  O   LYS A 120       0.531  11.276   9.088  1.00 93.25           O
ATOM   1636  HA  LYS A 120       0.507  11.780  11.549  1.00 93.25           H
ATOM   1637  CB  LYS A 120       0.413  13.884  11.267  1.00 93.25           C
ATOM   1638 1HB  LYS A 120       1.097  14.695  11.018  1.00 93.25           H
ATOM   1639 2HB  LYS A 120      -0.440  13.970  10.594  1.00 93.25           H
ATOM   1640  CG  LYS A 120      -0.055  14.030  12.716  1.00 93.25           C
ATOM   1641 1HG  LYS A 120      -0.757  13.232  12.957  1.00 93.25           H
ATOM   1642 2HG  LYS A 120       0.795  13.920  13.389  1.00 93.25           H
ATOM   1643  CD  LYS A 120      -0.720  15.388  12.943  1.00 93.25           C
ATOM   1644 1HD  LYS A 120       0.009  16.184  12.793  1.00 93.25           H
ATOM   1645 2HD  LYS A 120      -1.511  15.538  12.207  1.00 93.25           H
ATOM   1646  CE  LYS A 120      -1.305  15.484  14.354  1.00 93.25           C
ATOM   1647 1HE  LYS A 120      -1.140  14.546  14.886  1.00 93.25           H
ATOM   1648 2HE  LYS A 120      -0.790  16.263  14.915  1.00 93.25           H
ATOM   1649  NZ  LYS A 120      -2.753  15.781  14.296  1.00 93.25           N
ATOM   1650 1HZ  LYS A 120      -3.124  15.840  15.238  1.00 93.25           H
ATOM   1651 2HZ  LYS A 120      -2.898  16.664  13.819  1.00 93.25           H
ATOM   1652 3HZ  LYS A 120      -3.230  15.042  13.791  1.00 93.25           H
ATOM   1653  HN  LYS A 120       2.693  13.403  12.086  1.00 93.25           H
ATOM   1654  N   VAL A 121       2.172  12.821   8.903  1.00 92.26           N
ATOM   1655  CA  VAL A 121       2.370  12.603   7.480  1.00 92.26           C
ATOM   1656  C   VAL A 121       2.766  11.145   7.242  1.00 92.26           C
ATOM   1657  O   VAL A 121       2.170  10.465   6.408  1.00 92.26           O
ATOM   1658  HA  VAL A 121       1.419  12.795   6.983  1.00 92.26           H
ATOM   1659  CB  VAL A 121       3.398  13.599   6.937  1.00 92.26           C
ATOM   1660  HB  VAL A 121       4.291  13.530   7.557  1.00 92.26           H
ATOM   1661  CG1 VAL A 121       3.794  13.248   5.502  1.00 92.26           C
ATOM   1662 1HG1 VAL A 121       4.229  12.249   5.479  1.00 92.26           H
ATOM   1663 2HG1 VAL A 121       2.911  13.275   4.864  1.00 92.26           H
ATOM   1664 3HG1 VAL A 121       4.526  13.971   5.140  1.00 92.26           H
ATOM   1665  CG2 VAL A 121       2.872  15.033   7.026  1.00 92.26           C
ATOM   1666 1HG2 VAL A 121       1.957  15.121   6.441  1.00 92.26           H
ATOM   1667 2HG2 VAL A 121       2.664  15.279   8.067  1.00 92.26           H
ATOM   1668 3HG2 VAL A 121       3.622  15.719   6.633  1.00 92.26           H
ATOM   1669  HN  VAL A 121       2.779  13.500   9.316  1.00 92.26           H
ATOM   1670  N   VAL A 122       3.770  10.708   7.989  1.00 91.74           N
ATOM   1671  CA  VAL A 122       4.449   9.462   7.675  1.00 91.74           C
ATOM   1672  C   VAL A 122       3.478   8.295   7.863  1.00 91.74           C
ATOM   1673  O   VAL A 122       3.518   7.322   7.111  1.00 91.74           O
ATOM   1674  HA  VAL A 122       4.747   9.505   6.627  1.00 91.74           H
ATOM   1675  CB  VAL A 122       5.715   9.329   8.523  1.00 91.74           C
ATOM   1676  HB  VAL A 122       5.454   9.564   9.555  1.00 91.74           H
ATOM   1677  CG1 VAL A 122       6.250   7.896   8.488  1.00 91.74           C
ATOM   1678 1HG1 VAL A 122       5.493   7.216   8.880  1.00 91.74           H
ATOM   1679 2HG1 VAL A 122       6.487   7.621   7.460  1.00 91.74           H
ATOM   1680 3HG1 VAL A 122       7.150   7.829   9.099  1.00 91.74           H
ATOM   1681  CG2 VAL A 122       6.786  10.324   8.071  1.00 91.74           C
ATOM   1682 1HG2 VAL A 122       7.042  10.134   7.029  1.00 91.74           H
ATOM   1683 2HG2 VAL A 122       6.403  11.340   8.172  1.00 91.74           H
ATOM   1684 3HG2 VAL A 122       7.675  10.208   8.690  1.00 91.74           H
ATOM   1685  HN  VAL A 122       4.118  11.188   8.794  1.00 91.74           H
ATOM   1686  N   ASN A 123       2.627   8.431   8.869  1.00 90.43           N
ATOM   1687  CA  ASN A 123       1.614   7.424   9.134  1.00 90.43           C
ATOM   1688  C   ASN A 123       0.598   7.415   7.991  1.00 90.43           C
ATOM   1689  O   ASN A 123       0.160   6.353   7.552  1.00 90.43           O
ATOM   1690  HA  ASN A 123       2.160   6.483   9.214  1.00 90.43           H
ATOM   1691  CB  ASN A 123       0.863   7.726  10.432  1.00 90.43           C
ATOM   1692 1HB  ASN A 123       0.793   8.805  10.574  1.00 90.43           H
ATOM   1693 2HB  ASN A 123      -0.157   7.347  10.363  1.00 90.43           H
ATOM   1694  CG  ASN A 123       1.568   7.094  11.634  1.00 90.43           C
ATOM   1695  OD1 ASN A 123       2.285   6.113  11.520  1.00 90.43           O
ATOM   1696  ND2 ASN A 123       1.325   7.707  12.789  1.00 90.43           N
ATOM   1697 1HD2 ASN A 123       0.726   8.508  12.813  1.00 90.43           H
ATOM   1698 2HD2 ASN A 123       1.741   7.368  13.632  1.00 90.43           H
ATOM   1699  HN  ASN A 123       2.623   9.210   9.496  1.00 90.43           H
ATOM   1700  N   SER A 124       0.252   8.613   7.541  1.00 92.11           N
ATOM   1701  CA  SER A 124      -0.871   8.775   6.632  1.00 92.11           C
ATOM   1702  C   SER A 124      -0.461   8.366   5.216  1.00 92.11           C
ATOM   1703  O   SER A 124      -1.279   7.854   4.453  1.00 92.11           O
ATOM   1704  HA  SER A 124      -1.648   8.112   7.012  1.00 92.11           H
ATOM   1705  CB  SER A 124      -1.383  10.217   6.642  1.00 92.11           C
ATOM   1706 1HB  SER A 124      -0.625  10.873   6.214  1.00 92.11           H
ATOM   1707 2HB  SER A 124      -2.265  10.292   6.006  1.00 92.11           H
ATOM   1708  OG  SER A 124      -1.706  10.660   7.957  1.00 92.11           O
ATOM   1709  HG  SER A 124      -1.128  11.436   8.208  1.00 92.11           H
ATOM   1710  HN  SER A 124       0.723   9.460   7.786  1.00 92.11           H
ATOM   1711  N   MET A 125       0.804   8.608   4.907  1.00 91.87           N
ATOM   1712  CA  MET A 125       1.294   8.416   3.553  1.00 91.87           C
ATOM   1713  C   MET A 125       1.110   6.965   3.103  1.00 91.87           C
ATOM   1714  O   MET A 125       0.733   6.709   1.961  1.00 91.87           O
ATOM   1715  HA  MET A 125       0.693   9.076   2.927  1.00 91.87           H
ATOM   1716  CB  MET A 125       2.777   8.787   3.488  1.00 91.87           C
ATOM   1717 1HB  MET A 125       3.302   8.349   4.338  1.00 91.87           H
ATOM   1718 2HB  MET A 125       3.222   8.365   2.587  1.00 91.87           H
ATOM   1719  CG  MET A 125       2.963  10.305   3.494  1.00 91.87           C
ATOM   1720 1HG  MET A 125       2.408  10.745   4.322  1.00 91.87           H
ATOM   1721 2HG  MET A 125       4.014  10.551   3.649  1.00 91.87           H
ATOM   1722  SD  MET A 125       2.399  10.995   1.947  1.00 91.87           S
ATOM   1723  CE  MET A 125       0.954  11.878   2.510  1.00 91.87           C
ATOM   1724 1HE  MET A 125       0.253  11.176   2.964  1.00 91.87           H
ATOM   1725 2HE  MET A 125       1.248  12.625   3.247  1.00 91.87           H
ATOM   1726 3HE  MET A 125       0.476  12.371   1.663  1.00 91.87           H
ATOM   1727  HN  MET A 125       1.488   8.929   5.562  1.00 91.87           H
ATOM   1728  N   TYR A 126       1.384   6.055   4.025  1.00 86.41           N
ATOM   1729  CA  TYR A 126       1.297   4.636   3.725  1.00 86.41           C
ATOM   1730  C   TYR A 126      -0.132   4.242   3.345  1.00 86.41           C
ATOM   1731  O   TYR A 126      -0.348   3.573   2.336  1.00 86.41           O
ATOM   1732  HA  TYR A 126       1.959   4.429   2.884  1.00 86.41           H
ATOM   1733  CB  TYR A 126       1.689   3.907   5.012  1.00 86.41           C
ATOM   1734 1HB  TYR A 126       2.731   4.131   5.241  1.00 86.41           H
ATOM   1735 2HB  TYR A 126       1.091   4.298   5.835  1.00 86.41           H
ATOM   1736  CG  TYR A 126       1.511   2.389   4.947  1.00 86.41           C
ATOM   1737  CD1 TYR A 126       0.791   1.736   5.926  1.00 86.41           C
ATOM   1738  HD1 TYR A 126       0.348   2.302   6.745  1.00 86.41           H
ATOM   1739  CD2 TYR A 126       2.072   1.673   3.909  1.00 86.41           C
ATOM   1740  HD2 TYR A 126       2.641   2.188   3.135  1.00 86.41           H
ATOM   1741  CE1 TYR A 126       0.623   0.307   5.864  1.00 86.41           C
ATOM   1742  HE1 TYR A 126       0.056  -0.221   6.631  1.00 86.41           H
ATOM   1743  CE2 TYR A 126       1.904   0.244   3.847  1.00 86.41           C
ATOM   1744  HE2 TYR A 126       2.342  -0.334   3.033  1.00 86.41           H
ATOM   1745  CZ  TYR A 126       1.188  -0.368   4.828  1.00 86.41           C
ATOM   1746  OH  TYR A 126       1.030  -1.718   4.770  1.00 86.41           O
ATOM   1747  HH  TYR A 126       1.292  -2.054   3.865  1.00 86.41           H
ATOM   1748  HN  TYR A 126       1.661   6.272   4.961  1.00 86.41           H
ATOM   1749  N   LYS A 127      -1.071   4.675   4.174  1.00 86.72           N
ATOM   1750  CA  LYS A 127      -2.465   4.315   3.979  1.00 86.72           C
ATOM   1751  C   LYS A 127      -2.959   4.905   2.657  1.00 86.72           C
ATOM   1752  O   LYS A 127      -3.754   4.283   1.954  1.00 86.72           O
ATOM   1753  HA  LYS A 127      -2.516   3.228   3.913  1.00 86.72           H
ATOM   1754  CB  LYS A 127      -3.301   4.734   5.190  1.00 86.72           C
ATOM   1755 1HB  LYS A 127      -3.090   5.774   5.441  1.00 86.72           H
ATOM   1756 2HB  LYS A 127      -4.361   4.676   4.943  1.00 86.72           H
ATOM   1757  CG  LYS A 127      -3.003   3.843   6.397  1.00 86.72           C
ATOM   1758 1HG  LYS A 127      -1.950   3.927   6.665  1.00 86.72           H
ATOM   1759 2HG  LYS A 127      -3.579   4.185   7.257  1.00 86.72           H
ATOM   1760  CD  LYS A 127      -3.344   2.382   6.097  1.00 86.72           C
ATOM   1761 1HD  LYS A 127      -4.349   2.317   5.681  1.00 86.72           H
ATOM   1762 2HD  LYS A 127      -2.661   1.993   5.341  1.00 86.72           H
ATOM   1763  CE  LYS A 127      -3.252   1.526   7.362  1.00 86.72           C
ATOM   1764 1HE  LYS A 127      -2.250   1.596   7.784  1.00 86.72           H
ATOM   1765 2HE  LYS A 127      -3.942   1.906   8.115  1.00 86.72           H
ATOM   1766  NZ  LYS A 127      -3.571   0.113   7.056  1.00 86.72           N
ATOM   1767 1HZ  LYS A 127      -3.534  -0.434   7.909  1.00 86.72           H
ATOM   1768 2HZ  LYS A 127      -4.502   0.055   6.657  1.00 86.72           H
ATOM   1769 3HZ  LYS A 127      -2.896  -0.249   6.393  1.00 86.72           H
ATOM   1770  HN  LYS A 127      -0.892   5.259   4.966  1.00 86.72           H
ATOM   1771  N   MET A 128      -2.467   6.098   2.358  1.00 91.02           N
ATOM   1772  CA  MET A 128      -2.840   6.774   1.127  1.00 91.02           C
ATOM   1773  C   MET A 128      -2.322   6.013  -0.095  1.00 91.02           C
ATOM   1774  O   MET A 128      -3.037   5.861  -1.085  1.00 91.02           O
ATOM   1775  HA  MET A 128      -3.930   6.789   1.119  1.00 91.02           H
ATOM   1776  CB  MET A 128      -2.264   8.192   1.128  1.00 91.02           C
ATOM   1777 1HB  MET A 128      -2.566   8.710   2.038  1.00 91.02           H
ATOM   1778 2HB  MET A 128      -1.175   8.146   1.133  1.00 91.02           H
ATOM   1779  CG  MET A 128      -2.741   8.978  -0.095  1.00 91.02           C
ATOM   1780 1HG  MET A 128      -2.565   8.398  -1.002  1.00 91.02           H
ATOM   1781 2HG  MET A 128      -3.815   9.151  -0.031  1.00 91.02           H
ATOM   1782  SD  MET A 128      -1.877  10.537  -0.193  1.00 91.02           S
ATOM   1783  CE  MET A 128      -0.219   9.955  -0.505  1.00 91.02           C
ATOM   1784 1HE  MET A 128       0.104   9.320   0.320  1.00 91.02           H
ATOM   1785 2HE  MET A 128      -0.204   9.381  -1.432  1.00 91.02           H
ATOM   1786 3HE  MET A 128       0.455  10.807  -0.594  1.00 91.02           H
ATOM   1787  HN  MET A 128      -1.826   6.601   2.938  1.00 91.02           H
ATOM   1788  N   ASN A 129      -1.083   5.556   0.013  1.00 91.40           N
ATOM   1789  CA  ASN A 129      -0.489   4.746  -1.037  1.00 91.40           C
ATOM   1790  C   ASN A 129      -1.354   3.506  -1.268  1.00 91.40           C
ATOM   1791  O   ASN A 129      -1.783   3.245  -2.391  1.00 91.40           O
ATOM   1792  HA  ASN A 129      -0.449   5.396  -1.911  1.00 91.40           H
ATOM   1793  CB  ASN A 129       0.913   4.278  -0.645  1.00 91.40           C
ATOM   1794 1HB  ASN A 129       1.608   5.117  -0.694  1.00 91.40           H
ATOM   1795 2HB  ASN A 129       0.909   3.929   0.388  1.00 91.40           H
ATOM   1796  CG  ASN A 129       1.395   3.156  -1.566  1.00 91.40           C
ATOM   1797  OD1 ASN A 129       1.097   1.988  -1.373  1.00 91.40           O
ATOM   1798  ND2 ASN A 129       2.153   3.572  -2.576  1.00 91.40           N
ATOM   1799 1HD2 ASN A 129       2.359   4.546  -2.678  1.00 91.40           H
ATOM   1800 2HD2 ASN A 129       2.516   2.913  -3.234  1.00 91.40           H
ATOM   1801  HN  ASN A 129      -0.490   5.731   0.799  1.00 91.40           H
ATOM   1802  N   PHE A 130      -1.584   2.774  -0.188  1.00 87.97           N
ATOM   1803  CA  PHE A 130      -2.224   1.473  -0.288  1.00 87.97           C
ATOM   1804  C   PHE A 130      -3.570   1.577  -1.007  1.00 87.97           C
ATOM   1805  O   PHE A 130      -3.817   0.860  -1.976  1.00 87.97           O
ATOM   1806  HA  PHE A 130      -1.557   0.828  -0.860  1.00 87.97           H
ATOM   1807  CB  PHE A 130      -2.459   0.979   1.141  1.00 87.97           C
ATOM   1808 1HB  PHE A 130      -1.500   0.909   1.653  1.00 87.97           H
ATOM   1809 2HB  PHE A 130      -3.053   1.720   1.677  1.00 87.97           H
ATOM   1810  CG  PHE A 130      -3.165  -0.376   1.223  1.00 87.97           C
ATOM   1811  CD1 PHE A 130      -4.522  -0.440   1.174  1.00 87.97           C
ATOM   1812  HD1 PHE A 130      -5.108   0.475   1.077  1.00 87.97           H
ATOM   1813  CD2 PHE A 130      -2.434  -1.517   1.345  1.00 87.97           C
ATOM   1814  HD2 PHE A 130      -1.346  -1.465   1.384  1.00 87.97           H
ATOM   1815  CE1 PHE A 130      -5.177  -1.697   1.251  1.00 87.97           C
ATOM   1816  HE1 PHE A 130      -6.265  -1.749   1.212  1.00 87.97           H
ATOM   1817  CE2 PHE A 130      -3.089  -2.774   1.421  1.00 87.97           C
ATOM   1818  HE2 PHE A 130      -2.504  -3.689   1.519  1.00 87.97           H
ATOM   1819  CZ  PHE A 130      -4.447  -2.838   1.372  1.00 87.97           C
ATOM   1820  HZ  PHE A 130      -4.949  -3.804   1.431  1.00 87.97           H
ATOM   1821  HN  PHE A 130      -1.343   3.056   0.740  1.00 87.97           H
ATOM   1822  N   TYR A 131      -4.405   2.475  -0.505  1.00 87.28           N
ATOM   1823  CA  TYR A 131      -5.760   2.603  -1.014  1.00 87.28           C
ATOM   1824  C   TYR A 131      -5.756   3.024  -2.485  1.00 87.28           C
ATOM   1825  O   TYR A 131      -6.536   2.508  -3.284  1.00 87.28           O
ATOM   1826  HA  TYR A 131      -6.247   1.632  -0.923  1.00 87.28           H
ATOM   1827  CB  TYR A 131      -6.420   3.705  -0.182  1.00 87.28           C
ATOM   1828 1HB  TYR A 131      -5.831   4.618  -0.275  1.00 87.28           H
ATOM   1829 2HB  TYR A 131      -7.405   3.918  -0.597  1.00 87.28           H
ATOM   1830  CG  TYR A 131      -6.570   3.360   1.301  1.00 87.28           C
ATOM   1831  CD1 TYR A 131      -6.846   2.063   1.683  1.00 87.28           C
ATOM   1832  HD1 TYR A 131      -6.957   1.285   0.928  1.00 87.28           H
ATOM   1833  CD2 TYR A 131      -6.429   4.346   2.256  1.00 87.28           C
ATOM   1834  HD2 TYR A 131      -6.211   5.371   1.954  1.00 87.28           H
ATOM   1835  CE1 TYR A 131      -6.987   1.739   3.079  1.00 87.28           C
ATOM   1836  HE1 TYR A 131      -7.205   0.719   3.395  1.00 87.28           H
ATOM   1837  CE2 TYR A 131      -6.570   4.022   3.652  1.00 87.28           C
ATOM   1838  HE2 TYR A 131      -6.461   4.791   4.417  1.00 87.28           H
ATOM   1839  CZ  TYR A 131      -6.842   2.734   3.994  1.00 87.28           C
ATOM   1840  OH  TYR A 131      -6.975   2.427   5.313  1.00 87.28           O
ATOM   1841  HH  TYR A 131      -6.922   3.260   5.864  1.00 87.28           H
ATOM   1842  HN  TYR A 131      -4.169   3.106   0.234  1.00 87.28           H
ATOM   1843  N   SER A 132      -4.869   3.957  -2.798  1.00 90.11           N
ATOM   1844  CA  SER A 132      -4.785   4.487  -4.148  1.00 90.11           C
ATOM   1845  C   SER A 132      -4.298   3.400  -5.108  1.00 90.11           C
ATOM   1846  O   SER A 132      -4.786   3.295  -6.232  1.00 90.11           O
ATOM   1847  HA  SER A 132      -5.800   4.794  -4.401  1.00 90.11           H
ATOM   1848  CB  SER A 132      -3.857   5.702  -4.207  1.00 90.11           C
ATOM   1849 1HB  SER A 132      -3.784   6.053  -5.236  1.00 90.11           H
ATOM   1850 2HB  SER A 132      -4.287   6.515  -3.622  1.00 90.11           H
ATOM   1851  OG  SER A 132      -2.554   5.402  -3.714  1.00 90.11           O
ATOM   1852  HG  SER A 132      -2.426   5.812  -2.811  1.00 90.11           H
ATOM   1853  HN  SER A 132      -4.216   4.348  -2.149  1.00 90.11           H
ATOM   1854  N   CYS A 133      -3.340   2.619  -4.630  1.00 85.88           N
ATOM   1855  CA  CYS A 133      -2.781   1.544  -5.432  1.00 85.88           C
ATOM   1856  C   CYS A 133      -3.903   0.560  -5.767  1.00 85.88           C
ATOM   1857  O   CYS A 133      -4.065   0.168  -6.922  1.00 85.88           O
ATOM   1858  HA  CYS A 133      -2.385   2.003  -6.338  1.00 85.88           H
ATOM   1859  CB  CYS A 133      -1.613   0.857  -4.721  1.00 85.88           C
ATOM   1860 1HB  CYS A 133      -1.871   0.669  -3.679  1.00 85.88           H
ATOM   1861 2HB  CYS A 133      -1.416  -0.111  -5.181  1.00 85.88           H
ATOM   1862  SG  CYS A 133      -0.118   1.908  -4.814  1.00 85.88           S
ATOM   1863  HG  CYS A 133      -0.497   2.772  -3.877  1.00 85.88           H
ATOM   1864  HN  CYS A 133      -2.949   2.710  -3.714  1.00 85.88           H
ATOM   1865  N   VAL A 134      -4.649   0.189  -4.737  1.00 84.20           N
ATOM   1866  CA  VAL A 134      -5.719  -0.780  -4.898  1.00 84.20           C
ATOM   1867  C   VAL A 134      -6.692  -0.286  -5.972  1.00 84.20           C
ATOM   1868  O   VAL A 134      -7.059  -1.036  -6.874  1.00 84.20           O
ATOM   1869  HA  VAL A 134      -5.270  -1.714  -5.236  1.00 84.20           H
ATOM   1870  CB  VAL A 134      -6.397  -1.040  -3.552  1.00 84.20           C
ATOM   1871  HB  VAL A 134      -6.662  -0.076  -3.118  1.00 84.20           H
ATOM   1872  CG1 VAL A 134      -7.687  -1.843  -3.733  1.00 84.20           C
ATOM   1873 1HG1 VAL A 134      -8.375  -1.286  -4.369  1.00 84.20           H
ATOM   1874 2HG1 VAL A 134      -7.456  -2.801  -4.199  1.00 84.20           H
ATOM   1875 3HG1 VAL A 134      -8.148  -2.014  -2.761  1.00 84.20           H
ATOM   1876  CG2 VAL A 134      -5.444  -1.745  -2.585  1.00 84.20           C
ATOM   1877 1HG2 VAL A 134      -5.135  -2.700  -3.011  1.00 84.20           H
ATOM   1878 2HG2 VAL A 134      -4.566  -1.120  -2.420  1.00 84.20           H
ATOM   1879 3HG2 VAL A 134      -5.951  -1.918  -1.636  1.00 84.20           H
ATOM   1880  HN  VAL A 134      -4.532   0.538  -3.807  1.00 84.20           H
ATOM   1881  N   LEU A 135      -7.081   0.974  -5.837  1.00 85.45           N
ATOM   1882  CA  LEU A 135      -8.105   1.537  -6.701  1.00 85.45           C
ATOM   1883  C   LEU A 135      -7.565   1.635  -8.129  1.00 85.45           C
ATOM   1884  O   LEU A 135      -8.306   1.445  -9.091  1.00 85.45           O
ATOM   1885  HA  LEU A 135      -8.949   0.848  -6.698  1.00 85.45           H
ATOM   1886  CB  LEU A 135      -8.606   2.869  -6.140  1.00 85.45           C
ATOM   1887 1HB  LEU A 135      -7.749   3.529  -6.005  1.00 85.45           H
ATOM   1888 2HB  LEU A 135      -9.252   3.334  -6.884  1.00 85.45           H
ATOM   1889  CG  LEU A 135      -9.370   2.795  -4.816  1.00 85.45           C
ATOM   1890  HG  LEU A 135      -8.780   2.205  -4.114  1.00 85.45           H
ATOM   1891  CD1 LEU A 135      -9.543   4.186  -4.204  1.00 85.45           C
ATOM   1892 1HD1 LEU A 135      -8.563   4.626  -4.018  1.00 85.45           H
ATOM   1893 2HD1 LEU A 135     -10.100   4.820  -4.894  1.00 85.45           H
ATOM   1894 3HD1 LEU A 135     -10.089   4.104  -3.264  1.00 85.45           H
ATOM   1895  CD2 LEU A 135     -10.708   2.076  -4.995  1.00 85.45           C
ATOM   1896 1HD2 LEU A 135     -11.317   2.617  -5.720  1.00 85.45           H
ATOM   1897 2HD2 LEU A 135     -10.532   1.062  -5.354  1.00 85.45           H
ATOM   1898 3HD2 LEU A 135     -11.231   2.037  -4.039  1.00 85.45           H
ATOM   1899  HN  LEU A 135      -6.709   1.604  -5.156  1.00 85.45           H
ATOM   1900  N   LEU A 136      -6.276   1.931  -8.221  1.00 87.77           N
ATOM   1901  CA  LEU A 136      -5.635   2.087  -9.515  1.00 87.77           C
ATOM   1902  C   LEU A 136      -5.584   0.730 -10.221  1.00 87.77           C
ATOM   1903  O   LEU A 136      -5.850   0.639 -11.418  1.00 87.77           O
ATOM   1904  HA  LEU A 136      -6.254   2.761 -10.108  1.00 87.77           H
ATOM   1905  CB  LEU A 136      -4.265   2.751  -9.358  1.00 87.77           C
ATOM   1906 1HB  LEU A 136      -3.730   2.248  -8.553  1.00 87.77           H
ATOM   1907 2HB  LEU A 136      -3.696   2.583 -10.272  1.00 87.77           H
ATOM   1908  CG  LEU A 136      -4.278   4.253  -9.066  1.00 87.77           C
ATOM   1909  HG  LEU A 136      -4.980   4.437  -8.253  1.00 87.77           H
ATOM   1910  CD1 LEU A 136      -2.903   4.730  -8.593  1.00 87.77           C
ATOM   1911 1HD1 LEU A 136      -2.628   4.199  -7.682  1.00 87.77           H
ATOM   1912 2HD1 LEU A 136      -2.163   4.531  -9.368  1.00 87.77           H
ATOM   1913 3HD1 LEU A 136      -2.940   5.801  -8.392  1.00 87.77           H
ATOM   1914  CD2 LEU A 136      -4.773   5.043 -10.279  1.00 87.77           C
ATOM   1915 1HD2 LEU A 136      -4.114   4.858 -11.127  1.00 87.77           H
ATOM   1916 2HD2 LEU A 136      -5.786   4.728 -10.529  1.00 87.77           H
ATOM   1917 3HD2 LEU A 136      -4.771   6.108 -10.044  1.00 87.77           H
ATOM   1918  HN  LEU A 136      -5.675   2.064  -7.433  1.00 87.77           H
ATOM   1919  N   ILE A 137      -5.240  -0.290  -9.448  1.00 80.86           N
ATOM   1920  CA  ILE A 137      -5.113  -1.631  -9.992  1.00 80.86           C
ATOM   1921  C   ILE A 137      -6.469  -2.089 -10.530  1.00 80.86           C
ATOM   1922  O   ILE A 137      -6.541  -2.737 -11.574  1.00 80.86           O
ATOM   1923  HA  ILE A 137      -4.410  -1.581 -10.824  1.00 80.86           H
ATOM   1924  CB  ILE A 137      -4.513  -2.577  -8.950  1.00 80.86           C
ATOM   1925  HB  ILE A 137      -5.018  -2.403  -8.000  1.00 80.86           H
ATOM   1926  CG1 ILE A 137      -3.028  -2.284  -8.732  1.00 80.86           C
ATOM   1927 1HG1 ILE A 137      -2.459  -2.600  -9.607  1.00 80.86           H
ATOM   1928 2HG1 ILE A 137      -2.877  -1.209  -8.626  1.00 80.86           H
ATOM   1929  CG2 ILE A 137      -4.759  -4.039  -9.330  1.00 80.86           C
ATOM   1930 1HG2 ILE A 137      -5.832  -4.222  -9.393  1.00 80.86           H
ATOM   1931 2HG2 ILE A 137      -4.298  -4.245 -10.296  1.00 80.86           H
ATOM   1932 3HG2 ILE A 137      -4.323  -4.690  -8.573  1.00 80.86           H
ATOM   1933  CD1 ILE A 137      -2.503  -3.003  -7.488  1.00 80.86           C
ATOM   1934 1HD1 ILE A 137      -3.057  -2.666  -6.613  1.00 80.86           H
ATOM   1935 2HD1 ILE A 137      -2.632  -4.079  -7.609  1.00 80.86           H
ATOM   1936 3HD1 ILE A 137      -1.444  -2.777  -7.357  1.00 80.86           H
ATOM   1937  HN  ILE A 137      -5.050  -0.211  -8.469  1.00 80.86           H
ATOM   1938  N   MET A 138      -7.513  -1.735  -9.794  1.00 81.48           N
ATOM   1939  CA  MET A 138      -8.869  -2.016 -10.234  1.00 81.48           C
ATOM   1940  C   MET A 138      -9.150  -1.368 -11.592  1.00 81.48           C
ATOM   1941  O   MET A 138      -9.616  -2.033 -12.515  1.00 81.48           O
ATOM   1942  HA  MET A 138      -8.930  -3.100 -10.321  1.00 81.48           H
ATOM   1943  CB  MET A 138      -9.862  -1.483  -9.199  1.00 81.48           C
ATOM   1944 1HB  MET A 138      -9.625  -1.894  -8.218  1.00 81.48           H
ATOM   1945 2HB  MET A 138      -9.767  -0.400  -9.122  1.00 81.48           H
ATOM   1946  CG  MET A 138     -11.298  -1.849  -9.578  1.00 81.48           C
ATOM   1947 1HG  MET A 138     -11.540  -1.439 -10.558  1.00 81.48           H
ATOM   1948 2HG  MET A 138     -11.399  -2.932  -9.652  1.00 81.48           H
ATOM   1949  SD  MET A 138     -12.433  -1.215  -8.355  1.00 81.48           S
ATOM   1950  CE  MET A 138     -12.159   0.537  -8.557  1.00 81.48           C
ATOM   1951 1HE  MET A 138     -11.113   0.768  -8.353  1.00 81.48           H
ATOM   1952 2HE  MET A 138     -12.402   0.827  -9.580  1.00 81.48           H
ATOM   1953 3HE  MET A 138     -12.794   1.087  -7.863  1.00 81.48           H
ATOM   1954  HN  MET A 138      -7.442  -1.266  -8.914  1.00 81.48           H
ATOM   1955  N   CYS A 139      -8.855  -0.079 -11.669  1.00 84.47           N
ATOM   1956  CA  CYS A 139      -9.230   0.706 -12.833  1.00 84.47           C
ATOM   1957  C   CYS A 139      -8.433   0.194 -14.035  1.00 84.47           C
ATOM   1958  O   CYS A 139      -8.939   0.172 -15.155  1.00 84.47           O
ATOM   1959  HA  CYS A 139     -10.298   0.552 -12.983  1.00 84.47           H
ATOM   1960  CB  CYS A 139      -9.013   2.202 -12.600  1.00 84.47           C
ATOM   1961 1HB  CYS A 139      -7.984   2.385 -12.289  1.00 84.47           H
ATOM   1962 2HB  CYS A 139      -9.167   2.750 -13.529  1.00 84.47           H
ATOM   1963  SG  CYS A 139     -10.169   2.810 -11.318  1.00 84.47           S
ATOM   1964  HG  CYS A 139      -9.460   2.382 -10.277  1.00 84.47           H
ATOM   1965  HN  CYS A 139      -8.369   0.427 -10.956  1.00 84.47           H
ATOM   1966  N   ILE A 140      -7.199  -0.204 -13.760  1.00 81.47           N
ATOM   1967  CA  ILE A 140      -6.334  -0.731 -14.801  1.00 81.47           C
ATOM   1968  C   ILE A 140      -6.993  -1.958 -15.434  1.00 81.47           C
ATOM   1969  O   ILE A 140      -6.961  -2.125 -16.652  1.00 81.47           O
ATOM   1970  HA  ILE A 140      -6.235   0.040 -15.565  1.00 81.47           H
ATOM   1971  CB  ILE A 140      -4.933  -1.002 -14.248  1.00 81.47           C
ATOM   1972  HB  ILE A 140      -5.037  -1.469 -13.269  1.00 81.47           H
ATOM   1973  CG1 ILE A 140      -4.162   0.304 -14.046  1.00 81.47           C
ATOM   1974 1HG1 ILE A 140      -3.863   0.707 -15.013  1.00 81.47           H
ATOM   1975 2HG1 ILE A 140      -4.810   1.045 -13.578  1.00 81.47           H
ATOM   1976  CG2 ILE A 140      -4.172  -1.985 -15.139  1.00 81.47           C
ATOM   1977 1HG2 ILE A 140      -4.717  -2.928 -15.188  1.00 81.47           H
ATOM   1978 2HG2 ILE A 140      -4.077  -1.568 -16.142  1.00 81.47           H
ATOM   1979 3HG2 ILE A 140      -3.180  -2.160 -14.723  1.00 81.47           H
ATOM   1980  CD1 ILE A 140      -2.923   0.080 -13.176  1.00 81.47           C
ATOM   1981 1HD1 ILE A 140      -3.227  -0.301 -12.201  1.00 81.47           H
ATOM   1982 2HD1 ILE A 140      -2.266  -0.643 -13.659  1.00 81.47           H
ATOM   1983 3HD1 ILE A 140      -2.393   1.024 -13.048  1.00 81.47           H
ATOM   1984  HN  ILE A 140      -6.791  -0.171 -12.848  1.00 81.47           H
ATOM   1985  N   SER A 141      -7.575  -2.785 -14.578  1.00 77.28           N
ATOM   1986  CA  SER A 141      -8.079  -4.077 -15.010  1.00 77.28           C
ATOM   1987  C   SER A 141      -9.388  -3.896 -15.781  1.00 77.28           C
ATOM   1988  O   SER A 141      -9.645  -4.607 -16.751  1.00 77.28           O
ATOM   1989  HA  SER A 141      -7.306  -4.486 -15.661  1.00 77.28           H
ATOM   1990  CB  SER A 141      -8.290  -5.013 -13.819  1.00 77.28           C
ATOM   1991 1HB  SER A 141      -9.040  -4.588 -13.152  1.00 77.28           H
ATOM   1992 2HB  SER A 141      -8.682  -5.967 -14.172  1.00 77.28           H
ATOM   1993  OG  SER A 141      -7.083  -5.236 -13.095  1.00 77.28           O
ATOM   1994  HG  SER A 141      -6.977  -4.541 -12.384  1.00 77.28           H
ATOM   1995  HN  SER A 141      -7.703  -2.585 -13.606  1.00 77.28           H
ATOM   1996  N   VAL A 142     -10.182  -2.940 -15.320  1.00 78.92           N
ATOM   1997  CA  VAL A 142     -11.407  -2.585 -16.016  1.00 78.92           C
ATOM   1998  C   VAL A 142     -11.059  -1.983 -17.379  1.00 78.92           C
ATOM   1999  O   VAL A 142     -11.712  -2.280 -18.378  1.00 78.92           O
ATOM   2000  HA  VAL A 142     -11.975  -3.502 -16.172  1.00 78.92           H
ATOM   2001  CB  VAL A 142     -12.250  -1.649 -15.146  1.00 78.92           C
ATOM   2002  HB  VAL A 142     -11.631  -0.793 -14.879  1.00 78.92           H
ATOM   2003  CG1 VAL A 142     -13.464  -1.129 -15.918  1.00 78.92           C
ATOM   2004 1HG1 VAL A 142     -13.128  -0.581 -16.798  1.00 78.92           H
ATOM   2005 2HG1 VAL A 142     -14.084  -1.970 -16.229  1.00 78.92           H
ATOM   2006 3HG1 VAL A 142     -14.046  -0.467 -15.277  1.00 78.92           H
ATOM   2007  CG2 VAL A 142     -12.678  -2.342 -13.851  1.00 78.92           C
ATOM   2008 1HG2 VAL A 142     -13.271  -3.225 -14.091  1.00 78.92           H
ATOM   2009 2HG2 VAL A 142     -11.794  -2.640 -13.289  1.00 78.92           H
ATOM   2010 3HG2 VAL A 142     -13.276  -1.655 -13.252  1.00 78.92           H
ATOM   2011  HN  VAL A 142      -9.999  -2.414 -14.490  1.00 78.92           H
ATOM   2012  N   ASP A 143     -10.031  -1.147 -17.375  1.00 79.06           N
ATOM   2013  CA  ASP A 143      -9.621  -0.460 -18.588  1.00 79.06           C
ATOM   2014  C   ASP A 143      -9.169  -1.490 -19.625  1.00 79.06           C
ATOM   2015  O   ASP A 143      -9.439  -1.338 -20.815  1.00 79.06           O
ATOM   2016  HA  ASP A 143     -10.499   0.099 -18.911  1.00 79.06           H
ATOM   2017  CB  ASP A 143      -8.448   0.484 -18.317  1.00 79.06           C
ATOM   2018 1HB  ASP A 143      -8.717   1.187 -17.529  1.00 79.06           H
ATOM   2019 2HB  ASP A 143      -7.593  -0.087 -17.956  1.00 79.06           H
ATOM   2020  CG  ASP A 143      -8.058   1.252 -19.582  1.00 79.06           C
ATOM   2021  OD1 ASP A 143      -8.982   1.807 -20.216  1.00 79.06           O
ATOM   2022  OD2 ASP A 143      -6.846   1.266 -19.886  1.00 79.06           O
ATOM   2023  HN  ASP A 143      -9.483  -0.937 -16.565  1.00 79.06           H
ATOM   2024  N   ARG A 144      -8.489  -2.516 -19.135  1.00 73.29           N
ATOM   2025  CA  ARG A 144      -7.958  -3.548 -20.010  1.00 73.29           C
ATOM   2026  C   ARG A 144      -9.092  -4.426 -20.543  1.00 73.29           C
ATOM   2027  O   ARG A 144      -9.051  -4.870 -21.690  1.00 73.29           O
ATOM   2028  HA  ARG A 144      -7.470  -3.004 -20.818  1.00 73.29           H
ATOM   2029  CB  ARG A 144      -6.945  -4.427 -19.273  1.00 73.29           C
ATOM   2030 1HB  ARG A 144      -7.301  -4.629 -18.263  1.00 73.29           H
ATOM   2031 2HB  ARG A 144      -6.857  -5.388 -19.778  1.00 73.29           H
ATOM   2032  CG  ARG A 144      -5.575  -3.749 -19.211  1.00 73.29           C
ATOM   2033 1HG  ARG A 144      -5.218  -3.550 -20.221  1.00 73.29           H
ATOM   2034 2HG  ARG A 144      -5.664  -2.786 -18.708  1.00 73.29           H
ATOM   2035  CD  ARG A 144      -4.563  -4.626 -18.470  1.00 73.29           C
ATOM   2036 1HD  ARG A 144      -4.699  -4.523 -17.394  1.00 73.29           H
ATOM   2037 2HD  ARG A 144      -4.731  -5.675 -18.714  1.00 73.29           H
ATOM   2038  NE  ARG A 144      -3.185  -4.235 -18.844  1.00 73.29           N
ATOM   2039  HE  ARG A 144      -2.960  -3.261 -18.849  1.00 73.29           H
ATOM   2040  CZ  ARG A 144      -2.222  -5.105 -19.176  1.00 73.29           C
ATOM   2041  NH1 ARG A 144      -2.468  -6.422 -19.186  1.00 73.29           N
ATOM   2042 1HH1 ARG A 144      -3.377  -6.762 -18.944  1.00 73.29           H
ATOM   2043 2HH1 ARG A 144      -1.744  -7.064 -19.435  1.00 73.29           H
ATOM   2044  NH2 ARG A 144      -1.008  -4.638 -19.498  1.00 73.29           N
ATOM   2045 1HH2 ARG A 144      -0.278  -5.274 -19.748  1.00 73.29           H
ATOM   2046 2HH2 ARG A 144      -0.832  -3.653 -19.488  1.00 73.29           H
ATOM   2047  HN  ARG A 144      -8.300  -2.649 -18.162  1.00 73.29           H
ATOM   2048  N   TYR A 145     -10.077  -4.652 -19.686  1.00 73.84           N
ATOM   2049  CA  TYR A 145     -11.275  -5.366 -20.094  1.00 73.84           C
ATOM   2050  C   TYR A 145     -11.923  -4.701 -21.310  1.00 73.84           C
ATOM   2051  O   TYR A 145     -12.150  -5.350 -22.330  1.00 73.84           O
ATOM   2052  HA  TYR A 145     -10.986  -6.384 -20.357  1.00 73.84           H
ATOM   2053  CB  TYR A 145     -12.238  -5.284 -18.909  1.00 73.84           C
ATOM   2054 1HB  TYR A 145     -11.779  -5.768 -18.046  1.00 73.84           H
ATOM   2055 2HB  TYR A 145     -12.387  -4.237 -18.646  1.00 73.84           H
ATOM   2056  CG  TYR A 145     -13.602  -5.928 -19.170  1.00 73.84           C
ATOM   2057  CD1 TYR A 145     -14.759  -5.248 -18.847  1.00 73.84           C
ATOM   2058  HD1 TYR A 145     -14.701  -4.252 -18.406  1.00 73.84           H
ATOM   2059  CD2 TYR A 145     -13.675  -7.188 -19.728  1.00 73.84           C
ATOM   2060  HD2 TYR A 145     -12.761  -7.725 -19.982  1.00 73.84           H
ATOM   2061  CE1 TYR A 145     -16.042  -5.853 -19.093  1.00 73.84           C
ATOM   2062  HE1 TYR A 145     -16.963  -5.327 -18.843  1.00 73.84           H
ATOM   2063  CE2 TYR A 145     -14.958  -7.793 -19.973  1.00 73.84           C
ATOM   2064  HE2 TYR A 145     -15.030  -8.788 -20.413  1.00 73.84           H
ATOM   2065  CZ  TYR A 145     -16.078  -7.096 -19.644  1.00 73.84           C
ATOM   2066  OH  TYR A 145     -17.290  -7.668 -19.876  1.00 73.84           O
ATOM   2067  HH  TYR A 145     -17.169  -8.579 -20.269  1.00 73.84           H
ATOM   2068  HN  TYR A 145     -10.066  -4.356 -18.731  1.00 73.84           H
ATOM   2069  N   ILE A 146     -12.203  -3.415 -21.161  1.00 75.77           N
ATOM   2070  CA  ILE A 146     -12.921  -2.682 -22.190  1.00 75.77           C
ATOM   2071  C   ILE A 146     -12.097  -2.678 -23.478  1.00 75.77           C
ATOM   2072  O   ILE A 146     -12.647  -2.799 -24.572  1.00 75.77           O
ATOM   2073  HA  ILE A 146     -13.854  -3.213 -22.378  1.00 75.77           H
ATOM   2074  CB  ILE A 146     -13.290  -1.283 -21.692  1.00 75.77           C
ATOM   2075  HB  ILE A 146     -12.381  -0.795 -21.340  1.00 75.77           H
ATOM   2076  CG1 ILE A 146     -14.251  -1.359 -20.504  1.00 75.77           C
ATOM   2077 1HG1 ILE A 146     -15.243  -1.646 -20.852  1.00 75.77           H
ATOM   2078 2HG1 ILE A 146     -13.920  -2.134 -19.813  1.00 75.77           H
ATOM   2079  CG2 ILE A 146     -13.851  -0.426 -22.829  1.00 75.77           C
ATOM   2080 1HG2 ILE A 146     -13.103  -0.331 -23.616  1.00 75.77           H
ATOM   2081 2HG2 ILE A 146     -14.745  -0.900 -23.234  1.00 75.77           H
ATOM   2082 3HG2 ILE A 146     -14.105   0.563 -22.448  1.00 75.77           H
ATOM   2083  CD1 ILE A 146     -14.330  -0.016 -19.775  1.00 75.77           C
ATOM   2084 1HD1 ILE A 146     -13.340   0.256 -19.407  1.00 75.77           H
ATOM   2085 2HD1 ILE A 146     -14.685   0.751 -20.463  1.00 75.77           H
ATOM   2086 3HD1 ILE A 146     -15.019  -0.099 -18.935  1.00 75.77           H
ATOM   2087  HN  ILE A 146     -11.948  -2.876 -20.359  1.00 75.77           H
ATOM   2088  N   ALA A 147     -10.790  -2.538 -23.307  1.00 75.04           N
ATOM   2089  CA  ALA A 147      -9.892  -2.444 -24.445  1.00 75.04           C
ATOM   2090  C   ALA A 147      -9.990  -3.727 -25.273  1.00 75.04           C
ATOM   2091  O   ALA A 147      -9.840  -3.695 -26.494  1.00 75.04           O
ATOM   2092  HA  ALA A 147     -10.217  -1.602 -25.056  1.00 75.04           H
ATOM   2093  CB  ALA A 147      -8.469  -2.176 -23.951  1.00 75.04           C
ATOM   2094 1HB  ALA A 147      -8.448  -1.239 -23.394  1.00 75.04           H
ATOM   2095 2HB  ALA A 147      -8.149  -2.992 -23.303  1.00 75.04           H
ATOM   2096 3HB  ALA A 147      -7.795  -2.106 -24.805  1.00 75.04           H
ATOM   2097  HN  ALA A 147     -10.346  -2.489 -22.412  1.00 75.04           H
ATOM   2098  N   ILE A 148     -10.240  -4.826 -24.577  1.00 71.28           N
ATOM   2099  CA  ILE A 148     -10.167  -6.138 -25.196  1.00 71.28           C
ATOM   2100  C   ILE A 148     -11.557  -6.541 -25.693  1.00 71.28           C
ATOM   2101  O   ILE A 148     -11.684  -7.216 -26.713  1.00 71.28           O
ATOM   2102  HA  ILE A 148      -9.503  -6.056 -26.057  1.00 71.28           H
ATOM   2103  CB  ILE A 148      -9.539  -7.150 -24.236  1.00 71.28           C
ATOM   2104  HB  ILE A 148     -10.148  -7.185 -23.332  1.00 71.28           H
ATOM   2105  CG1 ILE A 148      -8.134  -6.711 -23.818  1.00 71.28           C
ATOM   2106 1HG1 ILE A 148      -7.447  -6.839 -24.654  1.00 71.28           H
ATOM   2107 2HG1 ILE A 148      -8.140  -5.650 -23.569  1.00 71.28           H
ATOM   2108  CG2 ILE A 148      -9.545  -8.556 -24.840  1.00 71.28           C
ATOM   2109 1HG2 ILE A 148     -10.572  -8.859 -25.045  1.00 71.28           H
ATOM   2110 2HG2 ILE A 148      -8.975  -8.555 -25.768  1.00 71.28           H
ATOM   2111 3HG2 ILE A 148      -9.094  -9.255 -24.136  1.00 71.28           H
ATOM   2112  CD1 ILE A 148      -7.641  -7.521 -22.617  1.00 71.28           C
ATOM   2113 1HD1 ILE A 148      -8.318  -7.372 -21.776  1.00 71.28           H
ATOM   2114 2HD1 ILE A 148      -7.614  -8.579 -22.879  1.00 71.28           H
ATOM   2115 3HD1 ILE A 148      -6.641  -7.189 -22.342  1.00 71.28           H
ATOM   2116  HN  ILE A 148     -10.489  -4.829 -23.608  1.00 71.28           H
ATOM   2117  N   ALA A 149     -12.564  -6.110 -24.947  1.00 71.93           N
ATOM   2118  CA  ALA A 149     -13.936  -6.471 -25.263  1.00 71.93           C
ATOM   2119  C   ALA A 149     -14.461  -5.548 -26.364  1.00 71.93           C
ATOM   2120  O   ALA A 149     -14.997  -6.016 -27.368  1.00 71.93           O
ATOM   2121  HA  ALA A 149     -13.933  -7.497 -25.631  1.00 71.93           H
ATOM   2122  CB  ALA A 149     -14.786  -6.405 -23.992  1.00 71.93           C
ATOM   2123 1HB  ALA A 149     -14.389  -7.100 -23.253  1.00 71.93           H
ATOM   2124 2HB  ALA A 149     -14.760  -5.393 -23.590  1.00 71.93           H
ATOM   2125 3HB  ALA A 149     -15.815  -6.676 -24.229  1.00 71.93           H
ATOM   2126  HN  ALA A 149     -12.455  -5.527 -24.143  1.00 71.93           H
ATOM   2127  N   GLN A 150     -14.290  -4.254 -26.139  1.00 73.30           N
ATOM   2128  CA  GLN A 150     -14.794  -3.259 -27.070  1.00 73.30           C
ATOM   2129  C   GLN A 150     -13.661  -2.740 -27.958  1.00 73.30           C
ATOM   2130  O   GLN A 150     -13.608  -1.552 -28.272  1.00 73.30           O
ATOM   2131  HA  GLN A 150     -15.533  -3.780 -27.679  1.00 73.30           H
ATOM   2132  CB  GLN A 150     -15.478  -2.109 -26.327  1.00 73.30           C
ATOM   2133 1HB  GLN A 150     -14.751  -1.592 -25.702  1.00 73.30           H
ATOM   2134 2HB  GLN A 150     -15.857  -1.382 -27.045  1.00 73.30           H
ATOM   2135  CG  GLN A 150     -16.629  -2.624 -25.460  1.00 73.30           C
ATOM   2136 1HG  GLN A 150     -17.209  -3.359 -26.019  1.00 73.30           H
ATOM   2137 2HG  GLN A 150     -16.228  -3.134 -24.584  1.00 73.30           H
ATOM   2138  CD  GLN A 150     -17.539  -1.477 -25.018  1.00 73.30           C
ATOM   2139  OE1 GLN A 150     -17.376  -0.334 -25.413  1.00 73.30           O
ATOM   2140  NE2 GLN A 150     -18.503  -1.843 -24.179  1.00 73.30           N
ATOM   2141 1HE2 GLN A 150     -18.581  -2.799 -23.894  1.00 73.30           H
ATOM   2142 2HE2 GLN A 150     -19.150  -1.164 -23.833  1.00 73.30           H
ATOM   2143  HN  GLN A 150     -13.817  -3.883 -25.340  1.00 73.30           H
ATOM   2144  N   ALA A 151     -12.783  -3.657 -28.338  1.00 68.12           N
ATOM   2145  CA  ALA A 151     -11.539  -3.279 -28.986  1.00 68.12           C
ATOM   2146  C   ALA A 151     -11.846  -2.370 -30.178  1.00 68.12           C
ATOM   2147  O   ALA A 151     -11.065  -1.475 -30.498  1.00 68.12           O
ATOM   2148  HA  ALA A 151     -10.943  -2.725 -28.262  1.00 68.12           H
ATOM   2149  CB  ALA A 151     -10.773  -4.538 -29.396  1.00 68.12           C
ATOM   2150 1HB  ALA A 151     -10.554  -5.134 -28.510  1.00 68.12           H
ATOM   2151 2HB  ALA A 151     -11.379  -5.124 -30.087  1.00 68.12           H
ATOM   2152 3HB  ALA A 151      -9.840  -4.254 -29.882  1.00 68.12           H
ATOM   2153  HN  ALA A 151     -12.911  -4.641 -28.210  1.00 68.12           H
ATOM   2154  N   MET A 152     -12.985  -2.631 -30.803  1.00 62.18           N
ATOM   2155  CA  MET A 152     -13.374  -1.889 -31.990  1.00 62.18           C
ATOM   2156  C   MET A 152     -13.721  -0.440 -31.643  1.00 62.18           C
ATOM   2157  O   MET A 152     -13.349   0.482 -32.367  1.00 62.18           O
ATOM   2158  HA  MET A 152     -12.506  -1.914 -32.649  1.00 62.18           H
ATOM   2159  CB  MET A 152     -14.585  -2.563 -32.639  1.00 62.18           C
ATOM   2160 1HB  MET A 152     -15.403  -2.618 -31.920  1.00 62.18           H
ATOM   2161 2HB  MET A 152     -14.937  -1.959 -33.476  1.00 62.18           H
ATOM   2162  CG  MET A 152     -14.234  -3.969 -33.128  1.00 62.18           C
ATOM   2163 1HG  MET A 152     -13.160  -4.046 -33.297  1.00 62.18           H
ATOM   2164 2HG  MET A 152     -14.490  -4.703 -32.365  1.00 62.18           H
ATOM   2165  SD  MET A 152     -15.115  -4.327 -34.639  1.00 62.18           S
ATOM   2166  CE  MET A 152     -16.788  -4.372 -34.018  1.00 62.18           C
ATOM   2167 1HE  MET A 152     -16.874  -5.151 -33.260  1.00 62.18           H
ATOM   2168 2HE  MET A 152     -17.038  -3.407 -33.578  1.00 62.18           H
ATOM   2169 3HE  MET A 152     -17.474  -4.586 -34.838  1.00 62.18           H
ATOM   2170  HN  MET A 152     -13.635  -3.332 -30.511  1.00 62.18           H
ATOM   2171  N   ARG A 153     -14.429  -0.284 -30.534  1.00 65.12           N
ATOM   2172  CA  ARG A 153     -14.868   1.033 -30.105  1.00 65.12           C
ATOM   2173  C   ARG A 153     -13.766   1.723 -29.299  1.00 65.12           C
ATOM   2174  O   ARG A 153     -13.778   2.943 -29.141  1.00 65.12           O
ATOM   2175  HA  ARG A 153     -15.074   1.573 -31.030  1.00 65.12           H
ATOM   2176  CB  ARG A 153     -16.134   0.941 -29.251  1.00 65.12           C
ATOM   2177 1HB  ARG A 153     -15.988   0.209 -28.457  1.00 65.12           H
ATOM   2178 2HB  ARG A 153     -16.322   1.901 -28.770  1.00 65.12           H
ATOM   2179  CG  ARG A 153     -17.342   0.545 -30.102  1.00 65.12           C
ATOM   2180 1HG  ARG A 153     -17.434   1.226 -30.948  1.00 65.12           H
ATOM   2181 2HG  ARG A 153     -17.191  -0.453 -30.512  1.00 65.12           H
ATOM   2182  CD  ARG A 153     -18.628   0.574 -29.275  1.00 65.12           C
ATOM   2183 1HD  ARG A 153     -18.579  -0.175 -28.484  1.00 65.12           H
ATOM   2184 2HD  ARG A 153     -18.737   1.544 -28.789  1.00 65.12           H
ATOM   2185  NE  ARG A 153     -19.796   0.312 -30.146  1.00 65.12           N
ATOM   2186  HE  ARG A 153     -19.629   0.149 -31.118  1.00 65.12           H
ATOM   2187  CZ  ARG A 153     -21.064   0.280 -29.713  1.00 65.12           C
ATOM   2188  NH1 ARG A 153     -21.347   0.491 -28.420  1.00 65.12           N
ATOM   2189 1HH1 ARG A 153     -20.609   0.674 -27.770  1.00 65.12           H
ATOM   2190 2HH1 ARG A 153     -22.295   0.465 -28.105  1.00 65.12           H
ATOM   2191  NH2 ARG A 153     -22.045   0.033 -30.592  1.00 65.12           N
ATOM   2192 1HH2 ARG A 153     -22.996   0.005 -30.285  1.00 65.12           H
ATOM   2193 2HH2 ARG A 153     -21.825  -0.124 -31.555  1.00 65.12           H
ATOM   2194  HN  ARG A 153     -14.703  -1.036 -29.935  1.00 65.12           H
ATOM   2195  N   ALA A 154     -12.839   0.912 -28.809  1.00 63.49           N
ATOM   2196  CA  ALA A 154     -11.888   1.377 -27.813  1.00 63.49           C
ATOM   2197  C   ALA A 154     -11.029   2.490 -28.415  1.00 63.49           C
ATOM   2198  O   ALA A 154     -10.494   3.327 -27.690  1.00 63.49           O
ATOM   2199  HA  ALA A 154     -12.457   1.781 -26.975  1.00 63.49           H
ATOM   2200  CB  ALA A 154     -11.050   0.197 -27.318  1.00 63.49           C
ATOM   2201 1HB  ALA A 154     -11.705  -0.553 -26.873  1.00 63.49           H
ATOM   2202 2HB  ALA A 154     -10.511  -0.244 -28.157  1.00 63.49           H
ATOM   2203 3HB  ALA A 154     -10.337   0.546 -26.571  1.00 63.49           H
ATOM   2204  HN  ALA A 154     -12.732  -0.044 -29.082  1.00 63.49           H
ATOM   2205  N   HIS A 155     -10.923   2.464 -29.736  1.00 65.13           N
ATOM   2206  CA  HIS A 155     -10.072   3.410 -30.437  1.00 65.13           C
ATOM   2207  C   HIS A 155     -10.766   4.771 -30.509  1.00 65.13           C
ATOM   2208  O   HIS A 155     -10.194   5.786 -30.116  1.00 65.13           O
ATOM   2209  HA  HIS A 155      -9.160   3.507 -29.847  1.00 65.13           H
ATOM   2210  CB  HIS A 155      -9.680   2.870 -31.814  1.00 65.13           C
ATOM   2211 1HB  HIS A 155      -9.401   1.821 -31.716  1.00 65.13           H
ATOM   2212 2HB  HIS A 155     -10.550   2.909 -32.469  1.00 65.13           H
ATOM   2213  CG  HIS A 155      -8.542   3.619 -32.466  1.00 65.13           C
ATOM   2214  ND1 HIS A 155      -8.741   4.698 -33.310  1.00 65.13           N
ATOM   2215  HD1 HIS A 155      -9.627   5.083 -33.568  1.00 65.13           H
ATOM   2216  CD2 HIS A 155      -7.193   3.435 -32.389  1.00 65.13           C
ATOM   2217  HD2 HIS A 155      -6.688   2.665 -31.806  1.00 65.13           H
ATOM   2218  CE1 HIS A 155      -7.558   5.135 -33.717  1.00 65.13           C
ATOM   2219  HE1 HIS A 155      -7.382   5.974 -34.390  1.00 65.13           H
ATOM   2220  NE2 HIS A 155      -6.600   4.350 -33.146  1.00 65.13           N
ATOM   2221  HN  HIS A 155     -11.406   1.815 -30.323  1.00 65.13           H
ATOM   2222  N   THR A 156     -11.991   4.749 -31.015  1.00 68.04           N
ATOM   2223  CA  THR A 156     -12.732   5.979 -31.235  1.00 68.04           C
ATOM   2224  C   THR A 156     -12.925   6.729 -29.915  1.00 68.04           C
ATOM   2225  O   THR A 156     -13.083   7.948 -29.908  1.00 68.04           O
ATOM   2226  HA  THR A 156     -12.142   6.624 -31.886  1.00 68.04           H
ATOM   2227  CB  THR A 156     -14.048   5.620 -31.928  1.00 68.04           C
ATOM   2228  HB  THR A 156     -14.777   6.423 -31.819  1.00 68.04           H
ATOM   2229  OG1 THR A 156     -14.417   4.372 -31.348  1.00 68.04           O
ATOM   2230  HG1 THR A 156     -14.349   4.425 -30.351  1.00 68.04           H
ATOM   2231  CG2 THR A 156     -13.860   5.300 -33.412  1.00 68.04           C
ATOM   2232 1HG2 THR A 156     -13.183   4.452 -33.518  1.00 68.04           H
ATOM   2233 2HG2 THR A 156     -13.439   6.167 -33.920  1.00 68.04           H
ATOM   2234 3HG2 THR A 156     -14.825   5.052 -33.855  1.00 68.04           H
ATOM   2235  HN  THR A 156     -12.474   3.912 -31.272  1.00 68.04           H
ATOM   2236  N   TRP A 157     -12.906   5.967 -28.831  1.00 76.66           N
ATOM   2237  CA  TRP A 157     -13.259   6.509 -27.530  1.00 76.66           C
ATOM   2238  C   TRP A 157     -11.963   6.789 -26.767  1.00 76.66           C
ATOM   2239  O   TRP A 157     -11.982   6.977 -25.551  1.00 76.66           O
ATOM   2240  HA  TRP A 157     -13.804   7.439 -27.693  1.00 76.66           H
ATOM   2241  CB  TRP A 157     -14.202   5.566 -26.781  1.00 76.66           C
ATOM   2242 1HB  TRP A 157     -13.806   4.552 -26.836  1.00 76.66           H
ATOM   2243 2HB  TRP A 157     -14.217   5.845 -25.727  1.00 76.66           H
ATOM   2244  CG  TRP A 157     -15.636   5.568 -27.314  1.00 76.66           C
ATOM   2245  CD1 TRP A 157     -16.060   5.893 -28.543  1.00 76.66           C
ATOM   2246  HD1 TRP A 157     -15.404   6.213 -29.353  1.00 76.66           H
ATOM   2247  CD2 TRP A 157     -16.827   5.211 -26.580  1.00 76.66           C
ATOM   2248  NE1 TRP A 157     -17.430   5.774 -28.654  1.00 76.66           N
ATOM   2249  HE1 TRP A 157     -17.976   5.961 -29.471  1.00 76.66           H
ATOM   2250  CE2 TRP A 157     -17.911   5.346 -27.422  1.00 76.66           C
ATOM   2251  CE3 TRP A 157     -16.982   4.789 -25.247  1.00 76.66           C
ATOM   2252  HE3 TRP A 157     -16.142   4.675 -24.562  1.00 76.66           H
ATOM   2253  CZ2 TRP A 157     -19.227   5.078 -27.027  1.00 76.66           C
ATOM   2254  HZ2 TRP A 157     -20.067   5.192 -27.712  1.00 76.66           H
ATOM   2255  CZ3 TRP A 157     -18.303   4.526 -24.868  1.00 76.66           C
ATOM   2256  HZ3 TRP A 157     -18.480   4.195 -23.844  1.00 76.66           H
ATOM   2257  CH2 TRP A 157     -19.406   4.656 -25.704  1.00 76.66           C
ATOM   2258  HH2 TRP A 157     -20.405   4.431 -25.331  1.00 76.66           H
ATOM   2259  HN  TRP A 157     -12.656   4.999 -28.832  1.00 76.66           H
ATOM   2260  N   ARG A 158     -10.867   6.808 -27.512  1.00 73.89           N
ATOM   2261  CA  ARG A 158      -9.549   6.862 -26.903  1.00 73.89           C
ATOM   2262  C   ARG A 158      -9.385   8.156 -26.103  1.00 73.89           C
ATOM   2263  O   ARG A 158      -8.883   8.137 -24.981  1.00 73.89           O
ATOM   2264  HA  ARG A 158      -9.508   5.990 -26.250  1.00 73.89           H
ATOM   2265  CB  ARG A 158      -8.449   6.783 -27.963  1.00 73.89           C
ATOM   2266 1HB  ARG A 158      -8.599   5.899 -28.583  1.00 73.89           H
ATOM   2267 2HB  ARG A 158      -8.511   7.649 -28.622  1.00 73.89           H
ATOM   2268  CG  ARG A 158      -7.065   6.727 -27.314  1.00 73.89           C
ATOM   2269 1HG  ARG A 158      -6.885   7.644 -26.753  1.00 73.89           H
ATOM   2270 2HG  ARG A 158      -7.026   5.904 -26.600  1.00 73.89           H
ATOM   2271  CD  ARG A 158      -5.971   6.546 -28.369  1.00 73.89           C
ATOM   2272 1HD  ARG A 158      -6.190   5.674 -28.985  1.00 73.89           H
ATOM   2273 2HD  ARG A 158      -5.950   7.409 -29.034  1.00 73.89           H
ATOM   2274  NE  ARG A 158      -4.656   6.382 -27.711  1.00 73.89           N
ATOM   2275  HE  ARG A 158      -4.594   6.574 -26.732  1.00 73.89           H
ATOM   2276  CZ  ARG A 158      -3.541   5.994 -28.346  1.00 73.89           C
ATOM   2277  NH1 ARG A 158      -3.565   5.725 -29.659  1.00 73.89           N
ATOM   2278 1HH1 ARG A 158      -4.419   5.813 -30.172  1.00 73.89           H
ATOM   2279 2HH1 ARG A 158      -2.729   5.435 -30.125  1.00 73.89           H
ATOM   2280  NH2 ARG A 158      -2.403   5.879 -27.649  1.00 73.89           N
ATOM   2281 1HH2 ARG A 158      -1.562   5.591 -28.108  1.00 73.89           H
ATOM   2282 2HH2 ARG A 158      -2.393   6.083 -26.670  1.00 73.89           H
ATOM   2283  HN  ARG A 158     -10.871   6.788 -28.511  1.00 73.89           H
ATOM   2284  N   GLU A 159      -9.819   9.249 -26.713  1.00 78.03           N
ATOM   2285  CA  GLU A 159      -9.653  10.560 -26.108  1.00 78.03           C
ATOM   2286  C   GLU A 159     -10.537  10.688 -24.866  1.00 78.03           C
ATOM   2287  O   GLU A 159     -10.067  11.094 -23.805  1.00 78.03           O
ATOM   2288  HA  GLU A 159      -8.602  10.615 -25.822  1.00 78.03           H
ATOM   2289  CB  GLU A 159      -9.957  11.671 -27.115  1.00 78.03           C
ATOM   2290 1HB  GLU A 159     -10.931  11.497 -27.571  1.00 78.03           H
ATOM   2291 2HB  GLU A 159      -9.878  12.642 -26.625  1.00 78.03           H
ATOM   2292  CG  GLU A 159      -8.933  11.677 -28.252  1.00 78.03           C
ATOM   2293 1HG  GLU A 159      -7.925  11.704 -27.838  1.00 78.03           H
ATOM   2294 2HG  GLU A 159      -9.017  10.754 -28.826  1.00 78.03           H
ATOM   2295  CD  GLU A 159      -9.144  12.879 -29.174  1.00 78.03           C
ATOM   2296  OE1 GLU A 159      -8.155  13.272 -29.829  1.00 78.03           O
ATOM   2297  OE2 GLU A 159     -10.289  13.379 -29.202  1.00 78.03           O
ATOM   2298  HN  GLU A 159     -10.277   9.249 -27.603  1.00 78.03           H
ATOM   2299  N   LYS A 160     -11.802  10.332 -25.040  1.00 82.49           N
ATOM   2300  CA  LYS A 160     -12.751  10.382 -23.942  1.00 82.49           C
ATOM   2301  C   LYS A 160     -12.210   9.562 -22.768  1.00 82.49           C
ATOM   2302  O   LYS A 160     -12.249  10.010 -21.623  1.00 82.49           O
ATOM   2303  HA  LYS A 160     -12.833  11.422 -23.627  1.00 82.49           H
ATOM   2304  CB  LYS A 160     -14.138   9.941 -24.412  1.00 82.49           C
ATOM   2305 1HB  LYS A 160     -14.072   8.960 -24.883  1.00 82.49           H
ATOM   2306 2HB  LYS A 160     -14.802   9.838 -23.553  1.00 82.49           H
ATOM   2307  CG  LYS A 160     -14.728  10.948 -25.401  1.00 82.49           C
ATOM   2308 1HG  LYS A 160     -14.664  11.953 -24.983  1.00 82.49           H
ATOM   2309 2HG  LYS A 160     -14.142  10.947 -26.320  1.00 82.49           H
ATOM   2310  CD  LYS A 160     -16.187  10.615 -25.719  1.00 82.49           C
ATOM   2311 1HD  LYS A 160     -16.246   9.632 -26.186  1.00 82.49           H
ATOM   2312 2HD  LYS A 160     -16.762  10.563 -24.794  1.00 82.49           H
ATOM   2313  CE  LYS A 160     -16.799  11.665 -26.648  1.00 82.49           C
ATOM   2314 1HE  LYS A 160     -16.663  12.659 -26.223  1.00 82.49           H
ATOM   2315 2HE  LYS A 160     -16.283  11.655 -27.608  1.00 82.49           H
ATOM   2316  NZ  LYS A 160     -18.241  11.399 -26.852  1.00 82.49           N
ATOM   2317 1HZ  LYS A 160     -18.631  12.105 -27.466  1.00 82.49           H
ATOM   2318 2HZ  LYS A 160     -18.360  10.483 -27.270  1.00 82.49           H
ATOM   2319 3HZ  LYS A 160     -18.719  11.427 -25.958  1.00 82.49           H
ATOM   2320  HN  LYS A 160     -12.179  10.016 -25.911  1.00 82.49           H
ATOM   2321  N   ARG A 161     -11.717   8.376 -23.094  1.00 83.05           N
ATOM   2322  CA  ARG A 161     -11.163   7.493 -22.083  1.00 83.05           C
ATOM   2323  C   ARG A 161     -10.032   8.194 -21.327  1.00 83.05           C
ATOM   2324  O   ARG A 161      -9.864   7.990 -20.126  1.00 83.05           O
ATOM   2325  HA  ARG A 161     -11.999   7.270 -21.419  1.00 83.05           H
ATOM   2326  CB  ARG A 161     -10.626   6.205 -22.710  1.00 83.05           C
ATOM   2327 1HB  ARG A 161     -10.044   6.445 -23.600  1.00 83.05           H
ATOM   2328 2HB  ARG A 161      -9.951   5.709 -22.012  1.00 83.05           H
ATOM   2329  CG  ARG A 161     -11.769   5.258 -23.082  1.00 83.05           C
ATOM   2330 1HG  ARG A 161     -12.227   4.861 -22.176  1.00 83.05           H
ATOM   2331 2HG  ARG A 161     -12.544   5.809 -23.615  1.00 83.05           H
ATOM   2332  CD  ARG A 161     -11.265   4.105 -23.952  1.00 83.05           C
ATOM   2333 1HD  ARG A 161     -12.110   3.543 -24.351  1.00 83.05           H
ATOM   2334 2HD  ARG A 161     -10.712   4.498 -24.806  1.00 83.05           H
ATOM   2335  NE  ARG A 161     -10.396   3.211 -23.155  1.00 83.05           N
ATOM   2336  HE  ARG A 161     -10.396   3.322 -22.161  1.00 83.05           H
ATOM   2337  CZ  ARG A 161      -9.609   2.263 -23.681  1.00 83.05           C
ATOM   2338  NH1 ARG A 161      -9.569   2.071 -25.007  1.00 83.05           N
ATOM   2339 1HH1 ARG A 161     -10.129   2.637 -25.611  1.00 83.05           H
ATOM   2340 2HH1 ARG A 161      -8.978   1.362 -25.392  1.00 83.05           H
ATOM   2341  NH2 ARG A 161      -8.862   1.511 -22.862  1.00 83.05           N
ATOM   2342 1HH2 ARG A 161      -8.269   0.799 -23.239  1.00 83.05           H
ATOM   2343 2HH2 ARG A 161      -8.897   1.661 -21.874  1.00 83.05           H
ATOM   2344  HN  ARG A 161     -11.693   8.018 -24.027  1.00 83.05           H
ATOM   2345  N   LEU A 162      -9.286   9.005 -22.063  1.00 85.25           N
ATOM   2346  CA  LEU A 162      -8.125   9.671 -21.499  1.00 85.25           C
ATOM   2347  C   LEU A 162      -8.587  10.778 -20.550  1.00 85.25           C
ATOM   2348  O   LEU A 162      -7.957  11.024 -19.522  1.00 85.25           O
ATOM   2349  HA  LEU A 162      -7.572   8.930 -20.921  1.00 85.25           H
ATOM   2350  CB  LEU A 162      -7.196  10.162 -22.611  1.00 85.25           C
ATOM   2351 1HB  LEU A 162      -7.252   9.459 -23.441  1.00 85.25           H
ATOM   2352 2HB  LEU A 162      -7.573  11.117 -22.976  1.00 85.25           H
ATOM   2353  CG  LEU A 162      -5.725  10.339 -22.228  1.00 85.25           C
ATOM   2354  HG  LEU A 162      -5.492   9.629 -21.434  1.00 85.25           H
ATOM   2355  CD1 LEU A 162      -4.808  10.014 -23.408  1.00 85.25           C
ATOM   2356 1HD1 LEU A 162      -4.967   8.982 -23.719  1.00 85.25           H
ATOM   2357 2HD1 LEU A 162      -5.036  10.682 -24.239  1.00 85.25           H
ATOM   2358 3HD1 LEU A 162      -3.769  10.148 -23.109  1.00 85.25           H
ATOM   2359  CD2 LEU A 162      -5.469  11.740 -21.670  1.00 85.25           C
ATOM   2360 1HD2 LEU A 162      -5.725  12.484 -22.425  1.00 85.25           H
ATOM   2361 2HD2 LEU A 162      -6.082  11.897 -20.783  1.00 85.25           H
ATOM   2362 3HD2 LEU A 162      -4.416  11.839 -21.406  1.00 85.25           H
ATOM   2363  HN  LEU A 162      -9.465   9.210 -23.025  1.00 85.25           H
ATOM   2364  N   LEU A 163      -9.685  11.417 -20.927  1.00 87.78           N
ATOM   2365  CA  LEU A 163     -10.285  12.436 -20.084  1.00 87.78           C
ATOM   2366  C   LEU A 163     -10.773  11.794 -18.784  1.00 87.78           C
ATOM   2367  O   LEU A 163     -10.440  12.259 -17.695  1.00 87.78           O
ATOM   2368  HA  LEU A 163      -9.507  13.159 -19.841  1.00 87.78           H
ATOM   2369  CB  LEU A 163     -11.379  13.187 -20.847  1.00 87.78           C
ATOM   2370 1HB  LEU A 163     -10.949  13.577 -21.769  1.00 87.78           H
ATOM   2371 2HB  LEU A 163     -12.151  12.472 -21.132  1.00 87.78           H
ATOM   2372  CG  LEU A 163     -12.045  14.343 -20.099  1.00 87.78           C
ATOM   2373  HG  LEU A 163     -12.429  13.962 -19.152  1.00 87.78           H
ATOM   2374  CD1 LEU A 163     -11.030  15.439 -19.766  1.00 87.78           C
ATOM   2375 1HD1 LEU A 163     -10.241  15.024 -19.138  1.00 87.78           H
ATOM   2376 2HD1 LEU A 163     -10.595  15.823 -20.689  1.00 87.78           H
ATOM   2377 3HD1 LEU A 163     -11.530  16.248 -19.235  1.00 87.78           H
ATOM   2378  CD2 LEU A 163     -13.240  14.888 -20.884  1.00 87.78           C
ATOM   2379 1HD2 LEU A 163     -12.902  15.249 -21.855  1.00 87.78           H
ATOM   2380 2HD2 LEU A 163     -13.974  14.095 -21.026  1.00 87.78           H
ATOM   2381 3HD2 LEU A 163     -13.695  15.709 -20.330  1.00 87.78           H
ATOM   2382  HN  LEU A 163     -10.161  11.248 -21.791  1.00 87.78           H
ATOM   2383  N   TYR A 164     -11.553  10.735 -18.940  1.00 88.81           N
ATOM   2384  CA  TYR A 164     -12.082  10.018 -17.792  1.00 88.81           C
ATOM   2385  C   TYR A 164     -10.953   9.517 -16.891  1.00 88.81           C
ATOM   2386  O   TYR A 164     -11.083   9.517 -15.668  1.00 88.81           O
ATOM   2387  HA  TYR A 164     -12.711  10.706 -17.227  1.00 88.81           H
ATOM   2388  CB  TYR A 164     -12.839   8.815 -18.358  1.00 88.81           C
ATOM   2389 1HB  TYR A 164     -12.251   8.374 -19.163  1.00 88.81           H
ATOM   2390 2HB  TYR A 164     -12.931   8.057 -17.580  1.00 88.81           H
ATOM   2391  CG  TYR A 164     -14.234   9.151 -18.890  1.00 88.81           C
ATOM   2392  CD1 TYR A 164     -15.190   9.669 -18.040  1.00 88.81           C
ATOM   2393  HD1 TYR A 164     -14.951   9.839 -16.991  1.00 88.81           H
ATOM   2394  CD2 TYR A 164     -14.536   8.935 -20.219  1.00 88.81           C
ATOM   2395  HD2 TYR A 164     -13.780   8.526 -20.890  1.00 88.81           H
ATOM   2396  CE1 TYR A 164     -16.502   9.985 -18.541  1.00 88.81           C
ATOM   2397  HE1 TYR A 164     -17.267  10.395 -17.881  1.00 88.81           H
ATOM   2398  CE2 TYR A 164     -15.848   9.251 -20.720  1.00 88.81           C
ATOM   2399  HE2 TYR A 164     -16.100   9.086 -21.767  1.00 88.81           H
ATOM   2400  CZ  TYR A 164     -16.767   9.761 -19.856  1.00 88.81           C
ATOM   2401  OH  TYR A 164     -18.007  10.059 -20.329  1.00 88.81           O
ATOM   2402  HH  TYR A 164     -18.566  10.451 -19.598  1.00 88.81           H
ATOM   2403  HN  TYR A 164     -11.824  10.366 -19.830  1.00 88.81           H
ATOM   2404  N   SER A 165      -9.868   9.102 -17.529  1.00 90.13           N
ATOM   2405  CA  SER A 165      -8.727   8.575 -16.801  1.00 90.13           C
ATOM   2406  C   SER A 165      -8.185   9.634 -15.839  1.00 90.13           C
ATOM   2407  O   SER A 165      -7.760   9.312 -14.731  1.00 90.13           O
ATOM   2408  HA  SER A 165      -9.108   7.716 -16.250  1.00 90.13           H
ATOM   2409  CB  SER A 165      -7.626   8.117 -17.760  1.00 90.13           C
ATOM   2410 1HB  SER A 165      -6.961   7.424 -17.245  1.00 90.13           H
ATOM   2411 2HB  SER A 165      -8.073   7.571 -18.591  1.00 90.13           H
ATOM   2412  OG  SER A 165      -6.868   9.213 -18.266  1.00 90.13           O
ATOM   2413  HG  SER A 165      -7.447  10.025 -18.337  1.00 90.13           H
ATOM   2414  HN  SER A 165      -9.763   9.122 -18.524  1.00 90.13           H
ATOM   2415  N   LYS A 166      -8.219  10.877 -16.297  1.00 92.00           N
ATOM   2416  CA  LYS A 166      -7.730  11.984 -15.494  1.00 92.00           C
ATOM   2417  C   LYS A 166      -8.633  12.159 -14.271  1.00 92.00           C
ATOM   2418  O   LYS A 166      -8.146  12.272 -13.147  1.00 92.00           O
ATOM   2419  HA  LYS A 166      -6.730  11.722 -15.150  1.00 92.00           H
ATOM   2420  CB  LYS A 166      -7.599  13.248 -16.347  1.00 92.00           C
ATOM   2421 1HB  LYS A 166      -8.511  13.398 -16.924  1.00 92.00           H
ATOM   2422 2HB  LYS A 166      -7.486  14.118 -15.699  1.00 92.00           H
ATOM   2423  CG  LYS A 166      -6.401  13.149 -17.292  1.00 92.00           C
ATOM   2424 1HG  LYS A 166      -5.484  13.044 -16.713  1.00 92.00           H
ATOM   2425 2HG  LYS A 166      -6.492  12.256 -17.910  1.00 92.00           H
ATOM   2426  CD  LYS A 166      -6.305  14.387 -18.187  1.00 92.00           C
ATOM   2427 1HD  LYS A 166      -7.158  14.416 -18.866  1.00 92.00           H
ATOM   2428 2HD  LYS A 166      -6.354  15.287 -17.575  1.00 92.00           H
ATOM   2429  CE  LYS A 166      -5.005  14.381 -18.993  1.00 92.00           C
ATOM   2430 1HE  LYS A 166      -4.156  14.244 -18.324  1.00 92.00           H
ATOM   2431 2HE  LYS A 166      -5.003  13.541 -19.687  1.00 92.00           H
ATOM   2432  NZ  LYS A 166      -4.853  15.649 -19.741  1.00 92.00           N
ATOM   2433 1HZ  LYS A 166      -3.997  15.622 -20.283  1.00 92.00           H
ATOM   2434 2HZ  LYS A 166      -5.644  15.770 -20.365  1.00 92.00           H
ATOM   2435 3HZ  LYS A 166      -4.816  16.424 -19.089  1.00 92.00           H
ATOM   2436  HN  LYS A 166      -8.571  11.131 -17.198  1.00 92.00           H
ATOM   2437  N   MET A 167      -9.932  12.174 -14.531  1.00 93.60           N
ATOM   2438  CA  MET A 167     -10.904  12.401 -13.475  1.00 93.60           C
ATOM   2439  C   MET A 167     -10.851  11.282 -12.432  1.00 93.60           C
ATOM   2440  O   MET A 167     -10.886  11.546 -11.231  1.00 93.60           O
ATOM   2441  HA  MET A 167     -10.623  13.348 -13.016  1.00 93.60           H
ATOM   2442  CB  MET A 167     -12.308  12.469 -14.079  1.00 93.60           C
ATOM   2443 1HB  MET A 167     -12.505  11.563 -14.653  1.00 93.60           H
ATOM   2444 2HB  MET A 167     -13.049  12.509 -13.282  1.00 93.60           H
ATOM   2445  CG  MET A 167     -12.456  13.694 -14.983  1.00 93.60           C
ATOM   2446 1HG  MET A 167     -12.060  14.577 -14.481  1.00 93.60           H
ATOM   2447 2HG  MET A 167     -11.874  13.557 -15.894  1.00 93.60           H
ATOM   2448  SD  MET A 167     -14.176  13.947 -15.391  1.00 93.60           S
ATOM   2449  CE  MET A 167     -14.494  12.461 -16.327  1.00 93.60           C
ATOM   2450 1HE  MET A 167     -13.833  12.428 -17.193  1.00 93.60           H
ATOM   2451 2HE  MET A 167     -14.311  11.589 -15.698  1.00 93.60           H
ATOM   2452 3HE  MET A 167     -15.531  12.457 -16.661  1.00 93.60           H
ATOM   2453  HN  MET A 167     -10.321  12.036 -15.442  1.00 93.60           H
ATOM   2454  N   VAL A 168     -10.767  10.057 -12.929  1.00 93.55           N
ATOM   2455  CA  VAL A 168     -10.736   8.896 -12.056  1.00 93.55           C
ATOM   2456  C   VAL A 168      -9.526   8.994 -11.125  1.00 93.55           C
ATOM   2457  O   VAL A 168      -9.631   8.715  -9.932  1.00 93.55           O
ATOM   2458  HA  VAL A 168     -11.644   8.914 -11.453  1.00 93.55           H
ATOM   2459  CB  VAL A 168     -10.747   7.613 -12.890  1.00 93.55           C
ATOM   2460  HB  VAL A 168      -9.976   7.705 -13.655  1.00 93.55           H
ATOM   2461  CG1 VAL A 168     -10.410   6.396 -12.027  1.00 93.55           C
ATOM   2462 1HG1 VAL A 168      -9.418   6.522 -11.592  1.00 93.55           H
ATOM   2463 2HG1 VAL A 168     -11.147   6.300 -11.230  1.00 93.55           H
ATOM   2464 3HG1 VAL A 168     -10.424   5.498 -12.645  1.00 93.55           H
ATOM   2465  CG2 VAL A 168     -12.091   7.430 -13.597  1.00 93.55           C
ATOM   2466 1HG2 VAL A 168     -12.887   7.370 -12.854  1.00 93.55           H
ATOM   2467 2HG2 VAL A 168     -12.273   8.278 -14.257  1.00 93.55           H
ATOM   2468 3HG2 VAL A 168     -12.071   6.511 -14.182  1.00 93.55           H
ATOM   2469  HN  VAL A 168     -10.720   9.852 -13.906  1.00 93.55           H
ATOM   2470  N   CYS A 169      -8.404   9.393 -11.707  1.00 93.92           N
ATOM   2471  CA  CYS A 169      -7.176   9.536 -10.944  1.00 93.92           C
ATOM   2472  C   CYS A 169      -7.425  10.538  -9.815  1.00 93.92           C
ATOM   2473  O   CYS A 169      -7.085  10.278  -8.662  1.00 93.92           O
ATOM   2474  HA  CYS A 169      -6.940   8.551 -10.541  1.00 93.92           H
ATOM   2475  CB  CYS A 169      -6.003   9.957 -11.832  1.00 93.92           C
ATOM   2476 1HB  CYS A 169      -6.305  10.781 -12.479  1.00 93.92           H
ATOM   2477 2HB  CYS A 169      -5.181  10.320 -11.216  1.00 93.92           H
ATOM   2478  SG  CYS A 169      -5.445   8.539 -12.845  1.00 93.92           S
ATOM   2479  HG  CYS A 169      -6.409   8.632 -13.757  1.00 93.92           H
ATOM   2480  HN  CYS A 169      -8.326   9.615 -12.678  1.00 93.92           H
ATOM   2481  N   PHE A 170      -8.018  11.664 -10.187  1.00 95.33           N
ATOM   2482  CA  PHE A 170      -8.270  12.728  -9.230  1.00 95.33           C
ATOM   2483  C   PHE A 170      -9.167  12.239  -8.091  1.00 95.33           C
ATOM   2484  O   PHE A 170      -8.882  12.491  -6.921  1.00 95.33           O
ATOM   2485  HA  PHE A 170      -7.306  13.034  -8.825  1.00 95.33           H
ATOM   2486  CB  PHE A 170      -8.990  13.847  -9.985  1.00 95.33           C
ATOM   2487 1HB  PHE A 170      -8.386  14.139 -10.844  1.00 95.33           H
ATOM   2488 2HB  PHE A 170      -9.932  13.461 -10.375  1.00 95.33           H
ATOM   2489  CG  PHE A 170      -9.276  15.087  -9.136  1.00 95.33           C
ATOM   2490  CD1 PHE A 170     -10.513  15.274  -8.601  1.00 95.33           C
ATOM   2491  HD1 PHE A 170     -11.300  14.541  -8.778  1.00 95.33           H
ATOM   2492  CD2 PHE A 170      -8.294  16.002  -8.916  1.00 95.33           C
ATOM   2493  HD2 PHE A 170      -7.304  15.851  -9.345  1.00 95.33           H
ATOM   2494  CE1 PHE A 170     -10.778  16.425  -7.813  1.00 95.33           C
ATOM   2495  HE1 PHE A 170     -11.769  16.576  -7.385  1.00 95.33           H
ATOM   2496  CE2 PHE A 170      -8.560  17.152  -8.128  1.00 95.33           C
ATOM   2497  HE2 PHE A 170      -7.773  17.886  -7.951  1.00 95.33           H
ATOM   2498  CZ  PHE A 170      -9.796  17.340  -7.593  1.00 95.33           C
ATOM   2499  HZ  PHE A 170     -10.000  18.223  -6.988  1.00 95.33           H
ATOM   2500  HN  PHE A 170      -8.323  11.853 -11.120  1.00 95.33           H
ATOM   2501  N   THR A 171     -10.232  11.549  -8.472  1.00 95.45           N
ATOM   2502  CA  THR A 171     -11.179  11.035  -7.498  1.00 95.45           C
ATOM   2503  C   THR A 171     -10.479  10.088  -6.521  1.00 95.45           C
ATOM   2504  O   THR A 171     -10.783  10.083  -5.330  1.00 95.45           O
ATOM   2505  HA  THR A 171     -11.559  11.873  -6.913  1.00 95.45           H
ATOM   2506  CB  THR A 171     -12.332  10.379  -8.260  1.00 95.45           C
ATOM   2507  HB  THR A 171     -11.996   9.481  -8.777  1.00 95.45           H
ATOM   2508  OG1 THR A 171     -12.832  11.419  -9.096  1.00 95.45           O
ATOM   2509  HG1 THR A 171     -13.268  11.027  -9.906  1.00 95.45           H
ATOM   2510  CG2 THR A 171     -13.513  10.033  -7.351  1.00 95.45           C
ATOM   2511 1HG2 THR A 171     -13.893  10.943  -6.885  1.00 95.45           H
ATOM   2512 2HG2 THR A 171     -13.184   9.339  -6.577  1.00 95.45           H
ATOM   2513 3HG2 THR A 171     -14.303   9.570  -7.942  1.00 95.45           H
ATOM   2514  HN  THR A 171     -10.451  11.340  -9.425  1.00 95.45           H
ATOM   2515  N   ILE A 172      -9.555   9.308  -7.063  1.00 94.35           N
ATOM   2516  CA  ILE A 172      -8.841   8.327  -6.264  1.00 94.35           C
ATOM   2517  C   ILE A 172      -8.013   9.048  -5.198  1.00 94.35           C
ATOM   2518  O   ILE A 172      -8.004   8.645  -4.036  1.00 94.35           O
ATOM   2519  HA  ILE A 172      -9.586   7.709  -5.763  1.00 94.35           H
ATOM   2520  CB  ILE A 172      -8.016   7.402  -7.161  1.00 94.35           C
ATOM   2521  HB  ILE A 172      -7.512   8.014  -7.910  1.00 94.35           H
ATOM   2522  CG1 ILE A 172      -8.918   6.421  -7.913  1.00 94.35           C
ATOM   2523 1HG1 ILE A 172      -9.350   5.708  -7.211  1.00 94.35           H
ATOM   2524 2HG1 ILE A 172      -9.747   6.960  -8.370  1.00 94.35           H
ATOM   2525  CG2 ILE A 172      -6.930   6.684  -6.358  1.00 94.35           C
ATOM   2526 1HG2 ILE A 172      -6.264   7.420  -5.908  1.00 94.35           H
ATOM   2527 2HG2 ILE A 172      -7.394   6.086  -5.573  1.00 94.35           H
ATOM   2528 3HG2 ILE A 172      -6.359   6.033  -7.020  1.00 94.35           H
ATOM   2529  CD1 ILE A 172      -8.133   5.671  -8.991  1.00 94.35           C
ATOM   2530 1HD1 ILE A 172      -7.723   6.386  -9.705  1.00 94.35           H
ATOM   2531 2HD1 ILE A 172      -7.319   5.114  -8.527  1.00 94.35           H
ATOM   2532 3HD1 ILE A 172      -8.797   4.980  -9.510  1.00 94.35           H
ATOM   2533  HN  ILE A 172      -9.292   9.340  -8.027  1.00 94.35           H
ATOM   2534  N   TRP A 173      -7.338  10.102  -5.632  1.00 95.05           N
ATOM   2535  CA  TRP A 173      -6.460  10.845  -4.744  1.00 95.05           C
ATOM   2536  C   TRP A 173      -7.312  11.432  -3.618  1.00 95.05           C
ATOM   2537  O   TRP A 173      -6.955  11.328  -2.445  1.00 95.05           O
ATOM   2538  HA  TRP A 173      -5.731  10.146  -4.335  1.00 95.05           H
ATOM   2539  CB  TRP A 173      -5.674  11.908  -5.515  1.00 95.05           C
ATOM   2540 1HB  TRP A 173      -6.340  12.391  -6.230  1.00 95.05           H
ATOM   2541 2HB  TRP A 173      -5.343  12.678  -4.817  1.00 95.05           H
ATOM   2542  CG  TRP A 173      -4.456  11.361  -6.263  1.00 95.05           C
ATOM   2543  CD1 TRP A 173      -4.269  11.282  -7.587  1.00 95.05           C
ATOM   2544  HD1 TRP A 173      -4.994  11.613  -8.330  1.00 95.05           H
ATOM   2545  CD2 TRP A 173      -3.257  10.817  -5.672  1.00 95.05           C
ATOM   2546  NE1 TRP A 173      -3.042  10.729  -7.892  1.00 95.05           N
ATOM   2547  HE1 TRP A 173      -2.676  10.568  -8.809  1.00 95.05           H
ATOM   2548  CE2 TRP A 173      -2.407  10.438  -6.691  1.00 95.05           C
ATOM   2549  CE3 TRP A 173      -2.903  10.652  -4.322  1.00 95.05           C
ATOM   2550  HE3 TRP A 173      -3.556  10.944  -3.500  1.00 95.05           H
ATOM   2551  CZ2 TRP A 173      -1.148   9.868  -6.466  1.00 95.05           C
ATOM   2552  HZ2 TRP A 173      -0.495   9.576  -7.288  1.00 95.05           H
ATOM   2553  CZ3 TRP A 173      -1.641  10.081  -4.114  1.00 95.05           C
ATOM   2554  HZ3 TRP A 173      -1.317   9.930  -3.085  1.00 95.05           H
ATOM   2555  CH2 TRP A 173      -0.774   9.693  -5.129  1.00 95.05           C
ATOM   2556  HH2 TRP A 173       0.194   9.255  -4.884  1.00 95.05           H
ATOM   2557  HN  TRP A 173      -7.384  10.449  -6.569  1.00 95.05           H
ATOM   2558  N   VAL A 174      -8.423  12.037  -4.012  1.00 95.33           N
ATOM   2559  CA  VAL A 174      -9.295  12.698  -3.057  1.00 95.33           C
ATOM   2560  C   VAL A 174      -9.811  11.670  -2.047  1.00 95.33           C
ATOM   2561  O   VAL A 174      -9.846  11.938  -0.847  1.00 95.33           O
ATOM   2562  HA  VAL A 174      -8.700  13.442  -2.527  1.00 95.33           H
ATOM   2563  CB  VAL A 174     -10.420  13.429  -3.794  1.00 95.33           C
ATOM   2564  HB  VAL A 174     -10.913  12.711  -4.449  1.00 95.33           H
ATOM   2565  CG1 VAL A 174     -11.464  13.961  -2.810  1.00 95.33           C
ATOM   2566 1HG1 VAL A 174     -11.895  13.129  -2.252  1.00 95.33           H
ATOM   2567 2HG1 VAL A 174     -10.990  14.657  -2.118  1.00 95.33           H
ATOM   2568 3HG1 VAL A 174     -12.252  14.476  -3.360  1.00 95.33           H
ATOM   2569  CG2 VAL A 174      -9.863  14.556  -4.665  1.00 95.33           C
ATOM   2570 1HG2 VAL A 174      -9.333  15.272  -4.037  1.00 95.33           H
ATOM   2571 2HG2 VAL A 174      -9.175  14.140  -5.401  1.00 95.33           H
ATOM   2572 3HG2 VAL A 174     -10.683  15.058  -5.177  1.00 95.33           H
ATOM   2573  HN  VAL A 174      -8.729  12.079  -4.964  1.00 95.33           H
ATOM   2574  N   LEU A 175     -10.198  10.516  -2.571  1.00 93.15           N
ATOM   2575  CA  LEU A 175     -10.803   9.486  -1.745  1.00 93.15           C
ATOM   2576  C   LEU A 175      -9.765   8.959  -0.752  1.00 93.15           C
ATOM   2577  O   LEU A 175     -10.060   8.795   0.431  1.00 93.15           O
ATOM   2578  HA  LEU A 175     -11.613   9.951  -1.183  1.00 93.15           H
ATOM   2579  CB  LEU A 175     -11.427   8.396  -2.620  1.00 93.15           C
ATOM   2580 1HB  LEU A 175     -12.100   8.871  -3.333  1.00 93.15           H
ATOM   2581 2HB  LEU A 175     -10.632   7.923  -3.198  1.00 93.15           H
ATOM   2582  CG  LEU A 175     -12.200   7.303  -1.880  1.00 93.15           C
ATOM   2583  HG  LEU A 175     -11.536   6.855  -1.140  1.00 93.15           H
ATOM   2584  CD1 LEU A 175     -13.391   7.892  -1.120  1.00 93.15           C
ATOM   2585 1HD1 LEU A 175     -13.033   8.620  -0.393  1.00 93.15           H
ATOM   2586 2HD1 LEU A 175     -14.064   8.381  -1.824  1.00 93.15           H
ATOM   2587 3HD1 LEU A 175     -13.923   7.093  -0.603  1.00 93.15           H
ATOM   2588  CD2 LEU A 175     -12.626   6.188  -2.837  1.00 93.15           C
ATOM   2589 1HD2 LEU A 175     -13.266   6.603  -3.616  1.00 93.15           H
ATOM   2590 2HD2 LEU A 175     -11.741   5.743  -3.293  1.00 93.15           H
ATOM   2591 3HD2 LEU A 175     -13.174   5.424  -2.285  1.00 93.15           H
ATOM   2592  HN  LEU A 175     -10.104  10.282  -3.538  1.00 93.15           H
ATOM   2593  N   ALA A 176      -8.572   8.708  -1.270  1.00 92.96           N
ATOM   2594  CA  ALA A 176      -7.510   8.135  -0.461  1.00 92.96           C
ATOM   2595  C   ALA A 176      -7.138   9.116   0.653  1.00 92.96           C
ATOM   2596  O   ALA A 176      -6.835   8.704   1.772  1.00 92.96           O
ATOM   2597  HA  ALA A 176      -7.892   7.218  -0.013  1.00 92.96           H
ATOM   2598  CB  ALA A 176      -6.318   7.787  -1.354  1.00 92.96           C
ATOM   2599 1HB  ALA A 176      -6.628   7.065  -2.110  1.00 92.96           H
ATOM   2600 2HB  ALA A 176      -5.954   8.691  -1.843  1.00 92.96           H
ATOM   2601 3HB  ALA A 176      -5.521   7.357  -0.746  1.00 92.96           H
ATOM   2602  HN  ALA A 176      -8.326   8.889  -2.223  1.00 92.96           H
ATOM   2603  N   ALA A 177      -7.172  10.394   0.307  1.00 92.88           N
ATOM   2604  CA  ALA A 177      -6.813  11.436   1.255  1.00 92.88           C
ATOM   2605  C   ALA A 177      -7.802  11.420   2.422  1.00 92.88           C
ATOM   2606  O   ALA A 177      -7.399  11.470   3.583  1.00 92.88           O
ATOM   2607  HA  ALA A 177      -5.815  11.211   1.633  1.00 92.88           H
ATOM   2608  CB  ALA A 177      -6.776  12.787   0.539  1.00 92.88           C
ATOM   2609 1HB  ALA A 177      -6.037  12.754  -0.261  1.00 92.88           H
ATOM   2610 2HB  ALA A 177      -7.758  13.002   0.119  1.00 92.88           H
ATOM   2611 3HB  ALA A 177      -6.506  13.568   1.251  1.00 92.88           H
ATOM   2612  HN  ALA A 177      -7.438  10.722  -0.599  1.00 92.88           H
ATOM   2613  N   ALA A 178      -9.079  11.352   2.073  1.00 93.59           N
ATOM   2614  CA  ALA A 178     -10.132  11.408   3.073  1.00 93.59           C
ATOM   2615  C   ALA A 178     -10.027  10.185   3.987  1.00 93.59           C
ATOM   2616  O   ALA A 178     -10.275  10.281   5.188  1.00 93.59           O
ATOM   2617  HA  ALA A 178      -9.978  12.309   3.666  1.00 93.59           H
ATOM   2618  CB  ALA A 178     -11.491  11.501   2.377  1.00 93.59           C
ATOM   2619 1HB  ALA A 178     -11.525  12.401   1.764  1.00 93.59           H
ATOM   2620 2HB  ALA A 178     -11.637  10.625   1.745  1.00 93.59           H
ATOM   2621 3HB  ALA A 178     -12.281  11.543   3.127  1.00 93.59           H
ATOM   2622  HN  ALA A 178      -9.396  11.259   1.129  1.00 93.59           H
ATOM   2623  N   LEU A 179      -9.659   9.065   3.383  1.00 91.48           N
ATOM   2624  CA  LEU A 179      -9.623   7.804   4.104  1.00 91.48           C
ATOM   2625  C   LEU A 179      -8.421   7.797   5.051  1.00 91.48           C
ATOM   2626  O   LEU A 179      -8.309   6.925   5.911  1.00 91.48           O
ATOM   2627  HA  LEU A 179     -10.533   7.742   4.701  1.00 91.48           H
ATOM   2628  CB  LEU A 179      -9.642   6.627   3.127  1.00 91.48           C
ATOM   2629 1HB  LEU A 179      -8.858   6.783   2.386  1.00 91.48           H
ATOM   2630 2HB  LEU A 179      -9.387   5.720   3.675  1.00 91.48           H
ATOM   2631  CG  LEU A 179     -10.961   6.389   2.389  1.00 91.48           C
ATOM   2632  HG  LEU A 179     -11.254   7.320   1.903  1.00 91.48           H
ATOM   2633  CD1 LEU A 179     -10.793   5.338   1.289  1.00 91.48           C
ATOM   2634 1HD1 LEU A 179     -10.048   5.681   0.571  1.00 91.48           H
ATOM   2635 2HD1 LEU A 179     -10.465   4.398   1.732  1.00 91.48           H
ATOM   2636 3HD1 LEU A 179     -11.745   5.189   0.781  1.00 91.48           H
ATOM   2637  CD2 LEU A 179     -12.078   6.020   3.368  1.00 91.48           C
ATOM   2638 1HD2 LEU A 179     -11.806   5.109   3.902  1.00 91.48           H
ATOM   2639 2HD2 LEU A 179     -12.218   6.831   4.082  1.00 91.48           H
ATOM   2640 3HD2 LEU A 179     -13.004   5.856   2.818  1.00 91.48           H
ATOM   2641  HN  LEU A 179      -9.390   9.010   2.422  1.00 91.48           H
ATOM   2642  N   CYS A 180      -7.553   8.780   4.861  1.00 92.63           N
ATOM   2643  CA  CYS A 180      -6.342   8.874   5.659  1.00 92.63           C
ATOM   2644  C   CYS A 180      -6.562   9.931   6.743  1.00 92.63           C
ATOM   2645  O   CYS A 180      -5.639  10.270   7.480  1.00 92.63           O
ATOM   2646  HA  CYS A 180      -6.183   7.891   6.103  1.00 92.63           H
ATOM   2647  CB  CYS A 180      -5.118   9.188   4.796  1.00 92.63           C
ATOM   2648 1HB  CYS A 180      -5.315  10.062   4.175  1.00 92.63           H
ATOM   2649 2HB  CYS A 180      -4.268   9.433   5.432  1.00 92.63           H
ATOM   2650  SG  CYS A 180      -4.713   7.750   3.738  1.00 92.63           S
ATOM   2651  HG  CYS A 180      -5.688   7.948   2.855  1.00 92.63           H
ATOM   2652  HN  CYS A 180      -7.665   9.501   4.177  1.00 92.63           H
ATOM   2653  N   ILE A 181      -7.792  10.421   6.805  1.00 93.20           N
ATOM   2654  CA  ILE A 181      -8.142  11.440   7.780  1.00 93.20           C
ATOM   2655  C   ILE A 181      -7.847  10.916   9.187  1.00 93.20           C
ATOM   2656  O   ILE A 181      -7.242  11.614   9.999  1.00 93.20           O
ATOM   2657  HA  ILE A 181      -7.506  12.305   7.593  1.00 93.20           H
ATOM   2658  CB  ILE A 181      -9.591  11.893   7.584  1.00 93.20           C
ATOM   2659  HB  ILE A 181     -10.206  11.009   7.419  1.00 93.20           H
ATOM   2660  CG1 ILE A 181      -9.725  12.775   6.341  1.00 93.20           C
ATOM   2661 1HG1 ILE A 181      -9.173  13.703   6.487  1.00 93.20           H
ATOM   2662 2HG1 ILE A 181      -9.280  12.271   5.483  1.00 93.20           H
ATOM   2663  CG2 ILE A 181     -10.123  12.587   8.839  1.00 93.20           C
ATOM   2664 1HG2 ILE A 181     -10.084  11.895   9.681  1.00 93.20           H
ATOM   2665 2HG2 ILE A 181      -9.510  13.461   9.059  1.00 93.20           H
ATOM   2666 3HG2 ILE A 181     -11.154  12.899   8.673  1.00 93.20           H
ATOM   2667  CD1 ILE A 181     -11.194  13.090   6.049  1.00 93.20           C
ATOM   2668 1HD1 ILE A 181     -11.738  12.161   5.879  1.00 93.20           H
ATOM   2669 2HD1 ILE A 181     -11.629  13.616   6.900  1.00 93.20           H
ATOM   2670 3HD1 ILE A 181     -11.261  13.719   5.161  1.00 93.20           H
ATOM   2671  HN  ILE A 181      -8.539  10.135   6.205  1.00 93.20           H
ATOM   2672  N   PRO A 182      -8.267   9.682   9.500  1.00 91.98           N
ATOM   2673  CA  PRO A 182      -8.072   9.138  10.846  1.00 91.98           C
ATOM   2674  C   PRO A 182      -6.624   9.225  11.299  1.00 91.98           C
ATOM   2675  O   PRO A 182      -6.346   9.640  12.423  1.00 91.98           O
ATOM   2676  HA  PRO A 182      -8.634   9.725  11.572  1.00 91.98           H
ATOM   2677  CB  PRO A 182      -8.541   7.687  10.721  1.00 91.98           C
ATOM   2678 1HB  PRO A 182      -7.716   7.018  10.474  1.00 91.98           H
ATOM   2679 2HB  PRO A 182      -8.976   7.324  11.652  1.00 91.98           H
ATOM   2680  CG  PRO A 182      -9.574   7.745   9.602  1.00 91.98           C
ATOM   2681 1HG  PRO A 182      -9.743   6.765   9.156  1.00 91.98           H
ATOM   2682 2HG  PRO A 182     -10.544   8.088   9.964  1.00 91.98           H
ATOM   2683  CD  PRO A 182      -8.953   8.722   8.617  1.00 91.98           C
ATOM   2684 1HD  PRO A 182      -8.254   8.228   7.943  1.00 91.98           H
ATOM   2685 2HD  PRO A 182      -9.708   9.202   7.993  1.00 91.98           H
ATOM   2686  N   GLU A 183      -5.732   8.829  10.403  1.00 92.09           N
ATOM   2687  CA  GLU A 183      -4.310   8.848  10.704  1.00 92.09           C
ATOM   2688  C   GLU A 183      -3.866  10.263  11.079  1.00 92.09           C
ATOM   2689  O   GLU A 183      -3.109  10.448  12.031  1.00 92.09           O
ATOM   2690  HA  GLU A 183      -4.186   8.182  11.558  1.00 92.09           H
ATOM   2691  CB  GLU A 183      -3.494   8.311   9.527  1.00 92.09           C
ATOM   2692 1HB  GLU A 183      -3.936   8.648   8.589  1.00 92.09           H
ATOM   2693 2HB  GLU A 183      -2.450   8.603   9.640  1.00 92.09           H
ATOM   2694  CG  GLU A 183      -3.512   6.782   9.499  1.00 92.09           C
ATOM   2695 1HG  GLU A 183      -2.813   6.420   8.745  1.00 92.09           H
ATOM   2696 2HG  GLU A 183      -3.175   6.393  10.459  1.00 92.09           H
ATOM   2697  CD  GLU A 183      -4.916   6.256   9.194  1.00 92.09           C
ATOM   2698  OE1 GLU A 183      -5.173   5.085   9.548  1.00 92.09           O
ATOM   2699  OE2 GLU A 183      -5.701   7.037   8.613  1.00 92.09           O
ATOM   2700  HN  GLU A 183      -5.966   8.501   9.488  1.00 92.09           H
ATOM   2701  N   ILE A 184      -4.355  11.226  10.312  1.00 93.48           N
ATOM   2702  CA  ILE A 184      -3.899  12.598  10.451  1.00 93.48           C
ATOM   2703  C   ILE A 184      -4.289  13.123  11.834  1.00 93.48           C
ATOM   2704  O   ILE A 184      -3.547  13.893  12.442  1.00 93.48           O
ATOM   2705  HA  ILE A 184      -2.812  12.590  10.379  1.00 93.48           H
ATOM   2706  CB  ILE A 184      -4.423  13.457   9.298  1.00 93.48           C
ATOM   2707  HB  ILE A 184      -5.509  13.364   9.269  1.00 93.48           H
ATOM   2708  CG1 ILE A 184      -3.891  12.953   7.955  1.00 93.48           C
ATOM   2709 1HG1 ILE A 184      -2.816  13.124   7.898  1.00 93.48           H
ATOM   2710 2HG1 ILE A 184      -4.047  11.877   7.878  1.00 93.48           H
ATOM   2711  CG2 ILE A 184      -4.101  14.935   9.524  1.00 93.48           C
ATOM   2712 1HG2 ILE A 184      -4.568  15.271  10.450  1.00 93.48           H
ATOM   2713 2HG2 ILE A 184      -3.021  15.065   9.594  1.00 93.48           H
ATOM   2714 3HG2 ILE A 184      -4.484  15.522   8.690  1.00 93.48           H
ATOM   2715  CD1 ILE A 184      -4.587  13.659   6.790  1.00 93.48           C
ATOM   2716 1HD1 ILE A 184      -5.659  13.466   6.836  1.00 93.48           H
ATOM   2717 2HD1 ILE A 184      -4.408  14.733   6.856  1.00 93.48           H
ATOM   2718 3HD1 ILE A 184      -4.190  13.283   5.847  1.00 93.48           H
ATOM   2719  HN  ILE A 184      -5.050  11.081   9.608  1.00 93.48           H
ATOM   2720  N   LEU A 185      -5.453  12.686  12.292  1.00 93.32           N
ATOM   2721  CA  LEU A 185      -6.036  13.236  13.504  1.00 93.32           C
ATOM   2722  C   LEU A 185      -5.284  12.689  14.719  1.00 93.32           C
ATOM   2723  O   LEU A 185      -4.777  13.456  15.537  1.00 93.32           O
ATOM   2724  HA  LEU A 185      -5.898  14.317  13.471  1.00 93.32           H
ATOM   2725  CB  LEU A 185      -7.542  12.972  13.543  1.00 93.32           C
ATOM   2726 1HB  LEU A 185      -7.709  11.909  13.370  1.00 93.32           H
ATOM   2727 2HB  LEU A 185      -7.904  13.192  14.547  1.00 93.32           H
ATOM   2728  CG  LEU A 185      -8.388  13.762  12.541  1.00 93.32           C
ATOM   2729  HG  LEU A 185      -8.057  13.502  11.536  1.00 93.32           H
ATOM   2730  CD1 LEU A 185      -9.864  13.376  12.646  1.00 93.32           C
ATOM   2731 1HD1 LEU A 185      -9.977  12.312  12.436  1.00 93.32           H
ATOM   2732 2HD1 LEU A 185     -10.225  13.588  13.652  1.00 93.32           H
ATOM   2733 3HD1 LEU A 185     -10.442  13.952  11.924  1.00 93.32           H
ATOM   2734  CD2 LEU A 185      -8.175  15.267  12.712  1.00 93.32           C
ATOM   2735 1HD2 LEU A 185      -8.462  15.562  13.722  1.00 93.32           H
ATOM   2736 2HD2 LEU A 185      -7.125  15.507  12.548  1.00 93.32           H
ATOM   2737 3HD2 LEU A 185      -8.788  15.805  11.989  1.00 93.32           H
ATOM   2738  HN  LEU A 185      -5.995  11.971  11.849  1.00 93.32           H
ATOM   2739  N   TYR A 186      -5.235  11.368  14.799  1.00 93.14           N
ATOM   2740  CA  TYR A 186      -4.899  10.705  16.048  1.00 93.14           C
ATOM   2741  C   TYR A 186      -3.395  10.437  16.138  1.00 93.14           C
ATOM   2742  O   TYR A 186      -2.893  10.047  17.191  1.00 93.14           O
ATOM   2743  HA  TYR A 186      -5.193  11.362  16.867  1.00 93.14           H
ATOM   2744  CB  TYR A 186      -5.643   9.369  16.031  1.00 93.14           C
ATOM   2745 1HB  TYR A 186      -5.294   8.781  15.182  1.00 93.14           H
ATOM   2746 2HB  TYR A 186      -5.388   8.811  16.932  1.00 93.14           H
ATOM   2747  CG  TYR A 186      -7.165   9.505  15.946  1.00 93.14           C
ATOM   2748  CD1 TYR A 186      -7.840  10.284  16.864  1.00 93.14           C
ATOM   2749  HD1 TYR A 186      -7.289  10.802  17.650  1.00 93.14           H
ATOM   2750  CD2 TYR A 186      -7.862   8.850  14.952  1.00 93.14           C
ATOM   2751  HD2 TYR A 186      -7.329   8.235  14.227  1.00 93.14           H
ATOM   2752  CE1 TYR A 186      -9.272  10.412  16.785  1.00 93.14           C
ATOM   2753  HE1 TYR A 186      -9.817  11.024  17.504  1.00 93.14           H
ATOM   2754  CE2 TYR A 186      -9.294   8.978  14.873  1.00 93.14           C
ATOM   2755  HE2 TYR A 186      -9.857   8.466  14.093  1.00 93.14           H
ATOM   2756  CZ  TYR A 186      -9.928   9.753  15.793  1.00 93.14           C
ATOM   2757  OH  TYR A 186     -11.281   9.874  15.718  1.00 93.14           O
ATOM   2758  HH  TYR A 186     -11.609  10.494  16.431  1.00 93.14           H
ATOM   2759  HN  TYR A 186      -5.421  10.754  14.032  1.00 93.14           H
ATOM   2760  N   SER A 187      -2.719  10.656  15.020  1.00 93.04           N
ATOM   2761  CA  SER A 187      -1.276  10.493  14.974  1.00 93.04           C
ATOM   2762  C   SER A 187      -0.604  11.519  15.888  1.00 93.04           C
ATOM   2763  O   SER A 187      -0.741  12.724  15.681  1.00 93.04           O
ATOM   2764  HA  SER A 187      -1.089   9.481  15.333  1.00 93.04           H
ATOM   2765  CB  SER A 187      -0.752  10.631  13.544  1.00 93.04           C
ATOM   2766 1HB  SER A 187      -1.063  11.593  13.135  1.00 93.04           H
ATOM   2767 2HB  SER A 187       0.338  10.628  13.555  1.00 93.04           H
ATOM   2768  OG  SER A 187      -1.220   9.583  12.699  1.00 93.04           O
ATOM   2769  HG  SER A 187      -1.758   9.964  11.947  1.00 93.04           H
ATOM   2770  HN  SER A 187      -3.140  10.940  14.159  1.00 93.04           H
ATOM   2771  N   GLN A 188       0.109  11.005  16.879  1.00 91.80           N
ATOM   2772  CA  GLN A 188       0.790  11.861  17.835  1.00 91.80           C
ATOM   2773  C   GLN A 188       2.121  11.235  18.255  1.00 91.80           C
ATOM   2774  O   GLN A 188       2.376  10.064  17.976  1.00 91.80           O
ATOM   2775  HA  GLN A 188       0.972  12.797  17.306  1.00 91.80           H
ATOM   2776  CB  GLN A 188      -0.094  12.137  19.052  1.00 91.80           C
ATOM   2777 1HB  GLN A 188      -0.360  11.196  19.534  1.00 91.80           H
ATOM   2778 2HB  GLN A 188       0.460  12.724  19.784  1.00 91.80           H
ATOM   2779  CG  GLN A 188      -1.366  12.886  18.648  1.00 91.80           C
ATOM   2780 1HG  GLN A 188      -1.113  13.697  17.966  1.00 91.80           H
ATOM   2781 2HG  GLN A 188      -2.033  12.213  18.110  1.00 91.80           H
ATOM   2782  CD  GLN A 188      -2.084  13.450  19.876  1.00 91.80           C
ATOM   2783  OE1 GLN A 188      -1.499  13.667  20.924  1.00 91.80           O
ATOM   2784  NE2 GLN A 188      -3.382  13.674  19.688  1.00 91.80           N
ATOM   2785 1HE2 GLN A 188      -3.801  13.474  18.803  1.00 91.80           H
ATOM   2786 2HE2 GLN A 188      -3.938  14.042  20.433  1.00 91.80           H
ATOM   2787  HN  GLN A 188       0.224  10.023  17.035  1.00 91.80           H
ATOM   2788  N   ILE A 189       2.936  12.043  18.918  1.00 92.01           N
ATOM   2789  CA  ILE A 189       4.140  11.535  19.553  1.00 92.01           C
ATOM   2790  C   ILE A 189       3.833  11.183  21.010  1.00 92.01           C
ATOM   2791  O   ILE A 189       3.329  12.016  21.760  1.00 92.01           O
ATOM   2792  HA  ILE A 189       4.425  10.622  19.030  1.00 92.01           H
ATOM   2793  CB  ILE A 189       5.292  12.528  19.389  1.00 92.01           C
ATOM   2794  HB  ILE A 189       4.984  13.481  19.820  1.00 92.01           H
ATOM   2795  CG1 ILE A 189       5.596  12.777  17.911  1.00 92.01           C
ATOM   2796 1HG1 ILE A 189       5.993  11.868  17.459  1.00 92.01           H
ATOM   2797 2HG1 ILE A 189       4.673  13.019  17.382  1.00 92.01           H
ATOM   2798  CG2 ILE A 189       6.530  12.064  20.159  1.00 92.01           C
ATOM   2799 1HG2 ILE A 189       6.289  11.979  21.218  1.00 92.01           H
ATOM   2800 2HG2 ILE A 189       6.850  11.093  19.780  1.00 92.01           H
ATOM   2801 3HG2 ILE A 189       7.334  12.788  20.025  1.00 92.01           H
ATOM   2802  CD1 ILE A 189       6.601  13.918  17.742  1.00 92.01           C
ATOM   2803 1HD1 ILE A 189       6.190  14.831  18.173  1.00 92.01           H
ATOM   2804 2HD1 ILE A 189       7.530  13.662  18.251  1.00 92.01           H
ATOM   2805 3HD1 ILE A 189       6.799  14.074  16.682  1.00 92.01           H
ATOM   2806  HN  ILE A 189       2.784  13.025  19.024  1.00 92.01           H
ATOM   2807  N   LYS A 190       4.151   9.947  21.366  1.00 88.59           N
ATOM   2808  CA  LYS A 190       4.035   9.513  22.748  1.00 88.59           C
ATOM   2809  C   LYS A 190       5.433   9.279  23.324  1.00 88.59           C
ATOM   2810  O   LYS A 190       6.251   8.588  22.716  1.00 88.59           O
ATOM   2811  HA  LYS A 190       3.563  10.322  23.306  1.00 88.59           H
ATOM   2812  CB  LYS A 190       3.115   8.295  22.852  1.00 88.59           C
ATOM   2813 1HB  LYS A 190       2.170   8.504  22.351  1.00 88.59           H
ATOM   2814 2HB  LYS A 190       3.568   7.448  22.336  1.00 88.59           H
ATOM   2815  CG  LYS A 190       2.853   7.928  24.314  1.00 88.59           C
ATOM   2816 1HG  LYS A 190       3.800   7.851  24.848  1.00 88.59           H
ATOM   2817 2HG  LYS A 190       2.280   8.721  24.794  1.00 88.59           H
ATOM   2818  CD  LYS A 190       2.092   6.605  24.420  1.00 88.59           C
ATOM   2819 1HD  LYS A 190       1.146   6.682  23.884  1.00 88.59           H
ATOM   2820 2HD  LYS A 190       2.666   5.812  23.940  1.00 88.59           H
ATOM   2821  CE  LYS A 190       1.829   6.239  25.882  1.00 88.59           C
ATOM   2822 1HE  LYS A 190       2.615   6.654  26.514  1.00 88.59           H
ATOM   2823 2HE  LYS A 190       0.889   6.683  26.210  1.00 88.59           H
ATOM   2824  NZ  LYS A 190       1.775   4.770  26.047  1.00 88.59           N
ATOM   2825 1HZ  LYS A 190       1.261   4.543  26.891  1.00 88.59           H
ATOM   2826 2HZ  LYS A 190       1.310   4.357  25.246  1.00 88.59           H
ATOM   2827 3HZ  LYS A 190       2.718   4.402  26.116  1.00 88.59           H
ATOM   2828  HN  LYS A 190       4.482   9.249  20.731  1.00 88.59           H
ATOM   2829  N   GLU A 191       5.665   9.866  24.488  1.00 86.55           N
ATOM   2830  CA  GLU A 191       6.918   9.660  25.194  1.00 86.55           C
ATOM   2831  C   GLU A 191       6.770   8.535  26.221  1.00 86.55           C
ATOM   2832  O   GLU A 191       5.832   8.535  27.016  1.00 86.55           O
ATOM   2833  HA  GLU A 191       7.637   9.370  24.428  1.00 86.55           H
ATOM   2834  CB  GLU A 191       7.390  10.953  25.862  1.00 86.55           C
ATOM   2835 1HB  GLU A 191       6.562  11.411  26.403  1.00 86.55           H
ATOM   2836 2HB  GLU A 191       8.255  10.746  26.493  1.00 86.55           H
ATOM   2837  CG  GLU A 191       7.852  11.972  24.818  1.00 86.55           C
ATOM   2838 1HG  GLU A 191       8.610  11.522  24.176  1.00 86.55           H
ATOM   2839 2HG  GLU A 191       7.014  12.247  24.178  1.00 86.55           H
ATOM   2840  CD  GLU A 191       8.422  13.224  25.488  1.00 86.55           C
ATOM   2841  OE1 GLU A 191       8.835  14.132  24.736  1.00 86.55           O
ATOM   2842  OE2 GLU A 191       8.430  13.244  26.738  1.00 86.55           O
ATOM   2843  HN  GLU A 191       5.016  10.472  24.948  1.00 86.55           H
ATOM   2844  N   GLU A 192       7.711   7.604  26.170  1.00 78.47           N
ATOM   2845  CA  GLU A 192       7.605   6.389  26.961  1.00 78.47           C
ATOM   2846  C   GLU A 192       8.965   6.024  27.559  1.00 78.47           C
ATOM   2847  O   GLU A 192       9.855   5.561  26.848  1.00 78.47           O
ATOM   2848  HA  GLU A 192       6.901   6.624  27.759  1.00 78.47           H
ATOM   2849  CB  GLU A 192       7.047   5.237  26.123  1.00 78.47           C
ATOM   2850 1HB  GLU A 192       6.056   5.498  25.752  1.00 78.47           H
ATOM   2851 2HB  GLU A 192       7.752   4.985  25.330  1.00 78.47           H
ATOM   2852  CG  GLU A 192       6.881   3.973  26.970  1.00 78.47           C
ATOM   2853 1HG  GLU A 192       7.153   3.098  26.381  1.00 78.47           H
ATOM   2854 2HG  GLU A 192       7.562   4.009  27.820  1.00 78.47           H
ATOM   2855  CD  GLU A 192       5.442   3.833  27.468  1.00 78.47           C
ATOM   2856  OE1 GLU A 192       5.281   3.352  28.611  1.00 78.47           O
ATOM   2857  OE2 GLU A 192       4.534   4.209  26.696  1.00 78.47           O
ATOM   2858  HN  GLU A 192       8.532   7.669  25.604  1.00 78.47           H
ATOM   2859  N   SER A 193       9.083   6.247  28.859  1.00 73.95           N
ATOM   2860  CA  SER A 193      10.280   5.851  29.581  1.00 73.95           C
ATOM   2861  C   SER A 193      11.513   6.493  28.942  1.00 73.95           C
ATOM   2862  O   SER A 193      12.589   5.897  28.922  1.00 73.95           O
ATOM   2863  HA  SER A 193      10.140   6.221  30.597  1.00 73.95           H
ATOM   2864  CB  SER A 193      10.429   4.329  29.608  1.00 73.95           C
ATOM   2865 1HB  SER A 193      10.634   3.967  28.601  1.00 73.95           H
ATOM   2866 2HB  SER A 193      11.286   4.059  30.225  1.00 73.95           H
ATOM   2867  OG  SER A 193       9.261   3.688  30.113  1.00 73.95           O
ATOM   2868  HG  SER A 193       8.608   3.533  29.372  1.00 73.95           H
ATOM   2869  HN  SER A 193       8.380   6.689  29.417  1.00 73.95           H
ATOM   2870  N   GLY A 194      11.316   7.701  28.434  1.00 75.96           N
ATOM   2871  CA  GLY A 194      12.407   8.447  27.831  1.00 75.96           C
ATOM   2872  C   GLY A 194      12.552   8.105  26.347  1.00 75.96           C
ATOM   2873  O   GLY A 194      13.482   8.567  25.688  1.00 75.96           O
ATOM   2874 1HA  GLY A 194      12.228   9.517  27.946  1.00 75.96           H
ATOM   2875 2HA  GLY A 194      13.338   8.222  28.353  1.00 75.96           H
ATOM   2876  HN  GLY A 194      10.432   8.168  28.429  1.00 75.96           H
ATOM   2877  N   ILE A 195      11.619   7.297  25.865  1.00 82.75           N
ATOM   2878  CA  ILE A 195      11.579   6.959  24.453  1.00 82.75           C
ATOM   2879  C   ILE A 195      10.401   7.678  23.793  1.00 82.75           C
ATOM   2880  O   ILE A 195       9.259   7.532  24.226  1.00 82.75           O
ATOM   2881  HA  ILE A 195      12.502   7.324  24.003  1.00 82.75           H
ATOM   2882  CB  ILE A 195      11.555   5.440  24.266  1.00 82.75           C
ATOM   2883  HB  ILE A 195      10.664   5.050  24.757  1.00 82.75           H
ATOM   2884  CG1 ILE A 195      12.764   4.786  24.938  1.00 82.75           C
ATOM   2885 1HG1 ILE A 195      13.679   5.105  24.439  1.00 82.75           H
ATOM   2886 2HG1 ILE A 195      12.834   5.119  25.974  1.00 82.75           H
ATOM   2887  CG2 ILE A 195      11.453   5.071  22.785  1.00 82.75           C
ATOM   2888 1HG2 ILE A 195      10.537   5.489  22.369  1.00 82.75           H
ATOM   2889 2HG2 ILE A 195      12.312   5.475  22.250  1.00 82.75           H
ATOM   2890 3HG2 ILE A 195      11.438   3.986  22.681  1.00 82.75           H
ATOM   2891  CD1 ILE A 195      12.658   3.260  24.893  1.00 82.75           C
ATOM   2892 1HD1 ILE A 195      11.754   2.944  25.415  1.00 82.75           H
ATOM   2893 2HD1 ILE A 195      12.613   2.930  23.856  1.00 82.75           H
ATOM   2894 3HD1 ILE A 195      13.530   2.821  25.378  1.00 82.75           H
ATOM   2895  HN  ILE A 195      10.901   6.878  26.421  1.00 82.75           H
ATOM   2896  N   ALA A 196      10.719   8.439  22.756  1.00 89.66           N
ATOM   2897  CA  ALA A 196       9.689   9.068  21.946  1.00 89.66           C
ATOM   2898  C   ALA A 196       9.193   8.071  20.897  1.00 89.66           C
ATOM   2899  O   ALA A 196       9.991   7.476  20.173  1.00 89.66           O
ATOM   2900  HA  ALA A 196       8.862   9.330  22.605  1.00 89.66           H
ATOM   2901  CB  ALA A 196      10.245  10.347  21.318  1.00 89.66           C
ATOM   2902 1HB  ALA A 196      10.556  11.033  22.105  1.00 89.66           H
ATOM   2903 2HB  ALA A 196      11.101  10.102  20.690  1.00 89.66           H
ATOM   2904 3HB  ALA A 196       9.472  10.818  20.710  1.00 89.66           H
ATOM   2905  HN  ALA A 196      11.657   8.628  22.468  1.00 89.66           H
ATOM   2906  N   ILE A 197       7.877   7.918  20.847  1.00 89.07           N
ATOM   2907  CA  ILE A 197       7.267   6.978  19.923  1.00 89.07           C
ATOM   2908  C   ILE A 197       6.201   7.701  19.097  1.00 89.07           C
ATOM   2909  O   ILE A 197       5.307   8.338  19.651  1.00 89.07           O
ATOM   2910  HA  ILE A 197       8.049   6.629  19.248  1.00 89.07           H
ATOM   2911  CB  ILE A 197       6.738   5.755  20.674  1.00 89.07           C
ATOM   2912  HB  ILE A 197       6.022   6.097  21.421  1.00 89.07           H
ATOM   2913  CG1 ILE A 197       7.866   5.040  21.421  1.00 89.07           C
ATOM   2914 1HG1 ILE A 197       8.614   4.691  20.710  1.00 89.07           H
ATOM   2915 2HG1 ILE A 197       8.364   5.741  22.091  1.00 89.07           H
ATOM   2916  CG2 ILE A 197       5.990   4.813  19.729  1.00 89.07           C
ATOM   2917 1HG2 ILE A 197       5.147   5.340  19.282  1.00 89.07           H
ATOM   2918 2HG2 ILE A 197       6.665   4.475  18.943  1.00 89.07           H
ATOM   2919 3HG2 ILE A 197       5.624   3.952  20.289  1.00 89.07           H
ATOM   2920  CD1 ILE A 197       7.326   3.856  22.225  1.00 89.07           C
ATOM   2921 1HD1 ILE A 197       6.596   4.212  22.952  1.00 89.07           H
ATOM   2922 2HD1 ILE A 197       6.849   3.145  21.549  1.00 89.07           H
ATOM   2923 3HD1 ILE A 197       8.148   3.366  22.746  1.00 89.07           H
ATOM   2924  HN  ILE A 197       7.234   8.423  21.423  1.00 89.07           H
ATOM   2925  N   CYS A 198       6.332   7.579  17.784  1.00 91.10           N
ATOM   2926  CA  CYS A 198       5.287   8.032  16.882  1.00 91.10           C
ATOM   2927  C   CYS A 198       4.186   6.970  16.851  1.00 91.10           C
ATOM   2928  O   CYS A 198       4.391   5.874  16.332  1.00 91.10           O
ATOM   2929  HA  CYS A 198       4.908   8.970  17.288  1.00 91.10           H
ATOM   2930  CB  CYS A 198       5.834   8.328  15.484  1.00 91.10           C
ATOM   2931 1HB  CYS A 198       6.481   9.205  15.516  1.00 91.10           H
ATOM   2932 2HB  CYS A 198       6.446   7.494  15.140  1.00 91.10           H
ATOM   2933  SG  CYS A 198       4.453   8.612  14.318  1.00 91.10           S
ATOM   2934  HN  CYS A 198       7.132   7.180  17.336  1.00 91.10           H
ATOM   2935  N   THR A 199       3.042   7.333  17.412  1.00 91.03           N
ATOM   2936  CA  THR A 199       1.928   6.404  17.509  1.00 91.03           C
ATOM   2937  C   THR A 199       0.617   7.104  17.147  1.00 91.03           C
ATOM   2938  O   THR A 199       0.599   8.310  16.905  1.00 91.03           O
ATOM   2939  HA  THR A 199       2.079   5.609  16.779  1.00 91.03           H
ATOM   2940  CB  THR A 199       1.930   5.809  18.919  1.00 91.03           C
ATOM   2941  HB  THR A 199       2.944   5.560  19.235  1.00 91.03           H
ATOM   2942  OG1 THR A 199       1.026   4.711  18.834  1.00 91.03           O
ATOM   2943  HG1 THR A 199       1.279   4.007  19.497  1.00 91.03           H
ATOM   2944  CG2 THR A 199       1.289   6.741  19.949  1.00 91.03           C
ATOM   2945 1HG2 THR A 199       0.254   6.936  19.668  1.00 91.03           H
ATOM   2946 2HG2 THR A 199       1.840   7.681  19.981  1.00 91.03           H
ATOM   2947 3HG2 THR A 199       1.317   6.271  20.932  1.00 91.03           H
ATOM   2948  HN  THR A 199       2.870   8.240  17.796  1.00 91.03           H
ATOM   2949  N   MET A 200      -0.449   6.318  17.122  1.00 92.05           N
ATOM   2950  CA  MET A 200      -1.791   6.874  17.170  1.00 92.05           C
ATOM   2951  C   MET A 200      -2.354   6.823  18.592  1.00 92.05           C
ATOM   2952  O   MET A 200      -2.342   5.772  19.231  1.00 92.05           O
ATOM   2953  HA  MET A 200      -1.690   7.911  16.849  1.00 92.05           H
ATOM   2954  CB  MET A 200      -2.704   6.086  16.230  1.00 92.05           C
ATOM   2955 1HB  MET A 200      -2.664   5.026  16.481  1.00 92.05           H
ATOM   2956 2HB  MET A 200      -3.737   6.407  16.367  1.00 92.05           H
ATOM   2957  CG  MET A 200      -2.292   6.285  14.770  1.00 92.05           C
ATOM   2958 1HG  MET A 200      -2.346   7.342  14.509  1.00 92.05           H
ATOM   2959 2HG  MET A 200      -1.256   5.975  14.630  1.00 92.05           H
ATOM   2960  SD  MET A 200      -3.361   5.338  13.699  1.00 92.05           S
ATOM   2961  CE  MET A 200      -3.041   3.694  14.316  1.00 92.05           C
ATOM   2962 1HE  MET A 200      -1.981   3.463  14.202  1.00 92.05           H
ATOM   2963 2HE  MET A 200      -3.312   3.643  15.370  1.00 92.05           H
ATOM   2964 3HE  MET A 200      -3.633   2.973  13.753  1.00 92.05           H
ATOM   2965  HN  MET A 200      -0.407   5.320  17.069  1.00 92.05           H
ATOM   2966  N   VAL A 201      -2.836   7.971  19.045  1.00 93.02           N
ATOM   2967  CA  VAL A 201      -3.482   8.052  20.343  1.00 93.02           C
ATOM   2968  C   VAL A 201      -4.977   8.313  20.148  1.00 93.02           C
ATOM   2969  O   VAL A 201      -5.361   9.275  19.485  1.00 93.02           O
ATOM   2970  HA  VAL A 201      -3.356   7.086  20.834  1.00 93.02           H
ATOM   2971  CB  VAL A 201      -2.797   9.114  21.205  1.00 93.02           C
ATOM   2972  HB  VAL A 201      -2.966  10.084  20.737  1.00 93.02           H
ATOM   2973  CG1 VAL A 201      -3.403   9.157  22.609  1.00 93.02           C
ATOM   2974 1HG1 VAL A 201      -4.465   9.395  22.539  1.00 93.02           H
ATOM   2975 2HG1 VAL A 201      -3.279   8.185  23.087  1.00 93.02           H
ATOM   2976 3HG1 VAL A 201      -2.898   9.920  23.200  1.00 93.02           H
ATOM   2977  CG2 VAL A 201      -1.286   8.879  21.267  1.00 93.02           C
ATOM   2978 1HG2 VAL A 201      -1.089   7.898  21.699  1.00 93.02           H
ATOM   2979 2HG2 VAL A 201      -0.870   8.923  20.260  1.00 93.02           H
ATOM   2980 3HG2 VAL A 201      -0.824   9.648  21.885  1.00 93.02           H
ATOM   2981  HN  VAL A 201      -2.789   8.835  18.542  1.00 93.02           H
ATOM   2982  N   TYR A 202      -5.780   7.440  20.738  1.00 92.58           N
ATOM   2983  CA  TYR A 202      -7.224   7.596  20.686  1.00 92.58           C
ATOM   2984  C   TYR A 202      -7.748   8.277  21.951  1.00 92.58           C
ATOM   2985  O   TYR A 202      -7.325   7.948  23.058  1.00 92.58           O
ATOM   2986  HA  TYR A 202      -7.464   8.217  19.822  1.00 92.58           H
ATOM   2987  CB  TYR A 202      -7.798   6.180  20.607  1.00 92.58           C
ATOM   2988 1HB  TYR A 202      -7.469   5.616  21.479  1.00 92.58           H
ATOM   2989 2HB  TYR A 202      -8.886   6.237  20.656  1.00 92.58           H
ATOM   2990  CG  TYR A 202      -7.399   5.416  19.343  1.00 92.58           C
ATOM   2991  CD1 TYR A 202      -8.107   5.601  18.173  1.00 92.58           C
ATOM   2992  HD1 TYR A 202      -8.950   6.291  18.149  1.00 92.58           H
ATOM   2993  CD2 TYR A 202      -6.331   4.542  19.373  1.00 92.58           C
ATOM   2994  HD2 TYR A 202      -5.772   4.397  20.298  1.00 92.58           H
ATOM   2995  CE1 TYR A 202      -7.731   4.881  16.983  1.00 92.58           C
ATOM   2996  HE1 TYR A 202      -8.281   5.018  16.052  1.00 92.58           H
ATOM   2997  CE2 TYR A 202      -5.956   3.823  18.184  1.00 92.58           C
ATOM   2998  HE2 TYR A 202      -5.114   3.130  18.194  1.00 92.58           H
ATOM   2999  CZ  TYR A 202      -6.674   4.028  17.047  1.00 92.58           C
ATOM   3000  OH  TYR A 202      -6.319   3.349  15.924  1.00 92.58           O
ATOM   3001  HH  TYR A 202      -7.102   3.275  15.307  1.00 92.58           H
ATOM   3002  HN  TYR A 202      -5.460   6.639  21.245  1.00 92.58           H
ATOM   3003  N   PRO A 203      -8.676   9.234  21.813  1.00 85.37           N
ATOM   3004  CA  PRO A 203      -9.134  10.013  22.965  1.00 85.37           C
ATOM   3005  C   PRO A 203      -9.944   9.176  23.942  1.00 85.37           C
ATOM   3006  O   PRO A 203     -10.658   8.261  23.537  1.00 85.37           O
ATOM   3007  HA  PRO A 203      -8.280  10.374  23.540  1.00 85.37           H
ATOM   3008  CB  PRO A 203      -9.976  11.127  22.339  1.00 85.37           C
ATOM   3009 1HB  PRO A 203     -10.799  11.422  22.989  1.00 85.37           H
ATOM   3010 2HB  PRO A 203      -9.382  12.022  22.152  1.00 85.37           H
ATOM   3011  CG  PRO A 203     -10.474  10.519  21.059  1.00 85.37           C
ATOM   3012 1HG  PRO A 203     -11.380   9.935  21.226  1.00 85.37           H
ATOM   3013 2HG  PRO A 203     -10.722  11.287  20.327  1.00 85.37           H
ATOM   3014  CD  PRO A 203      -9.353   9.649  20.571  1.00 85.37           C
ATOM   3015 1HD  PRO A 203      -9.725   8.791  20.010  1.00 85.37           H
ATOM   3016 2HD  PRO A 203      -8.680  10.195  19.909  1.00 85.37           H
ATOM   3017  N   SER A 204      -9.809   9.516  25.216  1.00 75.16           N
ATOM   3018  CA  SER A 204     -10.249   8.627  26.278  1.00 75.16           C
ATOM   3019  C   SER A 204     -11.664   8.123  25.985  1.00 75.16           C
ATOM   3020  O   SER A 204     -11.966   6.951  26.202  1.00 75.16           O
ATOM   3021  HA  SER A 204      -9.540   7.799  26.274  1.00 75.16           H
ATOM   3022  CB  SER A 204     -10.207   9.329  27.637  1.00 75.16           C
ATOM   3023 1HB  SER A 204     -10.675   8.693  28.388  1.00 75.16           H
ATOM   3024 2HB  SER A 204      -9.169   9.469  27.940  1.00 75.16           H
ATOM   3025  OG  SER A 204     -10.867  10.591  27.607  1.00 75.16           O
ATOM   3026  HG  SER A 204     -11.850  10.466  27.739  1.00 75.16           H
ATOM   3027  HN  SER A 204      -9.408  10.378  25.526  1.00 75.16           H
ATOM   3028  N   ASP A 205     -12.493   9.034  25.496  1.00 76.32           N
ATOM   3029  CA  ASP A 205     -13.911   8.753  25.350  1.00 76.32           C
ATOM   3030  C   ASP A 205     -14.110   7.718  24.241  1.00 76.32           C
ATOM   3031  O   ASP A 205     -13.830   7.991  23.075  1.00 76.32           O
ATOM   3032  HA  ASP A 205     -14.232   8.387  26.325  1.00 76.32           H
ATOM   3033  CB  ASP A 205     -14.685  10.015  24.964  1.00 76.32           C
ATOM   3034 1HB  ASP A 205     -14.275  10.430  24.043  1.00 76.32           H
ATOM   3035 2HB  ASP A 205     -15.726   9.760  24.762  1.00 76.32           H
ATOM   3036  CG  ASP A 205     -14.617  11.063  26.077  1.00 76.32           C
ATOM   3037  OD1 ASP A 205     -14.228  10.673  27.199  1.00 76.32           O
ATOM   3038  OD2 ASP A 205     -14.956  12.229  25.780  1.00 76.32           O
ATOM   3039  HN  ASP A 205     -12.210   9.947  25.203  1.00 76.32           H
ATOM   3040  N   GLU A 206     -14.592   6.552  24.644  1.00 85.16           N
ATOM   3041  CA  GLU A 206     -14.855   5.482  23.696  1.00 85.16           C
ATOM   3042  C   GLU A 206     -13.587   5.151  22.906  1.00 85.16           C
ATOM   3043  O   GLU A 206     -13.658   4.555  21.832  1.00 85.16           O
ATOM   3044  HA  GLU A 206     -15.149   4.625  24.301  1.00 85.16           H
ATOM   3045  CB  GLU A 206     -16.005   5.852  22.757  1.00 85.16           C
ATOM   3046 1HB  GLU A 206     -15.704   6.682  22.117  1.00 85.16           H
ATOM   3047 2HB  GLU A 206     -16.321   4.971  22.199  1.00 85.16           H
ATOM   3048  CG  GLU A 206     -17.227   6.324  23.546  1.00 85.16           C
ATOM   3049 1HG  GLU A 206     -17.017   6.273  24.615  1.00 85.16           H
ATOM   3050 2HG  GLU A 206     -17.435   7.368  23.312  1.00 85.16           H
ATOM   3051  CD  GLU A 206     -18.454   5.469  23.221  1.00 85.16           C
ATOM   3052  OE1 GLU A 206     -19.023   4.905  24.180  1.00 85.16           O
ATOM   3053  OE2 GLU A 206     -18.794   5.398  22.020  1.00 85.16           O
ATOM   3054  HN  GLU A 206     -14.803   6.332  25.597  1.00 85.16           H
ATOM   3055  N   SER A 207     -12.456   5.550  23.469  1.00 90.38           N
ATOM   3056  CA  SER A 207     -11.172   5.275  22.846  1.00 90.38           C
ATOM   3057  C   SER A 207     -11.201   3.901  22.174  1.00 90.38           C
ATOM   3058  O   SER A 207     -10.815   3.766  21.014  1.00 90.38           O
ATOM   3059  HA  SER A 207     -11.037   6.062  22.104  1.00 90.38           H
ATOM   3060  CB  SER A 207     -10.038   5.342  23.871  1.00 90.38           C
ATOM   3061 1HB  SER A 207      -9.163   4.823  23.477  1.00 90.38           H
ATOM   3062 2HB  SER A 207      -9.749   6.381  24.025  1.00 90.38           H
ATOM   3063  OG  SER A 207     -10.411   4.762  25.118  1.00 90.38           O
ATOM   3064  HG  SER A 207     -10.742   5.472  25.739  1.00 90.38           H
ATOM   3065  HN  SER A 207     -12.408   6.053  24.332  1.00 90.38           H
ATOM   3066  N   THR A 208     -11.661   2.916  22.931  1.00 90.68           N
ATOM   3067  CA  THR A 208     -11.609   1.537  22.479  1.00 90.68           C
ATOM   3068  C   THR A 208     -12.517   1.339  21.263  1.00 90.68           C
ATOM   3069  O   THR A 208     -12.163   0.620  20.331  1.00 90.68           O
ATOM   3070  HA  THR A 208     -10.590   1.320  22.156  1.00 90.68           H
ATOM   3071  CB  THR A 208     -11.972   0.637  23.662  1.00 90.68           C
ATOM   3072  HB  THR A 208     -11.909  -0.415  23.384  1.00 90.68           H
ATOM   3073  OG1 THR A 208     -13.263   1.091  24.060  1.00 90.68           O
ATOM   3074  HG1 THR A 208     -13.713   0.395  24.618  1.00 90.68           H
ATOM   3075  CG2 THR A 208     -11.092   0.895  24.886  1.00 90.68           C
ATOM   3076 1HG2 THR A 208     -11.208   1.931  25.205  1.00 90.68           H
ATOM   3077 2HG2 THR A 208     -10.049   0.708  24.630  1.00 90.68           H
ATOM   3078 3HG2 THR A 208     -11.392   0.231  25.696  1.00 90.68           H
ATOM   3079  HN  THR A 208     -12.064   3.049  23.837  1.00 90.68           H
ATOM   3080  N   LYS A 209     -13.669   1.991  21.314  1.00 91.70           N
ATOM   3081  CA  LYS A 209     -14.613   1.928  20.211  1.00 91.70           C
ATOM   3082  C   LYS A 209     -13.967   2.523  18.958  1.00 91.70           C
ATOM   3083  O   LYS A 209     -14.109   1.979  17.864  1.00 91.70           O
ATOM   3084  HA  LYS A 209     -14.826   0.876  20.023  1.00 91.70           H
ATOM   3085  CB  LYS A 209     -15.934   2.596  20.598  1.00 91.70           C
ATOM   3086 1HB  LYS A 209     -15.738   3.575  21.034  1.00 91.70           H
ATOM   3087 2HB  LYS A 209     -16.538   2.761  19.705  1.00 91.70           H
ATOM   3088  CG  LYS A 209     -16.713   1.734  21.594  1.00 91.70           C
ATOM   3089 1HG  LYS A 209     -17.046   0.819  21.106  1.00 91.70           H
ATOM   3090 2HG  LYS A 209     -16.058   1.438  22.414  1.00 91.70           H
ATOM   3091  CD  LYS A 209     -17.921   2.493  22.148  1.00 91.70           C
ATOM   3092 1HD  LYS A 209     -17.586   3.244  22.864  1.00 91.70           H
ATOM   3093 2HD  LYS A 209     -18.423   3.024  21.340  1.00 91.70           H
ATOM   3094  CE  LYS A 209     -18.904   1.537  22.827  1.00 91.70           C
ATOM   3095 1HE  LYS A 209     -19.207   0.759  22.126  1.00 91.70           H
ATOM   3096 2HE  LYS A 209     -18.416   1.038  23.665  1.00 91.70           H
ATOM   3097  NZ  LYS A 209     -20.095   2.273  23.306  1.00 91.70           N
ATOM   3098 1HZ  LYS A 209     -20.830   1.613  23.536  1.00 91.70           H
ATOM   3099 2HZ  LYS A 209     -19.852   2.810  24.130  1.00 91.70           H
ATOM   3100 3HZ  LYS A 209     -20.420   2.900  22.578  1.00 91.70           H
ATOM   3101  HN  LYS A 209     -13.961   2.553  22.088  1.00 91.70           H
ATOM   3102  N   LEU A 210     -13.272   3.633  19.159  1.00 92.50           N
ATOM   3103  CA  LEU A 210     -12.703   4.372  18.045  1.00 92.50           C
ATOM   3104  C   LEU A 210     -11.621   3.524  17.375  1.00 92.50           C
ATOM   3105  O   LEU A 210     -11.597   3.393  16.153  1.00 92.50           O
ATOM   3106  HA  LEU A 210     -13.503   4.543  17.325  1.00 92.50           H
ATOM   3107  CB  LEU A 210     -12.210   5.744  18.509  1.00 92.50           C
ATOM   3108 1HB  LEU A 210     -13.022   6.239  19.041  1.00 92.50           H
ATOM   3109 2HB  LEU A 210     -11.403   5.595  19.227  1.00 92.50           H
ATOM   3110  CG  LEU A 210     -11.710   6.684  17.410  1.00 92.50           C
ATOM   3111  HG  LEU A 210     -10.907   6.182  16.870  1.00 92.50           H
ATOM   3112  CD1 LEU A 210     -12.818   6.981  16.397  1.00 92.50           C
ATOM   3113 1HD1 LEU A 210     -13.149   6.050  15.937  1.00 92.50           H
ATOM   3114 2HD1 LEU A 210     -13.658   7.454  16.906  1.00 92.50           H
ATOM   3115 3HD1 LEU A 210     -12.436   7.651  15.627  1.00 92.50           H
ATOM   3116  CD2 LEU A 210     -11.122   7.963  18.008  1.00 92.50           C
ATOM   3117 1HD2 LEU A 210     -11.888   8.479  18.587  1.00 92.50           H
ATOM   3118 2HD2 LEU A 210     -10.285   7.709  18.658  1.00 92.50           H
ATOM   3119 3HD2 LEU A 210     -10.774   8.613  17.205  1.00 92.50           H
ATOM   3120  HN  LEU A 210     -13.096   4.026  20.062  1.00 92.50           H
ATOM   3121  N   LYS A 211     -10.750   2.969  18.206  1.00 93.25           N
ATOM   3122  CA  LYS A 211      -9.696   2.099  17.714  1.00 93.25           C
ATOM   3123  C   LYS A 211     -10.317   0.963  16.898  1.00 93.25           C
ATOM   3124  O   LYS A 211      -9.880   0.684  15.783  1.00 93.25           O
ATOM   3125  HA  LYS A 211      -9.064   2.693  17.053  1.00 93.25           H
ATOM   3126  CB  LYS A 211      -8.815   1.617  18.869  1.00 93.25           C
ATOM   3127 1HB  LYS A 211      -8.355   2.473  19.362  1.00 93.25           H
ATOM   3128 2HB  LYS A 211      -9.431   1.114  19.614  1.00 93.25           H
ATOM   3129  CG  LYS A 211      -7.728   0.664  18.369  1.00 93.25           C
ATOM   3130 1HG  LYS A 211      -8.179  -0.282  18.068  1.00 93.25           H
ATOM   3131 2HG  LYS A 211      -7.249   1.085  17.484  1.00 93.25           H
ATOM   3132  CD  LYS A 211      -6.678   0.413  19.453  1.00 93.25           C
ATOM   3133 1HD  LYS A 211      -6.292   1.364  19.818  1.00 93.25           H
ATOM   3134 2HD  LYS A 211      -7.141  -0.091  20.302  1.00 93.25           H
ATOM   3135  CE  LYS A 211      -5.526  -0.438  18.914  1.00 93.25           C
ATOM   3136 1HE  LYS A 211      -5.888  -1.436  18.667  1.00 93.25           H
ATOM   3137 2HE  LYS A 211      -5.144  -0.001  17.992  1.00 93.25           H
ATOM   3138  NZ  LYS A 211      -4.439  -0.532  19.914  1.00 93.25           N
ATOM   3139 1HZ  LYS A 211      -3.596  -0.871  19.466  1.00 93.25           H
ATOM   3140 2HZ  LYS A 211      -4.266   0.385  20.311  1.00 93.25           H
ATOM   3141 3HZ  LYS A 211      -4.712  -1.173  20.651  1.00 93.25           H
ATOM   3142  HN  LYS A 211     -10.758   3.105  19.197  1.00 93.25           H
ATOM   3143  N   SER A 212     -11.326   0.338  17.487  1.00 92.97           N
ATOM   3144  CA  SER A 212     -11.946  -0.824  16.874  1.00 92.97           C
ATOM   3145  C   SER A 212     -12.503  -0.455  15.497  1.00 92.97           C
ATOM   3146  O   SER A 212     -12.349  -1.210  14.539  1.00 92.97           O
ATOM   3147  HA  SER A 212     -11.149  -1.561  16.779  1.00 92.97           H
ATOM   3148  CB  SER A 212     -13.058  -1.388  17.762  1.00 92.97           C
ATOM   3149 1HB  SER A 212     -13.803  -0.614  17.944  1.00 92.97           H
ATOM   3150 2HB  SER A 212     -13.563  -2.199  17.239  1.00 92.97           H
ATOM   3151  OG  SER A 212     -12.556  -1.865  19.007  1.00 92.97           O
ATOM   3152  HG  SER A 212     -12.556  -1.128  19.682  1.00 92.97           H
ATOM   3153  HN  SER A 212     -11.719   0.613  18.364  1.00 92.97           H
ATOM   3154  N   ALA A 213     -13.138   0.706  15.443  1.00 92.14           N
ATOM   3155  CA  ALA A 213     -13.766   1.159  14.213  1.00 92.14           C
ATOM   3156  C   ALA A 213     -12.686   1.447  13.169  1.00 92.14           C
ATOM   3157  O   ALA A 213     -12.814   1.049  12.012  1.00 92.14           O
ATOM   3158  HA  ALA A 213     -14.404   0.353  13.850  1.00 92.14           H
ATOM   3159  CB  ALA A 213     -14.636   2.383  14.505  1.00 92.14           C
ATOM   3160 1HB  ALA A 213     -15.406   2.118  15.229  1.00 92.14           H
ATOM   3161 2HB  ALA A 213     -14.015   3.182  14.910  1.00 92.14           H
ATOM   3162 3HB  ALA A 213     -15.107   2.722  13.582  1.00 92.14           H
ATOM   3163  HN  ALA A 213     -13.227   1.332  16.218  1.00 92.14           H
ATOM   3164  N   VAL A 214     -11.645   2.135  13.615  1.00 91.99           N
ATOM   3165  CA  VAL A 214     -10.578   2.544  12.718  1.00 91.99           C
ATOM   3166  C   VAL A 214      -9.879   1.300  12.165  1.00 91.99           C
ATOM   3167  O   VAL A 214      -9.472   1.277  11.004  1.00 91.99           O
ATOM   3168  HA  VAL A 214     -11.033   3.087  11.890  1.00 91.99           H
ATOM   3169  CB  VAL A 214      -9.622   3.495  13.441  1.00 91.99           C
ATOM   3170  HB  VAL A 214      -9.351   3.038  14.392  1.00 91.99           H
ATOM   3171  CG1 VAL A 214      -8.338   3.699  12.634  1.00 91.99           C
ATOM   3172 1HG1 VAL A 214      -7.839   2.739  12.497  1.00 91.99           H
ATOM   3173 2HG1 VAL A 214      -8.583   4.123  11.661  1.00 91.99           H
ATOM   3174 3HG1 VAL A 214      -7.676   4.379  13.171  1.00 91.99           H
ATOM   3175  CG2 VAL A 214     -10.301   4.833  13.738  1.00 91.99           C
ATOM   3176 1HG2 VAL A 214     -10.615   5.297  12.803  1.00 91.99           H
ATOM   3177 2HG2 VAL A 214     -11.172   4.666  14.371  1.00 91.99           H
ATOM   3178 3HG2 VAL A 214      -9.599   5.490  14.252  1.00 91.99           H
ATOM   3179  HN  VAL A 214     -11.526   2.413  14.568  1.00 91.99           H
ATOM   3180  N   LEU A 215      -9.760   0.296  13.021  1.00 92.11           N
ATOM   3181  CA  LEU A 215      -9.124  -0.950  12.631  1.00 92.11           C
ATOM   3182  C   LEU A 215     -10.015  -1.678  11.622  1.00 92.11           C
ATOM   3183  O   LEU A 215      -9.530  -2.186  10.613  1.00 92.11           O
ATOM   3184  HA  LEU A 215      -8.184  -0.697  12.141  1.00 92.11           H
ATOM   3185  CB  LEU A 215      -8.782  -1.787  13.865  1.00 92.11           C
ATOM   3186 1HB  LEU A 215      -9.628  -1.751  14.551  1.00 92.11           H
ATOM   3187 2HB  LEU A 215      -8.667  -2.825  13.555  1.00 92.11           H
ATOM   3188  CG  LEU A 215      -7.524  -1.370  14.630  1.00 92.11           C
ATOM   3189  HG  LEU A 215      -7.603  -0.309  14.865  1.00 92.11           H
ATOM   3190  CD1 LEU A 215      -7.416  -2.120  15.959  1.00 92.11           C
ATOM   3191 1HD1 LEU A 215      -8.288  -1.898  16.573  1.00 92.11           H
ATOM   3192 2HD1 LEU A 215      -7.370  -3.193  15.768  1.00 92.11           H
ATOM   3193 3HD1 LEU A 215      -6.513  -1.805  16.482  1.00 92.11           H
ATOM   3194  CD2 LEU A 215      -6.273  -1.549  13.767  1.00 92.11           C
ATOM   3195 1HD2 LEU A 215      -6.177  -2.597  13.480  1.00 92.11           H
ATOM   3196 2HD2 LEU A 215      -6.358  -0.934  12.872  1.00 92.11           H
ATOM   3197 3HD2 LEU A 215      -5.393  -1.246  14.335  1.00 92.11           H
ATOM   3198  HN  LEU A 215     -10.089   0.325  13.965  1.00 92.11           H
ATOM   3199  N   THR A 216     -11.304  -1.706  11.931  1.00 91.92           N
ATOM   3200  CA  THR A 216     -12.263  -2.388  11.079  1.00 91.92           C
ATOM   3201  C   THR A 216     -12.238  -1.796   9.668  1.00 91.92           C
ATOM   3202  O   THR A 216     -12.261  -2.531   8.682  1.00 91.92           O
ATOM   3203  HA  THR A 216     -11.964  -3.432  10.993  1.00 91.92           H
ATOM   3204  CB  THR A 216     -13.635  -2.302  11.749  1.00 91.92           C
ATOM   3205  HB  THR A 216     -13.967  -1.267  11.827  1.00 91.92           H
ATOM   3206  OG1 THR A 216     -13.460  -2.986  12.987  1.00 91.92           O
ATOM   3207  HG1 THR A 216     -13.351  -2.326  13.730  1.00 91.92           H
ATOM   3208  CG2 THR A 216     -14.697  -3.125  11.017  1.00 91.92           C
ATOM   3209 1HG2 THR A 216     -14.397  -4.172  10.999  1.00 91.92           H
ATOM   3210 2HG2 THR A 216     -14.799  -2.758   9.995  1.00 91.92           H
ATOM   3211 3HG2 THR A 216     -15.652  -3.029  11.534  1.00 91.92           H
ATOM   3212  HN  THR A 216     -11.693  -1.274  12.744  1.00 91.92           H
ATOM   3213  N   LEU A 217     -12.191  -0.473   9.616  1.00 88.50           N
ATOM   3214  CA  LEU A 217     -12.155   0.225   8.343  1.00 88.50           C
ATOM   3215  C   LEU A 217     -10.917  -0.215   7.559  1.00 88.50           C
ATOM   3216  O   LEU A 217     -10.987  -0.428   6.349  1.00 88.50           O
ATOM   3217  HA  LEU A 217     -13.042  -0.072   7.783  1.00 88.50           H
ATOM   3218  CB  LEU A 217     -12.241   1.738   8.558  1.00 88.50           C
ATOM   3219 1HB  LEU A 217     -13.151   1.954   9.119  1.00 88.50           H
ATOM   3220 2HB  LEU A 217     -11.402   2.044   9.182  1.00 88.50           H
ATOM   3221  CG  LEU A 217     -12.240   2.597   7.292  1.00 88.50           C
ATOM   3222  HG  LEU A 217     -11.364   2.331   6.700  1.00 88.50           H
ATOM   3223  CD1 LEU A 217     -13.471   2.308   6.432  1.00 88.50           C
ATOM   3224 1HD1 LEU A 217     -13.474   1.258   6.142  1.00 88.50           H
ATOM   3225 2HD1 LEU A 217     -14.373   2.529   7.003  1.00 88.50           H
ATOM   3226 3HD1 LEU A 217     -13.445   2.932   5.539  1.00 88.50           H
ATOM   3227  CD2 LEU A 217     -12.117   4.082   7.638  1.00 88.50           C
ATOM   3228 1HD2 LEU A 217     -12.959   4.381   8.262  1.00 88.50           H
ATOM   3229 2HD2 LEU A 217     -11.186   4.254   8.178  1.00 88.50           H
ATOM   3230 3HD2 LEU A 217     -12.118   4.670   6.720  1.00 88.50           H
ATOM   3231  HN  LEU A 217     -12.176   0.118  10.423  1.00 88.50           H
ATOM   3232  N   LYS A 218      -9.812  -0.338   8.280  1.00 87.24           N
ATOM   3233  CA  LYS A 218      -8.551  -0.706   7.659  1.00 87.24           C
ATOM   3234  C   LYS A 218      -8.654  -2.130   7.111  1.00 87.24           C
ATOM   3235  O   LYS A 218      -8.051  -2.450   6.087  1.00 87.24           O
ATOM   3236  HA  LYS A 218      -8.387  -0.025   6.824  1.00 87.24           H
ATOM   3237  CB  LYS A 218      -7.393  -0.506   8.640  1.00 87.24           C
ATOM   3238 1HB  LYS A 218      -7.653  -0.936   9.607  1.00 87.24           H
ATOM   3239 2HB  LYS A 218      -6.512  -1.038   8.281  1.00 87.24           H
ATOM   3240  CG  LYS A 218      -7.066   0.979   8.807  1.00 87.24           C
ATOM   3241 1HG  LYS A 218      -6.517   1.334   7.935  1.00 87.24           H
ATOM   3242 2HG  LYS A 218      -7.990   1.555   8.858  1.00 87.24           H
ATOM   3243  CD  LYS A 218      -6.239   1.219  10.071  1.00 87.24           C
ATOM   3244 1HD  LYS A 218      -6.688   0.689  10.911  1.00 87.24           H
ATOM   3245 2HD  LYS A 218      -5.236   0.813   9.937  1.00 87.24           H
ATOM   3246  CE  LYS A 218      -6.150   2.712  10.393  1.00 87.24           C
ATOM   3247 1HE  LYS A 218      -5.904   3.271   9.491  1.00 87.24           H
ATOM   3248 2HE  LYS A 218      -7.119   3.074  10.737  1.00 87.24           H
ATOM   3249  NZ  LYS A 218      -5.125   2.959  11.432  1.00 87.24           N
ATOM   3250 1HZ  LYS A 218      -4.904   3.948  11.461  1.00 87.24           H
ATOM   3251 2HZ  LYS A 218      -5.482   2.666  12.335  1.00 87.24           H
ATOM   3252 3HZ  LYS A 218      -4.288   2.431  11.212  1.00 87.24           H
ATOM   3253  HN  LYS A 218      -9.770  -0.191   9.268  1.00 87.24           H
ATOM   3254  N   VAL A 219      -9.421  -2.948   7.816  1.00 87.79           N
ATOM   3255  CA  VAL A 219      -9.581  -4.340   7.433  1.00 87.79           C
ATOM   3256  C   VAL A 219     -10.460  -4.423   6.183  1.00 87.79           C
ATOM   3257  O   VAL A 219     -10.157  -5.172   5.256  1.00 87.79           O
ATOM   3258  HA  VAL A 219      -8.593  -4.732   7.194  1.00 87.79           H
ATOM   3259  CB  VAL A 219     -10.138  -5.146   8.609  1.00 87.79           C
ATOM   3260  HB  VAL A 219     -11.040  -4.646   8.960  1.00 87.79           H
ATOM   3261  CG1 VAL A 219     -10.524  -6.560   8.171  1.00 87.79           C
ATOM   3262 1HG1 VAL A 219     -11.286  -6.504   7.394  1.00 87.79           H
ATOM   3263 2HG1 VAL A 219      -9.644  -7.073   7.781  1.00 87.79           H
ATOM   3264 3HG1 VAL A 219     -10.916  -7.111   9.026  1.00 87.79           H
ATOM   3265  CG2 VAL A 219      -9.140  -5.184   9.768  1.00 87.79           C
ATOM   3266 1HG2 VAL A 219      -8.212  -5.649   9.434  1.00 87.79           H
ATOM   3267 2HG2 VAL A 219      -8.936  -4.168  10.106  1.00 87.79           H
ATOM   3268 3HG2 VAL A 219      -9.561  -5.763  10.590  1.00 87.79           H
ATOM   3269  HN  VAL A 219      -9.927  -2.674   8.634  1.00 87.79           H
ATOM   3270  N   ILE A 220     -11.530  -3.642   6.198  1.00 85.99           N
ATOM   3271  CA  ILE A 220     -12.474  -3.646   5.094  1.00 85.99           C
ATOM   3272  C   ILE A 220     -11.758  -3.209   3.814  1.00 85.99           C
ATOM   3273  O   ILE A 220     -11.858  -3.874   2.784  1.00 85.99           O
ATOM   3274  HA  ILE A 220     -12.820  -4.671   4.963  1.00 85.99           H
ATOM   3275  CB  ILE A 220     -13.699  -2.794   5.434  1.00 85.99           C
ATOM   3276  HB  ILE A 220     -13.353  -1.844   5.840  1.00 85.99           H
ATOM   3277  CG1 ILE A 220     -14.550  -3.465   6.514  1.00 85.99           C
ATOM   3278 1HG1 ILE A 220     -15.026  -4.357   6.106  1.00 85.99           H
ATOM   3279 2HG1 ILE A 220     -13.911  -3.791   7.335  1.00 85.99           H
ATOM   3280  CG2 ILE A 220     -14.513  -2.478   4.177  1.00 85.99           C
ATOM   3281 1HG2 ILE A 220     -13.891  -1.929   3.470  1.00 85.99           H
ATOM   3282 2HG2 ILE A 220     -14.850  -3.408   3.719  1.00 85.99           H
ATOM   3283 3HG2 ILE A 220     -15.378  -1.872   4.447  1.00 85.99           H
ATOM   3284  CD1 ILE A 220     -15.619  -2.507   7.043  1.00 85.99           C
ATOM   3285 1HD1 ILE A 220     -15.139  -1.627   7.472  1.00 85.99           H
ATOM   3286 2HD1 ILE A 220     -16.271  -2.201   6.224  1.00 85.99           H
ATOM   3287 3HD1 ILE A 220     -16.210  -3.008   7.810  1.00 85.99           H
ATOM   3288  HN  ILE A 220     -11.756  -3.017   6.945  1.00 85.99           H
ATOM   3289  N   LEU A 221     -11.051  -2.093   3.922  1.00 81.96           N
ATOM   3290  CA  LEU A 221     -10.396  -1.508   2.764  1.00 81.96           C
ATOM   3291  C   LEU A 221      -9.103  -2.274   2.473  1.00 81.96           C
ATOM   3292  O   LEU A 221      -8.616  -2.271   1.344  1.00 81.96           O
ATOM   3293  HA  LEU A 221     -11.067  -1.628   1.914  1.00 81.96           H
ATOM   3294  CB  LEU A 221     -10.187  -0.007   2.968  1.00 81.96           C
ATOM   3295 1HB  LEU A 221      -9.533   0.136   3.829  1.00 81.96           H
ATOM   3296 2HB  LEU A 221      -9.661   0.389   2.099  1.00 81.96           H
ATOM   3297  CG  LEU A 221     -11.455   0.823   3.184  1.00 81.96           C
ATOM   3298  HG  LEU A 221     -12.037   0.357   3.979  1.00 81.96           H
ATOM   3299  CD1 LEU A 221     -11.110   2.240   3.646  1.00 81.96           C
ATOM   3300 1HD1 LEU A 221     -10.560   2.192   4.586  1.00 81.96           H
ATOM   3301 2HD1 LEU A 221     -10.496   2.730   2.891  1.00 81.96           H
ATOM   3302 3HD1 LEU A 221     -12.029   2.808   3.792  1.00 81.96           H
ATOM   3303  CD2 LEU A 221     -12.328   0.827   1.927  1.00 81.96           C
ATOM   3304 1HD2 LEU A 221     -11.767   1.254   1.096  1.00 81.96           H
ATOM   3305 2HD2 LEU A 221     -12.617  -0.196   1.682  1.00 81.96           H
ATOM   3306 3HD2 LEU A 221     -13.222   1.423   2.108  1.00 81.96           H
ATOM   3307  HN  LEU A 221     -10.922  -1.593   4.778  1.00 81.96           H
ATOM   3308  N   GLY A 222      -8.585  -2.913   3.512  1.00 76.89           N
ATOM   3309  CA  GLY A 222      -7.271  -3.528   3.433  1.00 76.89           C
ATOM   3310  C   GLY A 222      -7.346  -4.894   2.749  1.00 76.89           C
ATOM   3311  O   GLY A 222      -6.436  -5.275   2.014  1.00 76.89           O
ATOM   3312 1HA  GLY A 222      -6.594  -2.877   2.880  1.00 76.89           H
ATOM   3313 2HA  GLY A 222      -6.857  -3.640   4.435  1.00 76.89           H
ATOM   3314  HN  GLY A 222      -9.046  -3.013   4.394  1.00 76.89           H
ATOM   3315  N   PHE A 223      -8.438  -5.595   3.016  1.00 76.29           N
ATOM   3316  CA  PHE A 223      -8.517  -7.010   2.695  1.00 76.29           C
ATOM   3317  C   PHE A 223      -9.633  -7.282   1.685  1.00 76.29           C
ATOM   3318  O   PHE A 223      -9.380  -7.805   0.601  1.00 76.29           O
ATOM   3319  HA  PHE A 223      -7.559  -7.297   2.262  1.00 76.29           H
ATOM   3320  CB  PHE A 223      -8.833  -7.747   3.998  1.00 76.29           C
ATOM   3321 1HB  PHE A 223      -8.178  -7.372   4.784  1.00 76.29           H
ATOM   3322 2HB  PHE A 223      -9.855  -7.513   4.297  1.00 76.29           H
ATOM   3323  CG  PHE A 223      -8.679  -9.266   3.907  1.00 76.29           C
ATOM   3324  CD1 PHE A 223      -9.781 -10.063   3.914  1.00 76.29           C
ATOM   3325  HD1 PHE A 223     -10.774  -9.620   3.985  1.00 76.29           H
ATOM   3326  CD2 PHE A 223      -7.440  -9.820   3.818  1.00 76.29           C
ATOM   3327  HD2 PHE A 223      -6.557  -9.182   3.812  1.00 76.29           H
ATOM   3328  CE1 PHE A 223      -9.638 -11.474   3.830  1.00 76.29           C
ATOM   3329  HE1 PHE A 223     -10.521 -12.112   3.836  1.00 76.29           H
ATOM   3330  CE2 PHE A 223      -7.297 -11.230   3.734  1.00 76.29           C
ATOM   3331  HE2 PHE A 223      -6.304 -11.674   3.663  1.00 76.29           H
ATOM   3332  CZ  PHE A 223      -8.399 -12.027   3.741  1.00 76.29           C
ATOM   3333  HZ  PHE A 223      -8.289 -13.110   3.676  1.00 76.29           H
ATOM   3334  HN  PHE A 223      -9.258  -5.212   3.442  1.00 76.29           H
ATOM   3335  N   PHE A 224     -10.844  -6.915   2.077  1.00 78.09           N
ATOM   3336  CA  PHE A 224     -12.024  -7.306   1.324  1.00 78.09           C
ATOM   3337  C   PHE A 224     -12.086  -6.572  -0.017  1.00 78.09           C
ATOM   3338  O   PHE A 224     -12.405  -7.173  -1.043  1.00 78.09           O
ATOM   3339  HA  PHE A 224     -11.955  -8.379   1.147  1.00 78.09           H
ATOM   3340  CB  PHE A 224     -13.241  -6.912   2.164  1.00 78.09           C
ATOM   3341 1HB  PHE A 224     -13.110  -5.889   2.518  1.00 78.09           H
ATOM   3342 2HB  PHE A 224     -14.126  -6.917   1.528  1.00 78.09           H
ATOM   3343  CG  PHE A 224     -13.490  -7.825   3.366  1.00 78.09           C
ATOM   3344  CD1 PHE A 224     -14.188  -8.981   3.209  1.00 78.09           C
ATOM   3345  HD1 PHE A 224     -14.571  -9.257   2.226  1.00 78.09           H
ATOM   3346  CD2 PHE A 224     -13.012  -7.480   4.592  1.00 78.09           C
ATOM   3347  HD2 PHE A 224     -12.453  -6.553   4.718  1.00 78.09           H
ATOM   3348  CE1 PHE A 224     -14.419  -9.829   4.324  1.00 78.09           C
ATOM   3349  HE1 PHE A 224     -14.979 -10.755   4.198  1.00 78.09           H
ATOM   3350  CE2 PHE A 224     -13.243  -8.328   5.708  1.00 78.09           C
ATOM   3351  HE2 PHE A 224     -12.861  -8.051   6.690  1.00 78.09           H
ATOM   3352  CZ  PHE A 224     -13.942  -9.484   5.550  1.00 78.09           C
ATOM   3353  HZ  PHE A 224     -14.118 -10.134   6.407  1.00 78.09           H
ATOM   3354  HN  PHE A 224     -11.026  -6.363   2.891  1.00 78.09           H
ATOM   3355  N   LEU A 225     -11.776  -5.285   0.033  1.00 76.64           N
ATOM   3356  CA  LEU A 225     -11.823  -4.457  -1.160  1.00 76.64           C
ATOM   3357  C   LEU A 225     -10.899  -5.051  -2.225  1.00 76.64           C
ATOM   3358  O   LEU A 225     -11.325  -5.303  -3.351  1.00 76.64           O
ATOM   3359  HA  LEU A 225     -12.845  -4.483  -1.536  1.00 76.64           H
ATOM   3360  CB  LEU A 225     -11.505  -3.001  -0.813  1.00 76.64           C
ATOM   3361 1HB  LEU A 225     -12.285  -2.627  -0.150  1.00 76.64           H
ATOM   3362 2HB  LEU A 225     -10.571  -2.977  -0.252  1.00 76.64           H
ATOM   3363  CG  LEU A 225     -11.381  -2.041  -1.999  1.00 76.64           C
ATOM   3364  HG  LEU A 225     -10.672  -2.467  -2.709  1.00 76.64           H
ATOM   3365  CD1 LEU A 225     -12.718  -1.894  -2.728  1.00 76.64           C
ATOM   3366 1HD1 LEU A 225     -13.039  -2.868  -3.098  1.00 76.64           H
ATOM   3367 2HD1 LEU A 225     -13.466  -1.503  -2.038  1.00 76.64           H
ATOM   3368 3HD1 LEU A 225     -12.601  -1.207  -3.566  1.00 76.64           H
ATOM   3369  CD2 LEU A 225     -10.819  -0.690  -1.553  1.00 76.64           C
ATOM   3370 1HD2 LEU A 225     -11.484  -0.246  -0.813  1.00 76.64           H
ATOM   3371 2HD2 LEU A 225      -9.831  -0.834  -1.115  1.00 76.64           H
ATOM   3372 3HD2 LEU A 225     -10.741  -0.027  -2.415  1.00 76.64           H
ATOM   3373  HN  LEU A 225     -11.498  -4.809   0.868  1.00 76.64           H
ATOM   3374  N   PRO A 226      -9.623  -5.286  -1.890  1.00 73.36           N
ATOM   3375  CA  PRO A 226      -8.699  -5.919  -2.835  1.00 73.36           C
ATOM   3376  C   PRO A 226      -9.245  -7.226  -3.387  1.00 73.36           C
ATOM   3377  O   PRO A 226      -9.129  -7.496  -4.582  1.00 73.36           O
ATOM   3378  HA  PRO A 226      -8.558  -5.279  -3.706  1.00 73.36           H
ATOM   3379  CB  PRO A 226      -7.430  -6.137  -2.010  1.00 73.36           C
ATOM   3380 1HB  PRO A 226      -7.419  -7.122  -1.543  1.00 73.36           H
ATOM   3381 2HB  PRO A 226      -6.533  -6.068  -2.627  1.00 73.36           H
ATOM   3382  CG  PRO A 226      -7.487  -5.022  -0.972  1.00 73.36           C
ATOM   3383 1HG  PRO A 226      -6.860  -5.242  -0.108  1.00 73.36           H
ATOM   3384 2HG  PRO A 226      -7.131  -4.075  -1.376  1.00 73.36           H
ATOM   3385  CD  PRO A 226      -8.962  -4.971  -0.611  1.00 73.36           C
ATOM   3386 1HD  PRO A 226      -9.215  -5.699   0.160  1.00 73.36           H
ATOM   3387 2HD  PRO A 226      -9.251  -3.992  -0.228  1.00 73.36           H
ATOM   3388  N   PHE A 227      -9.831  -8.010  -2.494  1.00 75.30           N
ATOM   3389  CA  PHE A 227     -10.316  -9.329  -2.861  1.00 75.30           C
ATOM   3390  C   PHE A 227     -11.449  -9.232  -3.884  1.00 75.30           C
ATOM   3391  O   PHE A 227     -11.457  -9.958  -4.877  1.00 75.30           O
ATOM   3392  HA  PHE A 227      -9.478  -9.872  -3.299  1.00 75.30           H
ATOM   3393  CB  PHE A 227     -10.852  -9.979  -1.584  1.00 75.30           C
ATOM   3394 1HB  PHE A 227     -10.097  -9.898  -0.802  1.00 75.30           H
ATOM   3395 2HB  PHE A 227     -11.725  -9.421  -1.243  1.00 75.30           H
ATOM   3396  CG  PHE A 227     -11.238 -11.450  -1.749  1.00 75.30           C
ATOM   3397  CD1 PHE A 227     -12.530 -11.790  -2.008  1.00 75.30           C
ATOM   3398  HD1 PHE A 227     -13.289 -11.013  -2.099  1.00 75.30           H
ATOM   3399  CD2 PHE A 227     -10.290 -12.419  -1.636  1.00 75.30           C
ATOM   3400  HD2 PHE A 227      -9.255 -12.147  -1.428  1.00 75.30           H
ATOM   3401  CE1 PHE A 227     -12.888 -13.155  -2.162  1.00 75.30           C
ATOM   3402  HE1 PHE A 227     -13.923 -13.427  -2.369  1.00 75.30           H
ATOM   3403  CE2 PHE A 227     -10.649 -13.784  -1.790  1.00 75.30           C
ATOM   3404  HE2 PHE A 227      -9.889 -14.561  -1.699  1.00 75.30           H
ATOM   3405  CZ  PHE A 227     -11.940 -14.124  -2.049  1.00 75.30           C
ATOM   3406  HZ  PHE A 227     -12.215 -15.172  -2.167  1.00 75.30           H
ATOM   3407  HN  PHE A 227      -9.976  -7.757  -1.538  1.00 75.30           H
ATOM   3408  N   VAL A 228     -12.379  -8.330  -3.606  1.00 76.73           N
ATOM   3409  CA  VAL A 228     -13.487  -8.093  -4.515  1.00 76.73           C
ATOM   3410  C   VAL A 228     -12.941  -7.660  -5.877  1.00 76.73           C
ATOM   3411  O   VAL A 228     -13.414  -8.121  -6.915  1.00 76.73           O
ATOM   3412  HA  VAL A 228     -14.021  -9.036  -4.636  1.00 76.73           H
ATOM   3413  CB  VAL A 228     -14.454  -7.075  -3.908  1.00 76.73           C
ATOM   3414  HB  VAL A 228     -13.876  -6.201  -3.609  1.00 76.73           H
ATOM   3415  CG1 VAL A 228     -15.492  -6.622  -4.937  1.00 76.73           C
ATOM   3416 1HG1 VAL A 228     -14.985  -6.161  -5.785  1.00 76.73           H
ATOM   3417 2HG1 VAL A 228     -16.063  -7.485  -5.281  1.00 76.73           H
ATOM   3418 3HG1 VAL A 228     -16.166  -5.899  -4.479  1.00 76.73           H
ATOM   3419  CG2 VAL A 228     -15.132  -7.641  -2.658  1.00 76.73           C
ATOM   3420 1HG2 VAL A 228     -15.691  -8.538  -2.923  1.00 76.73           H
ATOM   3421 2HG2 VAL A 228     -14.375  -7.890  -1.915  1.00 76.73           H
ATOM   3422 3HG2 VAL A 228     -15.814  -6.896  -2.247  1.00 76.73           H
ATOM   3423  HN  VAL A 228     -12.383  -7.768  -2.779  1.00 76.73           H
ATOM   3424  N   VAL A 229     -11.952  -6.779  -5.829  1.00 73.66           N
ATOM   3425  CA  VAL A 229     -11.313  -6.305  -7.045  1.00 73.66           C
ATOM   3426  C   VAL A 229     -10.738  -7.497  -7.812  1.00 73.66           C
ATOM   3427  O   VAL A 229     -10.966  -7.635  -9.013  1.00 73.66           O
ATOM   3428  HA  VAL A 229     -12.080  -5.831  -7.657  1.00 73.66           H
ATOM   3429  CB  VAL A 229     -10.259  -5.249  -6.704  1.00 73.66           C
ATOM   3430  HB  VAL A 229      -9.633  -5.646  -5.905  1.00 73.66           H
ATOM   3431  CG1 VAL A 229      -9.360  -4.964  -7.909  1.00 73.66           C
ATOM   3432 1HG1 VAL A 229      -8.852  -5.880  -8.208  1.00 73.66           H
ATOM   3433 2HG1 VAL A 229      -9.967  -4.597  -8.736  1.00 73.66           H
ATOM   3434 3HG1 VAL A 229      -8.620  -4.210  -7.639  1.00 73.66           H
ATOM   3435  CG2 VAL A 229     -10.915  -3.965  -6.193  1.00 73.66           C
ATOM   3436 1HG2 VAL A 229     -11.576  -3.564  -6.961  1.00 73.66           H
ATOM   3437 2HG2 VAL A 229     -11.493  -4.185  -5.295  1.00 73.66           H
ATOM   3438 3HG2 VAL A 229     -10.144  -3.232  -5.958  1.00 73.66           H
ATOM   3439  HN  VAL A 229     -11.589  -6.392  -4.982  1.00 73.66           H
ATOM   3440  N   MET A 230     -10.003  -8.328  -7.088  1.00 74.98           N
ATOM   3441  CA  MET A 230      -9.324  -9.456  -7.702  1.00 74.98           C
ATOM   3442  C   MET A 230     -10.316 -10.361  -8.434  1.00 74.98           C
ATOM   3443  O   MET A 230     -10.085 -10.742  -9.581  1.00 74.98           O
ATOM   3444  HA  MET A 230      -8.622  -9.023  -8.414  1.00 74.98           H
ATOM   3445  CB  MET A 230      -8.596 -10.262  -6.624  1.00 74.98           C
ATOM   3446 1HB  MET A 230      -9.310 -10.599  -5.872  1.00 74.98           H
ATOM   3447 2HB  MET A 230      -8.157 -11.156  -7.068  1.00 74.98           H
ATOM   3448  CG  MET A 230      -7.502  -9.426  -5.958  1.00 74.98           C
ATOM   3449 1HG  MET A 230      -7.446  -8.444  -6.429  1.00 74.98           H
ATOM   3450 2HG  MET A 230      -7.747  -9.261  -4.908  1.00 74.98           H
ATOM   3451  SD  MET A 230      -5.929 -10.258  -6.094  1.00 74.98           S
ATOM   3452  CE  MET A 230      -4.837  -8.941  -5.586  1.00 74.98           C
ATOM   3453 1HE  MET A 230      -4.949  -8.094  -6.262  1.00 74.98           H
ATOM   3454 2HE  MET A 230      -5.088  -8.632  -4.571  1.00 74.98           H
ATOM   3455 3HE  MET A 230      -3.805  -9.293  -5.613  1.00 74.98           H
ATOM   3456  HN  MET A 230      -9.870  -8.241  -6.100  1.00 74.98           H
ATOM   3457  N   ALA A 231     -11.400 -10.680  -7.742  1.00 76.42           N
ATOM   3458  CA  ALA A 231     -12.394 -11.591  -8.285  1.00 76.42           C
ATOM   3459  C   ALA A 231     -12.994 -10.985  -9.555  1.00 76.42           C
ATOM   3460  O   ALA A 231     -13.135 -11.669 -10.567  1.00 76.42           O
ATOM   3461  HA  ALA A 231     -11.887 -12.521  -8.541  1.00 76.42           H
ATOM   3462  CB  ALA A 231     -13.454 -11.883  -7.221  1.00 76.42           C
ATOM   3463 1HB  ALA A 231     -12.980 -12.339  -6.352  1.00 76.42           H
ATOM   3464 2HB  ALA A 231     -13.937 -10.952  -6.925  1.00 76.42           H
ATOM   3465 3HB  ALA A 231     -14.199 -12.566  -7.629  1.00 76.42           H
ATOM   3466  HN  ALA A 231     -11.603 -10.329  -6.828  1.00 76.42           H
ATOM   3467  N   CYS A 232     -13.331  -9.707  -9.461  1.00 75.58           N
ATOM   3468  CA  CYS A 232     -13.884  -8.993 -10.599  1.00 75.58           C
ATOM   3469  C   CYS A 232     -12.850  -9.013 -11.727  1.00 75.58           C
ATOM   3470  O   CYS A 232     -13.207  -9.126 -12.899  1.00 75.58           O
ATOM   3471  HA  CYS A 232     -14.789  -9.525 -10.893  1.00 75.58           H
ATOM   3472  CB  CYS A 232     -14.295  -7.566 -10.227  1.00 75.58           C
ATOM   3473 1HB  CYS A 232     -13.488  -7.078  -9.681  1.00 75.58           H
ATOM   3474 2HB  CYS A 232     -14.468  -6.982 -11.130  1.00 75.58           H
ATOM   3475  SG  CYS A 232     -15.811  -7.599  -9.203  1.00 75.58           S
ATOM   3476  HG  CYS A 232     -15.194  -7.834  -8.049  1.00 75.58           H
ATOM   3477  HN  CYS A 232     -13.233  -9.163  -8.628  1.00 75.58           H
ATOM   3478  N   CYS A 233     -11.590  -8.902 -11.334  1.00 72.95           N
ATOM   3479  CA  CYS A 233     -10.505  -8.863 -12.299  1.00 72.95           C
ATOM   3480  C   CYS A 233     -10.471 -10.203 -13.037  1.00 72.95           C
ATOM   3481  O   CYS A 233     -10.560 -10.244 -14.263  1.00 72.95           O
ATOM   3482  HA  CYS A 233     -10.728  -8.048 -12.988  1.00 72.95           H
ATOM   3483  CB  CYS A 233      -9.166  -8.543 -11.633  1.00 72.95           C
ATOM   3484 1HB  CYS A 233      -8.979  -9.244 -10.819  1.00 72.95           H
ATOM   3485 2HB  CYS A 233      -8.355  -8.665 -12.351  1.00 72.95           H
ATOM   3486  SG  CYS A 233      -9.179  -6.830 -10.991  1.00 72.95           S
ATOM   3487  HG  CYS A 233     -10.265  -6.972 -10.237  1.00 72.95           H
ATOM   3488  HN  CYS A 233     -11.306  -8.838 -10.377  1.00 72.95           H
ATOM   3489  N   TYR A 234     -10.340 -11.267 -12.258  1.00 73.81           N
ATOM   3490  CA  TYR A 234     -10.115 -12.586 -12.825  1.00 73.81           C
ATOM   3491  C   TYR A 234     -11.330 -13.052 -13.630  1.00 73.81           C
ATOM   3492  O   TYR A 234     -11.181 -13.678 -14.678  1.00 73.81           O
ATOM   3493  HA  TYR A 234      -9.251 -12.525 -13.487  1.00 73.81           H
ATOM   3494  CB  TYR A 234      -9.915 -13.528 -11.635  1.00 73.81           C
ATOM   3495 1HB  TYR A 234     -10.595 -13.235 -10.835  1.00 73.81           H
ATOM   3496 2HB  TYR A 234     -10.192 -14.539 -11.935  1.00 73.81           H
ATOM   3497  CG  TYR A 234      -8.486 -13.546 -11.089  1.00 73.81           C
ATOM   3498  CD1 TYR A 234      -7.441 -13.932 -11.904  1.00 73.81           C
ATOM   3499  HD1 TYR A 234      -7.634 -14.223 -12.936  1.00 73.81           H
ATOM   3500  CD2 TYR A 234      -8.243 -13.177  -9.782  1.00 73.81           C
ATOM   3501  HD2 TYR A 234      -9.068 -12.873  -9.139  1.00 73.81           H
ATOM   3502  CE1 TYR A 234      -6.096 -13.949 -11.390  1.00 73.81           C
ATOM   3503  HE1 TYR A 234      -5.262 -14.251 -12.022  1.00 73.81           H
ATOM   3504  CE2 TYR A 234      -6.898 -13.194  -9.268  1.00 73.81           C
ATOM   3505  HE2 TYR A 234      -6.691 -12.905  -8.237  1.00 73.81           H
ATOM   3506  CZ  TYR A 234      -5.891 -13.579 -10.097  1.00 73.81           C
ATOM   3507  OH  TYR A 234      -4.621 -13.596  -9.612  1.00 73.81           O
ATOM   3508  HH  TYR A 234      -4.598 -13.188  -8.699  1.00 73.81           H
ATOM   3509  HN  TYR A 234     -10.386 -11.239 -11.260  1.00 73.81           H
ATOM   3510  N   THR A 235     -12.504 -12.727 -13.110  1.00 78.86           N
ATOM   3511  CA  THR A 235     -13.742 -13.048 -13.800  1.00 78.86           C
ATOM   3512  C   THR A 235     -13.782 -12.367 -15.170  1.00 78.86           C
ATOM   3513  O   THR A 235     -14.123 -12.996 -16.170  1.00 78.86           O
ATOM   3514  HA  THR A 235     -13.769 -14.123 -13.977  1.00 78.86           H
ATOM   3515  CB  THR A 235     -14.907 -12.651 -12.890  1.00 78.86           C
ATOM   3516  HB  THR A 235     -15.859 -12.756 -13.409  1.00 78.86           H
ATOM   3517  OG1 THR A 235     -14.581 -11.330 -12.466  1.00 78.86           O
ATOM   3518  HG1 THR A 235     -14.985 -10.661 -13.090  1.00 78.86           H
ATOM   3519  CG2 THR A 235     -14.939 -13.462 -11.593  1.00 78.86           C
ATOM   3520 1HG2 THR A 235     -14.013 -13.302 -11.042  1.00 78.86           H
ATOM   3521 2HG2 THR A 235     -15.044 -14.520 -11.830  1.00 78.86           H
ATOM   3522 3HG2 THR A 235     -15.785 -13.140 -10.985  1.00 78.86           H
ATOM   3523  HN  THR A 235     -12.617 -12.255 -12.236  1.00 78.86           H
ATOM   3524  N   ILE A 236     -13.427 -11.090 -15.170  1.00 74.54           N
ATOM   3525  CA  ILE A 236     -13.274 -10.357 -16.415  1.00 74.54           C
ATOM   3526  C   ILE A 236     -12.284 -11.095 -17.318  1.00 74.54           C
ATOM   3527  O   ILE A 236     -12.541 -11.280 -18.507  1.00 74.54           O
ATOM   3528  HA  ILE A 236     -14.246 -10.342 -16.908  1.00 74.54           H
ATOM   3529  CB  ILE A 236     -12.886  -8.903 -16.137  1.00 74.54           C
ATOM   3530  HB  ILE A 236     -12.374  -8.864 -15.175  1.00 74.54           H
ATOM   3531  CG1 ILE A 236     -14.127  -8.016 -16.025  1.00 74.54           C
ATOM   3532 1HG1 ILE A 236     -14.589  -7.905 -17.006  1.00 74.54           H
ATOM   3533 2HG1 ILE A 236     -14.863  -8.494 -15.378  1.00 74.54           H
ATOM   3534  CG2 ILE A 236     -11.905  -8.386 -17.191  1.00 74.54           C
ATOM   3535 1HG2 ILE A 236     -11.002  -8.997 -17.179  1.00 74.54           H
ATOM   3536 2HG2 ILE A 236     -12.368  -8.441 -18.176  1.00 74.54           H
ATOM   3537 3HG2 ILE A 236     -11.645  -7.351 -16.969  1.00 74.54           H
ATOM   3538  CD1 ILE A 236     -13.767  -6.638 -15.465  1.00 74.54           C
ATOM   3539 1HD1 ILE A 236     -13.328  -6.751 -14.474  1.00 74.54           H
ATOM   3540 2HD1 ILE A 236     -13.050  -6.153 -16.127  1.00 74.54           H
ATOM   3541 3HD1 ILE A 236     -14.668  -6.028 -15.396  1.00 74.54           H
ATOM   3542  HN  ILE A 236     -13.247 -10.559 -14.342  1.00 74.54           H
ATOM   3543  N   ILE A 237     -11.173 -11.498 -16.719  1.00 71.88           N
ATOM   3544  CA  ILE A 237     -10.080 -12.080 -17.481  1.00 71.88           C
ATOM   3545  C   ILE A 237     -10.560 -13.370 -18.149  1.00 71.88           C
ATOM   3546  O   ILE A 237     -10.383 -13.553 -19.352  1.00 71.88           O
ATOM   3547  HA  ILE A 237      -9.810 -11.367 -18.260  1.00 71.88           H
ATOM   3548  CB  ILE A 237      -8.849 -12.268 -16.593  1.00 71.88           C
ATOM   3549  HB  ILE A 237      -9.172 -12.711 -15.651  1.00 71.88           H
ATOM   3550  CG1 ILE A 237      -8.200 -10.923 -16.262  1.00 71.88           C
ATOM   3551 1HG1 ILE A 237      -7.842 -10.453 -17.178  1.00 71.88           H
ATOM   3552 2HG1 ILE A 237      -8.944 -10.253 -15.830  1.00 71.88           H
ATOM   3553  CG2 ILE A 237      -7.856 -13.241 -17.232  1.00 71.88           C
ATOM   3554 1HG2 ILE A 237      -8.336 -14.210 -17.374  1.00 71.88           H
ATOM   3555 2HG2 ILE A 237      -7.534 -12.850 -18.197  1.00 71.88           H
ATOM   3556 3HG2 ILE A 237      -6.990 -13.357 -16.580  1.00 71.88           H
ATOM   3557  CD1 ILE A 237      -7.037 -11.101 -15.284  1.00 71.88           C
ATOM   3558 1HD1 ILE A 237      -7.404 -11.549 -14.361  1.00 71.88           H
ATOM   3559 2HD1 ILE A 237      -6.284 -11.751 -15.730  1.00 71.88           H
ATOM   3560 3HD1 ILE A 237      -6.594 -10.129 -15.066  1.00 71.88           H
ATOM   3561  HN  ILE A 237     -11.013 -11.432 -15.734  1.00 71.88           H
ATOM   3562  N   ILE A 238     -11.159 -14.230 -17.339  1.00 74.67           N
ATOM   3563  CA  ILE A 238     -11.590 -15.533 -17.817  1.00 74.67           C
ATOM   3564  C   ILE A 238     -12.571 -15.347 -18.976  1.00 74.67           C
ATOM   3565  O   ILE A 238     -12.426 -15.974 -20.024  1.00 74.67           O
ATOM   3566  HA  ILE A 238     -10.707 -16.052 -18.192  1.00 74.67           H
ATOM   3567  CB  ILE A 238     -12.150 -16.369 -16.665  1.00 74.67           C
ATOM   3568  HB  ILE A 238     -12.853 -15.751 -16.105  1.00 74.67           H
ATOM   3569  CG1 ILE A 238     -11.040 -16.781 -15.696  1.00 74.67           C
ATOM   3570 1HG1 ILE A 238     -10.467 -17.604 -16.123  1.00 74.67           H
ATOM   3571 2HG1 ILE A 238     -10.348 -15.951 -15.555  1.00 74.67           H
ATOM   3572  CG2 ILE A 238     -12.930 -17.576 -17.191  1.00 74.67           C
ATOM   3573 1HG2 ILE A 238     -13.759 -17.231 -17.809  1.00 74.67           H
ATOM   3574 2HG2 ILE A 238     -12.268 -18.203 -17.788  1.00 74.67           H
ATOM   3575 3HG2 ILE A 238     -13.317 -18.152 -16.351  1.00 74.67           H
ATOM   3576  CD1 ILE A 238     -11.620 -17.204 -14.345  1.00 74.67           C
ATOM   3577 1HD1 ILE A 238     -12.172 -16.370 -13.910  1.00 74.67           H
ATOM   3578 2HD1 ILE A 238     -12.293 -18.050 -14.487  1.00 74.67           H
ATOM   3579 3HD1 ILE A 238     -10.810 -17.492 -13.675  1.00 74.67           H
ATOM   3580  HN  ILE A 238     -11.350 -14.050 -16.374  1.00 74.67           H
ATOM   3581  N   HIS A 239     -13.549 -14.482 -18.749  1.00 76.82           N
ATOM   3582  CA  HIS A 239     -14.574 -14.232 -19.747  1.00 76.82           C
ATOM   3583  C   HIS A 239     -13.923 -13.723 -21.035  1.00 76.82           C
ATOM   3584  O   HIS A 239     -14.342 -14.087 -22.132  1.00 76.82           O
ATOM   3585  HA  HIS A 239     -15.056 -15.189 -19.948  1.00 76.82           H
ATOM   3586  CB  HIS A 239     -15.640 -13.278 -19.204  1.00 76.82           C
ATOM   3587 1HB  HIS A 239     -15.958 -13.626 -18.221  1.00 76.82           H
ATOM   3588 2HB  HIS A 239     -15.195 -12.293 -19.065  1.00 76.82           H
ATOM   3589  CG  HIS A 239     -16.854 -13.144 -20.092  1.00 76.82           C
ATOM   3590  ND1 HIS A 239     -17.017 -12.102 -20.988  1.00 76.82           N
ATOM   3591  HD1 HIS A 239     -16.371 -11.353 -21.138  1.00 76.82           H
ATOM   3592  CD2 HIS A 239     -17.962 -13.932 -20.213  1.00 76.82           C
ATOM   3593  HD2 HIS A 239     -18.159 -14.844 -19.649  1.00 76.82           H
ATOM   3594  CE1 HIS A 239     -18.174 -12.265 -21.614  1.00 76.82           C
ATOM   3595  HE1 HIS A 239     -18.586 -11.608 -22.379  1.00 76.82           H
ATOM   3596  NE2 HIS A 239     -18.758 -13.399 -21.131  1.00 76.82           N
ATOM   3597  HN  HIS A 239     -13.647 -13.958 -17.902  1.00 76.82           H
ATOM   3598  N   THR A 240     -12.910 -12.888 -20.858  1.00 72.04           N
ATOM   3599  CA  THR A 240     -12.192 -12.331 -21.992  1.00 72.04           C
ATOM   3600  C   THR A 240     -11.449 -13.435 -22.746  1.00 72.04           C
ATOM   3601  O   THR A 240     -11.427 -13.444 -23.976  1.00 72.04           O
ATOM   3602  HA  THR A 240     -12.919 -11.905 -22.683  1.00 72.04           H
ATOM   3603  CB  THR A 240     -11.272 -11.224 -21.472  1.00 72.04           C
ATOM   3604  HB  THR A 240     -10.527 -11.628 -20.786  1.00 72.04           H
ATOM   3605  OG1 THR A 240     -12.165 -10.264 -20.914  1.00 72.04           O
ATOM   3606  HG1 THR A 240     -12.064 -10.240 -19.919  1.00 72.04           H
ATOM   3607  CG2 THR A 240     -10.570 -10.468 -22.601  1.00 72.04           C
ATOM   3608 1HG2 THR A 240     -11.315 -10.008 -23.249  1.00 72.04           H
ATOM   3609 2HG2 THR A 240      -9.963 -11.164 -23.182  1.00 72.04           H
ATOM   3610 3HG2 THR A 240      -9.929  -9.695 -22.177  1.00 72.04           H
ATOM   3611  HN  THR A 240     -12.579 -12.592 -19.961  1.00 72.04           H
ATOM   3612  N   LEU A 241     -10.857 -14.338 -21.978  1.00 72.18           N
ATOM   3613  CA  LEU A 241     -10.086 -15.424 -22.558  1.00 72.18           C
ATOM   3614  C   LEU A 241     -11.015 -16.326 -23.372  1.00 72.18           C
ATOM   3615  O   LEU A 241     -10.661 -16.764 -24.465  1.00 72.18           O
ATOM   3616  HA  LEU A 241      -9.356 -14.981 -23.235  1.00 72.18           H
ATOM   3617  CB  LEU A 241      -9.304 -16.165 -21.472  1.00 72.18           C
ATOM   3618 1HB  LEU A 241      -9.981 -16.375 -20.644  1.00 72.18           H
ATOM   3619 2HB  LEU A 241      -8.986 -17.127 -21.874  1.00 72.18           H
ATOM   3620  CG  LEU A 241      -8.074 -15.443 -20.919  1.00 72.18           C
ATOM   3621  HG  LEU A 241      -8.388 -14.464 -20.556  1.00 72.18           H
ATOM   3622  CD1 LEU A 241      -7.484 -16.199 -19.727  1.00 72.18           C
ATOM   3623 1HD1 LEU A 241      -8.231 -16.272 -18.936  1.00 72.18           H
ATOM   3624 2HD1 LEU A 241      -7.189 -17.200 -20.041  1.00 72.18           H
ATOM   3625 3HD1 LEU A 241      -6.611 -15.664 -19.353  1.00 72.18           H
ATOM   3626  CD2 LEU A 241      -7.037 -15.207 -22.018  1.00 72.18           C
ATOM   3627 1HD2 LEU A 241      -6.722 -16.164 -22.433  1.00 72.18           H
ATOM   3628 2HD2 LEU A 241      -7.476 -14.596 -22.807  1.00 72.18           H
ATOM   3629 3HD2 LEU A 241      -6.173 -14.692 -21.598  1.00 72.18           H
ATOM   3630  HN  LEU A 241     -10.899 -14.336 -20.979  1.00 72.18           H
ATOM   3631  N   ILE A 242     -12.187 -16.578 -22.807  1.00 74.37           N
ATOM   3632  CA  ILE A 242     -13.162 -17.438 -23.456  1.00 74.37           C
ATOM   3633  C   ILE A 242     -13.561 -16.825 -24.800  1.00 74.37           C
ATOM   3634  O   ILE A 242     -13.656 -17.530 -25.804  1.00 74.37           O
ATOM   3635  HA  ILE A 242     -12.678 -18.396 -23.643  1.00 74.37           H
ATOM   3636  CB  ILE A 242     -14.347 -17.703 -22.525  1.00 74.37           C
ATOM   3637  HB  ILE A 242     -14.696 -16.747 -22.135  1.00 74.37           H
ATOM   3638  CG1 ILE A 242     -13.922 -18.552 -21.325  1.00 74.37           C
ATOM   3639 1HG1 ILE A 242     -13.759 -19.582 -21.644  1.00 74.37           H
ATOM   3640 2HG1 ILE A 242     -12.973 -18.186 -20.933  1.00 74.37           H
ATOM   3641  CG2 ILE A 242     -15.514 -18.332 -23.288  1.00 74.37           C
ATOM   3642 1HG2 ILE A 242     -15.836 -17.657 -24.081  1.00 74.37           H
ATOM   3643 2HG2 ILE A 242     -15.194 -19.278 -23.725  1.00 74.37           H
ATOM   3644 3HG2 ILE A 242     -16.343 -18.510 -22.603  1.00 74.37           H
ATOM   3645  CD1 ILE A 242     -14.984 -18.515 -20.224  1.00 74.37           C
ATOM   3646 1HD1 ILE A 242     -15.126 -17.487 -19.891  1.00 74.37           H
ATOM   3647 2HD1 ILE A 242     -15.924 -18.905 -20.613  1.00 74.37           H
ATOM   3648 3HD1 ILE A 242     -14.656 -19.127 -19.383  1.00 74.37           H
ATOM   3649  HN  ILE A 242     -12.474 -16.206 -21.923  1.00 74.37           H
ATOM   3650  N   GLN A 243     -13.784 -15.519 -24.776  1.00 68.87           N
ATOM   3651  CA  GLN A 243     -14.089 -14.790 -25.995  1.00 68.87           C
ATOM   3652  C   GLN A 243     -12.817 -14.575 -26.817  1.00 68.87           C
ATOM   3653  O   GLN A 243     -12.885 -14.322 -28.019  1.00 68.87           O
ATOM   3654  HA  GLN A 243     -14.783 -15.424 -26.546  1.00 68.87           H
ATOM   3655  CB  GLN A 243     -14.770 -13.456 -25.680  1.00 68.87           C
ATOM   3656 1HB  GLN A 243     -14.155 -12.885 -24.985  1.00 68.87           H
ATOM   3657 2HB  GLN A 243     -14.856 -12.864 -26.591  1.00 68.87           H
ATOM   3658  CG  GLN A 243     -16.159 -13.679 -25.077  1.00 68.87           C
ATOM   3659 1HG  GLN A 243     -16.722 -14.375 -25.698  1.00 68.87           H
ATOM   3660 2HG  GLN A 243     -16.062 -14.137 -24.092  1.00 68.87           H
ATOM   3661  CD  GLN A 243     -16.923 -12.359 -24.959  1.00 68.87           C
ATOM   3662  OE1 GLN A 243     -16.370 -11.278 -25.082  1.00 68.87           O
ATOM   3663  NE2 GLN A 243     -18.222 -12.506 -24.714  1.00 68.87           N
ATOM   3664 1HE2 GLN A 243     -18.613 -13.422 -24.624  1.00 68.87           H
ATOM   3665 2HE2 GLN A 243     -18.807 -11.701 -24.620  1.00 68.87           H
ATOM   3666  HN  GLN A 243     -13.760 -14.963 -23.945  1.00 68.87           H
ATOM   3667  N   ALA A 244     -11.685 -14.684 -26.136  1.00 61.75           N
ATOM   3668  CA  ALA A 244     -10.402 -14.438 -26.773  1.00 61.75           C
ATOM   3669  C   ALA A 244      -9.943 -15.708 -27.492  1.00 61.75           C
ATOM   3670  O   ALA A 244      -9.136 -16.469 -26.961  1.00 61.75           O
ATOM   3671  HA  ALA A 244     -10.543 -13.645 -27.508  1.00 61.75           H
ATOM   3672  CB  ALA A 244      -9.394 -13.965 -25.724  1.00 61.75           C
ATOM   3673 1HB  ALA A 244      -9.753 -13.045 -25.264  1.00 61.75           H
ATOM   3674 2HB  ALA A 244      -9.279 -14.733 -24.959  1.00 61.75           H
ATOM   3675 3HB  ALA A 244      -8.432 -13.781 -26.202  1.00 61.75           H
ATOM   3676  HN  ALA A 244     -11.636 -14.934 -25.169  1.00 61.75           H
ATOM   3677  N   LYS A 245     -10.478 -15.898 -28.690  1.00 57.76           N
ATOM   3678  CA  LYS A 245      -9.802 -16.705 -29.691  1.00 57.76           C
ATOM   3679  C   LYS A 245      -9.116 -15.785 -30.703  1.00 57.76           C
ATOM   3680  O   LYS A 245      -9.355 -15.890 -31.905  1.00 57.76           O
ATOM   3681  HA  LYS A 245      -9.036 -17.287 -29.179  1.00 57.76           H
ATOM   3682  CB  LYS A 245     -10.777 -17.698 -30.326  1.00 57.76           C
ATOM   3683 1HB  LYS A 245     -10.291 -18.212 -31.155  1.00 57.76           H
ATOM   3684 2HB  LYS A 245     -11.053 -18.460 -29.597  1.00 57.76           H
ATOM   3685  CG  LYS A 245     -12.035 -16.986 -30.829  1.00 57.76           C
ATOM   3686 1HG  LYS A 245     -12.803 -17.008 -30.055  1.00 57.76           H
ATOM   3687 2HG  LYS A 245     -11.810 -15.938 -31.026  1.00 57.76           H
ATOM   3688  CD  LYS A 245     -12.568 -17.648 -32.101  1.00 57.76           C
ATOM   3689 1HD  LYS A 245     -11.964 -17.340 -32.955  1.00 57.76           H
ATOM   3690 2HD  LYS A 245     -12.475 -18.730 -32.019  1.00 57.76           H
ATOM   3691  CE  LYS A 245     -14.032 -17.273 -32.342  1.00 57.76           C
ATOM   3692 1HE  LYS A 245     -14.626 -17.521 -31.463  1.00 57.76           H
ATOM   3693 2HE  LYS A 245     -14.118 -16.197 -32.492  1.00 57.76           H
ATOM   3694  NZ  LYS A 245     -14.562 -17.988 -33.525  1.00 57.76           N
ATOM   3695 1HZ  LYS A 245     -15.543 -17.761 -33.645  1.00 57.76           H
ATOM   3696 2HZ  LYS A 245     -14.045 -17.704 -34.351  1.00 57.76           H
ATOM   3697 3HZ  LYS A 245     -14.460 -18.987 -33.389  1.00 57.76           H
ATOM   3698  HN  LYS A 245     -11.354 -15.512 -28.978  1.00 57.76           H
ATOM   3699  N   LYS A 246      -8.276 -14.904 -30.179  1.00 57.79           N
ATOM   3700  CA  LYS A 246      -6.925 -14.760 -30.693  1.00 57.79           C
ATOM   3701  C   LYS A 246      -5.929 -14.874 -29.536  1.00 57.79           C
ATOM   3702  O   LYS A 246      -6.046 -14.162 -28.540  1.00 57.79           O
ATOM   3703  HA  LYS A 246      -6.748 -15.585 -31.383  1.00 57.79           H
ATOM   3704  CB  LYS A 246      -6.791 -13.463 -31.494  1.00 57.79           C
ATOM   3705 1HB  LYS A 246      -7.143 -12.623 -30.895  1.00 57.79           H
ATOM   3706 2HB  LYS A 246      -5.741 -13.276 -31.718  1.00 57.79           H
ATOM   3707  CG  LYS A 246      -7.590 -13.539 -32.796  1.00 57.79           C
ATOM   3708 1HG  LYS A 246      -7.457 -14.520 -33.252  1.00 57.79           H
ATOM   3709 2HG  LYS A 246      -8.653 -13.428 -32.582  1.00 57.79           H
ATOM   3710  CD  LYS A 246      -7.146 -12.451 -33.776  1.00 57.79           C
ATOM   3711 1HD  LYS A 246      -7.414 -11.470 -33.382  1.00 57.79           H
ATOM   3712 2HD  LYS A 246      -6.061 -12.468 -33.877  1.00 57.79           H
ATOM   3713  CE  LYS A 246      -7.795 -12.649 -35.147  1.00 57.79           C
ATOM   3714 1HE  LYS A 246      -7.730 -13.698 -35.438  1.00 57.79           H
ATOM   3715 2HE  LYS A 246      -8.854 -12.398 -35.095  1.00 57.79           H
ATOM   3716  NZ  LYS A 246      -7.128 -11.805 -36.163  1.00 57.79           N
ATOM   3717 1HZ  LYS A 246      -7.571 -11.948 -37.065  1.00 57.79           H
ATOM   3718 2HZ  LYS A 246      -7.209 -10.830 -35.898  1.00 57.79           H
ATOM   3719 3HZ  LYS A 246      -6.148 -12.059 -36.224  1.00 57.79           H
ATOM   3720  HN  LYS A 246      -8.506 -14.296 -29.418  1.00 57.79           H
ATOM   3721  N   SER A 247      -4.973 -15.774 -29.708  1.00 57.19           N
ATOM   3722  CA  SER A 247      -4.003 -16.044 -28.660  1.00 57.19           C
ATOM   3723  C   SER A 247      -3.424 -14.730 -28.132  1.00 57.19           C
ATOM   3724  O   SER A 247      -3.175 -14.594 -26.935  1.00 57.19           O
ATOM   3725  HA  SER A 247      -4.559 -16.559 -27.877  1.00 57.19           H
ATOM   3726  CB  SER A 247      -2.881 -16.952 -29.169  1.00 57.19           C
ATOM   3727 1HB  SER A 247      -3.276 -17.952 -29.346  1.00 57.19           H
ATOM   3728 2HB  SER A 247      -2.518 -16.578 -30.126  1.00 57.19           H
ATOM   3729  OG  SER A 247      -1.796 -17.028 -28.247  1.00 57.19           O
ATOM   3730  HG  SER A 247      -2.102 -17.451 -27.394  1.00 57.19           H
ATOM   3731  HN  SER A 247      -4.855 -16.314 -30.542  1.00 57.19           H
ATOM   3732  N   SER A 248      -3.226 -13.796 -29.050  1.00 58.66           N
ATOM   3733  CA  SER A 248      -2.476 -12.590 -28.742  1.00 58.66           C
ATOM   3734  C   SER A 248      -3.055 -11.919 -27.495  1.00 58.66           C
ATOM   3735  O   SER A 248      -2.364 -11.161 -26.816  1.00 58.66           O
ATOM   3736  HA  SER A 248      -1.455 -12.924 -28.558  1.00 58.66           H
ATOM   3737  CB  SER A 248      -2.489 -11.617 -29.922  1.00 58.66           C
ATOM   3738 1HB  SER A 248      -1.887 -10.742 -29.677  1.00 58.66           H
ATOM   3739 2HB  SER A 248      -2.024 -12.090 -30.788  1.00 58.66           H
ATOM   3740  OG  SER A 248      -3.810 -11.204 -30.260  1.00 58.66           O
ATOM   3741  HG  SER A 248      -3.781 -10.543 -31.010  1.00 58.66           H
ATOM   3742  HN  SER A 248      -3.567 -13.853 -29.989  1.00 58.66           H
ATOM   3743  N   LYS A 249      -4.317 -12.222 -27.230  1.00 61.95           N
ATOM   3744  CA  LYS A 249      -5.002 -11.644 -26.087  1.00 61.95           C
ATOM   3745  C   LYS A 249      -4.398 -12.205 -24.798  1.00 61.95           C
ATOM   3746  O   LYS A 249      -4.402 -11.538 -23.765  1.00 61.95           O
ATOM   3747  HA  LYS A 249      -4.827 -10.568 -26.111  1.00 61.95           H
ATOM   3748  CB  LYS A 249      -6.513 -11.859 -26.202  1.00 61.95           C
ATOM   3749 1HB  LYS A 249      -6.720 -12.908 -26.413  1.00 61.95           H
ATOM   3750 2HB  LYS A 249      -6.990 -11.625 -25.250  1.00 61.95           H
ATOM   3751  CG  LYS A 249      -7.109 -10.984 -27.306  1.00 61.95           C
ATOM   3752 1HG  LYS A 249      -6.855  -9.939 -27.125  1.00 61.95           H
ATOM   3753 2HG  LYS A 249      -6.671 -11.256 -28.267  1.00 61.95           H
ATOM   3754  CD  LYS A 249      -8.629 -11.141 -27.370  1.00 61.95           C
ATOM   3755 1HD  LYS A 249      -8.880 -12.130 -27.752  1.00 61.95           H
ATOM   3756 2HD  LYS A 249      -9.048 -11.071 -26.366  1.00 61.95           H
ATOM   3757  CE  LYS A 249      -9.254 -10.068 -28.265  1.00 61.95           C
ATOM   3758 1HE  LYS A 249      -8.730  -9.122 -28.129  1.00 61.95           H
ATOM   3759 2HE  LYS A 249      -9.140 -10.348 -29.312  1.00 61.95           H
ATOM   3760  NZ  LYS A 249     -10.689  -9.898 -27.944  1.00 61.95           N
ATOM   3761 1HZ  LYS A 249     -11.194  -9.637 -28.784  1.00 61.95           H
ATOM   3762 2HZ  LYS A 249     -11.061 -10.770 -27.583  1.00 61.95           H
ATOM   3763 3HZ  LYS A 249     -10.795  -9.170 -27.246  1.00 61.95           H
ATOM   3764  HN  LYS A 249      -4.869 -12.849 -27.781  1.00 61.95           H
ATOM   3765  N   HIS A 250      -3.892 -13.425 -24.902  1.00 65.10           N
ATOM   3766  CA  HIS A 250      -3.343 -14.109 -23.743  1.00 65.10           C
ATOM   3767  C   HIS A 250      -2.120 -13.346 -23.229  1.00 65.10           C
ATOM   3768  O   HIS A 250      -1.959 -13.164 -22.024  1.00 65.10           O
ATOM   3769  HA  HIS A 250      -4.117 -14.096 -22.976  1.00 65.10           H
ATOM   3770  CB  HIS A 250      -3.035 -15.571 -24.071  1.00 65.10           C
ATOM   3771 1HB  HIS A 250      -2.363 -15.607 -24.929  1.00 65.10           H
ATOM   3772 2HB  HIS A 250      -2.502 -16.016 -23.230  1.00 65.10           H
ATOM   3773  CG  HIS A 250      -4.258 -16.404 -24.372  1.00 65.10           C
ATOM   3774  ND1 HIS A 250      -4.683 -17.435 -23.552  1.00 65.10           N
ATOM   3775  HD1 HIS A 250      -4.242 -17.727 -22.704  1.00 65.10           H
ATOM   3776  CD2 HIS A 250      -5.142 -16.347 -25.409  1.00 65.10           C
ATOM   3777  HD2 HIS A 250      -5.103 -15.645 -26.242  1.00 65.10           H
ATOM   3778  CE1 HIS A 250      -5.774 -17.968 -24.082  1.00 65.10           C
ATOM   3779  HE1 HIS A 250      -6.345 -18.800 -23.671  1.00 65.10           H
ATOM   3780  NE2 HIS A 250      -6.056 -17.293 -25.233  1.00 65.10           N
ATOM   3781  HN  HIS A 250      -3.855 -13.944 -25.756  1.00 65.10           H
ATOM   3782  N   LYS A 251      -1.290 -12.920 -24.170  1.00 64.39           N
ATOM   3783  CA  LYS A 251      -0.051 -12.245 -23.824  1.00 64.39           C
ATOM   3784  C   LYS A 251      -0.367 -11.011 -22.976  1.00 64.39           C
ATOM   3785  O   LYS A 251       0.293 -10.761 -21.968  1.00 64.39           O
ATOM   3786  HA  LYS A 251       0.541 -12.935 -23.223  1.00 64.39           H
ATOM   3787  CB  LYS A 251       0.760 -11.934 -25.084  1.00 64.39           C
ATOM   3788 1HB  LYS A 251       0.160 -12.146 -25.969  1.00 64.39           H
ATOM   3789 2HB  LYS A 251       1.002 -10.871 -25.112  1.00 64.39           H
ATOM   3790  CG  LYS A 251       2.048 -12.758 -25.125  1.00 64.39           C
ATOM   3791 1HG  LYS A 251       2.529 -12.735 -24.147  1.00 64.39           H
ATOM   3792 2HG  LYS A 251       1.810 -13.800 -25.339  1.00 64.39           H
ATOM   3793  CD  LYS A 251       3.010 -12.220 -26.186  1.00 64.39           C
ATOM   3794 1HD  LYS A 251       2.542 -12.278 -27.169  1.00 64.39           H
ATOM   3795 2HD  LYS A 251       3.217 -11.167 -25.994  1.00 64.39           H
ATOM   3796  CE  LYS A 251       4.320 -13.011 -26.190  1.00 64.39           C
ATOM   3797 1HE  LYS A 251       4.689 -13.119 -25.171  1.00 64.39           H
ATOM   3798 2HE  LYS A 251       4.143 -14.016 -26.574  1.00 64.39           H
ATOM   3799  NZ  LYS A 251       5.335 -12.328 -27.022  1.00 64.39           N
ATOM   3800 1HZ  LYS A 251       6.180 -12.887 -27.052  1.00 64.39           H
ATOM   3801 2HZ  LYS A 251       4.976 -12.207 -27.963  1.00 64.39           H
ATOM   3802 3HZ  LYS A 251       5.545 -11.420 -26.622  1.00 64.39           H
ATOM   3803  HN  LYS A 251      -1.452 -13.030 -25.151  1.00 64.39           H
ATOM   3804  N   ALA A 252      -1.375 -10.272 -23.416  1.00 64.77           N
ATOM   3805  CA  ALA A 252      -1.745  -9.037 -22.747  1.00 64.77           C
ATOM   3806  C   ALA A 252      -2.128  -9.342 -21.297  1.00 64.77           C
ATOM   3807  O   ALA A 252      -1.734  -8.620 -20.383  1.00 64.77           O
ATOM   3808  HA  ALA A 252      -0.874  -8.382 -22.754  1.00 64.77           H
ATOM   3809  CB  ALA A 252      -2.879  -8.358 -23.519  1.00 64.77           C
ATOM   3810 1HB  ALA A 252      -2.546  -8.136 -24.533  1.00 64.77           H
ATOM   3811 2HB  ALA A 252      -3.742  -9.023 -23.557  1.00 64.77           H
ATOM   3812 3HB  ALA A 252      -3.156  -7.431 -23.017  1.00 64.77           H
ATOM   3813  HN  ALA A 252      -1.934 -10.506 -24.212  1.00 64.77           H
ATOM   3814  N   LEU A 253      -2.891 -10.412 -21.133  1.00 74.48           N
ATOM   3815  CA  LEU A 253      -3.516 -10.695 -19.852  1.00 74.48           C
ATOM   3816  C   LEU A 253      -2.441 -11.106 -18.844  1.00 74.48           C
ATOM   3817  O   LEU A 253      -2.575 -10.849 -17.649  1.00 74.48           O
ATOM   3818  HA  LEU A 253      -3.982  -9.773 -19.504  1.00 74.48           H
ATOM   3819  CB  LEU A 253      -4.631 -11.730 -20.018  1.00 74.48           C
ATOM   3820 1HB  LEU A 253      -4.248 -12.556 -20.617  1.00 74.48           H
ATOM   3821 2HB  LEU A 253      -4.873 -12.135 -19.035  1.00 74.48           H
ATOM   3822  CG  LEU A 253      -5.924 -11.226 -20.662  1.00 74.48           C
ATOM   3823  HG  LEU A 253      -5.659 -10.605 -21.518  1.00 74.48           H
ATOM   3824  CD1 LEU A 253      -6.763 -12.391 -21.191  1.00 74.48           C
ATOM   3825 1HD1 LEU A 253      -6.191 -12.941 -21.939  1.00 74.48           H
ATOM   3826 2HD1 LEU A 253      -7.020 -13.057 -20.368  1.00 74.48           H
ATOM   3827 3HD1 LEU A 253      -7.676 -12.004 -21.644  1.00 74.48           H
ATOM   3828  CD2 LEU A 253      -6.713 -10.345 -19.692  1.00 74.48           C
ATOM   3829 1HD2 LEU A 253      -6.968 -10.922 -18.802  1.00 74.48           H
ATOM   3830 2HD2 LEU A 253      -6.107  -9.486 -19.406  1.00 74.48           H
ATOM   3831 3HD2 LEU A 253      -7.627 -10.000 -20.175  1.00 74.48           H
ATOM   3832  HN  LEU A 253      -3.084 -11.077 -21.854  1.00 74.48           H
ATOM   3833  N   LYS A 254      -1.399 -11.737 -19.364  1.00 73.76           N
ATOM   3834  CA  LYS A 254      -0.324 -12.230 -18.518  1.00 73.76           C
ATOM   3835  C   LYS A 254       0.107 -11.123 -17.553  1.00 73.76           C
ATOM   3836  O   LYS A 254       0.287 -11.369 -16.362  1.00 73.76           O
ATOM   3837  HA  LYS A 254      -0.722 -13.060 -17.935  1.00 73.76           H
ATOM   3838  CB  LYS A 254       0.819 -12.782 -19.372  1.00 73.76           C
ATOM   3839 1HB  LYS A 254       0.437 -13.545 -20.049  1.00 73.76           H
ATOM   3840 2HB  LYS A 254       1.233 -11.985 -19.991  1.00 73.76           H
ATOM   3841  CG  LYS A 254       1.921 -13.377 -18.493  1.00 73.76           C
ATOM   3842 1HG  LYS A 254       2.419 -12.581 -17.939  1.00 73.76           H
ATOM   3843 2HG  LYS A 254       1.481 -14.050 -17.757  1.00 73.76           H
ATOM   3844  CD  LYS A 254       2.946 -14.136 -19.338  1.00 73.76           C
ATOM   3845 1HD  LYS A 254       2.445 -14.920 -19.906  1.00 73.76           H
ATOM   3846 2HD  LYS A 254       3.399 -13.459 -20.062  1.00 73.76           H
ATOM   3847  CE  LYS A 254       4.035 -14.752 -18.457  1.00 73.76           C
ATOM   3848 1HE  LYS A 254       4.618 -13.963 -17.984  1.00 73.76           H
ATOM   3849 2HE  LYS A 254       3.577 -15.334 -17.657  1.00 73.76           H
ATOM   3850  NZ  LYS A 254       4.924 -15.620 -19.262  1.00 73.76           N
ATOM   3851 1HZ  LYS A 254       5.633 -16.026 -18.662  1.00 73.76           H
ATOM   3852 2HZ  LYS A 254       4.378 -16.360 -19.689  1.00 73.76           H
ATOM   3853 3HZ  LYS A 254       5.369 -15.067 -19.986  1.00 73.76           H
ATOM   3854  HN  LYS A 254      -1.282 -11.914 -20.341  1.00 73.76           H
ATOM   3855  N   VAL A 255       0.261  -9.928 -18.104  1.00 73.25           N
ATOM   3856  CA  VAL A 255       0.753  -8.803 -17.327  1.00 73.25           C
ATOM   3857  C   VAL A 255      -0.137  -8.611 -16.097  1.00 73.25           C
ATOM   3858  O   VAL A 255       0.361  -8.490 -14.979  1.00 73.25           O
ATOM   3859  HA  VAL A 255       1.762  -9.049 -16.995  1.00 73.25           H
ATOM   3860  CB  VAL A 255       0.834  -7.555 -18.208  1.00 73.25           C
ATOM   3861  HB  VAL A 255      -0.175  -7.315 -18.543  1.00 73.25           H
ATOM   3862  CG1 VAL A 255       1.362  -6.358 -17.414  1.00 73.25           C
ATOM   3863 1HG1 VAL A 255       0.693  -6.153 -16.578  1.00 73.25           H
ATOM   3864 2HG1 VAL A 255       2.359  -6.584 -17.035  1.00 73.25           H
ATOM   3865 3HG1 VAL A 255       1.410  -5.484 -18.064  1.00 73.25           H
ATOM   3866  CG2 VAL A 255       1.693  -7.813 -19.447  1.00 73.25           C
ATOM   3867 1HG2 VAL A 255       2.701  -8.089 -19.139  1.00 73.25           H
ATOM   3868 2HG2 VAL A 255       1.256  -8.623 -20.030  1.00 73.25           H
ATOM   3869 3HG2 VAL A 255       1.734  -6.909 -20.055  1.00 73.25           H
ATOM   3870  HN  VAL A 255       0.056  -9.723 -19.061  1.00 73.25           H
ATOM   3871  N   THR A 256      -1.438  -8.588 -16.345  1.00 73.55           N
ATOM   3872  CA  THR A 256      -2.395  -8.283 -15.295  1.00 73.55           C
ATOM   3873  C   THR A 256      -2.367  -9.368 -14.217  1.00 73.55           C
ATOM   3874  O   THR A 256      -2.386  -9.064 -13.025  1.00 73.55           O
ATOM   3875  HA  THR A 256      -2.096  -7.350 -14.818  1.00 73.55           H
ATOM   3876  CB  THR A 256      -3.769  -8.107 -15.944  1.00 73.55           C
ATOM   3877  HB  THR A 256      -4.088  -9.027 -16.436  1.00 73.55           H
ATOM   3878  OG1 THR A 256      -3.608  -6.978 -16.798  1.00 73.55           O
ATOM   3879  HG1 THR A 256      -3.271  -6.197 -16.272  1.00 73.55           H
ATOM   3880  CG2 THR A 256      -4.838  -7.667 -14.942  1.00 73.55           C
ATOM   3881 1HG2 THR A 256      -4.551  -6.713 -14.500  1.00 73.55           H
ATOM   3882 2HG2 THR A 256      -4.931  -8.418 -14.157  1.00 73.55           H
ATOM   3883 3HG2 THR A 256      -5.794  -7.557 -15.455  1.00 73.55           H
ATOM   3884  HN  THR A 256      -1.840  -8.773 -17.242  1.00 73.55           H
ATOM   3885  N   ILE A 257      -2.323 -10.611 -14.674  1.00 76.36           N
ATOM   3886  CA  ILE A 257      -2.348 -11.744 -13.764  1.00 76.36           C
ATOM   3887  C   ILE A 257      -1.169 -11.642 -12.795  1.00 76.36           C
ATOM   3888  O   ILE A 257      -1.331 -11.837 -11.592  1.00 76.36           O
ATOM   3889  HA  ILE A 257      -3.273 -11.682 -13.191  1.00 76.36           H
ATOM   3890  CB  ILE A 257      -2.389 -13.058 -14.547  1.00 76.36           C
ATOM   3891  HB  ILE A 257      -1.565 -13.057 -15.260  1.00 76.36           H
ATOM   3892  CG1 ILE A 257      -3.684 -13.177 -15.353  1.00 76.36           C
ATOM   3893 1HG1 ILE A 257      -4.525 -13.328 -14.676  1.00 76.36           H
ATOM   3894 2HG1 ILE A 257      -3.870 -12.246 -15.889  1.00 76.36           H
ATOM   3895  CG2 ILE A 257      -2.180 -14.256 -13.618  1.00 76.36           C
ATOM   3896 1HG2 ILE A 257      -1.210 -14.171 -13.128  1.00 76.36           H
ATOM   3897 2HG2 ILE A 257      -2.968 -14.273 -12.865  1.00 76.36           H
ATOM   3898 3HG2 ILE A 257      -2.214 -15.177 -14.200  1.00 76.36           H
ATOM   3899  CD1 ILE A 257      -3.608 -14.338 -16.346  1.00 76.36           C
ATOM   3900 1HD1 ILE A 257      -2.781 -14.172 -17.036  1.00 76.36           H
ATOM   3901 2HD1 ILE A 257      -3.447 -15.270 -15.804  1.00 76.36           H
ATOM   3902 3HD1 ILE A 257      -4.541 -14.400 -16.906  1.00 76.36           H
ATOM   3903  HN  ILE A 257      -2.270 -10.849 -15.644  1.00 76.36           H
ATOM   3904  N   THR A 258      -0.008 -11.336 -13.356  1.00 79.66           N
ATOM   3905  CA  THR A 258       1.217 -11.309 -12.575  1.00 79.66           C
ATOM   3906  C   THR A 258       1.132 -10.238 -11.486  1.00 79.66           C
ATOM   3907  O   THR A 258       1.395 -10.514 -10.317  1.00 79.66           O
ATOM   3908  HA  THR A 258       1.323 -12.270 -12.071  1.00 79.66           H
ATOM   3909  CB  THR A 258       2.388 -11.106 -13.538  1.00 79.66           C
ATOM   3910  HB  THR A 258       2.338 -10.123 -14.008  1.00 79.66           H
ATOM   3911  OG1 THR A 258       2.304 -12.217 -14.427  1.00 79.66           O
ATOM   3912  HG1 THR A 258       1.686 -12.004 -15.183  1.00 79.66           H
ATOM   3913  CG2 THR A 258       3.745 -11.277 -12.854  1.00 79.66           C
ATOM   3914 1HG2 THR A 258       3.821 -12.283 -12.443  1.00 79.66           H
ATOM   3915 2HG2 THR A 258       3.841 -10.547 -12.050  1.00 79.66           H
ATOM   3916 3HG2 THR A 258       4.541 -11.121 -13.583  1.00 79.66           H
ATOM   3917  HN  THR A 258       0.103 -11.109 -14.324  1.00 79.66           H
ATOM   3918  N   VAL A 259       0.763  -9.038 -11.909  1.00 76.19           N
ATOM   3919  CA  VAL A 259       0.688  -7.912 -10.994  1.00 76.19           C
ATOM   3920  C   VAL A 259      -0.314  -8.229  -9.883  1.00 76.19           C
ATOM   3921  O   VAL A 259      -0.052  -7.964  -8.711  1.00 76.19           O
ATOM   3922  HA  VAL A 259       1.675  -7.783 -10.550  1.00 76.19           H
ATOM   3923  CB  VAL A 259       0.344  -6.634 -11.763  1.00 76.19           C
ATOM   3924  HB  VAL A 259      -0.548  -6.831 -12.357  1.00 76.19           H
ATOM   3925  CG1 VAL A 259       0.027  -5.486 -10.803  1.00 76.19           C
ATOM   3926 1HG1 VAL A 259      -0.824  -5.758 -10.179  1.00 76.19           H
ATOM   3927 2HG1 VAL A 259       0.893  -5.291 -10.171  1.00 76.19           H
ATOM   3928 3HG1 VAL A 259      -0.214  -4.590 -11.376  1.00 76.19           H
ATOM   3929  CG2 VAL A 259       1.472  -6.251 -12.722  1.00 76.19           C
ATOM   3930 1HG2 VAL A 259       2.389  -6.082 -12.157  1.00 76.19           H
ATOM   3931 2HG2 VAL A 259       1.630  -7.058 -13.438  1.00 76.19           H
ATOM   3932 3HG2 VAL A 259       1.202  -5.340 -13.256  1.00 76.19           H
ATOM   3933  HN  VAL A 259       0.519  -8.829 -12.857  1.00 76.19           H
ATOM   3934  N   LEU A 260      -1.442  -8.793 -10.291  1.00 76.99           N
ATOM   3935  CA  LEU A 260      -2.527  -9.055  -9.360  1.00 76.99           C
ATOM   3936  C   LEU A 260      -2.062 -10.071  -8.315  1.00 76.99           C
ATOM   3937  O   LEU A 260      -2.359  -9.929  -7.130  1.00 76.99           O
ATOM   3938  HA  LEU A 260      -2.755  -8.118  -8.852  1.00 76.99           H
ATOM   3939  CB  LEU A 260      -3.788  -9.481 -10.114  1.00 76.99           C
ATOM   3940 1HB  LEU A 260      -3.895  -8.845 -10.992  1.00 76.99           H
ATOM   3941 2HB  LEU A 260      -3.646 -10.500 -10.473  1.00 76.99           H
ATOM   3942  CG  LEU A 260      -5.094  -9.428  -9.319  1.00 76.99           C
ATOM   3943  HG  LEU A 260      -4.940  -9.949  -8.374  1.00 76.99           H
ATOM   3944  CD1 LEU A 260      -5.474  -7.984  -8.983  1.00 76.99           C
ATOM   3945 1HD1 LEU A 260      -4.683  -7.530  -8.386  1.00 76.99           H
ATOM   3946 2HD1 LEU A 260      -5.603  -7.419  -9.906  1.00 76.99           H
ATOM   3947 3HD1 LEU A 260      -6.406  -7.976  -8.418  1.00 76.99           H
ATOM   3948  CD2 LEU A 260      -6.217 -10.158 -10.059  1.00 76.99           C
ATOM   3949 1HD2 LEU A 260      -6.378  -9.688 -11.029  1.00 76.99           H
ATOM   3950 2HD2 LEU A 260      -5.938 -11.202 -10.204  1.00 76.99           H
ATOM   3951 3HD2 LEU A 260      -7.134 -10.105  -9.472  1.00 76.99           H
ATOM   3952  HN  LEU A 260      -1.620  -9.069 -11.235  1.00 76.99           H
ATOM   3953  N   THR A 261      -1.341 -11.075  -8.792  1.00 81.07           N
ATOM   3954  CA  THR A 261      -0.878 -12.144  -7.923  1.00 81.07           C
ATOM   3955  C   THR A 261       0.145 -11.610  -6.919  1.00 81.07           C
ATOM   3956  O   THR A 261       0.075 -11.920  -5.731  1.00 81.07           O
ATOM   3957  HA  THR A 261      -1.728 -12.511  -7.348  1.00 81.07           H
ATOM   3958  CB  THR A 261      -0.334 -13.269  -8.805  1.00 81.07           C
ATOM   3959  HB  THR A 261       0.575 -12.955  -9.319  1.00 81.07           H
ATOM   3960  OG1 THR A 261      -1.430 -13.610  -9.649  1.00 81.07           O
ATOM   3961  HG1 THR A 261      -1.313 -13.190 -10.549  1.00 81.07           H
ATOM   3962  CG2 THR A 261      -0.058 -14.550  -8.016  1.00 81.07           C
ATOM   3963 1HG2 THR A 261      -0.982 -14.901  -7.558  1.00 81.07           H
ATOM   3964 2HG2 THR A 261       0.679 -14.347  -7.239  1.00 81.07           H
ATOM   3965 3HG2 THR A 261       0.327 -15.316  -8.690  1.00 81.07           H
ATOM   3966  HN  THR A 261      -1.073 -11.165  -9.751  1.00 81.07           H
ATOM   3967  N   VAL A 262       1.073 -10.815  -7.434  1.00 83.44           N
ATOM   3968  CA  VAL A 262       2.174 -10.326  -6.621  1.00 83.44           C
ATOM   3969  C   VAL A 262       1.621  -9.446  -5.498  1.00 83.44           C
ATOM   3970  O   VAL A 262       2.122  -9.479  -4.376  1.00 83.44           O
ATOM   3971  HA  VAL A 262       2.666 -11.192  -6.178  1.00 83.44           H
ATOM   3972  CB  VAL A 262       3.192  -9.601  -7.503  1.00 83.44           C
ATOM   3973  HB  VAL A 262       2.657  -8.852  -8.087  1.00 83.44           H
ATOM   3974  CG1 VAL A 262       4.235  -8.874  -6.651  1.00 83.44           C
ATOM   3975 1HG1 VAL A 262       3.739  -8.141  -6.016  1.00 83.44           H
ATOM   3976 2HG1 VAL A 262       4.763  -9.597  -6.029  1.00 83.44           H
ATOM   3977 3HG1 VAL A 262       4.947  -8.367  -7.303  1.00 83.44           H
ATOM   3978  CG2 VAL A 262       3.860 -10.570  -8.480  1.00 83.44           C
ATOM   3979 1HG2 VAL A 262       4.376 -11.351  -7.921  1.00 83.44           H
ATOM   3980 2HG2 VAL A 262       3.102 -11.021  -9.120  1.00 83.44           H
ATOM   3981 3HG2 VAL A 262       4.580 -10.029  -9.094  1.00 83.44           H
ATOM   3982  HN  VAL A 262       1.080 -10.507  -8.385  1.00 83.44           H
ATOM   3983  N   PHE A 263       0.595  -8.680  -5.840  1.00 80.44           N
ATOM   3984  CA  PHE A 263      -0.051  -7.816  -4.867  1.00 80.44           C
ATOM   3985  C   PHE A 263      -0.615  -8.630  -3.701  1.00 80.44           C
ATOM   3986  O   PHE A 263      -0.349  -8.325  -2.539  1.00 80.44           O
ATOM   3987  HA  PHE A 263       0.706  -7.127  -4.493  1.00 80.44           H
ATOM   3988  CB  PHE A 263      -1.203  -7.113  -5.588  1.00 80.44           C
ATOM   3989 1HB  PHE A 263      -0.820  -6.647  -6.496  1.00 80.44           H
ATOM   3990 2HB  PHE A 263      -1.934  -7.860  -5.897  1.00 80.44           H
ATOM   3991  CG  PHE A 263      -1.908  -6.049  -4.744  1.00 80.44           C
ATOM   3992  CD1 PHE A 263      -2.908  -6.407  -3.895  1.00 80.44           C
ATOM   3993  HD1 PHE A 263      -3.208  -7.452  -3.816  1.00 80.44           H
ATOM   3994  CD2 PHE A 263      -1.534  -4.745  -4.843  1.00 80.44           C
ATOM   3995  HD2 PHE A 263      -0.732  -4.458  -5.523  1.00 80.44           H
ATOM   3996  CE1 PHE A 263      -3.562  -5.419  -3.112  1.00 80.44           C
ATOM   3997  HE1 PHE A 263      -4.364  -5.706  -2.432  1.00 80.44           H
ATOM   3998  CE2 PHE A 263      -2.188  -3.757  -4.060  1.00 80.44           C
ATOM   3999  HE2 PHE A 263      -1.888  -2.712  -4.140  1.00 80.44           H
ATOM   4000  CZ  PHE A 263      -3.188  -4.115  -3.211  1.00 80.44           C
ATOM   4001  HZ  PHE A 263      -3.690  -3.357  -2.610  1.00 80.44           H
ATOM   4002  HN  PHE A 263       0.207  -8.644  -6.761  1.00 80.44           H
ATOM   4003  N   VAL A 264      -1.385  -9.650  -4.051  1.00 79.80           N
ATOM   4004  CA  VAL A 264      -2.101 -10.425  -3.052  1.00 79.80           C
ATOM   4005  C   VAL A 264      -1.094 -11.112  -2.127  1.00 79.80           C
ATOM   4006  O   VAL A 264      -1.270 -11.122  -0.910  1.00 79.80           O
ATOM   4007  HA  VAL A 264      -2.700  -9.730  -2.463  1.00 79.80           H
ATOM   4008  CB  VAL A 264      -3.052 -11.409  -3.735  1.00 79.80           C
ATOM   4009  HB  VAL A 264      -2.967 -11.265  -4.812  1.00 79.80           H
ATOM   4010  CG1 VAL A 264      -2.663 -12.855  -3.423  1.00 79.80           C
ATOM   4011 1HG1 VAL A 264      -1.650 -13.044  -3.779  1.00 79.80           H
ATOM   4012 2HG1 VAL A 264      -2.706 -13.018  -2.346  1.00 79.80           H
ATOM   4013 3HG1 VAL A 264      -3.355 -13.534  -3.921  1.00 79.80           H
ATOM   4014  CG2 VAL A 264      -4.504 -11.134  -3.338  1.00 79.80           C
ATOM   4015 1HG2 VAL A 264      -4.611 -11.238  -2.258  1.00 79.80           H
ATOM   4016 2HG2 VAL A 264      -4.776 -10.121  -3.635  1.00 79.80           H
ATOM   4017 3HG2 VAL A 264      -5.159 -11.848  -3.838  1.00 79.80           H
ATOM   4018  HN  VAL A 264      -1.523  -9.948  -4.995  1.00 79.80           H
ATOM   4019  N   LEU A 265      -0.060 -11.669  -2.741  1.00 85.06           N
ATOM   4020  CA  LEU A 265       0.882 -12.502  -2.012  1.00 85.06           C
ATOM   4021  C   LEU A 265       1.654 -11.637  -1.014  1.00 85.06           C
ATOM   4022  O   LEU A 265       2.083 -12.122   0.032  1.00 85.06           O
ATOM   4023  HA  LEU A 265       0.304 -13.239  -1.456  1.00 85.06           H
ATOM   4024  CB  LEU A 265       1.781 -13.270  -2.984  1.00 85.06           C
ATOM   4025 1HB  LEU A 265       2.207 -12.559  -3.692  1.00 85.06           H
ATOM   4026 2HB  LEU A 265       2.611 -13.695  -2.421  1.00 85.06           H
ATOM   4027  CG  LEU A 265       1.107 -14.394  -3.774  1.00 85.06           C
ATOM   4028  HG  LEU A 265       0.271 -13.968  -4.328  1.00 85.06           H
ATOM   4029  CD1 LEU A 265       2.070 -14.995  -4.800  1.00 85.06           C
ATOM   4030 1HD1 LEU A 265       2.388 -14.220  -5.498  1.00 85.06           H
ATOM   4031 2HD1 LEU A 265       2.941 -15.402  -4.287  1.00 85.06           H
ATOM   4032 3HD1 LEU A 265       1.566 -15.791  -5.348  1.00 85.06           H
ATOM   4033  CD2 LEU A 265       0.533 -15.456  -2.835  1.00 85.06           C
ATOM   4034 1HD2 LEU A 265       1.337 -15.884  -2.235  1.00 85.06           H
ATOM   4035 2HD2 LEU A 265      -0.207 -14.999  -2.178  1.00 85.06           H
ATOM   4036 3HD2 LEU A 265       0.061 -16.243  -3.423  1.00 85.06           H
ATOM   4037  HN  LEU A 265       0.137 -11.560  -3.715  1.00 85.06           H
ATOM   4038  N   SER A 266       1.808 -10.370  -1.372  1.00 86.76           N
ATOM   4039  CA  SER A 266       2.571  -9.447  -0.549  1.00 86.76           C
ATOM   4040  C   SER A 266       1.679  -8.865   0.550  1.00 86.76           C
ATOM   4041  O   SER A 266       2.117  -8.698   1.687  1.00 86.76           O
ATOM   4042  HA  SER A 266       3.373 -10.044  -0.114  1.00 86.76           H
ATOM   4043  CB  SER A 266       3.173  -8.324  -1.394  1.00 86.76           C
ATOM   4044 1HB  SER A 266       3.655  -7.597  -0.741  1.00 86.76           H
ATOM   4045 2HB  SER A 266       3.949  -8.733  -2.042  1.00 86.76           H
ATOM   4046  OG  SER A 266       2.189  -7.668  -2.190  1.00 86.76           O
ATOM   4047  HG  SER A 266       2.091  -8.137  -3.067  1.00 86.76           H
ATOM   4048  HN  SER A 266       1.422  -9.974  -2.205  1.00 86.76           H
ATOM   4049  N   GLN A 267       0.443  -8.573   0.171  1.00 86.11           N
ATOM   4050  CA  GLN A 267      -0.435  -7.790   1.023  1.00 86.11           C
ATOM   4051  C   GLN A 267      -1.195  -8.705   1.986  1.00 86.11           C
ATOM   4052  O   GLN A 267      -1.538  -8.298   3.095  1.00 86.11           O
ATOM   4053  HA  GLN A 267       0.222  -7.126   1.585  1.00 86.11           H
ATOM   4054  CB  GLN A 267      -1.403  -6.949   0.189  1.00 86.11           C
ATOM   4055 1HB  GLN A 267      -2.001  -7.601  -0.448  1.00 86.11           H
ATOM   4056 2HB  GLN A 267      -2.094  -6.423   0.847  1.00 86.11           H
ATOM   4057  CG  GLN A 267      -0.645  -5.939  -0.676  1.00 86.11           C
ATOM   4058 1HG  GLN A 267       0.008  -6.467  -1.371  1.00 86.11           H
ATOM   4059 2HG  GLN A 267      -1.352  -5.366  -1.276  1.00 86.11           H
ATOM   4060  CD  GLN A 267       0.184  -4.989   0.190  1.00 86.11           C
ATOM   4061  OE1 GLN A 267      -0.242  -4.531   1.237  1.00 86.11           O
ATOM   4062  NE2 GLN A 267       1.390  -4.720  -0.304  1.00 86.11           N
ATOM   4063 1HE2 GLN A 267       1.678  -5.130  -1.169  1.00 86.11           H
ATOM   4064 2HE2 GLN A 267       2.007  -4.109   0.191  1.00 86.11           H
ATOM   4065  HN  GLN A 267       0.042  -8.861  -0.699  1.00 86.11           H
ATOM   4066  N   PHE A 268      -1.435  -9.925   1.527  1.00 87.19           N
ATOM   4067  CA  PHE A 268      -2.314 -10.834   2.242  1.00 87.19           C
ATOM   4068  C   PHE A 268      -1.802 -11.090   3.660  1.00 87.19           C
ATOM   4069  O   PHE A 268      -2.551 -10.964   4.627  1.00 87.19           O
ATOM   4070  HA  PHE A 268      -3.296 -10.363   2.292  1.00 87.19           H
ATOM   4071  CB  PHE A 268      -2.318 -12.154   1.468  1.00 87.19           C
ATOM   4072 1HB  PHE A 268      -2.634 -11.961   0.442  1.00 87.19           H
ATOM   4073 2HB  PHE A 268      -1.300 -12.539   1.421  1.00 87.19           H
ATOM   4074  CG  PHE A 268      -3.226 -13.227   2.072  1.00 87.19           C
ATOM   4075  CD1 PHE A 268      -2.713 -14.145   2.934  1.00 87.19           C
ATOM   4076  HD1 PHE A 268      -1.655 -14.116   3.195  1.00 87.19           H
ATOM   4077  CD2 PHE A 268      -4.546 -13.263   1.747  1.00 87.19           C
ATOM   4078  HD2 PHE A 268      -4.958 -12.527   1.056  1.00 87.19           H
ATOM   4079  CE1 PHE A 268      -3.556 -15.141   3.495  1.00 87.19           C
ATOM   4080  HE1 PHE A 268      -3.145 -15.877   4.186  1.00 87.19           H
ATOM   4081  CE2 PHE A 268      -5.389 -14.259   2.307  1.00 87.19           C
ATOM   4082  HE2 PHE A 268      -6.447 -14.287   2.047  1.00 87.19           H
ATOM   4083  CZ  PHE A 268      -4.876 -15.177   3.170  1.00 87.19           C
ATOM   4084  HZ  PHE A 268      -5.523 -15.941   3.600  1.00 87.19           H
ATOM   4085  HN  PHE A 268      -1.042 -10.293   0.684  1.00 87.19           H
ATOM   4086  N   PRO A 269      -0.521 -11.453   3.810  1.00 91.55           N
ATOM   4087  CA  PRO A 269       0.022 -11.778   5.132  1.00 91.55           C
ATOM   4088  C   PRO A 269      -0.233 -10.677   6.147  1.00 91.55           C
ATOM   4089  O   PRO A 269      -0.653 -10.948   7.271  1.00 91.55           O
ATOM   4090  HA  PRO A 269      -0.478 -12.659   5.535  1.00 91.55           H
ATOM   4091  CB  PRO A 269       1.516 -11.976   4.872  1.00 91.55           C
ATOM   4092 1HB  PRO A 269       2.075 -11.051   5.016  1.00 91.55           H
ATOM   4093 2HB  PRO A 269       1.947 -12.715   5.547  1.00 91.55           H
ATOM   4094  CG  PRO A 269       1.564 -12.442   3.421  1.00 91.55           C
ATOM   4095 1HG  PRO A 269       2.549 -12.290   2.979  1.00 91.55           H
ATOM   4096 2HG  PRO A 269       1.349 -13.507   3.331  1.00 91.55           H
ATOM   4097  CD  PRO A 269       0.500 -11.586   2.755  1.00 91.55           C
ATOM   4098 1HD  PRO A 269       0.892 -10.615   2.453  1.00 91.55           H
ATOM   4099 2HD  PRO A 269       0.104 -12.059   1.856  1.00 91.55           H
ATOM   4100  N   TYR A 270       0.029  -9.450   5.720  1.00 91.64           N
ATOM   4101  CA  TYR A 270      -0.060  -8.310   6.617  1.00 91.64           C
ATOM   4102  C   TYR A 270      -1.502  -8.087   7.077  1.00 91.64           C
ATOM   4103  O   TYR A 270      -1.749  -7.831   8.255  1.00 91.64           O
ATOM   4104  HA  TYR A 270       0.563  -8.517   7.487  1.00 91.64           H
ATOM   4105  CB  TYR A 270       0.397  -7.097   5.805  1.00 91.64           C
ATOM   4106 1HB  TYR A 270       1.451  -7.218   5.552  1.00 91.64           H
ATOM   4107 2HB  TYR A 270      -0.155  -7.073   4.865  1.00 91.64           H
ATOM   4108  CG  TYR A 270       0.210  -5.760   6.524  1.00 91.64           C
ATOM   4109  CD1 TYR A 270      -0.621  -4.798   5.987  1.00 91.64           C
ATOM   4110  HD1 TYR A 270      -1.144  -4.991   5.051  1.00 91.64           H
ATOM   4111  CD2 TYR A 270       0.873  -5.516   7.710  1.00 91.64           C
ATOM   4112  HD2 TYR A 270       1.529  -6.276   8.134  1.00 91.64           H
ATOM   4113  CE1 TYR A 270      -0.797  -3.539   6.664  1.00 91.64           C
ATOM   4114  HE1 TYR A 270      -1.450  -2.771   6.251  1.00 91.64           H
ATOM   4115  CE2 TYR A 270       0.697  -4.257   8.387  1.00 91.64           C
ATOM   4116  HE2 TYR A 270       1.214  -4.051   9.324  1.00 91.64           H
ATOM   4117  CZ  TYR A 270      -0.130  -3.331   7.831  1.00 91.64           C
ATOM   4118  OH  TYR A 270      -0.296  -2.142   8.470  1.00 91.64           O
ATOM   4119  HH  TYR A 270       0.115  -2.184   9.381  1.00 91.64           H
ATOM   4120  HN  TYR A 270       0.298  -9.230   4.783  1.00 91.64           H
ATOM   4121  N   ASN A 271      -2.417  -8.191   6.124  1.00 88.50           N
ATOM   4122  CA  ASN A 271      -3.820  -7.938   6.403  1.00 88.50           C
ATOM   4123  C   ASN A 271      -4.358  -9.036   7.323  1.00 88.50           C
ATOM   4124  O   ASN A 271      -5.320  -8.818   8.058  1.00 88.50           O
ATOM   4125  HA  ASN A 271      -3.847  -6.953   6.869  1.00 88.50           H
ATOM   4126  CB  ASN A 271      -4.648  -7.952   5.117  1.00 88.50           C
ATOM   4127 1HB  ASN A 271      -4.328  -8.779   4.483  1.00 88.50           H
ATOM   4128 2HB  ASN A 271      -5.698  -8.122   5.357  1.00 88.50           H
ATOM   4129  CG  ASN A 271      -4.501  -6.633   4.356  1.00 88.50           C
ATOM   4130  OD1 ASN A 271      -5.037  -5.604   4.736  1.00 88.50           O
ATOM   4131  ND2 ASN A 271      -3.747  -6.719   3.264  1.00 88.50           N
ATOM   4132 1HD2 ASN A 271      -3.336  -7.594   3.008  1.00 88.50           H
ATOM   4133 2HD2 ASN A 271      -3.591  -5.909   2.699  1.00 88.50           H
ATOM   4134  HN  ASN A 271      -2.212  -8.442   5.178  1.00 88.50           H
ATOM   4135  N   CYS A 272      -3.714 -10.192   7.253  1.00 90.92           N
ATOM   4136  CA  CYS A 272      -4.064 -11.298   8.127  1.00 90.92           C
ATOM   4137  C   CYS A 272      -3.780 -10.879   9.570  1.00 90.92           C
ATOM   4138  O   CYS A 272      -4.598 -11.106  10.460  1.00 90.92           O
ATOM   4139  HA  CYS A 272      -5.128 -11.488   7.981  1.00 90.92           H
ATOM   4140  CB  CYS A 272      -3.317 -12.578   7.746  1.00 90.92           C
ATOM   4141 1HB  CYS A 272      -2.247 -12.379   7.683  1.00 90.92           H
ATOM   4142 2HB  CYS A 272      -3.456 -13.333   8.520  1.00 90.92           H
ATOM   4143  SG  CYS A 272      -3.931 -13.208   6.142  1.00 90.92           S
ATOM   4144  HG  CYS A 272      -3.289 -12.320   5.389  1.00 90.92           H
ATOM   4145  HN  CYS A 272      -2.967 -10.377   6.614  1.00 90.92           H
ATOM   4146  N   ILE A 273      -2.616 -10.273   9.758  1.00 92.91           N
ATOM   4147  CA  ILE A 273      -2.202  -9.842  11.083  1.00 92.91           C
ATOM   4148  C   ILE A 273      -3.078  -8.670  11.530  1.00 92.91           C
ATOM   4149  O   ILE A 273      -3.436  -8.570  12.703  1.00 92.91           O
ATOM   4150  HA  ILE A 273      -2.368 -10.677  11.764  1.00 92.91           H
ATOM   4151  CB  ILE A 273      -0.704  -9.533  11.102  1.00 92.91           C
ATOM   4152  HB  ILE A 273      -0.508  -8.747  10.373  1.00 92.91           H
ATOM   4153  CG1 ILE A 273       0.114 -10.755  10.678  1.00 92.91           C
ATOM   4154 1HG1 ILE A 273      -0.171 -11.056   9.670  1.00 92.91           H
ATOM   4155 2HG1 ILE A 273       1.172 -10.496  10.647  1.00 92.91           H
ATOM   4156  CG2 ILE A 273      -0.271  -9.000  12.469  1.00 92.91           C
ATOM   4157 1HG2 ILE A 273      -0.820  -8.084  12.692  1.00 92.91           H
ATOM   4158 2HG2 ILE A 273      -0.484  -9.746  13.234  1.00 92.91           H
ATOM   4159 3HG2 ILE A 273       0.798  -8.788  12.454  1.00 92.91           H
ATOM   4160  CD1 ILE A 273      -0.103 -11.921  11.645  1.00 92.91           C
ATOM   4161 1HD1 ILE A 273       0.206 -11.624  12.647  1.00 92.91           H
ATOM   4162 2HD1 ILE A 273      -1.159 -12.193  11.655  1.00 92.91           H
ATOM   4163 3HD1 ILE A 273       0.489 -12.777  11.321  1.00 92.91           H
ATOM   4164  HN  ILE A 273      -1.964 -10.076   9.027  1.00 92.91           H
ATOM   4165  N   LEU A 274      -3.397  -7.812  10.572  1.00 91.34           N
ATOM   4166  CA  LEU A 274      -4.277  -6.687  10.838  1.00 91.34           C
ATOM   4167  C   LEU A 274      -5.607  -7.204  11.389  1.00 91.34           C
ATOM   4168  O   LEU A 274      -6.171  -6.619  12.312  1.00 91.34           O
ATOM   4169  HA  LEU A 274      -3.801  -6.074  11.604  1.00 91.34           H
ATOM   4170  CB  LEU A 274      -4.426  -5.816   9.589  1.00 91.34           C
ATOM   4171 1HB  LEU A 274      -4.414  -6.466   8.714  1.00 91.34           H
ATOM   4172 2HB  LEU A 274      -5.405  -5.338   9.618  1.00 91.34           H
ATOM   4173  CG  LEU A 274      -3.364  -4.731   9.397  1.00 91.34           C
ATOM   4174  HG  LEU A 274      -2.382  -5.201   9.452  1.00 91.34           H
ATOM   4175  CD1 LEU A 274      -3.481  -4.087   8.014  1.00 91.34           C
ATOM   4176 1HD1 LEU A 274      -3.345  -4.849   7.246  1.00 91.34           H
ATOM   4177 2HD1 LEU A 274      -4.467  -3.635   7.906  1.00 91.34           H
ATOM   4178 3HD1 LEU A 274      -2.715  -3.320   7.905  1.00 91.34           H
ATOM   4179  CD2 LEU A 274      -3.432  -3.694  10.520  1.00 91.34           C
ATOM   4180 1HD2 LEU A 274      -4.416  -3.224  10.522  1.00 91.34           H
ATOM   4181 2HD2 LEU A 274      -3.262  -4.184  11.478  1.00 91.34           H
ATOM   4182 3HD2 LEU A 274      -2.667  -2.934  10.359  1.00 91.34           H
ATOM   4183  HN  LEU A 274      -3.067  -7.877   9.630  1.00 91.34           H
ATOM   4184  N   LEU A 275      -6.071  -8.296  10.798  1.00 92.21           N
ATOM   4185  CA  LEU A 275      -7.335  -8.887  11.204  1.00 92.21           C
ATOM   4186  C   LEU A 275      -7.247  -9.312  12.671  1.00 92.21           C
ATOM   4187  O   LEU A 275      -8.143  -9.017  13.461  1.00 92.21           O
ATOM   4188  HA  LEU A 275      -8.100  -8.116  11.113  1.00 92.21           H
ATOM   4189  CB  LEU A 275      -7.724 -10.024  10.257  1.00 92.21           C
ATOM   4190 1HB  LEU A 275      -7.830  -9.614   9.253  1.00 92.21           H
ATOM   4191 2HB  LEU A 275      -6.902 -10.739  10.224  1.00 92.21           H
ATOM   4192  CG  LEU A 275      -9.007 -10.780  10.607  1.00 92.21           C
ATOM   4193  HG  LEU A 275      -8.913 -11.159  11.625  1.00 92.21           H
ATOM   4194  CD1 LEU A 275     -10.218  -9.844  10.584  1.00 92.21           C
ATOM   4195 1HD1 LEU A 275     -10.073  -9.045  11.311  1.00 92.21           H
ATOM   4196 2HD1 LEU A 275     -10.326  -9.414   9.588  1.00 92.21           H
ATOM   4197 3HD1 LEU A 275     -11.117 -10.407  10.837  1.00 92.21           H
ATOM   4198  CD2 LEU A 275      -9.199 -11.989   9.690  1.00 92.21           C
ATOM   4199 1HD2 LEU A 275      -9.263 -11.653   8.655  1.00 92.21           H
ATOM   4200 2HD2 LEU A 275      -8.353 -12.667   9.800  1.00 92.21           H
ATOM   4201 3HD2 LEU A 275     -10.119 -12.508   9.960  1.00 92.21           H
ATOM   4202  HN  LEU A 275      -5.600  -8.774  10.057  1.00 92.21           H
ATOM   4203  N   VAL A 276      -6.160  -9.997  12.992  1.00 94.22           N
ATOM   4204  CA  VAL A 276      -5.947 -10.474  14.348  1.00 94.22           C
ATOM   4205  C   VAL A 276      -5.953  -9.283  15.309  1.00 94.22           C
ATOM   4206  O   VAL A 276      -6.607  -9.324  16.350  1.00 94.22           O
ATOM   4207  HA  VAL A 276      -6.780 -11.131  14.599  1.00 94.22           H
ATOM   4208  CB  VAL A 276      -4.658 -11.293  14.419  1.00 94.22           C
ATOM   4209  HB  VAL A 276      -3.851 -10.685  14.011  1.00 94.22           H
ATOM   4210  CG1 VAL A 276      -4.303 -11.633  15.868  1.00 94.22           C
ATOM   4211 1HG1 VAL A 276      -4.163 -10.712  16.433  1.00 94.22           H
ATOM   4212 2HG1 VAL A 276      -5.111 -12.214  16.313  1.00 94.22           H
ATOM   4213 3HG1 VAL A 276      -3.382 -12.216  15.889  1.00 94.22           H
ATOM   4214  CG2 VAL A 276      -4.766 -12.561  13.569  1.00 94.22           C
ATOM   4215 1HG2 VAL A 276      -5.590 -13.174  13.934  1.00 94.22           H
ATOM   4216 2HG2 VAL A 276      -4.950 -12.288  12.530  1.00 94.22           H
ATOM   4217 3HG2 VAL A 276      -3.836 -13.125  13.637  1.00 94.22           H
ATOM   4218  HN  VAL A 276      -5.433 -10.227  12.344  1.00 94.22           H
ATOM   4219  N   GLN A 277      -5.216  -8.251  14.925  1.00 93.16           N
ATOM   4220  CA  GLN A 277      -5.104  -7.063  15.754  1.00 93.16           C
ATOM   4221  C   GLN A 277      -6.476  -6.411  15.938  1.00 93.16           C
ATOM   4222  O   GLN A 277      -6.744  -5.802  16.972  1.00 93.16           O
ATOM   4223  HA  GLN A 277      -4.730  -7.415  16.716  1.00 93.16           H
ATOM   4224  CB  GLN A 277      -4.101  -6.072  15.159  1.00 93.16           C
ATOM   4225 1HB  GLN A 277      -4.292  -5.953  14.092  1.00 93.16           H
ATOM   4226 2HB  GLN A 277      -4.236  -5.092  15.618  1.00 93.16           H
ATOM   4227  CG  GLN A 277      -2.664  -6.549  15.376  1.00 93.16           C
ATOM   4228 1HG  GLN A 277      -2.472  -6.664  16.442  1.00 93.16           H
ATOM   4229 2HG  GLN A 277      -2.530  -7.530  14.920  1.00 93.16           H
ATOM   4230  CD  GLN A 277      -1.662  -5.560  14.776  1.00 93.16           C
ATOM   4231  OE1 GLN A 277      -1.963  -4.807  13.864  1.00 93.16           O
ATOM   4232  NE2 GLN A 277      -0.457  -5.604  15.337  1.00 93.16           N
ATOM   4233 1HE2 GLN A 277      -0.275  -6.246  16.082  1.00 93.16           H
ATOM   4234 2HE2 GLN A 277       0.268  -4.995  15.014  1.00 93.16           H
ATOM   4235  HN  GLN A 277      -4.704  -8.217  14.067  1.00 93.16           H
ATOM   4236  N   THR A 278      -7.308  -6.562  14.918  1.00 93.22           N
ATOM   4237  CA  THR A 278      -8.635  -5.970  14.941  1.00 93.22           C
ATOM   4238  C   THR A 278      -9.533  -6.712  15.932  1.00 93.22           C
ATOM   4239  O   THR A 278     -10.280  -6.090  16.685  1.00 93.22           O
ATOM   4240  HA  THR A 278      -8.547  -4.943  15.296  1.00 93.22           H
ATOM   4241  CB  THR A 278      -9.178  -5.971  13.511  1.00 93.22           C
ATOM   4242  HB  THR A 278      -9.353  -6.989  13.162  1.00 93.22           H
ATOM   4243  OG1 THR A 278      -8.213  -5.225  12.773  1.00 93.22           O
ATOM   4244  HG1 THR A 278      -7.291  -5.532  13.008  1.00 93.22           H
ATOM   4245  CG2 THR A 278     -10.465  -5.156  13.372  1.00 93.22           C
ATOM   4246 1HG2 THR A 278     -10.272  -4.121  13.657  1.00 93.22           H
ATOM   4247 2HG2 THR A 278     -11.232  -5.575  14.023  1.00 93.22           H
ATOM   4248 3HG2 THR A 278     -10.807  -5.189  12.338  1.00 93.22           H
ATOM   4249  HN  THR A 278      -7.089  -7.077  14.089  1.00 93.22           H
ATOM   4250  N   ILE A 279      -9.430  -8.033  15.901  1.00 94.33           N
ATOM   4251  CA  ILE A 279     -10.225  -8.867  16.786  1.00 94.33           C
ATOM   4252  C   ILE A 279      -9.806  -8.608  18.235  1.00 94.33           C
ATOM   4253  O   ILE A 279     -10.653  -8.509  19.121  1.00 94.33           O
ATOM   4254  HA  ILE A 279     -11.267  -8.568  16.670  1.00 94.33           H
ATOM   4255  CB  ILE A 279     -10.126 -10.336  16.371  1.00 94.33           C
ATOM   4256  HB  ILE A 279      -9.072 -10.603  16.307  1.00 94.33           H
ATOM   4257  CG1 ILE A 279     -10.732 -10.555  14.983  1.00 94.33           C
ATOM   4258 1HG1 ILE A 279     -11.819 -10.514  15.046  1.00 94.33           H
ATOM   4259 2HG1 ILE A 279     -10.421  -9.751  14.315  1.00 94.33           H
ATOM   4260  CG2 ILE A 279     -10.761 -11.248  17.423  1.00 94.33           C
ATOM   4261 1HG2 ILE A 279     -10.244 -11.118  18.374  1.00 94.33           H
ATOM   4262 2HG2 ILE A 279     -11.813 -10.988  17.542  1.00 94.33           H
ATOM   4263 3HG2 ILE A 279     -10.677 -12.286  17.103  1.00 94.33           H
ATOM   4264  CD1 ILE A 279     -10.300 -11.903  14.403  1.00 94.33           C
ATOM   4265 1HD1 ILE A 279      -9.214 -11.931  14.318  1.00 94.33           H
ATOM   4266 2HD1 ILE A 279     -10.634 -12.706  15.060  1.00 94.33           H
ATOM   4267 3HD1 ILE A 279     -10.745 -12.033  13.416  1.00 94.33           H
ATOM   4268  HN  ILE A 279      -8.819  -8.532  15.286  1.00 94.33           H
ATOM   4269  N   ASP A 280      -8.500  -8.507  18.431  1.00 94.20           N
ATOM   4270  CA  ASP A 280      -7.954  -8.339  19.767  1.00 94.20           C
ATOM   4271  C   ASP A 280      -8.308  -6.944  20.286  1.00 94.20           C
ATOM   4272  O   ASP A 280      -8.513  -6.758  21.484  1.00 94.20           O
ATOM   4273  HA  ASP A 280      -8.405  -9.133  20.363  1.00 94.20           H
ATOM   4274  CB  ASP A 280      -6.429  -8.468  19.759  1.00 94.20           C
ATOM   4275 1HB  ASP A 280      -6.140  -9.372  19.223  1.00 94.20           H
ATOM   4276 2HB  ASP A 280      -5.992  -7.626  19.223  1.00 94.20           H
ATOM   4277  CG  ASP A 280      -5.876  -8.516  21.185  1.00 94.20           C
ATOM   4278  OD1 ASP A 280      -6.373  -9.363  21.959  1.00 94.20           O
ATOM   4279  OD2 ASP A 280      -4.969  -7.703  21.469  1.00 94.20           O
ATOM   4280  HN  ASP A 280      -7.820  -8.538  17.698  1.00 94.20           H
ATOM   4281  N   ALA A 281      -8.368  -6.000  19.359  1.00 92.68           N
ATOM   4282  CA  ALA A 281      -8.734  -4.637  19.701  1.00 92.68           C
ATOM   4283  C   ALA A 281     -10.140  -4.627  20.304  1.00 92.68           C
ATOM   4284  O   ALA A 281     -10.465  -3.764  21.119  1.00 92.68           O
ATOM   4285  HA  ALA A 281      -8.025  -4.280  20.449  1.00 92.68           H
ATOM   4286  CB  ALA A 281      -8.627  -3.751  18.458  1.00 92.68           C
ATOM   4287 1HB  ALA A 281      -7.602  -3.769  18.087  1.00 92.68           H
ATOM   4288 2HB  ALA A 281      -9.300  -4.125  17.687  1.00 92.68           H
ATOM   4289 3HB  ALA A 281      -8.902  -2.728  18.716  1.00 92.68           H
ATOM   4290  HN  ALA A 281      -8.172  -6.154  18.390  1.00 92.68           H
ATOM   4291  N   TYR A 282     -10.938  -5.597  19.880  1.00 90.94           N
ATOM   4292  CA  TYR A 282     -12.304  -5.707  20.363  1.00 90.94           C
ATOM   4293  C   TYR A 282     -12.381  -6.617  21.590  1.00 90.94           C
ATOM   4294  O   TYR A 282     -13.012  -6.270  22.587  1.00 90.94           O
ATOM   4295  HA  TYR A 282     -12.645  -4.709  20.638  1.00 90.94           H
ATOM   4296  CB  TYR A 282     -13.104  -6.339  19.222  1.00 90.94           C
ATOM   4297 1HB  TYR A 282     -12.931  -5.768  18.310  1.00 90.94           H
ATOM   4298 2HB  TYR A 282     -12.729  -7.347  19.044  1.00 90.94           H
ATOM   4299  CG  TYR A 282     -14.610  -6.411  19.484  1.00 90.94           C
ATOM   4300  CD1 TYR A 282     -15.182  -7.594  19.903  1.00 90.94           C
ATOM   4301  HD1 TYR A 282     -14.561  -8.478  20.048  1.00 90.94           H
ATOM   4302  CD2 TYR A 282     -15.396  -5.291  19.300  1.00 90.94           C
ATOM   4303  HD2 TYR A 282     -14.944  -4.356  18.969  1.00 90.94           H
ATOM   4304  CE1 TYR A 282     -16.600  -7.661  20.149  1.00 90.94           C
ATOM   4305  HE1 TYR A 282     -17.064  -8.590  20.480  1.00 90.94           H
ATOM   4306  CE2 TYR A 282     -16.813  -5.358  19.546  1.00 90.94           C
ATOM   4307  HE2 TYR A 282     -17.446  -4.482  19.405  1.00 90.94           H
ATOM   4308  CZ  TYR A 282     -17.345  -6.540  19.958  1.00 90.94           C
ATOM   4309  OH  TYR A 282     -18.684  -6.603  20.191  1.00 90.94           O
ATOM   4310  HH  TYR A 282     -19.100  -5.708  20.035  1.00 90.94           H
ATOM   4311  HN  TYR A 282     -10.665  -6.297  19.221  1.00 90.94           H
ATOM   4312  N   ALA A 283     -11.729  -7.765  21.477  1.00 92.02           N
ATOM   4313  CA  ALA A 283     -11.962  -8.853  22.411  1.00 92.02           C
ATOM   4314  C   ALA A 283     -10.882  -8.831  23.494  1.00 92.02           C
ATOM   4315  O   ALA A 283     -11.068  -9.392  24.573  1.00 92.02           O
ATOM   4316  HA  ALA A 283     -12.934  -8.689  22.875  1.00 92.02           H
ATOM   4317  CB  ALA A 283     -11.997 -10.180  21.650  1.00 92.02           C
ATOM   4318 1HB  ALA A 283     -12.800 -10.156  20.913  1.00 92.02           H
ATOM   4319 2HB  ALA A 283     -11.044 -10.334  21.144  1.00 92.02           H
ATOM   4320 3HB  ALA A 283     -12.172 -10.997  22.351  1.00 92.02           H
ATOM   4321  HN  ALA A 283     -11.053  -7.957  20.765  1.00 92.02           H
ATOM   4322  N   MET A 284      -9.777  -8.176  23.170  1.00 90.00           N
ATOM   4323  CA  MET A 284      -8.654  -8.101  24.089  1.00 90.00           C
ATOM   4324  C   MET A 284      -8.311  -9.483  24.649  1.00 90.00           C
ATOM   4325  O   MET A 284      -8.187  -9.652  25.861  1.00 90.00           O
ATOM   4326  HA  MET A 284      -7.818  -7.722  23.501  1.00 90.00           H
ATOM   4327  CB  MET A 284      -8.999  -7.154  25.240  1.00 90.00           C
ATOM   4328 1HB  MET A 284      -9.912  -7.491  25.732  1.00 90.00           H
ATOM   4329 2HB  MET A 284      -8.206  -7.180  25.987  1.00 90.00           H
ATOM   4330  CG  MET A 284      -9.185  -5.722  24.735  1.00 90.00           C
ATOM   4331 1HG  MET A 284      -8.225  -5.309  24.426  1.00 90.00           H
ATOM   4332 2HG  MET A 284      -9.831  -5.718  23.857  1.00 90.00           H
ATOM   4333  SD  MET A 284      -9.898  -4.709  26.020  1.00 90.00           S
ATOM   4334  CE  MET A 284     -11.611  -5.189  25.879  1.00 90.00           C
ATOM   4335 1HE  MET A 284     -11.973  -4.954  24.878  1.00 90.00           H
ATOM   4336 2HE  MET A 284     -11.704  -6.260  26.057  1.00 90.00           H
ATOM   4337 3HE  MET A 284     -12.202  -4.646  26.616  1.00 90.00           H
ATOM   4338  HN  MET A 284      -9.642  -7.704  22.299  1.00 90.00           H
ATOM   4339  N   PHE A 285      -8.168 -10.436  23.740  1.00 91.14           N
ATOM   4340  CA  PHE A 285      -8.008 -11.826  24.132  1.00 91.14           C
ATOM   4341  C   PHE A 285      -6.529 -12.182  24.297  1.00 91.14           C
ATOM   4342  O   PHE A 285      -6.196 -13.202  24.899  1.00 91.14           O
ATOM   4343  HA  PHE A 285      -8.519 -11.954  25.086  1.00 91.14           H
ATOM   4344  CB  PHE A 285      -8.603 -12.679  23.010  1.00 91.14           C
ATOM   4345 1HB  PHE A 285      -8.738 -13.697  23.374  1.00 91.14           H
ATOM   4346 2HB  PHE A 285      -9.593 -12.295  22.762  1.00 91.14           H
ATOM   4347  CG  PHE A 285      -7.753 -12.716  21.738  1.00 91.14           C
ATOM   4348  CD1 PHE A 285      -7.955 -11.794  20.759  1.00 91.14           C
ATOM   4349  HD1 PHE A 285      -8.722 -11.029  20.880  1.00 91.14           H
ATOM   4350  CD2 PHE A 285      -6.796 -13.670  21.588  1.00 91.14           C
ATOM   4351  HD2 PHE A 285      -6.635 -14.409  22.373  1.00 91.14           H
ATOM   4352  CE1 PHE A 285      -7.166 -11.828  19.579  1.00 91.14           C
ATOM   4353  HE1 PHE A 285      -7.327 -11.090  18.794  1.00 91.14           H
ATOM   4354  CE2 PHE A 285      -6.007 -13.704  20.408  1.00 91.14           C
ATOM   4355  HE2 PHE A 285      -5.240 -14.469  20.287  1.00 91.14           H
ATOM   4356  CZ  PHE A 285      -6.209 -12.783  19.428  1.00 91.14           C
ATOM   4357  HZ  PHE A 285      -5.603 -12.809  18.522  1.00 91.14           H
ATOM   4358  HN  PHE A 285      -8.160 -10.272  22.754  1.00 91.14           H
ATOM   4359  N   ILE A 286      -5.681 -11.322  23.752  1.00 91.73           N
ATOM   4360  CA  ILE A 286      -4.246 -11.540  23.819  1.00 91.73           C
ATOM   4361  C   ILE A 286      -3.707 -10.959  25.128  1.00 91.73           C
ATOM   4362  O   ILE A 286      -3.116  -9.880  25.135  1.00 91.73           O
ATOM   4363  HA  ILE A 286      -4.080 -12.617  23.826  1.00 91.73           H
ATOM   4364  CB  ILE A 286      -3.561 -10.983  22.570  1.00 91.73           C
ATOM   4365  HB  ILE A 286      -3.681  -9.900  22.569  1.00 91.73           H
ATOM   4366  CG1 ILE A 286      -4.225 -11.513  21.298  1.00 91.73           C
ATOM   4367 1HG1 ILE A 286      -4.025 -12.579  21.196  1.00 91.73           H
ATOM   4368 2HG1 ILE A 286      -5.306 -11.397  21.373  1.00 91.73           H
ATOM   4369  CG2 ILE A 286      -2.058 -11.271  22.595  1.00 91.73           C
ATOM   4370 1HG2 ILE A 286      -1.614 -10.806  23.475  1.00 91.73           H
ATOM   4371 2HG2 ILE A 286      -1.895 -12.348  22.632  1.00 91.73           H
ATOM   4372 3HG2 ILE A 286      -1.596 -10.864  21.696  1.00 91.73           H
ATOM   4373  CD1 ILE A 286      -3.712 -10.771  20.062  1.00 91.73           C
ATOM   4374 1HD1 ILE A 286      -3.935  -9.709  20.157  1.00 91.73           H
ATOM   4375 2HD1 ILE A 286      -2.634 -10.910  19.977  1.00 91.73           H
ATOM   4376 3HD1 ILE A 286      -4.200 -11.168  19.172  1.00 91.73           H
ATOM   4377  HN  ILE A 286      -5.960 -10.490  23.273  1.00 91.73           H
ATOM   4378  N   SER A 287      -3.930 -11.700  26.204  1.00 89.66           N
ATOM   4379  CA  SER A 287      -3.465 -11.276  27.513  1.00 89.66           C
ATOM   4380  C   SER A 287      -2.006 -11.689  27.710  1.00 89.66           C
ATOM   4381  O   SER A 287      -1.319 -11.160  28.583  1.00 89.66           O
ATOM   4382  HA  SER A 287      -3.559 -10.190  27.515  1.00 89.66           H
ATOM   4383  CB  SER A 287      -4.338 -11.864  28.624  1.00 89.66           C
ATOM   4384 1HB  SER A 287      -3.971 -11.524  29.592  1.00 89.66           H
ATOM   4385 2HB  SER A 287      -5.357 -11.491  28.521  1.00 89.66           H
ATOM   4386  OG  SER A 287      -4.349 -13.289  28.596  1.00 89.66           O
ATOM   4387  HG  SER A 287      -4.947 -13.641  29.317  1.00 89.66           H
ATOM   4388  HN  SER A 287      -4.417 -12.573  26.190  1.00 89.66           H
ATOM   4389  N   ASN A 288      -1.574 -12.631  26.884  1.00 92.06           N
ATOM   4390  CA  ASN A 288      -0.266 -13.239  27.060  1.00 92.06           C
ATOM   4391  C   ASN A 288       0.791 -12.373  26.371  1.00 92.06           C
ATOM   4392  O   ASN A 288       0.701 -12.116  25.171  1.00 92.06           O
ATOM   4393  HA  ASN A 288      -0.119 -13.296  28.139  1.00 92.06           H
ATOM   4394  CB  ASN A 288      -0.218 -14.633  26.432  1.00 92.06           C
ATOM   4395 1HB  ASN A 288      -1.043 -15.236  26.812  1.00 92.06           H
ATOM   4396 2HB  ASN A 288      -0.351 -14.555  25.353  1.00 92.06           H
ATOM   4397  CG  ASN A 288       1.111 -15.327  26.739  1.00 92.06           C
ATOM   4398  OD1 ASN A 288       2.183 -14.840  26.420  1.00 92.06           O
ATOM   4399  ND2 ASN A 288       0.982 -16.488  27.375  1.00 92.06           N
ATOM   4400 1HD2 ASN A 288       0.072 -16.831  27.609  1.00 92.06           H
ATOM   4401 2HD2 ASN A 288       1.794 -17.017  27.620  1.00 92.06           H
ATOM   4402  HN  ASN A 288      -2.101 -12.978  26.108  1.00 92.06           H
ATOM   4403  N   CYS A 289       1.767 -11.947  27.159  1.00 91.51           N
ATOM   4404  CA  CYS A 289       2.755 -10.997  26.679  1.00 91.51           C
ATOM   4405  C   CYS A 289       3.599 -11.684  25.603  1.00 91.51           C
ATOM   4406  O   CYS A 289       4.006 -11.051  24.630  1.00 91.51           O
ATOM   4407  HA  CYS A 289       2.203 -10.156  26.259  1.00 91.51           H
ATOM   4408  CB  CYS A 289       3.618 -10.453  27.819  1.00 91.51           C
ATOM   4409 1HB  CYS A 289       2.987  -9.968  28.564  1.00 91.51           H
ATOM   4410 2HB  CYS A 289       4.131 -11.273  28.322  1.00 91.51           H
ATOM   4411  SG  CYS A 289       4.841  -9.259  27.165  1.00 91.51           S
ATOM   4412  HN  CYS A 289       1.887 -12.239  28.107  1.00 91.51           H
ATOM   4413  N   ALA A 290       3.837 -12.970  25.814  1.00 92.91           N
ATOM   4414  CA  ALA A 290       4.678 -13.734  24.909  1.00 92.91           C
ATOM   4415  C   ALA A 290       4.000 -13.819  23.540  1.00 92.91           C
ATOM   4416  O   ALA A 290       4.645 -13.627  22.511  1.00 92.91           O
ATOM   4417  HA  ALA A 290       5.623 -13.202  24.804  1.00 92.91           H
ATOM   4418  CB  ALA A 290       4.953 -15.114  25.510  1.00 92.91           C
ATOM   4419 1HB  ALA A 290       5.461 -14.999  26.467  1.00 92.91           H
ATOM   4420 2HB  ALA A 290       4.010 -15.640  25.660  1.00 92.91           H
ATOM   4421 3HB  ALA A 290       5.584 -15.687  24.830  1.00 92.91           H
ATOM   4422  HN  ALA A 290       3.467 -13.488  26.586  1.00 92.91           H
ATOM   4423  N   VAL A 291       2.707 -14.108  23.572  1.00 93.49           N
ATOM   4424  CA  VAL A 291       1.930 -14.200  22.347  1.00 93.49           C
ATOM   4425  C   VAL A 291       1.888 -12.828  21.671  1.00 93.49           C
ATOM   4426  O   VAL A 291       2.054 -12.725  20.456  1.00 93.49           O
ATOM   4427  HA  VAL A 291       2.439 -14.901  21.687  1.00 93.49           H
ATOM   4428  CB  VAL A 291       0.539 -14.759  22.651  1.00 93.49           C
ATOM   4429  HB  VAL A 291       0.046 -14.076  23.343  1.00 93.49           H
ATOM   4430  CG1 VAL A 291      -0.311 -14.835  21.381  1.00 93.49           C
ATOM   4431 1HG1 VAL A 291      -0.420 -13.837  20.957  1.00 93.49           H
ATOM   4432 2HG1 VAL A 291       0.177 -15.487  20.656  1.00 93.49           H
ATOM   4433 3HG1 VAL A 291      -1.294 -15.237  21.625  1.00 93.49           H
ATOM   4434  CG2 VAL A 291       0.634 -16.127  23.330  1.00 93.49           C
ATOM   4435 1HG2 VAL A 291       1.155 -16.823  22.673  1.00 93.49           H
ATOM   4436 2HG2 VAL A 291       1.184 -16.030  24.266  1.00 93.49           H
ATOM   4437 3HG2 VAL A 291      -0.369 -16.502  23.535  1.00 93.49           H
ATOM   4438  HN  VAL A 291       2.192 -14.276  24.412  1.00 93.49           H
ATOM   4439  N   SER A 292       1.665 -11.808  22.486  1.00 92.99           N
ATOM   4440  CA  SER A 292       1.572 -10.450  21.978  1.00 92.99           C
ATOM   4441  C   SER A 292       2.885 -10.053  21.301  1.00 92.99           C
ATOM   4442  O   SER A 292       2.877  -9.439  20.235  1.00 92.99           O
ATOM   4443  HA  SER A 292       0.758 -10.468  21.253  1.00 92.99           H
ATOM   4444  CB  SER A 292       1.233  -9.464  23.099  1.00 92.99           C
ATOM   4445 1HB  SER A 292       0.382  -9.839  23.666  1.00 92.99           H
ATOM   4446 2HB  SER A 292       2.073  -9.399  23.790  1.00 92.99           H
ATOM   4447  OG  SER A 292       0.932  -8.166  22.595  1.00 92.99           O
ATOM   4448  HG  SER A 292       0.039  -8.172  22.146  1.00 92.99           H
ATOM   4449  HN  SER A 292       1.550 -11.898  23.476  1.00 92.99           H
ATOM   4450  N   THR A 293       3.982 -10.419  21.948  1.00 92.86           N
ATOM   4451  CA  THR A 293       5.300 -10.083  21.437  1.00 92.86           C
ATOM   4452  C   THR A 293       5.508 -10.700  20.052  1.00 92.86           C
ATOM   4453  O   THR A 293       5.979 -10.031  19.134  1.00 92.86           O
ATOM   4454  HA  THR A 293       5.356  -9.001  21.316  1.00 92.86           H
ATOM   4455  CB  THR A 293       6.336 -10.538  22.466  1.00 92.86           C
ATOM   4456  HB  THR A 293       6.224 -11.599  22.689  1.00 92.86           H
ATOM   4457  OG1 THR A 293       6.143  -9.654  23.567  1.00 92.86           O
ATOM   4458  HG1 THR A 293       5.577 -10.095  24.264  1.00 92.86           H
ATOM   4459  CG2 THR A 293       7.771 -10.260  22.014  1.00 92.86           C
ATOM   4460 1HG2 THR A 293       7.902  -9.190  21.856  1.00 92.86           H
ATOM   4461 2HG2 THR A 293       7.968 -10.792  21.083  1.00 92.86           H
ATOM   4462 3HG2 THR A 293       8.467 -10.602  22.781  1.00 92.86           H
ATOM   4463  HN  THR A 293       3.980 -10.934  22.805  1.00 92.86           H
ATOM   4464  N   ASN A 294       5.146 -11.971  19.945  1.00 94.00           N
ATOM   4465  CA  ASN A 294       5.352 -12.706  18.709  1.00 94.00           C
ATOM   4466  C   ASN A 294       4.470 -12.107  17.611  1.00 94.00           C
ATOM   4467  O   ASN A 294       4.865 -12.062  16.448  1.00 94.00           O
ATOM   4468  HA  ASN A 294       6.415 -12.606  18.490  1.00 94.00           H
ATOM   4469  CB  ASN A 294       4.968 -14.178  18.873  1.00 94.00           C
ATOM   4470 1HB  ASN A 294       3.988 -14.252  19.346  1.00 94.00           H
ATOM   4471 2HB  ASN A 294       4.885 -14.647  17.893  1.00 94.00           H
ATOM   4472  CG  ASN A 294       6.004 -14.924  19.716  1.00 94.00           C
ATOM   4473  OD1 ASN A 294       7.115 -14.467  19.928  1.00 94.00           O
ATOM   4474  ND2 ASN A 294       5.580 -16.095  20.183  1.00 94.00           N
ATOM   4475 1HD2 ASN A 294       4.656 -16.412  19.971  1.00 94.00           H
ATOM   4476 2HD2 ASN A 294       6.186 -16.658  20.745  1.00 94.00           H
ATOM   4477  HN  ASN A 294       4.720 -12.495  20.683  1.00 94.00           H
ATOM   4478  N   ILE A 295       3.291 -11.662  18.021  1.00 93.48           N
ATOM   4479  CA  ILE A 295       2.326 -11.122  17.078  1.00 93.48           C
ATOM   4480  C   ILE A 295       2.847  -9.793  16.527  1.00 93.48           C
ATOM   4481  O   ILE A 295       2.683  -9.500  15.343  1.00 93.48           O
ATOM   4482  HA  ILE A 295       2.245 -11.829  16.253  1.00 93.48           H
ATOM   4483  CB  ILE A 295       0.944 -11.019  17.725  1.00 93.48           C
ATOM   4484  HB  ILE A 295       1.068 -10.629  18.735  1.00 93.48           H
ATOM   4485  CG1 ILE A 295       0.294 -12.399  17.851  1.00 93.48           C
ATOM   4486 1HG1 ILE A 295       0.041 -12.777  16.861  1.00 93.48           H
ATOM   4487 2HG1 ILE A 295       1.004 -13.101  18.288  1.00 93.48           H
ATOM   4488  CG2 ILE A 295       0.054 -10.034  16.965  1.00 93.48           C
ATOM   4489 1HG2 ILE A 295       0.517  -9.047  16.972  1.00 93.48           H
ATOM   4490 2HG2 ILE A 295      -0.066 -10.372  15.936  1.00 93.48           H
ATOM   4491 3HG2 ILE A 295      -0.923  -9.980  17.447  1.00 93.48           H
ATOM   4492  CD1 ILE A 295      -0.967 -12.334  18.716  1.00 93.48           C
ATOM   4493 1HD1 ILE A 295      -0.706 -11.979  19.713  1.00 93.48           H
ATOM   4494 2HD1 ILE A 295      -1.684 -11.650  18.262  1.00 93.48           H
ATOM   4495 3HD1 ILE A 295      -1.409 -13.328  18.789  1.00 93.48           H
ATOM   4496  HN  ILE A 295       2.992 -11.665  18.975  1.00 93.48           H
ATOM   4497  N   ASP A 296       3.464  -9.023  17.411  1.00 93.14           N
ATOM   4498  CA  ASP A 296       3.996  -7.725  17.032  1.00 93.14           C
ATOM   4499  C   ASP A 296       5.163  -7.920  16.062  1.00 93.14           C
ATOM   4500  O   ASP A 296       5.311  -7.164  15.103  1.00 93.14           O
ATOM   4501  HA  ASP A 296       3.159  -7.195  16.577  1.00 93.14           H
ATOM   4502  CB  ASP A 296       4.518  -6.966  18.253  1.00 93.14           C
ATOM   4503 1HB  ASP A 296       5.229  -7.588  18.796  1.00 93.14           H
ATOM   4504 2HB  ASP A 296       5.057  -6.075  17.929  1.00 93.14           H
ATOM   4505  CG  ASP A 296       3.370  -6.564  19.181  1.00 93.14           C
ATOM   4506  OD1 ASP A 296       2.225  -6.519  18.681  1.00 93.14           O
ATOM   4507  OD2 ASP A 296       3.663  -6.311  20.370  1.00 93.14           O
ATOM   4508  HN  ASP A 296       3.603  -9.273  18.369  1.00 93.14           H
ATOM   4509  N   ILE A 297       5.961  -8.939  16.344  1.00 94.08           N
ATOM   4510  CA  ILE A 297       7.068  -9.287  15.469  1.00 94.08           C
ATOM   4511  C   ILE A 297       6.520  -9.699  14.101  1.00 94.08           C
ATOM   4512  O   ILE A 297       7.058  -9.301  13.068  1.00 94.08           O
ATOM   4513  HA  ILE A 297       7.678  -8.393  15.342  1.00 94.08           H
ATOM   4514  CB  ILE A 297       7.953 -10.350  16.122  1.00 94.08           C
ATOM   4515  HB  ILE A 297       7.309 -11.139  16.512  1.00 94.08           H
ATOM   4516  CG1 ILE A 297       8.724  -9.768  17.309  1.00 94.08           C
ATOM   4517 1HG1 ILE A 297       9.488  -9.080  16.949  1.00 94.08           H
ATOM   4518 2HG1 ILE A 297       8.047  -9.191  17.939  1.00 94.08           H
ATOM   4519  CG2 ILE A 297       8.885 -10.995  15.094  1.00 94.08           C
ATOM   4520 1HG2 ILE A 297       8.292 -11.467  14.312  1.00 94.08           H
ATOM   4521 2HG2 ILE A 297       9.525 -10.230  14.654  1.00 94.08           H
ATOM   4522 3HG2 ILE A 297       9.503 -11.746  15.585  1.00 94.08           H
ATOM   4523  CD1 ILE A 297       9.377 -10.878  18.136  1.00 94.08           C
ATOM   4524 1HD1 ILE A 297       8.608 -11.550  18.514  1.00 94.08           H
ATOM   4525 2HD1 ILE A 297      10.072 -11.437  17.508  1.00 94.08           H
ATOM   4526 3HD1 ILE A 297       9.918 -10.437  18.973  1.00 94.08           H
ATOM   4527  HN  ILE A 297       5.862  -9.520  17.152  1.00 94.08           H
ATOM   4528  N   CYS A 298       5.458 -10.490  14.138  1.00 94.05           N
ATOM   4529  CA  CYS A 298       4.832 -10.959  12.914  1.00 94.05           C
ATOM   4530  C   CYS A 298       4.359  -9.740  12.119  1.00 94.05           C
ATOM   4531  O   CYS A 298       4.475  -9.710  10.894  1.00 94.05           O
ATOM   4532  HA  CYS A 298       5.594 -11.509  12.362  1.00 94.05           H
ATOM   4533  CB  CYS A 298       3.686 -11.932  13.201  1.00 94.05           C
ATOM   4534 1HB  CYS A 298       3.013 -11.504  13.944  1.00 94.05           H
ATOM   4535 2HB  CYS A 298       3.101 -12.095  12.296  1.00 94.05           H
ATOM   4536  SG  CYS A 298       4.355 -13.524  13.808  1.00 94.05           S
ATOM   4537  HG  CYS A 298       4.655 -13.092  15.029  1.00 94.05           H
ATOM   4538  HN  CYS A 298       5.028 -10.809  14.982  1.00 94.05           H
ATOM   4539  N   PHE A 299       3.836  -8.764  12.847  1.00 93.95           N
ATOM   4540  CA  PHE A 299       3.361  -7.539  12.227  1.00 93.95           C
ATOM   4541  C   PHE A 299       4.489  -6.835  11.470  1.00 93.95           C
ATOM   4542  O   PHE A 299       4.301  -6.397  10.336  1.00 93.95           O
ATOM   4543  HA  PHE A 299       2.573  -7.816  11.526  1.00 93.95           H
ATOM   4544  CB  PHE A 299       2.873  -6.628  13.354  1.00 93.95           C
ATOM   4545 1HB  PHE A 299       2.085  -7.140  13.907  1.00 93.95           H
ATOM   4546 2HB  PHE A 299       3.693  -6.458  14.052  1.00 93.95           H
ATOM   4547  CG  PHE A 299       2.342  -5.275  12.875  1.00 93.95           C
ATOM   4548  CD1 PHE A 299       3.186  -4.213  12.766  1.00 93.95           C
ATOM   4549  HD1 PHE A 299       4.239  -4.327  13.021  1.00 93.95           H
ATOM   4550  CD2 PHE A 299       1.027  -5.134  12.557  1.00 93.95           C
ATOM   4551  HD2 PHE A 299       0.351  -5.984  12.644  1.00 93.95           H
ATOM   4552  CE1 PHE A 299       2.693  -2.958  12.322  1.00 93.95           C
ATOM   4553  HE1 PHE A 299       3.369  -2.107  12.235  1.00 93.95           H
ATOM   4554  CE2 PHE A 299       0.535  -3.878  12.112  1.00 93.95           C
ATOM   4555  HE2 PHE A 299      -0.519  -3.765  11.858  1.00 93.95           H
ATOM   4556  CZ  PHE A 299       1.378  -2.817  12.004  1.00 93.95           C
ATOM   4557  HZ  PHE A 299       1.001  -1.853  11.662  1.00 93.95           H
ATOM   4558  HN  PHE A 299       3.735  -8.802  13.841  1.00 93.95           H
ATOM   4559  N   GLN A 300       5.636  -6.748  12.128  1.00 92.71           N
ATOM   4560  CA  GLN A 300       6.771  -6.039  11.562  1.00 92.71           C
ATOM   4561  C   GLN A 300       7.240  -6.727  10.278  1.00 92.71           C
ATOM   4562  O   GLN A 300       7.524  -6.063   9.282  1.00 92.71           O
ATOM   4563  HA  GLN A 300       6.403  -5.039  11.333  1.00 92.71           H
ATOM   4564  CB  GLN A 300       7.912  -5.934  12.575  1.00 92.71           C
ATOM   4565 1HB  GLN A 300       8.090  -6.909  13.031  1.00 92.71           H
ATOM   4566 2HB  GLN A 300       8.832  -5.649  12.064  1.00 92.71           H
ATOM   4567  CG  GLN A 300       7.587  -4.908  13.663  1.00 92.71           C
ATOM   4568 1HG  GLN A 300       7.391  -3.939  13.206  1.00 92.71           H
ATOM   4569 2HG  GLN A 300       6.678  -5.204  14.187  1.00 92.71           H
ATOM   4570  CD  GLN A 300       8.740  -4.784  14.661  1.00 92.71           C
ATOM   4571  OE1 GLN A 300       9.796  -5.375  14.506  1.00 92.71           O
ATOM   4572  NE2 GLN A 300       8.479  -3.984  15.691  1.00 92.71           N
ATOM   4573 1HE2 GLN A 300       7.591  -3.529  15.759  1.00 92.71           H
ATOM   4574 2HE2 GLN A 300       9.171  -3.838  16.398  1.00 92.71           H
ATOM   4575  HN  GLN A 300       5.795  -7.151  13.029  1.00 92.71           H
ATOM   4576  N   VAL A 301       7.306  -8.049  10.342  1.00 93.78           N
ATOM   4577  CA  VAL A 301       7.809  -8.828   9.224  1.00 93.78           C
ATOM   4578  C   VAL A 301       6.873  -8.657   8.026  1.00 93.78           C
ATOM   4579  O   VAL A 301       7.317  -8.321   6.930  1.00 93.78           O
ATOM   4580  HA  VAL A 301       8.790  -8.432   8.962  1.00 93.78           H
ATOM   4581  CB  VAL A 301       7.984 -10.290   9.642  1.00 93.78           C
ATOM   4582  HB  VAL A 301       7.034 -10.639  10.046  1.00 93.78           H
ATOM   4583  CG1 VAL A 301       8.332 -11.166   8.437  1.00 93.78           C
ATOM   4584 1HG1 VAL A 301       7.530 -11.107   7.701  1.00 93.78           H
ATOM   4585 2HG1 VAL A 301       9.262 -10.817   7.990  1.00 93.78           H
ATOM   4586 3HG1 VAL A 301       8.451 -12.200   8.762  1.00 93.78           H
ATOM   4587  CG2 VAL A 301       9.040 -10.423  10.740  1.00 93.78           C
ATOM   4588 1HG2 VAL A 301       9.996 -10.048  10.373  1.00 93.78           H
ATOM   4589 2HG2 VAL A 301       8.733  -9.845  11.612  1.00 93.78           H
ATOM   4590 3HG2 VAL A 301       9.145 -11.472  11.018  1.00 93.78           H
ATOM   4591  HN  VAL A 301       7.024  -8.584  11.138  1.00 93.78           H
ATOM   4592  N   THR A 302       5.594  -8.895   8.276  1.00 93.24           N
ATOM   4593  CA  THR A 302       4.606  -8.873   7.211  1.00 93.24           C
ATOM   4594  C   THR A 302       4.458  -7.457   6.651  1.00 93.24           C
ATOM   4595  O   THR A 302       4.190  -7.280   5.464  1.00 93.24           O
ATOM   4596  HA  THR A 302       4.963  -9.503   6.397  1.00 93.24           H
ATOM   4597  CB  THR A 302       3.300  -9.446   7.765  1.00 93.24           C
ATOM   4598  HB  THR A 302       2.524  -9.457   7.000  1.00 93.24           H
ATOM   4599  OG1 THR A 302       3.025  -8.642   8.909  1.00 93.24           O
ATOM   4600  HG1 THR A 302       3.384  -9.083   9.732  1.00 93.24           H
ATOM   4601  CG2 THR A 302       3.474 -10.856   8.334  1.00 93.24           C
ATOM   4602 1HG2 THR A 302       4.201 -10.833   9.146  1.00 93.24           H
ATOM   4603 2HG2 THR A 302       3.827 -11.524   7.548  1.00 93.24           H
ATOM   4604 3HG2 THR A 302       2.518 -11.215   8.714  1.00 93.24           H
ATOM   4605  HN  THR A 302       5.231  -9.101   9.185  1.00 93.24           H
ATOM   4606  N   GLN A 303       4.639  -6.484   7.532  1.00 91.72           N
ATOM   4607  CA  GLN A 303       4.601  -5.089   7.126  1.00 91.72           C
ATOM   4608  C   GLN A 303       5.702  -4.804   6.103  1.00 91.72           C
ATOM   4609  O   GLN A 303       5.462  -4.139   5.097  1.00 91.72           O
ATOM   4610  HA  GLN A 303       3.623  -4.949   6.666  1.00 91.72           H
ATOM   4611  CB  GLN A 303       4.723  -4.162   8.337  1.00 91.72           C
ATOM   4612 1HB  GLN A 303       3.879  -4.322   9.009  1.00 91.72           H
ATOM   4613 2HB  GLN A 303       5.626  -4.406   8.896  1.00 91.72           H
ATOM   4614  CG  GLN A 303       4.765  -2.696   7.903  1.00 91.72           C
ATOM   4615 1HG  GLN A 303       5.768  -2.443   7.560  1.00 91.72           H
ATOM   4616 2HG  GLN A 303       4.092  -2.543   7.059  1.00 91.72           H
ATOM   4617  CD  GLN A 303       4.365  -1.771   9.054  1.00 91.72           C
ATOM   4618  OE1 GLN A 303       5.194  -1.188   9.733  1.00 91.72           O
ATOM   4619  NE2 GLN A 303       3.051  -1.671   9.236  1.00 91.72           N
ATOM   4620 1HE2 GLN A 303       2.424  -2.177   8.643  1.00 91.72           H
ATOM   4621 2HE2 GLN A 303       2.690  -1.089   9.965  1.00 91.72           H
ATOM   4622  HN  GLN A 303       4.810  -6.636   8.506  1.00 91.72           H
ATOM   4623  N   THR A 304       6.886  -5.320   6.397  1.00 91.60           N
ATOM   4624  CA  THR A 304       8.039  -5.081   5.545  1.00 91.60           C
ATOM   4625  C   THR A 304       7.822  -5.705   4.166  1.00 91.60           C
ATOM   4626  O   THR A 304       8.214  -5.131   3.151  1.00 91.60           O
ATOM   4627  HA  THR A 304       8.139  -4.005   5.397  1.00 91.60           H
ATOM   4628  CB  THR A 304       9.279  -5.615   6.266  1.00 91.60           C
ATOM   4629  HB  THR A 304       9.246  -6.702   6.343  1.00 91.60           H
ATOM   4630  OG1 THR A 304       9.291  -4.910   7.505  1.00 91.60           O
ATOM   4631  HG1 THR A 304       8.827  -5.448   8.209  1.00 91.60           H
ATOM   4632  CG2 THR A 304      10.581  -5.191   5.583  1.00 91.60           C
ATOM   4633 1HG2 THR A 304      10.645  -4.103   5.567  1.00 91.60           H
ATOM   4634 2HG2 THR A 304      10.596  -5.572   4.562  1.00 91.60           H
ATOM   4635 3HG2 THR A 304      11.429  -5.597   6.135  1.00 91.60           H
ATOM   4636  HN  THR A 304       7.064  -5.891   7.198  1.00 91.60           H
ATOM   4637  N   ILE A 305       7.197  -6.874   4.172  1.00 91.54           N
ATOM   4638  CA  ILE A 305       6.896  -7.568   2.932  1.00 91.54           C
ATOM   4639  C   ILE A 305       5.933  -6.719   2.099  1.00 91.54           C
ATOM   4640  O   ILE A 305       6.074  -6.631   0.880  1.00 91.54           O
ATOM   4641  HA  ILE A 305       7.830  -7.672   2.380  1.00 91.54           H
ATOM   4642  CB  ILE A 305       6.380  -8.979   3.220  1.00 91.54           C
ATOM   4643  HB  ILE A 305       5.570  -8.906   3.946  1.00 91.54           H
ATOM   4644  CG1 ILE A 305       7.473  -9.845   3.848  1.00 91.54           C
ATOM   4645 1HG1 ILE A 305       8.226 -10.087   3.098  1.00 91.54           H
ATOM   4646 2HG1 ILE A 305       7.977  -9.286   4.637  1.00 91.54           H
ATOM   4647  CG2 ILE A 305       5.797  -9.618   1.957  1.00 91.54           C
ATOM   4648 1HG2 ILE A 305       4.969  -9.011   1.592  1.00 91.54           H
ATOM   4649 2HG2 ILE A 305       6.570  -9.678   1.191  1.00 91.54           H
ATOM   4650 3HG2 ILE A 305       5.438 -10.621   2.190  1.00 91.54           H
ATOM   4651  CD1 ILE A 305       6.887 -11.136   4.424  1.00 91.54           C
ATOM   4652 1HD1 ILE A 305       6.152 -10.891   5.191  1.00 91.54           H
ATOM   4653 2HD1 ILE A 305       6.406 -11.704   3.628  1.00 91.54           H
ATOM   4654 3HD1 ILE A 305       7.686 -11.733   4.865  1.00 91.54           H
ATOM   4655  HN  ILE A 305       6.900  -7.344   5.003  1.00 91.54           H
ATOM   4656  N   ALA A 306       4.976  -6.117   2.789  1.00 89.75           N
ATOM   4657  CA  ALA A 306       3.963  -5.317   2.123  1.00 89.75           C
ATOM   4658  C   ALA A 306       4.628  -4.112   1.455  1.00 89.75           C
ATOM   4659  O   ALA A 306       4.237  -3.710   0.360  1.00 89.75           O
ATOM   4660  HA  ALA A 306       3.501  -5.938   1.356  1.00 89.75           H
ATOM   4661  CB  ALA A 306       2.891  -4.904   3.134  1.00 89.75           C
ATOM   4662 1HB  ALA A 306       2.429  -5.796   3.558  1.00 89.75           H
ATOM   4663 2HB  ALA A 306       3.350  -4.319   3.931  1.00 89.75           H
ATOM   4664 3HB  ALA A 306       2.131  -4.304   2.634  1.00 89.75           H
ATOM   4665  HN  ALA A 306       4.887  -6.168   3.784  1.00 89.75           H
ATOM   4666  N   PHE A 307       5.623  -3.570   2.141  1.00 89.50           N
ATOM   4667  CA  PHE A 307       6.305  -2.380   1.659  1.00 89.50           C
ATOM   4668  C   PHE A 307       7.133  -2.692   0.411  1.00 89.50           C
ATOM   4669  O   PHE A 307       7.267  -1.851  -0.476  1.00 89.50           O
ATOM   4670  HA  PHE A 307       5.538  -1.647   1.409  1.00 89.50           H
ATOM   4671  CB  PHE A 307       7.241  -1.917   2.776  1.00 89.50           C
ATOM   4672 1HB  PHE A 307       7.820  -2.771   3.128  1.00 89.50           H
ATOM   4673 2HB  PHE A 307       7.951  -1.198   2.367  1.00 89.50           H
ATOM   4674  CG  PHE A 307       6.522  -1.281   3.967  1.00 89.50           C
ATOM   4675  CD1 PHE A 307       5.163  -1.264   4.011  1.00 89.50           C
ATOM   4676  HD1 PHE A 307       4.586  -1.703   3.197  1.00 89.50           H
ATOM   4677  CD2 PHE A 307       7.242  -0.732   4.982  1.00 89.50           C
ATOM   4678  HD2 PHE A 307       8.331  -0.746   4.947  1.00 89.50           H
ATOM   4679  CE1 PHE A 307       4.495  -0.673   5.116  1.00 89.50           C
ATOM   4680  HE1 PHE A 307       3.406  -0.659   5.151  1.00 89.50           H
ATOM   4681  CE2 PHE A 307       6.574  -0.142   6.088  1.00 89.50           C
ATOM   4682  HE2 PHE A 307       7.151   0.298   6.901  1.00 89.50           H
ATOM   4683  CZ  PHE A 307       5.215  -0.125   6.131  1.00 89.50           C
ATOM   4684  HZ  PHE A 307       4.703   0.329   6.980  1.00 89.50           H
ATOM   4685  HN  PHE A 307       5.963  -3.928   3.011  1.00 89.50           H
ATOM   4686  N   PHE A 308       7.669  -3.904   0.383  1.00 88.61           N
ATOM   4687  CA  PHE A 308       8.533  -4.315  -0.711  1.00 88.61           C
ATOM   4688  C   PHE A 308       7.772  -4.317  -2.039  1.00 88.61           C
ATOM   4689  O   PHE A 308       8.381  -4.288  -3.107  1.00 88.61           O
ATOM   4690  HA  PHE A 308       9.351  -3.597  -0.764  1.00 88.61           H
ATOM   4691  CB  PHE A 308       8.999  -5.739  -0.402  1.00 88.61           C
ATOM   4692 1HB  PHE A 308       9.275  -5.800   0.651  1.00 88.61           H
ATOM   4693 2HB  PHE A 308       8.165  -6.424  -0.553  1.00 88.61           H
ATOM   4694  CG  PHE A 308      10.183  -6.204  -1.252  1.00 88.61           C
ATOM   4695  CD1 PHE A 308       9.965  -6.935  -2.378  1.00 88.61           C
ATOM   4696  HD1 PHE A 308       8.948  -7.189  -2.675  1.00 88.61           H
ATOM   4697  CD2 PHE A 308      11.452  -5.887  -0.882  1.00 88.61           C
ATOM   4698  HD2 PHE A 308      11.626  -5.302   0.021  1.00 88.61           H
ATOM   4699  CE1 PHE A 308      11.064  -7.367  -3.167  1.00 88.61           C
ATOM   4700  HE1 PHE A 308      10.890  -7.953  -4.070  1.00 88.61           H
ATOM   4701  CE2 PHE A 308      12.551  -6.319  -1.671  1.00 88.61           C
ATOM   4702  HE2 PHE A 308      13.568  -6.066  -1.374  1.00 88.61           H
ATOM   4703  CZ  PHE A 308      12.334  -7.050  -2.797  1.00 88.61           C
ATOM   4704  HZ  PHE A 308      13.177  -7.382  -3.403  1.00 88.61           H
ATOM   4705  HN  PHE A 308       7.522  -4.597   1.088  1.00 88.61           H
ATOM   4706  N   HIS A 309       6.452  -4.350  -1.928  1.00 85.19           N
ATOM   4707  CA  HIS A 309       5.603  -4.363  -3.107  1.00 85.19           C
ATOM   4708  C   HIS A 309       5.844  -3.094  -3.927  1.00 85.19           C
ATOM   4709  O   HIS A 309       5.853  -3.137  -5.156  1.00 85.19           O
ATOM   4710  HA  HIS A 309       5.901  -5.229  -3.698  1.00 85.19           H
ATOM   4711  CB  HIS A 309       4.135  -4.547  -2.717  1.00 85.19           C
ATOM   4712 1HB  HIS A 309       4.042  -5.446  -2.107  1.00 85.19           H
ATOM   4713 2HB  HIS A 309       3.827  -3.707  -2.095  1.00 85.19           H
ATOM   4714  CG  HIS A 309       3.195  -4.655  -3.894  1.00 85.19           C
ATOM   4715  ND1 HIS A 309       2.606  -3.552  -4.486  1.00 85.19           N
ATOM   4716  HD1 HIS A 309       2.734  -2.600  -4.208  1.00 85.19           H
ATOM   4717  CD2 HIS A 309       2.750  -5.745  -4.583  1.00 85.19           C
ATOM   4718  HD2 HIS A 309       3.020  -6.781  -4.378  1.00 85.19           H
ATOM   4719  CE1 HIS A 309       1.842  -3.971  -5.484  1.00 85.19           C
ATOM   4720  HE1 HIS A 309       1.246  -3.340  -6.144  1.00 85.19           H
ATOM   4721  NE2 HIS A 309       1.933  -5.331  -5.542  1.00 85.19           N
ATOM   4722  HN  HIS A 309       5.965  -4.369  -1.056  1.00 85.19           H
ATOM   4723  N   SER A 310       6.033  -1.994  -3.213  1.00 84.20           N
ATOM   4724  CA  SER A 310       6.043  -0.685  -3.844  1.00 84.20           C
ATOM   4725  C   SER A 310       7.311  -0.520  -4.685  1.00 84.20           C
ATOM   4726  O   SER A 310       7.424   0.424  -5.465  1.00 84.20           O
ATOM   4727  HA  SER A 310       5.158  -0.663  -4.479  1.00 84.20           H
ATOM   4728  CB  SER A 310       5.949   0.431  -2.801  1.00 84.20           C
ATOM   4729 1HB  SER A 310       6.675   0.248  -2.009  1.00 84.20           H
ATOM   4730 2HB  SER A 310       6.214   1.382  -3.263  1.00 84.20           H
ATOM   4731  OG  SER A 310       4.644   0.525  -2.237  1.00 84.20           O
ATOM   4732  HG  SER A 310       4.005   0.895  -2.911  1.00 84.20           H
ATOM   4733  HN  SER A 310       6.176  -1.987  -2.224  1.00 84.20           H
ATOM   4734  N   CYS A 311       8.233  -1.453  -4.497  1.00 86.83           N
ATOM   4735  CA  CYS A 311       9.456  -1.466  -5.282  1.00 86.83           C
ATOM   4736  C   CYS A 311       9.303  -2.509  -6.391  1.00 86.83           C
ATOM   4737  O   CYS A 311      10.077  -2.521  -7.347  1.00 86.83           O
ATOM   4738  HA  CYS A 311       9.568  -0.466  -5.703  1.00 86.83           H
ATOM   4739  CB  CYS A 311      10.685  -1.734  -4.411  1.00 86.83           C
ATOM   4740 1HB  CYS A 311      11.593  -1.511  -4.971  1.00 86.83           H
ATOM   4741 2HB  CYS A 311      10.676  -1.076  -3.542  1.00 86.83           H
ATOM   4742  SG  CYS A 311      10.699  -3.482  -3.871  1.00 86.83           S
ATOM   4743  HG  CYS A 311      11.831  -3.405  -3.178  1.00 86.83           H
ATOM   4744  HN  CYS A 311       8.155  -2.188  -3.824  1.00 86.83           H
ATOM   4745  N   LEU A 312       8.299  -3.358  -6.227  1.00 84.00           N
ATOM   4746  CA  LEU A 312       8.100  -4.467  -7.144  1.00 84.00           C
ATOM   4747  C   LEU A 312       7.355  -3.969  -8.385  1.00 84.00           C
ATOM   4748  O   LEU A 312       7.571  -4.472  -9.486  1.00 84.00           O
ATOM   4749  HA  LEU A 312       9.085  -4.819  -7.451  1.00 84.00           H
ATOM   4750  CB  LEU A 312       7.403  -5.630  -6.435  1.00 84.00           C
ATOM   4751 1HB  LEU A 312       6.598  -5.226  -5.822  1.00 84.00           H
ATOM   4752 2HB  LEU A 312       6.941  -6.266  -7.190  1.00 84.00           H
ATOM   4753  CG  LEU A 312       8.293  -6.504  -5.548  1.00 84.00           C
ATOM   4754  HG  LEU A 312       8.696  -5.881  -4.750  1.00 84.00           H
ATOM   4755  CD1 LEU A 312       7.480  -7.618  -4.885  1.00 84.00           C
ATOM   4756 1HD1 LEU A 312       6.696  -7.178  -4.269  1.00 84.00           H
ATOM   4757 2HD1 LEU A 312       7.029  -8.245  -5.654  1.00 84.00           H
ATOM   4758 3HD1 LEU A 312       8.137  -8.224  -4.260  1.00 84.00           H
ATOM   4759  CD2 LEU A 312       9.483  -7.054  -6.337  1.00 84.00           C
ATOM   4760 1HD2 LEU A 312       9.119  -7.657  -7.169  1.00 84.00           H
ATOM   4761 2HD2 LEU A 312      10.078  -6.225  -6.721  1.00 84.00           H
ATOM   4762 3HD2 LEU A 312      10.098  -7.671  -5.683  1.00 84.00           H
ATOM   4763  HN  LEU A 312       7.631  -3.298  -5.485  1.00 84.00           H
ATOM   4764  N   ASN A 313       6.494  -2.987  -8.165  1.00 77.84           N
ATOM   4765  CA  ASN A 313       5.598  -2.528  -9.212  1.00 77.84           C
ATOM   4766  C   ASN A 313       6.408  -2.230 -10.476  1.00 77.84           C
ATOM   4767  O   ASN A 313       6.136  -2.789 -11.537  1.00 77.84           O
ATOM   4768  HA  ASN A 313       4.885  -3.340  -9.356  1.00 77.84           H
ATOM   4769  CB  ASN A 313       4.878  -1.243  -8.798  1.00 77.84           C
ATOM   4770 1HB  ASN A 313       5.530  -0.646  -8.160  1.00 77.84           H
ATOM   4771 2HB  ASN A 313       4.661  -0.642  -9.682  1.00 77.84           H
ATOM   4772  CG  ASN A 313       3.578  -1.557  -8.056  1.00 77.84           C
ATOM   4773  OD1 ASN A 313       2.958  -2.591  -8.247  1.00 77.84           O
ATOM   4774  ND2 ASN A 313       3.200  -0.611  -7.202  1.00 77.84           N
ATOM   4775 1HD2 ASN A 313       3.754   0.214  -7.092  1.00 77.84           H
ATOM   4776 2HD2 ASN A 313       2.362  -0.724  -6.668  1.00 77.84           H
ATOM   4777  HN  ASN A 313       6.403  -2.508  -7.291  1.00 77.84           H
ATOM   4778  N   PRO A 314       7.412  -1.348 -10.386  1.00 76.35           N
ATOM   4779  CA  PRO A 314       8.215  -0.997 -11.560  1.00 76.35           C
ATOM   4780  C   PRO A 314       8.782  -2.222 -12.259  1.00 76.35           C
ATOM   4781  O   PRO A 314       8.755  -2.309 -13.486  1.00 76.35           O
ATOM   4782  HA  PRO A 314       7.592  -0.506 -12.307  1.00 76.35           H
ATOM   4783  CB  PRO A 314       9.321  -0.107 -10.989  1.00 76.35           C
ATOM   4784 1HB  PRO A 314      10.205  -0.687 -10.722  1.00 76.35           H
ATOM   4785 2HB  PRO A 314       9.641   0.647 -11.709  1.00 76.35           H
ATOM   4786  CG  PRO A 314       8.670   0.524  -9.765  1.00 76.35           C
ATOM   4787 1HG  PRO A 314       9.412   0.900  -9.060  1.00 76.35           H
ATOM   4788 2HG  PRO A 314       8.044   1.375 -10.033  1.00 76.35           H
ATOM   4789  CD  PRO A 314       7.858  -0.622  -9.183  1.00 76.35           C
ATOM   4790 1HD  PRO A 314       8.461  -1.256  -8.533  1.00 76.35           H
ATOM   4791 2HD  PRO A 314       7.021  -0.262  -8.585  1.00 76.35           H
ATOM   4792  N   VAL A 315       9.284  -3.145 -11.452  1.00 78.67           N
ATOM   4793  CA  VAL A 315      10.005  -4.290 -11.982  1.00 78.67           C
ATOM   4794  C   VAL A 315       9.076  -5.095 -12.893  1.00 78.67           C
ATOM   4795  O   VAL A 315       9.480  -5.529 -13.970  1.00 78.67           O
ATOM   4796  HA  VAL A 315      10.835  -3.910 -12.576  1.00 78.67           H
ATOM   4797  CB  VAL A 315      10.584  -5.120 -10.834  1.00 78.67           C
ATOM   4798  HB  VAL A 315       9.757  -5.434 -10.197  1.00 78.67           H
ATOM   4799  CG1 VAL A 315      11.274  -6.380 -11.363  1.00 78.67           C
ATOM   4800 1HG1 VAL A 315      10.551  -6.989 -11.905  1.00 78.67           H
ATOM   4801 2HG1 VAL A 315      12.085  -6.096 -12.033  1.00 78.67           H
ATOM   4802 3HG1 VAL A 315      11.676  -6.951 -10.526  1.00 78.67           H
ATOM   4803  CG2 VAL A 315      11.543  -4.286  -9.983  1.00 78.67           C
ATOM   4804 1HG2 VAL A 315      12.364  -3.929 -10.605  1.00 78.67           H
ATOM   4805 2HG2 VAL A 315      11.008  -3.434  -9.563  1.00 78.67           H
ATOM   4806 3HG2 VAL A 315      11.940  -4.900  -9.175  1.00 78.67           H
ATOM   4807  HN  VAL A 315       9.205  -3.120 -10.455  1.00 78.67           H
ATOM   4808  N   LEU A 316       7.848  -5.271 -12.426  1.00 76.31           N
ATOM   4809  CA  LEU A 316       6.884  -6.087 -13.144  1.00 76.31           C
ATOM   4810  C   LEU A 316       6.671  -5.505 -14.543  1.00 76.31           C
ATOM   4811  O   LEU A 316       6.562  -6.246 -15.518  1.00 76.31           O
ATOM   4812  HA  LEU A 316       7.313  -7.084 -13.248  1.00 76.31           H
ATOM   4813  CB  LEU A 316       5.594  -6.231 -12.334  1.00 76.31           C
ATOM   4814 1HB  LEU A 316       5.196  -5.234 -12.144  1.00 76.31           H
ATOM   4815 2HB  LEU A 316       4.861  -6.755 -12.947  1.00 76.31           H
ATOM   4816  CG  LEU A 316       5.720  -6.964 -10.998  1.00 76.31           C
ATOM   4817  HG  LEU A 316       6.402  -6.400 -10.361  1.00 76.31           H
ATOM   4818  CD1 LEU A 316       4.372  -7.022 -10.276  1.00 76.31           C
ATOM   4819 1HD1 LEU A 316       4.017  -6.009 -10.087  1.00 76.31           H
ATOM   4820 2HD1 LEU A 316       3.649  -7.550 -10.898  1.00 76.31           H
ATOM   4821 3HD1 LEU A 316       4.490  -7.549  -9.329  1.00 76.31           H
ATOM   4822  CD2 LEU A 316       6.327  -8.355 -11.190  1.00 76.31           C
ATOM   4823 1HD2 LEU A 316       5.690  -8.941 -11.852  1.00 76.31           H
ATOM   4824 2HD2 LEU A 316       7.320  -8.260 -11.631  1.00 76.31           H
ATOM   4825 3HD2 LEU A 316       6.405  -8.854 -10.224  1.00 76.31           H
ATOM   4826  HN  LEU A 316       7.510  -4.868 -11.576  1.00 76.31           H
ATOM   4827  N   TYR A 317       6.617  -4.182 -14.596  1.00 71.63           N
ATOM   4828  CA  TYR A 317       6.366  -3.493 -15.851  1.00 71.63           C
ATOM   4829  C   TYR A 317       7.574  -3.596 -16.784  1.00 71.63           C
ATOM   4830  O   TYR A 317       7.417  -3.716 -17.998  1.00 71.63           O
ATOM   4831  HA  TYR A 317       5.507  -3.965 -16.328  1.00 71.63           H
ATOM   4832  CB  TYR A 317       6.140  -2.024 -15.488  1.00 71.63           C
ATOM   4833 1HB  TYR A 317       7.040  -1.636 -15.011  1.00 71.63           H
ATOM   4834 2HB  TYR A 317       5.993  -1.452 -16.404  1.00 71.63           H
ATOM   4835  CG  TYR A 317       4.947  -1.789 -14.559  1.00 71.63           C
ATOM   4836  CD1 TYR A 317       3.754  -2.442 -14.790  1.00 71.63           C
ATOM   4837  HD1 TYR A 317       3.661  -3.126 -15.634  1.00 71.63           H
ATOM   4838  CD2 TYR A 317       5.065  -0.924 -13.490  1.00 71.63           C
ATOM   4839  HD2 TYR A 317       6.007  -0.408 -13.308  1.00 71.63           H
ATOM   4840  CE1 TYR A 317       2.631  -2.221 -13.916  1.00 71.63           C
ATOM   4841  HE1 TYR A 317       1.683  -2.730 -14.087  1.00 71.63           H
ATOM   4842  CE2 TYR A 317       3.942  -0.702 -12.616  1.00 71.63           C
ATOM   4843  HE2 TYR A 317       4.021  -0.021 -11.769  1.00 71.63           H
ATOM   4844  CZ  TYR A 317       2.780  -1.362 -12.872  1.00 71.63           C
ATOM   4845  OH  TYR A 317       1.720  -1.153 -12.047  1.00 71.63           O
ATOM   4846  HH  TYR A 317       0.899  -1.574 -12.432  1.00 71.63           H
ATOM   4847  HN  TYR A 317       6.741  -3.585 -13.804  1.00 71.63           H
ATOM   4848  N   VAL A 318       8.753  -3.544 -16.181  1.00 70.81           N
ATOM   4849  CA  VAL A 318       9.988  -3.618 -16.944  1.00 70.81           C
ATOM   4850  C   VAL A 318      10.031  -4.943 -17.708  1.00 70.81           C
ATOM   4851  O   VAL A 318      10.272  -4.961 -18.914  1.00 70.81           O
ATOM   4852  HA  VAL A 318       9.980  -2.799 -17.662  1.00 70.81           H
ATOM   4853  CB  VAL A 318      11.188  -3.424 -16.016  1.00 70.81           C
ATOM   4854  HB  VAL A 318      11.082  -4.116 -15.180  1.00 70.81           H
ATOM   4855  CG1 VAL A 318      12.497  -3.755 -16.736  1.00 70.81           C
ATOM   4856 1HG1 VAL A 318      12.477  -4.793 -17.069  1.00 70.81           H
ATOM   4857 2HG1 VAL A 318      12.612  -3.099 -17.599  1.00 70.81           H
ATOM   4858 3HG1 VAL A 318      13.334  -3.608 -16.054  1.00 70.81           H
ATOM   4859  CG2 VAL A 318      11.219  -2.004 -15.448  1.00 70.81           C
ATOM   4860 1HG2 VAL A 318      11.290  -1.287 -16.267  1.00 70.81           H
ATOM   4861 2HG2 VAL A 318      10.306  -1.819 -14.882  1.00 70.81           H
ATOM   4862 3HG2 VAL A 318      12.082  -1.893 -14.792  1.00 70.81           H
ATOM   4863  HN  VAL A 318       8.872  -3.453 -15.192  1.00 70.81           H
ATOM   4864  N   PHE A 319       9.793  -6.021 -16.974  1.00 69.52           N
ATOM   4865  CA  PHE A 319      10.081  -7.351 -17.483  1.00 69.52           C
ATOM   4866  C   PHE A 319       8.898  -7.901 -18.281  1.00 69.52           C
ATOM   4867  O   PHE A 319       9.085  -8.562 -19.302  1.00 69.52           O
ATOM   4868  HA  PHE A 319      10.950  -7.266 -18.137  1.00 69.52           H
ATOM   4869  CB  PHE A 319      10.326  -8.251 -16.270  1.00 69.52           C
ATOM   4870 1HB  PHE A 319       9.590  -8.014 -15.501  1.00 69.52           H
ATOM   4871 2HB  PHE A 319      10.161  -9.288 -16.561  1.00 69.52           H
ATOM   4872  CG  PHE A 319      11.728  -8.121 -15.672  1.00 69.52           C
ATOM   4873  CD1 PHE A 319      12.800  -8.631 -16.335  1.00 69.52           C
ATOM   4874  HD1 PHE A 319      12.661  -9.131 -17.293  1.00 69.52           H
ATOM   4875  CD2 PHE A 319      11.902  -7.497 -14.476  1.00 69.52           C
ATOM   4876  HD2 PHE A 319      11.043  -7.089 -13.944  1.00 69.52           H
ATOM   4877  CE1 PHE A 319      14.102  -8.510 -15.780  1.00 69.52           C
ATOM   4878  HE1 PHE A 319      14.961  -8.919 -16.311  1.00 69.52           H
ATOM   4879  CE2 PHE A 319      13.203  -7.376 -13.921  1.00 69.52           C
ATOM   4880  HE2 PHE A 319      13.343  -6.876 -12.962  1.00 69.52           H
ATOM   4881  CZ  PHE A 319      14.276  -7.886 -14.584  1.00 69.52           C
ATOM   4882  HZ  PHE A 319      15.274  -7.793 -14.158  1.00 69.52           H
ATOM   4883  HN  PHE A 319       9.412  -5.995 -16.050  1.00 69.52           H
ATOM   4884  N   VAL A 320       7.704  -7.608 -17.786  1.00 69.77           N
ATOM   4885  CA  VAL A 320       6.499  -8.205 -18.336  1.00 69.77           C
ATOM   4886  C   VAL A 320       5.895  -7.259 -19.375  1.00 69.77           C
ATOM   4887  O   VAL A 320       5.173  -7.694 -20.271  1.00 69.77           O
ATOM   4888  HA  VAL A 320       6.787  -9.132 -18.831  1.00 69.77           H
ATOM   4889  CB  VAL A 320       5.526  -8.554 -17.207  1.00 69.77           C
ATOM   4890  HB  VAL A 320       4.922  -7.670 -17.000  1.00 69.77           H
ATOM   4891  CG1 VAL A 320       4.580  -9.680 -17.628  1.00 69.77           C
ATOM   4892 1HG1 VAL A 320       4.006  -9.367 -18.500  1.00 69.77           H
ATOM   4893 2HG1 VAL A 320       5.160 -10.569 -17.875  1.00 69.77           H
ATOM   4894 3HG1 VAL A 320       3.899  -9.908 -16.807  1.00 69.77           H
ATOM   4895  CG2 VAL A 320       6.279  -8.919 -15.927  1.00 69.77           C
ATOM   4896 1HG2 VAL A 320       6.919  -9.781 -16.115  1.00 69.77           H
ATOM   4897 2HG2 VAL A 320       6.892  -8.074 -15.612  1.00 69.77           H
ATOM   4898 3HG2 VAL A 320       5.564  -9.162 -15.141  1.00 69.77           H
ATOM   4899  HN  VAL A 320       7.554  -6.978 -17.024  1.00 69.77           H
ATOM   4900  N   GLY A 321       6.212  -5.982 -19.221  1.00 70.77           N
ATOM   4901  CA  GLY A 321       5.649  -4.961 -20.088  1.00 70.77           C
ATOM   4902  C   GLY A 321       6.476  -4.813 -21.368  1.00 70.77           C
ATOM   4903  O   GLY A 321       7.410  -4.014 -21.419  1.00 70.77           O
ATOM   4904 1HA  GLY A 321       4.622  -5.220 -20.343  1.00 70.77           H
ATOM   4905 2HA  GLY A 321       5.616  -4.008 -19.560  1.00 70.77           H
ATOM   4906  HN  GLY A 321       6.839  -5.642 -18.520  1.00 70.77           H
ATOM   4907  N   GLU A 322       6.102  -5.595 -22.369  1.00 72.63           N
ATOM   4908  CA  GLU A 322       6.713  -5.474 -23.682  1.00 72.63           C
ATOM   4909  C   GLU A 322       6.699  -4.015 -24.141  1.00 72.63           C
ATOM   4910  O   GLU A 322       7.686  -3.523 -24.687  1.00 72.63           O
ATOM   4911  HA  GLU A 322       7.741  -5.812 -23.555  1.00 72.63           H
ATOM   4912  CB  GLU A 322       6.011  -6.376 -24.699  1.00 72.63           C
ATOM   4913 1HB  GLU A 322       4.931  -6.250 -24.617  1.00 72.63           H
ATOM   4914 2HB  GLU A 322       6.394  -6.170 -25.699  1.00 72.63           H
ATOM   4915  CG  GLU A 322       6.305  -7.851 -24.420  1.00 72.63           C
ATOM   4916 1HG  GLU A 322       7.381  -7.999 -24.329  1.00 72.63           H
ATOM   4917 2HG  GLU A 322       5.862  -8.140 -23.467  1.00 72.63           H
ATOM   4918  CD  GLU A 322       5.755  -8.741 -25.536  1.00 72.63           C
ATOM   4919  OE1 GLU A 322       6.054  -9.954 -25.495  1.00 72.63           O
ATOM   4920  OE2 GLU A 322       5.047  -8.188 -26.406  1.00 72.63           O
ATOM   4921  HN  GLU A 322       5.396  -6.300 -22.295  1.00 72.63           H
ATOM   4922  N   ARG A 323       5.571  -3.363 -23.903  1.00 74.18           N
ATOM   4923  CA  ARG A 323       5.390  -1.992 -24.349  1.00 74.18           C
ATOM   4924  C   ARG A 323       6.376  -1.067 -23.633  1.00 74.18           C
ATOM   4925  O   ARG A 323       7.043  -0.253 -24.270  1.00 74.18           O
ATOM   4926  HA  ARG A 323       5.585  -2.020 -25.421  1.00 74.18           H
ATOM   4927  CB  ARG A 323       3.962  -1.510 -24.082  1.00 74.18           C
ATOM   4928 1HB  ARG A 323       3.263  -2.333 -24.231  1.00 74.18           H
ATOM   4929 2HB  ARG A 323       3.869  -1.197 -23.042  1.00 74.18           H
ATOM   4930  CG  ARG A 323       3.595  -0.347 -25.005  1.00 74.18           C
ATOM   4931 1HG  ARG A 323       4.299   0.473 -24.861  1.00 74.18           H
ATOM   4932 2HG  ARG A 323       3.680  -0.662 -26.045  1.00 74.18           H
ATOM   4933  CD  ARG A 323       2.171   0.142 -24.730  1.00 74.18           C
ATOM   4934 1HD  ARG A 323       1.591  -0.649 -24.256  1.00 74.18           H
ATOM   4935 2HD  ARG A 323       2.194   0.981 -24.035  1.00 74.18           H
ATOM   4936  NE  ARG A 323       1.524   0.554 -25.996  1.00 74.18           N
ATOM   4937  HE  ARG A 323       2.047   0.457 -26.843  1.00 74.18           H
ATOM   4938  CZ  ARG A 323       0.281   1.048 -26.079  1.00 74.18           C
ATOM   4939  NH1 ARG A 323      -0.465   1.199 -24.976  1.00 74.18           N
ATOM   4940 1HH1 ARG A 323      -0.095   0.943 -24.083  1.00 74.18           H
ATOM   4941 2HH1 ARG A 323      -1.392   1.569 -25.047  1.00 74.18           H
ATOM   4942  NH2 ARG A 323      -0.204   1.388 -27.281  1.00 74.18           N
ATOM   4943 1HH2 ARG A 323      -1.129   1.758 -27.360  1.00 74.18           H
ATOM   4944 2HH2 ARG A 323       0.360   1.272 -28.099  1.00 74.18           H
ATOM   4945  HN  ARG A 323       4.790  -3.756 -23.416  1.00 74.18           H
ATOM   4946  N   PHE A 324       6.436  -1.222 -22.319  1.00 75.89           N
ATOM   4947  CA  PHE A 324       7.314  -0.396 -21.507  1.00 75.89           C
ATOM   4948  C   PHE A 324       8.779  -0.609 -21.895  1.00 75.89           C
ATOM   4949  O   PHE A 324       9.562   0.340 -21.919  1.00 75.89           O
ATOM   4950  HA  PHE A 324       7.040   0.643 -21.689  1.00 75.89           H
ATOM   4951  CB  PHE A 324       7.116  -0.827 -20.053  1.00 75.89           C
ATOM   4952 1HB  PHE A 324       6.049  -0.830 -19.828  1.00 75.89           H
ATOM   4953 2HB  PHE A 324       7.469  -1.852 -19.937  1.00 75.89           H
ATOM   4954  CG  PHE A 324       7.835   0.063 -19.037  1.00 75.89           C
ATOM   4955  CD1 PHE A 324       9.139  -0.170 -18.732  1.00 75.89           C
ATOM   4956  HD1 PHE A 324       9.673  -0.990 -19.212  1.00 75.89           H
ATOM   4957  CD2 PHE A 324       7.169   1.086 -18.438  1.00 75.89           C
ATOM   4958  HD2 PHE A 324       6.123   1.273 -18.682  1.00 75.89           H
ATOM   4959  CE1 PHE A 324       9.806   0.656 -17.789  1.00 75.89           C
ATOM   4960  HE1 PHE A 324      10.852   0.469 -17.545  1.00 75.89           H
ATOM   4961  CE2 PHE A 324       7.836   1.912 -17.495  1.00 75.89           C
ATOM   4962  HE2 PHE A 324       7.302   2.732 -17.015  1.00 75.89           H
ATOM   4963  CZ  PHE A 324       9.141   1.679 -17.190  1.00 75.89           C
ATOM   4964  HZ  PHE A 324       9.653   2.313 -16.466  1.00 75.89           H
ATOM   4965  HN  PHE A 324       5.900  -1.895 -21.810  1.00 75.89           H
ATOM   4966  N   ARG A 325       9.105  -1.859 -22.187  1.00 76.43           N
ATOM   4967  CA  ARG A 325      10.470  -2.214 -22.539  1.00 76.43           C
ATOM   4968  C   ARG A 325      10.894  -1.489 -23.817  1.00 76.43           C
ATOM   4969  O   ARG A 325      12.030  -1.029 -23.927  1.00 76.43           O
ATOM   4970  HA  ARG A 325      11.069  -1.892 -21.687  1.00 76.43           H
ATOM   4971  CB  ARG A 325      10.610  -3.723 -22.746  1.00 76.43           C
ATOM   4972 1HB  ARG A 325       9.840  -4.245 -22.179  1.00 76.43           H
ATOM   4973 2HB  ARG A 325      10.452  -3.966 -23.797  1.00 76.43           H
ATOM   4974  CG  ARG A 325      11.993  -4.211 -22.307  1.00 76.43           C
ATOM   4975 1HG  ARG A 325      12.753  -3.806 -22.974  1.00 76.43           H
ATOM   4976 2HG  ARG A 325      12.213  -3.837 -21.308  1.00 76.43           H
ATOM   4977  CD  ARG A 325      12.062  -5.739 -22.313  1.00 76.43           C
ATOM   4978 1HD  ARG A 325      11.234  -6.152 -21.738  1.00 76.43           H
ATOM   4979 2HD  ARG A 325      11.960  -6.112 -23.333  1.00 76.43           H
ATOM   4980  NE  ARG A 325      13.350  -6.189 -21.738  1.00 76.43           N
ATOM   4981  HE  ARG A 325      13.974  -5.493 -21.385  1.00 76.43           H
ATOM   4982  CZ  ARG A 325      13.731  -7.471 -21.662  1.00 76.43           C
ATOM   4983  NH1 ARG A 325      12.934  -8.446 -22.120  1.00 76.43           N
ATOM   4984 1HH1 ARG A 325      12.047  -8.219 -22.523  1.00 76.43           H
ATOM   4985 2HH1 ARG A 325      13.226  -9.401 -22.059  1.00 76.43           H
ATOM   4986  NH2 ARG A 325      14.921  -7.764 -21.120  1.00 76.43           N
ATOM   4987 1HH2 ARG A 325      15.220  -8.716 -21.055  1.00 76.43           H
ATOM   4988 2HH2 ARG A 325      15.510  -7.031 -20.781  1.00 76.43           H
ATOM   4989  HN  ARG A 325       8.457  -2.621 -22.187  1.00 76.43           H
ATOM   4990  N   ARG A 326       9.959  -1.409 -24.752  1.00 78.00           N
ATOM   4991  CA  ARG A 326      10.182  -0.649 -25.971  1.00 78.00           C
ATOM   4992  C   ARG A 326      10.360   0.835 -25.646  1.00 78.00           C
ATOM   4993  O   ARG A 326      11.290   1.474 -26.136  1.00 78.00           O
ATOM   4994  HA  ARG A 326      11.093  -1.069 -26.398  1.00 78.00           H
ATOM   4995  CB  ARG A 326       9.014  -0.814 -26.945  1.00 78.00           C
ATOM   4996 1HB  ARG A 326       8.071  -0.682 -26.413  1.00 78.00           H
ATOM   4997 2HB  ARG A 326       9.060  -0.039 -27.709  1.00 78.00           H
ATOM   4998  CG  ARG A 326       9.043  -2.194 -27.607  1.00 78.00           C
ATOM   4999 1HG  ARG A 326      10.016  -2.360 -28.067  1.00 78.00           H
ATOM   5000 2HG  ARG A 326       8.912  -2.967 -26.850  1.00 78.00           H
ATOM   5001  CD  ARG A 326       7.944  -2.317 -28.665  1.00 78.00           C
ATOM   5002 1HD  ARG A 326       6.964  -2.278 -28.190  1.00 78.00           H
ATOM   5003 2HD  ARG A 326       7.997  -1.476 -29.356  1.00 78.00           H
ATOM   5004  NE  ARG A 326       8.096  -3.589 -29.406  1.00 78.00           N
ATOM   5005  HE  ARG A 326       9.022  -3.893 -29.631  1.00 78.00           H
ATOM   5006  CZ  ARG A 326       7.071  -4.360 -29.793  1.00 78.00           C
ATOM   5007  NH1 ARG A 326       5.809  -4.002 -29.518  1.00 78.00           N
ATOM   5008 1HH1 ARG A 326       5.627  -3.154 -29.020  1.00 78.00           H
ATOM   5009 2HH1 ARG A 326       5.049  -4.582 -29.811  1.00 78.00           H
ATOM   5010  NH2 ARG A 326       7.326  -5.493 -30.460  1.00 78.00           N
ATOM   5011 1HH2 ARG A 326       6.572  -6.080 -30.757  1.00 78.00           H
ATOM   5012 2HH2 ARG A 326       8.270  -5.753 -30.662  1.00 78.00           H
ATOM   5013  HN  ARG A 326       9.064  -1.850 -24.688  1.00 78.00           H
ATOM   5014  N   ASP A 327       9.454   1.341 -24.822  1.00 80.46           N
ATOM   5015  CA  ASP A 327       9.426   2.762 -24.521  1.00 80.46           C
ATOM   5016  C   ASP A 327      10.718   3.151 -23.799  1.00 80.46           C
ATOM   5017  O   ASP A 327      11.282   4.213 -24.057  1.00 80.46           O
ATOM   5018  HA  ASP A 327       9.323   3.258 -25.487  1.00 80.46           H
ATOM   5019  CB  ASP A 327       8.250   3.109 -23.606  1.00 80.46           C
ATOM   5020 1HB  ASP A 327       8.326   2.541 -22.679  1.00 80.46           H
ATOM   5021 2HB  ASP A 327       8.292   4.164 -23.337  1.00 80.46           H
ATOM   5022  CG  ASP A 327       6.915   2.803 -24.289  1.00 80.46           C
ATOM   5023  OD1 ASP A 327       6.861   2.967 -25.527  1.00 80.46           O
ATOM   5024  OD2 ASP A 327       5.980   2.413 -23.558  1.00 80.46           O
ATOM   5025  HN  ASP A 327       8.749   0.798 -24.365  1.00 80.46           H
ATOM   5026  N   LEU A 328      11.148   2.270 -22.908  1.00 80.22           N
ATOM   5027  CA  LEU A 328      12.357   2.513 -22.139  1.00 80.22           C
ATOM   5028  C   LEU A 328      13.540   2.677 -23.095  1.00 80.22           C
ATOM   5029  O   LEU A 328      14.300   3.638 -22.988  1.00 80.22           O
ATOM   5030  HA  LEU A 328      12.217   3.449 -21.598  1.00 80.22           H
ATOM   5031  CB  LEU A 328      12.558   1.413 -21.095  1.00 80.22           C
ATOM   5032 1HB  LEU A 328      11.736   1.464 -20.380  1.00 80.22           H
ATOM   5033 2HB  LEU A 328      12.486   0.447 -21.595  1.00 80.22           H
ATOM   5034  CG  LEU A 328      13.876   1.457 -20.319  1.00 80.22           C
ATOM   5035  HG  LEU A 328      14.695   1.464 -21.037  1.00 80.22           H
ATOM   5036  CD1 LEU A 328      13.985   2.743 -19.496  1.00 80.22           C
ATOM   5037 1HD1 LEU A 328      13.942   3.605 -20.162  1.00 80.22           H
ATOM   5038 2HD1 LEU A 328      13.159   2.791 -18.786  1.00 80.22           H
ATOM   5039 3HD1 LEU A 328      14.930   2.749 -18.955  1.00 80.22           H
ATOM   5040  CD2 LEU A 328      14.045   0.207 -19.453  1.00 80.22           C
ATOM   5041 1HD2 LEU A 328      13.222   0.144 -18.741  1.00 80.22           H
ATOM   5042 2HD2 LEU A 328      14.043  -0.678 -20.089  1.00 80.22           H
ATOM   5043 3HD2 LEU A 328      14.989   0.264 -18.912  1.00 80.22           H
ATOM   5044  HN  LEU A 328      10.688   1.405 -22.709  1.00 80.22           H
ATOM   5045  N   VAL A 329      13.659   1.724 -24.007  1.00 79.33           N
ATOM   5046  CA  VAL A 329      14.786   1.703 -24.924  1.00 79.33           C
ATOM   5047  C   VAL A 329      14.738   2.946 -25.814  1.00 79.33           C
ATOM   5048  O   VAL A 329      15.777   3.498 -26.173  1.00 79.33           O
ATOM   5049  HA  VAL A 329      15.697   1.734 -24.327  1.00 79.33           H
ATOM   5050  CB  VAL A 329      14.787   0.397 -25.721  1.00 79.33           C
ATOM   5051  HB  VAL A 329      13.855   0.347 -26.284  1.00 79.33           H
ATOM   5052  CG1 VAL A 329      15.943   0.367 -26.723  1.00 79.33           C
ATOM   5053 1HG1 VAL A 329      15.843   1.201 -27.418  1.00 79.33           H
ATOM   5054 2HG1 VAL A 329      16.890   0.451 -26.189  1.00 79.33           H
ATOM   5055 3HG1 VAL A 329      15.920  -0.572 -27.277  1.00 79.33           H
ATOM   5056  CG2 VAL A 329      14.839  -0.815 -24.789  1.00 79.33           C
ATOM   5057 1HG2 VAL A 329      15.747  -0.772 -24.187  1.00 79.33           H
ATOM   5058 2HG2 VAL A 329      13.968  -0.806 -24.133  1.00 79.33           H
ATOM   5059 3HG2 VAL A 329      14.839  -1.730 -25.381  1.00 79.33           H
ATOM   5060  HN  VAL A 329      13.004   0.978 -24.125  1.00 79.33           H
ATOM   5061  N   LYS A 330      13.521   3.352 -26.145  1.00 79.47           N
[truncated: 117,320 more chars]
