# Supplementary material for: Noncanonical roles of chemokine regions in CCR9 activation revealed by structural modeling and mutational mapping
Source: Nat Commun. 2025 Aug 18;16:7695. doi: 10.1038/s41467-025-62321-9 (PMC12361432; doi:10.1038/s41467-025-62321-9)
Supplement: Supplementary file 4 — Supplementary Data 2 [file 41467_2025_62321_MOESM4_ESM.zip › CCR9_CCL25_rnk183.pdb]

SSBOND   1 CYS A   38    CYS A  289 
SSBOND   2 CYS A  119    CYS A  198 
SSBOND   3 CYS B    7    CYS B   35 
SSBOND   4 CYS B    8    CYS B   52 
ATOM      1  N   GLU A  20      -3.095  -3.889  61.080  1.00 46.91           N
ATOM      2  CA  GLU A  20      -3.247  -3.510  59.686  1.00 46.91           C
ATOM      3  C   GLU A  20      -1.948  -3.772  58.920  1.00 46.91           C
ATOM      4  O   GLU A  20      -1.966  -3.957  57.705  1.00 46.91           O
ATOM      5  HA  GLU A  20      -4.040  -4.148  59.297  1.00 46.91           H
ATOM      6  CB  GLU A  20      -3.673  -2.046  59.558  1.00 46.91           C
ATOM      7 1HB  GLU A  20      -3.191  -1.454  60.337  1.00 46.91           H
ATOM      8 2HB  GLU A  20      -3.460  -1.688  58.551  1.00 46.91           H
ATOM      9  CG  GLU A  20      -5.182  -1.895  59.759  1.00 46.91           C
ATOM     10 1HG  GLU A  20      -5.699  -2.743  59.311  1.00 46.91           H
ATOM     11 2HG  GLU A  20      -5.414  -1.907  60.824  1.00 46.91           H
ATOM     12  CD  GLU A  20      -5.690  -0.593  59.136  1.00 46.91           C
ATOM     13  OE1 GLU A  20      -6.905  -0.540  58.845  1.00 46.91           O
ATOM     14  OE2 GLU A  20      -4.853   0.319  58.965  1.00 46.91           O
ATOM     15  HN  GLU A  20      -2.188  -4.226  61.330  1.00 46.91           H
ATOM     16  N   SER A  21      -0.851  -3.778  59.664  1.00 53.29           N
ATOM     17  CA  SER A  21       0.465  -3.864  59.056  1.00 53.29           C
ATOM     18  C   SER A  21       0.709  -5.280  58.533  1.00 53.29           C
ATOM     19  O   SER A  21       1.172  -5.459  57.407  1.00 53.29           O
ATOM     20  HA  SER A  21       0.450  -3.149  58.233  1.00 53.29           H
ATOM     21  CB  SER A  21       1.559  -3.470  60.051  1.00 53.29           C
ATOM     22 1HB  SER A  21       2.475  -3.235  59.509  1.00 53.29           H
ATOM     23 2HB  SER A  21       1.260  -2.564  60.579  1.00 53.29           H
ATOM     24  OG  SER A  21       1.819  -4.505  60.996  1.00 53.29           O
ATOM     25  HG  SER A  21       2.529  -4.212  61.636  1.00 53.29           H
ATOM     26  HN  SER A  21      -0.853  -3.727  60.663  1.00 53.29           H
ATOM     27  N   THR A  22       0.388  -6.252  59.375  1.00 54.19           N
ATOM     28  CA  THR A  22       0.672  -7.641  59.058  1.00 54.19           C
ATOM     29  C   THR A  22      -0.226  -8.123  57.918  1.00 54.19           C
ATOM     30  O   THR A  22       0.258  -8.686  56.937  1.00 54.19           O
ATOM     31  HA  THR A  22       1.701  -7.709  58.706  1.00 54.19           H
ATOM     32  CB  THR A  22       0.517  -8.459  60.342  1.00 54.19           C
ATOM     33  HB  THR A  22      -0.027  -9.384  60.150  1.00 54.19           H
ATOM     34  OG1 THR A  22      -0.105  -7.559  61.255  1.00 54.19           O
ATOM     35  HG1 THR A  22      -0.485  -8.064  62.029  1.00 54.19           H
ATOM     36  CG2 THR A  22       1.861  -8.784  60.996  1.00 54.19           C
ATOM     37 1HG2 THR A  22       2.375  -7.857  61.249  1.00 54.19           H
ATOM     38 2HG2 THR A  22       2.472  -9.361  60.302  1.00 54.19           H
ATOM     39 3HG2 THR A  22       1.693  -9.366  61.902  1.00 54.19           H
ATOM     40  HN  THR A  22      -0.059  -6.102  60.257  1.00 54.19           H
ATOM     41  N   SER A  23      -1.519  -7.885  58.084  1.00 56.04           N
ATOM     42  CA  SER A  23      -2.488  -8.276  57.075  1.00 56.04           C
ATOM     43  C   SER A  23      -2.137  -7.628  55.734  1.00 56.04           C
ATOM     44  O   SER A  23      -2.238  -8.266  54.687  1.00 56.04           O
ATOM     45  HA  SER A  23      -2.413  -9.361  57.007  1.00 56.04           H
ATOM     46  CB  SER A  23      -3.908  -7.889  57.495  1.00 56.04           C
ATOM     47 1HB  SER A  23      -4.591  -8.059  56.663  1.00 56.04           H
ATOM     48 2HB  SER A  23      -4.233  -8.535  58.311  1.00 56.04           H
ATOM     49  OG  SER A  23      -3.991  -6.527  57.906  1.00 56.04           O
ATOM     50  HG  SER A  23      -4.938  -6.292  58.121  1.00 56.04           H
ATOM     51  HN  SER A  23      -1.906  -7.435  58.890  1.00 56.04           H
ATOM     52  N   SER A  24      -1.730  -6.369  55.809  1.00 61.34           N
ATOM     53  CA  SER A  24      -1.366  -5.627  54.614  1.00 61.34           C
ATOM     54  C   SER A  24      -0.141  -6.264  53.956  1.00 61.34           C
ATOM     55  O   SER A  24       0.066  -6.122  52.752  1.00 61.34           O
ATOM     56  HA  SER A  24      -2.233  -5.696  53.957  1.00 61.34           H
ATOM     57  CB  SER A  24      -1.090  -4.158  54.941  1.00 61.34           C
ATOM     58 1HB  SER A  24      -1.261  -3.551  54.052  1.00 61.34           H
ATOM     59 2HB  SER A  24      -1.793  -3.817  55.700  1.00 61.34           H
ATOM     60  OG  SER A  24       0.243  -3.956  55.403  1.00 61.34           O
ATOM     61  HG  SER A  24       0.382  -4.440  56.267  1.00 61.34           H
ATOM     62  HN  SER A  24      -1.649  -5.858  56.665  1.00 61.34           H
ATOM     63  N   MET A  25       0.640  -6.953  54.775  1.00 64.54           N
ATOM     64  CA  MET A  25       1.850  -7.597  54.291  1.00 64.54           C
ATOM     65  C   MET A  25       1.527  -8.923  53.600  1.00 64.54           C
ATOM     66  O   MET A  25       2.112  -9.248  52.568  1.00 64.54           O
ATOM     67  HA  MET A  25       2.284  -6.902  53.573  1.00 64.54           H
ATOM     68  CB  MET A  25       2.798  -7.850  55.465  1.00 64.54           C
ATOM     69 1HB  MET A  25       2.697  -7.049  56.197  1.00 64.54           H
ATOM     70 2HB  MET A  25       2.522  -8.777  55.966  1.00 64.54           H
ATOM     71  CG  MET A  25       4.250  -7.934  54.988  1.00 64.54           C
ATOM     72 1HG  MET A  25       4.857  -8.447  55.734  1.00 64.54           H
ATOM     73 2HG  MET A  25       4.307  -8.520  54.072  1.00 64.54           H
ATOM     74  SD  MET A  25       4.894  -6.294  54.703  1.00 64.54           S
ATOM     75  CE  MET A  25       6.633  -6.666  54.553  1.00 64.54           C
ATOM     76 1HE  MET A  25       6.987  -7.127  55.475  1.00 64.54           H
ATOM     77 2HE  MET A  25       6.787  -7.353  53.721  1.00 64.54           H
ATOM     78 3HE  MET A  25       7.188  -5.745  54.371  1.00 64.54           H
ATOM     79  HN  MET A  25       0.458  -7.075  55.751  1.00 64.54           H
ATOM     80  N   GLU A  26       0.596  -9.653  54.197  1.00 65.85           N
ATOM     81  CA  GLU A  26       0.170 -10.925  53.638  1.00 65.85           C
ATOM     82  C   GLU A  26      -0.532 -10.707  52.296  1.00 65.85           C
ATOM     83  O   GLU A  26      -0.262 -11.416  51.328  1.00 65.85           O
ATOM     84  HA  GLU A  26       1.086 -11.497  53.489  1.00 65.85           H
ATOM     85  CB  GLU A  26      -0.737 -11.677  54.615  1.00 65.85           C
ATOM     86 1HB  GLU A  26      -1.475 -10.992  55.032  1.00 65.85           H
ATOM     87 2HB  GLU A  26      -1.181 -12.537  54.115  1.00 65.85           H
ATOM     88  CG  GLU A  26       0.066 -12.230  55.794  1.00 65.85           C
ATOM     89 1HG  GLU A  26       0.867 -12.871  55.424  1.00 65.85           H
ATOM     90 2HG  GLU A  26       0.539 -11.410  56.334  1.00 65.85           H
ATOM     91  CD  GLU A  26      -0.832 -13.023  56.745  1.00 65.85           C
ATOM     92  OE1 GLU A  26      -0.277 -13.880  57.467  1.00 65.85           O
ATOM     93  OE2 GLU A  26      -2.053 -12.755  56.728  1.00 65.85           O
ATOM     94  HN  GLU A  26       0.137  -9.389  55.046  1.00 65.85           H
ATOM     95  N   ASP A  27      -1.418  -9.722  52.281  1.00 62.24           N
ATOM     96  CA  ASP A  27      -2.180  -9.419  51.082  1.00 62.24           C
ATOM     97  C   ASP A  27      -1.215  -9.166  49.921  1.00 62.24           C
ATOM     98  O   ASP A  27      -1.475  -9.578  48.792  1.00 62.24           O
ATOM     99  HA  ASP A  27      -2.812 -10.291  50.915  1.00 62.24           H
ATOM    100  CB  ASP A  27      -3.031  -8.162  51.272  1.00 62.24           C
ATOM    101 1HB  ASP A  27      -2.447  -7.398  51.786  1.00 62.24           H
ATOM    102 2HB  ASP A  27      -3.305  -7.753  50.300  1.00 62.24           H
ATOM    103  CG  ASP A  27      -4.295  -8.472  52.076  1.00 62.24           C
ATOM    104  OD1 ASP A  27      -4.584  -9.678  52.235  1.00 62.24           O
ATOM    105  OD2 ASP A  27      -4.943  -7.497  52.513  1.00 62.24           O
ATOM    106  HN  ASP A  27      -1.619  -9.139  53.068  1.00 62.24           H
ATOM    107  N   TYR A  28      -0.121  -8.489  50.240  1.00 66.16           N
ATOM    108  CA  TYR A  28       0.870  -8.152  49.232  1.00 66.16           C
ATOM    109  C   TYR A  28       1.653  -9.393  48.797  1.00 66.16           C
ATOM    110  O   TYR A  28       2.051  -9.505  47.639  1.00 66.16           O
ATOM    111  HA  TYR A  28       0.347  -7.740  48.369  1.00 66.16           H
ATOM    112  CB  TYR A  28       1.831  -7.166  49.900  1.00 66.16           C
ATOM    113 1HB  TYR A  28       1.267  -6.294  50.233  1.00 66.16           H
ATOM    114 2HB  TYR A  28       2.253  -7.632  50.790  1.00 66.16           H
ATOM    115  CG  TYR A  28       2.974  -6.701  48.994  1.00 66.16           C
ATOM    116  CD1 TYR A  28       4.212  -7.303  49.083  1.00 66.16           C
ATOM    117  HD1 TYR A  28       4.376  -8.110  49.797  1.00 66.16           H
ATOM    118  CD2 TYR A  28       2.765  -5.680  48.090  1.00 66.16           C
ATOM    119  HD2 TYR A  28       1.787  -5.205  48.020  1.00 66.16           H
ATOM    120  CE1 TYR A  28       5.288  -6.866  48.231  1.00 66.16           C
ATOM    121  HE1 TYR A  28       6.271  -7.332  48.290  1.00 66.16           H
ATOM    122  CE2 TYR A  28       3.841  -5.243  47.238  1.00 66.16           C
ATOM    123  HE2 TYR A  28       3.690  -4.437  46.519  1.00 66.16           H
ATOM    124  CZ  TYR A  28       5.049  -5.857  47.350  1.00 66.16           C
ATOM    125  OH  TYR A  28       6.064  -5.444  46.545  1.00 66.16           O
ATOM    126  HH  TYR A  28       5.771  -4.658  46.001  1.00 66.16           H
ATOM    127  HN  TYR A  28       0.091  -8.173  51.164  1.00 66.16           H
ATOM    128  N   VAL A  29       1.849 -10.293  49.749  1.00 64.25           N
ATOM    129  CA  VAL A  29       2.642 -11.485  49.499  1.00 64.25           C
ATOM    130  C   VAL A  29       1.816 -12.479  48.679  1.00 64.25           C
ATOM    131  O   VAL A  29       2.354 -13.183  47.826  1.00 64.25           O
ATOM    132  HA  VAL A  29       3.512 -11.185  48.915  1.00 64.25           H
ATOM    133  CB  VAL A  29       3.139 -12.070  50.823  1.00 64.25           C
ATOM    134  HB  VAL A  29       2.278 -12.190  51.481  1.00 64.25           H
ATOM    135  CG1 VAL A  29       3.765 -13.450  50.612  1.00 64.25           C
ATOM    136 1HG1 VAL A  29       3.021 -14.125  50.189  1.00 64.25           H
ATOM    137 2HG1 VAL A  29       4.609 -13.365  49.928  1.00 64.25           H
ATOM    138 3HG1 VAL A  29       4.109 -13.843  51.568  1.00 64.25           H
ATOM    139  CG2 VAL A  29       4.124 -11.120  51.506  1.00 64.25           C
ATOM    140 1HG2 VAL A  29       4.981 -10.954  50.854  1.00 64.25           H
ATOM    141 2HG2 VAL A  29       3.632 -10.168  51.708  1.00 64.25           H
ATOM    142 3HG2 VAL A  29       4.462 -11.560  52.445  1.00 64.25           H
ATOM    143  HN  VAL A  29       1.479 -10.218  50.675  1.00 64.25           H
ATOM    144  N   ASN A  30       0.523 -12.504  48.967  1.00 66.99           N
ATOM    145  CA  ASN A  30      -0.358 -13.491  48.366  1.00 66.99           C
ATOM    146  C   ASN A  30      -0.843 -12.978  47.009  1.00 66.99           C
ATOM    147  O   ASN A  30      -1.475 -13.713  46.253  1.00 66.99           O
ATOM    148  HA  ASN A  30       0.244 -14.396  48.279  1.00 66.99           H
ATOM    149  CB  ASN A  30      -1.586 -13.740  49.244  1.00 66.99           C
ATOM    150 1HB  ASN A  30      -1.996 -12.787  49.580  1.00 66.99           H
ATOM    151 2HB  ASN A  30      -2.362 -14.233  48.659  1.00 66.99           H
ATOM    152  CG  ASN A  30      -1.228 -14.602  50.457  1.00 66.99           C
ATOM    153  OD1 ASN A  30      -0.217 -15.284  50.489  1.00 66.99           O
ATOM    154  ND2 ASN A  30      -2.111 -14.533  51.449  1.00 66.99           N
ATOM    155 1HD2 ASN A  30      -2.921 -13.953  51.358  1.00 66.99           H
ATOM    156 2HD2 ASN A  30      -1.965 -15.062  52.285  1.00 66.99           H
ATOM    157  HN  ASN A  30       0.078 -11.867  49.596  1.00 66.99           H
ATOM    158  N   PHE A  31      -0.529 -11.718  46.742  1.00 72.17           N
ATOM    159  CA  PHE A  31      -0.911 -11.102  45.483  1.00 72.17           C
ATOM    160  C   PHE A  31      -0.215 -11.786  44.305  1.00 72.17           C
ATOM    161  O   PHE A  31       1.012 -11.861  44.263  1.00 72.17           O
ATOM    162  HA  PHE A  31      -1.990 -11.217  45.382  1.00 72.17           H
ATOM    163  CB  PHE A  31      -0.464  -9.640  45.546  1.00 72.17           C
ATOM    164 1HB  PHE A  31      -0.874  -9.185  46.448  1.00 72.17           H
ATOM    165 2HB  PHE A  31       0.621  -9.607  45.637  1.00 72.17           H
ATOM    166  CG  PHE A  31      -0.886  -8.808  44.334  1.00 72.17           C
ATOM    167  CD1 PHE A  31      -0.019  -8.618  43.304  1.00 72.17           C
ATOM    168  HD1 PHE A  31       0.977  -9.060  43.342  1.00 72.17           H
ATOM    169  CD2 PHE A  31      -2.129  -8.257  44.287  1.00 72.17           C
ATOM    170  HD2 PHE A  31      -2.824  -8.409  45.112  1.00 72.17           H
ATOM    171  CE1 PHE A  31      -0.411  -7.846  42.179  1.00 72.17           C
ATOM    172  HE1 PHE A  31       0.285  -7.693  41.353  1.00 72.17           H
ATOM    173  CE2 PHE A  31      -2.521  -7.485  43.161  1.00 72.17           C
ATOM    174  HE2 PHE A  31      -3.517  -7.043  43.123  1.00 72.17           H
ATOM    175  CZ  PHE A  31      -1.653  -7.295  42.131  1.00 72.17           C
ATOM    176  HZ  PHE A  31      -1.954  -6.702  41.268  1.00 72.17           H
ATOM    177  HN  PHE A  31      -0.024 -11.123  47.368  1.00 72.17           H
ATOM    178  N   ASN A  32      -1.028 -12.267  43.376  1.00 69.94           N
ATOM    179  CA  ASN A  32      -0.504 -12.893  42.174  1.00 69.94           C
ATOM    180  C   ASN A  32      -0.036 -11.808  41.202  1.00 69.94           C
ATOM    181  O   ASN A  32      -0.834 -11.265  40.440  1.00 69.94           O
ATOM    182  HA  ASN A  32       0.313 -13.528  42.514  1.00 69.94           H
ATOM    183  CB  ASN A  32      -1.581 -13.723  41.472  1.00 69.94           C
ATOM    184 1HB  ASN A  32      -2.055 -14.392  42.190  1.00 69.94           H
ATOM    185 2HB  ASN A  32      -2.360 -13.065  41.087  1.00 69.94           H
ATOM    186  CG  ASN A  32      -0.982 -14.540  40.324  1.00 69.94           C
ATOM    187  OD1 ASN A  32       0.189 -14.434  39.998  1.00 69.94           O
ATOM    188  ND2 ASN A  32      -1.848 -15.358  39.733  1.00 69.94           N
ATOM    189 1HD2 ASN A  32      -2.795 -15.397  40.050  1.00 69.94           H
ATOM    190 2HD2 ASN A  32      -1.551 -15.934  38.971  1.00 69.94           H
ATOM    191  HN  ASN A  32      -2.026 -12.234  43.435  1.00 69.94           H
ATOM    192  N   PHE A  33       1.257 -11.524  41.260  1.00 71.47           N
ATOM    193  CA  PHE A  33       1.866 -10.609  40.310  1.00 71.47           C
ATOM    194  C   PHE A  33       2.112 -11.297  38.966  1.00 71.47           C
ATOM    195  O   PHE A  33       3.235 -11.301  38.463  1.00 71.47           O
ATOM    196  HA  PHE A  33       1.173  -9.780  40.170  1.00 71.47           H
ATOM    197  CB  PHE A  33       3.209 -10.178  40.903  1.00 71.47           C
ATOM    198 1HB  PHE A  33       3.818 -11.064  41.080  1.00 71.47           H
ATOM    199 2HB  PHE A  33       3.739  -9.569  40.170  1.00 71.47           H
ATOM    200  CG  PHE A  33       3.089  -9.389  42.208  1.00 71.47           C
ATOM    201  CD1 PHE A  33       2.899  -8.043  42.175  1.00 71.47           C
ATOM    202  HD1 PHE A  33       2.831  -7.526  41.218  1.00 71.47           H
ATOM    203  CD2 PHE A  33       3.173 -10.035  43.403  1.00 71.47           C
ATOM    204  HD2 PHE A  33       3.326 -11.114  43.429  1.00 71.47           H
ATOM    205  CE1 PHE A  33       2.787  -7.312  43.387  1.00 71.47           C
ATOM    206  HE1 PHE A  33       2.634  -6.233  43.360  1.00 71.47           H
ATOM    207  CE2 PHE A  33       3.062  -9.303  44.614  1.00 71.47           C
ATOM    208  HE2 PHE A  33       3.129  -9.821  45.572  1.00 71.47           H
ATOM    209  CZ  PHE A  33       2.871  -7.957  44.581  1.00 71.47           C
ATOM    210  HZ  PHE A  33       2.785  -7.396  45.511  1.00 71.47           H
ATOM    211  HN  PHE A  33       1.884 -11.907  41.939  1.00 71.47           H
ATOM    212  N   THR A  34       1.045 -11.863  38.423  1.00 73.78           N
ATOM    213  CA  THR A  34       1.042 -12.270  37.028  1.00 73.78           C
ATOM    214  C   THR A  34       1.447 -11.099  36.130  1.00 73.78           C
ATOM    215  O   THR A  34       0.891 -10.007  36.239  1.00 73.78           O
ATOM    216  HA  THR A  34       1.792 -13.049  36.895  1.00 73.78           H
ATOM    217  CB  THR A  34      -0.343 -12.834  36.703  1.00 73.78           C
ATOM    218  HB  THR A  34      -1.112 -12.071  36.822  1.00 73.78           H
ATOM    219  OG1 THR A  34      -0.465 -13.968  37.557  1.00 73.78           O
ATOM    220  HG1 THR A  34       0.378 -14.506  37.533  1.00 73.78           H
ATOM    221  CG2 THR A  34      -0.420 -13.420  35.292  1.00 73.78           C
ATOM    222 1HG2 THR A  34       0.303 -14.229  35.194  1.00 73.78           H
ATOM    223 2HG2 THR A  34      -0.195 -12.642  34.562  1.00 73.78           H
ATOM    224 3HG2 THR A  34      -1.424 -13.806  35.113  1.00 73.78           H
ATOM    225  HN  THR A  34       0.194 -12.043  38.917  1.00 73.78           H
ATOM    226  N   ASP A  35       2.411 -11.367  35.262  1.00 80.65           N
ATOM    227  CA  ASP A  35       3.060 -10.304  34.512  1.00 80.65           C
ATOM    228  C   ASP A  35       2.185  -9.921  33.317  1.00 80.65           C
ATOM    229  O   ASP A  35       2.468 -10.311  32.186  1.00 80.65           O
ATOM    230  HA  ASP A  35       3.179  -9.485  35.222  1.00 80.65           H
ATOM    231  CB  ASP A  35       4.419 -10.758  33.977  1.00 80.65           C
ATOM    232 1HB  ASP A  35       4.851 -11.497  34.651  1.00 80.65           H
ATOM    233 2HB  ASP A  35       4.288 -11.247  33.011  1.00 80.65           H
ATOM    234  CG  ASP A  35       5.375  -9.573  33.830  1.00 80.65           C
ATOM    235  OD1 ASP A  35       5.005  -8.482  34.315  1.00 80.65           O
ATOM    236  OD2 ASP A  35       6.454  -9.784  33.235  1.00 80.65           O
ATOM    237  HN  ASP A  35       2.749 -12.288  35.068  1.00 80.65           H
ATOM    238  N   PHE A  36       1.139  -9.161  33.610  1.00 89.87           N
ATOM    239  CA  PHE A  36       0.254  -8.673  32.566  1.00 89.87           C
ATOM    240  C   PHE A  36       0.855  -7.454  31.863  1.00 89.87           C
ATOM    241  O   PHE A  36       0.357  -7.025  30.824  1.00 89.87           O
ATOM    242  HA  PHE A  36       0.127  -9.481  31.845  1.00 89.87           H
ATOM    243  CB  PHE A  36      -1.054  -8.262  33.246  1.00 89.87           C
ATOM    244 1HB  PHE A  36      -0.826  -7.592  34.074  1.00 89.87           H
ATOM    245 2HB  PHE A  36      -1.658  -7.696  32.536  1.00 89.87           H
ATOM    246  CG  PHE A  36      -1.879  -9.438  33.772  1.00 89.87           C
ATOM    247  CD1 PHE A  36      -2.014 -10.563  33.020  1.00 89.87           C
ATOM    248  HD1 PHE A  36      -1.535 -10.627  32.043  1.00 89.87           H
ATOM    249  CD2 PHE A  36      -2.477  -9.358  34.991  1.00 89.87           C
ATOM    250  HD2 PHE A  36      -2.368  -8.456  35.593  1.00 89.87           H
ATOM    251  CE1 PHE A  36      -2.780 -11.655  33.508  1.00 89.87           C
ATOM    252  HE1 PHE A  36      -2.889 -12.557  32.906  1.00 89.87           H
ATOM    253  CE2 PHE A  36      -3.242 -10.450  35.479  1.00 89.87           C
ATOM    254  HE2 PHE A  36      -3.721 -10.386  36.456  1.00 89.87           H
ATOM    255  CZ  PHE A  36      -3.378 -11.575  34.727  1.00 89.87           C
ATOM    256  HZ  PHE A  36      -3.965 -12.413  35.102  1.00 89.87           H
ATOM    257  HN  PHE A  36       0.894  -8.880  34.538  1.00 89.87           H
ATOM    258  N   TYR A  37       1.917  -6.932  32.458  1.00 91.16           N
ATOM    259  CA  TYR A  37       2.680  -5.868  31.828  1.00 91.16           C
ATOM    260  C   TYR A  37       3.797  -6.440  30.952  1.00 91.16           C
ATOM    261  O   TYR A  37       4.737  -7.050  31.458  1.00 91.16           O
ATOM    262  HA  TYR A  37       1.999  -5.289  31.204  1.00 91.16           H
ATOM    263  CB  TYR A  37       3.306  -5.064  32.970  1.00 91.16           C
ATOM    264 1HB  TYR A  37       2.513  -4.713  33.630  1.00 91.16           H
ATOM    265 2HB  TYR A  37       3.942  -5.724  33.559  1.00 91.16           H
ATOM    266  CG  TYR A  37       4.132  -3.863  32.506  1.00 91.16           C
ATOM    267  CD1 TYR A  37       5.493  -3.994  32.316  1.00 91.16           C
ATOM    268  HD1 TYR A  37       5.979  -4.953  32.496  1.00 91.16           H
ATOM    269  CD2 TYR A  37       3.516  -2.649  32.277  1.00 91.16           C
ATOM    270  HD2 TYR A  37       2.442  -2.546  32.427  1.00 91.16           H
ATOM    271  CE1 TYR A  37       6.270  -2.863  31.879  1.00 91.16           C
ATOM    272  HE1 TYR A  37       7.346  -2.953  31.725  1.00 91.16           H
ATOM    273  CE2 TYR A  37       4.294  -1.519  31.840  1.00 91.16           C
ATOM    274  HE2 TYR A  37       3.821  -0.555  31.656  1.00 91.16           H
ATOM    275  CZ  TYR A  37       5.633  -1.682  31.662  1.00 91.16           C
ATOM    276  OH  TYR A  37       6.367  -0.614  31.249  1.00 91.16           O
ATOM    277  HH  TYR A  37       5.766   0.162  31.061  1.00 91.16           H
ATOM    278  HN  TYR A  37       2.256  -7.223  33.353  1.00 91.16           H
ATOM    279  N   CYS A  38       3.656  -6.222  29.652  1.00 91.51           N
ATOM    280  CA  CYS A  38       4.572  -6.812  28.691  1.00 91.51           C
ATOM    281  C   CYS A  38       5.580  -5.740  28.269  1.00 91.51           C
ATOM    282  O   CYS A  38       5.207  -4.734  27.669  1.00 91.51           O
ATOM    283  HA  CYS A  38       5.073  -7.635  29.200  1.00 91.51           H
ATOM    284  CB  CYS A  38       3.830  -7.402  27.490  1.00 91.51           C
ATOM    285 1HB  CYS A  38       3.031  -8.059  27.833  1.00 91.51           H
ATOM    286 2HB  CYS A  38       3.361  -6.604  26.914  1.00 91.51           H
ATOM    287  SG  CYS A  38       4.995  -8.335  26.432  1.00 91.51           S
ATOM    288  HN  CYS A  38       2.933  -5.657  29.255  1.00 91.51           H
ATOM    289  N   GLU A  39       6.838  -5.994  28.600  1.00 89.88           N
ATOM    290  CA  GLU A  39       7.925  -5.177  28.089  1.00 89.88           C
ATOM    291  C   GLU A  39       8.307  -5.625  26.677  1.00 89.88           C
ATOM    292  O   GLU A  39       8.614  -6.795  26.455  1.00 89.88           O
ATOM    293  HA  GLU A  39       7.534  -4.159  28.061  1.00 89.88           H
ATOM    294  CB  GLU A  39       9.134  -5.224  29.025  1.00 89.88           C
ATOM    295 1HB  GLU A  39       9.359  -6.260  29.282  1.00 89.88           H
ATOM    296 2HB  GLU A  39       9.974  -4.701  28.568  1.00 89.88           H
ATOM    297  CG  GLU A  39       8.838  -4.499  30.340  1.00 89.88           C
ATOM    298 1HG  GLU A  39       8.475  -3.493  30.130  1.00 89.88           H
ATOM    299 2HG  GLU A  39       8.045  -5.019  30.876  1.00 89.88           H
ATOM    300  CD  GLU A  39      10.089  -4.422  31.217  1.00 89.88           C
ATOM    301  OE1 GLU A  39       9.972  -3.853  32.324  1.00 89.88           O
ATOM    302  OE2 GLU A  39      11.134  -4.936  30.762  1.00 89.88           O
ATOM    303  HN  GLU A  39       7.118  -6.740  29.204  1.00 89.88           H
ATOM    304  N   LYS A  40       8.276  -4.670  25.759  1.00 89.21           N
ATOM    305  CA  LYS A  40       8.446  -4.981  24.350  1.00 89.21           C
ATOM    306  C   LYS A  40       9.893  -4.700  23.940  1.00 89.21           C
ATOM    307  O   LYS A  40      10.171  -4.432  22.772  1.00 89.21           O
ATOM    308  HA  LYS A  40       8.253  -6.046  24.224  1.00 89.21           H
ATOM    309  CB  LYS A  40       7.412  -4.231  23.507  1.00 89.21           C
ATOM    310 1HB  LYS A  40       7.536  -3.157  23.642  1.00 89.21           H
ATOM    311 2HB  LYS A  40       7.578  -4.440  22.450  1.00 89.21           H
ATOM    312  CG  LYS A  40       5.989  -4.638  23.896  1.00 89.21           C
ATOM    313 1HG  LYS A  40       5.854  -4.519  24.970  1.00 89.21           H
ATOM    314 2HG  LYS A  40       5.272  -3.977  23.409  1.00 89.21           H
ATOM    315  CD  LYS A  40       5.705  -6.088  23.498  1.00 89.21           C
ATOM    316 1HD  LYS A  40       6.004  -6.250  22.462  1.00 89.21           H
ATOM    317 2HD  LYS A  40       6.304  -6.761  24.112  1.00 89.21           H
ATOM    318  CE  LYS A  40       4.222  -6.422  23.664  1.00 89.21           C
ATOM    319 1HE  LYS A  40       4.009  -6.648  24.709  1.00 89.21           H
ATOM    320 2HE  LYS A  40       3.616  -5.557  23.395  1.00 89.21           H
ATOM    321  NZ  LYS A  40       3.852  -7.578  22.816  1.00 89.21           N
ATOM    322 1HZ  LYS A  40       2.869  -7.790  22.945  1.00 89.21           H
ATOM    323 2HZ  LYS A  40       4.025  -7.351  21.843  1.00 89.21           H
ATOM    324 3HZ  LYS A  40       4.410  -8.383  23.080  1.00 89.21           H
ATOM    325  HN  LYS A  40       8.138  -3.701  25.964  1.00 89.21           H
ATOM    326  N   ASN A  41      10.777  -4.769  24.925  1.00 88.60           N
ATOM    327  CA  ASN A  41      12.177  -4.452  24.698  1.00 88.60           C
ATOM    328  C   ASN A  41      12.727  -5.355  23.592  1.00 88.60           C
ATOM    329  O   ASN A  41      13.434  -4.890  22.700  1.00 88.60           O
ATOM    330  HA  ASN A  41      12.190  -3.398  24.421  1.00 88.60           H
ATOM    331  CB  ASN A  41      13.007  -4.691  25.960  1.00 88.60           C
ATOM    332 1HB  ASN A  41      12.688  -5.616  26.441  1.00 88.60           H
ATOM    333 2HB  ASN A  41      14.056  -4.817  25.691  1.00 88.60           H
ATOM    334  CG  ASN A  41      12.863  -3.525  26.940  1.00 88.60           C
ATOM    335  OD1 ASN A  41      12.501  -2.417  26.579  1.00 88.60           O
ATOM    336  ND2 ASN A  41      13.166  -3.834  28.198  1.00 88.60           N
ATOM    337 1HD2 ASN A  41      13.457  -4.763  28.428  1.00 88.60           H
ATOM    338 2HD2 ASN A  41      13.103  -3.138  28.913  1.00 88.60           H
ATOM    339  HN  ASN A  41      10.551  -5.036  25.862  1.00 88.60           H
ATOM    340  N   ASN A  42      12.381  -6.631  23.687  1.00 90.78           N
ATOM    341  CA  ASN A  42      12.880  -7.614  22.741  1.00 90.78           C
ATOM    342  C   ASN A  42      12.394  -7.255  21.335  1.00 90.78           C
ATOM    343  O   ASN A  42      13.140  -7.380  20.366  1.00 90.78           O
ATOM    344  HA  ASN A  42      13.965  -7.572  22.830  1.00 90.78           H
ATOM    345  CB  ASN A  42      12.362  -9.014  23.077  1.00 90.78           C
ATOM    346 1HB  ASN A  42      11.281  -8.984  23.209  1.00 90.78           H
ATOM    347 2HB  ASN A  42      12.564  -9.690  22.245  1.00 90.78           H
ATOM    348  CG  ASN A  42      13.022  -9.552  24.349  1.00 90.78           C
ATOM    349  OD1 ASN A  42      13.963  -8.984  24.879  1.00 90.78           O
ATOM    350  ND2 ASN A  42      12.477 -10.675  24.807  1.00 90.78           N
ATOM    351 1HD2 ASN A  42      11.706 -11.090  24.324  1.00 90.78           H
ATOM    352 2HD2 ASN A  42      12.839 -11.105  25.634  1.00 90.78           H
ATOM    353  HN  ASN A  42      11.772  -6.994  24.393  1.00 90.78           H
ATOM    354  N   VAL A  43      11.145  -6.817  21.269  1.00 91.02           N
ATOM    355  CA  VAL A  43      10.542  -6.463  19.995  1.00 91.02           C
ATOM    356  C   VAL A  43      11.287  -5.267  19.398  1.00 91.02           C
ATOM    357  O   VAL A  43      11.576  -5.245  18.203  1.00 91.02           O
ATOM    358  HA  VAL A  43      10.658  -7.317  19.328  1.00 91.02           H
ATOM    359  CB  VAL A  43       9.046  -6.204  20.179  1.00 91.02           C
ATOM    360  HB  VAL A  43       8.933  -5.319  20.805  1.00 91.02           H
ATOM    361  CG1 VAL A  43       8.370  -5.919  18.836  1.00 91.02           C
ATOM    362 1HG1 VAL A  43       8.824  -5.038  18.381  1.00 91.02           H
ATOM    363 2HG1 VAL A  43       8.498  -6.776  18.175  1.00 91.02           H
ATOM    364 3HG1 VAL A  43       7.307  -5.738  18.995  1.00 91.02           H
ATOM    365  CG2 VAL A  43       8.370  -7.376  20.894  1.00 91.02           C
ATOM    366 1HG2 VAL A  43       8.498  -8.284  20.305  1.00 91.02           H
ATOM    367 2HG2 VAL A  43       8.824  -7.513  21.875  1.00 91.02           H
ATOM    368 3HG2 VAL A  43       7.307  -7.166  21.011  1.00 91.02           H
ATOM    369  HN  VAL A  43      10.550  -6.702  22.065  1.00 91.02           H
ATOM    370  N   ARG A  44      11.577  -4.302  20.258  1.00 89.66           N
ATOM    371  CA  ARG A  44      12.219  -3.075  19.817  1.00 89.66           C
ATOM    372  C   ARG A  44      13.651  -3.360  19.361  1.00 89.66           C
ATOM    373  O   ARG A  44      14.133  -2.757  18.403  1.00 89.66           O
ATOM    374  HA  ARG A  44      11.606  -2.722  18.988  1.00 89.66           H
ATOM    375  CB  ARG A  44      12.245  -2.034  20.938  1.00 89.66           C
ATOM    376 1HB  ARG A  44      12.621  -2.490  21.854  1.00 89.66           H
ATOM    377 2HB  ARG A  44      12.934  -1.230  20.676  1.00 89.66           H
ATOM    378  CG  ARG A  44      10.850  -1.458  21.184  1.00 89.66           C
ATOM    379 1HG  ARG A  44      10.434  -1.090  20.246  1.00 89.66           H
ATOM    380 2HG  ARG A  44      10.185  -2.245  21.541  1.00 89.66           H
ATOM    381  CD  ARG A  44      10.898  -0.322  22.208  1.00 89.66           C
ATOM    382 1HD  ARG A  44      11.909   0.083  22.267  1.00 89.66           H
ATOM    383 2HD  ARG A  44      10.247   0.493  21.891  1.00 89.66           H
ATOM    384  NE  ARG A  44      10.475  -0.819  23.536  1.00 89.66           N
ATOM    385  HE  ARG A  44       9.684  -1.429  23.578  1.00 89.66           H
ATOM    386  CZ  ARG A  44      11.086  -0.502  24.686  1.00 89.66           C
ATOM    387  NH1 ARG A  44      12.151   0.312  24.689  1.00 89.66           N
ATOM    388 1HH1 ARG A  44      12.495   0.687  23.829  1.00 89.66           H
ATOM    389 2HH1 ARG A  44      12.601   0.543  25.552  1.00 89.66           H
ATOM    390  NH2 ARG A  44      10.616  -1.011  25.833  1.00 89.66           N
ATOM    391 1HH2 ARG A  44      11.060  -0.785  26.700  1.00 89.66           H
ATOM    392 2HH2 ARG A  44       9.821  -1.618  25.822  1.00 89.66           H
ATOM    393  HN  ARG A  44      11.382  -4.348  21.238  1.00 89.66           H
ATOM    394  N   GLN A  45      14.292  -4.278  20.069  1.00 91.48           N
ATOM    395  CA  GLN A  45      15.664  -4.642  19.755  1.00 91.48           C
ATOM    396  C   GLN A  45      15.739  -5.288  18.371  1.00 91.48           C
ATOM    397  O   GLN A  45      16.640  -4.987  17.589  1.00 91.48           O
ATOM    398  HA  GLN A  45      16.220  -3.704  19.757  1.00 91.48           H
ATOM    399  CB  GLN A  45      16.243  -5.570  20.825  1.00 91.48           C
ATOM    400 1HB  GLN A  45      16.115  -5.120  21.810  1.00 91.48           H
ATOM    401 2HB  GLN A  45      15.695  -6.511  20.831  1.00 91.48           H
ATOM    402  CG  GLN A  45      17.728  -5.839  20.572  1.00 91.48           C
ATOM    403 1HG  GLN A  45      17.861  -6.252  19.572  1.00 91.48           H
ATOM    404 2HG  GLN A  45      18.282  -4.902  20.606  1.00 91.48           H
ATOM    405  CD  GLN A  45      18.293  -6.811  21.609  1.00 91.48           C
ATOM    406  OE1 GLN A  45      17.572  -7.457  22.352  1.00 91.48           O
ATOM    407  NE2 GLN A  45      19.622  -6.879  21.619  1.00 91.48           N
ATOM    408 1HE2 GLN A  45      20.156  -6.322  20.983  1.00 91.48           H
ATOM    409 2HE2 GLN A  45      20.086  -7.487  22.263  1.00 91.48           H
ATOM    410  HN  GLN A  45      13.891  -4.769  20.842  1.00 91.48           H
ATOM    411  N   PHE A  46      14.780  -6.164  18.109  1.00 93.25           N
ATOM    412  CA  PHE A  46      14.699  -6.820  16.815  1.00 93.25           C
ATOM    413  C   PHE A  46      14.488  -5.800  15.695  1.00 93.25           C
ATOM    414  O   PHE A  46      15.179  -5.838  14.677  1.00 93.25           O
ATOM    415  HA  PHE A  46      15.643  -7.341  16.657  1.00 93.25           H
ATOM    416  CB  PHE A  46      13.493  -7.761  16.865  1.00 93.25           C
ATOM    417 1HB  PHE A  46      13.690  -8.549  17.592  1.00 93.25           H
ATOM    418 2HB  PHE A  46      12.627  -7.205  17.224  1.00 93.25           H
ATOM    419  CG  PHE A  46      13.148  -8.403  15.520  1.00 93.25           C
ATOM    420  CD1 PHE A  46      12.112  -7.920  14.783  1.00 93.25           C
ATOM    421  HD1 PHE A  46      11.528  -7.076  15.150  1.00 93.25           H
ATOM    422  CD2 PHE A  46      13.877  -9.456  15.062  1.00 93.25           C
ATOM    423  HD2 PHE A  46      14.707  -9.842  15.653  1.00 93.25           H
ATOM    424  CE1 PHE A  46      11.792  -8.516  13.534  1.00 93.25           C
ATOM    425  HE1 PHE A  46      10.961  -8.130  12.943  1.00 93.25           H
ATOM    426  CE2 PHE A  46      13.556 -10.051  13.813  1.00 93.25           C
ATOM    427  HE2 PHE A  46      14.140 -10.895  13.446  1.00 93.25           H
ATOM    428  CZ  PHE A  46      12.521  -9.569  13.076  1.00 93.25           C
ATOM    429  HZ  PHE A  46      12.275 -10.026  12.117  1.00 93.25           H
ATOM    430  HN  PHE A  46      14.068  -6.426  18.761  1.00 93.25           H
ATOM    431  N   ALA A  47      13.531  -4.912  15.919  1.00 92.19           N
ATOM    432  CA  ALA A  47      13.157  -3.942  14.903  1.00 92.19           C
ATOM    433  C   ALA A  47      14.382  -3.105  14.528  1.00 92.19           C
ATOM    434  O   ALA A  47      14.603  -2.816  13.353  1.00 92.19           O
ATOM    435  HA  ALA A  47      12.821  -4.494  14.025  1.00 92.19           H
ATOM    436  CB  ALA A  47      12.000  -3.084  15.419  1.00 92.19           C
ATOM    437 1HB  ALA A  47      11.146  -3.722  15.643  1.00 92.19           H
ATOM    438 2HB  ALA A  47      12.310  -2.561  16.323  1.00 92.19           H
ATOM    439 3HB  ALA A  47      11.720  -2.356  14.656  1.00 92.19           H
ATOM    440  HN  ALA A  47      13.016  -4.848  16.774  1.00 92.19           H
ATOM    441  N   SER A  48      15.145  -2.740  15.548  1.00 92.37           N
ATOM    442  CA  SER A  48      16.208  -1.764  15.375  1.00 92.37           C
ATOM    443  C   SER A  48      17.282  -2.321  14.439  1.00 92.37           C
ATOM    444  O   SER A  48      18.006  -1.560  13.798  1.00 92.37           O
ATOM    445  HA  SER A  48      15.729  -0.891  14.932  1.00 92.37           H
ATOM    446  CB  SER A  48      16.824  -1.378  16.721  1.00 92.37           C
ATOM    447 1HB  SER A  48      17.496  -0.531  16.583  1.00 92.37           H
ATOM    448 2HB  SER A  48      16.037  -1.053  17.401  1.00 92.37           H
ATOM    449  OG  SER A  48      17.541  -2.460  17.310  1.00 92.37           O
ATOM    450  HG  SER A  48      17.927  -2.177  18.188  1.00 92.37           H
ATOM    451  HN  SER A  48      15.046  -3.099  16.476  1.00 92.37           H
ATOM    452  N   HIS A  49      17.353  -3.643  14.390  1.00 93.82           N
ATOM    453  CA  HIS A  49      18.345  -4.310  13.565  1.00 93.82           C
ATOM    454  C   HIS A  49      17.727  -4.678  12.215  1.00 93.82           C
ATOM    455  O   HIS A  49      18.386  -4.585  11.181  1.00 93.82           O
ATOM    456  HA  HIS A  49      19.150  -3.592  13.403  1.00 93.82           H
ATOM    457  CB  HIS A  49      18.937  -5.517  14.296  1.00 93.82           C
ATOM    458 1HB  HIS A  49      18.125  -6.177  14.601  1.00 93.82           H
ATOM    459 2HB  HIS A  49      19.561  -6.079  13.601  1.00 93.82           H
ATOM    460  CG  HIS A  49      19.758  -5.158  15.511  1.00 93.82           C
ATOM    461  ND1 HIS A  49      19.194  -4.911  16.750  1.00 93.82           N
ATOM    462  HD1 HIS A  49      18.218  -4.942  16.966  1.00 93.82           H
ATOM    463  CD2 HIS A  49      21.105  -5.008  15.664  1.00 93.82           C
ATOM    464  HD2 HIS A  49      21.853  -5.132  14.880  1.00 93.82           H
ATOM    465  CE1 HIS A  49      20.168  -4.625  17.603  1.00 93.82           C
ATOM    466  HE1 HIS A  49      20.044  -4.384  18.659  1.00 93.82           H
ATOM    467  NE2 HIS A  49      21.351  -4.686  16.927  1.00 93.82           N
ATOM    468  HN  HIS A  49      16.748  -4.254  14.901  1.00 93.82           H
ATOM    469  N   PHE A  50      16.468  -5.087  12.269  1.00 94.77           N
ATOM    470  CA  PHE A  50      15.841  -5.729  11.126  1.00 94.77           C
ATOM    471  C   PHE A  50      15.331  -4.689  10.125  1.00 94.77           C
ATOM    472  O   PHE A  50      15.561  -4.814   8.924  1.00 94.77           O
ATOM    473  HA  PHE A  50      16.598  -6.350  10.647  1.00 94.77           H
ATOM    474  CB  PHE A  50      14.652  -6.531  11.660  1.00 94.77           C
ATOM    475 1HB  PHE A  50      15.013  -7.251  12.394  1.00 94.77           H
ATOM    476 2HB  PHE A  50      13.976  -5.854  12.182  1.00 94.77           H
ATOM    477  CG  PHE A  50      13.869  -7.277  10.578  1.00 94.77           C
ATOM    478  CD1 PHE A  50      12.635  -6.840  10.208  1.00 94.77           C
ATOM    479  HD1 PHE A  50      12.204  -5.958  10.683  1.00 94.77           H
ATOM    480  CD2 PHE A  50      14.406  -8.377   9.986  1.00 94.77           C
ATOM    481  HD2 PHE A  50      15.395  -8.728  10.283  1.00 94.77           H
ATOM    482  CE1 PHE A  50      11.908  -7.533   9.205  1.00 94.77           C
ATOM    483  HE1 PHE A  50      10.919  -7.183   8.908  1.00 94.77           H
ATOM    484  CE2 PHE A  50      13.679  -9.070   8.982  1.00 94.77           C
ATOM    485  HE2 PHE A  50      14.109  -9.952   8.508  1.00 94.77           H
ATOM    486  CZ  PHE A  50      12.445  -8.633   8.613  1.00 94.77           C
ATOM    487  HZ  PHE A  50      11.887  -9.165   7.842  1.00 94.77           H
ATOM    488  HN  PHE A  50      15.881  -4.988  13.072  1.00 94.77           H
ATOM    489  N   LEU A  51      14.648  -3.687  10.659  1.00 94.47           N
ATOM    490  CA  LEU A  51      13.811  -2.830   9.836  1.00 94.47           C
ATOM    491  C   LEU A  51      14.700  -1.901   9.007  1.00 94.47           C
ATOM    492  O   LEU A  51      14.560  -1.827   7.787  1.00 94.47           O
ATOM    493  HA  LEU A  51      13.255  -3.473   9.155  1.00 94.47           H
ATOM    494  CB  LEU A  51      12.787  -2.092  10.700  1.00 94.47           C
ATOM    495 1HB  LEU A  51      13.325  -1.490  11.432  1.00 94.47           H
ATOM    496 2HB  LEU A  51      12.235  -1.400  10.063  1.00 94.47           H
ATOM    497  CG  LEU A  51      11.779  -2.970  11.444  1.00 94.47           C
ATOM    498  HG  LEU A  51      12.329  -3.614  12.130  1.00 94.47           H
ATOM    499  CD1 LEU A  51      10.827  -2.119  12.287  1.00 94.47           C
ATOM    500 1HD1 LEU A  51      11.400  -1.549  13.018  1.00 94.47           H
ATOM    501 2HD1 LEU A  51      10.281  -1.434  11.638  1.00 94.47           H
ATOM    502 3HD1 LEU A  51      10.122  -2.769  12.805  1.00 94.47           H
ATOM    503  CD2 LEU A  51      11.026  -3.883  10.474  1.00 94.47           C
ATOM    504 1HD2 LEU A  51      10.489  -3.275   9.746  1.00 94.47           H
ATOM    505 2HD2 LEU A  51      11.736  -4.527   9.955  1.00 94.47           H
ATOM    506 3HD2 LEU A  51      10.317  -4.496  11.029  1.00 94.47           H
ATOM    507  HN  LEU A  51      14.659  -3.457  11.632  1.00 94.47           H
ATOM    508  N   PRO A  52      15.627  -1.177   9.650  1.00 95.38           N
ATOM    509  CA  PRO A  52      16.320  -0.073   8.982  1.00 95.38           C
ATOM    510  C   PRO A  52      16.947  -0.498   7.664  1.00 95.38           C
ATOM    511  O   PRO A  52      16.718   0.130   6.632  1.00 95.38           O
ATOM    512  HA  PRO A  52      15.609   0.711   8.719  1.00 95.38           H
ATOM    513  CB  PRO A  52      17.376   0.361  10.000  1.00 95.38           C
ATOM    514 1HB  PRO A  52      18.323  -0.156   9.840  1.00 95.38           H
ATOM    515 2HB  PRO A  52      17.582   1.429   9.934  1.00 95.38           H
ATOM    516  CG  PRO A  52      16.751  -0.011  11.339  1.00 95.38           C
ATOM    517 1HG  PRO A  52      17.499  -0.095  12.126  1.00 95.38           H
ATOM    518 2HG  PRO A  52      16.036   0.740  11.674  1.00 95.38           H
ATOM    519  CD  PRO A  52      16.082  -1.344  11.042  1.00 95.38           C
ATOM    520 1HD  PRO A  52      16.778  -2.177  11.139  1.00 95.38           H
ATOM    521 2HD  PRO A  52      15.255  -1.542  11.725  1.00 95.38           H
ATOM    522  N   PRO A  53      17.750  -1.571   7.667  1.00 96.79           N
ATOM    523  CA  PRO A  53      18.412  -2.021   6.440  1.00 96.79           C
ATOM    524  C   PRO A  53      17.431  -2.223   5.296  1.00 96.79           C
ATOM    525  O   PRO A  53      17.709  -1.841   4.161  1.00 96.79           O
ATOM    526  HA  PRO A  53      19.107  -1.259   6.088  1.00 96.79           H
ATOM    527  CB  PRO A  53      19.083  -3.333   6.851  1.00 96.79           C
ATOM    528 1HB  PRO A  53      18.437  -4.191   6.661  1.00 96.79           H
ATOM    529 2HB  PRO A  53      20.007  -3.502   6.298  1.00 96.79           H
ATOM    530  CG  PRO A  53      19.345  -3.145   8.340  1.00 96.79           C
ATOM    531 1HG  PRO A  53      19.490  -4.098   8.850  1.00 96.79           H
ATOM    532 2HG  PRO A  53      20.246  -2.560   8.522  1.00 96.79           H
ATOM    533  CD  PRO A  53      18.093  -2.427   8.817  1.00 96.79           C
ATOM    534 1HD  PRO A  53      17.289  -3.126   9.049  1.00 96.79           H
ATOM    535 2HD  PRO A  53      18.278  -1.848   9.721  1.00 96.79           H
ATOM    536  N   LEU A  54      16.298  -2.824   5.630  1.00 96.18           N
ATOM    537  CA  LEU A  54      15.329  -3.209   4.618  1.00 96.18           C
ATOM    538  C   LEU A  54      14.656  -1.954   4.059  1.00 96.18           C
ATOM    539  O   LEU A  54      14.474  -1.828   2.849  1.00 96.18           O
ATOM    540  HA  LEU A  54      15.876  -3.695   3.810  1.00 96.18           H
ATOM    541  CB  LEU A  54      14.345  -4.236   5.181  1.00 96.18           C
ATOM    542 1HB  LEU A  54      13.888  -3.818   6.077  1.00 96.18           H
ATOM    543 2HB  LEU A  54      13.547  -4.382   4.453  1.00 96.18           H
ATOM    544  CG  LEU A  54      14.932  -5.605   5.533  1.00 96.18           C
ATOM    545  HG  LEU A  54      15.742  -5.455   6.247  1.00 96.18           H
ATOM    546  CD1 LEU A  54      13.887  -6.491   6.213  1.00 96.18           C
ATOM    547 1HD1 LEU A  54      13.545  -6.011   7.130  1.00 96.18           H
ATOM    548 2HD1 LEU A  54      13.041  -6.636   5.542  1.00 96.18           H
ATOM    549 3HD1 LEU A  54      14.331  -7.458   6.453  1.00 96.18           H
ATOM    550  CD2 LEU A  54      15.537  -6.276   4.298  1.00 96.18           C
ATOM    551 1HD2 LEU A  54      14.763  -6.411   3.543  1.00 96.18           H
ATOM    552 2HD2 LEU A  54      16.332  -5.648   3.895  1.00 96.18           H
ATOM    553 3HD2 LEU A  54      15.947  -7.247   4.576  1.00 96.18           H
ATOM    554  HN  LEU A  54      16.039  -3.048   6.569  1.00 96.18           H
ATOM    555  N   TYR A  55      14.303  -1.056   4.968  1.00 95.22           N
ATOM    556  CA  TYR A  55      13.594   0.154   4.589  1.00 95.22           C
ATOM    557  C   TYR A  55      14.459   1.036   3.686  1.00 95.22           C
ATOM    558  O   TYR A  55      13.951   1.673   2.765  1.00 95.22           O
ATOM    559  HA  TYR A  55      12.696  -0.139   4.045  1.00 95.22           H
ATOM    560  CB  TYR A  55      13.310   0.902   5.893  1.00 95.22           C
ATOM    561 1HB  TYR A  55      14.215   0.909   6.500  1.00 95.22           H
ATOM    562 2HB  TYR A  55      13.075   1.941   5.660  1.00 95.22           H
ATOM    563  CG  TYR A  55      12.165   0.307   6.715  1.00 95.22           C
ATOM    564  CD1 TYR A  55      11.478  -0.794   6.246  1.00 95.22           C
ATOM    565  HD1 TYR A  55      11.751  -1.239   5.289  1.00 95.22           H
ATOM    566  CD2 TYR A  55      11.820   0.872   7.926  1.00 95.22           C
ATOM    567  HD2 TYR A  55      12.363   1.741   8.297  1.00 95.22           H
ATOM    568  CE1 TYR A  55      10.401  -1.354   7.020  1.00 95.22           C
ATOM    569  HE1 TYR A  55       9.850  -2.223   6.661  1.00 95.22           H
ATOM    570  CE2 TYR A  55      10.743   0.312   8.700  1.00 95.22           C
ATOM    571  HE2 TYR A  55      10.460   0.747   9.659  1.00 95.22           H
ATOM    572  CZ  TYR A  55      10.086  -0.773   8.209  1.00 95.22           C
ATOM    573  OH  TYR A  55       9.069  -1.302   8.940  1.00 95.22           O
ATOM    574  HH  TYR A  55       8.629  -2.041   8.429  1.00 95.22           H
ATOM    575  HN  TYR A  55      14.494  -1.146   5.946  1.00 95.22           H
ATOM    576  N   TRP A  56      15.750   1.045   3.983  1.00 96.84           N
ATOM    577  CA  TRP A  56      16.703   1.765   3.156  1.00 96.84           C
ATOM    578  C   TRP A  56      16.750   1.083   1.787  1.00 96.84           C
ATOM    579  O   TRP A  56      16.765   1.754   0.756  1.00 96.84           O
ATOM    580  HA  TRP A  56      16.346   2.789   3.050  1.00 96.84           H
ATOM    581  CB  TRP A  56      18.073   1.839   3.834  1.00 96.84           C
ATOM    582 1HB  TRP A  56      18.230   0.927   4.411  1.00 96.84           H
ATOM    583 2HB  TRP A  56      18.846   1.867   3.067  1.00 96.84           H
ATOM    584  CG  TRP A  56      18.245   3.046   4.758  1.00 96.84           C
ATOM    585  CD1 TRP A  56      18.381   3.053   6.091  1.00 96.84           C
ATOM    586  HD1 TRP A  56      18.385   2.157   6.711  1.00 96.84           H
ATOM    587  CD2 TRP A  56      18.296   4.432   4.359  1.00 96.84           C
ATOM    588  NE1 TRP A  56      18.515   4.336   6.579  1.00 96.84           N
ATOM    589  HE1 TRP A  56      18.629   4.596   7.538  1.00 96.84           H
ATOM    590  CE2 TRP A  56      18.462   5.202   5.493  1.00 96.84           C
ATOM    591  CE3 TRP A  56      18.206   5.017   3.084  1.00 96.84           C
ATOM    592  HE3 TRP A  56      18.075   4.431   2.174  1.00 96.84           H
ATOM    593  CZ2 TRP A  56      18.551   6.599   5.465  1.00 96.84           C
ATOM    594  HZ2 TRP A  56      18.681   7.185   6.375  1.00 96.84           H
ATOM    595  CZ3 TRP A  56      18.296   6.414   3.073  1.00 96.84           C
ATOM    596  HZ3 TRP A  56      18.232   6.918   2.108  1.00 96.84           H
ATOM    597  CH2 TRP A  56      18.463   7.203   4.205  1.00 96.84           C
ATOM    598  HH2 TRP A  56      18.524   8.287   4.112  1.00 96.84           H
ATOM    599  HN  TRP A  56      16.146   0.573   4.771  1.00 96.84           H
ATOM    600  N   LEU A  57      16.773  -0.241   1.821  1.00 96.85           N
ATOM    601  CA  LEU A  57      16.837  -1.020   0.596  1.00 96.85           C
ATOM    602  C   LEU A  57      15.604  -0.722  -0.258  1.00 96.85           C
ATOM    603  O   LEU A  57      15.726  -0.397  -1.438  1.00 96.85           O
ATOM    604  HA  LEU A  57      17.723  -0.697   0.049  1.00 96.85           H
ATOM    605  CB  LEU A  57      17.019  -2.506   0.915  1.00 96.85           C
ATOM    606 1HB  LEU A  57      17.952  -2.627   1.466  1.00 96.85           H
ATOM    607 2HB  LEU A  57      16.213  -2.815   1.580  1.00 96.85           H
ATOM    608  CG  LEU A  57      17.044  -3.452  -0.287  1.00 96.85           C
ATOM    609  HG  LEU A  57      16.151  -3.267  -0.885  1.00 96.85           H
ATOM    610  CD1 LEU A  57      18.253  -3.171  -1.182  1.00 96.85           C
ATOM    611 1HD1 LEU A  57      18.205  -2.144  -1.545  1.00 96.85           H
ATOM    612 2HD1 LEU A  57      19.169  -3.311  -0.608  1.00 96.85           H
ATOM    613 3HD1 LEU A  57      18.246  -3.857  -2.028  1.00 96.85           H
ATOM    614  CD2 LEU A  57      16.991  -4.913   0.164  1.00 96.85           C
ATOM    615 1HD2 LEU A  57      17.852  -5.129   0.796  1.00 96.85           H
ATOM    616 2HD2 LEU A  57      16.074  -5.086   0.727  1.00 96.85           H
ATOM    617 3HD2 LEU A  57      17.010  -5.564  -0.710  1.00 96.85           H
ATOM    618  HN  LEU A  57      16.749  -0.779   2.663  1.00 96.85           H
ATOM    619  N   VAL A  58      14.444  -0.842   0.371  1.00 96.06           N
ATOM    620  CA  VAL A  58      13.187  -0.668  -0.337  1.00 96.06           C
ATOM    621  C   VAL A  58      13.120   0.750  -0.907  1.00 96.06           C
ATOM    622  O   VAL A  58      12.700   0.945  -2.047  1.00 96.06           O
ATOM    623  HA  VAL A  58      13.173  -1.380  -1.163  1.00 96.06           H
ATOM    624  CB  VAL A  58      12.015  -0.996   0.590  1.00 96.06           C
ATOM    625  HB  VAL A  58      12.116  -0.386   1.487  1.00 96.06           H
ATOM    626  CG1 VAL A  58      10.680  -0.644  -0.069  1.00 96.06           C
ATOM    627 1HG1 VAL A  58      10.657   0.421  -0.298  1.00 96.06           H
ATOM    628 2HG1 VAL A  58      10.567  -1.216  -0.990  1.00 96.06           H
ATOM    629 3HG1 VAL A  58       9.863  -0.887   0.612  1.00 96.06           H
ATOM    630  CG2 VAL A  58      12.046  -2.466   1.015  1.00 96.06           C
ATOM    631 1HG2 VAL A  58      11.981  -3.101   0.132  1.00 96.06           H
ATOM    632 2HG2 VAL A  58      12.977  -2.672   1.543  1.00 96.06           H
ATOM    633 3HG2 VAL A  58      11.202  -2.672   1.673  1.00 96.06           H
ATOM    634  HN  VAL A  58      14.355  -1.055   1.344  1.00 96.06           H
ATOM    635  N   PHE A  59      13.540   1.703  -0.088  1.00 97.21           N
ATOM    636  CA  PHE A  59      13.555   3.095  -0.505  1.00 97.21           C
ATOM    637  C   PHE A  59      14.358   3.272  -1.795  1.00 97.21           C
ATOM    638  O   PHE A  59      13.857   3.827  -2.772  1.00 97.21           O
ATOM    639  HA  PHE A  59      12.520   3.391  -0.680  1.00 97.21           H
ATOM    640  CB  PHE A  59      14.228   3.890   0.615  1.00 97.21           C
ATOM    641 1HB  PHE A  59      13.587   3.872   1.496  1.00 97.21           H
ATOM    642 2HB  PHE A  59      15.160   3.395   0.889  1.00 97.21           H
ATOM    643  CG  PHE A  59      14.530   5.345   0.250  1.00 97.21           C
ATOM    644  CD1 PHE A  59      15.818   5.776   0.180  1.00 97.21           C
ATOM    645  HD1 PHE A  59      16.635   5.085   0.384  1.00 97.21           H
ATOM    646  CD2 PHE A  59      13.509   6.208  -0.004  1.00 97.21           C
ATOM    647  HD2 PHE A  59      12.477   5.863   0.052  1.00 97.21           H
ATOM    648  CE1 PHE A  59      16.097   7.126  -0.158  1.00 97.21           C
ATOM    649  HE1 PHE A  59      17.130   7.472  -0.214  1.00 97.21           H
ATOM    650  CE2 PHE A  59      13.789   7.558  -0.342  1.00 97.21           C
ATOM    651  HE2 PHE A  59      12.972   8.250  -0.546  1.00 97.21           H
ATOM    652  CZ  PHE A  59      15.077   7.989  -0.412  1.00 97.21           C
ATOM    653  HZ  PHE A  59      15.292   9.026  -0.672  1.00 97.21           H
ATOM    654  HN  PHE A  59      13.865   1.537   0.843  1.00 97.21           H
ATOM    655  N   ILE A  60      15.592   2.790  -1.757  1.00 97.42           N
ATOM    656  CA  ILE A  60      16.524   3.033  -2.845  1.00 97.42           C
ATOM    657  C   ILE A  60      15.974   2.412  -4.130  1.00 97.42           C
ATOM    658  O   ILE A  60      15.866   3.087  -5.153  1.00 97.42           O
ATOM    659  HA  ILE A  60      16.590   4.112  -2.984  1.00 97.42           H
ATOM    660  CB  ILE A  60      17.923   2.538  -2.472  1.00 97.42           C
ATOM    661  HB  ILE A  60      17.833   1.525  -2.079  1.00 97.42           H
ATOM    662  CG1 ILE A  60      18.533   3.400  -1.365  1.00 97.42           C
ATOM    663 1HG1 ILE A  60      18.815   4.372  -1.770  1.00 97.42           H
ATOM    664 2HG1 ILE A  60      17.789   3.582  -0.589  1.00 97.42           H
ATOM    665  CG2 ILE A  60      18.826   2.466  -3.705  1.00 97.42           C
ATOM    666 1HG2 ILE A  60      18.394   1.778  -4.432  1.00 97.42           H
ATOM    667 2HG2 ILE A  60      18.913   3.457  -4.150  1.00 97.42           H
ATOM    668 3HG2 ILE A  60      19.814   2.111  -3.412  1.00 97.42           H
ATOM    669  CD1 ILE A  60      19.760   2.720  -0.754  1.00 97.42           C
ATOM    670 1HD1 ILE A  60      19.469   1.760  -0.329  1.00 97.42           H
ATOM    671 2HD1 ILE A  60      20.511   2.562  -1.528  1.00 97.42           H
ATOM    672 3HD1 ILE A  60      20.174   3.354   0.030  1.00 97.42           H
ATOM    673  HN  ILE A  60      15.956   2.244  -1.002  1.00 97.42           H
ATOM    674  N   VAL A  61      15.641   1.133  -4.036  1.00 95.97           N
ATOM    675  CA  VAL A  61      15.242   0.375  -5.210  1.00 95.97           C
ATOM    676  C   VAL A  61      13.933   0.947  -5.760  1.00 95.97           C
ATOM    677  O   VAL A  61      13.776   1.092  -6.971  1.00 95.97           O
ATOM    678  HA  VAL A  61      16.021   0.498  -5.962  1.00 95.97           H
ATOM    679  CB  VAL A  61      15.146  -1.112  -4.865  1.00 95.97           C
ATOM    680  HB  VAL A  61      14.433  -1.222  -4.048  1.00 95.97           H
ATOM    681  CG1 VAL A  61      14.624  -1.919  -6.056  1.00 95.97           C
ATOM    682 1HG1 VAL A  61      13.633  -1.560  -6.332  1.00 95.97           H
ATOM    683 2HG1 VAL A  61      15.302  -1.799  -6.901  1.00 95.97           H
ATOM    684 3HG1 VAL A  61      14.566  -2.973  -5.784  1.00 95.97           H
ATOM    685  CG2 VAL A  61      16.495  -1.652  -4.386  1.00 95.97           C
ATOM    686 1HG2 VAL A  61      17.238  -1.523  -5.173  1.00 95.97           H
ATOM    687 2HG2 VAL A  61      16.810  -1.106  -3.497  1.00 95.97           H
ATOM    688 3HG2 VAL A  61      16.399  -2.711  -4.148  1.00 95.97           H
ATOM    689  HN  VAL A  61      15.641   0.617  -3.180  1.00 95.97           H
ATOM    690  N   GLY A  62      13.028   1.255  -4.843  1.00 96.24           N
ATOM    691  CA  GLY A  62      11.713   1.743  -5.223  1.00 96.24           C
ATOM    692  C   GLY A  62      11.809   3.122  -5.879  1.00 96.24           C
ATOM    693  O   GLY A  62      11.137   3.388  -6.874  1.00 96.24           O
ATOM    694 1HA  GLY A  62      11.246   1.040  -5.913  1.00 96.24           H
ATOM    695 2HA  GLY A  62      11.073   1.798  -4.343  1.00 96.24           H
ATOM    696  HN  GLY A  62      13.181   1.177  -3.857  1.00 96.24           H
ATOM    697  N   ALA A  63      12.649   3.963  -5.294  1.00 96.84           N
ATOM    698  CA  ALA A  63      12.795   5.328  -5.771  1.00 96.84           C
ATOM    699  C   ALA A  63      13.318   5.307  -7.208  1.00 96.84           C
ATOM    700  O   ALA A  63      12.803   6.018  -8.070  1.00 96.84           O
ATOM    701  HA  ALA A  63      11.808   5.791  -5.759  1.00 96.84           H
ATOM    702  CB  ALA A  63      13.716   6.103  -4.826  1.00 96.84           C
ATOM    703 1HB  ALA A  63      13.284   6.113  -3.825  1.00 96.84           H
ATOM    704 2HB  ALA A  63      14.693   5.622  -4.796  1.00 96.84           H
ATOM    705 3HB  ALA A  63      13.825   7.127  -5.185  1.00 96.84           H
ATOM    706  HN  ALA A  63      13.221   3.726  -4.509  1.00 96.84           H
ATOM    707  N   LEU A  64      14.335   4.485  -7.423  1.00 95.52           N
ATOM    708  CA  LEU A  64      14.950   4.382  -8.735  1.00 95.52           C
ATOM    709  C   LEU A  64      13.926   3.835  -9.732  1.00 95.52           C
ATOM    710  O   LEU A  64      13.770   4.376 -10.825  1.00 95.52           O
ATOM    711  HA  LEU A  64      15.230   5.388  -9.045  1.00 95.52           H
ATOM    712  CB  LEU A  64      16.236   3.557  -8.660  1.00 95.52           C
ATOM    713 1HB  LEU A  64      16.004   2.600  -8.193  1.00 95.52           H
ATOM    714 2HB  LEU A  64      16.568   3.344  -9.677  1.00 95.52           H
ATOM    715  CG  LEU A  64      17.399   4.195  -7.898  1.00 95.52           C
ATOM    716  HG  LEU A  64      17.047   4.468  -6.903  1.00 95.52           H
ATOM    717  CD1 LEU A  64      18.547   3.200  -7.714  1.00 95.52           C
ATOM    718 1HD1 LEU A  64      18.192   2.337  -7.151  1.00 95.52           H
ATOM    719 2HD1 LEU A  64      18.906   2.875  -8.691  1.00 95.52           H
ATOM    720 3HD1 LEU A  64      19.360   3.680  -7.170  1.00 95.52           H
ATOM    721  CD2 LEU A  64      17.862   5.483  -8.582  1.00 95.52           C
ATOM    722 1HD2 LEU A  64      18.190   5.258  -9.597  1.00 95.52           H
ATOM    723 2HD2 LEU A  64      17.035   6.193  -8.617  1.00 95.52           H
ATOM    724 3HD2 LEU A  64      18.689   5.917  -8.020  1.00 95.52           H
ATOM    725  HN  LEU A  64      14.737   3.898  -6.720  1.00 95.52           H
ATOM    726  N   GLY A  65      13.256   2.770  -9.318  1.00 93.82           N
ATOM    727  CA  GLY A  65      12.364   2.053 -10.214  1.00 93.82           C
ATOM    728  C   GLY A  65      11.211   2.949 -10.673  1.00 93.82           C
ATOM    729  O   GLY A  65      10.953   3.069 -11.870  1.00 93.82           O
ATOM    730 1HA  GLY A  65      12.921   1.698 -11.081  1.00 93.82           H
ATOM    731 2HA  GLY A  65      11.966   1.173  -9.709  1.00 93.82           H
ATOM    732  HN  GLY A  65      13.314   2.397  -8.392  1.00 93.82           H
ATOM    733  N   ASN A  66      10.550   3.554  -9.698  1.00 94.59           N
ATOM    734  CA  ASN A  66       9.339   4.309  -9.971  1.00 94.59           C
ATOM    735  C   ASN A  66       9.705   5.608 -10.692  1.00 94.59           C
ATOM    736  O   ASN A  66       8.943   6.095 -11.526  1.00 94.59           O
ATOM    737  HA  ASN A  66       8.723   3.651 -10.584  1.00 94.59           H
ATOM    738  CB  ASN A  66       8.614   4.676  -8.675  1.00 94.59           C
ATOM    739 1HB  ASN A  66       9.327   5.084  -7.958  1.00 94.59           H
ATOM    740 2HB  ASN A  66       7.879   5.456  -8.873  1.00 94.59           H
ATOM    741  CG  ASN A  66       7.918   3.455  -8.071  1.00 94.59           C
ATOM    742  OD1 ASN A  66       7.013   2.875  -8.648  1.00 94.59           O
ATOM    743  ND2 ASN A  66       8.391   3.097  -6.880  1.00 94.59           N
ATOM    744 1HD2 ASN A  66       9.136   3.615  -6.461  1.00 94.59           H
ATOM    745 2HD2 ASN A  66       8.000   2.309  -6.403  1.00 94.59           H
ATOM    746  HN  ASN A  66      10.828   3.534  -8.737  1.00 94.59           H
ATOM    747  N   SER A  67      10.871   6.132 -10.344  1.00 94.47           N
ATOM    748  CA  SER A  67      11.390   7.313 -11.013  1.00 94.47           C
ATOM    749  C   SER A  67      11.603   7.022 -12.499  1.00 94.47           C
ATOM    750  O   SER A  67      11.358   7.881 -13.345  1.00 94.47           O
ATOM    751  HA  SER A  67      10.626   8.080 -10.878  1.00 94.47           H
ATOM    752  CB  SER A  67      12.698   7.780 -10.370  1.00 94.47           C
ATOM    753 1HB  SER A  67      13.432   6.976 -10.419  1.00 94.47           H
ATOM    754 2HB  SER A  67      13.103   8.617 -10.939  1.00 94.47           H
ATOM    755  OG  SER A  67      12.515   8.174  -9.013  1.00 94.47           O
ATOM    756  HG  SER A  67      12.966   7.521  -8.404  1.00 94.47           H
ATOM    757  HN  SER A  67      11.456   5.764  -9.622  1.00 94.47           H
ATOM    758  N   LEU A  68      12.058   5.808 -12.773  1.00 91.86           N
ATOM    759  CA  LEU A  68      12.287   5.386 -14.144  1.00 91.86           C
ATOM    760  C   LEU A  68      10.952   5.341 -14.889  1.00 91.86           C
ATOM    761  O   LEU A  68      10.872   5.735 -16.052  1.00 91.86           O
ATOM    762  HA  LEU A  68      12.921   6.137 -14.616  1.00 91.86           H
ATOM    763  CB  LEU A  68      13.054   4.062 -14.176  1.00 91.86           C
ATOM    764 1HB  LEU A  68      13.979   4.188 -13.615  1.00 91.86           H
ATOM    765 2HB  LEU A  68      12.463   3.310 -13.653  1.00 91.86           H
ATOM    766  CG  LEU A  68      13.401   3.522 -15.565  1.00 91.86           C
ATOM    767  HG  LEU A  68      12.481   3.455 -16.145  1.00 91.86           H
ATOM    768  CD1 LEU A  68      14.336   4.479 -16.307  1.00 91.86           C
ATOM    769 1HD1 LEU A  68      13.849   5.447 -16.421  1.00 91.86           H
ATOM    770 2HD1 LEU A  68      15.258   4.601 -15.738  1.00 91.86           H
ATOM    771 3HD1 LEU A  68      14.567   4.071 -17.291  1.00 91.86           H
ATOM    772  CD2 LEU A  68      13.982   2.109 -15.474  1.00 91.86           C
ATOM    773 1HD2 LEU A  68      14.888   2.127 -14.869  1.00 91.86           H
ATOM    774 2HD2 LEU A  68      13.250   1.445 -15.013  1.00 91.86           H
ATOM    775 3HD2 LEU A  68      14.220   1.749 -16.475  1.00 91.86           H
ATOM    776  HN  LEU A  68      12.268   5.120 -12.078  1.00 91.86           H
ATOM    777  N   VAL A  69       9.935   4.858 -14.190  1.00 91.26           N
ATOM    778  CA  VAL A  69       8.615   4.724 -14.782  1.00 91.26           C
ATOM    779  C   VAL A  69       8.130   6.097 -15.252  1.00 91.26           C
ATOM    780  O   VAL A  69       7.642   6.237 -16.372  1.00 91.26           O
ATOM    781  HA  VAL A  69       8.709   4.070 -15.649  1.00 91.26           H
ATOM    782  CB  VAL A  69       7.661   4.060 -13.787  1.00 91.26           C
ATOM    783  HB  VAL A  69       7.699   4.627 -12.857  1.00 91.26           H
ATOM    784  CG1 VAL A  69       6.220   4.099 -14.301  1.00 91.26           C
ATOM    785 1HG1 VAL A  69       5.912   5.135 -14.443  1.00 91.26           H
ATOM    786 2HG1 VAL A  69       6.159   3.569 -15.252  1.00 91.26           H
ATOM    787 3HG1 VAL A  69       5.563   3.621 -13.575  1.00 91.26           H
ATOM    788  CG2 VAL A  69       8.096   2.626 -13.483  1.00 91.26           C
ATOM    789 1HG2 VAL A  69       8.100   2.044 -14.405  1.00 91.26           H
ATOM    790 2HG2 VAL A  69       9.098   2.633 -13.054  1.00 91.26           H
ATOM    791 3HG2 VAL A  69       7.400   2.177 -12.774  1.00 91.26           H
ATOM    792  HN  VAL A  69      10.003   4.562 -13.237  1.00 91.26           H
ATOM    793  N   ILE A  70       8.280   7.075 -14.371  1.00 92.02           N
ATOM    794  CA  ILE A  70       7.812   8.420 -14.660  1.00 92.02           C
ATOM    795  C   ILE A  70       8.584   8.979 -15.857  1.00 92.02           C
ATOM    796  O   ILE A  70       7.997   9.589 -16.749  1.00 92.02           O
ATOM    797  HA  ILE A  70       6.759   8.348 -14.931  1.00 92.02           H
ATOM    798  CB  ILE A  70       7.898   9.298 -13.409  1.00 92.02           C
ATOM    799  HB  ILE A  70       8.912   9.231 -13.014  1.00 92.02           H
ATOM    800  CG1 ILE A  70       6.954   8.790 -12.318  1.00 92.02           C
ATOM    801 1HG1 ILE A  70       5.922   8.866 -12.661  1.00 92.02           H
ATOM    802 2HG1 ILE A  70       7.149   7.736 -12.124  1.00 92.02           H
ATOM    803  CG2 ILE A  70       7.643  10.767 -13.751  1.00 92.02           C
ATOM    804 1HG2 ILE A  70       8.388  11.108 -14.469  1.00 92.02           H
ATOM    805 2HG2 ILE A  70       6.647  10.871 -14.184  1.00 92.02           H
ATOM    806 3HG2 ILE A  70       7.710  11.368 -12.845  1.00 92.02           H
ATOM    807  CD1 ILE A  70       7.128   9.592 -11.026  1.00 92.02           C
ATOM    808 1HD1 ILE A  70       8.154   9.494 -10.673  1.00 92.02           H
ATOM    809 2HD1 ILE A  70       6.908  10.642 -11.218  1.00 92.02           H
ATOM    810 3HD1 ILE A  70       6.445   9.211 -10.267  1.00 92.02           H
ATOM    811  HN  ILE A  70       8.712   6.961 -13.477  1.00 92.02           H
ATOM    812  N   LEU A  71       9.889   8.750 -15.838  1.00 90.18           N
ATOM    813  CA  LEU A  71      10.759   9.293 -16.867  1.00 90.18           C
ATOM    814  C   LEU A  71      10.380   8.689 -18.221  1.00 90.18           C
ATOM    815  O   LEU A  71      10.316   9.398 -19.224  1.00 90.18           O
ATOM    816  HA  LEU A  71      10.585  10.368 -16.908  1.00 90.18           H
ATOM    817  CB  LEU A  71      12.228   9.086 -16.491  1.00 90.18           C
ATOM    818 1HB  LEU A  71      12.415   9.596 -15.546  1.00 90.18           H
ATOM    819 2HB  LEU A  71      12.391   8.023 -16.318  1.00 90.18           H
ATOM    820  CG  LEU A  71      13.257   9.572 -17.514  1.00 90.18           C
ATOM    821  HG  LEU A  71      12.779  10.315 -18.152  1.00 90.18           H
ATOM    822  CD1 LEU A  71      14.434  10.261 -16.821  1.00 90.18           C
ATOM    823 1HD1 LEU A  71      14.072  11.119 -16.255  1.00 90.18           H
ATOM    824 2HD1 LEU A  71      14.920   9.558 -16.144  1.00 90.18           H
ATOM    825 3HD1 LEU A  71      15.151  10.597 -17.571  1.00 90.18           H
ATOM    826  CD2 LEU A  71      13.714   8.426 -18.418  1.00 90.18           C
ATOM    827 1HD2 LEU A  71      14.168   7.643 -17.811  1.00 90.18           H
ATOM    828 2HD2 LEU A  71      12.855   8.020 -18.953  1.00 90.18           H
ATOM    829 3HD2 LEU A  71      14.445   8.799 -19.135  1.00 90.18           H
ATOM    830  HN  LEU A  71      10.351   8.205 -15.138  1.00 90.18           H
ATOM    831  N   VAL A  72      10.138   7.387 -18.205  1.00 87.33           N
ATOM    832  CA  VAL A  72       9.778   6.678 -19.421  1.00 87.33           C
ATOM    833  C   VAL A  72       8.470   7.250 -19.971  1.00 87.33           C
ATOM    834  O   VAL A  72       8.337   7.456 -21.176  1.00 87.33           O
ATOM    835  HA  VAL A  72      10.570   6.850 -20.149  1.00 87.33           H
ATOM    836  CB  VAL A  72       9.704   5.174 -19.147  1.00 87.33           C
ATOM    837  HB  VAL A  72       9.054   5.022 -18.285  1.00 87.33           H
ATOM    838  CG1 VAL A  72       9.091   4.430 -20.335  1.00 87.33           C
ATOM    839 1HG1 VAL A  72       8.082   4.803 -20.516  1.00 87.33           H
ATOM    840 2HG1 VAL A  72       9.703   4.594 -21.222  1.00 87.33           H
ATOM    841 3HG1 VAL A  72       9.050   3.364 -20.114  1.00 87.33           H
ATOM    842  CG2 VAL A  72      11.084   4.611 -18.801  1.00 87.33           C
ATOM    843 1HG2 VAL A  72      11.765   4.782 -19.634  1.00 87.33           H
ATOM    844 2HG2 VAL A  72      11.466   5.110 -17.910  1.00 87.33           H
ATOM    845 3HG2 VAL A  72      11.002   3.541 -18.611  1.00 87.33           H
ATOM    846  HN  VAL A  72      10.186   6.819 -17.383  1.00 87.33           H
ATOM    847  N   TYR A  73       7.538   7.491 -19.061  1.00 86.03           N
ATOM    848  CA  TYR A  73       6.237   8.014 -19.443  1.00 86.03           C
ATOM    849  C   TYR A  73       6.375   9.361 -20.156  1.00 86.03           C
ATOM    850  O   TYR A  73       5.680   9.621 -21.137  1.00 86.03           O
ATOM    851  HA  TYR A  73       5.772   7.298 -20.120  1.00 86.03           H
ATOM    852  CB  TYR A  73       5.465   8.219 -18.137  1.00 86.03           C
ATOM    853 1HB  TYR A  73       5.393   7.264 -17.616  1.00 86.03           H
ATOM    854 2HB  TYR A  73       6.032   8.892 -17.494  1.00 86.03           H
ATOM    855  CG  TYR A  73       4.057   8.786 -18.330  1.00 86.03           C
ATOM    856  CD1 TYR A  73       3.864  10.151 -18.384  1.00 86.03           C
ATOM    857  HD1 TYR A  73       4.715  10.826 -18.291  1.00 86.03           H
ATOM    858  CD2 TYR A  73       2.979   7.931 -18.448  1.00 86.03           C
ATOM    859  HD2 TYR A  73       3.132   6.853 -18.405  1.00 86.03           H
ATOM    860  CE1 TYR A  73       2.539  10.684 -18.565  1.00 86.03           C
ATOM    861  HE1 TYR A  73       2.373  11.761 -18.610  1.00 86.03           H
ATOM    862  CE2 TYR A  73       1.654   8.465 -18.629  1.00 86.03           C
ATOM    863  HE2 TYR A  73       0.795   7.801 -18.724  1.00 86.03           H
ATOM    864  CZ  TYR A  73       1.499   9.815 -18.678  1.00 86.03           C
ATOM    865  OH  TYR A  73       0.248  10.319 -18.849  1.00 86.03           O
ATOM    866  HH  TYR A  73      -0.386   9.585 -19.093  1.00 86.03           H
ATOM    867  HN  TYR A  73       7.659   7.336 -18.081  1.00 86.03           H
ATOM    868  N   TRP A  74       7.276  10.180 -19.636  1.00 86.76           N
ATOM    869  CA  TRP A  74       7.393  11.554 -20.096  1.00 86.76           C
ATOM    870  C   TRP A  74       8.009  11.532 -21.496  1.00 86.76           C
ATOM    871  O   TRP A  74       7.481  12.149 -22.420  1.00 86.76           O
ATOM    872  HA  TRP A  74       6.390  11.978 -20.136  1.00 86.76           H
ATOM    873  CB  TRP A  74       8.194  12.398 -19.103  1.00 86.76           C
ATOM    874 1HB  TRP A  74       8.298  11.843 -18.170  1.00 86.76           H
ATOM    875 2HB  TRP A  74       9.199  12.549 -19.497  1.00 86.76           H
ATOM    876  CG  TRP A  74       7.570  13.762 -18.801  1.00 86.76           C
ATOM    877  CD1 TRP A  74       7.252  14.734 -19.667  1.00 86.76           C
ATOM    878  HD1 TRP A  74       7.405  14.669 -20.745  1.00 86.76           H
ATOM    879  CD2 TRP A  74       7.200  14.270 -17.502  1.00 86.76           C
ATOM    880  NE1 TRP A  74       6.706  15.826 -19.025  1.00 86.76           N
ATOM    881  HE1 TRP A  74       6.391  16.671 -19.457  1.00 86.76           H
ATOM    882  CE2 TRP A  74       6.673  15.535 -17.666  1.00 86.76           C
ATOM    883  CE3 TRP A  74       7.306  13.680 -16.230  1.00 86.76           C
ATOM    884  HE3 TRP A  74       7.718  12.682 -16.075  1.00 86.76           H
ATOM    885  CZ2 TRP A  74       6.212  16.317 -16.600  1.00 86.76           C
ATOM    886  HZ2 TRP A  74       5.800  17.314 -16.756  1.00 86.76           H
ATOM    887  CZ3 TRP A  74       6.841  14.474 -15.176  1.00 86.76           C
ATOM    888  HZ3 TRP A  74       6.900  14.064 -14.168  1.00 86.76           H
ATOM    889  CH2 TRP A  74       6.308  15.750 -15.324  1.00 86.76           C
ATOM    890  HH2 TRP A  74       5.967  16.305 -14.451  1.00 86.76           H
ATOM    891  HN  TRP A  74       7.918   9.920 -18.914  1.00 86.76           H
ATOM    892  N   TYR A  75       9.118  10.816 -21.609  1.00 82.27           N
ATOM    893  CA  TYR A  75       9.941  10.894 -22.804  1.00 82.27           C
ATOM    894  C   TYR A  75       9.418   9.954 -23.892  1.00 82.27           C
ATOM    895  O   TYR A  75       9.857  10.021 -25.039  1.00 82.27           O
ATOM    896  HA  TYR A  75       9.903  11.920 -23.172  1.00 82.27           H
ATOM    897  CB  TYR A  75      11.340  10.440 -22.383  1.00 82.27           C
ATOM    898 1HB  TYR A  75      11.247   9.593 -21.703  1.00 82.27           H
ATOM    899 2HB  TYR A  75      11.875  10.084 -23.264  1.00 82.27           H
ATOM    900  CG  TYR A  75      12.171  11.531 -21.705  1.00 82.27           C
ATOM    901  CD1 TYR A  75      12.857  12.452 -22.470  1.00 82.27           C
ATOM    902  HD1 TYR A  75      12.807  12.402 -23.558  1.00 82.27           H
ATOM    903  CD2 TYR A  75      12.234  11.595 -20.328  1.00 82.27           C
ATOM    904  HD2 TYR A  75      11.692  10.867 -19.723  1.00 82.27           H
ATOM    905  CE1 TYR A  75      13.639  13.479 -21.832  1.00 82.27           C
ATOM    906  HE1 TYR A  75      14.186  14.212 -22.425  1.00 82.27           H
ATOM    907  CE2 TYR A  75      13.016  12.622 -19.690  1.00 82.27           C
ATOM    908  HE2 TYR A  75      13.074  12.683 -18.603  1.00 82.27           H
ATOM    909  CZ  TYR A  75      13.680  13.513 -20.473  1.00 82.27           C
ATOM    910  OH  TYR A  75      14.418  14.483 -19.870  1.00 82.27           O
ATOM    911  HH  TYR A  75      14.855  15.059 -20.561  1.00 82.27           H
ATOM    912  HN  TYR A  75       9.456  10.193 -20.904  1.00 82.27           H
ATOM    913  N   CYS A  76       8.487   9.099 -23.493  1.00 76.19           N
ATOM    914  CA  CYS A  76       7.847   8.197 -24.435  1.00 76.19           C
ATOM    915  C   CYS A  76       7.045   9.034 -25.433  1.00 76.19           C
ATOM    916  O   CYS A  76       6.095   9.716 -25.054  1.00 76.19           O
ATOM    917  HA  CYS A  76       8.646   7.653 -24.940  1.00 76.19           H
ATOM    918  CB  CYS A  76       6.971   7.164 -23.723  1.00 76.19           C
ATOM    919 1HB  CYS A  76       7.571   6.594 -23.014  1.00 76.19           H
ATOM    920 2HB  CYS A  76       6.193   7.668 -23.150  1.00 76.19           H
ATOM    921  SG  CYS A  76       6.212   6.036 -24.948  1.00 76.19           S
ATOM    922  HG  CYS A  76       7.350   5.472 -25.342  1.00 76.19           H
ATOM    923  HN  CYS A  76       8.171   9.018 -22.548  1.00 76.19           H
ATOM    924  N   THR A  77       7.458   8.955 -26.690  1.00 69.96           N
ATOM    925  CA  THR A  77       6.892   9.810 -27.719  1.00 69.96           C
ATOM    926  C   THR A  77       5.556   9.245 -28.206  1.00 69.96           C
ATOM    927  O   THR A  77       4.864   9.877 -29.002  1.00 69.96           O
ATOM    928  HA  THR A  77       6.686  10.786 -27.280  1.00 69.96           H
ATOM    929  CB  THR A  77       7.930   9.960 -28.833  1.00 69.96           C
ATOM    930  HB  THR A  77       7.748  10.863 -29.416  1.00 69.96           H
ATOM    931  OG1 THR A  77       7.844   8.734 -29.556  1.00 69.96           O
ATOM    932  HG1 THR A  77       7.176   8.820 -30.296  1.00 69.96           H
ATOM    933  CG2 THR A  77       9.364   9.977 -28.299  1.00 69.96           C
ATOM    934 1HG2 THR A  77       9.567   9.044 -27.774  1.00 69.96           H
ATOM    935 2HG2 THR A  77       9.485  10.814 -27.612  1.00 69.96           H
ATOM    936 3HG2 THR A  77      10.060  10.086 -29.131  1.00 69.96           H
ATOM    937  HN  THR A  77       8.165   8.322 -27.007  1.00 69.96           H
ATOM    938  N   ARG A  78       5.233   8.061 -27.707  1.00 71.03           N
ATOM    939  CA  ARG A  78       4.030   7.369 -28.137  1.00 71.03           C
ATOM    940  C   ARG A  78       2.806   7.931 -27.411  1.00 71.03           C
ATOM    941  O   ARG A  78       2.896   8.322 -26.248  1.00 71.03           O
ATOM    942  HA  ARG A  78       3.970   7.556 -29.209  1.00 71.03           H
ATOM    943  CB  ARG A  78       4.131   5.867 -27.866  1.00 71.03           C
ATOM    944 1HB  ARG A  78       3.486   5.325 -28.557  1.00 71.03           H
ATOM    945 2HB  ARG A  78       5.151   5.528 -28.048  1.00 71.03           H
ATOM    946  CG  ARG A  78       3.730   5.542 -26.425  1.00 71.03           C
ATOM    947 1HG  ARG A  78       4.311   6.154 -25.735  1.00 71.03           H
ATOM    948 2HG  ARG A  78       2.681   5.796 -26.270  1.00 71.03           H
ATOM    949  CD  ARG A  78       3.954   4.061 -26.114  1.00 71.03           C
ATOM    950 1HD  ARG A  78       3.137   3.467 -26.525  1.00 71.03           H
ATOM    951 2HD  ARG A  78       4.871   3.715 -26.592  1.00 71.03           H
ATOM    952  NE  ARG A  78       4.039   3.858 -24.651  1.00 71.03           N
ATOM    953  HE  ARG A  78       4.947   3.750 -24.245  1.00 71.03           H
ATOM    954  CZ  ARG A  78       2.977   3.810 -23.836  1.00 71.03           C
ATOM    955  NH1 ARG A  78       1.737   3.949 -24.326  1.00 71.03           N
ATOM    956 1HH1 ARG A  78       1.600   4.090 -25.306  1.00 71.03           H
ATOM    957 2HH1 ARG A  78       0.949   3.912 -23.711  1.00 71.03           H
ATOM    958  NH2 ARG A  78       3.172   3.621 -22.524  1.00 71.03           N
ATOM    959 1HH2 ARG A  78       2.390   3.583 -21.902  1.00 71.03           H
ATOM    960 2HH2 ARG A  78       4.101   3.519 -22.166  1.00 71.03           H
ATOM    961  HN  ARG A  78       5.777   7.576 -27.021  1.00 71.03           H
ATOM    962  N   VAL A  79       1.692   7.953 -28.127  1.00 76.71           N
ATOM    963  CA  VAL A  79       0.434   8.384 -27.540  1.00 76.71           C
ATOM    964  C   VAL A  79       0.200   7.625 -26.233  1.00 76.71           C
ATOM    965  O   VAL A  79       0.356   6.406 -26.182  1.00 76.71           O
ATOM    966  HA  VAL A  79       0.522   9.448 -27.317  1.00 76.71           H
ATOM    967  CB  VAL A  79      -0.703   8.204 -28.548  1.00 76.71           C
ATOM    968  HB  VAL A  79      -0.869   7.134 -28.678  1.00 76.71           H
ATOM    969  CG1 VAL A  79      -2.001   8.821 -28.026  1.00 76.71           C
ATOM    970 1HG1 VAL A  79      -2.284   8.338 -27.091  1.00 76.71           H
ATOM    971 2HG1 VAL A  79      -1.853   9.887 -27.854  1.00 76.71           H
ATOM    972 3HG1 VAL A  79      -2.793   8.679 -28.762  1.00 76.71           H
ATOM    973  CG2 VAL A  79      -0.326   8.789 -29.911  1.00 76.71           C
ATOM    974 1HG2 VAL A  79      -0.119   9.854 -29.804  1.00 76.71           H
ATOM    975 2HG2 VAL A  79       0.562   8.284 -30.290  1.00 76.71           H
ATOM    976 3HG2 VAL A  79      -1.151   8.648 -30.608  1.00 76.71           H
ATOM    977  HN  VAL A  79       1.639   7.685 -29.089  1.00 76.71           H
ATOM    978  N   LYS A  80      -0.172   8.378 -25.207  1.00 80.46           N
ATOM    979  CA  LYS A  80      -0.464   7.787 -23.912  1.00 80.46           C
ATOM    980  C   LYS A  80      -1.760   6.979 -24.006  1.00 80.46           C
ATOM    981  O   LYS A  80      -2.586   7.224 -24.884  1.00 80.46           O
ATOM    982  HA  LYS A  80       0.351   7.104 -23.673  1.00 80.46           H
ATOM    983  CB  LYS A  80      -0.487   8.863 -22.825  1.00 80.46           C
ATOM    984 1HB  LYS A  80      -1.390   9.465 -22.922  1.00 80.46           H
ATOM    985 2HB  LYS A  80      -0.523   8.392 -21.843  1.00 80.46           H
ATOM    986  CG  LYS A  80       0.746   9.764 -22.920  1.00 80.46           C
ATOM    987 1HG  LYS A  80       0.755  10.274 -23.883  1.00 80.46           H
ATOM    988 2HG  LYS A  80       0.697  10.535 -22.151  1.00 80.46           H
ATOM    989  CD  LYS A  80       2.033   8.952 -22.755  1.00 80.46           C
ATOM    990 1HD  LYS A  80       2.063   8.511 -21.758  1.00 80.46           H
ATOM    991 2HD  LYS A  80       2.041   8.128 -23.468  1.00 80.46           H
ATOM    992  CE  LYS A  80       3.267   9.831 -22.967  1.00 80.46           C
ATOM    993 1HE  LYS A  80       3.138  10.439 -23.863  1.00 80.46           H
ATOM    994 2HE  LYS A  80       3.379  10.519 -22.129  1.00 80.46           H
ATOM    995  NZ  LYS A  80       4.482   8.996 -23.097  1.00 80.46           N
ATOM    996 1HZ  LYS A  80       5.265   9.580 -23.369  1.00 80.46           H
ATOM    997 2HZ  LYS A  80       4.683   8.552 -22.208  1.00 80.46           H
ATOM    998 3HZ  LYS A  80       4.329   8.285 -23.804  1.00 80.46           H
ATOM    999  HN  LYS A  80      -0.274   9.371 -25.251  1.00 80.46           H
ATOM   1000  N   THR A  81      -1.898   6.033 -23.089  1.00 81.43           N
ATOM   1001  CA  THR A  81      -3.163   5.339 -22.913  1.00 81.43           C
ATOM   1002  C   THR A  81      -3.674   5.517 -21.482  1.00 81.43           C
ATOM   1003  O   THR A  81      -2.921   5.917 -20.595  1.00 81.43           O
ATOM   1004  HA  THR A  81      -3.900   5.796 -23.574  1.00 81.43           H
ATOM   1005  CB  THR A  81      -2.958   3.876 -23.309  1.00 81.43           C
ATOM   1006  HB  THR A  81      -3.884   3.311 -23.201  1.00 81.43           H
ATOM   1007  OG1 THR A  81      -1.875   3.443 -22.490  1.00 81.43           O
ATOM   1008  HG1 THR A  81      -1.082   4.035 -22.630  1.00 81.43           H
ATOM   1009  CG2 THR A  81      -2.430   3.723 -24.736  1.00 81.43           C
ATOM   1010 1HG2 THR A  81      -1.470   4.232 -24.825  1.00 81.43           H
ATOM   1011 2HG2 THR A  81      -3.141   4.164 -25.436  1.00 81.43           H
ATOM   1012 3HG2 THR A  81      -2.303   2.665 -24.966  1.00 81.43           H
ATOM   1013  HN  THR A  81      -1.166   5.739 -22.474  1.00 81.43           H
ATOM   1014  N   MET A  82      -4.950   5.210 -21.301  1.00 82.72           N
ATOM   1015  CA  MET A  82      -5.554   5.269 -19.981  1.00 82.72           C
ATOM   1016  C   MET A  82      -4.753   4.440 -18.974  1.00 82.72           C
ATOM   1017  O   MET A  82      -4.524   4.878 -17.847  1.00 82.72           O
ATOM   1018  HA  MET A  82      -5.532   6.321 -19.695  1.00 82.72           H
ATOM   1019  CB  MET A  82      -6.988   4.741 -20.051  1.00 82.72           C
ATOM   1020 1HB  MET A  82      -7.585   5.384 -20.697  1.00 82.72           H
ATOM   1021 2HB  MET A  82      -6.992   3.747 -20.499  1.00 82.72           H
ATOM   1022  CG  MET A  82      -7.619   4.681 -18.658  1.00 82.72           C
ATOM   1023 1HG  MET A  82      -7.241   3.814 -18.116  1.00 82.72           H
ATOM   1024 2HG  MET A  82      -7.338   5.564 -18.085  1.00 82.72           H
ATOM   1025  SD  MET A  82      -9.396   4.584 -18.797  1.00 82.72           S
ATOM   1026  CE  MET A  82      -9.859   4.949 -17.112  1.00 82.72           C
ATOM   1027 1HE  MET A  82      -9.425   4.203 -16.446  1.00 82.72           H
ATOM   1028 2HE  MET A  82      -9.489   5.938 -16.840  1.00 82.72           H
ATOM   1029 3HE  MET A  82     -10.945   4.930 -17.021  1.00 82.72           H
ATOM   1030  HN  MET A  82      -5.566   4.926 -22.035  1.00 82.72           H
ATOM   1031  N   THR A  83      -4.350   3.258 -19.417  1.00 82.61           N
ATOM   1032  CA  THR A  83      -3.495   2.408 -18.606  1.00 82.61           C
ATOM   1033  C   THR A  83      -2.258   3.180 -18.143  1.00 82.61           C
ATOM   1034  O   THR A  83      -1.838   3.056 -16.994  1.00 82.61           O
ATOM   1035  HA  THR A  83      -4.046   2.120 -17.710  1.00 82.61           H
ATOM   1036  CB  THR A  83      -3.160   1.158 -19.423  1.00 82.61           C
ATOM   1037  HB  THR A  83      -2.497   1.402 -20.252  1.00 82.61           H
ATOM   1038  OG1 THR A  83      -4.433   0.630 -19.787  1.00 82.61           O
ATOM   1039  HG1 THR A  83      -5.158   1.121 -19.304  1.00 82.61           H
ATOM   1040  CG2 THR A  83      -2.529   0.054 -18.572  1.00 82.61           C
ATOM   1041 1HG2 THR A  83      -3.222  -0.237 -17.782  1.00 82.61           H
ATOM   1042 2HG2 THR A  83      -1.604   0.422 -18.127  1.00 82.61           H
ATOM   1043 3HG2 THR A  83      -2.311  -0.809 -19.201  1.00 82.61           H
ATOM   1044  HN  THR A  83      -4.596   2.882 -20.309  1.00 82.61           H
ATOM   1045  N   ASP A  84      -1.710   3.962 -19.062  1.00 83.83           N
ATOM   1046  CA  ASP A  84      -0.456   4.650 -18.807  1.00 83.83           C
ATOM   1047  C   ASP A  84      -0.671   5.707 -17.722  1.00 83.83           C
ATOM   1048  O   ASP A  84       0.206   5.935 -16.890  1.00 83.83           O
ATOM   1049  HA  ASP A  84       0.241   3.871 -18.498  1.00 83.83           H
ATOM   1050  CB  ASP A  84       0.048   5.360 -20.065  1.00 83.83           C
ATOM   1051 1HB  ASP A  84      -0.657   6.139 -20.355  1.00 83.83           H
ATOM   1052 2HB  ASP A  84       0.998   5.852 -19.853  1.00 83.83           H
ATOM   1053  CG  ASP A  84       0.226   4.371 -21.219  1.00 83.83           C
ATOM   1054  OD1 ASP A  84       0.768   3.277 -20.950  1.00 83.83           O
ATOM   1055  OD2 ASP A  84      -0.183   4.731 -22.343  1.00 83.83           O
ATOM   1056  HN  ASP A  84      -2.106   4.127 -19.965  1.00 83.83           H
ATOM   1057  N   MET A  85      -1.843   6.324 -17.765  1.00 88.81           N
ATOM   1058  CA  MET A  85      -2.182   7.354 -16.799  1.00 88.81           C
ATOM   1059  C   MET A  85      -2.212   6.786 -15.378  1.00 88.81           C
ATOM   1060  O   MET A  85      -1.708   7.409 -14.446  1.00 88.81           O
ATOM   1061  HA  MET A  85      -1.396   8.104 -16.881  1.00 88.81           H
ATOM   1062  CB  MET A  85      -3.552   7.944 -17.141  1.00 88.81           C
ATOM   1063 1HB  MET A  85      -3.561   8.274 -18.180  1.00 88.81           H
ATOM   1064 2HB  MET A  85      -4.318   7.175 -17.044  1.00 88.81           H
ATOM   1065  CG  MET A  85      -3.886   9.122 -16.224  1.00 88.81           C
ATOM   1066 1HG  MET A  85      -4.879   9.506 -16.458  1.00 88.81           H
ATOM   1067 2HG  MET A  85      -3.909   8.791 -15.186  1.00 88.81           H
ATOM   1068  SD  MET A  85      -2.672  10.415 -16.423  1.00 88.81           S
ATOM   1069  CE  MET A  85      -3.078  10.970 -18.071  1.00 88.81           C
ATOM   1070 1HE  MET A  85      -2.964  10.143 -18.771  1.00 88.81           H
ATOM   1071 2HE  MET A  85      -4.109  11.324 -18.091  1.00 88.81           H
ATOM   1072 3HE  MET A  85      -2.410  11.783 -18.355  1.00 88.81           H
ATOM   1073  HN  MET A  85      -2.552   6.130 -18.443  1.00 88.81           H
ATOM   1074  N   PHE A  86      -2.806   5.608 -15.259  1.00 89.21           N
ATOM   1075  CA  PHE A  86      -2.917   4.953 -13.967  1.00 89.21           C
ATOM   1076  C   PHE A  86      -1.550   4.469 -13.479  1.00 89.21           C
ATOM   1077  O   PHE A  86      -1.236   4.577 -12.294  1.00 89.21           O
ATOM   1078  HA  PHE A  86      -3.312   5.687 -13.265  1.00 89.21           H
ATOM   1079  CB  PHE A  86      -3.835   3.743 -14.155  1.00 89.21           C
ATOM   1080 1HB  PHE A  86      -3.431   3.113 -14.948  1.00 89.21           H
ATOM   1081 2HB  PHE A  86      -3.829   3.149 -13.241  1.00 89.21           H
ATOM   1082  CG  PHE A  86      -5.281   4.107 -14.500  1.00 89.21           C
ATOM   1083  CD1 PHE A  86      -5.861   5.198 -13.932  1.00 89.21           C
ATOM   1084  HD1 PHE A  86      -5.296   5.813 -13.231  1.00 89.21           H
ATOM   1085  CD2 PHE A  86      -5.985   3.340 -15.374  1.00 89.21           C
ATOM   1086  HD2 PHE A  86      -5.520   2.465 -15.829  1.00 89.21           H
ATOM   1087  CE1 PHE A  86      -7.203   5.536 -14.252  1.00 89.21           C
ATOM   1088  HE1 PHE A  86      -7.668   6.410 -13.797  1.00 89.21           H
ATOM   1089  CE2 PHE A  86      -7.327   3.677 -15.694  1.00 89.21           C
ATOM   1090  HE2 PHE A  86      -7.891   3.062 -16.395  1.00 89.21           H
ATOM   1091  CZ  PHE A  86      -7.907   4.768 -15.126  1.00 89.21           C
ATOM   1092  HZ  PHE A  86      -8.937   5.028 -15.372  1.00 89.21           H
ATOM   1093  HN  PHE A  86      -3.208   5.104 -16.024  1.00 89.21           H
ATOM   1094  N   LEU A  87      -0.773   3.946 -14.416  1.00 87.09           N
ATOM   1095  CA  LEU A  87       0.553   3.447 -14.097  1.00 87.09           C
ATOM   1096  C   LEU A  87       1.413   4.597 -13.569  1.00 87.09           C
ATOM   1097  O   LEU A  87       2.232   4.403 -12.672  1.00 87.09           O
ATOM   1098  HA  LEU A  87       0.442   2.707 -13.304  1.00 87.09           H
ATOM   1099  CB  LEU A  87       1.161   2.729 -15.303  1.00 87.09           C
ATOM   1100 1HB  LEU A  87       1.095   3.391 -16.166  1.00 87.09           H
ATOM   1101 2HB  LEU A  87       2.220   2.564 -15.108  1.00 87.09           H
ATOM   1102  CG  LEU A  87       0.525   1.388 -15.676  1.00 87.09           C
ATOM   1103  HG  LEU A  87      -0.541   1.549 -15.838  1.00 87.09           H
ATOM   1104  CD1 LEU A  87       1.105   0.851 -16.986  1.00 87.09           C
ATOM   1105 1HD1 LEU A  87       0.913   1.564 -17.788  1.00 87.09           H
ATOM   1106 2HD1 LEU A  87       2.180   0.710 -16.876  1.00 87.09           H
ATOM   1107 3HD1 LEU A  87       0.636  -0.103 -17.228  1.00 87.09           H
ATOM   1108  CD2 LEU A  87       0.661   0.380 -14.533  1.00 87.09           C
ATOM   1109 1HD2 LEU A  87       1.717   0.218 -14.316  1.00 87.09           H
ATOM   1110 2HD2 LEU A  87       0.163   0.768 -13.645  1.00 87.09           H
ATOM   1111 3HD2 LEU A  87       0.201  -0.564 -14.825  1.00 87.09           H
ATOM   1112  HN  LEU A  87      -1.037   3.861 -15.377  1.00 87.09           H
ATOM   1113  N   LEU A  88       1.197   5.769 -14.148  1.00 90.57           N
ATOM   1114  CA  LEU A  88       1.911   6.959 -13.718  1.00 90.57           C
ATOM   1115  C   LEU A  88       1.562   7.260 -12.259  1.00 90.57           C
ATOM   1116  O   LEU A  88       2.451   7.427 -11.426  1.00 90.57           O
ATOM   1117  HA  LEU A  88       2.977   6.740 -13.780  1.00 90.57           H
ATOM   1118  CB  LEU A  88       1.633   8.124 -14.670  1.00 90.57           C
ATOM   1119 1HB  LEU A  88       2.061   7.883 -15.643  1.00 90.57           H
ATOM   1120 2HB  LEU A  88       0.554   8.205 -14.808  1.00 90.57           H
ATOM   1121  CG  LEU A  88       2.167   9.489 -14.233  1.00 90.57           C
ATOM   1122  HG  LEU A  88       1.856   9.664 -13.203  1.00 90.57           H
ATOM   1123  CD1 LEU A  88       3.697   9.512 -14.253  1.00 90.57           C
ATOM   1124 1HD1 LEU A  88       4.080   8.752 -13.572  1.00 90.57           H
ATOM   1125 2HD1 LEU A  88       4.050   9.305 -15.263  1.00 90.57           H
ATOM   1126 3HD1 LEU A  88       4.050  10.494 -13.939  1.00 90.57           H
ATOM   1127  CD2 LEU A  88       1.567  10.611 -15.084  1.00 90.57           C
ATOM   1128 1HD2 LEU A  88       1.826  10.452 -16.130  1.00 90.57           H
ATOM   1129 2HD2 LEU A  88       0.482  10.609 -14.974  1.00 90.57           H
ATOM   1130 3HD2 LEU A  88       1.963  11.570 -14.752  1.00 90.57           H
ATOM   1131  HN  LEU A  88       0.548   5.912 -14.896  1.00 90.57           H
ATOM   1132  N   ASN A  89       0.265   7.320 -11.995  1.00 93.55           N
ATOM   1133  CA  ASN A  89      -0.213   7.717 -10.682  1.00 93.55           C
ATOM   1134  C   ASN A  89       0.205   6.665  -9.652  1.00 93.55           C
ATOM   1135  O   ASN A  89       0.412   6.985  -8.482  1.00 93.55           O
ATOM   1136  HA  ASN A  89       0.242   8.689 -10.493  1.00 93.55           H
ATOM   1137  CB  ASN A  89      -1.740   7.820 -10.659  1.00 93.55           C
ATOM   1138 1HB  ASN A  89      -2.171   7.006 -11.242  1.00 93.55           H
ATOM   1139 2HB  ASN A  89      -2.100   7.707  -9.637  1.00 93.55           H
ATOM   1140  CG  ASN A  89      -2.207   9.163 -11.225  1.00 93.55           C
ATOM   1141  OD1 ASN A  89      -2.468  10.112 -10.505  1.00 93.55           O
ATOM   1142  ND2 ASN A  89      -2.296   9.189 -12.552  1.00 93.55           N
ATOM   1143 1HD2 ASN A  89      -2.067   8.374 -13.085  1.00 93.55           H
ATOM   1144 2HD2 ASN A  89      -2.594  10.023 -13.017  1.00 93.55           H
ATOM   1145  HN  ASN A  89      -0.451   7.103 -12.658  1.00 93.55           H
ATOM   1146  N   LEU A  90       0.316   5.432 -10.124  1.00 91.66           N
ATOM   1147  CA  LEU A  90       0.738   4.338  -9.267  1.00 91.66           C
ATOM   1148  C   LEU A  90       2.169   4.593  -8.788  1.00 91.66           C
ATOM   1149  O   LEU A  90       2.466   4.447  -7.603  1.00 91.66           O
ATOM   1150  HA  LEU A  90       0.080   4.330  -8.399  1.00 91.66           H
ATOM   1151  CB  LEU A  90       0.560   2.997  -9.983  1.00 91.66           C
ATOM   1152 1HB  LEU A  90      -0.336   3.054 -10.600  1.00 91.66           H
ATOM   1153 2HB  LEU A  90       1.404   2.853 -10.657  1.00 91.66           H
ATOM   1154  CG  LEU A  90       0.447   1.766  -9.082  1.00 91.66           C
ATOM   1155  HG  LEU A  90       1.076   1.925  -8.205  1.00 91.66           H
ATOM   1156  CD1 LEU A  90      -0.987   1.582  -8.582  1.00 91.66           C
ATOM   1157 1HD1 LEU A  90      -1.289   2.461  -8.012  1.00 91.66           H
ATOM   1158 2HD1 LEU A  90      -1.656   1.454  -9.433  1.00 91.66           H
ATOM   1159 3HD1 LEU A  90      -1.039   0.700  -7.944  1.00 91.66           H
ATOM   1160  CD2 LEU A  90       0.971   0.516  -9.792  1.00 91.66           C
ATOM   1161 1HD2 LEU A  90       0.388   0.342 -10.697  1.00 91.66           H
ATOM   1162 2HD2 LEU A  90       2.018   0.661 -10.057  1.00 91.66           H
ATOM   1163 3HD2 LEU A  90       0.879  -0.344  -9.130  1.00 91.66           H
ATOM   1164  HN  LEU A  90       0.124   5.177 -11.072  1.00 91.66           H
ATOM   1165  N   ALA A  91       3.017   4.971  -9.733  1.00 93.75           N
ATOM   1166  CA  ALA A  91       4.421   5.196  -9.433  1.00 93.75           C
ATOM   1167  C   ALA A  91       4.550   6.393  -8.489  1.00 93.75           C
ATOM   1168  O   ALA A  91       5.411   6.406  -7.610  1.00 93.75           O
ATOM   1169  HA  ALA A  91       4.800   4.306  -8.931  1.00 93.75           H
ATOM   1170  CB  ALA A  91       5.196   5.396 -10.736  1.00 93.75           C
ATOM   1171 1HB  ALA A  91       5.096   4.506 -11.358  1.00 93.75           H
ATOM   1172 2HB  ALA A  91       4.796   6.258 -11.269  1.00 93.75           H
ATOM   1173 3HB  ALA A  91       6.249   5.565 -10.511  1.00 93.75           H
ATOM   1174  HN  ALA A  91       2.760   5.122 -10.688  1.00 93.75           H
ATOM   1175  N   ILE A  92       3.681   7.371  -8.702  1.00 95.40           N
ATOM   1176  CA  ILE A  92       3.682   8.566  -7.876  1.00 95.40           C
ATOM   1177  C   ILE A  92       3.318   8.187  -6.439  1.00 95.40           C
ATOM   1178  O   ILE A  92       3.972   8.624  -5.493  1.00 95.40           O
ATOM   1179  HA  ILE A  92       4.696   8.967  -7.881  1.00 95.40           H
ATOM   1180  CB  ILE A  92       2.769   9.636  -8.480  1.00 95.40           C
ATOM   1181  HB  ILE A  92       1.810   9.174  -8.714  1.00 95.40           H
ATOM   1182  CG1 ILE A  92       3.346  10.171  -9.792  1.00 95.40           C
ATOM   1183 1HG1 ILE A  92       4.230  10.774  -9.585  1.00 95.40           H
ATOM   1184 2HG1 ILE A  92       3.668   9.339 -10.418  1.00 95.40           H
ATOM   1185  CG2 ILE A  92       2.497  10.756  -7.474  1.00 95.40           C
ATOM   1186 1HG2 ILE A  92       2.012  10.341  -6.590  1.00 95.40           H
ATOM   1187 2HG2 ILE A  92       3.439  11.222  -7.185  1.00 95.40           H
ATOM   1188 3HG2 ILE A  92       1.846  11.503  -7.929  1.00 95.40           H
ATOM   1189  CD1 ILE A  92       2.312  11.012 -10.542  1.00 95.40           C
ATOM   1190 1HD1 ILE A  92       1.440  10.399 -10.769  1.00 95.40           H
ATOM   1191 2HD1 ILE A  92       2.011  11.857  -9.922  1.00 95.40           H
ATOM   1192 3HD1 ILE A  92       2.748  11.381 -11.471  1.00 95.40           H
ATOM   1193  HN  ILE A  92       2.988   7.356  -9.423  1.00 95.40           H
ATOM   1194  N   ALA A  93       2.275   7.378  -6.320  1.00 95.15           N
ATOM   1195  CA  ALA A  93       1.786   6.975  -5.012  1.00 95.15           C
ATOM   1196  C   ALA A  93       2.901   6.245  -4.259  1.00 95.15           C
ATOM   1197  O   ALA A  93       3.123   6.496  -3.076  1.00 95.15           O
ATOM   1198  HA  ALA A  93       1.520   7.878  -4.464  1.00 95.15           H
ATOM   1199  CB  ALA A  93       0.534   6.112  -5.179  1.00 95.15           C
ATOM   1200 1HB  ALA A  93      -0.237   6.687  -5.693  1.00 95.15           H
ATOM   1201 2HB  ALA A  93       0.778   5.226  -5.765  1.00 95.15           H
ATOM   1202 3HB  ALA A  93       0.167   5.810  -4.198  1.00 95.15           H
ATOM   1203  HN  ALA A  93       1.768   7.002  -7.095  1.00 95.15           H
ATOM   1204  N   ASP A  94       3.572   5.356  -4.976  1.00 94.16           N
ATOM   1205  CA  ASP A  94       4.636   4.565  -4.382  1.00 94.16           C
ATOM   1206  C   ASP A  94       5.742   5.498  -3.885  1.00 94.16           C
ATOM   1207  O   ASP A  94       6.244   5.334  -2.774  1.00 94.16           O
ATOM   1208  HA  ASP A  94       4.163   4.010  -3.572  1.00 94.16           H
ATOM   1209  CB  ASP A  94       5.250   3.609  -5.407  1.00 94.16           C
ATOM   1210 1HB  ASP A  94       5.380   4.125  -6.359  1.00 94.16           H
ATOM   1211 2HB  ASP A  94       6.241   3.300  -5.074  1.00 94.16           H
ATOM   1212  CG  ASP A  94       4.366   2.376  -5.606  1.00 94.16           C
ATOM   1213  OD1 ASP A  94       3.669   2.015  -4.633  1.00 94.16           O
ATOM   1214  OD2 ASP A  94       4.406   1.823  -6.726  1.00 94.16           O
ATOM   1215  HN  ASP A  94       3.399   5.172  -5.944  1.00 94.16           H
ATOM   1216  N   LEU A  95       6.088   6.457  -4.731  1.00 96.49           N
ATOM   1217  CA  LEU A  95       7.170   7.376  -4.418  1.00 96.49           C
ATOM   1218  C   LEU A  95       6.843   8.119  -3.122  1.00 96.49           C
ATOM   1219  O   LEU A  95       7.699   8.263  -2.251  1.00 96.49           O
ATOM   1220  HA  LEU A  95       8.068   6.780  -4.258  1.00 96.49           H
ATOM   1221  CB  LEU A  95       7.446   8.301  -5.605  1.00 96.49           C
ATOM   1222 1HB  LEU A  95       6.491   8.631  -6.014  1.00 96.49           H
ATOM   1223 2HB  LEU A  95       7.958   9.190  -5.236  1.00 96.49           H
ATOM   1224  CG  LEU A  95       8.277   7.703  -6.743  1.00 96.49           C
ATOM   1225  HG  LEU A  95       7.752   6.827  -7.124  1.00 96.49           H
ATOM   1226  CD1 LEU A  95       8.409   8.692  -7.903  1.00 96.49           C
ATOM   1227 1HD1 LEU A  95       7.419   8.938  -8.285  1.00 96.49           H
ATOM   1228 2HD1 LEU A  95       8.900   9.600  -7.552  1.00 96.49           H
ATOM   1229 3HD1 LEU A  95       9.004   8.242  -8.697  1.00 96.49           H
ATOM   1230  CD2 LEU A  95       9.640   7.228  -6.235  1.00 96.49           C
ATOM   1231 1HD2 LEU A  95      10.184   8.073  -5.811  1.00 96.49           H
ATOM   1232 2HD2 LEU A  95       9.497   6.467  -5.469  1.00 96.49           H
ATOM   1233 3HD2 LEU A  95      10.210   6.808  -7.064  1.00 96.49           H
ATOM   1234  HN  LEU A  95       5.645   6.610  -5.614  1.00 96.49           H
ATOM   1235  N   LEU A  96       5.601   8.573  -3.035  1.00 95.98           N
ATOM   1236  CA  LEU A  96       5.182   9.396  -1.913  1.00 95.98           C
ATOM   1237  C   LEU A  96       5.423   8.633  -0.608  1.00 95.98           C
ATOM   1238  O   LEU A  96       5.859   9.215   0.384  1.00 95.98           O
ATOM   1239  HA  LEU A  96       5.807  10.289  -1.911  1.00 95.98           H
ATOM   1240  CB  LEU A  96       3.735   9.857  -2.097  1.00 95.98           C
ATOM   1241 1HB  LEU A  96       3.131   8.992  -2.374  1.00 95.98           H
ATOM   1242 2HB  LEU A  96       3.362  10.211  -1.136  1.00 95.98           H
ATOM   1243  CG  LEU A  96       3.508  10.956  -3.137  1.00 95.98           C
ATOM   1244  HG  LEU A  96       3.811  10.572  -4.111  1.00 95.98           H
ATOM   1245  CD1 LEU A  96       2.026  11.321  -3.235  1.00 95.98           C
ATOM   1246 1HD1 LEU A  96       1.453  10.441  -3.527  1.00 95.98           H
ATOM   1247 2HD1 LEU A  96       1.674  11.678  -2.267  1.00 95.98           H
ATOM   1248 3HD1 LEU A  96       1.893  12.105  -3.981  1.00 95.98           H
ATOM   1249  CD2 LEU A  96       4.381  12.178  -2.842  1.00 95.98           C
ATOM   1250 1HD2 LEU A  96       4.133  12.572  -1.857  1.00 95.98           H
ATOM   1251 2HD2 LEU A  96       5.431  11.888  -2.864  1.00 95.98           H
ATOM   1252 3HD2 LEU A  96       4.200  12.944  -3.597  1.00 95.98           H
ATOM   1253  HN  LEU A  96       4.889   8.387  -3.712  1.00 95.98           H
ATOM   1254  N   PHE A  97       5.128   7.342  -0.652  1.00 95.58           N
ATOM   1255  CA  PHE A  97       5.295   6.497   0.518  1.00 95.58           C
ATOM   1256  C   PHE A  97       6.777   6.247   0.807  1.00 95.58           C
ATOM   1257  O   PHE A  97       7.223   6.384   1.945  1.00 95.58           O
ATOM   1258  HA  PHE A  97       4.845   7.020   1.362  1.00 95.58           H
ATOM   1259  CB  PHE A  97       4.616   5.162   0.205  1.00 95.58           C
ATOM   1260 1HB  PHE A  97       3.536   5.307   0.201  1.00 95.58           H
ATOM   1261 2HB  PHE A  97       4.900   4.848  -0.800  1.00 95.58           H
ATOM   1262  CG  PHE A  97       4.962   4.042   1.189  1.00 95.58           C
ATOM   1263  CD1 PHE A  97       5.579   2.914   0.746  1.00 95.58           C
ATOM   1264  HD1 PHE A  97       5.828   2.807  -0.310  1.00 95.58           H
ATOM   1265  CD2 PHE A  97       4.652   4.175   2.507  1.00 95.58           C
ATOM   1266  HD2 PHE A  97       4.157   5.079   2.861  1.00 95.58           H
ATOM   1267  CE1 PHE A  97       5.900   1.875   1.660  1.00 95.58           C
ATOM   1268  HE1 PHE A  97       6.395   0.971   1.305  1.00 95.58           H
ATOM   1269  CE2 PHE A  97       4.973   3.136   3.420  1.00 95.58           C
ATOM   1270  HE2 PHE A  97       4.725   3.243   4.476  1.00 95.58           H
ATOM   1271  CZ  PHE A  97       5.590   2.008   2.977  1.00 95.58           C
ATOM   1272  HZ  PHE A  97       5.837   1.211   3.678  1.00 95.58           H
ATOM   1273  HN  PHE A  97       4.782   6.875  -1.465  1.00 95.58           H
ATOM   1274  N   LEU A  98       7.499   5.884  -0.244  1.00 96.50           N
ATOM   1275  CA  LEU A  98       8.878   5.452  -0.091  1.00 96.50           C
ATOM   1276  C   LEU A  98       9.673   6.544   0.628  1.00 96.50           C
ATOM   1277  O   LEU A  98      10.561   6.247   1.425  1.00 96.50           O
ATOM   1278  HA  LEU A  98       8.873   4.560   0.535  1.00 96.50           H
ATOM   1279  CB  LEU A  98       9.467   5.053  -1.445  1.00 96.50           C
ATOM   1280 1HB  LEU A  98       9.277   5.859  -2.154  1.00 96.50           H
ATOM   1281 2HB  LEU A  98      10.549   4.971  -1.338  1.00 96.50           H
ATOM   1282  CG  LEU A  98       8.942   3.748  -2.047  1.00 96.50           C
ATOM   1283  HG  LEU A  98       7.858   3.729  -1.929  1.00 96.50           H
ATOM   1284  CD1 LEU A  98       9.235   3.678  -3.547  1.00 96.50           C
ATOM   1285 1HD1 LEU A  98       8.751   4.515  -4.050  1.00 96.50           H
ATOM   1286 2HD1 LEU A  98      10.311   3.730  -3.710  1.00 96.50           H
ATOM   1287 3HD1 LEU A  98       8.851   2.741  -3.949  1.00 96.50           H
ATOM   1288  CD2 LEU A  98       9.499   2.536  -1.297  1.00 96.50           C
ATOM   1289 1HD2 LEU A  98      10.587   2.537  -1.362  1.00 96.50           H
ATOM   1290 2HD2 LEU A  98       9.197   2.585  -0.251  1.00 96.50           H
ATOM   1291 3HD2 LEU A  98       9.110   1.621  -1.745  1.00 96.50           H
ATOM   1292  HN  LEU A  98       7.157   5.882  -1.183  1.00 96.50           H
ATOM   1293  N   VAL A  99       9.325   7.785   0.320  1.00 96.74           N
ATOM   1294  CA  VAL A  99      10.038   8.922   0.878  1.00 96.74           C
ATOM   1295  C   VAL A  99       9.893   8.912   2.401  1.00 96.74           C
ATOM   1296  O   VAL A  99      10.664   9.563   3.105  1.00 96.74           O
ATOM   1297  HA  VAL A  99      11.091   8.806   0.624  1.00 96.74           H
ATOM   1298  CB  VAL A  99       9.536  10.218   0.238  1.00 96.74           C
ATOM   1299  HB  VAL A  99       8.447  10.217   0.288  1.00 96.74           H
ATOM   1300  CG1 VAL A  99      10.040  11.440   1.009  1.00 96.74           C
ATOM   1301 1HG1 VAL A  99       9.680  11.395   2.037  1.00 96.74           H
ATOM   1302 2HG1 VAL A  99      11.130  11.448   1.005  1.00 96.74           H
ATOM   1303 3HG1 VAL A  99       9.669  12.348   0.533  1.00 96.74           H
ATOM   1304  CG2 VAL A  99       9.939  10.295  -1.236  1.00 96.74           C
ATOM   1305 1HG2 VAL A  99      11.026  10.262  -1.317  1.00 96.74           H
ATOM   1306 2HG2 VAL A  99       9.509   9.450  -1.774  1.00 96.74           H
ATOM   1307 3HG2 VAL A  99       9.570  11.226  -1.666  1.00 96.74           H
ATOM   1308  HN  VAL A  99       8.573   8.018  -0.297  1.00 96.74           H
ATOM   1309  N   THR A 100       8.901   8.165   2.864  1.00 96.09           N
ATOM   1310  CA  THR A 100       8.605   8.114   4.286  1.00 96.09           C
ATOM   1311  C   THR A 100       9.431   7.020   4.964  1.00 96.09           C
ATOM   1312  O   THR A 100       9.553   6.998   6.188  1.00 96.09           O
ATOM   1313  HA  THR A 100       8.901   9.063   4.733  1.00 96.09           H
ATOM   1314  CB  THR A 100       7.095   7.924   4.447  1.00 96.09           C
ATOM   1315  HB  THR A 100       6.781   8.151   5.465  1.00 96.09           H
ATOM   1316  OG1 THR A 100       6.866   6.585   4.017  1.00 96.09           O
ATOM   1317  HG1 THR A 100       6.791   6.554   3.020  1.00 96.09           H
ATOM   1318  CG2 THR A 100       6.289   8.774   3.463  1.00 96.09           C
ATOM   1319 1HG2 THR A 100       6.555   8.499   2.442  1.00 96.09           H
ATOM   1320 2HG2 THR A 100       6.514   9.829   3.625  1.00 96.09           H
ATOM   1321 3HG2 THR A 100       5.225   8.601   3.620  1.00 96.09           H
ATOM   1322  HN  THR A 100       8.308   7.604   2.288  1.00 96.09           H
ATOM   1323  N   LEU A 101       9.977   6.139   4.140  1.00 95.71           N
ATOM   1324  CA  LEU A 101      10.651   4.956   4.648  1.00 95.71           C
ATOM   1325  C   LEU A 101      11.888   5.380   5.442  1.00 95.71           C
ATOM   1326  O   LEU A 101      12.182   4.809   6.491  1.00 95.71           O
ATOM   1327  HA  LEU A 101       9.961   4.453   5.326  1.00 95.71           H
ATOM   1328  CB  LEU A 101      10.956   3.981   3.508  1.00 95.71           C
ATOM   1329 1HB  LEU A 101      11.452   4.532   2.709  1.00 95.71           H
ATOM   1330 2HB  LEU A 101      11.665   3.238   3.872  1.00 95.71           H
ATOM   1331  CG  LEU A 101       9.752   3.248   2.913  1.00 95.71           C
ATOM   1332  HG  LEU A 101       9.114   3.982   2.421  1.00 95.71           H
ATOM   1333  CD1 LEU A 101      10.195   2.245   1.846  1.00 95.71           C
ATOM   1334 1HD1 LEU A 101      10.714   2.772   1.045  1.00 95.71           H
ATOM   1335 2HD1 LEU A 101      10.865   1.511   2.292  1.00 95.71           H
ATOM   1336 3HD1 LEU A 101       9.320   1.737   1.439  1.00 95.71           H
ATOM   1337  CD2 LEU A 101       8.916   2.586   4.010  1.00 95.71           C
ATOM   1338 1HD2 LEU A 101       9.531   1.867   4.552  1.00 95.71           H
ATOM   1339 2HD2 LEU A 101       8.554   3.348   4.701  1.00 95.71           H
ATOM   1340 3HD2 LEU A 101       8.067   2.071   3.560  1.00 95.71           H
ATOM   1341  HN  LEU A 101       9.965   6.223   3.143  1.00 95.71           H
ATOM   1342  N   PRO A 102      12.632   6.384   4.959  1.00 95.68           N
ATOM   1343  CA  PRO A 102      13.830   6.843   5.665  1.00 95.68           C
ATOM   1344  C   PRO A 102      13.549   7.180   7.120  1.00 95.68           C
ATOM   1345  O   PRO A 102      14.342   6.853   8.001  1.00 95.68           O
ATOM   1346  HA  PRO A 102      14.575   6.048   5.696  1.00 95.68           H
ATOM   1347  CB  PRO A 102      14.269   8.076   4.871  1.00 95.68           C
ATOM   1348 1HB  PRO A 102      13.838   8.990   5.280  1.00 95.68           H
ATOM   1349 2HB  PRO A 102      15.352   8.199   4.888  1.00 95.68           H
ATOM   1350  CG  PRO A 102      13.756   7.791   3.465  1.00 95.68           C
ATOM   1351 1HG  PRO A 102      13.673   8.702   2.872  1.00 95.68           H
ATOM   1352 2HG  PRO A 102      14.425   7.128   2.916  1.00 95.68           H
ATOM   1353  CD  PRO A 102      12.401   7.151   3.721  1.00 95.68           C
ATOM   1354 1HD  PRO A 102      11.619   7.898   3.852  1.00 95.68           H
ATOM   1355 2HD  PRO A 102      12.092   6.513   2.893  1.00 95.68           H
ATOM   1356  N   PHE A 103      12.415   7.832   7.335  1.00 94.95           N
ATOM   1357  CA  PHE A 103      12.043   8.266   8.671  1.00 94.95           C
ATOM   1358  C   PHE A 103      11.696   7.069   9.559  1.00 94.95           C
ATOM   1359  O   PHE A 103      12.031   7.053  10.743  1.00 94.95           O
ATOM   1360  HA  PHE A 103      12.901   8.791   9.091  1.00 94.95           H
ATOM   1361  CB  PHE A 103      10.805   9.153   8.524  1.00 94.95           C
ATOM   1362 1HB  PHE A 103      10.024   8.588   8.016  1.00 94.95           H
ATOM   1363 2HB  PHE A 103      10.427   9.398   9.517  1.00 94.95           H
ATOM   1364  CG  PHE A 103      11.058  10.452   7.756  1.00 94.95           C
ATOM   1365  CD1 PHE A 103      11.464  11.567   8.420  1.00 94.95           C
ATOM   1366  HD1 PHE A 103      11.610  11.535   9.500  1.00 94.95           H
ATOM   1367  CD2 PHE A 103      10.876  10.491   6.409  1.00 94.95           C
ATOM   1368  HD2 PHE A 103      10.550   9.598   5.876  1.00 94.95           H
ATOM   1369  CE1 PHE A 103      11.699  12.772   7.707  1.00 94.95           C
ATOM   1370  HE1 PHE A 103      12.024  13.666   8.240  1.00 94.95           H
ATOM   1371  CE2 PHE A 103      11.111  11.697   5.696  1.00 94.95           C
ATOM   1372  HE2 PHE A 103      10.965  11.729   4.616  1.00 94.95           H
ATOM   1373  CZ  PHE A 103      11.517  12.812   6.360  1.00 94.95           C
ATOM   1374  HZ  PHE A 103      11.697  13.737   5.813  1.00 94.95           H
ATOM   1375  HN  PHE A 103      11.759   8.063   6.617  1.00 94.95           H
ATOM   1376  N   TRP A 104      11.030   6.097   8.954  1.00 92.80           N
ATOM   1377  CA  TRP A 104      10.685   4.875   9.659  1.00 92.80           C
ATOM   1378  C   TRP A 104      11.985   4.207  10.111  1.00 92.80           C
ATOM   1379  O   TRP A 104      12.062   3.674  11.217  1.00 92.80           O
ATOM   1380  HA  TRP A 104      10.085   5.149  10.527  1.00 92.80           H
ATOM   1381  CB  TRP A 104       9.817   3.965   8.788  1.00 92.80           C
ATOM   1382 1HB  TRP A 104      10.206   3.976   7.769  1.00 92.80           H
ATOM   1383 2HB  TRP A 104       9.903   2.941   9.151  1.00 92.80           H
ATOM   1384  CG  TRP A 104       8.338   4.357   8.758  1.00 92.80           C
ATOM   1385  CD1 TRP A 104       7.606   4.733   7.701  1.00 92.80           C
ATOM   1386  HD1 TRP A 104       7.991   4.810   6.684  1.00 92.80           H
ATOM   1387  CD2 TRP A 104       7.437   4.396   9.884  1.00 92.80           C
ATOM   1388  NE1 TRP A 104       6.303   5.011   8.061  1.00 92.80           N
ATOM   1389  HE1 TRP A 104       5.570   5.310   7.450  1.00 92.80           H
ATOM   1390  CE2 TRP A 104       6.197   4.800   9.431  1.00 92.80           C
ATOM   1391  CE3 TRP A 104       7.661   4.101  11.240  1.00 92.80           C
ATOM   1392  HE3 TRP A 104       8.630   3.780  11.622  1.00 92.80           H
ATOM   1393  CZ2 TRP A 104       5.085   4.945  10.269  1.00 92.80           C
ATOM   1394  HZ2 TRP A 104       4.116   5.265   9.887  1.00 92.80           H
ATOM   1395  CZ3 TRP A 104       6.539   4.250  12.064  1.00 92.80           C
ATOM   1396  HZ3 TRP A 104       6.658   4.034  13.126  1.00 92.80           H
ATOM   1397  CH2 TRP A 104       5.285   4.656  11.624  1.00 92.80           C
ATOM   1398  HH2 TRP A 104       4.460   4.748  12.331  1.00 92.80           H
ATOM   1399  HN  TRP A 104      10.727   6.135   8.001  1.00 92.80           H
ATOM   1400  N   ALA A 105      12.975   4.257   9.232  1.00 94.37           N
ATOM   1401  CA  ALA A 105      14.236   3.581   9.486  1.00 94.37           C
ATOM   1402  C   ALA A 105      14.900   4.195  10.720  1.00 94.37           C
ATOM   1403  O   ALA A 105      15.358   3.475  11.606  1.00 94.37           O
ATOM   1404  HA  ALA A 105      14.016   2.533   9.686  1.00 94.37           H
ATOM   1405  CB  ALA A 105      15.123   3.671   8.242  1.00 94.37           C
ATOM   1406 1HB  ALA A 105      14.619   3.195   7.401  1.00 94.37           H
ATOM   1407 2HB  ALA A 105      15.313   4.718   8.006  1.00 94.37           H
ATOM   1408 3HB  ALA A 105      16.069   3.164   8.433  1.00 94.37           H
ATOM   1409  HN  ALA A 105      12.926   4.748   8.362  1.00 94.37           H
ATOM   1410  N   ILE A 106      14.930   5.520  10.740  1.00 93.82           N
ATOM   1411  CA  ILE A 106      15.574   6.238  11.826  1.00 93.82           C
ATOM   1412  C   ILE A 106      14.839   5.939  13.135  1.00 93.82           C
ATOM   1413  O   ILE A 106      15.469   5.702  14.164  1.00 93.82           O
ATOM   1414  HA  ILE A 106      16.593   5.861  11.909  1.00 93.82           H
ATOM   1415  CB  ILE A 106      15.668   7.730  11.501  1.00 93.82           C
ATOM   1416  HB  ILE A 106      14.693   8.065  11.148  1.00 93.82           H
ATOM   1417  CG1 ILE A 106      16.669   7.983  10.372  1.00 93.82           C
ATOM   1418 1HG1 ILE A 106      17.685   7.858  10.747  1.00 93.82           H
ATOM   1419 2HG1 ILE A 106      16.527   7.243   9.583  1.00 93.82           H
ATOM   1420  CG2 ILE A 106      15.999   8.544  12.753  1.00 93.82           C
ATOM   1421 1HG2 ILE A 106      15.218   8.398  13.499  1.00 93.82           H
ATOM   1422 2HG2 ILE A 106      16.955   8.214  13.159  1.00 93.82           H
ATOM   1423 3HG2 ILE A 106      16.060   9.601  12.494  1.00 93.82           H
ATOM   1424  CD1 ILE A 106      16.502   9.390   9.795  1.00 93.82           C
ATOM   1425 1HD1 ILE A 106      15.492   9.503   9.399  1.00 93.82           H
ATOM   1426 2HD1 ILE A 106      16.668  10.127  10.581  1.00 93.82           H
ATOM   1427 3HD1 ILE A 106      17.225   9.543   8.994  1.00 93.82           H
ATOM   1428  HN  ILE A 106      14.526   6.099  10.031  1.00 93.82           H
ATOM   1429  N   ALA A 107      13.517   5.961  13.052  1.00 92.47           N
ATOM   1430  CA  ALA A 107      12.691   5.784  14.234  1.00 92.47           C
ATOM   1431  C   ALA A 107      12.916   4.383  14.805  1.00 92.47           C
ATOM   1432  O   ALA A 107      12.868   4.187  16.018  1.00 92.47           O
ATOM   1433  HA  ALA A 107      13.005   6.523  14.972  1.00 92.47           H
ATOM   1434  CB  ALA A 107      11.225   6.038  13.875  1.00 92.47           C
ATOM   1435 1HB  ALA A 107      11.114   7.057  13.503  1.00 92.47           H
ATOM   1436 2HB  ALA A 107      10.912   5.333  13.105  1.00 92.47           H
ATOM   1437 3HB  ALA A 107      10.605   5.906  14.762  1.00 92.47           H
ATOM   1438  HN  ALA A 107      13.012   6.095  12.200  1.00 92.47           H
ATOM   1439  N   ALA A 108      13.159   3.443  13.902  1.00 91.65           N
ATOM   1440  CA  ALA A 108      13.355   2.059  14.298  1.00 91.65           C
ATOM   1441  C   ALA A 108      14.758   1.894  14.884  1.00 91.65           C
ATOM   1442  O   ALA A 108      14.968   1.082  15.783  1.00 91.65           O
ATOM   1443  HA  ALA A 108      12.619   1.826  15.068  1.00 91.65           H
ATOM   1444  CB  ALA A 108      13.115   1.145  13.094  1.00 91.65           C
ATOM   1445 1HB  ALA A 108      12.095   1.279  12.734  1.00 91.65           H
ATOM   1446 2HB  ALA A 108      13.817   1.399  12.300  1.00 91.65           H
ATOM   1447 3HB  ALA A 108      13.262   0.107  13.391  1.00 91.65           H
ATOM   1448  HN  ALA A 108      13.221   3.615  12.919  1.00 91.65           H
ATOM   1449  N   ALA A 109      15.683   2.679  14.351  1.00 91.32           N
ATOM   1450  CA  ALA A 109      17.083   2.540  14.714  1.00 91.32           C
ATOM   1451  C   ALA A 109      17.277   2.996  16.162  1.00 91.32           C
ATOM   1452  O   ALA A 109      18.113   2.451  16.882  1.00 91.32           O
ATOM   1453  HA  ALA A 109      17.343   1.484  14.637  1.00 91.32           H
ATOM   1454  CB  ALA A 109      17.948   3.333  13.732  1.00 91.32           C
ATOM   1455 1HB  ALA A 109      17.795   2.950  12.723  1.00 91.32           H
ATOM   1456 2HB  ALA A 109      17.666   4.385  13.768  1.00 91.32           H
ATOM   1457 3HB  ALA A 109      18.998   3.228  14.006  1.00 91.32           H
ATOM   1458  HN  ALA A 109      15.490   3.398  13.683  1.00 91.32           H
ATOM   1459  N   ASP A 110      16.492   3.991  16.545  1.00 87.32           N
ATOM   1460  CA  ASP A 110      16.653   4.613  17.849  1.00 87.32           C
ATOM   1461  C   ASP A 110      15.281   5.022  18.387  1.00 87.32           C
ATOM   1462  O   ASP A 110      14.595   4.222  19.021  1.00 87.32           O
ATOM   1463  HA  ASP A 110      17.136   3.857  18.469  1.00 87.32           H
ATOM   1464  CB  ASP A 110      17.519   5.870  17.756  1.00 87.32           C
ATOM   1465 1HB  ASP A 110      18.487   5.619  17.321  1.00 87.32           H
ATOM   1466 2HB  ASP A 110      17.048   6.592  17.089  1.00 87.32           H
ATOM   1467  CG  ASP A 110      17.722   6.500  19.136  1.00 87.32           C
ATOM   1468  OD1 ASP A 110      17.365   5.825  20.125  1.00 87.32           O
ATOM   1469  OD2 ASP A 110      18.229   7.642  19.170  1.00 87.32           O
ATOM   1470  HN  ASP A 110      15.757   4.372  15.984  1.00 87.32           H
ATOM   1471  N   GLN A 111      14.922   6.268  18.115  1.00 88.17           N
ATOM   1472  CA  GLN A 111      13.641   6.792  18.559  1.00 88.17           C
ATOM   1473  C   GLN A 111      13.146   7.871  17.594  1.00 88.17           C
ATOM   1474  O   GLN A 111      13.883   8.303  16.709  1.00 88.17           O
ATOM   1475  HA  GLN A 111      12.959   5.941  18.544  1.00 88.17           H
ATOM   1476  CB  GLN A 111      13.735   7.334  19.986  1.00 88.17           C
ATOM   1477 1HB  GLN A 111      12.753   7.674  20.315  1.00 88.17           H
ATOM   1478 2HB  GLN A 111      14.039   6.536  20.663  1.00 88.17           H
ATOM   1479  CG  GLN A 111      14.735   8.489  20.069  1.00 88.17           C
ATOM   1480 1HG  GLN A 111      15.719   8.146  19.751  1.00 88.17           H
ATOM   1481 2HG  GLN A 111      14.437   9.283  19.384  1.00 88.17           H
ATOM   1482  CD  GLN A 111      14.817   9.042  21.494  1.00 88.17           C
ATOM   1483  OE1 GLN A 111      13.819   9.266  22.159  1.00 88.17           O
ATOM   1484  NE2 GLN A 111      16.059   9.248  21.923  1.00 88.17           N
ATOM   1485 1HE2 GLN A 111      16.834   9.042  21.327  1.00 88.17           H
ATOM   1486 2HE2 GLN A 111      16.216   9.608  22.843  1.00 88.17           H
ATOM   1487  HN  GLN A 111      15.488   6.914  17.603  1.00 88.17           H
ATOM   1488  N   TRP A 112      11.900   8.275  17.797  1.00 90.96           N
ATOM   1489  CA  TRP A 112      11.296   9.292  16.953  1.00 90.96           C
ATOM   1490  C   TRP A 112      11.899  10.645  17.339  1.00 90.96           C
ATOM   1491  O   TRP A 112      11.576  11.195  18.390  1.00 90.96           O
ATOM   1492  HA  TRP A 112      11.543   9.056  15.918  1.00 90.96           H
ATOM   1493  CB  TRP A 112       9.771   9.263  17.066  1.00 90.96           C
ATOM   1494 1HB  TRP A 112       9.425   8.240  16.918  1.00 90.96           H
ATOM   1495 2HB  TRP A 112       9.486   9.553  18.077  1.00 90.96           H
ATOM   1496  CG  TRP A 112       9.056  10.176  16.068  1.00 90.96           C
ATOM   1497  CD1 TRP A 112       8.638  11.436  16.255  1.00 90.96           C
ATOM   1498  HD1 TRP A 112       8.763  11.992  17.184  1.00 90.96           H
ATOM   1499  CD2 TRP A 112       8.689   9.847  14.712  1.00 90.96           C
ATOM   1500  NE1 TRP A 112       8.032  11.941  15.123  1.00 90.96           N
ATOM   1501  HE1 TRP A 112       7.641  12.856  15.018  1.00 90.96           H
ATOM   1502  CE2 TRP A 112       8.063  10.944  14.155  1.00 90.96           C
ATOM   1503  CE3 TRP A 112       8.879   8.662  13.980  1.00 90.96           C
ATOM   1504  HE3 TRP A 112       9.370   7.783  14.397  1.00 90.96           H
ATOM   1505  CZ2 TRP A 112       7.578  10.965  12.842  1.00 90.96           C
ATOM   1506  HZ2 TRP A 112       7.087  11.844  12.425  1.00 90.96           H
ATOM   1507  CZ3 TRP A 112       8.388   8.699  12.669  1.00 90.96           C
ATOM   1508  HZ3 TRP A 112       8.510   7.805  12.057  1.00 90.96           H
ATOM   1509  CH2 TRP A 112       7.756   9.795  12.094  1.00 90.96           C
ATOM   1510  HH2 TRP A 112       7.401   9.744  11.064  1.00 90.96           H
ATOM   1511  HN  TRP A 112      11.308   7.921  18.521  1.00 90.96           H
ATOM   1512  N   LYS A 113      12.763  11.142  16.466  1.00 91.53           N
ATOM   1513  CA  LYS A 113      13.498  12.362  16.753  1.00 91.53           C
ATOM   1514  C   LYS A 113      12.795  13.545  16.084  1.00 91.53           C
ATOM   1515  O   LYS A 113      13.272  14.676  16.155  1.00 91.53           O
ATOM   1516  HA  LYS A 113      13.474  12.512  17.832  1.00 91.53           H
ATOM   1517  CB  LYS A 113      14.966  12.211  16.349  1.00 91.53           C
ATOM   1518 1HB  LYS A 113      15.031  11.928  15.299  1.00 91.53           H
ATOM   1519 2HB  LYS A 113      15.476  13.169  16.453  1.00 91.53           H
ATOM   1520  CG  LYS A 113      15.666  11.158  17.211  1.00 91.53           C
ATOM   1521 1HG  LYS A 113      15.645  11.466  18.256  1.00 91.53           H
ATOM   1522 2HG  LYS A 113      15.127  10.213  17.146  1.00 91.53           H
ATOM   1523  CD  LYS A 113      17.115  10.957  16.762  1.00 91.53           C
ATOM   1524 1HD  LYS A 113      17.137  10.665  15.712  1.00 91.53           H
ATOM   1525 2HD  LYS A 113      17.658  11.899  16.841  1.00 91.53           H
ATOM   1526  CE  LYS A 113      17.808   9.889  17.609  1.00 91.53           C
ATOM   1527 1HE  LYS A 113      17.849  10.211  18.650  1.00 91.53           H
ATOM   1528 2HE  LYS A 113      17.231   8.965  17.584  1.00 91.53           H
ATOM   1529  NZ  LYS A 113      19.178   9.638  17.108  1.00 91.53           N
ATOM   1530 1HZ  LYS A 113      19.590   8.867  17.621  1.00 91.53           H
ATOM   1531 2HZ  LYS A 113      19.140   9.407  16.122  1.00 91.53           H
ATOM   1532 3HZ  LYS A 113      19.743  10.470  17.238  1.00 91.53           H
ATOM   1533  HN  LYS A 113      12.964  10.726  15.579  1.00 91.53           H
ATOM   1534  N   PHE A 114      11.672  13.243  15.450  1.00 93.45           N
ATOM   1535  CA  PHE A 114      11.010  14.214  14.595  1.00 93.45           C
ATOM   1536  C   PHE A 114       9.782  14.808  15.288  1.00 93.45           C
ATOM   1537  O   PHE A 114       9.349  14.309  16.326  1.00 93.45           O
ATOM   1538  HA  PHE A 114      11.729  15.008  14.391  1.00 93.45           H
ATOM   1539  CB  PHE A 114      10.561  13.470  13.336  1.00 93.45           C
ATOM   1540 1HB  PHE A 114       9.751  12.790  13.598  1.00 93.45           H
ATOM   1541 2HB  PHE A 114      10.155  14.190  12.626  1.00 93.45           H
ATOM   1542  CG  PHE A 114      11.675  12.674  12.653  1.00 93.45           C
ATOM   1543  CD1 PHE A 114      12.623  13.321  11.923  1.00 93.45           C
ATOM   1544  HD1 PHE A 114      12.590  14.406  11.826  1.00 93.45           H
ATOM   1545  CD2 PHE A 114      11.717  11.320  12.775  1.00 93.45           C
ATOM   1546  HD2 PHE A 114      10.957  10.802  13.360  1.00 93.45           H
ATOM   1547  CE1 PHE A 114      13.657  12.582  11.289  1.00 93.45           C
ATOM   1548  HE1 PHE A 114      14.417  13.100  10.705  1.00 93.45           H
ATOM   1549  CE2 PHE A 114      12.751  10.582  12.141  1.00 93.45           C
ATOM   1550  HE2 PHE A 114      12.784   9.497  12.239  1.00 93.45           H
ATOM   1551  CZ  PHE A 114      13.699  11.228  11.412  1.00 93.45           C
ATOM   1552  HZ  PHE A 114      14.493  10.661  10.925  1.00 93.45           H
ATOM   1553  HN  PHE A 114      11.215  12.355  15.512  1.00 93.45           H
ATOM   1554  N   GLN A 115       9.255  15.864  14.686  1.00 94.12           N
ATOM   1555  CA  GLN A 115       8.107  16.552  15.251  1.00 94.12           C
ATOM   1556  C   GLN A 115       6.828  15.755  14.987  1.00 94.12           C
ATOM   1557  O   GLN A 115       6.822  14.838  14.167  1.00 94.12           O
ATOM   1558  HA  GLN A 115       8.297  16.601  16.323  1.00 94.12           H
ATOM   1559  CB  GLN A 115       7.992  17.973  14.696  1.00 94.12           C
ATOM   1560 1HB  GLN A 115       7.995  17.944  13.607  1.00 94.12           H
ATOM   1561 2HB  GLN A 115       7.041  18.410  15.000  1.00 94.12           H
ATOM   1562  CG  GLN A 115       9.144  18.850  15.191  1.00 94.12           C
ATOM   1563 1HG  GLN A 115       9.421  18.555  16.203  1.00 94.12           H
ATOM   1564 2HG  GLN A 115      10.020  18.695  14.562  1.00 94.12           H
ATOM   1565  CD  GLN A 115       8.753  20.329  15.176  1.00 94.12           C
ATOM   1566  OE1 GLN A 115       7.745  20.725  14.614  1.00 94.12           O
ATOM   1567  NE2 GLN A 115       9.604  21.121  15.821  1.00 94.12           N
ATOM   1568 1HE2 GLN A 115      10.413  20.731  16.261  1.00 94.12           H
ATOM   1569 2HE2 GLN A 115       9.435  22.105  15.867  1.00 94.12           H
ATOM   1570  HN  GLN A 115       9.599  16.249  13.830  1.00 94.12           H
ATOM   1571  N   THR A 116       5.775  16.134  15.697  1.00 94.33           N
ATOM   1572  CA  THR A 116       4.513  15.420  15.604  1.00 94.33           C
ATOM   1573  C   THR A 116       3.973  15.477  14.174  1.00 94.33           C
ATOM   1574  O   THR A 116       3.374  14.516  13.694  1.00 94.33           O
ATOM   1575  HA  THR A 116       4.694  14.370  15.836  1.00 94.33           H
ATOM   1576  CB  THR A 116       3.556  16.014  16.640  1.00 94.33           C
ATOM   1577  HB  THR A 116       3.208  16.998  16.328  1.00 94.33           H
ATOM   1578  OG1 THR A 116       4.297  15.981  17.856  1.00 94.33           O
ATOM   1579  HG1 THR A 116       3.877  16.589  18.530  1.00 94.33           H
ATOM   1580  CG2 THR A 116       2.353  15.109  16.912  1.00 94.33           C
ATOM   1581 1HG2 THR A 116       2.700  14.147  17.288  1.00 94.33           H
ATOM   1582 2HG2 THR A 116       1.796  14.958  15.987  1.00 94.33           H
ATOM   1583 3HG2 THR A 116       1.706  15.578  17.653  1.00 94.33           H
ATOM   1584  HN  THR A 116       5.775  16.912  16.326  1.00 94.33           H
ATOM   1585  N   PHE A 117       4.202  16.614  13.533  1.00 95.45           N
ATOM   1586  CA  PHE A 117       3.744  16.810  12.168  1.00 95.45           C
ATOM   1587  C   PHE A 117       4.227  15.678  11.260  1.00 95.45           C
ATOM   1588  O   PHE A 117       3.446  15.114  10.495  1.00 95.45           O
ATOM   1589  HA  PHE A 117       2.654  16.815  12.191  1.00 95.45           H
ATOM   1590  CB  PHE A 117       4.343  18.130  11.680  1.00 95.45           C
ATOM   1591 1HB  PHE A 117       3.956  18.943  12.295  1.00 95.45           H
ATOM   1592 2HB  PHE A 117       5.423  18.105  11.830  1.00 95.45           H
ATOM   1593  CG  PHE A 117       4.054  18.439  10.210  1.00 95.45           C
ATOM   1594  CD1 PHE A 117       5.033  18.287   9.278  1.00 95.45           C
ATOM   1595  HD1 PHE A 117       6.023  17.945   9.579  1.00 95.45           H
ATOM   1596  CD2 PHE A 117       2.819  18.866   9.835  1.00 95.45           C
ATOM   1597  HD2 PHE A 117       2.034  18.988  10.582  1.00 95.45           H
ATOM   1598  CE1 PHE A 117       4.765  18.574   7.914  1.00 95.45           C
ATOM   1599  HE1 PHE A 117       5.549  18.452   7.167  1.00 95.45           H
ATOM   1600  CE2 PHE A 117       2.550  19.153   8.471  1.00 95.45           C
ATOM   1601  HE2 PHE A 117       1.560  19.495   8.170  1.00 95.45           H
ATOM   1602  CZ  PHE A 117       3.529  19.001   7.539  1.00 95.45           C
ATOM   1603  HZ  PHE A 117       3.323  19.221   6.491  1.00 95.45           H
ATOM   1604  HN  PHE A 117       4.691  17.391  13.931  1.00 95.45           H
ATOM   1605  N   MET A 118       5.513  15.378  11.374  1.00 95.11           N
ATOM   1606  CA  MET A 118       6.116  14.344  10.550  1.00 95.11           C
ATOM   1607  C   MET A 118       5.495  12.977  10.843  1.00 95.11           C
ATOM   1608  O   MET A 118       5.348  12.152   9.943  1.00 95.11           O
ATOM   1609  HA  MET A 118       5.908  14.632   9.519  1.00 95.11           H
ATOM   1610  CB  MET A 118       7.621  14.290  10.820  1.00 95.11           C
ATOM   1611 1HB  MET A 118       8.032  15.300  10.815  1.00 95.11           H
ATOM   1612 2HB  MET A 118       7.802  13.877  11.813  1.00 95.11           H
ATOM   1613  CG  MET A 118       8.336  13.438   9.769  1.00 95.11           C
ATOM   1614 1HG  MET A 118       9.403  13.397   9.987  1.00 95.11           H
ATOM   1615 2HG  MET A 118       7.964  12.414   9.806  1.00 95.11           H
ATOM   1616  SD  MET A 118       8.072  14.125   8.143  1.00 95.11           S
ATOM   1617  CE  MET A 118       9.054  15.610   8.271  1.00 95.11           C
ATOM   1618 1HE  MET A 118       8.671  16.230   9.081  1.00 95.11           H
ATOM   1619 2HE  MET A 118      10.091  15.343   8.476  1.00 95.11           H
ATOM   1620 3HE  MET A 118       9.000  16.163   7.333  1.00 95.11           H
ATOM   1621  HN  MET A 118       6.137  15.827  12.013  1.00 95.11           H
ATOM   1622  N   CYS A 119       5.147  12.779  12.106  1.00 93.79           N
ATOM   1623  CA  CYS A 119       4.547  11.526  12.530  1.00 93.79           C
ATOM   1624  C   CYS A 119       3.211  11.363  11.802  1.00 93.79           C
ATOM   1625  O   CYS A 119       2.915  10.292  11.272  1.00 93.79           O
ATOM   1626  HA  CYS A 119       5.241  10.735  12.247  1.00 93.79           H
ATOM   1627  CB  CYS A 119       4.380  11.463  14.049  1.00 93.79           C
ATOM   1628 1HB  CYS A 119       5.357  11.471  14.532  1.00 93.79           H
ATOM   1629 2HB  CYS A 119       3.844  12.345  14.401  1.00 93.79           H
ATOM   1630  SG  CYS A 119       3.464   9.949  14.517  1.00 93.79           S
ATOM   1631  HN  CYS A 119       5.269  13.456  12.833  1.00 93.79           H
ATOM   1632  N   LYS A 120       2.440  12.440  11.798  1.00 94.92           N
ATOM   1633  CA  LYS A 120       1.137  12.426  11.154  1.00 94.92           C
ATOM   1634  C   LYS A 120       1.306  12.055   9.680  1.00 94.92           C
ATOM   1635  O   LYS A 120       0.609  11.177   9.173  1.00 94.92           O
ATOM   1636  HA  LYS A 120       0.542  11.652  11.639  1.00 94.92           H
ATOM   1637  CB  LYS A 120       0.416  13.757  11.375  1.00 94.92           C
ATOM   1638 1HB  LYS A 120       1.076  14.582  11.104  1.00 94.92           H
ATOM   1639 2HB  LYS A 120      -0.453  13.817  10.720  1.00 94.92           H
ATOM   1640  CG  LYS A 120      -0.024  13.907  12.832  1.00 94.92           C
ATOM   1641 1HG  LYS A 120      -0.742  13.126  13.081  1.00 94.92           H
ATOM   1642 2HG  LYS A 120       0.834  13.774  13.491  1.00 94.92           H
ATOM   1643  CD  LYS A 120      -0.653  15.281  13.076  1.00 94.92           C
ATOM   1644 1HD  LYS A 120       0.088  16.061  12.898  1.00 94.92           H
ATOM   1645 2HD  LYS A 120      -1.464  15.445  12.368  1.00 94.92           H
ATOM   1646  CE  LYS A 120      -1.186  15.394  14.506  1.00 94.92           C
ATOM   1647 1HE  LYS A 120      -1.025  14.455  15.036  1.00 94.92           H
ATOM   1648 2HE  LYS A 120      -0.634  16.163  15.047  1.00 94.92           H
ATOM   1649  NZ  LYS A 120      -2.628  15.724  14.497  1.00 94.92           N
ATOM   1650 1HZ  LYS A 120      -2.971  15.767  15.450  1.00 94.92           H
ATOM   1651 2HZ  LYS A 120      -2.766  16.622  14.047  1.00 94.92           H
ATOM   1652 3HZ  LYS A 120      -3.135  15.009  13.987  1.00 94.92           H
ATOM   1653  HN  LYS A 120       2.692  13.309  12.224  1.00 94.92           H
ATOM   1654  N   VAL A 121       2.236  12.742   9.032  1.00 95.06           N
ATOM   1655  CA  VAL A 121       2.432  12.572   7.603  1.00 95.06           C
ATOM   1656  C   VAL A 121       2.849  11.128   7.318  1.00 95.06           C
ATOM   1657  O   VAL A 121       2.276  10.473   6.448  1.00 95.06           O
ATOM   1658  HA  VAL A 121       1.477  12.764   7.114  1.00 95.06           H
ATOM   1659  CB  VAL A 121       3.443  13.599   7.087  1.00 95.06           C
ATOM   1660  HB  VAL A 121       4.331  13.540   7.716  1.00 95.06           H
ATOM   1661  CG1 VAL A 121       3.862  13.282   5.651  1.00 95.06           C
ATOM   1662 1HG1 VAL A 121       4.320  12.293   5.616  1.00 95.06           H
ATOM   1663 2HG1 VAL A 121       2.985  13.300   5.004  1.00 95.06           H
ATOM   1664 3HG1 VAL A 121       4.581  14.027   5.309  1.00 95.06           H
ATOM   1665  CG2 VAL A 121       2.884  15.019   7.195  1.00 95.06           C
ATOM   1666 1HG2 VAL A 121       1.973  15.097   6.601  1.00 95.06           H
ATOM   1667 2HG2 VAL A 121       2.659  15.243   8.238  1.00 95.06           H
ATOM   1668 3HG2 VAL A 121       3.623  15.729   6.822  1.00 95.06           H
ATOM   1669  HN  VAL A 121       2.847  13.404   9.467  1.00 95.06           H
ATOM   1670  N   VAL A 122       3.844  10.674   8.066  1.00 93.72           N
ATOM   1671  CA  VAL A 122       4.501   9.416   7.755  1.00 93.72           C
ATOM   1672  C   VAL A 122       3.491   8.273   7.883  1.00 93.72           C
ATOM   1673  O   VAL A 122       3.476   7.359   7.060  1.00 93.72           O
ATOM   1674  HA  VAL A 122       4.841   9.469   6.721  1.00 93.72           H
ATOM   1675  CB  VAL A 122       5.729   9.232   8.649  1.00 93.72           C
ATOM   1676  HB  VAL A 122       5.429   9.436   9.677  1.00 93.72           H
ATOM   1677  CG1 VAL A 122       6.242   7.792   8.586  1.00 93.72           C
ATOM   1678 1HG1 VAL A 122       5.459   7.112   8.923  1.00 93.72           H
ATOM   1679 2HG1 VAL A 122       6.517   7.549   7.560  1.00 93.72           H
ATOM   1680 3HG1 VAL A 122       7.115   7.689   9.230  1.00 93.72           H
ATOM   1681  CG2 VAL A 122       6.832  10.224   8.276  1.00 93.72           C
ATOM   1682 1HG2 VAL A 122       7.128  10.066   7.239  1.00 93.72           H
ATOM   1683 2HG2 VAL A 122       6.461  11.242   8.397  1.00 93.72           H
ATOM   1684 3HG2 VAL A 122       7.693  10.072   8.927  1.00 93.72           H
ATOM   1685  HN  VAL A 122       4.200  11.149   8.871  1.00 93.72           H
ATOM   1686  N   ASN A 123       2.673   8.362   8.922  1.00 92.46           N
ATOM   1687  CA  ASN A 123       1.663   7.348   9.168  1.00 92.46           C
ATOM   1688  C   ASN A 123       0.627   7.382   8.042  1.00 92.46           C
ATOM   1689  O   ASN A 123       0.170   6.337   7.582  1.00 92.46           O
ATOM   1690  HA  ASN A 123       2.207   6.404   9.204  1.00 92.46           H
ATOM   1691  CB  ASN A 123       0.934   7.604  10.488  1.00 92.46           C
ATOM   1692 1HB  ASN A 123       0.808   8.677  10.636  1.00 92.46           H
ATOM   1693 2HB  ASN A 123      -0.064   7.168  10.448  1.00 92.46           H
ATOM   1694  CG  ASN A 123       1.709   7.010  11.666  1.00 92.46           C
ATOM   1695  OD1 ASN A 123       2.556   6.145  11.513  1.00 92.46           O
ATOM   1696  ND2 ASN A 123       1.373   7.520  12.848  1.00 92.46           N
ATOM   1697 1HD2 ASN A 123       0.670   8.229  12.904  1.00 92.46           H
ATOM   1698 2HD2 ASN A 123       1.824   7.196  13.679  1.00 92.46           H
ATOM   1699  HN  ASN A 123       2.693   9.109   9.587  1.00 92.46           H
ATOM   1700  N   SER A 124       0.287   8.595   7.631  1.00 93.77           N
ATOM   1701  CA  SER A 124      -0.824   8.791   6.716  1.00 93.77           C
ATOM   1702  C   SER A 124      -0.419   8.371   5.302  1.00 93.77           C
ATOM   1703  O   SER A 124      -1.236   7.841   4.550  1.00 93.77           O
ATOM   1704  HA  SER A 124      -1.623   8.152   7.091  1.00 93.77           H
ATOM   1705  CB  SER A 124      -1.293  10.248   6.723  1.00 93.77           C
ATOM   1706 1HB  SER A 124      -0.504  10.884   6.322  1.00 93.77           H
ATOM   1707 2HB  SER A 124      -2.154  10.355   6.064  1.00 93.77           H
ATOM   1708  OG  SER A 124      -1.640  10.691   8.032  1.00 93.77           O
ATOM   1709  HG  SER A 124      -1.008  11.406   8.330  1.00 93.77           H
ATOM   1710  HN  SER A 124       0.756   9.433   7.912  1.00 93.77           H
ATOM   1711  N   MET A 125       0.842   8.623   4.983  1.00 93.91           N
ATOM   1712  CA  MET A 125       1.318   8.449   3.621  1.00 93.91           C
ATOM   1713  C   MET A 125       1.192   6.990   3.178  1.00 93.91           C
ATOM   1714  O   MET A 125       0.855   6.714   2.028  1.00 93.91           O
ATOM   1715  HA  MET A 125       0.679   9.080   3.004  1.00 93.91           H
ATOM   1716  CB  MET A 125       2.782   8.885   3.533  1.00 93.91           C
ATOM   1717 1HB  MET A 125       3.324   8.531   4.410  1.00 93.91           H
ATOM   1718 2HB  MET A 125       3.250   8.425   2.662  1.00 93.91           H
ATOM   1719  CG  MET A 125       2.896  10.407   3.435  1.00 93.91           C
ATOM   1720 1HG  MET A 125       2.386  10.873   4.278  1.00 93.91           H
ATOM   1721 2HG  MET A 125       3.943  10.706   3.491  1.00 93.91           H
ATOM   1722  SD  MET A 125       2.182  10.976   1.901  1.00 93.91           S
ATOM   1723  CE  MET A 125       1.204  12.343   2.503  1.00 93.91           C
ATOM   1724 1HE  MET A 125       0.472  11.977   3.223  1.00 93.91           H
ATOM   1725 2HE  MET A 125       1.855  13.071   2.985  1.00 93.91           H
ATOM   1726 3HE  MET A 125       0.686  12.814   1.667  1.00 93.91           H
ATOM   1727  HN  MET A 125       1.531   8.939   5.635  1.00 93.91           H
ATOM   1728  N   TYR A 126       1.469   6.094   4.114  1.00 87.69           N
ATOM   1729  CA  TYR A 126       1.367   4.671   3.842  1.00 87.69           C
ATOM   1730  C   TYR A 126      -0.065   4.286   3.465  1.00 87.69           C
ATOM   1731  O   TYR A 126      -0.283   3.576   2.485  1.00 87.69           O
ATOM   1732  HA  TYR A 126       2.029   4.440   3.007  1.00 87.69           H
ATOM   1733  CB  TYR A 126       1.747   3.964   5.144  1.00 87.69           C
ATOM   1734 1HB  TYR A 126       2.808   4.122   5.335  1.00 87.69           H
ATOM   1735 2HB  TYR A 126       1.202   4.425   5.968  1.00 87.69           H
ATOM   1736  CG  TYR A 126       1.462   2.460   5.142  1.00 87.69           C
ATOM   1737  CD1 TYR A 126       0.651   1.910   6.113  1.00 87.69           C
ATOM   1738  HD1 TYR A 126       0.213   2.547   6.882  1.00 87.69           H
ATOM   1739  CD2 TYR A 126       2.017   1.655   4.169  1.00 87.69           C
ATOM   1740  HD2 TYR A 126       2.658   2.089   3.401  1.00 87.69           H
ATOM   1741  CE1 TYR A 126       0.383   0.495   6.111  1.00 87.69           C
ATOM   1742  HE1 TYR A 126      -0.256   0.048   6.873  1.00 87.69           H
ATOM   1743  CE2 TYR A 126       1.749   0.240   4.167  1.00 87.69           C
ATOM   1744  HE2 TYR A 126       2.181  -0.408   3.404  1.00 87.69           H
ATOM   1745  CZ  TYR A 126       0.945  -0.270   5.138  1.00 87.69           C
ATOM   1746  OH  TYR A 126       0.692  -1.606   5.136  1.00 87.69           O
ATOM   1747  HH  TYR A 126       1.144  -2.039   4.356  1.00 87.69           H
ATOM   1748  HN  TYR A 126       1.757   6.327   5.043  1.00 87.69           H
ATOM   1749  N   LYS A 127      -1.004   4.771   4.264  1.00 87.85           N
ATOM   1750  CA  LYS A 127      -2.402   4.425   4.073  1.00 87.85           C
ATOM   1751  C   LYS A 127      -2.892   5.013   2.748  1.00 87.85           C
ATOM   1752  O   LYS A 127      -3.698   4.398   2.052  1.00 87.85           O
ATOM   1753  HA  LYS A 127      -2.464   3.338   4.012  1.00 87.85           H
ATOM   1754  CB  LYS A 127      -3.232   4.859   5.283  1.00 87.85           C
ATOM   1755 1HB  LYS A 127      -3.042   5.909   5.502  1.00 87.85           H
ATOM   1756 2HB  LYS A 127      -4.293   4.769   5.051  1.00 87.85           H
ATOM   1757  CG  LYS A 127      -2.899   4.008   6.510  1.00 87.85           C
ATOM   1758 1HG  LYS A 127      -1.851   4.145   6.778  1.00 87.85           H
ATOM   1759 2HG  LYS A 127      -3.492   4.342   7.361  1.00 87.85           H
ATOM   1760  CD  LYS A 127      -3.172   2.527   6.240  1.00 87.85           C
ATOM   1761 1HD  LYS A 127      -4.187   2.403   5.862  1.00 87.85           H
ATOM   1762 2HD  LYS A 127      -2.497   2.164   5.465  1.00 87.85           H
ATOM   1763  CE  LYS A 127      -2.991   1.696   7.512  1.00 87.85           C
ATOM   1764 1HE  LYS A 127      -2.019   1.908   7.957  1.00 87.85           H
ATOM   1765 2HE  LYS A 127      -3.746   1.976   8.247  1.00 87.85           H
ATOM   1766  NZ  LYS A 127      -3.099   0.251   7.207  1.00 87.85           N
ATOM   1767 1HZ  LYS A 127      -2.896  -0.286   8.043  1.00 87.85           H
ATOM   1768 2HZ  LYS A 127      -4.040   0.042   6.892  1.00 87.85           H
ATOM   1769 3HZ  LYS A 127      -2.436   0.009   6.479  1.00 87.85           H
ATOM   1770  HN  LYS A 127      -0.823   5.389   5.029  1.00 87.85           H
ATOM   1771  N   MET A 128      -2.385   6.198   2.440  1.00 92.20           N
ATOM   1772  CA  MET A 128      -2.736   6.862   1.196  1.00 92.20           C
ATOM   1773  C   MET A 128      -2.268   6.047  -0.012  1.00 92.20           C
ATOM   1774  O   MET A 128      -3.018   5.861  -0.968  1.00 92.20           O
ATOM   1775  HA  MET A 128      -3.824   6.930   1.197  1.00 92.20           H
ATOM   1776  CB  MET A 128      -2.091   8.248   1.157  1.00 92.20           C
ATOM   1777 1HB  MET A 128      -2.398   8.821   2.033  1.00 92.20           H
ATOM   1778 2HB  MET A 128      -1.006   8.151   1.204  1.00 92.20           H
ATOM   1779  CG  MET A 128      -2.486   9.002  -0.115  1.00 92.20           C
ATOM   1780 1HG  MET A 128      -2.175   8.437  -0.993  1.00 92.20           H
ATOM   1781 2HG  MET A 128      -3.570   9.100  -0.167  1.00 92.20           H
ATOM   1782  SD  MET A 128      -1.726  10.617  -0.129  1.00 92.20           S
ATOM   1783  CE  MET A 128      -2.797  11.473   1.014  1.00 92.20           C
ATOM   1784 1HE  MET A 128      -3.818  11.461   0.634  1.00 92.20           H
ATOM   1785 2HE  MET A 128      -2.764  10.976   1.984  1.00 92.20           H
ATOM   1786 3HE  MET A 128      -2.462  12.504   1.123  1.00 92.20           H
ATOM   1787  HN  MET A 128      -1.746   6.701   3.022  1.00 92.20           H
ATOM   1788  N   ASN A 129      -1.030   5.583   0.072  1.00 90.84           N
ATOM   1789  CA  ASN A 129      -0.465   4.761  -0.985  1.00 90.84           C
ATOM   1790  C   ASN A 129      -1.337   3.519  -1.179  1.00 90.84           C
ATOM   1791  O   ASN A 129      -1.731   3.202  -2.301  1.00 90.84           O
ATOM   1792  HA  ASN A 129      -0.449   5.401  -1.867  1.00 90.84           H
ATOM   1793  CB  ASN A 129       0.948   4.296  -0.627  1.00 90.84           C
ATOM   1794 1HB  ASN A 129       1.631   5.145  -0.651  1.00 90.84           H
ATOM   1795 2HB  ASN A 129       0.959   3.907   0.391  1.00 90.84           H
ATOM   1796  CG  ASN A 129       1.432   3.217  -1.597  1.00 90.84           C
ATOM   1797  OD1 ASN A 129       1.205   2.032  -1.412  1.00 90.84           O
ATOM   1798  ND2 ASN A 129       2.111   3.690  -2.638  1.00 90.84           N
ATOM   1799 1HD2 ASN A 129       2.263   4.675  -2.730  1.00 90.84           H
ATOM   1800 2HD2 ASN A 129       2.470   3.062  -3.328  1.00 90.84           H
ATOM   1801  HN  ASN A 129      -0.417   5.759   0.842  1.00 90.84           H
ATOM   1802  N   PHE A 130      -1.612   2.848  -0.070  1.00 84.62           N
ATOM   1803  CA  PHE A 130      -2.301   1.570  -0.119  1.00 84.62           C
ATOM   1804  C   PHE A 130      -3.619   1.687  -0.886  1.00 84.62           C
ATOM   1805  O   PHE A 130      -3.844   0.964  -1.856  1.00 84.62           O
ATOM   1806  HA  PHE A 130      -1.644   0.868  -0.634  1.00 84.62           H
ATOM   1807  CB  PHE A 130      -2.599   1.167   1.326  1.00 84.62           C
ATOM   1808 1HB  PHE A 130      -1.679   1.227   1.907  1.00 84.62           H
ATOM   1809 2HB  PHE A 130      -3.295   1.886   1.757  1.00 84.62           H
ATOM   1810  CG  PHE A 130      -3.186  -0.239   1.471  1.00 84.62           C
ATOM   1811  CD1 PHE A 130      -4.522  -0.438   1.314  1.00 84.62           C
ATOM   1812  HD1 PHE A 130      -5.175   0.404   1.084  1.00 84.62           H
ATOM   1813  CD2 PHE A 130      -2.371  -1.290   1.758  1.00 84.62           C
ATOM   1814  HD2 PHE A 130      -1.300  -1.130   1.885  1.00 84.62           H
ATOM   1815  CE1 PHE A 130      -5.066  -1.743   1.449  1.00 84.62           C
ATOM   1816  HE1 PHE A 130      -6.137  -1.902   1.322  1.00 84.62           H
ATOM   1817  CE2 PHE A 130      -2.915  -2.594   1.893  1.00 84.62           C
ATOM   1818  HE2 PHE A 130      -2.262  -3.436   2.123  1.00 84.62           H
ATOM   1819  CZ  PHE A 130      -4.251  -2.793   1.736  1.00 84.62           C
ATOM   1820  HZ  PHE A 130      -4.669  -3.795   1.839  1.00 84.62           H
ATOM   1821  HN  PHE A 130      -1.373   3.164   0.848  1.00 84.62           H
ATOM   1822  N   TYR A 131      -4.457   2.603  -0.423  1.00 86.11           N
ATOM   1823  CA  TYR A 131      -5.799   2.732  -0.966  1.00 86.11           C
ATOM   1824  C   TYR A 131      -5.757   3.154  -2.436  1.00 86.11           C
ATOM   1825  O   TYR A 131      -6.517   2.639  -3.255  1.00 86.11           O
ATOM   1826  HA  TYR A 131      -6.289   1.762  -0.888  1.00 86.11           H
ATOM   1827  CB  TYR A 131      -6.479   3.834  -0.151  1.00 86.11           C
ATOM   1828 1HB  TYR A 131      -5.838   4.716  -0.146  1.00 86.11           H
ATOM   1829 2HB  TYR A 131      -7.408   4.118  -0.646  1.00 86.11           H
ATOM   1830  CG  TYR A 131      -6.788   3.438   1.294  1.00 86.11           C
ATOM   1831  CD1 TYR A 131      -7.397   2.230   1.563  1.00 86.11           C
ATOM   1832  HD1 TYR A 131      -7.658   1.557   0.746  1.00 86.11           H
ATOM   1833  CD2 TYR A 131      -6.458   4.290   2.329  1.00 86.11           C
ATOM   1834  HD2 TYR A 131      -5.977   5.245   2.116  1.00 86.11           H
ATOM   1835  CE1 TYR A 131      -7.688   1.857   2.924  1.00 86.11           C
ATOM   1836  HE1 TYR A 131      -8.169   0.906   3.150  1.00 86.11           H
ATOM   1837  CE2 TYR A 131      -6.749   3.918   3.689  1.00 86.11           C
ATOM   1838  HE2 TYR A 131      -6.493   4.581   4.515  1.00 86.11           H
ATOM   1839  CZ  TYR A 131      -7.350   2.720   3.919  1.00 86.11           C
ATOM   1840  OH  TYR A 131      -7.624   2.368   5.204  1.00 86.11           O
ATOM   1841  HH  TYR A 131      -7.423   3.131   5.818  1.00 86.11           H
ATOM   1842  HN  TYR A 131      -4.233   3.247   0.308  1.00 86.11           H
ATOM   1843  N   SER A 132      -4.862   4.087  -2.726  1.00 90.15           N
ATOM   1844  CA  SER A 132      -4.751   4.627  -4.070  1.00 90.15           C
ATOM   1845  C   SER A 132      -4.284   3.535  -5.036  1.00 90.15           C
ATOM   1846  O   SER A 132      -4.782   3.438  -6.156  1.00 90.15           O
ATOM   1847  HA  SER A 132      -5.755   4.962  -4.330  1.00 90.15           H
ATOM   1848  CB  SER A 132      -3.790   5.816  -4.109  1.00 90.15           C
ATOM   1849 1HB  SER A 132      -3.687   6.166  -5.137  1.00 90.15           H
ATOM   1850 2HB  SER A 132      -4.211   6.641  -3.533  1.00 90.15           H
ATOM   1851  OG  SER A 132      -2.506   5.482  -3.591  1.00 90.15           O
ATOM   1852  HG  SER A 132      -2.369   5.924  -2.705  1.00 90.15           H
ATOM   1853  HN  SER A 132      -4.220   4.472  -2.062  1.00 90.15           H
ATOM   1854  N   CYS A 133      -3.334   2.741  -4.566  1.00 84.16           N
ATOM   1855  CA  CYS A 133      -2.755   1.695  -5.392  1.00 84.16           C
ATOM   1856  C   CYS A 133      -3.861   0.701  -5.752  1.00 84.16           C
ATOM   1857  O   CYS A 133      -4.001   0.316  -6.912  1.00 84.16           O
ATOM   1858  HA  CYS A 133      -2.367   2.182  -6.286  1.00 84.16           H
ATOM   1859  CB  CYS A 133      -1.577   1.011  -4.696  1.00 84.16           C
ATOM   1860 1HB  CYS A 133      -1.804   0.861  -3.641  1.00 84.16           H
ATOM   1861 2HB  CYS A 133      -1.411   0.025  -5.130  1.00 84.16           H
ATOM   1862  SG  CYS A 133      -0.068   2.032  -4.871  1.00 84.16           S
ATOM   1863  HG  CYS A 133      -0.438   2.974  -4.007  1.00 84.16           H
ATOM   1864  HN  CYS A 133      -2.960   2.804  -3.640  1.00 84.16           H
ATOM   1865  N   VAL A 134      -4.619   0.314  -4.736  1.00 81.20           N
ATOM   1866  CA  VAL A 134      -5.686  -0.653  -4.925  1.00 81.20           C
ATOM   1867  C   VAL A 134      -6.645  -0.144  -6.003  1.00 81.20           C
ATOM   1868  O   VAL A 134      -6.978  -0.872  -6.937  1.00 81.20           O
ATOM   1869  HA  VAL A 134      -5.232  -1.582  -5.270  1.00 81.20           H
ATOM   1870  CB  VAL A 134      -6.381  -0.933  -3.591  1.00 81.20           C
ATOM   1871  HB  VAL A 134      -6.571   0.024  -3.105  1.00 81.20           H
ATOM   1872  CG1 VAL A 134      -7.728  -1.625  -3.808  1.00 81.20           C
ATOM   1873 1HG1 VAL A 134      -8.372  -0.985  -4.410  1.00 81.20           H
ATOM   1874 2HG1 VAL A 134      -7.570  -2.572  -4.326  1.00 81.20           H
ATOM   1875 3HG1 VAL A 134      -8.200  -1.812  -2.844  1.00 81.20           H
ATOM   1876  CG2 VAL A 134      -5.483  -1.759  -2.668  1.00 81.20           C
ATOM   1877 1HG2 VAL A 134      -5.247  -2.710  -3.145  1.00 81.20           H
ATOM   1878 2HG2 VAL A 134      -4.560  -1.211  -2.473  1.00 81.20           H
ATOM   1879 3HG2 VAL A 134      -6.001  -1.943  -1.726  1.00 81.20           H
ATOM   1880  HN  VAL A 134      -4.513   0.649  -3.800  1.00 81.20           H
ATOM   1881  N   LEU A 135      -7.063   1.102  -5.838  1.00 85.07           N
ATOM   1882  CA  LEU A 135      -8.096   1.665  -6.691  1.00 85.07           C
ATOM   1883  C   LEU A 135      -7.569   1.762  -8.125  1.00 85.07           C
ATOM   1884  O   LEU A 135      -8.313   1.543  -9.079  1.00 85.07           O
ATOM   1885  HA  LEU A 135      -8.940   0.976  -6.680  1.00 85.07           H
ATOM   1886  CB  LEU A 135      -8.591   2.998  -6.126  1.00 85.07           C
ATOM   1887 1HB  LEU A 135      -7.733   3.660  -6.006  1.00 85.07           H
ATOM   1888 2HB  LEU A 135      -9.249   3.459  -6.862  1.00 85.07           H
ATOM   1889  CG  LEU A 135      -9.334   2.925  -4.791  1.00 85.07           C
ATOM   1890  HG  LEU A 135      -8.754   2.303  -4.110  1.00 85.07           H
ATOM   1891  CD1 LEU A 135      -9.449   4.310  -4.151  1.00 85.07           C
ATOM   1892 1HD1 LEU A 135      -8.451   4.713  -3.975  1.00 85.07           H
ATOM   1893 2HD1 LEU A 135      -9.995   4.975  -4.820  1.00 85.07           H
ATOM   1894 3HD1 LEU A 135      -9.981   4.230  -3.204  1.00 85.07           H
ATOM   1895  CD2 LEU A 135     -10.700   2.257  -4.960  1.00 85.07           C
ATOM   1896 1HD2 LEU A 135     -11.302   2.832  -5.664  1.00 85.07           H
ATOM   1897 2HD2 LEU A 135     -10.565   1.245  -5.340  1.00 85.07           H
ATOM   1898 3HD2 LEU A 135     -11.208   2.219  -3.996  1.00 85.07           H
ATOM   1899  HN  LEU A 135      -6.710   1.722  -5.137  1.00 85.07           H
ATOM   1900  N   LEU A 136      -6.290   2.090  -8.230  1.00 86.95           N
ATOM   1901  CA  LEU A 136      -5.661   2.242  -9.531  1.00 86.95           C
ATOM   1902  C   LEU A 136      -5.610   0.881 -10.230  1.00 86.95           C
ATOM   1903  O   LEU A 136      -5.890   0.781 -11.423  1.00 86.95           O
ATOM   1904  HA  LEU A 136      -6.289   2.910 -10.122  1.00 86.95           H
ATOM   1905  CB  LEU A 136      -4.293   2.913  -9.391  1.00 86.95           C
ATOM   1906 1HB  LEU A 136      -3.745   2.411  -8.593  1.00 86.95           H
ATOM   1907 2HB  LEU A 136      -3.735   2.751 -10.312  1.00 86.95           H
ATOM   1908  CG  LEU A 136      -4.310   4.414  -9.094  1.00 86.95           C
ATOM   1909  HG  LEU A 136      -5.019   4.594  -8.286  1.00 86.95           H
ATOM   1910  CD1 LEU A 136      -2.940   4.891  -8.608  1.00 86.95           C
ATOM   1911 1HD1 LEU A 136      -2.671   4.358  -7.696  1.00 86.95           H
ATOM   1912 2HD1 LEU A 136      -2.193   4.695  -9.377  1.00 86.95           H
ATOM   1913 3HD1 LEU A 136      -2.980   5.961  -8.404  1.00 86.95           H
ATOM   1914  CD2 LEU A 136      -4.796   5.207 -10.308  1.00 86.95           C
ATOM   1915 1HD2 LEU A 136      -4.131   5.025 -11.151  1.00 86.95           H
ATOM   1916 2HD2 LEU A 136      -5.807   4.891 -10.567  1.00 86.95           H
ATOM   1917 3HD2 LEU A 136      -4.798   6.271 -10.069  1.00 86.95           H
ATOM   1918  HN  LEU A 136      -5.688   2.252  -7.448  1.00 86.95           H
ATOM   1919  N   ILE A 137      -5.250  -0.132  -9.456  1.00 79.18           N
ATOM   1920  CA  ILE A 137      -5.125  -1.476  -9.993  1.00 79.18           C
ATOM   1921  C   ILE A 137      -6.483  -1.936 -10.527  1.00 79.18           C
ATOM   1922  O   ILE A 137      -6.558  -2.570 -11.578  1.00 79.18           O
ATOM   1923  HA  ILE A 137      -4.424  -1.431 -10.826  1.00 79.18           H
ATOM   1924  CB  ILE A 137      -4.524  -2.417  -8.947  1.00 79.18           C
ATOM   1925  HB  ILE A 137      -5.027  -2.238  -7.997  1.00 79.18           H
ATOM   1926  CG1 ILE A 137      -3.038  -2.123  -8.734  1.00 79.18           C
ATOM   1927 1HG1 ILE A 137      -2.473  -2.433  -9.613  1.00 79.18           H
ATOM   1928 2HG1 ILE A 137      -2.888  -1.050  -8.621  1.00 79.18           H
ATOM   1929  CG2 ILE A 137      -4.771  -3.881  -9.320  1.00 79.18           C
ATOM   1930 1HG2 ILE A 137      -5.844  -4.064  -9.379  1.00 79.18           H
ATOM   1931 2HG2 ILE A 137      -4.312  -4.092 -10.285  1.00 79.18           H
ATOM   1932 3HG2 ILE A 137      -4.334  -4.528  -8.559  1.00 79.18           H
ATOM   1933  CD1 ILE A 137      -2.507  -2.850  -7.497  1.00 79.18           C
ATOM   1934 1HD1 ILE A 137      -3.058  -2.520  -6.617  1.00 79.18           H
ATOM   1935 2HD1 ILE A 137      -2.636  -3.925  -7.624  1.00 79.18           H
ATOM   1936 3HD1 ILE A 137      -1.448  -2.624  -7.369  1.00 79.18           H
ATOM   1937  HN  ILE A 137      -5.047  -0.046  -8.480  1.00 79.18           H
ATOM   1938  N   MET A 138      -7.522  -1.599  -9.777  1.00 78.07           N
ATOM   1939  CA  MET A 138      -8.879  -1.904 -10.199  1.00 78.07           C
ATOM   1940  C   MET A 138      -9.192  -1.257 -11.549  1.00 78.07           C
ATOM   1941  O   MET A 138      -9.730  -1.908 -12.443  1.00 78.07           O
ATOM   1942  HA  MET A 138      -8.921  -2.990 -10.290  1.00 78.07           H
ATOM   1943  CB  MET A 138      -9.867  -1.396  -9.147  1.00 78.07           C
ATOM   1944 1HB  MET A 138      -9.692  -1.907  -8.201  1.00 78.07           H
ATOM   1945 2HB  MET A 138      -9.700  -0.333  -8.970  1.00 78.07           H
ATOM   1946  CG  MET A 138     -11.312  -1.623  -9.597  1.00 78.07           C
ATOM   1947 1HG  MET A 138     -11.477  -1.157 -10.568  1.00 78.07           H
ATOM   1948 2HG  MET A 138     -11.499  -2.690  -9.719  1.00 78.07           H
ATOM   1949  SD  MET A 138     -12.440  -0.940  -8.394  1.00 78.07           S
ATOM   1950  CE  MET A 138     -12.065   0.796  -8.568  1.00 78.07           C
ATOM   1951 1HE  MET A 138     -11.014   0.966  -8.335  1.00 78.07           H
ATOM   1952 2HE  MET A 138     -12.266   1.110  -9.592  1.00 78.07           H
ATOM   1953 3HE  MET A 138     -12.687   1.372  -7.883  1.00 78.07           H
ATOM   1954  HN  MET A 138      -7.449  -1.128  -8.899  1.00 78.07           H
ATOM   1955  N   CYS A 139      -8.842   0.016 -11.655  1.00 83.68           N
ATOM   1956  CA  CYS A 139      -9.180   0.790 -12.837  1.00 83.68           C
ATOM   1957  C   CYS A 139      -8.407   0.214 -14.025  1.00 83.68           C
ATOM   1958  O   CYS A 139      -8.929   0.149 -15.137  1.00 83.68           O
ATOM   1959  HA  CYS A 139     -10.254   0.682 -12.985  1.00 83.68           H
ATOM   1960  CB  CYS A 139      -8.894   2.280 -12.639  1.00 83.68           C
ATOM   1961 1HB  CYS A 139      -7.864   2.421 -12.311  1.00 83.68           H
ATOM   1962 2HB  CYS A 139      -9.003   2.809 -13.585  1.00 83.68           H
ATOM   1963  SG  CYS A 139     -10.044   2.978 -11.398  1.00 83.68           S
ATOM   1964  HG  CYS A 139      -9.393   2.521 -10.332  1.00 83.68           H
ATOM   1965  HN  CYS A 139      -8.337   0.517 -10.952  1.00 83.68           H
ATOM   1966  N   ILE A 140      -7.175  -0.189 -13.750  1.00 80.46           N
ATOM   1967  CA  ILE A 140      -6.334  -0.781 -14.776  1.00 80.46           C
ATOM   1968  C   ILE A 140      -7.018  -2.032 -15.331  1.00 80.46           C
ATOM   1969  O   ILE A 140      -7.008  -2.266 -16.539  1.00 80.46           O
ATOM   1970  HA  ILE A 140      -6.241  -0.053 -15.582  1.00 80.46           H
ATOM   1971  CB  ILE A 140      -4.927  -1.038 -14.234  1.00 80.46           C
ATOM   1972  HB  ILE A 140      -5.019  -1.491 -13.247  1.00 80.46           H
ATOM   1973  CG1 ILE A 140      -4.158   0.273 -14.059  1.00 80.46           C
ATOM   1974 1HG1 ILE A 140      -3.888   0.673 -15.036  1.00 80.46           H
ATOM   1975 2HG1 ILE A 140      -4.798   1.012 -13.578  1.00 80.46           H
ATOM   1976  CG2 ILE A 140      -4.172  -2.032 -15.118  1.00 80.46           C
ATOM   1977 1HG2 ILE A 140      -4.714  -2.978 -15.147  1.00 80.46           H
ATOM   1978 2HG2 ILE A 140      -4.089  -1.630 -16.128  1.00 80.46           H
ATOM   1979 3HG2 ILE A 140      -3.175  -2.197 -14.710  1.00 80.46           H
ATOM   1980  CD1 ILE A 140      -2.896   0.061 -13.222  1.00 80.46           C
ATOM   1981 1HD1 ILE A 140      -3.172  -0.316 -12.237  1.00 80.46           H
ATOM   1982 2HD1 ILE A 140      -2.247  -0.661 -13.718  1.00 80.46           H
ATOM   1983 3HD1 ILE A 140      -2.368   1.008 -13.113  1.00 80.46           H
ATOM   1984  HN  ILE A 140      -6.752  -0.118 -12.846  1.00 80.46           H
ATOM   1985  N   SER A 141      -7.596  -2.804 -14.422  1.00 75.75           N
ATOM   1986  CA  SER A 141      -8.200  -4.072 -14.793  1.00 75.75           C
ATOM   1987  C   SER A 141      -9.398  -3.832 -15.715  1.00 75.75           C
ATOM   1988  O   SER A 141      -9.574  -4.539 -16.705  1.00 75.75           O
ATOM   1989  HA  SER A 141      -7.419  -4.622 -15.317  1.00 75.75           H
ATOM   1990  CB  SER A 141      -8.633  -4.859 -13.554  1.00 75.75           C
ATOM   1991 1HB  SER A 141      -9.376  -4.284 -13.001  1.00 75.75           H
ATOM   1992 2HB  SER A 141      -9.114  -5.787 -13.863  1.00 75.75           H
ATOM   1993  OG  SER A 141      -7.533  -5.158 -12.700  1.00 75.75           O
ATOM   1994  HG  SER A 141      -7.399  -4.416 -12.042  1.00 75.75           H
ATOM   1995  HN  SER A 141      -7.655  -2.576 -13.451  1.00 75.75           H
ATOM   1996  N   VAL A 142     -10.189  -2.832 -15.355  1.00 76.51           N
ATOM   1997  CA  VAL A 142     -11.353  -2.477 -16.149  1.00 76.51           C
ATOM   1998  C   VAL A 142     -10.898  -2.007 -17.532  1.00 76.51           C
ATOM   1999  O   VAL A 142     -11.487  -2.383 -18.544  1.00 76.51           O
ATOM   2000  HA  VAL A 142     -11.959  -3.376 -16.266  1.00 76.51           H
ATOM   2001  CB  VAL A 142     -12.192  -1.433 -15.409  1.00 76.51           C
ATOM   2002  HB  VAL A 142     -11.547  -0.584 -15.181  1.00 76.51           H
ATOM   2003  CG1 VAL A 142     -13.340  -0.929 -16.287  1.00 76.51           C
ATOM   2004 1HG1 VAL A 142     -12.933  -0.475 -17.190  1.00 76.51           H
ATOM   2005 2HG1 VAL A 142     -13.983  -1.766 -16.559  1.00 76.51           H
ATOM   2006 3HG1 VAL A 142     -13.920  -0.189 -15.736  1.00 76.51           H
ATOM   2007  CG2 VAL A 142     -12.719  -1.991 -14.085  1.00 76.51           C
ATOM   2008 1HG2 VAL A 142     -13.341  -2.865 -14.281  1.00 76.51           H
ATOM   2009 2HG2 VAL A 142     -11.879  -2.278 -13.452  1.00 76.51           H
ATOM   2010 3HG2 VAL A 142     -13.312  -1.229 -13.580  1.00 76.51           H
ATOM   2011  HN  VAL A 142     -10.046  -2.271 -14.540  1.00 76.51           H
ATOM   2012  N   ASP A 143      -9.854  -1.191 -17.530  1.00 77.86           N
ATOM   2013  CA  ASP A 143      -9.378  -0.582 -18.761  1.00 77.86           C
ATOM   2014  C   ASP A 143      -8.897  -1.679 -19.714  1.00 77.86           C
ATOM   2015  O   ASP A 143      -9.143  -1.612 -20.917  1.00 77.86           O
ATOM   2016  HA  ASP A 143     -10.231  -0.031 -19.156  1.00 77.86           H
ATOM   2017  CB  ASP A 143      -8.202   0.359 -18.491  1.00 77.86           C
ATOM   2018 1HB  ASP A 143      -8.450   1.030 -17.669  1.00 77.86           H
ATOM   2019 2HB  ASP A 143      -7.333  -0.220 -18.179  1.00 77.86           H
ATOM   2020  CG  ASP A 143      -7.857   1.176 -19.738  1.00 77.86           C
ATOM   2021  OD1 ASP A 143      -8.805   1.735 -20.330  1.00 77.86           O
ATOM   2022  OD2 ASP A 143      -6.653   1.224 -20.070  1.00 77.86           O
ATOM   2023  HN  ASP A 143      -9.338  -0.944 -16.710  1.00 77.86           H
ATOM   2024  N   ARG A 144      -8.221  -2.663 -19.140  1.00 73.28           N
ATOM   2025  CA  ARG A 144      -7.716  -3.779 -19.921  1.00 73.28           C
ATOM   2026  C   ARG A 144      -8.874  -4.536 -20.575  1.00 73.28           C
ATOM   2027  O   ARG A 144      -8.808  -4.879 -21.754  1.00 73.28           O
ATOM   2028  HA  ARG A 144      -7.071  -3.324 -20.672  1.00 73.28           H
ATOM   2029  CB  ARG A 144      -6.914  -4.745 -19.046  1.00 73.28           C
ATOM   2030 1HB  ARG A 144      -7.372  -4.814 -18.060  1.00 73.28           H
ATOM   2031 2HB  ARG A 144      -6.941  -5.744 -19.482  1.00 73.28           H
ATOM   2032  CG  ARG A 144      -5.462  -4.282 -18.909  1.00 73.28           C
ATOM   2033 1HG  ARG A 144      -5.029  -4.131 -19.897  1.00 73.28           H
ATOM   2034 2HG  ARG A 144      -5.430  -3.321 -18.396  1.00 73.28           H
ATOM   2035  CD  ARG A 144      -4.631  -5.307 -18.134  1.00 73.28           C
ATOM   2036 1HD  ARG A 144      -4.822  -5.210 -17.065  1.00 73.28           H
ATOM   2037 2HD  ARG A 144      -4.926  -6.317 -18.420  1.00 73.28           H
ATOM   2038  NE  ARG A 144      -3.191  -5.105 -18.410  1.00 73.28           N
ATOM   2039  HE  ARG A 144      -2.931  -4.349 -19.011  1.00 73.28           H
ATOM   2040  CZ  ARG A 144      -2.214  -5.871 -17.906  1.00 73.28           C
ATOM   2041  NH1 ARG A 144      -2.505  -6.898 -17.096  1.00 73.28           N
ATOM   2042 1HH1 ARG A 144      -3.457  -7.097 -16.863  1.00 73.28           H
ATOM   2043 2HH1 ARG A 144      -1.770  -7.465 -16.724  1.00 73.28           H
ATOM   2044  NH2 ARG A 144      -0.942  -5.595 -18.224  1.00 73.28           N
ATOM   2045 1HH2 ARG A 144      -0.202  -6.158 -17.857  1.00 73.28           H
ATOM   2046 2HH2 ARG A 144      -0.734  -4.827 -18.830  1.00 73.28           H
ATOM   2047  HN  ARG A 144      -8.017  -2.705 -18.161  1.00 73.28           H
ATOM   2048  N   TYR A 145      -9.907  -4.773 -19.780  1.00 71.50           N
ATOM   2049  CA  TYR A 145     -11.080  -5.478 -20.269  1.00 71.50           C
ATOM   2050  C   TYR A 145     -11.680  -4.768 -21.484  1.00 71.50           C
ATOM   2051  O   TYR A 145     -11.954  -5.399 -22.504  1.00 71.50           O
ATOM   2052  HA  TYR A 145     -10.772  -6.483 -20.560  1.00 71.50           H
ATOM   2053  CB  TYR A 145     -12.095  -5.452 -19.125  1.00 71.50           C
ATOM   2054 1HB  TYR A 145     -11.757  -6.125 -18.337  1.00 71.50           H
ATOM   2055 2HB  TYR A 145     -12.120  -4.449 -18.698  1.00 71.50           H
ATOM   2056  CG  TYR A 145     -13.513  -5.848 -19.541  1.00 71.50           C
ATOM   2057  CD1 TYR A 145     -14.496  -4.885 -19.645  1.00 71.50           C
ATOM   2058  HD1 TYR A 145     -14.262  -3.842 -19.431  1.00 71.50           H
ATOM   2059  CD2 TYR A 145     -13.809  -7.168 -19.813  1.00 71.50           C
ATOM   2060  HD2 TYR A 145     -13.032  -7.929 -19.731  1.00 71.50           H
ATOM   2061  CE1 TYR A 145     -15.831  -5.258 -20.037  1.00 71.50           C
ATOM   2062  HE1 TYR A 145     -16.616  -4.507 -20.123  1.00 71.50           H
ATOM   2063  CE2 TYR A 145     -15.143  -7.541 -20.205  1.00 71.50           C
ATOM   2064  HE2 TYR A 145     -15.391  -8.580 -20.422  1.00 71.50           H
ATOM   2065  CZ  TYR A 145     -16.088  -6.568 -20.298  1.00 71.50           C
ATOM   2066  OH  TYR A 145     -17.349  -6.920 -20.668  1.00 71.50           O
ATOM   2067  HH  TYR A 145     -17.390  -7.903 -20.848  1.00 71.50           H
ATOM   2068  HN  TYR A 145      -9.951  -4.494 -18.821  1.00 71.50           H
ATOM   2069  N   ILE A 146     -11.867  -3.465 -21.335  1.00 73.04           N
ATOM   2070  CA  ILE A 146     -12.496  -2.674 -22.380  1.00 73.04           C
ATOM   2071  C   ILE A 146     -11.637  -2.733 -23.645  1.00 73.04           C
ATOM   2072  O   ILE A 146     -12.161  -2.870 -24.749  1.00 73.04           O
ATOM   2073  HA  ILE A 146     -13.462  -3.130 -22.597  1.00 73.04           H
ATOM   2074  CB  ILE A 146     -12.766  -1.252 -21.886  1.00 73.04           C
ATOM   2075  HB  ILE A 146     -11.845  -0.858 -21.457  1.00 73.04           H
ATOM   2076  CG1 ILE A 146     -13.819  -1.248 -20.775  1.00 73.04           C
ATOM   2077 1HG1 ILE A 146     -14.794  -1.496 -21.194  1.00 73.04           H
ATOM   2078 2HG1 ILE A 146     -13.581  -2.018 -20.041  1.00 73.04           H
ATOM   2079  CG2 ILE A 146     -13.153  -0.333 -23.046  1.00 73.04           C
ATOM   2080 1HG2 ILE A 146     -12.341  -0.302 -23.772  1.00 73.04           H
ATOM   2081 2HG2 ILE A 146     -14.055  -0.714 -23.526  1.00 73.04           H
ATOM   2082 3HG2 ILE A 146     -13.340   0.672 -22.667  1.00 73.04           H
ATOM   2083  CD1 ILE A 146     -13.885   0.117 -20.088  1.00 73.04           C
ATOM   2084 1HD1 ILE A 146     -12.915   0.351 -19.650  1.00 73.04           H
ATOM   2085 2HD1 ILE A 146     -14.147   0.881 -20.820  1.00 73.04           H
ATOM   2086 3HD1 ILE A 146     -14.641   0.092 -19.303  1.00 73.04           H
ATOM   2087  HN  ILE A 146     -11.597  -2.951 -20.521  1.00 73.04           H
ATOM   2088  N   ALA A 147     -10.332  -2.627 -23.441  1.00 73.55           N
ATOM   2089  CA  ALA A 147      -9.404  -2.551 -24.557  1.00 73.55           C
ATOM   2090  C   ALA A 147      -9.489  -3.842 -25.374  1.00 73.55           C
ATOM   2091  O   ALA A 147      -9.228  -3.838 -26.576  1.00 73.55           O
ATOM   2092  HA  ALA A 147      -9.708  -1.713 -25.184  1.00 73.55           H
ATOM   2093  CB  ALA A 147      -7.992  -2.286 -24.030  1.00 73.55           C
ATOM   2094 1HB  ALA A 147      -7.980  -1.344 -23.482  1.00 73.55           H
ATOM   2095 2HB  ALA A 147      -7.695  -3.097 -23.365  1.00 73.55           H
ATOM   2096 3HB  ALA A 147      -7.297  -2.229 -24.867  1.00 73.55           H
ATOM   2097  HN  ALA A 147      -9.908  -2.593 -22.536  1.00 73.55           H
ATOM   2098  N   ILE A 148      -9.855  -4.915 -24.688  1.00 68.81           N
ATOM   2099  CA  ILE A 148      -9.881  -6.228 -25.311  1.00 68.81           C
ATOM   2100  C   ILE A 148     -11.260  -6.467 -25.929  1.00 68.81           C
ATOM   2101  O   ILE A 148     -11.365  -6.894 -27.077  1.00 68.81           O
ATOM   2102  HA  ILE A 148      -9.141  -6.225 -26.111  1.00 68.81           H
ATOM   2103  CB  ILE A 148      -9.461  -7.305 -24.309  1.00 68.81           C
ATOM   2104  HB  ILE A 148     -10.047  -7.172 -23.400  1.00 68.81           H
ATOM   2105  CG1 ILE A 148      -7.988  -7.151 -23.925  1.00 68.81           C
ATOM   2106 1HG1 ILE A 148      -7.358  -7.400 -24.778  1.00 68.81           H
ATOM   2107 2HG1 ILE A 148      -7.782  -6.112 -23.669  1.00 68.81           H
ATOM   2108  CG2 ILE A 148      -9.770  -8.704 -24.846  1.00 68.81           C
ATOM   2109 1HG2 ILE A 148     -10.841  -8.795 -25.028  1.00 68.81           H
ATOM   2110 2HG2 ILE A 148      -9.228  -8.863 -25.778  1.00 68.81           H
ATOM   2111 3HG2 ILE A 148      -9.461  -9.450 -24.114  1.00 68.81           H
ATOM   2112  CD1 ILE A 148      -7.633  -8.054 -22.741  1.00 68.81           C
ATOM   2113 1HD1 ILE A 148      -8.248  -7.786 -21.883  1.00 68.81           H
ATOM   2114 2HD1 ILE A 148      -7.818  -9.094 -23.010  1.00 68.81           H
ATOM   2115 3HD1 ILE A 148      -6.581  -7.925 -22.489  1.00 68.81           H
ATOM   2116  HN  ILE A 148     -10.129  -4.898 -23.727  1.00 68.81           H
ATOM   2117  N   ALA A 149     -12.285  -6.181 -25.139  1.00 68.49           N
ATOM   2118  CA  ALA A 149     -13.641  -6.547 -25.510  1.00 68.49           C
ATOM   2119  C   ALA A 149     -14.127  -5.623 -26.628  1.00 68.49           C
ATOM   2120  O   ALA A 149     -14.816  -6.063 -27.546  1.00 68.49           O
ATOM   2121  HA  ALA A 149     -13.618  -7.572 -25.881  1.00 68.49           H
ATOM   2122  CB  ALA A 149     -14.542  -6.490 -24.274  1.00 68.49           C
ATOM   2123 1HB  ALA A 149     -14.170  -7.186 -23.522  1.00 68.49           H
ATOM   2124 2HB  ALA A 149     -14.537  -5.479 -23.867  1.00 68.49           H
ATOM   2125 3HB  ALA A 149     -15.559  -6.765 -24.553  1.00 68.49           H
ATOM   2126  HN  ALA A 149     -12.200  -5.709 -24.261  1.00 68.49           H
ATOM   2127  N   GLN A 150     -13.748  -4.359 -26.514  1.00 70.85           N
ATOM   2128  CA  GLN A 150     -14.271  -3.337 -27.404  1.00 70.85           C
ATOM   2129  C   GLN A 150     -13.130  -2.665 -28.170  1.00 70.85           C
ATOM   2130  O   GLN A 150     -13.110  -1.444 -28.316  1.00 70.85           O
ATOM   2131  HA  GLN A 150     -14.923  -3.865 -28.100  1.00 70.85           H
ATOM   2132  CB  GLN A 150     -15.095  -2.305 -26.631  1.00 70.85           C
ATOM   2133 1HB  GLN A 150     -14.462  -1.804 -25.899  1.00 70.85           H
ATOM   2134 2HB  GLN A 150     -15.460  -1.539 -27.315  1.00 70.85           H
ATOM   2135  CG  GLN A 150     -16.278  -2.968 -25.922  1.00 70.85           C
ATOM   2136 1HG  GLN A 150     -16.737  -3.703 -26.583  1.00 70.85           H
ATOM   2137 2HG  GLN A 150     -15.924  -3.507 -25.043  1.00 70.85           H
ATOM   2138  CD  GLN A 150     -17.319  -1.928 -25.504  1.00 70.85           C
ATOM   2139  OE1 GLN A 150     -17.199  -0.746 -25.780  1.00 70.85           O
ATOM   2140  NE2 GLN A 150     -18.345  -2.433 -24.824  1.00 70.85           N
ATOM   2141 1HE2 GLN A 150     -18.382  -3.413 -24.630  1.00 70.85           H
ATOM   2142 2HE2 GLN A 150     -19.078  -1.832 -24.506  1.00 70.85           H
ATOM   2143  HN  GLN A 150     -13.097  -4.030 -25.830  1.00 70.85           H
ATOM   2144  N   ALA A 151     -12.207  -3.491 -28.639  1.00 65.99           N
ATOM   2145  CA  ALA A 151     -10.941  -2.990 -29.146  1.00 65.99           C
ATOM   2146  C   ALA A 151     -11.206  -1.832 -30.110  1.00 65.99           C
ATOM   2147  O   ALA A 151     -10.532  -0.804 -30.052  1.00 65.99           O
ATOM   2148  HA  ALA A 151     -10.366  -2.620 -28.297  1.00 65.99           H
ATOM   2149  CB  ALA A 151     -10.167  -4.132 -29.807  1.00 65.99           C
ATOM   2150 1HB  ALA A 151      -9.978  -4.916 -29.072  1.00 65.99           H
ATOM   2151 2HB  ALA A 151     -10.753  -4.540 -30.631  1.00 65.99           H
ATOM   2152 3HB  ALA A 151      -9.217  -3.755 -30.187  1.00 65.99           H
ATOM   2153  HN  ALA A 151     -12.312  -4.485 -28.674  1.00 65.99           H
ATOM   2154  N   MET A 152     -12.189  -2.036 -30.974  1.00 67.82           N
ATOM   2155  CA  MET A 152     -12.501  -1.055 -31.999  1.00 67.82           C
ATOM   2156  C   MET A 152     -13.017   0.244 -31.376  1.00 67.82           C
ATOM   2157  O   MET A 152     -12.506   1.323 -31.669  1.00 67.82           O
ATOM   2158  HA  MET A 152     -11.563  -0.867 -32.521  1.00 67.82           H
ATOM   2159  CB  MET A 152     -13.561  -1.623 -32.945  1.00 67.82           C
ATOM   2160 1HB  MET A 152     -14.347  -2.108 -32.367  1.00 67.82           H
ATOM   2161 2HB  MET A 152     -14.029  -0.812 -33.502  1.00 67.82           H
ATOM   2162  CG  MET A 152     -12.943  -2.628 -33.920  1.00 67.82           C
ATOM   2163 1HG  MET A 152     -11.863  -2.489 -33.962  1.00 67.82           H
ATOM   2164 2HG  MET A 152     -13.121  -3.644 -33.569  1.00 67.82           H
ATOM   2165  SD  MET A 152     -13.648  -2.414 -35.546  1.00 67.82           S
ATOM   2166  CE  MET A 152     -15.254  -3.149 -35.287  1.00 67.82           C
ATOM   2167 1HE  MET A 152     -15.133  -4.191 -34.991  1.00 67.82           H
ATOM   2168 2HE  MET A 152     -15.779  -2.606 -34.502  1.00 67.82           H
ATOM   2169 3HE  MET A 152     -15.829  -3.099 -36.211  1.00 67.82           H
ATOM   2170  HN  MET A 152     -12.766  -2.853 -30.982  1.00 67.82           H
ATOM   2171  N   ARG A 153     -14.024   0.096 -30.527  1.00 68.15           N
ATOM   2172  CA  ARG A 153     -14.628   1.245 -29.875  1.00 68.15           C
ATOM   2173  C   ARG A 153     -13.605   1.946 -28.979  1.00 68.15           C
ATOM   2174  O   ARG A 153     -13.624   3.168 -28.847  1.00 68.15           O
ATOM   2175  HA  ARG A 153     -14.944   1.895 -30.692  1.00 68.15           H
ATOM   2176  CB  ARG A 153     -15.835   0.829 -29.032  1.00 68.15           C
ATOM   2177 1HB  ARG A 153     -15.574  -0.034 -28.419  1.00 68.15           H
ATOM   2178 2HB  ARG A 153     -16.102   1.636 -28.349  1.00 68.15           H
ATOM   2179  CG  ARG A 153     -17.033   0.487 -29.920  1.00 68.15           C
ATOM   2180 1HG  ARG A 153     -17.233   1.314 -30.601  1.00 68.15           H
ATOM   2181 2HG  ARG A 153     -16.799  -0.382 -30.534  1.00 68.15           H
ATOM   2182  CD  ARG A 153     -18.277   0.202 -29.076  1.00 68.15           C
ATOM   2183 1HD  ARG A 153     -18.128  -0.705 -28.489  1.00 68.15           H
ATOM   2184 2HD  ARG A 153     -18.442   1.015 -28.370  1.00 68.15           H
ATOM   2185  NE  ARG A 153     -19.459   0.046 -29.953  1.00 68.15           N
ATOM   2186  HE  ARG A 153     -19.326   0.138 -30.940  1.00 68.15           H
ATOM   2187  CZ  ARG A 153     -20.696  -0.210 -29.508  1.00 68.15           C
ATOM   2188  NH1 ARG A 153     -20.933  -0.344 -28.196  1.00 68.15           N
ATOM   2189 1HH1 ARG A 153     -20.183  -0.252 -27.540  1.00 68.15           H
ATOM   2190 2HH1 ARG A 153     -21.860  -0.535 -27.872  1.00 68.15           H
ATOM   2191  NH2 ARG A 153     -21.694  -0.331 -30.394  1.00 68.15           N
ATOM   2192 1HH2 ARG A 153     -22.623  -0.523 -30.079  1.00 68.15           H
ATOM   2193 2HH2 ARG A 153     -21.509  -0.230 -31.372  1.00 68.15           H
ATOM   2194  HN  ARG A 153     -14.426  -0.787 -30.284  1.00 68.15           H
ATOM   2195  N   ALA A 154     -12.736   1.140 -28.386  1.00 69.02           N
ATOM   2196  CA  ALA A 154     -11.755   1.658 -27.448  1.00 69.02           C
ATOM   2197  C   ALA A 154     -10.795   2.594 -28.185  1.00 69.02           C
ATOM   2198  O   ALA A 154     -10.227   3.505 -27.585  1.00 69.02           O
ATOM   2199  HA  ALA A 154     -12.291   2.227 -26.688  1.00 69.02           H
ATOM   2200  CB  ALA A 154     -11.029   0.493 -26.772  1.00 69.02           C
ATOM   2201 1HB  ALA A 154     -11.752  -0.124 -26.238  1.00 69.02           H
ATOM   2202 2HB  ALA A 154     -10.526  -0.109 -27.529  1.00 69.02           H
ATOM   2203 3HB  ALA A 154     -10.293   0.882 -26.069  1.00 69.02           H
ATOM   2204  HN  ALA A 154     -12.696   0.152 -28.537  1.00 69.02           H
ATOM   2205  N   HIS A 155     -10.644   2.337 -29.476  1.00 69.82           N
ATOM   2206  CA  HIS A 155      -9.723   3.111 -30.291  1.00 69.82           C
ATOM   2207  C   HIS A 155     -10.316   4.494 -30.564  1.00 69.82           C
ATOM   2208  O   HIS A 155      -9.640   5.508 -30.396  1.00 69.82           O
ATOM   2209  HA  HIS A 155      -8.810   3.226 -29.706  1.00 69.82           H
ATOM   2210  CB  HIS A 155      -9.364   2.356 -31.572  1.00 69.82           C
ATOM   2211 1HB  HIS A 155      -9.092   1.333 -31.315  1.00 69.82           H
ATOM   2212 2HB  HIS A 155     -10.248   2.300 -32.208  1.00 69.82           H
ATOM   2213  CG  HIS A 155      -8.235   2.980 -32.357  1.00 69.82           C
ATOM   2214  ND1 HIS A 155      -8.443   3.927 -33.345  1.00 69.82           N
ATOM   2215  HD1 HIS A 155      -9.330   4.287 -33.633  1.00 69.82           H
ATOM   2216  CD2 HIS A 155      -6.887   2.783 -32.290  1.00 69.82           C
ATOM   2217  HD2 HIS A 155      -6.377   2.098 -31.613  1.00 69.82           H
ATOM   2218  CE1 HIS A 155      -7.266   4.277 -33.843  1.00 69.82           C
ATOM   2219  HE1 HIS A 155      -7.096   5.005 -34.636  1.00 69.82           H
ATOM   2220  NE2 HIS A 155      -6.303   3.566 -33.188  1.00 69.82           N
ATOM   2221  HN  HIS A 155     -11.137   1.617 -29.965  1.00 69.82           H
ATOM   2222  N   THR A 156     -11.574   4.492 -30.980  1.00 71.84           N
ATOM   2223  CA  THR A 156     -12.239   5.726 -31.363  1.00 71.84           C
ATOM   2224  C   THR A 156     -12.429   6.630 -30.143  1.00 71.84           C
ATOM   2225  O   THR A 156     -12.395   7.854 -30.261  1.00 71.84           O
ATOM   2226  HA  THR A 156     -11.594   6.261 -32.060  1.00 71.84           H
ATOM   2227  CB  THR A 156     -13.551   5.360 -32.059  1.00 71.84           C
ATOM   2228  HB  THR A 156     -14.289   6.154 -31.939  1.00 71.84           H
ATOM   2229  OG1 THR A 156     -13.905   4.101 -31.493  1.00 71.84           O
ATOM   2230  HG1 THR A 156     -14.871   3.909 -31.663  1.00 71.84           H
ATOM   2231  CG2 THR A 156     -13.361   5.061 -33.547  1.00 71.84           C
ATOM   2232 1HG2 THR A 156     -12.674   4.222 -33.664  1.00 71.84           H
ATOM   2233 2HG2 THR A 156     -12.951   5.939 -34.045  1.00 71.84           H
ATOM   2234 3HG2 THR A 156     -14.323   4.807 -33.992  1.00 71.84           H
ATOM   2235  HN  THR A 156     -12.136   3.668 -31.057  1.00 71.84           H
ATOM   2236  N   TRP A 157     -12.625   5.992 -28.998  1.00 76.15           N
ATOM   2237  CA  TRP A 157     -12.993   6.714 -27.792  1.00 76.15           C
ATOM   2238  C   TRP A 157     -11.717   6.975 -26.990  1.00 76.15           C
ATOM   2239  O   TRP A 157     -11.776   7.218 -25.785  1.00 76.15           O
ATOM   2240  HA  TRP A 157     -13.444   7.659 -28.095  1.00 76.15           H
ATOM   2241  CB  TRP A 157     -14.053   5.949 -26.997  1.00 76.15           C
ATOM   2242 1HB  TRP A 157     -13.756   4.903 -26.928  1.00 76.15           H
ATOM   2243 2HB  TRP A 157     -14.083   6.340 -25.981  1.00 76.15           H
ATOM   2244  CG  TRP A 157     -15.458   6.026 -27.599  1.00 76.15           C
ATOM   2245  CD1 TRP A 157     -15.821   5.832 -28.874  1.00 76.15           C
ATOM   2246  HD1 TRP A 157     -15.128   5.583 -29.678  1.00 76.15           H
ATOM   2247  CD2 TRP A 157     -16.680   6.328 -26.893  1.00 76.15           C
ATOM   2248  NE1 TRP A 157     -17.182   5.986 -29.041  1.00 76.15           N
ATOM   2249  HE1 TRP A 157     -17.688   5.891 -29.899  1.00 76.15           H
ATOM   2250  CE2 TRP A 157     -17.721   6.297 -27.799  1.00 76.15           C
ATOM   2251  CE3 TRP A 157     -16.899   6.617 -25.535  1.00 76.15           C
ATOM   2252  HE3 TRP A 157     -16.094   6.647 -24.801  1.00 76.15           H
ATOM   2253  CZ2 TRP A 157     -19.052   6.546 -27.445  1.00 76.15           C
ATOM   2254  HZ2 TRP A 157     -19.857   6.516 -28.179  1.00 76.15           H
ATOM   2255  CZ3 TRP A 157     -18.235   6.864 -25.197  1.00 76.15           C
ATOM   2256  HZ3 TRP A 157     -18.460   7.094 -24.156  1.00 76.15           H
ATOM   2257  CH2 TRP A 157     -19.294   6.837 -26.097  1.00 76.15           C
ATOM   2258  HH2 TRP A 157     -20.308   7.041 -25.754  1.00 76.15           H
ATOM   2259  HN  TRP A 157     -12.536   5.002 -28.888  1.00 76.15           H
ATOM   2260  N   ARG A 158     -10.593   6.917 -27.689  1.00 75.66           N
ATOM   2261  CA  ARG A 158      -9.299   6.929 -27.029  1.00 75.66           C
ATOM   2262  C   ARG A 158      -9.127   8.216 -26.221  1.00 75.66           C
ATOM   2263  O   ARG A 158      -8.672   8.180 -25.079  1.00 75.66           O
ATOM   2264  HA  ARG A 158      -9.311   6.055 -26.378  1.00 75.66           H
ATOM   2265  CB  ARG A 158      -8.161   6.817 -28.046  1.00 75.66           C
ATOM   2266 1HB  ARG A 158      -8.311   5.936 -28.670  1.00 75.66           H
ATOM   2267 2HB  ARG A 158      -8.174   7.683 -28.708  1.00 75.66           H
ATOM   2268  CG  ARG A 158      -6.805   6.726 -27.343  1.00 75.66           C
ATOM   2269 1HG  ARG A 158      -6.650   7.613 -26.729  1.00 75.66           H
ATOM   2270 2HG  ARG A 158      -6.796   5.868 -26.671  1.00 75.66           H
ATOM   2271  CD  ARG A 158      -5.669   6.597 -28.359  1.00 75.66           C
ATOM   2272 1HD  ARG A 158      -5.867   5.765 -29.035  1.00 75.66           H
ATOM   2273 2HD  ARG A 158      -5.612   7.498 -28.970  1.00 75.66           H
ATOM   2274  NE  ARG A 158      -4.384   6.381 -27.657  1.00 75.66           N
ATOM   2275  HE  ARG A 158      -4.353   6.555 -26.673  1.00 75.66           H
ATOM   2276  CZ  ARG A 158      -3.260   5.967 -28.258  1.00 75.66           C
ATOM   2277  NH1 ARG A 158      -3.244   5.719 -29.574  1.00 75.66           N
ATOM   2278 1HH1 ARG A 158      -4.075   5.842 -30.116  1.00 75.66           H
ATOM   2279 2HH1 ARG A 158      -2.401   5.410 -30.015  1.00 75.66           H
ATOM   2280  NH2 ARG A 158      -2.152   5.806 -27.521  1.00 75.66           N
ATOM   2281 1HH2 ARG A 158      -1.304   5.497 -27.954  1.00 75.66           H
ATOM   2282 2HH2 ARG A 158      -2.172   5.993 -26.539  1.00 75.66           H
ATOM   2283  HN  ARG A 158     -10.558   6.863 -28.687  1.00 75.66           H
ATOM   2284  N   GLU A 159      -9.501   9.323 -26.845  1.00 78.68           N
ATOM   2285  CA  GLU A 159      -9.311  10.628 -26.233  1.00 78.68           C
ATOM   2286  C   GLU A 159     -10.225  10.781 -25.016  1.00 78.68           C
ATOM   2287  O   GLU A 159      -9.779  11.197 -23.948  1.00 78.68           O
ATOM   2288  HA  GLU A 159      -8.268  10.651 -25.918  1.00 78.68           H
ATOM   2289  CB  GLU A 159      -9.554  11.749 -27.246  1.00 78.68           C
ATOM   2290 1HB  GLU A 159     -10.467  11.547 -27.805  1.00 78.68           H
ATOM   2291 2HB  GLU A 159      -9.567  12.710 -26.733  1.00 78.68           H
ATOM   2292  CG  GLU A 159      -8.417  11.820 -28.267  1.00 78.68           C
ATOM   2293 1HG  GLU A 159      -7.457  11.809 -27.750  1.00 78.68           H
ATOM   2294 2HG  GLU A 159      -8.444  10.940 -28.909  1.00 78.68           H
ATOM   2295  CD  GLU A 159      -8.527  13.084 -29.122  1.00 78.68           C
ATOM   2296  OE1 GLU A 159      -7.487  13.474 -29.695  1.00 78.68           O
ATOM   2297  OE2 GLU A 159      -9.649  13.633 -29.183  1.00 78.68           O
ATOM   2298  HN  GLU A 159      -9.925   9.339 -27.750  1.00 78.68           H
ATOM   2299  N   LYS A 160     -11.489  10.436 -25.218  1.00 82.72           N
ATOM   2300  CA  LYS A 160     -12.467  10.517 -24.146  1.00 82.72           C
ATOM   2301  C   LYS A 160     -11.986   9.682 -22.958  1.00 82.72           C
ATOM   2302  O   LYS A 160     -12.084  10.113 -21.811  1.00 82.72           O
ATOM   2303  HA  LYS A 160     -12.524  11.560 -23.834  1.00 82.72           H
ATOM   2304  CB  LYS A 160     -13.854  10.120 -24.656  1.00 82.72           C
ATOM   2305 1HB  LYS A 160     -13.785   9.191 -25.223  1.00 82.72           H
ATOM   2306 2HB  LYS A 160     -14.515   9.928 -23.810  1.00 82.72           H
ATOM   2307  CG  LYS A 160     -14.450  11.219 -25.537  1.00 82.72           C
ATOM   2308 1HG  LYS A 160     -14.402  12.175 -25.015  1.00 82.72           H
ATOM   2309 2HG  LYS A 160     -13.857  11.323 -26.446  1.00 82.72           H
ATOM   2310  CD  LYS A 160     -15.902  10.903 -25.902  1.00 82.72           C
ATOM   2311 1HD  LYS A 160     -15.942   9.983 -26.485  1.00 82.72           H
ATOM   2312 2HD  LYS A 160     -16.479  10.729 -24.993  1.00 82.72           H
ATOM   2313  CE  LYS A 160     -16.529  12.048 -26.699  1.00 82.72           C
ATOM   2314 1HE  LYS A 160     -16.457  12.976 -26.132  1.00 82.72           H
ATOM   2315 2HE  LYS A 160     -15.976  12.198 -27.627  1.00 82.72           H
ATOM   2316  NZ  LYS A 160     -17.947  11.753 -27.002  1.00 82.72           N
ATOM   2317 1HZ  LYS A 160     -18.345  12.518 -27.536  1.00 82.72           H
ATOM   2318 2HZ  LYS A 160     -18.006  10.897 -27.542  1.00 82.72           H
ATOM   2319 3HZ  LYS A 160     -18.462  11.642 -26.136  1.00 82.72           H
ATOM   2320  HN  LYS A 160     -11.846  10.108 -26.092  1.00 82.72           H
ATOM   2321  N   ARG A 161     -11.475   8.501 -23.275  1.00 82.80           N
ATOM   2322  CA  ARG A 161     -10.993   7.594 -22.246  1.00 82.80           C
ATOM   2323  C   ARG A 161      -9.853   8.242 -21.459  1.00 82.80           C
ATOM   2324  O   ARG A 161      -9.740   8.047 -20.250  1.00 82.80           O
ATOM   2325  HA  ARG A 161     -11.858   7.412 -21.608  1.00 82.80           H
ATOM   2326  CB  ARG A 161     -10.500   6.281 -22.857  1.00 82.80           C
ATOM   2327 1HB  ARG A 161      -9.821   6.492 -23.683  1.00 82.80           H
ATOM   2328 2HB  ARG A 161      -9.933   5.720 -22.114  1.00 82.80           H
ATOM   2329  CG  ARG A 161     -11.672   5.434 -23.357  1.00 82.80           C
ATOM   2330 1HG  ARG A 161     -12.249   5.067 -22.508  1.00 82.80           H
ATOM   2331 2HG  ARG A 161     -12.343   6.052 -23.955  1.00 82.80           H
ATOM   2332  CD  ARG A 161     -11.177   4.253 -24.194  1.00 82.80           C
ATOM   2333 1HD  ARG A 161     -12.019   3.771 -24.692  1.00 82.80           H
ATOM   2334 2HD  ARG A 161     -10.505   4.606 -24.975  1.00 82.80           H
ATOM   2335  NE  ARG A 161     -10.477   3.277 -23.328  1.00 82.80           N
ATOM   2336  HE  ARG A 161     -10.693   3.278 -22.352  1.00 82.80           H
ATOM   2337  CZ  ARG A 161      -9.572   2.394 -23.771  1.00 82.80           C
ATOM   2338  NH1 ARG A 161      -9.244   2.349 -25.069  1.00 82.80           N
ATOM   2339 1HH1 ARG A 161      -9.676   2.978 -25.716  1.00 82.80           H
ATOM   2340 2HH1 ARG A 161      -8.568   1.687 -25.392  1.00 82.80           H
ATOM   2341  NH2 ARG A 161      -9.000   1.556 -22.896  1.00 82.80           N
ATOM   2342 1HH2 ARG A 161      -8.322   0.891 -23.210  1.00 82.80           H
ATOM   2343 2HH2 ARG A 161      -9.250   1.596 -21.928  1.00 82.80           H
ATOM   2344  HN  ARG A 161     -11.388   8.162 -24.211  1.00 82.80           H
ATOM   2345  N   LEU A 162      -9.037   9.001 -22.176  1.00 84.75           N
ATOM   2346  CA  LEU A 162      -7.908   9.676 -21.560  1.00 84.75           C
ATOM   2347  C   LEU A 162      -8.424  10.739 -20.588  1.00 84.75           C
ATOM   2348  O   LEU A 162      -7.888  10.895 -19.492  1.00 84.75           O
ATOM   2349  HA  LEU A 162      -7.351   8.931 -20.993  1.00 84.75           H
ATOM   2350  CB  LEU A 162      -6.965  10.228 -22.631  1.00 84.75           C
ATOM   2351 1HB  LEU A 162      -6.835   9.467 -23.400  1.00 84.75           H
ATOM   2352 2HB  LEU A 162      -7.447  11.083 -23.106  1.00 84.75           H
ATOM   2353  CG  LEU A 162      -5.581  10.664 -22.145  1.00 84.75           C
ATOM   2354  HG  LEU A 162      -5.694  11.137 -21.170  1.00 84.75           H
ATOM   2355  CD1 LEU A 162      -4.661   9.456 -21.957  1.00 84.75           C
ATOM   2356 1HD1 LEU A 162      -5.093   8.781 -21.219  1.00 84.75           H
ATOM   2357 2HD1 LEU A 162      -4.549   8.933 -22.907  1.00 84.75           H
ATOM   2358 3HD1 LEU A 162      -3.684   9.794 -21.612  1.00 84.75           H
ATOM   2359  CD2 LEU A 162      -4.973  11.707 -23.086  1.00 84.75           C
ATOM   2360 1HD2 LEU A 162      -4.875  11.282 -24.085  1.00 84.75           H
ATOM   2361 2HD2 LEU A 162      -5.621  12.582 -23.125  1.00 84.75           H
ATOM   2362 3HD2 LEU A 162      -3.990  11.999 -22.717  1.00 84.75           H
ATOM   2363  HN  LEU A 162      -9.138   9.156 -23.159  1.00 84.75           H
ATOM   2364  N   LEU A 163      -9.458  11.443 -21.024  1.00 87.69           N
ATOM   2365  CA  LEU A 163     -10.040  12.499 -20.214  1.00 87.69           C
ATOM   2366  C   LEU A 163     -10.572  11.901 -18.910  1.00 87.69           C
ATOM   2367  O   LEU A 163     -10.247  12.381 -17.825  1.00 87.69           O
ATOM   2368  HA  LEU A 163      -9.243  13.202 -19.972  1.00 87.69           H
ATOM   2369  CB  LEU A 163     -11.094  13.268 -21.013  1.00 87.69           C
ATOM   2370 1HB  LEU A 163     -10.729  13.394 -22.032  1.00 87.69           H
ATOM   2371 2HB  LEU A 163     -11.995  12.658 -21.070  1.00 87.69           H
ATOM   2372  CG  LEU A 163     -11.478  14.645 -20.466  1.00 87.69           C
ATOM   2373  HG  LEU A 163     -11.174  14.693 -19.420  1.00 87.69           H
ATOM   2374  CD1 LEU A 163     -10.732  15.757 -21.206  1.00 87.69           C
ATOM   2375 1HD1 LEU A 163      -9.658  15.619 -21.082  1.00 87.69           H
ATOM   2376 2HD1 LEU A 163     -10.983  15.719 -22.266  1.00 87.69           H
ATOM   2377 3HD1 LEU A 163     -11.024  16.724 -20.797  1.00 87.69           H
ATOM   2378  CD2 LEU A 163     -12.994  14.847 -20.505  1.00 87.69           C
ATOM   2379 1HD2 LEU A 163     -13.345  14.770 -21.534  1.00 87.69           H
ATOM   2380 2HD2 LEU A 163     -13.479  14.081 -19.898  1.00 87.69           H
ATOM   2381 3HD2 LEU A 163     -13.240  15.833 -20.111  1.00 87.69           H
ATOM   2382  HN  LEU A 163      -9.896  11.301 -21.912  1.00 87.69           H
ATOM   2383  N   TYR A 164     -11.382  10.863 -19.059  1.00 88.84           N
ATOM   2384  CA  TYR A 164     -11.978  10.207 -17.908  1.00 88.84           C
ATOM   2385  C   TYR A 164     -10.900   9.650 -16.975  1.00 88.84           C
ATOM   2386  O   TYR A 164     -11.072   9.640 -15.758  1.00 88.84           O
ATOM   2387  HA  TYR A 164     -12.568  10.947 -17.368  1.00 88.84           H
ATOM   2388  CB  TYR A 164     -12.803   9.045 -18.465  1.00 88.84           C
ATOM   2389 1HB  TYR A 164     -12.185   8.473 -19.157  1.00 88.84           H
ATOM   2390 2HB  TYR A 164     -13.068   8.376 -17.646  1.00 88.84           H
ATOM   2391  CG  TYR A 164     -14.082   9.479 -19.183  1.00 88.84           C
ATOM   2392  CD1 TYR A 164     -14.911  10.422 -18.609  1.00 88.84           C
ATOM   2393  HD1 TYR A 164     -14.654  10.857 -17.643  1.00 88.84           H
ATOM   2394  CD2 TYR A 164     -14.407   8.928 -20.406  1.00 88.84           C
ATOM   2395  HD2 TYR A 164     -13.753   8.184 -20.860  1.00 88.84           H
ATOM   2396  CE1 TYR A 164     -16.114  10.830 -19.286  1.00 88.84           C
ATOM   2397  HE1 TYR A 164     -16.778  11.573 -18.843  1.00 88.84           H
ATOM   2398  CE2 TYR A 164     -15.611   9.336 -21.083  1.00 88.84           C
ATOM   2399  HE2 TYR A 164     -15.880   8.909 -22.049  1.00 88.84           H
ATOM   2400  CZ  TYR A 164     -16.405  10.267 -20.489  1.00 88.84           C
ATOM   2401  OH  TYR A 164     -17.542  10.653 -21.128  1.00 88.84           O
ATOM   2402  HH  TYR A 164     -18.040  11.316 -20.569  1.00 88.84           H
ATOM   2403  HN  TYR A 164     -11.631  10.471 -19.945  1.00 88.84           H
ATOM   2404  N   SER A 165      -9.812   9.201 -17.583  1.00 89.48           N
ATOM   2405  CA  SER A 165      -8.708   8.639 -16.823  1.00 89.48           C
ATOM   2406  C   SER A 165      -8.155   9.684 -15.852  1.00 89.48           C
ATOM   2407  O   SER A 165      -7.737   9.349 -14.745  1.00 89.48           O
ATOM   2408  HA  SER A 165      -9.134   7.797 -16.276  1.00 89.48           H
ATOM   2409  CB  SER A 165      -7.600   8.136 -17.750  1.00 89.48           C
ATOM   2410 1HB  SER A 165      -6.973   7.424 -17.213  1.00 89.48           H
ATOM   2411 2HB  SER A 165      -8.044   7.601 -18.589  1.00 89.48           H
ATOM   2412  OG  SER A 165      -6.792   9.202 -18.242  1.00 89.48           O
ATOM   2413  HG  SER A 165      -6.047   8.836 -18.801  1.00 89.48           H
ATOM   2414  HN  SER A 165      -9.678   9.216 -18.574  1.00 89.48           H
ATOM   2415  N   LYS A 166      -8.171  10.930 -16.303  1.00 91.88           N
ATOM   2416  CA  LYS A 166      -7.678  12.027 -15.488  1.00 91.88           C
ATOM   2417  C   LYS A 166      -8.605  12.221 -14.286  1.00 91.88           C
ATOM   2418  O   LYS A 166      -8.142  12.352 -13.154  1.00 91.88           O
ATOM   2419  HA  LYS A 166      -6.692  11.743 -15.120  1.00 91.88           H
ATOM   2420  CB  LYS A 166      -7.499  13.287 -16.336  1.00 91.88           C
ATOM   2421 1HB  LYS A 166      -8.420  13.498 -16.880  1.00 91.88           H
ATOM   2422 2HB  LYS A 166      -7.309  14.143 -15.688  1.00 91.88           H
ATOM   2423  CG  LYS A 166      -6.343  13.123 -17.325  1.00 91.88           C
ATOM   2424 1HG  LYS A 166      -5.422  12.914 -16.781  1.00 91.88           H
ATOM   2425 2HG  LYS A 166      -6.532  12.267 -17.972  1.00 91.88           H
ATOM   2426  CD  LYS A 166      -6.165  14.383 -18.175  1.00 91.88           C
ATOM   2427 1HD  LYS A 166      -7.071  14.569 -18.750  1.00 91.88           H
ATOM   2428 2HD  LYS A 166      -6.016  15.246 -17.526  1.00 91.88           H
ATOM   2429  CE  LYS A 166      -4.972  14.240 -19.123  1.00 91.88           C
ATOM   2430 1HE  LYS A 166      -4.079  13.976 -18.557  1.00 91.88           H
ATOM   2431 2HE  LYS A 166      -5.155  13.429 -19.827  1.00 91.88           H
ATOM   2432  NZ  LYS A 166      -4.743  15.503 -19.861  1.00 91.88           N
ATOM   2433 1HZ  LYS A 166      -3.962  15.386 -20.496  1.00 91.88           H
ATOM   2434 2HZ  LYS A 166      -5.575  15.742 -20.389  1.00 91.88           H
ATOM   2435 3HZ  LYS A 166      -4.536  16.246 -19.203  1.00 91.88           H
ATOM   2436  HN  LYS A 166      -8.512  11.194 -17.205  1.00 91.88           H
ATOM   2437  N   MET A 167      -9.899  12.234 -14.574  1.00 93.91           N
ATOM   2438  CA  MET A 167     -10.894  12.447 -13.537  1.00 93.91           C
ATOM   2439  C   MET A 167     -10.841  11.334 -12.489  1.00 93.91           C
ATOM   2440  O   MET A 167     -10.885  11.604 -11.289  1.00 93.91           O
ATOM   2441  HA  MET A 167     -10.638  13.402 -13.077  1.00 93.91           H
ATOM   2442  CB  MET A 167     -12.288  12.489 -14.167  1.00 93.91           C
ATOM   2443 1HB  MET A 167     -12.457  11.579 -14.743  1.00 93.91           H
ATOM   2444 2HB  MET A 167     -13.044  12.516 -13.384  1.00 93.91           H
ATOM   2445  CG  MET A 167     -12.442  13.710 -15.076  1.00 93.91           C
ATOM   2446 1HG  MET A 167     -12.253  14.622 -14.509  1.00 93.91           H
ATOM   2447 2HG  MET A 167     -11.703  13.674 -15.876  1.00 93.91           H
ATOM   2448  SD  MET A 167     -14.087  13.753 -15.767  1.00 93.91           S
ATOM   2449  CE  MET A 167     -15.029  14.144 -14.302  1.00 93.91           C
ATOM   2450 1HE  MET A 167     -14.882  13.363 -13.556  1.00 93.91           H
ATOM   2451 2HE  MET A 167     -14.693  15.100 -13.899  1.00 93.91           H
ATOM   2452 3HE  MET A 167     -16.087  14.209 -14.556  1.00 93.91           H
ATOM   2453  HN  MET A 167     -10.268  12.103 -15.494  1.00 93.91           H
ATOM   2454  N   VAL A 168     -10.746  10.107 -12.979  1.00 93.47           N
ATOM   2455  CA  VAL A 168     -10.731   8.949 -12.102  1.00 93.47           C
ATOM   2456  C   VAL A 168      -9.535   9.049 -11.153  1.00 93.47           C
ATOM   2457  O   VAL A 168      -9.664   8.797  -9.956  1.00 93.47           O
ATOM   2458  HA  VAL A 168     -11.648   8.971 -11.513  1.00 93.47           H
ATOM   2459  CB  VAL A 168     -10.730   7.664 -12.931  1.00 93.47           C
ATOM   2460  HB  VAL A 168      -9.940   7.747 -13.678  1.00 93.47           H
ATOM   2461  CG1 VAL A 168     -10.422   6.447 -12.056  1.00 93.47           C
ATOM   2462 1HG1 VAL A 168      -9.441   6.568 -11.598  1.00 93.47           H
ATOM   2463 2HG1 VAL A 168     -11.179   6.359 -11.277  1.00 93.47           H
ATOM   2464 3HG1 VAL A 168     -10.428   5.547 -12.671  1.00 93.47           H
ATOM   2465  CG2 VAL A 168     -12.058   7.487 -13.669  1.00 93.47           C
ATOM   2466 1HG2 VAL A 168     -12.872   7.435 -12.946  1.00 93.47           H
ATOM   2467 2HG2 VAL A 168     -12.219   8.333 -14.337  1.00 93.47           H
ATOM   2468 3HG2 VAL A 168     -12.031   6.565 -14.251  1.00 93.47           H
ATOM   2469  HN  VAL A 168     -10.680   9.899 -13.955  1.00 93.47           H
ATOM   2470  N   CYS A 169      -8.397   9.418 -11.723  1.00 93.18           N
ATOM   2471  CA  CYS A 169      -7.176   9.544 -10.945  1.00 93.18           C
ATOM   2472  C   CYS A 169      -7.427  10.544  -9.816  1.00 93.18           C
ATOM   2473  O   CYS A 169      -7.095  10.279  -8.661  1.00 93.18           O
ATOM   2474  HA  CYS A 169      -6.957   8.554 -10.544  1.00 93.18           H
ATOM   2475  CB  CYS A 169      -5.989   9.954 -11.818  1.00 93.18           C
ATOM   2476 1HB  CYS A 169      -6.265  10.800 -12.448  1.00 93.18           H
ATOM   2477 2HB  CYS A 169      -5.161  10.282 -11.190  1.00 93.18           H
ATOM   2478  SG  CYS A 169      -5.462   8.546 -12.861  1.00 93.18           S
ATOM   2479  HG  CYS A 169      -6.412   8.691 -13.781  1.00 93.18           H
ATOM   2480  HN  CYS A 169      -8.302   9.629 -12.696  1.00 93.18           H
ATOM   2481  N   PHE A 170      -8.011  11.674 -10.188  1.00 95.41           N
ATOM   2482  CA  PHE A 170      -8.264  12.737  -9.230  1.00 95.41           C
ATOM   2483  C   PHE A 170      -9.171  12.250  -8.098  1.00 95.41           C
ATOM   2484  O   PHE A 170      -8.889  12.489  -6.925  1.00 95.41           O
ATOM   2485  HA  PHE A 170      -7.300  13.036  -8.817  1.00 95.41           H
ATOM   2486  CB  PHE A 170      -8.972  13.862  -9.986  1.00 95.41           C
ATOM   2487 1HB  PHE A 170      -8.354  14.162 -10.833  1.00 95.41           H
ATOM   2488 2HB  PHE A 170      -9.907  13.479 -10.395  1.00 95.41           H
ATOM   2489  CG  PHE A 170      -9.272  15.095  -9.131  1.00 95.41           C
ATOM   2490  CD1 PHE A 170     -10.515  15.273  -8.608  1.00 95.41           C
ATOM   2491  HD1 PHE A 170     -11.297  14.538  -8.799  1.00 95.41           H
ATOM   2492  CD2 PHE A 170      -8.296  16.012  -8.893  1.00 95.41           C
ATOM   2493  HD2 PHE A 170      -7.300  15.869  -9.312  1.00 95.41           H
ATOM   2494  CE1 PHE A 170     -10.794  16.417  -7.814  1.00 95.41           C
ATOM   2495  HE1 PHE A 170     -11.790  16.560  -7.395  1.00 95.41           H
ATOM   2496  CE2 PHE A 170      -8.575  17.155  -8.099  1.00 95.41           C
ATOM   2497  HE2 PHE A 170      -7.793  17.890  -7.908  1.00 95.41           H
ATOM   2498  CZ  PHE A 170      -9.818  17.334  -7.576  1.00 95.41           C
ATOM   2499  HZ  PHE A 170     -10.032  18.212  -6.966  1.00 95.41           H
ATOM   2500  HN  PHE A 170      -8.309  11.868 -11.122  1.00 95.41           H
ATOM   2501  N   THR A 171     -10.242  11.576  -8.489  1.00 95.95           N
ATOM   2502  CA  THR A 171     -11.202  11.068  -7.523  1.00 95.95           C
ATOM   2503  C   THR A 171     -10.516  10.118  -6.539  1.00 95.95           C
ATOM   2504  O   THR A 171     -10.816  10.132  -5.346  1.00 95.95           O
ATOM   2505  HA  THR A 171     -11.583  11.909  -6.943  1.00 95.95           H
ATOM   2506  CB  THR A 171     -12.351  10.418  -8.295  1.00 95.95           C
ATOM   2507  HB  THR A 171     -12.013   9.522  -8.816  1.00 95.95           H
ATOM   2508  OG1 THR A 171     -12.846  11.463  -9.128  1.00 95.95           O
ATOM   2509  HG1 THR A 171     -13.279  11.076  -9.942  1.00 95.95           H
ATOM   2510  CG2 THR A 171     -13.537  10.066  -7.394  1.00 95.95           C
ATOM   2511 1HG2 THR A 171     -13.918  10.973  -6.925  1.00 95.95           H
ATOM   2512 2HG2 THR A 171     -13.212   9.367  -6.623  1.00 95.95           H
ATOM   2513 3HG2 THR A 171     -14.324   9.608  -7.992  1.00 95.95           H
ATOM   2514  HN  THR A 171     -10.458  11.375  -9.445  1.00 95.95           H
ATOM   2515  N   ILE A 172      -9.609   9.316  -7.076  1.00 94.22           N
ATOM   2516  CA  ILE A 172      -8.915   8.325  -6.269  1.00 94.22           C
ATOM   2517  C   ILE A 172      -8.083   9.036  -5.201  1.00 94.22           C
ATOM   2518  O   ILE A 172      -8.096   8.644  -4.035  1.00 94.22           O
ATOM   2519  HA  ILE A 172      -9.673   7.721  -5.771  1.00 94.22           H
ATOM   2520  CB  ILE A 172      -8.100   7.385  -7.160  1.00 94.22           C
ATOM   2521  HB  ILE A 172      -7.576   7.987  -7.902  1.00 94.22           H
ATOM   2522  CG1 ILE A 172      -9.013   6.423  -7.922  1.00 94.22           C
ATOM   2523 1HG1 ILE A 172      -9.487   5.734  -7.222  1.00 94.22           H
ATOM   2524 2HG1 ILE A 172      -9.812   6.982  -8.408  1.00 94.22           H
ATOM   2525  CG2 ILE A 172      -7.037   6.644  -6.346  1.00 94.22           C
ATOM   2526 1HG2 ILE A 172      -6.361   7.366  -5.889  1.00 94.22           H
ATOM   2527 2HG2 ILE A 172      -7.521   6.055  -5.567  1.00 94.22           H
ATOM   2528 3HG2 ILE A 172      -6.472   5.983  -7.003  1.00 94.22           H
ATOM   2529  CD1 ILE A 172      -8.225   5.633  -8.969  1.00 94.22           C
ATOM   2530 1HD1 ILE A 172      -7.774   6.324  -9.681  1.00 94.22           H
ATOM   2531 2HD1 ILE A 172      -7.443   5.056  -8.476  1.00 94.22           H
ATOM   2532 3HD1 ILE A 172      -8.898   4.956  -9.496  1.00 94.22           H
ATOM   2533  HN  ILE A 172      -9.346   9.334  -8.040  1.00 94.22           H
ATOM   2534  N   TRP A 173      -7.378  10.071  -5.636  1.00 94.93           N
ATOM   2535  CA  TRP A 173      -6.484  10.794  -4.748  1.00 94.93           C
ATOM   2536  C   TRP A 173      -7.320  11.374  -3.606  1.00 94.93           C
ATOM   2537  O   TRP A 173      -6.942  11.269  -2.440  1.00 94.93           O
ATOM   2538  HA  TRP A 173      -5.758  10.083  -4.355  1.00 94.93           H
ATOM   2539  CB  TRP A 173      -5.695  11.859  -5.513  1.00 94.93           C
ATOM   2540 1HB  TRP A 173      -6.351  12.323  -6.250  1.00 94.93           H
ATOM   2541 2HB  TRP A 173      -5.394  12.643  -4.818  1.00 94.93           H
ATOM   2542  CG  TRP A 173      -4.452  11.322  -6.224  1.00 94.93           C
ATOM   2543  CD1 TRP A 173      -4.241  11.204  -7.542  1.00 94.93           C
ATOM   2544  HD1 TRP A 173      -4.964  11.489  -8.307  1.00 94.93           H
ATOM   2545  CD2 TRP A 173      -3.247  10.833  -5.597  1.00 94.93           C
ATOM   2546  NE1 TRP A 173      -2.995  10.676  -7.810  1.00 94.93           N
ATOM   2547  HE1 TRP A 173      -2.611  10.494  -8.715  1.00 94.93           H
ATOM   2548  CE2 TRP A 173      -2.371  10.443  -6.590  1.00 94.93           C
ATOM   2549  CE3 TRP A 173      -2.909  10.723  -4.237  1.00 94.93           C
ATOM   2550  HE3 TRP A 173      -3.583  11.024  -3.435  1.00 94.93           H
ATOM   2551  CZ2 TRP A 173      -1.101   9.917  -6.327  1.00 94.93           C
ATOM   2552  HZ2 TRP A 173      -0.427   9.616  -7.130  1.00 94.93           H
ATOM   2553  CZ3 TRP A 173      -1.636  10.195  -3.992  1.00 94.93           C
ATOM   2554  HZ3 TRP A 173      -1.323  10.088  -2.953  1.00 94.93           H
ATOM   2555  CH2 TRP A 173      -0.742   9.798  -4.979  1.00 94.93           C
ATOM   2556  HH2 TRP A 173       0.233   9.396  -4.705  1.00 94.93           H
ATOM   2557  HN  TRP A 173      -7.411  10.414  -6.575  1.00 94.93           H
ATOM   2558  N   VAL A 174      -8.440  11.974  -3.980  1.00 96.10           N
ATOM   2559  CA  VAL A 174      -9.298  12.632  -3.009  1.00 96.10           C
ATOM   2560  C   VAL A 174      -9.799  11.600  -1.996  1.00 96.10           C
ATOM   2561  O   VAL A 174      -9.783  11.849  -0.792  1.00 96.10           O
ATOM   2562  HA  VAL A 174      -8.694  13.373  -2.485  1.00 96.10           H
ATOM   2563  CB  VAL A 174     -10.432  13.367  -3.725  1.00 96.10           C
ATOM   2564  HB  VAL A 174     -10.929  12.655  -4.385  1.00 96.10           H
ATOM   2565  CG1 VAL A 174     -11.469  13.883  -2.725  1.00 96.10           C
ATOM   2566 1HG1 VAL A 174     -11.890  13.043  -2.173  1.00 96.10           H
ATOM   2567 2HG1 VAL A 174     -10.990  14.573  -2.030  1.00 96.10           H
ATOM   2568 3HG1 VAL A 174     -12.264  14.401  -3.261  1.00 96.10           H
ATOM   2569  CG2 VAL A 174      -9.888  14.507  -4.589  1.00 96.10           C
ATOM   2570 1HG2 VAL A 174      -9.355  15.218  -3.958  1.00 96.10           H
ATOM   2571 2HG2 VAL A 174      -9.207  14.102  -5.337  1.00 96.10           H
ATOM   2572 3HG2 VAL A 174     -10.716  15.012  -5.087  1.00 96.10           H
ATOM   2573  HN  VAL A 174      -8.763  12.016  -4.926  1.00 96.10           H
ATOM   2574  N   LEU A 175     -10.232  10.464  -2.523  1.00 93.46           N
ATOM   2575  CA  LEU A 175     -10.854   9.445  -1.694  1.00 93.46           C
ATOM   2576  C   LEU A 175      -9.813   8.870  -0.733  1.00 93.46           C
ATOM   2577  O   LEU A 175     -10.102   8.651   0.443  1.00 93.46           O
ATOM   2578  HA  LEU A 175     -11.634   9.932  -1.108  1.00 93.46           H
ATOM   2579  CB  LEU A 175     -11.537   8.389  -2.566  1.00 93.46           C
ATOM   2580 1HB  LEU A 175     -12.193   8.898  -3.272  1.00 93.46           H
ATOM   2581 2HB  LEU A 175     -10.771   7.881  -3.152  1.00 93.46           H
ATOM   2582  CG  LEU A 175     -12.355   7.332  -1.822  1.00 93.46           C
ATOM   2583  HG  LEU A 175     -12.526   7.686  -0.805  1.00 93.46           H
ATOM   2584  CD1 LEU A 175     -13.728   7.145  -2.471  1.00 93.46           C
ATOM   2585 1HD1 LEU A 175     -14.273   8.089  -2.448  1.00 93.46           H
ATOM   2586 2HD1 LEU A 175     -13.601   6.824  -3.505  1.00 93.46           H
ATOM   2587 3HD1 LEU A 175     -14.289   6.389  -1.923  1.00 93.46           H
ATOM   2588  CD2 LEU A 175     -11.586   6.014  -1.719  1.00 93.46           C
ATOM   2589 1HD2 LEU A 175     -11.364   5.644  -2.720  1.00 93.46           H
ATOM   2590 2HD2 LEU A 175     -10.654   6.179  -1.178  1.00 93.46           H
ATOM   2591 3HD2 LEU A 175     -12.190   5.281  -1.186  1.00 93.46           H
ATOM   2592  HN  LEU A 175     -10.164  10.236  -3.494  1.00 93.46           H
ATOM   2593  N   ALA A 176      -8.622   8.641  -1.268  1.00 93.08           N
ATOM   2594  CA  ALA A 176      -7.544   8.070  -0.479  1.00 93.08           C
ATOM   2595  C   ALA A 176      -7.187   9.029   0.658  1.00 93.08           C
ATOM   2596  O   ALA A 176      -6.900   8.596   1.773  1.00 93.08           O
ATOM   2597  HA  ALA A 176      -7.905   7.134  -0.053  1.00 93.08           H
ATOM   2598  CB  ALA A 176      -6.350   7.771  -1.387  1.00 93.08           C
ATOM   2599 1HB  ALA A 176      -6.649   7.063  -2.160  1.00 93.08           H
ATOM   2600 2HB  ALA A 176      -6.008   8.695  -1.854  1.00 93.08           H
ATOM   2601 3HB  ALA A 176      -5.542   7.342  -0.795  1.00 93.08           H
ATOM   2602  HN  ALA A 176      -8.390   8.839  -2.220  1.00 93.08           H
ATOM   2603  N   ALA A 177      -7.215  10.314   0.337  1.00 94.31           N
ATOM   2604  CA  ALA A 177      -6.856  11.336   1.305  1.00 94.31           C
ATOM   2605  C   ALA A 177      -7.841  11.294   2.474  1.00 94.31           C
ATOM   2606  O   ALA A 177      -7.436  11.343   3.635  1.00 94.31           O
ATOM   2607  HA  ALA A 177      -5.856  11.106   1.675  1.00 94.31           H
ATOM   2608  CB  ALA A 177      -6.825  12.703   0.618  1.00 94.31           C
ATOM   2609 1HB  ALA A 177      -6.088  12.689  -0.186  1.00 94.31           H
ATOM   2610 2HB  ALA A 177      -7.809  12.924   0.205  1.00 94.31           H
ATOM   2611 3HB  ALA A 177      -6.555  13.469   1.344  1.00 94.31           H
ATOM   2612  HN  ALA A 177      -7.477  10.659  -0.565  1.00 94.31           H
ATOM   2613  N   ALA A 178      -9.117  11.203   2.128  1.00 94.19           N
ATOM   2614  CA  ALA A 178     -10.169  11.235   3.130  1.00 94.19           C
ATOM   2615  C   ALA A 178     -10.019  10.029   4.060  1.00 94.19           C
ATOM   2616  O   ALA A 178     -10.267  10.131   5.260  1.00 94.19           O
ATOM   2617  HA  ALA A 178     -10.045  12.149   3.712  1.00 94.19           H
ATOM   2618  CB  ALA A 178     -11.533  11.273   2.438  1.00 94.19           C
ATOM   2619 1HB  ALA A 178     -11.599  12.163   1.813  1.00 94.19           H
ATOM   2620 2HB  ALA A 178     -11.650  10.384   1.818  1.00 94.19           H
ATOM   2621 3HB  ALA A 178     -12.321  11.297   3.191  1.00 94.19           H
ATOM   2622  HN  ALA A 178      -9.435  11.108   1.185  1.00 94.19           H
ATOM   2623  N   LEU A 179      -9.614   8.914   3.469  1.00 91.59           N
ATOM   2624  CA  LEU A 179      -9.522   7.667   4.209  1.00 91.59           C
ATOM   2625  C   LEU A 179      -8.322   7.728   5.156  1.00 91.59           C
ATOM   2626  O   LEU A 179      -8.163   6.865   6.018  1.00 91.59           O
ATOM   2627  HA  LEU A 179     -10.429   7.573   4.806  1.00 91.59           H
ATOM   2628  CB  LEU A 179      -9.488   6.476   3.249  1.00 91.59           C
ATOM   2629 1HB  LEU A 179      -8.709   6.655   2.507  1.00 91.59           H
ATOM   2630 2HB  LEU A 179      -9.195   5.589   3.811  1.00 91.59           H
ATOM   2631  CG  LEU A 179     -10.793   6.170   2.512  1.00 91.59           C
ATOM   2632  HG  LEU A 179     -11.081   7.055   1.945  1.00 91.59           H
ATOM   2633  CD1 LEU A 179     -10.603   5.031   1.508  1.00 91.59           C
ATOM   2634 1HD1 LEU A 179      -9.847   5.315   0.776  1.00 91.59           H
ATOM   2635 2HD1 LEU A 179     -10.280   4.133   2.035  1.00 91.59           H
ATOM   2636 3HD1 LEU A 179     -11.546   4.834   0.999  1.00 91.59           H
ATOM   2637  CD2 LEU A 179     -11.925   5.880   3.500  1.00 91.59           C
ATOM   2638 1HD2 LEU A 179     -11.660   5.019   4.114  1.00 91.59           H
ATOM   2639 2HD2 LEU A 179     -12.080   6.748   4.140  1.00 91.59           H
ATOM   2640 3HD2 LEU A 179     -12.842   5.666   2.950  1.00 91.59           H
ATOM   2641  HN  LEU A 179      -9.353   8.854   2.506  1.00 91.59           H
ATOM   2642  N   CYS A 180      -7.509   8.756   4.964  1.00 92.48           N
ATOM   2643  CA  CYS A 180      -6.283   8.894   5.732  1.00 92.48           C
ATOM   2644  C   CYS A 180      -6.542   9.872   6.879  1.00 92.48           C
ATOM   2645  O   CYS A 180      -5.632  10.199   7.639  1.00 92.48           O
ATOM   2646  HA  CYS A 180      -6.041   7.903   6.115  1.00 92.48           H
ATOM   2647  CB  CYS A 180      -5.113   9.342   4.853  1.00 92.48           C
ATOM   2648 1HB  CYS A 180      -5.354  10.288   4.367  1.00 92.48           H
ATOM   2649 2HB  CYS A 180      -4.231   9.516   5.469  1.00 92.48           H
ATOM   2650  SG  CYS A 180      -4.753   8.066   3.592  1.00 92.48           S
ATOM   2651  HG  CYS A 180      -5.898   8.198   2.929  1.00 92.48           H
ATOM   2652  HN  CYS A 180      -7.677   9.485   4.300  1.00 92.48           H
ATOM   2653  N   ILE A 181      -7.789  10.313   6.969  1.00 93.75           N
ATOM   2654  CA  ILE A 181      -8.168  11.284   7.981  1.00 93.75           C
ATOM   2655  C   ILE A 181      -7.827  10.731   9.366  1.00 93.75           C
ATOM   2656  O   ILE A 181      -7.219  11.422  10.182  1.00 93.75           O
ATOM   2657  HA  ILE A 181      -7.574  12.182   7.812  1.00 93.75           H
ATOM   2658  CB  ILE A 181      -9.638  11.678   7.821  1.00 93.75           C
ATOM   2659  HB  ILE A 181     -10.217  10.771   7.645  1.00 93.75           H
ATOM   2660  CG1 ILE A 181      -9.834  12.583   6.603  1.00 93.75           C
ATOM   2661 1HG1 ILE A 181      -9.335  13.537   6.770  1.00 93.75           H
ATOM   2662 2HG1 ILE A 181      -9.368  12.128   5.729  1.00 93.75           H
ATOM   2663  CG2 ILE A 181     -10.177  12.317   9.102  1.00 93.75           C
ATOM   2664 1HG2 ILE A 181     -10.093  11.608   9.926  1.00 93.75           H
ATOM   2665 2HG2 ILE A 181      -9.599  13.212   9.333  1.00 93.75           H
ATOM   2666 3HG2 ILE A 181     -11.224  12.587   8.961  1.00 93.75           H
ATOM   2667  CD1 ILE A 181     -11.321  12.819   6.329  1.00 93.75           C
ATOM   2668 1HD1 ILE A 181     -11.812  11.865   6.138  1.00 93.75           H
ATOM   2669 2HD1 ILE A 181     -11.778  13.296   7.196  1.00 93.75           H
ATOM   2670 3HD1 ILE A 181     -11.432  13.465   5.458  1.00 93.75           H
ATOM   2671  HN  ILE A 181      -8.531  10.018   6.367  1.00 93.75           H
ATOM   2672  N   PRO A 182      -8.209   9.480   9.655  1.00 91.46           N
ATOM   2673  CA  PRO A 182      -8.004   8.918  10.993  1.00 91.46           C
ATOM   2674  C   PRO A 182      -6.561   9.043  11.455  1.00 91.46           C
ATOM   2675  O   PRO A 182      -6.302   9.440  12.590  1.00 91.46           O
ATOM   2676  HA  PRO A 182      -8.587   9.475  11.726  1.00 91.46           H
ATOM   2677  CB  PRO A 182      -8.427   7.456  10.841  1.00 91.46           C
ATOM   2678 1HB  PRO A 182      -7.580   6.818  10.587  1.00 91.46           H
ATOM   2679 2HB  PRO A 182      -8.854   7.064  11.764  1.00 91.46           H
ATOM   2680  CG  PRO A 182      -9.456   7.501   9.718  1.00 91.46           C
ATOM   2681 1HG  PRO A 182      -9.592   6.524   9.254  1.00 91.46           H
ATOM   2682 2HG  PRO A 182     -10.437   7.807  10.080  1.00 91.46           H
ATOM   2683  CD  PRO A 182      -8.861   8.514   8.753  1.00 91.46           C
ATOM   2684 1HD  PRO A 182      -8.144   8.053   8.074  1.00 91.46           H
ATOM   2685 2HD  PRO A 182      -9.627   8.981   8.134  1.00 91.46           H
ATOM   2686  N   GLU A 183      -5.653   8.698  10.555  1.00 92.12           N
ATOM   2687  CA  GLU A 183      -4.236   8.715  10.877  1.00 92.12           C
ATOM   2688  C   GLU A 183      -3.795  10.130  11.257  1.00 92.12           C
ATOM   2689  O   GLU A 183      -3.007  10.310  12.184  1.00 92.12           O
ATOM   2690  HA  GLU A 183      -4.126   8.050  11.734  1.00 92.12           H
ATOM   2691  CB  GLU A 183      -3.403   8.175   9.713  1.00 92.12           C
ATOM   2692 1HB  GLU A 183      -3.808   8.541   8.770  1.00 92.12           H
ATOM   2693 2HB  GLU A 183      -2.354   8.433   9.861  1.00 92.12           H
ATOM   2694  CG  GLU A 183      -3.466   6.647   9.656  1.00 92.12           C
ATOM   2695 1HG  GLU A 183      -2.727   6.275   8.946  1.00 92.12           H
ATOM   2696 2HG  GLU A 183      -3.208   6.232  10.631  1.00 92.12           H
ATOM   2697  CD  GLU A 183      -4.860   6.171   9.245  1.00 92.12           C
ATOM   2698  OE1 GLU A 183      -5.160   4.988   9.518  1.00 92.12           O
ATOM   2699  OE2 GLU A 183      -5.596   7.000   8.667  1.00 92.12           O
ATOM   2700  HN  GLU A 183      -5.871   8.411   9.622  1.00 92.12           H
ATOM   2701  N   ILE A 184      -4.322  11.097  10.521  1.00 94.49           N
ATOM   2702  CA  ILE A 184      -3.898  12.477  10.684  1.00 94.49           C
ATOM   2703  C   ILE A 184      -4.293  12.966  12.079  1.00 94.49           C
ATOM   2704  O   ILE A 184      -3.561  13.734  12.702  1.00 94.49           O
ATOM   2705  HA  ILE A 184      -2.811  12.497  10.607  1.00 94.49           H
ATOM   2706  CB  ILE A 184      -4.448  13.345   9.550  1.00 94.49           C
ATOM   2707  HB  ILE A 184      -5.529  13.217   9.516  1.00 94.49           H
ATOM   2708  CG1 ILE A 184      -3.896  12.892   8.197  1.00 94.49           C
ATOM   2709 1HG1 ILE A 184      -2.828  13.104   8.146  1.00 94.49           H
ATOM   2710 2HG1 ILE A 184      -4.012  11.813   8.095  1.00 94.49           H
ATOM   2711  CG2 ILE A 184      -4.176  14.827   9.813  1.00 94.49           C
ATOM   2712 1HG2 ILE A 184      -4.657  15.125  10.745  1.00 94.49           H
ATOM   2713 2HG2 ILE A 184      -3.102  14.992   9.889  1.00 94.49           H
ATOM   2714 3HG2 ILE A 184      -4.578  15.421   8.992  1.00 94.49           H
ATOM   2715  CD1 ILE A 184      -4.616  13.599   7.047  1.00 94.49           C
ATOM   2716 1HD1 ILE A 184      -5.680  13.365   7.087  1.00 94.49           H
ATOM   2717 2HD1 ILE A 184      -4.477  14.676   7.139  1.00 94.49           H
ATOM   2718 3HD1 ILE A 184      -4.205  13.259   6.097  1.00 94.49           H
ATOM   2719  HN  ILE A 184      -5.024  10.951   9.825  1.00 94.49           H
ATOM   2720  N   LEU A 185      -5.449  12.501  12.529  1.00 93.73           N
ATOM   2721  CA  LEU A 185      -6.048  13.030  13.743  1.00 93.73           C
ATOM   2722  C   LEU A 185      -5.300  12.477  14.958  1.00 93.73           C
ATOM   2723  O   LEU A 185      -4.848  13.237  15.812  1.00 93.73           O
ATOM   2724  HA  LEU A 185      -5.922  14.112  13.724  1.00 93.73           H
ATOM   2725  CB  LEU A 185      -7.551  12.748  13.765  1.00 93.73           C
ATOM   2726 1HB  LEU A 185      -7.705  11.686  13.577  1.00 93.73           H
ATOM   2727 2HB  LEU A 185      -7.924  12.951  14.769  1.00 93.73           H
ATOM   2728  CG  LEU A 185      -8.397  13.542  12.768  1.00 93.73           C
ATOM   2729  HG  LEU A 185      -8.061  13.293  11.761  1.00 93.73           H
ATOM   2730  CD1 LEU A 185      -9.872  13.147  12.863  1.00 93.73           C
ATOM   2731 1HD1 LEU A 185      -9.978  12.084  12.643  1.00 93.73           H
ATOM   2732 2HD1 LEU A 185     -10.238  13.348  13.869  1.00 93.73           H
ATOM   2733 3HD1 LEU A 185     -10.451  13.726  12.143  1.00 93.73           H
ATOM   2734  CD2 LEU A 185      -8.194  15.047  12.952  1.00 93.73           C
ATOM   2735 1HD2 LEU A 185      -8.487  15.332  13.963  1.00 93.73           H
ATOM   2736 2HD2 LEU A 185      -7.144  15.294  12.795  1.00 93.73           H
ATOM   2737 3HD2 LEU A 185      -8.807  15.588  12.231  1.00 93.73           H
ATOM   2738  HN  LEU A 185      -5.973  11.777  12.080  1.00 93.73           H
ATOM   2739  N   TYR A 186      -5.193  11.156  14.996  1.00 92.40           N
ATOM   2740  CA  TYR A 186      -4.874  10.467  16.235  1.00 92.40           C
ATOM   2741  C   TYR A 186      -3.372  10.194  16.339  1.00 92.40           C
ATOM   2742  O   TYR A 186      -2.889   9.753  17.381  1.00 92.40           O
ATOM   2743  HA  TYR A 186      -5.178  11.107  17.063  1.00 92.40           H
ATOM   2744  CB  TYR A 186      -5.620   9.133  16.179  1.00 92.40           C
ATOM   2745 1HB  TYR A 186      -5.276   8.571  15.310  1.00 92.40           H
ATOM   2746 2HB  TYR A 186      -5.362   8.546  17.061  1.00 92.40           H
ATOM   2747  CG  TYR A 186      -7.142   9.273  16.106  1.00 92.40           C
ATOM   2748  CD1 TYR A 186      -7.807  10.058  17.026  1.00 92.40           C
ATOM   2749  HD1 TYR A 186      -7.248  10.578  17.804  1.00 92.40           H
ATOM   2750  CD2 TYR A 186      -7.849   8.615  15.121  1.00 92.40           C
ATOM   2751  HD2 TYR A 186      -7.324   7.995  14.395  1.00 92.40           H
ATOM   2752  CE1 TYR A 186      -9.239  10.191  16.958  1.00 92.40           C
ATOM   2753  HE1 TYR A 186      -9.777  10.807  17.678  1.00 92.40           H
ATOM   2754  CE2 TYR A 186      -9.282   8.747  15.053  1.00 92.40           C
ATOM   2755  HE2 TYR A 186      -9.853   8.233  14.280  1.00 92.40           H
ATOM   2756  CZ  TYR A 186      -9.906   9.529  15.974  1.00 92.40           C
ATOM   2757  OH  TYR A 186     -11.259   9.654  15.910  1.00 92.40           O
ATOM   2758  HH  TYR A 186     -11.582  10.254  16.642  1.00 92.40           H
ATOM   2759  HN  TYR A 186      -5.320  10.562  14.202  1.00 92.40           H
ATOM   2760  N   SER A 187      -2.676  10.468  15.246  1.00 93.01           N
ATOM   2761  CA  SER A 187      -1.228  10.350  15.232  1.00 93.01           C
ATOM   2762  C   SER A 187      -0.607  11.417  16.135  1.00 93.01           C
ATOM   2763  O   SER A 187      -0.801  12.612  15.914  1.00 93.01           O
ATOM   2764  HA  SER A 187      -1.016   9.352  15.617  1.00 93.01           H
ATOM   2765  CB  SER A 187      -0.679  10.474  13.809  1.00 93.01           C
ATOM   2766 1HB  SER A 187      -1.009  11.417  13.374  1.00 93.01           H
ATOM   2767 2HB  SER A 187       0.410  10.502  13.842  1.00 93.01           H
ATOM   2768  OG  SER A 187      -1.101   9.395  12.978  1.00 93.01           O
ATOM   2769  HG  SER A 187      -1.614   9.747  12.196  1.00 93.01           H
ATOM   2770  HN  SER A 187      -3.084  10.765  14.383  1.00 93.01           H
ATOM   2771  N   GLN A 188       0.128  10.948  17.133  1.00 92.29           N
ATOM   2772  CA  GLN A 188       0.888  11.843  17.988  1.00 92.29           C
ATOM   2773  C   GLN A 188       2.151  11.146  18.497  1.00 92.29           C
ATOM   2774  O   GLN A 188       2.325   9.945  18.297  1.00 92.29           O
ATOM   2775  HA  GLN A 188       1.161  12.687  17.354  1.00 92.29           H
ATOM   2776  CB  GLN A 188       0.033  12.347  19.153  1.00 92.29           C
ATOM   2777 1HB  GLN A 188       0.584  13.104  19.712  1.00 92.29           H
ATOM   2778 2HB  GLN A 188      -0.866  12.828  18.767  1.00 92.29           H
ATOM   2779  CG  GLN A 188      -0.356  11.198  20.085  1.00 92.29           C
ATOM   2780 1HG  GLN A 188      -0.897  10.437  19.523  1.00 92.29           H
ATOM   2781 2HG  GLN A 188       0.543  10.724  20.478  1.00 92.29           H
ATOM   2782  CD  GLN A 188      -1.223  11.700  21.241  1.00 92.29           C
ATOM   2783  OE1 GLN A 188      -1.807  12.769  21.194  1.00 92.29           O
ATOM   2784  NE2 GLN A 188      -1.272  10.870  22.279  1.00 92.29           N
ATOM   2785 1HE2 GLN A 188      -0.769  10.006  22.254  1.00 92.29           H
ATOM   2786 2HE2 GLN A 188      -1.814  11.109  23.085  1.00 92.29           H
ATOM   2787  HN  GLN A 188       0.207   9.977  17.361  1.00 92.29           H
ATOM   2788  N   ILE A 189       3.001  11.930  19.145  1.00 91.97           N
ATOM   2789  CA  ILE A 189       4.207  11.388  19.749  1.00 91.97           C
ATOM   2790  C   ILE A 189       3.918  11.010  21.203  1.00 91.97           C
ATOM   2791  O   ILE A 189       3.389  11.818  21.964  1.00 91.97           O
ATOM   2792  HA  ILE A 189       4.468  10.482  19.202  1.00 91.97           H
ATOM   2793  CB  ILE A 189       5.373  12.366  19.587  1.00 91.97           C
ATOM   2794  HB  ILE A 189       5.094  13.310  20.055  1.00 91.97           H
ATOM   2795  CG1 ILE A 189       5.644  12.656  18.109  1.00 91.97           C
ATOM   2796 1HG1 ILE A 189       6.015  11.756  17.620  1.00 91.97           H
ATOM   2797 2HG1 ILE A 189       4.713  12.928  17.612  1.00 91.97           H
ATOM   2798  CG2 ILE A 189       6.621  11.855  20.309  1.00 91.97           C
ATOM   2799 1HG2 ILE A 189       6.405  11.741  21.371  1.00 91.97           H
ATOM   2800 2HG2 ILE A 189       6.913  10.891  19.892  1.00 91.97           H
ATOM   2801 3HG2 ILE A 189       7.434  12.569  20.178  1.00 91.97           H
ATOM   2802  CD1 ILE A 189       6.663  13.787  17.951  1.00 91.97           C
ATOM   2803 1HD1 ILE A 189       6.277  14.692  18.420  1.00 91.97           H
ATOM   2804 2HD1 ILE A 189       7.600  13.501  18.429  1.00 91.97           H
ATOM   2805 3HD1 ILE A 189       6.837  13.973  16.891  1.00 91.97           H
ATOM   2806  HN  ILE A 189       2.877  12.915  19.260  1.00 91.97           H
ATOM   2807  N   LYS A 190       4.279   9.782  21.544  1.00 87.54           N
ATOM   2808  CA  LYS A 190       4.157   9.321  22.917  1.00 87.54           C
ATOM   2809  C   LYS A 190       5.551   9.040  23.481  1.00 87.54           C
ATOM   2810  O   LYS A 190       6.342   8.326  22.866  1.00 87.54           O
ATOM   2811  HA  LYS A 190       3.707  10.128  23.494  1.00 87.54           H
ATOM   2812  CB  LYS A 190       3.209   8.123  22.998  1.00 87.54           C
ATOM   2813 1HB  LYS A 190       2.292   8.342  22.449  1.00 87.54           H
ATOM   2814 2HB  LYS A 190       3.667   7.258  22.518  1.00 87.54           H
ATOM   2815  CG  LYS A 190       2.871   7.788  24.452  1.00 87.54           C
ATOM   2816 1HG  LYS A 190       3.788   7.572  25.001  1.00 87.54           H
ATOM   2817 2HG  LYS A 190       2.409   8.651  24.930  1.00 87.54           H
ATOM   2818  CD  LYS A 190       1.927   6.587  24.533  1.00 87.54           C
ATOM   2819 1HD  LYS A 190       0.959   6.851  24.109  1.00 87.54           H
ATOM   2820 2HD  LYS A 190       2.324   5.767  23.934  1.00 87.54           H
ATOM   2821  CE  LYS A 190       1.748   6.127  25.981  1.00 87.54           C
ATOM   2822 1HE  LYS A 190       2.720   6.042  26.465  1.00 87.54           H
ATOM   2823 2HE  LYS A 190       1.179   6.872  26.537  1.00 87.54           H
ATOM   2824  NZ  LYS A 190       1.047   4.824  26.028  1.00 87.54           N
ATOM   2825 1HZ  LYS A 190       1.081   4.456  26.973  1.00 87.54           H
ATOM   2826 2HZ  LYS A 190       0.081   4.950  25.749  1.00 87.54           H
ATOM   2827 3HZ  LYS A 190       1.500   4.174  25.396  1.00 87.54           H
ATOM   2828  HN  LYS A 190       4.647   9.109  20.903  1.00 87.54           H
ATOM   2829  N   GLU A 191       5.811   9.617  24.645  1.00 84.27           N
ATOM   2830  CA  GLU A 191       7.058   9.363  25.345  1.00 84.27           C
ATOM   2831  C   GLU A 191       6.872   8.246  26.374  1.00 84.27           C
ATOM   2832  O   GLU A 191       6.078   8.380  27.304  1.00 84.27           O
ATOM   2833  HA  GLU A 191       7.762   9.044  24.576  1.00 84.27           H
ATOM   2834  CB  GLU A 191       7.584  10.637  26.009  1.00 84.27           C
ATOM   2835 1HB  GLU A 191       6.773  11.137  26.538  1.00 84.27           H
ATOM   2836 2HB  GLU A 191       8.432  10.394  26.650  1.00 84.27           H
ATOM   2837  CG  GLU A 191       8.104  11.626  24.963  1.00 84.27           C
ATOM   2838 1HG  GLU A 191       8.857  11.141  24.342  1.00 84.27           H
ATOM   2839 2HG  GLU A 191       7.290  11.924  24.303  1.00 84.27           H
ATOM   2840  CD  GLU A 191       8.707  12.864  25.631  1.00 84.27           C
ATOM   2841  OE1 GLU A 191       9.204  13.729  24.878  1.00 84.27           O
ATOM   2842  OE2 GLU A 191       8.656  12.917  26.879  1.00 84.27           O
ATOM   2843  HN  GLU A 191       5.187  10.247  25.108  1.00 84.27           H
ATOM   2844  N   GLU A 192       7.616   7.169  26.172  1.00 76.58           N
ATOM   2845  CA  GLU A 192       7.604   6.063  27.115  1.00 76.58           C
ATOM   2846  C   GLU A 192       9.033   5.695  27.520  1.00 76.58           C
ATOM   2847  O   GLU A 192       9.866   5.396  26.666  1.00 76.58           O
ATOM   2848  HA  GLU A 192       7.056   6.429  27.983  1.00 76.58           H
ATOM   2849  CB  GLU A 192       6.870   4.854  26.532  1.00 76.58           C
ATOM   2850 1HB  GLU A 192       6.093   5.191  25.846  1.00 76.58           H
ATOM   2851 2HB  GLU A 192       7.588   4.176  26.069  1.00 76.58           H
ATOM   2852  CG  GLU A 192       6.170   4.054  27.632  1.00 76.58           C
ATOM   2853 1HG  GLU A 192       6.866   3.870  28.451  1.00 76.58           H
ATOM   2854 2HG  GLU A 192       5.344   4.636  28.040  1.00 76.58           H
ATOM   2855  CD  GLU A 192       5.646   2.722  27.093  1.00 76.58           C
ATOM   2856  OE1 GLU A 192       5.045   1.980  27.900  1.00 76.58           O
ATOM   2857  OE2 GLU A 192       5.857   2.476  25.886  1.00 76.58           O
ATOM   2858  HN  GLU A 192       8.219   7.045  25.384  1.00 76.58           H
ATOM   2859  N   SER A 193       9.271   5.728  28.823  1.00 72.64           N
ATOM   2860  CA  SER A 193      10.507   5.195  29.371  1.00 72.64           C
ATOM   2861  C   SER A 193      11.703   5.971  28.815  1.00 72.64           C
ATOM   2862  O   SER A 193      12.805   5.433  28.719  1.00 72.64           O
ATOM   2863  HA  SER A 193      10.428   5.335  30.449  1.00 72.64           H
ATOM   2864  CB  SER A 193      10.650   3.704  29.060  1.00 72.64           C
ATOM   2865 1HB  SER A 193      11.052   3.581  28.054  1.00 72.64           H
ATOM   2866 2HB  SER A 193      11.369   3.257  29.747  1.00 72.64           H
ATOM   2867  OG  SER A 193       9.407   3.016  29.161  1.00 72.64           O
ATOM   2868  HG  SER A 193       9.512   2.071  28.849  1.00 72.64           H
ATOM   2869  HN  SER A 193       8.639   6.109  29.498  1.00 72.64           H
ATOM   2870  N   GLY A 194      11.445   7.222  28.464  1.00 76.13           N
ATOM   2871  CA  GLY A 194      12.480   8.069  27.897  1.00 76.13           C
ATOM   2872  C   GLY A 194      12.631   7.820  26.395  1.00 76.13           C
ATOM   2873  O   GLY A 194      13.559   8.329  25.767  1.00 76.13           O
ATOM   2874 1HA  GLY A 194      12.235   9.116  28.073  1.00 76.13           H
ATOM   2875 2HA  GLY A 194      13.429   7.875  28.398  1.00 76.13           H
ATOM   2876  HN  GLY A 194      10.550   7.657  28.561  1.00 76.13           H
ATOM   2877  N   ILE A 195      11.704   7.038  25.861  1.00 83.81           N
ATOM   2878  CA  ILE A 195      11.707   6.737  24.439  1.00 83.81           C
ATOM   2879  C   ILE A 195      10.501   7.408  23.779  1.00 83.81           C
ATOM   2880  O   ILE A 195       9.361   7.174  24.176  1.00 83.81           O
ATOM   2881  HA  ILE A 195      12.615   7.166  24.016  1.00 83.81           H
ATOM   2882  CB  ILE A 195      11.770   5.226  24.211  1.00 83.81           C
ATOM   2883  HB  ILE A 195      10.930   4.766  24.732  1.00 83.81           H
ATOM   2884  CG1 ILE A 195      13.050   4.635  24.807  1.00 83.81           C
ATOM   2885 1HG1 ILE A 195      13.910   4.957  24.221  1.00 83.81           H
ATOM   2886 2HG1 ILE A 195      13.193   5.014  25.819  1.00 83.81           H
ATOM   2887  CG2 ILE A 195      11.620   4.888  22.727  1.00 83.81           C
ATOM   2888 1HG2 ILE A 195      10.660   5.256  22.366  1.00 83.81           H
ATOM   2889 2HG2 ILE A 195      12.425   5.361  22.164  1.00 83.81           H
ATOM   2890 3HG2 ILE A 195      11.669   3.808  22.593  1.00 83.81           H
ATOM   2891  CD1 ILE A 195      12.987   3.106  24.834  1.00 83.81           C
ATOM   2892 1HD1 ILE A 195      12.139   2.788  25.441  1.00 83.81           H
ATOM   2893 2HD1 ILE A 195      12.868   2.730  23.818  1.00 83.81           H
ATOM   2894 3HD1 ILE A 195      13.909   2.712  25.262  1.00 83.81           H
ATOM   2895  HN  ILE A 195      10.963   6.613  26.381  1.00 83.81           H
ATOM   2896  N   ALA A 196      10.794   8.230  22.781  1.00 89.97           N
ATOM   2897  CA  ALA A 196       9.745   8.865  22.002  1.00 89.97           C
ATOM   2898  C   ALA A 196       9.257   7.894  20.925  1.00 89.97           C
ATOM   2899  O   ALA A 196      10.059   7.335  20.178  1.00 89.97           O
ATOM   2900  HA  ALA A 196       8.920   9.090  22.677  1.00 89.97           H
ATOM   2901  CB  ALA A 196      10.270  10.175  21.411  1.00 89.97           C
ATOM   2902 1HB  ALA A 196      10.577  10.841  22.218  1.00 89.97           H
ATOM   2903 2HB  ALA A 196      11.125   9.967  20.768  1.00 89.97           H
ATOM   2904 3HB  ALA A 196       9.483  10.651  20.826  1.00 89.97           H
ATOM   2905  HN  ALA A 196      11.726   8.462  22.504  1.00 89.97           H
ATOM   2906  N   ILE A 197       7.944   7.724  20.878  1.00 89.19           N
ATOM   2907  CA  ILE A 197       7.341   6.812  19.921  1.00 89.19           C
ATOM   2908  C   ILE A 197       6.252   7.548  19.139  1.00 89.19           C
ATOM   2909  O   ILE A 197       5.391   8.200  19.729  1.00 89.19           O
ATOM   2910  HA  ILE A 197       8.121   6.508  19.224  1.00 89.19           H
ATOM   2911  CB  ILE A 197       6.845   5.547  20.625  1.00 89.19           C
ATOM   2912  HB  ILE A 197       6.138   5.843  21.401  1.00 89.19           H
ATOM   2913  CG1 ILE A 197       7.997   4.817  21.318  1.00 89.19           C
ATOM   2914 1HG1 ILE A 197       8.693   4.437  20.570  1.00 89.19           H
ATOM   2915 2HG1 ILE A 197       8.551   5.516  21.943  1.00 89.19           H
ATOM   2916  CG2 ILE A 197       6.092   4.638  19.652  1.00 89.19           C
ATOM   2917 1HG2 ILE A 197       5.233   5.172  19.246  1.00 89.19           H
ATOM   2918 2HG2 ILE A 197       6.757   4.347  18.838  1.00 89.19           H
ATOM   2919 3HG2 ILE A 197       5.750   3.746  20.178  1.00 89.19           H
ATOM   2920  CD1 ILE A 197       7.477   3.660  22.173  1.00 89.19           C
ATOM   2921 1HD1 ILE A 197       6.801   4.047  22.935  1.00 89.19           H
ATOM   2922 2HD1 ILE A 197       6.944   2.951  21.540  1.00 89.19           H
ATOM   2923 3HD1 ILE A 197       8.317   3.158  22.654  1.00 89.19           H
ATOM   2924  HN  ILE A 197       7.297   8.195  21.479  1.00 89.19           H
ATOM   2925  N   CYS A 198       6.324   7.419  17.822  1.00 91.80           N
ATOM   2926  CA  CYS A 198       5.253   7.896  16.963  1.00 91.80           C
ATOM   2927  C   CYS A 198       4.158   6.828  16.922  1.00 91.80           C
ATOM   2928  O   CYS A 198       4.352   5.758  16.348  1.00 91.80           O
ATOM   2929  HA  CYS A 198       4.879   8.816  17.411  1.00 91.80           H
ATOM   2930  CB  CYS A 198       5.763   8.245  15.564  1.00 91.80           C
ATOM   2931 1HB  CYS A 198       6.402   9.126  15.610  1.00 91.80           H
ATOM   2932 2HB  CYS A 198       6.373   7.429  15.176  1.00 91.80           H
ATOM   2933  SG  CYS A 198       4.351   8.555  14.442  1.00 91.80           S
ATOM   2934  HN  CYS A 198       7.094   6.999  17.343  1.00 91.80           H
ATOM   2935  N   THR A 199       3.033   7.156  17.539  1.00 91.21           N
ATOM   2936  CA  THR A 199       1.924   6.220  17.621  1.00 91.21           C
ATOM   2937  C   THR A 199       0.595   6.949  17.416  1.00 91.21           C
ATOM   2938  O   THR A 199       0.548   8.178  17.427  1.00 91.21           O
ATOM   2939  HA  THR A 199       2.022   5.499  16.809  1.00 91.21           H
ATOM   2940  CB  THR A 199       2.017   5.493  18.964  1.00 91.21           C
ATOM   2941  HB  THR A 199       3.040   5.169  19.161  1.00 91.21           H
ATOM   2942  OG1 THR A 199       1.051   4.450  18.862  1.00 91.21           O
ATOM   2943  HG1 THR A 199       1.169   3.800  19.612  1.00 91.21           H
ATOM   2944  CG2 THR A 199       1.520   6.349  20.130  1.00 91.21           C
ATOM   2945 1HG2 THR A 199       0.476   6.617  19.964  1.00 91.21           H
ATOM   2946 2HG2 THR A 199       2.121   7.256  20.196  1.00 91.21           H
ATOM   2947 3HG2 THR A 199       1.608   5.786  21.058  1.00 91.21           H
ATOM   2948  HN  THR A 199       2.872   8.040  17.977  1.00 91.21           H
ATOM   2949  N   MET A 200      -0.454   6.160  17.234  1.00 91.27           N
ATOM   2950  CA  MET A 200      -1.808   6.678  17.339  1.00 91.27           C
ATOM   2951  C   MET A 200      -2.327   6.569  18.773  1.00 91.27           C
ATOM   2952  O   MET A 200      -2.118   5.554  19.437  1.00 91.27           O
ATOM   2953  HA  MET A 200      -1.744   7.727  17.047  1.00 91.27           H
ATOM   2954  CB  MET A 200      -2.728   5.895  16.401  1.00 91.27           C
ATOM   2955 1HB  MET A 200      -2.649   4.829  16.614  1.00 91.27           H
ATOM   2956 2HB  MET A 200      -3.765   6.180  16.581  1.00 91.27           H
ATOM   2957  CG  MET A 200      -2.369   6.155  14.936  1.00 91.27           C
ATOM   2958 1HG  MET A 200      -2.346   7.228  14.744  1.00 91.27           H
ATOM   2959 2HG  MET A 200      -1.371   5.772  14.724  1.00 91.27           H
ATOM   2960  SD  MET A 200      -3.563   5.371  13.866  1.00 91.27           S
ATOM   2961  CE  MET A 200      -3.466   3.694  14.469  1.00 91.27           C
ATOM   2962 1HE  MET A 200      -2.449   3.322  14.346  1.00 91.27           H
ATOM   2963 2HE  MET A 200      -3.735   3.671  15.525  1.00 91.27           H
ATOM   2964 3HE  MET A 200      -4.154   3.064  13.905  1.00 91.27           H
ATOM   2965  HN  MET A 200      -0.390   5.186  17.019  1.00 91.27           H
ATOM   2966  N   VAL A 201      -2.994   7.627  19.210  1.00 91.71           N
ATOM   2967  CA  VAL A 201      -3.605   7.635  20.529  1.00 91.71           C
ATOM   2968  C   VAL A 201      -5.098   7.936  20.392  1.00 91.71           C
ATOM   2969  O   VAL A 201      -5.484   8.896  19.727  1.00 91.71           O
ATOM   2970  HA  VAL A 201      -3.485   6.639  20.953  1.00 91.71           H
ATOM   2971  CB  VAL A 201      -2.875   8.628  21.436  1.00 91.71           C
ATOM   2972  HB  VAL A 201      -2.968   9.619  20.993  1.00 91.71           H
ATOM   2973  CG1 VAL A 201      -3.516   8.673  22.825  1.00 91.71           C
ATOM   2974 1HG1 VAL A 201      -4.557   8.982  22.735  1.00 91.71           H
ATOM   2975 2HG1 VAL A 201      -3.468   7.683  23.280  1.00 91.71           H
ATOM   2976 3HG1 VAL A 201      -2.978   9.386  23.450  1.00 91.71           H
ATOM   2977  CG2 VAL A 201      -1.385   8.293  21.530  1.00 91.71           C
ATOM   2978 1HG2 VAL A 201      -1.264   7.290  21.939  1.00 91.71           H
ATOM   2979 2HG2 VAL A 201      -0.940   8.336  20.536  1.00 91.71           H
ATOM   2980 3HG2 VAL A 201      -0.891   9.014  22.181  1.00 91.71           H
ATOM   2981  HN  VAL A 201      -3.120   8.466  18.681  1.00 91.71           H
ATOM   2982  N   TYR A 202      -5.899   7.097  21.033  1.00 90.71           N
ATOM   2983  CA  TYR A 202      -7.344   7.222  20.939  1.00 90.71           C
ATOM   2984  C   TYR A 202      -7.918   7.898  22.186  1.00 90.71           C
ATOM   2985  O   TYR A 202      -7.471   7.634  23.301  1.00 90.71           O
ATOM   2986  HA  TYR A 202      -7.572   7.833  20.066  1.00 90.71           H
ATOM   2987  CB  TYR A 202      -7.886   5.794  20.852  1.00 90.71           C
ATOM   2988 1HB  TYR A 202      -7.521   5.225  21.708  1.00 90.71           H
ATOM   2989 2HB  TYR A 202      -8.973   5.823  20.929  1.00 90.71           H
ATOM   2990  CG  TYR A 202      -7.500   5.059  19.567  1.00 90.71           C
ATOM   2991  CD1 TYR A 202      -8.266   5.210  18.429  1.00 90.71           C
ATOM   2992  HD1 TYR A 202      -9.145   5.853  18.446  1.00 90.71           H
ATOM   2993  CD2 TYR A 202      -6.386   4.244  19.546  1.00 90.71           C
ATOM   2994  HD2 TYR A 202      -5.781   4.125  20.445  1.00 90.71           H
ATOM   2995  CE1 TYR A 202      -7.902   4.518  17.220  1.00 90.71           C
ATOM   2996  HE1 TYR A 202      -8.498   4.629  16.314  1.00 90.71           H
ATOM   2997  CE2 TYR A 202      -6.022   3.553  18.337  1.00 90.71           C
ATOM   2998  HE2 TYR A 202      -5.145   2.906  18.306  1.00 90.71           H
ATOM   2999  CZ  TYR A 202      -6.799   3.724  17.233  1.00 90.71           C
ATOM   3000  OH  TYR A 202      -6.455   3.070  16.091  1.00 90.71           O
ATOM   3001  HH  TYR A 202      -5.813   2.333  16.299  1.00 90.71           H
ATOM   3002  HN  TYR A 202      -5.577   6.344  21.607  1.00 90.71           H
ATOM   3003  N   PRO A 203      -8.915   8.779  22.021  1.00 82.79           N
ATOM   3004  CA  PRO A 203      -9.428   9.556  23.152  1.00 82.79           C
ATOM   3005  C   PRO A 203     -10.172   8.691  24.156  1.00 82.79           C
ATOM   3006  O   PRO A 203     -10.811   7.709  23.782  1.00 82.79           O
ATOM   3007  HA  PRO A 203      -8.604   9.996  23.712  1.00 82.79           H
ATOM   3008  CB  PRO A 203     -10.352  10.584  22.494  1.00 82.79           C
ATOM   3009 1HB  PRO A 203     -11.194  10.836  23.138  1.00 82.79           H
ATOM   3010 2HB  PRO A 203      -9.827  11.515  22.278  1.00 82.79           H
ATOM   3011  CG  PRO A 203     -10.805   9.901  21.236  1.00 82.79           C
ATOM   3012 1HG  PRO A 203     -11.664   9.257  21.424  1.00 82.79           H
ATOM   3013 2HG  PRO A 203     -11.110  10.627  20.482  1.00 82.79           H
ATOM   3014  CD  PRO A 203      -9.622   9.103  20.770  1.00 82.79           C
ATOM   3015 1HD  PRO A 203      -9.930   8.203  20.237  1.00 82.79           H
ATOM   3016 2HD  PRO A 203      -8.993   9.678  20.090  1.00 82.79           H
ATOM   3017  N   SER A 204     -10.068   9.082  25.418  1.00 71.95           N
ATOM   3018  CA  SER A 204     -10.266   8.146  26.511  1.00 71.95           C
ATOM   3019  C   SER A 204     -11.617   7.443  26.359  1.00 71.95           C
ATOM   3020  O   SER A 204     -11.699   6.220  26.460  1.00 71.95           O
ATOM   3021  HA  SER A 204      -9.450   7.428  26.427  1.00 71.95           H
ATOM   3022  CB  SER A 204     -10.185   8.854  27.865  1.00 71.95           C
ATOM   3023 1HB  SER A 204     -10.507   8.171  28.651  1.00 71.95           H
ATOM   3024 2HB  SER A 204      -9.148   9.115  28.076  1.00 71.95           H
ATOM   3025  OG  SER A 204     -10.987  10.031  27.900  1.00 71.95           O
ATOM   3026  HG  SER A 204     -11.939   9.790  28.090  1.00 71.95           H
ATOM   3027  HN  SER A 204      -9.852  10.018  25.697  1.00 71.95           H
ATOM   3028  N   ASP A 205     -12.642   8.247  26.120  1.00 71.31           N
ATOM   3029  CA  ASP A 205     -13.992   7.874  26.509  1.00 71.31           C
ATOM   3030  C   ASP A 205     -14.410   6.618  25.742  1.00 71.31           C
ATOM   3031  O   ASP A 205     -14.845   5.636  26.342  1.00 71.31           O
ATOM   3032  HA  ASP A 205     -13.945   7.710  27.585  1.00 71.31           H
ATOM   3033  CB  ASP A 205     -14.988   8.986  26.174  1.00 71.31           C
ATOM   3034 1HB  ASP A 205     -14.936   9.218  25.110  1.00 71.31           H
ATOM   3035 2HB  ASP A 205     -16.003   8.643  26.376  1.00 71.31           H
ATOM   3036  CG  ASP A 205     -14.698  10.247  26.991  1.00 71.31           C
ATOM   3037  OD1 ASP A 205     -13.895  10.134  27.942  1.00 71.31           O
ATOM   3038  OD2 ASP A 205     -15.286  11.295  26.645  1.00 71.31           O
ATOM   3039  HN  ASP A 205     -12.562   9.137  25.670  1.00 71.31           H
ATOM   3040  N   GLU A 206     -14.264   6.690  24.427  1.00 82.03           N
ATOM   3041  CA  GLU A 206     -14.638   5.577  23.571  1.00 82.03           C
ATOM   3042  C   GLU A 206     -13.408   5.030  22.844  1.00 82.03           C
ATOM   3043  O   GLU A 206     -13.514   4.532  21.725  1.00 82.03           O
ATOM   3044  HA  GLU A 206     -15.040   4.817  24.242  1.00 82.03           H
ATOM   3045  CB  GLU A 206     -15.724   5.991  22.576  1.00 82.03           C
ATOM   3046 1HB  GLU A 206     -15.437   6.922  22.086  1.00 82.03           H
ATOM   3047 2HB  GLU A 206     -15.911   5.177  21.876  1.00 82.03           H
ATOM   3048  CG  GLU A 206     -17.050   6.259  23.291  1.00 82.03           C
ATOM   3049 1HG  GLU A 206     -16.898   6.226  24.369  1.00 82.03           H
ATOM   3050 2HG  GLU A 206     -17.402   7.262  23.048  1.00 82.03           H
ATOM   3051  CD  GLU A 206     -18.108   5.230  22.887  1.00 82.03           C
ATOM   3052  OE1 GLU A 206     -18.772   4.709  23.808  1.00 82.03           O
ATOM   3053  OE2 GLU A 206     -18.227   4.988  21.667  1.00 82.03           O
ATOM   3054  HN  GLU A 206     -13.899   7.488  23.948  1.00 82.03           H
ATOM   3055  N   SER A 207     -12.268   5.141  23.511  1.00 87.54           N
ATOM   3056  CA  SER A 207     -10.996   4.846  22.873  1.00 87.54           C
ATOM   3057  C   SER A 207     -11.046   3.462  22.223  1.00 87.54           C
ATOM   3058  O   SER A 207     -10.678   3.305  21.060  1.00 87.54           O
ATOM   3059  HA  SER A 207     -10.866   5.619  22.116  1.00 87.54           H
ATOM   3060  CB  SER A 207      -9.846   4.919  23.879  1.00 87.54           C
ATOM   3061 1HB  SER A 207      -8.962   4.444  23.454  1.00 87.54           H
ATOM   3062 2HB  SER A 207      -9.590   5.963  24.062  1.00 87.54           H
ATOM   3063  OG  SER A 207     -10.175   4.288  25.114  1.00 87.54           O
ATOM   3064  HG  SER A 207     -10.446   4.975  25.787  1.00 87.54           H
ATOM   3065  HN  SER A 207     -12.205   5.427  24.467  1.00 87.54           H
ATOM   3066  N   THR A 208     -11.504   2.493  23.003  1.00 88.38           N
ATOM   3067  CA  THR A 208     -11.465   1.105  22.573  1.00 88.38           C
ATOM   3068  C   THR A 208     -12.373   0.896  21.360  1.00 88.38           C
ATOM   3069  O   THR A 208     -11.986   0.236  20.397  1.00 88.38           O
ATOM   3070  HA  THR A 208     -10.448   0.873  22.256  1.00 88.38           H
ATOM   3071  CB  THR A 208     -11.839   0.229  23.771  1.00 88.38           C
ATOM   3072  HB  THR A 208     -11.849  -0.825  23.494  1.00 88.38           H
ATOM   3073  OG1 THR A 208     -13.085   0.761  24.214  1.00 88.38           O
ATOM   3074  HG1 THR A 208     -13.544   0.103  24.810  1.00 88.38           H
ATOM   3075  CG2 THR A 208     -10.902   0.435  24.962  1.00 88.38           C
ATOM   3076 1HG2 THR A 208     -10.943   1.476  25.282  1.00 88.38           H
ATOM   3077 2HG2 THR A 208      -9.882   0.185  24.670  1.00 88.38           H
ATOM   3078 3HG2 THR A 208     -11.212  -0.210  25.784  1.00 88.38           H
ATOM   3079  HN  THR A 208     -11.896   2.644  23.910  1.00 88.38           H
ATOM   3080  N   LYS A 209     -13.564   1.472  21.446  1.00 90.65           N
ATOM   3081  CA  LYS A 209     -14.522   1.375  20.358  1.00 90.65           C
ATOM   3082  C   LYS A 209     -13.918   1.993  19.096  1.00 90.65           C
ATOM   3083  O   LYS A 209     -14.021   1.423  18.011  1.00 90.65           O
ATOM   3084  HA  LYS A 209     -14.700   0.315  20.173  1.00 90.65           H
ATOM   3085  CB  LYS A 209     -15.860   1.994  20.766  1.00 90.65           C
ATOM   3086 1HB  LYS A 209     -15.695   2.990  21.178  1.00 90.65           H
ATOM   3087 2HB  LYS A 209     -16.493   2.114  19.887  1.00 90.65           H
ATOM   3088  CG  LYS A 209     -16.575   1.122  21.800  1.00 90.65           C
ATOM   3089 1HG  LYS A 209     -16.762   0.133  21.380  1.00 90.65           H
ATOM   3090 2HG  LYS A 209     -15.933   0.982  22.670  1.00 90.65           H
ATOM   3091  CD  LYS A 209     -17.898   1.757  22.233  1.00 90.65           C
ATOM   3092 1HD  LYS A 209     -17.715   2.760  22.619  1.00 90.65           H
ATOM   3093 2HD  LYS A 209     -18.554   1.863  21.369  1.00 90.65           H
ATOM   3094  CE  LYS A 209     -18.589   0.910  23.304  1.00 90.65           C
ATOM   3095 1HE  LYS A 209     -18.854  -0.063  22.891  1.00 90.65           H
ATOM   3096 2HE  LYS A 209     -17.902   0.729  24.131  1.00 90.65           H
ATOM   3097  NZ  LYS A 209     -19.804   1.593  23.800  1.00 90.65           N
ATOM   3098 1HZ  LYS A 209     -20.228   1.037  24.535  1.00 90.65           H
ATOM   3099 2HZ  LYS A 209     -19.553   2.504  24.168  1.00 90.65           H
ATOM   3100 3HZ  LYS A 209     -20.464   1.706  23.038  1.00 90.65           H
ATOM   3101  HN  LYS A 209     -13.876   1.995  22.239  1.00 90.65           H
ATOM   3102  N   LEU A 210     -13.301   3.151  19.279  1.00 91.58           N
ATOM   3103  CA  LEU A 210     -12.760   3.897  18.156  1.00 91.58           C
ATOM   3104  C   LEU A 210     -11.647   3.082  17.495  1.00 91.58           C
ATOM   3105  O   LEU A 210     -11.613   2.947  16.273  1.00 91.58           O
ATOM   3106  HA  LEU A 210     -13.566   4.030  17.434  1.00 91.58           H
ATOM   3107  CB  LEU A 210     -12.318   5.292  18.603  1.00 91.58           C
ATOM   3108 1HB  LEU A 210     -13.166   5.786  19.077  1.00 91.58           H
ATOM   3109 2HB  LEU A 210     -11.547   5.181  19.365  1.00 91.58           H
ATOM   3110  CG  LEU A 210     -11.780   6.210  17.503  1.00 91.58           C
ATOM   3111  HG  LEU A 210     -10.961   5.695  17.000  1.00 91.58           H
ATOM   3112  CD1 LEU A 210     -12.853   6.490  16.449  1.00 91.58           C
ATOM   3113 1HD1 LEU A 210     -13.171   5.551  15.996  1.00 91.58           H
ATOM   3114 2HD1 LEU A 210     -13.708   6.974  16.920  1.00 91.58           H
ATOM   3115 3HD1 LEU A 210     -12.444   7.144  15.679  1.00 91.58           H
ATOM   3116  CD2 LEU A 210     -11.208   7.499  18.095  1.00 91.58           C
ATOM   3117 1HD2 LEU A 210     -11.991   8.028  18.639  1.00 91.58           H
ATOM   3118 2HD2 LEU A 210     -10.393   7.255  18.777  1.00 91.58           H
ATOM   3119 3HD2 LEU A 210     -10.832   8.133  17.292  1.00 91.58           H
ATOM   3120  HN  LEU A 210     -13.169   3.579  20.174  1.00 91.58           H
ATOM   3121  N   LYS A 211     -10.765   2.558  18.333  1.00 91.50           N
ATOM   3122  CA  LYS A 211      -9.666   1.741  17.848  1.00 91.50           C
ATOM   3123  C   LYS A 211     -10.225   0.574  17.031  1.00 91.50           C
ATOM   3124  O   LYS A 211      -9.793   0.336  15.905  1.00 91.50           O
ATOM   3125  HA  LYS A 211      -9.061   2.364  17.189  1.00 91.50           H
ATOM   3126  CB  LYS A 211      -8.768   1.305  19.008  1.00 91.50           C
ATOM   3127 1HB  LYS A 211      -8.320   2.182  19.475  1.00 91.50           H
ATOM   3128 2HB  LYS A 211      -9.369   0.810  19.771  1.00 91.50           H
ATOM   3129  CG  LYS A 211      -7.668   0.359  18.524  1.00 91.50           C
ATOM   3130 1HG  LYS A 211      -8.103  -0.602  18.251  1.00 91.50           H
ATOM   3131 2HG  LYS A 211      -7.203   0.765  17.626  1.00 91.50           H
ATOM   3132  CD  LYS A 211      -6.606   0.154  19.607  1.00 91.50           C
ATOM   3133 1HD  LYS A 211      -6.232   1.121  19.942  1.00 91.50           H
ATOM   3134 2HD  LYS A 211      -7.054  -0.333  20.473  1.00 91.50           H
ATOM   3135  CE  LYS A 211      -5.445  -0.694  19.083  1.00 91.50           C
ATOM   3136 1HE  LYS A 211      -5.803  -1.690  18.822  1.00 91.50           H
ATOM   3137 2HE  LYS A 211      -5.045  -0.250  18.172  1.00 91.50           H
ATOM   3138  NZ  LYS A 211      -4.377  -0.796  20.102  1.00 91.50           N
ATOM   3139 1HZ  LYS A 211      -3.526  -1.136  19.667  1.00 91.50           H
ATOM   3140 2HZ  LYS A 211      -4.207   0.118  20.507  1.00 91.50           H
ATOM   3141 3HZ  LYS A 211      -4.665  -1.440  20.831  1.00 91.50           H
ATOM   3142  HN  LYS A 211     -10.792   2.683  19.325  1.00 91.50           H
ATOM   3143  N   SER A 212     -11.179  -0.123  17.632  1.00 91.19           N
ATOM   3144  CA  SER A 212     -11.760  -1.296  17.000  1.00 91.19           C
ATOM   3145  C   SER A 212     -12.369  -0.915  15.649  1.00 91.19           C
ATOM   3146  O   SER A 212     -12.207  -1.635  14.666  1.00 91.19           O
ATOM   3147  HA  SER A 212     -10.931  -1.990  16.863  1.00 91.19           H
ATOM   3148  CB  SER A 212     -12.819  -1.938  17.898  1.00 91.19           C
ATOM   3149 1HB  SER A 212     -12.380  -2.166  18.869  1.00 91.19           H
ATOM   3150 2HB  SER A 212     -13.626  -1.226  18.072  1.00 91.19           H
ATOM   3151  OG  SER A 212     -13.352  -3.129  17.327  1.00 91.19           O
ATOM   3152  HG  SER A 212     -12.612  -3.764  17.105  1.00 91.19           H
ATOM   3153  HN  SER A 212     -11.553   0.101  18.531  1.00 91.19           H
ATOM   3154  N   ALA A 213     -13.057   0.218  15.645  1.00 91.94           N
ATOM   3155  CA  ALA A 213     -13.719   0.686  14.439  1.00 91.94           C
ATOM   3156  C   ALA A 213     -12.667   1.006  13.376  1.00 91.94           C
ATOM   3157  O   ALA A 213     -12.802   0.602  12.222  1.00 91.94           O
ATOM   3158  HA  ALA A 213     -14.357  -0.119  14.076  1.00 91.94           H
ATOM   3159  CB  ALA A 213     -14.595   1.896  14.775  1.00 91.94           C
ATOM   3160 1HB  ALA A 213     -15.344   1.608  15.512  1.00 91.94           H
ATOM   3161 2HB  ALA A 213     -13.973   2.693  15.181  1.00 91.94           H
ATOM   3162 3HB  ALA A 213     -15.091   2.247  13.870  1.00 91.94           H
ATOM   3163  HN  ALA A 213     -13.166   0.809  16.444  1.00 91.94           H
ATOM   3164  N   VAL A 214     -11.641   1.729  13.803  1.00 90.14           N
ATOM   3165  CA  VAL A 214     -10.598   2.160  12.888  1.00 90.14           C
ATOM   3166  C   VAL A 214      -9.895   0.932  12.306  1.00 90.14           C
ATOM   3167  O   VAL A 214      -9.598   0.890  11.114  1.00 90.14           O
ATOM   3168  HA  VAL A 214     -11.078   2.707  12.076  1.00 90.14           H
ATOM   3169  CB  VAL A 214      -9.639   3.116  13.601  1.00 90.14           C
ATOM   3170  HB  VAL A 214      -9.345   2.653  14.544  1.00 90.14           H
ATOM   3171  CG1 VAL A 214      -8.372   3.341  12.773  1.00 90.14           C
ATOM   3172 1HG1 VAL A 214      -7.866   2.388  12.618  1.00 90.14           H
ATOM   3173 2HG1 VAL A 214      -8.641   3.771  11.808  1.00 90.14           H
ATOM   3174 3HG1 VAL A 214      -7.708   4.023  13.303  1.00 90.14           H
ATOM   3175  CG2 VAL A 214     -10.327   4.444  13.924  1.00 90.14           C
ATOM   3176 1HG2 VAL A 214     -10.663   4.912  12.999  1.00 90.14           H
ATOM   3177 2HG2 VAL A 214     -11.184   4.261  14.571  1.00 90.14           H
ATOM   3178 3HG2 VAL A 214      -9.623   5.104  14.430  1.00 90.14           H
ATOM   3179  HN  VAL A 214     -11.517   2.018  14.752  1.00 90.14           H
ATOM   3180  N   LEU A 215      -9.651  -0.037  13.176  1.00 90.76           N
ATOM   3181  CA  LEU A 215      -8.979  -1.259  12.765  1.00 90.76           C
ATOM   3182  C   LEU A 215      -9.856  -2.004  11.757  1.00 90.76           C
ATOM   3183  O   LEU A 215      -9.367  -2.474  10.731  1.00 90.76           O
ATOM   3184  HA  LEU A 215      -8.052  -0.971  12.270  1.00 90.76           H
ATOM   3185  CB  LEU A 215      -8.599  -2.098  13.987  1.00 90.76           C
ATOM   3186 1HB  LEU A 215      -9.380  -1.984  14.738  1.00 90.76           H
ATOM   3187 2HB  LEU A 215      -8.589  -3.147  13.693  1.00 90.76           H
ATOM   3188  CG  LEU A 215      -7.254  -1.766  14.636  1.00 90.76           C
ATOM   3189  HG  LEU A 215      -7.114  -0.685  14.598  1.00 90.76           H
ATOM   3190  CD1 LEU A 215      -7.242  -2.172  16.111  1.00 90.76           C
ATOM   3191 1HD1 LEU A 215      -8.028  -1.635  16.642  1.00 90.76           H
ATOM   3192 2HD1 LEU A 215      -7.415  -3.245  16.194  1.00 90.76           H
ATOM   3193 3HD1 LEU A 215      -6.275  -1.925  16.548  1.00 90.76           H
ATOM   3194  CD2 LEU A 215      -6.099  -2.399  13.858  1.00 90.76           C
ATOM   3195 1HD2 LEU A 215      -6.221  -3.482  13.842  1.00 90.76           H
ATOM   3196 2HD2 LEU A 215      -6.097  -2.018  12.837  1.00 90.76           H
ATOM   3197 3HD2 LEU A 215      -5.154  -2.147  14.341  1.00 90.76           H
ATOM   3198  HN  LEU A 215      -9.902   0.002  14.143  1.00 90.76           H
ATOM   3199  N   THR A 216     -11.138  -2.088  12.084  1.00 91.58           N
ATOM   3200  CA  THR A 216     -12.081  -2.796  11.236  1.00 91.58           C
ATOM   3201  C   THR A 216     -12.123  -2.166   9.842  1.00 91.58           C
ATOM   3202  O   THR A 216     -12.121  -2.874   8.836  1.00 91.58           O
ATOM   3203  HA  THR A 216     -11.731  -3.821  11.113  1.00 91.58           H
ATOM   3204  CB  THR A 216     -13.439  -2.801  11.941  1.00 91.58           C
ATOM   3205  HB  THR A 216     -13.817  -1.787  12.066  1.00 91.58           H
ATOM   3206  OG1 THR A 216     -13.201  -3.521  13.147  1.00 91.58           O
ATOM   3207  HG1 THR A 216     -13.075  -2.883  13.907  1.00 91.58           H
ATOM   3208  CG2 THR A 216     -14.479  -3.646  11.202  1.00 91.58           C
ATOM   3209 1HG2 THR A 216     -14.131  -4.677  11.137  1.00 91.58           H
ATOM   3210 2HG2 THR A 216     -14.624  -3.247  10.198  1.00 91.58           H
ATOM   3211 3HG2 THR A 216     -15.424  -3.615  11.745  1.00 91.58           H
ATOM   3212  HN  THR A 216     -11.532  -1.684  12.909  1.00 91.58           H
ATOM   3213  N   LEU A 217     -12.161  -0.841   9.828  1.00 88.25           N
ATOM   3214  CA  LEU A 217     -12.206  -0.108   8.574  1.00 88.25           C
ATOM   3215  C   LEU A 217     -10.958  -0.434   7.752  1.00 88.25           C
ATOM   3216  O   LEU A 217     -11.037  -0.597   6.535  1.00 88.25           O
ATOM   3217  HA  LEU A 217     -13.082  -0.453   8.025  1.00 88.25           H
ATOM   3218  CB  LEU A 217     -12.396   1.388   8.835  1.00 88.25           C
ATOM   3219 1HB  LEU A 217     -13.262   1.516   9.485  1.00 88.25           H
ATOM   3220 2HB  LEU A 217     -11.529   1.754   9.385  1.00 88.25           H
ATOM   3221  CG  LEU A 217     -12.588   2.266   7.597  1.00 88.25           C
ATOM   3222  HG  LEU A 217     -11.788   2.042   6.892  1.00 88.25           H
ATOM   3223  CD1 LEU A 217     -13.910   1.944   6.897  1.00 88.25           C
ATOM   3224 1HD1 LEU A 217     -13.913   0.899   6.588  1.00 88.25           H
ATOM   3225 2HD1 LEU A 217     -14.738   2.123   7.583  1.00 88.25           H
ATOM   3226 3HD1 LEU A 217     -14.021   2.583   6.020  1.00 88.25           H
ATOM   3227  CD2 LEU A 217     -12.474   3.749   7.954  1.00 88.25           C
ATOM   3228 1HD2 LEU A 217     -13.239   4.006   8.686  1.00 88.25           H
ATOM   3229 2HD2 LEU A 217     -11.488   3.947   8.373  1.00 88.25           H
ATOM   3230 3HD2 LEU A 217     -12.615   4.351   7.055  1.00 88.25           H
ATOM   3231  HN  LEU A 217     -12.160  -0.273  10.650  1.00 88.25           H
ATOM   3232  N   LYS A 218      -9.834  -0.520   8.449  1.00 86.09           N
ATOM   3233  CA  LYS A 218      -8.568  -0.806   7.796  1.00 86.09           C
ATOM   3234  C   LYS A 218      -8.623  -2.204   7.176  1.00 86.09           C
ATOM   3235  O   LYS A 218      -8.108  -2.422   6.081  1.00 86.09           O
ATOM   3236  HA  LYS A 218      -8.443  -0.078   6.994  1.00 86.09           H
ATOM   3237  CB  LYS A 218      -7.406  -0.610   8.771  1.00 86.09           C
ATOM   3238 1HB  LYS A 218      -7.640  -1.089   9.722  1.00 86.09           H
ATOM   3239 2HB  LYS A 218      -6.513  -1.098   8.381  1.00 86.09           H
ATOM   3240  CG  LYS A 218      -7.125   0.877   8.998  1.00 86.09           C
ATOM   3241 1HG  LYS A 218      -6.743   1.322   8.079  1.00 86.09           H
ATOM   3242 2HG  LYS A 218      -8.053   1.393   9.241  1.00 86.09           H
ATOM   3243  CD  LYS A 218      -6.112   1.077  10.127  1.00 86.09           C
ATOM   3244 1HD  LYS A 218      -6.472   0.590  11.034  1.00 86.09           H
ATOM   3245 2HD  LYS A 218      -5.168   0.602   9.863  1.00 86.09           H
ATOM   3246  CE  LYS A 218      -5.882   2.565  10.399  1.00 86.09           C
ATOM   3247 1HE  LYS A 218      -5.719   3.092   9.459  1.00 86.09           H
ATOM   3248 2HE  LYS A 218      -6.771   2.999  10.858  1.00 86.09           H
ATOM   3249  NZ  LYS A 218      -4.715   2.755  11.289  1.00 86.09           N
ATOM   3250 1HZ  LYS A 218      -4.856   3.581  11.860  1.00 86.09           H
ATOM   3251 2HZ  LYS A 218      -4.612   1.943  11.889  1.00 86.09           H
ATOM   3252 3HZ  LYS A 218      -3.878   2.869  10.729  1.00 86.09           H
ATOM   3253  HN  LYS A 218      -9.781  -0.399   9.440  1.00 86.09           H
ATOM   3254  N   VAL A 219      -9.250  -3.115   7.905  1.00 87.37           N
ATOM   3255  CA  VAL A 219      -9.319  -4.501   7.474  1.00 87.37           C
ATOM   3256  C   VAL A 219     -10.223  -4.605   6.245  1.00 87.37           C
ATOM   3257  O   VAL A 219      -9.895  -5.299   5.284  1.00 87.37           O
ATOM   3258  HA  VAL A 219      -8.311  -4.809   7.195  1.00 87.37           H
ATOM   3259  CB  VAL A 219      -9.780  -5.387   8.633  1.00 87.37           C
ATOM   3260  HB  VAL A 219     -10.663  -4.926   9.076  1.00 87.37           H
ATOM   3261  CG1 VAL A 219     -10.177  -6.779   8.135  1.00 87.37           C
ATOM   3262 1HG1 VAL A 219     -10.992  -6.689   7.417  1.00 87.37           H
ATOM   3263 2HG1 VAL A 219      -9.319  -7.250   7.654  1.00 87.37           H
ATOM   3264 3HG1 VAL A 219     -10.501  -7.388   8.978  1.00 87.37           H
ATOM   3265  CG2 VAL A 219      -8.704  -5.479   9.716  1.00 87.37           C
ATOM   3266 1HG2 VAL A 219      -7.795  -5.905   9.290  1.00 87.37           H
ATOM   3267 2HG2 VAL A 219      -8.491  -4.482  10.102  1.00 87.37           H
ATOM   3268 3HG2 VAL A 219      -9.058  -6.114  10.528  1.00 87.37           H
ATOM   3269  HN  VAL A 219      -9.706  -2.920   8.774  1.00 87.37           H
ATOM   3270  N   ILE A 220     -11.346  -3.904   6.315  1.00 87.55           N
ATOM   3271  CA  ILE A 220     -12.337  -3.969   5.255  1.00 87.55           C
ATOM   3272  C   ILE A 220     -11.760  -3.341   3.984  1.00 87.55           C
ATOM   3273  O   ILE A 220     -11.718  -3.981   2.935  1.00 87.55           O
ATOM   3274  HA  ILE A 220     -12.536  -5.023   5.059  1.00 87.55           H
ATOM   3275  CB  ILE A 220     -13.653  -3.337   5.711  1.00 87.55           C
ATOM   3276  HB  ILE A 220     -13.429  -2.371   6.163  1.00 87.55           H
ATOM   3277  CG1 ILE A 220     -14.329  -4.192   6.785  1.00 87.55           C
ATOM   3278 1HG1 ILE A 220     -14.651  -5.139   6.351  1.00 87.55           H
ATOM   3279 2HG1 ILE A 220     -13.612  -4.429   7.571  1.00 87.55           H
ATOM   3280  CG2 ILE A 220     -14.577  -3.075   4.521  1.00 87.55           C
ATOM   3281 1HG2 ILE A 220     -14.087  -2.396   3.823  1.00 87.55           H
ATOM   3282 2HG2 ILE A 220     -14.798  -4.016   4.018  1.00 87.55           H
ATOM   3283 3HG2 ILE A 220     -15.505  -2.625   4.873  1.00 87.55           H
ATOM   3284  CD1 ILE A 220     -15.533  -3.465   7.387  1.00 87.55           C
ATOM   3285 1HD1 ILE A 220     -15.203  -2.531   7.841  1.00 87.55           H
ATOM   3286 2HD1 ILE A 220     -16.258  -3.251   6.602  1.00 87.55           H
ATOM   3287 3HD1 ILE A 220     -15.995  -4.095   8.147  1.00 87.55           H
ATOM   3288  HN  ILE A 220     -11.582  -3.300   7.077  1.00 87.55           H
ATOM   3289  N   LEU A 221     -11.331  -2.095   4.121  1.00 82.41           N
ATOM   3290  CA  LEU A 221     -10.899  -1.321   2.970  1.00 82.41           C
ATOM   3291  C   LEU A 221      -9.467  -1.716   2.603  1.00 82.41           C
ATOM   3292  O   LEU A 221      -9.034  -1.513   1.470  1.00 82.41           O
ATOM   3293  HA  LEU A 221     -11.553  -1.582   2.137  1.00 82.41           H
ATOM   3294  CB  LEU A 221     -11.076   0.176   3.233  1.00 82.41           C
ATOM   3295 1HB  LEU A 221     -10.441   0.454   4.074  1.00 82.41           H
ATOM   3296 2HB  LEU A 221     -10.711   0.723   2.363  1.00 82.41           H
ATOM   3297  CG  LEU A 221     -12.503   0.641   3.531  1.00 82.41           C
ATOM   3298  HG  LEU A 221     -12.832   0.162   4.453  1.00 82.41           H
ATOM   3299  CD1 LEU A 221     -12.549   2.152   3.764  1.00 82.41           C
ATOM   3300 1HD1 LEU A 221     -11.914   2.409   4.612  1.00 82.41           H
ATOM   3301 2HD1 LEU A 221     -12.193   2.668   2.873  1.00 82.41           H
ATOM   3302 3HD1 LEU A 221     -13.575   2.456   3.974  1.00 82.41           H
ATOM   3303  CD2 LEU A 221     -13.465   0.201   2.425  1.00 82.41           C
ATOM   3304 1HD2 LEU A 221     -13.148   0.632   1.476  1.00 82.41           H
ATOM   3305 2HD2 LEU A 221     -13.460  -0.886   2.351  1.00 82.41           H
ATOM   3306 3HD2 LEU A 221     -14.472   0.544   2.663  1.00 82.41           H
ATOM   3307  HN  LEU A 221     -11.276  -1.615   4.997  1.00 82.41           H
ATOM   3308  N   GLY A 222      -8.772  -2.274   3.584  1.00 75.24           N
ATOM   3309  CA  GLY A 222      -7.353  -2.548   3.433  1.00 75.24           C
ATOM   3310  C   GLY A 222      -7.124  -3.884   2.724  1.00 75.24           C
ATOM   3311  O   GLY A 222      -6.076  -4.096   2.116  1.00 75.24           O
ATOM   3312 1HA  GLY A 222      -6.883  -1.745   2.865  1.00 75.24           H
ATOM   3313 2HA  GLY A 222      -6.877  -2.566   4.413  1.00 75.24           H
ATOM   3314  HN  GLY A 222      -9.162  -2.537   4.466  1.00 75.24           H
ATOM   3315  N   PHE A 223      -8.122  -4.750   2.826  1.00 75.96           N
ATOM   3316  CA  PHE A 223      -7.994  -6.103   2.312  1.00 75.96           C
ATOM   3317  C   PHE A 223      -9.257  -6.524   1.558  1.00 75.96           C
ATOM   3318  O   PHE A 223      -9.226  -6.709   0.342  1.00 75.96           O
ATOM   3319  HA  PHE A 223      -7.145  -6.110   1.628  1.00 75.96           H
ATOM   3320  CB  PHE A 223      -7.803  -7.024   3.518  1.00 75.96           C
ATOM   3321 1HB  PHE A 223      -6.969  -6.655   4.116  1.00 75.96           H
ATOM   3322 2HB  PHE A 223      -8.693  -6.972   4.146  1.00 75.96           H
ATOM   3323  CG  PHE A 223      -7.540  -8.486   3.150  1.00 75.96           C
ATOM   3324  CD1 PHE A 223      -8.451  -9.443   3.474  1.00 75.96           C
ATOM   3325  HD1 PHE A 223      -9.368  -9.168   3.995  1.00 75.96           H
ATOM   3326  CD2 PHE A 223      -6.396  -8.828   2.499  1.00 75.96           C
ATOM   3327  HD2 PHE A 223      -5.667  -8.061   2.239  1.00 75.96           H
ATOM   3328  CE1 PHE A 223      -8.207 -10.799   3.132  1.00 75.96           C
ATOM   3329  HE1 PHE A 223      -8.937 -11.566   3.391  1.00 75.96           H
ATOM   3330  CE2 PHE A 223      -6.153 -10.184   2.157  1.00 75.96           C
ATOM   3331  HE2 PHE A 223      -5.236 -10.459   1.635  1.00 75.96           H
ATOM   3332  CZ  PHE A 223      -7.063 -11.141   2.481  1.00 75.96           C
ATOM   3333  HZ  PHE A 223      -6.876 -12.182   2.218  1.00 75.96           H
ATOM   3334  HN  PHE A 223      -9.003  -4.540   3.250  1.00 75.96           H
ATOM   3335  N   PHE A 224     -10.338  -6.665   2.311  1.00 82.47           N
ATOM   3336  CA  PHE A 224     -11.500  -7.388   1.824  1.00 82.47           C
ATOM   3337  C   PHE A 224     -12.067  -6.732   0.564  1.00 82.47           C
ATOM   3338  O   PHE A 224     -12.318  -7.407  -0.433  1.00 82.47           O
ATOM   3339  HA  PHE A 224     -11.175  -8.402   1.589  1.00 82.47           H
ATOM   3340  CB  PHE A 224     -12.556  -7.335   2.931  1.00 82.47           C
ATOM   3341 1HB  PHE A 224     -12.522  -6.354   3.404  1.00 82.47           H
ATOM   3342 2HB  PHE A 224     -13.543  -7.439   2.482  1.00 82.47           H
ATOM   3343  CG  PHE A 224     -12.385  -8.410   4.006  1.00 82.47           C
ATOM   3344  CD1 PHE A 224     -12.786  -9.686   3.761  1.00 82.47           C
ATOM   3345  HD1 PHE A 224     -13.230  -9.943   2.799  1.00 82.47           H
ATOM   3346  CD2 PHE A 224     -11.831  -8.090   5.206  1.00 82.47           C
ATOM   3347  HD2 PHE A 224     -11.509  -7.067   5.402  1.00 82.47           H
ATOM   3348  CE1 PHE A 224     -12.628 -10.684   4.759  1.00 82.47           C
ATOM   3349  HE1 PHE A 224     -12.950 -11.707   4.563  1.00 82.47           H
ATOM   3350  CE2 PHE A 224     -11.672  -9.088   6.204  1.00 82.47           C
ATOM   3351  HE2 PHE A 224     -11.228  -8.831   7.165  1.00 82.47           H
ATOM   3352  CZ  PHE A 224     -12.074 -10.364   5.959  1.00 82.47           C
ATOM   3353  HZ  PHE A 224     -11.952 -11.130   6.725  1.00 82.47           H
ATOM   3354  HN  PHE A 224     -10.427  -6.295   3.235  1.00 82.47           H
ATOM   3355  N   LEU A 225     -12.250  -5.422   0.648  1.00 80.85           N
ATOM   3356  CA  LEU A 225     -12.791  -4.668  -0.470  1.00 80.85           C
ATOM   3357  C   LEU A 225     -11.855  -4.807  -1.673  1.00 80.85           C
ATOM   3358  O   LEU A 225     -12.292  -5.159  -2.767  1.00 80.85           O
ATOM   3359  HA  LEU A 225     -13.753  -5.111  -0.728  1.00 80.85           H
ATOM   3360  CB  LEU A 225     -13.055  -3.218  -0.061  1.00 80.85           C
ATOM   3361 1HB  LEU A 225     -13.758  -3.219   0.773  1.00 80.85           H
ATOM   3362 2HB  LEU A 225     -12.123  -2.790   0.308  1.00 80.85           H
ATOM   3363  CG  LEU A 225     -13.607  -2.302  -1.155  1.00 80.85           C
ATOM   3364  HG  LEU A 225     -12.985  -2.418  -2.043  1.00 80.85           H
ATOM   3365  CD1 LEU A 225     -15.030  -2.708  -1.544  1.00 80.85           C
ATOM   3366 1HD1 LEU A 225     -15.027  -3.733  -1.914  1.00 80.85           H
ATOM   3367 2HD1 LEU A 225     -15.679  -2.639  -0.671  1.00 80.85           H
ATOM   3368 3HD1 LEU A 225     -15.398  -2.041  -2.323  1.00 80.85           H
ATOM   3369  CD2 LEU A 225     -13.525  -0.834  -0.734  1.00 80.85           C
ATOM   3370 1HD2 LEU A 225     -14.107  -0.683   0.174  1.00 80.85           H
ATOM   3371 2HD2 LEU A 225     -12.484  -0.567  -0.547  1.00 80.85           H
ATOM   3372 3HD2 LEU A 225     -13.923  -0.205  -1.530  1.00 80.85           H
ATOM   3373  HN  LEU A 225     -12.037  -4.879   1.461  1.00 80.85           H
ATOM   3374  N   PRO A 226     -10.555  -4.534  -1.493  1.00 74.12           N
ATOM   3375  CA  PRO A 226      -9.585  -4.743  -2.570  1.00 74.12           C
ATOM   3376  C   PRO A 226      -9.652  -6.149  -3.144  1.00 74.12           C
ATOM   3377  O   PRO A 226      -9.723  -6.325  -4.359  1.00 74.12           O
ATOM   3378  HA  PRO A 226      -9.808  -4.083  -3.408  1.00 74.12           H
ATOM   3379  CB  PRO A 226      -8.236  -4.466  -1.902  1.00 74.12           C
ATOM   3380 1HB  PRO A 226      -7.792  -5.378  -1.503  1.00 74.12           H
ATOM   3381 2HB  PRO A 226      -7.519  -4.044  -2.606  1.00 74.12           H
ATOM   3382  CG  PRO A 226      -8.587  -3.480  -0.795  1.00 74.12           C
ATOM   3383 1HG  PRO A 226      -7.822  -3.454  -0.018  1.00 74.12           H
ATOM   3384 2HG  PRO A 226      -8.674  -2.461  -1.173  1.00 74.12           H
ATOM   3385  CD  PRO A 226      -9.912  -4.011  -0.274  1.00 74.12           C
ATOM   3386 1HD  PRO A 226      -9.770  -4.793   0.471  1.00 74.12           H
ATOM   3387 2HD  PRO A 226     -10.504  -3.227   0.200  1.00 74.12           H
ATOM   3388  N   PHE A 227      -9.629  -7.122  -2.244  1.00 77.37           N
ATOM   3389  CA  PHE A 227      -9.508  -8.512  -2.649  1.00 77.37           C
ATOM   3390  C   PHE A 227     -10.709  -8.944  -3.492  1.00 77.37           C
ATOM   3391  O   PHE A 227     -10.545  -9.573  -4.537  1.00 77.37           O
ATOM   3392  HA  PHE A 227      -8.599  -8.598  -3.244  1.00 77.37           H
ATOM   3393  CB  PHE A 227      -9.471  -9.349  -1.369  1.00 77.37           C
ATOM   3394 1HB  PHE A 227      -8.596  -9.062  -0.784  1.00 77.37           H
ATOM   3395 2HB  PHE A 227     -10.348  -9.113  -0.767  1.00 77.37           H
ATOM   3396  CG  PHE A 227      -9.429 -10.859  -1.613  1.00 77.37           C
ATOM   3397  CD1 PHE A 227     -10.559 -11.602  -1.467  1.00 77.37           C
ATOM   3398  HD1 PHE A 227     -11.493 -11.123  -1.176  1.00 77.37           H
ATOM   3399  CD2 PHE A 227      -8.264 -11.458  -1.977  1.00 77.37           C
ATOM   3400  HD2 PHE A 227      -7.358 -10.862  -2.094  1.00 77.37           H
ATOM   3401  CE1 PHE A 227     -10.521 -13.004  -1.694  1.00 77.37           C
ATOM   3402  HE1 PHE A 227     -11.426 -13.599  -1.577  1.00 77.37           H
ATOM   3403  CE2 PHE A 227      -8.226 -12.859  -2.204  1.00 77.37           C
ATOM   3404  HE2 PHE A 227      -7.291 -13.338  -2.495  1.00 77.37           H
ATOM   3405  CZ  PHE A 227      -9.355 -13.602  -2.058  1.00 77.37           C
ATOM   3406  HZ  PHE A 227      -9.326 -14.678  -2.232  1.00 77.37           H
ATOM   3407  HN  PHE A 227      -9.690  -6.973  -1.257  1.00 77.37           H
ATOM   3408  N   VAL A 228     -11.890  -8.590  -3.007  1.00 81.66           N
ATOM   3409  CA  VAL A 228     -13.119  -8.943  -3.698  1.00 81.66           C
ATOM   3410  C   VAL A 228     -13.129  -8.285  -5.079  1.00 81.66           C
ATOM   3411  O   VAL A 228     -13.461  -8.928  -6.074  1.00 81.66           O
ATOM   3412  HA  VAL A 228     -13.126 -10.025  -3.825  1.00 81.66           H
ATOM   3413  CB  VAL A 228     -14.328  -8.558  -2.843  1.00 81.66           C
ATOM   3414  HB  VAL A 228     -14.192  -7.528  -2.514  1.00 81.66           H
ATOM   3415  CG1 VAL A 228     -15.620  -8.624  -3.660  1.00 81.66           C
ATOM   3416 1HG1 VAL A 228     -15.554  -7.935  -4.502  1.00 81.66           H
ATOM   3417 2HG1 VAL A 228     -15.763  -9.639  -4.031  1.00 81.66           H
ATOM   3418 3HG1 VAL A 228     -16.464  -8.346  -3.028  1.00 81.66           H
ATOM   3419  CG2 VAL A 228     -14.422  -9.440  -1.596  1.00 81.66           C
ATOM   3420 1HG2 VAL A 228     -14.523 -10.483  -1.896  1.00 81.66           H
ATOM   3421 2HG2 VAL A 228     -13.518  -9.321  -0.998  1.00 81.66           H
ATOM   3422 3HG2 VAL A 228     -15.290  -9.146  -1.007  1.00 81.66           H
ATOM   3423  HN  VAL A 228     -12.014  -8.073  -2.161  1.00 81.66           H
ATOM   3424  N   VAL A 229     -12.763  -7.012  -5.096  1.00 74.63           N
ATOM   3425  CA  VAL A 229     -12.785  -6.243  -6.329  1.00 74.63           C
ATOM   3426  C   VAL A 229     -11.871  -6.911  -7.358  1.00 74.63           C
ATOM   3427  O   VAL A 229     -12.279  -7.149  -8.494  1.00 74.63           O
ATOM   3428  HA  VAL A 229     -13.807  -6.257  -6.706  1.00 74.63           H
ATOM   3429  CB  VAL A 229     -12.403  -4.789  -6.045  1.00 74.63           C
ATOM   3430  HB  VAL A 229     -11.532  -4.792  -5.390  1.00 74.63           H
ATOM   3431  CG1 VAL A 229     -12.019  -4.061  -7.335  1.00 74.63           C
ATOM   3432 1HG1 VAL A 229     -11.167  -4.563  -7.795  1.00 74.63           H
ATOM   3433 2HG1 VAL A 229     -12.863  -4.073  -8.024  1.00 74.63           H
ATOM   3434 3HG1 VAL A 229     -11.752  -3.030  -7.105  1.00 74.63           H
ATOM   3435  CG2 VAL A 229     -13.534  -4.057  -5.319  1.00 74.63           C
ATOM   3436 1HG2 VAL A 229     -14.431  -4.069  -5.938  1.00 74.63           H
ATOM   3437 2HG2 VAL A 229     -13.740  -4.555  -4.372  1.00 74.63           H
ATOM   3438 3HG2 VAL A 229     -13.237  -3.026  -5.130  1.00 74.63           H
ATOM   3439  HN  VAL A 229     -12.455  -6.508  -4.289  1.00 74.63           H
ATOM   3440  N   MET A 230     -10.652  -7.195  -6.923  1.00 75.05           N
ATOM   3441  CA  MET A 230      -9.668  -7.807  -7.801  1.00 75.05           C
ATOM   3442  C   MET A 230     -10.159  -9.163  -8.312  1.00 75.05           C
ATOM   3443  O   MET A 230     -10.131  -9.424  -9.514  1.00 75.05           O
ATOM   3444  HA  MET A 230      -9.550  -7.117  -8.636  1.00 75.05           H
ATOM   3445  CB  MET A 230      -8.353  -7.993  -7.042  1.00 75.05           C
ATOM   3446 1HB  MET A 230      -8.555  -8.396  -6.049  1.00 75.05           H
ATOM   3447 2HB  MET A 230      -7.729  -8.721  -7.561  1.00 75.05           H
ATOM   3448  CG  MET A 230      -7.600  -6.667  -6.917  1.00 75.05           C
ATOM   3449 1HG  MET A 230      -7.479  -6.213  -7.900  1.00 75.05           H
ATOM   3450 2HG  MET A 230      -8.177  -5.967  -6.312  1.00 75.05           H
ATOM   3451  SD  MET A 230      -6.001  -6.940  -6.171  1.00 75.05           S
ATOM   3452  CE  MET A 230      -6.495  -7.254  -4.485  1.00 75.05           C
ATOM   3453 1HE  MET A 230      -7.023  -6.385  -4.093  1.00 75.05           H
ATOM   3454 2HE  MET A 230      -7.152  -8.123  -4.455  1.00 75.05           H
ATOM   3455 3HE  MET A 230      -5.611  -7.446  -3.877  1.00 75.05           H
ATOM   3456  HN  MET A 230     -10.333  -7.014  -5.993  1.00 75.05           H
ATOM   3457  N   ALA A 231     -10.596  -9.990  -7.375  1.00 76.72           N
ATOM   3458  CA  ALA A 231     -11.028 -11.337  -7.707  1.00 76.72           C
ATOM   3459  C   ALA A 231     -12.096 -11.271  -8.801  1.00 76.72           C
ATOM   3460  O   ALA A 231     -12.056 -12.040  -9.760  1.00 76.72           O
ATOM   3461  HA  ALA A 231     -10.162 -11.878  -8.089  1.00 76.72           H
ATOM   3462  CB  ALA A 231     -11.530 -12.040  -6.444  1.00 76.72           C
ATOM   3463 1HB  ALA A 231     -10.725 -12.087  -5.710  1.00 76.72           H
ATOM   3464 2HB  ALA A 231     -12.369 -11.482  -6.028  1.00 76.72           H
ATOM   3465 3HB  ALA A 231     -11.853 -13.050  -6.694  1.00 76.72           H
ATOM   3466  HN  ALA A 231     -10.659  -9.754  -6.405  1.00 76.72           H
ATOM   3467  N   CYS A 232     -13.026 -10.345  -8.620  1.00 78.07           N
ATOM   3468  CA  CYS A 232     -14.096 -10.161  -9.584  1.00 78.07           C
ATOM   3469  C   CYS A 232     -13.478  -9.704 -10.907  1.00 78.07           C
ATOM   3470  O   CYS A 232     -13.780 -10.260 -11.962  1.00 78.07           O
ATOM   3471  HA  CYS A 232     -14.585 -11.128  -9.699  1.00 78.07           H
ATOM   3472  CB  CYS A 232     -15.151  -9.175  -9.078  1.00 78.07           C
ATOM   3473 1HB  CYS A 232     -14.668  -8.270  -8.708  1.00 78.07           H
ATOM   3474 2HB  CYS A 232     -15.804  -8.875  -9.897  1.00 78.07           H
ATOM   3475  SG  CYS A 232     -16.138  -9.945  -7.743  1.00 78.07           S
ATOM   3476  HG  CYS A 232     -15.258  -9.719  -6.771  1.00 78.07           H
ATOM   3477  HN  CYS A 232     -13.055  -9.729  -7.833  1.00 78.07           H
ATOM   3478  N   CYS A 233     -12.623  -8.697 -10.808  1.00 72.52           N
ATOM   3479  CA  CYS A 233     -12.043  -8.088 -11.992  1.00 72.52           C
ATOM   3480  C   CYS A 233     -11.337  -9.180 -12.798  1.00 72.52           C
ATOM   3481  O   CYS A 233     -11.573  -9.324 -13.996  1.00 72.52           O
ATOM   3482  HA  CYS A 233     -12.869  -7.660 -12.561  1.00 72.52           H
ATOM   3483  CB  CYS A 233     -11.095  -6.941 -11.633  1.00 72.52           C
ATOM   3484 1HB  CYS A 233     -10.455  -7.235 -10.801  1.00 72.52           H
ATOM   3485 2HB  CYS A 233     -10.441  -6.722 -12.476  1.00 72.52           H
ATOM   3486  SG  CYS A 233     -12.058  -5.451 -11.184  1.00 72.52           S
ATOM   3487  HG  CYS A 233     -12.419  -5.877  -9.977  1.00 72.52           H
ATOM   3488  HN  CYS A 233     -12.327  -8.298  -9.940  1.00 72.52           H
ATOM   3489  N   TYR A 234     -10.485  -9.923 -12.106  1.00 72.88           N
ATOM   3490  CA  TYR A 234      -9.662 -10.925 -12.763  1.00 72.88           C
ATOM   3491  C   TYR A 234     -10.517 -12.087 -13.274  1.00 72.88           C
ATOM   3492  O   TYR A 234     -10.223 -12.665 -14.319  1.00 72.88           O
ATOM   3493  HA  TYR A 234      -9.165 -10.450 -13.608  1.00 72.88           H
ATOM   3494  CB  TYR A 234      -8.700 -11.447 -11.694  1.00 72.88           C
ATOM   3495 1HB  TYR A 234      -9.229 -11.510 -10.743  1.00 72.88           H
ATOM   3496 2HB  TYR A 234      -8.395 -12.460 -11.957  1.00 72.88           H
ATOM   3497  CG  TYR A 234      -7.449 -10.585 -11.509  1.00 72.88           C
ATOM   3498  CD1 TYR A 234      -6.381 -10.727 -12.370  1.00 72.88           C
ATOM   3499  HD1 TYR A 234      -6.428 -11.452 -13.183  1.00 72.88           H
ATOM   3500  CD2 TYR A 234      -7.390  -9.667 -10.480  1.00 72.88           C
ATOM   3501  HD2 TYR A 234      -8.234  -9.556  -9.799  1.00 72.88           H
ATOM   3502  CE1 TYR A 234      -5.203  -9.916 -12.196  1.00 72.88           C
ATOM   3503  HE1 TYR A 234      -4.352 -10.017 -12.869  1.00 72.88           H
ATOM   3504  CE2 TYR A 234      -6.213  -8.857 -10.305  1.00 72.88           C
ATOM   3505  HE2 TYR A 234      -6.153  -8.128  -9.497  1.00 72.88           H
ATOM   3506  CZ  TYR A 234      -5.178  -9.021 -11.172  1.00 72.88           C
ATOM   3507  OH  TYR A 234      -4.066  -8.255 -11.007  1.00 72.88           O
ATOM   3508  HH  TYR A 234      -4.203  -7.610 -10.256  1.00 72.88           H
ATOM   3509  HN  TYR A 234     -10.353  -9.849 -11.118  1.00 72.88           H
ATOM   3510  N   THR A 235     -11.557 -12.395 -12.513  1.00 79.97           N
ATOM   3511  CA  THR A 235     -12.506 -13.416 -12.920  1.00 79.97           C
ATOM   3512  C   THR A 235     -13.115 -13.067 -14.279  1.00 79.97           C
ATOM   3513  O   THR A 235     -13.207 -13.920 -15.160  1.00 79.97           O
ATOM   3514  HA  THR A 235     -11.967 -14.356 -13.043  1.00 79.97           H
ATOM   3515  CB  THR A 235     -13.546 -13.566 -11.808  1.00 79.97           C
ATOM   3516  HB  THR A 235     -14.114 -12.644 -11.681  1.00 79.97           H
ATOM   3517  OG1 THR A 235     -12.787 -13.982 -10.676  1.00 79.97           O
ATOM   3518  HG1 THR A 235     -12.712 -13.231 -10.020  1.00 79.97           H
ATOM   3519  CG2 THR A 235     -14.509 -14.728 -12.059  1.00 79.97           C
ATOM   3520 1HG2 THR A 235     -13.946 -15.659 -12.119  1.00 79.97           H
ATOM   3521 2HG2 THR A 235     -15.041 -14.564 -12.996  1.00 79.97           H
ATOM   3522 3HG2 THR A 235     -15.226 -14.789 -11.240  1.00 79.97           H
ATOM   3523  HN  THR A 235     -11.755 -11.960 -11.634  1.00 79.97           H
ATOM   3524  N   ILE A 236     -13.516 -11.811 -14.407  1.00 76.20           N
ATOM   3525  CA  ILE A 236     -14.124 -11.341 -15.640  1.00 76.20           C
ATOM   3526  C   ILE A 236     -13.080 -11.360 -16.758  1.00 76.20           C
ATOM   3527  O   ILE A 236     -13.377 -11.761 -17.882  1.00 76.20           O
ATOM   3528  HA  ILE A 236     -14.920 -12.039 -15.899  1.00 76.20           H
ATOM   3529  CB  ILE A 236     -14.774  -9.972 -15.429  1.00 76.20           C
ATOM   3530  HB  ILE A 236     -14.041  -9.314 -14.961  1.00 76.20           H
ATOM   3531  CG1 ILE A 236     -15.966 -10.071 -14.475  1.00 76.20           C
ATOM   3532 1HG1 ILE A 236     -16.807 -10.541 -14.985  1.00 76.20           H
ATOM   3533 2HG1 ILE A 236     -15.708 -10.711 -13.631  1.00 76.20           H
ATOM   3534  CG2 ILE A 236     -15.162  -9.337 -16.766  1.00 76.20           C
ATOM   3535 1HG2 ILE A 236     -14.270  -9.210 -17.380  1.00 76.20           H
ATOM   3536 2HG2 ILE A 236     -15.870  -9.984 -17.284  1.00 76.20           H
ATOM   3537 3HG2 ILE A 236     -15.621  -8.365 -16.587  1.00 76.20           H
ATOM   3538  CD1 ILE A 236     -16.379  -8.689 -13.967  1.00 76.20           C
ATOM   3539 1HD1 ILE A 236     -15.543  -8.232 -13.436  1.00 76.20           H
ATOM   3540 2HD1 ILE A 236     -16.659  -8.060 -14.812  1.00 76.20           H
ATOM   3541 3HD1 ILE A 236     -17.228  -8.789 -13.290  1.00 76.20           H
ATOM   3542  HN  ILE A 236     -13.432 -11.121 -13.688  1.00 76.20           H
ATOM   3543  N   ILE A 237     -11.879 -10.923 -16.410  1.00 73.84           N
ATOM   3544  CA  ILE A 237     -10.804 -10.834 -17.384  1.00 73.84           C
ATOM   3545  C   ILE A 237     -10.506 -12.230 -17.936  1.00 73.84           C
ATOM   3546  O   ILE A 237     -10.439 -12.420 -19.149  1.00 73.84           O
ATOM   3547  HA  ILE A 237     -11.155 -10.207 -18.203  1.00 73.84           H
ATOM   3548  CB  ILE A 237      -9.584 -10.141 -16.773  1.00 73.84           C
ATOM   3549  HB  ILE A 237      -9.420 -10.553 -15.777  1.00 73.84           H
ATOM   3550  CG1 ILE A 237      -9.832  -8.641 -16.606  1.00 73.84           C
ATOM   3551 1HG1 ILE A 237      -9.805  -8.154 -17.581  1.00 73.84           H
ATOM   3552 2HG1 ILE A 237     -10.828  -8.477 -16.196  1.00 73.84           H
ATOM   3553  CG2 ILE A 237      -8.324 -10.426 -17.593  1.00 73.84           C
ATOM   3554 1HG2 ILE A 237      -8.140 -11.500 -17.616  1.00 73.84           H
ATOM   3555 2HG2 ILE A 237      -8.462 -10.059 -18.610  1.00 73.84           H
ATOM   3556 3HG2 ILE A 237      -7.472  -9.922 -17.137  1.00 73.84           H
ATOM   3557  CD1 ILE A 237      -8.785  -8.011 -15.686  1.00 73.84           C
ATOM   3558 1HD1 ILE A 237      -8.831  -8.484 -14.705  1.00 73.84           H
ATOM   3559 2HD1 ILE A 237      -7.792  -8.155 -16.113  1.00 73.84           H
ATOM   3560 3HD1 ILE A 237      -8.985  -6.944 -15.585  1.00 73.84           H
ATOM   3561  HN  ILE A 237     -11.636 -10.632 -15.485  1.00 73.84           H
ATOM   3562  N   ILE A 238     -10.335 -13.170 -17.018  1.00 74.04           N
ATOM   3563  CA  ILE A 238     -10.020 -14.537 -17.398  1.00 74.04           C
ATOM   3564  C   ILE A 238     -11.116 -15.071 -18.323  1.00 74.04           C
ATOM   3565  O   ILE A 238     -10.824 -15.656 -19.364  1.00 74.04           O
ATOM   3566  HA  ILE A 238      -9.082 -14.515 -17.951  1.00 74.04           H
ATOM   3567  CB  ILE A 238      -9.792 -15.399 -16.154  1.00 74.04           C
ATOM   3568  HB  ILE A 238     -10.613 -15.220 -15.459  1.00 74.04           H
ATOM   3569  CG1 ILE A 238      -8.500 -15.000 -15.440  1.00 74.04           C
ATOM   3570 1HG1 ILE A 238      -7.642 -15.389 -15.988  1.00 74.04           H
ATOM   3571 2HG1 ILE A 238      -8.406 -13.914 -15.431  1.00 74.04           H
ATOM   3572  CG2 ILE A 238      -9.815 -16.888 -16.507  1.00 74.04           C
ATOM   3573 1HG2 ILE A 238     -10.784 -17.144 -16.937  1.00 74.04           H
ATOM   3574 2HG2 ILE A 238      -9.029 -17.102 -17.230  1.00 74.04           H
ATOM   3575 3HG2 ILE A 238      -9.651 -17.478 -15.605  1.00 74.04           H
ATOM   3576  CD1 ILE A 238      -8.479 -15.531 -14.005  1.00 74.04           C
ATOM   3577 1HD1 ILE A 238      -9.325 -15.120 -13.454  1.00 74.04           H
ATOM   3578 2HD1 ILE A 238      -8.549 -16.618 -14.019  1.00 74.04           H
ATOM   3579 3HD1 ILE A 238      -7.550 -15.232 -13.520  1.00 74.04           H
ATOM   3580  HN  ILE A 238     -10.409 -13.011 -16.034  1.00 74.04           H
ATOM   3581  N   HIS A 239     -12.355 -14.848 -17.909  1.00 78.11           N
ATOM   3582  CA  HIS A 239     -13.495 -15.340 -18.664  1.00 78.11           C
ATOM   3583  C   HIS A 239     -13.456 -14.769 -20.083  1.00 78.11           C
ATOM   3584  O   HIS A 239     -13.660 -15.496 -21.054  1.00 78.11           O
ATOM   3585  HA  HIS A 239     -13.393 -16.424 -18.715  1.00 78.11           H
ATOM   3586  CB  HIS A 239     -14.804 -15.028 -17.936  1.00 78.11           C
ATOM   3587 1HB  HIS A 239     -14.735 -15.397 -16.912  1.00 78.11           H
ATOM   3588 2HB  HIS A 239     -14.927 -13.947 -17.877  1.00 78.11           H
ATOM   3589  CG  HIS A 239     -16.028 -15.625 -18.589  1.00 78.11           C
ATOM   3590  ND1 HIS A 239     -16.841 -14.910 -19.452  1.00 78.11           N
ATOM   3591  HD1 HIS A 239     -16.709 -13.957 -19.724  1.00 78.11           H
ATOM   3592  CD2 HIS A 239     -16.568 -16.874 -18.499  1.00 78.11           C
ATOM   3593  HD2 HIS A 239     -16.175 -17.696 -17.899  1.00 78.11           H
ATOM   3594  CE1 HIS A 239     -17.823 -15.703 -19.855  1.00 78.11           C
ATOM   3595  HE1 HIS A 239     -18.626 -15.431 -20.540  1.00 78.11           H
ATOM   3596  NE2 HIS A 239     -17.652 -16.920 -19.263  1.00 78.11           N
ATOM   3597  HN  HIS A 239     -12.585 -14.344 -17.077  1.00 78.11           H
ATOM   3598  N   THR A 240     -13.193 -13.473 -20.158  1.00 73.20           N
ATOM   3599  CA  THR A 240     -13.173 -12.786 -21.439  1.00 73.20           C
ATOM   3600  C   THR A 240     -12.009 -13.288 -22.295  1.00 73.20           C
ATOM   3601  O   THR A 240     -12.153 -13.458 -23.505  1.00 73.20           O
ATOM   3602  HA  THR A 240     -14.092 -13.029 -21.973  1.00 73.20           H
ATOM   3603  CB  THR A 240     -13.124 -11.281 -21.167  1.00 73.20           C
ATOM   3604  HB  THR A 240     -12.153 -10.990 -20.767  1.00 73.20           H
ATOM   3605  OG1 THR A 240     -14.238 -11.046 -20.311  1.00 73.20           O
ATOM   3606  HG1 THR A 240     -13.925 -10.913 -19.371  1.00 73.20           H
ATOM   3607  CG2 THR A 240     -13.430 -10.451 -22.415  1.00 73.20           C
ATOM   3608 1HG2 THR A 240     -14.430 -10.694 -22.777  1.00 73.20           H
ATOM   3609 2HG2 THR A 240     -12.699 -10.676 -23.191  1.00 73.20           H
ATOM   3610 3HG2 THR A 240     -13.382  -9.390 -22.167  1.00 73.20           H
ATOM   3611  HN  THR A 240     -12.996 -12.895 -19.366  1.00 73.20           H
ATOM   3612  N   LEU A 241     -10.883 -13.511 -21.634  1.00 71.74           N
ATOM   3613  CA  LEU A 241      -9.681 -13.943 -22.328  1.00 71.74           C
ATOM   3614  C   LEU A 241      -9.903 -15.346 -22.897  1.00 71.74           C
ATOM   3615  O   LEU A 241      -9.402 -15.669 -23.972  1.00 71.74           O
ATOM   3616  HA  LEU A 241      -9.518 -13.255 -23.158  1.00 71.74           H
ATOM   3617  CB  LEU A 241      -8.464 -13.838 -21.407  1.00 71.74           C
ATOM   3618 1HB  LEU A 241      -8.737 -14.236 -20.430  1.00 71.74           H
ATOM   3619 2HB  LEU A 241      -7.677 -14.478 -21.804  1.00 71.74           H
ATOM   3620  CG  LEU A 241      -7.890 -12.433 -21.211  1.00 71.74           C
ATOM   3621  HG  LEU A 241      -8.705 -11.768 -20.924  1.00 71.74           H
ATOM   3622  CD1 LEU A 241      -6.867 -12.412 -20.074  1.00 71.74           C
ATOM   3623 1HD1 LEU A 241      -7.348 -12.725 -19.147  1.00 71.74           H
ATOM   3624 2HD1 LEU A 241      -6.050 -13.094 -20.308  1.00 71.74           H
ATOM   3625 3HD1 LEU A 241      -6.475 -11.401 -19.956  1.00 71.74           H
ATOM   3626  CD2 LEU A 241      -7.306 -11.893 -22.518  1.00 71.74           C
ATOM   3627 1HD2 LEU A 241      -6.507 -12.552 -22.859  1.00 71.74           H
ATOM   3628 2HD2 LEU A 241      -8.089 -11.848 -23.275  1.00 71.74           H
ATOM   3629 3HD2 LEU A 241      -6.905 -10.893 -22.351  1.00 71.74           H
ATOM   3630  HN  LEU A 241     -10.784 -13.401 -20.645  1.00 71.74           H
ATOM   3631  N   ILE A 242     -10.654 -16.141 -22.149  1.00 73.24           N
ATOM   3632  CA  ILE A 242     -10.961 -17.496 -22.574  1.00 73.24           C
ATOM   3633  C   ILE A 242     -11.841 -17.447 -23.825  1.00 73.24           C
ATOM   3634  O   ILE A 242     -11.618 -18.197 -24.774  1.00 73.24           O
ATOM   3635  HA  ILE A 242     -10.019 -17.979 -22.833  1.00 73.24           H
ATOM   3636  CB  ILE A 242     -11.576 -18.292 -21.421  1.00 73.24           C
ATOM   3637  HB  ILE A 242     -12.340 -17.675 -20.949  1.00 73.24           H
ATOM   3638  CG1 ILE A 242     -10.527 -18.609 -20.352  1.00 73.24           C
ATOM   3639 1HG1 ILE A 242      -9.825 -19.349 -20.736  1.00 73.24           H
ATOM   3640 2HG1 ILE A 242      -9.952 -17.711 -20.125  1.00 73.24           H
ATOM   3641  CG2 ILE A 242     -12.269 -19.555 -21.935  1.00 73.24           C
ATOM   3642 1HG2 ILE A 242     -13.062 -19.277 -22.629  1.00 73.24           H
ATOM   3643 2HG2 ILE A 242     -11.543 -20.186 -22.447  1.00 73.24           H
ATOM   3644 3HG2 ILE A 242     -12.697 -20.102 -21.095  1.00 73.24           H
ATOM   3645  CD1 ILE A 242     -11.186 -19.136 -19.076  1.00 73.24           C
ATOM   3646 1HD1 ILE A 242     -11.870 -18.383 -18.683  1.00 73.24           H
ATOM   3647 2HD1 ILE A 242     -11.740 -20.047 -19.303  1.00 73.24           H
ATOM   3648 3HD1 ILE A 242     -10.418 -19.353 -18.334  1.00 73.24           H
ATOM   3649  HN  ILE A 242     -11.048 -15.874 -21.270  1.00 73.24           H
ATOM   3650  N   GLN A 243     -12.821 -16.557 -23.785  1.00 71.20           N
ATOM   3651  CA  GLN A 243     -13.797 -16.470 -24.859  1.00 71.20           C
ATOM   3652  C   GLN A 243     -13.116 -16.045 -26.161  1.00 71.20           C
ATOM   3653  O   GLN A 243     -13.552 -16.425 -27.246  1.00 71.20           O
ATOM   3654  HA  GLN A 243     -14.201 -17.477 -24.964  1.00 71.20           H
ATOM   3655  CB  GLN A 243     -14.930 -15.510 -24.493  1.00 71.20           C
ATOM   3656 1HB  GLN A 243     -14.514 -14.589 -24.085  1.00 71.20           H
ATOM   3657 2HB  GLN A 243     -15.486 -15.238 -25.391  1.00 71.20           H
ATOM   3658  CG  GLN A 243     -15.878 -16.143 -23.473  1.00 71.20           C
ATOM   3659 1HG  GLN A 243     -16.190 -17.127 -23.823  1.00 71.20           H
ATOM   3660 2HG  GLN A 243     -15.355 -16.292 -22.528  1.00 71.20           H
ATOM   3661  CD  GLN A 243     -17.109 -15.263 -23.247  1.00 71.20           C
ATOM   3662  OE1 GLN A 243     -17.115 -14.076 -23.531  1.00 71.20           O
ATOM   3663  NE2 GLN A 243     -18.146 -15.908 -22.721  1.00 71.20           N
ATOM   3664 1HE2 GLN A 243     -18.075 -16.883 -22.511  1.00 71.20           H
ATOM   3665 2HE2 GLN A 243     -18.998 -15.418 -22.536  1.00 71.20           H
ATOM   3666  HN  GLN A 243     -12.955 -15.905 -23.039  1.00 71.20           H
ATOM   3667  N   ALA A 244     -12.058 -15.261 -26.010  1.00 65.12           N
ATOM   3668  CA  ALA A 244     -11.448 -14.600 -27.151  1.00 65.12           C
ATOM   3669  C   ALA A 244     -10.626 -15.618 -27.945  1.00 65.12           C
ATOM   3670  O   ALA A 244      -9.766 -16.297 -27.387  1.00 65.12           O
ATOM   3671  HA  ALA A 244     -12.250 -14.221 -27.783  1.00 65.12           H
ATOM   3672  CB  ALA A 244     -10.603 -13.420 -26.666  1.00 65.12           C
ATOM   3673 1HB  ALA A 244     -11.239 -12.713 -26.133  1.00 65.12           H
ATOM   3674 2HB  ALA A 244      -9.823 -13.783 -25.996  1.00 65.12           H
ATOM   3675 3HB  ALA A 244     -10.145 -12.925 -27.522  1.00 65.12           H
ATOM   3676  HN  ALA A 244     -11.621 -15.076 -25.130  1.00 65.12           H
ATOM   3677  N   LYS A 245     -10.921 -15.691 -29.235  1.00 57.34           N
ATOM   3678  CA  LYS A 245     -10.373 -16.747 -30.069  1.00 57.34           C
ATOM   3679  C   LYS A 245      -8.924 -16.411 -30.424  1.00 57.34           C
ATOM   3680  O   LYS A 245      -8.356 -16.994 -31.346  1.00 57.34           O
ATOM   3681  HA  LYS A 245     -10.381 -17.665 -29.480  1.00 57.34           H
ATOM   3682  CB  LYS A 245     -11.266 -16.984 -31.288  1.00 57.34           C
ATOM   3683 1HB  LYS A 245     -11.380 -16.055 -31.847  1.00 57.34           H
ATOM   3684 2HB  LYS A 245     -10.791 -17.701 -31.958  1.00 57.34           H
ATOM   3685  CG  LYS A 245     -12.642 -17.505 -30.868  1.00 57.34           C
ATOM   3686 1HG  LYS A 245     -12.523 -18.367 -30.211  1.00 57.34           H
ATOM   3687 2HG  LYS A 245     -13.166 -16.739 -30.297  1.00 57.34           H
ATOM   3688  CD  LYS A 245     -13.476 -17.899 -32.089  1.00 57.34           C
ATOM   3689 1HD  LYS A 245     -13.717 -17.009 -32.671  1.00 57.34           H
ATOM   3690 2HD  LYS A 245     -12.893 -18.555 -32.735  1.00 57.34           H
ATOM   3691  CE  LYS A 245     -14.767 -18.604 -31.667  1.00 57.34           C
ATOM   3692 1HE  LYS A 245     -14.533 -19.439 -31.007  1.00 57.34           H
ATOM   3693 2HE  LYS A 245     -15.395 -17.916 -31.101  1.00 57.34           H
ATOM   3694  NZ  LYS A 245     -15.502 -19.093 -32.855  1.00 57.34           N
ATOM   3695 1HZ  LYS A 245     -16.349 -19.564 -32.558  1.00 57.34           H
ATOM   3696 2HZ  LYS A 245     -15.743 -18.308 -33.450  1.00 57.34           H
ATOM   3697 3HZ  LYS A 245     -14.917 -19.742 -33.371  1.00 57.34           H
ATOM   3698  HN  LYS A 245     -11.521 -15.046 -29.709  1.00 57.34           H
ATOM   3699  N   LYS A 246      -8.366 -15.473 -29.673  1.00 56.31           N
ATOM   3700  CA  LYS A 246      -7.082 -14.895 -30.028  1.00 56.31           C
ATOM   3701  C   LYS A 246      -6.000 -15.463 -29.107  1.00 56.31           C
ATOM   3702  O   LYS A 246      -6.114 -15.382 -27.885  1.00 56.31           O
ATOM   3703  HA  LYS A 246      -6.858 -15.198 -31.051  1.00 56.31           H
ATOM   3704  CB  LYS A 246      -7.160 -13.367 -30.016  1.00 56.31           C
ATOM   3705 1HB  LYS A 246      -7.808 -13.038 -29.204  1.00 56.31           H
ATOM   3706 2HB  LYS A 246      -6.171 -12.950 -29.822  1.00 56.31           H
ATOM   3707  CG  LYS A 246      -7.691 -12.834 -31.348  1.00 56.31           C
ATOM   3708 1HG  LYS A 246      -7.154 -13.304 -32.172  1.00 56.31           H
ATOM   3709 2HG  LYS A 246      -8.742 -13.103 -31.458  1.00 56.31           H
ATOM   3710  CD  LYS A 246      -7.537 -11.314 -31.432  1.00 56.31           C
ATOM   3711 1HD  LYS A 246      -8.269 -10.834 -30.783  1.00 56.31           H
ATOM   3712 2HD  LYS A 246      -6.551 -11.025 -31.068  1.00 56.31           H
ATOM   3713  CE  LYS A 246      -7.720 -10.823 -32.869  1.00 56.31           C
ATOM   3714 1HE  LYS A 246      -7.010 -11.326 -33.525  1.00 56.31           H
ATOM   3715 2HE  LYS A 246      -8.718 -11.081 -33.223  1.00 56.31           H
ATOM   3716  NZ  LYS A 246      -7.523  -9.358 -32.946  1.00 56.31           N
ATOM   3717 1HZ  LYS A 246      -7.674  -9.046 -33.898  1.00 56.31           H
ATOM   3718 2HZ  LYS A 246      -8.183  -8.896 -32.330  1.00 56.31           H
ATOM   3719 3HZ  LYS A 246      -6.577  -9.129 -32.661  1.00 56.31           H
ATOM   3720  HN  LYS A 246      -8.777 -15.108 -28.837  1.00 56.31           H
ATOM   3721  N   SER A 247      -4.973 -16.024 -29.729  1.00 56.24           N
ATOM   3722  CA  SER A 247      -3.927 -16.703 -28.984  1.00 56.24           C
ATOM   3723  C   SER A 247      -3.257 -15.727 -28.015  1.00 56.24           C
ATOM   3724  O   SER A 247      -2.930 -16.092 -26.887  1.00 56.24           O
ATOM   3725  HA  SER A 247      -4.432 -17.499 -28.436  1.00 56.24           H
ATOM   3726  CB  SER A 247      -2.887 -17.314 -29.925  1.00 56.24           C
ATOM   3727 1HB  SER A 247      -2.191 -17.924 -29.350  1.00 56.24           H
ATOM   3728 2HB  SER A 247      -3.384 -17.978 -30.632  1.00 56.24           H
ATOM   3729  OG  SER A 247      -2.164 -16.316 -30.641  1.00 56.24           O
ATOM   3730  HG  SER A 247      -1.509 -16.747 -31.262  1.00 56.24           H
ATOM   3731  HN  SER A 247      -4.851 -16.020 -30.721  1.00 56.24           H
ATOM   3732  N   SER A 248      -3.072 -14.504 -28.490  1.00 58.13           N
ATOM   3733  CA  SER A 248      -2.297 -13.522 -27.751  1.00 58.13           C
ATOM   3734  C   SER A 248      -2.884 -13.338 -26.351  1.00 58.13           C
ATOM   3735  O   SER A 248      -2.295 -12.660 -25.511  1.00 58.13           O
ATOM   3736  HA  SER A 248      -1.289 -13.935 -27.692  1.00 58.13           H
ATOM   3737  CB  SER A 248      -2.255 -12.183 -28.490  1.00 58.13           C
ATOM   3738 1HB  SER A 248      -1.560 -11.512 -27.986  1.00 58.13           H
ATOM   3739 2HB  SER A 248      -1.874 -12.337 -29.499  1.00 58.13           H
ATOM   3740  OG  SER A 248      -3.540 -11.571 -28.557  1.00 58.13           O
ATOM   3741  HG  SER A 248      -3.473 -10.685 -29.016  1.00 58.13           H
ATOM   3742  HN  SER A 248      -3.441 -14.181 -29.362  1.00 58.13           H
ATOM   3743  N   LYS A 249      -4.039 -13.954 -26.142  1.00 60.54           N
ATOM   3744  CA  LYS A 249      -4.757 -13.794 -24.889  1.00 60.54           C
ATOM   3745  C   LYS A 249      -4.011 -14.539 -23.780  1.00 60.54           C
ATOM   3746  O   LYS A 249      -4.037 -14.124 -22.623  1.00 60.54           O
ATOM   3747  HA  LYS A 249      -4.761 -12.731 -24.648  1.00 60.54           H
ATOM   3748  CB  LYS A 249      -6.215 -14.228 -25.048  1.00 60.54           C
ATOM   3749 1HB  LYS A 249      -6.258 -15.205 -25.530  1.00 60.54           H
ATOM   3750 2HB  LYS A 249      -6.675 -14.336 -24.066  1.00 60.54           H
ATOM   3751  CG  LYS A 249      -7.002 -13.210 -25.877  1.00 60.54           C
ATOM   3752 1HG  LYS A 249      -7.143 -12.297 -25.299  1.00 60.54           H
ATOM   3753 2HG  LYS A 249      -6.432 -12.941 -26.766  1.00 60.54           H
ATOM   3754  CD  LYS A 249      -8.363 -13.775 -26.290  1.00 60.54           C
ATOM   3755 1HD  LYS A 249      -8.223 -14.705 -26.839  1.00 60.54           H
ATOM   3756 2HD  LYS A 249      -8.946 -14.014 -25.401  1.00 60.54           H
ATOM   3757  CE  LYS A 249      -9.132 -12.775 -27.156  1.00 60.54           C
ATOM   3758 1HE  LYS A 249      -9.852 -12.233 -26.544  1.00 60.54           H
ATOM   3759 2HE  LYS A 249      -8.443 -12.036 -27.567  1.00 60.54           H
ATOM   3760  NZ  LYS A 249      -9.833 -13.474 -28.256  1.00 60.54           N
ATOM   3761 1HZ  LYS A 249     -10.492 -12.839 -28.693  1.00 60.54           H
ATOM   3762 2HZ  LYS A 249      -9.156 -13.785 -28.944  1.00 60.54           H
ATOM   3763 3HZ  LYS A 249     -10.331 -14.275 -27.884  1.00 60.54           H
ATOM   3764  HN  LYS A 249      -4.482 -14.552 -26.810  1.00 60.54           H
ATOM   3765  N   HIS A 250      -3.364 -15.627 -24.173  1.00 65.80           N
ATOM   3766  CA  HIS A 250      -2.618 -16.437 -23.226  1.00 65.80           C
ATOM   3767  C   HIS A 250      -1.516 -15.592 -22.585  1.00 65.80           C
ATOM   3768  O   HIS A 250      -1.252 -15.713 -21.389  1.00 65.80           O
ATOM   3769  HA  HIS A 250      -3.323 -16.746 -22.454  1.00 65.80           H
ATOM   3770  CB  HIS A 250      -2.080 -17.702 -23.898  1.00 65.80           C
ATOM   3771 1HB  HIS A 250      -1.566 -17.422 -24.818  1.00 65.80           H
ATOM   3772 2HB  HIS A 250      -1.336 -18.160 -23.246  1.00 65.80           H
ATOM   3773  CG  HIS A 250      -3.142 -18.724 -24.223  1.00 65.80           C
ATOM   3774  ND1 HIS A 250      -3.709 -19.546 -23.265  1.00 65.80           N
ATOM   3775  HD1 HIS A 250      -3.484 -19.551 -22.290  1.00 65.80           H
ATOM   3776  CD2 HIS A 250      -3.735 -19.049 -25.408  1.00 65.80           C
ATOM   3777  HD2 HIS A 250      -3.521 -18.591 -26.374  1.00 65.80           H
ATOM   3778  CE1 HIS A 250      -4.601 -20.326 -23.858  1.00 65.80           C
ATOM   3779  HE1 HIS A 250      -5.216 -21.083 -23.370  1.00 65.80           H
ATOM   3780  NE2 HIS A 250      -4.615 -20.017 -25.186  1.00 65.80           N
ATOM   3781  HN  HIS A 250      -3.345 -15.956 -25.118  1.00 65.80           H
ATOM   3782  N   LYS A 251      -0.902 -14.754 -23.408  1.00 68.20           N
ATOM   3783  CA  LYS A 251       0.196 -13.921 -22.946  1.00 68.20           C
ATOM   3784  C   LYS A 251      -0.336 -12.895 -21.943  1.00 68.20           C
ATOM   3785  O   LYS A 251       0.224 -12.734 -20.859  1.00 68.20           O
ATOM   3786  HA  LYS A 251       0.905 -14.570 -22.433  1.00 68.20           H
ATOM   3787  CB  LYS A 251       0.930 -13.296 -24.134  1.00 68.20           C
ATOM   3788 1HB  LYS A 251       1.082 -14.047 -24.909  1.00 68.20           H
ATOM   3789 2HB  LYS A 251       0.318 -12.507 -24.571  1.00 68.20           H
ATOM   3790  CG  LYS A 251       2.281 -12.721 -23.702  1.00 68.20           C
ATOM   3791 1HG  LYS A 251       2.126 -11.937 -22.961  1.00 68.20           H
ATOM   3792 2HG  LYS A 251       2.875 -13.499 -23.224  1.00 68.20           H
ATOM   3793  CD  LYS A 251       3.043 -12.153 -24.901  1.00 68.20           C
ATOM   3794 1HD  LYS A 251       3.020 -12.869 -25.723  1.00 68.20           H
ATOM   3795 2HD  LYS A 251       2.551 -11.247 -25.253  1.00 68.20           H
ATOM   3796  CE  LYS A 251       4.495 -11.842 -24.530  1.00 68.20           C
ATOM   3797 1HE  LYS A 251       4.528 -10.990 -23.851  1.00 68.20           H
ATOM   3798 2HE  LYS A 251       4.931 -12.689 -24.001  1.00 68.20           H
ATOM   3799  NZ  LYS A 251       5.288 -11.547 -25.744  1.00 68.20           N
ATOM   3800 1HZ  LYS A 251       6.219 -11.250 -25.475  1.00 68.20           H
ATOM   3801 2HZ  LYS A 251       5.352 -12.381 -26.317  1.00 68.20           H
ATOM   3802 3HZ  LYS A 251       4.836 -10.808 -26.272  1.00 68.20           H
ATOM   3803  HN  LYS A 251      -1.142 -14.641 -24.372  1.00 68.20           H
ATOM   3804  N   ALA A 252      -1.410 -12.229 -22.339  1.00 66.40           N
ATOM   3805  CA  ALA A 252      -2.010 -11.208 -21.497  1.00 66.40           C
ATOM   3806  C   ALA A 252      -2.469 -11.842 -20.183  1.00 66.40           C
ATOM   3807  O   ALA A 252      -2.346 -11.235 -19.120  1.00 66.40           O
ATOM   3808  HA  ALA A 252      -1.245 -10.462 -21.283  1.00 66.40           H
ATOM   3809  CB  ALA A 252      -3.158 -10.534 -22.252  1.00 66.40           C
ATOM   3810 1HB  ALA A 252      -2.774 -10.074 -23.162  1.00 66.40           H
ATOM   3811 2HB  ALA A 252      -3.910 -11.279 -22.511  1.00 66.40           H
ATOM   3812 3HB  ALA A 252      -3.608  -9.768 -21.620  1.00 66.40           H
ATOM   3813  HN  ALA A 252      -1.867 -12.376 -23.216  1.00 66.40           H
ATOM   3814  N   LEU A 253      -2.989 -13.055 -20.298  1.00 70.81           N
ATOM   3815  CA  LEU A 253      -3.446 -13.788 -19.130  1.00 70.81           C
ATOM   3816  C   LEU A 253      -2.280 -13.963 -18.155  1.00 70.81           C
ATOM   3817  O   LEU A 253      -2.410 -13.670 -16.967  1.00 70.81           O
ATOM   3818  HA  LEU A 253      -4.214 -13.184 -18.645  1.00 70.81           H
ATOM   3819  CB  LEU A 253      -4.103 -15.106 -19.546  1.00 70.81           C
ATOM   3820 1HB  LEU A 253      -4.726 -14.918 -20.420  1.00 70.81           H
ATOM   3821 2HB  LEU A 253      -3.319 -15.797 -19.856  1.00 70.81           H
ATOM   3822  CG  LEU A 253      -4.959 -15.794 -18.482  1.00 70.81           C
ATOM   3823  HG  LEU A 253      -4.477 -15.657 -17.514  1.00 70.81           H
ATOM   3824  CD1 LEU A 253      -6.344 -15.150 -18.392  1.00 70.81           C
ATOM   3825 1HD1 LEU A 253      -6.239 -14.098 -18.129  1.00 70.81           H
ATOM   3826 2HD1 LEU A 253      -6.848 -15.236 -19.355  1.00 70.81           H
ATOM   3827 3HD1 LEU A 253      -6.933 -15.658 -17.628  1.00 70.81           H
ATOM   3828  CD2 LEU A 253      -5.043 -17.301 -18.735  1.00 70.81           C
ATOM   3829 1HD2 LEU A 253      -5.490 -17.480 -19.713  1.00 70.81           H
ATOM   3830 2HD2 LEU A 253      -4.041 -17.730 -18.709  1.00 70.81           H
ATOM   3831 3HD2 LEU A 253      -5.658 -17.765 -17.964  1.00 70.81           H
ATOM   3832  HN  LEU A 253      -3.100 -13.536 -21.168  1.00 70.81           H
ATOM   3833  N   LYS A 254      -1.167 -14.440 -18.693  1.00 74.13           N
ATOM   3834  CA  LYS A 254       0.001 -14.717 -17.874  1.00 74.13           C
ATOM   3835  C   LYS A 254       0.404 -13.448 -17.121  1.00 74.13           C
ATOM   3836  O   LYS A 254       0.614 -13.481 -15.909  1.00 74.13           O
ATOM   3837  HA  LYS A 254      -0.285 -15.476 -17.144  1.00 74.13           H
ATOM   3838  CB  LYS A 254       1.124 -15.309 -18.726  1.00 74.13           C
ATOM   3839 1HB  LYS A 254       0.754 -16.178 -19.271  1.00 74.13           H
ATOM   3840 2HB  LYS A 254       1.444 -14.580 -19.470  1.00 74.13           H
ATOM   3841  CG  LYS A 254       2.316 -15.716 -17.857  1.00 74.13           C
ATOM   3842 1HG  LYS A 254       2.751 -14.831 -17.394  1.00 74.13           H
ATOM   3843 2HG  LYS A 254       1.977 -16.365 -17.050  1.00 74.13           H
ATOM   3844  CD  LYS A 254       3.379 -16.438 -18.688  1.00 74.13           C
ATOM   3845 1HD  LYS A 254       2.944 -17.324 -19.151  1.00 74.13           H
ATOM   3846 2HD  LYS A 254       3.718 -15.789 -19.496  1.00 74.13           H
ATOM   3847  CE  LYS A 254       4.571 -16.844 -17.819  1.00 74.13           C
ATOM   3848 1HE  LYS A 254       5.075 -15.953 -17.442  1.00 74.13           H
ATOM   3849 2HE  LYS A 254       4.223 -17.403 -16.950  1.00 74.13           H
ATOM   3850  NZ  LYS A 254       5.524 -17.667 -18.597  1.00 74.13           N
ATOM   3851 1HZ  LYS A 254       6.317 -17.908 -18.013  1.00 74.13           H
ATOM   3852 2HZ  LYS A 254       5.062 -18.515 -18.907  1.00 74.13           H
ATOM   3853 3HZ  LYS A 254       5.844 -17.142 -19.403  1.00 74.13           H
ATOM   3854  HN  LYS A 254      -1.056 -14.635 -19.667  1.00 74.13           H
ATOM   3855  N   VAL A 255       0.499 -12.359 -17.869  1.00 71.68           N
ATOM   3856  CA  VAL A 255       0.890 -11.085 -17.291  1.00 71.68           C
ATOM   3857  C   VAL A 255      -0.011 -10.774 -16.095  1.00 71.68           C
ATOM   3858  O   VAL A 255       0.473 -10.393 -15.030  1.00 71.68           O
ATOM   3859  HA  VAL A 255       1.917 -11.185 -16.940  1.00 71.68           H
ATOM   3860  CB  VAL A 255       0.860  -9.993 -18.362  1.00 71.68           C
ATOM   3861  HB  VAL A 255      -0.129  -9.999 -18.820  1.00 71.68           H
ATOM   3862  CG1 VAL A 255       1.083  -8.611 -17.743  1.00 71.68           C
ATOM   3863 1HG1 VAL A 255       0.298  -8.409 -17.015  1.00 71.68           H
ATOM   3864 2HG1 VAL A 255       2.054  -8.588 -17.247  1.00 71.68           H
ATOM   3865 3HG1 VAL A 255       1.057  -7.854 -18.526  1.00 71.68           H
ATOM   3866  CG2 VAL A 255       1.888 -10.274 -19.460  1.00 71.68           C
ATOM   3867 1HG2 VAL A 255       2.886 -10.308 -19.024  1.00 71.68           H
ATOM   3868 2HG2 VAL A 255       1.664 -11.231 -19.931  1.00 71.68           H
ATOM   3869 3HG2 VAL A 255       1.845  -9.482 -20.209  1.00 71.68           H
ATOM   3870  HN  VAL A 255       0.314 -12.338 -18.852  1.00 71.68           H
ATOM   3871  N   THR A 256      -1.307 -10.948 -16.310  1.00 71.42           N
ATOM   3872  CA  THR A 256      -2.294 -10.490 -15.347  1.00 71.42           C
ATOM   3873  C   THR A 256      -2.232 -11.338 -14.075  1.00 71.42           C
ATOM   3874  O   THR A 256      -2.234 -10.803 -12.968  1.00 71.42           O
ATOM   3875  HA  THR A 256      -2.047  -9.467 -15.062  1.00 71.42           H
ATOM   3876  CB  THR A 256      -3.665 -10.513 -16.027  1.00 71.42           C
ATOM   3877  HB  THR A 256      -3.973 -11.536 -16.245  1.00 71.42           H
ATOM   3878  OG1 THR A 256      -3.505  -9.664 -17.160  1.00 71.42           O
ATOM   3879  HG1 THR A 256      -3.616 -10.192 -18.002  1.00 71.42           H
ATOM   3880  CG2 THR A 256      -4.744  -9.822 -15.192  1.00 71.42           C
ATOM   3881 1HG2 THR A 256      -4.467  -8.780 -15.031  1.00 71.42           H
ATOM   3882 2HG2 THR A 256      -4.838 -10.326 -14.230  1.00 71.42           H
ATOM   3883 3HG2 THR A 256      -5.697  -9.867 -15.720  1.00 71.42           H
ATOM   3884  HN  THR A 256      -1.684 -11.392 -17.123  1.00 71.42           H
ATOM   3885  N   ILE A 257      -2.177 -12.646 -14.277  1.00 75.31           N
ATOM   3886  CA  ILE A 257      -2.107 -13.573 -13.160  1.00 75.31           C
ATOM   3887  C   ILE A 257      -0.889 -13.236 -12.299  1.00 75.31           C
ATOM   3888  O   ILE A 257      -0.984 -13.191 -11.073  1.00 75.31           O
ATOM   3889  HA  ILE A 257      -3.005 -13.430 -12.560  1.00 75.31           H
ATOM   3890  CB  ILE A 257      -2.124 -15.019 -13.662  1.00 75.31           C
ATOM   3891  HB  ILE A 257      -1.383 -15.113 -14.456  1.00 75.31           H
ATOM   3892  CG1 ILE A 257      -3.484 -15.373 -14.267  1.00 75.31           C
ATOM   3893 1HG1 ILE A 257      -4.239 -15.402 -13.482  1.00 75.31           H
ATOM   3894 2HG1 ILE A 257      -3.785 -14.598 -14.971  1.00 75.31           H
ATOM   3895  CG2 ILE A 257      -1.721 -15.990 -12.550  1.00 75.31           C
ATOM   3896 1HG2 ILE A 257      -0.715 -15.751 -12.207  1.00 75.31           H
ATOM   3897 2HG2 ILE A 257      -2.420 -15.900 -11.719  1.00 75.31           H
ATOM   3898 3HG2 ILE A 257      -1.741 -17.010 -12.934  1.00 75.31           H
ATOM   3899  CD1 ILE A 257      -3.430 -16.725 -14.982  1.00 75.31           C
ATOM   3900 1HD1 ILE A 257      -2.691 -16.685 -15.782  1.00 75.31           H
ATOM   3901 2HD1 ILE A 257      -3.152 -17.502 -14.269  1.00 75.31           H
ATOM   3902 3HD1 ILE A 257      -4.410 -16.953 -15.403  1.00 75.31           H
ATOM   3903  HN  ILE A 257      -2.180 -13.073 -15.181  1.00 75.31           H
ATOM   3904  N   THR A 258       0.228 -13.007 -12.973  1.00 78.48           N
ATOM   3905  CA  THR A 258       1.482 -12.759 -12.283  1.00 78.48           C
ATOM   3906  C   THR A 258       1.342 -11.566 -11.335  1.00 78.48           C
ATOM   3907  O   THR A 258       1.780 -11.625 -10.188  1.00 78.48           O
ATOM   3908  HA  THR A 258       1.715 -13.629 -11.669  1.00 78.48           H
ATOM   3909  CB  THR A 258       2.574 -12.572 -13.338  1.00 78.48           C
ATOM   3910  HB  THR A 258       2.366 -11.704 -13.964  1.00 78.48           H
ATOM   3911  OG1 THR A 258       2.620 -13.824 -14.016  1.00 78.48           O
ATOM   3912  HG1 THR A 258       1.968 -13.826 -14.775  1.00 78.48           H
ATOM   3913  CG2 THR A 258       3.967 -12.432 -12.720  1.00 78.48           C
ATOM   3914 1HG2 THR A 258       4.203 -13.329 -12.149  1.00 78.48           H
ATOM   3915 2HG2 THR A 258       3.987 -11.565 -12.060  1.00 78.48           H
ATOM   3916 3HG2 THR A 258       4.704 -12.301 -13.513  1.00 78.48           H
ATOM   3917  HN  THR A 258       0.285 -12.991 -13.972  1.00 78.48           H
ATOM   3918  N   VAL A 259       0.729 -10.510 -11.851  1.00 73.92           N
ATOM   3919  CA  VAL A 259       0.571  -9.287 -11.083  1.00 73.92           C
ATOM   3920  C   VAL A 259      -0.294  -9.571  -9.853  1.00 73.92           C
ATOM   3921  O   VAL A 259       0.022  -9.124  -8.751  1.00 73.92           O
ATOM   3922  HA  VAL A 259       1.561  -8.977 -10.751  1.00 73.92           H
ATOM   3923  CB  VAL A 259       0.000  -8.181 -11.972  1.00 73.92           C
ATOM   3924  HB  VAL A 259      -0.905  -8.563 -12.444  1.00 73.92           H
ATOM   3925  CG1 VAL A 259      -0.384  -6.954 -11.143  1.00 73.92           C
ATOM   3926 1HG1 VAL A 259      -1.138  -7.235 -10.407  1.00 73.92           H
ATOM   3927 2HG1 VAL A 259       0.498  -6.571 -10.630  1.00 73.92           H
ATOM   3928 3HG1 VAL A 259      -0.787  -6.183 -11.799  1.00 73.92           H
ATOM   3929  CG2 VAL A 259       0.985  -7.806 -13.081  1.00 73.92           C
ATOM   3930 1HG2 VAL A 259       1.915  -7.452 -12.636  1.00 73.92           H
ATOM   3931 2HG2 VAL A 259       1.188  -8.681 -13.698  1.00 73.92           H
ATOM   3932 3HG2 VAL A 259       0.555  -7.017 -13.698  1.00 73.92           H
ATOM   3933  HN  VAL A 259       0.344 -10.482 -12.774  1.00 73.92           H
ATOM   3934  N   LEU A 260      -1.368 -10.312 -10.082  1.00 75.04           N
ATOM   3935  CA  LEU A 260      -2.285 -10.653  -9.008  1.00 75.04           C
ATOM   3936  C   LEU A 260      -1.529 -11.420  -7.921  1.00 75.04           C
ATOM   3937  O   LEU A 260      -1.634 -11.095  -6.740  1.00 75.04           O
ATOM   3938  HA  LEU A 260      -2.649  -9.718  -8.580  1.00 75.04           H
ATOM   3939  CB  LEU A 260      -3.500 -11.402  -9.558  1.00 75.04           C
ATOM   3940 1HB  LEU A 260      -4.006 -10.757 -10.276  1.00 75.04           H
ATOM   3941 2HB  LEU A 260      -3.145 -12.274 -10.108  1.00 75.04           H
ATOM   3942  CG  LEU A 260      -4.526 -11.869  -8.523  1.00 75.04           C
ATOM   3943  HG  LEU A 260      -4.020 -12.520  -7.810  1.00 75.04           H
ATOM   3944  CD1 LEU A 260      -5.087 -10.684  -7.735  1.00 75.04           C
ATOM   3945 1HD1 LEU A 260      -4.274 -10.175  -7.217  1.00 75.04           H
ATOM   3946 2HD1 LEU A 260      -5.573  -9.989  -8.420  1.00 75.04           H
ATOM   3947 3HD1 LEU A 260      -5.814 -11.044  -7.006  1.00 75.04           H
ATOM   3948  CD2 LEU A 260      -5.632 -12.695  -9.182  1.00 75.04           C
ATOM   3949 1HD2 LEU A 260      -6.142 -12.088  -9.930  1.00 75.04           H
ATOM   3950 2HD2 LEU A 260      -5.196 -13.571  -9.660  1.00 75.04           H
ATOM   3951 3HD2 LEU A 260      -6.348 -13.014  -8.424  1.00 75.04           H
ATOM   3952  HN  LEU A 260      -1.615 -10.676 -10.980  1.00 75.04           H
ATOM   3953  N   THR A 261      -0.784 -12.424  -8.361  1.00 83.15           N
ATOM   3954  CA  THR A 261      -0.129 -13.331  -7.434  1.00 83.15           C
ATOM   3955  C   THR A 261       0.858 -12.568  -6.548  1.00 83.15           C
ATOM   3956  O   THR A 261       0.937 -12.814  -5.346  1.00 83.15           O
ATOM   3957  HA  THR A 261      -0.887 -13.756  -6.776  1.00 83.15           H
ATOM   3958  CB  THR A 261       0.525 -14.449  -8.249  1.00 83.15           C
ATOM   3959  HB  THR A 261       1.299 -14.051  -8.904  1.00 83.15           H
ATOM   3960  OG1 THR A 261      -0.569 -15.085  -8.905  1.00 83.15           O
ATOM   3961  HG1 THR A 261      -0.764 -14.623  -9.770  1.00 83.15           H
ATOM   3962  CG2 THR A 261       1.119 -15.547  -7.365  1.00 83.15           C
ATOM   3963 1HG2 THR A 261       0.331 -15.992  -6.758  1.00 83.15           H
ATOM   3964 2HG2 THR A 261       1.880 -15.117  -6.714  1.00 83.15           H
ATOM   3965 3HG2 THR A 261       1.570 -16.315  -7.993  1.00 83.15           H
ATOM   3966  HN  THR A 261      -0.625 -12.621  -9.328  1.00 83.15           H
ATOM   3967  N   VAL A 262       1.586 -11.657  -7.177  1.00 82.56           N
ATOM   3968  CA  VAL A 262       2.603 -10.895  -6.472  1.00 82.56           C
ATOM   3969  C   VAL A 262       1.936 -10.039  -5.394  1.00 82.56           C
ATOM   3970  O   VAL A 262       2.429  -9.955  -4.270  1.00 82.56           O
ATOM   3971  HA  VAL A 262       3.273 -11.606  -5.990  1.00 82.56           H
ATOM   3972  CB  VAL A 262       3.423 -10.071  -7.467  1.00 82.56           C
ATOM   3973  HB  VAL A 262       2.728  -9.497  -8.080  1.00 82.56           H
ATOM   3974  CG1 VAL A 262       4.335  -9.081  -6.740  1.00 82.56           C
ATOM   3975 1HG1 VAL A 262       3.729  -8.403  -6.139  1.00 82.56           H
ATOM   3976 2HG1 VAL A 262       5.019  -9.628  -6.091  1.00 82.56           H
ATOM   3977 3HG1 VAL A 262       4.906  -8.509  -7.470  1.00 82.56           H
ATOM   3978  CG2 VAL A 262       4.230 -10.979  -8.397  1.00 82.56           C
ATOM   3979 1HG2 VAL A 262       4.911 -11.591  -7.806  1.00 82.56           H
ATOM   3980 2HG2 VAL A 262       3.551 -11.625  -8.954  1.00 82.56           H
ATOM   3981 3HG2 VAL A 262       4.803 -10.368  -9.094  1.00 82.56           H
ATOM   3982  HN  VAL A 262       1.491 -11.438  -8.148  1.00 82.56           H
ATOM   3983  N   PHE A 263       0.825  -9.425  -5.774  1.00 77.08           N
ATOM   3984  CA  PHE A 263       0.091  -8.569  -4.857  1.00 77.08           C
ATOM   3985  C   PHE A 263      -0.415  -9.364  -3.652  1.00 77.08           C
ATOM   3986  O   PHE A 263      -0.186  -8.976  -2.507  1.00 77.08           O
ATOM   3987  HA  PHE A 263       0.779  -7.795  -4.516  1.00 77.08           H
ATOM   3988  CB  PHE A 263      -1.108  -8.013  -5.626  1.00 77.08           C
ATOM   3989 1HB  PHE A 263      -0.748  -7.489  -6.512  1.00 77.08           H
ATOM   3990 2HB  PHE A 263      -1.721  -8.844  -5.975  1.00 77.08           H
ATOM   3991  CG  PHE A 263      -1.984  -7.060  -4.810  1.00 77.08           C
ATOM   3992  CD1 PHE A 263      -2.969  -7.556  -4.014  1.00 77.08           C
ATOM   3993  HD1 PHE A 263      -3.135  -8.632  -3.958  1.00 77.08           H
ATOM   3994  CD2 PHE A 263      -1.777  -5.718  -4.880  1.00 77.08           C
ATOM   3995  HD2 PHE A 263      -0.987  -5.320  -5.517  1.00 77.08           H
ATOM   3996  CE1 PHE A 263      -3.782  -6.672  -3.257  1.00 77.08           C
ATOM   3997  HE1 PHE A 263      -4.572  -7.069  -2.619  1.00 77.08           H
ATOM   3998  CE2 PHE A 263      -2.590  -4.834  -4.122  1.00 77.08           C
ATOM   3999  HE2 PHE A 263      -2.424  -3.758  -4.178  1.00 77.08           H
ATOM   4000  CZ  PHE A 263      -3.575  -5.329  -3.326  1.00 77.08           C
ATOM   4001  HZ  PHE A 263      -4.199  -4.651  -2.745  1.00 77.08           H
ATOM   4002  HN  PHE A 263       0.426  -9.505  -6.688  1.00 77.08           H
ATOM   4003  N   VAL A 264      -1.095 -10.461  -3.950  1.00 82.26           N
ATOM   4004  CA  VAL A 264      -1.743 -11.245  -2.913  1.00 82.26           C
ATOM   4005  C   VAL A 264      -0.690 -11.740  -1.919  1.00 82.26           C
ATOM   4006  O   VAL A 264      -0.876 -11.633  -0.708  1.00 82.26           O
ATOM   4007  HA  VAL A 264      -2.438 -10.588  -2.390  1.00 82.26           H
ATOM   4008  CB  VAL A 264      -2.550 -12.382  -3.543  1.00 82.26           C
ATOM   4009  HB  VAL A 264      -1.890 -12.928  -4.217  1.00 82.26           H
ATOM   4010  CG1 VAL A 264      -3.046 -13.360  -2.476  1.00 82.26           C
ATOM   4011 1HG1 VAL A 264      -2.193 -13.787  -1.950  1.00 82.26           H
ATOM   4012 2HG1 VAL A 264      -3.683 -12.831  -1.767  1.00 82.26           H
ATOM   4013 3HG1 VAL A 264      -3.617 -14.158  -2.952  1.00 82.26           H
ATOM   4014  CG2 VAL A 264      -3.715 -11.834  -4.370  1.00 82.26           C
ATOM   4015 1HG2 VAL A 264      -4.375 -11.253  -3.726  1.00 82.26           H
ATOM   4016 2HG2 VAL A 264      -3.329 -11.197  -5.165  1.00 82.26           H
ATOM   4017 3HG2 VAL A 264      -4.272 -12.663  -4.807  1.00 82.26           H
ATOM   4018  HN  VAL A 264      -1.205 -10.816  -4.879  1.00 82.26           H
ATOM   4019  N   LEU A 265       0.393 -12.270  -2.469  1.00 88.18           N
ATOM   4020  CA  LEU A 265       1.405 -12.919  -1.652  1.00 88.18           C
ATOM   4021  C   LEU A 265       2.078 -11.876  -0.757  1.00 88.18           C
ATOM   4022  O   LEU A 265       2.542 -12.198   0.335  1.00 88.18           O
ATOM   4023  HA  LEU A 265       0.896 -13.643  -1.016  1.00 88.18           H
ATOM   4024  CB  LEU A 265       2.384 -13.698  -2.533  1.00 88.18           C
ATOM   4025 1HB  LEU A 265       2.746 -13.032  -3.317  1.00 88.18           H
ATOM   4026 2HB  LEU A 265       3.247 -13.973  -1.926  1.00 88.18           H
ATOM   4027  CG  LEU A 265       1.834 -14.964  -3.191  1.00 88.18           C
ATOM   4028  HG  LEU A 265       0.978 -14.685  -3.806  1.00 88.18           H
ATOM   4029  CD1 LEU A 265       2.872 -15.595  -4.121  1.00 88.18           C
ATOM   4030 1HD1 LEU A 265       3.140 -14.884  -4.902  1.00 88.18           H
ATOM   4031 2HD1 LEU A 265       3.761 -15.858  -3.547  1.00 88.18           H
ATOM   4032 3HD1 LEU A 265       2.455 -16.493  -4.575  1.00 88.18           H
ATOM   4033  CD2 LEU A 265       1.330 -15.954  -2.139  1.00 88.18           C
ATOM   4034 1HD2 LEU A 265       2.151 -16.233  -1.479  1.00 88.18           H
ATOM   4035 2HD2 LEU A 265       0.535 -15.490  -1.555  1.00 88.18           H
ATOM   4036 3HD2 LEU A 265       0.943 -16.845  -2.634  1.00 88.18           H
ATOM   4037  HN  LEU A 265       0.583 -12.261  -3.450  1.00 88.18           H
ATOM   4038  N   SER A 266       2.109 -10.648  -1.254  1.00 87.31           N
ATOM   4039  CA  SER A 266       2.803  -9.578  -0.559  1.00 87.31           C
ATOM   4040  C   SER A 266       1.893  -8.972   0.512  1.00 87.31           C
ATOM   4041  O   SER A 266       2.346  -8.657   1.611  1.00 87.31           O
ATOM   4042  HA  SER A 266       3.673 -10.047  -0.101  1.00 87.31           H
ATOM   4043  CB  SER A 266       3.265  -8.495  -1.537  1.00 87.31           C
ATOM   4044 1HB  SER A 266       3.753  -7.692  -0.984  1.00 87.31           H
ATOM   4045 2HB  SER A 266       4.008  -8.913  -2.216  1.00 87.31           H
ATOM   4046  OG  SER A 266       2.181  -7.960  -2.291  1.00 87.31           O
ATOM   4047  HG  SER A 266       2.060  -8.483  -3.134  1.00 87.31           H
ATOM   4048  HN  SER A 266       1.672 -10.381  -2.113  1.00 87.31           H
ATOM   4049  N   GLN A 267       0.625  -8.829   0.154  1.00 85.82           N
ATOM   4050  CA  GLN A 267      -0.293  -8.036   0.953  1.00 85.82           C
ATOM   4051  C   GLN A 267      -1.039  -8.928   1.947  1.00 85.82           C
ATOM   4052  O   GLN A 267      -1.363  -8.496   3.052  1.00 85.82           O
ATOM   4053  HA  GLN A 267       0.332  -7.324   1.491  1.00 85.82           H
ATOM   4054  CB  GLN A 267      -1.273  -7.268   0.062  1.00 85.82           C
ATOM   4055 1HB  GLN A 267      -1.840  -7.970  -0.549  1.00 85.82           H
ATOM   4056 2HB  GLN A 267      -1.991  -6.733   0.683  1.00 85.82           H
ATOM   4057  CG  GLN A 267      -0.533  -6.279  -0.841  1.00 85.82           C
ATOM   4058 1HG  GLN A 267       0.141  -6.821  -1.505  1.00 85.82           H
ATOM   4059 2HG  GLN A 267      -1.249  -5.753  -1.473  1.00 85.82           H
ATOM   4060  CD  GLN A 267       0.262  -5.269  -0.012  1.00 85.82           C
ATOM   4061  OE1 GLN A 267      -0.181  -4.786   1.018  1.00 85.82           O
ATOM   4062  NE2 GLN A 267       1.458  -4.977  -0.516  1.00 85.82           N
ATOM   4063 1HE2 GLN A 267       1.761  -5.408  -1.365  1.00 85.82           H
ATOM   4064 2HE2 GLN A 267       2.053  -4.325  -0.045  1.00 85.82           H
ATOM   4065  HN  GLN A 267       0.225  -9.243  -0.664  1.00 85.82           H
ATOM   4066  N   PHE A 268      -1.291 -10.156   1.517  1.00 88.32           N
ATOM   4067  CA  PHE A 268      -2.147 -11.053   2.275  1.00 88.32           C
ATOM   4068  C   PHE A 268      -1.609 -11.257   3.693  1.00 88.32           C
ATOM   4069  O   PHE A 268      -2.335 -11.072   4.669  1.00 88.32           O
ATOM   4070  HA  PHE A 268      -3.133 -10.593   2.326  1.00 88.32           H
ATOM   4071  CB  PHE A 268      -2.145 -12.397   1.544  1.00 88.32           C
ATOM   4072 1HB  PHE A 268      -2.479 -12.241   0.518  1.00 88.32           H
ATOM   4073 2HB  PHE A 268      -1.122 -12.770   1.492  1.00 88.32           H
ATOM   4074  CG  PHE A 268      -3.029 -13.462   2.197  1.00 88.32           C
ATOM   4075  CD1 PHE A 268      -2.465 -14.447   2.945  1.00 88.32           C
ATOM   4076  HD1 PHE A 268      -1.384 -14.478   3.080  1.00 88.32           H
ATOM   4077  CD2 PHE A 268      -4.378 -13.423   2.029  1.00 88.32           C
ATOM   4078  HD2 PHE A 268      -4.829 -12.633   1.429  1.00 88.32           H
ATOM   4079  CE1 PHE A 268      -3.285 -15.435   3.552  1.00 88.32           C
ATOM   4080  HE1 PHE A 268      -2.833 -16.225   4.151  1.00 88.32           H
ATOM   4081  CE2 PHE A 268      -5.197 -14.411   2.635  1.00 88.32           C
ATOM   4082  HE2 PHE A 268      -6.279 -14.380   2.500  1.00 88.32           H
ATOM   4083  CZ  PHE A 268      -4.634 -15.396   3.383  1.00 88.32           C
ATOM   4084  HZ  PHE A 268      -5.263 -16.155   3.849  1.00 88.32           H
ATOM   4085  HN  PHE A 268      -0.922 -10.539   0.671  1.00 88.32           H
ATOM   4086  N   PRO A 269      -0.332 -11.639   3.832  1.00 93.05           N
ATOM   4087  CA  PRO A 269       0.212 -11.987   5.147  1.00 93.05           C
ATOM   4088  C   PRO A 269      -0.022 -10.893   6.176  1.00 93.05           C
ATOM   4089  O   PRO A 269      -0.413 -11.174   7.308  1.00 93.05           O
ATOM   4090  HA  PRO A 269      -0.298 -12.865   5.544  1.00 93.05           H
ATOM   4091  CB  PRO A 269       1.703 -12.203   4.877  1.00 93.05           C
ATOM   4092 1HB  PRO A 269       2.274 -11.287   5.029  1.00 93.05           H
ATOM   4093 2HB  PRO A 269       2.126 -12.956   5.542  1.00 93.05           H
ATOM   4094  CG  PRO A 269       1.736 -12.653   3.422  1.00 93.05           C
ATOM   4095 1HG  PRO A 269       2.721 -12.510   2.977  1.00 93.05           H
ATOM   4096 2HG  PRO A 269       1.505 -13.714   3.321  1.00 93.05           H
ATOM   4097  CD  PRO A 269       0.681 -11.775   2.770  1.00 93.05           C
ATOM   4098 1HD  PRO A 269       1.086 -10.806   2.477  1.00 93.05           H
ATOM   4099 2HD  PRO A 269       0.274 -12.232   1.869  1.00 93.05           H
ATOM   4100  N   TYR A 270       0.225  -9.663   5.752  1.00 91.34           N
ATOM   4101  CA  TYR A 270       0.115  -8.525   6.649  1.00 91.34           C
ATOM   4102  C   TYR A 270      -1.327  -8.345   7.130  1.00 91.34           C
ATOM   4103  O   TYR A 270      -1.566  -8.122   8.316  1.00 91.34           O
ATOM   4104  HA  TYR A 270       0.756  -8.712   7.510  1.00 91.34           H
ATOM   4105  CB  TYR A 270       0.523  -7.300   5.829  1.00 91.34           C
ATOM   4106 1HB  TYR A 270       1.585  -7.370   5.595  1.00 91.34           H
ATOM   4107 2HB  TYR A 270      -0.014  -7.315   4.880  1.00 91.34           H
ATOM   4108  CG  TYR A 270       0.256  -5.966   6.528  1.00 91.34           C
ATOM   4109  CD1 TYR A 270      -0.694  -5.101   6.025  1.00 91.34           C
ATOM   4110  HD1 TYR A 270      -1.254  -5.368   5.129  1.00 91.34           H
ATOM   4111  CD2 TYR A 270       0.966  -5.627   7.663  1.00 91.34           C
ATOM   4112  HD2 TYR A 270       1.717  -6.311   8.060  1.00 91.34           H
ATOM   4113  CE1 TYR A 270      -0.945  -3.845   6.684  1.00 91.34           C
ATOM   4114  HE1 TYR A 270      -1.692  -3.152   6.297  1.00 91.34           H
ATOM   4115  CE2 TYR A 270       0.715  -4.372   8.321  1.00 91.34           C
ATOM   4116  HE2 TYR A 270       1.268  -4.092   9.218  1.00 91.34           H
ATOM   4117  CZ  TYR A 270      -0.228  -3.542   7.799  1.00 91.34           C
ATOM   4118  OH  TYR A 270      -0.465  -2.356   8.421  1.00 91.34           O
ATOM   4119  HH  TYR A 270       0.069  -2.300   9.265  1.00 91.34           H
ATOM   4120  HN  TYR A 270       0.497  -9.438   4.816  1.00 91.34           H
ATOM   4121  N   ASN A 271      -2.249  -8.447   6.185  1.00 89.85           N
ATOM   4122  CA  ASN A 271      -3.650  -8.192   6.476  1.00 89.85           C
ATOM   4123  C   ASN A 271      -4.190  -9.303   7.378  1.00 89.85           C
ATOM   4124  O   ASN A 271      -5.141  -9.090   8.129  1.00 89.85           O
ATOM   4125  HA  ASN A 271      -3.669  -7.215   6.960  1.00 89.85           H
ATOM   4126  CB  ASN A 271      -4.485  -8.177   5.193  1.00 89.85           C
ATOM   4127 1HB  ASN A 271      -4.200  -9.016   4.560  1.00 89.85           H
ATOM   4128 2HB  ASN A 271      -5.539  -8.307   5.440  1.00 89.85           H
ATOM   4129  CG  ASN A 271      -4.292  -6.865   4.429  1.00 89.85           C
ATOM   4130  OD1 ASN A 271      -4.688  -5.798   4.867  1.00 89.85           O
ATOM   4131  ND2 ASN A 271      -3.664  -7.005   3.265  1.00 89.85           N
ATOM   4132 1HD2 ASN A 271      -3.365  -7.910   2.963  1.00 89.85           H
ATOM   4133 2HD2 ASN A 271      -3.491  -6.205   2.691  1.00 89.85           H
ATOM   4134  HN  ASN A 271      -2.054  -8.699   5.237  1.00 89.85           H
ATOM   4135  N   CYS A 272      -3.560 -10.464   7.276  1.00 92.92           N
ATOM   4136  CA  CYS A 272      -3.876 -11.568   8.165  1.00 92.92           C
ATOM   4137  C   CYS A 272      -3.596 -11.124   9.602  1.00 92.92           C
ATOM   4138  O   CYS A 272      -4.434 -11.300  10.484  1.00 92.92           O
ATOM   4139  HA  CYS A 272      -4.935 -11.787   8.027  1.00 92.92           H
ATOM   4140  CB  CYS A 272      -3.098 -12.833   7.796  1.00 92.92           C
ATOM   4141 1HB  CYS A 272      -2.037 -12.601   7.700  1.00 92.92           H
ATOM   4142 2HB  CYS A 272      -3.193 -13.573   8.590  1.00 92.92           H
ATOM   4143  SG  CYS A 272      -3.730 -13.521   6.222  1.00 92.92           S
ATOM   4144  HG  CYS A 272      -3.143 -12.625   5.433  1.00 92.92           H
ATOM   4145  HN  CYS A 272      -2.846 -10.655   6.602  1.00 92.92           H
ATOM   4146  N   ILE A 273      -2.413 -10.557   9.792  1.00 93.23           N
ATOM   4147  CA  ILE A 273      -1.993 -10.129  11.115  1.00 93.23           C
ATOM   4148  C   ILE A 273      -2.868  -8.959  11.570  1.00 93.23           C
ATOM   4149  O   ILE A 273      -3.239  -8.875  12.739  1.00 93.23           O
ATOM   4150  HA  ILE A 273      -2.153 -10.965  11.795  1.00 93.23           H
ATOM   4151  CB  ILE A 273      -0.495  -9.817  11.126  1.00 93.23           C
ATOM   4152  HB  ILE A 273      -0.298  -9.062  10.364  1.00 93.23           H
ATOM   4153  CG1 ILE A 273       0.326 -11.054  10.760  1.00 93.23           C
ATOM   4154 1HG1 ILE A 273       0.038 -11.406   9.769  1.00 93.23           H
ATOM   4155 2HG1 ILE A 273       1.383 -10.793  10.710  1.00 93.23           H
ATOM   4156  CG2 ILE A 273      -0.069  -9.223  12.470  1.00 93.23           C
ATOM   4157 1HG2 ILE A 273      -0.620  -8.300  12.651  1.00 93.23           H
ATOM   4158 2HG2 ILE A 273      -0.283  -9.936  13.267  1.00 93.23           H
ATOM   4159 3HG2 ILE A 273       1.000  -9.011  12.451  1.00 93.23           H
ATOM   4160  CD1 ILE A 273       0.119 -12.172  11.784  1.00 93.23           C
ATOM   4161 1HD1 ILE A 273       0.431 -11.825  12.769  1.00 93.23           H
ATOM   4162 2HD1 ILE A 273      -0.935 -12.448  11.813  1.00 93.23           H
ATOM   4163 3HD1 ILE A 273       0.714 -13.040  11.500  1.00 93.23           H
ATOM   4164  HN  ILE A 273      -1.750 -10.390   9.063  1.00 93.23           H
ATOM   4165  N   LEU A 274      -3.174  -8.087  10.621  1.00 91.54           N
ATOM   4166  CA  LEU A 274      -3.992  -6.921  10.911  1.00 91.54           C
ATOM   4167  C   LEU A 274      -5.360  -7.378  11.422  1.00 91.54           C
ATOM   4168  O   LEU A 274      -5.940  -6.746  12.303  1.00 91.54           O
ATOM   4169  HA  LEU A 274      -3.496  -6.363  11.705  1.00 91.54           H
ATOM   4170  CB  LEU A 274      -4.068  -6.002   9.690  1.00 91.54           C
ATOM   4171 1HB  LEU A 274      -3.096  -6.007   9.196  1.00 91.54           H
ATOM   4172 2HB  LEU A 274      -4.786  -6.424   8.987  1.00 91.54           H
ATOM   4173  CG  LEU A 274      -4.460  -4.549   9.968  1.00 91.54           C
ATOM   4174  HG  LEU A 274      -5.225  -4.545  10.743  1.00 91.54           H
ATOM   4175  CD1 LEU A 274      -3.268  -3.753  10.503  1.00 91.54           C
ATOM   4176 1HD1 LEU A 274      -2.918  -4.204  11.432  1.00 91.54           H
ATOM   4177 2HD1 LEU A 274      -2.464  -3.763   9.768  1.00 91.54           H
ATOM   4178 3HD1 LEU A 274      -3.575  -2.724  10.692  1.00 91.54           H
ATOM   4179  CD2 LEU A 274      -5.071  -3.900   8.725  1.00 91.54           C
ATOM   4180 1HD2 LEU A 274      -4.346  -3.917   7.912  1.00 91.54           H
ATOM   4181 2HD2 LEU A 274      -5.963  -4.452   8.428  1.00 91.54           H
ATOM   4182 3HD2 LEU A 274      -5.341  -2.868   8.950  1.00 91.54           H
ATOM   4183  HN  LEU A 274      -2.873  -8.166   9.670  1.00 91.54           H
ATOM   4184  N   LEU A 275      -5.835  -8.474  10.848  1.00 93.52           N
ATOM   4185  CA  LEU A 275      -7.107  -9.043  11.260  1.00 93.52           C
ATOM   4186  C   LEU A 275      -7.016  -9.477  12.724  1.00 93.52           C
ATOM   4187  O   LEU A 275      -7.912  -9.190  13.517  1.00 93.52           O
ATOM   4188  HA  LEU A 275      -7.858  -8.257  11.178  1.00 93.52           H
ATOM   4189  CB  LEU A 275      -7.523 -10.168  10.309  1.00 93.52           C
ATOM   4190 1HB  LEU A 275      -7.638  -9.748   9.310  1.00 93.52           H
ATOM   4191 2HB  LEU A 275      -6.711 -10.893  10.259  1.00 93.52           H
ATOM   4192  CG  LEU A 275      -8.811 -10.910  10.672  1.00 93.52           C
ATOM   4193  HG  LEU A 275      -8.719 -11.271  11.696  1.00 93.52           H
ATOM   4194  CD1 LEU A 275     -10.016  -9.969  10.630  1.00 93.52           C
ATOM   4195 1HD1 LEU A 275      -9.869  -9.157  11.342  1.00 93.52           H
ATOM   4196 2HD1 LEU A 275     -10.121  -9.558   9.626  1.00 93.52           H
ATOM   4197 3HD1 LEU A 275     -10.918 -10.523  10.892  1.00 93.52           H
ATOM   4198  CD2 LEU A 275      -9.008 -12.135   9.777  1.00 93.52           C
ATOM   4199 1HD2 LEU A 275      -9.068 -11.819   8.736  1.00 93.52           H
ATOM   4200 2HD2 LEU A 275      -8.165 -12.815   9.902  1.00 93.52           H
ATOM   4201 3HD2 LEU A 275      -9.930 -12.645  10.056  1.00 93.52           H
ATOM   4202  HN  LEU A 275      -5.367  -8.969  10.116  1.00 93.52           H
ATOM   4203  N   VAL A 276      -5.927 -10.162  13.038  1.00 94.22           N
ATOM   4204  CA  VAL A 276      -5.712 -10.647  14.391  1.00 94.22           C
ATOM   4205  C   VAL A 276      -5.732  -9.465  15.362  1.00 94.22           C
ATOM   4206  O   VAL A 276      -6.390  -9.519  16.399  1.00 94.22           O
ATOM   4207  HA  VAL A 276      -6.538 -11.315  14.636  1.00 94.22           H
ATOM   4208  CB  VAL A 276      -4.414 -11.454  14.458  1.00 94.22           C
ATOM   4209  HB  VAL A 276      -3.612 -10.833  14.061  1.00 94.22           H
ATOM   4210  CG1 VAL A 276      -4.062 -11.807  15.905  1.00 94.22           C
ATOM   4211 1HG1 VAL A 276      -3.934 -10.891  16.481  1.00 94.22           H
ATOM   4212 2HG1 VAL A 276      -4.866 -12.402  16.340  1.00 94.22           H
ATOM   4213 3HG1 VAL A 276      -3.135 -12.381  15.923  1.00 94.22           H
ATOM   4214  CG2 VAL A 276      -4.506 -12.713  13.593  1.00 94.22           C
ATOM   4215 1HG2 VAL A 276      -5.325 -13.339  13.948  1.00 94.22           H
ATOM   4216 2HG2 VAL A 276      -4.688 -12.429  12.557  1.00 94.22           H
ATOM   4217 3HG2 VAL A 276      -3.570 -13.268  13.659  1.00 94.22           H
ATOM   4218  HN  VAL A 276      -5.200 -10.386  12.389  1.00 94.22           H
ATOM   4219  N   GLN A 277      -5.002  -8.423  14.990  1.00 92.65           N
ATOM   4220  CA  GLN A 277      -4.912  -7.236  15.823  1.00 92.65           C
ATOM   4221  C   GLN A 277      -6.297  -6.614  16.012  1.00 92.65           C
ATOM   4222  O   GLN A 277      -6.591  -6.054  17.066  1.00 92.65           O
ATOM   4223  HA  GLN A 277      -4.529  -7.584  16.782  1.00 92.65           H
ATOM   4224  CB  GLN A 277      -3.932  -6.222  15.229  1.00 92.65           C
ATOM   4225 1HB  GLN A 277      -4.133  -6.096  14.165  1.00 92.65           H
ATOM   4226 2HB  GLN A 277      -4.080  -5.250  15.699  1.00 92.65           H
ATOM   4227  CG  GLN A 277      -2.485  -6.676  15.430  1.00 92.65           C
ATOM   4228 1HG  GLN A 277      -2.291  -6.827  16.492  1.00 92.65           H
ATOM   4229 2HG  GLN A 277      -2.330  -7.637  14.939  1.00 92.65           H
ATOM   4230  CD  GLN A 277      -1.504  -5.645  14.868  1.00 92.65           C
ATOM   4231  OE1 GLN A 277      -1.823  -4.861  13.990  1.00 92.65           O
ATOM   4232  NE2 GLN A 277      -0.295  -5.690  15.422  1.00 92.65           N
ATOM   4233 1HE2 GLN A 277      -0.098  -6.359  16.139  1.00 92.65           H
ATOM   4234 2HE2 GLN A 277       0.416  -5.056  15.121  1.00 92.65           H
ATOM   4235  HN  GLN A 277      -4.479  -8.382  14.138  1.00 92.65           H
ATOM   4236  N   THR A 278      -7.111  -6.734  14.973  1.00 93.12           N
ATOM   4237  CA  THR A 278      -8.449  -6.170  15.002  1.00 93.12           C
ATOM   4238  C   THR A 278      -9.324  -6.922  16.007  1.00 93.12           C
ATOM   4239  O   THR A 278     -10.040  -6.307  16.795  1.00 93.12           O
ATOM   4240  HA  THR A 278      -8.380  -5.138  15.348  1.00 93.12           H
ATOM   4241  CB  THR A 278      -9.004  -6.194  13.576  1.00 93.12           C
ATOM   4242  HB  THR A 278      -9.150  -7.218  13.233  1.00 93.12           H
ATOM   4243  OG1 THR A 278      -8.069  -5.422  12.827  1.00 93.12           O
ATOM   4244  HG1 THR A 278      -7.382  -6.021  12.417  1.00 93.12           H
ATOM   4245  CG2 THR A 278     -10.317  -5.419  13.445  1.00 93.12           C
ATOM   4246 1HG2 THR A 278     -10.154  -4.378  13.724  1.00 93.12           H
ATOM   4247 2HG2 THR A 278     -11.065  -5.859  14.104  1.00 93.12           H
ATOM   4248 3HG2 THR A 278     -10.666  -5.469  12.414  1.00 93.12           H
ATOM   4249  HN  THR A 278      -6.869  -7.205  14.125  1.00 93.12           H
ATOM   4250  N   ILE A 279      -9.237  -8.243  15.946  1.00 94.49           N
ATOM   4251  CA  ILE A 279     -10.028  -9.087  16.826  1.00 94.49           C
ATOM   4252  C   ILE A 279      -9.609  -8.838  18.276  1.00 94.49           C
ATOM   4253  O   ILE A 279     -10.456  -8.734  19.162  1.00 94.49           O
ATOM   4254  HA  ILE A 279     -11.071  -8.790  16.712  1.00 94.49           H
ATOM   4255  CB  ILE A 279      -9.924 -10.552  16.399  1.00 94.49           C
ATOM   4256  HB  ILE A 279      -8.869 -10.814  16.329  1.00 94.49           H
ATOM   4257  CG1 ILE A 279     -10.535 -10.763  15.011  1.00 94.49           C
ATOM   4258 1HG1 ILE A 279     -11.622 -10.724  15.079  1.00 94.49           H
ATOM   4259 2HG1 ILE A 279     -10.227  -9.955  14.348  1.00 94.49           H
ATOM   4260  CG2 ILE A 279     -10.551 -11.474  17.447  1.00 94.49           C
ATOM   4261 1HG2 ILE A 279     -10.031 -11.350  18.397  1.00 94.49           H
ATOM   4262 2HG2 ILE A 279     -11.603 -11.220  17.572  1.00 94.49           H
ATOM   4263 3HG2 ILE A 279     -10.464 -12.510  17.118  1.00 94.49           H
ATOM   4264  CD1 ILE A 279     -10.103 -12.107  14.421  1.00 94.49           C
ATOM   4265 1HD1 ILE A 279      -9.017 -12.133  14.333  1.00 94.49           H
ATOM   4266 2HD1 ILE A 279     -10.434 -12.914  15.075  1.00 94.49           H
ATOM   4267 3HD1 ILE A 279     -10.551 -12.232  13.435  1.00 94.49           H
ATOM   4268  HN  ILE A 279      -8.641  -8.736  15.312  1.00 94.49           H
ATOM   4269  N   ASP A 280      -8.302  -8.749  18.474  1.00 93.52           N
ATOM   4270  CA  ASP A 280      -7.756  -8.588  19.811  1.00 93.52           C
ATOM   4271  C   ASP A 280      -8.132  -7.205  20.347  1.00 93.52           C
ATOM   4272  O   ASP A 280      -8.361  -7.040  21.544  1.00 93.52           O
ATOM   4273  HA  ASP A 280      -8.194  -9.395  20.398  1.00 93.52           H
ATOM   4274  CB  ASP A 280      -6.230  -8.692  19.800  1.00 93.52           C
ATOM   4275 1HB  ASP A 280      -5.927  -9.592  19.265  1.00 93.52           H
ATOM   4276 2HB  ASP A 280      -5.808  -7.844  19.261  1.00 93.52           H
ATOM   4277  CG  ASP A 280      -5.672  -8.727  21.224  1.00 93.52           C
ATOM   4278  OD1 ASP A 280      -6.178  -9.555  22.011  1.00 93.52           O
ATOM   4279  OD2 ASP A 280      -4.753  -7.924  21.493  1.00 93.52           O
ATOM   4280  HN  ASP A 280      -7.622  -8.786  17.742  1.00 93.52           H
ATOM   4281  N   ALA A 281      -8.183  -6.245  19.434  1.00 91.50           N
ATOM   4282  CA  ALA A 281      -8.563  -4.890  19.793  1.00 91.50           C
ATOM   4283  C   ALA A 281      -9.980  -4.898  20.370  1.00 91.50           C
ATOM   4284  O   ALA A 281     -10.330  -4.040  21.179  1.00 91.50           O
ATOM   4285  HA  ALA A 281      -7.870  -4.543  20.560  1.00 91.50           H
ATOM   4286  CB  ALA A 281      -8.437  -3.982  18.568  1.00 91.50           C
ATOM   4287 1HB  ALA A 281      -7.406  -3.989  18.215  1.00 91.50           H
ATOM   4288 2HB  ALA A 281      -9.094  -4.346  17.778  1.00 91.50           H
ATOM   4289 3HB  ALA A 281      -8.722  -2.965  18.838  1.00 91.50           H
ATOM   4290  HN  ALA A 281      -7.972  -6.383  18.466  1.00 91.50           H
ATOM   4291  N   TYR A 282     -10.758  -5.876  19.931  1.00 90.29           N
ATOM   4292  CA  TYR A 282     -12.129  -6.008  20.394  1.00 90.29           C
ATOM   4293  C   TYR A 282     -12.208  -6.918  21.622  1.00 90.29           C
ATOM   4294  O   TYR A 282     -12.824  -6.562  22.625  1.00 90.29           O
ATOM   4295  HA  TYR A 282     -12.490  -5.015  20.664  1.00 90.29           H
ATOM   4296  CB  TYR A 282     -12.903  -6.654  19.244  1.00 90.29           C
ATOM   4297 1HB  TYR A 282     -12.755  -6.062  18.341  1.00 90.29           H
ATOM   4298 2HB  TYR A 282     -12.485  -7.642  19.049  1.00 90.29           H
ATOM   4299  CG  TYR A 282     -14.404  -6.794  19.505  1.00 90.29           C
ATOM   4300  CD1 TYR A 282     -14.931  -8.017  19.864  1.00 90.29           C
ATOM   4301  HD1 TYR A 282     -14.279  -8.885  19.962  1.00 90.29           H
ATOM   4302  CD2 TYR A 282     -15.231  -5.695  19.381  1.00 90.29           C
ATOM   4303  HD2 TYR A 282     -14.814  -4.729  19.097  1.00 90.29           H
ATOM   4304  CE1 TYR A 282     -16.344  -8.148  20.109  1.00 90.29           C
ATOM   4305  HE1 TYR A 282     -16.774  -9.109  20.393  1.00 90.29           H
ATOM   4306  CE2 TYR A 282     -16.643  -5.826  19.626  1.00 90.29           C
ATOM   4307  HE2 TYR A 282     -17.307  -4.967  19.532  1.00 90.29           H
ATOM   4308  CZ  TYR A 282     -17.131  -7.046  19.978  1.00 90.29           C
ATOM   4309  OH  TYR A 282     -18.465  -7.170  20.210  1.00 90.29           O
ATOM   4310  HH  TYR A 282     -18.914  -6.283  20.105  1.00 90.29           H
ATOM   4311  HN  TYR A 282     -10.466  -6.569  19.272  1.00 90.29           H
ATOM   4312  N   ALA A 283     -11.574  -8.076  21.502  1.00 91.97           N
ATOM   4313  CA  ALA A 283     -11.816  -9.161  22.437  1.00 91.97           C
ATOM   4314  C   ALA A 283     -10.748  -9.132  23.532  1.00 91.97           C
ATOM   4315  O   ALA A 283     -10.939  -9.702  24.605  1.00 91.97           O
ATOM   4316  HA  ALA A 283     -12.794  -8.998  22.890  1.00 91.97           H
ATOM   4317  CB  ALA A 283     -11.839 -10.491  21.681  1.00 91.97           C
ATOM   4318 1HB  ALA A 283     -12.633 -10.471  20.934  1.00 91.97           H
ATOM   4319 2HB  ALA A 283     -10.879 -10.644  21.186  1.00 91.97           H
ATOM   4320 3HB  ALA A 283     -12.020 -11.305  22.382  1.00 91.97           H
ATOM   4321  HN  ALA A 283     -10.908  -8.277  20.783  1.00 91.97           H
ATOM   4322  N   MET A 284      -9.648  -8.461  23.224  1.00 89.45           N
ATOM   4323  CA  MET A 284      -8.536  -8.378  24.156  1.00 89.45           C
ATOM   4324  C   MET A 284      -8.179  -9.760  24.707  1.00 89.45           C
ATOM   4325  O   MET A 284      -8.029  -9.930  25.916  1.00 89.45           O
ATOM   4326  HA  MET A 284      -7.700  -7.982  23.580  1.00 89.45           H
ATOM   4327  CB  MET A 284      -8.907  -7.447  25.313  1.00 89.45           C
ATOM   4328 1HB  MET A 284      -9.750  -7.864  25.863  1.00 89.45           H
ATOM   4329 2HB  MET A 284      -8.073  -7.379  26.011  1.00 89.45           H
ATOM   4330  CG  MET A 284      -9.265  -6.051  24.799  1.00 89.45           C
ATOM   4331 1HG  MET A 284      -8.399  -5.599  24.316  1.00 89.45           H
ATOM   4332 2HG  MET A 284     -10.050  -6.122  24.046  1.00 89.45           H
ATOM   4333  SD  MET A 284      -9.811  -5.025  26.154  1.00 89.45           S
ATOM   4334  CE  MET A 284     -11.226  -4.242  25.398  1.00 89.45           C
ATOM   4335 1HE  MET A 284     -10.906  -3.682  24.519  1.00 89.45           H
ATOM   4336 2HE  MET A 284     -11.947  -5.004  25.101  1.00 89.45           H
ATOM   4337 3HE  MET A 284     -11.690  -3.562  26.113  1.00 89.45           H
ATOM   4338  HN  MET A 284      -9.510  -7.980  22.358  1.00 89.45           H
ATOM   4339  N   PHE A 285      -8.054 -10.712  23.794  1.00 90.88           N
ATOM   4340  CA  PHE A 285      -7.884 -12.102  24.180  1.00 90.88           C
ATOM   4341  C   PHE A 285      -6.404 -12.442  24.368  1.00 90.88           C
ATOM   4342  O   PHE A 285      -6.069 -13.457  24.978  1.00 90.88           O
ATOM   4343  HA  PHE A 285      -8.409 -12.242  25.125  1.00 90.88           H
ATOM   4344  CB  PHE A 285      -8.451 -12.955  23.043  1.00 90.88           C
ATOM   4345 1HB  PHE A 285      -8.580 -13.977  23.399  1.00 90.88           H
ATOM   4346 2HB  PHE A 285      -9.441 -12.581  22.782  1.00 90.88           H
ATOM   4347  CG  PHE A 285      -7.580 -12.974  21.786  1.00 90.88           C
ATOM   4348  CD1 PHE A 285      -7.779 -12.051  20.806  1.00 90.88           C
ATOM   4349  HD1 PHE A 285      -8.559 -11.298  20.918  1.00 90.88           H
ATOM   4350  CD2 PHE A 285      -6.607 -13.913  21.647  1.00 90.88           C
ATOM   4351  HD2 PHE A 285      -6.447 -14.653  22.431  1.00 90.88           H
ATOM   4352  CE1 PHE A 285      -6.971 -12.069  19.639  1.00 90.88           C
ATOM   4353  HE1 PHE A 285      -7.130 -11.329  18.854  1.00 90.88           H
ATOM   4354  CE2 PHE A 285      -5.798 -13.931  20.479  1.00 90.88           C
ATOM   4355  HE2 PHE A 285      -5.018 -14.684  20.368  1.00 90.88           H
ATOM   4356  CZ  PHE A 285      -5.997 -13.008  19.500  1.00 90.88           C
ATOM   4357  HZ  PHE A 285      -5.377 -13.022  18.604  1.00 90.88           H
ATOM   4358  HN  PHE A 285      -8.066 -10.546  22.808  1.00 90.88           H
ATOM   4359  N   ILE A 286      -5.558 -11.575  23.832  1.00 91.33           N
ATOM   4360  CA  ILE A 286      -4.121 -11.758  23.953  1.00 91.33           C
ATOM   4361  C   ILE A 286      -3.643 -11.140  25.269  1.00 91.33           C
ATOM   4362  O   ILE A 286      -3.275  -9.967  25.311  1.00 91.33           O
ATOM   4363  HA  ILE A 286      -3.930 -12.831  23.986  1.00 91.33           H
ATOM   4364  CB  ILE A 286      -3.405 -11.207  22.719  1.00 91.33           C
ATOM   4365  HB  ILE A 286      -3.593 -10.135  22.665  1.00 91.33           H
ATOM   4366  CG1 ILE A 286      -3.963 -11.829  21.438  1.00 91.33           C
ATOM   4367 1HG1 ILE A 286      -3.682 -12.881  21.388  1.00 91.33           H
ATOM   4368 2HG1 ILE A 286      -5.052 -11.791  21.455  1.00 91.33           H
ATOM   4369  CG2 ILE A 286      -1.891 -11.395  22.835  1.00 91.33           C
ATOM   4370 1HG2 ILE A 286      -1.525 -10.867  23.715  1.00 91.33           H
ATOM   4371 2HG2 ILE A 286      -1.662 -12.457  22.927  1.00 91.33           H
ATOM   4372 3HG2 ILE A 286      -1.406 -10.995  21.944  1.00 91.33           H
ATOM   4373  CD1 ILE A 286      -3.441 -11.097  20.200  1.00 91.33           C
ATOM   4374 1HD1 ILE A 286      -3.745 -10.051  20.242  1.00 91.33           H
ATOM   4375 2HD1 ILE A 286      -2.353 -11.159  20.173  1.00 91.33           H
ATOM   4376 3HD1 ILE A 286      -3.854 -11.560  19.303  1.00 91.33           H
ATOM   4377  HN  ILE A 286      -5.838 -10.761  23.323  1.00 91.33           H
ATOM   4378  N   SER A 287      -3.663 -11.958  26.311  1.00 88.71           N
ATOM   4379  CA  SER A 287      -3.197 -11.519  27.616  1.00 88.71           C
ATOM   4380  C   SER A 287      -1.739 -11.934  27.818  1.00 88.71           C
ATOM   4381  O   SER A 287      -1.051 -11.398  28.685  1.00 88.71           O
ATOM   4382  HA  SER A 287      -3.288 -10.433  27.604  1.00 88.71           H
ATOM   4383  CB  SER A 287      -4.072 -12.091  28.734  1.00 88.71           C
ATOM   4384 1HB  SER A 287      -3.690 -11.757  29.699  1.00 88.71           H
ATOM   4385 2HB  SER A 287      -5.084 -11.699  28.639  1.00 88.71           H
ATOM   4386  OG  SER A 287      -4.110 -13.515  28.706  1.00 88.71           O
ATOM   4387  HG  SER A 287      -4.713 -13.855  29.428  1.00 88.71           H
ATOM   4388  HN  SER A 287      -3.989 -12.903  26.275  1.00 88.71           H
ATOM   4389  N   ASN A 288      -1.309 -12.886  27.002  1.00 92.18           N
ATOM   4390  CA  ASN A 288       0.008 -13.476  27.168  1.00 92.18           C
ATOM   4391  C   ASN A 288       1.045 -12.605  26.456  1.00 92.18           C
ATOM   4392  O   ASN A 288       0.932 -12.354  25.257  1.00 92.18           O
ATOM   4393  HA  ASN A 288       0.169 -13.519  28.245  1.00 92.18           H
ATOM   4394  CB  ASN A 288       0.066 -14.877  26.556  1.00 92.18           C
ATOM   4395 1HB  ASN A 288      -0.774 -15.470  26.916  1.00 92.18           H
ATOM   4396 2HB  ASN A 288      -0.034 -14.808  25.472  1.00 92.18           H
ATOM   4397  CG  ASN A 288       1.380 -15.576  26.909  1.00 92.18           C
ATOM   4398  OD1 ASN A 288       2.451 -14.991  26.883  1.00 92.18           O
ATOM   4399  ND2 ASN A 288       1.240 -16.856  27.240  1.00 92.18           N
ATOM   4400 1HD2 ASN A 288       0.332 -17.276  27.241  1.00 92.18           H
ATOM   4401 2HD2 ASN A 288       2.042 -17.400  27.487  1.00 92.18           H
ATOM   4402  HN  ASN A 288      -1.844 -13.253  26.241  1.00 92.18           H
ATOM   4403  N   CYS A 289       2.033 -12.169  27.224  1.00 91.56           N
ATOM   4404  CA  CYS A 289       3.025 -11.240  26.711  1.00 91.56           C
ATOM   4405  C   CYS A 289       3.828 -11.949  25.618  1.00 91.56           C
ATOM   4406  O   CYS A 289       4.227 -11.328  24.635  1.00 91.56           O
ATOM   4407  HA  CYS A 289       2.477 -10.392  26.300  1.00 91.56           H
ATOM   4408  CB  CYS A 289       3.927 -10.704  27.825  1.00 91.56           C
ATOM   4409 1HB  CYS A 289       3.323 -10.224  28.594  1.00 91.56           H
ATOM   4410 2HB  CYS A 289       4.457 -11.528  28.303  1.00 91.56           H
ATOM   4411  SG  CYS A 289       5.127  -9.506  27.136  1.00 91.56           S
ATOM   4412  HN  CYS A 289       2.160 -12.440  28.178  1.00 91.56           H
ATOM   4413  N   ALA A 290       4.040 -13.240  25.828  1.00 93.49           N
ATOM   4414  CA  ALA A 290       4.841 -14.026  24.905  1.00 93.49           C
ATOM   4415  C   ALA A 290       4.156 -14.053  23.537  1.00 93.49           C
ATOM   4416  O   ALA A 290       4.808 -13.873  22.509  1.00 93.49           O
ATOM   4417  HA  ALA A 290       5.810 -13.537  24.807  1.00 93.49           H
ATOM   4418  CB  ALA A 290       5.052 -15.429  25.479  1.00 93.49           C
ATOM   4419 1HB  ALA A 290       5.568 -15.356  26.436  1.00 93.49           H
ATOM   4420 2HB  ALA A 290       4.085 -15.912  25.622  1.00 93.49           H
ATOM   4421 3HB  ALA A 290       5.653 -16.018  24.786  1.00 93.49           H
ATOM   4422  HN  ALA A 290       3.676 -13.747  26.609  1.00 93.49           H
ATOM   4423  N   VAL A 291       2.851 -14.278  23.568  1.00 93.49           N
ATOM   4424  CA  VAL A 291       2.072 -14.335  22.343  1.00 93.49           C
ATOM   4425  C   VAL A 291       2.073 -12.956  21.679  1.00 93.49           C
ATOM   4426  O   VAL A 291       2.249 -12.848  20.467  1.00 93.49           O
ATOM   4427  HA  VAL A 291       2.559 -15.046  21.676  1.00 93.49           H
ATOM   4428  CB  VAL A 291       0.664 -14.853  22.642  1.00 93.49           C
ATOM   4429  HB  VAL A 291       0.206 -14.180  23.367  1.00 93.49           H
ATOM   4430  CG1 VAL A 291      -0.202 -14.846  21.381  1.00 93.49           C
ATOM   4431 1HG1 VAL A 291      -0.279 -13.828  20.999  1.00 93.49           H
ATOM   4432 2HG1 VAL A 291       0.252 -15.485  20.624  1.00 93.49           H
ATOM   4433 3HG1 VAL A 291      -1.198 -15.219  21.622  1.00 93.49           H
ATOM   4434  CG2 VAL A 291       0.715 -16.250  23.265  1.00 93.49           C
ATOM   4435 1HG2 VAL A 291       1.201 -16.938  22.573  1.00 93.49           H
ATOM   4436 2HG2 VAL A 291       1.279 -16.213  24.197  1.00 93.49           H
ATOM   4437 3HG2 VAL A 291      -0.299 -16.595  23.467  1.00 93.49           H
ATOM   4438  HN  VAL A 291       2.328 -14.420  24.409  1.00 93.49           H
ATOM   4439  N   SER A 292       1.873 -11.938  22.502  1.00 92.44           N
ATOM   4440  CA  SER A 292       1.803 -10.575  22.004  1.00 92.44           C
ATOM   4441  C   SER A 292       3.121 -10.198  21.324  1.00 92.44           C
ATOM   4442  O   SER A 292       3.121  -9.580  20.261  1.00 92.44           O
ATOM   4443  HA  SER A 292       0.986 -10.573  21.282  1.00 92.44           H
ATOM   4444  CB  SER A 292       1.488  -9.591  23.132  1.00 92.44           C
ATOM   4445 1HB  SER A 292       0.614  -9.938  23.683  1.00 92.44           H
ATOM   4446 2HB  SER A 292       2.320  -9.568  23.837  1.00 92.44           H
ATOM   4447  OG  SER A 292       1.247  -8.275  22.641  1.00 92.44           O
ATOM   4448  HG  SER A 292       0.361  -8.240  22.178  1.00 92.44           H
ATOM   4449  HN  SER A 292       1.760 -12.032  23.492  1.00 92.44           H
ATOM   4450  N   THR A 293       4.213 -10.587  21.965  1.00 92.60           N
ATOM   4451  CA  THR A 293       5.535 -10.270  21.453  1.00 92.60           C
ATOM   4452  C   THR A 293       5.721 -10.863  20.054  1.00 92.60           C
ATOM   4453  O   THR A 293       6.198 -10.184  19.147  1.00 92.60           O
ATOM   4454  HA  THR A 293       5.615  -9.188  21.354  1.00 92.60           H
ATOM   4455  CB  THR A 293       6.568 -10.769  22.466  1.00 92.60           C
ATOM   4456  HB  THR A 293       6.454 -11.838  22.642  1.00 92.60           H
ATOM   4457  OG1 THR A 293       6.369  -9.933  23.603  1.00 92.60           O
ATOM   4458  HG1 THR A 293       5.817 -10.411  24.286  1.00 92.60           H
ATOM   4459  CG2 THR A 293       8.004 -10.473  22.032  1.00 92.60           C
ATOM   4460 1HG2 THR A 293       8.136  -9.396  21.921  1.00 92.60           H
ATOM   4461 2HG2 THR A 293       8.205 -10.963  21.079  1.00 92.60           H
ATOM   4462 3HG2 THR A 293       8.696 -10.847  22.786  1.00 92.60           H
ATOM   4463  HN  THR A 293       4.205 -11.108  22.819  1.00 92.60           H
ATOM   4464  N   ASN A 294       5.334 -12.124  19.925  1.00 94.08           N
ATOM   4465  CA  ASN A 294       5.518 -12.838  18.672  1.00 94.08           C
ATOM   4466  C   ASN A 294       4.641 -12.200  17.593  1.00 94.08           C
ATOM   4467  O   ASN A 294       5.054 -12.084  16.441  1.00 94.08           O
ATOM   4468  HA  ASN A 294       6.581 -12.754  18.448  1.00 94.08           H
ATOM   4469  CB  ASN A 294       5.107 -14.305  18.810  1.00 94.08           C
ATOM   4470 1HB  ASN A 294       4.141 -14.370  19.311  1.00 94.08           H
ATOM   4471 2HB  ASN A 294       4.983 -14.746  17.820  1.00 94.08           H
ATOM   4472  CG  ASN A 294       6.152 -15.096  19.599  1.00 94.08           C
ATOM   4473  OD1 ASN A 294       7.285 -14.678  19.770  1.00 94.08           O
ATOM   4474  ND2 ASN A 294       5.709 -16.259  20.069  1.00 94.08           N
ATOM   4475 1HD2 ASN A 294       4.767 -16.543  19.893  1.00 94.08           H
ATOM   4476 2HD2 ASN A 294       6.319 -16.849  20.598  1.00 94.08           H
ATOM   4477  HN  ASN A 294       4.904 -12.654  20.655  1.00 94.08           H
ATOM   4478  N   ILE A 295       3.446 -11.802  18.006  1.00 92.94           N
ATOM   4479  CA  ILE A 295       2.489 -11.223  17.079  1.00 92.94           C
ATOM   4480  C   ILE A 295       3.044  -9.905  16.535  1.00 92.94           C
ATOM   4481  O   ILE A 295       2.895  -9.606  15.351  1.00 92.94           O
ATOM   4482  HA  ILE A 295       2.376 -11.919  16.248  1.00 92.94           H
ATOM   4483  CB  ILE A 295       1.117 -11.085  17.742  1.00 92.94           C
ATOM   4484  HB  ILE A 295       1.264 -10.712  18.756  1.00 92.94           H
ATOM   4485  CG1 ILE A 295       0.423 -12.444  17.856  1.00 92.94           C
ATOM   4486 1HG1 ILE A 295       0.137 -12.794  16.864  1.00 92.94           H
ATOM   4487 2HG1 ILE A 295       1.118 -13.177  18.265  1.00 92.94           H
ATOM   4488  CG2 ILE A 295       0.252 -10.060  17.005  1.00 92.94           C
ATOM   4489 1HG2 ILE A 295       0.747  -9.089  17.020  1.00 92.94           H
ATOM   4490 2HG2 ILE A 295       0.111 -10.380  15.972  1.00 92.94           H
ATOM   4491 3HG2 ILE A 295      -0.717  -9.981  17.497  1.00 92.94           H
ATOM   4492  CD1 ILE A 295      -0.816 -12.354  18.748  1.00 92.94           C
ATOM   4493 1HD1 ILE A 295      -0.523 -12.026  19.746  1.00 92.94           H
ATOM   4494 2HD1 ILE A 295      -1.519 -11.637  18.323  1.00 92.94           H
ATOM   4495 3HD1 ILE A 295      -1.290 -13.333  18.812  1.00 92.94           H
ATOM   4496  HN  ILE A 295       3.130 -11.870  18.952  1.00 92.94           H
ATOM   4497  N   ASP A 296       3.673  -9.153  17.426  1.00 92.87           N
ATOM   4498  CA  ASP A 296       4.219  -7.857  17.059  1.00 92.87           C
ATOM   4499  C   ASP A 296       5.368  -8.054  16.068  1.00 92.87           C
ATOM   4500  O   ASP A 296       5.500  -7.298  15.107  1.00 92.87           O
ATOM   4501  HA  ASP A 296       3.384  -7.307  16.625  1.00 92.87           H
ATOM   4502  CB  ASP A 296       4.772  -7.125  18.284  1.00 92.87           C
ATOM   4503 1HB  ASP A 296       5.457  -7.779  18.824  1.00 92.87           H
ATOM   4504 2HB  ASP A 296       5.346  -6.256  17.964  1.00 92.87           H
ATOM   4505  CG  ASP A 296       3.641  -6.682  19.214  1.00 92.87           C
ATOM   4506  OD1 ASP A 296       2.484  -6.681  18.741  1.00 92.87           O
ATOM   4507  OD2 ASP A 296       3.958  -6.355  20.378  1.00 92.87           O
ATOM   4508  HN  ASP A 296       3.812  -9.415  18.381  1.00 92.87           H
ATOM   4509  N   ILE A 297       6.170  -9.075  16.336  1.00 93.93           N
ATOM   4510  CA  ILE A 297       7.269  -9.416  15.449  1.00 93.93           C
ATOM   4511  C   ILE A 297       6.711  -9.809  14.080  1.00 93.93           C
ATOM   4512  O   ILE A 297       7.222  -9.375  13.049  1.00 93.93           O
ATOM   4513  HA  ILE A 297       7.881  -8.522  15.328  1.00 93.93           H
ATOM   4514  CB  ILE A 297       8.156 -10.489  16.083  1.00 93.93           C
ATOM   4515  HB  ILE A 297       7.513 -11.285  16.460  1.00 93.93           H
ATOM   4516  CG1 ILE A 297       8.927  -9.927  17.279  1.00 93.93           C
ATOM   4517 1HG1 ILE A 297       9.671  -9.211  16.932  1.00 93.93           H
ATOM   4518 2HG1 ILE A 297       8.244  -9.386  17.934  1.00 93.93           H
ATOM   4519  CG2 ILE A 297       9.087 -11.115  15.043  1.00 93.93           C
ATOM   4520 1HG2 ILE A 297       8.493 -11.575  14.253  1.00 93.93           H
ATOM   4521 2HG2 ILE A 297       9.726 -10.343  14.616  1.00 93.93           H
ATOM   4522 3HG2 ILE A 297       9.706 -11.875  15.521  1.00 93.93           H
ATOM   4523  CD1 ILE A 297       9.614 -11.047  18.063  1.00 93.93           C
ATOM   4524 1HD1 ILE A 297       8.864 -11.748  18.429  1.00 93.93           H
ATOM   4525 2HD1 ILE A 297      10.314 -11.570  17.411  1.00 93.93           H
ATOM   4526 3HD1 ILE A 297      10.155 -10.620  18.908  1.00 93.93           H
ATOM   4527  HN  ILE A 297       6.078  -9.662  17.140  1.00 93.93           H
ATOM   4528  N   CYS A 298       5.669 -10.627  14.114  1.00 94.18           N
ATOM   4529  CA  CYS A 298       5.037 -11.086  12.888  1.00 94.18           C
ATOM   4530  C   CYS A 298       4.563  -9.861  12.104  1.00 94.18           C
ATOM   4531  O   CYS A 298       4.684  -9.818  10.881  1.00 94.18           O
ATOM   4532  HA  CYS A 298       5.798 -11.633  12.331  1.00 94.18           H
ATOM   4533  CB  CYS A 298       3.892 -12.060  13.173  1.00 94.18           C
ATOM   4534 1HB  CYS A 298       3.256 -11.665  13.965  1.00 94.18           H
ATOM   4535 2HB  CYS A 298       3.267 -12.167  12.286  1.00 94.18           H
ATOM   4536  SG  CYS A 298       4.564 -13.689  13.665  1.00 94.18           S
ATOM   4537  HG  CYS A 298       4.914 -13.329  14.896  1.00 94.18           H
ATOM   4538  HN  CYS A 298       5.257 -10.973  14.957  1.00 94.18           H
ATOM   4539  N   PHE A 299       4.034  -8.895  12.840  1.00 92.83           N
ATOM   4540  CA  PHE A 299       3.538  -7.674  12.228  1.00 92.83           C
ATOM   4541  C   PHE A 299       4.651  -6.951  11.466  1.00 92.83           C
ATOM   4542  O   PHE A 299       4.453  -6.524  10.330  1.00 92.83           O
ATOM   4543  HA  PHE A 299       2.749  -7.958  11.532  1.00 92.83           H
ATOM   4544  CB  PHE A 299       3.045  -6.773  13.363  1.00 92.83           C
ATOM   4545 1HB  PHE A 299       2.277  -7.303  13.927  1.00 92.83           H
ATOM   4546 2HB  PHE A 299       3.871  -6.585  14.048  1.00 92.83           H
ATOM   4547  CG  PHE A 299       2.477  -5.433  12.891  1.00 92.83           C
ATOM   4548  CD1 PHE A 299       3.285  -4.342  12.813  1.00 92.83           C
ATOM   4549  HD1 PHE A 299       4.337  -4.422  13.086  1.00 92.83           H
ATOM   4550  CD2 PHE A 299       1.164  -5.333  12.550  1.00 92.83           C
ATOM   4551  HD2 PHE A 299       0.517  -6.207  12.613  1.00 92.83           H
ATOM   4552  CE1 PHE A 299       2.758  -3.098  12.376  1.00 92.83           C
ATOM   4553  HE1 PHE A 299       3.406  -2.223  12.313  1.00 92.83           H
ATOM   4554  CE2 PHE A 299       0.637  -4.089  12.113  1.00 92.83           C
ATOM   4555  HE2 PHE A 299      -0.415  -4.009  11.840  1.00 92.83           H
ATOM   4556  CZ  PHE A 299       1.445  -2.998  12.035  1.00 92.83           C
ATOM   4557  HZ  PHE A 299       1.041  -2.043  11.699  1.00 92.83           H
ATOM   4558  HN  PHE A 299       3.941  -8.937  13.835  1.00 92.83           H
ATOM   4559  N   GLN A 300       5.796  -6.837  12.123  1.00 92.78           N
ATOM   4560  CA  GLN A 300       6.917  -6.110  11.551  1.00 92.78           C
ATOM   4561  C   GLN A 300       7.384  -6.784  10.260  1.00 92.78           C
ATOM   4562  O   GLN A 300       7.662  -6.110   9.269  1.00 92.78           O
ATOM   4563  HA  GLN A 300       6.533  -5.114  11.331  1.00 92.78           H
ATOM   4564  CB  GLN A 300       8.065  -5.994  12.556  1.00 92.78           C
ATOM   4565 1HB  GLN A 300       8.279  -6.974  12.983  1.00 92.78           H
ATOM   4566 2HB  GLN A 300       8.969  -5.666  12.044  1.00 92.78           H
ATOM   4567  CG  GLN A 300       7.718  -5.009  13.674  1.00 92.78           C
ATOM   4568 1HG  GLN A 300       7.447  -4.045  13.242  1.00 92.78           H
ATOM   4569 2HG  GLN A 300       6.848  -5.368  14.223  1.00 92.78           H
ATOM   4570  CD  GLN A 300       8.897  -4.831  14.633  1.00 92.78           C
ATOM   4571  OE1 GLN A 300       9.935  -5.459  14.504  1.00 92.78           O
ATOM   4572  NE2 GLN A 300       8.679  -3.944  15.599  1.00 92.78           N
ATOM   4573 1HE2 GLN A 300       7.804  -3.463  15.648  1.00 92.78           H
ATOM   4574 2HE2 GLN A 300       9.391  -3.758  16.277  1.00 92.78           H
ATOM   4575  HN  GLN A 300       5.964  -7.230  13.027  1.00 92.78           H
ATOM   4576  N   VAL A 301       7.455  -8.106  10.312  1.00 94.60           N
ATOM   4577  CA  VAL A 301       7.954  -8.874   9.184  1.00 94.60           C
ATOM   4578  C   VAL A 301       7.013  -8.690   7.992  1.00 94.60           C
ATOM   4579  O   VAL A 301       7.450  -8.327   6.901  1.00 94.60           O
ATOM   4580  HA  VAL A 301       8.934  -8.475   8.922  1.00 94.60           H
ATOM   4581  CB  VAL A 301       8.131 -10.339   9.586  1.00 94.60           C
ATOM   4582  HB  VAL A 301       7.183 -10.693   9.991  1.00 94.60           H
ATOM   4583  CG1 VAL A 301       8.475 -11.203   8.371  1.00 94.60           C
ATOM   4584 1HG1 VAL A 301       7.670 -11.137   7.638  1.00 94.60           H
ATOM   4585 2HG1 VAL A 301       9.404 -10.849   7.924  1.00 94.60           H
ATOM   4586 3HG1 VAL A 301       8.595 -12.240   8.685  1.00 94.60           H
ATOM   4587  CG2 VAL A 301       9.192 -10.484  10.679  1.00 94.60           C
ATOM   4588 1HG2 VAL A 301      10.145 -10.104  10.312  1.00 94.60           H
ATOM   4589 2HG2 VAL A 301       8.888  -9.915  11.558  1.00 94.60           H
ATOM   4590 3HG2 VAL A 301       9.298 -11.535  10.946  1.00 94.60           H
ATOM   4591  HN  VAL A 301       7.180  -8.650  11.105  1.00 94.60           H
ATOM   4592  N   THR A 302       5.737  -8.951   8.240  1.00 93.74           N
ATOM   4593  CA  THR A 302       4.754  -8.963   7.170  1.00 93.74           C
ATOM   4594  C   THR A 302       4.570  -7.555   6.599  1.00 93.74           C
ATOM   4595  O   THR A 302       4.330  -7.393   5.404  1.00 93.74           O
ATOM   4596  HA  THR A 302       5.133  -9.588   6.362  1.00 93.74           H
ATOM   4597  CB  THR A 302       3.462  -9.569   7.722  1.00 93.74           C
ATOM   4598  HB  THR A 302       2.687  -9.596   6.956  1.00 93.74           H
ATOM   4599  OG1 THR A 302       3.167  -8.773   8.867  1.00 93.74           O
ATOM   4600  HG1 THR A 302       3.522  -9.216   9.691  1.00 93.74           H
ATOM   4601  CG2 THR A 302       3.670 -10.975   8.288  1.00 93.74           C
ATOM   4602 1HG2 THR A 302       4.396 -10.936   9.100  1.00 93.74           H
ATOM   4603 2HG2 THR A 302       4.040 -11.632   7.501  1.00 93.74           H
ATOM   4604 3HG2 THR A 302       2.722 -11.358   8.667  1.00 93.74           H
ATOM   4605  HN  THR A 302       5.374  -9.150   9.150  1.00 93.74           H
ATOM   4606  N   GLN A 303       4.689  -6.573   7.481  1.00 92.56           N
ATOM   4607  CA  GLN A 303       4.594  -5.183   7.070  1.00 92.56           C
ATOM   4608  C   GLN A 303       5.695  -4.852   6.061  1.00 92.56           C
ATOM   4609  O   GLN A 303       5.447  -4.170   5.068  1.00 92.56           O
ATOM   4610  HA  GLN A 303       3.617  -5.086   6.597  1.00 92.56           H
ATOM   4611  CB  GLN A 303       4.660  -4.248   8.279  1.00 92.56           C
ATOM   4612 1HB  GLN A 303       3.825  -4.454   8.949  1.00 92.56           H
ATOM   4613 2HB  GLN A 303       5.574  -4.439   8.842  1.00 92.56           H
ATOM   4614  CG  GLN A 303       4.621  -2.782   7.842  1.00 92.56           C
ATOM   4615 1HG  GLN A 303       5.586  -2.498   7.424  1.00 92.56           H
ATOM   4616 2HG  GLN A 303       3.881  -2.655   7.052  1.00 92.56           H
ATOM   4617  CD  GLN A 303       4.279  -1.868   9.020  1.00 92.56           C
ATOM   4618  OE1 GLN A 303       5.120  -1.516   9.831  1.00 92.56           O
ATOM   4619  NE2 GLN A 303       3.001  -1.504   9.069  1.00 92.56           N
ATOM   4620 1HE2 GLN A 303       2.361  -1.828   8.372  1.00 92.56           H
ATOM   4621 2HE2 GLN A 303       2.679  -0.905   9.804  1.00 92.56           H
ATOM   4622  HN  GLN A 303       4.846  -6.715   8.458  1.00 92.56           H
ATOM   4623  N   THR A 304       6.888  -5.351   6.350  1.00 93.50           N
ATOM   4624  CA  THR A 304       8.042  -5.064   5.514  1.00 93.50           C
ATOM   4625  C   THR A 304       7.861  -5.681   4.126  1.00 93.50           C
ATOM   4626  O   THR A 304       8.210  -5.067   3.119  1.00 93.50           O
ATOM   4627  HA  THR A 304       8.108  -3.985   5.378  1.00 93.50           H
ATOM   4628  CB  THR A 304       9.290  -5.564   6.243  1.00 93.50           C
ATOM   4629  HB  THR A 304       9.281  -6.651   6.330  1.00 93.50           H
ATOM   4630  OG1 THR A 304       9.282  -4.848   7.476  1.00 93.50           O
ATOM   4631  HG1 THR A 304       8.890  -5.417   8.199  1.00 93.50           H
ATOM   4632  CG2 THR A 304      10.585  -5.118   5.562  1.00 93.50           C
ATOM   4633 1HG2 THR A 304      10.625  -4.029   5.535  1.00 93.50           H
ATOM   4634 2HG2 THR A 304      10.613  -5.507   4.544  1.00 93.50           H
ATOM   4635 3HG2 THR A 304      11.440  -5.499   6.120  1.00 93.50           H
ATOM   4636  HN  THR A 304       7.073  -5.940   7.136  1.00 93.50           H
ATOM   4637  N   ILE A 305       7.317  -6.889   4.116  1.00 93.21           N
ATOM   4638  CA  ILE A 305       7.050  -7.580   2.866  1.00 93.21           C
ATOM   4639  C   ILE A 305       6.082  -6.747   2.024  1.00 93.21           C
ATOM   4640  O   ILE A 305       6.232  -6.656   0.807  1.00 93.21           O
ATOM   4641  HA  ILE A 305       7.994  -7.660   2.329  1.00 93.21           H
ATOM   4642  CB  ILE A 305       6.560  -9.005   3.136  1.00 93.21           C
ATOM   4643  HB  ILE A 305       5.731  -8.954   3.841  1.00 93.21           H
ATOM   4644  CG1 ILE A 305       7.658  -9.847   3.789  1.00 93.21           C
ATOM   4645 1HG1 ILE A 305       8.435 -10.069   3.058  1.00 93.21           H
ATOM   4646 2HG1 ILE A 305       8.129  -9.278   4.591  1.00 93.21           H
ATOM   4647  CG2 ILE A 305       6.026  -9.652   1.856  1.00 93.21           C
ATOM   4648 1HG2 ILE A 305       5.194  -9.064   1.472  1.00 93.21           H
ATOM   4649 2HG2 ILE A 305       6.820  -9.690   1.110  1.00 93.21           H
ATOM   4650 3HG2 ILE A 305       5.685 -10.664   2.076  1.00 93.21           H
ATOM   4651  CD1 ILE A 305       7.088 -11.152   4.349  1.00 93.21           C
ATOM   4652 1HD1 ILE A 305       6.328 -10.925   5.097  1.00 93.21           H
ATOM   4653 2HD1 ILE A 305       6.639 -11.729   3.540  1.00 93.21           H
ATOM   4654 3HD1 ILE A 305       7.889 -11.731   4.807  1.00 93.21           H
ATOM   4655  HN  ILE A 305       7.059  -7.393   4.941  1.00 93.21           H
ATOM   4656  N   ALA A 306       5.110  -6.159   2.706  1.00 90.41           N
ATOM   4657  CA  ALA A 306       4.084  -5.383   2.029  1.00 90.41           C
ATOM   4658  C   ALA A 306       4.730  -4.170   1.357  1.00 90.41           C
ATOM   4659  O   ALA A 306       4.292  -3.741   0.290  1.00 90.41           O
ATOM   4660  HA  ALA A 306       3.639  -6.018   1.264  1.00 90.41           H
ATOM   4661  CB  ALA A 306       3.000  -4.985   3.033  1.00 90.41           C
ATOM   4662 1HB  ALA A 306       2.553  -5.883   3.460  1.00 90.41           H
ATOM   4663 2HB  ALA A 306       3.443  -4.386   3.828  1.00 90.41           H
ATOM   4664 3HB  ALA A 306       2.231  -4.403   2.524  1.00 90.41           H
ATOM   4665  HN  ALA A 306       5.016  -6.206   3.701  1.00 90.41           H
ATOM   4666  N   PHE A 307       5.760  -3.651   2.008  1.00 91.79           N
ATOM   4667  CA  PHE A 307       6.412  -2.441   1.535  1.00 91.79           C
ATOM   4668  C   PHE A 307       7.224  -2.714   0.268  1.00 91.79           C
ATOM   4669  O   PHE A 307       7.332  -1.853  -0.603  1.00 91.79           O
ATOM   4670  HA  PHE A 307       5.627  -1.717   1.313  1.00 91.79           H
ATOM   4671  CB  PHE A 307       7.359  -1.980   2.645  1.00 91.79           C
ATOM   4672 1HB  PHE A 307       7.971  -2.825   2.960  1.00 91.79           H
ATOM   4673 2HB  PHE A 307       8.037  -1.229   2.241  1.00 91.79           H
ATOM   4674  CG  PHE A 307       6.648  -1.400   3.869  1.00 91.79           C
ATOM   4675  CD1 PHE A 307       5.289  -1.379   3.920  1.00 91.79           C
ATOM   4676  HD1 PHE A 307       4.706  -1.776   3.088  1.00 91.79           H
ATOM   4677  CD2 PHE A 307       7.374  -0.904   4.906  1.00 91.79           C
ATOM   4678  HD2 PHE A 307       8.464  -0.921   4.866  1.00 91.79           H
ATOM   4679  CE1 PHE A 307       4.629  -0.840   5.056  1.00 91.79           C
ATOM   4680  HE1 PHE A 307       3.540  -0.823   5.096  1.00 91.79           H
ATOM   4681  CE2 PHE A 307       6.714  -0.365   6.042  1.00 91.79           C
ATOM   4682  HE2 PHE A 307       7.297   0.032   6.874  1.00 91.79           H
ATOM   4683  CZ  PHE A 307       5.355  -0.344   6.093  1.00 91.79           C
ATOM   4684  HZ  PHE A 307       4.849   0.069   6.965  1.00 91.79           H
ATOM   4685  HN  PHE A 307       6.150  -4.042   2.842  1.00 91.79           H
ATOM   4686  N   PHE A 308       7.776  -3.917   0.206  1.00 91.59           N
ATOM   4687  CA  PHE A 308       8.568  -4.318  -0.944  1.00 91.59           C
ATOM   4688  C   PHE A 308       7.745  -4.239  -2.232  1.00 91.59           C
ATOM   4689  O   PHE A 308       8.301  -4.101  -3.320  1.00 91.59           O
ATOM   4690  HA  PHE A 308       9.412  -3.632  -1.011  1.00 91.59           H
ATOM   4691  CB  PHE A 308       8.991  -5.771  -0.712  1.00 91.59           C
ATOM   4692 1HB  PHE A 308       8.277  -6.242  -0.036  1.00 91.59           H
ATOM   4693 2HB  PHE A 308       8.937  -6.310  -1.658  1.00 91.59           H
ATOM   4694  CG  PHE A 308      10.398  -5.924  -0.133  1.00 91.59           C
ATOM   4695  CD1 PHE A 308      11.483  -5.834  -0.949  1.00 91.59           C
ATOM   4696  HD1 PHE A 308      11.349  -5.652  -2.016  1.00 91.59           H
ATOM   4697  CD2 PHE A 308      10.566  -6.151   1.197  1.00 91.59           C
ATOM   4698  HD2 PHE A 308       9.697  -6.224   1.851  1.00 91.59           H
ATOM   4699  CE1 PHE A 308      12.789  -5.977  -0.412  1.00 91.59           C
ATOM   4700  HE1 PHE A 308      13.658  -5.904  -1.066  1.00 91.59           H
ATOM   4701  CE2 PHE A 308      11.872  -6.294   1.734  1.00 91.59           C
ATOM   4702  HE2 PHE A 308      12.006  -6.476   2.801  1.00 91.59           H
ATOM   4703  CZ  PHE A 308      12.957  -6.204   0.918  1.00 91.59           C
ATOM   4704  HZ  PHE A 308      13.960  -6.313   1.331  1.00 91.59           H
ATOM   4705  HN  PHE A 308       7.689  -4.610   0.921  1.00 91.59           H
ATOM   4706  N   HIS A 309       6.434  -4.329  -2.064  1.00 87.79           N
ATOM   4707  CA  HIS A 309       5.533  -4.339  -3.204  1.00 87.79           C
ATOM   4708  C   HIS A 309       5.715  -3.054  -4.014  1.00 87.79           C
ATOM   4709  O   HIS A 309       5.634  -3.072  -5.241  1.00 87.79           O
ATOM   4710  HA  HIS A 309       5.819  -5.191  -3.821  1.00 87.79           H
ATOM   4711  CB  HIS A 309       4.087  -4.555  -2.752  1.00 87.79           C
ATOM   4712 1HB  HIS A 309       4.042  -5.449  -2.130  1.00 87.79           H
ATOM   4713 2HB  HIS A 309       3.783  -3.716  -2.128  1.00 87.79           H
ATOM   4714  CG  HIS A 309       3.104  -4.701  -3.889  1.00 87.79           C
ATOM   4715  ND1 HIS A 309       2.430  -3.625  -4.439  1.00 87.79           N
ATOM   4716  HD1 HIS A 309       2.518  -2.671  -4.153  1.00 87.79           H
ATOM   4717  CD2 HIS A 309       2.689  -5.806  -4.573  1.00 87.79           C
ATOM   4718  HD2 HIS A 309       3.024  -6.828  -4.396  1.00 87.79           H
ATOM   4719  CE1 HIS A 309       1.647  -4.074  -5.409  1.00 87.79           C
ATOM   4720  HE1 HIS A 309       0.988  -3.469  -6.033  1.00 87.79           H
ATOM   4721  NE2 HIS A 309       1.808  -5.426  -5.490  1.00 87.79           N
ATOM   4722  HN  HIS A 309       5.987  -4.393  -1.172  1.00 87.79           H
ATOM   4723  N   SER A 310       5.957  -1.968  -3.294  1.00 88.44           N
ATOM   4724  CA  SER A 310       5.999  -0.654  -3.913  1.00 88.44           C
ATOM   4725  C   SER A 310       7.248  -0.527  -4.788  1.00 88.44           C
ATOM   4726  O   SER A 310       7.345   0.384  -5.609  1.00 88.44           O
ATOM   4727  HA  SER A 310       5.098  -0.593  -4.522  1.00 88.44           H
ATOM   4728  CB  SER A 310       5.976   0.453  -2.857  1.00 88.44           C
ATOM   4729 1HB  SER A 310       6.767   0.275  -2.128  1.00 88.44           H
ATOM   4730 2HB  SER A 310       6.190   1.411  -3.331  1.00 88.44           H
ATOM   4731  OG  SER A 310       4.721   0.525  -2.186  1.00 88.44           O
ATOM   4732  HG  SER A 310       4.031   0.920  -2.793  1.00 88.44           H
ATOM   4733  HN  SER A 310       6.123  -1.976  -2.308  1.00 88.44           H
ATOM   4734  N   CYS A 311       8.172  -1.454  -4.582  1.00 91.05           N
ATOM   4735  CA  CYS A 311       9.403  -1.468  -5.354  1.00 91.05           C
ATOM   4736  C   CYS A 311       9.303  -2.583  -6.397  1.00 91.05           C
ATOM   4737  O   CYS A 311      10.156  -2.693  -7.277  1.00 91.05           O
ATOM   4738  HA  CYS A 311       9.481  -0.493  -5.836  1.00 91.05           H
ATOM   4739  CB  CYS A 311      10.632  -1.633  -4.458  1.00 91.05           C
ATOM   4740 1HB  CYS A 311      11.538  -1.429  -5.028  1.00 91.05           H
ATOM   4741 2HB  CYS A 311      10.598  -0.909  -3.643  1.00 91.05           H
ATOM   4742  SG  CYS A 311      10.689  -3.332  -3.781  1.00 91.05           S
ATOM   4743  HG  CYS A 311      11.838  -3.183  -3.128  1.00 91.05           H
ATOM   4744  HN  CYS A 311       8.091  -2.184  -3.904  1.00 91.05           H
ATOM   4745  N   LEU A 312       8.255  -3.382  -6.264  1.00 87.67           N
ATOM   4746  CA  LEU A 312       8.090  -4.548  -7.115  1.00 87.67           C
ATOM   4747  C   LEU A 312       7.381  -4.136  -8.406  1.00 87.67           C
ATOM   4748  O   LEU A 312       7.602  -4.733  -9.458  1.00 87.67           O
ATOM   4749  HA  LEU A 312       9.086  -4.910  -7.369  1.00 87.67           H
ATOM   4750  CB  LEU A 312       7.380  -5.670  -6.355  1.00 87.67           C
ATOM   4751 1HB  LEU A 312       6.513  -5.247  -5.849  1.00 87.67           H
ATOM   4752 2HB  LEU A 312       7.005  -6.392  -7.080  1.00 87.67           H
ATOM   4753  CG  LEU A 312       8.224  -6.418  -5.321  1.00 87.67           C
ATOM   4754  HG  LEU A 312       8.589  -5.695  -4.591  1.00 87.67           H
ATOM   4755  CD1 LEU A 312       7.379  -7.441  -4.559  1.00 87.67           C
ATOM   4756 1HD1 LEU A 312       6.566  -6.929  -4.043  1.00 87.67           H
ATOM   4757 2HD1 LEU A 312       6.964  -8.164  -5.262  1.00 87.67           H
ATOM   4758 3HD1 LEU A 312       8.003  -7.958  -3.831  1.00 87.67           H
ATOM   4759  CD2 LEU A 312       9.450  -7.059  -5.974  1.00 87.67           C
ATOM   4760 1HD2 LEU A 312       9.126  -7.766  -6.738  1.00 87.67           H
ATOM   4761 2HD2 LEU A 312      10.065  -6.285  -6.432  1.00 87.67           H
ATOM   4762 3HD2 LEU A 312      10.032  -7.584  -5.216  1.00 87.67           H
ATOM   4763  HN  LEU A 312       7.528  -3.243  -5.592  1.00 87.67           H
ATOM   4764  N   ASN A 313       6.542  -3.117  -8.284  1.00 80.35           N
ATOM   4765  CA  ASN A 313       5.688  -2.714  -9.388  1.00 80.35           C
ATOM   4766  C   ASN A 313       6.552  -2.421 -10.616  1.00 80.35           C
ATOM   4767  O   ASN A 313       6.336  -2.994 -11.683  1.00 80.35           O
ATOM   4768  HA  ASN A 313       5.010  -3.552  -9.546  1.00 80.35           H
ATOM   4769  CB  ASN A 313       4.908  -1.443  -9.045  1.00 80.35           C
ATOM   4770 1HB  ASN A 313       5.565  -0.733  -8.543  1.00 80.35           H
ATOM   4771 2HB  ASN A 313       4.563  -0.965  -9.962  1.00 80.35           H
ATOM   4772  CG  ASN A 313       3.710  -1.761  -8.147  1.00 80.35           C
ATOM   4773  OD1 ASN A 313       3.176  -2.857  -8.146  1.00 80.35           O
ATOM   4774  ND2 ASN A 313       3.320  -0.742  -7.386  1.00 80.35           N
ATOM   4775 1HD2 ASN A 313       3.802   0.133  -7.435  1.00 80.35           H
ATOM   4776 2HD2 ASN A 313       2.544  -0.851  -6.764  1.00 80.35           H
ATOM   4777  HN  ASN A 313       6.442  -2.572  -7.451  1.00 80.35           H
ATOM   4778  N   PRO A 314       7.543  -1.528 -10.489  1.00 79.62           N
ATOM   4779  CA  PRO A 314       8.391  -1.174 -11.630  1.00 79.62           C
ATOM   4780  C   PRO A 314       8.998  -2.396 -12.299  1.00 79.62           C
ATOM   4781  O   PRO A 314       9.079  -2.462 -13.524  1.00 79.62           O
ATOM   4782  HA  PRO A 314       7.793  -0.693 -12.405  1.00 79.62           H
ATOM   4783  CB  PRO A 314       9.462  -0.269 -11.019  1.00 79.62           C
ATOM   4784 1HB  PRO A 314      10.340  -0.838 -10.713  1.00 79.62           H
ATOM   4785 2HB  PRO A 314       9.804   0.484 -11.729  1.00 79.62           H
ATOM   4786  CG  PRO A 314       8.754   0.361  -9.826  1.00 79.62           C
ATOM   4787 1HG  PRO A 314       9.462   0.748  -9.093  1.00 79.62           H
ATOM   4788 2HG  PRO A 314       8.131   1.204 -10.124  1.00 79.62           H
ATOM   4789  CD  PRO A 314       7.931  -0.791  -9.273  1.00 79.62           C
ATOM   4790 1HD  PRO A 314       8.513  -1.415  -8.595  1.00 79.62           H
ATOM   4791 2HD  PRO A 314       7.066  -0.437  -8.712  1.00 79.62           H
ATOM   4792  N   VAL A 315       9.414  -3.341 -11.468  1.00 82.07           N
ATOM   4793  CA  VAL A 315      10.123  -4.510 -11.958  1.00 82.07           C
ATOM   4794  C   VAL A 315       9.191  -5.328 -12.854  1.00 82.07           C
ATOM   4795  O   VAL A 315       9.609  -5.831 -13.896  1.00 82.07           O
ATOM   4796  HA  VAL A 315      10.964  -4.158 -12.555  1.00 82.07           H
ATOM   4797  CB  VAL A 315      10.681  -5.315 -10.782  1.00 82.07           C
ATOM   4798  HB  VAL A 315       9.841  -5.628 -10.162  1.00 82.07           H
ATOM   4799  CG1 VAL A 315      11.399  -6.574 -11.271  1.00 82.07           C
ATOM   4800 1HG1 VAL A 315      10.699  -7.201 -11.823  1.00 82.07           H
ATOM   4801 2HG1 VAL A 315      12.225  -6.291 -11.924  1.00 82.07           H
ATOM   4802 3HG1 VAL A 315      11.786  -7.127 -10.415  1.00 82.07           H
ATOM   4803  CG2 VAL A 315      11.607  -4.455  -9.920  1.00 82.07           C
ATOM   4804 1HG2 VAL A 315      12.440  -4.098 -10.525  1.00 82.07           H
ATOM   4805 2HG2 VAL A 315      11.052  -3.603  -9.528  1.00 82.07           H
ATOM   4806 3HG2 VAL A 315      11.989  -5.052  -9.091  1.00 82.07           H
ATOM   4807  HN  VAL A 315       9.273  -3.316 -10.478  1.00 82.07           H
ATOM   4808  N   LEU A 316       7.945  -5.437 -12.415  1.00 78.68           N
ATOM   4809  CA  LEU A 316       6.955  -6.199 -13.156  1.00 78.68           C
ATOM   4810  C   LEU A 316       6.819  -5.617 -14.564  1.00 78.68           C
ATOM   4811  O   LEU A 316       6.708  -6.360 -15.539  1.00 78.68           O
ATOM   4812  HA  LEU A 316       7.323  -7.221 -13.239  1.00 78.68           H
ATOM   4813  CB  LEU A 316       5.635  -6.254 -12.384  1.00 78.68           C
ATOM   4814 1HB  LEU A 316       5.322  -5.234 -12.164  1.00 78.68           H
ATOM   4815 2HB  LEU A 316       4.874  -6.687 -13.035  1.00 78.68           H
ATOM   4816  CG  LEU A 316       5.656  -7.046 -11.075  1.00 78.68           C
ATOM   4817  HG  LEU A 316       6.445  -6.639 -10.443  1.00 78.68           H
ATOM   4818  CD1 LEU A 316       4.339  -6.882 -10.314  1.00 78.68           C
ATOM   4819 1HD1 LEU A 316       4.181  -5.829 -10.083  1.00 78.68           H
ATOM   4820 2HD1 LEU A 316       3.516  -7.246 -10.929  1.00 78.68           H
ATOM   4821 3HD1 LEU A 316       4.381  -7.455  -9.388  1.00 78.68           H
ATOM   4822  CD2 LEU A 316       5.993  -8.516 -11.329  1.00 78.68           C
ATOM   4823 1HD2 LEU A 316       5.242  -8.952 -11.988  1.00 78.68           H
ATOM   4824 2HD2 LEU A 316       6.974  -8.589 -11.797  1.00 78.68           H
ATOM   4825 3HD2 LEU A 316       6.001  -9.056 -10.381  1.00 78.68           H
ATOM   4826  HN  LEU A 316       7.611  -5.017 -11.571  1.00 78.68           H
ATOM   4827  N   TYR A 317       6.833  -4.293 -14.627  1.00 74.62           N
ATOM   4828  CA  TYR A 317       6.656  -3.603 -15.893  1.00 74.62           C
ATOM   4829  C   TYR A 317       7.833  -3.871 -16.834  1.00 74.62           C
ATOM   4830  O   TYR A 317       7.648  -4.011 -18.042  1.00 74.62           O
ATOM   4831  HA  TYR A 317       5.741  -3.974 -16.354  1.00 74.62           H
ATOM   4832  CB  TYR A 317       6.618  -2.110 -15.558  1.00 74.62           C
ATOM   4833 1HB  TYR A 317       7.582  -1.816 -15.145  1.00 74.62           H
ATOM   4834 2HB  TYR A 317       6.479  -1.544 -16.479  1.00 74.62           H
ATOM   4835  CG  TYR A 317       5.516  -1.724 -14.568  1.00 74.62           C
ATOM   4836  CD1 TYR A 317       4.354  -2.465 -14.505  1.00 74.62           C
ATOM   4837  HD1 TYR A 317       4.221  -3.326 -15.160  1.00 74.62           H
ATOM   4838  CD2 TYR A 317       5.685  -0.633 -13.740  1.00 74.62           C
ATOM   4839  HD2 TYR A 317       6.603  -0.047 -13.790  1.00 74.62           H
ATOM   4840  CE1 TYR A 317       3.318  -2.101 -13.574  1.00 74.62           C
ATOM   4841  HE1 TYR A 317       2.395  -2.678 -13.514  1.00 74.62           H
ATOM   4842  CE2 TYR A 317       4.649  -0.269 -12.809  1.00 74.62           C
ATOM   4843  HE2 TYR A 317       4.769   0.590 -12.149  1.00 74.62           H
ATOM   4844  CZ  TYR A 317       3.516  -1.021 -12.772  1.00 74.62           C
ATOM   4845  OH  TYR A 317       2.537  -0.677 -11.893  1.00 74.62           O
ATOM   4846  HH  TYR A 317       1.877  -1.424 -11.807  1.00 74.62           H
ATOM   4847  HN  TYR A 317       6.963  -3.697 -13.835  1.00 74.62           H
ATOM   4848  N   VAL A 318       9.018  -3.935 -16.244  1.00 73.26           N
ATOM   4849  CA  VAL A 318      10.227  -4.165 -17.016  1.00 73.26           C
ATOM   4850  C   VAL A 318      10.144  -5.537 -17.688  1.00 73.26           C
ATOM   4851  O   VAL A 318      10.246  -5.641 -18.910  1.00 73.26           O
ATOM   4852  HA  VAL A 318      10.274  -3.398 -17.790  1.00 73.26           H
ATOM   4853  CB  VAL A 318      11.458  -4.011 -16.121  1.00 73.26           C
ATOM   4854  HB  VAL A 318      11.329  -4.666 -15.259  1.00 73.26           H
ATOM   4855  CG1 VAL A 318      12.728  -4.446 -16.855  1.00 73.26           C
ATOM   4856 1HG1 VAL A 318      12.638  -5.491 -17.149  1.00 73.26           H
ATOM   4857 2HG1 VAL A 318      12.863  -3.829 -17.743  1.00 73.26           H
ATOM   4858 3HG1 VAL A 318      13.587  -4.326 -16.195  1.00 73.26           H
ATOM   4859  CG2 VAL A 318      11.585  -2.576 -15.606  1.00 73.26           C
ATOM   4860 1HG2 VAL A 318      11.681  -1.894 -16.451  1.00 73.26           H
ATOM   4861 2HG2 VAL A 318      10.698  -2.317 -15.028  1.00 73.26           H
ATOM   4862 3HG2 VAL A 318      12.468  -2.495 -14.972  1.00 73.26           H
ATOM   4863  HN  VAL A 318       9.159  -3.833 -15.259  1.00 73.26           H
ATOM   4864  N   PHE A 319       9.961  -6.556 -16.861  1.00 73.90           N
ATOM   4865  CA  PHE A 319      10.095  -7.927 -17.321  1.00 73.90           C
ATOM   4866  C   PHE A 319       8.875  -8.353 -18.141  1.00 73.90           C
ATOM   4867  O   PHE A 319       9.007  -9.077 -19.126  1.00 73.90           O
ATOM   4868  HA  PHE A 319      10.986  -7.972 -17.948  1.00 73.90           H
ATOM   4869  CB  PHE A 319      10.190  -8.810 -16.075  1.00 73.90           C
ATOM   4870 1HB  PHE A 319       9.436  -8.489 -15.356  1.00 73.90           H
ATOM   4871 2HB  PHE A 319       9.951  -9.837 -16.351  1.00 73.90           H
ATOM   4872  CG  PHE A 319      11.562  -8.785 -15.398  1.00 73.90           C
ATOM   4873  CD1 PHE A 319      12.649  -9.284 -16.046  1.00 73.90           C
ATOM   4874  HD1 PHE A 319      12.543  -9.701 -17.047  1.00 73.90           H
ATOM   4875  CD2 PHE A 319      11.694  -8.265 -14.149  1.00 73.90           C
ATOM   4876  HD2 PHE A 319      10.823  -7.865 -13.629  1.00 73.90           H
ATOM   4877  CE1 PHE A 319      13.922  -9.261 -15.417  1.00 73.90           C
ATOM   4878  HE1 PHE A 319      14.793  -9.660 -15.936  1.00 73.90           H
ATOM   4879  CE2 PHE A 319      12.968  -8.242 -13.520  1.00 73.90           C
ATOM   4880  HE2 PHE A 319      13.074  -7.825 -12.519  1.00 73.90           H
ATOM   4881  CZ  PHE A 319      14.055  -8.740 -14.168  1.00 73.90           C
ATOM   4882  HZ  PHE A 319      15.032  -8.722 -13.686  1.00 73.90           H
ATOM   4883  HN  PHE A 319       9.725  -6.456 -15.894  1.00 73.90           H
ATOM   4884  N   VAL A 320       7.716  -7.885 -17.703  1.00 69.56           N
ATOM   4885  CA  VAL A 320       6.458  -8.425 -18.192  1.00 69.56           C
ATOM   4886  C   VAL A 320       5.888  -7.490 -19.261  1.00 69.56           C
ATOM   4887  O   VAL A 320       5.171  -7.931 -20.158  1.00 69.56           O
ATOM   4888  HA  VAL A 320       6.671  -9.391 -18.649  1.00 69.56           H
ATOM   4889  CB  VAL A 320       5.498  -8.653 -17.023  1.00 69.56           C
ATOM   4890  HB  VAL A 320       5.106  -7.683 -16.717  1.00 69.56           H
ATOM   4891  CG1 VAL A 320       4.314  -9.525 -17.449  1.00 69.56           C
ATOM   4892 1HG1 VAL A 320       3.772  -9.032 -18.256  1.00 69.56           H
ATOM   4893 2HG1 VAL A 320       4.681 -10.491 -17.795  1.00 69.56           H
ATOM   4894 3HG1 VAL A 320       3.647  -9.671 -16.600  1.00 69.56           H
ATOM   4895  CG2 VAL A 320       6.227  -9.265 -15.826  1.00 69.56           C
ATOM   4896 1HG2 VAL A 320       6.660 -10.223 -16.115  1.00 69.56           H
ATOM   4897 2HG2 VAL A 320       7.019  -8.592 -15.500  1.00 69.56           H
ATOM   4898 3HG2 VAL A 320       5.521  -9.418 -15.010  1.00 69.56           H
ATOM   4899  HN  VAL A 320       7.627  -7.152 -17.029  1.00 69.56           H
ATOM   4900  N   GLY A 321       6.228  -6.216 -19.130  1.00 71.48           N
ATOM   4901  CA  GLY A 321       5.714  -5.207 -20.041  1.00 71.48           C
ATOM   4902  C   GLY A 321       6.591  -5.099 -21.289  1.00 71.48           C
ATOM   4903  O   GLY A 321       7.644  -4.462 -21.260  1.00 71.48           O
ATOM   4904 1HA  GLY A 321       4.694  -5.458 -20.329  1.00 71.48           H
ATOM   4905 2HA  GLY A 321       5.674  -4.242 -19.535  1.00 71.48           H
ATOM   4906  HN  GLY A 321       6.840  -5.871 -18.419  1.00 71.48           H
ATOM   4907  N   GLU A 322       6.126  -5.730 -22.357  1.00 75.34           N
ATOM   4908  CA  GLU A 322       6.771  -5.587 -23.651  1.00 75.34           C
ATOM   4909  C   GLU A 322       6.751  -4.123 -24.096  1.00 75.34           C
ATOM   4910  O   GLU A 322       7.751  -3.608 -24.593  1.00 75.34           O
ATOM   4911  HA  GLU A 322       7.800  -5.914 -23.500  1.00 75.34           H
ATOM   4912  CB  GLU A 322       6.108  -6.487 -24.697  1.00 75.34           C
ATOM   4913 1HB  GLU A 322       5.041  -6.266 -24.748  1.00 75.34           H
ATOM   4914 2HB  GLU A 322       6.617  -6.375 -25.654  1.00 75.34           H
ATOM   4915  CG  GLU A 322       6.235  -7.962 -24.311  1.00 75.34           C
ATOM   4916 1HG  GLU A 322       7.233  -8.153 -23.917  1.00 75.34           H
ATOM   4917 2HG  GLU A 322       5.528  -8.195 -23.515  1.00 75.34           H
ATOM   4918  CD  GLU A 322       5.973  -8.868 -25.515  1.00 75.34           C
ATOM   4919  OE1 GLU A 322       6.880  -9.668 -25.831  1.00 75.34           O
ATOM   4920  OE2 GLU A 322       4.872  -8.740 -26.093  1.00 75.34           O
ATOM   4921  HN  GLU A 322       5.325  -6.329 -22.348  1.00 75.34           H
ATOM   4922  N   ARG A 323       5.601  -3.494 -23.900  1.00 75.89           N
ATOM   4923  CA  ARG A 323       5.427  -2.110 -24.306  1.00 75.89           C
ATOM   4924  C   ARG A 323       6.424  -1.212 -23.570  1.00 75.89           C
ATOM   4925  O   ARG A 323       7.024  -0.322 -24.171  1.00 75.89           O
ATOM   4926  HA  ARG A 323       5.616  -2.108 -25.379  1.00 75.89           H
ATOM   4927  CB  ARG A 323       4.005  -1.626 -24.016  1.00 75.89           C
ATOM   4928 1HB  ARG A 323       3.298  -2.437 -24.190  1.00 75.89           H
ATOM   4929 2HB  ARG A 323       3.918  -1.348 -22.966  1.00 75.89           H
ATOM   4930  CG  ARG A 323       3.643  -0.429 -24.898  1.00 75.89           C
ATOM   4931 1HG  ARG A 323       4.333   0.392 -24.704  1.00 75.89           H
ATOM   4932 2HG  ARG A 323       3.756  -0.699 -25.948  1.00 75.89           H
ATOM   4933  CD  ARG A 323       2.207   0.031 -24.636  1.00 75.89           C
ATOM   4934 1HD  ARG A 323       1.561  -0.834 -24.488  1.00 75.89           H
ATOM   4935 2HD  ARG A 323       2.167   0.619 -23.720  1.00 75.89           H
ATOM   4936  NE  ARG A 323       1.718   0.838 -25.776  1.00 75.89           N
ATOM   4937  HE  ARG A 323       2.282   0.874 -26.601  1.00 75.89           H
ATOM   4938  CZ  ARG A 323       0.567   1.523 -25.773  1.00 75.89           C
ATOM   4939  NH1 ARG A 323      -0.229   1.510 -24.694  1.00 75.89           N
ATOM   4940 1HH1 ARG A 323       0.035   0.987 -23.884  1.00 75.89           H
ATOM   4941 2HH1 ARG A 323      -1.087   2.024 -24.700  1.00 75.89           H
ATOM   4942  NH2 ARG A 323       0.222   2.221 -26.863  1.00 75.89           N
ATOM   4943 1HH2 ARG A 323      -0.634   2.737 -26.877  1.00 75.89           H
ATOM   4944 2HH2 ARG A 323       0.822   2.225 -27.664  1.00 75.89           H
ATOM   4945  HN  ARG A 323       4.800  -3.914 -23.474  1.00 75.89           H
ATOM   4946  N   PHE A 324       6.569  -1.476 -22.280  1.00 77.65           N
ATOM   4947  CA  PHE A 324       7.437  -0.666 -21.443  1.00 77.65           C
ATOM   4948  C   PHE A 324       8.901  -0.821 -21.860  1.00 77.65           C
ATOM   4949  O   PHE A 324       9.637   0.161 -21.933  1.00 77.65           O
ATOM   4950  HA  PHE A 324       7.133   0.373 -21.571  1.00 77.65           H
ATOM   4951  CB  PHE A 324       7.272  -1.169 -20.007  1.00 77.65           C
ATOM   4952 1HB  PHE A 324       6.209  -1.220 -19.771  1.00 77.65           H
ATOM   4953 2HB  PHE A 324       7.662  -2.184 -19.942  1.00 77.65           H
ATOM   4954  CG  PHE A 324       7.971  -0.301 -18.959  1.00 77.65           C
ATOM   4955  CD1 PHE A 324       9.226  -0.618 -18.542  1.00 77.65           C
ATOM   4956  HD1 PHE A 324       9.734  -1.490 -18.954  1.00 77.65           H
ATOM   4957  CD2 PHE A 324       7.338   0.788 -18.445  1.00 77.65           C
ATOM   4958  HD2 PHE A 324       6.332   1.041 -18.780  1.00 77.65           H
ATOM   4959  CE1 PHE A 324       9.875   0.188 -17.569  1.00 77.65           C
ATOM   4960  HE1 PHE A 324      10.881  -0.066 -17.234  1.00 77.65           H
ATOM   4961  CE2 PHE A 324       7.987   1.593 -17.473  1.00 77.65           C
ATOM   4962  HE2 PHE A 324       7.480   2.466 -17.061  1.00 77.65           H
ATOM   4963  CZ  PHE A 324       9.242   1.277 -17.055  1.00 77.65           C
ATOM   4964  HZ  PHE A 324       9.740   1.895 -16.309  1.00 77.65           H
ATOM   4965  HN  PHE A 324       6.106  -2.226 -21.807  1.00 77.65           H
ATOM   4966  N   ARG A 325       9.280  -2.064 -22.122  1.00 80.84           N
ATOM   4967  CA  ARG A 325      10.637  -2.358 -22.549  1.00 80.84           C
ATOM   4968  C   ARG A 325      10.978  -1.571 -23.816  1.00 80.84           C
ATOM   4969  O   ARG A 325      12.074  -1.026 -23.936  1.00 80.84           O
ATOM   4970  HA  ARG A 325      11.265  -2.049 -21.714  1.00 80.84           H
ATOM   4971  CB  ARG A 325      10.816  -3.853 -22.823  1.00 80.84           C
ATOM   4972 1HB  ARG A 325       9.904  -4.258 -23.262  1.00 80.84           H
ATOM   4973 2HB  ARG A 325      11.613  -4.000 -23.552  1.00 80.84           H
ATOM   4974  CG  ARG A 325      11.149  -4.610 -21.536  1.00 80.84           C
ATOM   4975 1HG  ARG A 325      12.023  -4.163 -21.062  1.00 80.84           H
ATOM   4976 2HG  ARG A 325      10.323  -4.518 -20.831  1.00 80.84           H
ATOM   4977  CD  ARG A 325      11.419  -6.088 -21.823  1.00 80.84           C
ATOM   4978 1HD  ARG A 325      11.928  -6.194 -22.781  1.00 80.84           H
ATOM   4979 2HD  ARG A 325      12.082  -6.500 -21.063  1.00 80.84           H
ATOM   4980  NE  ARG A 325      10.145  -6.841 -21.842  1.00 80.84           N
ATOM   4981  HE  ARG A 325       9.330  -6.393 -21.472  1.00 80.84           H
ATOM   4982  CZ  ARG A 325      10.013  -8.084 -22.325  1.00 80.84           C
ATOM   4983  NH1 ARG A 325      11.071  -8.731 -22.834  1.00 80.84           N
ATOM   4984 1HH1 ARG A 325      11.966  -8.287 -22.855  1.00 80.84           H
ATOM   4985 2HH1 ARG A 325      10.964  -9.659 -23.192  1.00 80.84           H
ATOM   4986  NH2 ARG A 325       8.809  -8.670 -22.292  1.00 80.84           N
ATOM   4987 1HH2 ARG A 325       8.694  -9.597 -22.648  1.00 80.84           H
ATOM   4988 2HH2 ARG A 325       8.025  -8.180 -21.911  1.00 80.84           H
ATOM   4989  HN  ARG A 325       8.678  -2.859 -22.048  1.00 80.84           H
ATOM   4990  N   ARG A 326      10.018  -1.535 -24.728  1.00 81.61           N
ATOM   4991  CA  ARG A 326      10.192  -0.799 -25.969  1.00 81.61           C
ATOM   4992  C   ARG A 326      10.362   0.694 -25.682  1.00 81.61           C
ATOM   4993  O   ARG A 326      11.249   1.339 -26.237  1.00 81.61           O
ATOM   4994  HA  ARG A 326      11.094  -1.218 -26.417  1.00 81.61           H
ATOM   4995  CB  ARG A 326       8.995  -1.000 -26.901  1.00 81.61           C
ATOM   4996 1HB  ARG A 326       8.069  -0.883 -26.339  1.00 81.61           H
ATOM   4997 2HB  ARG A 326       8.999  -0.231 -27.674  1.00 81.61           H
ATOM   4998  CG  ARG A 326       9.033  -2.385 -27.551  1.00 81.61           C
ATOM   4999 1HG  ARG A 326       9.943  -2.489 -28.142  1.00 81.61           H
ATOM   5000 2HG  ARG A 326       9.065  -3.152 -26.778  1.00 81.61           H
ATOM   5001  CD  ARG A 326       7.810  -2.604 -28.445  1.00 81.61           C
ATOM   5002 1HD  ARG A 326       6.906  -2.292 -27.922  1.00 81.61           H
ATOM   5003 2HD  ARG A 326       7.889  -1.988 -29.341  1.00 81.61           H
ATOM   5004  NE  ARG A 326       7.708  -4.031 -28.822  1.00 81.61           N
ATOM   5005  HE  ARG A 326       7.835  -4.716 -28.104  1.00 81.61           H
ATOM   5006  CZ  ARG A 326       7.457  -4.464 -30.065  1.00 81.61           C
ATOM   5007  NH1 ARG A 326       7.279  -3.592 -31.066  1.00 81.61           N
ATOM   5008 1HH1 ARG A 326       7.333  -2.609 -30.888  1.00 81.61           H
ATOM   5009 2HH1 ARG A 326       7.091  -3.923 -31.991  1.00 81.61           H
ATOM   5010  NH2 ARG A 326       7.386  -5.783 -30.291  1.00 81.61           N
ATOM   5011 1HH2 ARG A 326       7.199  -6.123 -31.213  1.00 81.61           H
ATOM   5012 2HH2 ARG A 326       7.520  -6.428 -29.539  1.00 81.61           H
ATOM   5013  HN  ARG A 326       9.136  -1.996 -24.631  1.00 81.61           H
ATOM   5014  N   ASP A 327       9.496   1.199 -24.815  1.00 82.18           N
ATOM   5015  CA  ASP A 327       9.501   2.616 -24.492  1.00 82.18           C
ATOM   5016  C   ASP A 327      10.813   2.969 -23.789  1.00 82.18           C
ATOM   5017  O   ASP A 327      11.399   4.018 -24.052  1.00 82.18           O
ATOM   5018  HA  ASP A 327       9.389   3.128 -25.448  1.00 82.18           H
ATOM   5019  CB  ASP A 327       8.349   2.969 -23.549  1.00 82.18           C
ATOM   5020 1HB  ASP A 327       8.418   2.368 -22.643  1.00 82.18           H
ATOM   5021 2HB  ASP A 327       8.430   4.013 -23.246  1.00 82.18           H
ATOM   5022  CG  ASP A 327       6.996   2.732 -24.224  1.00 82.18           C
ATOM   5023  OD1 ASP A 327       6.948   2.874 -25.465  1.00 82.18           O
ATOM   5024  OD2 ASP A 327       6.041   2.415 -23.483  1.00 82.18           O
ATOM   5025  HN  ASP A 327       8.802   0.659 -24.339  1.00 82.18           H
ATOM   5026  N   LEU A 328      11.236   2.074 -22.909  1.00 84.02           N
ATOM   5027  CA  LEU A 328      12.442   2.301 -22.130  1.00 84.02           C
ATOM   5028  C   LEU A 328      13.633   2.459 -23.077  1.00 84.02           C
ATOM   5029  O   LEU A 328      14.387   3.426 -22.976  1.00 84.02           O
ATOM   5030  HA  LEU A 328      12.307   3.235 -21.585  1.00 84.02           H
ATOM   5031  CB  LEU A 328      12.625   1.193 -21.092  1.00 84.02           C
ATOM   5032 1HB  LEU A 328      11.780   1.223 -20.404  1.00 84.02           H
ATOM   5033 2HB  LEU A 328      12.585   0.231 -21.604  1.00 84.02           H
ATOM   5034  CG  LEU A 328      13.916   1.249 -20.272  1.00 84.02           C
ATOM   5035  HG  LEU A 328      14.757   1.307 -20.963  1.00 84.02           H
ATOM   5036  CD1 LEU A 328      13.959   2.506 -19.402  1.00 84.02           C
ATOM   5037 1HD1 LEU A 328      13.910   3.390 -20.037  1.00 84.02           H
ATOM   5038 2HD1 LEU A 328      13.110   2.503 -18.717  1.00 84.02           H
ATOM   5039 3HD1 LEU A 328      14.887   2.521 -18.830  1.00 84.02           H
ATOM   5040  CD2 LEU A 328      14.097  -0.027 -19.447  1.00 84.02           C
ATOM   5041 1HD2 LEU A 328      13.255  -0.140 -18.764  1.00 84.02           H
ATOM   5042 2HD2 LEU A 328      14.143  -0.888 -20.113  1.00 84.02           H
ATOM   5043 3HD2 LEU A 328      15.022   0.040 -18.874  1.00 84.02           H
ATOM   5044  HN  LEU A 328      10.771   1.208 -22.725  1.00 84.02           H
ATOM   5045  N   VAL A 329      13.765   1.496 -23.977  1.00 83.62           N
ATOM   5046  CA  VAL A 329      14.896   1.474 -24.889  1.00 83.62           C
ATOM   5047  C   VAL A 329      14.872   2.736 -25.754  1.00 83.62           C
ATOM   5048  O   VAL A 329      15.921   3.298 -26.066  1.00 83.62           O
ATOM   5049  HA  VAL A 329      15.804   1.478 -24.287  1.00 83.62           H
ATOM   5050  CB  VAL A 329      14.879   0.184 -25.713  1.00 83.62           C
ATOM   5051  HB  VAL A 329      13.911   0.116 -26.208  1.00 83.62           H
ATOM   5052  CG1 VAL A 329      15.960   0.211 -26.795  1.00 83.62           C
ATOM   5053 1HG1 VAL A 329      15.785   1.054 -27.463  1.00 83.62           H
ATOM   5054 2HG1 VAL A 329      16.939   0.314 -26.328  1.00 83.62           H
ATOM   5055 3HG1 VAL A 329      15.926  -0.718 -27.365  1.00 83.62           H
ATOM   5056  CG2 VAL A 329      15.034  -1.043 -24.812  1.00 83.62           C
ATOM   5057 1HG2 VAL A 329      15.981  -0.983 -24.276  1.00 83.62           H
ATOM   5058 2HG2 VAL A 329      14.213  -1.075 -24.096  1.00 83.62           H
ATOM   5059 3HG2 VAL A 329      15.019  -1.946 -25.423  1.00 83.62           H
ATOM   5060  HN  VAL A 329      13.118   0.741 -24.088  1.00 83.62           H
ATOM   5061  N   LYS A 330      13.665   3.143 -26.118  1.00 82.64           N
[truncated: 117,320 more chars]
