# Supplementary material for: Noncanonical roles of chemokine regions in CCR9 activation revealed by structural modeling and mutational mapping
Source: Nat Commun. 2025 Aug 18;16:7695. doi: 10.1038/s41467-025-62321-9 (PMC12361432; doi:10.1038/s41467-025-62321-9)
Supplement: Supplementary file 4 — Supplementary Data 2 [file 41467_2025_62321_MOESM4_ESM.zip › CCR9_CCL25_rnk184.pdb]

SSBOND   1 CYS A   38    CYS A  289 
SSBOND   2 CYS A  119    CYS A  198 
SSBOND   3 CYS B    7    CYS B   35 
SSBOND   4 CYS B    8    CYS B   52 
ATOM      1  N   GLU A  20       2.521  -6.385  62.280  1.00 38.38           N
ATOM      2  CA  GLU A  20       1.574  -6.400  61.178  1.00 38.38           C
ATOM      3  C   GLU A  20       2.308  -6.240  59.845  1.00 38.38           C
ATOM      4  O   GLU A  20       1.720  -6.429  58.782  1.00 38.38           O
ATOM      5  HA  GLU A  20       1.095  -7.378  61.221  1.00 38.38           H
ATOM      6  CB  GLU A  20       0.512  -5.312  61.353  1.00 38.38           C
ATOM      7 1HB  GLU A  20       0.974  -4.409  61.752  1.00 38.38           H
ATOM      8 2HB  GLU A  20      -0.006  -5.150  60.409  1.00 38.38           H
ATOM      9  CG  GLU A  20      -0.554  -5.745  62.362  1.00 38.38           C
ATOM     10 1HG  GLU A  20      -0.858  -6.772  62.158  1.00 38.38           H
ATOM     11 2HG  GLU A  20      -0.135  -5.730  63.368  1.00 38.38           H
ATOM     12  CD  GLU A  20      -1.774  -4.824  62.298  1.00 38.38           C
ATOM     13  OE1 GLU A  20      -2.837  -5.256  62.794  1.00 38.38           O
ATOM     14  OE2 GLU A  20      -1.616  -3.709  61.755  1.00 38.38           O
ATOM     15  HN  GLU A  20       3.479  -6.276  62.013  1.00 38.38           H
ATOM     16  N   SER A  21       3.583  -5.892  59.946  1.00 41.21           N
ATOM     17  CA  SER A  21       4.389  -5.649  58.762  1.00 41.21           C
ATOM     18  C   SER A  21       4.678  -6.970  58.046  1.00 41.21           C
ATOM     19  O   SER A  21       4.885  -6.991  56.834  1.00 41.21           O
ATOM     20  HA  SER A  21       3.785  -4.997  58.131  1.00 41.21           H
ATOM     21  CB  SER A  21       5.697  -4.943  59.121  1.00 41.21           C
ATOM     22 1HB  SER A  21       6.116  -4.480  58.227  1.00 41.21           H
ATOM     23 2HB  SER A  21       5.493  -4.140  59.830  1.00 41.21           H
ATOM     24  OG  SER A  21       6.652  -5.840  59.682  1.00 41.21           O
ATOM     25  HG  SER A  21       7.491  -5.346  59.911  1.00 41.21           H
ATOM     26  HN  SER A  21       4.064  -5.776  60.815  1.00 41.21           H
ATOM     27  N   THR A  22       4.683  -8.041  58.827  1.00 42.67           N
ATOM     28  CA  THR A  22       5.218  -9.307  58.357  1.00 42.67           C
ATOM     29  C   THR A  22       4.233  -9.979  57.397  1.00 42.67           C
ATOM     30  O   THR A  22       4.559 -10.222  56.237  1.00 42.67           O
ATOM     31  HA  THR A  22       6.128  -9.108  57.792  1.00 42.67           H
ATOM     32  CB  THR A  22       5.552 -10.163  59.580  1.00 42.67           C
ATOM     33  HB  THR A  22       4.777 -10.908  59.758  1.00 42.67           H
ATOM     34  OG1 THR A  22       5.743  -9.214  60.626  1.00 42.67           O
ATOM     35  HG1 THR A  22       5.761  -9.679  61.511  1.00 42.67           H
ATOM     36  CG2 THR A  22       6.910 -10.858  59.456  1.00 42.67           C
ATOM     37 1HG2 THR A  22       7.693 -10.108  59.346  1.00 42.67           H
ATOM     38 2HG2 THR A  22       6.905 -11.509  58.582  1.00 42.67           H
ATOM     39 3HG2 THR A  22       7.098 -11.451  60.350  1.00 42.67           H
ATOM     40  HN  THR A  22       4.332  -8.052  59.763  1.00 42.67           H
ATOM     41  N   SER A  23       3.047 -10.259  57.918  1.00 43.39           N
ATOM     42  CA  SER A  23       2.054 -11.003  57.161  1.00 43.39           C
ATOM     43  C   SER A  23       1.624 -10.200  55.932  1.00 43.39           C
ATOM     44  O   SER A  23       1.440 -10.761  54.853  1.00 43.39           O
ATOM     45  HA  SER A  23       2.552 -11.925  56.860  1.00 43.39           H
ATOM     46  CB  SER A  23       0.839 -11.339  58.028  1.00 43.39           C
ATOM     47 1HB  SER A  23       0.086 -11.837  57.417  1.00 43.39           H
ATOM     48 2HB  SER A  23       1.133 -12.042  58.807  1.00 43.39           H
ATOM     49  OG  SER A  23       0.272 -10.177  58.626  1.00 43.39           O
ATOM     50  HG  SER A  23      -0.514 -10.431  59.189  1.00 43.39           H
ATOM     51  HN  SER A  23       2.761  -9.987  58.837  1.00 43.39           H
ATOM     52  N   SER A  24       1.475  -8.899  56.136  1.00 45.40           N
ATOM     53  CA  SER A  24       1.070  -8.013  55.058  1.00 45.40           C
ATOM     54  C   SER A  24       2.208  -7.866  54.046  1.00 45.40           C
ATOM     55  O   SER A  24       2.083  -7.132  53.067  1.00 45.40           O
ATOM     56  HA  SER A  24       0.208  -8.495  54.597  1.00 45.40           H
ATOM     57  CB  SER A  24       0.659  -6.642  55.597  1.00 45.40           C
ATOM     58 1HB  SER A  24       0.116  -6.097  54.825  1.00 45.40           H
ATOM     59 2HB  SER A  24      -0.024  -6.772  56.436  1.00 45.40           H
ATOM     60  OG  SER A  24       1.784  -5.874  56.017  1.00 45.40           O
ATOM     61  HG  SER A  24       1.986  -6.060  56.978  1.00 45.40           H
ATOM     62  HN  SER A  24       1.627  -8.451  57.017  1.00 45.40           H
ATOM     63  N   MET A  25       3.294  -8.577  54.317  1.00 45.43           N
ATOM     64  CA  MET A  25       4.381  -8.676  53.359  1.00 45.43           C
ATOM     65  C   MET A  25       4.322 -10.002  52.598  1.00 45.43           C
ATOM     66  O   MET A  25       4.606 -10.048  51.402  1.00 45.43           O
ATOM     67  HA  MET A  25       4.240  -7.846  52.667  1.00 45.43           H
ATOM     68  CB  MET A  25       5.720  -8.567  54.092  1.00 45.43           C
ATOM     69 1HB  MET A  25       5.660  -7.788  54.852  1.00 45.43           H
ATOM     70 2HB  MET A  25       5.931  -9.502  54.611  1.00 45.43           H
ATOM     71  CG  MET A  25       6.855  -8.250  53.117  1.00 45.43           C
ATOM     72 1HG  MET A  25       7.817  -8.457  53.586  1.00 45.43           H
ATOM     73 2HG  MET A  25       6.783  -8.894  52.240  1.00 45.43           H
ATOM     74  SD  MET A  25       6.775  -6.537  52.623  1.00 45.43           S
ATOM     75  CE  MET A  25       7.685  -5.785  53.963  1.00 45.43           C
ATOM     76 1HE  MET A  25       7.183  -5.998  54.907  1.00 45.43           H
ATOM     77 2HE  MET A  25       8.695  -6.192  53.989  1.00 45.43           H
ATOM     78 3HE  MET A  25       7.731  -4.707  53.811  1.00 45.43           H
ATOM     79  HN  MET A  25       3.436  -9.078  55.171  1.00 45.43           H
ATOM     80  N   GLU A  26       3.953 -11.048  53.322  1.00 47.64           N
ATOM     81  CA  GLU A  26       3.885 -12.377  52.739  1.00 47.64           C
ATOM     82  C   GLU A  26       2.802 -12.428  51.659  1.00 47.64           C
ATOM     83  O   GLU A  26       3.012 -13.001  50.591  1.00 47.64           O
ATOM     84  HA  GLU A  26       4.864 -12.545  52.290  1.00 47.64           H
ATOM     85  CB  GLU A  26       3.638 -13.436  53.815  1.00 47.64           C
ATOM     86 1HB  GLU A  26       2.886 -13.077  54.518  1.00 47.64           H
ATOM     87 2HB  GLU A  26       3.371 -14.382  53.344  1.00 47.64           H
ATOM     88  CG  GLU A  26       4.908 -13.702  54.625  1.00 47.64           C
ATOM     89 1HG  GLU A  26       5.733 -13.931  53.950  1.00 47.64           H
ATOM     90 2HG  GLU A  26       5.188 -12.803  55.175  1.00 47.64           H
ATOM     91  CD  GLU A  26       4.703 -14.861  55.602  1.00 47.64           C
ATOM     92  OE1 GLU A  26       5.718 -15.513  55.930  1.00 47.64           O
ATOM     93  OE2 GLU A  26       3.536 -15.069  55.999  1.00 47.64           O
ATOM     94  HN  GLU A  26       3.703 -10.997  54.289  1.00 47.64           H
ATOM     95  N   ASP A  27       1.668 -11.822  51.976  1.00 46.74           N
ATOM     96  CA  ASP A  27       0.548 -11.798  51.049  1.00 46.74           C
ATOM     97  C   ASP A  27       1.010 -11.215  49.712  1.00 46.74           C
ATOM     98  O   ASP A  27       0.499 -11.589  48.658  1.00 46.74           O
ATOM     99  HA  ASP A  27       0.227 -12.836  50.962  1.00 46.74           H
ATOM    100  CB  ASP A  27      -0.588 -10.922  51.580  1.00 46.74           C
ATOM    101 1HB  ASP A  27      -0.174 -10.077  52.131  1.00 46.74           H
ATOM    102 2HB  ASP A  27      -1.155 -10.511  50.745  1.00 46.74           H
ATOM    103  CG  ASP A  27      -1.519 -11.724  52.491  1.00 46.74           C
ATOM    104  OD1 ASP A  27      -1.424 -12.970  52.445  1.00 46.74           O
ATOM    105  OD2 ASP A  27      -2.305 -11.074  53.213  1.00 46.74           O
ATOM    106  HN  ASP A  27       1.507 -11.353  52.844  1.00 46.74           H
ATOM    107  N   TYR A  28       1.972 -10.308  49.800  1.00 47.91           N
ATOM    108  CA  TYR A  28       2.475  -9.634  48.615  1.00 47.91           C
ATOM    109  C   TYR A  28       3.273 -10.596  47.733  1.00 47.91           C
ATOM    110  O   TYR A  28       3.218 -10.511  46.507  1.00 47.91           O
ATOM    111  HA  TYR A  28       1.619  -9.261  48.051  1.00 47.91           H
ATOM    112  CB  TYR A  28       3.408  -8.532  49.121  1.00 47.91           C
ATOM    113 1HB  TYR A  28       3.994  -8.920  49.953  1.00 47.91           H
ATOM    114 2HB  TYR A  28       4.111  -8.273  48.329  1.00 47.91           H
ATOM    115  CG  TYR A  28       2.683  -7.263  49.574  1.00 47.91           C
ATOM    116  CD1 TYR A  28       3.039  -6.039  49.045  1.00 47.91           C
ATOM    117  HD1 TYR A  28       3.837  -5.976  48.304  1.00 47.91           H
ATOM    118  CD2 TYR A  28       1.674  -7.342  50.512  1.00 47.91           C
ATOM    119  HD2 TYR A  28       1.393  -8.309  50.930  1.00 47.91           H
ATOM    120  CE1 TYR A  28       2.358  -4.844  49.472  1.00 47.91           C
ATOM    121  HE1 TYR A  28       2.629  -3.871  49.062  1.00 47.91           H
ATOM    122  CE2 TYR A  28       0.992  -6.147  50.938  1.00 47.91           C
ATOM    123  HE2 TYR A  28       0.193  -6.196  51.678  1.00 47.91           H
ATOM    124  CZ  TYR A  28       1.368  -4.958  50.397  1.00 47.91           C
ATOM    125  OH  TYR A  28       0.723  -3.829  50.800  1.00 47.91           O
ATOM    126  HH  TYR A  28       0.921  -3.079  50.169  1.00 47.91           H
ATOM    127  HN  TYR A  28       2.405 -10.033  50.658  1.00 47.91           H
ATOM    128  N   VAL A  29       3.996 -11.490  48.392  1.00 47.78           N
ATOM    129  CA  VAL A  29       4.855 -12.425  47.686  1.00 47.78           C
ATOM    130  C   VAL A  29       3.993 -13.500  47.020  1.00 47.78           C
ATOM    131  O   VAL A  29       4.248 -13.888  45.881  1.00 47.78           O
ATOM    132  HA  VAL A  29       5.381 -11.868  46.911  1.00 47.78           H
ATOM    133  CB  VAL A  29       5.898 -13.005  48.644  1.00 47.78           C
ATOM    134  HB  VAL A  29       5.384 -13.676  49.332  1.00 47.78           H
ATOM    135  CG1 VAL A  29       6.946 -13.821  47.885  1.00 47.78           C
ATOM    136 1HG1 VAL A  29       6.457 -14.643  47.362  1.00 47.78           H
ATOM    137 2HG1 VAL A  29       7.452 -13.181  47.163  1.00 47.78           H
ATOM    138 3HG1 VAL A  29       7.674 -14.221  48.590  1.00 47.78           H
ATOM    139  CG2 VAL A  29       6.557 -11.899  49.470  1.00 47.78           C
ATOM    140 1HG2 VAL A  29       7.050 -11.192  48.803  1.00 47.78           H
ATOM    141 2HG2 VAL A  29       5.797 -11.379  50.053  1.00 47.78           H
ATOM    142 3HG2 VAL A  29       7.294 -12.338  50.143  1.00 47.78           H
ATOM    143  HN  VAL A  29       4.001 -11.581  49.388  1.00 47.78           H
ATOM    144  N   ASN A  30       2.990 -13.950  47.759  1.00 47.86           N
ATOM    145  CA  ASN A  30       2.245 -15.135  47.367  1.00 47.86           C
ATOM    146  C   ASN A  30       1.177 -14.745  46.343  1.00 47.86           C
ATOM    147  O   ASN A  30       0.486 -15.608  45.803  1.00 47.86           O
ATOM    148  HA  ASN A  30       2.988 -15.817  46.955  1.00 47.86           H
ATOM    149  CB  ASN A  30       1.539 -15.764  48.570  1.00 47.86           C
ATOM    150 1HB  ASN A  30       1.410 -15.017  49.353  1.00 47.86           H
ATOM    151 2HB  ASN A  30       0.543 -16.096  48.279  1.00 47.86           H
ATOM    152  CG  ASN A  30       2.338 -16.949  49.116  1.00 47.86           C
ATOM    153  OD1 ASN A  30       3.394 -17.302  48.617  1.00 47.86           O
ATOM    154  ND2 ASN A  30       1.777 -17.542  50.166  1.00 47.86           N
ATOM    155 1HD2 ASN A  30       0.908 -17.203  50.527  1.00 47.86           H
ATOM    156 2HD2 ASN A  30       2.224 -18.328  50.595  1.00 47.86           H
ATOM    157  HN  ASN A  30       2.685 -13.521  48.609  1.00 47.86           H
ATOM    158  N   PHE A  31       1.075 -13.446  46.107  1.00 48.16           N
ATOM    159  CA  PHE A  31       0.579 -12.953  44.834  1.00 48.16           C
ATOM    160  C   PHE A  31       1.514 -13.352  43.690  1.00 48.16           C
ATOM    161  O   PHE A  31       2.459 -12.629  43.375  1.00 48.16           O
ATOM    162  HA  PHE A  31      -0.401 -13.402  44.672  1.00 48.16           H
ATOM    163  CB  PHE A  31       0.535 -11.427  44.931  1.00 48.16           C
ATOM    164 1HB  PHE A  31       1.323 -11.092  45.605  1.00 48.16           H
ATOM    165 2HB  PHE A  31       0.753 -11.003  43.951  1.00 48.16           H
ATOM    166  CG  PHE A  31      -0.805 -10.874  45.423  1.00 48.16           C
ATOM    167  CD1 PHE A  31      -1.848 -10.751  44.559  1.00 48.16           C
ATOM    168  HD1 PHE A  31      -1.730 -11.048  43.517  1.00 48.16           H
ATOM    169  CD2 PHE A  31      -0.952 -10.504  46.723  1.00 48.16           C
ATOM    170  HD2 PHE A  31      -0.115 -10.602  47.415  1.00 48.16           H
ATOM    171  CE1 PHE A  31      -3.091 -10.238  45.015  1.00 48.16           C
ATOM    172  HE1 PHE A  31      -3.927 -10.140  44.323  1.00 48.16           H
ATOM    173  CE2 PHE A  31      -2.195  -9.991  47.179  1.00 48.16           C
ATOM    174  HE2 PHE A  31      -2.312  -9.694  48.222  1.00 48.16           H
ATOM    175  CZ  PHE A  31      -3.238  -9.869  46.316  1.00 48.16           C
ATOM    176  HZ  PHE A  31      -4.192  -9.475  46.666  1.00 48.16           H
ATOM    177  HN  PHE A  31       1.323 -12.736  46.767  1.00 48.16           H
ATOM    178  N   ASN A  32       1.219 -14.501  43.100  1.00 49.80           N
ATOM    179  CA  ASN A  32       1.583 -14.746  41.715  1.00 49.80           C
ATOM    180  C   ASN A  32       0.976 -13.654  40.831  1.00 49.80           C
ATOM    181  O   ASN A  32      -0.044 -13.874  40.180  1.00 49.80           O
ATOM    182  HA  ASN A  32       2.673 -14.736  41.699  1.00 49.80           H
ATOM    183  CB  ASN A  32       1.046 -16.096  41.235  1.00 49.80           C
ATOM    184 1HB  ASN A  32       0.148 -16.354  41.795  1.00 49.80           H
ATOM    185 2HB  ASN A  32       0.759 -16.025  40.186  1.00 49.80           H
ATOM    186  CG  ASN A  32       2.095 -17.196  41.408  1.00 49.80           C
ATOM    187  OD1 ASN A  32       3.285 -16.945  41.511  1.00 49.80           O
ATOM    188  ND2 ASN A  32       1.590 -18.426  41.435  1.00 49.80           N
ATOM    189 1HD2 ASN A  32       0.603 -18.563  41.345  1.00 49.80           H
ATOM    190 2HD2 ASN A  32       2.196 -19.214  41.545  1.00 49.80           H
ATOM    191  HN  ASN A  32       0.741 -15.254  43.551  1.00 49.80           H
ATOM    192  N   PHE A  33       1.628 -12.501  40.838  1.00 53.85           N
ATOM    193  CA  PHE A  33       1.390 -11.501  39.812  1.00 53.85           C
ATOM    194  C   PHE A  33       1.758 -12.038  38.427  1.00 53.85           C
ATOM    195  O   PHE A  33       2.892 -11.880  37.977  1.00 53.85           O
ATOM    196  HA  PHE A  33       0.327 -11.260  39.835  1.00 53.85           H
ATOM    197  CB  PHE A  33       2.287 -10.304  40.136  1.00 53.85           C
ATOM    198 1HB  PHE A  33       3.265 -10.670  40.448  1.00 53.85           H
ATOM    199 2HB  PHE A  33       2.439  -9.720  39.229  1.00 53.85           H
ATOM    200  CG  PHE A  33       1.730  -9.388  41.228  1.00 53.85           C
ATOM    201  CD1 PHE A  33       0.808  -8.438  40.914  1.00 53.85           C
ATOM    202  HD1 PHE A  33       0.466  -8.331  39.884  1.00 53.85           H
ATOM    203  CD2 PHE A  33       2.157  -9.522  42.512  1.00 53.85           C
ATOM    204  HD2 PHE A  33       2.896 -10.283  42.764  1.00 53.85           H
ATOM    205  CE1 PHE A  33       0.292  -7.588  41.927  1.00 53.85           C
ATOM    206  HE1 PHE A  33      -0.447  -6.827  41.675  1.00 53.85           H
ATOM    207  CE2 PHE A  33       1.641  -8.672  43.525  1.00 53.85           C
ATOM    208  HE2 PHE A  33       1.983  -8.780  44.554  1.00 53.85           H
ATOM    209  CZ  PHE A  33       0.719  -7.722  43.211  1.00 53.85           C
ATOM    210  HZ  PHE A  33       0.322  -7.070  43.988  1.00 53.85           H
ATOM    211  HN  PHE A  33       2.307 -12.247  41.527  1.00 53.85           H
ATOM    212  N   THR A  34       0.778 -12.661  37.790  1.00 62.68           N
ATOM    213  CA  THR A  34       0.825 -12.854  36.350  1.00 62.68           C
ATOM    214  C   THR A  34       1.227 -11.554  35.651  1.00 62.68           C
ATOM    215  O   THR A  34       0.502 -10.562  35.713  1.00 62.68           O
ATOM    216  HA  THR A  34       1.599 -13.589  36.127  1.00 62.68           H
ATOM    217  CB  THR A  34      -0.535 -13.391  35.900  1.00 62.68           C
ATOM    218  HB  THR A  34      -1.157 -12.590  35.502  1.00 62.68           H
ATOM    219  OG1 THR A  34      -1.047 -14.051  37.055  1.00 62.68           O
ATOM    220  HG1 THR A  34      -2.033 -14.188  36.962  1.00 62.68           H
ATOM    221  CG2 THR A  34      -0.409 -14.506  34.859  1.00 62.68           C
ATOM    222 1HG2 THR A  34       0.156 -15.336  35.282  1.00 62.68           H
ATOM    223 2HG2 THR A  34       0.109 -14.124  33.979  1.00 62.68           H
ATOM    224 3HG2 THR A  34      -1.403 -14.851  34.575  1.00 62.68           H
ATOM    225  HN  THR A  34      -0.035 -13.031  38.239  1.00 62.68           H
ATOM    226  N   ASP A  35       2.380 -11.601  35.000  1.00 76.35           N
ATOM    227  CA  ASP A  35       3.014 -10.389  34.511  1.00 76.35           C
ATOM    228  C   ASP A  35       2.239  -9.866  33.300  1.00 76.35           C
ATOM    229  O   ASP A  35       2.615 -10.128  32.158  1.00 76.35           O
ATOM    230  HA  ASP A  35       2.991  -9.695  35.352  1.00 76.35           H
ATOM    231  CB  ASP A  35       4.454 -10.659  34.071  1.00 76.35           C
ATOM    232 1HB  ASP A  35       4.834 -11.545  34.579  1.00 76.35           H
ATOM    233 2HB  ASP A  35       4.478 -10.870  33.002  1.00 76.35           H
ATOM    234  CG  ASP A  35       5.355  -9.462  34.380  1.00 76.35           C
ATOM    235  OD1 ASP A  35       4.798  -8.426  34.804  1.00 76.35           O
ATOM    236  OD2 ASP A  35       6.581  -9.609  34.186  1.00 76.35           O
ATOM    237  HN  ASP A  35       2.879 -12.446  34.807  1.00 76.35           H
ATOM    238  N   PHE A  36       1.171  -9.138  33.590  1.00 87.41           N
ATOM    239  CA  PHE A  36       0.312  -8.618  32.540  1.00 87.41           C
ATOM    240  C   PHE A  36       0.929  -7.377  31.891  1.00 87.41           C
ATOM    241  O   PHE A  36       0.445  -6.904  30.864  1.00 87.41           O
ATOM    242  HA  PHE A  36       0.206  -9.403  31.790  1.00 87.41           H
ATOM    243  CB  PHE A  36      -1.014  -8.230  33.197  1.00 87.41           C
ATOM    244 1HB  PHE A  36      -0.810  -7.567  34.038  1.00 87.41           H
ATOM    245 2HB  PHE A  36      -1.610  -7.663  32.482  1.00 87.41           H
ATOM    246  CG  PHE A  36      -1.835  -9.422  33.693  1.00 87.41           C
ATOM    247  CD1 PHE A  36      -1.960 -10.531  32.916  1.00 87.41           C
ATOM    248  HD1 PHE A  36      -1.475 -10.571  31.941  1.00 87.41           H
ATOM    249  CD2 PHE A  36      -2.440  -9.372  34.910  1.00 87.41           C
ATOM    250  HD2 PHE A  36      -2.340  -8.482  35.532  1.00 87.41           H
ATOM    251  CE1 PHE A  36      -2.723 -11.637  33.376  1.00 87.41           C
ATOM    252  HE1 PHE A  36      -2.823 -12.527  32.754  1.00 87.41           H
ATOM    253  CE2 PHE A  36      -3.203 -10.478  35.370  1.00 87.41           C
ATOM    254  HE2 PHE A  36      -3.688 -10.438  36.345  1.00 87.41           H
ATOM    255  CZ  PHE A  36      -3.328 -11.587  34.593  1.00 87.41           C
ATOM    256  HZ  PHE A  36      -3.913 -12.437  34.946  1.00 87.41           H
ATOM    257  HN  PHE A  36       0.890  -8.903  34.520  1.00 87.41           H
ATOM    258  N   TYR A  37       1.988  -6.886  32.517  1.00 90.49           N
ATOM    259  CA  TYR A  37       2.813  -5.861  31.901  1.00 90.49           C
ATOM    260  C   TYR A  37       3.896  -6.486  31.020  1.00 90.49           C
ATOM    261  O   TYR A  37       4.756  -7.216  31.510  1.00 90.49           O
ATOM    262  HA  TYR A  37       2.168  -5.236  31.283  1.00 90.49           H
ATOM    263  CB  TYR A  37       3.481  -5.108  33.053  1.00 90.49           C
ATOM    264 1HB  TYR A  37       2.711  -4.754  33.738  1.00 90.49           H
ATOM    265 2HB  TYR A  37       4.109  -5.802  33.612  1.00 90.49           H
ATOM    266  CG  TYR A  37       4.333  -3.917  32.608  1.00 90.49           C
ATOM    267  CD1 TYR A  37       5.691  -4.073  32.420  1.00 90.49           C
ATOM    268  HD1 TYR A  37       6.157  -5.043  32.588  1.00 90.49           H
ATOM    269  CD2 TYR A  37       3.742  -2.688  32.395  1.00 90.49           C
ATOM    270  HD2 TYR A  37       2.670  -2.566  32.543  1.00 90.49           H
ATOM    271  CE1 TYR A  37       6.493  -2.952  32.001  1.00 90.49           C
ATOM    272  HE1 TYR A  37       7.566  -3.061  31.848  1.00 90.49           H
ATOM    273  CE2 TYR A  37       4.544  -1.568  31.976  1.00 90.49           C
ATOM    274  HE2 TYR A  37       4.091  -0.592  31.804  1.00 90.49           H
ATOM    275  CZ  TYR A  37       5.879  -1.755  31.799  1.00 90.49           C
ATOM    276  OH  TYR A  37       6.636  -0.697  31.403  1.00 90.49           O
ATOM    277  HH  TYR A  37       6.054   0.100  31.246  1.00 90.49           H
ATOM    278  HN  TYR A  37       2.284  -7.176  33.427  1.00 90.49           H
ATOM    279  N   CYS A  38       3.820  -6.175  29.734  1.00 90.36           N
ATOM    280  CA  CYS A  38       4.702  -6.797  28.760  1.00 90.36           C
ATOM    281  C   CYS A  38       5.728  -5.756  28.309  1.00 90.36           C
ATOM    282  O   CYS A  38       5.369  -4.746  27.706  1.00 90.36           O
ATOM    283  HA  CYS A  38       5.191  -7.628  29.267  1.00 90.36           H
ATOM    284  CB  CYS A  38       3.921  -7.378  27.580  1.00 90.36           C
ATOM    285 1HB  CYS A  38       3.109  -8.007  27.944  1.00 90.36           H
ATOM    286 2HB  CYS A  38       3.465  -6.573  27.003  1.00 90.36           H
ATOM    287  SG  CYS A  38       5.039  -8.356  26.511  1.00 90.36           S
ATOM    288  HN  CYS A  38       3.172  -5.514  29.356  1.00 90.36           H
ATOM    289  N   GLU A  39       6.985  -6.039  28.618  1.00 89.26           N
ATOM    290  CA  GLU A  39       8.081  -5.236  28.102  1.00 89.26           C
ATOM    291  C   GLU A  39       8.431  -5.669  26.677  1.00 89.26           C
ATOM    292  O   GLU A  39       8.803  -6.818  26.447  1.00 89.26           O
ATOM    293  HA  GLU A  39       7.712  -4.211  28.098  1.00 89.26           H
ATOM    294  CB  GLU A  39       9.304  -5.325  29.017  1.00 89.26           C
ATOM    295 1HB  GLU A  39       9.522  -6.370  29.238  1.00 89.26           H
ATOM    296 2HB  GLU A  39      10.142  -4.797  28.563  1.00 89.26           H
ATOM    297  CG  GLU A  39       9.037  -4.638  30.358  1.00 89.26           C
ATOM    298 1HG  GLU A  39       8.666  -3.627  30.185  1.00 89.26           H
ATOM    299 2HG  GLU A  39       8.256  -5.175  30.897  1.00 89.26           H
ATOM    300  CD  GLU A  39      10.307  -4.583  31.209  1.00 89.26           C
ATOM    301  OE1 GLU A  39      10.232  -3.980  32.302  1.00 89.26           O
ATOM    302  OE2 GLU A  39      11.324  -5.145  30.748  1.00 89.26           O
ATOM    303  HN  GLU A  39       7.259  -6.799  29.207  1.00 89.26           H
ATOM    304  N   LYS A  40       8.299  -4.724  25.757  1.00 89.26           N
ATOM    305  CA  LYS A  40       8.434  -5.033  24.343  1.00 89.26           C
ATOM    306  C   LYS A  40       9.872  -4.758  23.901  1.00 89.26           C
ATOM    307  O   LYS A  40      10.118  -4.440  22.738  1.00 89.26           O
ATOM    308  HA  LYS A  40       8.232  -6.097  24.220  1.00 89.26           H
ATOM    309  CB  LYS A  40       7.384  -4.275  23.527  1.00 89.26           C
ATOM    310 1HB  LYS A  40       7.517  -3.202  23.663  1.00 89.26           H
ATOM    311 2HB  LYS A  40       7.525  -4.481  22.466  1.00 89.26           H
ATOM    312  CG  LYS A  40       5.969  -4.677  23.947  1.00 89.26           C
ATOM    313 1HG  LYS A  40       5.855  -4.548  25.023  1.00 89.26           H
ATOM    314 2HG  LYS A  40       5.243  -4.019  23.469  1.00 89.26           H
ATOM    315  CD  LYS A  40       5.675  -6.130  23.567  1.00 89.26           C
ATOM    316 1HD  LYS A  40       5.961  -6.303  22.530  1.00 89.26           H
ATOM    317 2HD  LYS A  40       6.280  -6.799  24.180  1.00 89.26           H
ATOM    318  CE  LYS A  40       4.193  -6.457  23.756  1.00 89.26           C
ATOM    319 1HE  LYS A  40       3.989  -6.657  24.808  1.00 89.26           H
ATOM    320 2HE  LYS A  40       3.586  -5.598  23.472  1.00 89.26           H
ATOM    321  NZ  LYS A  40       3.813  -7.631  22.939  1.00 89.26           N
ATOM    322 1HZ  LYS A  40       2.833  -7.843  23.086  1.00 89.26           H
ATOM    323 2HZ  LYS A  40       3.971  -7.427  21.959  1.00 89.26           H
ATOM    324 3HZ  LYS A  40       4.376  -8.429  23.212  1.00 89.26           H
ATOM    325  HN  LYS A  40       8.103  -3.766  25.963  1.00 89.26           H
ATOM    326  N   ASN A  41      10.786  -4.890  24.852  1.00 87.11           N
ATOM    327  CA  ASN A  41      12.184  -4.594  24.592  1.00 87.11           C
ATOM    328  C   ASN A  41      12.690  -5.491  23.461  1.00 87.11           C
ATOM    329  O   ASN A  41      13.409  -5.032  22.575  1.00 87.11           O
ATOM    330  HA  ASN A  41      12.209  -3.536  24.329  1.00 87.11           H
ATOM    331  CB  ASN A  41      13.043  -4.864  25.830  1.00 87.11           C
ATOM    332 1HB  ASN A  41      12.717  -5.787  26.308  1.00 87.11           H
ATOM    333 2HB  ASN A  41      14.081  -5.008  25.531  1.00 87.11           H
ATOM    334  CG  ASN A  41      12.949  -3.706  26.826  1.00 87.11           C
ATOM    335  OD1 ASN A  41      12.638  -2.578  26.479  1.00 87.11           O
ATOM    336  ND2 ASN A  41      13.235  -4.046  28.079  1.00 87.11           N
ATOM    337 1HD2 ASN A  41      13.484  -4.990  28.297  1.00 87.11           H
ATOM    338 2HD2 ASN A  41      13.202  -3.358  28.804  1.00 87.11           H
ATOM    339  HN  ASN A  41      10.583  -5.193  25.783  1.00 87.11           H
ATOM    340  N   ASN A  42      12.294  -6.753  23.528  1.00 88.41           N
ATOM    341  CA  ASN A  42      12.736  -7.729  22.546  1.00 88.41           C
ATOM    342  C   ASN A  42      12.239  -7.312  21.160  1.00 88.41           C
ATOM    343  O   ASN A  42      12.963  -7.438  20.173  1.00 88.41           O
ATOM    344  HA  ASN A  42      13.824  -7.733  22.615  1.00 88.41           H
ATOM    345  CB  ASN A  42      12.168  -9.116  22.853  1.00 88.41           C
ATOM    346 1HB  ASN A  42      11.089  -9.049  22.991  1.00 88.41           H
ATOM    347 2HB  ASN A  42      12.340  -9.780  22.006  1.00 88.41           H
ATOM    348  CG  ASN A  42      12.813  -9.706  24.109  1.00 88.41           C
ATOM    349  OD1 ASN A  42      13.762  -9.173  24.660  1.00 88.41           O
ATOM    350  ND2 ASN A  42      12.245 -10.833  24.530  1.00 88.41           N
ATOM    351 1HD2 ASN A  42      11.468 -11.218  24.032  1.00 88.41           H
ATOM    352 2HD2 ASN A  42      12.596 -11.295  25.345  1.00 88.41           H
ATOM    353  HN  ASN A  42      11.685  -7.112  24.235  1.00 88.41           H
ATOM    354  N   VAL A  43      11.008  -6.823  21.130  1.00 89.72           N
ATOM    355  CA  VAL A  43      10.393  -6.421  19.877  1.00 89.72           C
ATOM    356  C   VAL A  43      11.162  -5.234  19.294  1.00 89.72           C
ATOM    357  O   VAL A  43      11.407  -5.179  18.090  1.00 89.72           O
ATOM    358  HA  VAL A  43      10.470  -7.261  19.187  1.00 89.72           H
ATOM    359  CB  VAL A  43       8.908  -6.122  20.095  1.00 89.72           C
ATOM    360  HB  VAL A  43       8.833  -5.269  20.769  1.00 89.72           H
ATOM    361  CG1 VAL A  43       8.227  -5.741  18.779  1.00 89.72           C
ATOM    362 1HG1 VAL A  43       8.705  -4.853  18.366  1.00 89.72           H
ATOM    363 2HG1 VAL A  43       8.317  -6.565  18.071  1.00 89.72           H
ATOM    364 3HG1 VAL A  43       7.172  -5.534  18.963  1.00 89.72           H
ATOM    365  CG2 VAL A  43       8.201  -7.307  20.755  1.00 89.72           C
ATOM    366 1HG2 VAL A  43       8.291  -8.186  20.116  1.00 89.72           H
ATOM    367 2HG2 VAL A  43       8.662  -7.513  21.722  1.00 89.72           H
ATOM    368 3HG2 VAL A  43       7.148  -7.068  20.899  1.00 89.72           H
ATOM    369  HN  VAL A  43      10.435  -6.701  21.940  1.00 89.72           H
ATOM    370  N   ARG A  44      11.522  -4.312  20.176  1.00 89.36           N
ATOM    371  CA  ARG A  44      12.195  -3.096  19.754  1.00 89.36           C
ATOM    372  C   ARG A  44      13.608  -3.415  19.260  1.00 89.36           C
ATOM    373  O   ARG A  44      14.073  -2.834  18.281  1.00 89.36           O
ATOM    374  HA  ARG A  44      11.578  -2.701  18.948  1.00 89.36           H
ATOM    375  CB  ARG A  44      12.279  -2.087  20.901  1.00 89.36           C
ATOM    376 1HB  ARG A  44      12.717  -2.564  21.778  1.00 89.36           H
ATOM    377 2HB  ARG A  44      12.940  -1.267  20.622  1.00 89.36           H
ATOM    378  CG  ARG A  44      10.895  -1.537  21.250  1.00 89.36           C
ATOM    379 1HG  ARG A  44      10.378  -1.238  20.338  1.00 89.36           H
ATOM    380 2HG  ARG A  44      10.295  -2.320  21.715  1.00 89.36           H
ATOM    381  CD  ARG A  44      11.003  -0.340  22.197  1.00 89.36           C
ATOM    382 1HD  ARG A  44      11.806   0.320  21.871  1.00 89.36           H
ATOM    383 2HD  ARG A  44      10.081   0.241  22.169  1.00 89.36           H
ATOM    384  NE  ARG A  44      11.263  -0.809  23.577  1.00 89.36           N
ATOM    385  HE  ARG A  44      12.202  -1.050  23.821  1.00 89.36           H
ATOM    386  CZ  ARG A  44      10.319  -0.929  24.520  1.00 89.36           C
ATOM    387  NH1 ARG A  44       9.043  -0.620  24.249  1.00 89.36           N
ATOM    388 1HH1 ARG A  44       8.790  -0.296  23.337  1.00 89.36           H
ATOM    389 2HH1 ARG A  44       8.345  -0.712  24.958  1.00 89.36           H
ATOM    390  NH2 ARG A  44      10.669  -1.364  25.738  1.00 89.36           N
ATOM    391 1HH2 ARG A  44       9.976  -1.460  26.453  1.00 89.36           H
ATOM    392 2HH2 ARG A  44      11.622  -1.593  25.932  1.00 89.36           H
ATOM    393  HN  ARG A  44      11.361  -4.387  21.160  1.00 89.36           H
ATOM    394  N   GLN A  45      14.251  -4.337  19.961  1.00 90.55           N
ATOM    395  CA  GLN A  45      15.617  -4.709  19.632  1.00 90.55           C
ATOM    396  C   GLN A  45      15.674  -5.342  18.240  1.00 90.55           C
ATOM    397  O   GLN A  45      16.581  -5.055  17.461  1.00 90.55           O
ATOM    398  HA  GLN A  45      16.181  -3.777  19.638  1.00 90.55           H
ATOM    399  CB  GLN A  45      16.197  -5.653  20.688  1.00 90.55           C
ATOM    400 1HB  GLN A  45      16.070  -5.218  21.679  1.00 90.55           H
ATOM    401 2HB  GLN A  45      15.648  -6.594  20.680  1.00 90.55           H
ATOM    402  CG  GLN A  45      17.681  -5.919  20.428  1.00 90.55           C
ATOM    403 1HG  GLN A  45      17.809  -6.348  19.434  1.00 90.55           H
ATOM    404 2HG  GLN A  45      18.231  -4.979  20.443  1.00 90.55           H
ATOM    405  CD  GLN A  45      18.259  -6.871  21.478  1.00 90.55           C
ATOM    406  OE1 GLN A  45      17.552  -7.444  22.290  1.00 90.55           O
ATOM    407  NE2 GLN A  45      19.581  -7.006  21.416  1.00 90.55           N
ATOM    408 1HE2 GLN A  45      20.103  -6.507  20.724  1.00 90.55           H
ATOM    409 2HE2 GLN A  45      20.052  -7.608  22.061  1.00 90.55           H
ATOM    410  HN  GLN A  45      13.856  -4.826  20.738  1.00 90.55           H
ATOM    411  N   PHE A  46      14.694  -6.192  17.971  1.00 91.82           N
ATOM    412  CA  PHE A  46      14.597  -6.835  16.671  1.00 91.82           C
ATOM    413  C   PHE A  46      14.392  -5.801  15.562  1.00 91.82           C
ATOM    414  O   PHE A  46      15.089  -5.825  14.549  1.00 91.82           O
ATOM    415  HA  PHE A  46      15.533  -7.366  16.502  1.00 91.82           H
ATOM    416  CB  PHE A  46      13.379  -7.760  16.720  1.00 91.82           C
ATOM    417 1HB  PHE A  46      13.552  -8.531  17.471  1.00 91.82           H
ATOM    418 2HB  PHE A  46      12.512  -7.186  17.045  1.00 91.82           H
ATOM    419  CG  PHE A  46      13.056  -8.433  15.384  1.00 91.82           C
ATOM    420  CD1 PHE A  46      12.025  -7.975  14.624  1.00 91.82           C
ATOM    421  HD1 PHE A  46      11.430  -7.129  14.966  1.00 91.82           H
ATOM    422  CD2 PHE A  46      13.798  -9.490  14.958  1.00 91.82           C
ATOM    423  HD2 PHE A  46      14.624  -9.857  15.567  1.00 91.82           H
ATOM    424  CE1 PHE A  46      11.725  -8.600  13.385  1.00 91.82           C
ATOM    425  HE1 PHE A  46      10.899  -8.233  12.776  1.00 91.82           H
ATOM    426  CE2 PHE A  46      13.498 -10.115  13.718  1.00 91.82           C
ATOM    427  HE2 PHE A  46      14.093 -10.961  13.376  1.00 91.82           H
ATOM    428  CZ  PHE A  46      12.467  -9.656  12.958  1.00 91.82           C
ATOM    429  HZ  PHE A  46      12.237 -10.136  12.007  1.00 91.82           H
ATOM    430  HN  PHE A  46      13.976  -6.443  18.621  1.00 91.82           H
ATOM    431  N   ALA A  47      13.432  -4.916  15.791  1.00 91.28           N
ATOM    432  CA  ALA A  47      13.096  -3.904  14.805  1.00 91.28           C
ATOM    433  C   ALA A  47      14.347  -3.089  14.471  1.00 91.28           C
ATOM    434  O   ALA A  47      14.598  -2.779  13.307  1.00 91.28           O
ATOM    435  HA  ALA A  47      12.756  -4.417  13.905  1.00 91.28           H
ATOM    436  CB  ALA A  47      11.956  -3.032  15.335  1.00 91.28           C
ATOM    437 1HB  ALA A  47      11.083  -3.654  15.529  1.00 91.28           H
ATOM    438 2HB  ALA A  47      12.270  -2.548  16.260  1.00 91.28           H
ATOM    439 3HB  ALA A  47      11.705  -2.273  14.595  1.00 91.28           H
ATOM    440  HN  ALA A  47      12.890  -4.885  16.631  1.00 91.28           H
ATOM    441  N   SER A  48      15.099  -2.764  15.513  1.00 91.66           N
ATOM    442  CA  SER A  48      16.176  -1.797  15.387  1.00 91.66           C
ATOM    443  C   SER A  48      17.257  -2.338  14.449  1.00 91.66           C
ATOM    444  O   SER A  48      17.990  -1.567  13.831  1.00 91.66           O
ATOM    445  HA  SER A  48      15.714  -0.905  14.964  1.00 91.66           H
ATOM    446  CB  SER A  48      16.777  -1.461  16.753  1.00 91.66           C
ATOM    447 1HB  SER A  48      17.371  -0.551  16.673  1.00 91.66           H
ATOM    448 2HB  SER A  48      15.975  -1.258  17.462  1.00 91.66           H
ATOM    449  OG  SER A  48      17.594  -2.517  17.251  1.00 91.66           O
ATOM    450  HG  SER A  48      17.972  -2.266  18.142  1.00 91.66           H
ATOM    451  HN  SER A  48      14.981  -3.149  16.428  1.00 91.66           H
ATOM    452  N   HIS A  49      17.322  -3.659  14.372  1.00 92.35           N
ATOM    453  CA  HIS A  49      18.332  -4.313  13.557  1.00 92.35           C
ATOM    454  C   HIS A  49      17.742  -4.659  12.189  1.00 92.35           C
ATOM    455  O   HIS A  49      18.419  -4.539  11.169  1.00 92.35           O
ATOM    456  HA  HIS A  49      19.140  -3.593  13.424  1.00 92.35           H
ATOM    457  CB  HIS A  49      18.908  -5.532  14.280  1.00 92.35           C
ATOM    458 1HB  HIS A  49      18.090  -6.192  14.567  1.00 92.35           H
ATOM    459 2HB  HIS A  49      19.539  -6.088  13.587  1.00 92.35           H
ATOM    460  CG  HIS A  49      19.716  -5.192  15.510  1.00 92.35           C
ATOM    461  ND1 HIS A  49      19.134  -4.914  16.735  1.00 92.35           N
ATOM    462  HD1 HIS A  49      18.154  -4.909  16.930  1.00 92.35           H
ATOM    463  CD2 HIS A  49      21.064  -5.089  15.691  1.00 92.35           C
ATOM    464  HD2 HIS A  49      21.823  -5.245  14.925  1.00 92.35           H
ATOM    465  CE1 HIS A  49      20.099  -4.656  17.607  1.00 92.35           C
ATOM    466  HE1 HIS A  49      19.961  -4.402  18.658  1.00 92.35           H
ATOM    467  NE2 HIS A  49      21.293  -4.764  16.957  1.00 92.35           N
ATOM    468  HN  HIS A  49      16.702  -4.278  14.854  1.00 92.35           H
ATOM    469  N   PHE A  50      16.487  -5.081  12.211  1.00 93.41           N
ATOM    470  CA  PHE A  50      15.890  -5.717  11.048  1.00 93.41           C
ATOM    471  C   PHE A  50      15.387  -4.673  10.050  1.00 93.41           C
ATOM    472  O   PHE A  50      15.630  -4.789   8.850  1.00 93.41           O
ATOM    473  HA  PHE A  50      16.665  -6.323  10.578  1.00 93.41           H
ATOM    474  CB  PHE A  50      14.702  -6.541  11.549  1.00 93.41           C
ATOM    475 1HB  PHE A  50      15.055  -7.253  12.295  1.00 93.41           H
ATOM    476 2HB  PHE A  50      13.998  -5.877  12.050  1.00 93.41           H
ATOM    477  CG  PHE A  50      13.965  -7.304  10.447  1.00 93.41           C
ATOM    478  CD1 PHE A  50      12.721  -6.910  10.063  1.00 93.41           C
ATOM    479  HD1 PHE A  50      12.250  -6.051  10.540  1.00 93.41           H
ATOM    480  CD2 PHE A  50      14.553  -8.375   9.851  1.00 93.41           C
ATOM    481  HD2 PHE A  50      15.550  -8.691  10.159  1.00 93.41           H
ATOM    482  CE1 PHE A  50      12.037  -7.618   9.039  1.00 93.41           C
ATOM    483  HE1 PHE A  50      11.040  -7.302   8.732  1.00 93.41           H
ATOM    484  CE2 PHE A  50      13.869  -9.083   8.827  1.00 93.41           C
ATOM    485  HE2 PHE A  50      14.340  -9.942   8.350  1.00 93.41           H
ATOM    486  CZ  PHE A  50      12.625  -8.689   8.443  1.00 93.41           C
ATOM    487  HZ  PHE A  50      12.100  -9.232   7.658  1.00 93.41           H
ATOM    488  HN  PHE A  50      15.882  -4.995  13.002  1.00 93.41           H
ATOM    489  N   LEU A  51      14.695  -3.677  10.583  1.00 94.30           N
ATOM    490  CA  LEU A  51      13.853  -2.826   9.759  1.00 94.30           C
ATOM    491  C   LEU A  51      14.735  -1.874   8.949  1.00 94.30           C
ATOM    492  O   LEU A  51      14.598  -1.780   7.730  1.00 94.30           O
ATOM    493  HA  LEU A  51      13.315  -3.472   9.065  1.00 94.30           H
ATOM    494  CB  LEU A  51      12.807  -2.114  10.619  1.00 94.30           C
ATOM    495 1HB  LEU A  51      13.327  -1.506  11.359  1.00 94.30           H
ATOM    496 2HB  LEU A  51      12.246  -1.430   9.982  1.00 94.30           H
ATOM    497  CG  LEU A  51      11.811  -3.018  11.349  1.00 94.30           C
ATOM    498  HG  LEU A  51      12.372  -3.681  12.008  1.00 94.30           H
ATOM    499  CD1 LEU A  51      10.869  -2.195  12.231  1.00 94.30           C
ATOM    500 1HD1 LEU A  51      11.451  -1.646  12.971  1.00 94.30           H
ATOM    501 2HD1 LEU A  51      10.313  -1.492  11.611  1.00 94.30           H
ATOM    502 3HD1 LEU A  51      10.172  -2.862  12.738  1.00 94.30           H
ATOM    503  CD2 LEU A  51      11.047  -3.902  10.362  1.00 94.30           C
ATOM    504 1HD2 LEU A  51      10.498  -3.273   9.660  1.00 94.30           H
ATOM    505 2HD2 LEU A  51      11.751  -4.528   9.814  1.00 94.30           H
ATOM    506 3HD2 LEU A  51      10.346  -4.534  10.907  1.00 94.30           H
ATOM    507  HN  LEU A  51      14.703  -3.448  11.556  1.00 94.30           H
ATOM    508  N   PRO A  52      15.652  -1.152   9.608  1.00 95.40           N
ATOM    509  CA  PRO A  52      16.337  -0.031   8.960  1.00 95.40           C
ATOM    510  C   PRO A  52      16.974  -0.429   7.639  1.00 95.40           C
ATOM    511  O   PRO A  52      16.731   0.204   6.613  1.00 95.40           O
ATOM    512  HA  PRO A  52      15.621   0.750   8.707  1.00 95.40           H
ATOM    513  CB  PRO A  52      17.386   0.396   9.989  1.00 95.40           C
ATOM    514 1HB  PRO A  52      18.338  -0.109   9.826  1.00 95.40           H
ATOM    515 2HB  PRO A  52      17.582   1.467   9.942  1.00 95.40           H
ATOM    516  CG  PRO A  52      16.758  -0.003  11.319  1.00 95.40           C
ATOM    517 1HG  PRO A  52      17.505  -0.093  12.109  1.00 95.40           H
ATOM    518 2HG  PRO A  52      16.035   0.736  11.664  1.00 95.40           H
ATOM    519  CD  PRO A  52      16.103  -1.337  10.999  1.00 95.40           C
ATOM    520 1HD  PRO A  52      16.807  -2.164  11.085  1.00 95.40           H
ATOM    521 2HD  PRO A  52      15.276  -1.554  11.675  1.00 95.40           H
ATOM    522  N   PRO A  53      17.800  -1.485   7.631  1.00 95.70           N
ATOM    523  CA  PRO A  53      18.476  -1.904   6.401  1.00 95.70           C
ATOM    524  C   PRO A  53      17.505  -2.112   5.251  1.00 95.70           C
ATOM    525  O   PRO A  53      17.776  -1.703   4.123  1.00 95.70           O
ATOM    526  HA  PRO A  53      19.156  -1.123   6.062  1.00 95.70           H
ATOM    527  CB  PRO A  53      19.174  -3.207   6.798  1.00 95.70           C
ATOM    528 1HB  PRO A  53      18.548  -4.076   6.594  1.00 95.70           H
ATOM    529 2HB  PRO A  53      20.103  -3.349   6.246  1.00 95.70           H
ATOM    530  CG  PRO A  53      19.426  -3.032   8.291  1.00 95.70           C
ATOM    531 1HG  PRO A  53      19.589  -3.988   8.788  1.00 95.70           H
ATOM    532 2HG  PRO A  53      20.314  -2.430   8.484  1.00 95.70           H
ATOM    533  CD  PRO A  53      18.156  -2.348   8.771  1.00 95.70           C
ATOM    534 1HD  PRO A  53      17.367  -3.067   8.991  1.00 95.70           H
ATOM    535 2HD  PRO A  53      18.325  -1.776   9.684  1.00 95.70           H
ATOM    536  N   LEU A  54      16.388  -2.749   5.570  1.00 95.40           N
ATOM    537  CA  LEU A  54      15.432  -3.141   4.548  1.00 95.40           C
ATOM    538  C   LEU A  54      14.757  -1.890   3.981  1.00 95.40           C
ATOM    539  O   LEU A  54      14.604  -1.757   2.768  1.00 95.40           O
ATOM    540  HA  LEU A  54      15.990  -3.624   3.746  1.00 95.40           H
ATOM    541  CB  LEU A  54      14.448  -4.173   5.102  1.00 95.40           C
ATOM    542 1HB  LEU A  54      13.981  -3.758   5.995  1.00 95.40           H
ATOM    543 2HB  LEU A  54      13.655  -4.321   4.368  1.00 95.40           H
ATOM    544  CG  LEU A  54      15.038  -5.539   5.456  1.00 95.40           C
ATOM    545  HG  LEU A  54      15.833  -5.389   6.186  1.00 95.40           H
ATOM    546  CD1 LEU A  54      13.987  -6.438   6.110  1.00 95.40           C
ATOM    547 1HD1 LEU A  54      13.624  -5.966   7.024  1.00 95.40           H
ATOM    548 2HD1 LEU A  54      13.154  -6.584   5.422  1.00 95.40           H
ATOM    549 3HD1 LEU A  54      14.433  -7.403   6.352  1.00 95.40           H
ATOM    550  CD2 LEU A  54      15.671  -6.198   4.228  1.00 95.40           C
ATOM    551 1HD2 LEU A  54      14.912  -6.334   3.457  1.00 95.40           H
ATOM    552 2HD2 LEU A  54      16.468  -5.562   3.845  1.00 95.40           H
ATOM    553 3HD2 LEU A  54      16.082  -7.168   4.508  1.00 95.40           H
ATOM    554  HN  LEU A  54      16.133  -2.998   6.504  1.00 95.40           H
ATOM    555  N   TYR A  55      14.370  -1.003   4.887  1.00 95.71           N
ATOM    556  CA  TYR A  55      13.650   0.198   4.499  1.00 95.71           C
ATOM    557  C   TYR A  55      14.525   1.105   3.632  1.00 95.71           C
ATOM    558  O   TYR A  55      14.029   1.765   2.721  1.00 95.71           O
ATOM    559  HA  TYR A  55      12.774  -0.105   3.927  1.00 95.71           H
ATOM    560  CB  TYR A  55      13.315   0.928   5.802  1.00 95.71           C
ATOM    561 1HB  TYR A  55      14.203   0.950   6.433  1.00 95.71           H
ATOM    562 2HB  TYR A  55      13.062   1.962   5.572  1.00 95.71           H
ATOM    563  CG  TYR A  55      12.163   0.299   6.589  1.00 95.71           C
ATOM    564  CD1 TYR A  55      11.453  -0.754   6.049  1.00 95.71           C
ATOM    565  HD1 TYR A  55      11.712  -1.137   5.062  1.00 95.71           H
ATOM    566  CD2 TYR A  55      11.835   0.784   7.838  1.00 95.71           C
ATOM    567  HD2 TYR A  55      12.397   1.615   8.265  1.00 95.71           H
ATOM    568  CE1 TYR A  55      10.369  -1.346   6.789  1.00 95.71           C
ATOM    569  HE1 TYR A  55       9.799  -2.178   6.374  1.00 95.71           H
ATOM    570  CE2 TYR A  55      10.751   0.192   8.579  1.00 95.71           C
ATOM    571  HE2 TYR A  55      10.482   0.566   9.566  1.00 95.71           H
ATOM    572  CZ  TYR A  55      10.072  -0.844   8.018  1.00 95.71           C
ATOM    573  OH  TYR A  55       9.048  -1.403   8.717  1.00 95.71           O
ATOM    574  HH  TYR A  55       8.674  -2.181   8.212  1.00 95.71           H
ATOM    575  HN  TYR A  55      14.540  -1.096   5.868  1.00 95.71           H
ATOM    576  N   TRP A  56      15.813   1.107   3.945  1.00 96.18           N
ATOM    577  CA  TRP A  56      16.776   1.845   3.145  1.00 96.18           C
ATOM    578  C   TRP A  56      16.861   1.176   1.772  1.00 96.18           C
ATOM    579  O   TRP A  56      16.888   1.856   0.747  1.00 96.18           O
ATOM    580  HA  TRP A  56      16.410   2.866   3.040  1.00 96.18           H
ATOM    581  CB  TRP A  56      18.129   1.928   3.855  1.00 96.18           C
ATOM    582 1HB  TRP A  56      18.282   1.015   4.431  1.00 96.18           H
ATOM    583 2HB  TRP A  56      18.919   1.967   3.105  1.00 96.18           H
ATOM    584  CG  TRP A  56      18.270   3.132   4.788  1.00 96.18           C
ATOM    585  CD1 TRP A  56      18.389   3.133   6.122  1.00 96.18           C
ATOM    586  HD1 TRP A  56      18.400   2.233   6.737  1.00 96.18           H
ATOM    587  CD2 TRP A  56      18.302   4.522   4.399  1.00 96.18           C
ATOM    588  NE1 TRP A  56      18.494   4.415   6.620  1.00 96.18           N
ATOM    589  HE1 TRP A  56      18.592   4.671   7.582  1.00 96.18           H
ATOM    590  CE2 TRP A  56      18.440   5.287   5.539  1.00 96.18           C
ATOM    591  CE3 TRP A  56      18.217   5.112   3.126  1.00 96.18           C
ATOM    592  HE3 TRP A  56      18.108   4.530   2.211  1.00 96.18           H
ATOM    593  CZ2 TRP A  56      18.505   6.685   5.520  1.00 96.18           C
ATOM    594  HZ2 TRP A  56      18.615   7.267   6.435  1.00 96.18           H
ATOM    595  CZ3 TRP A  56      18.284   6.511   3.124  1.00 96.18           C
ATOM    596  HZ3 TRP A  56      18.222   7.020   2.162  1.00 96.18           H
ATOM    597  CH2 TRP A  56      18.423   7.296   4.263  1.00 96.18           C
ATOM    598  HH2 TRP A  56      18.467   8.381   4.178  1.00 96.18           H
ATOM    599  HN  TRP A  56      16.199   0.619   4.727  1.00 96.18           H
ATOM    600  N   LEU A  57      16.902  -0.148   1.795  1.00 95.85           N
ATOM    601  CA  LEU A  57      17.004  -0.916   0.566  1.00 95.85           C
ATOM    602  C   LEU A  57      15.768  -0.655  -0.297  1.00 95.85           C
ATOM    603  O   LEU A  57      15.888  -0.352  -1.484  1.00 95.85           O
ATOM    604  HA  LEU A  57      17.882  -0.557   0.029  1.00 95.85           H
ATOM    605  CB  LEU A  57      17.236  -2.396   0.876  1.00 95.85           C
ATOM    606 1HB  LEU A  57      18.149  -2.485   1.465  1.00 95.85           H
ATOM    607 2HB  LEU A  57      16.417  -2.748   1.503  1.00 95.85           H
ATOM    608  CG  LEU A  57      17.350  -3.325  -0.334  1.00 95.85           C
ATOM    609  HG  LEU A  57      16.487  -3.156  -0.977  1.00 95.85           H
ATOM    610  CD1 LEU A  57      18.599  -3.001  -1.157  1.00 95.85           C
ATOM    611 1HD1 LEU A  57      18.544  -1.972  -1.511  1.00 95.85           H
ATOM    612 2HD1 LEU A  57      19.486  -3.125  -0.537  1.00 95.85           H
ATOM    613 3HD1 LEU A  57      18.656  -3.676  -2.011  1.00 95.85           H
ATOM    614  CD2 LEU A  57      17.312  -4.793   0.096  1.00 95.85           C
ATOM    615 1HD2 LEU A  57      18.143  -4.995   0.772  1.00 95.85           H
ATOM    616 2HD2 LEU A  57      16.371  -4.998   0.606  1.00 95.85           H
ATOM    617 3HD2 LEU A  57      17.395  -5.431  -0.783  1.00 95.85           H
ATOM    618  HN  LEU A  57      16.866  -0.694   2.633  1.00 95.85           H
ATOM    619  N   VAL A  58      14.609  -0.781   0.332  1.00 95.75           N
ATOM    620  CA  VAL A  58      13.351  -0.626  -0.379  1.00 95.75           C
ATOM    621  C   VAL A  58      13.258   0.795  -0.939  1.00 95.75           C
ATOM    622  O   VAL A  58      12.828   0.992  -2.074  1.00 95.75           O
ATOM    623  HA  VAL A  58      13.354  -1.331  -1.211  1.00 95.75           H
ATOM    624  CB  VAL A  58      12.182  -0.984   0.541  1.00 95.75           C
ATOM    625  HB  VAL A  58      12.271  -0.382   1.445  1.00 95.75           H
ATOM    626  CG1 VAL A  58      10.843  -0.647  -0.117  1.00 95.75           C
ATOM    627 1HG1 VAL A  58      10.803   0.420  -0.335  1.00 95.75           H
ATOM    628 2HG1 VAL A  58      10.743  -1.211  -1.045  1.00 95.75           H
ATOM    629 3HG1 VAL A  58      10.029  -0.912   0.558  1.00 95.75           H
ATOM    630  CG2 VAL A  58      12.238  -2.457   0.950  1.00 95.75           C
ATOM    631 1HG2 VAL A  58      12.186  -3.083   0.060  1.00 95.75           H
ATOM    632 2HG2 VAL A  58      13.171  -2.653   1.478  1.00 95.75           H
ATOM    633 3HG2 VAL A  58      11.396  -2.684   1.604  1.00 95.75           H
ATOM    634  HN  VAL A  58      14.521  -0.985   1.307  1.00 95.75           H
ATOM    635  N   PHE A  59      13.669   1.749  -0.116  1.00 97.31           N
ATOM    636  CA  PHE A  59      13.653   3.144  -0.521  1.00 97.31           C
ATOM    637  C   PHE A  59      14.452   3.350  -1.809  1.00 97.31           C
ATOM    638  O   PHE A  59      13.947   3.923  -2.773  1.00 97.31           O
ATOM    639  HA  PHE A  59      12.613   3.420  -0.693  1.00 97.31           H
ATOM    640  CB  PHE A  59      14.310   3.944   0.606  1.00 97.31           C
ATOM    641 1HB  PHE A  59      13.683   3.882   1.496  1.00 97.31           H
ATOM    642 2HB  PHE A  59      15.265   3.482   0.857  1.00 97.31           H
ATOM    643  CG  PHE A  59      14.546   5.418   0.268  1.00 97.31           C
ATOM    644  CD1 PHE A  59      15.814   5.902   0.185  1.00 97.31           C
ATOM    645  HD1 PHE A  59      16.662   5.240   0.359  1.00 97.31           H
ATOM    646  CD2 PHE A  59      13.487   6.243   0.050  1.00 97.31           C
ATOM    647  HD2 PHE A  59      12.471   5.855   0.117  1.00 97.31           H
ATOM    648  CE1 PHE A  59      16.033   7.269  -0.129  1.00 97.31           C
ATOM    649  HE1 PHE A  59      17.049   7.657  -0.195  1.00 97.31           H
ATOM    650  CE2 PHE A  59      13.706   7.611  -0.264  1.00 97.31           C
ATOM    651  HE2 PHE A  59      12.857   8.272  -0.438  1.00 97.31           H
ATOM    652  CZ  PHE A  59      14.974   8.095  -0.347  1.00 97.31           C
ATOM    653  HZ  PHE A  59      15.142   9.144  -0.588  1.00 97.31           H
ATOM    654  HN  PHE A  59      14.006   1.581   0.810  1.00 97.31           H
ATOM    655  N   ILE A  60      15.688   2.871  -1.784  1.00 97.00           N
ATOM    656  CA  ILE A  60      16.613   3.132  -2.874  1.00 97.00           C
ATOM    657  C   ILE A  60      16.076   2.495  -4.157  1.00 97.00           C
ATOM    658  O   ILE A  60      15.967   3.161  -5.186  1.00 97.00           O
ATOM    659  HA  ILE A  60      16.655   4.212  -3.015  1.00 97.00           H
ATOM    660  CB  ILE A  60      18.023   2.669  -2.501  1.00 97.00           C
ATOM    661  HB  ILE A  60      17.958   1.651  -2.117  1.00 97.00           H
ATOM    662  CG1 ILE A  60      18.608   3.536  -1.385  1.00 97.00           C
ATOM    663 1HG1 ILE A  60      18.859   4.521  -1.778  1.00 97.00           H
ATOM    664 2HG1 ILE A  60      17.860   3.685  -0.606  1.00 97.00           H
ATOM    665  CG2 ILE A  60      18.931   2.630  -3.732  1.00 97.00           C
ATOM    666 1HG2 ILE A  60      18.518   1.938  -4.466  1.00 97.00           H
ATOM    667 2HG2 ILE A  60      18.994   3.627  -4.168  1.00 97.00           H
ATOM    668 3HG2 ILE A  60      19.926   2.298  -3.439  1.00 97.00           H
ATOM    669  CD1 ILE A  60      19.857   2.888  -0.784  1.00 97.00           C
ATOM    670 1HD1 ILE A  60      19.597   1.914  -0.370  1.00 97.00           H
ATOM    671 2HD1 ILE A  60      20.611   2.763  -1.561  1.00 97.00           H
ATOM    672 3HD1 ILE A  60      20.252   3.525   0.007  1.00 97.00           H
ATOM    673  HN  ILE A  60      16.057   2.316  -1.039  1.00 97.00           H
ATOM    674  N   VAL A  61      15.753   1.214  -4.054  1.00 95.53           N
ATOM    675  CA  VAL A  61      15.354   0.447  -5.222  1.00 95.53           C
ATOM    676  C   VAL A  61      14.036   1.002  -5.765  1.00 95.53           C
ATOM    677  O   VAL A  61      13.869   1.139  -6.976  1.00 95.53           O
ATOM    678  HA  VAL A  61      16.128   0.575  -5.979  1.00 95.53           H
ATOM    679  CB  VAL A  61      15.277  -1.040  -4.870  1.00 95.53           C
ATOM    680  HB  VAL A  61      14.586  -1.151  -4.034  1.00 95.53           H
ATOM    681  CG1 VAL A  61      14.729  -1.854  -6.043  1.00 95.53           C
ATOM    682 1HG1 VAL A  61      13.728  -1.501  -6.294  1.00 95.53           H
ATOM    683 2HG1 VAL A  61      15.383  -1.733  -6.907  1.00 95.53           H
ATOM    684 3HG1 VAL A  61      14.684  -2.907  -5.766  1.00 95.53           H
ATOM    685  CG2 VAL A  61      16.642  -1.570  -4.425  1.00 95.53           C
ATOM    686 1HG2 VAL A  61      17.363  -1.439  -5.232  1.00 95.53           H
ATOM    687 2HG2 VAL A  61      16.977  -1.019  -3.546  1.00 95.53           H
ATOM    688 3HG2 VAL A  61      16.558  -2.629  -4.181  1.00 95.53           H
ATOM    689  HN  VAL A  61      15.762   0.703  -3.195  1.00 95.53           H
ATOM    690  N   GLY A  62      13.135   1.307  -4.844  1.00 96.39           N
ATOM    691  CA  GLY A  62      11.814   1.782  -5.218  1.00 96.39           C
ATOM    692  C   GLY A  62      11.892   3.166  -5.867  1.00 96.39           C
ATOM    693  O   GLY A  62      11.201   3.435  -6.848  1.00 96.39           O
ATOM    694 1HA  GLY A  62      11.352   1.078  -5.909  1.00 96.39           H
ATOM    695 2HA  GLY A  62      11.176   1.827  -4.335  1.00 96.39           H
ATOM    696  HN  GLY A  62      13.294   1.233  -3.859  1.00 96.39           H
ATOM    697  N   ALA A  63      12.741   4.006  -5.293  1.00 96.72           N
ATOM    698  CA  ALA A  63      12.878   5.372  -5.768  1.00 96.72           C
ATOM    699  C   ALA A  63      13.389   5.358  -7.210  1.00 96.72           C
ATOM    700  O   ALA A  63      12.849   6.052  -8.070  1.00 96.72           O
ATOM    701  HA  ALA A  63      11.889   5.832  -5.746  1.00 96.72           H
ATOM    702  CB  ALA A  63      13.803   6.149  -4.829  1.00 96.72           C
ATOM    703 1HB  ALA A  63      13.380   6.155  -3.824  1.00 96.72           H
ATOM    704 2HB  ALA A  63      14.783   5.672  -4.808  1.00 96.72           H
ATOM    705 3HB  ALA A  63      13.905   7.174  -5.185  1.00 96.72           H
ATOM    706  HN  ALA A  63      13.327   3.767  -4.518  1.00 96.72           H
ATOM    707  N   LEU A  64      14.423   4.560  -7.429  1.00 95.10           N
ATOM    708  CA  LEU A  64      15.026   4.462  -8.747  1.00 95.10           C
ATOM    709  C   LEU A  64      13.998   3.906  -9.734  1.00 95.10           C
ATOM    710  O   LEU A  64      13.838   4.433 -10.833  1.00 95.10           O
ATOM    711  HA  LEU A  64      15.294   5.471  -9.060  1.00 95.10           H
ATOM    712  CB  LEU A  64      16.321   3.649  -8.685  1.00 95.10           C
ATOM    713 1HB  LEU A  64      16.102   2.690  -8.216  1.00 95.10           H
ATOM    714 2HB  LEU A  64      16.644   3.439  -9.705  1.00 95.10           H
ATOM    715  CG  LEU A  64      17.486   4.298  -7.934  1.00 95.10           C
ATOM    716  HG  LEU A  64      17.145   4.555  -6.931  1.00 95.10           H
ATOM    717  CD1 LEU A  64      18.652   3.320  -7.779  1.00 95.10           C
ATOM    718 1HD1 LEU A  64      18.320   2.445  -7.220  1.00 95.10           H
ATOM    719 2HD1 LEU A  64      19.000   3.011  -8.765  1.00 95.10           H
ATOM    720 3HD1 LEU A  64      19.466   3.807  -7.243  1.00 95.10           H
ATOM    721  CD2 LEU A  64      17.916   5.601  -8.612  1.00 95.10           C
ATOM    722 1HD2 LEU A  64      18.232   5.391  -9.634  1.00 95.10           H
ATOM    723 2HD2 LEU A  64      17.078   6.297  -8.626  1.00 95.10           H
ATOM    724 3HD2 LEU A  64      18.745   6.041  -8.058  1.00 95.10           H
ATOM    725  HN  LEU A  64      14.848   3.989  -6.726  1.00 95.10           H
ATOM    726  N   GLY A  65      13.326   2.847  -9.305  1.00 93.48           N
ATOM    727  CA  GLY A  65      12.419   2.129 -10.185  1.00 93.48           C
ATOM    728  C   GLY A  65      11.273   3.032 -10.644  1.00 93.48           C
ATOM    729  O   GLY A  65      11.020   3.160 -11.841  1.00 93.48           O
ATOM    730 1HA  GLY A  65      12.965   1.759 -11.052  1.00 93.48           H
ATOM    731 2HA  GLY A  65      12.016   1.260  -9.666  1.00 93.48           H
ATOM    732  HN  GLY A  65      13.394   2.480  -8.377  1.00 93.48           H
ATOM    733  N   ASN A  66      10.609   3.635  -9.669  1.00 95.71           N
ATOM    734  CA  ASN A  66       9.396   4.388  -9.943  1.00 95.71           C
ATOM    735  C   ASN A  66       9.759   5.685 -10.669  1.00 95.71           C
ATOM    736  O   ASN A  66       8.987   6.177 -11.490  1.00 95.71           O
ATOM    737  HA  ASN A  66       8.781   3.727 -10.553  1.00 95.71           H
ATOM    738  CB  ASN A  66       8.673   4.758  -8.646  1.00 95.71           C
ATOM    739 1HB  ASN A  66       9.388   5.164  -7.930  1.00 95.71           H
ATOM    740 2HB  ASN A  66       7.941   5.540  -8.845  1.00 95.71           H
ATOM    741  CG  ASN A  66       7.974   3.539  -8.041  1.00 95.71           C
ATOM    742  OD1 ASN A  66       7.061   2.967  -8.614  1.00 95.71           O
ATOM    743  ND2 ASN A  66       8.452   3.175  -6.854  1.00 95.71           N
ATOM    744 1HD2 ASN A  66       9.203   3.688  -6.439  1.00 95.71           H
ATOM    745 2HD2 ASN A  66       8.060   2.388  -6.377  1.00 95.71           H
ATOM    746  HN  ASN A  66      10.887   3.616  -8.709  1.00 95.71           H
ATOM    747  N   SER A  67      10.934   6.202 -10.339  1.00 94.36           N
ATOM    748  CA  SER A  67      11.445   7.385 -11.009  1.00 94.36           C
ATOM    749  C   SER A  67      11.646   7.097 -12.498  1.00 94.36           C
ATOM    750  O   SER A  67      11.388   7.956 -13.340  1.00 94.36           O
ATOM    751  HA  SER A  67      10.682   8.150 -10.867  1.00 94.36           H
ATOM    752  CB  SER A  67      12.758   7.852 -10.376  1.00 94.36           C
ATOM    753 1HB  SER A  67      13.497   7.054 -10.444  1.00 94.36           H
ATOM    754 2HB  SER A  67      13.151   8.699 -10.939  1.00 94.36           H
ATOM    755  OG  SER A  67      12.589   8.227  -9.012  1.00 94.36           O
ATOM    756  HG  SER A  67      13.055   7.572  -8.417  1.00 94.36           H
ATOM    757  HN  SER A  67      11.530   5.826  -9.630  1.00 94.36           H
ATOM    758  N   LEU A  68      12.106   5.887 -12.777  1.00 91.58           N
ATOM    759  CA  LEU A  68      12.325   5.468 -14.151  1.00 91.58           C
ATOM    760  C   LEU A  68      10.982   5.414 -14.883  1.00 91.58           C
ATOM    761  O   LEU A  68      10.887   5.811 -16.043  1.00 91.58           O
ATOM    762  HA  LEU A  68      12.948   6.224 -14.629  1.00 91.58           H
ATOM    763  CB  LEU A  68      13.101   4.150 -14.193  1.00 91.58           C
ATOM    764 1HB  LEU A  68      14.026   4.278 -13.630  1.00 91.58           H
ATOM    765 2HB  LEU A  68      12.516   3.390 -13.675  1.00 91.58           H
ATOM    766  CG  LEU A  68      13.453   3.622 -15.585  1.00 91.58           C
ATOM    767  HG  LEU A  68      12.534   3.555 -16.167  1.00 91.58           H
ATOM    768  CD1 LEU A  68      14.383   4.590 -16.319  1.00 91.58           C
ATOM    769 1HD1 LEU A  68      13.892   5.557 -16.426  1.00 91.58           H
ATOM    770 2HD1 LEU A  68      15.304   4.712 -15.749  1.00 91.58           H
ATOM    771 3HD1 LEU A  68      14.618   4.190 -17.306  1.00 91.58           H
ATOM    772  CD2 LEU A  68      14.040   2.212 -15.505  1.00 91.58           C
ATOM    773 1HD2 LEU A  68      14.946   2.230 -14.898  1.00 91.58           H
ATOM    774 2HD2 LEU A  68      13.312   1.540 -15.050  1.00 91.58           H
ATOM    775 3HD2 LEU A  68      14.282   1.861 -16.508  1.00 91.58           H
ATOM    776  HN  LEU A  68      12.328   5.199 -12.086  1.00 91.58           H
ATOM    777  N   VAL A  69       9.978   4.919 -14.175  1.00 91.57           N
ATOM    778  CA  VAL A  69       8.652   4.777 -14.753  1.00 91.57           C
ATOM    779  C   VAL A  69       8.150   6.148 -15.210  1.00 91.57           C
ATOM    780  O   VAL A  69       7.639   6.288 -16.320  1.00 91.57           O
ATOM    781  HA  VAL A  69       8.741   4.128 -15.625  1.00 91.57           H
ATOM    782  CB  VAL A  69       7.714   4.100 -13.752  1.00 91.57           C
ATOM    783  HB  VAL A  69       7.746   4.671 -12.824  1.00 91.57           H
ATOM    784  CG1 VAL A  69       6.271   4.110 -14.260  1.00 91.57           C
ATOM    785 1HG1 VAL A  69       5.944   5.139 -14.405  1.00 91.57           H
ATOM    786 2HG1 VAL A  69       6.216   3.574 -15.208  1.00 91.57           H
ATOM    787 3HG1 VAL A  69       5.625   3.622 -13.530  1.00 91.57           H
ATOM    788  CG2 VAL A  69       8.178   2.675 -13.444  1.00 91.57           C
ATOM    789 1HG2 VAL A  69       8.189   2.089 -14.363  1.00 91.57           H
ATOM    790 2HG2 VAL A  69       9.181   2.703 -13.019  1.00 91.57           H
ATOM    791 3HG2 VAL A  69       7.493   2.217 -12.730  1.00 91.57           H
ATOM    792  HN  VAL A  69      10.058   4.618 -13.224  1.00 91.57           H
ATOM    793  N   ILE A  70       8.314   7.126 -14.331  1.00 92.67           N
ATOM    794  CA  ILE A  70       7.845   8.472 -14.612  1.00 92.67           C
ATOM    795  C   ILE A  70       8.607   9.032 -15.815  1.00 92.67           C
ATOM    796  O   ILE A  70       8.016   9.665 -16.688  1.00 92.67           O
ATOM    797  HA  ILE A  70       6.789   8.402 -14.874  1.00 92.67           H
ATOM    798  CB  ILE A  70       7.943   9.346 -13.360  1.00 92.67           C
ATOM    799  HB  ILE A  70       8.955   9.263 -12.964  1.00 92.67           H
ATOM    800  CG1 ILE A  70       6.989   8.853 -12.271  1.00 92.67           C
ATOM    801 1HG1 ILE A  70       5.958   8.968 -12.606  1.00 92.67           H
ATOM    802 2HG1 ILE A  70       7.151   7.789 -12.095  1.00 92.67           H
ATOM    803  CG2 ILE A  70       7.711  10.820 -13.701  1.00 92.67           C
ATOM    804 1HG2 ILE A  70       8.463  11.149 -14.418  1.00 92.67           H
ATOM    805 2HG2 ILE A  70       6.719  10.940 -14.135  1.00 92.67           H
ATOM    806 3HG2 ILE A  70       7.787  11.419 -12.794  1.00 92.67           H
ATOM    807  CD1 ILE A  70       7.197   9.628 -10.968  1.00 92.67           C
ATOM    808 1HD1 ILE A  70       8.222   9.491 -10.623  1.00 92.67           H
ATOM    809 2HD1 ILE A  70       7.011  10.688 -11.142  1.00 92.67           H
ATOM    810 3HD1 ILE A  70       6.506   9.258 -10.210  1.00 92.67           H
ATOM    811  HN  ILE A  70       8.756   7.010 -13.441  1.00 92.67           H
ATOM    812  N   LEU A  71       9.907   8.777 -15.822  1.00 89.71           N
ATOM    813  CA  LEU A  71      10.772   9.331 -16.850  1.00 89.71           C
ATOM    814  C   LEU A  71      10.395   8.730 -18.205  1.00 89.71           C
ATOM    815  O   LEU A  71      10.351   9.436 -19.211  1.00 89.71           O
ATOM    816  HA  LEU A  71      10.591  10.405 -16.886  1.00 89.71           H
ATOM    817  CB  LEU A  71      12.243   9.132 -16.476  1.00 89.71           C
ATOM    818 1HB  LEU A  71      12.398   9.524 -15.471  1.00 89.71           H
ATOM    819 2HB  LEU A  71      12.445   8.062 -16.435  1.00 89.71           H
ATOM    820  CG  LEU A  71      13.265   9.781 -17.411  1.00 89.71           C
ATOM    821  HG  LEU A  71      12.877  10.751 -17.721  1.00 89.71           H
ATOM    822  CD1 LEU A  71      14.588  10.035 -16.684  1.00 89.71           C
ATOM    823 1HD1 LEU A  71      14.416  10.701 -15.838  1.00 89.71           H
ATOM    824 2HD1 LEU A  71      14.993   9.089 -16.326  1.00 89.71           H
ATOM    825 3HD1 LEU A  71      15.297  10.497 -17.371  1.00 89.71           H
ATOM    826  CD2 LEU A  71      13.459   8.945 -18.677  1.00 89.71           C
ATOM    827 1HD2 LEU A  71      13.815   7.951 -18.406  1.00 89.71           H
ATOM    828 2HD2 LEU A  71      12.509   8.860 -19.205  1.00 89.71           H
ATOM    829 3HD2 LEU A  71      14.191   9.429 -19.324  1.00 89.71           H
ATOM    830  HN  LEU A  71      10.369   8.206 -15.143  1.00 89.71           H
ATOM    831  N   VAL A  72      10.133   7.431 -18.188  1.00 87.62           N
ATOM    832  CA  VAL A  72       9.744   6.730 -19.400  1.00 87.62           C
ATOM    833  C   VAL A  72       8.445   7.334 -19.939  1.00 87.62           C
ATOM    834  O   VAL A  72       8.325   7.591 -21.135  1.00 87.62           O
ATOM    835  HA  VAL A  72      10.533   6.883 -20.137  1.00 87.62           H
ATOM    836  CB  VAL A  72       9.637   5.229 -19.126  1.00 87.62           C
ATOM    837  HB  VAL A  72       8.971   5.091 -18.274  1.00 87.62           H
ATOM    838  CG1 VAL A  72       9.028   4.495 -20.322  1.00 87.62           C
ATOM    839 1HG1 VAL A  72       8.029   4.886 -20.518  1.00 87.62           H
ATOM    840 2HG1 VAL A  72       9.656   4.645 -21.199  1.00 87.62           H
ATOM    841 3HG1 VAL A  72       8.963   3.430 -20.100  1.00 87.62           H
ATOM    842  CG2 VAL A  72      11.000   4.640 -18.757  1.00 87.62           C
ATOM    843 1HG2 VAL A  72      11.697   4.796 -19.580  1.00 87.62           H
ATOM    844 2HG2 VAL A  72      11.379   5.133 -17.862  1.00 87.62           H
ATOM    845 3HG2 VAL A  72      10.895   3.572 -18.567  1.00 87.62           H
ATOM    846  HN  VAL A  72      10.183   6.861 -17.368  1.00 87.62           H
ATOM    847  N   TYR A  73       7.506   7.543 -19.028  1.00 87.28           N
ATOM    848  CA  TYR A  73       6.218   8.107 -19.397  1.00 87.28           C
ATOM    849  C   TYR A  73       6.388   9.485 -20.040  1.00 87.28           C
ATOM    850  O   TYR A  73       5.688   9.819 -20.995  1.00 87.28           O
ATOM    851  HA  TYR A  73       5.750   7.435 -20.115  1.00 87.28           H
ATOM    852  CB  TYR A  73       5.435   8.259 -18.092  1.00 87.28           C
ATOM    853 1HB  TYR A  73       5.363   7.286 -17.608  1.00 87.28           H
ATOM    854 2HB  TYR A  73       5.993   8.910 -17.418  1.00 87.28           H
ATOM    855  CG  TYR A  73       4.026   8.828 -18.274  1.00 87.28           C
ATOM    856  CD1 TYR A  73       3.832  10.194 -18.305  1.00 87.28           C
ATOM    857  HD1 TYR A  73       4.682  10.868 -18.199  1.00 87.28           H
ATOM    858  CD2 TYR A  73       2.950   7.974 -18.408  1.00 87.28           C
ATOM    859  HD2 TYR A  73       3.104   6.895 -18.384  1.00 87.28           H
ATOM    860  CE1 TYR A  73       2.506  10.729 -18.476  1.00 87.28           C
ATOM    861  HE1 TYR A  73       2.338  11.805 -18.502  1.00 87.28           H
ATOM    862  CE2 TYR A  73       1.624   8.509 -18.580  1.00 87.28           C
ATOM    863  HE2 TYR A  73       0.765   7.846 -18.687  1.00 87.28           H
ATOM    864  CZ  TYR A  73       1.467   9.860 -18.606  1.00 87.28           C
ATOM    865  OH  TYR A  73       0.215  10.365 -18.768  1.00 87.28           O
ATOM    866  HH  TYR A  73      -0.424   9.629 -18.994  1.00 87.28           H
ATOM    867  HN  TYR A  73       7.612   7.334 -18.056  1.00 87.28           H
ATOM    868  N   TRP A  74       7.322  10.248 -19.491  1.00 86.67           N
ATOM    869  CA  TRP A  74       7.491  11.633 -19.897  1.00 86.67           C
ATOM    870  C   TRP A  74       7.976  11.645 -21.348  1.00 86.67           C
ATOM    871  O   TRP A  74       7.370  12.289 -22.203  1.00 86.67           O
ATOM    872  HA  TRP A  74       6.519  12.122 -19.825  1.00 86.67           H
ATOM    873  CB  TRP A  74       8.433  12.372 -18.945  1.00 86.67           C
ATOM    874 1HB  TRP A  74       8.188  12.096 -17.920  1.00 86.67           H
ATOM    875 2HB  TRP A  74       9.454  12.039 -19.130  1.00 86.67           H
ATOM    876  CG  TRP A  74       8.379  13.896 -19.074  1.00 86.67           C
ATOM    877  CD1 TRP A  74       9.070  14.678 -19.914  1.00 86.67           C
ATOM    878  HD1 TRP A  74       9.791  14.309 -20.643  1.00 86.67           H
ATOM    879  CD2 TRP A  74       7.557  14.795 -18.301  1.00 86.67           C
ATOM    880  NE1 TRP A  74       8.756  16.010 -19.739  1.00 86.67           N
ATOM    881  HE1 TRP A  74       9.140  16.781 -20.247  1.00 86.67           H
ATOM    882  CE2 TRP A  74       7.806  16.084 -18.727  1.00 86.67           C
ATOM    883  CE3 TRP A  74       6.633  14.529 -17.275  1.00 86.67           C
ATOM    884  HE3 TRP A  74       6.418  13.520 -16.921  1.00 86.67           H
ATOM    885  CZ2 TRP A  74       7.172  17.207 -18.183  1.00 86.67           C
ATOM    886  HZ2 TRP A  74       7.386  18.216 -18.538  1.00 86.67           H
ATOM    887  CZ3 TRP A  74       6.008  15.662 -16.742  1.00 86.67           C
ATOM    888  HZ3 TRP A  74       5.282  15.512 -15.943  1.00 86.67           H
ATOM    889  CH2 TRP A  74       6.247  16.966 -17.160  1.00 86.67           C
ATOM    890  HH2 TRP A  74       5.718  17.797 -16.693  1.00 86.67           H
ATOM    891  HN  TRP A  74       7.955   9.935 -18.783  1.00 86.67           H
ATOM    892  N   TYR A  75       9.063  10.925 -21.580  1.00 82.63           N
ATOM    893  CA  TYR A  75       9.782  11.040 -22.838  1.00 82.63           C
ATOM    894  C   TYR A  75       9.199  10.095 -23.891  1.00 82.63           C
ATOM    895  O   TYR A  75       9.611  10.121 -25.049  1.00 82.63           O
ATOM    896  HA  TYR A  75       9.684  12.067 -23.189  1.00 82.63           H
ATOM    897  CB  TYR A  75      11.224  10.624 -22.539  1.00 82.63           C
ATOM    898 1HB  TYR A  75      11.212   9.729 -21.918  1.00 82.63           H
ATOM    899 2HB  TYR A  75      11.715  10.356 -23.474  1.00 82.63           H
ATOM    900  CG  TYR A  75      12.050  11.704 -21.837  1.00 82.63           C
ATOM    901  CD1 TYR A  75      12.551  12.768 -22.559  1.00 82.63           C
ATOM    902  HD1 TYR A  75      12.359  12.839 -23.629  1.00 82.63           H
ATOM    903  CD2 TYR A  75      12.294  11.613 -20.481  1.00 82.63           C
ATOM    904  HD2 TYR A  75      11.898  10.773 -19.911  1.00 82.63           H
ATOM    905  CE1 TYR A  75      13.329  13.784 -21.898  1.00 82.63           C
ATOM    906  HE1 TYR A  75      13.730  14.629 -22.456  1.00 82.63           H
ATOM    907  CE2 TYR A  75      13.071  12.629 -19.820  1.00 82.63           C
ATOM    908  HE2 TYR A  75      13.271  12.570 -18.750  1.00 82.63           H
ATOM    909  CZ  TYR A  75      13.550  13.664 -20.561  1.00 82.63           C
ATOM    910  OH  TYR A  75      14.284  14.624 -19.937  1.00 82.63           O
ATOM    911  HH  TYR A  75      14.563  15.324 -20.595  1.00 82.63           H
ATOM    912  HN  TYR A  75       9.453  10.274 -20.929  1.00 82.63           H
ATOM    913  N   CYS A  76       8.250   9.283 -23.450  1.00 76.34           N
ATOM    914  CA  CYS A  76       7.582   8.356 -24.347  1.00 76.34           C
ATOM    915  C   CYS A  76       6.803   9.168 -25.384  1.00 76.34           C
ATOM    916  O   CYS A  76       5.857   9.875 -25.041  1.00 76.34           O
ATOM    917  HA  CYS A  76       8.363   7.765 -24.825  1.00 76.34           H
ATOM    918  CB  CYS A  76       6.677   7.384 -23.586  1.00 76.34           C
ATOM    919 1HB  CYS A  76       7.262   6.825 -22.856  1.00 76.34           H
ATOM    920 2HB  CYS A  76       5.920   7.939 -23.031  1.00 76.34           H
ATOM    921  SG  CYS A  76       5.872   6.231 -24.757  1.00 76.34           S
ATOM    922  HG  CYS A  76       6.994   5.653 -25.176  1.00 76.34           H
ATOM    923  HN  CYS A  76       7.936   9.252 -22.501  1.00 76.34           H
ATOM    924  N   THR A  77       7.230   9.039 -26.632  1.00 70.62           N
ATOM    925  CA  THR A  77       6.709   9.885 -27.692  1.00 70.62           C
ATOM    926  C   THR A  77       5.348   9.369 -28.165  1.00 70.62           C
ATOM    927  O   THR A  77       4.643  10.055 -28.904  1.00 70.62           O
ATOM    928  HA  THR A  77       6.549  10.884 -27.288  1.00 70.62           H
ATOM    929  CB  THR A  77       7.756   9.946 -28.806  1.00 70.62           C
ATOM    930  HB  THR A  77       7.431  10.605 -29.611  1.00 70.62           H
ATOM    931  OG1 THR A  77       7.955   8.582 -29.171  1.00 70.62           O
ATOM    932  HG1 THR A  77       8.407   8.529 -30.061  1.00 70.62           H
ATOM    933  CG2 THR A  77       9.126  10.399 -28.298  1.00 70.62           C
ATOM    934 1HG2 THR A  77       9.482   9.701 -27.541  1.00 70.62           H
ATOM    935 2HG2 THR A  77       9.041  11.395 -27.863  1.00 70.62           H
ATOM    936 3HG2 THR A  77       9.832  10.425 -29.128  1.00 70.62           H
ATOM    937  HN  THR A  77       7.918   8.373 -26.922  1.00 70.62           H
ATOM    938  N   ARG A  78       5.020   8.165 -27.720  1.00 73.66           N
ATOM    939  CA  ARG A  78       3.786   7.523 -28.140  1.00 73.66           C
ATOM    940  C   ARG A  78       2.598   8.097 -27.365  1.00 73.66           C
ATOM    941  O   ARG A  78       2.734   8.470 -26.201  1.00 73.66           O
ATOM    942  HA  ARG A  78       3.705   7.744 -29.204  1.00 73.66           H
ATOM    943  CB  ARG A  78       3.849   6.011 -27.916  1.00 73.66           C
ATOM    944 1HB  ARG A  78       3.147   5.511 -28.584  1.00 73.66           H
ATOM    945 2HB  ARG A  78       4.844   5.643 -28.167  1.00 73.66           H
ATOM    946  CG  ARG A  78       3.520   5.657 -26.464  1.00 73.66           C
ATOM    947 1HG  ARG A  78       4.093   6.295 -25.792  1.00 73.66           H
ATOM    948 2HG  ARG A  78       2.465   5.853 -26.268  1.00 73.66           H
ATOM    949  CD  ARG A  78       3.833   4.188 -26.173  1.00 73.66           C
ATOM    950 1HD  ARG A  78       3.054   3.551 -26.592  1.00 73.66           H
ATOM    951 2HD  ARG A  78       4.769   3.905 -26.654  1.00 73.66           H
ATOM    952  NE  ARG A  78       3.931   3.971 -24.712  1.00 73.66           N
ATOM    953  HE  ARG A  78       4.835   3.797 -24.324  1.00 73.66           H
ATOM    954  CZ  ARG A  78       2.883   3.994 -23.877  1.00 73.66           C
ATOM    955  NH1 ARG A  78       1.647   4.224 -24.343  1.00 73.66           N
ATOM    956 1HH1 ARG A  78       1.502   4.379 -25.320  1.00 73.66           H
ATOM    957 2HH1 ARG A  78       0.870   4.239 -23.714  1.00 73.66           H
ATOM    958  NH2 ARG A  78       3.088   3.785 -22.570  1.00 73.66           N
ATOM    959 1HH2 ARG A  78       2.317   3.799 -21.934  1.00 73.66           H
ATOM    960 2HH2 ARG A  78       4.014   3.614 -22.231  1.00 73.66           H
ATOM    961  HN  ARG A  78       5.579   7.632 -27.085  1.00 73.66           H
ATOM    962  N   VAL A  79       1.461   8.151 -28.043  1.00 77.88           N
ATOM    963  CA  VAL A  79       0.230   8.586 -27.405  1.00 77.88           C
ATOM    964  C   VAL A  79       0.039   7.819 -26.096  1.00 77.88           C
ATOM    965  O   VAL A  79       0.194   6.599 -26.059  1.00 77.88           O
ATOM    966  HA  VAL A  79       0.335   9.647 -27.178  1.00 77.88           H
ATOM    967  CB  VAL A  79      -0.945   8.423 -28.371  1.00 77.88           C
ATOM    968  HB  VAL A  79      -1.094   7.356 -28.540  1.00 77.88           H
ATOM    969  CG1 VAL A  79      -2.233   8.986 -27.767  1.00 77.88           C
ATOM    970 1HG1 VAL A  79      -2.464   8.456 -26.843  1.00 77.88           H
ATOM    971 2HG1 VAL A  79      -2.101  10.047 -27.555  1.00 77.88           H
ATOM    972 3HG1 VAL A  79      -3.053   8.857 -28.474  1.00 77.88           H
ATOM    973  CG2 VAL A  79      -0.641   9.075 -29.721  1.00 77.88           C
ATOM    974 1HG2 VAL A  79      -0.454  10.139 -29.576  1.00 77.88           H
ATOM    975 2HG2 VAL A  79       0.240   8.608 -30.160  1.00 77.88           H
ATOM    976 3HG2 VAL A  79      -1.493   8.944 -30.388  1.00 77.88           H
ATOM    977  HN  VAL A  79       1.373   7.903 -29.007  1.00 77.88           H
ATOM    978  N   LYS A  80      -0.294   8.565 -25.053  1.00 82.77           N
ATOM    979  CA  LYS A  80      -0.577   7.962 -23.761  1.00 82.77           C
ATOM    980  C   LYS A  80      -1.866   7.143 -23.857  1.00 82.77           C
ATOM    981  O   LYS A  80      -2.662   7.337 -24.774  1.00 82.77           O
ATOM    982  HA  LYS A  80       0.246   7.286 -23.529  1.00 82.77           H
ATOM    983  CB  LYS A  80      -0.608   9.031 -22.667  1.00 82.77           C
ATOM    984 1HB  LYS A  80      -1.510   9.634 -22.767  1.00 82.77           H
ATOM    985 2HB  LYS A  80      -0.653   8.553 -21.688  1.00 82.77           H
ATOM    986  CG  LYS A  80       0.626   9.931 -22.744  1.00 82.77           C
ATOM    987 1HG  LYS A  80       0.613  10.493 -23.679  1.00 82.77           H
ATOM    988 2HG  LYS A  80       0.601  10.660 -21.934  1.00 82.77           H
ATOM    989  CD  LYS A  80       1.913   9.108 -22.656  1.00 82.77           C
ATOM    990 1HD  LYS A  80       1.866   8.445 -21.792  1.00 82.77           H
ATOM    991 2HD  LYS A  80       2.004   8.474 -23.539  1.00 82.77           H
ATOM    992  CE  LYS A  80       3.139  10.016 -22.544  1.00 82.77           C
ATOM    993 1HE  LYS A  80       3.011  10.890 -23.183  1.00 82.77           H
ATOM    994 2HE  LYS A  80       3.237  10.380 -21.521  1.00 82.77           H
ATOM    995  NZ  LYS A  80       4.364   9.283 -22.936  1.00 82.77           N
ATOM    996 1HZ  LYS A  80       5.180   9.818 -22.660  1.00 82.77           H
ATOM    997 2HZ  LYS A  80       4.379   8.380 -22.475  1.00 82.77           H
ATOM    998 3HZ  LYS A  80       4.371   9.150 -23.941  1.00 82.77           H
ATOM    999  HN  LYS A  80      -0.372   9.562 -25.080  1.00 82.77           H
ATOM   1000  N   THR A  81      -2.030   6.244 -22.898  1.00 83.81           N
ATOM   1001  CA  THR A  81      -3.285   5.527 -22.752  1.00 83.81           C
ATOM   1002  C   THR A  81      -3.794   5.630 -21.312  1.00 83.81           C
ATOM   1003  O   THR A  81      -3.045   6.001 -20.411  1.00 83.81           O
ATOM   1004  HA  THR A  81      -4.030   6.004 -23.389  1.00 83.81           H
ATOM   1005  CB  THR A  81      -3.063   4.086 -23.216  1.00 83.81           C
ATOM   1006  HB  THR A  81      -4.001   3.531 -23.224  1.00 83.81           H
ATOM   1007  OG1 THR A  81      -2.061   3.587 -22.334  1.00 83.81           O
ATOM   1008  HG1 THR A  81      -1.180   4.011 -22.543  1.00 83.81           H
ATOM   1009  CG2 THR A  81      -2.414   4.010 -24.599  1.00 83.81           C
ATOM   1010 1HG2 THR A  81      -1.444   4.507 -24.573  1.00 83.81           H
ATOM   1011 2HG2 THR A  81      -3.055   4.503 -25.330  1.00 83.81           H
ATOM   1012 3HG2 THR A  81      -2.279   2.965 -24.880  1.00 83.81           H
ATOM   1013  HN  THR A  81      -1.326   6.004 -22.230  1.00 83.81           H
ATOM   1014  N   MET A  82      -5.064   5.294 -21.142  1.00 87.18           N
ATOM   1015  CA  MET A  82      -5.675   5.322 -19.824  1.00 87.18           C
ATOM   1016  C   MET A  82      -4.878   4.473 -18.832  1.00 87.18           C
ATOM   1017  O   MET A  82      -4.681   4.873 -17.686  1.00 87.18           O
ATOM   1018  HA  MET A  82      -5.658   6.367 -19.515  1.00 87.18           H
ATOM   1019  CB  MET A  82      -7.108   4.792 -19.914  1.00 87.18           C
ATOM   1020 1HB  MET A  82      -7.706   5.455 -20.539  1.00 87.18           H
ATOM   1021 2HB  MET A  82      -7.108   3.814 -20.395  1.00 87.18           H
ATOM   1022  CG  MET A  82      -7.741   4.684 -18.525  1.00 87.18           C
ATOM   1023 1HG  MET A  82      -7.363   3.799 -18.013  1.00 87.18           H
ATOM   1024 2HG  MET A  82      -7.461   5.546 -17.921  1.00 87.18           H
ATOM   1025  SD  MET A  82      -9.517   4.591 -18.669  1.00 87.18           S
ATOM   1026  CE  MET A  82      -9.980   4.836 -16.963  1.00 87.18           C
ATOM   1027 1HE  MET A  82      -9.543   4.047 -16.351  1.00 87.18           H
ATOM   1028 2HE  MET A  82      -9.613   5.804 -16.622  1.00 87.18           H
ATOM   1029 3HE  MET A  82     -11.066   4.807 -16.873  1.00 87.18           H
ATOM   1030  HN  MET A  82      -5.671   5.007 -21.883  1.00 87.18           H
ATOM   1031  N   THR A  83      -4.442   3.316 -19.308  1.00 84.75           N
ATOM   1032  CA  THR A  83      -3.577   2.459 -18.516  1.00 84.75           C
ATOM   1033  C   THR A  83      -2.332   3.226 -18.067  1.00 84.75           C
ATOM   1034  O   THR A  83      -1.933   3.144 -16.906  1.00 84.75           O
ATOM   1035  HA  THR A  83      -4.115   2.166 -17.615  1.00 84.75           H
ATOM   1036  CB  THR A  83      -3.257   1.214 -19.346  1.00 84.75           C
ATOM   1037  HB  THR A  83      -2.633   1.468 -20.203  1.00 84.75           H
ATOM   1038  OG1 THR A  83      -4.535   0.665 -19.656  1.00 84.75           O
ATOM   1039  HG1 THR A  83      -5.253   1.192 -19.202  1.00 84.75           H
ATOM   1040  CG2 THR A  83      -2.572   0.122 -18.523  1.00 84.75           C
ATOM   1041 1HG2 THR A  83      -3.225  -0.180 -17.704  1.00 84.75           H
ATOM   1042 2HG2 THR A  83      -1.635   0.505 -18.118  1.00 84.75           H
ATOM   1043 3HG2 THR A  83      -2.367  -0.739 -19.160  1.00 84.75           H
ATOM   1044  HN  THR A  83      -4.670   2.964 -20.216  1.00 84.75           H
ATOM   1045  N   ASP A  84      -1.753   3.955 -19.010  1.00 86.54           N
ATOM   1046  CA  ASP A  84      -0.496   4.639 -18.760  1.00 86.54           C
ATOM   1047  C   ASP A  84      -0.703   5.702 -17.679  1.00 86.54           C
ATOM   1048  O   ASP A  84       0.184   5.943 -16.862  1.00 86.54           O
ATOM   1049  HA  ASP A  84       0.198   3.858 -18.449  1.00 86.54           H
ATOM   1050  CB  ASP A  84       0.009   5.341 -20.022  1.00 86.54           C
ATOM   1051 1HB  ASP A  84      -0.669   6.152 -20.288  1.00 86.54           H
ATOM   1052 2HB  ASP A  84       0.983   5.792 -19.827  1.00 86.54           H
ATOM   1053  CG  ASP A  84       0.121   4.358 -21.189  1.00 86.54           C
ATOM   1054  OD1 ASP A  84       0.824   3.340 -21.009  1.00 86.54           O
ATOM   1055  OD2 ASP A  84      -0.499   4.646 -22.235  1.00 86.54           O
ATOM   1056  HN  ASP A  84      -2.128   4.082 -19.928  1.00 86.54           H
ATOM   1057  N   MET A  85      -1.881   6.308 -17.710  1.00 90.69           N
ATOM   1058  CA  MET A  85      -2.218   7.338 -16.741  1.00 90.69           C
ATOM   1059  C   MET A  85      -2.230   6.771 -15.320  1.00 90.69           C
ATOM   1060  O   MET A  85      -1.709   7.392 -14.395  1.00 90.69           O
ATOM   1061  HA  MET A  85      -1.436   8.093 -16.831  1.00 90.69           H
ATOM   1062  CB  MET A  85      -3.594   7.919 -17.071  1.00 90.69           C
ATOM   1063 1HB  MET A  85      -3.617   8.241 -18.112  1.00 90.69           H
ATOM   1064 2HB  MET A  85      -4.355   7.147 -16.959  1.00 90.69           H
ATOM   1065  CG  MET A  85      -3.923   9.102 -16.158  1.00 90.69           C
ATOM   1066 1HG  MET A  85      -4.922   9.476 -16.379  1.00 90.69           H
ATOM   1067 2HG  MET A  85      -3.927   8.779 -15.117  1.00 90.69           H
ATOM   1068  SD  MET A  85      -2.721  10.402 -16.387  1.00 90.69           S
ATOM   1069  CE  MET A  85      -3.160  10.944 -18.030  1.00 90.69           C
ATOM   1070 1HE  MET A  85      -3.053  10.113 -18.727  1.00 90.69           H
ATOM   1071 2HE  MET A  85      -4.194  11.290 -18.034  1.00 90.69           H
ATOM   1072 3HE  MET A  85      -2.503  11.759 -18.332  1.00 90.69           H
ATOM   1073  HN  MET A  85      -2.597   6.108 -18.379  1.00 90.69           H
ATOM   1074  N   PHE A  86      -2.831   5.597 -15.191  1.00 92.26           N
ATOM   1075  CA  PHE A  86      -2.928   4.944 -13.896  1.00 92.26           C
ATOM   1076  C   PHE A  86      -1.557   4.454 -13.425  1.00 92.26           C
ATOM   1077  O   PHE A  86      -1.232   4.551 -12.243  1.00 92.26           O
ATOM   1078  HA  PHE A  86      -3.310   5.681 -13.190  1.00 92.26           H
ATOM   1079  CB  PHE A  86      -3.855   3.739 -14.071  1.00 92.26           C
ATOM   1080 1HB  PHE A  86      -3.452   3.094 -14.852  1.00 92.26           H
ATOM   1081 2HB  PHE A  86      -3.857   3.159 -13.148  1.00 92.26           H
ATOM   1082  CG  PHE A  86      -5.296   4.109 -14.428  1.00 92.26           C
ATOM   1083  CD1 PHE A  86      -5.869   5.214 -13.881  1.00 92.26           C
ATOM   1084  HD1 PHE A  86      -5.303   5.836 -13.188  1.00 92.26           H
ATOM   1085  CD2 PHE A  86      -6.003   3.333 -15.293  1.00 92.26           C
ATOM   1086  HD2 PHE A  86      -5.543   2.448 -15.731  1.00 92.26           H
ATOM   1087  CE1 PHE A  86      -7.207   5.557 -14.212  1.00 92.26           C
ATOM   1088  HE1 PHE A  86      -7.667   6.443 -13.773  1.00 92.26           H
ATOM   1089  CE2 PHE A  86      -7.340   3.677 -15.624  1.00 92.26           C
ATOM   1090  HE2 PHE A  86      -7.907   3.055 -16.317  1.00 92.26           H
ATOM   1091  CZ  PHE A  86      -7.914   4.782 -15.077  1.00 92.26           C
ATOM   1092  HZ  PHE A  86      -8.941   5.045 -15.331  1.00 92.26           H
ATOM   1093  HN  PHE A  86      -3.246   5.094 -15.949  1.00 92.26           H
ATOM   1094  N   LEU A  87      -0.790   3.938 -14.375  1.00 89.41           N
ATOM   1095  CA  LEU A  87       0.538   3.432 -14.072  1.00 89.41           C
ATOM   1096  C   LEU A  87       1.406   4.576 -13.544  1.00 89.41           C
ATOM   1097  O   LEU A  87       2.228   4.375 -12.651  1.00 89.41           O
ATOM   1098  HA  LEU A  87       0.432   2.687 -13.284  1.00 89.41           H
ATOM   1099  CB  LEU A  87       1.132   2.722 -15.290  1.00 89.41           C
ATOM   1100 1HB  LEU A  87       1.090   3.404 -16.139  1.00 89.41           H
ATOM   1101 2HB  LEU A  87       2.185   2.523 -15.092  1.00 89.41           H
ATOM   1102  CG  LEU A  87       0.460   1.408 -15.694  1.00 89.41           C
ATOM   1103  HG  LEU A  87      -0.597   1.606 -15.874  1.00 89.41           H
ATOM   1104  CD1 LEU A  87       1.048   0.870 -17.000  1.00 89.41           C
ATOM   1105 1HD1 LEU A  87       0.895   1.599 -17.795  1.00 89.41           H
ATOM   1106 2HD1 LEU A  87       2.116   0.692 -16.871  1.00 89.41           H
ATOM   1107 3HD1 LEU A  87       0.553  -0.064 -17.263  1.00 89.41           H
ATOM   1108  CD2 LEU A  87       0.540   0.381 -14.563  1.00 89.41           C
ATOM   1109 1HD2 LEU A  87       1.586   0.181 -14.327  1.00 89.41           H
ATOM   1110 2HD2 LEU A  87       0.037   0.774 -13.679  1.00 89.41           H
ATOM   1111 3HD2 LEU A  87       0.055  -0.543 -14.876  1.00 89.41           H
ATOM   1112  HN  LEU A  87      -1.063   3.862 -15.334  1.00 89.41           H
ATOM   1113  N   LEU A  88       1.193   5.752 -14.117  1.00 92.16           N
ATOM   1114  CA  LEU A  88       1.922   6.934 -13.692  1.00 92.16           C
ATOM   1115  C   LEU A  88       1.579   7.244 -12.233  1.00 92.16           C
ATOM   1116  O   LEU A  88       2.471   7.412 -11.404  1.00 92.16           O
ATOM   1117  HA  LEU A  88       2.985   6.703 -13.755  1.00 92.16           H
ATOM   1118  CB  LEU A  88       1.655   8.100 -14.647  1.00 92.16           C
ATOM   1119 1HB  LEU A  88       2.062   7.843 -15.625  1.00 92.16           H
ATOM   1120 2HB  LEU A  88       0.577   8.205 -14.768  1.00 92.16           H
ATOM   1121  CG  LEU A  88       2.228   9.455 -14.228  1.00 92.16           C
ATOM   1122  HG  LEU A  88       1.950   9.637 -13.190  1.00 92.16           H
ATOM   1123  CD1 LEU A  88       3.757   9.447 -14.290  1.00 92.16           C
ATOM   1124 1HD1 LEU A  88       4.144   8.681 -13.619  1.00 92.16           H
ATOM   1125 2HD1 LEU A  88       4.078   9.232 -15.310  1.00 92.16           H
ATOM   1126 3HD1 LEU A  88       4.138  10.422 -13.987  1.00 92.16           H
ATOM   1127  CD2 LEU A  88       1.626  10.587 -15.063  1.00 92.16           C
ATOM   1128 1HD2 LEU A  88       1.854  10.422 -16.116  1.00 92.16           H
ATOM   1129 2HD2 LEU A  88       0.546  10.606 -14.923  1.00 92.16           H
ATOM   1130 3HD2 LEU A  88       2.051  11.539 -14.744  1.00 92.16           H
ATOM   1131  HN  LEU A  88       0.537   5.902 -14.857  1.00 92.16           H
ATOM   1132  N   ASN A  89       0.283   7.309 -11.965  1.00 95.38           N
ATOM   1133  CA  ASN A  89      -0.190   7.708 -10.650  1.00 95.38           C
ATOM   1134  C   ASN A  89       0.227   6.654  -9.622  1.00 95.38           C
ATOM   1135  O   ASN A  89       0.431   6.970  -8.451  1.00 95.38           O
ATOM   1136  HA  ASN A  89       0.270   8.678 -10.462  1.00 95.38           H
ATOM   1137  CB  ASN A  89      -1.716   7.817 -10.623  1.00 95.38           C
ATOM   1138 1HB  ASN A  89      -2.153   7.007 -11.206  1.00 95.38           H
ATOM   1139 2HB  ASN A  89      -2.074   7.703  -9.600  1.00 95.38           H
ATOM   1140  CG  ASN A  89      -2.179   9.163 -11.184  1.00 95.38           C
ATOM   1141  OD1 ASN A  89      -2.433  10.112 -10.460  1.00 95.38           O
ATOM   1142  ND2 ASN A  89      -2.274   9.193 -12.510  1.00 95.38           N
ATOM   1143 1HD2 ASN A  89      -2.050   8.379 -13.046  1.00 95.38           H
ATOM   1144 2HD2 ASN A  89      -2.569  10.030 -12.971  1.00 95.38           H
ATOM   1145  HN  ASN A  89      -0.437   7.096 -12.626  1.00 95.38           H
ATOM   1146  N   LEU A  90       0.340   5.422 -10.097  1.00 93.00           N
ATOM   1147  CA  LEU A  90       0.771   4.327  -9.245  1.00 93.00           C
ATOM   1148  C   LEU A  90       2.209   4.580  -8.786  1.00 93.00           C
ATOM   1149  O   LEU A  90       2.522   4.436  -7.605  1.00 93.00           O
ATOM   1150  HA  LEU A  90       0.125   4.322  -8.367  1.00 93.00           H
ATOM   1151  CB  LEU A  90       0.580   2.986  -9.956  1.00 93.00           C
ATOM   1152 1HB  LEU A  90      -0.348   3.030 -10.527  1.00 93.00           H
ATOM   1153 2HB  LEU A  90       1.390   2.859 -10.673  1.00 93.00           H
ATOM   1154  CG  LEU A  90       0.534   1.750  -9.056  1.00 93.00           C
ATOM   1155  HG  LEU A  90       1.266   1.881  -8.259  1.00 93.00           H
ATOM   1156  CD1 LEU A  90      -0.836   1.606  -8.391  1.00 93.00           C
ATOM   1157 1HD1 LEU A  90      -1.040   2.488  -7.784  1.00 93.00           H
ATOM   1158 2HD1 LEU A  90      -1.604   1.508  -9.159  1.00 93.00           H
ATOM   1159 3HD1 LEU A  90      -0.841   0.720  -7.757  1.00 93.00           H
ATOM   1160  CD2 LEU A  90       0.930   0.492  -9.831  1.00 93.00           C
ATOM   1161 1HD2 LEU A  90       0.240   0.345 -10.662  1.00 93.00           H
ATOM   1162 2HD2 LEU A  90       1.943   0.607 -10.217  1.00 93.00           H
ATOM   1163 3HD2 LEU A  90       0.889  -0.372  -9.168  1.00 93.00           H
ATOM   1164  HN  LEU A  90       0.142   5.168 -11.044  1.00 93.00           H
ATOM   1165  N   ALA A  91       3.045   4.953  -9.744  1.00 94.90           N
ATOM   1166  CA  ALA A  91       4.454   5.173  -9.464  1.00 94.90           C
ATOM   1167  C   ALA A  91       4.601   6.369  -8.521  1.00 94.90           C
ATOM   1168  O   ALA A  91       5.486   6.384  -7.666  1.00 94.90           O
ATOM   1169  HA  ALA A  91       4.836   4.281  -8.968  1.00 94.90           H
ATOM   1170  CB  ALA A  91       5.211   5.370 -10.778  1.00 94.90           C
ATOM   1171 1HB  ALA A  91       5.098   4.481 -11.399  1.00 94.90           H
ATOM   1172 2HB  ALA A  91       4.806   6.235 -11.304  1.00 94.90           H
ATOM   1173 3HB  ALA A  91       6.268   5.535 -10.568  1.00 94.90           H
ATOM   1174  HN  ALA A  91       2.774   5.105 -10.694  1.00 94.90           H
ATOM   1175  N   ILE A  92       3.721   7.341  -8.708  1.00 96.26           N
ATOM   1176  CA  ILE A  92       3.737   8.534  -7.878  1.00 96.26           C
ATOM   1177  C   ILE A  92       3.357   8.158  -6.445  1.00 96.26           C
ATOM   1178  O   ILE A  92       3.990   8.610  -5.492  1.00 96.26           O
ATOM   1179  HA  ILE A  92       4.757   8.917  -7.876  1.00 96.26           H
ATOM   1180  CB  ILE A  92       2.847   9.621  -8.485  1.00 96.26           C
ATOM   1181  HB  ILE A  92       1.880   9.177  -8.722  1.00 96.26           H
ATOM   1182  CG1 ILE A  92       3.437  10.144  -9.796  1.00 96.26           C
ATOM   1183 1HG1 ILE A  92       4.337  10.723  -9.589  1.00 96.26           H
ATOM   1184 2HG1 ILE A  92       3.737   9.305 -10.425  1.00 96.26           H
ATOM   1185  CG2 ILE A  92       2.594  10.747  -7.481  1.00 96.26           C
ATOM   1186 1HG2 ILE A  92       2.098  10.342  -6.599  1.00 96.26           H
ATOM   1187 2HG2 ILE A  92       3.544  11.195  -7.191  1.00 96.26           H
ATOM   1188 3HG2 ILE A  92       1.959  11.506  -7.939  1.00 96.26           H
ATOM   1189  CD1 ILE A  92       2.425  11.013 -10.545  1.00 96.26           C
ATOM   1190 1HD1 ILE A  92       1.537  10.423 -10.772  1.00 96.26           H
ATOM   1191 2HD1 ILE A  92       2.147  11.864  -9.923  1.00 96.26           H
ATOM   1192 3HD1 ILE A  92       2.871  11.372 -11.473  1.00 96.26           H
ATOM   1193  HN  ILE A  92       3.009   7.324  -9.409  1.00 96.26           H
ATOM   1194  N   ALA A  93       2.324   7.335  -6.337  1.00 96.30           N
ATOM   1195  CA  ALA A  93       1.827   6.925  -5.034  1.00 96.30           C
ATOM   1196  C   ALA A  93       2.936   6.193  -4.277  1.00 96.30           C
ATOM   1197  O   ALA A  93       3.128   6.415  -3.082  1.00 96.30           O
ATOM   1198  HA  ALA A  93       1.556   7.827  -4.484  1.00 96.30           H
ATOM   1199  CB  ALA A  93       0.576   6.063  -5.214  1.00 96.30           C
ATOM   1200 1HB  ALA A  93      -0.192   6.639  -5.731  1.00 96.30           H
ATOM   1201 2HB  ALA A  93       0.825   5.180  -5.802  1.00 96.30           H
ATOM   1202 3HB  ALA A  93       0.203   5.756  -4.237  1.00 96.30           H
ATOM   1203  HN  ALA A  93       1.831   6.951  -7.117  1.00 96.30           H
ATOM   1204  N   ASP A  94       3.637   5.335  -5.003  1.00 96.01           N
ATOM   1205  CA  ASP A  94       4.706   4.551  -4.408  1.00 96.01           C
ATOM   1206  C   ASP A  94       5.808   5.490  -3.915  1.00 96.01           C
ATOM   1207  O   ASP A  94       6.305   5.339  -2.799  1.00 96.01           O
ATOM   1208  HA  ASP A  94       4.237   3.996  -3.596  1.00 96.01           H
ATOM   1209  CB  ASP A  94       5.323   3.595  -5.431  1.00 96.01           C
ATOM   1210 1HB  ASP A  94       5.460   4.112  -6.381  1.00 96.01           H
ATOM   1211 2HB  ASP A  94       6.311   3.282  -5.093  1.00 96.01           H
ATOM   1212  CG  ASP A  94       4.435   2.366  -5.638  1.00 96.01           C
ATOM   1213  OD1 ASP A  94       3.727   2.009  -4.672  1.00 96.01           O
ATOM   1214  OD2 ASP A  94       4.486   1.811  -6.757  1.00 96.01           O
ATOM   1215  HN  ASP A  94       3.485   5.172  -5.977  1.00 96.01           H
ATOM   1216  N   LEU A  95       6.159   6.439  -4.770  1.00 96.82           N
ATOM   1217  CA  LEU A  95       7.237   7.364  -4.461  1.00 96.82           C
ATOM   1218  C   LEU A  95       6.901   8.119  -3.173  1.00 96.82           C
ATOM   1219  O   LEU A  95       7.758   8.286  -2.306  1.00 96.82           O
ATOM   1220  HA  LEU A  95       8.136   6.772  -4.289  1.00 96.82           H
ATOM   1221  CB  LEU A  95       7.517   8.278  -5.655  1.00 96.82           C
ATOM   1222 1HB  LEU A  95       6.564   8.578  -6.090  1.00 96.82           H
ATOM   1223 2HB  LEU A  95       7.999   9.185  -5.288  1.00 96.82           H
ATOM   1224  CG  LEU A  95       8.388   7.685  -6.764  1.00 96.82           C
ATOM   1225  HG  LEU A  95       7.883   6.804  -7.161  1.00 96.82           H
ATOM   1226  CD1 LEU A  95       8.550   8.672  -7.922  1.00 96.82           C
ATOM   1227 1HD1 LEU A  95       7.570   8.910  -8.336  1.00 96.82           H
ATOM   1228 2HD1 LEU A  95       9.022   9.585  -7.558  1.00 96.82           H
ATOM   1229 3HD1 LEU A  95       9.173   8.225  -8.696  1.00 96.82           H
ATOM   1230  CD2 LEU A  95       9.738   7.222  -6.213  1.00 96.82           C
ATOM   1231 1HD2 LEU A  95      10.262   8.071  -5.774  1.00 96.82           H
ATOM   1232 2HD2 LEU A  95       9.577   6.460  -5.450  1.00 96.82           H
ATOM   1233 3HD2 LEU A  95      10.337   6.804  -7.022  1.00 96.82           H
ATOM   1234  HN  LEU A  95       5.722   6.582  -5.658  1.00 96.82           H
ATOM   1235  N   LEU A  96       5.654   8.557  -3.090  1.00 96.47           N
ATOM   1236  CA  LEU A  96       5.228   9.398  -1.984  1.00 96.47           C
ATOM   1237  C   LEU A  96       5.457   8.656  -0.666  1.00 96.47           C
ATOM   1238  O   LEU A  96       5.893   9.251   0.318  1.00 96.47           O
ATOM   1239  HA  LEU A  96       5.856  10.289  -1.992  1.00 96.47           H
ATOM   1240  CB  LEU A  96       3.784   9.860  -2.187  1.00 96.47           C
ATOM   1241 1HB  LEU A  96       3.181   8.993  -2.460  1.00 96.47           H
ATOM   1242 2HB  LEU A  96       3.402  10.226  -1.234  1.00 96.47           H
ATOM   1243  CG  LEU A  96       3.569  10.948  -3.242  1.00 96.47           C
ATOM   1244  HG  LEU A  96       3.868  10.548  -4.211  1.00 96.47           H
ATOM   1245  CD1 LEU A  96       2.090  11.326  -3.346  1.00 96.47           C
ATOM   1246 1HD1 LEU A  96       1.509  10.447  -3.627  1.00 96.47           H
ATOM   1247 2HD1 LEU A  96       1.742  11.699  -2.383  1.00 96.47           H
ATOM   1248 3HD1 LEU A  96       1.966  12.101  -4.103  1.00 96.47           H
ATOM   1249  CD2 LEU A  96       4.454  12.164  -2.963  1.00 96.47           C
ATOM   1250 1HD2 LEU A  96       4.209  12.574  -1.983  1.00 96.47           H
ATOM   1251 2HD2 LEU A  96       5.501  11.863  -2.979  1.00 96.47           H
ATOM   1252 3HD2 LEU A  96       4.281  12.922  -3.727  1.00 96.47           H
ATOM   1253  HN  LEU A  96       4.941   8.346  -3.759  1.00 96.47           H
ATOM   1254  N   PHE A  97       5.152   7.366  -0.690  1.00 96.97           N
ATOM   1255  CA  PHE A  97       5.302   6.540   0.496  1.00 96.97           C
ATOM   1256  C   PHE A  97       6.778   6.256   0.783  1.00 96.97           C
ATOM   1257  O   PHE A  97       7.224   6.364   1.924  1.00 96.97           O
ATOM   1258  HA  PHE A  97       4.871   7.092   1.332  1.00 96.97           H
ATOM   1259  CB  PHE A  97       4.586   5.218   0.214  1.00 96.97           C
ATOM   1260 1HB  PHE A  97       3.512   5.399   0.180  1.00 96.97           H
ATOM   1261 2HB  PHE A  97       4.881   4.861  -0.773  1.00 96.97           H
ATOM   1262  CG  PHE A  97       4.872   4.123   1.243  1.00 96.97           C
ATOM   1263  CD1 PHE A  97       5.456   2.958   0.853  1.00 96.97           C
ATOM   1264  HD1 PHE A  97       5.720   2.805  -0.194  1.00 96.97           H
ATOM   1265  CD2 PHE A  97       4.543   4.314   2.549  1.00 96.97           C
ATOM   1266  HD2 PHE A  97       4.075   5.248   2.862  1.00 96.97           H
ATOM   1267  CE1 PHE A  97       5.722   1.942   1.808  1.00 96.97           C
ATOM   1268  HE1 PHE A  97       6.190   1.009   1.495  1.00 96.97           H
ATOM   1269  CE2 PHE A  97       4.809   3.298   3.504  1.00 96.97           C
ATOM   1270  HE2 PHE A  97       4.545   3.451   4.551  1.00 96.97           H
ATOM   1271  CZ  PHE A  97       5.393   2.133   3.114  1.00 96.97           C
ATOM   1272  HZ  PHE A  97       5.597   1.353   3.847  1.00 96.97           H
ATOM   1273  HN  PHE A  97       4.809   6.888  -1.498  1.00 96.97           H
ATOM   1274  N   LEU A  98       7.495   5.899  -0.272  1.00 96.87           N
ATOM   1275  CA  LEU A  98       8.870   5.454  -0.127  1.00 96.87           C
ATOM   1276  C   LEU A  98       9.675   6.529   0.607  1.00 96.87           C
ATOM   1277  O   LEU A  98      10.547   6.214   1.414  1.00 96.87           O
ATOM   1278  HA  LEU A  98       8.859   4.553   0.486  1.00 96.87           H
ATOM   1279  CB  LEU A  98       9.456   5.069  -1.487  1.00 96.87           C
ATOM   1280 1HB  LEU A  98       9.241   5.871  -2.193  1.00 96.87           H
ATOM   1281 2HB  LEU A  98      10.540   5.011  -1.391  1.00 96.87           H
ATOM   1282  CG  LEU A  98       8.954   3.753  -2.085  1.00 96.87           C
ATOM   1283  HG  LEU A  98       7.872   3.711  -1.958  1.00 96.87           H
ATOM   1284  CD1 LEU A  98       9.236   3.691  -3.588  1.00 96.87           C
ATOM   1285 1HD1 LEU A  98       8.730   4.517  -4.087  1.00 96.87           H
ATOM   1286 2HD1 LEU A  98      10.310   3.766  -3.759  1.00 96.87           H
ATOM   1287 3HD1 LEU A  98       8.869   2.746  -3.987  1.00 96.87           H
ATOM   1288  CD2 LEU A  98       9.543   2.553  -1.341  1.00 96.87           C
ATOM   1289 1HD2 LEU A  98      10.631   2.578  -1.414  1.00 96.87           H
ATOM   1290 2HD2 LEU A  98       9.249   2.595  -0.293  1.00 96.87           H
ATOM   1291 3HD2 LEU A  98       9.170   1.631  -1.787  1.00 96.87           H
ATOM   1292  HN  LEU A  98       7.151   5.910  -1.212  1.00 96.87           H
ATOM   1293  N   VAL A  99       9.353   7.777   0.299  1.00 96.40           N
ATOM   1294  CA  VAL A  99      10.073   8.900   0.875  1.00 96.40           C
ATOM   1295  C   VAL A  99       9.886   8.895   2.394  1.00 96.40           C
ATOM   1296  O   VAL A  99      10.637   9.547   3.117  1.00 96.40           O
ATOM   1297  HA  VAL A  99      11.131   8.761   0.652  1.00 96.40           H
ATOM   1298  CB  VAL A  99       9.618  10.205   0.221  1.00 96.40           C
ATOM   1299  HB  VAL A  99       8.529  10.234   0.252  1.00 96.40           H
ATOM   1300  CG1 VAL A  99      10.142  11.418   0.993  1.00 96.40           C
ATOM   1301 1HG1 VAL A  99       9.763  11.389   2.015  1.00 96.40           H
ATOM   1302 2HG1 VAL A  99      11.231  11.396   1.008  1.00 96.40           H
ATOM   1303 3HG1 VAL A  99       9.803  12.332   0.506  1.00 96.40           H
ATOM   1304  CG2 VAL A  99      10.048  10.262  -1.247  1.00 96.40           C
ATOM   1305 1HG2 VAL A  99      11.134  10.200  -1.310  1.00 96.40           H
ATOM   1306 2HG2 VAL A  99       9.604   9.426  -1.788  1.00 96.40           H
ATOM   1307 3HG2 VAL A  99       9.711  11.200  -1.688  1.00 96.40           H
ATOM   1308  HN  VAL A  99       8.616   8.026  -0.330  1.00 96.40           H
ATOM   1309  N   THR A 100       8.880   8.153   2.832  1.00 95.61           N
ATOM   1310  CA  THR A 100       8.560   8.085   4.247  1.00 95.61           C
ATOM   1311  C   THR A 100       9.387   6.994   4.930  1.00 95.61           C
ATOM   1312  O   THR A 100       9.507   6.975   6.154  1.00 95.61           O
ATOM   1313  HA  THR A 100       8.839   9.033   4.708  1.00 95.61           H
ATOM   1314  CB  THR A 100       7.050   7.877   4.382  1.00 95.61           C
ATOM   1315  HB  THR A 100       6.714   8.108   5.393  1.00 95.61           H
ATOM   1316  OG1 THR A 100       6.846   6.532   3.958  1.00 95.61           O
ATOM   1317  HG1 THR A 100       6.781   6.494   2.960  1.00 95.61           H
ATOM   1318  CG2 THR A 100       6.253   8.710   3.377  1.00 95.61           C
ATOM   1319 1HG2 THR A 100       6.541   8.431   2.363  1.00 95.61           H
ATOM   1320 2HG2 THR A 100       6.461   9.768   3.535  1.00 95.61           H
ATOM   1321 3HG2 THR A 100       5.187   8.525   3.516  1.00 95.61           H
ATOM   1322  HN  THR A 100       8.290   7.605   2.239  1.00 95.61           H
ATOM   1323  N   LEU A 101       9.936   6.111   4.108  1.00 95.51           N
ATOM   1324  CA  LEU A 101      10.605   4.927   4.620  1.00 95.51           C
ATOM   1325  C   LEU A 101      11.845   5.350   5.412  1.00 95.51           C
ATOM   1326  O   LEU A 101      12.138   4.782   6.462  1.00 95.51           O
ATOM   1327  HA  LEU A 101       9.914   4.430   5.300  1.00 95.51           H
ATOM   1328  CB  LEU A 101      10.906   3.948   3.483  1.00 95.51           C
ATOM   1329 1HB  LEU A 101      11.417   4.491   2.688  1.00 95.51           H
ATOM   1330 2HB  LEU A 101      11.603   3.196   3.853  1.00 95.51           H
ATOM   1331  CG  LEU A 101       9.698   3.231   2.878  1.00 95.51           C
ATOM   1332  HG  LEU A 101       9.087   3.970   2.359  1.00 95.51           H
ATOM   1333  CD1 LEU A 101      10.137   2.197   1.840  1.00 95.51           C
ATOM   1334 1HD1 LEU A 101      10.685   2.696   1.040  1.00 95.51           H
ATOM   1335 2HD1 LEU A 101      10.781   1.457   2.314  1.00 95.51           H
ATOM   1336 3HD1 LEU A 101       9.259   1.702   1.426  1.00 95.51           H
ATOM   1337  CD2 LEU A 101       8.825   2.611   3.971  1.00 95.51           C
ATOM   1338 1HD2 LEU A 101       9.411   1.889   4.539  1.00 95.51           H
ATOM   1339 2HD2 LEU A 101       8.468   3.395   4.639  1.00 95.51           H
ATOM   1340 3HD2 LEU A 101       7.973   2.108   3.513  1.00 95.51           H
ATOM   1341  HN  LEU A 101       9.928   6.195   3.111  1.00 95.51           H
ATOM   1342  N   PRO A 102      12.591   6.351   4.925  1.00 95.20           N
ATOM   1343  CA  PRO A 102      13.783   6.818   5.637  1.00 95.20           C
ATOM   1344  C   PRO A 102      13.490   7.168   7.086  1.00 95.20           C
ATOM   1345  O   PRO A 102      14.295   6.886   7.972  1.00 95.20           O
ATOM   1346  HA  PRO A 102      14.528   6.023   5.681  1.00 95.20           H
ATOM   1347  CB  PRO A 102      14.227   8.043   4.835  1.00 95.20           C
ATOM   1348 1HB  PRO A 102      13.792   8.961   5.232  1.00 95.20           H
ATOM   1349 2HB  PRO A 102      15.309   8.168   4.860  1.00 95.20           H
ATOM   1350  CG  PRO A 102      13.726   7.745   3.427  1.00 95.20           C
ATOM   1351 1HG  PRO A 102      13.647   8.650   2.826  1.00 95.20           H
ATOM   1352 2HG  PRO A 102      14.400   7.078   2.891  1.00 95.20           H
ATOM   1353  CD  PRO A 102      12.370   7.105   3.678  1.00 95.20           C
ATOM   1354 1HD  PRO A 102      11.586   7.853   3.797  1.00 95.20           H
ATOM   1355 2HD  PRO A 102      12.068   6.459   2.854  1.00 95.20           H
ATOM   1356  N   PHE A 103      12.332   7.779   7.291  1.00 94.43           N
ATOM   1357  CA  PHE A 103      11.942   8.218   8.621  1.00 94.43           C
ATOM   1358  C   PHE A 103      11.621   7.022   9.520  1.00 94.43           C
ATOM   1359  O   PHE A 103      11.963   7.021  10.702  1.00 94.43           O
ATOM   1360  HA  PHE A 103      12.784   8.769   9.039  1.00 94.43           H
ATOM   1361  CB  PHE A 103      10.683   9.072   8.459  1.00 94.43           C
ATOM   1362 1HB  PHE A 103       9.924   8.487   7.938  1.00 94.43           H
ATOM   1363 2HB  PHE A 103      10.285   9.304   9.446  1.00 94.43           H
ATOM   1364  CG  PHE A 103      10.911  10.379   7.697  1.00 94.43           C
ATOM   1365  CD1 PHE A 103      11.255  11.508   8.372  1.00 94.43           C
ATOM   1366  HD1 PHE A 103      11.369  11.482   9.456  1.00 94.43           H
ATOM   1367  CD2 PHE A 103      10.770  10.411   6.345  1.00 94.43           C
ATOM   1368  HD2 PHE A 103      10.494   9.506   5.804  1.00 94.43           H
ATOM   1369  CE1 PHE A 103      11.467  12.721   7.664  1.00 94.43           C
ATOM   1370  HE1 PHE A 103      11.743  13.626   8.205  1.00 94.43           H
ATOM   1371  CE2 PHE A 103      10.982  11.624   5.637  1.00 94.43           C
ATOM   1372  HE2 PHE A 103      10.869  11.650   4.554  1.00 94.43           H
ATOM   1373  CZ  PHE A 103      11.326  12.753   6.312  1.00 94.43           C
ATOM   1374  HZ  PHE A 103      11.489  13.684   5.769  1.00 94.43           H
ATOM   1375  HN  PHE A 103      11.668   7.975   6.570  1.00 94.43           H
ATOM   1376  N   TRP A 104      10.968   6.034   8.927  1.00 91.97           N
ATOM   1377  CA  TRP A 104      10.650   4.811   9.643  1.00 91.97           C
ATOM   1378  C   TRP A 104      11.965   4.163  10.081  1.00 91.97           C
ATOM   1379  O   TRP A 104      12.059   3.626  11.184  1.00 91.97           O
ATOM   1380  HA  TRP A 104      10.058   5.082  10.518  1.00 91.97           H
ATOM   1381  CB  TRP A 104       9.782   3.885   8.788  1.00 91.97           C
ATOM   1382 1HB  TRP A 104      10.175   3.873   7.771  1.00 91.97           H
ATOM   1383 2HB  TRP A 104       9.865   2.868   9.173  1.00 91.97           H
ATOM   1384  CG  TRP A 104       8.305   4.280   8.745  1.00 91.97           C
ATOM   1385  CD1 TRP A 104       7.585   4.666   7.683  1.00 91.97           C
ATOM   1386  HD1 TRP A 104       7.981   4.750   6.671  1.00 91.97           H
ATOM   1387  CD2 TRP A 104       7.391   4.311   9.861  1.00 91.97           C
ATOM   1388  NE1 TRP A 104       6.279   4.943   8.031  1.00 91.97           N
ATOM   1389  HE1 TRP A 104       5.553   5.248   7.414  1.00 91.97           H
ATOM   1390  CE2 TRP A 104       6.157   4.721   9.398  1.00 91.97           C
ATOM   1391  CE3 TRP A 104       7.599   4.004  11.217  1.00 91.97           C
ATOM   1392  HE3 TRP A 104       8.563   3.679  11.607  1.00 91.97           H
ATOM   1393  CZ2 TRP A 104       5.035   4.861  10.224  1.00 91.97           C
ATOM   1394  HZ2 TRP A 104       4.071   5.186   9.834  1.00 91.97           H
ATOM   1395  CZ3 TRP A 104       6.468   4.149  12.030  1.00 91.97           C
ATOM   1396  HZ3 TRP A 104       6.575   3.924  13.091  1.00 91.97           H
ATOM   1397  CH2 TRP A 104       5.219   4.560  11.579  1.00 91.97           C
ATOM   1398  HH2 TRP A 104       4.387   4.649  12.277  1.00 91.97           H
ATOM   1399  HN  TRP A 104      10.660   6.060   7.976  1.00 91.97           H
ATOM   1400  N   ALA A 105      12.947   4.234   9.194  1.00 93.88           N
ATOM   1401  CA  ALA A 105      14.222   3.581   9.435  1.00 93.88           C
ATOM   1402  C   ALA A 105      14.892   4.215  10.656  1.00 93.88           C
ATOM   1403  O   ALA A 105      15.361   3.509  11.547  1.00 93.88           O
ATOM   1404  HA  ALA A 105      14.021   2.530   9.646  1.00 93.88           H
ATOM   1405  CB  ALA A 105      15.089   3.675   8.179  1.00 93.88           C
ATOM   1406 1HB  ALA A 105      14.581   3.184   7.349  1.00 93.88           H
ATOM   1407 2HB  ALA A 105      15.260   4.723   7.932  1.00 93.88           H
ATOM   1408 3HB  ALA A 105      16.046   3.184   8.360  1.00 93.88           H
ATOM   1409  HN  ALA A 105      12.881   4.727   8.326  1.00 93.88           H
ATOM   1410  N   ILE A 106      14.916   5.540  10.656  1.00 93.16           N
ATOM   1411  CA  ILE A 106      15.565   6.276  11.728  1.00 93.16           C
ATOM   1412  C   ILE A 106      14.849   5.983  13.048  1.00 93.16           C
ATOM   1413  O   ILE A 106      15.493   5.778  14.076  1.00 93.16           O
ATOM   1414  HA  ILE A 106      16.589   5.910  11.802  1.00 93.16           H
ATOM   1415  CB  ILE A 106      15.639   7.765  11.386  1.00 93.16           C
ATOM   1416  HB  ILE A 106      14.656   8.086  11.041  1.00 93.16           H
ATOM   1417  CG1 ILE A 106      16.624   8.017  10.242  1.00 93.16           C
ATOM   1418 1HG1 ILE A 106      17.645   7.906  10.606  1.00 93.16           H
ATOM   1419 2HG1 ILE A 106      16.480   7.268   9.463  1.00 93.16           H
ATOM   1420  CG2 ILE A 106      15.976   8.596  12.626  1.00 93.16           C
ATOM   1421 1HG2 ILE A 106      15.205   8.450  13.382  1.00 93.16           H
ATOM   1422 2HG2 ILE A 106      16.941   8.280  13.024  1.00 93.16           H
ATOM   1423 3HG2 ILE A 106      16.023   9.651  12.354  1.00 93.16           H
ATOM   1424  CD1 ILE A 106      16.435   9.416   9.654  1.00 93.16           C
ATOM   1425 1HD1 ILE A 106      15.420   9.515   9.269  1.00 93.16           H
ATOM   1426 2HD1 ILE A 106      16.603  10.163  10.430  1.00 93.16           H
ATOM   1427 3HD1 ILE A 106      17.147   9.569   8.843  1.00 93.16           H
ATOM   1428  HN  ILE A 106      14.504   6.107   9.943  1.00 93.16           H
ATOM   1429  N   ALA A 107      13.526   5.973  12.977  1.00 91.08           N
ATOM   1430  CA  ALA A 107      12.714   5.790  14.168  1.00 91.08           C
ATOM   1431  C   ALA A 107      12.962   4.393  14.740  1.00 91.08           C
ATOM   1432  O   ALA A 107      12.917   4.197  15.953  1.00 91.08           O
ATOM   1433  HA  ALA A 107      13.027   6.534  14.901  1.00 91.08           H
ATOM   1434  CB  ALA A 107      11.242   6.027  13.824  1.00 91.08           C
ATOM   1435 1HB  ALA A 107      11.115   7.043  13.451  1.00 91.08           H
ATOM   1436 2HB  ALA A 107      10.929   5.316  13.059  1.00 91.08           H
ATOM   1437 3HB  ALA A 107      10.633   5.889  14.718  1.00 91.08           H
ATOM   1438  HN  ALA A 107      13.010   6.086  12.128  1.00 91.08           H
ATOM   1439  N   ALA A 108      13.218   3.456  13.838  1.00 90.78           N
ATOM   1440  CA  ALA A 108      13.450   2.078  14.235  1.00 90.78           C
ATOM   1441  C   ALA A 108      14.864   1.947  14.804  1.00 90.78           C
ATOM   1442  O   ALA A 108      15.100   1.155  15.715  1.00 90.78           O
ATOM   1443  HA  ALA A 108      12.730   1.832  15.016  1.00 90.78           H
ATOM   1444  CB  ALA A 108      13.215   1.155  13.038  1.00 90.78           C
ATOM   1445 1HB  ALA A 108      12.187   1.265  12.691  1.00 90.78           H
ATOM   1446 2HB  ALA A 108      13.900   1.421  12.234  1.00 90.78           H
ATOM   1447 3HB  ALA A 108      13.388   0.121  13.337  1.00 90.78           H
ATOM   1448  HN  ALA A 108      13.269   3.627  12.854  1.00 90.78           H
ATOM   1449  N   ALA A 109      15.769   2.735  14.242  1.00 90.13           N
ATOM   1450  CA  ALA A 109      17.177   2.620  14.583  1.00 90.13           C
ATOM   1451  C   ALA A 109      17.388   3.091  16.024  1.00 90.13           C
ATOM   1452  O   ALA A 109      18.242   2.563  16.734  1.00 90.13           O
ATOM   1453  HA  ALA A 109      17.451   1.568  14.510  1.00 90.13           H
ATOM   1454  CB  ALA A 109      18.012   3.418  13.580  1.00 90.13           C
ATOM   1455 1HB  ALA A 109      17.849   3.026  12.577  1.00 90.13           H
ATOM   1456 2HB  ALA A 109      17.715   4.467  13.613  1.00 90.13           H
ATOM   1457 3HB  ALA A 109      19.068   3.332  13.837  1.00 90.13           H
ATOM   1458  HN  ALA A 109      15.554   3.440  13.566  1.00 90.13           H
ATOM   1459  N   ASP A 110      16.595   4.079  16.412  1.00 86.15           N
ATOM   1460  CA  ASP A 110      16.764   4.708  17.710  1.00 86.15           C
ATOM   1461  C   ASP A 110      15.394   5.100  18.265  1.00 86.15           C
ATOM   1462  O   ASP A 110      14.680   4.263  18.816  1.00 86.15           O
ATOM   1463  HA  ASP A 110      17.266   3.963  18.327  1.00 86.15           H
ATOM   1464  CB  ASP A 110      17.611   5.978  17.600  1.00 86.15           C
ATOM   1465 1HB  ASP A 110      18.570   5.742  17.140  1.00 86.15           H
ATOM   1466 2HB  ASP A 110      17.113   6.696  16.948  1.00 86.15           H
ATOM   1467  CG  ASP A 110      17.840   6.605  18.977  1.00 86.15           C
ATOM   1468  OD1 ASP A 110      17.522   5.920  19.973  1.00 86.15           O
ATOM   1469  OD2 ASP A 110      18.329   7.756  19.002  1.00 86.15           O
ATOM   1470  HN  ASP A 110      15.849   4.448  15.857  1.00 86.15           H
ATOM   1471  N   GLN A 111      15.066   6.374  18.101  1.00 85.62           N
ATOM   1472  CA  GLN A 111      13.769   6.873  18.524  1.00 85.62           C
ATOM   1473  C   GLN A 111      13.255   7.921  17.535  1.00 85.62           C
ATOM   1474  O   GLN A 111      13.997   8.375  16.665  1.00 85.62           O
ATOM   1475  HA  GLN A 111      13.109   6.006  18.520  1.00 85.62           H
ATOM   1476  CB  GLN A 111      13.838   7.445  19.942  1.00 85.62           C
ATOM   1477 1HB  GLN A 111      12.850   7.790  20.247  1.00 85.62           H
ATOM   1478 2HB  GLN A 111      14.132   6.661  20.640  1.00 85.62           H
ATOM   1479  CG  GLN A 111      14.834   8.604  20.018  1.00 85.62           C
ATOM   1480 1HG  GLN A 111      15.834   8.245  19.772  1.00 85.62           H
ATOM   1481 2HG  GLN A 111      14.576   9.360  19.277  1.00 85.62           H
ATOM   1482  CD  GLN A 111      14.841   9.231  21.413  1.00 85.62           C
ATOM   1483  OE1 GLN A 111      13.813   9.590  21.965  1.00 85.62           O
ATOM   1484  NE2 GLN A 111      16.052   9.342  21.951  1.00 85.62           N
ATOM   1485 1HE2 GLN A 111      16.855   9.027  21.445  1.00 85.62           H
ATOM   1486 2HE2 GLN A 111      16.160   9.740  22.862  1.00 85.62           H
ATOM   1487  HN  GLN A 111      15.668   7.057  17.688  1.00 85.62           H
ATOM   1488  N   TRP A 112      11.989   8.275  17.701  1.00 90.41           N
ATOM   1489  CA  TRP A 112      11.374   9.277  16.847  1.00 90.41           C
ATOM   1490  C   TRP A 112      11.945  10.643  17.235  1.00 90.41           C
ATOM   1491  O   TRP A 112      11.647  11.161  18.310  1.00 90.41           O
ATOM   1492  HA  TRP A 112      11.636   9.043  15.816  1.00 90.41           H
ATOM   1493  CB  TRP A 112       9.848   9.218  16.944  1.00 90.41           C
ATOM   1494 1HB  TRP A 112       9.522   8.194  16.758  1.00 90.41           H
ATOM   1495 2HB  TRP A 112       9.549   9.467  17.962  1.00 90.41           H
ATOM   1496  CG  TRP A 112       9.126  10.152  15.971  1.00 90.41           C
ATOM   1497  CD1 TRP A 112       8.700  11.404  16.192  1.00 90.41           C
ATOM   1498  HD1 TRP A 112       8.821  11.935  17.136  1.00 90.41           H
ATOM   1499  CD2 TRP A 112       8.761   9.857  14.607  1.00 90.41           C
ATOM   1500  NE1 TRP A 112       8.089  11.935  15.074  1.00 90.41           N
ATOM   1501  HE1 TRP A 112       7.693  12.849  14.995  1.00 90.41           H
ATOM   1502  CE2 TRP A 112       8.127  10.964  14.080  1.00 90.41           C
ATOM   1503  CE3 TRP A 112       8.959   8.694  13.843  1.00 90.41           C
ATOM   1504  HE3 TRP A 112       9.456   7.807  14.236  1.00 90.41           H
ATOM   1505  CZ2 TRP A 112       7.641  11.017  12.768  1.00 90.41           C
ATOM   1506  HZ2 TRP A 112       7.143  11.904  12.375  1.00 90.41           H
ATOM   1507  CZ3 TRP A 112       8.466   8.762  12.534  1.00 90.41           C
ATOM   1508  HZ3 TRP A 112       8.594   7.886  11.898  1.00 90.41           H
ATOM   1509  CH2 TRP A 112       7.827   9.869  11.989  1.00 90.41           C
ATOM   1510  HH2 TRP A 112       7.471   9.844  10.959  1.00 90.41           H
ATOM   1511  HN  TRP A 112      11.388   7.889  18.401  1.00 90.41           H
ATOM   1512  N   LYS A 113      12.755  11.186  16.339  1.00 90.28           N
ATOM   1513  CA  LYS A 113      13.469  12.419  16.625  1.00 90.28           C
ATOM   1514  C   LYS A 113      12.735  13.591  15.971  1.00 90.28           C
ATOM   1515  O   LYS A 113      13.155  14.740  16.100  1.00 90.28           O
ATOM   1516  HA  LYS A 113      13.454  12.562  17.705  1.00 90.28           H
ATOM   1517  CB  LYS A 113      14.935  12.299  16.204  1.00 90.28           C
ATOM   1518 1HB  LYS A 113      14.996  12.106  15.133  1.00 90.28           H
ATOM   1519 2HB  LYS A 113      15.448  13.243  16.387  1.00 90.28           H
ATOM   1520  CG  LYS A 113      15.635  11.175  16.971  1.00 90.28           C
ATOM   1521 1HG  LYS A 113      15.538  11.346  18.043  1.00 90.28           H
ATOM   1522 2HG  LYS A 113      15.148  10.224  16.754  1.00 90.28           H
ATOM   1523  CD  LYS A 113      17.116  11.094  16.594  1.00 90.28           C
ATOM   1524 1HD  LYS A 113      17.214  10.970  15.516  1.00 90.28           H
ATOM   1525 2HD  LYS A 113      17.613  12.029  16.854  1.00 90.28           H
ATOM   1526  CE  LYS A 113      17.801   9.929  17.311  1.00 90.28           C
ATOM   1527 1HE  LYS A 113      17.675  10.033  18.389  1.00 90.28           H
ATOM   1528 2HE  LYS A 113      17.329   8.989  17.024  1.00 90.28           H
ATOM   1529  NZ  LYS A 113      19.242   9.890  16.976  1.00 90.28           N
ATOM   1530 1HZ  LYS A 113      19.677   9.105  17.448  1.00 90.28           H
ATOM   1531 2HZ  LYS A 113      19.353   9.786  15.974  1.00 90.28           H
ATOM   1532 3HZ  LYS A 113      19.683  10.752  17.277  1.00 90.28           H
ATOM   1533  HN  LYS A 113      12.926  10.799  15.432  1.00 90.28           H
ATOM   1534  N   PHE A 114      11.652  13.261  15.283  1.00 92.48           N
ATOM   1535  CA  PHE A 114      10.987  14.227  14.425  1.00 92.48           C
ATOM   1536  C   PHE A 114       9.752  14.812  15.112  1.00 92.48           C
ATOM   1537  O   PHE A 114       9.304  14.296  16.135  1.00 92.48           O
ATOM   1538  HA  PHE A 114      11.701  15.025  14.223  1.00 92.48           H
ATOM   1539  CB  PHE A 114      10.548  13.478  13.165  1.00 92.48           C
ATOM   1540 1HB  PHE A 114       9.764  12.769  13.430  1.00 92.48           H
ATOM   1541 2HB  PHE A 114      10.111  14.190  12.465  1.00 92.48           H
ATOM   1542  CG  PHE A 114      11.680  12.725  12.463  1.00 92.48           C
ATOM   1543  CD1 PHE A 114      12.579  13.404  11.701  1.00 92.48           C
ATOM   1544  HD1 PHE A 114      12.494  14.485  11.592  1.00 92.48           H
ATOM   1545  CD2 PHE A 114      11.786  11.376  12.600  1.00 92.48           C
ATOM   1546  HD2 PHE A 114      11.065  10.831  13.209  1.00 92.48           H
ATOM   1547  CE1 PHE A 114      13.629  12.705  11.050  1.00 92.48           C
ATOM   1548  HE1 PHE A 114      14.350  13.249  10.440  1.00 92.48           H
ATOM   1549  CE2 PHE A 114      12.836  10.676  11.948  1.00 92.48           C
ATOM   1550  HE2 PHE A 114      12.921   9.595  12.058  1.00 92.48           H
ATOM   1551  CZ  PHE A 114      13.736  11.356  11.187  1.00 92.48           C
ATOM   1552  HZ  PHE A 114      14.542  10.819  10.687  1.00 92.48           H
ATOM   1553  HN  PHE A 114      11.231  12.354  15.305  1.00 92.48           H
ATOM   1554  N   GLN A 115       9.236  15.881  14.523  1.00 91.93           N
ATOM   1555  CA  GLN A 115       8.087  16.566  15.089  1.00 91.93           C
ATOM   1556  C   GLN A 115       6.814  15.751  14.852  1.00 91.93           C
ATOM   1557  O   GLN A 115       6.801  14.838  14.028  1.00 91.93           O
ATOM   1558  HA  GLN A 115       8.288  16.636  16.158  1.00 91.93           H
ATOM   1559  CB  GLN A 115       7.950  17.976  14.511  1.00 91.93           C
ATOM   1560 1HB  GLN A 115       7.930  17.927  13.422  1.00 91.93           H
ATOM   1561 2HB  GLN A 115       7.003  18.413  14.828  1.00 91.93           H
ATOM   1562  CG  GLN A 115       9.107  18.869  14.965  1.00 91.93           C
ATOM   1563 1HG  GLN A 115      10.056  18.407  14.694  1.00 91.93           H
ATOM   1564 2HG  GLN A 115       9.058  19.826  14.446  1.00 91.93           H
ATOM   1565  CD  GLN A 115       9.060  19.100  16.477  1.00 91.93           C
ATOM   1566  OE1 GLN A 115       8.029  18.976  17.118  1.00 91.93           O
ATOM   1567  NE2 GLN A 115      10.229  19.444  17.008  1.00 91.93           N
ATOM   1568 1HE2 GLN A 115      11.038  19.529  16.425  1.00 91.93           H
ATOM   1569 2HE2 GLN A 115      10.301  19.617  17.991  1.00 91.93           H
ATOM   1570  HN  GLN A 115       9.590  16.277  13.676  1.00 91.93           H
ATOM   1571  N   THR A 116       5.774  16.110  15.591  1.00 93.14           N
ATOM   1572  CA  THR A 116       4.519  15.381  15.520  1.00 93.14           C
ATOM   1573  C   THR A 116       3.957  15.424  14.098  1.00 93.14           C
ATOM   1574  O   THR A 116       3.365  14.452  13.631  1.00 93.14           O
ATOM   1575  HA  THR A 116       4.715  14.335  15.755  1.00 93.14           H
ATOM   1576  CB  THR A 116       3.570  15.970  16.566  1.00 93.14           C
ATOM   1577  HB  THR A 116       3.300  16.996  16.313  1.00 93.14           H
ATOM   1578  OG1 THR A 116       4.266  15.804  17.798  1.00 93.14           O
ATOM   1579  HG1 THR A 116       3.867  16.396  18.499  1.00 93.14           H
ATOM   1580  CG2 THR A 116       2.300  15.136  16.740  1.00 93.14           C
ATOM   1581 1HG2 THR A 116       2.567  14.129  17.060  1.00 93.14           H
ATOM   1582 2HG2 THR A 116       1.764  15.087  15.792  1.00 93.14           H
ATOM   1583 3HG2 THR A 116       1.662  15.599  17.494  1.00 93.14           H
ATOM   1584  HN  THR A 116       5.779  16.881  16.227  1.00 93.14           H
ATOM   1585  N   PHE A 117       4.161  16.560  13.448  1.00 93.73           N
ATOM   1586  CA  PHE A 117       3.687  16.741  12.087  1.00 93.73           C
ATOM   1587  C   PHE A 117       4.163  15.601  11.185  1.00 93.73           C
ATOM   1588  O   PHE A 117       3.381  15.045  10.415  1.00 93.73           O
ATOM   1589  HA  PHE A 117       2.597  16.742  12.122  1.00 93.73           H
ATOM   1590  CB  PHE A 117       4.275  18.058  11.579  1.00 93.73           C
ATOM   1591 1HB  PHE A 117       3.894  18.875  12.191  1.00 93.73           H
ATOM   1592 2HB  PHE A 117       5.357  18.037  11.713  1.00 93.73           H
ATOM   1593  CG  PHE A 117       3.964  18.353  10.110  1.00 93.73           C
ATOM   1594  CD1 PHE A 117       4.926  18.182   9.164  1.00 93.73           C
ATOM   1595  HD1 PHE A 117       5.918  17.834   9.452  1.00 93.73           H
ATOM   1596  CD2 PHE A 117       2.726  18.787   9.751  1.00 93.73           C
ATOM   1597  HD2 PHE A 117       1.956  18.924  10.509  1.00 93.73           H
ATOM   1598  CE1 PHE A 117       4.637  18.455   7.801  1.00 93.73           C
ATOM   1599  HE1 PHE A 117       5.408  18.318   7.042  1.00 93.73           H
ATOM   1600  CE2 PHE A 117       2.438  19.061   8.388  1.00 93.73           C
ATOM   1601  HE2 PHE A 117       1.446  19.408   8.100  1.00 93.73           H
ATOM   1602  CZ  PHE A 117       3.400  18.889   7.441  1.00 93.73           C
ATOM   1603  HZ  PHE A 117       3.178  19.099   6.395  1.00 93.73           H
ATOM   1604  HN  PHE A 117       4.641  17.347  13.837  1.00 93.73           H
ATOM   1605  N   MET A 118       5.445  15.287  11.309  1.00 93.56           N
ATOM   1606  CA  MET A 118       6.046  14.255  10.481  1.00 93.56           C
ATOM   1607  C   MET A 118       5.444  12.883  10.792  1.00 93.56           C
ATOM   1608  O   MET A 118       5.298  12.049   9.900  1.00 93.56           O
ATOM   1609  HA  MET A 118       5.819  14.535   9.453  1.00 93.56           H
ATOM   1610  CB  MET A 118       7.556  14.218  10.728  1.00 93.56           C
ATOM   1611 1HB  MET A 118       7.960  15.229  10.679  1.00 93.56           H
ATOM   1612 2HB  MET A 118       7.755  13.843  11.731  1.00 93.56           H
ATOM   1613  CG  MET A 118       8.258  13.331   9.697  1.00 93.56           C
ATOM   1614 1HG  MET A 118       9.326  13.288   9.910  1.00 93.56           H
ATOM   1615 2HG  MET A 118       7.878  12.312   9.763  1.00 93.56           H
ATOM   1616  SD  MET A 118       7.990  13.975   8.054  1.00 93.56           S
ATOM   1617  CE  MET A 118       8.965  15.467   8.143  1.00 93.56           C
ATOM   1618 1HE  MET A 118       8.580  16.107   8.937  1.00 93.56           H
ATOM   1619 2HE  MET A 118      10.003  15.211   8.354  1.00 93.56           H
ATOM   1620 3HE  MET A 118       8.908  15.996   7.191  1.00 93.56           H
ATOM   1621  HN  MET A 118       6.067  15.723  11.959  1.00 93.56           H
ATOM   1622  N   CYS A 119       5.112  12.692  12.060  1.00 93.20           N
ATOM   1623  CA  CYS A 119       4.541  11.431  12.502  1.00 93.20           C
ATOM   1624  C   CYS A 119       3.200  11.235  11.792  1.00 93.20           C
ATOM   1625  O   CYS A 119       2.905  10.145  11.304  1.00 93.20           O
ATOM   1626  HA  CYS A 119       5.247  10.651  12.217  1.00 93.20           H
ATOM   1627  CB  CYS A 119       4.393  11.379  14.024  1.00 93.20           C
ATOM   1628 1HB  CYS A 119       5.376  11.423  14.494  1.00 93.20           H
ATOM   1629 2HB  CYS A 119       3.833  12.246  14.373  1.00 93.20           H
ATOM   1630  SG  CYS A 119       3.534   9.840  14.517  1.00 93.20           S
ATOM   1631  HN  CYS A 119       5.226  13.378  12.778  1.00 93.20           H
ATOM   1632  N   LYS A 120       2.424  12.308  11.755  1.00 94.01           N
ATOM   1633  CA  LYS A 120       1.122  12.269  11.112  1.00 94.01           C
ATOM   1634  C   LYS A 120       1.295  11.877   9.643  1.00 94.01           C
ATOM   1635  O   LYS A 120       0.644  10.950   9.163  1.00 94.01           O
ATOM   1636  HA  LYS A 120       0.535  11.496  11.609  1.00 94.01           H
ATOM   1637  CB  LYS A 120       0.385  13.594  11.312  1.00 94.01           C
ATOM   1638 1HB  LYS A 120       1.023  14.421  11.000  1.00 94.01           H
ATOM   1639 2HB  LYS A 120      -0.502  13.621  10.678  1.00 94.01           H
ATOM   1640  CG  LYS A 120      -0.021  13.781  12.775  1.00 94.01           C
ATOM   1641 1HG  LYS A 120      -0.625  12.933  13.100  1.00 94.01           H
ATOM   1642 2HG  LYS A 120       0.869  13.798  13.404  1.00 94.01           H
ATOM   1643  CD  LYS A 120      -0.810  15.078  12.964  1.00 94.01           C
ATOM   1644 1HD  LYS A 120      -0.169  15.933  12.750  1.00 94.01           H
ATOM   1645 2HD  LYS A 120      -1.636  15.113  12.253  1.00 94.01           H
ATOM   1646  CE  LYS A 120      -1.354  15.186  14.390  1.00 94.01           C
ATOM   1647 1HE  LYS A 120      -1.675  14.205  14.739  1.00 94.01           H
ATOM   1648 2HE  LYS A 120      -0.563  15.520  15.063  1.00 94.01           H
ATOM   1649  NZ  LYS A 120      -2.489  16.134  14.442  1.00 94.01           N
ATOM   1650 1HZ  LYS A 120      -2.820  16.213  15.397  1.00 94.01           H
ATOM   1651 2HZ  LYS A 120      -2.186  17.043  14.112  1.00 94.01           H
ATOM   1652 3HZ  LYS A 120      -3.240  15.794  13.851  1.00 94.01           H
ATOM   1653  HN  LYS A 120       2.671  13.191  12.154  1.00 94.01           H
ATOM   1654  N   VAL A 121       2.175  12.603   8.970  1.00 93.32           N
ATOM   1655  CA  VAL A 121       2.360  12.419   7.540  1.00 93.32           C
ATOM   1656  C   VAL A 121       2.791  10.977   7.267  1.00 93.32           C
ATOM   1657  O   VAL A 121       2.236  10.315   6.392  1.00 93.32           O
ATOM   1658  HA  VAL A 121       1.397  12.595   7.059  1.00 93.32           H
ATOM   1659  CB  VAL A 121       3.353  13.452   7.004  1.00 93.32           C
ATOM   1660  HB  VAL A 121       4.254  13.399   7.615  1.00 93.32           H
ATOM   1661  CG1 VAL A 121       3.745  13.137   5.559  1.00 93.32           C
ATOM   1662 1HG1 VAL A 121       4.208  12.151   5.515  1.00 93.32           H
ATOM   1663 2HG1 VAL A 121       2.855  13.149   4.930  1.00 93.32           H
ATOM   1664 3HG1 VAL A 121       4.452  13.887   5.203  1.00 93.32           H
ATOM   1665  CG2 VAL A 121       2.788  14.869   7.123  1.00 93.32           C
ATOM   1666 1HG2 VAL A 121       1.865  14.941   6.548  1.00 93.32           H
ATOM   1667 2HG2 VAL A 121       2.583  15.092   8.170  1.00 93.32           H
ATOM   1668 3HG2 VAL A 121       3.514  15.583   6.734  1.00 93.32           H
ATOM   1669  HN  VAL A 121       2.755  13.304   9.384  1.00 93.32           H
ATOM   1670  N   VAL A 122       3.777  10.533   8.032  1.00 92.32           N
ATOM   1671  CA  VAL A 122       4.448   9.279   7.735  1.00 92.32           C
ATOM   1672  C   VAL A 122       3.461   8.123   7.912  1.00 92.32           C
ATOM   1673  O   VAL A 122       3.489   7.156   7.153  1.00 92.32           O
ATOM   1674  HA  VAL A 122       4.764   9.313   6.693  1.00 92.32           H
ATOM   1675  CB  VAL A 122       5.698   9.135   8.606  1.00 92.32           C
ATOM   1676  HB  VAL A 122       5.414   9.343   9.637  1.00 92.32           H
ATOM   1677  CG1 VAL A 122       6.245   7.707   8.548  1.00 92.32           C
ATOM   1678 1HG1 VAL A 122       5.487   7.013   8.909  1.00 92.32           H
ATOM   1679 2HG1 VAL A 122       6.505   7.459   7.519  1.00 92.32           H
ATOM   1680 3HG1 VAL A 122       7.133   7.633   9.175  1.00 92.32           H
ATOM   1681  CG2 VAL A 122       6.769  10.149   8.199  1.00 92.32           C
ATOM   1682 1HG2 VAL A 122       7.047   9.986   7.158  1.00 92.32           H
ATOM   1683 2HG2 VAL A 122       6.376  11.159   8.316  1.00 92.32           H
ATOM   1684 3HG2 VAL A 122       7.647  10.025   8.833  1.00 92.32           H
ATOM   1685  HN  VAL A 122       4.118  11.013   8.840  1.00 92.32           H
ATOM   1686  N   ASN A 123       2.610   8.262   8.919  1.00 90.94           N
ATOM   1687  CA  ASN A 123       1.628   7.234   9.215  1.00 90.94           C
ATOM   1688  C   ASN A 123       0.572   7.209   8.108  1.00 90.94           C
ATOM   1689  O   ASN A 123       0.132   6.139   7.689  1.00 90.94           O
ATOM   1690  HA  ASN A 123       2.194   6.304   9.272  1.00 90.94           H
ATOM   1691  CB  ASN A 123       0.917   7.517  10.540  1.00 90.94           C
ATOM   1692 1HB  ASN A 123       0.780   8.592  10.661  1.00 90.94           H
ATOM   1693 2HB  ASN A 123      -0.077   7.069  10.527  1.00 90.94           H
ATOM   1694  CG  ASN A 123       1.716   6.963  11.721  1.00 90.94           C
ATOM   1695  OD1 ASN A 123       2.523   6.058  11.588  1.00 90.94           O
ATOM   1696  ND2 ASN A 123       1.449   7.556  12.881  1.00 90.94           N
ATOM   1697 1HD2 ASN A 123       0.775   8.294  12.922  1.00 90.94           H
ATOM   1698 2HD2 ASN A 123       1.921   7.264  13.713  1.00 90.94           H
ATOM   1699  HN  ASN A 123       2.586   9.057   9.524  1.00 90.94           H
ATOM   1700  N   SER A 124       0.196   8.400   7.666  1.00 93.64           N
ATOM   1701  CA  SER A 124      -0.915   8.538   6.739  1.00 93.64           C
ATOM   1702  C   SER A 124      -0.472   8.144   5.329  1.00 93.64           C
ATOM   1703  O   SER A 124      -1.274   7.650   4.538  1.00 93.64           O
ATOM   1704  HA  SER A 124      -1.682   7.854   7.104  1.00 93.64           H
ATOM   1705  CB  SER A 124      -1.463   9.966   6.745  1.00 93.64           C
ATOM   1706 1HB  SER A 124      -0.671  10.659   6.459  1.00 93.64           H
ATOM   1707 2HB  SER A 124      -2.250  10.056   5.996  1.00 93.64           H
ATOM   1708  OG  SER A 124      -1.978  10.336   8.021  1.00 93.64           O
ATOM   1709  HG  SER A 124      -1.250  10.726   8.584  1.00 93.64           H
ATOM   1710  HN  SER A 124       0.635   9.258   7.929  1.00 93.64           H
ATOM   1711  N   MET A 125       0.803   8.379   5.057  1.00 94.81           N
ATOM   1712  CA  MET A 125       1.317   8.246   3.704  1.00 94.81           C
ATOM   1713  C   MET A 125       1.151   6.813   3.193  1.00 94.81           C
ATOM   1714  O   MET A 125       0.811   6.600   2.031  1.00 94.81           O
ATOM   1715  HA  MET A 125       0.721   8.926   3.096  1.00 94.81           H
ATOM   1716  CB  MET A 125       2.798   8.629   3.679  1.00 94.81           C
ATOM   1717 1HB  MET A 125       3.290   8.249   4.574  1.00 94.81           H
ATOM   1718 2HB  MET A 125       3.284   8.160   2.824  1.00 94.81           H
ATOM   1719  CG  MET A 125       2.970  10.147   3.602  1.00 94.81           C
ATOM   1720 1HG  MET A 125       2.330  10.632   4.340  1.00 94.81           H
ATOM   1721 2HG  MET A 125       3.997  10.418   3.844  1.00 94.81           H
ATOM   1722  SD  MET A 125       2.557  10.726   1.964  1.00 94.81           S
ATOM   1723  CE  MET A 125       1.902  12.338   2.361  1.00 94.81           C
ATOM   1724 1HE  MET A 125       1.042  12.228   3.022  1.00 94.81           H
ATOM   1725 2HE  MET A 125       2.670  12.930   2.859  1.00 94.81           H
ATOM   1726 3HE  MET A 125       1.594  12.841   1.444  1.00 94.81           H
ATOM   1727  HN  MET A 125       1.480   8.654   5.740  1.00 94.81           H
ATOM   1728  N   TYR A 126       1.400   5.867   4.088  1.00 90.55           N
ATOM   1729  CA  TYR A 126       1.297   4.461   3.738  1.00 90.55           C
ATOM   1730  C   TYR A 126      -0.137   4.097   3.348  1.00 90.55           C
ATOM   1731  O   TYR A 126      -0.360   3.444   2.330  1.00 90.55           O
ATOM   1732  HA  TYR A 126       1.955   4.276   2.889  1.00 90.55           H
ATOM   1733  CB  TYR A 126       1.683   3.684   4.998  1.00 90.55           C
ATOM   1734 1HB  TYR A 126       2.733   3.874   5.223  1.00 90.55           H
ATOM   1735 2HB  TYR A 126       1.104   4.064   5.839  1.00 90.55           H
ATOM   1736  CG  TYR A 126       1.466   2.173   4.889  1.00 90.55           C
ATOM   1737  CD1 TYR A 126       0.628   1.531   5.778  1.00 90.55           C
ATOM   1738  HD1 TYR A 126       0.122   2.100   6.558  1.00 90.55           H
ATOM   1739  CD2 TYR A 126       2.107   1.453   3.901  1.00 90.55           C
ATOM   1740  HD2 TYR A 126       2.768   1.961   3.199  1.00 90.55           H
ATOM   1741  CE1 TYR A 126       0.423   0.109   5.675  1.00 90.55           C
ATOM   1742  HE1 TYR A 126      -0.236  -0.411   6.371  1.00 90.55           H
ATOM   1743  CE2 TYR A 126       1.902   0.032   3.799  1.00 90.55           C
ATOM   1744  HE2 TYR A 126       2.402  -0.549   3.024  1.00 90.55           H
ATOM   1745  CZ  TYR A 126       1.070  -0.570   4.691  1.00 90.55           C
ATOM   1746  OH  TYR A 126       0.876  -1.913   4.594  1.00 90.55           O
ATOM   1747  HH  TYR A 126       1.063  -2.218   3.660  1.00 90.55           H
ATOM   1748  HN  TYR A 126       1.668   6.049   5.034  1.00 90.55           H
ATOM   1749  N   LYS A 127      -1.072   4.535   4.179  1.00 89.28           N
ATOM   1750  CA  LYS A 127      -2.470   4.196   3.978  1.00 89.28           C
ATOM   1751  C   LYS A 127      -2.956   4.811   2.664  1.00 89.28           C
ATOM   1752  O   LYS A 127      -3.759   4.210   1.952  1.00 89.28           O
ATOM   1753  HA  LYS A 127      -2.535   3.111   3.895  1.00 89.28           H
ATOM   1754  CB  LYS A 127      -3.302   4.608   5.194  1.00 89.28           C
ATOM   1755 1HB  LYS A 127      -3.046   5.626   5.487  1.00 89.28           H
ATOM   1756 2HB  LYS A 127      -4.360   4.608   4.933  1.00 89.28           H
ATOM   1757  CG  LYS A 127      -3.062   3.658   6.369  1.00 89.28           C
ATOM   1758 1HG  LYS A 127      -1.999   3.634   6.611  1.00 89.28           H
ATOM   1759 2HG  LYS A 127      -3.581   4.028   7.253  1.00 89.28           H
ATOM   1760  CD  LYS A 127      -3.547   2.244   6.040  1.00 89.28           C
ATOM   1761 1HD  LYS A 127      -4.553   2.289   5.623  1.00 89.28           H
ATOM   1762 2HD  LYS A 127      -2.905   1.805   5.277  1.00 89.28           H
ATOM   1763  CE  LYS A 127      -3.544   1.359   7.288  1.00 89.28           C
ATOM   1764 1HE  LYS A 127      -2.530   1.270   7.676  1.00 89.28           H
ATOM   1765 2HE  LYS A 127      -4.145   1.822   8.071  1.00 89.28           H
ATOM   1766  NZ  LYS A 127      -4.081   0.016   6.972  1.00 89.28           N
ATOM   1767 1HZ  LYS A 127      -4.083  -0.553   7.811  1.00 89.28           H
ATOM   1768 2HZ  LYS A 127      -5.028   0.105   6.621  1.00 89.28           H
ATOM   1769 3HZ  LYS A 127      -3.499  -0.423   6.267  1.00 89.28           H
ATOM   1770  HN  LYS A 127      -0.887   5.110   4.975  1.00 89.28           H
ATOM   1771  N   MET A 128      -2.449   6.003   2.382  1.00 93.22           N
ATOM   1772  CA  MET A 128      -2.799   6.694   1.153  1.00 93.22           C
ATOM   1773  C   MET A 128      -2.289   5.929  -0.070  1.00 93.22           C
ATOM   1774  O   MET A 128      -2.995   5.809  -1.070  1.00 93.22           O
ATOM   1775  HA  MET A 128      -3.888   6.732   1.138  1.00 93.22           H
ATOM   1776  CB  MET A 128      -2.193   8.099   1.167  1.00 93.22           C
ATOM   1777 1HB  MET A 128      -2.472   8.610   2.088  1.00 93.22           H
ATOM   1778 2HB  MET A 128      -1.105   8.030   1.158  1.00 93.22           H
ATOM   1779  CG  MET A 128      -2.668   8.912  -0.039  1.00 93.22           C
ATOM   1780 1HG  MET A 128      -2.437   8.379  -0.961  1.00 93.22           H
ATOM   1781 2HG  MET A 128      -3.751   9.033  -0.003  1.00 93.22           H
ATOM   1782  SD  MET A 128      -1.877  10.512  -0.045  1.00 93.22           S
ATOM   1783  CE  MET A 128      -0.190  10.023  -0.362  1.00 93.22           C
ATOM   1784 1HE  MET A 128       0.152   9.363   0.435  1.00 93.22           H
ATOM   1785 2HE  MET A 128      -0.137   9.498  -1.316  1.00 93.22           H
ATOM   1786 3HE  MET A 128       0.445  10.908  -0.398  1.00 93.22           H
ATOM   1787  HN  MET A 128      -1.811   6.493   2.976  1.00 93.22           H
ATOM   1788  N   ASN A 129      -1.066   5.433   0.050  1.00 93.21           N
ATOM   1789  CA  ASN A 129      -0.475   4.637  -1.013  1.00 93.21           C
ATOM   1790  C   ASN A 129      -1.328   3.389  -1.245  1.00 93.21           C
ATOM   1791  O   ASN A 129      -1.708   3.095  -2.378  1.00 93.21           O
ATOM   1792  HA  ASN A 129      -0.450   5.294  -1.882  1.00 93.21           H
ATOM   1793  CB  ASN A 129       0.937   4.182  -0.638  1.00 93.21           C
ATOM   1794 1HB  ASN A 129       1.615   5.035  -0.655  1.00 93.21           H
ATOM   1795 2HB  ASN A 129       0.940   3.793   0.380  1.00 93.21           H
ATOM   1796  CG  ASN A 129       1.440   3.105  -1.602  1.00 93.21           C
ATOM   1797  OD1 ASN A 129       1.250   1.917  -1.400  1.00 93.21           O
ATOM   1798  ND2 ASN A 129       2.090   3.585  -2.658  1.00 93.21           N
ATOM   1799 1HD2 ASN A 129       2.211   4.572  -2.764  1.00 93.21           H
ATOM   1800 2HD2 ASN A 129       2.457   2.960  -3.346  1.00 93.21           H
ATOM   1801  HN  ASN A 129      -0.485   5.565   0.852  1.00 93.21           H
ATOM   1802  N   PHE A 130      -1.605   2.689  -0.155  1.00 90.33           N
ATOM   1803  CA  PHE A 130      -2.276   1.403  -0.242  1.00 90.33           C
ATOM   1804  C   PHE A 130      -3.613   1.531  -0.976  1.00 90.33           C
ATOM   1805  O   PHE A 130      -3.865   0.815  -1.944  1.00 90.33           O
ATOM   1806  HA  PHE A 130      -1.621   0.733  -0.799  1.00 90.33           H
ATOM   1807  CB  PHE A 130      -2.537   0.937   1.192  1.00 90.33           C
ATOM   1808 1HB  PHE A 130      -1.586   0.863   1.718  1.00 90.33           H
ATOM   1809 2HB  PHE A 130      -3.128   1.694   1.707  1.00 90.33           H
ATOM   1810  CG  PHE A 130      -3.263  -0.407   1.287  1.00 90.33           C
ATOM   1811  CD1 PHE A 130      -4.622  -0.446   1.306  1.00 90.33           C
ATOM   1812  HD1 PHE A 130      -5.195   0.479   1.253  1.00 90.33           H
ATOM   1813  CD2 PHE A 130      -2.548  -1.562   1.352  1.00 90.33           C
ATOM   1814  HD2 PHE A 130      -1.458  -1.531   1.337  1.00 90.33           H
ATOM   1815  CE1 PHE A 130      -5.295  -1.694   1.394  1.00 90.33           C
ATOM   1816  HE1 PHE A 130      -6.384  -1.725   1.410  1.00 90.33           H
ATOM   1817  CE2 PHE A 130      -3.221  -2.809   1.441  1.00 90.33           C
ATOM   1818  HE2 PHE A 130      -2.648  -3.735   1.493  1.00 90.33           H
ATOM   1819  CZ  PHE A 130      -4.580  -2.849   1.460  1.00 90.33           C
ATOM   1820  HZ  PHE A 130      -5.096  -3.806   1.527  1.00 90.33           H
ATOM   1821  HN  PHE A 130      -1.378   2.985   0.773  1.00 90.33           H
ATOM   1822  N   TYR A 131      -4.435   2.448  -0.486  1.00 90.18           N
ATOM   1823  CA  TYR A 131      -5.785   2.595  -1.002  1.00 90.18           C
ATOM   1824  C   TYR A 131      -5.768   3.043  -2.465  1.00 90.18           C
ATOM   1825  O   TYR A 131      -6.555   2.559  -3.276  1.00 90.18           O
ATOM   1826  HA  TYR A 131      -6.278   1.625  -0.933  1.00 90.18           H
ATOM   1827  CB  TYR A 131      -6.444   3.685  -0.154  1.00 90.18           C
ATOM   1828 1HB  TYR A 131      -5.840   4.590  -0.211  1.00 90.18           H
ATOM   1829 2HB  TYR A 131      -7.418   3.924  -0.582  1.00 90.18           H
ATOM   1830  CG  TYR A 131      -6.628   3.303   1.316  1.00 90.18           C
ATOM   1831  CD1 TYR A 131      -6.959   2.008   1.657  1.00 90.18           C
ATOM   1832  HD1 TYR A 131      -7.090   1.256   0.878  1.00 90.18           H
ATOM   1833  CD2 TYR A 131      -6.463   4.255   2.301  1.00 90.18           C
ATOM   1834  HD2 TYR A 131      -6.201   5.279   2.032  1.00 90.18           H
ATOM   1835  CE1 TYR A 131      -7.133   1.649   3.040  1.00 90.18           C
ATOM   1836  HE1 TYR A 131      -7.394   0.629   3.323  1.00 90.18           H
ATOM   1837  CE2 TYR A 131      -6.636   3.897   3.685  1.00 90.18           C
ATOM   1838  HE2 TYR A 131      -6.508   4.639   4.473  1.00 90.18           H
ATOM   1839  CZ  TYR A 131      -6.962   2.611   3.986  1.00 90.18           C
ATOM   1840  OH  TYR A 131      -7.126   2.272   5.293  1.00 90.18           O
ATOM   1841  HH  TYR A 131      -7.124   3.095   5.863  1.00 90.18           H
ATOM   1842  HN  TYR A 131      -4.191   3.082   0.248  1.00 90.18           H
ATOM   1843  N   SER A 132      -4.861   3.964  -2.757  1.00 92.59           N
ATOM   1844  CA  SER A 132      -4.745   4.499  -4.103  1.00 92.59           C
ATOM   1845  C   SER A 132      -4.302   3.398  -5.068  1.00 92.59           C
ATOM   1846  O   SER A 132      -4.799   3.314  -6.190  1.00 92.59           O
ATOM   1847  HA  SER A 132      -5.744   4.854  -4.359  1.00 92.59           H
ATOM   1848  CB  SER A 132      -3.762   5.670  -4.147  1.00 92.59           C
ATOM   1849 1HB  SER A 132      -3.663   6.022  -5.174  1.00 92.59           H
ATOM   1850 2HB  SER A 132      -4.160   6.500  -3.563  1.00 92.59           H
ATOM   1851  OG  SER A 132      -2.478   5.309  -3.645  1.00 92.59           O
ATOM   1852  HG  SER A 132      -2.338   5.715  -2.742  1.00 92.59           H
ATOM   1853  HN  SER A 132      -4.214   4.342  -2.095  1.00 92.59           H
ATOM   1854  N   CYS A 133      -3.372   2.580  -4.596  1.00 89.77           N
ATOM   1855  CA  CYS A 133      -2.843   1.499  -5.410  1.00 89.77           C
ATOM   1856  C   CYS A 133      -3.990   0.541  -5.740  1.00 89.77           C
ATOM   1857  O   CYS A 133      -4.165   0.152  -6.894  1.00 89.77           O
ATOM   1858  HA  CYS A 133      -2.446   1.955  -6.317  1.00 89.77           H
ATOM   1859  CB  CYS A 133      -1.684   0.782  -4.714  1.00 89.77           C
ATOM   1860 1HB  CYS A 133      -1.923   0.622  -3.663  1.00 89.77           H
ATOM   1861 2HB  CYS A 133      -1.533  -0.200  -5.161  1.00 89.77           H
ATOM   1862  SG  CYS A 133      -0.155   1.777  -4.862  1.00 89.77           S
ATOM   1863  HG  CYS A 133      -0.491   2.684  -3.949  1.00 89.77           H
ATOM   1864  HN  CYS A 133      -2.982   2.648  -3.678  1.00 89.77           H
ATOM   1865  N   VAL A 134      -4.741   0.189  -4.707  1.00 87.45           N
ATOM   1866  CA  VAL A 134      -5.828  -0.762  -4.862  1.00 87.45           C
ATOM   1867  C   VAL A 134      -6.790  -0.260  -5.941  1.00 87.45           C
ATOM   1868  O   VAL A 134      -7.171  -1.013  -6.836  1.00 87.45           O
ATOM   1869  HA  VAL A 134      -5.394  -1.707  -5.191  1.00 87.45           H
ATOM   1870  CB  VAL A 134      -6.512  -0.999  -3.514  1.00 87.45           C
ATOM   1871  HB  VAL A 134      -6.779  -0.028  -3.099  1.00 87.45           H
ATOM   1872  CG1 VAL A 134      -7.800  -1.807  -3.687  1.00 87.45           C
ATOM   1873 1HG1 VAL A 134      -8.486  -1.262  -4.336  1.00 87.45           H
ATOM   1874 2HG1 VAL A 134      -7.566  -2.773  -4.135  1.00 87.45           H
ATOM   1875 3HG1 VAL A 134      -8.266  -1.961  -2.714  1.00 87.45           H
ATOM   1876  CG2 VAL A 134      -5.563  -1.686  -2.530  1.00 87.45           C
ATOM   1877 1HG2 VAL A 134      -5.251  -2.648  -2.938  1.00 87.45           H
ATOM   1878 2HG2 VAL A 134      -4.686  -1.057  -2.372  1.00 87.45           H
ATOM   1879 3HG2 VAL A 134      -6.074  -1.842  -1.581  1.00 87.45           H
ATOM   1880  HN  VAL A 134      -4.617   0.542  -3.780  1.00 87.45           H
ATOM   1881  N   LEU A 135      -7.155   1.008  -5.819  1.00 88.93           N
ATOM   1882  CA  LEU A 135      -8.161   1.584  -6.695  1.00 88.93           C
ATOM   1883  C   LEU A 135      -7.604   1.673  -8.117  1.00 88.93           C
ATOM   1884  O   LEU A 135      -8.330   1.458  -9.086  1.00 88.93           O
ATOM   1885  HA  LEU A 135      -9.015   0.906  -6.701  1.00 88.93           H
ATOM   1886  CB  LEU A 135      -8.650   2.923  -6.141  1.00 88.93           C
ATOM   1887 1HB  LEU A 135      -7.786   3.574  -6.004  1.00 88.93           H
ATOM   1888 2HB  LEU A 135      -9.287   3.393  -6.890  1.00 88.93           H
ATOM   1889  CG  LEU A 135      -9.422   2.862  -4.821  1.00 88.93           C
ATOM   1890  HG  LEU A 135      -8.819   2.313  -4.098  1.00 88.93           H
ATOM   1891  CD1 LEU A 135      -9.645   4.264  -4.251  1.00 88.93           C
ATOM   1892 1HD1 LEU A 135      -8.682   4.741  -4.071  1.00 88.93           H
ATOM   1893 2HD1 LEU A 135     -10.218   4.859  -4.963  1.00 88.93           H
ATOM   1894 3HD1 LEU A 135     -10.196   4.192  -3.313  1.00 88.93           H
ATOM   1895  CD2 LEU A 135     -10.735   2.095  -4.989  1.00 88.93           C
ATOM   1896 1HD2 LEU A 135     -11.355   2.595  -5.733  1.00 88.93           H
ATOM   1897 2HD2 LEU A 135     -10.522   1.078  -5.317  1.00 88.93           H
ATOM   1898 3HD2 LEU A 135     -11.263   2.067  -4.036  1.00 88.93           H
ATOM   1899  HN  LEU A 135      -6.776   1.636  -5.140  1.00 88.93           H
ATOM   1900  N   LEU A 136      -6.320   1.990  -8.196  1.00 90.44           N
ATOM   1901  CA  LEU A 136      -5.665   2.145  -9.484  1.00 90.44           C
ATOM   1902  C   LEU A 136      -5.620   0.791 -10.194  1.00 90.44           C
ATOM   1903  O   LEU A 136      -5.882   0.706 -11.393  1.00 90.44           O
ATOM   1904  HA  LEU A 136      -6.273   2.827 -10.079  1.00 90.44           H
ATOM   1905  CB  LEU A 136      -4.291   2.795  -9.312  1.00 90.44           C
ATOM   1906 1HB  LEU A 136      -3.776   2.297  -8.490  1.00 90.44           H
ATOM   1907 2HB  LEU A 136      -3.708   2.610 -10.213  1.00 90.44           H
ATOM   1908  CG  LEU A 136      -4.291   4.301  -9.038  1.00 90.44           C
ATOM   1909  HG  LEU A 136      -5.011   4.504  -8.245  1.00 90.44           H
ATOM   1910  CD1 LEU A 136      -2.922   4.767  -8.537  1.00 90.44           C
ATOM   1911 1HD1 LEU A 136      -2.677   4.244  -7.613  1.00 90.44           H
ATOM   1912 2HD1 LEU A 136      -2.166   4.548  -9.290  1.00 90.44           H
ATOM   1913 3HD1 LEU A 136      -2.950   5.840  -8.351  1.00 90.44           H
ATOM   1914  CD2 LEU A 136      -4.746   5.082 -10.272  1.00 90.44           C
ATOM   1915 1HD2 LEU A 136      -4.069   4.877 -11.102  1.00 90.44           H
ATOM   1916 2HD2 LEU A 136      -5.756   4.776 -10.544  1.00 90.44           H
ATOM   1917 3HD2 LEU A 136      -4.736   6.149 -10.051  1.00 90.44           H
ATOM   1918  HN  LEU A 136      -5.731   2.140  -7.402  1.00 90.44           H
ATOM   1919  N   ILE A 137      -5.286  -0.235  -9.425  1.00 84.62           N
ATOM   1920  CA  ILE A 137      -5.182  -1.577  -9.970  1.00 84.62           C
ATOM   1921  C   ILE A 137      -6.542  -2.005 -10.524  1.00 84.62           C
ATOM   1922  O   ILE A 137      -6.618  -2.619 -11.588  1.00 84.62           O
ATOM   1923  HA  ILE A 137      -4.469  -1.540 -10.795  1.00 84.62           H
ATOM   1924  CB  ILE A 137      -4.614  -2.538  -8.924  1.00 84.62           C
ATOM   1925  HB  ILE A 137      -5.105  -2.336  -7.972  1.00 84.62           H
ATOM   1926  CG1 ILE A 137      -3.116  -2.303  -8.718  1.00 84.62           C
ATOM   1927 1HG1 ILE A 137      -2.562  -2.698  -9.570  1.00 84.62           H
ATOM   1928 2HG1 ILE A 137      -2.915  -1.232  -8.677  1.00 84.62           H
ATOM   1929  CG2 ILE A 137      -4.921  -3.992  -9.290  1.00 84.62           C
ATOM   1930 1HG2 ILE A 137      -6.000  -4.132  -9.345  1.00 84.62           H
ATOM   1931 2HG2 ILE A 137      -4.475  -4.224 -10.257  1.00 84.62           H
ATOM   1932 3HG2 ILE A 137      -4.506  -4.653  -8.530  1.00 84.62           H
ATOM   1933  CD1 ILE A 137      -2.628  -2.970  -7.431  1.00 84.62           C
ATOM   1934 1HD1 ILE A 137      -3.167  -2.554  -6.580  1.00 84.62           H
ATOM   1935 2HD1 ILE A 137      -2.809  -4.043  -7.487  1.00 84.62           H
ATOM   1936 3HD1 ILE A 137      -1.560  -2.787  -7.309  1.00 84.62           H
ATOM   1937  HN  ILE A 137      -5.089  -0.159  -8.447  1.00 84.62           H
ATOM   1938  N   MET A 138      -7.583  -1.664  -9.779  1.00 85.28           N
ATOM   1939  CA  MET A 138      -8.941  -1.934 -10.220  1.00 85.28           C
ATOM   1940  C   MET A 138      -9.220  -1.270 -11.570  1.00 85.28           C
ATOM   1941  O   MET A 138      -9.731  -1.911 -12.487  1.00 85.28           O
ATOM   1942  HA  MET A 138      -9.007  -3.018 -10.320  1.00 85.28           H
ATOM   1943  CB  MET A 138      -9.930  -1.410  -9.178  1.00 85.28           C
ATOM   1944 1HB  MET A 138      -9.665  -1.795  -8.194  1.00 85.28           H
ATOM   1945 2HB  MET A 138      -9.865  -0.323  -9.124  1.00 85.28           H
ATOM   1946  CG  MET A 138     -11.362  -1.824  -9.525  1.00 85.28           C
ATOM   1947 1HG  MET A 138     -11.626  -1.455 -10.516  1.00 85.28           H
ATOM   1948 2HG  MET A 138     -11.437  -2.910  -9.559  1.00 85.28           H
ATOM   1949  SD  MET A 138     -12.497  -1.172  -8.311  1.00 85.28           S
ATOM   1950  CE  MET A 138     -12.167   0.574  -8.484  1.00 85.28           C
ATOM   1951 1HE  MET A 138     -11.119   0.769  -8.260  1.00 85.28           H
ATOM   1952 2HE  MET A 138     -12.385   0.885  -9.506  1.00 85.28           H
ATOM   1953 3HE  MET A 138     -12.797   1.133  -7.792  1.00 85.28           H
ATOM   1954  HN  MET A 138      -7.510  -1.212  -8.890  1.00 85.28           H
ATOM   1955  N   CYS A 139      -8.874   0.006 -11.649  1.00 88.19           N
ATOM   1956  CA  CYS A 139      -9.203   0.800 -12.820  1.00 88.19           C
ATOM   1957  C   CYS A 139      -8.424   0.242 -14.013  1.00 88.19           C
ATOM   1958  O   CYS A 139      -8.925   0.233 -15.137  1.00 88.19           O
ATOM   1959  HA  CYS A 139     -10.277   0.697 -12.977  1.00 88.19           H
ATOM   1960  CB  CYS A 139      -8.916   2.286 -12.595  1.00 88.19           C
ATOM   1961 1HB  CYS A 139      -7.891   2.418 -12.247  1.00 88.19           H
ATOM   1962 2HB  CYS A 139      -9.005   2.829 -13.537  1.00 88.19           H
ATOM   1963  SG  CYS A 139     -10.086   2.971 -11.367  1.00 88.19           S
ATOM   1964  HG  CYS A 139      -9.462   2.488 -10.296  1.00 88.19           H
ATOM   1965  HN  CYS A 139      -8.378   0.496 -10.932  1.00 88.19           H
ATOM   1966  N   ILE A 140      -7.211  -0.209 -13.728  1.00 84.14           N
ATOM   1967  CA  ILE A 140      -6.371  -0.798 -14.757  1.00 84.14           C
ATOM   1968  C   ILE A 140      -7.083  -2.013 -15.357  1.00 84.14           C
ATOM   1969  O   ILE A 140      -7.135  -2.167 -16.576  1.00 84.14           O
ATOM   1970  HA  ILE A 140      -6.243  -0.052 -15.541  1.00 84.14           H
ATOM   1971  CB  ILE A 140      -4.982  -1.113 -14.200  1.00 84.14           C
ATOM   1972  HB  ILE A 140      -5.103  -1.574 -13.219  1.00 84.14           H
ATOM   1973  CG1 ILE A 140      -4.169   0.168 -13.999  1.00 84.14           C
ATOM   1974 1HG1 ILE A 140      -3.862   0.563 -14.967  1.00 84.14           H
ATOM   1975 2HG1 ILE A 140      -4.792   0.928 -13.527  1.00 84.14           H
ATOM   1976  CG2 ILE A 140      -4.251  -2.123 -15.086  1.00 84.14           C
ATOM   1977 1HG2 ILE A 140      -4.825  -3.047 -15.134  1.00 84.14           H
ATOM   1978 2HG2 ILE A 140      -4.140  -1.712 -16.090  1.00 84.14           H
ATOM   1979 3HG2 ILE A 140      -3.266  -2.328 -14.667  1.00 84.14           H
ATOM   1980  CD1 ILE A 140      -2.934  -0.096 -13.135  1.00 84.14           C
ATOM   1981 1HD1 ILE A 140      -3.247  -0.468 -12.159  1.00 84.14           H
ATOM   1982 2HD1 ILE A 140      -2.302  -0.839 -13.621  1.00 84.14           H
ATOM   1983 3HD1 ILE A 140      -2.375   0.831 -13.008  1.00 84.14           H
ATOM   1984  HN  ILE A 140      -6.803  -0.178 -12.816  1.00 84.14           H
ATOM   1985  N   SER A 141      -7.613  -2.844 -14.472  1.00 80.61           N
ATOM   1986  CA  SER A 141      -8.208  -4.102 -14.890  1.00 80.61           C
ATOM   1987  C   SER A 141      -9.466  -3.836 -15.718  1.00 80.61           C
ATOM   1988  O   SER A 141      -9.729  -4.535 -16.696  1.00 80.61           O
ATOM   1989  HA  SER A 141      -7.447  -4.594 -15.496  1.00 80.61           H
ATOM   1990  CB  SER A 141      -8.543  -4.981 -13.683  1.00 80.61           C
ATOM   1991 1HB  SER A 141      -9.248  -4.456 -13.037  1.00 80.61           H
ATOM   1992 2HB  SER A 141      -9.039  -5.890 -14.023  1.00 80.61           H
ATOM   1993  OG  SER A 141      -7.381  -5.326 -12.934  1.00 80.61           O
ATOM   1994  HG  SER A 141      -7.197  -4.625 -12.245  1.00 80.61           H
ATOM   1995  HN  SER A 141      -7.640  -2.670 -13.487  1.00 80.61           H
ATOM   1996  N   VAL A 142     -10.211  -2.825 -15.297  1.00 81.05           N
ATOM   1997  CA  VAL A 142     -11.400  -2.416 -16.026  1.00 81.05           C
ATOM   1998  C   VAL A 142     -10.993  -1.903 -17.409  1.00 81.05           C
ATOM   1999  O   VAL A 142     -11.647  -2.209 -18.405  1.00 81.05           O
ATOM   2000  HA  VAL A 142     -12.029  -3.297 -16.150  1.00 81.05           H
ATOM   2001  CB  VAL A 142     -12.183  -1.384 -15.212  1.00 81.05           C
ATOM   2002  HB  VAL A 142     -11.507  -0.564 -14.970  1.00 81.05           H
ATOM   2003  CG1 VAL A 142     -13.345  -0.812 -16.026  1.00 81.05           C
ATOM   2004 1HG1 VAL A 142     -12.957  -0.328 -16.923  1.00 81.05           H
ATOM   2005 2HG1 VAL A 142     -14.021  -1.618 -16.312  1.00 81.05           H
ATOM   2006 3HG1 VAL A 142     -13.885  -0.081 -15.424  1.00 81.05           H
ATOM   2007  CG2 VAL A 142     -12.681  -1.987 -13.896  1.00 81.05           C
ATOM   2008 1HG2 VAL A 142     -13.333  -2.834 -14.108  1.00 81.05           H
ATOM   2009 2HG2 VAL A 142     -11.829  -2.323 -13.306  1.00 81.05           H
ATOM   2010 3HG2 VAL A 142     -13.234  -1.232 -13.338  1.00 81.05           H
ATOM   2011  HN  VAL A 142     -10.014  -2.290 -14.475  1.00 81.05           H
ATOM   2012  N   ASP A 143      -9.917  -1.131 -17.426  1.00 81.78           N
ATOM   2013  CA  ASP A 143      -9.461  -0.510 -18.657  1.00 81.78           C
ATOM   2014  C   ASP A 143      -9.024  -1.597 -19.641  1.00 81.78           C
ATOM   2015  O   ASP A 143      -9.292  -1.501 -20.838  1.00 81.78           O
ATOM   2016  HA  ASP A 143     -10.313   0.064 -19.021  1.00 81.78           H
ATOM   2017  CB  ASP A 143      -8.261   0.405 -18.401  1.00 81.78           C
ATOM   2018 1HB  ASP A 143      -8.482   1.077 -17.572  1.00 81.78           H
ATOM   2019 2HB  ASP A 143      -7.399  -0.194 -18.106  1.00 81.78           H
ATOM   2020  CG  ASP A 143      -7.918   1.221 -19.649  1.00 81.78           C
ATOM   2021  OD1 ASP A 143      -6.762   1.098 -20.108  1.00 81.78           O
ATOM   2022  OD2 ASP A 143      -8.820   1.951 -20.116  1.00 81.78           O
ATOM   2023  HN  ASP A 143      -9.361  -0.929 -16.619  1.00 81.78           H
ATOM   2024  N   ARG A 144      -8.360  -2.608 -19.100  1.00 76.44           N
ATOM   2025  CA  ARG A 144      -7.895  -3.719 -19.913  1.00 76.44           C
ATOM   2026  C   ARG A 144      -9.083  -4.450 -20.542  1.00 76.44           C
ATOM   2027  O   ARG A 144      -9.047  -4.802 -21.720  1.00 76.44           O
ATOM   2028  HA  ARG A 144      -7.267  -3.261 -20.678  1.00 76.44           H
ATOM   2029  CB  ARG A 144      -7.079  -4.708 -19.079  1.00 76.44           C
ATOM   2030 1HB  ARG A 144      -7.604  -4.925 -18.149  1.00 76.44           H
ATOM   2031 2HB  ARG A 144      -6.983  -5.651 -19.618  1.00 76.44           H
ATOM   2032  CG  ARG A 144      -5.689  -4.148 -18.769  1.00 76.44           C
ATOM   2033 1HG  ARG A 144      -5.781  -3.139 -18.367  1.00 76.44           H
ATOM   2034 2HG  ARG A 144      -5.212  -4.755 -17.999  1.00 76.44           H
ATOM   2035  CD  ARG A 144      -4.814  -4.126 -20.024  1.00 76.44           C
ATOM   2036 1HD  ARG A 144      -3.826  -4.526 -19.795  1.00 76.44           H
ATOM   2037 2HD  ARG A 144      -5.248  -4.767 -20.791  1.00 76.44           H
ATOM   2038  NE  ARG A 144      -4.693  -2.741 -20.532  1.00 76.44           N
ATOM   2039  HE  ARG A 144      -5.044  -2.000 -19.960  1.00 76.44           H
ATOM   2040  CZ  ARG A 144      -4.142  -2.419 -21.710  1.00 76.44           C
ATOM   2041  NH1 ARG A 144      -3.655  -3.372 -22.517  1.00 76.44           N
ATOM   2042 1HH1 ARG A 144      -3.701  -4.332 -22.241  1.00 76.44           H
ATOM   2043 2HH1 ARG A 144      -3.246  -3.123 -23.394  1.00 76.44           H
ATOM   2044  NH2 ARG A 144      -4.085  -1.130 -22.070  1.00 76.44           N
ATOM   2045 1HH2 ARG A 144      -3.677  -0.872 -22.946  1.00 76.44           H
ATOM   2046 2HH2 ARG A 144      -4.451  -0.425 -21.462  1.00 76.44           H
ATOM   2047  HN  ARG A 144      -8.138  -2.675 -18.127  1.00 76.44           H
ATOM   2048  N   TYR A 145     -10.108  -4.656 -19.728  1.00 77.06           N
ATOM   2049  CA  TYR A 145     -11.315  -5.314 -20.197  1.00 77.06           C
ATOM   2050  C   TYR A 145     -11.907  -4.579 -21.401  1.00 77.06           C
ATOM   2051  O   TYR A 145     -12.127  -5.179 -22.452  1.00 77.06           O
ATOM   2052  HA  TYR A 145     -11.052  -6.329 -20.493  1.00 77.06           H
ATOM   2053  CB  TYR A 145     -12.310  -5.248 -19.036  1.00 77.06           C
ATOM   2054 1HB  TYR A 145     -11.915  -5.826 -18.200  1.00 77.06           H
ATOM   2055 2HB  TYR A 145     -12.391  -4.215 -18.698  1.00 77.06           H
ATOM   2056  CG  TYR A 145     -13.706  -5.767 -19.382  1.00 77.06           C
ATOM   2057  CD1 TYR A 145     -14.808  -4.954 -19.209  1.00 77.06           C
ATOM   2058  HD1 TYR A 145     -14.682  -3.941 -18.826  1.00 77.06           H
ATOM   2059  CD2 TYR A 145     -13.865  -7.050 -19.868  1.00 77.06           C
ATOM   2060  HD2 TYR A 145     -12.995  -7.692 -20.004  1.00 77.06           H
ATOM   2061  CE1 TYR A 145     -16.122  -5.443 -19.535  1.00 77.06           C
ATOM   2062  HE1 TYR A 145     -17.000  -4.811 -19.403  1.00 77.06           H
ATOM   2063  CE2 TYR A 145     -15.179  -7.538 -20.194  1.00 77.06           C
ATOM   2064  HE2 TYR A 145     -15.319  -8.549 -20.578  1.00 77.06           H
ATOM   2065  CZ  TYR A 145     -16.243  -6.711 -20.011  1.00 77.06           C
ATOM   2066  OH  TYR A 145     -17.485  -7.173 -20.319  1.00 77.06           O
ATOM   2067  HH  TYR A 145     -18.171  -6.479 -20.101  1.00 77.06           H
ATOM   2068  HN  TYR A 145     -10.122  -4.383 -18.766  1.00 77.06           H
ATOM   2069  N   ILE A 146     -12.149  -3.291 -21.208  1.00 76.56           N
ATOM   2070  CA  ILE A 146     -12.800  -2.490 -22.231  1.00 76.56           C
ATOM   2071  C   ILE A 146     -11.953  -2.512 -23.506  1.00 76.56           C
ATOM   2072  O   ILE A 146     -12.489  -2.599 -24.609  1.00 76.56           O
ATOM   2073  HA  ILE A 146     -13.761  -2.955 -22.447  1.00 76.56           H
ATOM   2074  CB  ILE A 146     -13.086  -1.081 -21.707  1.00 76.56           C
ATOM   2075  HB  ILE A 146     -12.156  -0.667 -21.316  1.00 76.56           H
ATOM   2076  CG1 ILE A 146     -14.086  -1.119 -20.550  1.00 76.56           C
ATOM   2077 1HG1 ILE A 146     -15.078  -1.362 -20.930  1.00 76.56           H
ATOM   2078 2HG1 ILE A 146     -13.809  -1.909 -19.851  1.00 76.56           H
ATOM   2079  CG2 ILE A 146     -13.551  -0.160 -22.837  1.00 76.56           C
ATOM   2080 1HG2 ILE A 146     -12.774  -0.098 -23.598  1.00 76.56           H
ATOM   2081 2HG2 ILE A 146     -14.463  -0.560 -23.279  1.00 76.56           H
ATOM   2082 3HG2 ILE A 146     -13.747   0.835 -22.437  1.00 76.56           H
ATOM   2083  CD1 ILE A 146     -14.129   0.224 -19.818  1.00 76.56           C
ATOM   2084 1HD1 ILE A 146     -13.141   0.452 -19.419  1.00 76.56           H
ATOM   2085 2HD1 ILE A 146     -14.429   1.007 -20.514  1.00 76.56           H
ATOM   2086 3HD1 ILE A 146     -14.848   0.169 -19.001  1.00 76.56           H
ATOM   2087  HN  ILE A 146     -11.908  -2.796 -20.374  1.00 76.56           H
ATOM   2088  N   ALA A 147     -10.645  -2.431 -23.311  1.00 76.49           N
ATOM   2089  CA  ALA A 147      -9.724  -2.370 -24.432  1.00 76.49           C
ATOM   2090  C   ALA A 147      -9.862  -3.642 -25.271  1.00 76.49           C
ATOM   2091  O   ALA A 147      -9.667  -3.614 -26.485  1.00 76.49           O
ATOM   2092  HA  ALA A 147     -10.001  -1.510 -25.043  1.00 76.49           H
ATOM   2093  CB  ALA A 147      -8.299  -2.166 -23.913  1.00 76.49           C
ATOM   2094 1HB  ALA A 147      -8.248  -1.235 -23.349  1.00 76.49           H
ATOM   2095 2HB  ALA A 147      -8.027  -2.999 -23.264  1.00 76.49           H
ATOM   2096 3HB  ALA A 147      -7.609  -2.120 -24.755  1.00 76.49           H
ATOM   2097  HN  ALA A 147     -10.215  -2.407 -22.408  1.00 76.49           H
ATOM   2098  N   ILE A 148     -10.199  -4.727 -24.590  1.00 72.97           N
ATOM   2099  CA  ILE A 148     -10.186  -6.038 -25.217  1.00 72.97           C
ATOM   2100  C   ILE A 148     -11.588  -6.365 -25.734  1.00 72.97           C
ATOM   2101  O   ILE A 148     -11.741  -6.879 -26.841  1.00 72.97           O
ATOM   2102  HA  ILE A 148      -9.507  -5.986 -26.068  1.00 72.97           H
ATOM   2103  CB  ILE A 148      -9.626  -7.087 -24.255  1.00 72.97           C
ATOM   2104  HB  ILE A 148     -10.170  -7.012 -23.313  1.00 72.97           H
ATOM   2105  CG1 ILE A 148      -8.151  -6.818 -23.948  1.00 72.97           C
ATOM   2106 1HG1 ILE A 148      -7.551  -7.006 -24.838  1.00 72.97           H
ATOM   2107 2HG1 ILE A 148      -8.016  -5.768 -23.688  1.00 72.97           H
ATOM   2108  CG2 ILE A 148      -9.851  -8.501 -24.794  1.00 72.97           C
ATOM   2109 1HG2 ILE A 148     -10.919  -8.677 -24.919  1.00 72.97           H
ATOM   2110 2HG2 ILE A 148      -9.350  -8.607 -25.756  1.00 72.97           H
ATOM   2111 3HG2 ILE A 148      -9.443  -9.227 -24.090  1.00 72.97           H
ATOM   2112  CD1 ILE A 148      -7.660  -7.702 -22.799  1.00 72.97           C
ATOM   2113 1HD1 ILE A 148      -8.247  -7.493 -21.904  1.00 72.97           H
ATOM   2114 2HD1 ILE A 148      -7.775  -8.750 -23.073  1.00 72.97           H
ATOM   2115 3HD1 ILE A 148      -6.609  -7.490 -22.602  1.00 72.97           H
ATOM   2116  HN  ILE A 148     -10.475  -4.721 -23.629  1.00 72.97           H
ATOM   2117  N   ALA A 149     -12.577  -6.052 -24.909  1.00 73.14           N
ATOM   2118  CA  ALA A 149     -13.946  -6.444 -25.199  1.00 73.14           C
ATOM   2119  C   ALA A 149     -14.520  -5.518 -26.273  1.00 73.14           C
ATOM   2120  O   ALA A 149     -15.203  -5.974 -27.189  1.00 73.14           O
ATOM   2121  HA  ALA A 149     -13.925  -7.464 -25.582  1.00 73.14           H
ATOM   2122  CB  ALA A 149     -14.768  -6.419 -23.908  1.00 73.14           C
ATOM   2123 1HB  ALA A 149     -14.336  -7.114 -23.189  1.00 73.14           H
ATOM   2124 2HB  ALA A 149     -14.759  -5.412 -23.491  1.00 73.14           H
ATOM   2125 3HB  ALA A 149     -15.795  -6.712 -24.126  1.00 73.14           H
ATOM   2126  HN  ALA A 149     -12.454  -5.542 -24.057  1.00 73.14           H
ATOM   2127  N   GLN A 150     -14.220  -4.236 -26.126  1.00 75.27           N
ATOM   2128  CA  GLN A 150     -14.729  -3.238 -27.052  1.00 75.27           C
ATOM   2129  C   GLN A 150     -13.594  -2.693 -27.921  1.00 75.27           C
ATOM   2130  O   GLN A 150     -13.573  -1.508 -28.249  1.00 75.27           O
ATOM   2131  HA  GLN A 150     -15.453  -3.763 -27.675  1.00 75.27           H
ATOM   2132  CB  GLN A 150     -15.438  -2.107 -26.304  1.00 75.27           C
ATOM   2133 1HB  GLN A 150     -14.733  -1.609 -25.638  1.00 75.27           H
ATOM   2134 2HB  GLN A 150     -15.788  -1.359 -27.015  1.00 75.27           H
ATOM   2135  CG  GLN A 150     -16.621  -2.642 -25.495  1.00 75.27           C
ATOM   2136 1HG  GLN A 150     -17.208  -3.324 -26.110  1.00 75.27           H
ATOM   2137 2HG  GLN A 150     -16.255  -3.216 -24.644  1.00 75.27           H
ATOM   2138  CD  GLN A 150     -17.510  -1.499 -25.001  1.00 75.27           C
ATOM   2139  OE1 GLN A 150     -17.260  -0.331 -25.252  1.00 75.27           O
ATOM   2140  NE2 GLN A 150     -18.558  -1.898 -24.287  1.00 75.27           N
ATOM   2141 1HE2 GLN A 150     -18.706  -2.872 -24.118  1.00 75.27           H
ATOM   2142 2HE2 GLN A 150     -19.199  -1.224 -23.920  1.00 75.27           H
ATOM   2143  HN  GLN A 150     -13.643  -3.877 -25.393  1.00 75.27           H
ATOM   2144  N   ALA A 151     -12.678  -3.585 -28.270  1.00 72.51           N
ATOM   2145  CA  ALA A 151     -11.460  -3.179 -28.949  1.00 72.51           C
ATOM   2146  C   ALA A 151     -11.818  -2.307 -30.154  1.00 72.51           C
ATOM   2147  O   ALA A 151     -11.104  -1.357 -30.471  1.00 72.51           O
ATOM   2148  HA  ALA A 151     -10.869  -2.590 -28.248  1.00 72.51           H
ATOM   2149  CB  ALA A 151     -10.659  -4.421 -29.346  1.00 72.51           C
ATOM   2150 1HB  ALA A 151     -10.404  -4.991 -28.452  1.00 72.51           H
ATOM   2151 2HB  ALA A 151     -11.257  -5.041 -30.014  1.00 72.51           H
ATOM   2152 3HB  ALA A 151      -9.745  -4.117 -29.856  1.00 72.51           H
ATOM   2153  HN  ALA A 151     -12.759  -4.566 -28.097  1.00 72.51           H
ATOM   2154  N   MET A 152     -12.924  -2.661 -30.793  1.00 69.27           N
ATOM   2155  CA  MET A 152     -13.355  -1.958 -31.989  1.00 69.27           C
ATOM   2156  C   MET A 152     -13.690  -0.498 -31.675  1.00 69.27           C
ATOM   2157  O   MET A 152     -13.326   0.402 -32.431  1.00 69.27           O
ATOM   2158  HA  MET A 152     -12.511  -2.004 -32.677  1.00 69.27           H
ATOM   2159  CB  MET A 152     -14.588  -2.651 -32.572  1.00 69.27           C
ATOM   2160 1HB  MET A 152     -15.319  -2.826 -31.782  1.00 69.27           H
ATOM   2161 2HB  MET A 152     -15.063  -1.999 -33.306  1.00 69.27           H
ATOM   2162  CG  MET A 152     -14.211  -3.980 -33.229  1.00 69.27           C
ATOM   2163 1HG  MET A 152     -13.325  -4.394 -32.749  1.00 69.27           H
ATOM   2164 2HG  MET A 152     -15.015  -4.703 -33.093  1.00 69.27           H
ATOM   2165  SD  MET A 152     -13.901  -3.733 -34.970  1.00 69.27           S
ATOM   2166  CE  MET A 152     -15.574  -3.778 -35.592  1.00 69.27           C
ATOM   2167 1HE  MET A 152     -16.024  -4.741 -35.354  1.00 69.27           H
ATOM   2168 2HE  MET A 152     -16.155  -2.981 -35.128  1.00 69.27           H
ATOM   2169 3HE  MET A 152     -15.563  -3.638 -36.673  1.00 69.27           H
ATOM   2170  HN  MET A 152     -13.519  -3.412 -30.506  1.00 69.27           H
ATOM   2171  N   ARG A 153     -14.379  -0.309 -30.559  1.00 70.20           N
ATOM   2172  CA  ARG A 153     -14.828   1.018 -30.173  1.00 70.20           C
ATOM   2173  C   ARG A 153     -13.756   1.718 -29.335  1.00 70.20           C
ATOM   2174  O   ARG A 153     -13.786   2.937 -29.174  1.00 70.20           O
ATOM   2175  HA  ARG A 153     -14.993   1.542 -31.115  1.00 70.20           H
ATOM   2176  CB  ARG A 153     -16.128   0.948 -29.370  1.00 70.20           C
ATOM   2177 1HB  ARG A 153     -16.000   0.275 -28.522  1.00 70.20           H
ATOM   2178 2HB  ARG A 153     -16.363   1.932 -28.964  1.00 70.20           H
ATOM   2179  CG  ARG A 153     -17.286   0.462 -30.244  1.00 70.20           C
ATOM   2180 1HG  ARG A 153     -17.380   1.104 -31.120  1.00 70.20           H
ATOM   2181 2HG  ARG A 153     -17.075  -0.544 -30.607  1.00 70.20           H
ATOM   2182  CD  ARG A 153     -18.601   0.461 -29.461  1.00 70.20           C
ATOM   2183 1HD  ARG A 153     -18.538  -0.240 -28.629  1.00 70.20           H
ATOM   2184 2HD  ARG A 153     -18.780   1.448 -29.034  1.00 70.20           H
ATOM   2185  NE  ARG A 153     -19.721   0.086 -30.353  1.00 70.20           N
ATOM   2186  HE  ARG A 153     -19.510  -0.122 -31.308  1.00 70.20           H
ATOM   2187  CZ  ARG A 153     -21.000   0.009 -29.962  1.00 70.20           C
ATOM   2188  NH1 ARG A 153     -21.340   0.278 -28.694  1.00 70.20           N
ATOM   2189 1HH1 ARG A 153     -20.637   0.538 -28.032  1.00 70.20           H
ATOM   2190 2HH1 ARG A 153     -22.297   0.218 -28.409  1.00 70.20           H
ATOM   2191  NH2 ARG A 153     -21.934  -0.341 -30.857  1.00 70.20           N
ATOM   2192 1HH2 ARG A 153     -22.893  -0.403 -30.580  1.00 70.20           H
ATOM   2193 2HH2 ARG A 153     -21.671  -0.540 -31.801  1.00 70.20           H
ATOM   2194  HN  ARG A 153     -14.630  -1.041 -29.926  1.00 70.20           H
ATOM   2195  N   ALA A 154     -12.835   0.916 -28.821  1.00 69.54           N
ATOM   2196  CA  ALA A 154     -11.902   1.395 -27.816  1.00 69.54           C
ATOM   2197  C   ALA A 154     -11.014   2.482 -28.425  1.00 69.54           C
ATOM   2198  O   ALA A 154     -10.509   3.348 -27.713  1.00 69.54           O
ATOM   2199  HA  ALA A 154     -12.484   1.827 -27.002  1.00 69.54           H
ATOM   2200  CB  ALA A 154     -11.091   0.218 -27.270  1.00 69.54           C
ATOM   2201 1HB  ALA A 154     -11.765  -0.512 -26.821  1.00 69.54           H
ATOM   2202 2HB  ALA A 154     -10.538  -0.251 -28.084  1.00 69.54           H
ATOM   2203 3HB  ALA A 154     -10.391   0.578 -26.515  1.00 69.54           H
ATOM   2204  HN  ALA A 154     -12.720  -0.043 -29.082  1.00 69.54           H
ATOM   2205  N   HIS A 155     -10.851   2.400 -29.738  1.00 70.15           N
ATOM   2206  CA  HIS A 155      -9.951   3.301 -30.437  1.00 70.15           C
ATOM   2207  C   HIS A 155     -10.576   4.695 -30.514  1.00 70.15           C
ATOM   2208  O   HIS A 155      -9.928   5.688 -30.188  1.00 70.15           O
ATOM   2209  HA  HIS A 155      -9.038   3.353 -29.844  1.00 70.15           H
ATOM   2210  CB  HIS A 155      -9.582   2.740 -31.812  1.00 70.15           C
ATOM   2211 1HB  HIS A 155      -9.263   1.704 -31.697  1.00 70.15           H
ATOM   2212 2HB  HIS A 155     -10.472   2.732 -32.441  1.00 70.15           H
ATOM   2213  CG  HIS A 155      -8.491   3.511 -32.517  1.00 70.15           C
ATOM   2214  ND1 HIS A 155      -8.752   4.579 -33.358  1.00 70.15           N
ATOM   2215  HD1 HIS A 155      -9.658   4.941 -33.581  1.00 70.15           H
ATOM   2216  CD2 HIS A 155      -7.136   3.359 -32.497  1.00 70.15           C
ATOM   2217  HD2 HIS A 155      -6.588   2.606 -31.931  1.00 70.15           H
ATOM   2218  CE1 HIS A 155      -7.599   5.040 -33.819  1.00 70.15           C
ATOM   2219  HE1 HIS A 155      -7.471   5.878 -34.504  1.00 70.15           H
ATOM   2220  NE2 HIS A 155      -6.598   4.283 -33.284  1.00 70.15           N
ATOM   2221  HN  HIS A 155     -11.321   1.736 -30.320  1.00 70.15           H
ATOM   2222  N   THR A 156     -11.828   4.724 -30.947  1.00 74.17           N
ATOM   2223  CA  THR A 156     -12.508   5.986 -31.184  1.00 74.17           C
ATOM   2224  C   THR A 156     -12.765   6.710 -29.861  1.00 74.17           C
ATOM   2225  O   THR A 156     -12.941   7.928 -29.840  1.00 74.17           O
ATOM   2226  HA  THR A 156     -11.852   6.624 -31.776  1.00 74.17           H
ATOM   2227  CB  THR A 156     -13.785   5.693 -31.975  1.00 74.17           C
ATOM   2228  HB  THR A 156     -14.418   6.579 -32.033  1.00 74.17           H
ATOM   2229  OG1 THR A 156     -14.357   4.571 -31.308  1.00 74.17           O
ATOM   2230  HG1 THR A 156     -15.323   4.485 -31.551  1.00 74.17           H
ATOM   2231  CG2 THR A 156     -13.495   5.180 -33.387  1.00 74.17           C
ATOM   2232 1HG2 THR A 156     -12.918   4.257 -33.326  1.00 74.17           H
ATOM   2233 2HG2 THR A 156     -12.924   5.929 -33.936  1.00 74.17           H
ATOM   2234 3HG2 THR A 156     -14.435   4.988 -33.904  1.00 74.17           H
ATOM   2235  HN  THR A 156     -12.374   3.908 -31.135  1.00 74.17           H
ATOM   2236  N   TRP A 157     -12.778   5.931 -28.790  1.00 80.25           N
ATOM   2237  CA  TRP A 157     -13.144   6.458 -27.486  1.00 80.25           C
ATOM   2238  C   TRP A 157     -11.855   6.775 -26.725  1.00 80.25           C
ATOM   2239  O   TRP A 157     -11.886   7.025 -25.521  1.00 80.25           O
ATOM   2240  HA  TRP A 157     -13.717   7.372 -27.644  1.00 80.25           H
ATOM   2241  CB  TRP A 157     -14.056   5.484 -26.737  1.00 80.25           C
ATOM   2242 1HB  TRP A 157     -13.635   4.481 -26.808  1.00 80.25           H
ATOM   2243 2HB  TRP A 157     -14.066   5.751 -25.680  1.00 80.25           H
ATOM   2244  CG  TRP A 157     -15.495   5.456 -27.255  1.00 80.25           C
ATOM   2245  CD1 TRP A 157     -15.924   5.647 -28.510  1.00 80.25           C
ATOM   2246  HD1 TRP A 157     -15.270   5.856 -29.357  1.00 80.25           H
ATOM   2247  CD2 TRP A 157     -16.685   5.213 -26.476  1.00 80.25           C
ATOM   2248  NE1 TRP A 157     -17.298   5.545 -28.596  1.00 80.25           N
ATOM   2249  HE1 TRP A 157     -17.849   5.649 -29.425  1.00 80.25           H
ATOM   2250  CE2 TRP A 157     -17.775   5.273 -27.319  1.00 80.25           C
ATOM   2251  CE3 TRP A 157     -16.835   4.950 -25.102  1.00 80.25           C
ATOM   2252  HE3 TRP A 157     -15.991   4.897 -24.415  1.00 80.25           H
ATOM   2253  CZ2 TRP A 157     -19.092   5.082 -26.885  1.00 80.25           C
ATOM   2254  HZ2 TRP A 157     -19.937   5.135 -27.572  1.00 80.25           H
ATOM   2255  CZ3 TRP A 157     -18.158   4.762 -24.684  1.00 80.25           C
ATOM   2256  HZ3 TRP A 157     -18.331   4.556 -23.628  1.00 80.25           H
ATOM   2257  CH2 TRP A 157     -19.266   4.820 -25.521  1.00 80.25           C
ATOM   2258  HH2 TRP A 157     -20.266   4.661 -25.117  1.00 80.25           H
ATOM   2259  HN  TRP A 157     -12.546   4.959 -28.802  1.00 80.25           H
ATOM   2260  N   ARG A 158     -10.752   6.754 -27.460  1.00 78.70           N
ATOM   2261  CA  ARG A 158      -9.439   6.806 -26.839  1.00 78.70           C
ATOM   2262  C   ARG A 158      -9.270   8.113 -26.062  1.00 78.70           C
ATOM   2263  O   ARG A 158      -8.803   8.107 -24.925  1.00 78.70           O
ATOM   2264  HA  ARG A 158      -9.413   5.946 -26.170  1.00 78.70           H
ATOM   2265  CB  ARG A 158      -8.330   6.697 -27.888  1.00 78.70           C
ATOM   2266 1HB  ARG A 158      -8.479   5.799 -28.488  1.00 78.70           H
ATOM   2267 2HB  ARG A 158      -8.382   7.547 -28.568  1.00 78.70           H
ATOM   2268  CG  ARG A 158      -6.952   6.650 -27.225  1.00 78.70           C
ATOM   2269 1HG  ARG A 158      -6.797   7.554 -26.636  1.00 78.70           H
ATOM   2270 2HG  ARG A 158      -6.904   5.808 -26.535  1.00 78.70           H
ATOM   2271  CD  ARG A 158      -5.844   6.522 -28.272  1.00 78.70           C
ATOM   2272 1HD  ARG A 158      -6.036   5.662 -28.914  1.00 78.70           H
ATOM   2273 2HD  ARG A 158      -5.835   7.403 -28.914  1.00 78.70           H
ATOM   2274  NE  ARG A 158      -4.532   6.371 -27.605  1.00 78.70           N
ATOM   2275  HE  ARG A 158      -4.478   6.567 -26.626  1.00 78.70           H
ATOM   2276  CZ  ARG A 158      -3.411   5.986 -28.231  1.00 78.70           C
ATOM   2277  NH1 ARG A 158      -3.424   5.709 -29.542  1.00 78.70           N
ATOM   2278 1HH1 ARG A 158      -4.275   5.789 -30.061  1.00 78.70           H
ATOM   2279 2HH1 ARG A 158      -2.583   5.423 -30.001  1.00 78.70           H
ATOM   2280  NH2 ARG A 158      -2.276   5.882 -27.525  1.00 78.70           N
ATOM   2281 1HH2 ARG A 158      -1.431   5.597 -27.977  1.00 78.70           H
ATOM   2282 2HH2 ARG A 158      -2.275   6.091 -26.547  1.00 78.70           H
ATOM   2283  HN  ARG A 158     -10.746   6.703 -28.458  1.00 78.70           H
ATOM   2284  N   GLU A 159      -9.660   9.202 -26.708  1.00 81.50           N
ATOM   2285  CA  GLU A 159      -9.472  10.522 -26.130  1.00 81.50           C
ATOM   2286  C   GLU A 159     -10.368  10.697 -24.903  1.00 81.50           C
ATOM   2287  O   GLU A 159      -9.912  11.157 -23.857  1.00 81.50           O
ATOM   2288  HA  GLU A 159      -8.424  10.561 -25.832  1.00 81.50           H
ATOM   2289  CB  GLU A 159      -9.740  11.617 -27.165  1.00 81.50           C
ATOM   2290 1HB  GLU A 159     -10.694  11.431 -27.658  1.00 81.50           H
ATOM   2291 2HB  GLU A 159      -9.685  12.595 -26.687  1.00 81.50           H
ATOM   2292  CG  GLU A 159      -8.670  11.611 -28.259  1.00 81.50           C
ATOM   2293 1HG  GLU A 159      -7.681  11.673 -27.805  1.00 81.50           H
ATOM   2294 2HG  GLU A 159      -8.711  10.670 -28.808  1.00 81.50           H
ATOM   2295  CD  GLU A 159      -8.868  12.781 -29.226  1.00 81.50           C
ATOM   2296  OE1 GLU A 159      -7.918  13.051 -29.991  1.00 81.50           O
ATOM   2297  OE2 GLU A 159      -9.966  13.377 -29.177  1.00 81.50           O
ATOM   2298  HN  GLU A 159     -10.097   9.193 -27.608  1.00 81.50           H
ATOM   2299  N   LYS A 160     -11.628  10.321 -25.070  1.00 84.71           N
ATOM   2300  CA  LYS A 160     -12.585  10.403 -23.980  1.00 84.71           C
ATOM   2301  C   LYS A 160     -12.063   9.599 -22.788  1.00 84.71           C
ATOM   2302  O   LYS A 160     -12.132  10.056 -21.648  1.00 84.71           O
ATOM   2303  HA  LYS A 160     -12.656  11.450 -23.686  1.00 84.71           H
ATOM   2304  CB  LYS A 160     -13.974   9.971 -24.453  1.00 84.71           C
ATOM   2305 1HB  LYS A 160     -13.916   8.984 -24.912  1.00 84.71           H
ATOM   2306 2HB  LYS A 160     -14.643   9.885 -23.597  1.00 84.71           H
ATOM   2307  CG  LYS A 160     -14.548  10.973 -25.457  1.00 84.71           C
ATOM   2308 1HG  LYS A 160     -14.496  11.980 -25.042  1.00 84.71           H
ATOM   2309 2HG  LYS A 160     -13.943  10.971 -26.364  1.00 84.71           H
ATOM   2310  CD  LYS A 160     -15.999  10.633 -25.804  1.00 84.71           C
ATOM   2311 1HD  LYS A 160     -16.046   9.640 -26.252  1.00 84.71           H
ATOM   2312 2HD  LYS A 160     -16.596  10.600 -24.892  1.00 84.71           H
ATOM   2313  CE  LYS A 160     -16.588  11.663 -26.769  1.00 84.71           C
ATOM   2314 1HE  LYS A 160     -16.502  12.662 -26.341  1.00 84.71           H
ATOM   2315 2HE  LYS A 160     -16.020  11.665 -27.699  1.00 84.71           H
ATOM   2316  NZ  LYS A 160     -18.009  11.358 -27.049  1.00 84.71           N
ATOM   2317 1HZ  LYS A 160     -18.385  12.053 -27.684  1.00 84.71           H
ATOM   2318 2HZ  LYS A 160     -18.080  10.439 -27.472  1.00 84.71           H
ATOM   2319 3HZ  LYS A 160     -18.535  11.372 -26.182  1.00 84.71           H
ATOM   2320  HN  LYS A 160     -11.996   9.967 -25.930  1.00 84.71           H
ATOM   2321  N   ARG A 161     -11.553   8.414 -23.092  1.00 85.98           N
ATOM   2322  CA  ARG A 161     -11.043   7.531 -22.057  1.00 85.98           C
ATOM   2323  C   ARG A 161      -9.901   8.208 -21.297  1.00 85.98           C
ATOM   2324  O   ARG A 161      -9.762   8.027 -20.088  1.00 85.98           O
ATOM   2325  HA  ARG A 161     -11.895   7.347 -21.402  1.00 85.98           H
ATOM   2326  CB  ARG A 161     -10.540   6.215 -22.654  1.00 85.98           C
ATOM   2327 1HB  ARG A 161      -9.914   6.422 -23.522  1.00 85.98           H
ATOM   2328 2HB  ARG A 161      -9.916   5.697 -21.927  1.00 85.98           H
ATOM   2329  CG  ARG A 161     -11.709   5.317 -23.064  1.00 85.98           C
ATOM   2330 1HG  ARG A 161     -12.225   4.956 -22.174  1.00 85.98           H
ATOM   2331 2HG  ARG A 161     -12.432   5.894 -23.640  1.00 85.98           H
ATOM   2332  CD  ARG A 161     -11.221   4.127 -23.894  1.00 85.98           C
ATOM   2333 1HD  ARG A 161     -12.072   3.600 -24.324  1.00 85.98           H
ATOM   2334 2HD  ARG A 161     -10.611   4.480 -24.726  1.00 85.98           H
ATOM   2335  NE  ARG A 161     -10.433   3.206 -23.044  1.00 85.98           N
ATOM   2336  HE  ARG A 161     -10.457   3.346 -22.055  1.00 85.98           H
ATOM   2337  CZ  ARG A 161      -9.690   2.197 -23.519  1.00 85.98           C
ATOM   2338  NH1 ARG A 161      -9.622   1.964 -24.836  1.00 85.98           N
ATOM   2339 1HH1 ARG A 161     -10.127   2.545 -25.474  1.00 85.98           H
ATOM   2340 2HH1 ARG A 161      -9.065   1.208 -25.182  1.00 85.98           H
ATOM   2341  NH2 ARG A 161      -9.017   1.425 -22.655  1.00 85.98           N
ATOM   2342 1HH2 ARG A 161      -8.458   0.667 -22.993  1.00 85.98           H
ATOM   2343 2HH2 ARG A 161      -9.073   1.606 -21.673  1.00 85.98           H
ATOM   2344  HN  ARG A 161     -11.486   8.056 -24.023  1.00 85.98           H
ATOM   2345  N   LEU A 162      -9.113   8.974 -22.037  1.00 87.24           N
ATOM   2346  CA  LEU A 162      -7.977   9.665 -21.451  1.00 87.24           C
ATOM   2347  C   LEU A 162      -8.482  10.742 -20.488  1.00 87.24           C
ATOM   2348  O   LEU A 162      -7.929  10.918 -19.404  1.00 87.24           O
ATOM   2349  HA  LEU A 162      -7.407   8.932 -20.881  1.00 87.24           H
ATOM   2350  CB  LEU A 162      -7.054  10.204 -22.547  1.00 87.24           C
ATOM   2351 1HB  LEU A 162      -6.850   9.397 -23.251  1.00 87.24           H
ATOM   2352 2HB  LEU A 162      -7.589  10.978 -23.096  1.00 87.24           H
ATOM   2353  CG  LEU A 162      -5.719  10.782 -22.075  1.00 87.24           C
ATOM   2354  HG  LEU A 162      -5.920  11.502 -21.282  1.00 87.24           H
ATOM   2355  CD1 LEU A 162      -4.829   9.690 -21.478  1.00 87.24           C
ATOM   2356 1HD1 LEU A 162      -5.333   9.235 -20.626  1.00 87.24           H
ATOM   2357 2HD1 LEU A 162      -4.632   8.929 -22.233  1.00 87.24           H
ATOM   2358 3HD1 LEU A 162      -3.886  10.128 -21.151  1.00 87.24           H
ATOM   2359  CD2 LEU A 162      -5.019  11.539 -23.205  1.00 87.24           C
ATOM   2360 1HD2 LEU A 162      -4.831  10.858 -24.036  1.00 87.24           H
ATOM   2361 2HD2 LEU A 162      -5.654  12.357 -23.543  1.00 87.24           H
ATOM   2362 3HD2 LEU A 162      -4.072  11.939 -22.843  1.00 87.24           H
ATOM   2363  HN  LEU A 162      -9.240   9.125 -23.017  1.00 87.24           H
ATOM   2364  N   LEU A 163      -9.526  11.434 -20.920  1.00 89.70           N
ATOM   2365  CA  LEU A 163     -10.113  12.487 -20.109  1.00 89.70           C
ATOM   2366  C   LEU A 163     -10.650  11.884 -18.809  1.00 89.70           C
ATOM   2367  O   LEU A 163     -10.350  12.376 -17.722  1.00 89.70           O
ATOM   2368  HA  LEU A 163      -9.318  13.190 -19.860  1.00 89.70           H
ATOM   2369  CB  LEU A 163     -11.164  13.257 -20.909  1.00 89.70           C
ATOM   2370 1HB  LEU A 163     -10.718  13.568 -21.854  1.00 89.70           H
ATOM   2371 2HB  LEU A 163     -11.979  12.575 -21.152  1.00 89.70           H
ATOM   2372  CG  LEU A 163     -11.756  14.492 -20.226  1.00 89.70           C
ATOM   2373  HG  LEU A 163     -12.102  14.201 -19.235  1.00 89.70           H
ATOM   2374  CD1 LEU A 163     -10.692  15.574 -20.034  1.00 89.70           C
ATOM   2375 1HD1 LEU A 163      -9.885  15.185 -19.413  1.00 89.70           H
ATOM   2376 2HD1 LEU A 163     -10.294  15.869 -21.005  1.00 89.70           H
ATOM   2377 3HD1 LEU A 163     -11.139  16.441 -19.546  1.00 89.70           H
ATOM   2378  CD2 LEU A 163     -12.972  15.014 -20.995  1.00 89.70           C
ATOM   2379 1HD2 LEU A 163     -12.673  15.284 -22.007  1.00 89.70           H
ATOM   2380 2HD2 LEU A 163     -13.736  14.237 -21.036  1.00 89.70           H
ATOM   2381 3HD2 LEU A 163     -13.373  15.891 -20.488  1.00 89.70           H
ATOM   2382  HN  LEU A 163      -9.968  11.286 -21.805  1.00 89.70           H
ATOM   2383  N   TYR A 164     -11.433  10.827 -18.964  1.00 90.78           N
ATOM   2384  CA  TYR A 164     -12.002  10.142 -17.816  1.00 90.78           C
ATOM   2385  C   TYR A 164     -10.903   9.627 -16.884  1.00 90.78           C
ATOM   2386  O   TYR A 164     -11.058   9.647 -15.664  1.00 90.78           O
ATOM   2387  HA  TYR A 164     -12.623  10.854 -17.273  1.00 90.78           H
ATOM   2388  CB  TYR A 164     -12.778   8.949 -18.378  1.00 90.78           C
ATOM   2389 1HB  TYR A 164     -12.174   8.465 -19.145  1.00 90.78           H
ATOM   2390 2HB  TYR A 164     -12.928   8.219 -17.582  1.00 90.78           H
ATOM   2391  CG  TYR A 164     -14.137   9.317 -18.975  1.00 90.78           C
ATOM   2392  CD1 TYR A 164     -15.100   9.913 -18.186  1.00 90.78           C
ATOM   2393  HD1 TYR A 164     -14.891  10.121 -17.137  1.00 90.78           H
ATOM   2394  CD2 TYR A 164     -14.401   9.053 -20.304  1.00 90.78           C
ATOM   2395  HD2 TYR A 164     -13.641   8.582 -20.928  1.00 90.78           H
ATOM   2396  CE1 TYR A 164     -16.379  10.259 -18.749  1.00 90.78           C
ATOM   2397  HE1 TYR A 164     -17.148  10.730 -18.136  1.00 90.78           H
ATOM   2398  CE2 TYR A 164     -15.681   9.399 -20.867  1.00 90.78           C
ATOM   2399  HE2 TYR A 164     -15.902   9.196 -21.914  1.00 90.78           H
ATOM   2400  CZ  TYR A 164     -16.607   9.985 -20.061  1.00 90.78           C
ATOM   2401  OH  TYR A 164     -17.815  10.312 -20.593  1.00 90.78           O
ATOM   2402  HH  TYR A 164     -17.836  10.078 -21.565  1.00 90.78           H
ATOM   2403  HN  TYR A 164     -11.680  10.439 -19.852  1.00 90.78           H
ATOM   2404  N   SER A 165      -9.816   9.178 -17.496  1.00 92.15           N
ATOM   2405  CA  SER A 165      -8.704   8.629 -16.738  1.00 92.15           C
ATOM   2406  C   SER A 165      -8.144   9.689 -15.788  1.00 92.15           C
ATOM   2407  O   SER A 165      -7.723   9.372 -14.677  1.00 92.15           O
ATOM   2408  HA  SER A 165      -9.123   7.794 -16.176  1.00 92.15           H
ATOM   2409  CB  SER A 165      -7.604   8.115 -17.669  1.00 92.15           C
ATOM   2410 1HB  SER A 165      -6.963   7.422 -17.124  1.00 92.15           H
ATOM   2411 2HB  SER A 165      -8.055   7.555 -18.488  1.00 92.15           H
ATOM   2412  OG  SER A 165      -6.814   9.176 -18.198  1.00 92.15           O
ATOM   2413  HG  SER A 165      -7.343  10.024 -18.209  1.00 92.15           H
ATOM   2414  HN  SER A 165      -9.689   9.185 -18.487  1.00 92.15           H
ATOM   2415  N   LYS A 166      -8.156  10.927 -16.261  1.00 93.62           N
ATOM   2416  CA  LYS A 166      -7.648  12.035 -15.469  1.00 93.62           C
ATOM   2417  C   LYS A 166      -8.557  12.248 -14.257  1.00 93.62           C
ATOM   2418  O   LYS A 166      -8.076  12.372 -13.131  1.00 93.62           O
ATOM   2419  HA  LYS A 166      -6.657  11.755 -15.113  1.00 93.62           H
ATOM   2420  CB  LYS A 166      -7.481  13.282 -16.340  1.00 93.62           C
ATOM   2421 1HB  LYS A 166      -8.400  13.469 -16.895  1.00 93.62           H
ATOM   2422 2HB  LYS A 166      -7.311  14.152 -15.705  1.00 93.62           H
ATOM   2423  CG  LYS A 166      -6.314  13.119 -17.314  1.00 93.62           C
ATOM   2424 1HG  LYS A 166      -5.395  12.934 -16.758  1.00 93.62           H
ATOM   2425 2HG  LYS A 166      -6.483  12.248 -17.948  1.00 93.62           H
ATOM   2426  CD  LYS A 166      -6.147  14.365 -18.185  1.00 93.62           C
ATOM   2427 1HD  LYS A 166      -7.049  14.523 -18.777  1.00 93.62           H
ATOM   2428 2HD  LYS A 166      -6.026  15.243 -17.550  1.00 93.62           H
ATOM   2429  CE  LYS A 166      -4.938  14.229 -19.113  1.00 93.62           C
ATOM   2430 1HE  LYS A 166      -4.051  13.984 -18.530  1.00 93.62           H
ATOM   2431 2HE  LYS A 166      -5.099  13.406 -19.810  1.00 93.62           H
ATOM   2432  NZ  LYS A 166      -4.716  15.486 -19.863  1.00 93.62           N
ATOM   2433 1HZ  LYS A 166      -3.925  15.371 -20.487  1.00 93.62           H
ATOM   2434 2HZ  LYS A 166      -5.544  15.707 -20.404  1.00 93.62           H
ATOM   2435 3HZ  LYS A 166      -4.526  16.239 -19.211  1.00 93.62           H
ATOM   2436  HN  LYS A 166      -8.503  11.177 -17.164  1.00 93.62           H
ATOM   2437  N   MET A 167      -9.853  12.284 -14.528  1.00 94.88           N
ATOM   2438  CA  MET A 167     -10.830  12.532 -13.481  1.00 94.88           C
ATOM   2439  C   MET A 167     -10.806  11.417 -12.434  1.00 94.88           C
ATOM   2440  O   MET A 167     -10.876  11.684 -11.235  1.00 94.88           O
ATOM   2441  HA  MET A 167     -10.536  13.476 -13.022  1.00 94.88           H
ATOM   2442  CB  MET A 167     -12.227  12.624 -14.097  1.00 94.88           C
ATOM   2443 1HB  MET A 167     -12.424  11.733 -14.694  1.00 94.88           H
ATOM   2444 2HB  MET A 167     -12.977  12.649 -13.306  1.00 94.88           H
ATOM   2445  CG  MET A 167     -12.359  13.871 -14.973  1.00 94.88           C
ATOM   2446 1HG  MET A 167     -12.053  14.754 -14.411  1.00 94.88           H
ATOM   2447 2HG  MET A 167     -11.694  13.794 -15.833  1.00 94.88           H
ATOM   2448  SD  MET A 167     -14.047  14.055 -15.523  1.00 94.88           S
ATOM   2449  CE  MET A 167     -14.166  12.658 -16.629  1.00 94.88           C
ATOM   2450 1HE  MET A 167     -13.428  12.760 -17.424  1.00 94.88           H
ATOM   2451 2HE  MET A 167     -13.979  11.739 -16.074  1.00 94.88           H
ATOM   2452 3HE  MET A 167     -15.165  12.623 -17.063  1.00 94.88           H
ATOM   2453  HN  MET A 167     -10.238  12.149 -15.441  1.00 94.88           H
ATOM   2454  N   VAL A 168     -10.706  10.190 -12.924  1.00 95.06           N
ATOM   2455  CA  VAL A 168     -10.702   9.031 -12.048  1.00 95.06           C
ATOM   2456  C   VAL A 168      -9.490   9.104 -11.117  1.00 95.06           C
ATOM   2457  O   VAL A 168      -9.602   8.831  -9.923  1.00 95.06           O
ATOM   2458  HA  VAL A 168     -11.610   9.072 -11.445  1.00 95.06           H
ATOM   2459  CB  VAL A 168     -10.742   7.747 -12.878  1.00 95.06           C
ATOM   2460  HB  VAL A 168      -9.957   7.810 -13.631  1.00 95.06           H
ATOM   2461  CG1 VAL A 168     -10.458   6.522 -12.006  1.00 95.06           C
ATOM   2462 1HG1 VAL A 168      -9.470   6.617 -11.556  1.00 95.06           H
ATOM   2463 2HG1 VAL A 168     -11.211   6.453 -11.220  1.00 95.06           H
ATOM   2464 3HG1 VAL A 168     -10.493   5.622 -12.622  1.00 95.06           H
ATOM   2465  CG2 VAL A 168     -12.081   7.605 -13.605  1.00 95.06           C
ATOM   2466 1HG2 VAL A 168     -12.889   7.574 -12.874  1.00 95.06           H
ATOM   2467 2HG2 VAL A 168     -12.225   8.456 -14.270  1.00 95.06           H
ATOM   2468 3HG2 VAL A 168     -12.082   6.683 -14.187  1.00 95.06           H
ATOM   2469  HN  VAL A 168     -10.628   9.982 -13.899  1.00 95.06           H
ATOM   2470  N   CYS A 169      -8.359   9.475 -11.699  1.00 95.62           N
ATOM   2471  CA  CYS A 169      -7.126   9.583 -10.938  1.00 95.62           C
ATOM   2472  C   CYS A 169      -7.348  10.589  -9.806  1.00 95.62           C
ATOM   2473  O   CYS A 169      -7.000  10.322  -8.657  1.00 95.62           O
ATOM   2474  HA  CYS A 169      -6.917   8.591 -10.538  1.00 95.62           H
ATOM   2475  CB  CYS A 169      -5.945   9.976 -11.827  1.00 95.62           C
ATOM   2476 1HB  CYS A 169      -6.222  10.816 -12.464  1.00 95.62           H
ATOM   2477 2HB  CYS A 169      -5.109  10.306 -11.210  1.00 95.62           H
ATOM   2478  SG  CYS A 169      -5.437   8.552 -12.858  1.00 95.62           S
ATOM   2479  HG  CYS A 169      -6.408   8.678 -13.758  1.00 95.62           H
ATOM   2480  HN  CYS A 169      -8.277   9.698 -12.670  1.00 95.62           H
ATOM   2481  N   PHE A 170      -7.925  11.725 -10.171  1.00 96.17           N
ATOM   2482  CA  PHE A 170      -8.168  12.784  -9.206  1.00 96.17           C
ATOM   2483  C   PHE A 170      -9.073  12.295  -8.073  1.00 96.17           C
ATOM   2484  O   PHE A 170      -8.780  12.521  -6.900  1.00 96.17           O
ATOM   2485  HA  PHE A 170      -7.202  13.077  -8.797  1.00 96.17           H
ATOM   2486  CB  PHE A 170      -8.875  13.916  -9.954  1.00 96.17           C
ATOM   2487 1HB  PHE A 170      -8.259  14.218 -10.801  1.00 96.17           H
ATOM   2488 2HB  PHE A 170      -9.813  13.539 -10.361  1.00 96.17           H
ATOM   2489  CG  PHE A 170      -9.168  15.145  -9.091  1.00 96.17           C
ATOM   2490  CD1 PHE A 170     -10.407  15.323  -8.559  1.00 96.17           C
ATOM   2491  HD1 PHE A 170     -11.191  14.590  -8.748  1.00 96.17           H
ATOM   2492  CD2 PHE A 170      -8.189  16.059  -8.856  1.00 96.17           C
ATOM   2493  HD2 PHE A 170      -7.196  15.916  -9.282  1.00 96.17           H
ATOM   2494  CE1 PHE A 170     -10.678  16.463  -7.758  1.00 96.17           C
ATOM   2495  HE1 PHE A 170     -11.671  16.606  -7.332  1.00 96.17           H
ATOM   2496  CE2 PHE A 170      -8.460  17.199  -8.054  1.00 96.17           C
ATOM   2497  HE2 PHE A 170      -7.676  17.932  -7.865  1.00 96.17           H
ATOM   2498  CZ  PHE A 170      -9.699  17.377  -7.522  1.00 96.17           C
ATOM   2499  HZ  PHE A 170      -9.908  18.253  -6.907  1.00 96.17           H
ATOM   2500  HN  PHE A 170      -8.223  11.926 -11.104  1.00 96.17           H
ATOM   2501  N   THR A 171     -10.153  11.635  -8.463  1.00 96.18           N
ATOM   2502  CA  THR A 171     -11.113  11.132  -7.495  1.00 96.18           C
ATOM   2503  C   THR A 171     -10.435  10.162  -6.526  1.00 96.18           C
ATOM   2504  O   THR A 171     -10.738  10.157  -5.334  1.00 96.18           O
ATOM   2505  HA  THR A 171     -11.478  11.972  -6.904  1.00 96.18           H
ATOM   2506  CB  THR A 171     -12.277  10.506  -8.266  1.00 96.18           C
ATOM   2507  HB  THR A 171     -11.948   9.629  -8.823  1.00 96.18           H
ATOM   2508  OG1 THR A 171     -12.789  11.578  -9.053  1.00 96.18           O
ATOM   2509  HG1 THR A 171     -12.368  11.568  -9.959  1.00 96.18           H
ATOM   2510  CG2 THR A 171     -13.444  10.123  -7.354  1.00 96.18           C
ATOM   2511 1HG2 THR A 171     -13.817  11.013  -6.847  1.00 96.18           H
ATOM   2512 2HG2 THR A 171     -13.104   9.399  -6.613  1.00 96.18           H
ATOM   2513 3HG2 THR A 171     -14.243   9.683  -7.951  1.00 96.18           H
ATOM   2514  HN  THR A 171     -10.376  11.442  -9.419  1.00 96.18           H
ATOM   2515  N   ILE A 172      -9.529   9.365  -7.073  1.00 95.79           N
ATOM   2516  CA  ILE A 172      -8.843   8.357  -6.282  1.00 95.79           C
ATOM   2517  C   ILE A 172      -8.007   9.046  -5.201  1.00 95.79           C
ATOM   2518  O   ILE A 172      -8.020   8.631  -4.043  1.00 95.79           O
ATOM   2519  HA  ILE A 172      -9.606   7.750  -5.794  1.00 95.79           H
ATOM   2520  CB  ILE A 172      -8.033   7.426  -7.186  1.00 95.79           C
ATOM   2521  HB  ILE A 172      -7.516   8.035  -7.928  1.00 95.79           H
ATOM   2522  CG1 ILE A 172      -8.950   6.467  -7.948  1.00 95.79           C
ATOM   2523 1HG1 ILE A 172      -9.398   5.758  -7.253  1.00 95.79           H
ATOM   2524 2HG1 ILE A 172      -9.767   7.026  -8.405  1.00 95.79           H
ATOM   2525  CG2 ILE A 172      -6.962   6.681  -6.387  1.00 95.79           C
ATOM   2526 1HG2 ILE A 172      -6.283   7.401  -5.929  1.00 95.79           H
ATOM   2527 2HG2 ILE A 172      -7.438   6.085  -5.608  1.00 95.79           H
ATOM   2528 3HG2 ILE A 172      -6.401   6.027  -7.053  1.00 95.79           H
ATOM   2529  CD1 ILE A 172      -8.175   5.711  -9.029  1.00 95.79           C
ATOM   2530 1HD1 ILE A 172      -7.749   6.422  -9.736  1.00 95.79           H
ATOM   2531 2HD1 ILE A 172      -7.374   5.134  -8.565  1.00 95.79           H
ATOM   2532 3HD1 ILE A 172      -8.851   5.036  -9.555  1.00 95.79           H
ATOM   2533  HN  ILE A 172      -9.263   9.399  -8.036  1.00 95.79           H
ATOM   2534  N   TRP A 173      -7.300  10.086  -5.618  1.00 96.20           N
ATOM   2535  CA  TRP A 173      -6.408  10.795  -4.716  1.00 96.20           C
ATOM   2536  C   TRP A 173      -7.250  11.375  -3.578  1.00 96.20           C
ATOM   2537  O   TRP A 173      -6.886  11.256  -2.409  1.00 96.20           O
ATOM   2538  HA  TRP A 173      -5.693  10.074  -4.320  1.00 96.20           H
ATOM   2539  CB  TRP A 173      -5.602  11.858  -5.465  1.00 96.20           C
ATOM   2540 1HB  TRP A 173      -6.250  12.343  -6.195  1.00 96.20           H
ATOM   2541 2HB  TRP A 173      -5.288  12.626  -4.758  1.00 96.20           H
ATOM   2542  CG  TRP A 173      -4.368  11.311  -6.185  1.00 96.20           C
ATOM   2543  CD1 TRP A 173      -4.162  11.203  -7.504  1.00 96.20           C
ATOM   2544  HD1 TRP A 173      -4.883  11.507  -8.264  1.00 96.20           H
ATOM   2545  CD2 TRP A 173      -3.170  10.797  -5.566  1.00 96.20           C
ATOM   2546  NE1 TRP A 173      -2.924  10.660  -7.781  1.00 96.20           N
ATOM   2547  HE1 TRP A 173      -2.545  10.483  -8.689  1.00 96.20           H
ATOM   2548  CE2 TRP A 173      -2.301  10.405  -6.564  1.00 96.20           C
ATOM   2549  CE3 TRP A 173      -2.830  10.668  -4.208  1.00 96.20           C
ATOM   2550  HE3 TRP A 173      -3.498  10.970  -3.401  1.00 96.20           H
ATOM   2551  CZ2 TRP A 173      -1.038   9.859  -6.311  1.00 96.20           C
ATOM   2552  HZ2 TRP A 173      -0.370   9.557  -7.117  1.00 96.20           H
ATOM   2553  CZ3 TRP A 173      -1.564  10.120  -3.971  1.00 96.20           C
ATOM   2554  HZ3 TRP A 173      -1.251   9.997  -2.934  1.00 96.20           H
ATOM   2555  CH2 TRP A 173      -0.678   9.720  -4.965  1.00 96.20           C
ATOM   2556  HH2 TRP A 173       0.292   9.301  -4.697  1.00 96.20           H
ATOM   2557  HN  TRP A 173      -7.330  10.445  -6.551  1.00 96.20           H
ATOM   2558  N   VAL A 174      -8.360  11.990  -3.959  1.00 96.11           N
ATOM   2559  CA  VAL A 174      -9.225  12.642  -2.991  1.00 96.11           C
ATOM   2560  C   VAL A 174      -9.755  11.599  -2.004  1.00 96.11           C
ATOM   2561  O   VAL A 174      -9.757  11.828  -0.795  1.00 96.11           O
ATOM   2562  HA  VAL A 174      -8.621  13.366  -2.445  1.00 96.11           H
ATOM   2563  CB  VAL A 174     -10.340  13.402  -3.712  1.00 96.11           C
ATOM   2564  HB  VAL A 174     -10.843  12.703  -4.381  1.00 96.11           H
ATOM   2565  CG1 VAL A 174     -11.376  13.930  -2.718  1.00 96.11           C
ATOM   2566 1HG1 VAL A 174     -11.818  13.095  -2.175  1.00 96.11           H
ATOM   2567 2HG1 VAL A 174     -10.891  14.606  -2.014  1.00 96.11           H
ATOM   2568 3HG1 VAL A 174     -12.157  14.466  -3.258  1.00 96.11           H
ATOM   2569  CG2 VAL A 174      -9.767  14.537  -4.564  1.00 96.11           C
ATOM   2570 1HG2 VAL A 174      -9.227  15.234  -3.923  1.00 96.11           H
ATOM   2571 2HG2 VAL A 174      -9.086  14.125  -5.308  1.00 96.11           H
ATOM   2572 3HG2 VAL A 174     -10.581  15.060  -5.066  1.00 96.11           H
ATOM   2573  HN  VAL A 174      -8.670  12.048  -4.908  1.00 96.11           H
ATOM   2574  N   LEU A 175     -10.191  10.476  -2.556  1.00 94.43           N
ATOM   2575  CA  LEU A 175     -10.810   9.437  -1.750  1.00 94.43           C
ATOM   2576  C   LEU A 175      -9.778   8.876  -0.769  1.00 94.43           C
ATOM   2577  O   LEU A 175     -10.075   8.689   0.410  1.00 94.43           O
ATOM   2578  HA  LEU A 175     -11.613   9.903  -1.178  1.00 94.43           H
ATOM   2579  CB  LEU A 175     -11.449   8.374  -2.646  1.00 94.43           C
ATOM   2580 1HB  LEU A 175     -12.140   8.870  -3.327  1.00 94.43           H
ATOM   2581 2HB  LEU A 175     -10.666   7.924  -3.256  1.00 94.43           H
ATOM   2582  CG  LEU A 175     -12.202   7.254  -1.925  1.00 94.43           C
ATOM   2583  HG  LEU A 175     -11.520   6.787  -1.214  1.00 94.43           H
ATOM   2584  CD1 LEU A 175     -13.378   7.813  -1.122  1.00 94.43           C
ATOM   2585 1HD1 LEU A 175     -13.008   8.520  -0.379  1.00 94.43           H
ATOM   2586 2HD1 LEU A 175     -14.069   8.322  -1.795  1.00 94.43           H
ATOM   2587 3HD1 LEU A 175     -13.896   6.996  -0.619  1.00 94.43           H
ATOM   2588  CD2 LEU A 175     -12.643   6.169  -2.908  1.00 94.43           C
ATOM   2589 1HD2 LEU A 175     -13.301   6.605  -3.660  1.00 94.43           H
ATOM   2590 2HD2 LEU A 175     -11.767   5.743  -3.396  1.00 94.43           H
ATOM   2591 3HD2 LEU A 175     -13.176   5.385  -2.369  1.00 94.43           H
ATOM   2592  HN  LEU A 175     -10.126  10.271  -3.532  1.00 94.43           H
ATOM   2593  N   ALA A 176      -8.587   8.624  -1.292  1.00 94.37           N
ATOM   2594  CA  ALA A 176      -7.531   8.026  -0.494  1.00 94.37           C
ATOM   2595  C   ALA A 176      -7.170   8.969   0.656  1.00 94.37           C
ATOM   2596  O   ALA A 176      -6.916   8.523   1.773  1.00 94.37           O
ATOM   2597  HA  ALA A 176      -7.914   7.093  -0.081  1.00 94.37           H
ATOM   2598  CB  ALA A 176      -6.330   7.713  -1.389  1.00 94.37           C
ATOM   2599 1HB  ALA A 176      -6.632   7.016  -2.171  1.00 94.37           H
ATOM   2600 2HB  ALA A 176      -5.965   8.634  -1.843  1.00 94.37           H
ATOM   2601 3HB  ALA A 176      -5.537   7.264  -0.789  1.00 94.37           H
ATOM   2602  HN  ALA A 176      -8.340   8.820  -2.241  1.00 94.37           H
ATOM   2603  N   ALA A 177      -7.161  10.257   0.342  1.00 94.21           N
ATOM   2604  CA  ALA A 177      -6.802  11.264   1.326  1.00 94.21           C
ATOM   2605  C   ALA A 177      -7.808  11.226   2.478  1.00 94.21           C
ATOM   2606  O   ALA A 177      -7.422  11.263   3.645  1.00 94.21           O
ATOM   2607  HA  ALA A 177      -5.813  11.016   1.710  1.00 94.21           H
ATOM   2608  CB  ALA A 177      -6.739  12.636   0.652  1.00 94.21           C
ATOM   2609 1HB  ALA A 177      -5.990  12.618  -0.139  1.00 94.21           H
ATOM   2610 2HB  ALA A 177      -7.713  12.876   0.224  1.00 94.21           H
ATOM   2611 3HB  ALA A 177      -6.471  13.392   1.390  1.00 94.21           H
ATOM   2612  HN  ALA A 177      -7.392  10.613  -0.563  1.00 94.21           H
ATOM   2613  N   ALA A 178      -9.079  11.154   2.110  1.00 94.33           N
ATOM   2614  CA  ALA A 178     -10.147  11.190   3.094  1.00 94.33           C
ATOM   2615  C   ALA A 178     -10.042   9.962   4.000  1.00 94.33           C
ATOM   2616  O   ALA A 178     -10.299  10.047   5.200  1.00 94.33           O
ATOM   2617  HA  ALA A 178     -10.011  12.088   3.698  1.00 94.33           H
ATOM   2618  CB  ALA A 178     -11.497  11.275   2.380  1.00 94.33           C
ATOM   2619 1HB  ALA A 178     -11.532  12.180   1.774  1.00 94.33           H
ATOM   2620 2HB  ALA A 178     -11.625  10.403   1.739  1.00 94.33           H
ATOM   2621 3HB  ALA A 178     -12.298  11.303   3.119  1.00 94.33           H
ATOM   2622  HN  ALA A 178      -9.382  11.071   1.160  1.00 94.33           H
ATOM   2623  N   LEU A 179      -9.665   8.847   3.390  1.00 92.32           N
ATOM   2624  CA  LEU A 179      -9.625   7.581   4.102  1.00 92.32           C
ATOM   2625  C   LEU A 179      -8.433   7.579   5.062  1.00 92.32           C
ATOM   2626  O   LEU A 179      -8.322   6.702   5.917  1.00 92.32           O
ATOM   2627  HA  LEU A 179     -10.540   7.507   4.689  1.00 92.32           H
ATOM   2628  CB  LEU A 179      -9.623   6.412   3.116  1.00 92.32           C
ATOM   2629 1HB  LEU A 179      -8.811   6.563   2.405  1.00 92.32           H
ATOM   2630 2HB  LEU A 179      -9.399   5.498   3.667  1.00 92.32           H
ATOM   2631  CG  LEU A 179     -10.918   6.195   2.330  1.00 92.32           C
ATOM   2632  HG  LEU A 179     -11.148   7.114   1.791  1.00 92.32           H
ATOM   2633  CD1 LEU A 179     -10.748   5.089   1.287  1.00 92.32           C
ATOM   2634 1HD1 LEU A 179      -9.958   5.366   0.590  1.00 92.32           H
ATOM   2635 2HD1 LEU A 179     -10.482   4.157   1.786  1.00 92.32           H
ATOM   2636 3HD1 LEU A 179     -11.683   4.956   0.743  1.00 92.32           H
ATOM   2637  CD2 LEU A 179     -12.092   5.919   3.273  1.00 92.32           C
ATOM   2638 1HD2 LEU A 179     -11.884   5.024   3.859  1.00 92.32           H
ATOM   2639 2HD2 LEU A 179     -12.227   6.768   3.943  1.00 92.32           H
ATOM   2640 3HD2 LEU A 179     -12.999   5.769   2.688  1.00 92.32           H
ATOM   2641  HN  LEU A 179      -9.391   8.801   2.430  1.00 92.32           H
ATOM   2642  N   CYS A 180      -7.571   8.570   4.887  1.00 93.64           N
ATOM   2643  CA  CYS A 180      -6.350   8.647   5.671  1.00 93.64           C
ATOM   2644  C   CYS A 180      -6.567   9.659   6.799  1.00 93.64           C
ATOM   2645  O   CYS A 180      -5.639   9.973   7.542  1.00 93.64           O
ATOM   2646  HA  CYS A 180      -6.174   7.650   6.075  1.00 93.64           H
ATOM   2647  CB  CYS A 180      -5.143   9.009   4.804  1.00 93.64           C
ATOM   2648 1HB  CYS A 180      -5.326   9.949   4.285  1.00 93.64           H
ATOM   2649 2HB  CYS A 180      -4.265   9.158   5.433  1.00 93.64           H
ATOM   2650  SG  CYS A 180      -4.823   7.677   3.590  1.00 93.64           S
ATOM   2651  HG  CYS A 180      -5.920   7.883   2.867  1.00 93.64           H
ATOM   2652  HN  CYS A 180      -7.696   9.309   4.225  1.00 93.64           H
ATOM   2653  N   ILE A 181      -7.798  10.141   6.889  1.00 93.84           N
ATOM   2654  CA  ILE A 181      -8.140  11.135   7.892  1.00 93.84           C
ATOM   2655  C   ILE A 181      -7.839  10.575   9.283  1.00 93.84           C
ATOM   2656  O   ILE A 181      -7.207  11.241  10.102  1.00 93.84           O
ATOM   2657  HA  ILE A 181      -7.501  12.002   7.724  1.00 93.84           H
ATOM   2658  CB  ILE A 181      -9.587  11.599   7.715  1.00 93.84           C
ATOM   2659  HB  ILE A 181     -10.205  10.722   7.520  1.00 93.84           H
ATOM   2660  CG1 ILE A 181      -9.723  12.525   6.505  1.00 93.84           C
ATOM   2661 1HG1 ILE A 181      -9.158  13.441   6.678  1.00 93.84           H
ATOM   2662 2HG1 ILE A 181      -9.291  12.046   5.626  1.00 93.84           H
ATOM   2663  CG2 ILE A 181     -10.116  12.248   8.996  1.00 93.84           C
ATOM   2664 1HG2 ILE A 181     -10.077  11.526   9.812  1.00 93.84           H
ATOM   2665 2HG2 ILE A 181      -9.500  13.112   9.245  1.00 93.84           H
ATOM   2666 3HG2 ILE A 181     -11.146  12.568   8.842  1.00 93.84           H
ATOM   2667  CD1 ILE A 181     -11.190  12.866   6.237  1.00 93.84           C
ATOM   2668 1HD1 ILE A 181     -11.746  11.950   6.040  1.00 93.84           H
ATOM   2669 2HD1 ILE A 181     -11.611  13.366   7.109  1.00 93.84           H
ATOM   2670 3HD1 ILE A 181     -11.257  13.525   5.372  1.00 93.84           H
ATOM   2671  HN  ILE A 181      -8.552   9.863   6.295  1.00 93.84           H
ATOM   2672  N   PRO A 182      -8.285   9.345   9.576  1.00 92.44           N
ATOM   2673  CA  PRO A 182      -8.116   8.781  10.918  1.00 92.44           C
ATOM   2674  C   PRO A 182      -6.673   8.837  11.390  1.00 92.44           C
ATOM   2675  O   PRO A 182      -6.402   9.215  12.529  1.00 92.44           O
ATOM   2676  HA  PRO A 182      -8.677   9.369  11.645  1.00 92.44           H
ATOM   2677  CB  PRO A 182      -8.610   7.341  10.770  1.00 92.44           C
ATOM   2678 1HB  PRO A 182      -7.794   6.660  10.524  1.00 92.44           H
ATOM   2679 2HB  PRO A 182      -9.062   6.975  11.691  1.00 92.44           H
ATOM   2680  CG  PRO A 182      -9.628   7.430   9.639  1.00 92.44           C
ATOM   2681 1HG  PRO A 182      -9.808   6.459   9.179  1.00 92.44           H
ATOM   2682 2HG  PRO A 182     -10.595   7.786   9.993  1.00 92.44           H
ATOM   2683  CD  PRO A 182      -8.978   8.408   8.674  1.00 92.44           C
ATOM   2684 1HD  PRO A 182      -8.279   7.909   8.002  1.00 92.44           H
ATOM   2685 2HD  PRO A 182      -9.715   8.909   8.047  1.00 92.44           H
ATOM   2686  N   GLU A 183      -5.775   8.456  10.493  1.00 92.54           N
ATOM   2687  CA  GLU A 183      -4.359   8.421  10.819  1.00 92.54           C
ATOM   2688  C   GLU A 183      -3.864   9.822  11.183  1.00 92.54           C
ATOM   2689  O   GLU A 183      -3.047   9.979  12.089  1.00 92.54           O
ATOM   2690  HA  GLU A 183      -4.278   7.763  11.684  1.00 92.54           H
ATOM   2691  CB  GLU A 183      -3.545   7.835   9.663  1.00 92.54           C
ATOM   2692 1HB  GLU A 183      -3.905   8.240   8.718  1.00 92.54           H
ATOM   2693 2HB  GLU A 183      -2.484   8.016   9.833  1.00 92.54           H
ATOM   2694  CG  GLU A 183      -3.717   6.317   9.587  1.00 92.54           C
ATOM   2695 1HG  GLU A 183      -2.946   5.892   8.944  1.00 92.54           H
ATOM   2696 2HG  GLU A 183      -3.582   5.881  10.577  1.00 92.54           H
ATOM   2697  CD  GLU A 183      -5.100   5.948   9.046  1.00 92.54           C
ATOM   2698  OE1 GLU A 183      -5.465   4.760   9.185  1.00 92.54           O
ATOM   2699  OE2 GLU A 183      -5.760   6.861   8.506  1.00 92.54           O
ATOM   2700  HN  GLU A 183      -6.001   8.176   9.560  1.00 92.54           H
ATOM   2701  N   ILE A 184      -4.379  10.805  10.459  1.00 93.82           N
ATOM   2702  CA  ILE A 184      -3.920  12.174  10.621  1.00 93.82           C
ATOM   2703  C   ILE A 184      -4.309  12.676  12.013  1.00 93.82           C
ATOM   2704  O   ILE A 184      -3.547  13.400  12.651  1.00 93.82           O
ATOM   2705  HA  ILE A 184      -2.832  12.164  10.549  1.00 93.82           H
ATOM   2706  CB  ILE A 184      -4.442  13.052   9.482  1.00 93.82           C
ATOM   2707  HB  ILE A 184      -5.526  12.951   9.442  1.00 93.82           H
ATOM   2708  CG1 ILE A 184      -3.895  12.582   8.133  1.00 93.82           C
ATOM   2709 1HG1 ILE A 184      -2.820  12.758   8.091  1.00 93.82           H
ATOM   2710 2HG1 ILE A 184      -4.046  11.507   8.029  1.00 93.82           H
ATOM   2711  CG2 ILE A 184      -4.134  14.528   9.743  1.00 93.82           C
ATOM   2712 1HG2 ILE A 184      -4.612  14.840  10.671  1.00 93.82           H
ATOM   2713 2HG2 ILE A 184      -3.056  14.665   9.824  1.00 93.82           H
ATOM   2714 3HG2 ILE A 184      -4.516  15.129   8.918  1.00 93.82           H
ATOM   2715  CD1 ILE A 184      -4.582  13.312   6.978  1.00 93.82           C
ATOM   2716 1HD1 ILE A 184      -5.654  13.114   7.009  1.00 93.82           H
ATOM   2717 2HD1 ILE A 184      -4.409  14.384   7.071  1.00 93.82           H
ATOM   2718 3HD1 ILE A 184      -4.175  12.959   6.030  1.00 93.82           H
ATOM   2719  HN  ILE A 184      -5.096  10.677   9.774  1.00 93.82           H
ATOM   2720  N   LEU A 185      -5.496  12.272  12.443  1.00 92.88           N
ATOM   2721  CA  LEU A 185      -6.101  12.855  13.628  1.00 92.88           C
ATOM   2722  C   LEU A 185      -5.393  12.318  14.874  1.00 92.88           C
ATOM   2723  O   LEU A 185      -5.006  13.086  15.753  1.00 92.88           O
ATOM   2724  HA  LEU A 185      -5.942  13.933  13.579  1.00 92.88           H
ATOM   2725  CB  LEU A 185      -7.612  12.619  13.629  1.00 92.88           C
ATOM   2726 1HB  LEU A 185      -7.795  11.558  13.462  1.00 92.88           H
ATOM   2727 2HB  LEU A 185      -7.996  12.856  14.622  1.00 92.88           H
ATOM   2728  CG  LEU A 185      -8.416  13.415  12.599  1.00 92.88           C
ATOM   2729  HG  LEU A 185      -8.068  13.136  11.604  1.00 92.88           H
ATOM   2730  CD1 LEU A 185      -9.903  13.063  12.673  1.00 92.88           C
ATOM   2731 1HD1 LEU A 185     -10.035  11.999  12.474  1.00 92.88           H
ATOM   2732 2HD1 LEU A 185     -10.283  13.296  13.668  1.00 92.88           H
ATOM   2733 3HD1 LEU A 185     -10.451  13.643  11.930  1.00 92.88           H
ATOM   2734  CD2 LEU A 185      -8.174  14.918  12.757  1.00 92.88           C
ATOM   2735 1HD2 LEU A 185      -8.478  15.232  13.755  1.00 92.88           H
ATOM   2736 2HD2 LEU A 185      -7.115  15.132  12.615  1.00 92.88           H
ATOM   2737 3HD2 LEU A 185      -8.758  15.460  12.012  1.00 92.88           H
ATOM   2738  HN  LEU A 185      -6.039  11.561  11.997  1.00 92.88           H
ATOM   2739  N   TYR A 186      -5.246  11.001  14.910  1.00 93.14           N
ATOM   2740  CA  TYR A 186      -4.900  10.320  16.146  1.00 93.14           C
ATOM   2741  C   TYR A 186      -3.392  10.081  16.237  1.00 93.14           C
ATOM   2742  O   TYR A 186      -2.885   9.682  17.284  1.00 93.14           O
ATOM   2743  HA  TYR A 186      -5.211  10.954  16.977  1.00 93.14           H
ATOM   2744  CB  TYR A 186      -5.617   8.970  16.098  1.00 93.14           C
ATOM   2745 1HB  TYR A 186      -5.267   8.415  15.227  1.00 93.14           H
ATOM   2746 2HB  TYR A 186      -5.337   8.390  16.977  1.00 93.14           H
ATOM   2747  CG  TYR A 186      -7.142   9.076  16.038  1.00 93.14           C
ATOM   2748  CD1 TYR A 186      -7.819   9.818  16.984  1.00 93.14           C
ATOM   2749  HD1 TYR A 186      -7.268  10.329  17.773  1.00 93.14           H
ATOM   2750  CD2 TYR A 186      -7.840   8.429  15.038  1.00 93.14           C
ATOM   2751  HD2 TYR A 186      -7.305   7.843  14.291  1.00 93.14           H
ATOM   2752  CE1 TYR A 186      -9.255   9.918  16.928  1.00 93.14           C
ATOM   2753  HE1 TYR A 186      -9.802  10.502  17.668  1.00 93.14           H
ATOM   2754  CE2 TYR A 186      -9.276   8.530  14.982  1.00 93.14           C
ATOM   2755  HE2 TYR A 186      -9.839   8.024  14.198  1.00 93.14           H
ATOM   2756  CZ  TYR A 186      -9.912   9.269  15.930  1.00 93.14           C
ATOM   2757  OH  TYR A 186     -11.268   9.364  15.877  1.00 93.14           O
ATOM   2758  HH  TYR A 186     -11.590  10.035  16.544  1.00 93.14           H
ATOM   2759  HN  TYR A 186      -5.358  10.404  14.115  1.00 93.14           H
ATOM   2760  N   SER A 187      -2.716  10.336  15.126  1.00 93.26           N
ATOM   2761  CA  SER A 187      -1.271  10.198  15.081  1.00 93.26           C
ATOM   2762  C   SER A 187      -0.617  11.242  15.989  1.00 93.26           C
ATOM   2763  O   SER A 187      -0.793  12.443  15.787  1.00 93.26           O
ATOM   2764  HA  SER A 187      -1.065   9.192  15.445  1.00 93.26           H
ATOM   2765  CB  SER A 187      -0.748  10.338  13.649  1.00 93.26           C
ATOM   2766 1HB  SER A 187      -1.105  11.276  13.224  1.00 93.26           H
ATOM   2767 2HB  SER A 187       0.340  10.388  13.664  1.00 93.26           H
ATOM   2768  OG  SER A 187      -1.162   9.255  12.822  1.00 93.26           O
ATOM   2769  HG  SER A 187      -1.661   9.602  12.027  1.00 93.26           H
ATOM   2770  HN  SER A 187      -3.140  10.630  14.269  1.00 93.26           H
ATOM   2771  N   GLN A 188       0.124  10.746  16.969  1.00 91.41           N
ATOM   2772  CA  GLN A 188       0.800  11.621  17.911  1.00 91.41           C
ATOM   2773  C   GLN A 188       2.126  11.000  18.355  1.00 91.41           C
ATOM   2774  O   GLN A 188       2.371   9.818  18.118  1.00 91.41           O
ATOM   2775  HA  GLN A 188       0.989  12.545  17.365  1.00 91.41           H
ATOM   2776  CB  GLN A 188      -0.093  11.925  19.116  1.00 91.41           C
ATOM   2777 1HB  GLN A 188      -0.362  10.996  19.617  1.00 91.41           H
ATOM   2778 2HB  GLN A 188       0.457  12.528  19.838  1.00 91.41           H
ATOM   2779  CG  GLN A 188      -1.361  12.666  18.686  1.00 91.41           C
ATOM   2780 1HG  GLN A 188      -1.096  13.500  18.036  1.00 91.41           H
ATOM   2781 2HG  GLN A 188      -1.996  11.998  18.104  1.00 91.41           H
ATOM   2782  CD  GLN A 188      -2.132  13.183  19.901  1.00 91.41           C
ATOM   2783  OE1 GLN A 188      -1.620  13.265  21.005  1.00 91.41           O
ATOM   2784  NE2 GLN A 188      -3.390  13.528  19.637  1.00 91.41           N
ATOM   2785 1HE2 GLN A 188      -3.748  13.436  18.708  1.00 91.41           H
ATOM   2786 2HE2 GLN A 188      -3.976  13.878  20.367  1.00 91.41           H
ATOM   2787  HN  GLN A 188       0.264   9.769  17.124  1.00 91.41           H
ATOM   2788  N   ILE A 189       2.946  11.824  18.990  1.00 91.80           N
ATOM   2789  CA  ILE A 189       4.156  11.332  19.628  1.00 91.80           C
ATOM   2790  C   ILE A 189       3.854  10.992  21.089  1.00 91.80           C
ATOM   2791  O   ILE A 189       3.329  11.823  21.828  1.00 91.80           O
ATOM   2792  HA  ILE A 189       4.447  10.416  19.114  1.00 91.80           H
ATOM   2793  CB  ILE A 189       5.299  12.333  19.453  1.00 91.80           C
ATOM   2794  HB  ILE A 189       4.980  13.291  19.862  1.00 91.80           H
ATOM   2795  CG1 ILE A 189       5.611  12.556  17.972  1.00 91.80           C
ATOM   2796 1HG1 ILE A 189       6.027  11.644  17.543  1.00 91.80           H
ATOM   2797 2HG1 ILE A 189       4.689  12.771  17.431  1.00 91.80           H
ATOM   2798  CG2 ILE A 189       6.536  11.895  20.240  1.00 91.80           C
ATOM   2799 1HG2 ILE A 189       6.289  11.829  21.299  1.00 91.80           H
ATOM   2800 2HG2 ILE A 189       6.868  10.920  19.883  1.00 91.80           H
ATOM   2801 3HG2 ILE A 189       7.334  12.625  20.098  1.00 91.80           H
ATOM   2802  CD1 ILE A 189       6.598  13.710  17.787  1.00 91.80           C
ATOM   2803 1HD1 ILE A 189       6.169  14.625  18.195  1.00 91.80           H
ATOM   2804 2HD1 ILE A 189       7.527  13.480  18.309  1.00 91.80           H
ATOM   2805 3HD1 ILE A 189       6.803  13.847  16.725  1.00 91.80           H
ATOM   2806  HN  ILE A 189       2.796  12.809  19.072  1.00 91.80           H
ATOM   2807  N   LYS A 190       4.199   9.768  21.462  1.00 87.46           N
ATOM   2808  CA  LYS A 190       4.088   9.349  22.849  1.00 87.46           C
ATOM   2809  C   LYS A 190       5.488   9.125  23.423  1.00 87.46           C
ATOM   2810  O   LYS A 190       6.303   8.423  22.827  1.00 87.46           O
ATOM   2811  HA  LYS A 190       3.615  10.162  23.399  1.00 87.46           H
ATOM   2812  CB  LYS A 190       3.172   8.129  22.968  1.00 87.46           C
ATOM   2813 1HB  LYS A 190       2.219   8.336  22.482  1.00 87.46           H
ATOM   2814 2HB  LYS A 190       3.618   7.283  22.446  1.00 87.46           H
ATOM   2815  CG  LYS A 190       2.934   7.763  24.434  1.00 87.46           C
ATOM   2816 1HG  LYS A 190       3.859   7.391  24.874  1.00 87.46           H
ATOM   2817 2HG  LYS A 190       2.652   8.655  24.994  1.00 87.46           H
ATOM   2818  CD  LYS A 190       1.838   6.704  24.564  1.00 87.46           C
ATOM   2819 1HD  LYS A 190       0.864   7.159  24.384  1.00 87.46           H
ATOM   2820 2HD  LYS A 190       1.977   5.936  23.803  1.00 87.46           H
ATOM   2821  CE  LYS A 190       1.858   6.061  25.953  1.00 87.46           C
ATOM   2822 1HE  LYS A 190       2.889   5.905  26.273  1.00 87.46           H
ATOM   2823 2HE  LYS A 190       1.398   6.733  26.677  1.00 87.46           H
ATOM   2824  NZ  LYS A 190       1.136   4.770  25.937  1.00 87.46           N
ATOM   2825 1HZ  LYS A 190       1.206   4.332  26.849  1.00 87.46           H
ATOM   2826 2HZ  LYS A 190       0.160   4.931  25.714  1.00 87.46           H
ATOM   2827 3HZ  LYS A 190       1.547   4.161  25.237  1.00 87.46           H
ATOM   2828  HN  LYS A 190       4.549   9.071  20.836  1.00 87.46           H
ATOM   2829  N   GLU A 191       5.725   9.735  24.576  1.00 85.77           N
ATOM   2830  CA  GLU A 191       6.976   9.534  25.286  1.00 85.77           C
ATOM   2831  C   GLU A 191       6.823   8.422  26.326  1.00 85.77           C
ATOM   2832  O   GLU A 191       5.889   8.441  27.127  1.00 85.77           O
ATOM   2833  HA  GLU A 191       7.696   9.231  24.525  1.00 85.77           H
ATOM   2834  CB  GLU A 191       7.452  10.833  25.938  1.00 85.77           C
ATOM   2835 1HB  GLU A 191       6.626  11.297  26.478  1.00 85.77           H
ATOM   2836 2HB  GLU A 191       8.319  10.633  26.567  1.00 85.77           H
ATOM   2837  CG  GLU A 191       7.909  11.841  24.882  1.00 85.77           C
ATOM   2838 1HG  GLU A 191       8.662  11.385  24.240  1.00 85.77           H
ATOM   2839 2HG  GLU A 191       7.068  12.111  24.244  1.00 85.77           H
ATOM   2840  CD  GLU A 191       8.484  13.099  25.537  1.00 85.77           C
ATOM   2841  OE1 GLU A 191       8.893  14.000  24.773  1.00 85.77           O
ATOM   2842  OE2 GLU A 191       8.501  13.131  26.786  1.00 85.77           O
ATOM   2843  HN  GLU A 191       5.081  10.356  25.022  1.00 85.77           H
ATOM   2844  N   GLU A 192       7.753   7.481  26.281  1.00 78.13           N
ATOM   2845  CA  GLU A 192       7.745   6.374  27.223  1.00 78.13           C
ATOM   2846  C   GLU A 192       9.167   6.071  27.698  1.00 78.13           C
ATOM   2847  O   GLU A 192      10.023   5.687  26.903  1.00 78.13           O
ATOM   2848  HA  GLU A 192       7.139   6.713  28.063  1.00 78.13           H
ATOM   2849  CB  GLU A 192       7.097   5.133  26.605  1.00 78.13           C
ATOM   2850 1HB  GLU A 192       6.060   5.350  26.347  1.00 78.13           H
ATOM   2851 2HB  GLU A 192       7.690   4.793  25.756  1.00 78.13           H
ATOM   2852  CG  GLU A 192       7.069   3.974  27.604  1.00 78.13           C
ATOM   2853 1HG  GLU A 192       7.939   3.336  27.450  1.00 78.13           H
ATOM   2854 2HG  GLU A 192       7.135   4.364  28.620  1.00 78.13           H
ATOM   2855  CD  GLU A 192       5.791   3.148  27.450  1.00 78.13           C
ATOM   2856  OE1 GLU A 192       5.603   2.233  28.280  1.00 78.13           O
ATOM   2857  OE2 GLU A 192       5.030   3.451  26.505  1.00 78.13           O
ATOM   2858  HN  GLU A 192       8.502   7.465  25.618  1.00 78.13           H
ATOM   2859  N   SER A 193       9.376   6.254  28.994  1.00 74.17           N
ATOM   2860  CA  SER A 193      10.627   5.854  29.615  1.00 74.17           C
ATOM   2861  C   SER A 193      11.804   6.515  28.894  1.00 74.17           C
ATOM   2862  O   SER A 193      12.875   5.923  28.777  1.00 74.17           O
ATOM   2863  HA  SER A 193      10.563   6.204  30.645  1.00 74.17           H
ATOM   2864  CB  SER A 193      10.785   4.332  29.604  1.00 74.17           C
ATOM   2865 1HB  SER A 193      10.923   3.989  28.578  1.00 74.17           H
ATOM   2866 2HB  SER A 193      11.683   4.056  30.156  1.00 74.17           H
ATOM   2867  OG  SER A 193       9.657   3.674  30.175  1.00 74.17           O
ATOM   2868  HG  SER A 193       9.742   2.685  30.057  1.00 74.17           H
ATOM   2869  HN  SER A 193       8.709   6.667  29.615  1.00 74.17           H
ATOM   2870  N   GLY A 194      11.564   7.733  28.431  1.00 75.91           N
ATOM   2871  CA  GLY A 194      12.611   8.508  27.788  1.00 75.91           C
ATOM   2872  C   GLY A 194      12.720   8.155  26.303  1.00 75.91           C
ATOM   2873  O   GLY A 194      13.604   8.653  25.606  1.00 75.91           O
ATOM   2874 1HA  GLY A 194      12.401   9.572  27.898  1.00 75.91           H
ATOM   2875 2HA  GLY A 194      13.564   8.319  28.281  1.00 75.91           H
ATOM   2876  HN  GLY A 194      10.676   8.188  28.490  1.00 75.91           H
ATOM   2877  N   ILE A 195      11.811   7.299  25.862  1.00 81.34           N
ATOM   2878  CA  ILE A 195      11.742   6.937  24.457  1.00 81.34           C
ATOM   2879  C   ILE A 195      10.523   7.606  23.821  1.00 81.34           C
ATOM   2880  O   ILE A 195       9.398   7.422  24.282  1.00 81.34           O
ATOM   2881  HA  ILE A 195      12.640   7.325  23.975  1.00 81.34           H
ATOM   2882  CB  ILE A 195      11.764   5.416  24.293  1.00 81.34           C
ATOM   2883  HB  ILE A 195      10.899   5.004  24.813  1.00 81.34           H
ATOM   2884  CG1 ILE A 195      13.011   4.812  24.943  1.00 81.34           C
ATOM   2885 1HG1 ILE A 195      13.903   5.190  24.445  1.00 81.34           H
ATOM   2886 2HG1 ILE A 195      13.070   5.125  25.985  1.00 81.34           H
ATOM   2887  CG2 ILE A 195      11.636   5.020  22.821  1.00 81.34           C
ATOM   2888 1HG2 ILE A 195      10.696   5.401  22.423  1.00 81.34           H
ATOM   2889 2HG2 ILE A 195      12.468   5.444  22.258  1.00 81.34           H
ATOM   2890 3HG2 ILE A 195      11.654   3.934  22.734  1.00 81.34           H
ATOM   2891  CD1 ILE A 195      12.984   3.284  24.865  1.00 81.34           C
ATOM   2892 1HD1 ILE A 195      12.103   2.909  25.385  1.00 81.34           H
ATOM   2893 2HD1 ILE A 195      12.950   2.974  23.820  1.00 81.34           H
ATOM   2894 3HD1 ILE A 195      13.882   2.881  25.334  1.00 81.34           H
ATOM   2895  HN  ILE A 195      11.130   6.856  26.446  1.00 81.34           H
ATOM   2896  N   ALA A 196      10.787   8.370  22.771  1.00 89.15           N
ATOM   2897  CA  ALA A 196       9.716   8.964  21.988  1.00 89.15           C
ATOM   2898  C   ALA A 196       9.239   7.958  20.939  1.00 89.15           C
ATOM   2899  O   ALA A 196      10.041   7.428  20.172  1.00 89.15           O
ATOM   2900  HA  ALA A 196       8.893   9.186  22.667  1.00 89.15           H
ATOM   2901  CB  ALA A 196      10.205  10.272  21.363  1.00 89.15           C
ATOM   2902 1HB  ALA A 196      10.505  10.962  22.151  1.00 89.15           H
ATOM   2903 2HB  ALA A 196      11.058  10.068  20.715  1.00 89.15           H
ATOM   2904 3HB  ALA A 196       9.402  10.717  20.776  1.00 89.15           H
ATOM   2905  HN  ALA A 196      11.711   8.584  22.453  1.00 89.15           H
ATOM   2906  N   ILE A 197       7.935   7.725  20.939  1.00 88.35           N
ATOM   2907  CA  ILE A 197       7.343   6.781  20.006  1.00 88.35           C
ATOM   2908  C   ILE A 197       6.246   7.483  19.203  1.00 88.35           C
ATOM   2909  O   ILE A 197       5.360   8.115  19.777  1.00 88.35           O
ATOM   2910  HA  ILE A 197       8.128   6.467  19.317  1.00 88.35           H
ATOM   2911  CB  ILE A 197       6.861   5.530  20.744  1.00 88.35           C
ATOM   2912  HB  ILE A 197       6.170   5.841  21.527  1.00 88.35           H
ATOM   2913  CG1 ILE A 197       8.027   4.813  21.428  1.00 88.35           C
ATOM   2914 1HG1 ILE A 197       8.720   4.439  20.674  1.00 88.35           H
ATOM   2915 2HG1 ILE A 197       8.579   5.519  22.047  1.00 88.35           H
ATOM   2916  CG2 ILE A 197       6.090   4.602  19.803  1.00 88.35           C
ATOM   2917 1HG2 ILE A 197       5.223   5.128  19.404  1.00 88.35           H
ATOM   2918 2HG2 ILE A 197       6.738   4.296  18.983  1.00 88.35           H
ATOM   2919 3HG2 ILE A 197       5.758   3.721  20.353  1.00 88.35           H
ATOM   2920  CD1 ILE A 197       7.527   3.652  22.289  1.00 88.35           C
ATOM   2921 1HD1 ILE A 197       6.853   4.033  23.056  1.00 88.35           H
ATOM   2922 2HD1 ILE A 197       6.996   2.936  21.662  1.00 88.35           H
ATOM   2923 3HD1 ILE A 197       8.376   3.160  22.764  1.00 88.35           H
ATOM   2924  HN  ILE A 197       7.288   8.168  21.559  1.00 88.35           H
ATOM   2925  N   CYS A 198       6.341   7.348  17.889  1.00 90.98           N
ATOM   2926  CA  CYS A 198       5.274   7.800  17.011  1.00 90.98           C
ATOM   2927  C   CYS A 198       4.188   6.723  16.981  1.00 90.98           C
ATOM   2928  O   CYS A 198       4.398   5.640  16.435  1.00 90.98           O
ATOM   2929  HA  CYS A 198       4.889   8.726  17.438  1.00 90.98           H
ATOM   2930  CB  CYS A 198       5.795   8.126  15.610  1.00 90.98           C
ATOM   2931 1HB  CYS A 198       6.432   9.010  15.646  1.00 90.98           H
ATOM   2932 2HB  CYS A 198       6.410   7.305  15.241  1.00 90.98           H
ATOM   2933  SG  CYS A 198       4.391   8.414  14.472  1.00 90.98           S
ATOM   2934  HN  CYS A 198       7.126   6.939  17.424  1.00 90.98           H
ATOM   2935  N   THR A 199       3.051   7.057  17.573  1.00 90.37           N
ATOM   2936  CA  THR A 199       1.936   6.127  17.632  1.00 90.37           C
ATOM   2937  C   THR A 199       0.620   6.853  17.346  1.00 90.37           C
ATOM   2938  O   THR A 199       0.602   8.073  17.189  1.00 90.37           O
ATOM   2939  HA  THR A 199       2.068   5.383  16.846  1.00 90.37           H
ATOM   2940  CB  THR A 199       1.967   5.438  18.998  1.00 90.37           C
ATOM   2941  HB  THR A 199       2.985   5.166  19.274  1.00 90.37           H
ATOM   2942  OG1 THR A 199       1.055   4.352  18.859  1.00 90.37           O
ATOM   2943  HG1 THR A 199       1.232   3.665  19.564  1.00 90.37           H
ATOM   2944  CG2 THR A 199       1.353   6.301  20.102  1.00 90.37           C
ATOM   2945 1HG2 THR A 199       0.313   6.518  19.858  1.00 90.37           H
ATOM   2946 2HG2 THR A 199       1.908   7.235  20.185  1.00 90.37           H
ATOM   2947 3HG2 THR A 199       1.400   5.766  21.050  1.00 90.37           H
ATOM   2948  HN  THR A 199       2.886   7.943  18.007  1.00 90.37           H
ATOM   2949  N   MET A 200      -0.449   6.073  17.289  1.00 92.21           N
ATOM   2950  CA  MET A 200      -1.787   6.627  17.400  1.00 92.21           C
ATOM   2951  C   MET A 200      -2.307   6.521  18.835  1.00 92.21           C
ATOM   2952  O   MET A 200      -2.217   5.463  19.455  1.00 92.21           O
ATOM   2953  HA  MET A 200      -1.695   7.676  17.116  1.00 92.21           H
ATOM   2954  CB  MET A 200      -2.731   5.877  16.458  1.00 92.21           C
ATOM   2955 1HB  MET A 200      -2.717   4.813  16.696  1.00 92.21           H
ATOM   2956 2HB  MET A 200      -3.753   6.224  16.609  1.00 92.21           H
ATOM   2957  CG  MET A 200      -2.327   6.084  14.997  1.00 92.21           C
ATOM   2958 1HG  MET A 200      -2.391   7.141  14.740  1.00 92.21           H
ATOM   2959 2HG  MET A 200      -1.289   5.783  14.852  1.00 92.21           H
ATOM   2960  SD  MET A 200      -3.392   5.130  13.928  1.00 92.21           S
ATOM   2961  CE  MET A 200      -2.902   3.479  14.395  1.00 92.21           C
ATOM   2962 1HE  MET A 200      -1.839   3.345  14.195  1.00 92.21           H
ATOM   2963 2HE  MET A 200      -3.093   3.330  15.458  1.00 92.21           H
ATOM   2964 3HE  MET A 200      -3.475   2.753  13.818  1.00 92.21           H
ATOM   2965  HN  MET A 200      -0.411   5.081  17.168  1.00 92.21           H
ATOM   2966  N   VAL A 201      -2.839   7.633  19.321  1.00 92.22           N
ATOM   2967  CA  VAL A 201      -3.506   7.641  20.613  1.00 92.22           C
ATOM   2968  C   VAL A 201      -4.984   7.984  20.416  1.00 92.22           C
ATOM   2969  O   VAL A 201      -5.315   8.953  19.735  1.00 92.22           O
ATOM   2970  HA  VAL A 201      -3.431   6.636  21.028  1.00 92.22           H
ATOM   2971  CB  VAL A 201      -2.790   8.601  21.565  1.00 92.22           C
ATOM   2972  HB  VAL A 201      -2.916   9.612  21.178  1.00 92.22           H
ATOM   2973  CG1 VAL A 201      -3.412   8.552  22.962  1.00 92.22           C
ATOM   2974 1HG1 VAL A 201      -4.463   8.837  22.902  1.00 92.22           H
ATOM   2975 2HG1 VAL A 201      -3.332   7.541  23.360  1.00 92.22           H
ATOM   2976 3HG1 VAL A 201      -2.885   9.244  23.619  1.00 92.22           H
ATOM   2977  CG2 VAL A 201      -1.291   8.302  21.621  1.00 92.22           C
ATOM   2978 1HG2 VAL A 201      -1.137   7.282  21.973  1.00 92.22           H
ATOM   2979 2HG2 VAL A 201      -0.861   8.412  20.626  1.00 92.22           H
ATOM   2980 3HG2 VAL A 201      -0.807   8.999  22.305  1.00 92.22           H
ATOM   2981  HN  VAL A 201      -2.820   8.515  18.850  1.00 92.22           H
ATOM   2982  N   TYR A 202      -5.833   7.170  21.025  1.00 91.14           N
ATOM   2983  CA  TYR A 202      -7.269   7.346  20.887  1.00 91.14           C
ATOM   2984  C   TYR A 202      -7.860   8.023  22.126  1.00 91.14           C
ATOM   2985  O   TYR A 202      -8.056   7.378  23.155  1.00 91.14           O
ATOM   2986  HA  TYR A 202      -7.448   7.978  20.017  1.00 91.14           H
ATOM   2987  CB  TYR A 202      -7.857   5.940  20.760  1.00 91.14           C
ATOM   2988 1HB  TYR A 202      -7.558   5.352  21.628  1.00 91.14           H
ATOM   2989 2HB  TYR A 202      -8.944   6.008  20.781  1.00 91.14           H
ATOM   2990  CG  TYR A 202      -7.431   5.200  19.490  1.00 91.14           C
ATOM   2991  CD1 TYR A 202      -8.075   5.452  18.296  1.00 91.14           C
ATOM   2992  HD1 TYR A 202      -8.887   6.178  18.257  1.00 91.14           H
ATOM   2993  CD2 TYR A 202      -6.403   4.281  19.539  1.00 91.14           C
ATOM   2994  HD2 TYR A 202      -5.894   4.081  20.482  1.00 91.14           H
ATOM   2995  CE1 TYR A 202      -7.674   4.756  17.101  1.00 91.14           C
ATOM   2996  HE1 TYR A 202      -8.174   4.946  16.151  1.00 91.14           H
ATOM   2997  CE2 TYR A 202      -6.002   3.585  18.344  1.00 91.14           C
ATOM   2998  HE2 TYR A 202      -5.191   2.856  18.368  1.00 91.14           H
ATOM   2999  CZ  TYR A 202      -6.657   3.857  17.183  1.00 91.14           C
ATOM   3000  OH  TYR A 202      -6.279   3.200  16.055  1.00 91.14           O
ATOM   3001  HH  TYR A 202      -5.725   2.402  16.293  1.00 91.14           H
ATOM   3002  HN  TYR A 202      -5.556   6.402  21.603  1.00 91.14           H
ATOM   3003  N   PRO A 203      -8.153   9.328  22.051  1.00 80.76           N
ATOM   3004  CA  PRO A 203      -8.748  10.035  23.188  1.00 80.76           C
ATOM   3005  C   PRO A 203     -10.175   9.587  23.462  1.00 80.76           C
ATOM   3006  O   PRO A 203     -10.794   8.928  22.628  1.00 80.76           O
ATOM   3007  HA  PRO A 203      -8.199   9.808  24.101  1.00 80.76           H
ATOM   3008  CB  PRO A 203      -8.684  11.506  22.774  1.00 80.76           C
ATOM   3009 1HB  PRO A 203      -9.524  12.073  23.175  1.00 80.76           H
ATOM   3010 2HB  PRO A 203      -7.775  11.986  23.136  1.00 80.76           H
ATOM   3011  CG  PRO A 203      -8.721  11.455  21.273  1.00 80.76           C
ATOM   3012 1HG  PRO A 203      -9.745  11.401  20.905  1.00 80.76           H
ATOM   3013 2HG  PRO A 203      -8.273  12.348  20.837  1.00 80.76           H
ATOM   3014  CD  PRO A 203      -7.946  10.225  20.899  1.00 80.76           C
ATOM   3015 1HD  PRO A 203      -8.317   9.783  19.974  1.00 80.76           H
ATOM   3016 2HD  PRO A 203      -6.890  10.446  20.747  1.00 80.76           H
ATOM   3017  N   SER A 204     -10.663   9.961  24.636  1.00 70.86           N
ATOM   3018  CA  SER A 204     -12.074   9.804  24.944  1.00 70.86           C
ATOM   3019  C   SER A 204     -12.285   8.566  25.818  1.00 70.86           C
ATOM   3020  O   SER A 204     -11.441   7.672  25.847  1.00 70.86           O
ATOM   3021  HA  SER A 204     -12.353  10.708  25.486  1.00 70.86           H
ATOM   3022  CB  SER A 204     -12.909   9.700  23.665  1.00 70.86           C
ATOM   3023 1HB  SER A 204     -13.929  10.021  23.871  1.00 70.86           H
ATOM   3024 2HB  SER A 204     -12.506  10.378  22.913  1.00 70.86           H
ATOM   3025  OG  SER A 204     -12.926   8.373  23.146  1.00 70.86           O
ATOM   3026  HG  SER A 204     -13.477   8.338  22.313  1.00 70.86           H
ATOM   3027  HN  SER A 204     -10.113  10.364  25.367  1.00 70.86           H
ATOM   3028  N   ASP A 205     -13.415   8.554  26.509  1.00 71.49           N
ATOM   3029  CA  ASP A 205     -13.768   7.421  27.346  1.00 71.49           C
ATOM   3030  C   ASP A 205     -13.979   6.188  26.465  1.00 71.49           C
ATOM   3031  O   ASP A 205     -13.873   5.057  26.937  1.00 71.49           O
ATOM   3032  HA  ASP A 205     -12.933   7.302  28.036  1.00 71.49           H
ATOM   3033  CB  ASP A 205     -15.068   7.683  28.110  1.00 71.49           C
ATOM   3034 1HB  ASP A 205     -15.850   7.982  27.412  1.00 71.49           H
ATOM   3035 2HB  ASP A 205     -15.404   6.765  28.590  1.00 71.49           H
ATOM   3036  CG  ASP A 205     -14.873   8.775  29.164  1.00 71.49           C
ATOM   3037  OD1 ASP A 205     -13.813   8.742  29.825  1.00 71.49           O
ATOM   3038  OD2 ASP A 205     -15.788   9.618  29.284  1.00 71.49           O
ATOM   3039  HN  ASP A 205     -14.082   9.300  26.503  1.00 71.49           H
ATOM   3040  N   GLU A 206     -14.274   6.447  25.200  1.00 84.88           N
ATOM   3041  CA  GLU A 206     -14.596   5.377  24.271  1.00 84.88           C
ATOM   3042  C   GLU A 206     -13.398   5.081  23.366  1.00 84.88           C
ATOM   3043  O   GLU A 206     -13.569   4.680  22.216  1.00 84.88           O
ATOM   3044  HA  GLU A 206     -14.813   4.509  24.894  1.00 84.88           H
ATOM   3045  CB  GLU A 206     -15.836   5.723  23.444  1.00 84.88           C
ATOM   3046 1HB  GLU A 206     -15.672   6.659  22.911  1.00 84.88           H
ATOM   3047 2HB  GLU A 206     -16.082   4.890  22.786  1.00 84.88           H
ATOM   3048  CG  GLU A 206     -17.054   5.935  24.345  1.00 84.88           C
ATOM   3049 1HG  GLU A 206     -16.906   5.415  25.291  1.00 84.88           H
ATOM   3050 2HG  GLU A 206     -17.159   6.995  24.577  1.00 84.88           H
ATOM   3051  CD  GLU A 206     -18.330   5.427  23.670  1.00 84.88           C
ATOM   3052  OE1 GLU A 206     -19.189   4.896  24.408  1.00 84.88           O
ATOM   3053  OE2 GLU A 206     -18.417   5.579  22.433  1.00 84.88           O
ATOM   3054  HN  GLU A 206     -14.296   7.367  24.808  1.00 84.88           H
ATOM   3055  N   SER A 207     -12.213   5.291  23.920  1.00 89.50           N
ATOM   3056  CA  SER A 207     -10.988   5.097  23.163  1.00 89.50           C
ATOM   3057  C   SER A 207     -10.946   3.679  22.591  1.00 89.50           C
ATOM   3058  O   SER A 207     -10.462   3.468  21.479  1.00 89.50           O
ATOM   3059  HA  SER A 207     -11.026   5.833  22.359  1.00 89.50           H
ATOM   3060  CB  SER A 207      -9.756   5.356  24.032  1.00 89.50           C
ATOM   3061 1HB  SER A 207      -8.857   5.090  23.475  1.00 89.50           H
ATOM   3062 2HB  SER A 207      -9.688   6.420  24.258  1.00 89.50           H
ATOM   3063  OG  SER A 207      -9.796   4.615  25.249  1.00 89.50           O
ATOM   3064  HG  SER A 207      -9.070   4.925  25.862  1.00 89.50           H
ATOM   3065  HN  SER A 207     -12.082   5.587  24.866  1.00 89.50           H
ATOM   3066  N   THR A 208     -11.459   2.743  23.376  1.00 90.20           N
ATOM   3067  CA  THR A 208     -11.444   1.344  22.981  1.00 90.20           C
ATOM   3068  C   THR A 208     -12.349   1.123  21.767  1.00 90.20           C
ATOM   3069  O   THR A 208     -11.977   0.416  20.832  1.00 90.20           O
ATOM   3070  HA  THR A 208     -10.430   1.084  22.676  1.00 90.20           H
ATOM   3071  CB  THR A 208     -11.842   0.505  24.197  1.00 90.20           C
ATOM   3072  HB  THR A 208     -11.801  -0.559  23.966  1.00 90.20           H
ATOM   3073  OG1 THR A 208     -13.126   1.007  24.560  1.00 90.20           O
ATOM   3074  HG1 THR A 208     -13.594   0.353  25.153  1.00 90.20           H
ATOM   3075  CG2 THR A 208     -10.970   0.796  25.420  1.00 90.20           C
ATOM   3076 1HG2 THR A 208     -11.063   1.847  25.692  1.00 90.20           H
ATOM   3077 2HG2 THR A 208      -9.929   0.573  25.185  1.00 90.20           H
ATOM   3078 3HG2 THR A 208     -11.295   0.174  26.254  1.00 90.20           H
ATOM   3079  HN  THR A 208     -11.878   2.926  24.265  1.00 90.20           H
ATOM   3080  N   LYS A 209     -13.520   1.740  21.822  1.00 91.53           N
ATOM   3081  CA  LYS A 209     -14.468   1.645  20.725  1.00 91.53           C
ATOM   3082  C   LYS A 209     -13.853   2.269  19.471  1.00 91.53           C
ATOM   3083  O   LYS A 209     -13.978   1.722  18.376  1.00 91.53           O
ATOM   3084  HA  LYS A 209     -14.642   0.587  20.534  1.00 91.53           H
ATOM   3085  CB  LYS A 209     -15.811   2.261  21.123  1.00 91.53           C
ATOM   3086 1HB  LYS A 209     -15.657   3.276  21.487  1.00 91.53           H
ATOM   3087 2HB  LYS A 209     -16.457   2.331  20.248  1.00 91.53           H
ATOM   3088  CG  LYS A 209     -16.498   1.424  22.204  1.00 91.53           C
ATOM   3089 1HG  LYS A 209     -16.577   0.389  21.873  1.00 91.53           H
ATOM   3090 2HG  LYS A 209     -15.891   1.423  23.109  1.00 91.53           H
ATOM   3091  CD  LYS A 209     -17.892   1.972  22.519  1.00 91.53           C
ATOM   3092 1HD  LYS A 209     -17.826   3.039  22.736  1.00 91.53           H
ATOM   3093 2HD  LYS A 209     -18.535   1.864  21.645  1.00 91.53           H
ATOM   3094  CE  LYS A 209     -18.513   1.241  23.710  1.00 91.53           C
ATOM   3095 1HE  LYS A 209     -18.701   0.200  23.447  1.00 91.53           H
ATOM   3096 2HE  LYS A 209     -17.814   1.237  24.547  1.00 91.53           H
ATOM   3097  NZ  LYS A 209     -19.778   1.892  24.117  1.00 91.53           N
ATOM   3098 1HZ  LYS A 209     -20.216   1.350  24.853  1.00 91.53           H
ATOM   3099 2HZ  LYS A 209     -19.582   2.828  24.456  1.00 91.53           H
ATOM   3100 3HZ  LYS A 209     -20.402   1.946  23.319  1.00 91.53           H
ATOM   3101  HN  LYS A 209     -13.824   2.296  22.596  1.00 91.53           H
ATOM   3102  N   LEU A 210     -13.204   3.407  19.671  1.00 92.42           N
ATOM   3103  CA  LEU A 210     -12.651   4.160  18.558  1.00 92.42           C
ATOM   3104  C   LEU A 210     -11.577   3.321  17.864  1.00 92.42           C
ATOM   3105  O   LEU A 210     -11.563   3.214  16.639  1.00 92.42           O
ATOM   3106  HA  LEU A 210     -13.461   4.338  17.851  1.00 92.42           H
ATOM   3107  CB  LEU A 210     -12.154   5.527  19.031  1.00 92.42           C
ATOM   3108 1HB  LEU A 210     -12.948   6.001  19.607  1.00 92.42           H
ATOM   3109 2HB  LEU A 210     -11.316   5.372  19.711  1.00 92.42           H
ATOM   3110  CG  LEU A 210     -11.711   6.496  17.933  1.00 92.42           C
ATOM   3111  HG  LEU A 210     -10.919   6.018  17.355  1.00 92.42           H
ATOM   3112  CD1 LEU A 210     -12.859   6.792  16.966  1.00 92.42           C
ATOM   3113 1HD1 LEU A 210     -13.191   5.864  16.501  1.00 92.42           H
ATOM   3114 2HD1 LEU A 210     -13.688   7.240  17.514  1.00 92.42           H
ATOM   3115 3HD1 LEU A 210     -12.517   7.483  16.196  1.00 92.42           H
ATOM   3116  CD2 LEU A 210     -11.123   7.774  18.534  1.00 92.42           C
ATOM   3117 1HD2 LEU A 210     -11.876   8.266  19.150  1.00 92.42           H
ATOM   3118 2HD2 LEU A 210     -10.258   7.523  19.148  1.00 92.42           H
ATOM   3119 3HD2 LEU A 210     -10.816   8.445  17.731  1.00 92.42           H
ATOM   3120  HN  LEU A 210     -13.053   3.813  20.573  1.00 92.42           H
ATOM   3121  N   LYS A 211     -10.702   2.746  18.677  1.00 93.06           N
ATOM   3122  CA  LYS A 211      -9.646   1.894  18.159  1.00 93.06           C
ATOM   3123  C   LYS A 211     -10.266   0.766  17.332  1.00 93.06           C
ATOM   3124  O   LYS A 211      -9.850   0.520  16.201  1.00 93.06           O
ATOM   3125  HA  LYS A 211      -9.027   2.504  17.501  1.00 93.06           H
ATOM   3126  CB  LYS A 211      -8.749   1.401  19.296  1.00 93.06           C
ATOM   3127 1HB  LYS A 211      -8.275   2.251  19.785  1.00 93.06           H
ATOM   3128 2HB  LYS A 211      -9.355   0.897  20.049  1.00 93.06           H
ATOM   3129  CG  LYS A 211      -7.677   0.444  18.772  1.00 93.06           C
ATOM   3130 1HG  LYS A 211      -8.141  -0.490  18.455  1.00 93.06           H
ATOM   3131 2HG  LYS A 211      -7.196   0.875  17.894  1.00 93.06           H
ATOM   3132  CD  LYS A 211      -6.626   0.157  19.847  1.00 93.06           C
ATOM   3133 1HD  LYS A 211      -6.205   1.095  20.208  1.00 93.06           H
ATOM   3134 2HD  LYS A 211      -7.096  -0.331  20.700  1.00 93.06           H
ATOM   3135  CE  LYS A 211      -5.508  -0.731  19.297  1.00 93.06           C
ATOM   3136 1HE  LYS A 211      -5.898  -1.726  19.081  1.00 93.06           H
ATOM   3137 2HE  LYS A 211      -5.140  -0.323  18.356  1.00 93.06           H
ATOM   3138  NZ  LYS A 211      -4.397  -0.829  20.271  1.00 93.06           N
ATOM   3139 1HZ  LYS A 211      -3.568  -1.179  19.803  1.00 93.06           H
ATOM   3140 2HZ  LYS A 211      -4.205   0.089  20.657  1.00 93.06           H
ATOM   3141 3HZ  LYS A 211      -4.657  -1.463  21.018  1.00 93.06           H
ATOM   3142  HN  LYS A 211     -10.708   2.856  19.671  1.00 93.06           H
ATOM   3143  N   SER A 212     -11.252   0.111  17.928  1.00 92.60           N
ATOM   3144  CA  SER A 212     -11.872  -1.042  17.299  1.00 92.60           C
ATOM   3145  C   SER A 212     -12.485  -0.640  15.956  1.00 92.60           C
ATOM   3146  O   SER A 212     -12.392  -1.382  14.980  1.00 92.60           O
ATOM   3147  HA  SER A 212     -11.064  -1.759  17.151  1.00 92.60           H
ATOM   3148  CB  SER A 212     -12.939  -1.658  18.207  1.00 92.60           C
ATOM   3149 1HB  SER A 212     -13.702  -0.911  18.427  1.00 92.60           H
ATOM   3150 2HB  SER A 212     -13.435  -2.474  17.682  1.00 92.60           H
ATOM   3151  OG  SER A 212     -12.386  -2.145  19.426  1.00 92.60           O
ATOM   3152  HG  SER A 212     -12.353  -1.411  20.105  1.00 92.60           H
ATOM   3153  HN  SER A 212     -11.626   0.357  18.822  1.00 92.60           H
ATOM   3154  N   ALA A 213     -13.100   0.534  15.951  1.00 92.59           N
ATOM   3155  CA  ALA A 213     -13.768   1.024  14.757  1.00 92.59           C
ATOM   3156  C   ALA A 213     -12.724   1.308  13.675  1.00 92.59           C
ATOM   3157  O   ALA A 213     -12.897   0.913  12.523  1.00 92.59           O
ATOM   3158  HA  ALA A 213     -14.438   0.239  14.406  1.00 92.59           H
ATOM   3159  CB  ALA A 213     -14.597   2.261  15.107  1.00 92.59           C
ATOM   3160 1HB  ALA A 213     -15.342   1.999  15.858  1.00 92.59           H
ATOM   3161 2HB  ALA A 213     -13.942   3.038  15.501  1.00 92.59           H
ATOM   3162 3HB  ALA A 213     -15.098   2.628  14.211  1.00 92.59           H
ATOM   3163  HN  ALA A 213     -13.146   1.145  16.742  1.00 92.59           H
ATOM   3164  N   VAL A 214     -11.665   1.991  14.084  1.00 92.25           N
ATOM   3165  CA  VAL A 214     -10.625   2.388  13.150  1.00 92.25           C
ATOM   3166  C   VAL A 214      -9.950   1.137  12.583  1.00 92.25           C
ATOM   3167  O   VAL A 214      -9.630   1.085  11.397  1.00 92.25           O
ATOM   3168  HA  VAL A 214     -11.104   2.929  12.334  1.00 92.25           H
ATOM   3169  CB  VAL A 214      -9.641   3.339  13.836  1.00 92.25           C
ATOM   3170  HB  VAL A 214      -9.314   2.870  14.765  1.00 92.25           H
ATOM   3171  CG1 VAL A 214      -8.405   3.570  12.966  1.00 92.25           C
ATOM   3172 1HG1 VAL A 214      -7.904   2.619  12.786  1.00 92.25           H
ATOM   3173 2HG1 VAL A 214      -8.707   4.007  12.014  1.00 92.25           H
ATOM   3174 3HG1 VAL A 214      -7.723   4.249  13.477  1.00 92.25           H
ATOM   3175  CG2 VAL A 214     -10.318   4.664  14.192  1.00 92.25           C
ATOM   3176 1HG2 VAL A 214     -10.686   5.139  13.283  1.00 92.25           H
ATOM   3177 2HG2 VAL A 214     -11.152   4.477  14.868  1.00 92.25           H
ATOM   3178 3HG2 VAL A 214      -9.597   5.321  14.678  1.00 92.25           H
ATOM   3179  HN  VAL A 214     -11.512   2.272  15.031  1.00 92.25           H
ATOM   3180  N   LEU A 215      -9.755   0.161  13.458  1.00 92.58           N
ATOM   3181  CA  LEU A 215      -9.119  -1.083  13.060  1.00 92.58           C
ATOM   3182  C   LEU A 215     -10.019  -1.814  12.061  1.00 92.58           C
ATOM   3183  O   LEU A 215      -9.539  -2.340  11.058  1.00 92.58           O
ATOM   3184  HA  LEU A 215      -8.185  -0.828  12.560  1.00 92.58           H
ATOM   3185  CB  LEU A 215      -8.761  -1.919  14.291  1.00 92.58           C
ATOM   3186 1HB  LEU A 215      -9.580  -1.846  15.006  1.00 92.58           H
ATOM   3187 2HB  LEU A 215      -8.694  -2.964  13.989  1.00 92.58           H
ATOM   3188  CG  LEU A 215      -7.462  -1.540  15.004  1.00 92.58           C
ATOM   3189  HG  LEU A 215      -7.480  -0.468  15.199  1.00 92.58           H
ATOM   3190  CD1 LEU A 215      -7.354  -2.244  16.358  1.00 92.58           C
ATOM   3191 1HD1 LEU A 215      -8.195  -1.954  16.987  1.00 92.58           H
ATOM   3192 2HD1 LEU A 215      -7.368  -3.324  16.208  1.00 92.58           H
ATOM   3193 3HD1 LEU A 215      -6.421  -1.957  16.843  1.00 92.58           H
ATOM   3194  CD2 LEU A 215      -6.247  -1.817  14.115  1.00 92.58           C
ATOM   3195 1HD2 LEU A 215      -6.213  -2.877  13.867  1.00 92.58           H
ATOM   3196 2HD2 LEU A 215      -6.327  -1.231  13.199  1.00 92.58           H
ATOM   3197 3HD2 LEU A 215      -5.337  -1.538  14.647  1.00 92.58           H
ATOM   3198  HN  LEU A 215     -10.022   0.211  14.420  1.00 92.58           H
ATOM   3199  N   THR A 216     -11.307  -1.823  12.371  1.00 92.33           N
ATOM   3200  CA  THR A 216     -12.278  -2.482  11.514  1.00 92.33           C
ATOM   3201  C   THR A 216     -12.247  -1.877  10.109  1.00 92.33           C
ATOM   3202  O   THR A 216     -12.257  -2.603   9.116  1.00 92.33           O
ATOM   3203  HA  THR A 216     -11.995  -3.530  11.416  1.00 92.33           H
ATOM   3204  CB  THR A 216     -13.648  -2.384  12.188  1.00 92.33           C
ATOM   3205  HB  THR A 216     -13.954  -1.344  12.297  1.00 92.33           H
ATOM   3206  OG1 THR A 216     -13.489  -3.109  13.405  1.00 92.33           O
ATOM   3207  HG1 THR A 216     -13.326  -2.476  14.161  1.00 92.33           H
ATOM   3208  CG2 THR A 216     -14.730  -3.158  11.432  1.00 92.33           C
ATOM   3209 1HG2 THR A 216     -14.455  -4.212  11.382  1.00 92.33           H
ATOM   3210 2HG2 THR A 216     -14.823  -2.759  10.422  1.00 92.33           H
ATOM   3211 3HG2 THR A 216     -15.681  -3.055  11.953  1.00 92.33           H
ATOM   3212  HN  THR A 216     -11.689  -1.391  13.188  1.00 92.33           H
ATOM   3213  N   LEU A 217     -12.211  -0.553  10.070  1.00 89.65           N
ATOM   3214  CA  LEU A 217     -12.172   0.158   8.804  1.00 89.65           C
ATOM   3215  C   LEU A 217     -10.919  -0.257   8.029  1.00 89.65           C
ATOM   3216  O   LEU A 217     -10.969  -0.442   6.814  1.00 89.65           O
ATOM   3217  HA  LEU A 217     -13.048  -0.146   8.231  1.00 89.65           H
ATOM   3218  CB  LEU A 217     -12.282   1.667   9.033  1.00 89.65           C
ATOM   3219 1HB  LEU A 217     -13.195   1.863   9.595  1.00 89.65           H
ATOM   3220 2HB  LEU A 217     -11.448   1.981   9.660  1.00 89.65           H
ATOM   3221  CG  LEU A 217     -12.295   2.537   7.774  1.00 89.65           C
ATOM   3222  HG  LEU A 217     -11.423   2.279   7.173  1.00 89.65           H
ATOM   3223  CD1 LEU A 217     -13.533   2.251   6.922  1.00 89.65           C
ATOM   3224 1HD1 LEU A 217     -13.534   1.203   6.622  1.00 89.65           H
ATOM   3225 2HD1 LEU A 217     -14.431   2.463   7.503  1.00 89.65           H
ATOM   3226 3HD1 LEU A 217     -13.517   2.883   6.034  1.00 89.65           H
ATOM   3227  CD2 LEU A 217     -12.175   4.020   8.132  1.00 89.65           C
ATOM   3228 1HD2 LEU A 217     -13.013   4.309   8.766  1.00 89.65           H
ATOM   3229 2HD2 LEU A 217     -11.240   4.190   8.666  1.00 89.65           H
ATOM   3230 3HD2 LEU A 217     -12.186   4.616   7.219  1.00 89.65           H
ATOM   3231  HN  LEU A 217     -12.208   0.030  10.883  1.00 89.65           H
ATOM   3232  N   LYS A 218      -9.825  -0.390   8.765  1.00 88.19           N
ATOM   3233  CA  LYS A 218      -8.555  -0.752   8.158  1.00 88.19           C
ATOM   3234  C   LYS A 218      -8.676  -2.138   7.521  1.00 88.19           C
ATOM   3235  O   LYS A 218      -8.121  -2.384   6.451  1.00 88.19           O
ATOM   3236  HA  LYS A 218      -8.351  -0.027   7.370  1.00 88.19           H
ATOM   3237  CB  LYS A 218      -7.422  -0.642   9.180  1.00 88.19           C
ATOM   3238 1HB  LYS A 218      -7.734  -1.087  10.125  1.00 88.19           H
ATOM   3239 2HB  LYS A 218      -6.558  -1.206   8.832  1.00 88.19           H
ATOM   3240  CG  LYS A 218      -7.028   0.819   9.405  1.00 88.19           C
ATOM   3241 1HG  LYS A 218      -6.570   1.219   8.501  1.00 88.19           H
ATOM   3242 2HG  LYS A 218      -7.919   1.415   9.601  1.00 88.19           H
ATOM   3243  CD  LYS A 218      -6.053   0.950  10.577  1.00 88.19           C
ATOM   3244 1HD  LYS A 218      -6.538   0.621  11.497  1.00 88.19           H
ATOM   3245 2HD  LYS A 218      -5.197   0.295  10.418  1.00 88.19           H
ATOM   3246  CE  LYS A 218      -5.575   2.395  10.735  1.00 88.19           C
ATOM   3247 1HE  LYS A 218      -5.101   2.730   9.813  1.00 88.19           H
ATOM   3248 2HE  LYS A 218      -6.429   3.049  10.910  1.00 88.19           H
ATOM   3249  NZ  LYS A 218      -4.619   2.504  11.860  1.00 88.19           N
ATOM   3250 1HZ  LYS A 218      -4.319   3.468  11.955  1.00 88.19           H
ATOM   3251 2HZ  LYS A 218      -5.070   2.204  12.717  1.00 88.19           H
ATOM   3252 3HZ  LYS A 218      -3.814   1.916  11.677  1.00 88.19           H
ATOM   3253  HN  LYS A 218      -9.797  -0.256   9.755  1.00 88.19           H
ATOM   3254  N   VAL A 219      -9.405  -3.007   8.205  1.00 88.90           N
ATOM   3255  CA  VAL A 219      -9.557  -4.379   7.750  1.00 88.90           C
ATOM   3256  C   VAL A 219     -10.448  -4.402   6.506  1.00 88.90           C
ATOM   3257  O   VAL A 219     -10.150  -5.100   5.538  1.00 88.90           O
ATOM   3258  HA  VAL A 219      -8.568  -4.748   7.480  1.00 88.90           H
ATOM   3259  CB  VAL A 219     -10.095  -5.251   8.886  1.00 88.90           C
ATOM   3260  HB  VAL A 219     -11.001  -4.782   9.269  1.00 88.90           H
ATOM   3261  CG1 VAL A 219     -10.467  -6.645   8.377  1.00 88.90           C
ATOM   3262 1HG1 VAL A 219     -11.235  -6.559   7.609  1.00 88.90           H
ATOM   3263 2HG1 VAL A 219      -9.584  -7.126   7.956  1.00 88.90           H
ATOM   3264 3HG1 VAL A 219     -10.846  -7.245   9.205  1.00 88.90           H
ATOM   3265  CG2 VAL A 219      -9.088  -5.336  10.035  1.00 88.90           C
ATOM   3266 1HG2 VAL A 219      -8.158  -5.771   9.671  1.00 88.90           H
ATOM   3267 2HG2 VAL A 219      -8.895  -4.337  10.423  1.00 88.90           H
ATOM   3268 3HG2 VAL A 219      -9.496  -5.962  10.829  1.00 88.90           H
ATOM   3269  HN  VAL A 219      -9.884  -2.789   9.055  1.00 88.90           H
ATOM   3270  N   ILE A 220     -11.522  -3.629   6.572  1.00 88.30           N
ATOM   3271  CA  ILE A 220     -12.478  -3.581   5.478  1.00 88.30           C
ATOM   3272  C   ILE A 220     -11.771  -3.097   4.210  1.00 88.30           C
ATOM   3273  O   ILE A 220     -11.868  -3.732   3.161  1.00 88.30           O
ATOM   3274  HA  ILE A 220     -12.833  -4.598   5.309  1.00 88.30           H
ATOM   3275  CB  ILE A 220     -13.693  -2.736   5.865  1.00 88.30           C
ATOM   3276  HB  ILE A 220     -13.336  -1.808   6.312  1.00 88.30           H
ATOM   3277  CG1 ILE A 220     -14.543  -3.448   6.920  1.00 88.30           C
ATOM   3278 1HG1 ILE A 220     -15.026  -4.318   6.475  1.00 88.30           H
ATOM   3279 2HG1 ILE A 220     -13.902  -3.814   7.721  1.00 88.30           H
ATOM   3280  CG2 ILE A 220     -14.512  -2.356   4.630  1.00 88.30           C
ATOM   3281 1HG2 ILE A 220     -13.890  -1.780   3.945  1.00 88.30           H
ATOM   3282 2HG2 ILE A 220     -14.860  -3.261   4.132  1.00 88.30           H
ATOM   3283 3HG2 ILE A 220     -15.370  -1.755   4.934  1.00 88.30           H
ATOM   3284  CD1 ILE A 220     -15.603  -2.507   7.496  1.00 88.30           C
ATOM   3285 1HD1 ILE A 220     -15.114  -1.651   7.961  1.00 88.30           H
ATOM   3286 2HD1 ILE A 220     -16.256  -2.162   6.695  1.00 88.30           H
ATOM   3287 3HD1 ILE A 220     -16.192  -3.039   8.243  1.00 88.30           H
ATOM   3288  HN  ILE A 220     -11.744  -3.045   7.352  1.00 88.30           H
ATOM   3289  N   LEU A 221     -11.076  -1.978   4.349  1.00 84.60           N
ATOM   3290  CA  LEU A 221     -10.445  -1.342   3.205  1.00 84.60           C
ATOM   3291  C   LEU A 221      -9.145  -2.075   2.871  1.00 84.60           C
ATOM   3292  O   LEU A 221      -8.683  -2.041   1.731  1.00 84.60           O
ATOM   3293  HA  LEU A 221     -11.125  -1.443   2.359  1.00 84.60           H
ATOM   3294  CB  LEU A 221     -10.259   0.155   3.460  1.00 84.60           C
ATOM   3295 1HB  LEU A 221      -9.575   0.278   4.299  1.00 84.60           H
ATOM   3296 2HB  LEU A 221      -9.775   0.595   2.587  1.00 84.60           H
ATOM   3297  CG  LEU A 221     -11.533   0.949   3.755  1.00 84.60           C
ATOM   3298  HG  LEU A 221     -12.065   0.452   4.566  1.00 84.60           H
ATOM   3299  CD1 LEU A 221     -11.199   2.363   4.233  1.00 84.60           C
ATOM   3300 1HD1 LEU A 221     -10.603   2.308   5.144  1.00 84.60           H
ATOM   3301 2HD1 LEU A 221     -10.634   2.885   3.461  1.00 84.60           H
ATOM   3302 3HD1 LEU A 221     -12.123   2.906   4.436  1.00 84.60           H
ATOM   3303  CD2 LEU A 221     -12.466   0.959   2.542  1.00 84.60           C
ATOM   3304 1HD2 LEU A 221     -11.956   1.419   1.696  1.00 84.60           H
ATOM   3305 2HD2 LEU A 221     -12.743  -0.064   2.288  1.00 84.60           H
ATOM   3306 3HD2 LEU A 221     -13.364   1.530   2.780  1.00 84.60           H
ATOM   3307  HN  LEU A 221     -10.940  -1.508   5.221  1.00 84.60           H
ATOM   3308  N   GLY A 222      -8.590  -2.722   3.886  1.00 79.86           N
ATOM   3309  CA  GLY A 222      -7.270  -3.316   3.763  1.00 79.86           C
ATOM   3310  C   GLY A 222      -7.346  -4.687   3.089  1.00 79.86           C
ATOM   3311  O   GLY A 222      -6.456  -5.058   2.326  1.00 79.86           O
ATOM   3312 1HA  GLY A 222      -6.623  -2.657   3.184  1.00 79.86           H
ATOM   3313 2HA  GLY A 222      -6.819  -3.417   4.751  1.00 79.86           H
ATOM   3314  HN  GLY A 222      -9.027  -2.842   4.778  1.00 79.86           H
ATOM   3315  N   PHE A 223      -8.418  -5.403   3.396  1.00 79.09           N
ATOM   3316  CA  PHE A 223      -8.497  -6.814   3.058  1.00 79.09           C
ATOM   3317  C   PHE A 223      -9.633  -7.078   2.067  1.00 79.09           C
ATOM   3318  O   PHE A 223      -9.397  -7.568   0.964  1.00 79.09           O
ATOM   3319  HA  PHE A 223      -7.547  -7.091   2.602  1.00 79.09           H
ATOM   3320  CB  PHE A 223      -8.785  -7.570   4.357  1.00 79.09           C
ATOM   3321 1HB  PHE A 223      -8.104  -7.215   5.131  1.00 79.09           H
ATOM   3322 2HB  PHE A 223      -9.796  -7.331   4.688  1.00 79.09           H
ATOM   3323  CG  PHE A 223      -8.650  -9.089   4.237  1.00 79.09           C
ATOM   3324  CD1 PHE A 223      -9.761  -9.873   4.229  1.00 79.09           C
ATOM   3325  HD1 PHE A 223     -10.749  -9.418   4.308  1.00 79.09           H
ATOM   3326  CD2 PHE A 223      -7.417  -9.656   4.137  1.00 79.09           C
ATOM   3327  HD2 PHE A 223      -6.526  -9.028   4.144  1.00 79.09           H
ATOM   3328  CE1 PHE A 223      -9.635 -11.283   4.117  1.00 79.09           C
ATOM   3329  HE1 PHE A 223     -10.526 -11.910   4.110  1.00 79.09           H
ATOM   3330  CE2 PHE A 223      -7.291 -11.066   4.025  1.00 79.09           C
ATOM   3331  HE2 PHE A 223      -6.304 -11.520   3.946  1.00 79.09           H
ATOM   3332  CZ  PHE A 223      -8.403 -11.849   4.017  1.00 79.09           C
ATOM   3333  HZ  PHE A 223      -8.306 -12.932   3.931  1.00 79.09           H
ATOM   3334  HN  PHE A 223      -9.220  -5.036   3.866  1.00 79.09           H
ATOM   3335  N   PHE A 224     -10.840  -6.739   2.495  1.00 81.78           N
ATOM   3336  CA  PHE A 224     -12.033  -7.159   1.779  1.00 81.78           C
ATOM   3337  C   PHE A 224     -12.166  -6.411   0.451  1.00 81.78           C
ATOM   3338  O   PHE A 224     -12.531  -7.002  -0.564  1.00 81.78           O
ATOM   3339  HA  PHE A 224     -11.934  -8.227   1.585  1.00 81.78           H
ATOM   3340  CB  PHE A 224     -13.231  -6.816   2.667  1.00 81.78           C
ATOM   3341 1HB  PHE A 224     -13.122  -5.793   3.027  1.00 81.78           H
ATOM   3342 2HB  PHE A 224     -14.138  -6.846   2.063  1.00 81.78           H
ATOM   3343  CG  PHE A 224     -13.404  -7.748   3.867  1.00 81.78           C
ATOM   3344  CD1 PHE A 224     -13.969  -8.974   3.700  1.00 81.78           C
ATOM   3345  HD1 PHE A 224     -14.299  -9.292   2.711  1.00 81.78           H
ATOM   3346  CD2 PHE A 224     -12.992  -7.352   5.101  1.00 81.78           C
ATOM   3347  HD2 PHE A 224     -12.538  -6.370   5.235  1.00 81.78           H
ATOM   3348  CE1 PHE A 224     -14.129  -9.840   4.814  1.00 81.78           C
ATOM   3349  HE1 PHE A 224     -14.583 -10.822   4.681  1.00 81.78           H
ATOM   3350  CE2 PHE A 224     -13.152  -8.218   6.215  1.00 81.78           C
ATOM   3351  HE2 PHE A 224     -12.822  -7.900   7.204  1.00 81.78           H
ATOM   3352  CZ  PHE A 224     -13.717  -9.443   6.048  1.00 81.78           C
ATOM   3353  HZ  PHE A 224     -13.840 -10.108   6.903  1.00 81.78           H
ATOM   3354  HN  PHE A 224     -11.009  -6.190   3.314  1.00 81.78           H
ATOM   3355  N   LEU A 225     -11.864  -5.122   0.501  1.00 79.38           N
ATOM   3356  CA  LEU A 225     -11.972  -4.281  -0.679  1.00 79.38           C
ATOM   3357  C   LEU A 225     -11.056  -4.829  -1.775  1.00 79.38           C
ATOM   3358  O   LEU A 225     -11.504  -5.089  -2.891  1.00 79.38           O
ATOM   3359  HA  LEU A 225     -13.002  -4.340  -1.029  1.00 79.38           H
ATOM   3360  CB  LEU A 225     -11.698  -2.819  -0.322  1.00 79.38           C
ATOM   3361 1HB  LEU A 225     -12.460  -2.489   0.383  1.00 79.38           H
ATOM   3362 2HB  LEU A 225     -10.740  -2.765   0.195  1.00 79.38           H
ATOM   3363  CG  LEU A 225     -11.668  -1.837  -1.495  1.00 79.38           C
ATOM   3364  HG  LEU A 225     -10.996  -2.233  -2.256  1.00 79.38           H
ATOM   3365  CD1 LEU A 225     -13.051  -1.708  -2.137  1.00 79.38           C
ATOM   3366 1HD1 LEU A 225     -13.373  -2.682  -2.505  1.00 79.38           H
ATOM   3367 2HD1 LEU A 225     -13.764  -1.346  -1.396  1.00 79.38           H
ATOM   3368 3HD1 LEU A 225     -13.002  -1.004  -2.968  1.00 79.38           H
ATOM   3369  CD2 LEU A 225     -11.110  -0.480  -1.060  1.00 79.38           C
ATOM   3370 1HD2 LEU A 225     -11.737  -0.065  -0.272  1.00 79.38           H
ATOM   3371 2HD2 LEU A 225     -10.094  -0.609  -0.686  1.00 79.38           H
ATOM   3372 3HD2 LEU A 225     -11.100   0.199  -1.913  1.00 79.38           H
ATOM   3373  HN  LEU A 225     -11.551  -4.653   1.327  1.00 79.38           H
ATOM   3374  N   PRO A 226      -9.762  -5.014  -1.480  1.00 76.99           N
ATOM   3375  CA  PRO A 226      -8.842  -5.604  -2.455  1.00 76.99           C
ATOM   3376  C   PRO A 226      -9.351  -6.929  -2.999  1.00 76.99           C
ATOM   3377  O   PRO A 226      -9.253  -7.191  -4.197  1.00 76.99           O
ATOM   3378  HA  PRO A 226      -8.752  -4.955  -3.326  1.00 76.99           H
ATOM   3379  CB  PRO A 226      -7.541  -5.775  -1.669  1.00 76.99           C
ATOM   3380 1HB  PRO A 226      -7.477  -6.761  -1.209  1.00 76.99           H
ATOM   3381 2HB  PRO A 226      -6.667  -5.667  -2.311  1.00 76.99           H
ATOM   3382  CG  PRO A 226      -7.612  -4.669  -0.623  1.00 76.99           C
ATOM   3383 1HG  PRO A 226      -6.952  -4.867   0.222  1.00 76.99           H
ATOM   3384 2HG  PRO A 226      -7.306  -3.706  -1.031  1.00 76.99           H
ATOM   3385  CD  PRO A 226      -9.077  -4.679  -0.218  1.00 76.99           C
ATOM   3386 1HD  PRO A 226      -9.278  -5.420   0.555  1.00 76.99           H
ATOM   3387 2HD  PRO A 226      -9.394  -3.714   0.179  1.00 76.99           H
ATOM   3388  N   PHE A 227      -9.885  -7.737  -2.096  1.00 79.93           N
ATOM   3389  CA  PHE A 227     -10.316  -9.078  -2.452  1.00 79.93           C
ATOM   3390  C   PHE A 227     -11.462  -9.035  -3.465  1.00 79.93           C
ATOM   3391  O   PHE A 227     -11.451  -9.769  -4.452  1.00 79.93           O
ATOM   3392  HA  PHE A 227      -9.460  -9.586  -2.897  1.00 79.93           H
ATOM   3393  CB  PHE A 227     -10.812  -9.746  -1.168  1.00 79.93           C
ATOM   3394 1HB  PHE A 227     -10.043  -9.651  -0.401  1.00 79.93           H
ATOM   3395 2HB  PHE A 227     -11.689  -9.209  -0.807  1.00 79.93           H
ATOM   3396  CG  PHE A 227     -11.168 -11.225  -1.332  1.00 79.93           C
ATOM   3397  CD1 PHE A 227     -12.467 -11.598  -1.483  1.00 79.93           C
ATOM   3398  HD1 PHE A 227     -13.254 -10.845  -1.487  1.00 79.93           H
ATOM   3399  CD2 PHE A 227     -10.185 -12.165  -1.328  1.00 79.93           C
ATOM   3400  HD2 PHE A 227      -9.145 -11.865  -1.207  1.00 79.93           H
ATOM   3401  CE1 PHE A 227     -12.797 -12.971  -1.636  1.00 79.93           C
ATOM   3402  HE1 PHE A 227     -13.838 -13.271  -1.756  1.00 79.93           H
ATOM   3403  CE2 PHE A 227     -10.516 -13.538  -1.480  1.00 79.93           C
ATOM   3404  HE2 PHE A 227      -9.729 -14.292  -1.476  1.00 79.93           H
ATOM   3405  CZ  PHE A 227     -11.815 -13.912  -1.631  1.00 79.93           C
ATOM   3406  HZ  PHE A 227     -12.068 -14.965  -1.748  1.00 79.93           H
ATOM   3407  HN  PHE A 227     -10.025  -7.490  -1.137  1.00 79.93           H
ATOM   3408  N   VAL A 228     -12.424  -8.167  -3.186  1.00 81.71           N
ATOM   3409  CA  VAL A 228     -13.553  -7.987  -4.082  1.00 81.71           C
ATOM   3410  C   VAL A 228     -13.047  -7.503  -5.442  1.00 81.71           C
ATOM   3411  O   VAL A 228     -13.505  -7.974  -6.482  1.00 81.71           O
ATOM   3412  HA  VAL A 228     -14.029  -8.959  -4.210  1.00 81.71           H
ATOM   3413  CB  VAL A 228     -14.575  -7.038  -3.452  1.00 81.71           C
ATOM   3414  HB  VAL A 228     -14.052  -6.127  -3.163  1.00 81.71           H
ATOM   3415  CG1 VAL A 228     -15.662  -6.657  -4.459  1.00 81.71           C
ATOM   3416 1HG1 VAL A 228     -15.206  -6.161  -5.316  1.00 81.71           H
ATOM   3417 2HG1 VAL A 228     -16.180  -7.556  -4.793  1.00 81.71           H
ATOM   3418 3HG1 VAL A 228     -16.375  -5.982  -3.985  1.00 81.71           H
ATOM   3419  CG2 VAL A 228     -15.186  -7.650  -2.190  1.00 81.71           C
ATOM   3420 1HG2 VAL A 228     -15.687  -8.584  -2.445  1.00 81.71           H
ATOM   3421 2HG2 VAL A 228     -14.398  -7.847  -1.463  1.00 81.71           H
ATOM   3422 3HG2 VAL A 228     -15.909  -6.955  -1.763  1.00 81.71           H
ATOM   3423  HN  VAL A 228     -12.439  -7.594  -2.366  1.00 81.71           H
ATOM   3424  N   VAL A 229     -12.109  -6.569  -5.391  1.00 76.17           N
ATOM   3425  CA  VAL A 229     -11.526  -6.026  -6.606  1.00 76.17           C
ATOM   3426  C   VAL A 229     -10.882  -7.158  -7.408  1.00 76.17           C
ATOM   3427  O   VAL A 229     -11.113  -7.282  -8.610  1.00 76.17           O
ATOM   3428  HA  VAL A 229     -12.336  -5.596  -7.195  1.00 76.17           H
ATOM   3429  CB  VAL A 229     -10.545  -4.904  -6.260  1.00 76.17           C
ATOM   3430  HB  VAL A 229      -9.920  -5.248  -5.436  1.00 76.17           H
ATOM   3431  CG1 VAL A 229      -9.630  -4.591  -7.446  1.00 76.17           C
ATOM   3432 1HG1 VAL A 229      -9.062  -5.483  -7.711  1.00 76.17           H
ATOM   3433 2HG1 VAL A 229     -10.233  -4.277  -8.297  1.00 76.17           H
ATOM   3434 3HG1 VAL A 229      -8.942  -3.791  -7.172  1.00 76.17           H
ATOM   3435  CG2 VAL A 229     -11.287  -3.650  -5.795  1.00 76.17           C
ATOM   3436 1HG2 VAL A 229     -11.948  -3.303  -6.589  1.00 76.17           H
ATOM   3437 2HG2 VAL A 229     -11.877  -3.885  -4.908  1.00 76.17           H
ATOM   3438 3HG2 VAL A 229     -10.566  -2.869  -5.555  1.00 76.17           H
ATOM   3439  HN  VAL A 229     -11.748  -6.185  -4.541  1.00 76.17           H
ATOM   3440  N   MET A 230     -10.086  -7.955  -6.711  1.00 78.95           N
ATOM   3441  CA  MET A 230      -9.368  -9.043  -7.353  1.00 78.95           C
ATOM   3442  C   MET A 230     -10.330  -9.972  -8.096  1.00 78.95           C
ATOM   3443  O   MET A 230     -10.115 -10.287  -9.265  1.00 78.95           O
ATOM   3444  HA  MET A 230      -8.689  -8.569  -8.062  1.00 78.95           H
ATOM   3445  CB  MET A 230      -8.601  -9.842  -6.297  1.00 78.95           C
ATOM   3446 1HB  MET A 230      -9.266 -10.091  -5.470  1.00 78.95           H
ATOM   3447 2HB  MET A 230      -8.259 -10.784  -6.726  1.00 78.95           H
ATOM   3448  CG  MET A 230      -7.402  -9.049  -5.774  1.00 78.95           C
ATOM   3449 1HG  MET A 230      -6.683  -8.888  -6.577  1.00 78.95           H
ATOM   3450 2HG  MET A 230      -7.726  -8.065  -5.434  1.00 78.95           H
ATOM   3451  SD  MET A 230      -6.626  -9.931  -4.430  1.00 78.95           S
ATOM   3452  CE  MET A 230      -6.479  -8.612  -3.237  1.00 78.95           C
ATOM   3453 1HE  MET A 230      -5.867  -7.812  -3.653  1.00 78.95           H
ATOM   3454 2HE  MET A 230      -7.469  -8.225  -2.999  1.00 78.95           H
ATOM   3455 3HE  MET A 230      -6.010  -8.993  -2.329  1.00 78.95           H
ATOM   3456  HN  MET A 230      -9.928  -7.867  -5.727  1.00 78.95           H
ATOM   3457  N   ALA A 231     -11.371 -10.383  -7.387  1.00 80.52           N
ATOM   3458  CA  ALA A 231     -12.323 -11.333  -7.938  1.00 80.52           C
ATOM   3459  C   ALA A 231     -12.924 -10.759  -9.222  1.00 80.52           C
ATOM   3460  O   ALA A 231     -12.965 -11.436 -10.249  1.00 80.52           O
ATOM   3461  HA  ALA A 231     -11.780 -12.247  -8.177  1.00 80.52           H
ATOM   3462  CB  ALA A 231     -13.390 -11.654  -6.888  1.00 80.52           C
ATOM   3463 1HB  ALA A 231     -12.914 -12.085  -6.007  1.00 80.52           H
ATOM   3464 2HB  ALA A 231     -13.910 -10.738  -6.608  1.00 80.52           H
ATOM   3465 3HB  ALA A 231     -14.104 -12.366  -7.302  1.00 80.52           H
ATOM   3466  HN  ALA A 231     -11.568 -10.080  -6.455  1.00 80.52           H
ATOM   3467  N   CYS A 232     -13.376  -9.518  -9.124  1.00 79.10           N
ATOM   3468  CA  CYS A 232     -13.955  -8.838 -10.270  1.00 79.10           C
ATOM   3469  C   CYS A 232     -12.919  -8.830 -11.397  1.00 79.10           C
ATOM   3470  O   CYS A 232     -13.252  -9.086 -12.553  1.00 79.10           O
ATOM   3471  HA  CYS A 232     -14.837  -9.409 -10.560  1.00 79.10           H
ATOM   3472  CB  CYS A 232     -14.422  -7.426  -9.914  1.00 79.10           C
ATOM   3473 1HB  CYS A 232     -13.622  -6.885  -9.409  1.00 79.10           H
ATOM   3474 2HB  CYS A 232     -14.657  -6.871 -10.823  1.00 79.10           H
ATOM   3475  SG  CYS A 232     -15.898  -7.508  -8.835  1.00 79.10           S
ATOM   3476  HG  CYS A 232     -15.229  -7.675  -7.698  1.00 79.10           H
ATOM   3477  HN  CYS A 232     -13.352  -8.979  -8.281  1.00 79.10           H
ATOM   3478  N   CYS A 233     -11.684  -8.534 -11.020  1.00 76.15           N
ATOM   3479  CA  CYS A 233     -10.617  -8.394 -11.996  1.00 76.15           C
ATOM   3480  C   CYS A 233     -10.476  -9.719 -12.747  1.00 76.15           C
ATOM   3481  O   CYS A 233     -10.493  -9.745 -13.976  1.00 76.15           O
ATOM   3482  HA  CYS A 233     -10.916  -7.595 -12.674  1.00 76.15           H
ATOM   3483  CB  CYS A 233      -9.302  -7.967 -11.339  1.00 76.15           C
ATOM   3484 1HB  CYS A 233      -9.044  -8.661 -10.540  1.00 76.15           H
ATOM   3485 2HB  CYS A 233      -8.493  -8.005 -12.069  1.00 76.15           H
ATOM   3486  SG  CYS A 233      -9.459  -6.272 -10.669  1.00 76.15           S
ATOM   3487  HG  CYS A 233      -8.212  -6.186 -10.215  1.00 76.15           H
ATOM   3488  HN  CYS A 233     -11.409  -8.390 -10.069  1.00 76.15           H
ATOM   3489  N   TYR A 234     -10.340 -10.788 -11.975  1.00 78.60           N
ATOM   3490  CA  TYR A 234     -10.102 -12.101 -12.551  1.00 78.60           C
ATOM   3491  C   TYR A 234     -11.320 -12.582 -13.341  1.00 78.60           C
ATOM   3492  O   TYR A 234     -11.177 -13.163 -14.416  1.00 78.60           O
ATOM   3493  HA  TYR A 234      -9.249 -12.023 -13.225  1.00 78.60           H
ATOM   3494  CB  TYR A 234      -9.871 -13.044 -11.369  1.00 78.60           C
ATOM   3495 1HB  TYR A 234     -10.567 -12.787 -10.571  1.00 78.60           H
ATOM   3496 2HB  TYR A 234     -10.103 -14.063 -11.679  1.00 78.60           H
ATOM   3497  CG  TYR A 234      -8.446 -13.008 -10.813  1.00 78.60           C
ATOM   3498  CD1 TYR A 234      -7.385 -13.392 -11.608  1.00 78.60           C
ATOM   3499  HD1 TYR A 234      -7.563 -13.721 -12.632  1.00 78.60           H
ATOM   3500  CD2 TYR A 234      -8.221 -12.591  -9.517  1.00 78.60           C
ATOM   3501  HD2 TYR A 234      -9.059 -12.287  -8.889  1.00 78.60           H
ATOM   3502  CE1 TYR A 234      -6.044 -13.358 -11.085  1.00 78.60           C
ATOM   3503  HE1 TYR A 234      -5.197 -13.659 -11.702  1.00 78.60           H
ATOM   3504  CE2 TYR A 234      -6.880 -12.557  -8.994  1.00 78.60           C
ATOM   3505  HE2 TYR A 234      -6.688 -12.230  -7.972  1.00 78.60           H
ATOM   3506  CZ  TYR A 234      -5.857 -12.942  -9.804  1.00 78.60           C
ATOM   3507  OH  TYR A 234      -4.591 -12.910  -9.310  1.00 78.60           O
ATOM   3508  HH  TYR A 234      -3.954 -13.298  -9.976  1.00 78.60           H
ATOM   3509  HN  TYR A 234     -10.391 -10.767 -10.977  1.00 78.60           H
ATOM   3510  N   THR A 235     -12.491 -12.323 -12.779  1.00 81.69           N
ATOM   3511  CA  THR A 235     -13.735 -12.673 -13.443  1.00 81.69           C
ATOM   3512  C   THR A 235     -13.797 -12.031 -14.831  1.00 81.69           C
ATOM   3513  O   THR A 235     -14.156 -12.688 -15.807  1.00 81.69           O
ATOM   3514  HA  THR A 235     -13.755 -13.753 -13.589  1.00 81.69           H
ATOM   3515  CB  THR A 235     -14.891 -12.259 -12.531  1.00 81.69           C
ATOM   3516  HB  THR A 235     -14.906 -11.179 -12.386  1.00 81.69           H
ATOM   3517  OG1 THR A 235     -14.698 -13.036 -11.352  1.00 81.69           O
ATOM   3518  HG1 THR A 235     -14.164 -12.517 -10.684  1.00 81.69           H
ATOM   3519  CG2 THR A 235     -16.250 -12.720 -13.062  1.00 81.69           C
ATOM   3520 1HG2 THR A 235     -16.259 -13.807 -13.143  1.00 81.69           H
ATOM   3521 2HG2 THR A 235     -16.424 -12.281 -14.044  1.00 81.69           H
ATOM   3522 3HG2 THR A 235     -17.035 -12.401 -12.377  1.00 81.69           H
ATOM   3523  HN  THR A 235     -12.598 -11.883 -11.887  1.00 81.69           H
ATOM   3524  N   ILE A 236     -13.441 -10.756 -14.875  1.00 76.54           N
ATOM   3525  CA  ILE A 236     -13.435 -10.023 -16.129  1.00 76.54           C
ATOM   3526  C   ILE A 236     -12.397 -10.639 -17.070  1.00 76.54           C
ATOM   3527  O   ILE A 236     -12.660 -10.822 -18.257  1.00 76.54           O
ATOM   3528  HA  ILE A 236     -14.420 -10.139 -16.580  1.00 76.54           H
ATOM   3529  CB  ILE A 236     -13.225  -8.529 -15.876  1.00 76.54           C
ATOM   3530  HB  ILE A 236     -12.455  -8.416 -15.113  1.00 76.54           H
ATOM   3531  CG1 ILE A 236     -14.499  -7.881 -15.331  1.00 76.54           C
ATOM   3532 1HG1 ILE A 236     -15.268  -7.875 -16.104  1.00 76.54           H
ATOM   3533 2HG1 ILE A 236     -14.886  -8.473 -14.501  1.00 76.54           H
ATOM   3534  CG2 ILE A 236     -12.718  -7.825 -17.137  1.00 76.54           C
ATOM   3535 1HG2 ILE A 236     -11.768  -8.264 -17.441  1.00 76.54           H
ATOM   3536 2HG2 ILE A 236     -13.447  -7.945 -17.938  1.00 76.54           H
ATOM   3537 3HG2 ILE A 236     -12.578  -6.764 -16.929  1.00 76.54           H
ATOM   3538  CD1 ILE A 236     -14.229  -6.450 -14.862  1.00 76.54           C
ATOM   3539 1HD1 ILE A 236     -13.478  -6.462 -14.072  1.00 76.54           H
ATOM   3540 2HD1 ILE A 236     -13.866  -5.855 -15.700  1.00 76.54           H
ATOM   3541 3HD1 ILE A 236     -15.152  -6.013 -14.479  1.00 76.54           H
ATOM   3542  HN  ILE A 236     -13.161 -10.226 -14.074  1.00 76.54           H
ATOM   3543  N   ILE A 237     -11.238 -10.942 -16.503  1.00 72.83           N
ATOM   3544  CA  ILE A 237     -10.144 -11.492 -17.285  1.00 72.83           C
ATOM   3545  C   ILE A 237     -10.596 -12.799 -17.938  1.00 72.83           C
ATOM   3546  O   ILE A 237     -10.403 -12.998 -19.137  1.00 72.83           O
ATOM   3547  HA  ILE A 237      -9.912 -10.775 -18.072  1.00 72.83           H
ATOM   3548  CB  ILE A 237      -8.889 -11.638 -16.422  1.00 72.83           C
ATOM   3549  HB  ILE A 237      -9.179 -12.082 -15.469  1.00 72.83           H
ATOM   3550  CG1 ILE A 237      -8.272 -10.272 -16.115  1.00 72.83           C
ATOM   3551 1HG1 ILE A 237      -7.926  -9.809 -17.039  1.00 72.83           H
ATOM   3552 2HG1 ILE A 237      -9.031  -9.613 -15.693  1.00 72.83           H
ATOM   3553  CG2 ILE A 237      -7.882 -12.588 -17.074  1.00 72.83           C
ATOM   3554 1HG2 ILE A 237      -8.337 -13.570 -17.198  1.00 72.83           H
ATOM   3555 2HG2 ILE A 237      -7.592 -12.196 -18.049  1.00 72.83           H
ATOM   3556 3HG2 ILE A 237      -7.000 -12.674 -16.440  1.00 72.83           H
ATOM   3557  CD1 ILE A 237      -7.104 -10.405 -15.136  1.00 72.83           C
ATOM   3558 1HD1 ILE A 237      -7.459 -10.846 -14.204  1.00 72.83           H
ATOM   3559 2HD1 ILE A 237      -6.336 -11.045 -15.571  1.00 72.83           H
ATOM   3560 3HD1 ILE A 237      -6.684  -9.420 -14.935  1.00 72.83           H
ATOM   3561  HN  ILE A 237     -11.041 -10.817 -15.531  1.00 72.83           H
ATOM   3562  N   ILE A 238     -11.190 -13.657 -17.122  1.00 76.05           N
ATOM   3563  CA  ILE A 238     -11.613 -14.966 -17.590  1.00 76.05           C
ATOM   3564  C   ILE A 238     -12.598 -14.795 -18.748  1.00 76.05           C
ATOM   3565  O   ILE A 238     -12.455 -15.434 -19.789  1.00 76.05           O
ATOM   3566  HA  ILE A 238     -10.728 -15.481 -17.963  1.00 76.05           H
ATOM   3567  CB  ILE A 238     -12.165 -15.797 -16.430  1.00 76.05           C
ATOM   3568  HB  ILE A 238     -12.854 -15.173 -15.861  1.00 76.05           H
ATOM   3569  CG1 ILE A 238     -11.046 -16.221 -15.478  1.00 76.05           C
ATOM   3570 1HG1 ILE A 238     -10.455 -17.015 -15.935  1.00 76.05           H
ATOM   3571 2HG1 ILE A 238     -10.372 -15.382 -15.306  1.00 76.05           H
ATOM   3572  CG2 ILE A 238     -12.963 -16.996 -16.947  1.00 76.05           C
ATOM   3573 1HG2 ILE A 238     -13.798 -16.643 -17.552  1.00 76.05           H
ATOM   3574 2HG2 ILE A 238     -12.316 -17.629 -17.553  1.00 76.05           H
ATOM   3575 3HG2 ILE A 238     -13.345 -17.570 -16.102  1.00 76.05           H
ATOM   3576  CD1 ILE A 238     -11.616 -16.706 -14.143  1.00 76.05           C
ATOM   3577 1HD1 ILE A 238     -12.185 -15.901 -13.678  1.00 76.05           H
ATOM   3578 2HD1 ILE A 238     -12.270 -17.561 -14.316  1.00 76.05           H
ATOM   3579 3HD1 ILE A 238     -10.798 -17.001 -13.485  1.00 76.05           H
ATOM   3580  HN  ILE A 238     -11.383 -13.470 -16.159  1.00 76.05           H
ATOM   3581  N   HIS A 239     -13.577 -13.929 -18.527  1.00 78.71           N
ATOM   3582  CA  HIS A 239     -14.607 -13.695 -19.525  1.00 78.71           C
ATOM   3583  C   HIS A 239     -13.967 -13.168 -20.810  1.00 78.71           C
ATOM   3584  O   HIS A 239     -14.401 -13.509 -21.909  1.00 78.71           O
ATOM   3585  HA  HIS A 239     -15.071 -14.660 -19.729  1.00 78.71           H
ATOM   3586  CB  HIS A 239     -15.691 -12.764 -18.977  1.00 78.71           C
ATOM   3587 1HB  HIS A 239     -16.024 -13.140 -18.010  1.00 78.71           H
ATOM   3588 2HB  HIS A 239     -15.256 -11.779 -18.803  1.00 78.71           H
ATOM   3589  CG  HIS A 239     -16.889 -12.616 -19.884  1.00 78.71           C
ATOM   3590  ND1 HIS A 239     -17.066 -11.528 -20.722  1.00 78.71           N
ATOM   3591  HD1 HIS A 239     -16.442 -10.752 -20.812  1.00 78.71           H
ATOM   3592  CD2 HIS A 239     -17.967 -13.429 -20.076  1.00 78.71           C
ATOM   3593  HD2 HIS A 239     -18.147 -14.378 -19.572  1.00 78.71           H
ATOM   3594  CE1 HIS A 239     -18.203 -11.690 -21.383  1.00 78.71           C
ATOM   3595  HE1 HIS A 239     -18.620 -11.002 -22.118  1.00 78.71           H
ATOM   3596  NE2 HIS A 239     -18.760 -12.869 -20.981  1.00 78.71           N
ATOM   3597  HN  HIS A 239     -13.672 -13.395 -17.688  1.00 78.71           H
ATOM   3598  N   THR A 240     -12.945 -12.344 -20.630  1.00 72.60           N
ATOM   3599  CA  THR A 240     -12.237 -11.770 -21.762  1.00 72.60           C
ATOM   3600  C   THR A 240     -11.537 -12.868 -22.565  1.00 72.60           C
ATOM   3601  O   THR A 240     -11.592 -12.875 -23.794  1.00 72.60           O
ATOM   3602  HA  THR A 240     -12.968 -11.306 -22.425  1.00 72.60           H
ATOM   3603  CB  THR A 240     -11.280 -10.702 -21.229  1.00 72.60           C
ATOM   3604  HB  THR A 240     -10.498 -11.151 -20.617  1.00 72.60           H
ATOM   3605  OG1 THR A 240     -12.131  -9.776 -20.559  1.00 72.60           O
ATOM   3606  HG1 THR A 240     -11.995  -9.841 -19.570  1.00 72.60           H
ATOM   3607  CG2 THR A 240     -10.641  -9.878 -22.349  1.00 72.60           C
ATOM   3608 1HG2 THR A 240     -11.420  -9.375 -22.920  1.00 72.60           H
ATOM   3609 2HG2 THR A 240     -10.075 -10.537 -23.008  1.00 72.60           H
ATOM   3610 3HG2 THR A 240      -9.970  -9.135 -21.916  1.00 72.60           H
ATOM   3611  HN  THR A 240     -12.601 -12.068 -19.732  1.00 72.60           H
ATOM   3612  N   LEU A 241     -10.894 -13.770 -21.838  1.00 73.45           N
ATOM   3613  CA  LEU A 241     -10.127 -14.831 -22.468  1.00 73.45           C
ATOM   3614  C   LEU A 241     -11.067 -15.714 -23.292  1.00 73.45           C
ATOM   3615  O   LEU A 241     -10.736 -16.104 -24.410  1.00 73.45           O
ATOM   3616  HA  LEU A 241      -9.414 -14.361 -23.145  1.00 73.45           H
ATOM   3617  CB  LEU A 241      -9.319 -15.602 -21.422  1.00 73.45           C
ATOM   3618 1HB  LEU A 241      -9.975 -15.833 -20.583  1.00 73.45           H
ATOM   3619 2HB  LEU A 241      -9.012 -16.553 -21.858  1.00 73.45           H
ATOM   3620  CG  LEU A 241      -8.075 -14.895 -20.881  1.00 73.45           C
ATOM   3621  HG  LEU A 241      -8.366 -13.900 -20.546  1.00 73.45           H
ATOM   3622  CD1 LEU A 241      -7.509 -15.634 -19.667  1.00 73.45           C
ATOM   3623 1HD1 LEU A 241      -8.262 -15.668 -18.879  1.00 73.45           H
ATOM   3624 2HD1 LEU A 241      -7.237 -16.650 -19.954  1.00 73.45           H
ATOM   3625 3HD1 LEU A 241      -6.625 -15.110 -19.302  1.00 73.45           H
ATOM   3626  CD2 LEU A 241      -7.026 -14.713 -21.981  1.00 73.45           C
ATOM   3627 1HD2 LEU A 241      -6.733 -15.688 -22.369  1.00 73.45           H
ATOM   3628 2HD2 LEU A 241      -7.447 -14.112 -22.787  1.00 73.45           H
ATOM   3629 3HD2 LEU A 241      -6.152 -14.208 -21.569  1.00 73.45           H
ATOM   3630  HN  LEU A 241     -10.891 -13.784 -20.838  1.00 73.45           H
ATOM   3631  N   ILE A 242     -12.220 -16.002 -22.707  1.00 74.86           N
ATOM   3632  CA  ILE A 242     -13.193 -16.864 -23.356  1.00 74.86           C
ATOM   3633  C   ILE A 242     -13.649 -16.217 -24.665  1.00 74.86           C
ATOM   3634  O   ILE A 242     -13.784 -16.895 -25.683  1.00 74.86           O
ATOM   3635  HA  ILE A 242     -12.693 -17.804 -23.591  1.00 74.86           H
ATOM   3636  CB  ILE A 242     -14.342 -17.191 -22.399  1.00 74.86           C
ATOM   3637  HB  ILE A 242     -14.717 -16.255 -21.984  1.00 74.86           H
ATOM   3638  CG1 ILE A 242     -13.853 -18.042 -21.226  1.00 74.86           C
ATOM   3639 1HG1 ILE A 242     -13.623 -19.049 -21.573  1.00 74.86           H
ATOM   3640 2HG1 ILE A 242     -12.928 -17.623 -20.828  1.00 74.86           H
ATOM   3641  CG2 ILE A 242     -15.503 -17.853 -23.143  1.00 74.86           C
ATOM   3642 1HG2 ILE A 242     -15.873 -17.178 -23.915  1.00 74.86           H
ATOM   3643 2HG2 ILE A 242     -15.159 -18.779 -23.604  1.00 74.86           H
ATOM   3644 3HG2 ILE A 242     -16.306 -18.075 -22.440  1.00 74.86           H
ATOM   3645  CD1 ILE A 242     -14.907 -18.106 -20.118  1.00 74.86           C
ATOM   3646 1HD1 ILE A 242     -15.116 -17.099 -19.757  1.00 74.86           H
ATOM   3647 2HD1 ILE A 242     -15.822 -18.548 -20.513  1.00 74.86           H
ATOM   3648 3HD1 ILE A 242     -14.534 -18.717 -19.296  1.00 74.86           H
ATOM   3649  HN  ILE A 242     -12.493 -15.659 -21.808  1.00 74.86           H
ATOM   3650  N   GLN A 243     -13.873 -14.913 -24.597  1.00 70.53           N
ATOM   3651  CA  GLN A 243     -14.327 -14.170 -25.760  1.00 70.53           C
ATOM   3652  C   GLN A 243     -13.174 -13.970 -26.746  1.00 70.53           C
ATOM   3653  O   GLN A 243     -13.399 -13.653 -27.913  1.00 70.53           O
ATOM   3654  HA  GLN A 243     -15.100 -14.789 -26.216  1.00 70.53           H
ATOM   3655  CB  GLN A 243     -14.937 -12.828 -25.350  1.00 70.53           C
ATOM   3656 1HB  GLN A 243     -14.253 -12.303 -24.683  1.00 70.53           H
ATOM   3657 2HB  GLN A 243     -15.070 -12.200 -26.231  1.00 70.53           H
ATOM   3658  CG  GLN A 243     -16.284 -13.029 -24.652  1.00 70.53           C
ATOM   3659 1HG  GLN A 243     -16.893 -13.730 -25.223  1.00 70.53           H
ATOM   3660 2HG  GLN A 243     -16.126 -13.472 -23.669  1.00 70.53           H
ATOM   3661  CD  GLN A 243     -17.029 -11.701 -24.505  1.00 70.53           C
ATOM   3662  OE1 GLN A 243     -16.469 -10.626 -24.649  1.00 70.53           O
ATOM   3663  NE2 GLN A 243     -18.319 -11.834 -24.211  1.00 70.53           N
ATOM   3664 1HE2 GLN A 243     -18.717 -12.745 -24.106  1.00 70.53           H
ATOM   3665 2HE2 GLN A 243     -18.891 -11.022 -24.095  1.00 70.53           H
ATOM   3666  HN  GLN A 243     -13.749 -14.367 -23.769  1.00 70.53           H
ATOM   3667  N   ALA A 244     -11.965 -14.162 -26.240  1.00 63.18           N
ATOM   3668  CA  ALA A 244     -10.773 -13.907 -27.031  1.00 63.18           C
ATOM   3669  C   ALA A 244     -10.563 -15.060 -28.015  1.00 63.18           C
ATOM   3670  O   ALA A 244      -9.864 -16.024 -27.707  1.00 63.18           O
ATOM   3671  HA  ALA A 244     -10.938 -12.987 -27.592  1.00 63.18           H
ATOM   3672  CB  ALA A 244      -9.575 -13.709 -26.101  1.00 63.18           C
ATOM   3673 1HB  ALA A 244      -9.763 -12.860 -25.443  1.00 63.18           H
ATOM   3674 2HB  ALA A 244      -9.428 -14.607 -25.502  1.00 63.18           H
ATOM   3675 3HB  ALA A 244      -8.682 -13.517 -26.695  1.00 63.18           H
ATOM   3676  HN  ALA A 244     -11.793 -14.486 -25.309  1.00 63.18           H
ATOM   3677  N   LYS A 245     -11.181 -14.923 -29.179  1.00 59.83           N
ATOM   3678  CA  LYS A 245     -10.959 -15.867 -30.260  1.00 59.83           C
ATOM   3679  C   LYS A 245      -9.476 -15.867 -30.635  1.00 59.83           C
ATOM   3680  O   LYS A 245      -9.001 -16.782 -31.306  1.00 59.83           O
ATOM   3681  HA  LYS A 245     -11.221 -16.858 -29.888  1.00 59.83           H
ATOM   3682  CB  LYS A 245     -11.890 -15.564 -31.436  1.00 59.83           C
ATOM   3683 1HB  LYS A 245     -11.793 -14.517 -31.722  1.00 59.83           H
ATOM   3684 2HB  LYS A 245     -11.595 -16.158 -32.301  1.00 59.83           H
ATOM   3685  CG  LYS A 245     -13.346 -15.868 -31.075  1.00 59.83           C
ATOM   3686 1HG  LYS A 245     -13.410 -16.847 -30.601  1.00 59.83           H
ATOM   3687 2HG  LYS A 245     -13.704 -15.137 -30.349  1.00 59.83           H
ATOM   3688  CD  LYS A 245     -14.236 -15.838 -32.319  1.00 59.83           C
ATOM   3689 1HD  LYS A 245     -14.248 -14.832 -32.738  1.00 59.83           H
ATOM   3690 2HD  LYS A 245     -13.823 -16.497 -33.082  1.00 59.83           H
ATOM   3691  CE  LYS A 245     -15.664 -16.272 -31.981  1.00 59.83           C
ATOM   3692 1HE  LYS A 245     -15.643 -17.209 -31.424  1.00 59.83           H
ATOM   3693 2HE  LYS A 245     -16.134 -15.529 -31.337  1.00 59.83           H
ATOM   3694  NZ  LYS A 245     -16.461 -16.441 -33.217  1.00 59.83           N
ATOM   3695 1HZ  LYS A 245     -17.410 -16.702 -32.974  1.00 59.83           H
ATOM   3696 2HZ  LYS A 245     -16.471 -15.569 -33.734  1.00 59.83           H
ATOM   3697 3HZ  LYS A 245     -16.046 -17.168 -33.789  1.00 59.83           H
ATOM   3698  HN  LYS A 245     -11.823 -14.184 -29.388  1.00 59.83           H
ATOM   3699  N   LYS A 246      -8.784 -14.830 -30.185  1.00 57.78           N
ATOM   3700  CA  LYS A 246      -7.407 -14.615 -30.593  1.00 57.78           C
ATOM   3701  C   LYS A 246      -6.482 -14.850 -29.398  1.00 57.78           C
ATOM   3702  O   LYS A 246      -6.687 -14.280 -28.328  1.00 57.78           O
ATOM   3703  HA  LYS A 246      -7.174 -15.353 -31.361  1.00 57.78           H
ATOM   3704  CB  LYS A 246      -7.247 -13.233 -31.232  1.00 57.78           C
ATOM   3705 1HB  LYS A 246      -7.747 -12.484 -30.617  1.00 57.78           H
ATOM   3706 2HB  LYS A 246      -6.192 -12.964 -31.266  1.00 57.78           H
ATOM   3707  CG  LYS A 246      -7.831 -13.212 -32.646  1.00 57.78           C
ATOM   3708 1HG  LYS A 246      -7.536 -14.117 -33.178  1.00 57.78           H
ATOM   3709 2HG  LYS A 246      -8.919 -13.213 -32.594  1.00 57.78           H
ATOM   3710  CD  LYS A 246      -7.352 -11.981 -33.418  1.00 57.78           C
ATOM   3711 1HD  LYS A 246      -7.737 -11.078 -32.945  1.00 57.78           H
ATOM   3712 2HD  LYS A 246      -6.264 -11.923 -33.378  1.00 57.78           H
ATOM   3713  CE  LYS A 246      -7.812 -12.035 -34.876  1.00 57.78           C
ATOM   3714 1HE  LYS A 246      -7.593 -13.017 -35.297  1.00 57.78           H
ATOM   3715 2HE  LYS A 246      -8.892 -11.900 -34.928  1.00 57.78           H
ATOM   3716  NZ  LYS A 246      -7.137 -10.986 -35.672  1.00 57.78           N
ATOM   3717 1HZ  LYS A 246      -7.477 -11.015 -36.627  1.00 57.78           H
ATOM   3718 2HZ  LYS A 246      -7.334 -10.077 -35.270  1.00 57.78           H
ATOM   3719 3HZ  LYS A 246      -6.136 -11.149 -35.666  1.00 57.78           H
ATOM   3720  HN  LYS A 246      -9.150 -14.146 -29.553  1.00 57.78           H
ATOM   3721  N   SER A 247      -5.483 -15.692 -29.620  1.00 55.95           N
ATOM   3722  CA  SER A 247      -4.612 -16.122 -28.539  1.00 55.95           C
ATOM   3723  C   SER A 247      -3.808 -14.932 -28.010  1.00 55.95           C
ATOM   3724  O   SER A 247      -3.421 -14.910 -26.843  1.00 55.95           O
ATOM   3725  HA  SER A 247      -5.278 -16.507 -27.768  1.00 55.95           H
ATOM   3726  CB  SER A 247      -3.670 -17.235 -29.001  1.00 55.95           C
ATOM   3727 1HB  SER A 247      -3.281 -17.765 -28.131  1.00 55.95           H
ATOM   3728 2HB  SER A 247      -4.228 -17.961 -29.592  1.00 55.95           H
ATOM   3729  OG  SER A 247      -2.584 -16.730 -29.773  1.00 55.95           O
ATOM   3730  HG  SER A 247      -1.999 -17.483 -30.074  1.00 55.95           H
ATOM   3731  HN  SER A 247      -5.266 -16.078 -30.517  1.00 55.95           H
ATOM   3732  N   SER A 248      -3.582 -13.972 -28.894  1.00 58.59           N
ATOM   3733  CA  SER A 248      -2.698 -12.861 -28.583  1.00 58.59           C
ATOM   3734  C   SER A 248      -3.181 -12.145 -27.321  1.00 58.59           C
ATOM   3735  O   SER A 248      -2.430 -11.390 -26.705  1.00 58.59           O
ATOM   3736  HA  SER A 248      -1.719 -13.310 -28.418  1.00 58.59           H
ATOM   3737  CB  SER A 248      -2.616 -11.878 -29.753  1.00 58.59           C
ATOM   3738 1HB  SER A 248      -1.861 -11.122 -29.538  1.00 58.59           H
ATOM   3739 2HB  SER A 248      -2.292 -12.407 -30.649  1.00 58.59           H
ATOM   3740  OG  SER A 248      -3.866 -11.242 -30.004  1.00 58.59           O
ATOM   3741  HG  SER A 248      -3.777 -10.600 -30.765  1.00 58.59           H
ATOM   3742  HN  SER A 248      -3.991 -13.944 -29.807  1.00 58.59           H
ATOM   3743  N   LYS A 249      -4.432 -12.408 -26.972  1.00 62.93           N
ATOM   3744  CA  LYS A 249      -5.050 -11.738 -25.840  1.00 62.93           C
ATOM   3745  C   LYS A 249      -4.442 -12.273 -24.542  1.00 62.93           C
ATOM   3746  O   LYS A 249      -4.423 -11.577 -23.528  1.00 62.93           O
ATOM   3747  HA  LYS A 249      -4.814 -10.677 -25.920  1.00 62.93           H
ATOM   3748  CB  LYS A 249      -6.573 -11.869 -25.906  1.00 62.93           C
ATOM   3749 1HB  LYS A 249      -6.859 -12.911 -25.763  1.00 62.93           H
ATOM   3750 2HB  LYS A 249      -7.026 -11.300 -25.094  1.00 62.93           H
ATOM   3751  CG  LYS A 249      -7.109 -11.367 -27.249  1.00 62.93           C
ATOM   3752 1HG  LYS A 249      -6.355 -10.750 -27.737  1.00 62.93           H
ATOM   3753 2HG  LYS A 249      -7.302 -12.215 -27.906  1.00 62.93           H
ATOM   3754  CD  LYS A 249      -8.394 -10.558 -27.058  1.00 62.93           C
ATOM   3755 1HD  LYS A 249      -8.842 -10.802 -26.095  1.00 62.93           H
ATOM   3756 2HD  LYS A 249      -8.158  -9.494 -27.040  1.00 62.93           H
ATOM   3757  CE  LYS A 249      -9.394 -10.846 -28.180  1.00 62.93           C
ATOM   3758 1HE  LYS A 249      -9.078 -10.343 -29.094  1.00 62.93           H
ATOM   3759 2HE  LYS A 249      -9.412 -11.914 -28.394  1.00 62.93           H
ATOM   3760  NZ  LYS A 249     -10.748 -10.387 -27.797  1.00 62.93           N
ATOM   3761 1HZ  LYS A 249     -11.419 -10.698 -28.491  1.00 62.93           H
ATOM   3762 2HZ  LYS A 249     -10.992 -10.774 -26.893  1.00 62.93           H
ATOM   3763 3HZ  LYS A 249     -10.760  -9.374 -27.746  1.00 62.93           H
ATOM   3764  HN  LYS A 249      -5.019 -13.063 -27.447  1.00 62.93           H
ATOM   3765  N   HIS A 250      -3.961 -13.505 -24.616  1.00 65.41           N
ATOM   3766  CA  HIS A 250      -3.351 -14.141 -23.460  1.00 65.41           C
ATOM   3767  C   HIS A 250      -2.122 -13.341 -23.024  1.00 65.41           C
ATOM   3768  O   HIS A 250      -1.886 -13.159 -21.830  1.00 65.41           O
ATOM   3769  HA  HIS A 250      -4.092 -14.115 -22.662  1.00 65.41           H
ATOM   3770  CB  HIS A 250      -3.030 -15.608 -23.753  1.00 65.41           C
ATOM   3771 1HB  HIS A 250      -2.458 -15.666 -24.679  1.00 65.41           H
ATOM   3772 2HB  HIS A 250      -2.392 -15.995 -22.959  1.00 65.41           H
ATOM   3773  CG  HIS A 250      -4.249 -16.490 -23.875  1.00 65.41           C
ATOM   3774  ND1 HIS A 250      -4.735 -17.247 -22.823  1.00 65.41           N
ATOM   3775  HD1 HIS A 250      -4.345 -17.289 -21.903  1.00 65.41           H
ATOM   3776  CD2 HIS A 250      -5.076 -16.728 -24.934  1.00 65.41           C
ATOM   3777  HD2 HIS A 250      -4.980 -16.290 -25.927  1.00 65.41           H
ATOM   3778  CE1 HIS A 250      -5.805 -17.907 -23.242  1.00 65.41           C
ATOM   3779  HE1 HIS A 250      -6.412 -18.588 -22.645  1.00 65.41           H
ATOM   3780  NE2 HIS A 250      -6.014 -17.584 -24.550  1.00 65.41           N
ATOM   3781  HN  HIS A 250      -3.982 -14.066 -25.444  1.00 65.41           H
ATOM   3782  N   LYS A 251      -1.370 -12.884 -24.015  1.00 66.31           N
ATOM   3783  CA  LYS A 251      -0.115 -12.202 -23.749  1.00 66.31           C
ATOM   3784  C   LYS A 251      -0.400 -10.874 -23.046  1.00 66.31           C
ATOM   3785  O   LYS A 251       0.333 -10.476 -22.142  1.00 66.31           O
ATOM   3786  HA  LYS A 251       0.463 -12.833 -23.074  1.00 66.31           H
ATOM   3787  CB  LYS A 251       0.698 -12.054 -25.037  1.00 66.31           C
ATOM   3788 1HB  LYS A 251       0.528 -12.918 -25.680  1.00 66.31           H
ATOM   3789 2HB  LYS A 251       0.358 -11.177 -25.587  1.00 66.31           H
ATOM   3790  CG  LYS A 251       2.191 -11.925 -24.731  1.00 66.31           C
ATOM   3791 1HG  LYS A 251       2.356 -11.088 -24.053  1.00 66.31           H
ATOM   3792 2HG  LYS A 251       2.541 -12.822 -24.221  1.00 66.31           H
ATOM   3793  CD  LYS A 251       2.997 -11.715 -26.015  1.00 66.31           C
ATOM   3794 1HD  LYS A 251       2.669 -12.423 -26.775  1.00 66.31           H
ATOM   3795 2HD  LYS A 251       2.809 -10.716 -26.408  1.00 66.31           H
ATOM   3796  CE  LYS A 251       4.495 -11.893 -25.757  1.00 66.31           C
ATOM   3797 1HE  LYS A 251       4.780 -11.358 -24.851  1.00 66.31           H
ATOM   3798 2HE  LYS A 251       4.718 -12.947 -25.588  1.00 66.31           H
ATOM   3799  NZ  LYS A 251       5.282 -11.391 -26.905  1.00 66.31           N
ATOM   3800 1HZ  LYS A 251       6.270 -11.435 -26.683  1.00 66.31           H
ATOM   3801 2HZ  LYS A 251       5.093 -11.964 -27.720  1.00 66.31           H
ATOM   3802 3HZ  LYS A 251       5.022 -10.431 -27.100  1.00 66.31           H
ATOM   3803  HN  LYS A 251      -1.606 -12.973 -24.983  1.00 66.31           H
ATOM   3804  N   ALA A 252      -1.466 -10.224 -23.488  1.00 67.89           N
ATOM   3805  CA  ALA A 252      -1.800  -8.903 -22.983  1.00 67.89           C
ATOM   3806  C   ALA A 252      -2.258  -9.019 -21.527  1.00 67.89           C
ATOM   3807  O   ALA A 252      -2.143  -8.066 -20.758  1.00 67.89           O
ATOM   3808  HA  ALA A 252      -0.897  -8.294 -23.023  1.00 67.89           H
ATOM   3809  CB  ALA A 252      -2.864  -8.267 -23.879  1.00 67.89           C
ATOM   3810 1HB  ALA A 252      -2.478  -8.180 -24.895  1.00 67.89           H
ATOM   3811 2HB  ALA A 252      -3.758  -8.891 -23.882  1.00 67.89           H
ATOM   3812 3HB  ALA A 252      -3.114  -7.276 -23.500  1.00 67.89           H
ATOM   3813  HN  ALA A 252      -2.095 -10.584 -24.177  1.00 67.89           H
ATOM   3814  N   LEU A 253      -2.768 -10.195 -21.193  1.00 76.20           N
ATOM   3815  CA  LEU A 253      -3.385 -10.402 -19.894  1.00 76.20           C
ATOM   3816  C   LEU A 253      -2.309 -10.796 -18.880  1.00 76.20           C
ATOM   3817  O   LEU A 253      -2.522 -10.694 -17.673  1.00 76.20           O
ATOM   3818  HA  LEU A 253      -3.820  -9.451 -19.584  1.00 76.20           H
ATOM   3819  CB  LEU A 253      -4.531 -11.410 -19.999  1.00 76.20           C
ATOM   3820 1HB  LEU A 253      -4.214 -12.224 -20.652  1.00 76.20           H
ATOM   3821 2HB  LEU A 253      -4.701 -11.841 -19.012  1.00 76.20           H
ATOM   3822  CG  LEU A 253      -5.860 -10.863 -20.522  1.00 76.20           C
ATOM   3823  HG  LEU A 253      -5.658 -10.264 -21.409  1.00 76.20           H
ATOM   3824  CD1 LEU A 253      -6.792 -12.000 -20.946  1.00 76.20           C
ATOM   3825 1HD1 LEU A 253      -6.319 -12.581 -21.737  1.00 76.20           H
ATOM   3826 2HD1 LEU A 253      -6.992 -12.645 -20.091  1.00 76.20           H
ATOM   3827 3HD1 LEU A 253      -7.730 -11.583 -21.314  1.00 76.20           H
ATOM   3828  CD2 LEU A 253      -6.515  -9.939 -19.493  1.00 76.20           C
ATOM   3829 1HD2 LEU A 253      -6.703 -10.494 -18.574  1.00 76.20           H
ATOM   3830 2HD2 LEU A 253      -5.851  -9.101 -19.282  1.00 76.20           H
ATOM   3831 3HD2 LEU A 253      -7.459  -9.564 -19.890  1.00 76.20           H
ATOM   3832  HN  LEU A 253      -2.764 -10.997 -21.791  1.00 76.20           H
ATOM   3833  N   LYS A 254      -1.178 -11.239 -19.408  1.00 76.13           N
ATOM   3834  CA  LYS A 254      -0.105 -11.740 -18.566  1.00 76.13           C
ATOM   3835  C   LYS A 254       0.281 -10.667 -17.546  1.00 76.13           C
ATOM   3836  O   LYS A 254       0.462 -10.964 -16.366  1.00 76.13           O
ATOM   3837  HA  LYS A 254      -0.490 -12.606 -18.027  1.00 76.13           H
ATOM   3838  CB  LYS A 254       1.067 -12.224 -19.422  1.00 76.13           C
ATOM   3839 1HB  LYS A 254       0.710 -12.938 -20.164  1.00 76.13           H
ATOM   3840 2HB  LYS A 254       1.493 -11.383 -19.970  1.00 76.13           H
ATOM   3841  CG  LYS A 254       2.147 -12.875 -18.556  1.00 76.13           C
ATOM   3842 1HG  LYS A 254       2.553 -12.141 -17.861  1.00 76.13           H
ATOM   3843 2HG  LYS A 254       1.706 -13.672 -17.957  1.00 76.13           H
ATOM   3844  CD  LYS A 254       3.274 -13.445 -19.421  1.00 76.13           C
ATOM   3845 1HD  LYS A 254       2.870 -14.192 -20.104  1.00 76.13           H
ATOM   3846 2HD  LYS A 254       3.703 -12.652 -20.033  1.00 76.13           H
ATOM   3847  CE  LYS A 254       4.365 -14.075 -18.554  1.00 76.13           C
ATOM   3848 1HE  LYS A 254       4.836 -13.310 -17.937  1.00 76.13           H
ATOM   3849 2HE  LYS A 254       3.922 -14.804 -17.874  1.00 76.13           H
ATOM   3850  NZ  LYS A 254       5.384 -14.734 -19.401  1.00 76.13           N
ATOM   3851 1HZ  LYS A 254       6.096 -15.150 -18.811  1.00 76.13           H
ATOM   3852 2HZ  LYS A 254       4.943 -15.457 -19.959  1.00 76.13           H
ATOM   3853 3HZ  LYS A 254       5.810 -14.047 -20.013  1.00 76.13           H
ATOM   3854  HN  LYS A 254      -0.989 -11.258 -20.390  1.00 76.13           H
ATOM   3855  N   VAL A 255       0.395  -9.442 -18.038  1.00 76.21           N
ATOM   3856  CA  VAL A 255       0.850  -8.341 -17.206  1.00 76.21           C
ATOM   3857  C   VAL A 255      -0.115  -8.163 -16.031  1.00 76.21           C
ATOM   3858  O   VAL A 255       0.308  -8.119 -14.877  1.00 76.21           O
ATOM   3859  HA  VAL A 255       1.832  -8.607 -16.815  1.00 76.21           H
ATOM   3860  CB  VAL A 255       1.003  -7.075 -18.051  1.00 76.21           C
ATOM   3861  HB  VAL A 255       0.036  -6.856 -18.504  1.00 76.21           H
ATOM   3862  CG1 VAL A 255       1.395  -5.879 -17.181  1.00 76.21           C
ATOM   3863 1HG1 VAL A 255       0.623  -5.707 -16.430  1.00 76.21           H
ATOM   3864 2HG1 VAL A 255       2.344  -6.085 -16.686  1.00 76.21           H
ATOM   3865 3HG1 VAL A 255       1.497  -4.992 -17.807  1.00 76.21           H
ATOM   3866  CG2 VAL A 255       2.014  -7.287 -19.179  1.00 76.21           C
ATOM   3867 1HG2 VAL A 255       2.984  -7.543 -18.754  1.00 76.21           H
ATOM   3868 2HG2 VAL A 255       1.675  -8.099 -19.823  1.00 76.21           H
ATOM   3869 3HG2 VAL A 255       2.103  -6.372 -19.764  1.00 76.21           H
ATOM   3870  HN  VAL A 255       0.184  -9.197 -18.984  1.00 76.21           H
ATOM   3871  N   THR A 256      -1.393  -8.065 -16.366  1.00 75.93           N
ATOM   3872  CA  THR A 256      -2.407  -7.762 -15.370  1.00 75.93           C
ATOM   3873  C   THR A 256      -2.435  -8.846 -14.291  1.00 75.93           C
ATOM   3874  O   THR A 256      -2.532  -8.542 -13.103  1.00 75.93           O
ATOM   3875  HA  THR A 256      -2.136  -6.828 -14.878  1.00 75.93           H
ATOM   3876  CB  THR A 256      -3.744  -7.589 -16.094  1.00 75.93           C
ATOM   3877  HB  THR A 256      -4.095  -8.540 -16.495  1.00 75.93           H
ATOM   3878  OG1 THR A 256      -3.488  -6.572 -17.058  1.00 75.93           O
ATOM   3879  HG1 THR A 256      -3.533  -6.956 -17.981  1.00 75.93           H
ATOM   3880  CG2 THR A 256      -4.823  -6.985 -15.193  1.00 75.93           C
ATOM   3881 1HG2 THR A 256      -4.500  -6.003 -14.847  1.00 75.93           H
ATOM   3882 2HG2 THR A 256      -4.987  -7.637 -14.336  1.00 75.93           H
ATOM   3883 3HG2 THR A 256      -5.751  -6.884 -15.756  1.00 75.93           H
ATOM   3884  HN  THR A 256      -1.738  -8.188 -17.297  1.00 75.93           H
ATOM   3885  N   ILE A 257      -2.349 -10.088 -14.744  1.00 78.85           N
ATOM   3886  CA  ILE A 257      -2.375 -11.220 -13.833  1.00 78.85           C
ATOM   3887  C   ILE A 257      -1.206 -11.106 -12.852  1.00 78.85           C
ATOM   3888  O   ILE A 257      -1.382 -11.283 -11.647  1.00 78.85           O
ATOM   3889  HA  ILE A 257      -3.306 -11.164 -13.269  1.00 78.85           H
ATOM   3890  CB  ILE A 257      -2.396 -12.536 -14.613  1.00 78.85           C
ATOM   3891  HB  ILE A 257      -1.592 -12.510 -15.348  1.00 78.85           H
ATOM   3892  CG1 ILE A 257      -3.708 -12.694 -15.384  1.00 78.85           C
ATOM   3893 1HG1 ILE A 257      -4.529 -12.853 -14.684  1.00 78.85           H
ATOM   3894 2HG1 ILE A 257      -3.927 -11.776 -15.929  1.00 78.85           H
ATOM   3895  CG2 ILE A 257      -2.127 -13.726 -13.690  1.00 78.85           C
ATOM   3896 1HG2 ILE A 257      -1.147 -13.611 -13.226  1.00 78.85           H
ATOM   3897 2HG2 ILE A 257      -2.893 -13.766 -12.915  1.00 78.85           H
ATOM   3898 3HG2 ILE A 257      -2.148 -14.648 -14.270  1.00 78.85           H
ATOM   3899  CD1 ILE A 257      -3.631 -13.869 -16.362  1.00 78.85           C
ATOM   3900 1HD1 ILE A 257      -2.826 -13.695 -17.075  1.00 78.85           H
ATOM   3901 2HD1 ILE A 257      -3.437 -14.788 -15.810  1.00 78.85           H
ATOM   3902 3HD1 ILE A 257      -4.577 -13.959 -16.896  1.00 78.85           H
ATOM   3903  HN  ILE A 257      -2.263 -10.327 -15.711  1.00 78.85           H
ATOM   3904  N   THR A 258      -0.038 -10.812 -13.404  1.00 82.64           N
ATOM   3905  CA  THR A 258       1.181 -10.797 -12.613  1.00 82.64           C
ATOM   3906  C   THR A 258       1.089  -9.741 -11.510  1.00 82.64           C
ATOM   3907  O   THR A 258       1.362 -10.029 -10.346  1.00 82.64           O
ATOM   3908  HA  THR A 258       1.283 -11.765 -12.122  1.00 82.64           H
ATOM   3909  CB  THR A 258       2.359 -10.581 -13.565  1.00 82.64           C
ATOM   3910  HB  THR A 258       2.369  -9.559 -13.946  1.00 82.64           H
ATOM   3911  OG1 THR A 258       2.205 -11.602 -14.547  1.00 82.64           O
ATOM   3912  HG1 THR A 258       2.169 -12.498 -14.105  1.00 82.64           H
ATOM   3913  CG2 THR A 258       3.706 -10.894 -12.910  1.00 82.64           C
ATOM   3914 1HG2 THR A 258       3.721 -11.936 -12.590  1.00 82.64           H
ATOM   3915 2HG2 THR A 258       3.849 -10.246 -12.046  1.00 82.64           H
ATOM   3916 3HG2 THR A 258       4.508 -10.724 -13.629  1.00 82.64           H
ATOM   3917  HN  THR A 258       0.082 -10.586 -14.370  1.00 82.64           H
ATOM   3918  N   VAL A 259       0.703  -8.540 -11.915  1.00 81.26           N
ATOM   3919  CA  VAL A 259       0.655  -7.418 -10.993  1.00 81.26           C
ATOM   3920  C   VAL A 259      -0.334  -7.731  -9.868  1.00 81.26           C
ATOM   3921  O   VAL A 259      -0.051  -7.473  -8.699  1.00 81.26           O
ATOM   3922  HA  VAL A 259       1.650  -7.303 -10.563  1.00 81.26           H
ATOM   3923  CB  VAL A 259       0.313  -6.133 -11.749  1.00 81.26           C
ATOM   3924  HB  VAL A 259      -0.593  -6.315 -12.327  1.00 81.26           H
ATOM   3925  CG1 VAL A 259       0.030  -4.985 -10.779  1.00 81.26           C
ATOM   3926 1HG1 VAL A 259      -0.813  -5.249 -10.140  1.00 81.26           H
ATOM   3927 2HG1 VAL A 259       0.910  -4.804 -10.162  1.00 81.26           H
ATOM   3928 3HG1 VAL A 259      -0.210  -4.084 -11.343  1.00 81.26           H
ATOM   3929  CG2 VAL A 259       1.428  -5.760 -12.729  1.00 81.26           C
ATOM   3930 1HG2 VAL A 259       2.357  -5.606 -12.180  1.00 81.26           H
ATOM   3931 2HG2 VAL A 259       1.562  -6.566 -13.451  1.00 81.26           H
ATOM   3932 3HG2 VAL A 259       1.160  -4.843 -13.253  1.00 81.26           H
ATOM   3933  HN  VAL A 259       0.427  -8.328 -12.853  1.00 81.26           H
ATOM   3934  N   LEU A 260      -1.473  -8.282 -10.261  1.00 80.54           N
ATOM   3935  CA  LEU A 260      -2.526  -8.584  -9.307  1.00 80.54           C
ATOM   3936  C   LEU A 260      -2.003  -9.586  -8.276  1.00 80.54           C
ATOM   3937  O   LEU A 260      -2.127  -9.366  -7.072  1.00 80.54           O
ATOM   3938  HA  LEU A 260      -2.775  -7.657  -8.791  1.00 80.54           H
ATOM   3939  CB  LEU A 260      -3.789  -9.052 -10.033  1.00 80.54           C
ATOM   3940 1HB  LEU A 260      -3.976  -8.376 -10.867  1.00 80.54           H
ATOM   3941 2HB  LEU A 260      -3.596 -10.037 -10.458  1.00 80.54           H
ATOM   3942  CG  LEU A 260      -5.059  -9.134  -9.184  1.00 80.54           C
ATOM   3943  HG  LEU A 260      -4.863  -9.793  -8.339  1.00 80.54           H
ATOM   3944  CD1 LEU A 260      -5.426  -7.762  -8.613  1.00 80.54           C
ATOM   3945 1HD1 LEU A 260      -4.611  -7.400  -7.987  1.00 80.54           H
ATOM   3946 2HD1 LEU A 260      -5.596  -7.062  -9.430  1.00 80.54           H
ATOM   3947 3HD1 LEU A 260      -6.333  -7.849  -8.014  1.00 80.54           H
ATOM   3948  CD2 LEU A 260      -6.212  -9.750  -9.980  1.00 80.54           C
ATOM   3949 1HD2 LEU A 260      -6.416  -9.136 -10.857  1.00 80.54           H
ATOM   3950 2HD2 LEU A 260      -5.937 -10.756 -10.296  1.00 80.54           H
ATOM   3951 3HD2 LEU A 260      -7.102  -9.796  -9.353  1.00 80.54           H
ATOM   3952  HN  LEU A 260      -1.681  -8.521 -11.209  1.00 80.54           H
ATOM   3953  N   THR A 261      -1.428 -10.666  -8.786  1.00 84.06           N
ATOM   3954  CA  THR A 261      -0.987 -11.754  -7.930  1.00 84.06           C
ATOM   3955  C   THR A 261       0.063 -11.256  -6.933  1.00 84.06           C
ATOM   3956  O   THR A 261       0.016 -11.601  -5.754  1.00 84.06           O
ATOM   3957  HA  THR A 261      -1.840 -12.101  -7.348  1.00 84.06           H
ATOM   3958  CB  THR A 261      -0.484 -12.887  -8.826  1.00 84.06           C
ATOM   3959  HB  THR A 261       0.386 -12.571  -9.402  1.00 84.06           H
ATOM   3960  OG1 THR A 261      -1.628 -13.256  -9.593  1.00 84.06           O
ATOM   3961  HG1 THR A 261      -1.636 -12.754 -10.458  1.00 84.06           H
ATOM   3962  CG2 THR A 261      -0.142 -14.151  -8.036  1.00 84.06           C
ATOM   3963 1HG2 THR A 261      -1.031 -14.505  -7.514  1.00 84.06           H
ATOM   3964 2HG2 THR A 261       0.640 -13.926  -7.311  1.00 84.06           H
ATOM   3965 3HG2 THR A 261       0.209 -14.924  -8.720  1.00 84.06           H
ATOM   3966  HN  THR A 261      -1.263 -10.803  -9.762  1.00 84.06           H
ATOM   3967  N   VAL A 262       0.984 -10.454  -7.445  1.00 86.70           N
ATOM   3968  CA  VAL A 262       2.096  -9.981  -6.638  1.00 86.70           C
ATOM   3969  C   VAL A 262       1.560  -9.108  -5.501  1.00 86.70           C
ATOM   3970  O   VAL A 262       2.052  -9.178  -4.375  1.00 86.70           O
ATOM   3971  HA  VAL A 262       2.586 -10.854  -6.209  1.00 86.70           H
ATOM   3972  CB  VAL A 262       3.112  -9.253  -7.521  1.00 86.70           C
ATOM   3973  HB  VAL A 262       2.576  -8.498  -8.096  1.00 86.70           H
ATOM   3974  CG1 VAL A 262       4.165  -8.539  -6.672  1.00 86.70           C
ATOM   3975 1HG1 VAL A 262       3.677  -7.809  -6.027  1.00 86.70           H
ATOM   3976 2HG1 VAL A 262       4.694  -9.269  -6.059  1.00 86.70           H
ATOM   3977 3HG1 VAL A 262       4.874  -8.030  -7.325  1.00 86.70           H
ATOM   3978  CG2 VAL A 262       3.768 -10.218  -8.511  1.00 86.70           C
ATOM   3979 1HG2 VAL A 262       4.283 -11.007  -7.962  1.00 86.70           H
ATOM   3980 2HG2 VAL A 262       3.003 -10.660  -9.149  1.00 86.70           H
ATOM   3981 3HG2 VAL A 262       4.485  -9.676  -9.126  1.00 86.70           H
ATOM   3982  HN  VAL A 262       0.980 -10.128  -8.391  1.00 86.70           H
ATOM   3983  N   PHE A 263       0.559  -8.307  -5.834  1.00 84.75           N
ATOM   3984  CA  PHE A 263      -0.073  -7.449  -4.846  1.00 84.75           C
ATOM   3985  C   PHE A 263      -0.712  -8.277  -3.730  1.00 84.75           C
ATOM   3986  O   PHE A 263      -0.521  -7.987  -2.550  1.00 84.75           O
ATOM   3987  HA  PHE A 263       0.705  -6.813  -4.424  1.00 84.75           H
ATOM   3988  CB  PHE A 263      -1.167  -6.663  -5.571  1.00 84.75           C
ATOM   3989 1HB  PHE A 263      -0.729  -6.164  -6.436  1.00 84.75           H
ATOM   3990 2HB  PHE A 263      -1.912  -7.362  -5.950  1.00 84.75           H
ATOM   3991  CG  PHE A 263      -1.865  -5.618  -4.698  1.00 84.75           C
ATOM   3992  CD1 PHE A 263      -3.011  -5.939  -4.040  1.00 84.75           C
ATOM   3993  HD1 PHE A 263      -3.432  -6.940  -4.134  1.00 84.75           H
ATOM   3994  CD2 PHE A 263      -1.340  -4.369  -4.580  1.00 84.75           C
ATOM   3995  HD2 PHE A 263      -0.422  -4.112  -5.108  1.00 84.75           H
ATOM   3996  CE1 PHE A 263      -3.660  -4.970  -3.229  1.00 84.75           C
ATOM   3997  HE1 PHE A 263      -4.578  -5.227  -2.702  1.00 84.75           H
ATOM   3998  CE2 PHE A 263      -1.989  -3.400  -3.770  1.00 84.75           C
ATOM   3999  HE2 PHE A 263      -1.568  -2.399  -3.676  1.00 84.75           H
ATOM   4000  CZ  PHE A 263      -3.135  -3.721  -3.112  1.00 84.75           C
ATOM   4001  HZ  PHE A 263      -3.632  -2.977  -2.489  1.00 84.75           H
ATOM   4002  HN  PHE A 263       0.182  -8.238  -6.757  1.00 84.75           H
ATOM   4003  N   VAL A 264      -1.458  -9.292  -4.142  1.00 82.35           N
ATOM   4004  CA  VAL A 264      -2.168 -10.133  -3.193  1.00 82.35           C
ATOM   4005  C   VAL A 264      -1.169 -10.729  -2.199  1.00 82.35           C
ATOM   4006  O   VAL A 264      -1.352 -10.618  -0.988  1.00 82.35           O
ATOM   4007  HA  VAL A 264      -2.867  -9.498  -2.650  1.00 82.35           H
ATOM   4008  CB  VAL A 264      -2.975 -11.197  -3.939  1.00 82.35           C
ATOM   4009  HB  VAL A 264      -2.275 -11.927  -4.345  1.00 82.35           H
ATOM   4010  CG1 VAL A 264      -3.922 -11.933  -2.989  1.00 82.35           C
ATOM   4011 1HG1 VAL A 264      -3.344 -12.420  -2.204  1.00 82.35           H
ATOM   4012 2HG1 VAL A 264      -4.614 -11.219  -2.541  1.00 82.35           H
ATOM   4013 3HG1 VAL A 264      -4.484 -12.683  -3.545  1.00 82.35           H
ATOM   4014  CG2 VAL A 264      -3.743 -10.581  -5.111  1.00 82.35           C
ATOM   4015 1HG2 VAL A 264      -4.429  -9.821  -4.736  1.00 82.35           H
ATOM   4016 2HG2 VAL A 264      -3.039 -10.125  -5.807  1.00 82.35           H
ATOM   4017 3HG2 VAL A 264      -4.308 -11.359  -5.624  1.00 82.35           H
ATOM   4018  HN  VAL A 264      -1.580  -9.543  -5.102  1.00 82.35           H
ATOM   4019  N   LEU A 265      -0.134 -11.348  -2.748  1.00 87.60           N
ATOM   4020  CA  LEU A 265       0.738 -12.196  -1.953  1.00 87.60           C
ATOM   4021  C   LEU A 265       1.511 -11.333  -0.954  1.00 87.60           C
ATOM   4022  O   LEU A 265       1.882 -11.802   0.120  1.00 87.60           O
ATOM   4023  HA  LEU A 265       0.104 -12.885  -1.395  1.00 87.60           H
ATOM   4024  CB  LEU A 265       1.636 -13.040  -2.860  1.00 87.60           C
ATOM   4025 1HB  LEU A 265       2.154 -12.373  -3.548  1.00 87.60           H
ATOM   4026 2HB  LEU A 265       2.398 -13.515  -2.243  1.00 87.60           H
ATOM   4027  CG  LEU A 265       0.932 -14.125  -3.678  1.00 87.60           C
ATOM   4028  HG  LEU A 265       0.160 -13.650  -4.283  1.00 87.60           H
ATOM   4029  CD1 LEU A 265       1.908 -14.804  -4.641  1.00 87.60           C
ATOM   4030 1HD1 LEU A 265       2.319 -14.062  -5.326  1.00 87.60           H
ATOM   4031 2HD1 LEU A 265       2.718 -15.264  -4.075  1.00 87.60           H
ATOM   4032 3HD1 LEU A 265       1.382 -15.571  -5.210  1.00 87.60           H
ATOM   4033  CD2 LEU A 265       0.233 -15.134  -2.764  1.00 87.60           C
ATOM   4034 1HD2 LEU A 265       0.970 -15.608  -2.115  1.00 87.60           H
ATOM   4035 2HD2 LEU A 265      -0.509 -14.619  -2.155  1.00 87.60           H
ATOM   4036 3HD2 LEU A 265      -0.258 -15.894  -3.371  1.00 87.60           H
ATOM   4037  HN  LEU A 265       0.112 -11.277  -3.714  1.00 87.60           H
ATOM   4038  N   SER A 266       1.730 -10.086  -1.344  1.00 89.23           N
ATOM   4039  CA  SER A 266       2.520  -9.175  -0.533  1.00 89.23           C
ATOM   4040  C   SER A 266       1.653  -8.574   0.575  1.00 89.23           C
ATOM   4041  O   SER A 266       2.113  -8.395   1.701  1.00 89.23           O
ATOM   4042  HA  SER A 266       3.316  -9.786  -0.106  1.00 89.23           H
ATOM   4043  CB  SER A 266       3.134  -8.065  -1.389  1.00 89.23           C
ATOM   4044 1HB  SER A 266       3.694  -7.383  -0.750  1.00 89.23           H
ATOM   4045 2HB  SER A 266       3.844  -8.500  -2.091  1.00 89.23           H
ATOM   4046  OG  SER A 266       2.142  -7.336  -2.107  1.00 89.23           O
ATOM   4047  HG  SER A 266       1.967  -7.774  -2.988  1.00 89.23           H
ATOM   4048  HN  SER A 266       1.379  -9.696  -2.196  1.00 89.23           H
ATOM   4049  N   GLN A 267       0.412  -8.278   0.216  1.00 87.95           N
ATOM   4050  CA  GLN A 267      -0.454  -7.502   1.087  1.00 87.95           C
ATOM   4051  C   GLN A 267      -1.204  -8.426   2.049  1.00 87.95           C
ATOM   4052  O   GLN A 267      -1.531  -8.030   3.167  1.00 87.95           O
ATOM   4053  HA  GLN A 267       0.211  -6.846   1.647  1.00 87.95           H
ATOM   4054  CB  GLN A 267      -1.430  -6.651   0.272  1.00 87.95           C
ATOM   4055 1HB  GLN A 267      -2.033  -7.295  -0.368  1.00 87.95           H
ATOM   4056 2HB  GLN A 267      -2.117  -6.136   0.944  1.00 87.95           H
ATOM   4057  CG  GLN A 267      -0.682  -5.628  -0.585  1.00 87.95           C
ATOM   4058 1HG  GLN A 267      -0.036  -6.145  -1.294  1.00 87.95           H
ATOM   4059 2HG  GLN A 267      -1.395  -5.046  -1.168  1.00 87.95           H
ATOM   4060  CD  GLN A 267       0.156  -4.691   0.288  1.00 87.95           C
ATOM   4061  OE1 GLN A 267      -0.297  -4.162   1.289  1.00 87.95           O
ATOM   4062  NE2 GLN A 267       1.400  -4.515  -0.148  1.00 87.95           N
ATOM   4063 1HE2 GLN A 267       1.710  -4.979  -0.978  1.00 87.95           H
ATOM   4064 2HE2 GLN A 267       2.027  -3.920   0.355  1.00 87.95           H
ATOM   4065  HN  GLN A 267      -0.001  -8.559  -0.651  1.00 87.95           H
ATOM   4066  N   PHE A 268      -1.454  -9.640   1.580  1.00 89.19           N
ATOM   4067  CA  PHE A 268      -2.335 -10.550   2.292  1.00 89.19           C
ATOM   4068  C   PHE A 268      -1.825 -10.808   3.712  1.00 89.19           C
ATOM   4069  O   PHE A 268      -2.566 -10.644   4.680  1.00 89.19           O
ATOM   4070  HA  PHE A 268      -3.316 -10.079   2.340  1.00 89.19           H
ATOM   4071  CB  PHE A 268      -2.336 -11.869   1.516  1.00 89.19           C
ATOM   4072 1HB  PHE A 268      -2.651 -11.675   0.491  1.00 89.19           H
ATOM   4073 2HB  PHE A 268      -1.317 -12.253   1.470  1.00 89.19           H
ATOM   4074  CG  PHE A 268      -3.244 -12.943   2.118  1.00 89.19           C
ATOM   4075  CD1 PHE A 268      -2.721 -13.893   2.939  1.00 89.19           C
ATOM   4076  HD1 PHE A 268      -1.656 -13.888   3.169  1.00 89.19           H
ATOM   4077  CD2 PHE A 268      -4.573 -12.949   1.831  1.00 89.19           C
ATOM   4078  HD2 PHE A 268      -4.992 -12.189   1.172  1.00 89.19           H
ATOM   4079  CE1 PHE A 268      -3.564 -14.890   3.498  1.00 89.19           C
ATOM   4080  HE1 PHE A 268      -3.145 -15.651   4.156  1.00 89.19           H
ATOM   4081  CE2 PHE A 268      -5.416 -13.947   2.389  1.00 89.19           C
ATOM   4082  HE2 PHE A 268      -6.481 -13.952   2.159  1.00 89.19           H
ATOM   4083  CZ  PHE A 268      -4.893 -14.896   3.211  1.00 89.19           C
ATOM   4084  HZ  PHE A 268      -5.540 -15.662   3.640  1.00 89.19           H
ATOM   4085  HN  PHE A 268      -1.067 -10.002   0.733  1.00 89.19           H
ATOM   4086  N   PRO A 269      -0.557 -11.215   3.861  1.00 92.89           N
ATOM   4087  CA  PRO A 269      -0.034 -11.587   5.178  1.00 92.89           C
ATOM   4088  C   PRO A 269      -0.261 -10.500   6.216  1.00 92.89           C
ATOM   4089  O   PRO A 269      -0.672 -10.786   7.340  1.00 92.89           O
ATOM   4090  HA  PRO A 269      -0.565 -12.460   5.558  1.00 92.89           H
ATOM   4091  CB  PRO A 269       1.455 -11.826   4.922  1.00 92.89           C
ATOM   4092 1HB  PRO A 269       2.041 -10.923   5.090  1.00 92.89           H
ATOM   4093 2HB  PRO A 269       1.858 -12.594   5.583  1.00 92.89           H
ATOM   4094  CG  PRO A 269       1.497 -12.261   3.462  1.00 92.89           C
ATOM   4095 1HG  PRO A 269       2.489 -12.131   3.029  1.00 92.89           H
ATOM   4096 2HG  PRO A 269       1.249 -13.316   3.346  1.00 92.89           H
ATOM   4097  CD  PRO A 269       0.465 -11.357   2.808  1.00 92.89           C
ATOM   4098 1HD  PRO A 269       0.890 -10.392   2.531  1.00 92.89           H
ATOM   4099 2HD  PRO A 269       0.060 -11.797   1.897  1.00 92.89           H
ATOM   4100  N   TYR A 270       0.017  -9.270   5.809  1.00 93.50           N
ATOM   4101  CA  TYR A 270      -0.049  -8.146   6.727  1.00 93.50           C
ATOM   4102  C   TYR A 270      -1.484  -7.913   7.207  1.00 93.50           C
ATOM   4103  O   TYR A 270      -1.715  -7.678   8.392  1.00 93.50           O
ATOM   4104  HA  TYR A 270       0.580  -8.375   7.586  1.00 93.50           H
ATOM   4105  CB  TYR A 270       0.414  -6.924   5.931  1.00 93.50           C
ATOM   4106 1HB  TYR A 270       1.459  -7.059   5.653  1.00 93.50           H
ATOM   4107 2HB  TYR A 270      -0.157  -6.869   5.004  1.00 93.50           H
ATOM   4108  CG  TYR A 270       0.268  -5.599   6.683  1.00 93.50           C
ATOM   4109  CD1 TYR A 270      -0.599  -4.633   6.216  1.00 93.50           C
ATOM   4110  HD1 TYR A 270      -1.180  -4.813   5.311  1.00 93.50           H
ATOM   4111  CD2 TYR A 270       1.003  -5.372   7.828  1.00 93.50           C
ATOM   4112  HD2 TYR A 270       1.688  -6.135   8.197  1.00 93.50           H
ATOM   4113  CE1 TYR A 270      -0.736  -3.386   6.923  1.00 93.50           C
ATOM   4114  HE1 TYR A 270      -1.418  -2.614   6.565  1.00 93.50           H
ATOM   4115  CE2 TYR A 270       0.866  -4.125   8.536  1.00 93.50           C
ATOM   4116  HE2 TYR A 270       1.441  -3.932   9.441  1.00 93.50           H
ATOM   4117  CZ  TYR A 270       0.003  -3.194   8.048  1.00 93.50           C
ATOM   4118  OH  TYR A 270      -0.127  -2.016   8.717  1.00 93.50           O
ATOM   4119  HH  TYR A 270       0.218  -2.114   9.650  1.00 93.50           H
ATOM   4120  HN  TYR A 270       0.282  -9.037   4.874  1.00 93.50           H
ATOM   4121  N   ASN A 271      -2.409  -7.986   6.262  1.00 89.15           N
ATOM   4122  CA  ASN A 271      -3.804  -7.709   6.557  1.00 89.15           C
ATOM   4123  C   ASN A 271      -4.365  -8.824   7.441  1.00 89.15           C
ATOM   4124  O   ASN A 271      -5.304  -8.603   8.205  1.00 89.15           O
ATOM   4125  HA  ASN A 271      -3.804  -6.741   7.058  1.00 89.15           H
ATOM   4126  CB  ASN A 271      -4.639  -7.656   5.276  1.00 89.15           C
ATOM   4127 1HB  ASN A 271      -4.381  -8.499   4.635  1.00 89.15           H
ATOM   4128 2HB  ASN A 271      -5.696  -7.754   5.522  1.00 89.15           H
ATOM   4129  CG  ASN A 271      -4.405  -6.345   4.523  1.00 89.15           C
ATOM   4130  OD1 ASN A 271      -4.792  -5.272   4.956  1.00 89.15           O
ATOM   4131  ND2 ASN A 271      -3.752  -6.491   3.373  1.00 89.15           N
ATOM   4132 1HD2 ASN A 271      -3.462  -7.400   3.075  1.00 89.15           H
ATOM   4133 2HD2 ASN A 271      -3.551  -5.691   2.808  1.00 89.15           H
ATOM   4134  HN  ASN A 271      -2.219  -8.229   5.310  1.00 89.15           H
ATOM   4135  N   CYS A 272      -3.767  -9.999   7.308  1.00 92.05           N
ATOM   4136  CA  CYS A 272      -4.125 -11.122   8.158  1.00 92.05           C
ATOM   4137  C   CYS A 272      -3.827 -10.741   9.609  1.00 92.05           C
ATOM   4138  O   CYS A 272      -4.650 -10.966  10.495  1.00 92.05           O
ATOM   4139  HA  CYS A 272      -5.192 -11.295   8.014  1.00 92.05           H
ATOM   4140  CB  CYS A 272      -3.396 -12.401   7.742  1.00 92.05           C
ATOM   4141 1HB  CYS A 272      -2.331 -12.201   7.624  1.00 92.05           H
ATOM   4142 2HB  CYS A 272      -3.494 -13.156   8.522  1.00 92.05           H
ATOM   4143  SG  CYS A 272      -4.090 -13.034   6.171  1.00 92.05           S
ATOM   4144  HG  CYS A 272      -3.518 -12.123   5.389  1.00 92.05           H
ATOM   4145  HN  CYS A 272      -3.051 -10.189   6.637  1.00 92.05           H
ATOM   4146  N   ILE A 273      -2.647 -10.172   9.807  1.00 93.34           N
ATOM   4147  CA  ILE A 273      -2.213  -9.795  11.142  1.00 93.34           C
ATOM   4148  C   ILE A 273      -3.074  -8.634  11.645  1.00 93.34           C
ATOM   4149  O   ILE A 273      -3.419  -8.578  12.824  1.00 93.34           O
ATOM   4150  HA  ILE A 273      -2.376 -10.653  11.793  1.00 93.34           H
ATOM   4151  CB  ILE A 273      -0.712  -9.497  11.152  1.00 93.34           C
ATOM   4152  HB  ILE A 273      -0.513  -8.717  10.418  1.00 93.34           H
ATOM   4153  CG1 ILE A 273       0.094 -10.728  10.734  1.00 93.34           C
ATOM   4154 1HG1 ILE A 273      -0.206 -11.040   9.734  1.00 93.34           H
ATOM   4155 2HG1 ILE A 273       1.153 -10.474  10.684  1.00 93.34           H
ATOM   4156  CG2 ILE A 273      -0.270  -8.958  12.514  1.00 93.34           C
ATOM   4157 1HG2 ILE A 273      -0.811  -8.037  12.734  1.00 93.34           H
ATOM   4158 2HG2 ILE A 273      -0.485  -9.698  13.285  1.00 93.34           H
ATOM   4159 3HG2 ILE A 273       0.801  -8.754  12.494  1.00 93.34           H
ATOM   4160  CD1 ILE A 273      -0.114 -11.880  11.718  1.00 93.34           C
ATOM   4161 1HD1 ILE A 273       0.210 -11.572  12.712  1.00 93.34           H
ATOM   4162 2HD1 ILE A 273      -1.170 -12.148  11.747  1.00 93.34           H
ATOM   4163 3HD1 ILE A 273       0.471 -12.743  11.397  1.00 93.34           H
ATOM   4164  HN  ILE A 273      -1.995  -9.968   9.077  1.00 93.34           H
ATOM   4165  N   LEU A 274      -3.396  -7.736  10.725  1.00 92.15           N
ATOM   4166  CA  LEU A 274      -4.250  -6.607  11.049  1.00 92.15           C
ATOM   4167  C   LEU A 274      -5.594  -7.122  11.570  1.00 92.15           C
ATOM   4168  O   LEU A 274      -6.180  -6.532  12.476  1.00 92.15           O
ATOM   4169  HA  LEU A 274      -3.763  -6.047  11.847  1.00 92.15           H
ATOM   4170  CB  LEU A 274      -4.375  -5.667   9.848  1.00 92.15           C
ATOM   4171 1HB  LEU A 274      -4.464  -6.273   8.946  1.00 92.15           H
ATOM   4172 2HB  LEU A 274      -5.304  -5.105   9.947  1.00 92.15           H
ATOM   4173  CG  LEU A 274      -3.228  -4.674   9.651  1.00 92.15           C
ATOM   4174  HG  LEU A 274      -2.308  -5.240   9.508  1.00 92.15           H
ATOM   4175  CD1 LEU A 274      -3.442  -3.832   8.391  1.00 92.15           C
ATOM   4176 1HD1 LEU A 274      -3.491  -4.487   7.521  1.00 92.15           H
ATOM   4177 2HD1 LEU A 274      -4.375  -3.276   8.481  1.00 92.15           H
ATOM   4178 3HD1 LEU A 274      -2.613  -3.135   8.275  1.00 92.15           H
ATOM   4179  CD2 LEU A 274      -3.036  -3.805  10.895  1.00 92.15           C
ATOM   4180 1HD2 LEU A 274      -3.951  -3.247  11.094  1.00 92.15           H
ATOM   4181 2HD2 LEU A 274      -2.805  -4.441  11.750  1.00 92.15           H
ATOM   4182 3HD2 LEU A 274      -2.214  -3.108  10.728  1.00 92.15           H
ATOM   4183  HN  LEU A 274      -3.084  -7.772   9.776  1.00 92.15           H
ATOM   4184  N   LEU A 275      -6.042  -8.217  10.974  1.00 92.90           N
ATOM   4185  CA  LEU A 275      -7.298  -8.827  11.377  1.00 92.90           C
ATOM   4186  C   LEU A 275      -7.190  -9.290  12.832  1.00 92.90           C
ATOM   4187  O   LEU A 275      -8.082  -9.028  13.638  1.00 92.90           O
ATOM   4188  HA  LEU A 275      -8.069  -8.060  11.315  1.00 92.90           H
ATOM   4189  CB  LEU A 275      -7.689  -9.942  10.404  1.00 92.90           C
ATOM   4190 1HB  LEU A 275      -7.800  -9.507   9.411  1.00 92.90           H
ATOM   4191 2HB  LEU A 275      -6.866 -10.654  10.350  1.00 92.90           H
ATOM   4192  CG  LEU A 275      -8.969 -10.708  10.742  1.00 92.90           C
ATOM   4193  HG  LEU A 275      -8.883 -11.085  11.761  1.00 92.90           H
ATOM   4194  CD1 LEU A 275     -10.188  -9.784  10.703  1.00 92.90           C
ATOM   4195 1HD1 LEU A 275     -10.059  -8.982  11.430  1.00 92.90           H
ATOM   4196 2HD1 LEU A 275     -10.289  -9.357   9.705  1.00 92.90           H
ATOM   4197 3HD1 LEU A 275     -11.084 -10.354  10.947  1.00 92.90           H
ATOM   4198  CD2 LEU A 275      -9.140 -11.921   9.825  1.00 92.90           C
ATOM   4199 1HD2 LEU A 275      -9.195 -11.587   8.788  1.00 92.90           H
ATOM   4200 2HD2 LEU A 275      -8.289 -12.591   9.946  1.00 92.90           H
ATOM   4201 3HD2 LEU A 275     -10.058 -12.447  10.086  1.00 92.90           H
ATOM   4202  HN  LEU A 275      -5.565  -8.684  10.230  1.00 92.90           H
ATOM   4203  N   VAL A 276      -6.091  -9.971  13.123  1.00 94.01           N
ATOM   4204  CA  VAL A 276      -5.867 -10.493  14.460  1.00 94.01           C
ATOM   4205  C   VAL A 276      -5.869  -9.335  15.461  1.00 94.01           C
ATOM   4206  O   VAL A 276      -6.495  -9.424  16.516  1.00 94.01           O
ATOM   4207  HA  VAL A 276      -6.694 -11.162  14.696  1.00 94.01           H
ATOM   4208  CB  VAL A 276      -4.573 -11.308  14.493  1.00 94.01           C
ATOM   4209  HB  VAL A 276      -3.766 -10.672  14.130  1.00 94.01           H
ATOM   4210  CG1 VAL A 276      -4.229 -11.734  15.922  1.00 94.01           C
ATOM   4211 1HG1 VAL A 276      -4.100 -10.848  16.544  1.00 94.01           H
ATOM   4212 2HG1 VAL A 276      -5.038 -12.345  16.324  1.00 94.01           H
ATOM   4213 3HG1 VAL A 276      -3.305 -12.312  15.917  1.00 94.01           H
ATOM   4214  CG2 VAL A 276      -4.666 -12.522  13.567  1.00 94.01           C
ATOM   4215 1HG2 VAL A 276      -5.490 -13.161  13.886  1.00 94.01           H
ATOM   4216 2HG2 VAL A 276      -4.842 -12.187  12.545  1.00 94.01           H
ATOM   4217 3HG2 VAL A 276      -3.733 -13.084  13.609  1.00 94.01           H
ATOM   4218  HN  VAL A 276      -5.364 -10.167  12.465  1.00 94.01           H
ATOM   4219  N   GLN A 277      -5.163  -8.276  15.095  1.00 93.32           N
ATOM   4220  CA  GLN A 277      -5.057  -7.112  15.957  1.00 93.32           C
ATOM   4221  C   GLN A 277      -6.439  -6.497  16.191  1.00 93.32           C
ATOM   4222  O   GLN A 277      -6.716  -5.976  17.269  1.00 93.32           O
ATOM   4223  HA  GLN A 277      -4.654  -7.484  16.899  1.00 93.32           H
ATOM   4224  CB  GLN A 277      -4.091  -6.081  15.371  1.00 93.32           C
ATOM   4225 1HB  GLN A 277      -4.312  -5.929  14.315  1.00 93.32           H
ATOM   4226 2HB  GLN A 277      -4.233  -5.121  15.868  1.00 93.32           H
ATOM   4227  CG  GLN A 277      -2.639  -6.536  15.534  1.00 93.32           C
ATOM   4228 1HG  GLN A 277      -2.434  -6.741  16.585  1.00 93.32           H
ATOM   4229 2HG  GLN A 277      -2.483  -7.468  14.991  1.00 93.32           H
ATOM   4230  CD  GLN A 277      -1.670  -5.470  15.019  1.00 93.32           C
ATOM   4231  OE1 GLN A 277      -2.022  -4.595  14.245  1.00 93.32           O
ATOM   4232  NE2 GLN A 277      -0.432  -5.592  15.490  1.00 93.32           N
ATOM   4233 1HE2 GLN A 277      -0.208  -6.333  16.123  1.00 93.32           H
ATOM   4234 2HE2 GLN A 277       0.275  -4.942  15.211  1.00 93.32           H
ATOM   4235  HN  GLN A 277      -4.669  -8.206  14.228  1.00 93.32           H
ATOM   4236  N   THR A 278      -7.270  -6.580  15.161  1.00 92.98           N
ATOM   4237  CA  THR A 278      -8.619  -6.048  15.244  1.00 92.98           C
ATOM   4238  C   THR A 278      -9.442  -6.837  16.265  1.00 92.98           C
ATOM   4239  O   THR A 278     -10.135  -6.251  17.095  1.00 92.98           O
ATOM   4240  HA  THR A 278      -8.562  -5.021  15.605  1.00 92.98           H
ATOM   4241  CB  THR A 278      -9.220  -6.062  13.837  1.00 92.98           C
ATOM   4242  HB  THR A 278      -9.382  -7.084  13.494  1.00 92.98           H
ATOM   4243  OG1 THR A 278      -8.308  -5.290  13.062  1.00 92.98           O
ATOM   4244  HG1 THR A 278      -7.619  -5.886  12.649  1.00 92.98           H
ATOM   4245  CG2 THR A 278     -10.534  -5.282  13.754  1.00 92.98           C
ATOM   4246 1HG2 THR A 278     -10.357  -4.243  14.033  1.00 92.98           H
ATOM   4247 2HG2 THR A 278     -11.262  -5.722  14.434  1.00 92.98           H
ATOM   4248 3HG2 THR A 278     -10.917  -5.324  12.734  1.00 92.98           H
ATOM   4249  HN  THR A 278      -7.034  -7.000  14.285  1.00 92.98           H
ATOM   4250  N   ILE A 279      -9.338  -8.155  16.169  1.00 94.22           N
ATOM   4251  CA  ILE A 279     -10.101  -9.031  17.042  1.00 94.22           C
ATOM   4252  C   ILE A 279      -9.650  -8.821  18.489  1.00 94.22           C
ATOM   4253  O   ILE A 279     -10.476  -8.770  19.399  1.00 94.22           O
ATOM   4254  HA  ILE A 279     -11.148  -8.741  16.961  1.00 94.22           H
ATOM   4255  CB  ILE A 279      -9.995 -10.482  16.569  1.00 94.22           C
ATOM   4256  HB  ILE A 279      -8.938 -10.732  16.467  1.00 94.22           H
ATOM   4257  CG1 ILE A 279     -10.635 -10.658  15.191  1.00 94.22           C
ATOM   4258 1HG1 ILE A 279     -11.720 -10.597  15.280  1.00 94.22           H
ATOM   4259 2HG1 ILE A 279     -10.323  -9.847  14.534  1.00 94.22           H
ATOM   4260  CG2 ILE A 279     -10.588 -11.440  17.604  1.00 94.22           C
ATOM   4261 1HG2 ILE A 279     -10.047 -11.339  18.545  1.00 94.22           H
ATOM   4262 2HG2 ILE A 279     -11.639 -11.200  17.761  1.00 94.22           H
ATOM   4263 3HG2 ILE A 279     -10.499 -12.465  17.243  1.00 94.22           H
ATOM   4264  CD1 ILE A 279     -10.245 -12.002  14.573  1.00 94.22           C
ATOM   4265 1HD1 ILE A 279      -9.161 -12.050  14.463  1.00 94.22           H
ATOM   4266 2HD1 ILE A 279     -10.580 -12.812  15.221  1.00 94.22           H
ATOM   4267 3HD1 ILE A 279     -10.714 -12.102  13.594  1.00 94.22           H
ATOM   4268  HN  ILE A 279      -8.747  -8.623  15.512  1.00 94.22           H
ATOM   4269  N   ASP A 280      -8.341  -8.703  18.656  1.00 93.51           N
ATOM   4270  CA  ASP A 280      -7.766  -8.560  19.983  1.00 93.51           C
ATOM   4271  C   ASP A 280      -8.143  -7.191  20.552  1.00 93.51           C
ATOM   4272  O   ASP A 280      -8.302  -7.040  21.762  1.00 93.51           O
ATOM   4273  HA  ASP A 280      -8.182  -9.382  20.566  1.00 93.51           H
ATOM   4274  CB  ASP A 280      -6.240  -8.648  19.934  1.00 93.51           C
ATOM   4275 1HB  ASP A 280      -5.941  -9.531  19.369  1.00 93.51           H
ATOM   4276 2HB  ASP A 280      -5.838  -7.782  19.408  1.00 93.51           H
ATOM   4277  CG  ASP A 280      -5.649  -8.714  21.344  1.00 93.51           C
ATOM   4278  OD1 ASP A 280      -6.138  -9.559  22.125  1.00 93.51           O
ATOM   4279  OD2 ASP A 280      -4.722  -7.919  21.609  1.00 93.51           O
ATOM   4280  HN  ASP A 280      -7.679  -8.705  17.907  1.00 93.51           H
ATOM   4281  N   ALA A 281      -8.275  -6.227  19.652  1.00 92.06           N
ATOM   4282  CA  ALA A 281      -8.669  -4.885  20.045  1.00 92.06           C
ATOM   4283  C   ALA A 281     -10.047  -4.936  20.707  1.00 92.06           C
ATOM   4284  O   ALA A 281     -10.337  -4.148  21.606  1.00 92.06           O
ATOM   4285  HA  ALA A 281      -7.940  -4.524  20.771  1.00 92.06           H
ATOM   4286  CB  ALA A 281      -8.643  -3.967  18.822  1.00 92.06           C
ATOM   4287 1HB  ALA A 281      -7.635  -3.943  18.407  1.00 92.06           H
ATOM   4288 2HB  ALA A 281      -9.336  -4.343  18.070  1.00 92.06           H
ATOM   4289 3HB  ALA A 281      -8.938  -2.960  19.117  1.00 92.06           H
ATOM   4290  HN  ALA A 281      -8.118  -6.352  18.672  1.00 92.06           H
ATOM   4291  N   TYR A 282     -10.860  -5.870  20.236  1.00 90.62           N
ATOM   4292  CA  TYR A 282     -12.210  -6.017  20.753  1.00 90.62           C
ATOM   4293  C   TYR A 282     -12.234  -6.948  21.967  1.00 90.62           C
ATOM   4294  O   TYR A 282     -12.819  -6.617  22.997  1.00 90.62           O
ATOM   4295  HA  TYR A 282     -12.565  -5.031  21.054  1.00 90.62           H
ATOM   4296  CB  TYR A 282     -13.028  -6.649  19.625  1.00 90.62           C
ATOM   4297 1HB  TYR A 282     -12.836  -6.103  18.701  1.00 90.62           H
ATOM   4298 2HB  TYR A 282     -12.682  -7.671  19.468  1.00 90.62           H
ATOM   4299  CG  TYR A 282     -14.535  -6.670  19.885  1.00 90.62           C
ATOM   4300  CD1 TYR A 282     -15.142  -7.826  20.332  1.00 90.62           C
ATOM   4301  HD1 TYR A 282     -14.548  -8.724  20.500  1.00 90.62           H
ATOM   4302  CD2 TYR A 282     -15.288  -5.533  19.672  1.00 90.62           C
ATOM   4303  HD2 TYR A 282     -14.808  -4.620  19.319  1.00 90.62           H
ATOM   4304  CE1 TYR A 282     -16.561  -7.845  20.576  1.00 90.62           C
ATOM   4305  HE1 TYR A 282     -17.053  -8.752  20.929  1.00 90.62           H
ATOM   4306  CE2 TYR A 282     -16.707  -5.552  19.917  1.00 90.62           C
ATOM   4307  HE2 TYR A 282     -17.313  -4.661  19.753  1.00 90.62           H
ATOM   4308  CZ  TYR A 282     -17.273  -6.708  20.357  1.00 90.62           C
ATOM   4309  OH  TYR A 282     -18.613  -6.726  20.588  1.00 90.62           O
ATOM   4310  HH  TYR A 282     -19.004  -5.823  20.409  1.00 90.62           H
ATOM   4311  HN  TYR A 282     -10.611  -6.518  19.516  1.00 90.62           H
ATOM   4312  N   ALA A 283     -11.590  -8.095  21.806  1.00 91.35           N
ATOM   4313  CA  ALA A 283     -11.778  -9.196  22.736  1.00 91.35           C
ATOM   4314  C   ALA A 283     -10.677  -9.153  23.798  1.00 91.35           C
ATOM   4315  O   ALA A 283     -10.827  -9.728  24.875  1.00 91.35           O
ATOM   4316  HA  ALA A 283     -12.745  -9.060  23.221  1.00 91.35           H
ATOM   4317  CB  ALA A 283     -11.794 -10.518  21.966  1.00 91.35           C
ATOM   4318 1HB  ALA A 283     -12.612 -10.509  21.245  1.00 91.35           H
ATOM   4319 2HB  ALA A 283     -10.848 -10.644  21.440  1.00 91.35           H
ATOM   4320 3HB  ALA A 283     -11.935 -11.343  22.664  1.00 91.35           H
ATOM   4321  HN  ALA A 283     -10.952  -8.278  21.058  1.00 91.35           H
ATOM   4322  N   MET A 284      -9.597  -8.466  23.457  1.00 89.30           N
ATOM   4323  CA  MET A 284      -8.447  -8.393  24.342  1.00 89.30           C
ATOM   4324  C   MET A 284      -8.066  -9.781  24.862  1.00 89.30           C
ATOM   4325  O   MET A 284      -7.847  -9.960  26.059  1.00 89.30           O
ATOM   4326  HA  MET A 284      -7.635  -7.989  23.737  1.00 89.30           H
ATOM   4327  CB  MET A 284      -8.769  -7.476  25.524  1.00 89.30           C
ATOM   4328 1HB  MET A 284      -9.667  -7.831  26.029  1.00 89.30           H
ATOM   4329 2HB  MET A 284      -7.958  -7.514  26.250  1.00 89.30           H
ATOM   4330  CG  MET A 284      -8.976  -6.033  25.057  1.00 89.30           C
ATOM   4331 1HG  MET A 284      -8.045  -5.636  24.652  1.00 89.30           H
ATOM   4332 2HG  MET A 284      -9.711  -6.004  24.253  1.00 89.30           H
ATOM   4333  SD  MET A 284      -9.526  -5.023  26.422  1.00 89.30           S
ATOM   4334  CE  MET A 284     -11.276  -5.374  26.382  1.00 89.30           C
ATOM   4335 1HE  MET A 284     -11.684  -5.075  25.417  1.00 89.30           H
ATOM   4336 2HE  MET A 284     -11.435  -6.442  26.529  1.00 89.30           H
ATOM   4337 3HE  MET A 284     -11.776  -4.820  27.176  1.00 89.30           H
ATOM   4338  HN  MET A 284      -9.500  -7.967  22.596  1.00 89.30           H
ATOM   4339  N   PHE A 285      -7.998 -10.726  23.937  1.00 90.02           N
ATOM   4340  CA  PHE A 285      -7.816 -12.121  24.303  1.00 90.02           C
ATOM   4341  C   PHE A 285      -6.331 -12.458  24.457  1.00 90.02           C
ATOM   4342  O   PHE A 285      -5.980 -13.473  25.057  1.00 90.02           O
ATOM   4343  HA  PHE A 285      -8.321 -12.273  25.257  1.00 90.02           H
ATOM   4344  CB  PHE A 285      -8.403 -12.962  23.168  1.00 90.02           C
ATOM   4345 1HB  PHE A 285      -8.524 -13.988  23.515  1.00 90.02           H
ATOM   4346 2HB  PHE A 285      -9.398 -12.587  22.929  1.00 90.02           H
ATOM   4347  CG  PHE A 285      -7.555 -12.967  21.894  1.00 90.02           C
ATOM   4348  CD1 PHE A 285      -7.760 -12.022  20.938  1.00 90.02           C
ATOM   4349  HD1 PHE A 285      -8.528 -11.261  21.079  1.00 90.02           H
ATOM   4350  CD2 PHE A 285      -6.598 -13.916  21.718  1.00 90.02           C
ATOM   4351  HD2 PHE A 285      -6.434 -14.673  22.485  1.00 90.02           H
ATOM   4352  CE1 PHE A 285      -6.974 -12.026  19.756  1.00 90.02           C
ATOM   4353  HE1 PHE A 285      -7.138 -11.269  18.989  1.00 90.02           H
ATOM   4354  CE2 PHE A 285      -5.811 -13.920  20.536  1.00 90.02           C
ATOM   4355  HE2 PHE A 285      -5.044 -14.681  20.395  1.00 90.02           H
ATOM   4356  CZ  PHE A 285      -6.016 -12.975  19.580  1.00 90.02           C
ATOM   4357  HZ  PHE A 285      -5.412 -12.979  18.672  1.00 90.02           H
ATOM   4358  HN  PHE A 285      -8.065 -10.553  22.954  1.00 90.02           H
ATOM   4359  N   ILE A 286      -5.499 -11.587  23.904  1.00 90.77           N
ATOM   4360  CA  ILE A 286      -4.060 -11.760  24.005  1.00 90.77           C
ATOM   4361  C   ILE A 286      -3.568 -11.148  25.319  1.00 90.77           C
ATOM   4362  O   ILE A 286      -3.132  -9.999  25.348  1.00 90.77           O
ATOM   4363  HA  ILE A 286      -3.860 -12.831  24.027  1.00 90.77           H
ATOM   4364  CB  ILE A 286      -3.364 -11.194  22.765  1.00 90.77           C
ATOM   4365  HB  ILE A 286      -3.536 -10.118  22.738  1.00 90.77           H
ATOM   4366  CG1 ILE A 286      -3.963 -11.780  21.485  1.00 90.77           C
ATOM   4367 1HG1 ILE A 286      -3.697 -12.834  21.404  1.00 90.77           H
ATOM   4368 2HG1 ILE A 286      -5.051 -11.729  21.532  1.00 90.77           H
ATOM   4369  CG2 ILE A 286      -1.851 -11.408  22.840  1.00 90.77           C
ATOM   4370 1HG2 ILE A 286      -1.456 -10.904  23.723  1.00 90.77           H
ATOM   4371 2HG2 ILE A 286      -1.637 -12.474  22.905  1.00 90.77           H
ATOM   4372 3HG2 ILE A 286      -1.381 -10.996  21.947  1.00 90.77           H
ATOM   4373  CD1 ILE A 286      -3.464 -11.026  20.251  1.00 90.77           C
ATOM   4374 1HD1 ILE A 286      -3.753  -9.978  20.324  1.00 90.77           H
ATOM   4375 2HD1 ILE A 286      -2.378 -11.100  20.195  1.00 90.77           H
ATOM   4376 3HD1 ILE A 286      -3.905 -11.463  19.355  1.00 90.77           H
ATOM   4377  HN  ILE A 286      -5.793 -10.778  23.396  1.00 90.77           H
ATOM   4378  N   SER A 287      -3.656 -11.945  26.374  1.00 87.54           N
ATOM   4379  CA  SER A 287      -3.194 -11.509  27.681  1.00 87.54           C
ATOM   4380  C   SER A 287      -1.747 -11.955  27.900  1.00 87.54           C
ATOM   4381  O   SER A 287      -1.071 -11.461  28.801  1.00 87.54           O
ATOM   4382  HA  SER A 287      -3.260 -10.421  27.662  1.00 87.54           H
ATOM   4383  CB  SER A 287      -4.092 -12.055  28.793  1.00 87.54           C
ATOM   4384 1HB  SER A 287      -3.698 -11.747  29.761  1.00 87.54           H
ATOM   4385 2HB  SER A 287      -5.087 -11.620  28.702  1.00 87.54           H
ATOM   4386  OG  SER A 287      -4.190 -13.476  28.751  1.00 87.54           O
ATOM   4387  HG  SER A 287      -4.816 -13.796  29.462  1.00 87.54           H
ATOM   4388  HN  SER A 287      -4.034 -12.870  26.347  1.00 87.54           H
ATOM   4389  N   ASN A 288      -1.315 -12.885  27.061  1.00 90.91           N
ATOM   4390  CA  ASN A 288       0.004 -13.475  27.213  1.00 90.91           C
ATOM   4391  C   ASN A 288       1.036 -12.595  26.505  1.00 90.91           C
ATOM   4392  O   ASN A 288       0.915 -12.327  25.311  1.00 90.91           O
ATOM   4393  HA  ASN A 288       0.171 -13.531  28.289  1.00 90.91           H
ATOM   4394  CB  ASN A 288       0.060 -14.868  26.583  1.00 90.91           C
ATOM   4395 1HB  ASN A 288      -0.777 -15.467  26.942  1.00 90.91           H
ATOM   4396 2HB  ASN A 288      -0.047 -14.787  25.502  1.00 90.91           H
ATOM   4397  CG  ASN A 288       1.377 -15.570  26.920  1.00 90.91           C
ATOM   4398  OD1 ASN A 288       2.451 -14.995  26.853  1.00 90.91           O
ATOM   4399  ND2 ASN A 288       1.235 -16.841  27.285  1.00 90.91           N
ATOM   4400 1HD2 ASN A 288       0.325 -17.253  27.319  1.00 90.91           H
ATOM   4401 2HD2 ASN A 288       2.039 -17.385  27.525  1.00 90.91           H
ATOM   4402  HN  ASN A 288      -1.848 -13.234  26.290  1.00 90.91           H
ATOM   4403  N   CYS A 289       2.029 -12.169  27.273  1.00 90.08           N
ATOM   4404  CA  CYS A 289       3.019 -11.234  26.765  1.00 90.08           C
ATOM   4405  C   CYS A 289       3.815 -11.930  25.660  1.00 90.08           C
ATOM   4406  O   CYS A 289       4.209 -11.297  24.681  1.00 90.08           O
ATOM   4407  HA  CYS A 289       2.469 -10.381  26.368  1.00 90.08           H
ATOM   4408  CB  CYS A 289       3.927 -10.711  27.880  1.00 90.08           C
ATOM   4409 1HB  CYS A 289       3.328 -10.224  28.650  1.00 90.08           H
ATOM   4410 2HB  CYS A 289       4.445 -11.542  28.358  1.00 90.08           H
ATOM   4411  SG  CYS A 289       5.143  -9.528  27.194  1.00 90.08           S
ATOM   4412  HN  CYS A 289       2.162 -12.451  28.223  1.00 90.08           H
ATOM   4413  N   ALA A 290       4.029 -13.223  25.853  1.00 91.93           N
ATOM   4414  CA  ALA A 290       4.819 -14.000  24.913  1.00 91.93           C
ATOM   4415  C   ALA A 290       4.117 -14.014  23.553  1.00 91.93           C
ATOM   4416  O   ALA A 290       4.749 -13.794  22.522  1.00 91.93           O
ATOM   4417  HA  ALA A 290       5.786 -13.508  24.807  1.00 91.93           H
ATOM   4418  CB  ALA A 290       5.039 -15.407  25.471  1.00 91.93           C
ATOM   4419 1HB  ALA A 290       5.567 -15.342  26.422  1.00 91.93           H
ATOM   4420 2HB  ALA A 290       4.075 -15.892  25.623  1.00 91.93           H
ATOM   4421 3HB  ALA A 290       5.632 -15.989  24.765  1.00 91.93           H
ATOM   4422  HN  ALA A 290       3.673 -13.738  26.633  1.00 91.93           H
ATOM   4423  N   VAL A 291       2.819 -14.276  23.596  1.00 92.62           N
ATOM   4424  CA  VAL A 291       2.026 -14.333  22.380  1.00 92.62           C
ATOM   4425  C   VAL A 291       1.989 -12.946  21.735  1.00 92.62           C
ATOM   4426  O   VAL A 291       2.117 -12.819  20.519  1.00 92.62           O
ATOM   4427  HA  VAL A 291       2.520 -15.024  21.697  1.00 92.62           H
ATOM   4428  CB  VAL A 291       0.633 -14.886  22.688  1.00 92.62           C
ATOM   4429  HB  VAL A 291       0.161 -14.220  23.411  1.00 92.62           H
ATOM   4430  CG1 VAL A 291      -0.238 -14.909  21.431  1.00 92.62           C
ATOM   4431 1HG1 VAL A 291      -0.343 -13.895  21.043  1.00 92.62           H
ATOM   4432 2HG1 VAL A 291       0.229 -15.541  20.676  1.00 92.62           H
ATOM   4433 3HG1 VAL A 291      -1.223 -15.306  21.679  1.00 92.62           H
ATOM   4434  CG2 VAL A 291       0.723 -16.277  23.319  1.00 92.62           C
ATOM   4435 1HG2 VAL A 291       1.224 -16.957  22.630  1.00 92.62           H
ATOM   4436 2HG2 VAL A 291       1.289 -16.219  24.248  1.00 92.62           H
ATOM   4437 3HG2 VAL A 291      -0.281 -16.646  23.528  1.00 92.62           H
ATOM   4438  HN  VAL A 291       2.310 -14.447  24.440  1.00 92.62           H
ATOM   4439  N   SER A 292       1.814 -11.940  22.580  1.00 92.42           N
ATOM   4440  CA  SER A 292       1.726 -10.570  22.105  1.00 92.42           C
ATOM   4441  C   SER A 292       3.025 -10.177  21.397  1.00 92.42           C
ATOM   4442  O   SER A 292       2.994  -9.558  20.335  1.00 92.42           O
ATOM   4443  HA  SER A 292       0.891 -10.561  21.404  1.00 92.42           H
ATOM   4444  CB  SER A 292       1.436  -9.605  23.256  1.00 92.42           C
ATOM   4445 1HB  SER A 292       0.572  -9.960  23.818  1.00 92.42           H
ATOM   4446 2HB  SER A 292       2.281  -9.596  23.944  1.00 92.42           H
ATOM   4447  OG  SER A 292       1.188  -8.280  22.792  1.00 92.42           O
ATOM   4448  HG  SER A 292       0.293  -8.235  22.349  1.00 92.42           H
ATOM   4449  HN  SER A 292       1.733 -12.050  23.571  1.00 92.42           H
ATOM   4450  N   THR A 293       4.135 -10.553  22.015  1.00 92.52           N
ATOM   4451  CA  THR A 293       5.442 -10.207  21.483  1.00 92.52           C
ATOM   4452  C   THR A 293       5.625 -10.807  20.088  1.00 92.52           C
ATOM   4453  O   THR A 293       6.105 -10.134  19.177  1.00 92.52           O
ATOM   4454  HA  THR A 293       5.492  -9.123  21.374  1.00 92.52           H
ATOM   4455  CB  THR A 293       6.499 -10.669  22.488  1.00 92.52           C
ATOM   4456  HB  THR A 293       6.395 -11.733  22.700  1.00 92.52           H
ATOM   4457  OG1 THR A 293       6.322  -9.799  23.603  1.00 92.52           O
ATOM   4458  HG1 THR A 293       5.721 -10.227  24.278  1.00 92.52           H
ATOM   4459  CG2 THR A 293       7.924 -10.380  22.012  1.00 92.52           C
ATOM   4460 1HG2 THR A 293       8.048  -9.307  21.865  1.00 92.52           H
ATOM   4461 2HG2 THR A 293       8.106 -10.899  21.071  1.00 92.52           H
ATOM   4462 3HG2 THR A 293       8.635 -10.728  22.762  1.00 92.52           H
ATOM   4463  HN  THR A 293       4.151 -11.083  22.863  1.00 92.52           H
ATOM   4464  N   ASN A 294       5.234 -12.067  19.965  1.00 93.44           N
ATOM   4465  CA  ASN A 294       5.400 -12.783  18.711  1.00 93.44           C
ATOM   4466  C   ASN A 294       4.515 -12.140  17.641  1.00 93.44           C
ATOM   4467  O   ASN A 294       4.914 -12.033  16.483  1.00 93.44           O
ATOM   4468  HA  ASN A 294       6.461 -12.706  18.476  1.00 93.44           H
ATOM   4469  CB  ASN A 294       4.980 -14.247  18.854  1.00 93.44           C
ATOM   4470 1HB  ASN A 294       4.015 -14.306  19.357  1.00 93.44           H
ATOM   4471 2HB  ASN A 294       4.852 -14.690  17.866  1.00 93.44           H
ATOM   4472  CG  ASN A 294       6.023 -15.042  19.643  1.00 93.44           C
ATOM   4473  OD1 ASN A 294       7.158 -14.628  19.814  1.00 93.44           O
ATOM   4474  ND2 ASN A 294       5.576 -16.203  20.113  1.00 93.44           N
ATOM   4475 1HD2 ASN A 294       4.632 -16.484  19.937  1.00 93.44           H
ATOM   4476 2HD2 ASN A 294       6.183 -16.795  20.643  1.00 93.44           H
ATOM   4477  HN  ASN A 294       4.811 -12.596  20.701  1.00 93.44           H
ATOM   4478  N   ILE A 295       3.330 -11.729  18.067  1.00 93.29           N
ATOM   4479  CA  ILE A 295       2.364 -11.150  17.149  1.00 93.29           C
ATOM   4480  C   ILE A 295       2.897  -9.813  16.631  1.00 93.29           C
ATOM   4481  O   ILE A 295       2.721  -9.482  15.459  1.00 93.29           O
ATOM   4482  HA  ILE A 295       2.265 -11.833  16.305  1.00 93.29           H
ATOM   4483  CB  ILE A 295       0.989 -11.048  17.812  1.00 93.29           C
ATOM   4484  HB  ILE A 295       1.127 -10.688  18.831  1.00 93.29           H
ATOM   4485  CG1 ILE A 295       0.321 -12.422  17.904  1.00 93.29           C
ATOM   4486 1HG1 ILE A 295       0.059 -12.770  16.905  1.00 93.29           H
ATOM   4487 2HG1 ILE A 295       1.024 -13.144  18.319  1.00 93.29           H
ATOM   4488  CG2 ILE A 295       0.106 -10.029  17.089  1.00 93.29           C
ATOM   4489 1HG2 ILE A 295       0.582  -9.049  17.120  1.00 93.29           H
ATOM   4490 2HG2 ILE A 295      -0.028 -10.335  16.051  1.00 93.29           H
ATOM   4491 3HG2 ILE A 295      -0.866  -9.976  17.581  1.00 93.29           H
ATOM   4492  CD1 ILE A 295      -0.935 -12.364  18.776  1.00 93.29           C
ATOM   4493 1HD1 ILE A 295      -0.665 -12.038  19.780  1.00 93.29           H
ATOM   4494 2HD1 ILE A 295      -1.645 -11.658  18.344  1.00 93.29           H
ATOM   4495 3HD1 ILE A 295      -1.389 -13.353  18.824  1.00 93.29           H
ATOM   4496  HN  ILE A 295       3.027 -11.786  19.018  1.00 93.29           H
ATOM   4497  N   ASP A 296       3.539  -9.080  17.529  1.00 92.99           N
ATOM   4498  CA  ASP A 296       4.090  -7.782  17.179  1.00 92.99           C
ATOM   4499  C   ASP A 296       5.228  -7.969  16.174  1.00 92.99           C
ATOM   4500  O   ASP A 296       5.363  -7.191  15.231  1.00 92.99           O
ATOM   4501  HA  ASP A 296       3.255  -7.218  16.763  1.00 92.99           H
ATOM   4502  CB  ASP A 296       4.659  -7.075  18.411  1.00 92.99           C
ATOM   4503 1HB  ASP A 296       5.354  -7.738  18.927  1.00 92.99           H
ATOM   4504 2HB  ASP A 296       5.227  -6.197  18.102  1.00 92.99           H
ATOM   4505  CG  ASP A 296       3.541  -6.655  19.368  1.00 92.99           C
ATOM   4506  OD1 ASP A 296       2.394  -6.542  18.885  1.00 92.99           O
ATOM   4507  OD2 ASP A 296       3.859  -6.457  20.560  1.00 92.99           O
ATOM   4508  HN  ASP A 296       3.684  -9.359  18.478  1.00 92.99           H
ATOM   4509  N   ILE A 297       6.019  -9.006  16.411  1.00 93.81           N
ATOM   4510  CA  ILE A 297       7.106  -9.339  15.507  1.00 93.81           C
ATOM   4511  C   ILE A 297       6.530  -9.730  14.144  1.00 93.81           C
ATOM   4512  O   ILE A 297       7.034  -9.303  13.107  1.00 93.81           O
ATOM   4513  HA  ILE A 297       7.713  -8.442  15.380  1.00 93.81           H
ATOM   4514  CB  ILE A 297       8.007 -10.411  16.124  1.00 93.81           C
ATOM   4515  HB  ILE A 297       7.373 -11.210  16.508  1.00 93.81           H
ATOM   4516  CG1 ILE A 297       8.794  -9.850  17.309  1.00 93.81           C
ATOM   4517 1HG1 ILE A 297       9.529  -9.128  16.953  1.00 93.81           H
ATOM   4518 2HG1 ILE A 297       8.120  -9.315  17.978  1.00 93.81           H
ATOM   4519  CG2 ILE A 297       8.924 -11.031  15.068  1.00 93.81           C
ATOM   4520 1HG2 ILE A 297       8.320 -11.490  14.286  1.00 93.81           H
ATOM   4521 2HG2 ILE A 297       9.553 -10.255  14.632  1.00 93.81           H
ATOM   4522 3HG2 ILE A 297       9.554 -11.790  15.534  1.00 93.81           H
ATOM   4523  CD1 ILE A 297       9.501 -10.969  18.077  1.00 93.81           C
ATOM   4524 1HD1 ILE A 297       8.762 -11.676  18.452  1.00 93.81           H
ATOM   4525 2HD1 ILE A 297      10.193 -11.485  17.411  1.00 93.81           H
ATOM   4526 3HD1 ILE A 297      10.053 -10.542  18.914  1.00 93.81           H
ATOM   4527  HN  ILE A 297       5.926  -9.612  17.201  1.00 93.81           H
ATOM   4528  N   CYS A 298       5.481 -10.538  14.191  1.00 94.10           N
ATOM   4529  CA  CYS A 298       4.822 -10.980  12.974  1.00 94.10           C
ATOM   4530  C   CYS A 298       4.350  -9.744  12.207  1.00 94.10           C
ATOM   4531  O   CYS A 298       4.463  -9.687  10.983  1.00 94.10           O
ATOM   4532  HA  CYS A 298       5.565 -11.533  12.399  1.00 94.10           H
ATOM   4533  CB  CYS A 298       3.669 -11.941  13.272  1.00 94.10           C
ATOM   4534 1HB  CYS A 298       3.055 -11.546  14.082  1.00 94.10           H
ATOM   4535 2HB  CYS A 298       3.024 -12.031  12.398  1.00 94.10           H
ATOM   4536  SG  CYS A 298       4.328 -13.585  13.732  1.00 94.10           S
ATOM   4537  HG  CYS A 298       4.720 -13.241  14.956  1.00 94.10           H
ATOM   4538  HN  CYS A 298       5.082 -10.889  15.039  1.00 94.10           H
ATOM   4539  N   PHE A 299       3.831  -8.783  12.958  1.00 94.17           N
ATOM   4540  CA  PHE A 299       3.343  -7.550  12.364  1.00 94.17           C
ATOM   4541  C   PHE A 299       4.460  -6.827  11.608  1.00 94.17           C
ATOM   4542  O   PHE A 299       4.266  -6.392  10.474  1.00 94.17           O
ATOM   4543  HA  PHE A 299       2.550  -7.818  11.666  1.00 94.17           H
ATOM   4544  CB  PHE A 299       2.862  -6.661  13.511  1.00 94.17           C
ATOM   4545 1HB  PHE A 299       2.073  -7.181  14.055  1.00 94.17           H
ATOM   4546 2HB  PHE A 299       3.684  -6.510  14.211  1.00 94.17           H
ATOM   4547  CG  PHE A 299       2.336  -5.296  13.063  1.00 94.17           C
ATOM   4548  CD1 PHE A 299       3.184  -4.236  12.975  1.00 94.17           C
ATOM   4549  HD1 PHE A 299       4.238  -4.359  13.224  1.00 94.17           H
ATOM   4550  CD2 PHE A 299       1.021  -5.142  12.751  1.00 94.17           C
ATOM   4551  HD2 PHE A 299       0.341  -5.991  12.822  1.00 94.17           H
ATOM   4552  CE1 PHE A 299       2.696  -2.969  12.558  1.00 94.17           C
ATOM   4553  HE1 PHE A 299       3.375  -2.120  12.488  1.00 94.17           H
ATOM   4554  CE2 PHE A 299       0.533  -3.875  12.335  1.00 94.17           C
ATOM   4555  HE2 PHE A 299      -0.521  -3.752  12.086  1.00 94.17           H
ATOM   4556  CZ  PHE A 299       1.381  -2.815  12.247  1.00 94.17           C
ATOM   4557  HZ  PHE A 299       1.006  -1.843  11.927  1.00 94.17           H
ATOM   4558  HN  PHE A 299       3.741  -8.838  13.952  1.00 94.17           H
ATOM   4559  N   GLN A 300       5.605  -6.721  12.267  1.00 92.92           N
ATOM   4560  CA  GLN A 300       6.735  -6.012  11.693  1.00 92.92           C
ATOM   4561  C   GLN A 300       7.174  -6.679  10.388  1.00 92.92           C
ATOM   4562  O   GLN A 300       7.400  -6.002   9.386  1.00 92.92           O
ATOM   4563  HA  GLN A 300       6.373  -5.004  11.489  1.00 92.92           H
ATOM   4564  CB  GLN A 300       7.896  -5.935  12.686  1.00 92.92           C
ATOM   4565 1HB  GLN A 300       8.088  -6.924  13.104  1.00 92.92           H
ATOM   4566 2HB  GLN A 300       8.804  -5.628  12.168  1.00 92.92           H
ATOM   4567  CG  GLN A 300       7.588  -4.950  13.815  1.00 92.92           C
ATOM   4568 1HG  GLN A 300       7.413  -3.958  13.399  1.00 92.92           H
ATOM   4569 2HG  GLN A 300       6.671  -5.248  14.323  1.00 92.92           H
ATOM   4570  CD  GLN A 300       8.740  -4.891  14.821  1.00 92.92           C
ATOM   4571  OE1 GLN A 300       9.687  -5.657  14.765  1.00 92.92           O
ATOM   4572  NE2 GLN A 300       8.605  -3.940  15.742  1.00 92.92           N
ATOM   4573 1HE2 GLN A 300       7.802  -3.344  15.732  1.00 92.92           H
ATOM   4574 2HE2 GLN A 300       9.307  -3.822  16.444  1.00 92.92           H
ATOM   4575  HN  GLN A 300       5.765  -7.109  13.174  1.00 92.92           H
ATOM   4576  N   VAL A 301       7.280  -7.999  10.442  1.00 93.94           N
ATOM   4577  CA  VAL A 301       7.786  -8.756   9.309  1.00 93.94           C
ATOM   4578  C   VAL A 301       6.847  -8.569   8.116  1.00 93.94           C
ATOM   4579  O   VAL A 301       7.293  -8.250   7.015  1.00 93.94           O
ATOM   4580  HA  VAL A 301       8.765  -8.349   9.053  1.00 93.94           H
ATOM   4581  CB  VAL A 301       7.971 -10.223   9.701  1.00 93.94           C
ATOM   4582  HB  VAL A 301       7.026 -10.583  10.107  1.00 93.94           H
ATOM   4583  CG1 VAL A 301       8.315 -11.078   8.480  1.00 93.94           C
ATOM   4584 1HG1 VAL A 301       7.508 -11.010   7.750  1.00 93.94           H
ATOM   4585 2HG1 VAL A 301       9.241 -10.716   8.033  1.00 93.94           H
ATOM   4586 3HG1 VAL A 301       8.441 -12.116   8.787  1.00 93.94           H
ATOM   4587  CG2 VAL A 301       9.036 -10.370  10.791  1.00 93.94           C
ATOM   4588 1HG2 VAL A 301       9.987  -9.984  10.424  1.00 93.94           H
ATOM   4589 2HG2 VAL A 301       8.732  -9.807  11.674  1.00 93.94           H
ATOM   4590 3HG2 VAL A 301       9.147 -11.422  11.051  1.00 93.94           H
ATOM   4591  HN  VAL A 301       7.028  -8.548  11.239  1.00 93.94           H
ATOM   4592  N   THR A 302       5.565  -8.777   8.375  1.00 94.01           N
ATOM   4593  CA  THR A 302       4.570  -8.731   7.317  1.00 94.01           C
ATOM   4594  C   THR A 302       4.432  -7.306   6.777  1.00 94.01           C
ATOM   4595  O   THR A 302       4.152  -7.110   5.596  1.00 94.01           O
ATOM   4596  HA  THR A 302       4.917  -9.353   6.492  1.00 94.01           H
ATOM   4597  CB  THR A 302       3.263  -9.300   7.871  1.00 94.01           C
ATOM   4598  HB  THR A 302       2.481  -9.289   7.112  1.00 94.01           H
ATOM   4599  OG1 THR A 302       3.005  -8.514   9.031  1.00 94.01           O
ATOM   4600  HG1 THR A 302       3.389  -8.960   9.839  1.00 94.01           H
ATOM   4601  CG2 THR A 302       3.427 -10.721   8.413  1.00 94.01           C
ATOM   4602 1HG2 THR A 302       4.160 -10.720   9.219  1.00 94.01           H
ATOM   4603 2HG2 THR A 302       3.767 -11.379   7.613  1.00 94.01           H
ATOM   4604 3HG2 THR A 302       2.469 -11.078   8.794  1.00 94.01           H
ATOM   4605  HN  THR A 302       5.203  -8.974   9.286  1.00 94.01           H
ATOM   4606  N   GLN A 303       4.635  -6.347   7.669  1.00 92.52           N
ATOM   4607  CA  GLN A 303       4.612  -4.947   7.282  1.00 92.52           C
ATOM   4608  C   GLN A 303       5.720  -4.659   6.267  1.00 92.52           C
ATOM   4609  O   GLN A 303       5.496  -3.959   5.280  1.00 92.52           O
ATOM   4610  HA  GLN A 303       3.637  -4.791   6.820  1.00 92.52           H
ATOM   4611  CB  GLN A 303       4.738  -4.037   8.505  1.00 92.52           C
ATOM   4612 1HB  GLN A 303       3.906  -4.218   9.185  1.00 92.52           H
ATOM   4613 2HB  GLN A 303       5.652  -4.278   9.049  1.00 92.52           H
ATOM   4614  CG  GLN A 303       4.758  -2.564   8.093  1.00 92.52           C
ATOM   4615 1HG  GLN A 303       5.746  -2.300   7.718  1.00 92.52           H
ATOM   4616 2HG  GLN A 303       4.053  -2.401   7.278  1.00 92.52           H
ATOM   4617  CD  GLN A 303       4.397  -1.660   9.274  1.00 92.52           C
ATOM   4618  OE1 GLN A 303       5.233  -1.282  10.078  1.00 92.52           O
ATOM   4619  NE2 GLN A 303       3.108  -1.335   9.332  1.00 92.52           N
ATOM   4620 1HE2 GLN A 303       2.474  -1.678   8.640  1.00 92.52           H
ATOM   4621 2HE2 GLN A 303       2.774  -0.746  10.068  1.00 92.52           H
ATOM   4622  HN  GLN A 303       4.813  -6.514   8.639  1.00 92.52           H
ATOM   4623  N   THR A 304       6.891  -5.213   6.544  1.00 92.54           N
ATOM   4624  CA  THR A 304       8.039  -5.011   5.676  1.00 92.54           C
ATOM   4625  C   THR A 304       7.759  -5.576   4.282  1.00 92.54           C
ATOM   4626  O   THR A 304       8.112  -4.962   3.277  1.00 92.54           O
ATOM   4627  HA  THR A 304       8.197  -3.939   5.560  1.00 92.54           H
ATOM   4628  CB  THR A 304       9.259  -5.637   6.353  1.00 92.54           C
ATOM   4629  HB  THR A 304       9.176  -6.724   6.376  1.00 92.54           H
ATOM   4630  OG1 THR A 304       9.318  -4.998   7.625  1.00 92.54           O
ATOM   4631  HG1 THR A 304       8.759  -5.498   8.286  1.00 92.54           H
ATOM   4632  CG2 THR A 304      10.572  -5.241   5.675  1.00 92.54           C
ATOM   4633 1HG2 THR A 304      10.688  -4.157   5.712  1.00 92.54           H
ATOM   4634 2HG2 THR A 304      10.559  -5.569   4.636  1.00 92.54           H
ATOM   4635 3HG2 THR A 304      11.406  -5.712   6.195  1.00 92.54           H
ATOM   4636  HN  THR A 304       7.061  -5.790   7.343  1.00 92.54           H
ATOM   4637  N   ILE A 305       7.128  -6.741   4.267  1.00 92.95           N
ATOM   4638  CA  ILE A 305       6.793  -7.394   3.012  1.00 92.95           C
ATOM   4639  C   ILE A 305       5.834  -6.504   2.219  1.00 92.95           C
ATOM   4640  O   ILE A 305       5.962  -6.377   1.003  1.00 92.95           O
ATOM   4641  HA  ILE A 305       7.716  -7.500   2.443  1.00 92.95           H
ATOM   4642  CB  ILE A 305       6.255  -8.803   3.269  1.00 92.95           C
ATOM   4643  HB  ILE A 305       5.444  -8.732   3.993  1.00 92.95           H
ATOM   4644  CG1 ILE A 305       7.333  -9.698   3.884  1.00 92.95           C
ATOM   4645 1HG1 ILE A 305       8.098  -9.917   3.138  1.00 92.95           H
ATOM   4646 2HG1 ILE A 305       7.826  -9.171   4.701  1.00 92.95           H
ATOM   4647  CG2 ILE A 305       5.669  -9.407   1.992  1.00 92.95           C
ATOM   4648 1HG2 ILE A 305       4.851  -8.781   1.635  1.00 92.95           H
ATOM   4649 2HG2 ILE A 305       6.444  -9.463   1.227  1.00 92.95           H
ATOM   4650 3HG2 ILE A 305       5.294 -10.409   2.202  1.00 92.95           H
ATOM   4651  CD1 ILE A 305       6.730 -11.005   4.403  1.00 92.95           C
ATOM   4652 1HD1 ILE A 305       5.984 -10.783   5.166  1.00 92.95           H
ATOM   4653 2HD1 ILE A 305       6.259 -11.541   3.579  1.00 92.95           H
ATOM   4654 3HD1 ILE A 305       7.518 -11.622   4.835  1.00 92.95           H
ATOM   4655  HN  ILE A 305       6.847  -7.236   5.089  1.00 92.95           H
ATOM   4656  N   ALA A 306       4.894  -5.911   2.941  1.00 91.64           N
ATOM   4657  CA  ALA A 306       3.880  -5.082   2.313  1.00 91.64           C
ATOM   4658  C   ALA A 306       4.549  -3.868   1.666  1.00 91.64           C
ATOM   4659  O   ALA A 306       4.125  -3.413   0.604  1.00 91.64           O
ATOM   4660  HA  ALA A 306       3.398  -5.677   1.537  1.00 91.64           H
ATOM   4661  CB  ALA A 306       2.830  -4.684   3.353  1.00 91.64           C
ATOM   4662 1HB  ALA A 306       2.364  -5.581   3.760  1.00 91.64           H
ATOM   4663 2HB  ALA A 306       3.309  -4.125   4.157  1.00 91.64           H
ATOM   4664 3HB  ALA A 306       2.070  -4.062   2.881  1.00 91.64           H
ATOM   4665  HN  ALA A 306       4.820  -5.990   3.935  1.00 91.64           H
ATOM   4666  N   PHE A 307       5.584  -3.377   2.332  1.00 92.35           N
ATOM   4667  CA  PHE A 307       6.275  -2.186   1.870  1.00 92.35           C
ATOM   4668  C   PHE A 307       7.145  -2.495   0.650  1.00 92.35           C
ATOM   4669  O   PHE A 307       7.309  -1.651  -0.230  1.00 92.35           O
ATOM   4670  HA  PHE A 307       5.513  -1.456   1.595  1.00 92.35           H
ATOM   4671  CB  PHE A 307       7.173  -1.716   3.016  1.00 92.35           C
ATOM   4672 1HB  PHE A 307       7.743  -2.567   3.389  1.00 92.35           H
ATOM   4673 2HB  PHE A 307       7.893  -0.996   2.628  1.00 92.35           H
ATOM   4674  CG  PHE A 307       6.413  -1.079   4.181  1.00 92.35           C
ATOM   4675  CD1 PHE A 307       5.054  -1.112   4.206  1.00 92.35           C
ATOM   4676  HD1 PHE A 307       4.506  -1.592   3.395  1.00 92.35           H
ATOM   4677  CD2 PHE A 307       7.097  -0.481   5.193  1.00 92.35           C
ATOM   4678  HD2 PHE A 307       8.187  -0.454   5.173  1.00 92.35           H
ATOM   4679  CE1 PHE A 307       4.349  -0.521   5.287  1.00 92.35           C
ATOM   4680  HE1 PHE A 307       3.259  -0.547   5.306  1.00 92.35           H
ATOM   4681  CE2 PHE A 307       6.392   0.111   6.274  1.00 92.35           C
ATOM   4682  HE2 PHE A 307       6.940   0.590   7.085  1.00 92.35           H
ATOM   4683  CZ  PHE A 307       5.033   0.078   6.299  1.00 92.35           C
ATOM   4684  HZ  PHE A 307       4.492   0.532   7.129  1.00 92.35           H
ATOM   4685  HN  PHE A 307       5.950  -3.779   3.172  1.00 92.35           H
ATOM   4686  N   PHE A 308       7.680  -3.707   0.636  1.00 92.12           N
ATOM   4687  CA  PHE A 308       8.563  -4.123  -0.440  1.00 92.12           C
ATOM   4688  C   PHE A 308       7.833  -4.108  -1.785  1.00 92.12           C
ATOM   4689  O   PHE A 308       8.462  -3.996  -2.836  1.00 92.12           O
ATOM   4690  HA  PHE A 308       9.391  -3.416  -0.471  1.00 92.12           H
ATOM   4691  CB  PHE A 308       9.004  -5.555  -0.129  1.00 92.12           C
ATOM   4692 1HB  PHE A 308       9.378  -5.594   0.894  1.00 92.12           H
ATOM   4693 2HB  PHE A 308       8.134  -6.210  -0.176  1.00 92.12           H
ATOM   4694  CG  PHE A 308      10.082  -6.093  -1.072  1.00 92.12           C
ATOM   4695  CD1 PHE A 308       9.742  -6.943  -2.078  1.00 92.12           C
ATOM   4696  HD1 PHE A 308       8.702  -7.241  -2.212  1.00 92.12           H
ATOM   4697  CD2 PHE A 308      11.379  -5.722  -0.904  1.00 92.12           C
ATOM   4698  HD2 PHE A 308      11.651  -5.040  -0.098  1.00 92.12           H
ATOM   4699  CE1 PHE A 308      10.743  -7.442  -2.953  1.00 92.12           C
ATOM   4700  HE1 PHE A 308      10.471  -8.124  -3.759  1.00 92.12           H
ATOM   4701  CE2 PHE A 308      12.380  -6.221  -1.779  1.00 92.12           C
ATOM   4702  HE2 PHE A 308      13.419  -5.923  -1.645  1.00 92.12           H
ATOM   4703  CZ  PHE A 308      12.040  -7.071  -2.785  1.00 92.12           C
ATOM   4704  HZ  PHE A 308      12.808  -7.454  -3.457  1.00 92.12           H
ATOM   4705  HN  PHE A 308       7.520  -4.397   1.342  1.00 92.12           H
ATOM   4706  N   HIS A 309       6.515  -4.223  -1.708  1.00 90.44           N
ATOM   4707  CA  HIS A 309       5.695  -4.257  -2.907  1.00 90.44           C
ATOM   4708  C   HIS A 309       5.928  -2.985  -3.724  1.00 90.44           C
ATOM   4709  O   HIS A 309       5.936  -3.026  -4.954  1.00 90.44           O
ATOM   4710  HA  HIS A 309       6.026  -5.118  -3.488  1.00 90.44           H
ATOM   4711  CB  HIS A 309       4.222  -4.473  -2.552  1.00 90.44           C
ATOM   4712 1HB  HIS A 309       4.125  -5.408  -2.001  1.00 90.44           H
ATOM   4713 2HB  HIS A 309       3.899  -3.674  -1.885  1.00 90.44           H
ATOM   4714  CG  HIS A 309       3.302  -4.513  -3.749  1.00 90.44           C
ATOM   4715  ND1 HIS A 309       2.651  -3.391  -4.232  1.00 90.44           N
ATOM   4716  HD1 HIS A 309       2.718  -2.468  -3.853  1.00 90.44           H
ATOM   4717  CD2 HIS A 309       2.932  -5.549  -4.555  1.00 90.44           C
ATOM   4718  HD2 HIS A 309       3.264  -6.583  -4.456  1.00 90.44           H
ATOM   4719  CE1 HIS A 309       1.924  -3.748  -5.280  1.00 90.44           C
ATOM   4720  HE1 HIS A 309       1.296  -3.088  -5.879  1.00 90.44           H
ATOM   4721  NE2 HIS A 309       2.099  -5.086  -5.478  1.00 90.44           N
ATOM   4722  HN  HIS A 309       6.009  -4.292  -0.848  1.00 90.44           H
ATOM   4723  N   SER A 310       6.113  -1.886  -3.009  1.00 90.26           N
ATOM   4724  CA  SER A 310       6.120  -0.576  -3.637  1.00 90.26           C
ATOM   4725  C   SER A 310       7.370  -0.418  -4.505  1.00 90.26           C
ATOM   4726  O   SER A 310       7.476   0.530  -5.281  1.00 90.26           O
ATOM   4727  HA  SER A 310       5.221  -0.546  -4.253  1.00 90.26           H
ATOM   4728  CB  SER A 310       6.057   0.538  -2.590  1.00 90.26           C
ATOM   4729 1HB  SER A 310       6.852   0.394  -1.859  1.00 90.26           H
ATOM   4730 2HB  SER A 310       6.238   1.499  -3.072  1.00 90.26           H
ATOM   4731  OG  SER A 310       4.799   0.572  -1.922  1.00 90.26           O
ATOM   4732  HG  SER A 310       4.098   0.946  -2.530  1.00 90.26           H
ATOM   4733  HN  SER A 310       6.256  -1.880  -2.019  1.00 90.26           H
ATOM   4734  N   CYS A 311       8.285  -1.363  -4.345  1.00 92.03           N
ATOM   4735  CA  CYS A 311       9.497  -1.375  -5.147  1.00 92.03           C
ATOM   4736  C   CYS A 311       9.351  -2.454  -6.221  1.00 92.03           C
ATOM   4737  O   CYS A 311      10.213  -2.593  -7.088  1.00 92.03           O
ATOM   4738  HA  CYS A 311       9.582  -0.387  -5.600  1.00 92.03           H
ATOM   4739  CB  CYS A 311      10.743  -1.590  -4.286  1.00 92.03           C
ATOM   4740 1HB  CYS A 311      11.638  -1.352  -4.862  1.00 92.03           H
ATOM   4741 2HB  CYS A 311      10.725  -0.915  -3.431  1.00 92.03           H
ATOM   4742  SG  CYS A 311      10.814  -3.326  -3.711  1.00 92.03           S
ATOM   4743  HG  CYS A 311      11.997  -3.225  -3.112  1.00 92.03           H
ATOM   4744  HN  CYS A 311       8.209  -2.109  -3.684  1.00 92.03           H
ATOM   4745  N   LEU A 312       8.254  -3.192  -6.129  1.00 89.40           N
ATOM   4746  CA  LEU A 312       8.069  -4.366  -6.965  1.00 89.40           C
ATOM   4747  C   LEU A 312       7.445  -3.946  -8.297  1.00 89.40           C
ATOM   4748  O   LEU A 312       7.762  -4.513  -9.341  1.00 89.40           O
ATOM   4749  HA  LEU A 312       9.056  -4.784  -7.163  1.00 89.40           H
ATOM   4750  CB  LEU A 312       7.267  -5.434  -6.218  1.00 89.40           C
ATOM   4751 1HB  LEU A 312       6.417  -4.950  -5.737  1.00 89.40           H
ATOM   4752 2HB  LEU A 312       6.863  -6.134  -6.950  1.00 89.40           H
ATOM   4753  CG  LEU A 312       8.032  -6.230  -5.160  1.00 89.40           C
ATOM   4754  HG  LEU A 312       8.313  -5.549  -4.356  1.00 89.40           H
ATOM   4755  CD1 LEU A 312       7.147  -7.315  -4.543  1.00 89.40           C
ATOM   4756 1HD1 LEU A 312       6.279  -6.852  -4.073  1.00 89.40           H
ATOM   4757 2HD1 LEU A 312       6.815  -8.000  -5.324  1.00 89.40           H
ATOM   4758 3HD1 LEU A 312       7.715  -7.866  -3.794  1.00 89.40           H
ATOM   4759  CD2 LEU A 312       9.327  -6.806  -5.737  1.00 89.40           C
ATOM   4760 1HD2 LEU A 312       9.090  -7.469  -6.569  1.00 89.40           H
ATOM   4761 2HD2 LEU A 312       9.961  -5.993  -6.088  1.00 89.40           H
ATOM   4762 3HD2 LEU A 312       9.851  -7.368  -4.963  1.00 89.40           H
ATOM   4763  HN  LEU A 312       7.502  -2.998  -5.500  1.00 89.40           H
ATOM   4764  N   ASN A 313       6.568  -2.956  -8.216  1.00 84.66           N
ATOM   4765  CA  ASN A 313       5.736  -2.599  -9.353  1.00 84.66           C
ATOM   4766  C   ASN A 313       6.630  -2.296 -10.558  1.00 84.66           C
ATOM   4767  O   ASN A 313       6.443  -2.864 -11.632  1.00 84.66           O
ATOM   4768  HA  ASN A 313       5.092  -3.462  -9.519  1.00 84.66           H
ATOM   4769  CB  ASN A 313       4.904  -1.350  -9.056  1.00 84.66           C
ATOM   4770 1HB  ASN A 313       5.524  -0.606  -8.556  1.00 84.66           H
ATOM   4771 2HB  ASN A 313       4.563  -0.905  -9.991  1.00 84.66           H
ATOM   4772  CG  ASN A 313       3.699  -1.691  -8.177  1.00 84.66           C
ATOM   4773  OD1 ASN A 313       3.160  -2.784  -8.215  1.00 84.66           O
ATOM   4774  ND2 ASN A 313       3.308  -0.696  -7.385  1.00 84.66           N
ATOM   4775 1HD2 ASN A 313       3.795   0.178  -7.403  1.00 84.66           H
ATOM   4776 2HD2 ASN A 313       2.528  -0.822  -6.773  1.00 84.66           H
ATOM   4777  HN  ASN A 313       6.422  -2.403  -7.396  1.00 84.66           H
ATOM   4778  N   PRO A 314       7.613  -1.398 -10.402  1.00 84.26           N
ATOM   4779  CA  PRO A 314       8.478  -1.024 -11.524  1.00 84.26           C
ATOM   4780  C   PRO A 314       9.105  -2.234 -12.197  1.00 84.26           C
ATOM   4781  O   PRO A 314       9.203  -2.286 -13.422  1.00 84.26           O
ATOM   4782  HA  PRO A 314       7.891  -0.537 -12.303  1.00 84.26           H
ATOM   4783  CB  PRO A 314       9.533  -0.121 -10.882  1.00 84.26           C
ATOM   4784 1HB  PRO A 314      10.409  -0.688 -10.567  1.00 84.26           H
ATOM   4785 2HB  PRO A 314       9.882   0.644 -11.576  1.00 84.26           H
ATOM   4786  CG  PRO A 314       8.800   0.490  -9.694  1.00 84.26           C
ATOM   4787 1HG  PRO A 314       9.492   0.871  -8.944  1.00 84.26           H
ATOM   4788 2HG  PRO A 314       8.176   1.332  -9.992  1.00 84.26           H
ATOM   4789  CD  PRO A 314       7.974  -0.674  -9.170  1.00 84.26           C
ATOM   4790 1HD  PRO A 314       8.548  -1.304  -8.490  1.00 84.26           H
ATOM   4791 2HD  PRO A 314       7.097  -0.333  -8.620  1.00 84.26           H
ATOM   4792  N   VAL A 315       9.516  -3.184 -11.370  1.00 83.84           N
ATOM   4793  CA  VAL A 315      10.224  -4.352 -11.866  1.00 83.84           C
ATOM   4794  C   VAL A 315       9.299  -5.154 -12.783  1.00 83.84           C
ATOM   4795  O   VAL A 315       9.721  -5.627 -13.837  1.00 83.84           O
ATOM   4796  HA  VAL A 315      11.075  -3.999 -12.448  1.00 83.84           H
ATOM   4797  CB  VAL A 315      10.762  -5.175 -10.693  1.00 83.84           C
ATOM   4798  HB  VAL A 315       9.915  -5.467 -10.072  1.00 83.84           H
ATOM   4799  CG1 VAL A 315      11.446  -6.451 -11.186  1.00 83.84           C
ATOM   4800 1HG1 VAL A 315      10.728  -7.058 -11.738  1.00 83.84           H
ATOM   4801 2HG1 VAL A 315      12.278  -6.189 -11.839  1.00 83.84           H
ATOM   4802 3HG1 VAL A 315      11.819  -7.017 -10.332  1.00 83.84           H
ATOM   4803  CG2 VAL A 315      11.712  -4.342  -9.829  1.00 83.84           C
ATOM   4804 1HG2 VAL A 315      12.553  -4.007 -10.435  1.00 83.84           H
ATOM   4805 2HG2 VAL A 315      11.180  -3.477  -9.435  1.00 83.84           H
ATOM   4806 3HG2 VAL A 315      12.079  -4.951  -9.003  1.00 83.84           H
ATOM   4807  HN  VAL A 315       9.373  -3.165 -10.381  1.00 83.84           H
ATOM   4808  N   LEU A 316       8.053  -5.281 -12.349  1.00 81.72           N
ATOM   4809  CA  LEU A 316       7.081  -6.071 -13.085  1.00 81.72           C
ATOM   4810  C   LEU A 316       6.930  -5.500 -14.496  1.00 81.72           C
ATOM   4811  O   LEU A 316       6.817  -6.250 -15.465  1.00 81.72           O
ATOM   4812  HA  LEU A 316       7.476  -7.084 -13.164  1.00 81.72           H
ATOM   4813  CB  LEU A 316       5.764  -6.157 -12.312  1.00 81.72           C
ATOM   4814 1HB  LEU A 316       5.383  -5.146 -12.169  1.00 81.72           H
ATOM   4815 2HB  LEU A 316       5.038  -6.688 -12.928  1.00 81.72           H
ATOM   4816  CG  LEU A 316       5.832  -6.844 -10.946  1.00 81.72           C
ATOM   4817  HG  LEU A 316       6.510  -6.275 -10.311  1.00 81.72           H
ATOM   4818  CD1 LEU A 316       4.463  -6.840 -10.262  1.00 81.72           C
ATOM   4819 1HD1 LEU A 316       4.130  -5.812 -10.120  1.00 81.72           H
ATOM   4820 2HD1 LEU A 316       3.744  -7.372 -10.886  1.00 81.72           H
ATOM   4821 3HD1 LEU A 316       4.540  -7.335  -9.294  1.00 81.72           H
ATOM   4822  CD2 LEU A 316       6.407  -8.256 -11.071  1.00 81.72           C
ATOM   4823 1HD2 LEU A 316       5.773  -8.850 -11.729  1.00 81.72           H
ATOM   4824 2HD2 LEU A 316       7.413  -8.203 -11.486  1.00 81.72           H
ATOM   4825 3HD2 LEU A 316       6.444  -8.722 -10.086  1.00 81.72           H
ATOM   4826  HN  LEU A 316       7.706  -4.857 -11.513  1.00 81.72           H
ATOM   4827  N   TYR A 317       6.931  -4.177 -14.568  1.00 78.02           N
ATOM   4828  CA  TYR A 317       6.741  -3.496 -15.837  1.00 78.02           C
ATOM   4829  C   TYR A 317       7.937  -3.720 -16.765  1.00 78.02           C
ATOM   4830  O   TYR A 317       7.768  -3.893 -17.971  1.00 78.02           O
ATOM   4831  HA  TYR A 317       5.845  -3.902 -16.306  1.00 78.02           H
ATOM   4832  CB  TYR A 317       6.641  -2.005 -15.505  1.00 78.02           C
ATOM   4833 1HB  TYR A 317       7.579  -1.680 -15.055  1.00 78.02           H
ATOM   4834 2HB  TYR A 317       6.521  -1.444 -16.432  1.00 78.02           H
ATOM   4835  CG  TYR A 317       5.490  -1.654 -14.560  1.00 78.02           C
ATOM   4836  CD1 TYR A 317       4.350  -2.431 -14.542  1.00 78.02           C
ATOM   4837  HD1 TYR A 317       4.270  -3.296 -15.202  1.00 78.02           H
ATOM   4838  CD2 TYR A 317       5.593  -0.560 -13.726  1.00 78.02           C
ATOM   4839  HD2 TYR A 317       6.493   0.055 -13.740  1.00 78.02           H
ATOM   4840  CE1 TYR A 317       3.267  -2.101 -13.653  1.00 78.02           C
ATOM   4841  HE1 TYR A 317       2.361  -2.706 -13.629  1.00 78.02           H
ATOM   4842  CE2 TYR A 317       4.509  -0.229 -12.836  1.00 78.02           C
ATOM   4843  HE2 TYR A 317       4.577   0.633 -12.172  1.00 78.02           H
ATOM   4844  CZ  TYR A 317       3.400  -1.016 -12.844  1.00 78.02           C
ATOM   4845  OH  TYR A 317       2.377  -0.703 -12.004  1.00 78.02           O
ATOM   4846  HH  TYR A 317       1.760  -1.485 -11.911  1.00 78.02           H
ATOM   4847  HN  TYR A 317       7.059  -3.574 -13.780  1.00 78.02           H
ATOM   4848  N   VAL A 318       9.119  -3.711 -16.166  1.00 74.38           N
ATOM   4849  CA  VAL A 318      10.344  -3.892 -16.926  1.00 74.38           C
ATOM   4850  C   VAL A 318      10.328  -5.270 -17.591  1.00 74.38           C
ATOM   4851  O   VAL A 318      10.525  -5.383 -18.799  1.00 74.38           O
ATOM   4852  HA  VAL A 318      10.365  -3.128 -17.704  1.00 74.38           H
ATOM   4853  CB  VAL A 318      11.558  -3.680 -16.020  1.00 74.38           C
ATOM   4854  HB  VAL A 318      11.451  -4.336 -15.157  1.00 74.38           H
ATOM   4855  CG1 VAL A 318      12.853  -4.059 -16.741  1.00 74.38           C
ATOM   4856 1HG1 VAL A 318      12.813  -5.109 -17.032  1.00 74.38           H
ATOM   4857 2HG1 VAL A 318      12.969  -3.440 -17.631  1.00 74.38           H
ATOM   4858 3HG1 VAL A 318      13.701  -3.898 -16.075  1.00 74.38           H
ATOM   4859  CG2 VAL A 318      11.617  -2.238 -15.511  1.00 74.38           C
ATOM   4860 1HG2 VAL A 318      11.689  -1.556 -16.358  1.00 74.38           H
ATOM   4861 2HG2 VAL A 318      10.713  -2.017 -14.942  1.00 74.38           H
ATOM   4862 3HG2 VAL A 318      12.489  -2.115 -14.869  1.00 74.38           H
ATOM   4863  HN  VAL A 318       9.247  -3.583 -15.183  1.00 74.38           H
ATOM   4864  N   PHE A 319      10.090  -6.284 -16.771  1.00 73.43           N
ATOM   4865  CA  PHE A 319      10.293  -7.657 -17.201  1.00 73.43           C
ATOM   4866  C   PHE A 319       9.092  -8.164 -18.002  1.00 73.43           C
ATOM   4867  O   PHE A 319       9.257  -8.875 -18.992  1.00 73.43           O
ATOM   4868  HA  PHE A 319      11.181  -7.670 -17.833  1.00 73.43           H
ATOM   4869  CB  PHE A 319      10.442  -8.505 -15.936  1.00 73.43           C
ATOM   4870 1HB  PHE A 319       9.690  -8.192 -15.211  1.00 73.43           H
ATOM   4871 2HB  PHE A 319      10.233  -9.546 -16.182  1.00 73.43           H
ATOM   4872  CG  PHE A 319      11.824  -8.416 -15.286  1.00 73.43           C
ATOM   4873  CD1 PHE A 319      12.905  -8.955 -15.912  1.00 73.43           C
ATOM   4874  HD1 PHE A 319      12.786  -9.450 -16.876  1.00 73.43           H
ATOM   4875  CD2 PHE A 319      11.972  -7.799 -14.084  1.00 73.43           C
ATOM   4876  HD2 PHE A 319      11.106  -7.367 -13.583  1.00 73.43           H
ATOM   4877  CE1 PHE A 319      14.188  -8.873 -15.309  1.00 73.43           C
ATOM   4878  HE1 PHE A 319      15.054  -9.305 -15.810  1.00 73.43           H
ATOM   4879  CE2 PHE A 319      13.255  -7.717 -13.481  1.00 73.43           C
ATOM   4880  HE2 PHE A 319      13.374  -7.222 -12.517  1.00 73.43           H
ATOM   4881  CZ  PHE A 319      14.336  -8.256 -14.106  1.00 73.43           C
ATOM   4882  HZ  PHE A 319      15.321  -8.192 -13.643  1.00 73.43           H
ATOM   4883  HN  PHE A 319       9.766  -6.179 -15.831  1.00 73.43           H
ATOM   4884  N   VAL A 320       7.910  -7.778 -17.544  1.00 74.90           N
ATOM   4885  CA  VAL A 320       6.682  -8.350 -18.067  1.00 74.90           C
ATOM   4886  C   VAL A 320       6.114  -7.427 -19.148  1.00 74.90           C
ATOM   4887  O   VAL A 320       5.490  -7.892 -20.101  1.00 74.90           O
ATOM   4888  HA  VAL A 320       6.932  -9.309 -18.521  1.00 74.90           H
ATOM   4889  CB  VAL A 320       5.697  -8.609 -16.925  1.00 74.90           C
ATOM   4890  HB  VAL A 320       5.253  -7.654 -16.642  1.00 74.90           H
ATOM   4891  CG1 VAL A 320       4.567  -9.537 -17.375  1.00 74.90           C
ATOM   4892 1HG1 VAL A 320       4.028  -9.078 -18.204  1.00 74.90           H
ATOM   4893 2HG1 VAL A 320       4.987 -10.490 -17.698  1.00 74.90           H
ATOM   4894 3HG1 VAL A 320       3.882  -9.705 -16.544  1.00 74.90           H
ATOM   4895  CG2 VAL A 320       6.416  -9.175 -15.699  1.00 74.90           C
ATOM   4896 1HG2 VAL A 320       6.900 -10.115 -15.963  1.00 74.90           H
ATOM   4897 2HG2 VAL A 320       7.168  -8.463 -15.358  1.00 74.90           H
ATOM   4898 3HG2 VAL A 320       5.693  -9.350 -14.902  1.00 74.90           H
ATOM   4899  HN  VAL A 320       7.785  -7.089 -16.830  1.00 74.90           H
ATOM   4900  N   GLY A 321       6.351  -6.137 -18.963  1.00 74.86           N
ATOM   4901  CA  GLY A 321       5.788  -5.137 -19.855  1.00 74.86           C
ATOM   4902  C   GLY A 321       6.603  -5.033 -21.146  1.00 74.86           C
ATOM   4903  O   GLY A 321       7.630  -4.358 -21.183  1.00 74.86           O
ATOM   4904 1HA  GLY A 321       4.756  -5.396 -20.092  1.00 74.86           H
ATOM   4905 2HA  GLY A 321       5.767  -4.169 -19.355  1.00 74.86           H
ATOM   4906  HN  GLY A 321       6.915  -5.772 -18.222  1.00 74.86           H
ATOM   4907  N   GLU A 322       6.113  -5.712 -22.173  1.00 76.69           N
ATOM   4908  CA  GLU A 322       6.711  -5.607 -23.493  1.00 76.69           C
ATOM   4909  C   GLU A 322       6.659  -4.159 -23.986  1.00 76.69           C
ATOM   4910  O   GLU A 322       7.619  -3.665 -24.575  1.00 76.69           O
ATOM   4911  HA  GLU A 322       7.749  -5.917 -23.367  1.00 76.69           H
ATOM   4912  CB  GLU A 322       6.023  -6.548 -24.484  1.00 76.69           C
ATOM   4913 1HB  GLU A 322       4.956  -6.329 -24.518  1.00 76.69           H
ATOM   4914 2HB  GLU A 322       6.509  -6.476 -25.457  1.00 76.69           H
ATOM   4915  CG  GLU A 322       6.160  -8.006 -24.040  1.00 76.69           C
ATOM   4916 1HG  GLU A 322       7.143  -8.164 -23.597  1.00 76.69           H
ATOM   4917 2HG  GLU A 322       5.423  -8.225 -23.268  1.00 76.69           H
ATOM   4918  CD  GLU A 322       5.968  -8.959 -25.222  1.00 76.69           C
ATOM   4919  OE1 GLU A 322       6.712  -9.963 -25.268  1.00 76.69           O
ATOM   4920  OE2 GLU A 322       5.082  -8.662 -26.052  1.00 76.69           O
ATOM   4921  HN  GLU A 322       5.324  -6.324 -22.115  1.00 76.69           H
ATOM   4922  N   ARG A 323       5.527  -3.520 -23.726  1.00 77.05           N
ATOM   4923  CA  ARG A 323       5.331  -2.144 -24.150  1.00 77.05           C
ATOM   4924  C   ARG A 323       6.345  -1.227 -23.462  1.00 77.05           C
ATOM   4925  O   ARG A 323       6.934  -0.357 -24.101  1.00 77.05           O
ATOM   4926  HA  ARG A 323       5.486  -2.160 -25.229  1.00 77.05           H
ATOM   4927  CB  ARG A 323       3.916  -1.664 -23.823  1.00 77.05           C
ATOM   4928 1HB  ARG A 323       3.202  -2.464 -24.020  1.00 77.05           H
ATOM   4929 2HB  ARG A 323       3.844  -1.427 -22.762  1.00 77.05           H
ATOM   4930  CG  ARG A 323       3.550  -0.431 -24.653  1.00 77.05           C
ATOM   4931 1HG  ARG A 323       4.244   0.380 -24.431  1.00 77.05           H
ATOM   4932 2HG  ARG A 323       3.654  -0.658 -25.714  1.00 77.05           H
ATOM   4933  CD  ARG A 323       2.118   0.021 -24.360  1.00 77.05           C
ATOM   4934 1HD  ARG A 323       1.452  -0.842 -24.341  1.00 77.05           H
ATOM   4935 2HD  ARG A 323       2.068   0.484 -23.375  1.00 77.05           H
ATOM   4936  NE  ARG A 323       1.669   0.981 -25.393  1.00 77.05           N
ATOM   4937  HE  ARG A 323       2.256   1.119 -26.191  1.00 77.05           H
ATOM   4938  CZ  ARG A 323       0.526   1.678 -25.326  1.00 77.05           C
ATOM   4939  NH1 ARG A 323      -0.298   1.533 -24.280  1.00 77.05           N
ATOM   4940 1HH1 ARG A 323      -0.062   0.901 -23.541  1.00 77.05           H
ATOM   4941 2HH1 ARG A 323      -1.149   2.056 -24.237  1.00 77.05           H
ATOM   4942  NH2 ARG A 323       0.220   2.521 -26.321  1.00 77.05           N
ATOM   4943 1HH2 ARG A 323      -0.629   3.049 -26.286  1.00 77.05           H
ATOM   4944 2HH2 ARG A 323       0.841   2.624 -27.099  1.00 77.05           H
ATOM   4945  HN  ARG A 323       4.755  -3.926 -23.237  1.00 77.05           H
ATOM   4946  N   PHE A 324       6.516  -1.453 -22.168  1.00 79.20           N
ATOM   4947  CA  PHE A 324       7.387  -0.608 -21.369  1.00 79.20           C
ATOM   4948  C   PHE A 324       8.844  -0.744 -21.815  1.00 79.20           C
ATOM   4949  O   PHE A 324       9.560   0.250 -21.921  1.00 79.20           O
ATOM   4950  HA  PHE A 324       7.059   0.422 -21.514  1.00 79.20           H
ATOM   4951  CB  PHE A 324       7.263  -1.081 -19.919  1.00 79.20           C
ATOM   4952 1HB  PHE A 324       6.207  -1.140 -19.656  1.00 79.20           H
ATOM   4953 2HB  PHE A 324       7.668  -2.089 -19.841  1.00 79.20           H
ATOM   4954  CG  PHE A 324       7.976  -0.181 -18.908  1.00 79.20           C
ATOM   4955  CD1 PHE A 324       9.255  -0.457 -18.535  1.00 79.20           C
ATOM   4956  HD1 PHE A 324       9.771  -1.319 -18.957  1.00 79.20           H
ATOM   4957  CD2 PHE A 324       7.332   0.895 -18.382  1.00 79.20           C
ATOM   4958  HD2 PHE A 324       6.307   1.116 -18.681  1.00 79.20           H
ATOM   4959  CE1 PHE A 324       9.916   0.379 -17.597  1.00 79.20           C
ATOM   4960  HE1 PHE A 324      10.941   0.157 -17.298  1.00 79.20           H
ATOM   4961  CE2 PHE A 324       7.994   1.731 -17.444  1.00 79.20           C
ATOM   4962  HE2 PHE A 324       7.477   2.593 -17.022  1.00 79.20           H
ATOM   4963  CZ  PHE A 324       9.272   1.455 -17.071  1.00 79.20           C
ATOM   4964  HZ  PHE A 324       9.780   2.096 -16.351  1.00 79.20           H
ATOM   4965  HN  PHE A 324       6.074  -2.197 -21.667  1.00 79.20           H
ATOM   4966  N   ARG A 325       9.239  -1.984 -22.064  1.00 81.25           N
ATOM   4967  CA  ARG A 325      10.592  -2.261 -22.517  1.00 81.25           C
ATOM   4968  C   ARG A 325      10.893  -1.483 -23.800  1.00 81.25           C
ATOM   4969  O   ARG A 325      11.974  -0.916 -23.946  1.00 81.25           O
ATOM   4970  HA  ARG A 325      11.233  -1.932 -21.699  1.00 81.25           H
ATOM   4971  CB  ARG A 325      10.790  -3.756 -22.777  1.00 81.25           C
ATOM   4972 1HB  ARG A 325       9.917  -4.158 -23.292  1.00 81.25           H
ATOM   4973 2HB  ARG A 325      11.645  -3.904 -23.437  1.00 81.25           H
ATOM   4974  CG  ARG A 325      11.011  -4.516 -21.468  1.00 81.25           C
ATOM   4975 1HG  ARG A 325      11.792  -4.026 -20.887  1.00 81.25           H
ATOM   4976 2HG  ARG A 325      10.102  -4.487 -20.868  1.00 81.25           H
ATOM   4977  CD  ARG A 325      11.404  -5.970 -21.737  1.00 81.25           C
ATOM   4978 1HD  ARG A 325      12.081  -6.020 -22.590  1.00 81.25           H
ATOM   4979 2HD  ARG A 325      11.941  -6.375 -20.880  1.00 81.25           H
ATOM   4980  NE  ARG A 325      10.195  -6.780 -22.005  1.00 81.25           N
ATOM   4981  HE  ARG A 325       9.304  -6.331 -21.931  1.00 81.25           H
ATOM   4982  CZ  ARG A 325      10.218  -8.077 -22.339  1.00 81.25           C
ATOM   4983  NH1 ARG A 325      11.383  -8.730 -22.452  1.00 81.25           N
ATOM   4984 1HH1 ARG A 325      12.244  -8.248 -22.286  1.00 81.25           H
ATOM   4985 2HH1 ARG A 325      11.392  -9.698 -22.701  1.00 81.25           H
ATOM   4986  NH2 ARG A 325       9.059  -8.713 -22.558  1.00 81.25           N
ATOM   4987 1HH2 ARG A 325       9.059  -9.681 -22.808  1.00 81.25           H
ATOM   4988 2HH2 ARG A 325       8.194  -8.219 -22.472  1.00 81.25           H
ATOM   4989  HN  ARG A 325       8.655  -2.789 -21.962  1.00 81.25           H
ATOM   4990  N   ARG A 326       9.917  -1.482 -24.696  1.00 81.45           N
ATOM   4991  CA  ARG A 326      10.065  -0.786 -25.963  1.00 81.45           C
ATOM   4992  C   ARG A 326      10.186   0.721 -25.729  1.00 81.45           C
ATOM   4993  O   ARG A 326      11.011   1.385 -26.355  1.00 81.45           O
ATOM   4994  HA  ARG A 326      10.979  -1.191 -26.398  1.00 81.45           H
ATOM   4995  CB  ARG A 326       8.873  -1.059 -26.883  1.00 81.45           C
ATOM   4996 1HB  ARG A 326       7.944  -0.848 -26.353  1.00 81.45           H
ATOM   4997 2HB  ARG A 326       8.910  -0.387 -27.741  1.00 81.45           H
ATOM   4998  CG  ARG A 326       8.874  -2.511 -27.366  1.00 81.45           C
ATOM   4999 1HG  ARG A 326       9.771  -2.701 -27.955  1.00 81.45           H
ATOM   5000 2HG  ARG A 326       8.907  -3.183 -26.508  1.00 81.45           H
ATOM   5001  CD  ARG A 326       7.632  -2.809 -28.207  1.00 81.45           C
ATOM   5002 1HD  ARG A 326       6.739  -2.455 -27.691  1.00 81.45           H
ATOM   5003 2HD  ARG A 326       7.686  -2.273 -29.155  1.00 81.45           H
ATOM   5004  NE  ARG A 326       7.526  -4.265 -28.456  1.00 81.45           N
ATOM   5005  HE  ARG A 326       7.932  -4.885 -27.784  1.00 81.45           H
ATOM   5006  CZ  ARG A 326       6.922  -4.803 -29.523  1.00 81.45           C
ATOM   5007  NH1 ARG A 326       6.361  -4.019 -30.455  1.00 81.45           N
ATOM   5008 1HH1 ARG A 326       6.392  -3.024 -30.355  1.00 81.45           H
ATOM   5009 2HH1 ARG A 326       5.912  -4.428 -31.249  1.00 81.45           H
ATOM   5010  NH2 ARG A 326       6.886  -6.137 -29.646  1.00 81.45           N
ATOM   5011 1HH2 ARG A 326       6.439  -6.554 -30.437  1.00 81.45           H
ATOM   5012 2HH2 ARG A 326       7.307  -6.714 -28.947  1.00 81.45           H
ATOM   5013  HN  ARG A 326       9.039  -1.944 -24.567  1.00 81.45           H
ATOM   5014  N   ASP A 327       9.352   1.217 -24.827  1.00 83.41           N
ATOM   5015  CA  ASP A 327       9.338   2.638 -24.522  1.00 83.41           C
ATOM   5016  C   ASP A 327      10.650   3.020 -23.836  1.00 83.41           C
ATOM   5017  O   ASP A 327      11.216   4.077 -24.114  1.00 83.41           O
ATOM   5018  HA  ASP A 327       9.209   3.136 -25.483  1.00 83.41           H
ATOM   5019  CB  ASP A 327       8.189   2.986 -23.574  1.00 83.41           C
ATOM   5020 1HB  ASP A 327       8.271   2.391 -22.664  1.00 83.41           H
ATOM   5021 2HB  ASP A 327       8.262   4.032 -23.278  1.00 83.41           H
ATOM   5022  CG  ASP A 327       6.834   2.730 -24.237  1.00 83.41           C
ATOM   5023  OD1 ASP A 327       6.774   2.871 -25.477  1.00 83.41           O
ATOM   5024  OD2 ASP A 327       5.889   2.400 -23.488  1.00 83.41           O
ATOM   5025  HN  ASP A 327       8.696   0.667 -24.311  1.00 83.41           H
ATOM   5026  N   LEU A 328      11.097   2.141 -22.951  1.00 82.46           N
ATOM   5027  CA  LEU A 328      12.314   2.389 -22.197  1.00 82.46           C
ATOM   5028  C   LEU A 328      13.482   2.574 -23.168  1.00 82.46           C
ATOM   5029  O   LEU A 328      14.225   3.549 -23.071  1.00 82.46           O
ATOM   5030  HA  LEU A 328      12.172   3.319 -21.646  1.00 82.46           H
ATOM   5031  CB  LEU A 328      12.541   1.282 -21.166  1.00 82.46           C
ATOM   5032 1HB  LEU A 328      11.710   1.295 -20.459  1.00 82.46           H
ATOM   5033 2HB  LEU A 328      12.507   0.322 -21.680  1.00 82.46           H
ATOM   5034  CG  LEU A 328      13.848   1.360 -20.375  1.00 82.46           C
ATOM   5035  HG  LEU A 328      14.676   1.376 -21.084  1.00 82.46           H
ATOM   5036  CD1 LEU A 328      13.922   2.656 -19.564  1.00 82.46           C
ATOM   5037 1HD1 LEU A 328      13.871   3.510 -20.240  1.00 82.46           H
ATOM   5038 2HD1 LEU A 328      13.088   2.695 -18.865  1.00 82.46           H
ATOM   5039 3HD1 LEU A 328      14.862   2.685 -19.012  1.00 82.46           H
ATOM   5040  CD2 LEU A 328      14.031   0.122 -19.494  1.00 82.46           C
ATOM   5041 1HD2 LEU A 328      13.201   0.050 -18.791  1.00 82.46           H
ATOM   5042 2HD2 LEU A 328      14.054  -0.769 -20.121  1.00 82.46           H
ATOM   5043 3HD2 LEU A 328      14.968   0.203 -18.943  1.00 82.46           H
ATOM   5044  HN  LEU A 328      10.644   1.273 -22.748  1.00 82.46           H
ATOM   5045  N   VAL A 329      13.607   1.623 -24.081  1.00 82.81           N
ATOM   5046  CA  VAL A 329      14.711   1.632 -25.026  1.00 82.81           C
ATOM   5047  C   VAL A 329      14.614   2.882 -25.904  1.00 82.81           C
ATOM   5048  O   VAL A 329      15.627   3.503 -26.219  1.00 82.81           O
ATOM   5049  HA  VAL A 329      15.635   1.678 -24.451  1.00 82.81           H
ATOM   5050  CB  VAL A 329      14.719   0.333 -25.834  1.00 82.81           C
ATOM   5051  HB  VAL A 329      13.762   0.252 -26.349  1.00 82.81           H
ATOM   5052  CG1 VAL A 329      15.823   0.354 -26.894  1.00 82.81           C
ATOM   5053 1HG1 VAL A 329      15.656   1.188 -27.575  1.00 82.81           H
ATOM   5054 2HG1 VAL A 329      16.791   0.470 -26.407  1.00 82.81           H
ATOM   5055 3HG1 VAL A 329      15.806  -0.581 -27.453  1.00 82.81           H
ATOM   5056  CG2 VAL A 329      14.863  -0.882 -24.916  1.00 82.81           C
ATOM   5057 1HG2 VAL A 329      15.799  -0.810 -24.361  1.00 82.81           H
ATOM   5058 2HG2 VAL A 329      14.027  -0.911 -24.217  1.00 82.81           H
ATOM   5059 3HG2 VAL A 329      14.867  -1.792 -25.516  1.00 82.81           H
ATOM   5060  HN  VAL A 329      12.972   0.857 -24.181  1.00 82.81           H
ATOM   5061  N   LYS A 330      13.385   3.213 -26.273  1.00 81.87           N
[truncated: 117,320 more chars]
